# Supplementary material for: Ancestral acetylcholine receptor β-subunit forms homopentamers that prime before opening spontaneously
Source: eLife. 2022 Jul 4;11:e76504. doi: 10.7554/eLife.76504 (PMC9365395; doi:10.7554/eLife.76504)
Supplement: Figure 3—source data 1. — Detected single-channel event durations of spontaneously opening βAnc homomers. Compressed file includes three TAC 4.3.3 event files (*.evt format) of the single-channel detections for the three recordings used in the presented kinetic analysis, as well as the associated R scripts (*.txt format) for defining and sorting bursts. [file elife-76504-fig3-data1.zip]

Archive with 21 entries (18 files):
- F3-SD1/__MACOSX/
- F3-SD1/__MACOSX/._Source Data - Figure 3
- F3-SD1/__MACOSX/Source Data - Figure 3/
- F3-SD1/__MACOSX/Source Data - Figure 3/._.DS_Store
- F3-SD1/__MACOSX/Source Data - Figure 3/._.Rapp.history
- F3-SD1/__MACOSX/Source Data - Figure 3/._Figure3_fileA.evt
- F3-SD1/__MACOSX/Source Data - Figure 3/._Figure3_fileA_Script.txt
- F3-SD1/__MACOSX/Source Data - Figure 3/._Figure3_fileB.evt
- F3-SD1/__MACOSX/Source Data - Figure 3/._Figure3_fileB_Script.txt
- F3-SD1/__MACOSX/Source Data - Figure 3/._Figure3_fileC.evt
- F3-SD1/__MACOSX/Source Data - Figure 3/._Figure3_fileC_Script.txt
- F3-SD1/Figure 3_cmyk_rasterized.eps
- F3-SD1/Source Data - Figure 3/
- F3-SD1/Source Data - Figure 3/.DS_Store
- F3-SD1/Source Data - Figure 3/.Rapp.history
- F3-SD1/Source Data - Figure 3/Figure3_fileA.evt
- F3-SD1/Source Data - Figure 3/Figure3_fileA_Script.txt
- F3-SD1/Source Data - Figure 3/Figure3_fileB.evt
- F3-SD1/Source Data - Figure 3/Figure3_fileB_Script.txt
- F3-SD1/Source Data - Figure 3/Figure3_fileC.evt
- F3-SD1/Source Data - Figure 3/Figure3_fileC_Script.txt
