# Supplementary material for: Ancestral acetylcholine receptor β-subunit forms homopentamers that prime before opening spontaneously
Source: eLife. 2022 Jul 4;11:e76504. doi: 10.7554/eLife.76504 (PMC9365395; doi:10.7554/eLife.76504)
Supplement: Figure 3—source data 1. — Detected single-channel event durations of spontaneously opening βAnc homomers. Compressed file includes three TAC 4.3.3 event files (*.evt format) of the single-channel detections for the three recordings used in the presented kinetic analysis, as well as the associated R scripts (*.txt format) for defining and sorting bursts. [file elife-76504-fig3-data1.zip › F3-SD1/Source Data - Figure 3/Figure3_fileA.evt]

5
File
Acquire	D:\BAnc81 Homomer\A20-06-26-BAncHomomer-BRBS-POOPS-120mV-19.acquire	0	
Sweeps
1	236.493792	0.000000	0.119566	0.0000000E+000	0.0000000E+000	
Segments
1	556	0.000000	0.119566	0.327272	0.695479	0.720396	1.295429	1.316218	1.633578	1.681873	1.808903	1.958611	2.105324	2.162188	2.350227	2.782479	3.046884	3.530715	3.959791	4.170032	4.304471	4.324876	4.417978	4.486835	4.680932	4.790803	5.214205	5.445039	5.579041	5.914947	6.419462	6.611477	6.744172	6.749708	6.913813	6.946316	7.210613	7.610831	7.799463	7.891415	8.512945	8.551006	8.764725	8.781324	8.901694	9.406866	9.507628	9.678338	9.788924	9.872979	9.981272	10.445098	10.589336	12.001324	12.104335	12.634322	12.760338	12.779020	12.863831	13.834863	14.023298	14.024204	14.201606	14.600199	14.806211	14.843442	15.164864	15.210628	15.380953	15.873134	15.973933	17.217101	17.342768	17.372480	17.473775	17.528476	17.629158	17.743233	17.909686	19.770506	19.892955	20.405844	20.529273	21.311616	21.771477	21.822988	22.170126	22.632819	22.736794	22.740492	22.996191	24.408666	24.546279	24.575500	24.641131	24.740068	24.890734	25.000276	25.175725	26.309105	26.417661	26.873799	27.162898	28.041060	28.244788	28.252854	28.368784	28.461649	28.574624	28.770964	28.914543	28.994854	29.074841	29.475662	29.709389	30.276940	30.389607	30.630294	30.847304	30.866956	31.019948	31.091343	31.310879	31.531286	31.787133	31.932880	32.103260	32.112140	32.200309	32.864854	33.008508	33.110473	33.233286	33.291788	33.532392	33.638790	33.742683	33.804009	33.907612	33.971083	34.146667	34.972422	35.443159	35.454476	36.041984	36.044300	36.219179	36.240908	36.313985	36.448337	36.748666	36.874677	37.013570	37.583678	37.805673	37.813772	37.918703	37.986023	38.086960	38.207634	38.435209	38.469132	38.797539	38.890122	39.122147	39.124492	39.225893	39.255564	39.335968	39.386636	39.627923	39.648780	39.716410	39.788461	40.300164	40.304140	40.368999	40.402094	40.616510	40.723790	40.968660	41.053378	41.175799	42.106084	42.449763	42.535489	42.849764	42.926507	43.092006	43.162853	43.371587	43.520450	43.630308	43.686207	43.870190	43.983108	44.246508	44.321046	44.514625	44.563980	44.815285	44.826124	45.306030	45.447776	45.624611	45.732385	45.842207	45.984667	46.096892	46.801974	46.990159	47.055212	47.170067	47.687237	47.978106	48.165606	48.311065	48.794059	48.940915	48.976841	49.141737	49.230107	49.363801	49.614901	49.725862	49.766791	50.058708	50.191964	50.313231	50.494054	50.599211	50.966233	51.493015	51.584174	51.872092	51.997576	52.102579	52.214069	52.380460	52.493836	52.761507	52.821516	52.905444	53.059479	53.394841	53.706041	54.130279	54.132236	54.865426	54.947800	55.378928	55.495723	55.610762	55.726275	56.338338	56.360460	56.515983	56.557068	56.623759	58.106190	58.608141	58.654220	58.903679	58.991863	59.254418	59.416460	59.518081	59.624548	59.763354	59.823797	60.910592	61.401691	61.520575	61.790992	61.907935	62.392107	62.541696	62.713345	62.831209	62.914261	63.027036	63.045132	63.200200	63.241740	63.419895	63.438348	63.569358	63.569420	63.803835	64.239838	64.569068	64.683532	64.765161	65.247584	65.514447	65.535500	65.713633	65.732108	65.907439	65.928716	66.008284	66.173643	66.504282	66.681801	66.835395	66.905452	67.349718	67.729291	67.830564	67.941888	68.064828	68.141332	68.355354	68.469804	68.611330	69.586919	70.020445	70.259375	70.627760	70.647308	70.862927	70.909452	71.375901	71.661444	71.834940	71.980463	72.279048	72.285708	72.562519	72.852188	73.095184	73.161853	73.282781	73.354888	73.693565	73.775924	74.018596	74.055180	74.405200	74.512501	74.731359	74.776076	74.840168	74.841612	75.149335	75.169292	75.301775	75.450853	75.561769	75.894575	76.156184	76.217868	76.297551	76.607232	76.838034	76.884874	77.010006	77.113906	77.298552	77.658634	78.007121	78.585140	78.714121	78.893151	79.008033	79.333607	79.489853	79.503640	79.607856	79.835577	80.057400	80.420916	80.608838	80.782757	80.996392	81.001996	81.078017	81.174145	81.280520	81.426652	81.600523	81.657356	81.739306	81.788428	81.941980	83.280682	83.384116	83.566559	83.784412	83.820044	83.917850	84.727119	84.837185	85.049821	85.155689	85.210501	85.448339	85.621518	85.750668	86.279343	86.388296	86.459635	86.580464	86.638092	86.810793	86.964978	87.067211	87.649527	87.794826	88.055696	88.178247	88.210956	88.274570	88.276492	88.372729	88.407564	88.550540	88.604172	88.725054	89.034237	89.137426	89.193996	89.378841	89.602825	90.075819	90.111500	90.452766	91.184919	91.543054	91.818324	91.956183	92.177762	92.333944	92.339724	92.774791	92.798476	92.910324	93.045574	93.450726	93.478663	93.719243	93.781516	93.880840	94.008212	94.132012	94.489685	94.702256	94.860142	94.970209	95.692653	95.897545	95.964164	96.076409	96.147106	96.415762	96.468492	96.784208	96.931755	97.111915	97.670891	98.185576	98.322838	98.574414	98.631180	99.109957	99.223397	99.484555	99.548684	99.744990	99.745292	99.892829	99.941900	100.165232	100.814937	100.924152	101.551900	101.661946	102.101388	102.305627	104.453930	104.660276	104.800478	104.925975	105.159445	105.268426	106.190164	106.365131	106.372577	106.750637	107.407786	107.516919	107.786005	108.042263	108.068364	108.177821	108.527607	109.031880	109.051404	109.368301	109.488271	109.907536	110.329762	110.463024	110.493196	110.755014	111.211719	111.484063	111.541772	111.645072	111.694215	111.936583	112.454011	112.583983	112.820279	113.004422	113.062608	113.346136	113.566194	113.685045	113.704460	113.990140	114.032140	114.158850	114.163212	114.243585	114.294284	114.383985	114.425356	114.688113	114.816307	114.932329	114.976250	115.146228	115.146252	115.249293	115.277324	115.690574	115.736076	116.109305	116.134975	116.325756	116.577683	116.687960	116.719116	116.934849	117.016217	117.129040	117.378134	117.738998	118.009651	118.269995	118.291980	118.406717	118.878213	119.068216	119.210637	119.615720	119.682455	119.816596	119.893410	120.214225	120.563606	120.909231	121.018452	121.235521	121.387627	121.613031	121.729202	121.830550	121.830924	121.985232	122.280161	122.593125	122.650775	123.037748	123.076108	123.265568	123.272716	123.363196	123.403788	123.555058	123.682068	123.846435	124.865637	125.084377	125.107724	125.217620	125.825996	125.975291	126.766106	126.890930	127.005031	127.110705	127.212460	127.628256	127.663628	128.180939	128.203625	128.339688	128.791938	128.988895	129.100585	129.218182	129.259619	129.400390	129.690585	129.952648	130.110234	130.340790	130.494812	130.696557	130.743820	130.881405	131.089616	131.245228	131.433763	131.563032	131.595788	131.664013	131.743729	131.861265	131.923468	132.020995	132.156838	132.677616	132.812766	133.121238	133.182594	133.398853	133.498275	133.696951	133.926118	134.052688	134.086156	134.212463	134.217228	134.317906	134.355852	134.576948	134.623291	134.812432	135.090246	135.260944	135.275848	135.462900	135.707252	135.814254	135.855628	135.936046	136.070021	136.305675	136.314380	136.504751	136.510988	137.097692	137.128653	137.529730	137.615175	137.926833	137.952780	138.133416	138.149388	138.322602	138.576370	138.753874	139.019842	139.681697	139.755563	139.956729	140.162205	140.329554	140.452789	140.633910	140.696968	140.853408	141.007909	141.146055	141.652108	141.998555	142.022827	142.233131	142.278156	142.334244	142.435417	142.548942	142.658508	142.821627	142.991514	143.108953	143.139491	143.244260	143.261196	143.418378	143.517230	143.711277	143.753829	144.012611	144.178700	144.339225	145.015844	145.691009	145.694562	145.797224	145.817100	146.226305	146.275852	146.428584	146.484678	146.586755	147.191092	147.303193	147.889644	148.075362	148.196810	148.538129	149.195377	149.398362	149.594728	149.879764	149.942882	150.118740	150.354078	150.774605	150.797836	150.874634	150.928908	151.080520	151.292692	151.453307	151.587836	151.814908	151.846412	151.973322	152.015286	152.246734	152.339546	152.479426	152.501772	152.588358	152.632844	152.869847	152.894988	152.990729	153.085555	153.196063	153.515007	153.679705	153.681420	153.805313	153.812492	153.863945	153.878028	154.268753	155.239584	155.511513	156.113141	156.236771	156.495330	156.604272	157.016517	157.117988	157.393857	158.139387	158.203404	158.308719	158.693652	158.849139	158.858764	158.955391	158.989836	159.057451	159.120908	159.232378	159.265927	159.672908	160.672616	160.916011	160.956441	161.384043	162.073585	162.187031	162.437989	162.658729	162.763543	163.081971	163.136734	163.310400	163.444557	163.548563	163.713121	163.817805	164.375902	164.491042	164.812207	164.963507	165.090134	165.819274	165.871116	166.153596	166.198796	166.295570	166.329868	166.435975	166.564971	166.672087	166.723598	166.911014	167.379597	167.537784	167.814572	167.951684	168.135971	168.326465	168.435972	168.608240	168.898634	169.019339	169.752640	169.932743	169.967764	170.264243	170.268815	170.727650	170.786316	170.961585	171.162321	171.389754	171.506011	171.671322	172.332997	172.764768	172.764933	172.868703	173.092213	173.195287	173.655572	173.834403	174.473203	174.849509	174.849548	174.977000	175.421697	175.686370	175.752312	176.030489	176.465367	176.578549	176.619020	176.875362	176.958633	177.236068	178.228445	178.489923	178.586861	178.737932	179.486397	179.889317	179.895820	179.975257	180.199198	180.401198	180.420108	180.685221	181.367101	181.467715	181.501855	181.779579	181.897621	182.143344	182.189580	182.320315	182.488002	182.689691	184.557450	184.709758	184.785831	184.891422	185.563566	185.721537	185.728524	185.890151	186.004597	186.230027	186.282073	186.664637	186.783779	186.887799	187.116868	187.271041	187.324677	187.459938	188.398811	188.600686	188.635649	188.995187	189.005324	189.174544	189.880906	190.051587	190.053900	190.127451	190.451362	190.660106	190.709260	191.055167	191.102476	191.201695	191.639752	191.869690	191.890081	192.581078	192.640730	192.743484	192.806412	192.895907	193.002318	193.225925	193.275844	193.378130	193.396236	193.588443	193.612349	193.721695	193.879569	193.989370	194.051596	194.155577	194.182668	194.249746	194.313740	194.849586	194.903564	195.136029	195.165708	195.539823	195.721770	195.823818	195.896177	196.195658	196.334043	196.756396	197.109539	197.318386	197.328396	197.391985	197.393932	197.549283	197.590540	197.771064	197.787148	198.042300	198.049292	198.180817	198.257951	198.429507	198.442508	198.535927	198.635701	198.889191	198.995873	199.100276	199.236464	199.337220	199.360012	199.434123	199.648370	199.769037	199.949694	200.198218	200.979924	201.177347	201.195020	201.314836	201.326092	201.468703	201.522700	201.756867	201.981452	202.426899	202.440204	202.731451	203.075303	203.191979	204.045253	204.306969	204.396615	204.649885	205.259744	205.504108	205.520396	205.805797	206.068796	206.295769	206.306828	206.758490	207.483729	207.616932	207.812896	208.106275	208.141836	208.218916	208.345132	208.636825	208.799340	209.107109	209.169525	209.282484	209.374513	209.516442	209.951727	210.132841	210.235242	210.337294	210.370060	210.583172	210.734973	210.945224	210.959884	211.405484	211.418636	211.476573	211.495122	211.618473	211.680780	211.783394	211.976553	212.319230	213.000689	213.183525	213.973112	214.665686	214.695436	214.907170	215.098749	215.280202	215.582360	215.775458	215.828927	215.945513	216.274264	216.375930	216.399372	216.568670	216.731770	216.836427	217.084589	217.223186	218.432343	218.672639	218.823212	218.970049	219.135420	219.251230	219.374193	219.551034	219.771757	219.985902	220.025772	220.133518	220.134924	220.199859	220.323892	220.438722	220.643014	221.016964	221.283724	221.530327	221.620669	221.801434	222.502225	222.608514	223.123722	223.537690	223.621637	223.995248	224.014678	224.313682	224.357633	224.555398	224.591372	224.650674	224.656908	224.814515	226.267594	226.450703	226.932505	227.055630	229.536522	229.805781	229.842055	230.410971	230.446546	230.627588	230.980024	231.321014	231.821719	231.964166	232.630359	233.039119	233.115709	233.229377	233.361476	233.522011	234.303119	234.412280	234.455796	234.833326	235.142668	235.201401	235.283840	235.388144	236.369838	236.493792	
Events
1	0.01100538	3.886188E-012	1.967619E-011	1	0.000000E+000
1	0.01335662	1.967619E-011	3.886188E-012	0	0.000000E+000
1	0.01338704	3.886188E-012	1.967619E-011	1	0.000000E+000
1	0.01771926	1.967619E-011	3.886188E-012	0	0.000000E+000
1	0.01773183	3.886188E-012	1.967619E-011	1	0.000000E+000
1	0.02429123	1.967619E-011	3.886188E-012	0	0.000000E+000
1	0.02433804	3.886188E-012	1.967619E-011	1	0.000000E+000
1	0.02538142	1.967619E-011	3.886188E-012	0	0.000000E+000
1	0.02542403	3.886188E-012	1.967619E-011	1	0.000000E+000
1	0.02588647	1.967619E-011	3.886188E-012	0	0.000000E+000
1	0.02591803	3.886188E-012	1.967619E-011	1	0.000000E+000
1	0.02950336	1.967619E-011	3.886188E-012	0	0.000000E+000
1	0.02951377	3.886188E-012	1.967619E-011	1	0.000000E+000
1	0.03419258	1.967619E-011	3.886188E-012	0	0.000000E+000
1	0.03442283	3.886188E-012	1.967619E-011	1	0.000000E+000
1	0.03754385	1.967619E-011	3.886188E-012	0	0.000000E+000
1	0.03762970	3.886188E-012	1.967619E-011	1	0.000000E+000
1	0.04033453	1.967619E-011	3.886188E-012	0	0.000000E+000
1	0.04894682	3.886188E-012	1.967619E-011	1	0.000000E+000
1	0.05484388	1.967619E-011	3.886188E-012	0	0.000000E+000
1	0.05510610	3.886188E-012	1.967619E-011	1	0.000000E+000
1	0.06129412	1.967619E-011	3.886188E-012	0	0.000000E+000
1	0.06131426	3.886188E-012	1.967619E-011	1	0.000000E+000
1	0.06367211	1.967619E-011	3.886188E-012	0	0.000000E+000
1	0.06378217	3.886188E-012	1.967619E-011	1	0.000000E+000
1	0.06930529	1.967619E-011	3.886188E-012	0	0.000000E+000
1	1.73210657	3.986813E-012	1.977681E-011	1	0.000000E+000
1	1.73306891	1.977681E-011	3.986813E-012	0	0.000000E+000
1	1.73353515	3.986813E-012	1.977681E-011	1	0.000000E+000
1	1.74014220	1.977681E-011	3.986813E-012	0	0.000000E+000
1	1.74017898	3.986813E-012	1.977681E-011	1	0.000000E+000
1	1.74129528	1.977681E-011	3.986813E-012	0	0.000000E+000
1	1.74136111	3.986813E-012	1.977681E-011	1	0.000000E+000
1	1.74311901	1.977681E-011	3.986813E-012	0	0.000000E+000
1	1.74327309	3.986813E-012	1.977681E-011	1	0.000000E+000
1	1.74675212	1.977681E-011	3.986813E-012	0	0.000000E+000
1	1.74716173	3.986813E-012	1.977681E-011	1	0.000000E+000
1	1.75578519	1.977681E-011	3.986813E-012	0	0.000000E+000
1	1.75644234	3.986813E-012	1.977681E-011	1	0.000000E+000
1	1.75865071	1.977681E-011	3.986813E-012	0	0.000000E+000
1	2.00885908	4.027856E-012	1.981786E-011	1	0.000000E+000
1	2.01007640	1.981786E-011	4.027856E-012	0	0.000000E+000
1	2.01026063	4.027856E-012	1.981786E-011	1	0.000000E+000
1	2.01857527	1.981786E-011	4.027856E-012	0	0.000000E+000
1	2.05389002	4.027856E-012	1.981786E-011	1	0.000000E+000
1	2.05506783	1.981786E-011	4.027856E-012	0	0.000000E+000
1	2.18212272	3.987959E-012	1.977796E-011	1	0.000000E+000
1	2.19643070	1.977796E-011	3.987959E-012	0	0.000000E+000
1	2.19665111	3.987959E-012	1.977796E-011	1	0.000000E+000
1	2.20137331	1.977796E-011	3.987959E-012	0	0.000000E+000
1	2.20154461	3.987959E-012	1.977796E-011	1	0.000000E+000
1	2.20476429	1.977796E-011	3.987959E-012	0	0.000000E+000
1	2.20502220	3.987959E-012	1.977796E-011	1	0.000000E+000
1	2.20639504	1.977796E-011	3.987959E-012	0	0.000000E+000
1	2.20684878	3.987959E-012	1.977796E-011	1	0.000000E+000
1	2.22473755	1.977796E-011	3.987959E-012	0	0.000000E+000
1	2.23901044	3.987959E-012	1.977796E-011	1	0.000000E+000
1	2.24112495	1.977796E-011	3.987959E-012	0	0.000000E+000
1	2.24132552	3.987959E-012	1.977796E-011	1	0.000000E+000
1	2.24341459	1.977796E-011	3.987959E-012	0	0.000000E+000
1	2.24441996	3.987959E-012	1.977796E-011	1	0.000000E+000
1	2.24495347	1.977796E-011	3.987959E-012	0	0.000000E+000
1	2.24500974	3.987959E-012	1.977796E-011	1	0.000000E+000
1	2.25219561	1.977796E-011	3.987959E-012	0	0.000000E+000
1	2.25224823	3.987959E-012	1.977796E-011	1	0.000000E+000
1	2.27907245	1.977796E-011	3.987959E-012	0	0.000000E+000
1	2.27939420	3.987959E-012	1.977796E-011	1	0.000000E+000
1	2.27968916	1.977796E-011	3.987959E-012	0	0.000000E+000
1	2.28018089	3.987959E-012	1.977796E-011	1	0.000000E+000
1	2.28100466	1.977796E-011	3.987959E-012	0	0.000000E+000
1	2.28158267	3.987959E-012	1.977796E-011	1	0.000000E+000
1	2.28603404	1.977796E-011	3.987959E-012	0	0.000000E+000
1	2.28658308	3.987959E-012	1.977796E-011	1	0.000000E+000
1	2.29771730	1.977796E-011	3.987959E-012	0	0.000000E+000
1	2.29774623	3.987959E-012	1.977796E-011	1	0.000000E+000
1	2.29998012	1.977796E-011	3.987959E-012	0	0.000000E+000
1	2.94547383	4.040747E-012	1.983075E-011	1	0.000000E+000
1	2.94724162	1.983075E-011	4.040747E-012	0	0.000000E+000
1	2.94726103	4.040747E-012	1.983075E-011	1	0.000000E+000
1	2.95239595	1.983075E-011	4.040747E-012	0	0.000000E+000
1	2.95243261	4.040747E-012	1.983075E-011	1	0.000000E+000
1	2.96138253	1.983075E-011	4.040747E-012	0	0.000000E+000
1	2.96168638	4.040747E-012	1.983075E-011	1	0.000000E+000
1	2.96242622	1.983075E-011	4.040747E-012	0	0.000000E+000
1	2.96244907	4.040747E-012	1.983075E-011	1	0.000000E+000
1	2.96397996	1.983075E-011	4.040747E-012	0	0.000000E+000
1	2.96411912	4.040747E-012	1.983075E-011	1	0.000000E+000
1	2.97087958	1.983075E-011	4.040747E-012	0	0.000000E+000
1	2.97110293	4.040747E-012	1.983075E-011	1	0.000000E+000
1	2.97178610	1.983075E-011	4.040747E-012	0	0.000000E+000
1	2.97199992	4.040747E-012	1.983075E-011	1	0.000000E+000
1	2.97332528	1.983075E-011	4.040747E-012	0	0.000000E+000
1	2.97336537	4.040747E-012	1.983075E-011	1	0.000000E+000
1	2.98014414	1.983075E-011	4.040747E-012	0	0.000000E+000
1	2.98268036	4.040747E-012	1.983075E-011	1	0.000000E+000
1	2.98511895	1.983075E-011	4.040747E-012	0	0.000000E+000
1	2.98602208	4.040747E-012	1.983075E-011	1	0.000000E+000
1	2.98612534	1.983075E-011	4.040747E-012	0	0.000000E+000
1	2.98619831	4.040747E-012	1.983075E-011	1	0.000000E+000
1	2.99664668	1.983075E-011	4.040747E-012	0	0.000000E+000
1	4.22013879	3.888911E-012	1.967891E-011	1	0.000000E+000
1	4.22020306	1.967891E-011	3.888911E-012	0	0.000000E+000
1	4.22034990	3.888911E-012	1.967891E-011	1	0.000000E+000
1	4.22442977	1.967891E-011	3.888911E-012	0	0.000000E+000
1	4.22465875	3.888911E-012	1.967891E-011	1	0.000000E+000
1	4.22617239	1.967891E-011	3.888911E-012	0	0.000000E+000
1	4.22710069	3.888911E-012	1.967891E-011	1	0.000000E+000
1	4.22853983	1.967891E-011	3.888911E-012	0	0.000000E+000
1	4.22897589	3.888911E-012	1.967891E-011	1	0.000000E+000
1	4.23044337	1.967891E-011	3.888911E-012	0	0.000000E+000
1	4.23081922	3.888911E-012	1.967891E-011	1	0.000000E+000
1	4.23278861	1.967891E-011	3.888911E-012	0	0.000000E+000
1	4.23281608	3.888911E-012	1.967891E-011	1	0.000000E+000
1	4.23410641	1.967891E-011	3.888911E-012	0	0.000000E+000
1	4.23444308	3.888911E-012	1.967891E-011	1	0.000000E+000
1	4.23469669	1.967891E-011	3.888911E-012	0	0.000000E+000
1	4.23479092	3.888911E-012	1.967891E-011	1	0.000000E+000
1	4.23748217	1.967891E-011	3.888911E-012	0	0.000000E+000
1	4.23752287	3.888911E-012	1.967891E-011	1	0.000000E+000
1	4.23889893	1.967891E-011	3.888911E-012	0	0.000000E+000
1	4.23903082	3.888911E-012	1.967891E-011	1	0.000000E+000
1	4.24199284	1.967891E-011	3.888911E-012	0	0.000000E+000
1	4.24601109	3.888911E-012	1.967891E-011	1	0.000000E+000
1	4.24689575	1.967891E-011	3.888911E-012	0	0.000000E+000
1	4.24698169	3.888911E-012	1.967891E-011	1	0.000000E+000
1	4.24738281	1.967891E-011	3.888911E-012	0	0.000000E+000
1	4.24803779	3.888911E-012	1.967891E-011	1	0.000000E+000
1	4.24808120	1.967891E-011	3.888911E-012	0	0.000000E+000
1	4.24812409	3.888911E-012	1.967891E-011	1	0.000000E+000
1	4.25164276	1.967891E-011	3.888911E-012	0	0.000000E+000
1	4.25231039	3.888911E-012	1.967891E-011	1	0.000000E+000
1	4.25424172	1.967891E-011	3.888911E-012	0	0.000000E+000
1	4.33217669	3.774271E-012	1.956427E-011	1	0.000000E+000
1	4.33243958	1.956427E-011	3.774271E-012	0	0.000000E+000
1	4.33257343	3.774271E-012	1.956427E-011	1	0.000000E+000
1	4.33672544	1.956427E-011	3.774271E-012	0	0.000000E+000
1	4.33695987	3.774271E-012	1.956427E-011	1	0.000000E+000
1	4.33931992	1.956427E-011	3.774271E-012	0	0.000000E+000
1	4.33987333	3.774271E-012	1.956427E-011	1	0.000000E+000
1	4.34004588	1.956427E-011	3.774271E-012	0	0.000000E+000
1	4.34019221	3.774271E-012	1.956427E-011	1	0.000000E+000
1	4.34321596	1.956427E-011	3.774271E-012	0	0.000000E+000
1	4.34387102	3.774271E-012	1.956427E-011	1	0.000000E+000
1	4.35282621	1.956427E-011	3.774271E-012	0	0.000000E+000
1	4.35418130	3.774271E-012	1.956427E-011	1	0.000000E+000
1	4.35792052	1.956427E-011	3.774271E-012	0	0.000000E+000
1	4.35828283	3.774271E-012	1.956427E-011	1	0.000000E+000
1	4.35932886	1.956427E-011	3.774271E-012	0	0.000000E+000
1	4.35990892	3.774271E-012	1.956427E-011	1	0.000000E+000
1	4.36773061	1.956427E-011	3.774271E-012	0	0.000000E+000
1	4.53707739	3.869022E-012	1.965902E-011	1	0.000000E+000
1	4.53766863	1.965902E-011	3.869022E-012	0	0.000000E+000
1	4.53767482	3.869022E-012	1.965902E-011	1	0.000000E+000
1	4.54271648	1.965902E-011	3.869022E-012	0	0.000000E+000
1	4.62022501	3.869022E-012	1.965902E-011	1	0.000000E+000
1	4.62212693	1.965902E-011	3.869022E-012	0	0.000000E+000
1	4.62218087	3.869022E-012	1.965902E-011	1	0.000000E+000
1	4.63068712	1.965902E-011	3.869022E-012	0	0.000000E+000
1	4.84103287	3.845344E-012	1.963534E-011	1	0.000000E+000
1	4.84265320	1.963534E-011	3.845344E-012	0	0.000000E+000
1	4.85031292	3.845344E-012	1.963534E-011	1	0.000000E+000
1	4.85183298	1.963534E-011	3.845344E-012	0	0.000000E+000
1	4.85184119	3.845344E-012	1.963534E-011	1	0.000000E+000
1	4.86211769	1.963534E-011	3.845344E-012	0	0.000000E+000
1	4.86253824	3.845344E-012	1.963534E-011	1	0.000000E+000
1	4.86929999	1.963534E-011	3.845344E-012	0	0.000000E+000
1	4.86958454	3.845344E-012	1.963534E-011	1	0.000000E+000
1	4.87389162	1.963534E-011	3.845344E-012	0	0.000000E+000
1	4.87391939	3.845344E-012	1.963534E-011	1	0.000000E+000
1	4.87927810	1.963534E-011	3.845344E-012	0	0.000000E+000
1	4.87939530	3.845344E-012	1.963534E-011	1	0.000000E+000
1	4.88527782	1.963534E-011	3.845344E-012	0	0.000000E+000
1	4.88558964	3.845344E-012	1.963534E-011	1	0.000000E+000
1	4.88598852	1.963534E-011	3.845344E-012	0	0.000000E+000
1	4.88600849	3.845344E-012	1.963534E-011	1	0.000000E+000
1	4.88622118	1.963534E-011	3.845344E-012	0	0.000000E+000
1	4.88672299	3.845344E-012	1.963534E-011	1	0.000000E+000
1	4.88717976	1.963534E-011	3.845344E-012	0	0.000000E+000
1	4.88734229	3.845344E-012	1.963534E-011	1	0.000000E+000
1	4.89330051	1.963534E-011	3.845344E-012	0	0.000000E+000
1	4.89357711	3.845344E-012	1.963534E-011	1	0.000000E+000
1	4.89363907	1.963534E-011	3.845344E-012	0	0.000000E+000
1	4.89480226	3.845344E-012	1.963534E-011	1	0.000000E+000
1	4.89843455	1.963534E-011	3.845344E-012	0	0.000000E+000
1	4.89919745	3.845344E-012	1.963534E-011	1	0.000000E+000
1	4.90268254	1.963534E-011	3.845344E-012	0	0.000000E+000
1	4.90268714	3.845344E-012	1.963534E-011	1	0.000000E+000
1	4.90282326	1.963534E-011	3.845344E-012	0	0.000000E+000
1	4.90300866	3.845344E-012	1.963534E-011	1	0.000000E+000
1	4.90963129	1.963534E-011	3.845344E-012	0	0.000000E+000
1	4.91156185	3.845344E-012	1.963534E-011	1	0.000000E+000
1	4.91419810	1.963534E-011	3.845344E-012	0	0.000000E+000
1	4.91603696	3.845344E-012	1.963534E-011	1	0.000000E+000
1	4.91906787	1.963534E-011	3.845344E-012	0	0.000000E+000
1	4.91932566	3.845344E-012	1.963534E-011	1	0.000000E+000
1	4.91953011	1.963534E-011	3.845344E-012	0	0.000000E+000
1	4.92009545	3.845344E-012	1.963534E-011	1	0.000000E+000
1	4.93640281	1.963534E-011	3.845344E-012	0	0.000000E+000
1	4.93647181	3.845344E-012	1.963534E-011	1	0.000000E+000
1	4.94621224	1.963534E-011	3.845344E-012	0	0.000000E+000
1	4.94626820	3.845344E-012	1.963534E-011	1	0.000000E+000
1	4.94733968	1.963534E-011	3.845344E-012	0	0.000000E+000
1	4.94735794	3.845344E-012	1.963534E-011	1	0.000000E+000
1	4.94748213	1.963534E-011	3.845344E-012	0	0.000000E+000
1	4.94935010	3.845344E-012	1.963534E-011	1	0.000000E+000
1	4.95221535	1.963534E-011	3.845344E-012	0	0.000000E+000
1	4.96226430	3.845344E-012	1.963534E-011	1	0.000000E+000
1	4.96535195	1.963534E-011	3.845344E-012	0	0.000000E+000
1	4.96539281	3.845344E-012	1.963534E-011	1	0.000000E+000
1	4.96666340	1.963534E-011	3.845344E-012	0	0.000000E+000
1	4.96862545	3.845344E-012	1.963534E-011	1	0.000000E+000
1	4.96940379	1.963534E-011	3.845344E-012	0	0.000000E+000
1	4.96942616	3.845344E-012	1.963534E-011	1	0.000000E+000
1	4.97381156	1.963534E-011	3.845344E-012	0	0.000000E+000
1	5.03517751	3.845344E-012	1.963534E-011	1	0.000000E+000
1	5.03527837	1.963534E-011	3.845344E-012	0	0.000000E+000
1	5.03555380	3.845344E-012	1.963534E-011	1	0.000000E+000
1	5.04089745	1.963534E-011	3.845344E-012	0	0.000000E+000
1	5.04097820	3.845344E-012	1.963534E-011	1	0.000000E+000
1	5.04231467	1.963534E-011	3.845344E-012	0	0.000000E+000
1	5.04260291	3.845344E-012	1.963534E-011	1	0.000000E+000
1	5.04864217	1.963534E-011	3.845344E-012	0	0.000000E+000
1	5.10221100	3.845344E-012	1.963534E-011	1	0.000000E+000
1	5.10357935	1.963534E-011	3.845344E-012	0	0.000000E+000
1	5.10368139	3.845344E-012	1.963534E-011	1	0.000000E+000
1	5.10562541	1.963534E-011	3.845344E-012	0	0.000000E+000
1	5.10574823	3.845344E-012	1.963534E-011	1	0.000000E+000
1	5.11229006	1.963534E-011	3.845344E-012	0	0.000000E+000
1	5.11240654	3.845344E-012	1.963534E-011	1	0.000000E+000
1	5.11986947	1.963534E-011	3.845344E-012	0	0.000000E+000
1	5.12137027	3.845344E-012	1.963534E-011	1	0.000000E+000
1	5.12242383	1.963534E-011	3.845344E-012	0	0.000000E+000
1	5.12246596	3.845344E-012	1.963534E-011	1	0.000000E+000
1	5.12958908	1.963534E-011	3.845344E-012	0	0.000000E+000
1	5.12973547	3.845344E-012	1.963534E-011	1	0.000000E+000
1	5.13132856	1.963534E-011	3.845344E-012	0	0.000000E+000
1	5.13145152	3.845344E-012	1.963534E-011	1	0.000000E+000
1	5.13366219	1.963534E-011	3.845344E-012	0	0.000000E+000
1	5.13533964	3.845344E-012	1.963534E-011	1	0.000000E+000
1	5.14143692	1.963534E-011	3.845344E-012	0	0.000000E+000
1	5.14147307	3.845344E-012	1.963534E-011	1	0.000000E+000
1	5.14248602	1.963534E-011	3.845344E-012	0	0.000000E+000
1	5.14256883	3.845344E-012	1.963534E-011	1	0.000000E+000
1	5.14835939	1.963534E-011	3.845344E-012	0	0.000000E+000
1	5.14856672	3.845344E-012	1.963534E-011	1	0.000000E+000
1	5.14939453	1.963534E-011	3.845344E-012	0	0.000000E+000
1	5.15013327	3.845344E-012	1.963534E-011	1	0.000000E+000
1	5.15085402	1.963534E-011	3.845344E-012	0	0.000000E+000
1	5.15088801	3.845344E-012	1.963534E-011	1	0.000000E+000
1	5.15183132	1.963534E-011	3.845344E-012	0	0.000000E+000
1	5.15202829	3.845344E-012	1.963534E-011	1	0.000000E+000
1	5.15885113	1.963534E-011	3.845344E-012	0	0.000000E+000
1	5.16000631	3.845344E-012	1.963534E-011	1	0.000000E+000
1	5.16334379	1.963534E-011	3.845344E-012	0	0.000000E+000
1	5.16339130	3.845344E-012	1.963534E-011	1	0.000000E+000
1	5.16395664	1.963534E-011	3.845344E-012	0	0.000000E+000
1	5.49527797	3.906577E-012	1.969658E-011	1	0.000000E+000
1	5.49644412	1.969658E-011	3.906577E-012	0	0.000000E+000
1	5.51494759	3.906577E-012	1.969658E-011	1	0.000000E+000
1	5.51569406	1.969658E-011	3.906577E-012	0	0.000000E+000
1	5.51686470	3.906577E-012	1.969658E-011	1	0.000000E+000
1	5.51698500	1.969658E-011	3.906577E-012	0	0.000000E+000
1	5.51749927	3.906577E-012	1.969658E-011	1	0.000000E+000
1	5.52043545	1.969658E-011	3.906577E-012	0	0.000000E+000
1	5.52056949	3.906577E-012	1.969658E-011	1	0.000000E+000
1	5.52158172	1.969658E-011	3.906577E-012	0	0.000000E+000
1	5.52160818	3.906577E-012	1.969658E-011	1	0.000000E+000
1	5.52300624	1.969658E-011	3.906577E-012	0	0.000000E+000
1	5.52326301	3.906577E-012	1.969658E-011	1	0.000000E+000
1	5.52535090	1.969658E-011	3.906577E-012	0	0.000000E+000
1	5.52595259	3.906577E-012	1.969658E-011	1	0.000000E+000
1	5.52683777	1.969658E-011	3.906577E-012	0	0.000000E+000
1	5.52696983	3.906577E-012	1.969658E-011	1	0.000000E+000
1	5.52879414	1.969658E-011	3.906577E-012	0	0.000000E+000
1	6.29085068	3.925408E-012	1.971541E-011	1	0.000000E+000
1	6.29201869	1.971541E-011	3.925408E-012	0	0.000000E+000
1	6.29211742	3.925408E-012	1.971541E-011	1	0.000000E+000
1	6.29660563	1.971541E-011	3.925408E-012	0	0.000000E+000
1	6.29663767	3.925408E-012	1.971541E-011	1	0.000000E+000
1	6.30141114	1.971541E-011	3.925408E-012	0	0.000000E+000
1	6.30150673	3.925408E-012	1.971541E-011	1	0.000000E+000
1	6.30752410	1.971541E-011	3.925408E-012	0	0.000000E+000
1	6.30779724	3.925408E-012	1.971541E-011	1	0.000000E+000
1	6.31011272	1.971541E-011	3.925408E-012	0	0.000000E+000
1	6.31028301	3.925408E-012	1.971541E-011	1	0.000000E+000
1	6.32311955	1.971541E-011	3.925408E-012	0	0.000000E+000
1	6.32357607	3.925408E-012	1.971541E-011	1	0.000000E+000
1	6.32519582	1.971541E-011	3.925408E-012	0	0.000000E+000
1	6.32536411	3.925408E-012	1.971541E-011	1	0.000000E+000
1	6.33460599	1.971541E-011	3.925408E-012	0	0.000000E+000
1	6.33469426	3.925408E-012	1.971541E-011	1	0.000000E+000
1	6.33875828	1.971541E-011	3.925408E-012	0	0.000000E+000
1	6.33895700	3.925408E-012	1.971541E-011	1	0.000000E+000
1	6.35091195	1.971541E-011	3.925408E-012	0	0.000000E+000
1	6.35093789	3.925408E-012	1.971541E-011	1	0.000000E+000
1	6.35173396	1.971541E-011	3.925408E-012	0	0.000000E+000
1	6.35173408	3.925408E-012	1.971541E-011	1	0.000000E+000
1	6.36691833	1.971541E-011	3.925408E-012	0	0.000000E+000
1	6.36696932	3.925408E-012	1.971541E-011	1	0.000000E+000
1	6.36840600	1.971541E-011	3.925408E-012	0	0.000000E+000
1	6.36854972	3.925408E-012	1.971541E-011	1	0.000000E+000
1	6.36922827	1.971541E-011	3.925408E-012	0	0.000000E+000
1	6.66171936	3.820447E-012	1.961045E-011	1	0.000000E+000
1	6.66227710	1.961045E-011	3.820447E-012	0	0.000000E+000
1	6.66286811	3.820447E-012	1.961045E-011	1	0.000000E+000
1	6.66752088	1.961045E-011	3.820447E-012	0	0.000000E+000
1	6.66774992	3.820447E-012	1.961045E-011	1	0.000000E+000
1	6.67701072	1.961045E-011	3.820447E-012	0	0.000000E+000
1	6.67702205	3.820447E-012	1.961045E-011	1	0.000000E+000
1	6.68230307	1.961045E-011	3.820447E-012	0	0.000000E+000
1	6.68242068	3.820447E-012	1.961045E-011	1	0.000000E+000
1	6.68460253	1.961045E-011	3.820447E-012	0	0.000000E+000
1	6.68473027	3.820447E-012	1.961045E-011	1	0.000000E+000
1	6.69394411	1.961045E-011	3.820447E-012	0	0.000000E+000
1	6.77427027	3.749530E-012	1.953953E-011	1	0.000000E+000
1	6.77657363	1.953953E-011	3.749530E-012	0	0.000000E+000
1	6.77676514	3.749530E-012	1.953953E-011	1	0.000000E+000
1	6.77701557	1.953953E-011	3.749530E-012	0	0.000000E+000
1	6.77717023	3.749530E-012	1.953953E-011	1	0.000000E+000
1	6.78290477	1.953953E-011	3.749530E-012	0	0.000000E+000
1	6.78298179	3.749530E-012	1.953953E-011	1	0.000000E+000
1	6.79099643	1.953953E-011	3.749530E-012	0	0.000000E+000
1	6.79107253	3.749530E-012	1.953953E-011	1	0.000000E+000
1	6.79702335	1.953953E-011	3.749530E-012	0	0.000000E+000
1	6.79707121	3.749530E-012	1.953953E-011	1	0.000000E+000
1	6.79853537	1.953953E-011	3.749530E-012	0	0.000000E+000
1	6.79920142	3.749530E-012	1.953953E-011	1	0.000000E+000
1	6.80002354	1.953953E-011	3.749530E-012	0	0.000000E+000
1	6.80029470	3.749530E-012	1.953953E-011	1	0.000000E+000
1	6.80664859	1.953953E-011	3.749530E-012	0	0.000000E+000
1	6.80696359	3.749530E-012	1.953953E-011	1	0.000000E+000
1	6.80710299	1.953953E-011	3.749530E-012	0	0.000000E+000
1	6.80716610	3.749530E-012	1.953953E-011	1	0.000000E+000
1	6.81022061	1.953953E-011	3.749530E-012	0	0.000000E+000
1	6.81754531	3.749530E-012	1.953953E-011	1	0.000000E+000
1	6.82949160	1.953953E-011	3.749530E-012	0	0.000000E+000
1	6.84202538	3.749530E-012	1.953953E-011	1	0.000000E+000
1	6.84538608	1.953953E-011	3.749530E-012	0	0.000000E+000
1	6.85935346	3.749530E-012	1.953953E-011	1	0.000000E+000
1	6.85993020	1.953953E-011	3.749530E-012	0	0.000000E+000
1	6.85999130	3.749530E-012	1.953953E-011	1	0.000000E+000
1	6.86357297	1.953953E-011	3.749530E-012	0	0.000000E+000
1	6.95286561	3.865670E-012	1.965567E-011	1	0.000000E+000
1	6.95298595	1.965567E-011	3.865670E-012	0	0.000000E+000
1	6.95456657	3.865670E-012	1.965567E-011	1	0.000000E+000
1	6.95670998	1.965567E-011	3.865670E-012	0	0.000000E+000
1	6.95717661	3.865670E-012	1.965567E-011	1	0.000000E+000
1	6.96061374	1.965567E-011	3.865670E-012	0	0.000000E+000
1	6.96076960	3.865670E-012	1.965567E-011	1	0.000000E+000
1	6.96363124	1.965567E-011	3.865670E-012	0	0.000000E+000
1	6.96379691	3.865670E-012	1.965567E-011	1	0.000000E+000
1	6.96730987	1.965567E-011	3.865670E-012	0	0.000000E+000
1	6.96731378	3.865670E-012	1.965567E-011	1	0.000000E+000
1	6.98032232	1.965567E-011	3.865670E-012	0	0.000000E+000
1	6.98036616	3.865670E-012	1.965567E-011	1	0.000000E+000
1	6.98629053	1.965567E-011	3.865670E-012	0	0.000000E+000
1	6.98665899	3.865670E-012	1.965567E-011	1	0.000000E+000
1	6.99413203	1.965567E-011	3.865670E-012	0	0.000000E+000
1	6.99414708	3.865670E-012	1.965567E-011	1	0.000000E+000
1	6.99548248	1.965567E-011	3.865670E-012	0	0.000000E+000
1	7.02766117	3.865670E-012	1.965567E-011	1	0.000000E+000
1	7.02839247	1.965567E-011	3.865670E-012	0	0.000000E+000
1	7.02843853	3.865670E-012	1.965567E-011	1	0.000000E+000
1	7.02859732	1.965567E-011	3.865670E-012	0	0.000000E+000
1	7.02860480	3.865670E-012	1.965567E-011	1	0.000000E+000
1	7.02921714	1.965567E-011	3.865670E-012	0	0.000000E+000
1	7.02981010	3.865670E-012	1.965567E-011	1	0.000000E+000
1	7.02997776	1.965567E-011	3.865670E-012	0	0.000000E+000
1	7.03009947	3.865670E-012	1.965567E-011	1	0.000000E+000
1	7.03014593	1.965567E-011	3.865670E-012	0	0.000000E+000
1	7.08191063	3.865670E-012	1.965567E-011	1	0.000000E+000
1	7.08278347	1.965567E-011	3.865670E-012	0	0.000000E+000
1	7.08280599	3.865670E-012	1.965567E-011	1	0.000000E+000
1	7.08344411	1.965567E-011	3.865670E-012	0	0.000000E+000
1	7.10197041	3.865670E-012	1.965567E-011	1	0.000000E+000
1	7.10608809	1.965567E-011	3.865670E-012	0	0.000000E+000
1	7.10885255	3.865670E-012	1.965567E-011	1	0.000000E+000
1	7.10977383	1.965567E-011	3.865670E-012	0	0.000000E+000
1	7.10980467	3.865670E-012	1.965567E-011	1	0.000000E+000
1	7.12050194	1.965567E-011	3.865670E-012	0	0.000000E+000
1	7.12069101	3.865670E-012	1.965567E-011	1	0.000000E+000
1	7.12289365	1.965567E-011	3.865670E-012	0	0.000000E+000
1	7.12362627	3.865670E-012	1.965567E-011	1	0.000000E+000
1	7.12560732	1.965567E-011	3.865670E-012	0	0.000000E+000
1	7.12665301	3.865670E-012	1.965567E-011	1	0.000000E+000
1	7.13161249	1.965567E-011	3.865670E-012	0	0.000000E+000
1	7.13167548	3.865670E-012	1.965567E-011	1	0.000000E+000
1	7.13186503	1.965567E-011	3.865670E-012	0	0.000000E+000
1	7.13297267	3.865670E-012	1.965567E-011	1	0.000000E+000
1	7.13772946	1.965567E-011	3.865670E-012	0	0.000000E+000
1	7.13781338	3.865670E-012	1.965567E-011	1	0.000000E+000
1	7.13890388	1.965567E-011	3.865670E-012	0	0.000000E+000
1	7.14002186	3.865670E-012	1.965567E-011	1	0.000000E+000
1	7.14895681	1.965567E-011	3.865670E-012	0	0.000000E+000
1	7.14917734	3.865670E-012	1.965567E-011	1	0.000000E+000
1	7.14983259	1.965567E-011	3.865670E-012	0	0.000000E+000
1	7.14987187	3.865670E-012	1.965567E-011	1	0.000000E+000
1	7.16012995	1.965567E-011	3.865670E-012	0	0.000000E+000
1	7.16016443	3.865670E-012	1.965567E-011	1	0.000000E+000
1	7.16041706	1.965567E-011	3.865670E-012	0	0.000000E+000
1	7.66106200	3.792895E-012	1.958289E-011	1	0.000000E+000
1	7.66190398	1.958289E-011	3.792895E-012	0	0.000000E+000
1	7.67588701	3.792895E-012	1.958289E-011	1	0.000000E+000
1	7.67595770	1.958289E-011	3.792895E-012	0	0.000000E+000
1	7.69764956	3.792895E-012	1.958289E-011	1	0.000000E+000
1	7.69983146	1.958289E-011	3.792895E-012	0	0.000000E+000
1	7.69987037	3.792895E-012	1.958289E-011	1	0.000000E+000
1	7.70164606	1.958289E-011	3.792895E-012	0	0.000000E+000
1	7.70196934	3.792895E-012	1.958289E-011	1	0.000000E+000
1	7.70647673	1.958289E-011	3.792895E-012	0	0.000000E+000
1	7.70676036	3.792895E-012	1.958289E-011	1	0.000000E+000
1	7.70766707	1.958289E-011	3.792895E-012	0	0.000000E+000
1	7.70812309	3.792895E-012	1.958289E-011	1	0.000000E+000
1	7.70871454	1.958289E-011	3.792895E-012	0	0.000000E+000
1	7.70916048	3.792895E-012	1.958289E-011	1	0.000000E+000
1	7.71107890	1.958289E-011	3.792895E-012	0	0.000000E+000
1	7.71122593	3.792895E-012	1.958289E-011	1	0.000000E+000
1	7.71212887	1.958289E-011	3.792895E-012	0	0.000000E+000
1	7.71220316	3.792895E-012	1.958289E-011	1	0.000000E+000
1	7.71703350	1.958289E-011	3.792895E-012	0	0.000000E+000
1	7.72150716	3.792895E-012	1.958289E-011	1	0.000000E+000
1	7.72163305	1.958289E-011	3.792895E-012	0	0.000000E+000
1	7.72186235	3.792895E-012	1.958289E-011	1	0.000000E+000
1	7.73318738	1.958289E-011	3.792895E-012	0	0.000000E+000
1	7.73358159	3.792895E-012	1.958289E-011	1	0.000000E+000
1	7.73577126	1.958289E-011	3.792895E-012	0	0.000000E+000
1	7.73643671	3.792895E-012	1.958289E-011	1	0.000000E+000
1	7.73964295	1.958289E-011	3.792895E-012	0	0.000000E+000
1	7.73979740	3.792895E-012	1.958289E-011	1	0.000000E+000
1	7.74306122	1.958289E-011	3.792895E-012	0	0.000000E+000
1	7.74309672	3.792895E-012	1.958289E-011	1	0.000000E+000
1	7.74315157	1.958289E-011	3.792895E-012	0	0.000000E+000
1	7.74318575	3.792895E-012	1.958289E-011	1	0.000000E+000
1	7.74502197	1.958289E-011	3.792895E-012	0	0.000000E+000
1	7.74627657	3.792895E-012	1.958289E-011	1	0.000000E+000
1	7.74921831	1.958289E-011	3.792895E-012	0	0.000000E+000
1	8.23403002	3.847069E-012	1.963707E-011	1	0.000000E+000
1	8.24215426	1.963707E-011	3.847069E-012	0	0.000000E+000
1	8.24251801	3.847069E-012	1.963707E-011	1	0.000000E+000
1	8.24474660	1.963707E-011	3.847069E-012	0	0.000000E+000
1	8.24478080	3.847069E-012	1.963707E-011	1	0.000000E+000
1	8.24683401	1.963707E-011	3.847069E-012	0	0.000000E+000
1	8.24731053	3.847069E-012	1.963707E-011	1	0.000000E+000
1	8.25136409	1.963707E-011	3.847069E-012	0	0.000000E+000
1	8.25154388	3.847069E-012	1.963707E-011	1	0.000000E+000
1	8.25736174	1.963707E-011	3.847069E-012	0	0.000000E+000
1	8.25781488	3.847069E-012	1.963707E-011	1	0.000000E+000
1	8.26870827	1.963707E-011	3.847069E-012	0	0.000000E+000
1	8.26872277	3.847069E-012	1.963707E-011	1	0.000000E+000
1	8.27306901	1.963707E-011	3.847069E-012	0	0.000000E+000
1	8.27310971	3.847069E-012	1.963707E-011	1	0.000000E+000
1	8.27621721	1.963707E-011	3.847069E-012	0	0.000000E+000
1	8.27634120	3.847069E-012	1.963707E-011	1	0.000000E+000
1	8.28131946	1.963707E-011	3.847069E-012	0	0.000000E+000
1	8.28144625	3.847069E-012	1.963707E-011	1	0.000000E+000
1	8.29432838	1.963707E-011	3.847069E-012	0	0.000000E+000
1	8.34687489	3.847069E-012	1.963707E-011	1	0.000000E+000
1	8.35164700	1.963707E-011	3.847069E-012	0	0.000000E+000
1	8.35166867	3.847069E-012	1.963707E-011	1	0.000000E+000
1	8.35334494	1.963707E-011	3.847069E-012	0	0.000000E+000
1	8.35337711	3.847069E-012	1.963707E-011	1	0.000000E+000
1	8.35521797	1.963707E-011	3.847069E-012	0	0.000000E+000
1	8.35534717	3.847069E-012	1.963707E-011	1	0.000000E+000
1	8.35691488	1.963707E-011	3.847069E-012	0	0.000000E+000
1	8.35705544	3.847069E-012	1.963707E-011	1	0.000000E+000
1	8.35856003	1.963707E-011	3.847069E-012	0	0.000000E+000
1	8.35874461	3.847069E-012	1.963707E-011	1	0.000000E+000
1	8.36065417	1.963707E-011	3.847069E-012	0	0.000000E+000
1	8.36090170	3.847069E-012	1.963707E-011	1	0.000000E+000
1	8.37333247	1.963707E-011	3.847069E-012	0	0.000000E+000
1	8.37336359	3.847069E-012	1.963707E-011	1	0.000000E+000
1	8.37944525	1.963707E-011	3.847069E-012	0	0.000000E+000
1	8.37955871	3.847069E-012	1.963707E-011	1	0.000000E+000
1	8.38249478	1.963707E-011	3.847069E-012	0	0.000000E+000
1	8.38258586	3.847069E-012	1.963707E-011	1	0.000000E+000
1	8.38305359	1.963707E-011	3.847069E-012	0	0.000000E+000
1	8.38322570	3.847069E-012	1.963707E-011	1	0.000000E+000
1	8.38347331	1.963707E-011	3.847069E-012	0	0.000000E+000
1	8.38353465	3.847069E-012	1.963707E-011	1	0.000000E+000
1	8.38505087	1.963707E-011	3.847069E-012	0	0.000000E+000
1	8.38960129	3.847069E-012	1.963707E-011	1	0.000000E+000
1	8.39279129	1.963707E-011	3.847069E-012	0	0.000000E+000
1	8.44723222	3.847069E-012	1.963707E-011	1	0.000000E+000
1	8.44840905	1.963707E-011	3.847069E-012	0	0.000000E+000
1	8.44850656	3.847069E-012	1.963707E-011	1	0.000000E+000
1	8.45316331	1.963707E-011	3.847069E-012	0	0.000000E+000
1	8.45343689	3.847069E-012	1.963707E-011	1	0.000000E+000
1	8.45506952	1.963707E-011	3.847069E-012	0	0.000000E+000
1	8.45508921	3.847069E-012	1.963707E-011	1	0.000000E+000
1	8.45677482	1.963707E-011	3.847069E-012	0	0.000000E+000
1	8.45718013	3.847069E-012	1.963707E-011	1	0.000000E+000
1	8.45964901	1.963707E-011	3.847069E-012	0	0.000000E+000
1	8.46022237	3.847069E-012	1.963707E-011	1	0.000000E+000
1	8.46130543	1.963707E-011	3.847069E-012	0	0.000000E+000
1	8.46135194	3.847069E-012	1.963707E-011	1	0.000000E+000
1	8.46271063	1.963707E-011	3.847069E-012	0	0.000000E+000
1	8.60123967	3.886592E-012	1.967659E-011	1	0.000000E+000
1	8.60196287	1.967659E-011	3.886592E-012	0	0.000000E+000
1	8.60198292	3.886592E-012	1.967659E-011	1	0.000000E+000
1	8.60282612	1.967659E-011	3.886592E-012	0	0.000000E+000
1	8.60356404	3.886592E-012	1.967659E-011	1	0.000000E+000
1	8.61723796	1.967659E-011	3.886592E-012	0	0.000000E+000
1	8.61745882	3.886592E-012	1.967659E-011	1	0.000000E+000
1	8.61909548	1.967659E-011	3.886592E-012	0	0.000000E+000
1	8.62110466	3.886592E-012	1.967659E-011	1	0.000000E+000
1	8.62365459	1.967659E-011	3.886592E-012	0	0.000000E+000
1	8.62382791	3.886592E-012	1.967659E-011	1	0.000000E+000
1	8.62556664	1.967659E-011	3.886592E-012	0	0.000000E+000
1	8.62592403	3.886592E-012	1.967659E-011	1	0.000000E+000
1	8.62640044	1.967659E-011	3.886592E-012	0	0.000000E+000
1	8.62691361	3.886592E-012	1.967659E-011	1	0.000000E+000
1	8.63456581	1.967659E-011	3.886592E-012	0	0.000000E+000
1	8.63463303	3.886592E-012	1.967659E-011	1	0.000000E+000
1	8.63764349	1.967659E-011	3.886592E-012	0	0.000000E+000
1	8.63767499	3.886592E-012	1.967659E-011	1	0.000000E+000
1	8.64692568	1.967659E-011	3.886592E-012	0	0.000000E+000
1	8.64696119	3.886592E-012	1.967659E-011	1	0.000000E+000
1	8.65315282	1.967659E-011	3.886592E-012	0	0.000000E+000
1	8.65318483	3.886592E-012	1.967659E-011	1	0.000000E+000
1	8.65564921	1.967659E-011	3.886592E-012	0	0.000000E+000
1	8.65590732	3.886592E-012	1.967659E-011	1	0.000000E+000
1	8.66542636	1.967659E-011	3.886592E-012	0	0.000000E+000
1	8.66548210	3.886592E-012	1.967659E-011	1	0.000000E+000
1	8.67288609	1.967659E-011	3.886592E-012	0	0.000000E+000
1	8.67337413	3.886592E-012	1.967659E-011	1	0.000000E+000
1	8.67429608	1.967659E-011	3.886592E-012	0	0.000000E+000
1	8.67435352	3.886592E-012	1.967659E-011	1	0.000000E+000
1	8.67570418	1.967659E-011	3.886592E-012	0	0.000000E+000
1	8.67574728	3.886592E-012	1.967659E-011	1	0.000000E+000
1	8.67723984	1.967659E-011	3.886592E-012	0	0.000000E+000
1	8.68846655	3.886592E-012	1.967659E-011	1	0.000000E+000
1	8.69213405	1.967659E-011	3.886592E-012	0	0.000000E+000
1	8.69215739	3.886592E-012	1.967659E-011	1	0.000000E+000
1	8.69251617	1.967659E-011	3.886592E-012	0	0.000000E+000
1	8.69257452	3.886592E-012	1.967659E-011	1	0.000000E+000
1	8.69379674	1.967659E-011	3.886592E-012	0	0.000000E+000
1	8.69404989	3.886592E-012	1.967659E-011	1	0.000000E+000
1	8.69417997	1.967659E-011	3.886592E-012	0	0.000000E+000
1	8.69530758	3.886592E-012	1.967659E-011	1	0.000000E+000
1	8.70010193	1.967659E-011	3.886592E-012	0	0.000000E+000
1	8.70027663	3.886592E-012	1.967659E-011	1	0.000000E+000
1	8.70202855	1.967659E-011	3.886592E-012	0	0.000000E+000
1	8.70214861	3.886592E-012	1.967659E-011	1	0.000000E+000
1	8.71178428	1.967659E-011	3.886592E-012	0	0.000000E+000
1	8.71183339	3.886592E-012	1.967659E-011	1	0.000000E+000
1	8.71448444	1.967659E-011	3.886592E-012	0	0.000000E+000
1	8.84260918	3.934643E-012	1.972464E-011	1	0.000000E+000
1	8.84459900	1.972464E-011	3.934643E-012	0	0.000000E+000
1	8.84465287	3.934643E-012	1.972464E-011	1	0.000000E+000
1	8.84625000	1.972464E-011	3.934643E-012	0	0.000000E+000
1	8.84630448	3.934643E-012	1.972464E-011	1	0.000000E+000
1	8.84766356	1.972464E-011	3.934643E-012	0	0.000000E+000
1	8.84773660	3.934643E-012	1.972464E-011	1	0.000000E+000
1	8.85121840	1.972464E-011	3.934643E-012	0	0.000000E+000
1	8.85126916	3.934643E-012	1.972464E-011	1	0.000000E+000
1	8.85607775	1.972464E-011	3.934643E-012	0	0.000000E+000
1	8.85612482	3.934643E-012	1.972464E-011	1	0.000000E+000
1	8.86079553	1.972464E-011	3.934643E-012	0	0.000000E+000
1	8.86087016	3.934643E-012	1.972464E-011	1	0.000000E+000
1	8.86106632	1.972464E-011	3.934643E-012	0	0.000000E+000
1	8.86110858	3.934643E-012	1.972464E-011	1	0.000000E+000
1	8.86271871	1.972464E-011	3.934643E-012	0	0.000000E+000
1	8.86323081	3.934643E-012	1.972464E-011	1	0.000000E+000
1	8.86364879	1.972464E-011	3.934643E-012	0	0.000000E+000
1	8.86369543	3.934643E-012	1.972464E-011	1	0.000000E+000
1	8.86502839	1.972464E-011	3.934643E-012	0	0.000000E+000
1	8.86507652	3.934643E-012	1.972464E-011	1	0.000000E+000
1	8.87496583	1.972464E-011	3.934643E-012	0	0.000000E+000
1	8.87617334	3.934643E-012	1.972464E-011	1	0.000000E+000
1	8.87836011	1.972464E-011	3.934643E-012	0	0.000000E+000
1	8.87845473	3.934643E-012	1.972464E-011	1	0.000000E+000
1	8.88116736	1.972464E-011	3.934643E-012	0	0.000000E+000
1	8.88119107	3.934643E-012	1.972464E-011	1	0.000000E+000
1	8.88611368	1.972464E-011	3.934643E-012	0	0.000000E+000
1	9.72856685	3.817286E-012	1.960729E-011	1	0.000000E+000
1	9.72885632	1.960729E-011	3.817286E-012	0	0.000000E+000
1	9.72906006	3.817286E-012	1.960729E-011	1	0.000000E+000
1	9.73038848	1.960729E-011	3.817286E-012	0	0.000000E+000
1	9.73048332	3.817286E-012	1.960729E-011	1	0.000000E+000
1	9.73351378	1.960729E-011	3.817286E-012	0	0.000000E+000
1	9.73368558	3.817286E-012	1.960729E-011	1	0.000000E+000
1	9.73869183	1.960729E-011	3.817286E-012	0	0.000000E+000
1	9.92320436	3.766327E-012	1.955633E-011	1	0.000000E+000
1	9.92484693	1.955633E-011	3.766327E-012	0	0.000000E+000
1	9.92547211	3.766327E-012	1.955633E-011	1	0.000000E+000
1	9.92795365	1.955633E-011	3.766327E-012	0	0.000000E+000
1	9.92797999	3.766327E-012	1.955633E-011	1	0.000000E+000
1	9.93104070	1.955633E-011	3.766327E-012	0	0.000000E+000
1	10.49532545	3.792599E-012	1.958260E-011	1	0.000000E+000
1	10.50632646	1.958260E-011	3.792599E-012	0	0.000000E+000
1	10.52787383	3.792599E-012	1.958260E-011	1	0.000000E+000
1	10.53011418	1.958260E-011	3.792599E-012	0	0.000000E+000
1	10.53018485	3.792599E-012	1.958260E-011	1	0.000000E+000
1	10.53452763	1.958260E-011	3.792599E-012	0	0.000000E+000
1	10.53456063	3.792599E-012	1.958260E-011	1	0.000000E+000
1	10.53658570	1.958260E-011	3.792599E-012	0	0.000000E+000
1	10.53664113	3.792599E-012	1.958260E-011	1	0.000000E+000
1	10.53910410	1.958260E-011	3.792599E-012	0	0.000000E+000
1	12.68434346	3.670785E-012	1.946078E-011	1	0.000000E+000
1	12.68437981	1.946078E-011	3.670785E-012	0	0.000000E+000
1	12.68459505	3.670785E-012	1.946078E-011	1	0.000000E+000
1	12.68520553	1.946078E-011	3.670785E-012	0	0.000000E+000
1	12.68879130	3.670785E-012	1.946078E-011	1	0.000000E+000
1	12.69225304	1.946078E-011	3.670785E-012	0	0.000000E+000
1	12.69242484	3.670785E-012	1.946078E-011	1	0.000000E+000
1	12.69251317	1.946078E-011	3.670785E-012	0	0.000000E+000
1	12.70115534	3.670785E-012	1.946078E-011	1	0.000000E+000
1	12.70224083	1.946078E-011	3.670785E-012	0	0.000000E+000
1	12.70300276	3.670785E-012	1.946078E-011	1	0.000000E+000
1	12.70353018	1.946078E-011	3.670785E-012	0	0.000000E+000
1	12.70394670	3.670785E-012	1.946078E-011	1	0.000000E+000
1	12.71012981	1.946078E-011	3.670785E-012	0	0.000000E+000
1	12.79139694	3.677655E-012	1.946765E-011	1	0.000000E+000
1	12.79164794	1.946765E-011	3.677655E-012	0	0.000000E+000
1	12.79171198	3.677655E-012	1.946765E-011	1	0.000000E+000
1	12.79561828	1.946765E-011	3.677655E-012	0	0.000000E+000
1	12.79651024	3.677655E-012	1.946765E-011	1	0.000000E+000
1	12.79670107	1.946765E-011	3.677655E-012	0	0.000000E+000
1	12.80744298	3.677655E-012	1.946765E-011	1	0.000000E+000
1	12.81359978	1.946765E-011	3.677655E-012	0	0.000000E+000
1	13.88511765	3.655615E-012	1.944562E-011	1	0.000000E+000
1	13.88632873	1.944562E-011	3.655615E-012	0	0.000000E+000
1	13.88640417	3.655615E-012	1.944562E-011	1	0.000000E+000
1	13.88644499	1.944562E-011	3.655615E-012	0	0.000000E+000
1	13.92501054	3.655615E-012	1.944562E-011	1	0.000000E+000
1	13.92664404	1.944562E-011	3.655615E-012	0	0.000000E+000
1	13.92675982	3.655615E-012	1.944562E-011	1	0.000000E+000
1	13.92711970	1.944562E-011	3.655615E-012	0	0.000000E+000
1	13.93006787	3.655615E-012	1.944562E-011	1	0.000000E+000
1	13.93110219	1.944562E-011	3.655615E-012	0	0.000000E+000
1	13.93132586	3.655615E-012	1.944562E-011	1	0.000000E+000
1	13.93339002	1.944562E-011	3.655615E-012	0	0.000000E+000
1	13.96043518	3.655615E-012	1.944562E-011	1	0.000000E+000
1	13.97245847	1.944562E-011	3.655615E-012	0	0.000000E+000
1	13.97258746	3.655615E-012	1.944562E-011	1	0.000000E+000
1	13.97307248	1.944562E-011	3.655615E-012	0	0.000000E+000
1	14.07113105	3.572154E-012	1.936215E-011	1	0.000000E+000
1	14.08663419	1.936215E-011	3.572154E-012	0	0.000000E+000
1	14.08675481	3.572154E-012	1.936215E-011	1	0.000000E+000
1	14.09716137	1.936215E-011	3.572154E-012	0	0.000000E+000
1	14.09746528	3.572154E-012	1.936215E-011	1	0.000000E+000
1	14.09999560	1.936215E-011	3.572154E-012	0	0.000000E+000
1	14.10615762	3.572154E-012	1.936215E-011	1	0.000000E+000
1	14.10754673	1.936215E-011	3.572154E-012	0	0.000000E+000
1	14.10815892	3.572154E-012	1.936215E-011	1	0.000000E+000
1	14.11791086	1.936215E-011	3.572154E-012	0	0.000000E+000
1	14.11914710	3.572154E-012	1.936215E-011	1	0.000000E+000
1	14.13219457	1.936215E-011	3.572154E-012	0	0.000000E+000
1	14.13379827	3.572154E-012	1.936215E-011	1	0.000000E+000
1	14.13596171	1.936215E-011	3.572154E-012	0	0.000000E+000
1	14.13649057	3.572154E-012	1.936215E-011	1	0.000000E+000
1	14.13828049	1.936215E-011	3.572154E-012	0	0.000000E+000
1	14.13944874	3.572154E-012	1.936215E-011	1	0.000000E+000
1	14.14808362	1.936215E-011	3.572154E-012	0	0.000000E+000
1	14.14820854	3.572154E-012	1.936215E-011	1	0.000000E+000
1	14.15137210	1.936215E-011	3.572154E-012	0	0.000000E+000
1	14.89367271	3.516581E-012	1.930658E-011	1	0.000000E+000
1	14.89395645	1.930658E-011	3.516581E-012	0	0.000000E+000
1	14.89408969	3.516581E-012	1.930658E-011	1	0.000000E+000
1	14.89411602	1.930658E-011	3.516581E-012	0	0.000000E+000
1	14.89414558	3.516581E-012	1.930658E-011	1	0.000000E+000
1	14.90192489	1.930658E-011	3.516581E-012	0	0.000000E+000
1	14.90196486	3.516581E-012	1.930658E-011	1	0.000000E+000
1	14.91225791	1.930658E-011	3.516581E-012	0	0.000000E+000
1	14.91240294	3.516581E-012	1.930658E-011	1	0.000000E+000
1	14.92791475	1.930658E-011	3.516581E-012	0	0.000000E+000
1	14.92795608	3.516581E-012	1.930658E-011	1	0.000000E+000
1	14.93169742	1.930658E-011	3.516581E-012	0	0.000000E+000
1	14.93170774	3.516581E-012	1.930658E-011	1	0.000000E+000
1	14.93292283	1.930658E-011	3.516581E-012	0	0.000000E+000
1	14.93296935	3.516581E-012	1.930658E-011	1	0.000000E+000
1	14.93397203	1.930658E-011	3.516581E-012	0	0.000000E+000
1	14.93451266	3.516581E-012	1.930658E-011	1	0.000000E+000
1	14.93767879	1.930658E-011	3.516581E-012	0	0.000000E+000
1	14.93769352	3.516581E-012	1.930658E-011	1	0.000000E+000
1	14.93955280	1.930658E-011	3.516581E-012	0	0.000000E+000
1	14.93962349	3.516581E-012	1.930658E-011	1	0.000000E+000
1	14.94237562	1.930658E-011	3.516581E-012	0	0.000000E+000
1	14.94248918	3.516581E-012	1.930658E-011	1	0.000000E+000
1	14.94722008	1.930658E-011	3.516581E-012	0	0.000000E+000
1	14.94740145	3.516581E-012	1.930658E-011	1	0.000000E+000
1	14.94865997	1.930658E-011	3.516581E-012	0	0.000000E+000
1	14.94869563	3.516581E-012	1.930658E-011	1	0.000000E+000
1	14.95045522	1.930658E-011	3.516581E-012	0	0.000000E+000
1	14.99219474	3.516581E-012	1.930658E-011	1	0.000000E+000
1	14.99377579	1.930658E-011	3.516581E-012	0	0.000000E+000
1	14.99416300	3.516581E-012	1.930658E-011	1	0.000000E+000
1	14.99597820	1.930658E-011	3.516581E-012	0	0.000000E+000
1	14.99600781	3.516581E-012	1.930658E-011	1	0.000000E+000
1	15.00292390	1.930658E-011	3.516581E-012	0	0.000000E+000
1	15.00315576	3.516581E-012	1.930658E-011	1	0.000000E+000
1	15.00858206	1.930658E-011	3.516581E-012	0	0.000000E+000
1	15.00868069	3.516581E-012	1.930658E-011	1	0.000000E+000
1	15.01474137	1.930658E-011	3.516581E-012	0	0.000000E+000
1	15.01480484	3.516581E-012	1.930658E-011	1	0.000000E+000
1	15.01524337	1.930658E-011	3.516581E-012	0	0.000000E+000
1	15.01530017	3.516581E-012	1.930658E-011	1	0.000000E+000
1	15.02997007	1.930658E-011	3.516581E-012	0	0.000000E+000
1	15.03001503	3.516581E-012	1.930658E-011	1	0.000000E+000
1	15.03285449	1.930658E-011	3.516581E-012	0	0.000000E+000
1	15.03293061	3.516581E-012	1.930658E-011	1	0.000000E+000
1	15.03319308	1.930658E-011	3.516581E-012	0	0.000000E+000
1	15.03397310	3.516581E-012	1.930658E-011	1	0.000000E+000
1	15.03814049	1.930658E-011	3.516581E-012	0	0.000000E+000
1	15.03885639	3.516581E-012	1.930658E-011	1	0.000000E+000
1	15.04239108	1.930658E-011	3.516581E-012	0	0.000000E+000
1	15.08886328	3.516581E-012	1.930658E-011	1	0.000000E+000
1	15.09507117	1.930658E-011	3.516581E-012	0	0.000000E+000
1	15.09510663	3.516581E-012	1.930658E-011	1	0.000000E+000
1	15.09775098	1.930658E-011	3.516581E-012	0	0.000000E+000
1	15.09780393	3.516581E-012	1.930658E-011	1	0.000000E+000
1	15.09842264	1.930658E-011	3.516581E-012	0	0.000000E+000
1	15.09913158	3.516581E-012	1.930658E-011	1	0.000000E+000
1	15.09917438	1.930658E-011	3.516581E-012	0	0.000000E+000
1	15.09943593	3.516581E-012	1.930658E-011	1	0.000000E+000
1	15.11385382	1.930658E-011	3.516581E-012	0	0.000000E+000
1	15.11386945	3.516581E-012	1.930658E-011	1	0.000000E+000
1	15.11464364	1.930658E-011	3.516581E-012	0	0.000000E+000
1	15.26085885	3.773624E-012	1.956362E-011	1	0.000000E+000
1	15.26479193	1.956362E-011	3.773624E-012	0	0.000000E+000
1	15.26486426	3.773624E-012	1.956362E-011	1	0.000000E+000
1	15.26867283	1.956362E-011	3.773624E-012	0	0.000000E+000
1	15.26873496	3.773624E-012	1.956362E-011	1	0.000000E+000
1	15.27557169	1.956362E-011	3.773624E-012	0	0.000000E+000
1	15.27566178	3.773624E-012	1.956362E-011	1	0.000000E+000
1	15.27655657	1.956362E-011	3.773624E-012	0	0.000000E+000
1	15.27741856	3.773624E-012	1.956362E-011	1	0.000000E+000
1	15.30346705	1.956362E-011	3.773624E-012	0	0.000000E+000
1	15.30350405	3.773624E-012	1.956362E-011	1	0.000000E+000
1	15.31204372	1.956362E-011	3.773624E-012	0	0.000000E+000
1	15.31256629	3.773624E-012	1.956362E-011	1	0.000000E+000
1	15.31313538	1.956362E-011	3.773624E-012	0	0.000000E+000
1	15.31327488	3.773624E-012	1.956362E-011	1	0.000000E+000
1	15.31338682	1.956362E-011	3.773624E-012	0	0.000000E+000
1	15.31353499	3.773624E-012	1.956362E-011	1	0.000000E+000
1	15.31789498	1.956362E-011	3.773624E-012	0	0.000000E+000
1	15.31792588	3.773624E-012	1.956362E-011	1	0.000000E+000
1	15.32679688	1.956362E-011	3.773624E-012	0	0.000000E+000
1	15.32703898	3.773624E-012	1.956362E-011	1	0.000000E+000
1	15.33072127	1.956362E-011	3.773624E-012	0	0.000000E+000
1	17.26732023	3.846918E-012	1.963692E-011	1	0.000000E+000
1	17.26896194	1.963692E-011	3.846918E-012	0	0.000000E+000
1	17.26911923	3.846918E-012	1.963692E-011	1	0.000000E+000
1	17.28132250	1.963692E-011	3.846918E-012	0	0.000000E+000
1	17.28142878	3.846918E-012	1.963692E-011	1	0.000000E+000
1	17.28468243	1.963692E-011	3.846918E-012	0	0.000000E+000
1	17.28492398	3.846918E-012	1.963692E-011	1	0.000000E+000
1	17.28516911	1.963692E-011	3.846918E-012	0	0.000000E+000
1	17.28571281	3.846918E-012	1.963692E-011	1	0.000000E+000
1	17.28759863	1.963692E-011	3.846918E-012	0	0.000000E+000
1	17.28765779	3.846918E-012	1.963692E-011	1	0.000000E+000
1	17.29105340	1.963692E-011	3.846918E-012	0	0.000000E+000
1	17.29106235	3.846918E-012	1.963692E-011	1	0.000000E+000
1	17.29244188	1.963692E-011	3.846918E-012	0	0.000000E+000
1	17.29267323	3.846918E-012	1.963692E-011	1	0.000000E+000
1	17.29278690	1.963692E-011	3.846918E-012	0	0.000000E+000
1	17.79346223	3.674590E-012	1.946459E-011	1	0.000000E+000
1	17.79669652	1.946459E-011	3.674590E-012	0	0.000000E+000
1	17.79731514	3.674590E-012	1.946459E-011	1	0.000000E+000
1	17.79781825	1.946459E-011	3.674590E-012	0	0.000000E+000
1	17.79813669	3.674590E-012	1.946459E-011	1	0.000000E+000
1	17.79965015	1.946459E-011	3.674590E-012	0	0.000000E+000
1	17.80005747	3.674590E-012	1.946459E-011	1	0.000000E+000
1	17.80572956	1.946459E-011	3.674590E-012	0	0.000000E+000
1	17.80665010	3.674590E-012	1.946459E-011	1	0.000000E+000
1	17.81331581	1.946459E-011	3.674590E-012	0	0.000000E+000
1	17.81351703	3.674590E-012	1.946459E-011	1	0.000000E+000
1	17.81573660	1.946459E-011	3.674590E-012	0	0.000000E+000
1	17.81636849	3.674590E-012	1.946459E-011	1	0.000000E+000
1	17.81916411	1.946459E-011	3.674590E-012	0	0.000000E+000
1	17.83265470	3.674590E-012	1.946459E-011	1	0.000000E+000
1	17.84037142	1.946459E-011	3.674590E-012	0	0.000000E+000
1	17.85461300	3.674590E-012	1.946459E-011	1	0.000000E+000
1	17.85947194	1.946459E-011	3.674590E-012	0	0.000000E+000
1	19.82073340	3.550092E-012	1.934009E-011	1	0.000000E+000
1	19.82460101	1.934009E-011	3.550092E-012	0	0.000000E+000
1	19.82526597	3.550092E-012	1.934009E-011	1	0.000000E+000
1	19.82781619	1.934009E-011	3.550092E-012	0	0.000000E+000
1	19.82842219	3.550092E-012	1.934009E-011	1	0.000000E+000
1	19.83042824	1.934009E-011	3.550092E-012	0	0.000000E+000
1	19.83082451	3.550092E-012	1.934009E-011	1	0.000000E+000
1	19.83848860	1.934009E-011	3.550092E-012	0	0.000000E+000
1	19.83851177	3.550092E-012	1.934009E-011	1	0.000000E+000
1	19.84008016	1.934009E-011	3.550092E-012	0	0.000000E+000
1	19.84069005	3.550092E-012	1.934009E-011	1	0.000000E+000
1	19.84272426	1.934009E-011	3.550092E-012	0	0.000000E+000
1	21.33080669	3.514768E-012	1.930477E-011	1	0.000000E+000
1	21.33336574	1.930477E-011	3.514768E-012	0	0.000000E+000
1	21.33388661	3.514768E-012	1.930477E-011	1	0.000000E+000
1	21.33848942	1.930477E-011	3.514768E-012	0	0.000000E+000
1	21.33898175	3.514768E-012	1.930477E-011	1	0.000000E+000
1	21.34234274	1.930477E-011	3.514768E-012	0	0.000000E+000
1	21.34369048	3.514768E-012	1.930477E-011	1	0.000000E+000
1	21.34631319	1.930477E-011	3.514768E-012	0	0.000000E+000
1	21.34719691	3.514768E-012	1.930477E-011	1	0.000000E+000
1	21.35233686	1.930477E-011	3.514768E-012	0	0.000000E+000
1	21.35257842	3.514768E-012	1.930477E-011	1	0.000000E+000
1	21.35726539	1.930477E-011	3.514768E-012	0	0.000000E+000
1	21.35744983	3.514768E-012	1.930477E-011	1	0.000000E+000
1	21.36042649	1.930477E-011	3.514768E-012	0	0.000000E+000
1	21.36045978	3.514768E-012	1.930477E-011	1	0.000000E+000
1	21.36109705	1.930477E-011	3.514768E-012	0	0.000000E+000
1	21.36113621	3.514768E-012	1.930477E-011	1	0.000000E+000
1	21.36205734	1.930477E-011	3.514768E-012	0	0.000000E+000
1	21.36273704	3.514768E-012	1.930477E-011	1	0.000000E+000
1	21.36724878	1.930477E-011	3.514768E-012	0	0.000000E+000
1	21.36764156	3.514768E-012	1.930477E-011	1	0.000000E+000
1	21.37283343	1.930477E-011	3.514768E-012	0	0.000000E+000
1	21.37284204	3.514768E-012	1.930477E-011	1	0.000000E+000
1	21.37441223	1.930477E-011	3.514768E-012	0	0.000000E+000
1	21.37456522	3.514768E-012	1.930477E-011	1	0.000000E+000
1	21.38014294	1.930477E-011	3.514768E-012	0	0.000000E+000
1	21.38043554	3.514768E-012	1.930477E-011	1	0.000000E+000
1	21.39242376	1.930477E-011	3.514768E-012	0	0.000000E+000
1	21.48532105	3.514768E-012	1.930477E-011	1	0.000000E+000
1	21.48607214	1.930477E-011	3.514768E-012	0	0.000000E+000
1	21.48703356	3.514768E-012	1.930477E-011	1	0.000000E+000
1	21.48770659	1.930477E-011	3.514768E-012	0	0.000000E+000
1	21.48784551	3.514768E-012	1.930477E-011	1	0.000000E+000
1	21.49185260	1.930477E-011	3.514768E-012	0	0.000000E+000
1	21.49197001	3.514768E-012	1.930477E-011	1	0.000000E+000
1	21.50477318	1.930477E-011	3.514768E-012	0	0.000000E+000
1	21.50485540	3.514768E-012	1.930477E-011	1	0.000000E+000
1	21.50927998	1.930477E-011	3.514768E-012	0	0.000000E+000
1	21.50961501	3.514768E-012	1.930477E-011	1	0.000000E+000
1	21.52109532	1.930477E-011	3.514768E-012	0	0.000000E+000
1	21.52114858	3.514768E-012	1.930477E-011	1	0.000000E+000
1	21.52178911	1.930477E-011	3.514768E-012	0	0.000000E+000
1	21.52195694	3.514768E-012	1.930477E-011	1	0.000000E+000
1	21.52913960	1.930477E-011	3.514768E-012	0	0.000000E+000
1	21.52934226	3.514768E-012	1.930477E-011	1	0.000000E+000
1	21.52966583	1.930477E-011	3.514768E-012	0	0.000000E+000
1	21.53001081	3.514768E-012	1.930477E-011	1	0.000000E+000
1	21.53094341	1.930477E-011	3.514768E-012	0	0.000000E+000
1	21.53115324	3.514768E-012	1.930477E-011	1	0.000000E+000
1	21.53562612	1.930477E-011	3.514768E-012	0	0.000000E+000
1	21.53576377	3.514768E-012	1.930477E-011	1	0.000000E+000
1	21.53646697	1.930477E-011	3.514768E-012	0	0.000000E+000
1	21.53652307	3.514768E-012	1.930477E-011	1	0.000000E+000
1	21.54066337	1.930477E-011	3.514768E-012	0	0.000000E+000
1	21.54215051	3.514768E-012	1.930477E-011	1	0.000000E+000
1	21.54422282	1.930477E-011	3.514768E-012	0	0.000000E+000
1	21.55917764	3.514768E-012	1.930477E-011	1	0.000000E+000
1	21.55989618	1.930477E-011	3.514768E-012	0	0.000000E+000
1	21.55991533	3.514768E-012	1.930477E-011	1	0.000000E+000
1	21.56812760	1.930477E-011	3.514768E-012	0	0.000000E+000
1	21.56839218	3.514768E-012	1.930477E-011	1	0.000000E+000
1	21.57137485	1.930477E-011	3.514768E-012	0	0.000000E+000
1	21.57140541	3.514768E-012	1.930477E-011	1	0.000000E+000
1	21.57548460	1.930477E-011	3.514768E-012	0	0.000000E+000
1	21.57554644	3.514768E-012	1.930477E-011	1	0.000000E+000
1	21.57858777	1.930477E-011	3.514768E-012	0	0.000000E+000
1	21.58727735	3.514768E-012	1.930477E-011	1	0.000000E+000
1	21.58839172	1.930477E-011	3.514768E-012	0	0.000000E+000
1	21.58872055	3.514768E-012	1.930477E-011	1	0.000000E+000
1	21.58889649	1.930477E-011	3.514768E-012	0	0.000000E+000
1	21.59098039	3.514768E-012	1.930477E-011	1	0.000000E+000
1	21.59315862	1.930477E-011	3.514768E-012	0	0.000000E+000
1	21.59343314	3.514768E-012	1.930477E-011	1	0.000000E+000
1	21.61542463	1.930477E-011	3.514768E-012	0	0.000000E+000
1	21.62564872	3.514768E-012	1.930477E-011	1	0.000000E+000
1	21.62649097	1.930477E-011	3.514768E-012	0	0.000000E+000
1	21.63390570	3.514768E-012	1.930477E-011	1	0.000000E+000
1	21.63586532	1.930477E-011	3.514768E-012	0	0.000000E+000
1	21.63593192	3.514768E-012	1.930477E-011	1	0.000000E+000
1	21.64148485	1.930477E-011	3.514768E-012	0	0.000000E+000
1	21.64152326	3.514768E-012	1.930477E-011	1	0.000000E+000
1	21.64650531	1.930477E-011	3.514768E-012	0	0.000000E+000
1	21.64653329	3.514768E-012	1.930477E-011	1	0.000000E+000
1	21.64811161	1.930477E-011	3.514768E-012	0	0.000000E+000
1	21.64822859	3.514768E-012	1.930477E-011	1	0.000000E+000
1	21.64958252	1.930477E-011	3.514768E-012	0	0.000000E+000
1	21.65011154	3.514768E-012	1.930477E-011	1	0.000000E+000
1	21.65408949	1.930477E-011	3.514768E-012	0	0.000000E+000
1	21.65419272	3.514768E-012	1.930477E-011	1	0.000000E+000
1	21.65589332	1.930477E-011	3.514768E-012	0	0.000000E+000
1	21.65601048	3.514768E-012	1.930477E-011	1	0.000000E+000
1	21.65978927	1.930477E-011	3.514768E-012	0	0.000000E+000
1	21.66034167	3.514768E-012	1.930477E-011	1	0.000000E+000
1	21.66086411	1.930477E-011	3.514768E-012	0	0.000000E+000
1	21.66101583	3.514768E-012	1.930477E-011	1	0.000000E+000
1	21.66262429	1.930477E-011	3.514768E-012	0	0.000000E+000
1	21.66378859	3.514768E-012	1.930477E-011	1	0.000000E+000
1	21.66607148	1.930477E-011	3.514768E-012	0	0.000000E+000
1	21.66610826	3.514768E-012	1.930477E-011	1	0.000000E+000
1	21.67646404	1.930477E-011	3.514768E-012	0	0.000000E+000
1	21.67649987	3.514768E-012	1.930477E-011	1	0.000000E+000
1	21.67858932	1.930477E-011	3.514768E-012	0	0.000000E+000
1	21.67912567	3.514768E-012	1.930477E-011	1	0.000000E+000
1	21.68002970	1.930477E-011	3.514768E-012	0	0.000000E+000
1	21.68145617	3.514768E-012	1.930477E-011	1	0.000000E+000
1	21.68397318	1.930477E-011	3.514768E-012	0	0.000000E+000
1	21.68414009	3.514768E-012	1.930477E-011	1	0.000000E+000
1	21.68756385	1.930477E-011	3.514768E-012	0	0.000000E+000
1	21.68761622	3.514768E-012	1.930477E-011	1	0.000000E+000
1	21.68787414	1.930477E-011	3.514768E-012	0	0.000000E+000
1	21.68797656	3.514768E-012	1.930477E-011	1	0.000000E+000
1	21.69603941	1.930477E-011	3.514768E-012	0	0.000000E+000
1	21.69624515	3.514768E-012	1.930477E-011	1	0.000000E+000
1	21.70557083	1.930477E-011	3.514768E-012	0	0.000000E+000
1	21.70561364	3.514768E-012	1.930477E-011	1	0.000000E+000
1	21.70710719	1.930477E-011	3.514768E-012	0	0.000000E+000
1	21.70759805	3.514768E-012	1.930477E-011	1	0.000000E+000
1	21.70765696	1.930477E-011	3.514768E-012	0	0.000000E+000
1	21.70769262	3.514768E-012	1.930477E-011	1	0.000000E+000
1	21.70807990	1.930477E-011	3.514768E-012	0	0.000000E+000
1	21.70808788	3.514768E-012	1.930477E-011	1	0.000000E+000
1	21.71301546	1.930477E-011	3.514768E-012	0	0.000000E+000
1	21.71320286	3.514768E-012	1.930477E-011	1	0.000000E+000
1	21.71561485	1.930477E-011	3.514768E-012	0	0.000000E+000
1	21.71708131	3.514768E-012	1.930477E-011	1	0.000000E+000
1	21.72124758	1.930477E-011	3.514768E-012	0	0.000000E+000
1	21.85846902	3.527960E-012	1.931796E-011	1	0.000000E+000
1	21.86004140	1.931796E-011	3.527960E-012	0	0.000000E+000
1	21.86052386	3.527960E-012	1.931796E-011	1	0.000000E+000
1	21.86303075	1.931796E-011	3.527960E-012	0	0.000000E+000
1	21.86320151	3.527960E-012	1.931796E-011	1	0.000000E+000
1	21.86445468	1.931796E-011	3.527960E-012	0	0.000000E+000
1	21.86485038	3.527960E-012	1.931796E-011	1	0.000000E+000
1	21.87057646	1.931796E-011	3.527960E-012	0	0.000000E+000
1	21.90541635	3.527960E-012	1.931796E-011	1	0.000000E+000
1	21.90805616	1.931796E-011	3.527960E-012	0	0.000000E+000
1	21.90981661	3.527960E-012	1.931796E-011	1	0.000000E+000
1	21.91250350	1.931796E-011	3.527960E-012	0	0.000000E+000
1	21.99727717	3.527960E-012	1.931796E-011	1	0.000000E+000
1	21.99911371	1.931796E-011	3.527960E-012	0	0.000000E+000
1	22.00095318	3.527960E-012	1.931796E-011	1	0.000000E+000
1	22.00214224	1.931796E-011	3.527960E-012	0	0.000000E+000
1	22.00241180	3.527960E-012	1.931796E-011	1	0.000000E+000
1	22.00268702	1.931796E-011	3.527960E-012	0	0.000000E+000
1	22.00270205	3.527960E-012	1.931796E-011	1	0.000000E+000
1	22.00410777	1.931796E-011	3.527960E-012	0	0.000000E+000
1	22.00468445	3.527960E-012	1.931796E-011	1	0.000000E+000
1	22.00688016	1.931796E-011	3.527960E-012	0	0.000000E+000
1	22.00698693	3.527960E-012	1.931796E-011	1	0.000000E+000
1	22.00742555	1.931796E-011	3.527960E-012	0	0.000000E+000
1	22.00853453	3.527960E-012	1.931796E-011	1	0.000000E+000
1	22.01104512	1.931796E-011	3.527960E-012	0	0.000000E+000
1	22.01123109	3.527960E-012	1.931796E-011	1	0.000000E+000
1	22.01374941	1.931796E-011	3.527960E-012	0	0.000000E+000
1	22.01385332	3.527960E-012	1.931796E-011	1	0.000000E+000
1	22.01717875	1.931796E-011	3.527960E-012	0	0.000000E+000
1	22.01720591	3.527960E-012	1.931796E-011	1	0.000000E+000
1	22.02309618	1.931796E-011	3.527960E-012	0	0.000000E+000
1	22.02892235	3.527960E-012	1.931796E-011	1	0.000000E+000
1	22.03176767	1.931796E-011	3.527960E-012	0	0.000000E+000
1	22.03185386	3.527960E-012	1.931796E-011	1	0.000000E+000
1	22.03277486	1.931796E-011	3.527960E-012	0	0.000000E+000
1	22.03290113	3.527960E-012	1.931796E-011	1	0.000000E+000
1	22.04040091	1.931796E-011	3.527960E-012	0	0.000000E+000
1	22.04080829	3.527960E-012	1.931796E-011	1	0.000000E+000
1	22.04493594	1.931796E-011	3.527960E-012	0	0.000000E+000
1	22.07065958	3.527960E-012	1.931796E-011	1	0.000000E+000
1	22.07280692	1.931796E-011	3.527960E-012	0	0.000000E+000
1	22.07524865	3.527960E-012	1.931796E-011	1	0.000000E+000
1	22.08455372	1.931796E-011	3.527960E-012	0	0.000000E+000
1	22.12568192	3.527960E-012	1.931796E-011	1	0.000000E+000
1	22.12725427	1.931796E-011	3.527960E-012	0	0.000000E+000
1	22.12818642	3.527960E-012	1.931796E-011	1	0.000000E+000
1	22.12946315	1.931796E-011	3.527960E-012	0	0.000000E+000
1	22.12958837	3.527960E-012	1.931796E-011	1	0.000000E+000
1	22.13446099	1.931796E-011	3.527960E-012	0	0.000000E+000
1	22.13465335	3.527960E-012	1.931796E-011	1	0.000000E+000
1	22.13675545	1.931796E-011	3.527960E-012	0	0.000000E+000
1	22.13691092	3.527960E-012	1.931796E-011	1	0.000000E+000
1	22.13926004	1.931796E-011	3.527960E-012	0	0.000000E+000
1	22.68304329	3.609240E-012	1.939924E-011	1	0.000000E+000
1	22.68403570	1.939924E-011	3.609240E-012	0	0.000000E+000
1	22.68420455	3.609240E-012	1.939924E-011	1	0.000000E+000
1	22.68423378	1.939924E-011	3.609240E-012	0	0.000000E+000
1	22.68508623	3.609240E-012	1.939924E-011	1	0.000000E+000
1	22.68656931	1.939924E-011	3.609240E-012	0	0.000000E+000
1	22.78918107	3.593708E-012	1.938371E-011	1	0.000000E+000
1	22.79038434	1.938371E-011	3.593708E-012	0	0.000000E+000
1	22.79050811	3.593708E-012	1.938371E-011	1	0.000000E+000
1	22.79196392	1.938371E-011	3.593708E-012	0	0.000000E+000
1	22.79198603	3.593708E-012	1.938371E-011	1	0.000000E+000
1	22.79334114	1.938371E-011	3.593708E-012	0	0.000000E+000
1	22.79342132	3.593708E-012	1.938371E-011	1	0.000000E+000
1	22.79732707	1.938371E-011	3.593708E-012	0	0.000000E+000
1	22.79741096	3.593708E-012	1.938371E-011	1	0.000000E+000
1	22.79966368	1.938371E-011	3.593708E-012	0	0.000000E+000
1	22.79979709	3.593708E-012	1.938371E-011	1	0.000000E+000
1	22.80293764	1.938371E-011	3.593708E-012	0	0.000000E+000
1	22.80390385	3.593708E-012	1.938371E-011	1	0.000000E+000
1	22.80853750	1.938371E-011	3.593708E-012	0	0.000000E+000
1	22.80910145	3.593708E-012	1.938371E-011	1	0.000000E+000
1	22.81300594	1.938371E-011	3.593708E-012	0	0.000000E+000
1	22.81302135	3.593708E-012	1.938371E-011	1	0.000000E+000
1	22.81713932	1.938371E-011	3.593708E-012	0	0.000000E+000
1	22.81856673	3.593708E-012	1.938371E-011	1	0.000000E+000
1	22.82005303	1.938371E-011	3.593708E-012	0	0.000000E+000
1	22.82037561	3.593708E-012	1.938371E-011	1	0.000000E+000
1	22.82137853	1.938371E-011	3.593708E-012	0	0.000000E+000
1	22.82162882	3.593708E-012	1.938371E-011	1	0.000000E+000
1	22.82187899	1.938371E-011	3.593708E-012	0	0.000000E+000
1	22.82190708	3.593708E-012	1.938371E-011	1	0.000000E+000
1	22.82564247	1.938371E-011	3.593708E-012	0	0.000000E+000
1	22.82610423	3.593708E-012	1.938371E-011	1	0.000000E+000
1	22.83169822	1.938371E-011	3.593708E-012	0	0.000000E+000
1	22.89638432	3.593708E-012	1.938371E-011	1	0.000000E+000
1	22.89665778	1.938371E-011	3.593708E-012	0	0.000000E+000
1	22.89672106	3.593708E-012	1.938371E-011	1	0.000000E+000
1	22.90270609	1.938371E-011	3.593708E-012	0	0.000000E+000
1	22.90274369	3.593708E-012	1.938371E-011	1	0.000000E+000
1	22.90944671	1.938371E-011	3.593708E-012	0	0.000000E+000
1	22.90990052	3.593708E-012	1.938371E-011	1	0.000000E+000
1	22.91434748	1.938371E-011	3.593708E-012	0	0.000000E+000
1	22.91436095	3.593708E-012	1.938371E-011	1	0.000000E+000
1	22.92231410	1.938371E-011	3.593708E-012	0	0.000000E+000
1	22.92261231	3.593708E-012	1.938371E-011	1	0.000000E+000
1	22.92264366	1.938371E-011	3.593708E-012	0	0.000000E+000
1	22.92274274	3.593708E-012	1.938371E-011	1	0.000000E+000
1	22.92566241	1.938371E-011	3.593708E-012	0	0.000000E+000
1	22.92576629	3.593708E-012	1.938371E-011	1	0.000000E+000
1	22.92767683	1.938371E-011	3.593708E-012	0	0.000000E+000
1	22.92769001	3.593708E-012	1.938371E-011	1	0.000000E+000
1	22.92780865	1.938371E-011	3.593708E-012	0	0.000000E+000
1	22.92796438	3.593708E-012	1.938371E-011	1	0.000000E+000
1	22.92931056	1.938371E-011	3.593708E-012	0	0.000000E+000
1	22.92990599	3.593708E-012	1.938371E-011	1	0.000000E+000
1	22.93509351	1.938371E-011	3.593708E-012	0	0.000000E+000
1	22.93552233	3.593708E-012	1.938371E-011	1	0.000000E+000
1	22.93590112	1.938371E-011	3.593708E-012	0	0.000000E+000
1	22.93657976	3.593708E-012	1.938371E-011	1	0.000000E+000
1	22.93670688	1.938371E-011	3.593708E-012	0	0.000000E+000
1	22.93778471	3.593708E-012	1.938371E-011	1	0.000000E+000
1	22.94596943	1.938371E-011	3.593708E-012	0	0.000000E+000
1	24.57938824	3.587522E-012	1.937752E-011	1	0.000000E+000
1	24.57939000	1.937752E-011	3.587522E-012	0	0.000000E+000
1	24.57939174	3.587522E-012	1.937752E-011	1	0.000000E+000
1	24.58155375	1.937752E-011	3.587522E-012	0	0.000000E+000
1	24.58186221	3.587522E-012	1.937752E-011	1	0.000000E+000
1	24.58414460	1.937752E-011	3.587522E-012	0	0.000000E+000
1	24.58418434	3.587522E-012	1.937752E-011	1	0.000000E+000
1	24.58435535	1.937752E-011	3.587522E-012	0	0.000000E+000
1	24.58449318	3.587522E-012	1.937752E-011	1	0.000000E+000
1	24.58498622	1.937752E-011	3.587522E-012	0	0.000000E+000
1	24.58502419	3.587522E-012	1.937752E-011	1	0.000000E+000
1	24.58674674	1.937752E-011	3.587522E-012	0	0.000000E+000
1	24.58682212	3.587522E-012	1.937752E-011	1	0.000000E+000
1	24.59072866	1.937752E-011	3.587522E-012	0	0.000000E+000
1	24.59083599	3.587522E-012	1.937752E-011	1	0.000000E+000
1	24.59101065	1.937752E-011	3.587522E-012	0	0.000000E+000
1	24.79028045	3.323135E-012	1.911314E-011	1	0.000000E+000
1	24.79330163	1.911314E-011	3.323135E-012	0	0.000000E+000
1	24.79330947	3.323135E-012	1.911314E-011	1	0.000000E+000
1	24.79360992	1.911314E-011	3.323135E-012	0	0.000000E+000
1	24.79363024	3.323135E-012	1.911314E-011	1	0.000000E+000
1	24.79715077	1.911314E-011	3.323135E-012	0	0.000000E+000
1	24.79729332	3.323135E-012	1.911314E-011	1	0.000000E+000
1	24.79905586	1.911314E-011	3.323135E-012	0	0.000000E+000
1	24.79907431	3.323135E-012	1.911314E-011	1	0.000000E+000
1	24.80167720	1.911314E-011	3.323135E-012	0	0.000000E+000
1	24.80843176	3.323135E-012	1.911314E-011	1	0.000000E+000
1	24.80851603	1.911314E-011	3.323135E-012	0	0.000000E+000
1	24.80953384	3.323135E-012	1.911314E-011	1	0.000000E+000
1	24.80996194	1.911314E-011	3.323135E-012	0	0.000000E+000
1	24.80999830	3.323135E-012	1.911314E-011	1	0.000000E+000
1	24.81324119	1.911314E-011	3.323135E-012	0	0.000000E+000
1	24.81332339	3.323135E-012	1.911314E-011	1	0.000000E+000
1	24.81804262	1.911314E-011	3.323135E-012	0	0.000000E+000
1	24.81819329	3.323135E-012	1.911314E-011	1	0.000000E+000
1	24.81940153	1.911314E-011	3.323135E-012	0	0.000000E+000
1	24.81947387	3.323135E-012	1.911314E-011	1	0.000000E+000
1	24.82041105	1.911314E-011	3.323135E-012	0	0.000000E+000
1	24.82063838	3.323135E-012	1.911314E-011	1	0.000000E+000
1	24.82081442	1.911314E-011	3.323135E-012	0	0.000000E+000
1	24.82088916	3.323135E-012	1.911314E-011	1	0.000000E+000
1	24.82292143	1.911314E-011	3.323135E-012	0	0.000000E+000
1	24.82295617	3.323135E-012	1.911314E-011	1	0.000000E+000
1	24.82332438	1.911314E-011	3.323135E-012	0	0.000000E+000
1	24.82390693	3.323135E-012	1.911314E-011	1	0.000000E+000
1	24.82501223	1.911314E-011	3.323135E-012	0	0.000000E+000
1	24.82579489	3.323135E-012	1.911314E-011	1	0.000000E+000
1	24.82877571	1.911314E-011	3.323135E-012	0	0.000000E+000
1	24.82884802	3.323135E-012	1.911314E-011	1	0.000000E+000
1	24.82979646	1.911314E-011	3.323135E-012	0	0.000000E+000
1	24.82982425	3.323135E-012	1.911314E-011	1	0.000000E+000
1	24.83193342	1.911314E-011	3.323135E-012	0	0.000000E+000
1	24.83198766	3.323135E-012	1.911314E-011	1	0.000000E+000
1	24.83452877	1.911314E-011	3.323135E-012	0	0.000000E+000
1	24.83459693	3.323135E-012	1.911314E-011	1	0.000000E+000
1	24.83682990	1.911314E-011	3.323135E-012	0	0.000000E+000
1	24.83708220	3.323135E-012	1.911314E-011	1	0.000000E+000
1	24.84053289	1.911314E-011	3.323135E-012	0	0.000000E+000
1	25.05049456	3.687883E-012	1.947788E-011	1	0.000000E+000
1	25.05248389	1.947788E-011	3.687883E-012	0	0.000000E+000
1	25.05250741	3.687883E-012	1.947788E-011	1	0.000000E+000
1	25.05289217	1.947788E-011	3.687883E-012	0	0.000000E+000
1	25.05293981	3.687883E-012	1.947788E-011	1	0.000000E+000
1	25.05684233	1.947788E-011	3.687883E-012	0	0.000000E+000
1	25.05744977	3.687883E-012	1.947788E-011	1	0.000000E+000
1	25.05766681	1.947788E-011	3.687883E-012	0	0.000000E+000
1	25.05767929	3.687883E-012	1.947788E-011	1	0.000000E+000
1	25.06018299	1.947788E-011	3.687883E-012	0	0.000000E+000
1	25.06022264	3.687883E-012	1.947788E-011	1	0.000000E+000
1	25.06236071	1.947788E-011	3.687883E-012	0	0.000000E+000
1	25.06255649	3.687883E-012	1.947788E-011	1	0.000000E+000
1	25.06462289	1.947788E-011	3.687883E-012	0	0.000000E+000
1	25.06463804	3.687883E-012	1.947788E-011	1	0.000000E+000
1	25.06524702	1.947788E-011	3.687883E-012	0	0.000000E+000
1	25.06550694	3.687883E-012	1.947788E-011	1	0.000000E+000
1	25.06758449	1.947788E-011	3.687883E-012	0	0.000000E+000
1	25.06803448	3.687883E-012	1.947788E-011	1	0.000000E+000
1	25.06869521	1.947788E-011	3.687883E-012	0	0.000000E+000
1	25.06918287	3.687883E-012	1.947788E-011	1	0.000000E+000
1	25.07200612	1.947788E-011	3.687883E-012	0	0.000000E+000
1	25.07207474	3.687883E-012	1.947788E-011	1	0.000000E+000
1	25.07236107	1.947788E-011	3.687883E-012	0	0.000000E+000
1	25.07249612	3.687883E-012	1.947788E-011	1	0.000000E+000
1	25.07452543	1.947788E-011	3.687883E-012	0	0.000000E+000
1	25.07462110	3.687883E-012	1.947788E-011	1	0.000000E+000
1	25.07528257	1.947788E-011	3.687883E-012	0	0.000000E+000
1	25.07528926	3.687883E-012	1.947788E-011	1	0.000000E+000
1	25.08276759	1.947788E-011	3.687883E-012	0	0.000000E+000
1	25.11633112	3.687883E-012	1.947788E-011	1	0.000000E+000
1	25.11685998	1.947788E-011	3.687883E-012	0	0.000000E+000
1	25.11695409	3.687883E-012	1.947788E-011	1	0.000000E+000
1	25.12425637	1.947788E-011	3.687883E-012	0	0.000000E+000
1	25.12431231	3.687883E-012	1.947788E-011	1	0.000000E+000
1	25.12550282	1.947788E-011	3.687883E-012	0	0.000000E+000
1	26.92399566	3.412901E-012	1.920290E-011	1	0.000000E+000
1	26.92764274	1.920290E-011	3.412901E-012	0	0.000000E+000
1	26.92797895	3.412901E-012	1.920290E-011	1	0.000000E+000
1	26.93337697	1.920290E-011	3.412901E-012	0	0.000000E+000
1	26.93358116	3.412901E-012	1.920290E-011	1	0.000000E+000
1	26.93476070	1.920290E-011	3.412901E-012	0	0.000000E+000
1	26.93523479	3.412901E-012	1.920290E-011	1	0.000000E+000
1	26.93803103	1.920290E-011	3.412901E-012	0	0.000000E+000
1	26.93835180	3.412901E-012	1.920290E-011	1	0.000000E+000
1	26.94620145	1.920290E-011	3.412901E-012	0	0.000000E+000
1	26.94701518	3.412901E-012	1.920290E-011	1	0.000000E+000
1	26.94842178	1.920290E-011	3.412901E-012	0	0.000000E+000
1	26.94853227	3.412901E-012	1.920290E-011	1	0.000000E+000
1	26.94966303	1.920290E-011	3.412901E-012	0	0.000000E+000
1	26.95088955	3.412901E-012	1.920290E-011	1	0.000000E+000
1	26.95240847	1.920290E-011	3.412901E-012	0	0.000000E+000
1	26.95257321	3.412901E-012	1.920290E-011	1	0.000000E+000
1	26.95407376	1.920290E-011	3.412901E-012	0	0.000000E+000
1	26.97414657	3.412901E-012	1.920290E-011	1	0.000000E+000
1	26.97533404	1.920290E-011	3.412901E-012	0	0.000000E+000
1	26.97573167	3.412901E-012	1.920290E-011	1	0.000000E+000
1	26.97604546	1.920290E-011	3.412901E-012	0	0.000000E+000
1	26.97622130	3.412901E-012	1.920290E-011	1	0.000000E+000
1	26.97898495	1.920290E-011	3.412901E-012	0	0.000000E+000
1	27.02871537	3.412901E-012	1.920290E-011	1	0.000000E+000
1	27.03583055	1.920290E-011	3.412901E-012	0	0.000000E+000
1	27.03634931	3.412901E-012	1.920290E-011	1	0.000000E+000
1	27.03779623	1.920290E-011	3.412901E-012	0	0.000000E+000
1	27.03787166	3.412901E-012	1.920290E-011	1	0.000000E+000
1	27.04073067	1.920290E-011	3.412901E-012	0	0.000000E+000
1	27.04122649	3.412901E-012	1.920290E-011	1	0.000000E+000
1	27.04274411	1.920290E-011	3.412901E-012	0	0.000000E+000
1	27.09382163	3.412901E-012	1.920290E-011	1	0.000000E+000
1	27.09680688	1.920290E-011	3.412901E-012	0	0.000000E+000
1	27.09747999	3.412901E-012	1.920290E-011	1	0.000000E+000
1	27.09802688	1.920290E-011	3.412901E-012	0	0.000000E+000
1	27.09840780	3.412901E-012	1.920290E-011	1	0.000000E+000
1	27.09872131	1.920290E-011	3.412901E-012	0	0.000000E+000
1	27.09890497	3.412901E-012	1.920290E-011	1	0.000000E+000
1	27.10554369	1.920290E-011	3.412901E-012	0	0.000000E+000
1	27.10558520	3.412901E-012	1.920290E-011	1	0.000000E+000
1	27.10760643	1.920290E-011	3.412901E-012	0	0.000000E+000
1	27.10781026	3.412901E-012	1.920290E-011	1	0.000000E+000
1	27.10835145	1.920290E-011	3.412901E-012	0	0.000000E+000
1	27.10840354	3.412901E-012	1.920290E-011	1	0.000000E+000
1	27.11013078	1.920290E-011	3.412901E-012	0	0.000000E+000
1	27.11017718	3.412901E-012	1.920290E-011	1	0.000000E+000
1	27.11268487	1.920290E-011	3.412901E-012	0	0.000000E+000
1	28.09123327	3.449334E-012	1.923933E-011	1	0.000000E+000
1	28.10116535	1.923933E-011	3.449334E-012	0	0.000000E+000
1	28.10121968	3.449334E-012	1.923933E-011	1	0.000000E+000
1	28.11582238	1.923933E-011	3.449334E-012	0	0.000000E+000
1	28.11606514	3.449334E-012	1.923933E-011	1	0.000000E+000
1	28.11619841	1.923933E-011	3.449334E-012	0	0.000000E+000
1	28.11625740	3.449334E-012	1.923933E-011	1	0.000000E+000
1	28.11649445	1.923933E-011	3.449334E-012	0	0.000000E+000
1	28.11654379	3.449334E-012	1.923933E-011	1	0.000000E+000
1	28.12082495	1.923933E-011	3.449334E-012	0	0.000000E+000
1	28.12085555	3.449334E-012	1.923933E-011	1	0.000000E+000
1	28.13926481	1.923933E-011	3.449334E-012	0	0.000000E+000
1	28.14050026	3.449334E-012	1.923933E-011	1	0.000000E+000
1	28.14236675	1.923933E-011	3.449334E-012	0	0.000000E+000
1	28.14287617	3.449334E-012	1.923933E-011	1	0.000000E+000
1	28.14292616	1.923933E-011	3.449334E-012	0	0.000000E+000
1	28.19215975	3.449334E-012	1.923933E-011	1	0.000000E+000
1	28.19457230	1.923933E-011	3.449334E-012	0	0.000000E+000
1	28.30305959	3.479757E-012	1.926976E-011	1	0.000000E+000
1	28.30775687	1.926976E-011	3.479757E-012	0	0.000000E+000
1	28.30813898	3.479757E-012	1.926976E-011	1	0.000000E+000
1	28.31255209	1.926976E-011	3.479757E-012	0	0.000000E+000
1	28.31817313	3.479757E-012	1.926976E-011	1	0.000000E+000
1	28.31856697	1.926976E-011	3.479757E-012	0	0.000000E+000
1	28.51185283	3.299813E-012	1.908981E-011	1	0.000000E+000
1	28.51517397	1.908981E-011	3.299813E-012	0	0.000000E+000
1	28.51602769	3.299813E-012	1.908981E-011	1	0.000000E+000
1	28.51662758	1.908981E-011	3.299813E-012	0	0.000000E+000
1	28.51667104	3.299813E-012	1.908981E-011	1	0.000000E+000
1	28.52244945	1.908981E-011	3.299813E-012	0	0.000000E+000
1	28.52345086	3.299813E-012	1.908981E-011	1	0.000000E+000
1	28.52441449	1.908981E-011	3.299813E-012	0	0.000000E+000
1	28.82117195	3.322503E-012	1.911250E-011	1	0.000000E+000
1	28.82207803	1.911250E-011	3.322503E-012	0	0.000000E+000
1	28.82218421	3.322503E-012	1.911250E-011	1	0.000000E+000
1	28.82695198	1.911250E-011	3.322503E-012	0	0.000000E+000
1	28.82695524	3.322503E-012	1.911250E-011	1	0.000000E+000
1	28.83135255	1.911250E-011	3.322503E-012	0	0.000000E+000
1	28.85215870	3.322503E-012	1.911250E-011	1	0.000000E+000
1	28.86434082	1.911250E-011	3.322503E-012	0	0.000000E+000
1	29.04506149	3.438976E-012	1.922898E-011	1	0.000000E+000
1	29.04648287	1.922898E-011	3.438976E-012	0	0.000000E+000
1	29.04792910	3.438976E-012	1.922898E-011	1	0.000000E+000
1	29.05064534	1.922898E-011	3.438976E-012	0	0.000000E+000
1	29.05135030	3.438976E-012	1.922898E-011	1	0.000000E+000
1	29.05138332	1.922898E-011	3.438976E-012	0	0.000000E+000
1	29.05188092	3.438976E-012	1.922898E-011	1	0.000000E+000
1	29.05287853	1.922898E-011	3.438976E-012	0	0.000000E+000
1	29.05555690	3.438976E-012	1.922898E-011	1	0.000000E+000
1	29.06141493	1.922898E-011	3.438976E-012	0	0.000000E+000
1	29.06217252	3.438976E-012	1.922898E-011	1	0.000000E+000
1	29.06326480	1.922898E-011	3.438976E-012	0	0.000000E+000
1	29.06335398	3.438976E-012	1.922898E-011	1	0.000000E+000
1	29.06374834	1.922898E-011	3.438976E-012	0	0.000000E+000
1	29.06385396	3.438976E-012	1.922898E-011	1	0.000000E+000
1	29.06600531	1.922898E-011	3.438976E-012	0	0.000000E+000
1	29.06602308	3.438976E-012	1.922898E-011	1	0.000000E+000
1	29.06747283	1.922898E-011	3.438976E-012	0	0.000000E+000
1	29.52585503	3.495941E-012	1.928594E-011	1	0.000000E+000
1	29.53327315	1.928594E-011	3.495941E-012	0	0.000000E+000
1	29.53330673	3.495941E-012	1.928594E-011	1	0.000000E+000
1	29.53353266	1.928594E-011	3.495941E-012	0	0.000000E+000
1	29.61484538	3.495941E-012	1.928594E-011	1	0.000000E+000
1	29.61554610	1.928594E-011	3.495941E-012	0	0.000000E+000
1	29.61765785	3.495941E-012	1.928594E-011	1	0.000000E+000
1	29.62111875	1.928594E-011	3.495941E-012	0	0.000000E+000
1	29.62188320	3.495941E-012	1.928594E-011	1	0.000000E+000
1	29.62484579	1.928594E-011	3.495941E-012	0	0.000000E+000
1	29.62491587	3.495941E-012	1.928594E-011	1	0.000000E+000
1	29.63456689	1.928594E-011	3.495941E-012	0	0.000000E+000
1	29.63463147	3.495941E-012	1.928594E-011	1	0.000000E+000
1	29.63700124	1.928594E-011	3.495941E-012	0	0.000000E+000
1	29.63709987	3.495941E-012	1.928594E-011	1	0.000000E+000
1	29.63837765	1.928594E-011	3.495941E-012	0	0.000000E+000
1	29.63847368	3.495941E-012	1.928594E-011	1	0.000000E+000
1	29.63858661	1.928594E-011	3.495941E-012	0	0.000000E+000
1	29.63940056	3.495941E-012	1.928594E-011	1	0.000000E+000
1	29.65595106	1.928594E-011	3.495941E-012	0	0.000000E+000
1	29.65601468	3.495941E-012	1.928594E-011	1	0.000000E+000
1	29.65919042	1.928594E-011	3.495941E-012	0	0.000000E+000
1	30.68051247	3.320872E-012	1.911087E-011	1	0.000000E+000
1	30.68297921	1.911087E-011	3.320872E-012	0	0.000000E+000
1	30.68301206	3.320872E-012	1.911087E-011	1	0.000000E+000
1	30.68352554	1.911087E-011	3.320872E-012	0	0.000000E+000
1	30.68458745	3.320872E-012	1.911087E-011	1	0.000000E+000
1	30.69152620	1.911087E-011	3.320872E-012	0	0.000000E+000
1	30.69182919	3.320872E-012	1.911087E-011	1	0.000000E+000
1	30.69226222	1.911087E-011	3.320872E-012	0	0.000000E+000
1	30.69237095	3.320872E-012	1.911087E-011	1	0.000000E+000
1	30.69455152	1.911087E-011	3.320872E-012	0	0.000000E+000
1	30.76250832	3.320872E-012	1.911087E-011	1	0.000000E+000
1	30.76362495	1.911087E-011	3.320872E-012	0	0.000000E+000
1	30.76564147	3.320872E-012	1.911087E-011	1	0.000000E+000
1	30.77226092	1.911087E-011	3.320872E-012	0	0.000000E+000
1	30.77305358	3.320872E-012	1.911087E-011	1	0.000000E+000
1	30.77855253	1.911087E-011	3.320872E-012	0	0.000000E+000
1	30.78030268	3.320872E-012	1.911087E-011	1	0.000000E+000
1	30.78204813	1.911087E-011	3.320872E-012	0	0.000000E+000
1	30.78247236	3.320872E-012	1.911087E-011	1	0.000000E+000
1	30.78923346	1.911087E-011	3.320872E-012	0	0.000000E+000
1	30.78978635	3.320872E-012	1.911087E-011	1	0.000000E+000
1	30.78983311	1.911087E-011	3.320872E-012	0	0.000000E+000
1	30.78987710	3.320872E-012	1.911087E-011	1	0.000000E+000
1	30.79709886	1.911087E-011	3.320872E-012	0	0.000000E+000
1	31.14154314	3.268707E-012	1.905871E-011	1	0.000000E+000
1	31.14536215	1.905871E-011	3.268707E-012	0	0.000000E+000
1	31.14538310	3.268707E-012	1.905871E-011	1	0.000000E+000
1	31.14806287	1.905871E-011	3.268707E-012	0	0.000000E+000
1	31.15087846	3.268707E-012	1.905871E-011	1	0.000000E+000
1	31.15363859	1.905871E-011	3.268707E-012	0	0.000000E+000
1	31.15408038	3.268707E-012	1.905871E-011	1	0.000000E+000
1	31.15604830	1.905871E-011	3.268707E-012	0	0.000000E+000
1	31.15611598	3.268707E-012	1.905871E-011	1	0.000000E+000
1	31.16166151	1.905871E-011	3.268707E-012	0	0.000000E+000
1	31.20503679	3.268707E-012	1.905871E-011	1	0.000000E+000
1	31.20697354	1.905871E-011	3.268707E-012	0	0.000000E+000
1	31.20817106	3.268707E-012	1.905871E-011	1	0.000000E+000
1	31.20874994	1.905871E-011	3.268707E-012	0	0.000000E+000
1	31.20879082	3.268707E-012	1.905871E-011	1	0.000000E+000
1	31.21281098	1.905871E-011	3.268707E-012	0	0.000000E+000
1	31.21306727	3.268707E-012	1.905871E-011	1	0.000000E+000
1	31.21336081	1.905871E-011	3.268707E-012	0	0.000000E+000
1	31.21352287	3.268707E-012	1.905871E-011	1	0.000000E+000
1	31.21971987	1.905871E-011	3.268707E-012	0	0.000000E+000
1	31.22039588	3.268707E-012	1.905871E-011	1	0.000000E+000
1	31.22563290	1.905871E-011	3.268707E-012	0	0.000000E+000
1	31.22575244	3.268707E-012	1.905871E-011	1	0.000000E+000
1	31.23180605	1.905871E-011	3.268707E-012	0	0.000000E+000
1	31.23191116	3.268707E-012	1.905871E-011	1	0.000000E+000
1	31.23851436	1.905871E-011	3.268707E-012	0	0.000000E+000
1	31.23857780	3.268707E-012	1.905871E-011	1	0.000000E+000
1	31.24060936	1.905871E-011	3.268707E-012	0	0.000000E+000
1	31.24146849	3.268707E-012	1.905871E-011	1	0.000000E+000
1	31.24246094	1.905871E-011	3.268707E-012	0	0.000000E+000
1	31.24283518	3.268707E-012	1.905871E-011	1	0.000000E+000
1	31.24375252	1.905871E-011	3.268707E-012	0	0.000000E+000
1	31.24583545	3.268707E-012	1.905871E-011	1	0.000000E+000
1	31.24969548	1.905871E-011	3.268707E-012	0	0.000000E+000
1	31.58149683	3.318863E-012	1.910886E-011	1	0.000000E+000
1	31.59697361	1.910886E-011	3.318863E-012	0	0.000000E+000
1	31.61463917	3.318863E-012	1.910886E-011	1	0.000000E+000
1	31.61512526	1.910886E-011	3.318863E-012	0	0.000000E+000
1	31.64890955	3.318863E-012	1.910886E-011	1	0.000000E+000
1	31.65872311	1.910886E-011	3.318863E-012	0	0.000000E+000
1	31.65875038	3.318863E-012	1.910886E-011	1	0.000000E+000
1	31.66250009	1.910886E-011	3.318863E-012	0	0.000000E+000
1	31.66253516	3.318863E-012	1.910886E-011	1	0.000000E+000
1	31.66322274	1.910886E-011	3.318863E-012	0	0.000000E+000
1	31.70099411	3.318863E-012	1.910886E-011	1	0.000000E+000
1	31.70151856	1.910886E-011	3.318863E-012	0	0.000000E+000
1	31.70354607	3.318863E-012	1.910886E-011	1	0.000000E+000
1	31.70673276	1.910886E-011	3.318863E-012	0	0.000000E+000
1	31.70681607	3.318863E-012	1.910886E-011	1	0.000000E+000
1	31.70961331	1.910886E-011	3.318863E-012	0	0.000000E+000
1	31.70969416	3.318863E-012	1.910886E-011	1	0.000000E+000
1	31.71100009	1.910886E-011	3.318863E-012	0	0.000000E+000
1	31.71101146	3.318863E-012	1.910886E-011	1	0.000000E+000
1	31.71167728	1.910886E-011	3.318863E-012	0	0.000000E+000
1	31.71171519	3.318863E-012	1.910886E-011	1	0.000000E+000
1	31.71448465	1.910886E-011	3.318863E-012	0	0.000000E+000
1	31.71526643	3.318863E-012	1.910886E-011	1	0.000000E+000
1	31.71840057	1.910886E-011	3.318863E-012	0	0.000000E+000
1	31.71862696	3.318863E-012	1.910886E-011	1	0.000000E+000
1	31.72069265	1.910886E-011	3.318863E-012	0	0.000000E+000
1	31.72074333	3.318863E-012	1.910886E-011	1	0.000000E+000
1	31.72880514	1.910886E-011	3.318863E-012	0	0.000000E+000
1	31.72885827	3.318863E-012	1.910886E-011	1	0.000000E+000
1	31.73395997	1.910886E-011	3.318863E-012	0	0.000000E+000
1	31.73428663	3.318863E-012	1.910886E-011	1	0.000000E+000
1	31.73692312	1.910886E-011	3.318863E-012	0	0.000000E+000
1	31.98308427	3.118444E-012	1.890844E-011	1	0.000000E+000
1	31.98724083	1.890844E-011	3.118444E-012	0	0.000000E+000
1	31.98727159	3.118444E-012	1.890844E-011	1	0.000000E+000
1	31.98848324	1.890844E-011	3.118444E-012	0	0.000000E+000
1	31.98867793	3.118444E-012	1.890844E-011	1	0.000000E+000
1	31.98924954	1.890844E-011	3.118444E-012	0	0.000000E+000
1	31.98949911	3.118444E-012	1.890844E-011	1	0.000000E+000
1	31.99280902	1.890844E-011	3.118444E-012	0	0.000000E+000
1	31.99291004	3.118444E-012	1.890844E-011	1	0.000000E+000
1	31.99350551	1.890844E-011	3.118444E-012	0	0.000000E+000
1	31.99389764	3.118444E-012	1.890844E-011	1	0.000000E+000
1	31.99425218	1.890844E-011	3.118444E-012	0	0.000000E+000
1	31.99465544	3.118444E-012	1.890844E-011	1	0.000000E+000
1	31.99659099	1.890844E-011	3.118444E-012	0	0.000000E+000
1	31.99702130	3.118444E-012	1.890844E-011	1	0.000000E+000
1	31.99828647	1.890844E-011	3.118444E-012	0	0.000000E+000
1	31.99870124	3.118444E-012	1.890844E-011	1	0.000000E+000
1	32.00466668	1.890844E-011	3.118444E-012	0	0.000000E+000
1	32.00481027	3.118444E-012	1.890844E-011	1	0.000000E+000
1	32.00514135	1.890844E-011	3.118444E-012	0	0.000000E+000
1	32.00531377	3.118444E-012	1.890844E-011	1	0.000000E+000
1	32.00662039	1.890844E-011	3.118444E-012	0	0.000000E+000
1	32.00664431	3.118444E-012	1.890844E-011	1	0.000000E+000
1	32.00698963	1.890844E-011	3.118444E-012	0	0.000000E+000
1	32.00701929	3.118444E-012	1.890844E-011	1	0.000000E+000
1	32.01211206	1.890844E-011	3.118444E-012	0	0.000000E+000
1	32.01219917	3.118444E-012	1.890844E-011	1	0.000000E+000
1	32.02146509	1.890844E-011	3.118444E-012	0	0.000000E+000
1	32.02154040	3.118444E-012	1.890844E-011	1	0.000000E+000
1	32.03659638	1.890844E-011	3.118444E-012	0	0.000000E+000
1	32.04623977	3.118444E-012	1.890844E-011	1	0.000000E+000
1	32.05305299	1.890844E-011	3.118444E-012	0	0.000000E+000
1	32.05305300	3.118444E-012	1.890844E-011	1	0.000000E+000
1	32.05305500	1.890844E-011	3.118444E-012	0	0.000000E+000
1	32.13660007	3.318970E-012	1.910897E-011	1	0.000000E+000
1	32.13918555	1.910897E-011	3.318970E-012	0	0.000000E+000
1	32.13922404	3.318970E-012	1.910897E-011	1	0.000000E+000
1	32.13925481	1.910897E-011	3.318970E-012	0	0.000000E+000
1	32.13933556	3.318970E-012	1.910897E-011	1	0.000000E+000
1	32.13957460	1.910897E-011	3.318970E-012	0	0.000000E+000
1	32.13982251	3.318970E-012	1.910897E-011	1	0.000000E+000
1	32.14358409	1.910897E-011	3.318970E-012	0	0.000000E+000
1	32.14713261	3.318970E-012	1.910897E-011	1	0.000000E+000
1	32.14957320	1.910897E-011	3.318970E-012	0	0.000000E+000
1	32.15001335	3.318970E-012	1.910897E-011	1	0.000000E+000
1	32.15186023	1.910897E-011	3.318970E-012	0	0.000000E+000
1	32.91506340	3.348376E-012	1.913838E-011	1	0.000000E+000
1	32.92058969	1.913838E-011	3.348376E-012	0	0.000000E+000
1	32.92061668	3.348376E-012	1.913838E-011	1	0.000000E+000
1	32.92257603	1.913838E-011	3.348376E-012	0	0.000000E+000
1	32.92304069	3.348376E-012	1.913838E-011	1	0.000000E+000
1	32.92811832	1.913838E-011	3.348376E-012	0	0.000000E+000
1	32.92822488	3.348376E-012	1.913838E-011	1	0.000000E+000
1	32.93121885	1.913838E-011	3.348376E-012	0	0.000000E+000
1	32.94726786	3.348376E-012	1.913838E-011	1	0.000000E+000
1	32.94736787	1.913838E-011	3.348376E-012	0	0.000000E+000
1	32.94852305	3.348376E-012	1.913838E-011	1	0.000000E+000
1	32.94919584	1.913838E-011	3.348376E-012	0	0.000000E+000
1	32.94945780	3.348376E-012	1.913838E-011	1	0.000000E+000
1	32.94974645	1.913838E-011	3.348376E-012	0	0.000000E+000
1	32.95034908	3.348376E-012	1.913838E-011	1	0.000000E+000
1	32.95059215	1.913838E-011	3.348376E-012	0	0.000000E+000
1	32.95082457	3.348376E-012	1.913838E-011	1	0.000000E+000
1	32.95087331	1.913838E-011	3.348376E-012	0	0.000000E+000
1	32.95344343	3.348376E-012	1.913838E-011	1	0.000000E+000
1	32.95406760	1.913838E-011	3.348376E-012	0	0.000000E+000
1	32.95417567	3.348376E-012	1.913838E-011	1	0.000000E+000
1	32.95587900	1.913838E-011	3.348376E-012	0	0.000000E+000
1	32.95592190	3.348376E-012	1.913838E-011	1	0.000000E+000
1	32.96215721	1.913838E-011	3.348376E-012	0	0.000000E+000
1	33.14503198	2.917262E-012	1.870726E-011	1	0.000000E+000
1	33.14683211	1.870726E-011	2.917262E-012	0	0.000000E+000
1	33.14689283	2.917262E-012	1.870726E-011	1	0.000000E+000
1	33.14845962	1.870726E-011	2.917262E-012	0	0.000000E+000
1	33.14863591	2.917262E-012	1.870726E-011	1	0.000000E+000
1	33.15445551	1.870726E-011	2.917262E-012	0	0.000000E+000
1	33.15498165	2.917262E-012	1.870726E-011	1	0.000000E+000
1	33.16061393	1.870726E-011	2.917262E-012	0	0.000000E+000
1	33.16077506	2.917262E-012	1.870726E-011	1	0.000000E+000
1	33.16587243	1.870726E-011	2.917262E-012	0	0.000000E+000
1	33.16590989	2.917262E-012	1.870726E-011	1	0.000000E+000
1	33.17060777	1.870726E-011	2.917262E-012	0	0.000000E+000
1	33.17064536	2.917262E-012	1.870726E-011	1	0.000000E+000
1	33.17380848	1.870726E-011	2.917262E-012	0	0.000000E+000
1	33.17384818	2.917262E-012	1.870726E-011	1	0.000000E+000
1	33.17513814	1.870726E-011	2.917262E-012	0	0.000000E+000
1	33.17517223	2.917262E-012	1.870726E-011	1	0.000000E+000
1	33.18309726	1.870726E-011	2.917262E-012	0	0.000000E+000
1	34.02127171	3.259148E-012	1.904915E-011	1	0.000000E+000
1	34.02345448	1.904915E-011	3.259148E-012	0	0.000000E+000
1	34.03090129	3.259148E-012	1.904915E-011	1	0.000000E+000
1	34.06720878	1.904915E-011	3.259148E-012	0	0.000000E+000
1	34.06776266	3.259148E-012	1.904915E-011	1	0.000000E+000
1	34.07083897	1.904915E-011	3.259148E-012	0	0.000000E+000
1	34.07087696	3.259148E-012	1.904915E-011	1	0.000000E+000
1	34.07587112	1.904915E-011	3.259148E-012	0	0.000000E+000
1	34.07591320	3.259148E-012	1.904915E-011	1	0.000000E+000
1	34.08031084	1.904915E-011	3.259148E-012	0	0.000000E+000
1	34.08035309	3.259148E-012	1.904915E-011	1	0.000000E+000
1	34.08399833	1.904915E-011	3.259148E-012	0	0.000000E+000
1	34.08403954	3.259148E-012	1.904915E-011	1	0.000000E+000
1	34.08550995	1.904915E-011	3.259148E-012	0	0.000000E+000
1	34.08556847	3.259148E-012	1.904915E-011	1	0.000000E+000
1	34.09093641	1.904915E-011	3.259148E-012	0	0.000000E+000
1	34.09099248	3.259148E-012	1.904915E-011	1	0.000000E+000
1	34.09646423	1.904915E-011	3.259148E-012	0	0.000000E+000
1	35.02261127	3.210510E-012	1.900051E-011	1	0.000000E+000
1	35.02472346	1.900051E-011	3.210510E-012	0	0.000000E+000
1	35.02478778	3.210510E-012	1.900051E-011	1	0.000000E+000
1	35.02910523	1.900051E-011	3.210510E-012	0	0.000000E+000
1	35.02914783	3.210510E-012	1.900051E-011	1	0.000000E+000
1	35.04005150	1.900051E-011	3.210510E-012	0	0.000000E+000
1	35.04057188	3.210510E-012	1.900051E-011	1	0.000000E+000
1	35.04640101	1.900051E-011	3.210510E-012	0	0.000000E+000
1	35.08056363	3.210510E-012	1.900051E-011	1	0.000000E+000
1	35.08137499	1.900051E-011	3.210510E-012	0	0.000000E+000
1	35.08142601	3.210510E-012	1.900051E-011	1	0.000000E+000
1	35.08241679	1.900051E-011	3.210510E-012	0	0.000000E+000
1	35.08262243	3.210510E-012	1.900051E-011	1	0.000000E+000
1	35.08410656	1.900051E-011	3.210510E-012	0	0.000000E+000
1	35.08447043	3.210510E-012	1.900051E-011	1	0.000000E+000
1	35.09378588	1.900051E-011	3.210510E-012	0	0.000000E+000
1	35.09381680	3.210510E-012	1.900051E-011	1	0.000000E+000
1	35.09413504	1.900051E-011	3.210510E-012	0	0.000000E+000
1	35.09418748	3.210510E-012	1.900051E-011	1	0.000000E+000
1	35.09462169	1.900051E-011	3.210510E-012	0	0.000000E+000
1	35.11438582	3.210510E-012	1.900051E-011	1	0.000000E+000
1	35.11601068	1.900051E-011	3.210510E-012	0	0.000000E+000
1	35.11651278	3.210510E-012	1.900051E-011	1	0.000000E+000
1	35.11944393	1.900051E-011	3.210510E-012	0	0.000000E+000
1	35.11971752	3.210510E-012	1.900051E-011	1	0.000000E+000
1	35.12222410	1.900051E-011	3.210510E-012	0	0.000000E+000
1	35.12244271	3.210510E-012	1.900051E-011	1	0.000000E+000
1	35.12684170	1.900051E-011	3.210510E-012	0	0.000000E+000
1	35.12690859	3.210510E-012	1.900051E-011	1	0.000000E+000
1	35.12925924	1.900051E-011	3.210510E-012	0	0.000000E+000
1	35.12930896	3.210510E-012	1.900051E-011	1	0.000000E+000
1	35.13112481	1.900051E-011	3.210510E-012	0	0.000000E+000
1	35.14262438	3.210510E-012	1.900051E-011	1	0.000000E+000
1	35.14391679	1.900051E-011	3.210510E-012	0	0.000000E+000
1	35.14400464	3.210510E-012	1.900051E-011	1	0.000000E+000
1	35.14413810	1.900051E-011	3.210510E-012	0	0.000000E+000
1	35.14421031	3.210510E-012	1.900051E-011	1	0.000000E+000
1	35.14844849	1.900051E-011	3.210510E-012	0	0.000000E+000
1	35.15411173	3.210510E-012	1.900051E-011	1	0.000000E+000
1	35.15463646	1.900051E-011	3.210510E-012	0	0.000000E+000
1	35.15609058	3.210510E-012	1.900051E-011	1	0.000000E+000
1	35.15722730	1.900051E-011	3.210510E-012	0	0.000000E+000
1	35.15734735	3.210510E-012	1.900051E-011	1	0.000000E+000
1	35.16251806	1.900051E-011	3.210510E-012	0	0.000000E+000
1	35.16257338	3.210510E-012	1.900051E-011	1	0.000000E+000
1	35.17487246	1.900051E-011	3.210510E-012	0	0.000000E+000
1	35.17512264	3.210510E-012	1.900051E-011	1	0.000000E+000
1	35.17999080	1.900051E-011	3.210510E-012	0	0.000000E+000
1	35.18003008	3.210510E-012	1.900051E-011	1	0.000000E+000
1	35.18262566	1.900051E-011	3.210510E-012	0	0.000000E+000
1	35.18270233	3.210510E-012	1.900051E-011	1	0.000000E+000
1	35.18306983	1.900051E-011	3.210510E-012	0	0.000000E+000
1	35.18308981	3.210510E-012	1.900051E-011	1	0.000000E+000
1	35.18362414	1.900051E-011	3.210510E-012	0	0.000000E+000
1	35.18426295	3.210510E-012	1.900051E-011	1	0.000000E+000
1	35.18883083	1.900051E-011	3.210510E-012	0	0.000000E+000
1	35.18892040	3.210510E-012	1.900051E-011	1	0.000000E+000
1	35.19060737	1.900051E-011	3.210510E-012	0	0.000000E+000
1	35.19670625	3.210510E-012	1.900051E-011	1	0.000000E+000
1	35.19672212	1.900051E-011	3.210510E-012	0	0.000000E+000
1	35.22449413	3.210510E-012	1.900051E-011	1	0.000000E+000
1	35.23302152	1.900051E-011	3.210510E-012	0	0.000000E+000
1	35.23303974	3.210510E-012	1.900051E-011	1	0.000000E+000
1	35.23854159	1.900051E-011	3.210510E-012	0	0.000000E+000
1	35.24096329	3.210510E-012	1.900051E-011	1	0.000000E+000
1	35.24982879	1.900051E-011	3.210510E-012	0	0.000000E+000
1	35.26922179	3.210510E-012	1.900051E-011	1	0.000000E+000
1	35.26926693	1.900051E-011	3.210510E-012	0	0.000000E+000
1	35.27158151	3.210510E-012	1.900051E-011	1	0.000000E+000
1	35.27166356	1.900051E-011	3.210510E-012	0	0.000000E+000
1	35.27178450	3.210510E-012	1.900051E-011	1	0.000000E+000
1	35.27831458	1.900051E-011	3.210510E-012	0	0.000000E+000
1	35.28403514	3.210510E-012	1.900051E-011	1	0.000000E+000
1	35.28575813	1.900051E-011	3.210510E-012	0	0.000000E+000
1	35.28582658	3.210510E-012	1.900051E-011	1	0.000000E+000
1	35.28785490	1.900051E-011	3.210510E-012	0	0.000000E+000
1	35.28788098	3.210510E-012	1.900051E-011	1	0.000000E+000
1	35.28836988	1.900051E-011	3.210510E-012	0	0.000000E+000
1	35.29028772	3.210510E-012	1.900051E-011	1	0.000000E+000
1	35.29356554	1.900051E-011	3.210510E-012	0	0.000000E+000
1	35.29653018	3.210510E-012	1.900051E-011	1	0.000000E+000
1	35.30162986	1.900051E-011	3.210510E-012	0	0.000000E+000
1	35.30166940	3.210510E-012	1.900051E-011	1	0.000000E+000
1	35.30494596	1.900051E-011	3.210510E-012	0	0.000000E+000
1	35.30572126	3.210510E-012	1.900051E-011	1	0.000000E+000
1	35.30629780	1.900051E-011	3.210510E-012	0	0.000000E+000
1	35.30723738	3.210510E-012	1.900051E-011	1	0.000000E+000
1	35.30957234	1.900051E-011	3.210510E-012	0	0.000000E+000
1	35.33385527	3.210510E-012	1.900051E-011	1	0.000000E+000
1	35.33676126	1.900051E-011	3.210510E-012	0	0.000000E+000
1	35.33683945	3.210510E-012	1.900051E-011	1	0.000000E+000
1	35.33940965	1.900051E-011	3.210510E-012	0	0.000000E+000
1	35.33989653	3.210510E-012	1.900051E-011	1	0.000000E+000
1	35.34180139	1.900051E-011	3.210510E-012	0	0.000000E+000
1	35.34186459	3.210510E-012	1.900051E-011	1	0.000000E+000
1	35.34254017	1.900051E-011	3.210510E-012	0	0.000000E+000
1	35.34289693	3.210510E-012	1.900051E-011	1	0.000000E+000
1	35.34924698	1.900051E-011	3.210510E-012	0	0.000000E+000
1	35.38943596	3.210510E-012	1.900051E-011	1	0.000000E+000
1	35.39296707	1.900051E-011	3.210510E-012	0	0.000000E+000
1	36.07366206	3.161631E-012	1.895163E-011	1	0.000000E+000
1	36.07435789	1.895163E-011	3.161631E-012	0	0.000000E+000
1	36.07444336	3.161631E-012	1.895163E-011	1	0.000000E+000
1	36.07512973	1.895163E-011	3.161631E-012	0	0.000000E+000
1	36.07525442	3.161631E-012	1.895163E-011	1	0.000000E+000
1	36.07873303	1.895163E-011	3.161631E-012	0	0.000000E+000
1	36.07880480	3.161631E-012	1.895163E-011	1	0.000000E+000
1	36.08261429	1.895163E-011	3.161631E-012	0	0.000000E+000
1	36.08295246	3.161631E-012	1.895163E-011	1	0.000000E+000
1	36.08658350	1.895163E-011	3.161631E-012	0	0.000000E+000
1	36.08807293	3.161631E-012	1.895163E-011	1	0.000000E+000
1	36.09659732	1.895163E-011	3.161631E-012	0	0.000000E+000
1	36.09664089	3.161631E-012	1.895163E-011	1	0.000000E+000
1	36.10039304	1.895163E-011	3.161631E-012	0	0.000000E+000
1	36.10042242	3.161631E-012	1.895163E-011	1	0.000000E+000
1	36.10356580	1.895163E-011	3.161631E-012	0	0.000000E+000
1	36.12318290	3.161631E-012	1.895163E-011	1	0.000000E+000
1	36.13154105	1.895163E-011	3.161631E-012	0	0.000000E+000
1	36.13166315	3.161631E-012	1.895163E-011	1	0.000000E+000
1	36.13772634	1.895163E-011	3.161631E-012	0	0.000000E+000
1	36.13875609	3.161631E-012	1.895163E-011	1	0.000000E+000
1	36.13905268	1.895163E-011	3.161631E-012	0	0.000000E+000
1	36.13908396	3.161631E-012	1.895163E-011	1	0.000000E+000
1	36.13973399	1.895163E-011	3.161631E-012	0	0.000000E+000
1	36.14005841	3.161631E-012	1.895163E-011	1	0.000000E+000
1	36.15269654	1.895163E-011	3.161631E-012	0	0.000000E+000
1	36.15351196	3.161631E-012	1.895163E-011	1	0.000000E+000
1	36.15868468	1.895163E-011	3.161631E-012	0	0.000000E+000
1	36.15898013	3.161631E-012	1.895163E-011	1	0.000000E+000
1	36.16898531	1.895163E-011	3.161631E-012	0	0.000000E+000
1	37.63387532	3.161661E-012	1.895166E-011	1	0.000000E+000
1	37.63969057	1.895166E-011	3.161661E-012	0	0.000000E+000
1	37.64026777	3.161661E-012	1.895166E-011	1	0.000000E+000
1	37.64168775	1.895166E-011	3.161661E-012	0	0.000000E+000
1	37.64221633	3.161661E-012	1.895166E-011	1	0.000000E+000
1	37.64246136	1.895166E-011	3.161661E-012	0	0.000000E+000
1	37.64339798	3.161661E-012	1.895166E-011	1	0.000000E+000
1	37.64811998	1.895166E-011	3.161661E-012	0	0.000000E+000
1	37.64823988	3.161661E-012	1.895166E-011	1	0.000000E+000
1	37.65405020	1.895166E-011	3.161661E-012	0	0.000000E+000
1	37.65428048	3.161661E-012	1.895166E-011	1	0.000000E+000
1	37.65785089	1.895166E-011	3.161661E-012	0	0.000000E+000
1	37.68183808	3.161661E-012	1.895166E-011	1	0.000000E+000
1	37.68378379	1.895166E-011	3.161661E-012	0	0.000000E+000
1	37.68385225	3.161661E-012	1.895166E-011	1	0.000000E+000
1	37.68601006	1.895166E-011	3.161661E-012	0	0.000000E+000
1	37.68616671	3.161661E-012	1.895166E-011	1	0.000000E+000
1	37.68621565	1.895166E-011	3.161661E-012	0	0.000000E+000
1	37.70994309	3.161661E-012	1.895166E-011	1	0.000000E+000
1	37.71118558	1.895166E-011	3.161661E-012	0	0.000000E+000
1	37.71126438	3.161661E-012	1.895166E-011	1	0.000000E+000
1	37.71582976	1.895166E-011	3.161661E-012	0	0.000000E+000
1	37.72491838	3.161661E-012	1.895166E-011	1	0.000000E+000
1	37.72644075	1.895166E-011	3.161661E-012	0	0.000000E+000
1	37.72648060	3.161661E-012	1.895166E-011	1	0.000000E+000
1	37.72715807	1.895166E-011	3.161661E-012	0	0.000000E+000
1	37.72737553	3.161661E-012	1.895166E-011	1	0.000000E+000
1	37.73434122	1.895166E-011	3.161661E-012	0	0.000000E+000
1	37.73443605	3.161661E-012	1.895166E-011	1	0.000000E+000
1	37.73663400	1.895166E-011	3.161661E-012	0	0.000000E+000
1	37.73667526	3.161661E-012	1.895166E-011	1	0.000000E+000
1	37.74256342	1.895166E-011	3.161661E-012	0	0.000000E+000
1	37.74269419	3.161661E-012	1.895166E-011	1	0.000000E+000
1	37.74996717	1.895166E-011	3.161661E-012	0	0.000000E+000
1	37.75000782	3.161661E-012	1.895166E-011	1	0.000000E+000
1	37.75314372	1.895166E-011	3.161661E-012	0	0.000000E+000
1	37.75382573	3.161661E-012	1.895166E-011	1	0.000000E+000
1	37.75546797	1.895166E-011	3.161661E-012	0	0.000000E+000
1	37.85811002	3.307622E-012	1.909762E-011	1	0.000000E+000
1	37.86079217	1.909762E-011	3.307622E-012	0	0.000000E+000
1	37.86083051	3.307622E-012	1.909762E-011	1	0.000000E+000
1	37.86091577	1.909762E-011	3.307622E-012	0	0.000000E+000
1	37.86136207	3.307622E-012	1.909762E-011	1	0.000000E+000
1	37.86849318	1.909762E-011	3.307622E-012	0	0.000000E+000
1	38.94033980	3.251432E-012	1.904143E-011	1	0.000000E+000
1	38.94138120	1.904143E-011	3.251432E-012	0	0.000000E+000
1	38.94252145	3.251432E-012	1.904143E-011	1	0.000000E+000
1	38.94364108	1.904143E-011	3.251432E-012	0	0.000000E+000
1	38.94365073	3.251432E-012	1.904143E-011	1	0.000000E+000
1	38.94518177	1.904143E-011	3.251432E-012	0	0.000000E+000
1	38.94525369	3.251432E-012	1.904143E-011	1	0.000000E+000
1	38.95396258	1.904143E-011	3.251432E-012	0	0.000000E+000
1	39.01291859	3.251432E-012	1.904143E-011	1	0.000000E+000
1	39.01313654	1.904143E-011	3.251432E-012	0	0.000000E+000
1	39.01359750	3.251432E-012	1.904143E-011	1	0.000000E+000
1	39.01598118	1.904143E-011	3.251432E-012	0	0.000000E+000
1	39.01616091	3.251432E-012	1.904143E-011	1	0.000000E+000
1	39.02241788	1.904143E-011	3.251432E-012	0	0.000000E+000
1	39.02253529	3.251432E-012	1.904143E-011	1	0.000000E+000
1	39.02374687	1.904143E-011	3.251432E-012	0	0.000000E+000
1	39.02386410	3.251432E-012	1.904143E-011	1	0.000000E+000
1	39.02577595	1.904143E-011	3.251432E-012	0	0.000000E+000
1	39.02698381	3.251432E-012	1.904143E-011	1	0.000000E+000
1	39.02827897	1.904143E-011	3.251432E-012	0	0.000000E+000
1	39.02943450	3.251432E-012	1.904143E-011	1	0.000000E+000
1	39.03019838	1.904143E-011	3.251432E-012	0	0.000000E+000
1	39.03067889	3.251432E-012	1.904143E-011	1	0.000000E+000
1	39.03087958	1.904143E-011	3.251432E-012	0	0.000000E+000
1	39.05560523	3.251432E-012	1.904143E-011	1	0.000000E+000
1	39.05588589	1.904143E-011	3.251432E-012	0	0.000000E+000
1	39.05680174	3.251432E-012	1.904143E-011	1	0.000000E+000
1	39.06144411	1.904143E-011	3.251432E-012	0	0.000000E+000
1	39.06156456	3.251432E-012	1.904143E-011	1	0.000000E+000
1	39.06407652	1.904143E-011	3.251432E-012	0	0.000000E+000
1	39.06417348	3.251432E-012	1.904143E-011	1	0.000000E+000
1	39.06453644	1.904143E-011	3.251432E-012	0	0.000000E+000
1	39.06458838	3.251432E-012	1.904143E-011	1	0.000000E+000
1	39.06529681	1.904143E-011	3.251432E-012	0	0.000000E+000
1	39.07029988	3.251432E-012	1.904143E-011	1	0.000000E+000
1	39.07098307	1.904143E-011	3.251432E-012	0	0.000000E+000
1	39.07099152	3.251432E-012	1.904143E-011	1	0.000000E+000
1	39.07195271	1.904143E-011	3.251432E-012	0	0.000000E+000
1	39.13947491	3.277340E-012	1.906734E-011	1	0.000000E+000
1	39.14052400	1.906734E-011	3.277340E-012	0	0.000000E+000
1	39.14075306	3.277340E-012	1.906734E-011	1	0.000000E+000
1	39.14783388	1.906734E-011	3.277340E-012	0	0.000000E+000
1	39.14786921	3.277340E-012	1.906734E-011	1	0.000000E+000
1	39.15497899	1.906734E-011	3.277340E-012	0	0.000000E+000
1	39.15581892	3.277340E-012	1.906734E-011	1	0.000000E+000
1	39.15754640	1.906734E-011	3.277340E-012	0	0.000000E+000
1	39.15759779	3.277340E-012	1.906734E-011	1	0.000000E+000
1	39.16290669	1.906734E-011	3.277340E-012	0	0.000000E+000
1	39.16300806	3.277340E-012	1.906734E-011	1	0.000000E+000
1	39.17566084	1.906734E-011	3.277340E-012	0	0.000000E+000
1	39.41344085	3.125846E-012	1.891585E-011	1	0.000000E+000
1	39.41428843	1.891585E-011	3.125846E-012	0	0.000000E+000
1	39.41434241	3.125846E-012	1.891585E-011	1	0.000000E+000
1	39.41691983	1.891585E-011	3.125846E-012	0	0.000000E+000
1	39.41721786	3.125846E-012	1.891585E-011	1	0.000000E+000
1	39.43175873	1.891585E-011	3.125846E-012	0	0.000000E+000
1	39.43204678	3.125846E-012	1.891585E-011	1	0.000000E+000
1	39.43507492	1.891585E-011	3.125846E-012	0	0.000000E+000
1	39.43514718	3.125846E-012	1.891585E-011	1	0.000000E+000
1	39.45383537	1.891585E-011	3.125846E-012	0	0.000000E+000
1	39.45385813	3.125846E-012	1.891585E-011	1	0.000000E+000
1	39.45780288	1.891585E-011	3.125846E-012	0	0.000000E+000
1	39.45853876	3.125846E-012	1.891585E-011	1	0.000000E+000
1	39.46359361	1.891585E-011	3.125846E-012	0	0.000000E+000
1	39.46363984	3.125846E-012	1.891585E-011	1	0.000000E+000
1	39.46531166	1.891585E-011	3.125846E-012	0	0.000000E+000
1	39.46532713	3.125846E-012	1.891585E-011	1	0.000000E+000
1	39.46560125	1.891585E-011	3.125846E-012	0	0.000000E+000
1	39.46598446	3.125846E-012	1.891585E-011	1	0.000000E+000
1	39.46631618	1.891585E-011	3.125846E-012	0	0.000000E+000
1	39.46691689	3.125846E-012	1.891585E-011	1	0.000000E+000
1	39.46710063	1.891585E-011	3.125846E-012	0	0.000000E+000
1	39.46719783	3.125846E-012	1.891585E-011	1	0.000000E+000
1	39.47661009	1.891585E-011	3.125846E-012	0	0.000000E+000
1	39.47664738	3.125846E-012	1.891585E-011	1	0.000000E+000
1	39.47796465	1.891585E-011	3.125846E-012	0	0.000000E+000
1	39.47887071	3.125846E-012	1.891585E-011	1	0.000000E+000
1	39.47969529	1.891585E-011	3.125846E-012	0	0.000000E+000
1	39.47972507	3.125846E-012	1.891585E-011	1	0.000000E+000
1	39.48494157	1.891585E-011	3.125846E-012	0	0.000000E+000
1	39.48502713	3.125846E-012	1.891585E-011	1	0.000000E+000
1	39.49127086	1.891585E-011	3.125846E-012	0	0.000000E+000
1	39.49132960	3.125846E-012	1.891585E-011	1	0.000000E+000
1	39.49281978	1.891585E-011	3.125846E-012	0	0.000000E+000
1	39.49288580	3.125846E-012	1.891585E-011	1	0.000000E+000
1	39.49633720	1.891585E-011	3.125846E-012	0	0.000000E+000
1	39.49645707	3.125846E-012	1.891585E-011	1	0.000000E+000
1	39.49910577	1.891585E-011	3.125846E-012	0	0.000000E+000
1	39.49911841	3.125846E-012	1.891585E-011	1	0.000000E+000
1	39.49958641	1.891585E-011	3.125846E-012	0	0.000000E+000
1	39.49977289	3.125846E-012	1.891585E-011	1	0.000000E+000
1	39.50294712	1.891585E-011	3.125846E-012	0	0.000000E+000
1	39.50299886	3.125846E-012	1.891585E-011	1	0.000000E+000
1	39.50527455	1.891585E-011	3.125846E-012	0	0.000000E+000
1	39.50661249	3.125846E-012	1.891585E-011	1	0.000000E+000
1	39.51179241	1.891585E-011	3.125846E-012	0	0.000000E+000
1	39.51181702	3.125846E-012	1.891585E-011	1	0.000000E+000
1	39.51299479	1.891585E-011	3.125846E-012	0	0.000000E+000
1	39.51344320	3.125846E-012	1.891585E-011	1	0.000000E+000
1	39.51921713	1.891585E-011	3.125846E-012	0	0.000000E+000
1	39.52111907	3.125846E-012	1.891585E-011	1	0.000000E+000
1	39.53434996	1.891585E-011	3.125846E-012	0	0.000000E+000
1	39.53435866	3.125846E-012	1.891585E-011	1	0.000000E+000
1	39.53745756	1.891585E-011	3.125846E-012	0	0.000000E+000
1	39.53754483	3.125846E-012	1.891585E-011	1	0.000000E+000
1	39.54240571	1.891585E-011	3.125846E-012	0	0.000000E+000
1	39.54296936	3.125846E-012	1.891585E-011	1	0.000000E+000
1	39.54423032	1.891585E-011	3.125846E-012	0	0.000000E+000
1	39.54430967	3.125846E-012	1.891585E-011	1	0.000000E+000
1	39.54630749	1.891585E-011	3.125846E-012	0	0.000000E+000
1	39.54647199	3.125846E-012	1.891585E-011	1	0.000000E+000
1	39.54649600	1.891585E-011	3.125846E-012	0	0.000000E+000
1	39.54653536	3.125846E-012	1.891585E-011	1	0.000000E+000
1	39.55143796	1.891585E-011	3.125846E-012	0	0.000000E+000
1	39.55166833	3.125846E-012	1.891585E-011	1	0.000000E+000
1	39.55407828	1.891585E-011	3.125846E-012	0	0.000000E+000
1	39.57245698	3.125846E-012	1.891585E-011	1	0.000000E+000
1	39.57773544	1.891585E-011	3.125846E-012	0	0.000000E+000
1	39.83865033	3.399376E-012	1.918938E-011	1	0.000000E+000
1	39.84378668	1.918938E-011	3.399376E-012	0	0.000000E+000
1	39.84382327	3.399376E-012	1.918938E-011	1	0.000000E+000
1	39.84530482	1.918938E-011	3.399376E-012	0	0.000000E+000
1	39.84549044	3.399376E-012	1.918938E-011	1	0.000000E+000
1	39.85164499	1.918938E-011	3.399376E-012	0	0.000000E+000
1	39.85220334	3.399376E-012	1.918938E-011	1	0.000000E+000
1	39.85619818	1.918938E-011	3.399376E-012	0	0.000000E+000
1	39.88122226	3.399376E-012	1.918938E-011	1	0.000000E+000
1	39.88132396	1.918938E-011	3.399376E-012	0	0.000000E+000
1	39.88189462	3.399376E-012	1.918938E-011	1	0.000000E+000
1	39.88674294	1.918938E-011	3.399376E-012	0	0.000000E+000
1	39.88676869	3.399376E-012	1.918938E-011	1	0.000000E+000
1	39.89149394	1.918938E-011	3.399376E-012	0	0.000000E+000
1	39.89158221	3.399376E-012	1.918938E-011	1	0.000000E+000
1	39.89300116	1.918938E-011	3.399376E-012	0	0.000000E+000
1	39.89317821	3.399376E-012	1.918938E-011	1	0.000000E+000
1	39.89413616	1.918938E-011	3.399376E-012	0	0.000000E+000
1	39.89469940	3.399376E-012	1.918938E-011	1	0.000000E+000
1	39.89566975	1.918938E-011	3.399376E-012	0	0.000000E+000
1	39.89969838	3.399376E-012	1.918938E-011	1	0.000000E+000
1	39.89983889	1.918938E-011	3.399376E-012	0	0.000000E+000
1	39.89988653	3.399376E-012	1.918938E-011	1	0.000000E+000
1	39.91432009	1.918938E-011	3.399376E-012	0	0.000000E+000
1	39.91448028	3.399376E-012	1.918938E-011	1	0.000000E+000
1	39.91772165	1.918938E-011	3.399376E-012	0	0.000000E+000
1	39.91778441	3.399376E-012	1.918938E-011	1	0.000000E+000
1	39.91867941	1.918938E-011	3.399376E-012	0	0.000000E+000
1	39.93153881	3.399376E-012	1.918938E-011	1	0.000000E+000
1	39.93209575	1.918938E-011	3.399376E-012	0	0.000000E+000
1	39.93243260	3.399376E-012	1.918938E-011	1	0.000000E+000
1	39.93861647	1.918938E-011	3.399376E-012	0	0.000000E+000
1	39.93871955	3.399376E-012	1.918938E-011	1	0.000000E+000
1	39.94198690	1.918938E-011	3.399376E-012	0	0.000000E+000
1	39.94209855	3.399376E-012	1.918938E-011	1	0.000000E+000
1	39.94683827	1.918938E-011	3.399376E-012	0	0.000000E+000
1	39.94689798	3.399376E-012	1.918938E-011	1	0.000000E+000
1	39.94969851	1.918938E-011	3.399376E-012	0	0.000000E+000
1	39.94975760	3.399376E-012	1.918938E-011	1	0.000000E+000
1	39.95049640	1.918938E-011	3.399376E-012	0	0.000000E+000
1	39.95061223	3.399376E-012	1.918938E-011	1	0.000000E+000
1	39.95283397	1.918938E-011	3.399376E-012	0	0.000000E+000
1	39.95296436	3.399376E-012	1.918938E-011	1	0.000000E+000
1	39.95314458	1.918938E-011	3.399376E-012	0	0.000000E+000
1	39.95337249	3.399376E-012	1.918938E-011	1	0.000000E+000
1	39.95357832	1.918938E-011	3.399376E-012	0	0.000000E+000
1	39.96778107	3.399376E-012	1.918938E-011	1	0.000000E+000
1	39.97764418	1.918938E-011	3.399376E-012	0	0.000000E+000
1	39.98198197	3.399376E-012	1.918938E-011	1	0.000000E+000
1	39.98588579	1.918938E-011	3.399376E-012	0	0.000000E+000
1	39.98643597	3.399376E-012	1.918938E-011	1	0.000000E+000
1	39.98790271	1.918938E-011	3.399376E-012	0	0.000000E+000
1	39.98795238	3.399376E-012	1.918938E-011	1	0.000000E+000
1	39.98975632	1.918938E-011	3.399376E-012	0	0.000000E+000
1	39.98985011	3.399376E-012	1.918938E-011	1	0.000000E+000
1	39.99908733	1.918938E-011	3.399376E-012	0	0.000000E+000
1	39.99911800	3.399376E-012	1.918938E-011	1	0.000000E+000
1	39.99918978	1.918938E-011	3.399376E-012	0	0.000000E+000
1	39.99940898	3.399376E-012	1.918938E-011	1	0.000000E+000
1	40.00637926	1.918938E-011	3.399376E-012	0	0.000000E+000
1	40.00653119	3.399376E-012	1.918938E-011	1	0.000000E+000
1	40.01017091	1.918938E-011	3.399376E-012	0	0.000000E+000
1	40.01044087	3.399376E-012	1.918938E-011	1	0.000000E+000
1	40.01467943	1.918938E-011	3.399376E-012	0	0.000000E+000
1	40.01475515	3.399376E-012	1.918938E-011	1	0.000000E+000
1	40.01544098	1.918938E-011	3.399376E-012	0	0.000000E+000
1	40.01546173	3.399376E-012	1.918938E-011	1	0.000000E+000
1	40.01773891	1.918938E-011	3.399376E-012	0	0.000000E+000
1	40.01796572	3.399376E-012	1.918938E-011	1	0.000000E+000
1	40.01877107	1.918938E-011	3.399376E-012	0	0.000000E+000
1	40.01893479	3.399376E-012	1.918938E-011	1	0.000000E+000
1	40.02174533	1.918938E-011	3.399376E-012	0	0.000000E+000
1	40.02178504	3.399376E-012	1.918938E-011	1	0.000000E+000
1	40.02207780	1.918938E-011	3.399376E-012	0	0.000000E+000
1	40.02224376	3.399376E-012	1.918938E-011	1	0.000000E+000
1	40.02411574	1.918938E-011	3.399376E-012	0	0.000000E+000
1	40.02412500	3.399376E-012	1.918938E-011	1	0.000000E+000
1	40.02618783	1.918938E-011	3.399376E-012	0	0.000000E+000
1	40.02620453	3.399376E-012	1.918938E-011	1	0.000000E+000
1	40.02625122	1.918938E-011	3.399376E-012	0	0.000000E+000
1	40.07914182	3.399376E-012	1.918938E-011	1	0.000000E+000
1	40.08106744	1.918938E-011	3.399376E-012	0	0.000000E+000
1	40.08112690	3.399376E-012	1.918938E-011	1	0.000000E+000
1	40.09396323	1.918938E-011	3.399376E-012	0	0.000000E+000
1	40.09467084	3.399376E-012	1.918938E-011	1	0.000000E+000
1	40.09773092	1.918938E-011	3.399376E-012	0	0.000000E+000
1	40.09963195	3.399376E-012	1.918938E-011	1	0.000000E+000
1	40.10580709	1.918938E-011	3.399376E-012	0	0.000000E+000
1	40.10597434	3.399376E-012	1.918938E-011	1	0.000000E+000
1	40.10621708	1.918938E-011	3.399376E-012	0	0.000000E+000
1	40.10627264	3.399376E-012	1.918938E-011	1	0.000000E+000
1	40.11197156	1.918938E-011	3.399376E-012	0	0.000000E+000
1	40.11227991	3.399376E-012	1.918938E-011	1	0.000000E+000
1	40.11507885	1.918938E-011	3.399376E-012	0	0.000000E+000
1	40.11516289	3.399376E-012	1.918938E-011	1	0.000000E+000
1	40.11635701	1.918938E-011	3.399376E-012	0	0.000000E+000
1	40.11651238	3.399376E-012	1.918938E-011	1	0.000000E+000
1	40.11982820	1.918938E-011	3.399376E-012	0	0.000000E+000
1	40.11992470	3.399376E-012	1.918938E-011	1	0.000000E+000
1	40.13106292	1.918938E-011	3.399376E-012	0	0.000000E+000
1	40.13145451	3.399376E-012	1.918938E-011	1	0.000000E+000
1	40.13516147	1.918938E-011	3.399376E-012	0	0.000000E+000
1	40.13521101	3.399376E-012	1.918938E-011	1	0.000000E+000
1	40.14788017	1.918938E-011	3.399376E-012	0	0.000000E+000
1	40.14828189	3.399376E-012	1.918938E-011	1	0.000000E+000
1	40.15100189	1.918938E-011	3.399376E-012	0	0.000000E+000
1	40.15103799	3.399376E-012	1.918938E-011	1	0.000000E+000
1	40.15809692	1.918938E-011	3.399376E-012	0	0.000000E+000
1	40.15838062	3.399376E-012	1.918938E-011	1	0.000000E+000
1	40.16620692	1.918938E-011	3.399376E-012	0	0.000000E+000
1	40.16662513	3.399376E-012	1.918938E-011	1	0.000000E+000
1	40.17119698	1.918938E-011	3.399376E-012	0	0.000000E+000
1	40.17128226	3.399376E-012	1.918938E-011	1	0.000000E+000
1	40.17344684	1.918938E-011	3.399376E-012	0	0.000000E+000
1	40.17360354	3.399376E-012	1.918938E-011	1	0.000000E+000
1	40.17596244	1.918938E-011	3.399376E-012	0	0.000000E+000
1	40.17618696	3.399376E-012	1.918938E-011	1	0.000000E+000
1	40.17674963	1.918938E-011	3.399376E-012	0	0.000000E+000
1	40.17686594	3.399376E-012	1.918938E-011	1	0.000000E+000
1	40.17776433	1.918938E-011	3.399376E-012	0	0.000000E+000
1	40.17783171	3.399376E-012	1.918938E-011	1	0.000000E+000
1	40.18998553	1.918938E-011	3.399376E-012	0	0.000000E+000
1	40.19016934	3.399376E-012	1.918938E-011	1	0.000000E+000
1	40.19693376	1.918938E-011	3.399376E-012	0	0.000000E+000
1	40.19695875	3.399376E-012	1.918938E-011	1	0.000000E+000
1	40.20163197	1.918938E-011	3.399376E-012	0	0.000000E+000
1	40.20232261	3.399376E-012	1.918938E-011	1	0.000000E+000
1	40.20647273	1.918938E-011	3.399376E-012	0	0.000000E+000
1	40.20683449	3.399376E-012	1.918938E-011	1	0.000000E+000
1	40.21523137	1.918938E-011	3.399376E-012	0	0.000000E+000
1	40.21592153	3.399376E-012	1.918938E-011	1	0.000000E+000
1	40.21817400	1.918938E-011	3.399376E-012	0	0.000000E+000
1	40.22304686	3.399376E-012	1.918938E-011	1	0.000000E+000
1	40.23088496	1.918938E-011	3.399376E-012	0	0.000000E+000
1	40.23153663	3.399376E-012	1.918938E-011	1	0.000000E+000
1	40.23473170	1.918938E-011	3.399376E-012	0	0.000000E+000
1	40.23523731	3.399376E-012	1.918938E-011	1	0.000000E+000
1	40.23546746	1.918938E-011	3.399376E-012	0	0.000000E+000
1	40.23548203	3.399376E-012	1.918938E-011	1	0.000000E+000
1	40.23567350	1.918938E-011	3.399376E-012	0	0.000000E+000
1	40.23616396	3.399376E-012	1.918938E-011	1	0.000000E+000
1	40.23892028	1.918938E-011	3.399376E-012	0	0.000000E+000
1	40.24659512	3.399376E-012	1.918938E-011	1	0.000000E+000
1	40.24997292	1.918938E-011	3.399376E-012	0	0.000000E+000
1	42.15627142	3.356047E-012	1.914605E-011	1	0.000000E+000
1	42.15728092	1.914605E-011	3.356047E-012	0	0.000000E+000
1	42.15729258	3.356047E-012	1.914605E-011	1	0.000000E+000
1	42.16209711	1.914605E-011	3.356047E-012	0	0.000000E+000
1	42.16215968	3.356047E-012	1.914605E-011	1	0.000000E+000
1	42.16241773	1.914605E-011	3.356047E-012	0	0.000000E+000
1	42.16291507	3.356047E-012	1.914605E-011	1	0.000000E+000
1	42.16338676	1.914605E-011	3.356047E-012	0	0.000000E+000
1	42.16342148	3.356047E-012	1.914605E-011	1	0.000000E+000
1	42.16352712	1.914605E-011	3.356047E-012	0	0.000000E+000
1	42.16356319	3.356047E-012	1.914605E-011	1	0.000000E+000
1	42.16386875	1.914605E-011	3.356047E-012	0	0.000000E+000
1	42.16415233	3.356047E-012	1.914605E-011	1	0.000000E+000
1	42.16607897	1.914605E-011	3.356047E-012	0	0.000000E+000
1	42.16610728	3.356047E-012	1.914605E-011	1	0.000000E+000
1	42.16686283	1.914605E-011	3.356047E-012	0	0.000000E+000
1	42.18341510	3.356047E-012	1.914605E-011	1	0.000000E+000
1	42.18388343	1.914605E-011	3.356047E-012	0	0.000000E+000
1	42.18399610	3.356047E-012	1.914605E-011	1	0.000000E+000
1	42.18502650	1.914605E-011	3.356047E-012	0	0.000000E+000
1	42.18518566	3.356047E-012	1.914605E-011	1	0.000000E+000
1	42.18675302	1.914605E-011	3.356047E-012	0	0.000000E+000
1	42.18681882	3.356047E-012	1.914605E-011	1	0.000000E+000
1	42.18879110	1.914605E-011	3.356047E-012	0	0.000000E+000
1	42.19120164	3.356047E-012	1.914605E-011	1	0.000000E+000
1	42.19683653	1.914605E-011	3.356047E-012	0	0.000000E+000
1	42.19692600	3.356047E-012	1.914605E-011	1	0.000000E+000
1	42.20051632	1.914605E-011	3.356047E-012	0	0.000000E+000
1	42.22069491	3.356047E-012	1.914605E-011	1	0.000000E+000
1	42.22389704	1.914605E-011	3.356047E-012	0	0.000000E+000
1	42.22443191	3.356047E-012	1.914605E-011	1	0.000000E+000
1	42.22781577	1.914605E-011	3.356047E-012	0	0.000000E+000
1	42.22785366	3.356047E-012	1.914605E-011	1	0.000000E+000
1	42.23062278	1.914605E-011	3.356047E-012	0	0.000000E+000
1	42.23147093	3.356047E-012	1.914605E-011	1	0.000000E+000
1	42.24315297	1.914605E-011	3.356047E-012	0	0.000000E+000
1	42.24319973	3.356047E-012	1.914605E-011	1	0.000000E+000
1	42.24512269	1.914605E-011	3.356047E-012	0	0.000000E+000
1	42.24516120	3.356047E-012	1.914605E-011	1	0.000000E+000
1	42.24934978	1.914605E-011	3.356047E-012	0	0.000000E+000
1	42.24937359	3.356047E-012	1.914605E-011	1	0.000000E+000
1	42.25179683	1.914605E-011	3.356047E-012	0	0.000000E+000
1	42.25188507	3.356047E-012	1.914605E-011	1	0.000000E+000
1	42.25451851	1.914605E-011	3.356047E-012	0	0.000000E+000
1	42.25462709	3.356047E-012	1.914605E-011	1	0.000000E+000
1	42.25925980	1.914605E-011	3.356047E-012	0	0.000000E+000
1	42.25953105	3.356047E-012	1.914605E-011	1	0.000000E+000
1	42.27819868	1.914605E-011	3.356047E-012	0	0.000000E+000
1	42.27849451	3.356047E-012	1.914605E-011	1	0.000000E+000
1	42.27895186	1.914605E-011	3.356047E-012	0	0.000000E+000
1	42.27942143	3.356047E-012	1.914605E-011	1	0.000000E+000
1	42.28169889	1.914605E-011	3.356047E-012	0	0.000000E+000
1	42.28280407	3.356047E-012	1.914605E-011	1	0.000000E+000
1	42.29536359	1.914605E-011	3.356047E-012	0	0.000000E+000
1	42.29551308	3.356047E-012	1.914605E-011	1	0.000000E+000
1	42.29640442	1.914605E-011	3.356047E-012	0	0.000000E+000
1	42.29647623	3.356047E-012	1.914605E-011	1	0.000000E+000
1	42.29851354	1.914605E-011	3.356047E-012	0	0.000000E+000
1	42.29858782	3.356047E-012	1.914605E-011	1	0.000000E+000
1	42.30123052	1.914605E-011	3.356047E-012	0	0.000000E+000
1	42.34177246	3.356047E-012	1.914605E-011	1	0.000000E+000
1	42.34273623	1.914605E-011	3.356047E-012	0	0.000000E+000
1	42.34274771	3.356047E-012	1.914605E-011	1	0.000000E+000
1	42.34663763	1.914605E-011	3.356047E-012	0	0.000000E+000
1	42.34674506	3.356047E-012	1.914605E-011	1	0.000000E+000
1	42.35080847	1.914605E-011	3.356047E-012	0	0.000000E+000
1	42.35092531	3.356047E-012	1.914605E-011	1	0.000000E+000
1	42.35496964	1.914605E-011	3.356047E-012	0	0.000000E+000
1	42.35502170	3.356047E-012	1.914605E-011	1	0.000000E+000
1	42.35531912	1.914605E-011	3.356047E-012	0	0.000000E+000
1	42.35580985	3.356047E-012	1.914605E-011	1	0.000000E+000
1	42.36110421	1.914605E-011	3.356047E-012	0	0.000000E+000
1	42.36168236	3.356047E-012	1.914605E-011	1	0.000000E+000
1	42.36447078	1.914605E-011	3.356047E-012	0	0.000000E+000
1	42.36532168	3.356047E-012	1.914605E-011	1	0.000000E+000
1	42.36565672	1.914605E-011	3.356047E-012	0	0.000000E+000
1	42.36572379	3.356047E-012	1.914605E-011	1	0.000000E+000
1	42.37023198	1.914605E-011	3.356047E-012	0	0.000000E+000
1	42.37108745	3.356047E-012	1.914605E-011	1	0.000000E+000
1	42.38391733	1.914605E-011	3.356047E-012	0	0.000000E+000
1	42.38399041	3.356047E-012	1.914605E-011	1	0.000000E+000
1	42.38944419	1.914605E-011	3.356047E-012	0	0.000000E+000
1	42.38976007	3.356047E-012	1.914605E-011	1	0.000000E+000
1	42.39219849	1.914605E-011	3.356047E-012	0	0.000000E+000
1	42.39239747	3.356047E-012	1.914605E-011	1	0.000000E+000
1	42.39387349	1.914605E-011	3.356047E-012	0	0.000000E+000
1	42.39389363	3.356047E-012	1.914605E-011	1	0.000000E+000
1	42.39727291	1.914605E-011	3.356047E-012	0	0.000000E+000
1	42.39730305	3.356047E-012	1.914605E-011	1	0.000000E+000
1	42.39953655	1.914605E-011	3.356047E-012	0	0.000000E+000
1	42.58568975	3.147887E-012	1.893789E-011	1	0.000000E+000
1	42.58972493	1.893789E-011	3.147887E-012	0	0.000000E+000
1	42.58973153	3.147887E-012	1.893789E-011	1	0.000000E+000
1	42.59153481	1.893789E-011	3.147887E-012	0	0.000000E+000
1	42.59200137	3.147887E-012	1.893789E-011	1	0.000000E+000
1	42.59850463	1.893789E-011	3.147887E-012	0	0.000000E+000
1	42.59852926	3.147887E-012	1.893789E-011	1	0.000000E+000
1	42.60130691	1.893789E-011	3.147887E-012	0	0.000000E+000
1	42.60132698	3.147887E-012	1.893789E-011	1	0.000000E+000
1	42.60211991	1.893789E-011	3.147887E-012	0	0.000000E+000
1	42.60226719	3.147887E-012	1.893789E-011	1	0.000000E+000
1	42.60564853	1.893789E-011	3.147887E-012	0	0.000000E+000
1	42.60582118	3.147887E-012	1.893789E-011	1	0.000000E+000
1	42.60917954	1.893789E-011	3.147887E-012	0	0.000000E+000
1	42.60944610	3.147887E-012	1.893789E-011	1	0.000000E+000
1	42.62191199	1.893789E-011	3.147887E-012	0	0.000000E+000
1	42.62194855	3.147887E-012	1.893789E-011	1	0.000000E+000
1	42.62251948	1.893789E-011	3.147887E-012	0	0.000000E+000
1	42.62255250	3.147887E-012	1.893789E-011	1	0.000000E+000
1	42.62384914	1.893789E-011	3.147887E-012	0	0.000000E+000
1	42.62454901	3.147887E-012	1.893789E-011	1	0.000000E+000
1	42.62630989	1.893789E-011	3.147887E-012	0	0.000000E+000
1	42.62713177	3.147887E-012	1.893789E-011	1	0.000000E+000
1	42.63232850	1.893789E-011	3.147887E-012	0	0.000000E+000
1	42.63248996	3.147887E-012	1.893789E-011	1	0.000000E+000
1	42.63282846	1.893789E-011	3.147887E-012	0	0.000000E+000
1	42.63293669	3.147887E-012	1.893789E-011	1	0.000000E+000
1	42.63676414	1.893789E-011	3.147887E-012	0	0.000000E+000
1	42.63692803	3.147887E-012	1.893789E-011	1	0.000000E+000
1	42.63734893	1.893789E-011	3.147887E-012	0	0.000000E+000
1	42.63758307	3.147887E-012	1.893789E-011	1	0.000000E+000
1	42.64100715	1.893789E-011	3.147887E-012	0	0.000000E+000
1	42.65432622	3.147887E-012	1.893789E-011	1	0.000000E+000
1	42.66441434	1.893789E-011	3.147887E-012	0	0.000000E+000
1	42.66488193	3.147887E-012	1.893789E-011	1	0.000000E+000
1	42.66971775	1.893789E-011	3.147887E-012	0	0.000000E+000
1	42.71160784	3.147887E-012	1.893789E-011	1	0.000000E+000
1	42.71357356	1.893789E-011	3.147887E-012	0	0.000000E+000
1	42.71408477	3.147887E-012	1.893789E-011	1	0.000000E+000
1	42.71671276	1.893789E-011	3.147887E-012	0	0.000000E+000
1	42.71817059	3.147887E-012	1.893789E-011	1	0.000000E+000
1	42.71850426	1.893789E-011	3.147887E-012	0	0.000000E+000
1	42.71875083	3.147887E-012	1.893789E-011	1	0.000000E+000
1	42.72052297	1.893789E-011	3.147887E-012	0	0.000000E+000
1	42.72121698	3.147887E-012	1.893789E-011	1	0.000000E+000
1	42.72298020	1.893789E-011	3.147887E-012	0	0.000000E+000
1	42.72349284	3.147887E-012	1.893789E-011	1	0.000000E+000
1	42.73296520	1.893789E-011	3.147887E-012	0	0.000000E+000
1	42.73383472	3.147887E-012	1.893789E-011	1	0.000000E+000
1	42.73766728	1.893789E-011	3.147887E-012	0	0.000000E+000
1	42.77543813	3.147887E-012	1.893789E-011	1	0.000000E+000
1	42.77607341	1.893789E-011	3.147887E-012	0	0.000000E+000
1	42.77646655	3.147887E-012	1.893789E-011	1	0.000000E+000
1	42.77708479	1.893789E-011	3.147887E-012	0	0.000000E+000
1	42.77817958	3.147887E-012	1.893789E-011	1	0.000000E+000
1	42.77915968	1.893789E-011	3.147887E-012	0	0.000000E+000
1	42.77924451	3.147887E-012	1.893789E-011	1	0.000000E+000
1	42.78131988	1.893789E-011	3.147887E-012	0	0.000000E+000
1	42.78155893	3.147887E-012	1.893789E-011	1	0.000000E+000
1	42.78223596	1.893789E-011	3.147887E-012	0	0.000000E+000
1	42.78226787	3.147887E-012	1.893789E-011	1	0.000000E+000
1	42.78331563	1.893789E-011	3.147887E-012	0	0.000000E+000
1	42.78334913	3.147887E-012	1.893789E-011	1	0.000000E+000
1	42.78343729	1.893789E-011	3.147887E-012	0	0.000000E+000
1	42.78350112	3.147887E-012	1.893789E-011	1	0.000000E+000
1	42.78477338	1.893789E-011	3.147887E-012	0	0.000000E+000
1	42.78529935	3.147887E-012	1.893789E-011	1	0.000000E+000
1	42.78764213	1.893789E-011	3.147887E-012	0	0.000000E+000
1	42.78841711	3.147887E-012	1.893789E-011	1	0.000000E+000
1	42.78881333	1.893789E-011	3.147887E-012	0	0.000000E+000
1	42.79068142	3.147887E-012	1.893789E-011	1	0.000000E+000
1	42.79335909	1.893789E-011	3.147887E-012	0	0.000000E+000
1	42.79425055	3.147887E-012	1.893789E-011	1	0.000000E+000
1	42.79574754	1.893789E-011	3.147887E-012	0	0.000000E+000
1	42.79685435	3.147887E-012	1.893789E-011	1	0.000000E+000
1	42.79756076	1.893789E-011	3.147887E-012	0	0.000000E+000
1	42.79772584	3.147887E-012	1.893789E-011	1	0.000000E+000
1	42.79956594	1.893789E-011	3.147887E-012	0	0.000000E+000
1	42.97665625	3.472227E-012	1.926223E-011	1	0.000000E+000
1	42.97688267	1.926223E-011	3.472227E-012	0	0.000000E+000
1	42.97691433	3.472227E-012	1.926223E-011	1	0.000000E+000
1	42.97695427	1.926223E-011	3.472227E-012	0	0.000000E+000
1	42.97697390	3.472227E-012	1.926223E-011	1	0.000000E+000
1	42.98023526	1.926223E-011	3.472227E-012	0	0.000000E+000
1	42.98043774	3.472227E-012	1.926223E-011	1	0.000000E+000
1	42.98077189	1.926223E-011	3.472227E-012	0	0.000000E+000
1	42.98082585	3.472227E-012	1.926223E-011	1	0.000000E+000
1	42.98418063	1.926223E-011	3.472227E-012	0	0.000000E+000
1	42.98443479	3.472227E-012	1.926223E-011	1	0.000000E+000
1	42.98749460	1.926223E-011	3.472227E-012	0	0.000000E+000
1	42.99375105	3.472227E-012	1.926223E-011	1	0.000000E+000
1	42.99908878	1.926223E-011	3.472227E-012	0	0.000000E+000
1	42.99934558	3.472227E-012	1.926223E-011	1	0.000000E+000
1	43.00056674	1.926223E-011	3.472227E-012	0	0.000000E+000
1	43.00061591	3.472227E-012	1.926223E-011	1	0.000000E+000
1	43.00771412	1.926223E-011	3.472227E-012	0	0.000000E+000
1	43.00787715	3.472227E-012	1.926223E-011	1	0.000000E+000
1	43.00806564	1.926223E-011	3.472227E-012	0	0.000000E+000
1	43.00844567	3.472227E-012	1.926223E-011	1	0.000000E+000
1	43.01866113	1.926223E-011	3.472227E-012	0	0.000000E+000
1	43.01907640	3.472227E-012	1.926223E-011	1	0.000000E+000
1	43.01982628	1.926223E-011	3.472227E-012	0	0.000000E+000
1	43.01997301	3.472227E-012	1.926223E-011	1	0.000000E+000
1	43.02391775	1.926223E-011	3.472227E-012	0	0.000000E+000
1	43.02406776	3.472227E-012	1.926223E-011	1	0.000000E+000
1	43.02485607	1.926223E-011	3.472227E-012	0	0.000000E+000
1	43.02491697	3.472227E-012	1.926223E-011	1	0.000000E+000
1	43.02572841	1.926223E-011	3.472227E-012	0	0.000000E+000
1	43.02601344	3.472227E-012	1.926223E-011	1	0.000000E+000
1	43.03091627	1.926223E-011	3.472227E-012	0	0.000000E+000
1	43.03097255	3.472227E-012	1.926223E-011	1	0.000000E+000
1	43.03291912	1.926223E-011	3.472227E-012	0	0.000000E+000
1	43.03332206	3.472227E-012	1.926223E-011	1	0.000000E+000
1	43.04177177	1.926223E-011	3.472227E-012	0	0.000000E+000
1	43.21305544	3.298884E-012	1.908888E-011	1	0.000000E+000
1	43.21388421	1.908888E-011	3.298884E-012	0	0.000000E+000
1	43.21391654	3.298884E-012	1.908888E-011	1	0.000000E+000
1	43.23095670	1.908888E-011	3.298884E-012	0	0.000000E+000
1	43.23106465	3.298884E-012	1.908888E-011	1	0.000000E+000
1	43.23278859	1.908888E-011	3.298884E-012	0	0.000000E+000
1	43.23303264	3.298884E-012	1.908888E-011	1	0.000000E+000
1	43.23814630	1.908888E-011	3.298884E-012	0	0.000000E+000
1	43.23850690	3.298884E-012	1.908888E-011	1	0.000000E+000
1	43.24315494	1.908888E-011	3.298884E-012	0	0.000000E+000
1	43.24895299	3.298884E-012	1.908888E-011	1	0.000000E+000
1	43.25769794	1.908888E-011	3.298884E-012	0	0.000000E+000
1	43.30646747	3.298884E-012	1.908888E-011	1	0.000000E+000
1	43.32138988	1.908888E-011	3.298884E-012	0	0.000000E+000
1	43.56862333	3.295327E-012	1.908533E-011	1	0.000000E+000
1	43.56887677	1.908533E-011	3.295327E-012	0	0.000000E+000
1	43.57063567	3.295327E-012	1.908533E-011	1	0.000000E+000
1	43.57274432	1.908533E-011	3.295327E-012	0	0.000000E+000
1	43.57284392	3.295327E-012	1.908533E-011	1	0.000000E+000
1	43.57470931	1.908533E-011	3.295327E-012	0	0.000000E+000
1	43.57480294	3.295327E-012	1.908533E-011	1	0.000000E+000
1	43.58011787	1.908533E-011	3.295327E-012	0	0.000000E+000
1	44.37123389	3.123449E-012	1.891345E-011	1	0.000000E+000
1	44.37515962	1.891345E-011	3.123449E-012	0	0.000000E+000
1	44.37542900	3.123449E-012	1.891345E-011	1	0.000000E+000
1	44.37550823	1.891345E-011	3.123449E-012	0	0.000000E+000
1	44.37564424	3.123449E-012	1.891345E-011	1	0.000000E+000
1	44.38447159	1.891345E-011	3.123449E-012	0	0.000000E+000
1	44.40189513	3.123449E-012	1.891345E-011	1	0.000000E+000
1	44.40505032	1.891345E-011	3.123449E-012	0	0.000000E+000
1	44.40518644	3.123449E-012	1.891345E-011	1	0.000000E+000
1	44.40526965	1.891345E-011	3.123449E-012	0	0.000000E+000
1	44.40543991	3.123449E-012	1.891345E-011	1	0.000000E+000
1	44.40573966	1.891345E-011	3.123449E-012	0	0.000000E+000
1	44.40579598	3.123449E-012	1.891345E-011	1	0.000000E+000
1	44.41303850	1.891345E-011	3.123449E-012	0	0.000000E+000
1	44.42958491	3.123449E-012	1.891345E-011	1	0.000000E+000
1	44.43464510	1.891345E-011	3.123449E-012	0	0.000000E+000
1	44.43485978	3.123449E-012	1.891345E-011	1	0.000000E+000
1	44.43926738	1.891345E-011	3.123449E-012	0	0.000000E+000
1	44.43973922	3.123449E-012	1.891345E-011	1	0.000000E+000
1	44.45054602	1.891345E-011	3.123449E-012	0	0.000000E+000
1	44.45085421	3.123449E-012	1.891345E-011	1	0.000000E+000
1	44.45679738	1.891345E-011	3.123449E-012	0	0.000000E+000
1	44.45934040	3.123449E-012	1.891345E-011	1	0.000000E+000
1	44.46388239	1.891345E-011	3.123449E-012	0	0.000000E+000
1	44.46391100	3.123449E-012	1.891345E-011	1	0.000000E+000
1	44.46443066	1.891345E-011	3.123449E-012	0	0.000000E+000
1	44.56940567	3.211217E-012	1.900122E-011	1	0.000000E+000
1	44.57014573	1.900122E-011	3.211217E-012	0	0.000000E+000
1	44.57016802	3.211217E-012	1.900122E-011	1	0.000000E+000
1	44.58559801	1.900122E-011	3.211217E-012	0	0.000000E+000
1	44.62154585	3.211217E-012	1.900122E-011	1	0.000000E+000
1	44.62296087	1.900122E-011	3.211217E-012	0	0.000000E+000
1	44.62332533	3.211217E-012	1.900122E-011	1	0.000000E+000
1	44.63444580	1.900122E-011	3.211217E-012	0	0.000000E+000
1	44.63504485	3.211217E-012	1.900122E-011	1	0.000000E+000
1	44.63685588	1.900122E-011	3.211217E-012	0	0.000000E+000
1	44.63693076	3.211217E-012	1.900122E-011	1	0.000000E+000
1	44.63940168	1.900122E-011	3.211217E-012	0	0.000000E+000
1	44.63972722	3.211217E-012	1.900122E-011	1	0.000000E+000
1	44.64444621	1.900122E-011	3.211217E-012	0	0.000000E+000
1	44.64450577	3.211217E-012	1.900122E-011	1	0.000000E+000
1	44.65148501	1.900122E-011	3.211217E-012	0	0.000000E+000
1	44.65154411	3.211217E-012	1.900122E-011	1	0.000000E+000
1	44.65401105	1.900122E-011	3.211217E-012	0	0.000000E+000
1	44.65438130	3.211217E-012	1.900122E-011	1	0.000000E+000
1	44.65619025	1.900122E-011	3.211217E-012	0	0.000000E+000
1	44.65675069	3.211217E-012	1.900122E-011	1	0.000000E+000
1	44.66737191	1.900122E-011	3.211217E-012	0	0.000000E+000
1	44.66861384	3.211217E-012	1.900122E-011	1	0.000000E+000
1	44.67952956	1.900122E-011	3.211217E-012	0	0.000000E+000
1	44.67961835	3.211217E-012	1.900122E-011	1	0.000000E+000
1	44.68142418	1.900122E-011	3.211217E-012	0	0.000000E+000
1	44.68150209	3.211217E-012	1.900122E-011	1	0.000000E+000
1	44.68178030	1.900122E-011	3.211217E-012	0	0.000000E+000
1	44.68183645	3.211217E-012	1.900122E-011	1	0.000000E+000
1	44.68366676	1.900122E-011	3.211217E-012	0	0.000000E+000
1	44.68368410	3.211217E-012	1.900122E-011	1	0.000000E+000
1	44.69045498	1.900122E-011	3.211217E-012	0	0.000000E+000
1	44.69047709	3.211217E-012	1.900122E-011	1	0.000000E+000
1	44.69219546	1.900122E-011	3.211217E-012	0	0.000000E+000
1	44.69248808	3.211217E-012	1.900122E-011	1	0.000000E+000
1	44.71209311	1.900122E-011	3.211217E-012	0	0.000000E+000
1	44.71266350	3.211217E-012	1.900122E-011	1	0.000000E+000
1	44.71509192	1.900122E-011	3.211217E-012	0	0.000000E+000
1	44.73420922	3.211217E-012	1.900122E-011	1	0.000000E+000
1	44.73756047	1.900122E-011	3.211217E-012	0	0.000000E+000
1	44.73757271	3.211217E-012	1.900122E-011	1	0.000000E+000
1	44.73952863	1.900122E-011	3.211217E-012	0	0.000000E+000
1	44.73959744	3.211217E-012	1.900122E-011	1	0.000000E+000
1	44.74261785	1.900122E-011	3.211217E-012	0	0.000000E+000
1	44.74280856	3.211217E-012	1.900122E-011	1	0.000000E+000
1	44.75195942	1.900122E-011	3.211217E-012	0	0.000000E+000
1	44.75222914	3.211217E-012	1.900122E-011	1	0.000000E+000
1	44.76336483	1.900122E-011	3.211217E-012	0	0.000000E+000
1	44.76340836	3.211217E-012	1.900122E-011	1	0.000000E+000
1	44.76508205	1.900122E-011	3.211217E-012	0	0.000000E+000
1	44.86373413	3.205850E-012	1.899585E-011	1	0.000000E+000
1	44.86455266	1.899585E-011	3.205850E-012	0	0.000000E+000
1	44.86457553	3.205850E-012	1.899585E-011	1	0.000000E+000
1	44.86513462	1.899585E-011	3.205850E-012	0	0.000000E+000
1	44.86634968	3.205850E-012	1.899585E-011	1	0.000000E+000
1	44.87137184	1.899585E-011	3.205850E-012	0	0.000000E+000
1	44.87155301	3.205850E-012	1.899585E-011	1	0.000000E+000
1	44.87701130	1.899585E-011	3.205850E-012	0	0.000000E+000
1	44.87703568	3.205850E-012	1.899585E-011	1	0.000000E+000
1	44.87990587	1.899585E-011	3.205850E-012	0	0.000000E+000
1	44.87997526	3.205850E-012	1.899585E-011	1	0.000000E+000
1	44.88417856	1.899585E-011	3.205850E-012	0	0.000000E+000
1	44.88420706	3.205850E-012	1.899585E-011	1	0.000000E+000
1	44.88719512	1.899585E-011	3.205850E-012	0	0.000000E+000
1	44.88740127	3.205850E-012	1.899585E-011	1	0.000000E+000
1	44.89286673	1.899585E-011	3.205850E-012	0	0.000000E+000
1	44.89308721	3.205850E-012	1.899585E-011	1	0.000000E+000
1	44.89596513	1.899585E-011	3.205850E-012	0	0.000000E+000
1	44.89600662	3.205850E-012	1.899585E-011	1	0.000000E+000
1	44.90553012	1.899585E-011	3.205850E-012	0	0.000000E+000
1	44.90562965	3.205850E-012	1.899585E-011	1	0.000000E+000
1	44.91731344	1.899585E-011	3.205850E-012	0	0.000000E+000
1	44.91741824	3.205850E-012	1.899585E-011	1	0.000000E+000
1	44.92717116	1.899585E-011	3.205850E-012	0	0.000000E+000
1	44.92720588	3.205850E-012	1.899585E-011	1	0.000000E+000
1	44.92738899	1.899585E-011	3.205850E-012	0	0.000000E+000
1	44.92745592	3.205850E-012	1.899585E-011	1	0.000000E+000
1	44.93035389	1.899585E-011	3.205850E-012	0	0.000000E+000
1	44.93065778	3.205850E-012	1.899585E-011	1	0.000000E+000
1	44.94204815	1.899585E-011	3.205850E-012	0	0.000000E+000
1	44.94218896	3.205850E-012	1.899585E-011	1	0.000000E+000
1	44.94501879	1.899585E-011	3.205850E-012	0	0.000000E+000
1	44.94534145	3.205850E-012	1.899585E-011	1	0.000000E+000
1	44.94768604	1.899585E-011	3.205850E-012	0	0.000000E+000
1	44.94846661	3.205850E-012	1.899585E-011	1	0.000000E+000
1	44.94998415	1.899585E-011	3.205850E-012	0	0.000000E+000
1	44.95000764	3.205850E-012	1.899585E-011	1	0.000000E+000
1	44.95441513	1.899585E-011	3.205850E-012	0	0.000000E+000
1	44.95554904	3.205850E-012	1.899585E-011	1	0.000000E+000
1	44.96175699	1.899585E-011	3.205850E-012	0	0.000000E+000
1	44.96182908	3.205850E-012	1.899585E-011	1	0.000000E+000
1	44.96188767	1.899585E-011	3.205850E-012	0	0.000000E+000
1	44.96210386	3.205850E-012	1.899585E-011	1	0.000000E+000
1	44.96309541	1.899585E-011	3.205850E-012	0	0.000000E+000
1	44.96368139	3.205850E-012	1.899585E-011	1	0.000000E+000
1	44.96403566	1.899585E-011	3.205850E-012	0	0.000000E+000
1	44.97945972	3.205850E-012	1.899585E-011	1	0.000000E+000
1	44.98188138	1.899585E-011	3.205850E-012	0	0.000000E+000
1	44.98194639	3.205850E-012	1.899585E-011	1	0.000000E+000
1	44.98259959	1.899585E-011	3.205850E-012	0	0.000000E+000
1	44.98278723	3.205850E-012	1.899585E-011	1	0.000000E+000
1	44.98582763	1.899585E-011	3.205850E-012	0	0.000000E+000
1	44.98590648	3.205850E-012	1.899585E-011	1	0.000000E+000
1	44.99373981	1.899585E-011	3.205850E-012	0	0.000000E+000
1	44.99376527	3.205850E-012	1.899585E-011	1	0.000000E+000
1	45.00529683	1.899585E-011	3.205850E-012	0	0.000000E+000
1	45.00581698	3.205850E-012	1.899585E-011	1	0.000000E+000
1	45.00830133	1.899585E-011	3.205850E-012	0	0.000000E+000
1	45.00838051	3.205850E-012	1.899585E-011	1	0.000000E+000
1	45.02389170	1.899585E-011	3.205850E-012	0	0.000000E+000
1	45.02394742	3.205850E-012	1.899585E-011	1	0.000000E+000
1	45.04124195	1.899585E-011	3.205850E-012	0	0.000000E+000
1	45.04151533	3.205850E-012	1.899585E-011	1	0.000000E+000
1	45.04431089	1.899585E-011	3.205850E-012	0	0.000000E+000
1	45.04535921	3.205850E-012	1.899585E-011	1	0.000000E+000
1	45.04556548	1.899585E-011	3.205850E-012	0	0.000000E+000
1	45.04557810	3.205850E-012	1.899585E-011	1	0.000000E+000
1	45.04586403	1.899585E-011	3.205850E-012	0	0.000000E+000
1	45.04639486	3.205850E-012	1.899585E-011	1	0.000000E+000
1	45.05068669	1.899585E-011	3.205850E-012	0	0.000000E+000
1	45.05247421	3.205850E-012	1.899585E-011	1	0.000000E+000
1	45.05574138	1.899585E-011	3.205850E-012	0	0.000000E+000
1	45.05919852	3.205850E-012	1.899585E-011	1	0.000000E+000
1	45.06415610	1.899585E-011	3.205850E-012	0	0.000000E+000
1	45.06440648	3.205850E-012	1.899585E-011	1	0.000000E+000
1	45.07067330	1.899585E-011	3.205850E-012	0	0.000000E+000
1	45.07076832	3.205850E-012	1.899585E-011	1	0.000000E+000
1	45.08370380	1.899585E-011	3.205850E-012	0	0.000000E+000
1	45.08410657	3.205850E-012	1.899585E-011	1	0.000000E+000
1	45.08425777	1.899585E-011	3.205850E-012	0	0.000000E+000
1	45.08454340	3.205850E-012	1.899585E-011	1	0.000000E+000
1	45.08824043	1.899585E-011	3.205850E-012	0	0.000000E+000
1	45.09275168	3.205850E-012	1.899585E-011	1	0.000000E+000
1	45.09642142	1.899585E-011	3.205850E-012	0	0.000000E+000
1	45.12639729	3.205850E-012	1.899585E-011	1	0.000000E+000
1	45.13756288	1.899585E-011	3.205850E-012	0	0.000000E+000
1	45.13762779	3.205850E-012	1.899585E-011	1	0.000000E+000
1	45.14266174	1.899585E-011	3.205850E-012	0	0.000000E+000
1	45.14420860	3.205850E-012	1.899585E-011	1	0.000000E+000
1	45.15427765	1.899585E-011	3.205850E-012	0	0.000000E+000
1	45.15441666	3.205850E-012	1.899585E-011	1	0.000000E+000
1	45.16265547	1.899585E-011	3.205850E-012	0	0.000000E+000
1	45.16309876	3.205850E-012	1.899585E-011	1	0.000000E+000
1	45.16372144	1.899585E-011	3.205850E-012	0	0.000000E+000
1	45.16382645	3.205850E-012	1.899585E-011	1	0.000000E+000
1	45.16396944	1.899585E-011	3.205850E-012	0	0.000000E+000
1	45.16408276	3.205850E-012	1.899585E-011	1	0.000000E+000
1	45.17025424	1.899585E-011	3.205850E-012	0	0.000000E+000
1	45.17031203	3.205850E-012	1.899585E-011	1	0.000000E+000
1	45.17751654	1.899585E-011	3.205850E-012	0	0.000000E+000
1	45.17758744	3.205850E-012	1.899585E-011	1	0.000000E+000
1	45.17851282	1.899585E-011	3.205850E-012	0	0.000000E+000
1	45.17867068	3.205850E-012	1.899585E-011	1	0.000000E+000
1	45.18101504	1.899585E-011	3.205850E-012	0	0.000000E+000
1	45.18110179	3.205850E-012	1.899585E-011	1	0.000000E+000
1	45.18255828	1.899585E-011	3.205850E-012	0	0.000000E+000
1	45.18258209	3.205850E-012	1.899585E-011	1	0.000000E+000
1	45.18595126	1.899585E-011	3.205850E-012	0	0.000000E+000
1	45.18598770	3.205850E-012	1.899585E-011	1	0.000000E+000
1	45.18950150	1.899585E-011	3.205850E-012	0	0.000000E+000
1	45.18954378	3.205850E-012	1.899585E-011	1	0.000000E+000
1	45.19016299	1.899585E-011	3.205850E-012	0	0.000000E+000
1	45.19026281	3.205850E-012	1.899585E-011	1	0.000000E+000
1	45.20643078	1.899585E-011	3.205850E-012	0	0.000000E+000
1	45.20647204	3.205850E-012	1.899585E-011	1	0.000000E+000
1	45.20713991	1.899585E-011	3.205850E-012	0	0.000000E+000
1	45.20736863	3.205850E-012	1.899585E-011	1	0.000000E+000
1	45.21985352	1.899585E-011	3.205850E-012	0	0.000000E+000
1	45.23224375	3.205850E-012	1.899585E-011	1	0.000000E+000
1	45.23369575	1.899585E-011	3.205850E-012	0	0.000000E+000
1	45.23732732	3.205850E-012	1.899585E-011	1	0.000000E+000
1	45.25583814	1.899585E-011	3.205850E-012	0	0.000000E+000
1	45.49795971	3.236996E-012	1.902700E-011	1	0.000000E+000
1	45.49833107	1.902700E-011	3.236996E-012	0	0.000000E+000
1	45.49843583	3.236996E-012	1.902700E-011	1	0.000000E+000
1	45.50148525	1.902700E-011	3.236996E-012	0	0.000000E+000
1	45.50164405	3.236996E-012	1.902700E-011	1	0.000000E+000
1	45.50714581	1.902700E-011	3.236996E-012	0	0.000000E+000
1	45.50735383	3.236996E-012	1.902700E-011	1	0.000000E+000
1	45.50742454	1.902700E-011	3.236996E-012	0	0.000000E+000
1	45.50758622	3.236996E-012	1.902700E-011	1	0.000000E+000
1	45.50886597	1.902700E-011	3.236996E-012	0	0.000000E+000
1	45.50893328	3.236996E-012	1.902700E-011	1	0.000000E+000
1	45.51028326	1.902700E-011	3.236996E-012	0	0.000000E+000
1	45.51075727	3.236996E-012	1.902700E-011	1	0.000000E+000
1	45.53609996	1.902700E-011	3.236996E-012	0	0.000000E+000
1	45.53699552	3.236996E-012	1.902700E-011	1	0.000000E+000
1	45.54011258	1.902700E-011	3.236996E-012	0	0.000000E+000
1	45.54023103	3.236996E-012	1.902700E-011	1	0.000000E+000
1	45.54210901	1.902700E-011	3.236996E-012	0	0.000000E+000
1	45.54264272	3.236996E-012	1.902700E-011	1	0.000000E+000
1	45.54416062	1.902700E-011	3.236996E-012	0	0.000000E+000
1	45.54459216	3.236996E-012	1.902700E-011	1	0.000000E+000
1	45.55010599	1.902700E-011	3.236996E-012	0	0.000000E+000
1	45.55014525	3.236996E-012	1.902700E-011	1	0.000000E+000
1	45.55392009	1.902700E-011	3.236996E-012	0	0.000000E+000
1	45.55393933	3.236996E-012	1.902700E-011	1	0.000000E+000
1	45.55499406	1.902700E-011	3.236996E-012	0	0.000000E+000
1	45.55516369	3.236996E-012	1.902700E-011	1	0.000000E+000
1	45.55530288	1.902700E-011	3.236996E-012	0	0.000000E+000
1	45.55533901	3.236996E-012	1.902700E-011	1	0.000000E+000
1	45.55776100	1.902700E-011	3.236996E-012	0	0.000000E+000
1	45.55807463	3.236996E-012	1.902700E-011	1	0.000000E+000
1	45.56831847	1.902700E-011	3.236996E-012	0	0.000000E+000
1	45.56833683	3.236996E-012	1.902700E-011	1	0.000000E+000
1	45.57173258	1.902700E-011	3.236996E-012	0	0.000000E+000
1	45.57175893	3.236996E-012	1.902700E-011	1	0.000000E+000
1	45.57333955	1.902700E-011	3.236996E-012	0	0.000000E+000
1	45.57358872	3.236996E-012	1.902700E-011	1	0.000000E+000
1	45.57441556	1.902700E-011	3.236996E-012	0	0.000000E+000
1	45.78257160	3.297303E-012	1.908730E-011	1	0.000000E+000
1	45.78782245	1.908730E-011	3.297303E-012	0	0.000000E+000
1	45.78784848	3.297303E-012	1.908730E-011	1	0.000000E+000
1	45.78848921	1.908730E-011	3.297303E-012	0	0.000000E+000
1	45.78867249	3.297303E-012	1.908730E-011	1	0.000000E+000
1	45.79201457	1.908730E-011	3.297303E-012	0	0.000000E+000
1	46.03486101	3.128912E-012	1.891891E-011	1	0.000000E+000
1	46.03596102	1.891891E-011	3.128912E-012	0	0.000000E+000
1	46.03640364	3.128912E-012	1.891891E-011	1	0.000000E+000
1	46.04597519	1.891891E-011	3.128912E-012	0	0.000000E+000
1	46.04621252	3.128912E-012	1.891891E-011	1	0.000000E+000
1	46.04669480	1.891891E-011	3.128912E-012	0	0.000000E+000
1	46.85217146	3.249899E-012	1.903990E-011	1	0.000000E+000
1	46.85373782	1.903990E-011	3.249899E-012	0	0.000000E+000
1	46.85378641	3.249899E-012	1.903990E-011	1	0.000000E+000
1	46.85540700	1.903990E-011	3.249899E-012	0	0.000000E+000
1	46.85545940	3.249899E-012	1.903990E-011	1	0.000000E+000
1	46.85550110	1.903990E-011	3.249899E-012	0	0.000000E+000
1	46.85617815	3.249899E-012	1.903990E-011	1	0.000000E+000
1	46.85840058	1.903990E-011	3.249899E-012	0	0.000000E+000
1	46.85905549	3.249899E-012	1.903990E-011	1	0.000000E+000
1	46.85988335	1.903990E-011	3.249899E-012	0	0.000000E+000
1	46.85997656	3.249899E-012	1.903990E-011	1	0.000000E+000
1	46.86063096	1.903990E-011	3.249899E-012	0	0.000000E+000
1	46.92321475	3.249899E-012	1.903990E-011	1	0.000000E+000
1	46.93231637	1.903990E-011	3.249899E-012	0	0.000000E+000
1	46.93233206	3.249899E-012	1.903990E-011	1	0.000000E+000
1	46.93510857	1.903990E-011	3.249899E-012	0	0.000000E+000
1	46.93647328	3.249899E-012	1.903990E-011	1	0.000000E+000
1	46.93995844	1.903990E-011	3.249899E-012	0	0.000000E+000
1	47.10495909	2.880679E-012	1.867068E-011	1	0.000000E+000
1	47.10506296	1.867068E-011	2.880679E-012	0	0.000000E+000
1	47.10551304	2.880679E-012	1.867068E-011	1	0.000000E+000
1	47.10908858	1.867068E-011	2.880679E-012	0	0.000000E+000
1	47.10914190	2.880679E-012	1.867068E-011	1	0.000000E+000
1	47.10958576	1.867068E-011	2.880679E-012	0	0.000000E+000
1	47.11058341	2.880679E-012	1.867068E-011	1	0.000000E+000
1	47.11761518	1.867068E-011	2.880679E-012	0	0.000000E+000
1	47.11763910	2.880679E-012	1.867068E-011	1	0.000000E+000
1	47.11911362	1.867068E-011	2.880679E-012	0	0.000000E+000
1	47.11939978	2.880679E-012	1.867068E-011	1	0.000000E+000
1	47.11986411	1.867068E-011	2.880679E-012	0	0.000000E+000
1	48.21579701	3.122152E-012	1.891215E-011	1	0.000000E+000
1	48.21908490	1.891215E-011	3.122152E-012	0	0.000000E+000
1	48.21965159	3.122152E-012	1.891215E-011	1	0.000000E+000
1	48.23296338	1.891215E-011	3.122152E-012	0	0.000000E+000
1	48.23303144	3.122152E-012	1.891215E-011	1	0.000000E+000
1	48.23429679	1.891215E-011	3.122152E-012	0	0.000000E+000
1	48.23498065	3.122152E-012	1.891215E-011	1	0.000000E+000
1	48.25263516	1.891215E-011	3.122152E-012	0	0.000000E+000
1	48.25265117	3.122152E-012	1.891215E-011	1	0.000000E+000
1	48.25774856	1.891215E-011	3.122152E-012	0	0.000000E+000
1	48.25797721	3.122152E-012	1.891215E-011	1	0.000000E+000
1	48.25938429	1.891215E-011	3.122152E-012	0	0.000000E+000
1	48.25970283	3.122152E-012	1.891215E-011	1	0.000000E+000
1	48.26048600	1.891215E-011	3.122152E-012	0	0.000000E+000
1	48.26050555	3.122152E-012	1.891215E-011	1	0.000000E+000
1	48.26307125	1.891215E-011	3.122152E-012	0	0.000000E+000
1	48.26330158	3.122152E-012	1.891215E-011	1	0.000000E+000
1	48.26448156	1.891215E-011	3.122152E-012	0	0.000000E+000
1	48.26487030	3.122152E-012	1.891215E-011	1	0.000000E+000
1	48.26519013	1.891215E-011	3.122152E-012	0	0.000000E+000
1	48.26521961	3.122152E-012	1.891215E-011	1	0.000000E+000
1	48.27007736	1.891215E-011	3.122152E-012	0	0.000000E+000
1	48.27012134	3.122152E-012	1.891215E-011	1	0.000000E+000
1	48.27350090	1.891215E-011	3.122152E-012	0	0.000000E+000
1	48.27374606	3.122152E-012	1.891215E-011	1	0.000000E+000
1	48.27407715	1.891215E-011	3.122152E-012	0	0.000000E+000
1	48.27416139	3.122152E-012	1.891215E-011	1	0.000000E+000
1	48.27573739	1.891215E-011	3.122152E-012	0	0.000000E+000
1	48.27619074	3.122152E-012	1.891215E-011	1	0.000000E+000
1	48.27825414	1.891215E-011	3.122152E-012	0	0.000000E+000
1	48.27879716	3.122152E-012	1.891215E-011	1	0.000000E+000
1	48.27899201	1.891215E-011	3.122152E-012	0	0.000000E+000
1	48.27914769	3.122152E-012	1.891215E-011	1	0.000000E+000
1	48.28067826	1.891215E-011	3.122152E-012	0	0.000000E+000
1	48.28068797	3.122152E-012	1.891215E-011	1	0.000000E+000
1	48.28231506	1.891215E-011	3.122152E-012	0	0.000000E+000
1	48.28259409	3.122152E-012	1.891215E-011	1	0.000000E+000
1	48.28375848	1.891215E-011	3.122152E-012	0	0.000000E+000
1	48.28378554	3.122152E-012	1.891215E-011	1	0.000000E+000
1	48.28616219	1.891215E-011	3.122152E-012	0	0.000000E+000
1	48.28641357	3.122152E-012	1.891215E-011	1	0.000000E+000
1	48.28938796	1.891215E-011	3.122152E-012	0	0.000000E+000
1	48.28952427	3.122152E-012	1.891215E-011	1	0.000000E+000
1	48.29439424	1.891215E-011	3.122152E-012	0	0.000000E+000
1	48.29441411	3.122152E-012	1.891215E-011	1	0.000000E+000
1	48.29789893	1.891215E-011	3.122152E-012	0	0.000000E+000
1	48.29817713	3.122152E-012	1.891215E-011	1	0.000000E+000
1	48.30069816	1.891215E-011	3.122152E-012	0	0.000000E+000
1	48.30070916	3.122152E-012	1.891215E-011	1	0.000000E+000
1	48.30087561	1.891215E-011	3.122152E-012	0	0.000000E+000
1	48.84426852	3.191535E-012	1.898154E-011	1	0.000000E+000
1	48.85268088	1.898154E-011	3.191535E-012	0	0.000000E+000
1	48.85316924	3.191535E-012	1.898154E-011	1	0.000000E+000
1	48.85889058	1.898154E-011	3.191535E-012	0	0.000000E+000
1	48.85896492	3.191535E-012	1.898154E-011	1	0.000000E+000
1	48.86415835	1.898154E-011	3.191535E-012	0	0.000000E+000
1	48.86418875	3.191535E-012	1.898154E-011	1	0.000000E+000
1	48.86692880	1.898154E-011	3.191535E-012	0	0.000000E+000
1	48.86695447	3.191535E-012	1.898154E-011	1	0.000000E+000
1	48.86784441	1.898154E-011	3.191535E-012	0	0.000000E+000
1	48.87146245	3.191535E-012	1.898154E-011	1	0.000000E+000
1	48.87176595	1.898154E-011	3.191535E-012	0	0.000000E+000
1	48.87183275	3.191535E-012	1.898154E-011	1	0.000000E+000
1	48.87343180	1.898154E-011	3.191535E-012	0	0.000000E+000
1	48.87369993	3.191535E-012	1.898154E-011	1	0.000000E+000
1	48.87611571	1.898154E-011	3.191535E-012	0	0.000000E+000
1	48.87629094	3.191535E-012	1.898154E-011	1	0.000000E+000
1	48.87680920	1.898154E-011	3.191535E-012	0	0.000000E+000
1	48.87764910	3.191535E-012	1.898154E-011	1	0.000000E+000
1	48.87818536	1.898154E-011	3.191535E-012	0	0.000000E+000
1	48.87830086	3.191535E-012	1.898154E-011	1	0.000000E+000
1	48.88074177	1.898154E-011	3.191535E-012	0	0.000000E+000
1	48.88117748	3.191535E-012	1.898154E-011	1	0.000000E+000
1	48.88680491	1.898154E-011	3.191535E-012	0	0.000000E+000
1	48.88682364	3.191535E-012	1.898154E-011	1	0.000000E+000
1	48.88785419	1.898154E-011	3.191535E-012	0	0.000000E+000
1	48.88942527	3.191535E-012	1.898154E-011	1	0.000000E+000
1	48.89071792	1.898154E-011	3.191535E-012	0	0.000000E+000
1	49.02704771	3.082093E-012	1.887209E-011	1	0.000000E+000
1	49.02965733	1.887209E-011	3.082093E-012	0	0.000000E+000
1	49.03074862	3.082093E-012	1.887209E-011	1	0.000000E+000
1	49.03087779	1.887209E-011	3.082093E-012	0	0.000000E+000
1	49.03161038	3.082093E-012	1.887209E-011	1	0.000000E+000
1	49.03221948	1.887209E-011	3.082093E-012	0	0.000000E+000
1	49.03228951	3.082093E-012	1.887209E-011	1	0.000000E+000
1	49.03668551	1.887209E-011	3.082093E-012	0	0.000000E+000
1	49.03670501	3.082093E-012	1.887209E-011	1	0.000000E+000
1	49.03963955	1.887209E-011	3.082093E-012	0	0.000000E+000
1	49.03971179	3.082093E-012	1.887209E-011	1	0.000000E+000
1	49.04085403	1.887209E-011	3.082093E-012	0	0.000000E+000
1	49.04097891	3.082093E-012	1.887209E-011	1	0.000000E+000
1	49.04540026	1.887209E-011	3.082093E-012	0	0.000000E+000
1	49.06108838	3.082093E-012	1.887209E-011	1	0.000000E+000
1	49.06194279	1.887209E-011	3.082093E-012	0	0.000000E+000
1	49.06213684	3.082093E-012	1.887209E-011	1	0.000000E+000
1	49.06505263	1.887209E-011	3.082093E-012	0	0.000000E+000
1	49.06511174	3.082093E-012	1.887209E-011	1	0.000000E+000
1	49.06638450	1.887209E-011	3.082093E-012	0	0.000000E+000
1	49.06641053	3.082093E-012	1.887209E-011	1	0.000000E+000
1	49.06873482	1.887209E-011	3.082093E-012	0	0.000000E+000
1	49.06942862	3.082093E-012	1.887209E-011	1	0.000000E+000
1	49.07112914	1.887209E-011	3.082093E-012	0	0.000000E+000
1	49.07511688	3.082093E-012	1.887209E-011	1	0.000000E+000
1	49.08178804	1.887209E-011	3.082093E-012	0	0.000000E+000
1	49.08277566	3.082093E-012	1.887209E-011	1	0.000000E+000
1	49.08955902	1.887209E-011	3.082093E-012	0	0.000000E+000
1	49.08960471	3.082093E-012	1.887209E-011	1	0.000000E+000
1	49.09078325	1.887209E-011	3.082093E-012	0	0.000000E+000
1	49.09702454	3.082093E-012	1.887209E-011	1	0.000000E+000
1	49.09738709	1.887209E-011	3.082093E-012	0	0.000000E+000
1	49.09755420	3.082093E-012	1.887209E-011	1	0.000000E+000
1	49.10087687	1.887209E-011	3.082093E-012	0	0.000000E+000
1	49.10093403	3.082093E-012	1.887209E-011	1	0.000000E+000
1	49.10159716	1.887209E-011	3.082093E-012	0	0.000000E+000
1	49.10170888	3.082093E-012	1.887209E-011	1	0.000000E+000
1	49.10367606	1.887209E-011	3.082093E-012	0	0.000000E+000
1	49.12276985	3.082093E-012	1.887209E-011	1	0.000000E+000
1	49.12604358	1.887209E-011	3.082093E-012	0	0.000000E+000
1	49.12671683	3.082093E-012	1.887209E-011	1	0.000000E+000
1	49.12921199	1.887209E-011	3.082093E-012	0	0.000000E+000
1	49.24389134	3.341305E-012	1.913131E-011	1	0.000000E+000
1	49.25015074	1.913131E-011	3.341305E-012	0	0.000000E+000
1	49.25018758	3.341305E-012	1.913131E-011	1	0.000000E+000
1	49.26104522	1.913131E-011	3.341305E-012	0	0.000000E+000
1	49.26224485	3.341305E-012	1.913131E-011	1	0.000000E+000
1	49.27446750	1.913131E-011	3.341305E-012	0	0.000000E+000
1	49.27448306	3.341305E-012	1.913131E-011	1	0.000000E+000
1	49.28508666	1.913131E-011	3.341305E-012	0	0.000000E+000
1	49.28515960	3.341305E-012	1.913131E-011	1	0.000000E+000
1	49.28554557	1.913131E-011	3.341305E-012	0	0.000000E+000
1	49.28615969	3.341305E-012	1.913131E-011	1	0.000000E+000
1	49.28625410	1.913131E-011	3.341305E-012	0	0.000000E+000
1	49.28637351	3.341305E-012	1.913131E-011	1	0.000000E+000
1	49.28656535	1.913131E-011	3.341305E-012	0	0.000000E+000
1	49.28660691	3.341305E-012	1.913131E-011	1	0.000000E+000
1	49.29081583	1.913131E-011	3.341305E-012	0	0.000000E+000
1	49.29105889	3.341305E-012	1.913131E-011	1	0.000000E+000
1	49.29558002	1.913131E-011	3.341305E-012	0	0.000000E+000
1	49.29608046	3.341305E-012	1.913131E-011	1	0.000000E+000
1	49.29775368	1.913131E-011	3.341305E-012	0	0.000000E+000
1	49.30147885	3.341305E-012	1.913131E-011	1	0.000000E+000
1	49.30154078	1.913131E-011	3.341305E-012	0	0.000000E+000
1	49.30157961	3.341305E-012	1.913131E-011	1	0.000000E+000
1	49.30303043	1.913131E-011	3.341305E-012	0	0.000000E+000
1	49.30306081	3.341305E-012	1.913131E-011	1	0.000000E+000
1	49.31360899	1.913131E-011	3.341305E-012	0	0.000000E+000
1	49.66509879	3.318536E-012	1.910854E-011	1	0.000000E+000
1	49.67199281	1.910854E-011	3.318536E-012	0	0.000000E+000
1	49.67206463	3.318536E-012	1.910854E-011	1	0.000000E+000
1	49.67240055	1.910854E-011	3.318536E-012	0	0.000000E+000
1	49.67243166	3.318536E-012	1.910854E-011	1	0.000000E+000
1	49.67568362	1.910854E-011	3.318536E-012	0	0.000000E+000
1	49.81698196	2.968275E-012	1.875827E-011	1	0.000000E+000
1	49.82276330	1.875827E-011	2.968275E-012	0	0.000000E+000
1	49.82279849	2.968275E-012	1.875827E-011	1	0.000000E+000
1	49.83764646	1.875827E-011	2.968275E-012	0	0.000000E+000
1	49.83770605	2.968275E-012	1.875827E-011	1	0.000000E+000
1	49.84236413	1.875827E-011	2.968275E-012	0	0.000000E+000
1	49.84241022	2.968275E-012	1.875827E-011	1	0.000000E+000
1	49.85160277	1.875827E-011	2.968275E-012	0	0.000000E+000
1	49.85480272	2.968275E-012	1.875827E-011	1	0.000000E+000
1	49.85817940	1.875827E-011	2.968275E-012	0	0.000000E+000
1	49.85839897	2.968275E-012	1.875827E-011	1	0.000000E+000
1	49.86124260	1.875827E-011	2.968275E-012	0	0.000000E+000
1	49.86133083	2.968275E-012	1.875827E-011	1	0.000000E+000
1	49.87351096	1.875827E-011	2.968275E-012	0	0.000000E+000
1	49.87353570	2.968275E-012	1.875827E-011	1	0.000000E+000
1	49.87584742	1.875827E-011	2.968275E-012	0	0.000000E+000
1	49.88054875	2.968275E-012	1.875827E-011	1	0.000000E+000
1	49.88613316	1.875827E-011	2.968275E-012	0	0.000000E+000
1	49.88625007	2.968275E-012	1.875827E-011	1	0.000000E+000
1	49.88631301	1.875827E-011	2.968275E-012	0	0.000000E+000
1	49.88670233	2.968275E-012	1.875827E-011	1	0.000000E+000
1	49.90092911	1.875827E-011	2.968275E-012	0	0.000000E+000
1	49.90510764	2.968275E-012	1.875827E-011	1	0.000000E+000
1	49.90707262	1.875827E-011	2.968275E-012	0	0.000000E+000
1	49.90712696	2.968275E-012	1.875827E-011	1	0.000000E+000
1	49.91348694	1.875827E-011	2.968275E-012	0	0.000000E+000
1	49.91365243	2.968275E-012	1.875827E-011	1	0.000000E+000
1	49.91477455	1.875827E-011	2.968275E-012	0	0.000000E+000
1	49.99792935	2.968275E-012	1.875827E-011	1	0.000000E+000
1	49.99796346	1.875827E-011	2.968275E-012	0	0.000000E+000
1	49.99800086	2.968275E-012	1.875827E-011	1	0.000000E+000
1	50.00591588	1.875827E-011	2.968275E-012	0	0.000000E+000
1	50.00599229	2.968275E-012	1.875827E-011	1	0.000000E+000
1	50.00852894	1.875827E-011	2.968275E-012	0	0.000000E+000
1	50.24216055	3.185638E-012	1.897564E-011	1	0.000000E+000
1	50.24777142	1.897564E-011	3.185638E-012	0	0.000000E+000
1	50.24804871	3.185638E-012	1.897564E-011	1	0.000000E+000
1	50.25026133	1.897564E-011	3.185638E-012	0	0.000000E+000
1	50.25050884	3.185638E-012	1.897564E-011	1	0.000000E+000
1	50.25175376	1.897564E-011	3.185638E-012	0	0.000000E+000
1	50.25190972	3.185638E-012	1.897564E-011	1	0.000000E+000
1	50.25361444	1.897564E-011	3.185638E-012	0	0.000000E+000
1	50.25420696	3.185638E-012	1.897564E-011	1	0.000000E+000
1	50.26141372	1.897564E-011	3.185638E-012	0	0.000000E+000
1	50.26246438	3.185638E-012	1.897564E-011	1	0.000000E+000
1	50.26276162	1.897564E-011	3.185638E-012	0	0.000000E+000
1	50.26293067	3.185638E-012	1.897564E-011	1	0.000000E+000
1	50.26319880	1.897564E-011	3.185638E-012	0	0.000000E+000
1	50.26359384	3.185638E-012	1.897564E-011	1	0.000000E+000
1	50.28349868	1.897564E-011	3.185638E-012	0	0.000000E+000
1	50.28357391	3.185638E-012	1.897564E-011	1	0.000000E+000
1	50.29001657	1.897564E-011	3.185638E-012	0	0.000000E+000
1	50.29003041	3.185638E-012	1.897564E-011	1	0.000000E+000
1	50.29103299	1.897564E-011	3.185638E-012	0	0.000000E+000
1	50.29280953	3.185638E-012	1.897564E-011	1	0.000000E+000
1	50.29999354	1.897564E-011	3.185638E-012	0	0.000000E+000
1	51.78667577	3.218060E-012	1.900806E-011	1	0.000000E+000
1	51.78900007	1.900806E-011	3.218060E-012	0	0.000000E+000
1	51.78942792	3.218060E-012	1.900806E-011	1	0.000000E+000
1	51.79274445	1.900806E-011	3.218060E-012	0	0.000000E+000
1	51.79417543	3.218060E-012	1.900806E-011	1	0.000000E+000
1	51.79974470	1.900806E-011	3.218060E-012	0	0.000000E+000
1	51.80025911	3.218060E-012	1.900806E-011	1	0.000000E+000
1	51.80195193	1.900806E-011	3.218060E-012	0	0.000000E+000
1	51.80204612	3.218060E-012	1.900806E-011	1	0.000000E+000
1	51.80393410	1.900806E-011	3.218060E-012	0	0.000000E+000
1	51.80404377	3.218060E-012	1.900806E-011	1	0.000000E+000
1	51.81947967	1.900806E-011	3.218060E-012	0	0.000000E+000
1	51.81952470	3.218060E-012	1.900806E-011	1	0.000000E+000
1	51.82190355	1.900806E-011	3.218060E-012	0	0.000000E+000
1	52.26427259	3.159072E-012	1.894907E-011	1	0.000000E+000
1	52.26496679	1.894907E-011	3.159072E-012	0	0.000000E+000
1	52.26502748	3.159072E-012	1.894907E-011	1	0.000000E+000
1	52.26696761	1.894907E-011	3.159072E-012	0	0.000000E+000
1	52.26753345	3.159072E-012	1.894907E-011	1	0.000000E+000
1	52.26820434	1.894907E-011	3.159072E-012	0	0.000000E+000
1	52.26872106	3.159072E-012	1.894907E-011	1	0.000000E+000
1	52.27456126	1.894907E-011	3.159072E-012	0	0.000000E+000
1	52.27760612	3.159072E-012	1.894907E-011	1	0.000000E+000
1	52.27985341	1.894907E-011	3.159072E-012	0	0.000000E+000
1	52.27994908	3.159072E-012	1.894907E-011	1	0.000000E+000
1	52.28292336	1.894907E-011	3.159072E-012	0	0.000000E+000
1	52.28299345	3.159072E-012	1.894907E-011	1	0.000000E+000
1	52.28754997	1.894907E-011	3.159072E-012	0	0.000000E+000
1	52.32265231	3.159072E-012	1.894907E-011	1	0.000000E+000
1	52.32817694	1.894907E-011	3.159072E-012	0	0.000000E+000
1	52.32833867	3.159072E-012	1.894907E-011	1	0.000000E+000
1	52.32899569	1.894907E-011	3.159072E-012	0	0.000000E+000
1	52.32906128	3.159072E-012	1.894907E-011	1	0.000000E+000
1	52.33721644	1.894907E-011	3.159072E-012	0	0.000000E+000
1	53.10966080	3.167575E-012	1.895758E-011	1	0.000000E+000
1	53.11143265	1.895758E-011	3.167575E-012	0	0.000000E+000
1	53.11149027	3.167575E-012	1.895758E-011	1	0.000000E+000
1	53.11669571	1.895758E-011	3.167575E-012	0	0.000000E+000
1	53.11809594	3.167575E-012	1.895758E-011	1	0.000000E+000
1	53.12102612	1.895758E-011	3.167575E-012	0	0.000000E+000
1	53.12194145	3.167575E-012	1.895758E-011	1	0.000000E+000
1	53.12276853	1.895758E-011	3.167575E-012	0	0.000000E+000
1	53.12283472	3.167575E-012	1.895758E-011	1	0.000000E+000
1	53.12720006	1.895758E-011	3.167575E-012	0	0.000000E+000
1	53.12733861	3.167575E-012	1.895758E-011	1	0.000000E+000
1	53.13561143	1.895758E-011	3.167575E-012	0	0.000000E+000
1	53.13569277	3.167575E-012	1.895758E-011	1	0.000000E+000
1	53.13760966	1.895758E-011	3.167575E-012	0	0.000000E+000
1	53.13855110	3.167575E-012	1.895758E-011	1	0.000000E+000
1	53.13871524	1.895758E-011	3.167575E-012	0	0.000000E+000
1	53.13994926	3.167575E-012	1.895758E-011	1	0.000000E+000
1	53.14018135	1.895758E-011	3.167575E-012	0	0.000000E+000
1	53.14022476	3.167575E-012	1.895758E-011	1	0.000000E+000
1	53.14087690	1.895758E-011	3.167575E-012	0	0.000000E+000
1	53.14109519	3.167575E-012	1.895758E-011	1	0.000000E+000
1	53.14218789	1.895758E-011	3.167575E-012	0	0.000000E+000
1	53.21322952	3.167575E-012	1.895758E-011	1	0.000000E+000
1	53.21452532	1.895758E-011	3.167575E-012	0	0.000000E+000
1	53.21454937	3.167575E-012	1.895758E-011	1	0.000000E+000
1	53.21586021	1.895758E-011	3.167575E-012	0	0.000000E+000
1	53.21594052	3.167575E-012	1.895758E-011	1	0.000000E+000
1	53.21926163	1.895758E-011	3.167575E-012	0	0.000000E+000
1	53.21951165	3.167575E-012	1.895758E-011	1	0.000000E+000
1	53.23451350	1.895758E-011	3.167575E-012	0	0.000000E+000
1	53.23579958	3.167575E-012	1.895758E-011	1	0.000000E+000
1	53.23597467	1.895758E-011	3.167575E-012	0	0.000000E+000
1	53.23607777	3.167575E-012	1.895758E-011	1	0.000000E+000
1	53.23781824	1.895758E-011	3.167575E-012	0	0.000000E+000
1	53.23787250	3.167575E-012	1.895758E-011	1	0.000000E+000
1	53.24264163	1.895758E-011	3.167575E-012	0	0.000000E+000
1	53.26741253	3.167575E-012	1.895758E-011	1	0.000000E+000
1	53.27077404	1.895758E-011	3.167575E-012	0	0.000000E+000
1	53.27083512	3.167575E-012	1.895758E-011	1	0.000000E+000
1	53.27427014	1.895758E-011	3.167575E-012	0	0.000000E+000
1	53.27431746	3.167575E-012	1.895758E-011	1	0.000000E+000
1	53.28882039	1.895758E-011	3.167575E-012	0	0.000000E+000
1	53.28887184	3.167575E-012	1.895758E-011	1	0.000000E+000
1	53.29374862	1.895758E-011	3.167575E-012	0	0.000000E+000
1	53.29393846	3.167575E-012	1.895758E-011	1	0.000000E+000
1	53.29428772	1.895758E-011	3.167575E-012	0	0.000000E+000
1	53.29454200	3.167575E-012	1.895758E-011	1	0.000000E+000
1	53.29481323	1.895758E-011	3.167575E-012	0	0.000000E+000
1	53.29530131	3.167575E-012	1.895758E-011	1	0.000000E+000
1	53.29534575	1.895758E-011	3.167575E-012	0	0.000000E+000
1	53.29539884	3.167575E-012	1.895758E-011	1	0.000000E+000
1	53.29635250	1.895758E-011	3.167575E-012	0	0.000000E+000
1	53.29669206	3.167575E-012	1.895758E-011	1	0.000000E+000
1	53.29859659	1.895758E-011	3.167575E-012	0	0.000000E+000
1	53.29864643	3.167575E-012	1.895758E-011	1	0.000000E+000
1	53.30105352	1.895758E-011	3.167575E-012	0	0.000000E+000
1	53.30106935	3.167575E-012	1.895758E-011	1	0.000000E+000
1	53.30753545	1.895758E-011	3.167575E-012	0	0.000000E+000
1	53.30756039	3.167575E-012	1.895758E-011	1	0.000000E+000
1	53.31173045	1.895758E-011	3.167575E-012	0	0.000000E+000
1	53.31178628	3.167575E-012	1.895758E-011	1	0.000000E+000
1	53.32404337	1.895758E-011	3.167575E-012	0	0.000000E+000
1	53.32405514	3.167575E-012	1.895758E-011	1	0.000000E+000
1	53.32514740	1.895758E-011	3.167575E-012	0	0.000000E+000
1	53.32533642	3.167575E-012	1.895758E-011	1	0.000000E+000
1	53.32696923	1.895758E-011	3.167575E-012	0	0.000000E+000
1	53.32704545	3.167575E-012	1.895758E-011	1	0.000000E+000
1	53.32861072	1.895758E-011	3.167575E-012	0	0.000000E+000
1	53.34165534	3.167575E-012	1.895758E-011	1	0.000000E+000
1	53.34206582	1.895758E-011	3.167575E-012	0	0.000000E+000
1	53.34224170	3.167575E-012	1.895758E-011	1	0.000000E+000
1	53.34466066	1.895758E-011	3.167575E-012	0	0.000000E+000
1	53.75623136	3.237148E-012	1.902715E-011	1	0.000000E+000
1	53.75755833	1.902715E-011	3.237148E-012	0	0.000000E+000
1	53.75767547	3.237148E-012	1.902715E-011	1	0.000000E+000
1	53.76117579	1.902715E-011	3.237148E-012	0	0.000000E+000
1	53.76189614	3.237148E-012	1.902715E-011	1	0.000000E+000
1	53.76193189	1.902715E-011	3.237148E-012	0	0.000000E+000
1	53.76198488	3.237148E-012	1.902715E-011	1	0.000000E+000
1	53.76228798	1.902715E-011	3.237148E-012	0	0.000000E+000
1	53.76230610	3.237148E-012	1.902715E-011	1	0.000000E+000
1	53.76233161	1.902715E-011	3.237148E-012	0	0.000000E+000
1	53.76354731	3.237148E-012	1.902715E-011	1	0.000000E+000
1	53.76378006	1.902715E-011	3.237148E-012	0	0.000000E+000
1	53.76379593	3.237148E-012	1.902715E-011	1	0.000000E+000
1	53.76389030	1.902715E-011	3.237148E-012	0	0.000000E+000
1	53.76399858	3.237148E-012	1.902715E-011	1	0.000000E+000
1	53.76727019	1.902715E-011	3.237148E-012	0	0.000000E+000
1	53.76750538	3.237148E-012	1.902715E-011	1	0.000000E+000
1	53.76862807	1.902715E-011	3.237148E-012	0	0.000000E+000
1	53.77163654	3.237148E-012	1.902715E-011	1	0.000000E+000
1	53.77404440	1.902715E-011	3.237148E-012	0	0.000000E+000
1	53.77417814	3.237148E-012	1.902715E-011	1	0.000000E+000
1	53.77696199	1.902715E-011	3.237148E-012	0	0.000000E+000
1	53.77710197	3.237148E-012	1.902715E-011	1	0.000000E+000
1	53.77792447	1.902715E-011	3.237148E-012	0	0.000000E+000
1	53.77793143	3.237148E-012	1.902715E-011	1	0.000000E+000
1	53.77893093	1.902715E-011	3.237148E-012	0	0.000000E+000
1	53.77935647	3.237148E-012	1.902715E-011	1	0.000000E+000
1	53.78152877	1.902715E-011	3.237148E-012	0	0.000000E+000
1	53.78217294	3.237148E-012	1.902715E-011	1	0.000000E+000
1	53.79026384	1.902715E-011	3.237148E-012	0	0.000000E+000
1	53.84270024	3.237148E-012	1.902715E-011	1	0.000000E+000
1	53.84343070	1.902715E-011	3.237148E-012	0	0.000000E+000
1	53.84363140	3.237148E-012	1.902715E-011	1	0.000000E+000
1	53.85552885	1.902715E-011	3.237148E-012	0	0.000000E+000
1	53.87041338	3.237148E-012	1.902715E-011	1	0.000000E+000
1	53.87216405	1.902715E-011	3.237148E-012	0	0.000000E+000
1	53.87233797	3.237148E-012	1.902715E-011	1	0.000000E+000
1	53.88192180	1.902715E-011	3.237148E-012	0	0.000000E+000
1	53.88244063	3.237148E-012	1.902715E-011	1	0.000000E+000
1	53.88735642	1.902715E-011	3.237148E-012	0	0.000000E+000
1	53.88741558	3.237148E-012	1.902715E-011	1	0.000000E+000
1	53.88820530	1.902715E-011	3.237148E-012	0	0.000000E+000
1	53.88839963	3.237148E-012	1.902715E-011	1	0.000000E+000
1	53.88916870	1.902715E-011	3.237148E-012	0	0.000000E+000
1	53.90246411	3.237148E-012	1.902715E-011	1	0.000000E+000
1	53.90569347	1.902715E-011	3.237148E-012	0	0.000000E+000
1	53.91351946	3.237148E-012	1.902715E-011	1	0.000000E+000
1	53.91359530	1.902715E-011	3.237148E-012	0	0.000000E+000
1	53.91360428	3.237148E-012	1.902715E-011	1	0.000000E+000
1	53.92306362	1.902715E-011	3.237148E-012	0	0.000000E+000
1	53.92311214	3.237148E-012	1.902715E-011	1	0.000000E+000
1	53.92438031	1.902715E-011	3.237148E-012	0	0.000000E+000
1	53.92592346	3.237148E-012	1.902715E-011	1	0.000000E+000
1	53.92846402	1.902715E-011	3.237148E-012	0	0.000000E+000
1	53.92897155	3.237148E-012	1.902715E-011	1	0.000000E+000
1	53.93024171	1.902715E-011	3.237148E-012	0	0.000000E+000
1	53.93037835	3.237148E-012	1.902715E-011	1	0.000000E+000
1	53.93124711	1.902715E-011	3.237148E-012	0	0.000000E+000
1	53.93133052	3.237148E-012	1.902715E-011	1	0.000000E+000
1	53.93593009	1.902715E-011	3.237148E-012	0	0.000000E+000
1	53.93598867	3.237148E-012	1.902715E-011	1	0.000000E+000
1	53.94759638	1.902715E-011	3.237148E-012	0	0.000000E+000
1	53.96843120	3.237148E-012	1.902715E-011	1	0.000000E+000
1	53.96966340	1.902715E-011	3.237148E-012	0	0.000000E+000
1	53.96970245	3.237148E-012	1.902715E-011	1	0.000000E+000
1	53.97489433	1.902715E-011	3.237148E-012	0	0.000000E+000
1	53.97491127	3.237148E-012	1.902715E-011	1	0.000000E+000
1	53.97822842	1.902715E-011	3.237148E-012	0	0.000000E+000
1	53.97829117	3.237148E-012	1.902715E-011	1	0.000000E+000
1	53.98281572	1.902715E-011	3.237148E-012	0	0.000000E+000
1	54.04833897	3.237148E-012	1.902715E-011	1	0.000000E+000
1	54.05235114	1.902715E-011	3.237148E-012	0	0.000000E+000
1	54.05246164	3.237148E-012	1.902715E-011	1	0.000000E+000
1	54.05257977	1.902715E-011	3.237148E-012	0	0.000000E+000
1	54.05269627	3.237148E-012	1.902715E-011	1	0.000000E+000
1	54.05906213	1.902715E-011	3.237148E-012	0	0.000000E+000
1	54.05912636	3.237148E-012	1.902715E-011	1	0.000000E+000
1	54.07567027	1.902715E-011	3.237148E-012	0	0.000000E+000
1	54.07569038	3.237148E-012	1.902715E-011	1	0.000000E+000
1	54.08008763	1.902715E-011	3.237148E-012	0	0.000000E+000
1	56.37496149	3.143716E-012	1.893372E-011	1	0.000000E+000
1	56.37873310	1.893372E-011	3.143716E-012	0	0.000000E+000
1	56.37876755	3.143716E-012	1.893372E-011	1	0.000000E+000
1	56.38214306	1.893372E-011	3.143716E-012	0	0.000000E+000
1	56.38220498	3.143716E-012	1.893372E-011	1	0.000000E+000
1	56.39221983	1.893372E-011	3.143716E-012	0	0.000000E+000
1	56.39246248	3.143716E-012	1.893372E-011	1	0.000000E+000
1	56.40060779	1.893372E-011	3.143716E-012	0	0.000000E+000
1	56.40070464	3.143716E-012	1.893372E-011	1	0.000000E+000
1	56.40222927	1.893372E-011	3.143716E-012	0	0.000000E+000
1	56.40242250	3.143716E-012	1.893372E-011	1	0.000000E+000
1	56.41298967	1.893372E-011	3.143716E-012	0	0.000000E+000
1	56.41304955	3.143716E-012	1.893372E-011	1	0.000000E+000
1	56.41726150	1.893372E-011	3.143716E-012	0	0.000000E+000
1	56.41808913	3.143716E-012	1.893372E-011	1	0.000000E+000
1	56.42173068	1.893372E-011	3.143716E-012	0	0.000000E+000
1	56.42185506	3.143716E-012	1.893372E-011	1	0.000000E+000
1	56.42209180	1.893372E-011	3.143716E-012	0	0.000000E+000
1	56.42238290	3.143716E-012	1.893372E-011	1	0.000000E+000
1	56.42667763	1.893372E-011	3.143716E-012	0	0.000000E+000
1	56.42683107	3.143716E-012	1.893372E-011	1	0.000000E+000
1	56.42967590	1.893372E-011	3.143716E-012	0	0.000000E+000
1	56.42982554	3.143716E-012	1.893372E-011	1	0.000000E+000
1	56.43431795	1.893372E-011	3.143716E-012	0	0.000000E+000
1	56.43563948	3.143716E-012	1.893372E-011	1	0.000000E+000
1	56.43586507	1.893372E-011	3.143716E-012	0	0.000000E+000
1	56.43620623	3.143716E-012	1.893372E-011	1	0.000000E+000
1	56.43905563	1.893372E-011	3.143716E-012	0	0.000000E+000
1	56.43935799	3.143716E-012	1.893372E-011	1	0.000000E+000
1	56.44284346	1.893372E-011	3.143716E-012	0	0.000000E+000
1	56.44311266	3.143716E-012	1.893372E-011	1	0.000000E+000
1	56.44783801	1.893372E-011	3.143716E-012	0	0.000000E+000
1	56.44887782	3.143716E-012	1.893372E-011	1	0.000000E+000
1	56.44893681	1.893372E-011	3.143716E-012	0	0.000000E+000
1	56.45287796	3.143716E-012	1.893372E-011	1	0.000000E+000
1	56.45874773	1.893372E-011	3.143716E-012	0	0.000000E+000
1	56.45980958	3.143716E-012	1.893372E-011	1	0.000000E+000
1	56.46154996	1.893372E-011	3.143716E-012	0	0.000000E+000
1	56.46177434	3.143716E-012	1.893372E-011	1	0.000000E+000
1	56.46556584	1.893372E-011	3.143716E-012	0	0.000000E+000
1	56.46580849	3.143716E-012	1.893372E-011	1	0.000000E+000
1	56.46602698	1.893372E-011	3.143716E-012	0	0.000000E+000
1	58.15637854	3.162052E-012	1.895205E-011	1	0.000000E+000
1	58.15693905	1.895205E-011	3.162052E-012	0	0.000000E+000
1	58.15704525	3.162052E-012	1.895205E-011	1	0.000000E+000
1	58.15836625	1.895205E-011	3.162052E-012	0	0.000000E+000
1	58.16893388	3.162052E-012	1.895205E-011	1	0.000000E+000
1	58.17094698	1.895205E-011	3.162052E-012	0	0.000000E+000
1	58.17182362	3.162052E-012	1.895205E-011	1	0.000000E+000
1	58.17989967	1.895205E-011	3.162052E-012	0	0.000000E+000
1	58.17993742	3.162052E-012	1.895205E-011	1	0.000000E+000
1	58.18080829	1.895205E-011	3.162052E-012	0	0.000000E+000
1	58.18356280	3.162052E-012	1.895205E-011	1	0.000000E+000
1	58.18383822	1.895205E-011	3.162052E-012	0	0.000000E+000
1	58.18397249	3.162052E-012	1.895205E-011	1	0.000000E+000
1	58.18436457	1.895205E-011	3.162052E-012	0	0.000000E+000
1	58.18508396	3.162052E-012	1.895205E-011	1	0.000000E+000
1	58.19833169	1.895205E-011	3.162052E-012	0	0.000000E+000
1	58.19841568	3.162052E-012	1.895205E-011	1	0.000000E+000
1	58.20368854	1.895205E-011	3.162052E-012	0	0.000000E+000
1	58.20389252	3.162052E-012	1.895205E-011	1	0.000000E+000
1	58.20594845	1.895205E-011	3.162052E-012	0	0.000000E+000
1	58.20623920	3.162052E-012	1.895205E-011	1	0.000000E+000
1	58.20818787	1.895205E-011	3.162052E-012	0	0.000000E+000
1	58.21954235	3.162052E-012	1.895205E-011	1	0.000000E+000
1	58.22114895	1.895205E-011	3.162052E-012	0	0.000000E+000
1	58.22204242	3.162052E-012	1.895205E-011	1	0.000000E+000
1	58.22379348	1.895205E-011	3.162052E-012	0	0.000000E+000
1	58.28768745	3.162052E-012	1.895205E-011	1	0.000000E+000
1	58.28795946	1.895205E-011	3.162052E-012	0	0.000000E+000
1	58.28815860	3.162052E-012	1.895205E-011	1	0.000000E+000
1	58.28925832	1.895205E-011	3.162052E-012	0	0.000000E+000
1	58.28929778	3.162052E-012	1.895205E-011	1	0.000000E+000
1	58.28998015	1.895205E-011	3.162052E-012	0	0.000000E+000
1	58.37856158	3.162052E-012	1.895205E-011	1	0.000000E+000
1	58.37910159	1.895205E-011	3.162052E-012	0	0.000000E+000
1	58.37922330	3.162052E-012	1.895205E-011	1	0.000000E+000
1	58.38647644	1.895205E-011	3.162052E-012	0	0.000000E+000
1	58.45030401	3.162052E-012	1.895205E-011	1	0.000000E+000
1	58.45443733	1.895205E-011	3.162052E-012	0	0.000000E+000
1	58.45455554	3.162052E-012	1.895205E-011	1	0.000000E+000
1	58.45497102	1.895205E-011	3.162052E-012	0	0.000000E+000
1	58.45501195	3.162052E-012	1.895205E-011	1	0.000000E+000
1	58.46594344	1.895205E-011	3.162052E-012	0	0.000000E+000
1	58.46612117	3.162052E-012	1.895205E-011	1	0.000000E+000
1	58.47599513	1.895205E-011	3.162052E-012	0	0.000000E+000
1	58.50720479	3.162052E-012	1.895205E-011	1	0.000000E+000
1	58.51305579	1.895205E-011	3.162052E-012	0	0.000000E+000
1	58.51323681	3.162052E-012	1.895205E-011	1	0.000000E+000
1	58.51393377	1.895205E-011	3.162052E-012	0	0.000000E+000
1	58.51462129	3.162052E-012	1.895205E-011	1	0.000000E+000
1	58.51775782	1.895205E-011	3.162052E-012	0	0.000000E+000
1	58.51810495	3.162052E-012	1.895205E-011	1	0.000000E+000
1	58.51825155	1.895205E-011	3.162052E-012	0	0.000000E+000
1	58.51839239	3.162052E-012	1.895205E-011	1	0.000000E+000
1	58.52276079	1.895205E-011	3.162052E-012	0	0.000000E+000
1	58.53424299	3.162052E-012	1.895205E-011	1	0.000000E+000
1	58.53555804	1.895205E-011	3.162052E-012	0	0.000000E+000
1	58.53558818	3.162052E-012	1.895205E-011	1	0.000000E+000
1	58.54407057	1.895205E-011	3.162052E-012	0	0.000000E+000
1	58.54420864	3.162052E-012	1.895205E-011	1	0.000000E+000
1	58.54642438	1.895205E-011	3.162052E-012	0	0.000000E+000
1	58.54672912	3.162052E-012	1.895205E-011	1	0.000000E+000
1	58.55480666	1.895205E-011	3.162052E-012	0	0.000000E+000
1	58.55555266	3.162052E-012	1.895205E-011	1	0.000000E+000
1	58.55795062	1.895205E-011	3.162052E-012	0	0.000000E+000
1	58.70276233	2.893557E-012	1.868356E-011	1	0.000000E+000
1	58.70588653	1.868356E-011	2.893557E-012	0	0.000000E+000
1	58.70705671	2.893557E-012	1.868356E-011	1	0.000000E+000
1	58.70725856	1.868356E-011	2.893557E-012	0	0.000000E+000
1	58.70736705	2.893557E-012	1.868356E-011	1	0.000000E+000
1	58.70915699	1.868356E-011	2.893557E-012	0	0.000000E+000
1	58.70930508	2.893557E-012	1.868356E-011	1	0.000000E+000
1	58.71122955	1.868356E-011	2.893557E-012	0	0.000000E+000
1	58.71127497	2.893557E-012	1.868356E-011	1	0.000000E+000
1	58.72456728	1.868356E-011	2.893557E-012	0	0.000000E+000
1	58.72475586	2.893557E-012	1.868356E-011	1	0.000000E+000
1	58.73357726	1.868356E-011	2.893557E-012	0	0.000000E+000
1	58.73390284	2.893557E-012	1.868356E-011	1	0.000000E+000
1	58.73883040	1.868356E-011	2.893557E-012	0	0.000000E+000
1	58.73885262	2.893557E-012	1.868356E-011	1	0.000000E+000
1	58.74360146	1.868356E-011	2.893557E-012	0	0.000000E+000
1	58.74367153	2.893557E-012	1.868356E-011	1	0.000000E+000
1	58.74492261	1.868356E-011	2.893557E-012	0	0.000000E+000
1	58.74510820	2.893557E-012	1.868356E-011	1	0.000000E+000
1	58.75611550	1.868356E-011	2.893557E-012	0	0.000000E+000
1	58.84594381	2.893557E-012	1.868356E-011	1	0.000000E+000
1	58.85321000	1.868356E-011	2.893557E-012	0	0.000000E+000
1	58.85325950	2.893557E-012	1.868356E-011	1	0.000000E+000
1	58.85352840	1.868356E-011	2.893557E-012	0	0.000000E+000
1	59.04205141	2.913563E-012	1.870356E-011	1	0.000000E+000
1	59.04380393	1.870356E-011	2.913563E-012	0	0.000000E+000
1	59.04426640	2.913563E-012	1.870356E-011	1	0.000000E+000
1	59.04606806	1.870356E-011	2.913563E-012	0	0.000000E+000
1	59.04628781	2.913563E-012	1.870356E-011	1	0.000000E+000
1	59.04709117	1.870356E-011	2.913563E-012	0	0.000000E+000
1	59.09718939	2.913563E-012	1.870356E-011	1	0.000000E+000
1	59.09942745	1.870356E-011	2.913563E-012	0	0.000000E+000
1	59.09970084	2.913563E-012	1.870356E-011	1	0.000000E+000
1	59.10135787	1.870356E-011	2.913563E-012	0	0.000000E+000
1	59.10303631	2.913563E-012	1.870356E-011	1	0.000000E+000
1	59.10963718	1.870356E-011	2.913563E-012	0	0.000000E+000
1	59.10999361	2.913563E-012	1.870356E-011	1	0.000000E+000
1	59.11162888	1.870356E-011	2.913563E-012	0	0.000000E+000
1	59.11166499	2.913563E-012	1.870356E-011	1	0.000000E+000
1	59.12249470	1.870356E-011	2.913563E-012	0	0.000000E+000
1	59.12315566	2.913563E-012	1.870356E-011	1	0.000000E+000
1	59.12453337	1.870356E-011	2.913563E-012	0	0.000000E+000
1	59.12456183	2.913563E-012	1.870356E-011	1	0.000000E+000
1	59.12850899	1.870356E-011	2.913563E-012	0	0.000000E+000
1	59.12938376	2.913563E-012	1.870356E-011	1	0.000000E+000
1	59.13368423	1.870356E-011	2.913563E-012	0	0.000000E+000
1	59.13371729	2.913563E-012	1.870356E-011	1	0.000000E+000
1	59.13588784	1.870356E-011	2.913563E-012	0	0.000000E+000
1	59.13596219	2.913563E-012	1.870356E-011	1	0.000000E+000
1	59.13654639	1.870356E-011	2.913563E-012	0	0.000000E+000
1	59.13658993	2.913563E-012	1.870356E-011	1	0.000000E+000
1	59.13917435	1.870356E-011	2.913563E-012	0	0.000000E+000
1	59.13919322	2.913563E-012	1.870356E-011	1	0.000000E+000
1	59.14176373	1.870356E-011	2.913563E-012	0	0.000000E+000
1	59.14180250	2.913563E-012	1.870356E-011	1	0.000000E+000
1	59.14309245	1.870356E-011	2.913563E-012	0	0.000000E+000
1	59.18751516	2.913563E-012	1.870356E-011	1	0.000000E+000
1	59.18851693	1.870356E-011	2.913563E-012	0	0.000000E+000
1	59.18914596	2.913563E-012	1.870356E-011	1	0.000000E+000
1	59.19031701	1.870356E-011	2.913563E-012	0	0.000000E+000
1	59.19068894	2.913563E-012	1.870356E-011	1	0.000000E+000
1	59.19253743	1.870356E-011	2.913563E-012	0	0.000000E+000
1	59.19254384	2.913563E-012	1.870356E-011	1	0.000000E+000
1	59.20422545	1.870356E-011	2.913563E-012	0	0.000000E+000
1	59.67472466	3.109335E-012	1.889933E-011	1	0.000000E+000
1	59.67797836	1.889933E-011	3.109335E-012	0	0.000000E+000
1	59.67848054	3.109335E-012	1.889933E-011	1	0.000000E+000
1	59.68234226	1.889933E-011	3.109335E-012	0	0.000000E+000
1	59.68241464	3.109335E-012	1.889933E-011	1	0.000000E+000
1	59.68496838	1.889933E-011	3.109335E-012	0	0.000000E+000
1	59.68522461	3.109335E-012	1.889933E-011	1	0.000000E+000
1	59.68557303	1.889933E-011	3.109335E-012	0	0.000000E+000
1	59.68567094	3.109335E-012	1.889933E-011	1	0.000000E+000
1	59.68987264	1.889933E-011	3.109335E-012	0	0.000000E+000
1	59.69021291	3.109335E-012	1.889933E-011	1	0.000000E+000
1	59.69292707	1.889933E-011	3.109335E-012	0	0.000000E+000
1	59.69654740	3.109335E-012	1.889933E-011	1	0.000000E+000
1	59.70011307	1.889933E-011	3.109335E-012	0	0.000000E+000
1	59.70057636	3.109335E-012	1.889933E-011	1	0.000000E+000
1	59.70126979	1.889933E-011	3.109335E-012	0	0.000000E+000
1	59.70144813	3.109335E-012	1.889933E-011	1	0.000000E+000
1	59.70792497	1.889933E-011	3.109335E-012	0	0.000000E+000
1	59.70891107	3.109335E-012	1.889933E-011	1	0.000000E+000
1	59.70970560	1.889933E-011	3.109335E-012	0	0.000000E+000
1	59.71064095	3.109335E-012	1.889933E-011	1	0.000000E+000
1	59.71316895	1.889933E-011	3.109335E-012	0	0.000000E+000
1	61.45188534	3.147707E-012	1.893771E-011	1	0.000000E+000
1	61.45228573	1.893771E-011	3.147707E-012	0	0.000000E+000
1	61.45260571	3.147707E-012	1.893771E-011	1	0.000000E+000
1	61.45376440	1.893771E-011	3.147707E-012	0	0.000000E+000
1	61.45378725	3.147707E-012	1.893771E-011	1	0.000000E+000
1	61.45960220	1.893771E-011	3.147707E-012	0	0.000000E+000
1	61.46277443	3.147707E-012	1.893771E-011	1	0.000000E+000
1	61.46432904	1.893771E-011	3.147707E-012	0	0.000000E+000
1	61.46439934	3.147707E-012	1.893771E-011	1	0.000000E+000
1	61.46791971	1.893771E-011	3.147707E-012	0	0.000000E+000
1	61.46802313	3.147707E-012	1.893771E-011	1	0.000000E+000
1	61.47039002	1.893771E-011	3.147707E-012	0	0.000000E+000
1	62.76353103	3.119845E-012	1.890984E-011	1	0.000000E+000
1	62.76974266	1.890984E-011	3.119845E-012	0	0.000000E+000
1	62.76983675	3.119845E-012	1.890984E-011	1	0.000000E+000
1	62.77408598	1.890984E-011	3.119845E-012	0	0.000000E+000
1	62.77419569	3.119845E-012	1.890984E-011	1	0.000000E+000
1	62.77489113	1.890984E-011	3.119845E-012	0	0.000000E+000
1	62.77498838	3.119845E-012	1.890984E-011	1	0.000000E+000
1	62.78102272	1.890984E-011	3.119845E-012	0	0.000000E+000
1	62.96445385	3.161384E-012	1.895138E-011	1	0.000000E+000
1	62.97023482	1.895138E-011	3.161384E-012	0	0.000000E+000
1	62.97104539	3.161384E-012	1.895138E-011	1	0.000000E+000
1	62.97264808	1.895138E-011	3.161384E-012	0	0.000000E+000
1	62.97293184	3.161384E-012	1.895138E-011	1	0.000000E+000
1	62.97472942	1.895138E-011	3.161384E-012	0	0.000000E+000
1	62.97483757	3.161384E-012	1.895138E-011	1	0.000000E+000
1	62.97684078	1.895138E-011	3.161384E-012	0	0.000000E+000
1	63.08061684	2.977404E-012	1.876740E-011	1	0.000000E+000
1	63.08769778	1.876740E-011	2.977404E-012	0	0.000000E+000
1	63.08779040	2.977404E-012	1.876740E-011	1	0.000000E+000
1	63.08891102	1.876740E-011	2.977404E-012	0	0.000000E+000
1	63.08943761	2.977404E-012	1.876740E-011	1	0.000000E+000
1	63.09448131	1.876740E-011	2.977404E-012	0	0.000000E+000
1	63.09451442	2.977404E-012	1.876740E-011	1	0.000000E+000
1	63.09633632	1.876740E-011	2.977404E-012	0	0.000000E+000
1	63.09663894	2.977404E-012	1.876740E-011	1	0.000000E+000
1	63.09708680	1.876740E-011	2.977404E-012	0	0.000000E+000
1	63.09716546	2.977404E-012	1.876740E-011	1	0.000000E+000
1	63.10707504	1.876740E-011	2.977404E-012	0	0.000000E+000
1	63.10748041	2.977404E-012	1.876740E-011	1	0.000000E+000
1	63.10912729	1.876740E-011	2.977404E-012	0	0.000000E+000
1	63.10917828	2.977404E-012	1.876740E-011	1	0.000000E+000
1	63.11098802	1.876740E-011	2.977404E-012	0	0.000000E+000
1	63.11110192	2.977404E-012	1.876740E-011	1	0.000000E+000
1	63.11135847	1.876740E-011	2.977404E-012	0	0.000000E+000
1	63.14642777	2.977404E-012	1.876740E-011	1	0.000000E+000
1	63.14803202	1.876740E-011	2.977404E-012	0	0.000000E+000
1	63.14806952	2.977404E-012	1.876740E-011	1	0.000000E+000
1	63.15000826	1.876740E-011	2.977404E-012	0	0.000000E+000
1	63.25937938	3.160946E-012	1.895095E-011	1	0.000000E+000
1	63.26012799	1.895095E-011	3.160946E-012	0	0.000000E+000
1	63.34378099	3.160946E-012	1.895095E-011	1	0.000000E+000
1	63.34717013	1.895095E-011	3.160946E-012	0	0.000000E+000
1	63.34722766	3.160946E-012	1.895095E-011	1	0.000000E+000
1	63.35449230	1.895095E-011	3.160946E-012	0	0.000000E+000
1	63.35461052	3.160946E-012	1.895095E-011	1	0.000000E+000
1	63.35657870	1.895095E-011	3.160946E-012	0	0.000000E+000
1	63.35800383	3.160946E-012	1.895095E-011	1	0.000000E+000
1	63.36111361	1.895095E-011	3.160946E-012	0	0.000000E+000
1	63.36522795	3.160946E-012	1.895095E-011	1	0.000000E+000
1	63.36971043	1.895095E-011	3.160946E-012	0	0.000000E+000
1	64.26918834	3.099627E-012	1.888963E-011	1	0.000000E+000
1	64.27073511	1.888963E-011	3.099627E-012	0	0.000000E+000
1	64.27088088	3.099627E-012	1.888963E-011	1	0.000000E+000
1	64.27095618	1.888963E-011	3.099627E-012	0	0.000000E+000
1	64.27120862	3.099627E-012	1.888963E-011	1	0.000000E+000
1	64.27490567	1.888963E-011	3.099627E-012	0	0.000000E+000
1	64.27510531	3.099627E-012	1.888963E-011	1	0.000000E+000
1	64.27793635	1.888963E-011	3.099627E-012	0	0.000000E+000
1	64.28005151	3.099627E-012	1.888963E-011	1	0.000000E+000
1	64.28074771	1.888963E-011	3.099627E-012	0	0.000000E+000
1	64.28163571	3.099627E-012	1.888963E-011	1	0.000000E+000
1	64.28485615	1.888963E-011	3.099627E-012	0	0.000000E+000
1	64.28533400	3.099627E-012	1.888963E-011	1	0.000000E+000
1	64.28557954	1.888963E-011	3.099627E-012	0	0.000000E+000
1	64.28563492	3.099627E-012	1.888963E-011	1	0.000000E+000
1	64.29251214	1.888963E-011	3.099627E-012	0	0.000000E+000
1	64.29271157	3.099627E-012	1.888963E-011	1	0.000000E+000
1	64.29641588	1.888963E-011	3.099627E-012	0	0.000000E+000
1	64.33506620	3.099627E-012	1.888963E-011	1	0.000000E+000
1	64.34229047	1.888963E-011	3.099627E-012	0	0.000000E+000
1	64.34264612	3.099627E-012	1.888963E-011	1	0.000000E+000
1	64.35193780	1.888963E-011	3.099627E-012	0	0.000000E+000
1	64.35249511	3.099627E-012	1.888963E-011	1	0.000000E+000
1	64.35455587	1.888963E-011	3.099627E-012	0	0.000000E+000
1	64.35591900	3.099627E-012	1.888963E-011	1	0.000000E+000
1	64.35638060	1.888963E-011	3.099627E-012	0	0.000000E+000
1	64.35645506	3.099627E-012	1.888963E-011	1	0.000000E+000
1	64.37196636	1.888963E-011	3.099627E-012	0	0.000000E+000
1	64.37218276	3.099627E-012	1.888963E-011	1	0.000000E+000
1	64.38065268	1.888963E-011	3.099627E-012	0	0.000000E+000
1	64.38068910	3.099627E-012	1.888963E-011	1	0.000000E+000
1	64.38713789	1.888963E-011	3.099627E-012	0	0.000000E+000
1	64.46804952	3.099627E-012	1.888963E-011	1	0.000000E+000
1	64.46866442	1.888963E-011	3.099627E-012	0	0.000000E+000
1	64.47325928	3.099627E-012	1.888963E-011	1	0.000000E+000
1	64.47595111	1.888963E-011	3.099627E-012	0	0.000000E+000
1	64.47606190	3.099627E-012	1.888963E-011	1	0.000000E+000
1	64.47617365	1.888963E-011	3.099627E-012	0	0.000000E+000
1	64.47624776	3.099627E-012	1.888963E-011	1	0.000000E+000
1	64.47953194	1.888963E-011	3.099627E-012	0	0.000000E+000
1	64.48060920	3.099627E-012	1.888963E-011	1	0.000000E+000
1	64.48131207	1.888963E-011	3.099627E-012	0	0.000000E+000
1	64.48144657	3.099627E-012	1.888963E-011	1	0.000000E+000
1	64.48199207	1.888963E-011	3.099627E-012	0	0.000000E+000
1	64.48496881	3.099627E-012	1.888963E-011	1	0.000000E+000
1	64.48835282	1.888963E-011	3.099627E-012	0	0.000000E+000
1	64.48900256	3.099627E-012	1.888963E-011	1	0.000000E+000
1	64.49152758	1.888963E-011	3.099627E-012	0	0.000000E+000
1	64.49172628	3.099627E-012	1.888963E-011	1	0.000000E+000
1	64.50185564	1.888963E-011	3.099627E-012	0	0.000000E+000
1	64.51599057	3.099627E-012	1.888963E-011	1	0.000000E+000
1	64.51731021	1.888963E-011	3.099627E-012	0	0.000000E+000
1	64.52793090	3.099627E-012	1.888963E-011	1	0.000000E+000
1	64.53910453	1.888963E-011	3.099627E-012	0	0.000000E+000
1	64.53934100	3.099627E-012	1.888963E-011	1	0.000000E+000
1	64.53999089	1.888963E-011	3.099627E-012	0	0.000000E+000
1	64.54013837	3.099627E-012	1.888963E-011	1	0.000000E+000
1	64.54080537	1.888963E-011	3.099627E-012	0	0.000000E+000
1	64.54089691	3.099627E-012	1.888963E-011	1	0.000000E+000
1	64.54778679	1.888963E-011	3.099627E-012	0	0.000000E+000
1	65.27046052	2.904009E-012	1.869401E-011	1	0.000000E+000
1	65.27340279	1.869401E-011	2.904009E-012	0	0.000000E+000
1	65.27352787	2.904009E-012	1.869401E-011	1	0.000000E+000
1	65.27581329	1.869401E-011	2.904009E-012	0	0.000000E+000
1	65.27590250	2.904009E-012	1.869401E-011	1	0.000000E+000
1	65.27635761	1.869401E-011	2.904009E-012	0	0.000000E+000
1	65.27695990	2.904009E-012	1.869401E-011	1	0.000000E+000
1	65.27711389	1.869401E-011	2.904009E-012	0	0.000000E+000
1	65.27754357	2.904009E-012	1.869401E-011	1	0.000000E+000
1	65.27772775	1.869401E-011	2.904009E-012	0	0.000000E+000
1	65.27863920	2.904009E-012	1.869401E-011	1	0.000000E+000
1	65.28372044	1.869401E-011	2.904009E-012	0	0.000000E+000
1	65.28454945	2.904009E-012	1.869401E-011	1	0.000000E+000
1	65.28557834	1.869401E-011	2.904009E-012	0	0.000000E+000
1	65.28561053	2.904009E-012	1.869401E-011	1	0.000000E+000
1	65.28853334	1.869401E-011	2.904009E-012	0	0.000000E+000
1	65.28857548	2.904009E-012	1.869401E-011	1	0.000000E+000
1	65.29036993	1.869401E-011	2.904009E-012	0	0.000000E+000
1	65.29045758	2.904009E-012	1.869401E-011	1	0.000000E+000
1	65.29289472	1.869401E-011	2.904009E-012	0	0.000000E+000
1	65.29304446	2.904009E-012	1.869401E-011	1	0.000000E+000
1	65.29440051	1.869401E-011	2.904009E-012	0	0.000000E+000
1	65.29607190	2.904009E-012	1.869401E-011	1	0.000000E+000
1	65.30126661	1.869401E-011	2.904009E-012	0	0.000000E+000
1	65.30142326	2.904009E-012	1.869401E-011	1	0.000000E+000
1	65.31337248	1.869401E-011	2.904009E-012	0	0.000000E+000
1	65.31349872	2.904009E-012	1.869401E-011	1	0.000000E+000
1	65.31425608	1.869401E-011	2.904009E-012	0	0.000000E+000
1	65.31452439	2.904009E-012	1.869401E-011	1	0.000000E+000
1	65.32052050	1.869401E-011	2.904009E-012	0	0.000000E+000
1	65.32092752	2.904009E-012	1.869401E-011	1	0.000000E+000
1	65.32614938	1.869401E-011	2.904009E-012	0	0.000000E+000
1	65.32705914	2.904009E-012	1.869401E-011	1	0.000000E+000
1	65.33255572	1.869401E-011	2.904009E-012	0	0.000000E+000
1	65.33295529	2.904009E-012	1.869401E-011	1	0.000000E+000
1	65.33755959	1.869401E-011	2.904009E-012	0	0.000000E+000
1	65.33841225	2.904009E-012	1.869401E-011	1	0.000000E+000
1	65.34250587	1.869401E-011	2.904009E-012	0	0.000000E+000
1	65.34361578	2.904009E-012	1.869401E-011	1	0.000000E+000
1	65.35833807	1.869401E-011	2.904009E-012	0	0.000000E+000
1	65.45046088	2.904009E-012	1.869401E-011	1	0.000000E+000
1	65.45577293	1.869401E-011	2.904009E-012	0	0.000000E+000
1	65.45610486	2.904009E-012	1.869401E-011	1	0.000000E+000
1	65.45712387	1.869401E-011	2.904009E-012	0	0.000000E+000
1	65.45714959	2.904009E-012	1.869401E-011	1	0.000000E+000
1	65.45728483	1.869401E-011	2.904009E-012	0	0.000000E+000
1	65.45730530	2.904009E-012	1.869401E-011	1	0.000000E+000
1	65.45791151	1.869401E-011	2.904009E-012	0	0.000000E+000
1	65.45925743	2.904009E-012	1.869401E-011	1	0.000000E+000
1	65.46102555	1.869401E-011	2.904009E-012	0	0.000000E+000
1	65.46292273	2.904009E-012	1.869401E-011	1	0.000000E+000
1	65.46425467	1.869401E-011	2.904009E-012	0	0.000000E+000
1	65.56239451	2.864291E-012	1.865429E-011	1	0.000000E+000
1	65.58367589	1.865429E-011	2.864291E-012	0	0.000000E+000
1	65.58383293	2.864291E-012	1.865429E-011	1	0.000000E+000
1	65.58466552	1.865429E-011	2.864291E-012	0	0.000000E+000
1	65.60597021	2.864291E-012	1.865429E-011	1	0.000000E+000
1	65.60640971	1.865429E-011	2.864291E-012	0	0.000000E+000
1	65.60648197	2.864291E-012	1.865429E-011	1	0.000000E+000
1	65.60679272	1.865429E-011	2.864291E-012	0	0.000000E+000
1	65.60689640	2.864291E-012	1.865429E-011	1	0.000000E+000
1	65.60788445	1.865429E-011	2.864291E-012	0	0.000000E+000
1	65.60820628	2.864291E-012	1.865429E-011	1	0.000000E+000
1	65.61639001	1.865429E-011	2.864291E-012	0	0.000000E+000
1	65.61660931	2.864291E-012	1.865429E-011	1	0.000000E+000
1	65.61984562	1.865429E-011	2.864291E-012	0	0.000000E+000
1	65.61995733	2.864291E-012	1.865429E-011	1	0.000000E+000
1	65.62162951	1.865429E-011	2.864291E-012	0	0.000000E+000
1	65.62185753	2.864291E-012	1.865429E-011	1	0.000000E+000
1	65.62355426	1.865429E-011	2.864291E-012	0	0.000000E+000
1	65.62363152	2.864291E-012	1.865429E-011	1	0.000000E+000
1	65.62844364	1.865429E-011	2.864291E-012	0	0.000000E+000
1	65.62846275	2.864291E-012	1.865429E-011	1	0.000000E+000
1	65.63340333	1.865429E-011	2.864291E-012	0	0.000000E+000
1	65.63343868	2.864291E-012	1.865429E-011	1	0.000000E+000
1	65.63485327	1.865429E-011	2.864291E-012	0	0.000000E+000
1	65.63494322	2.864291E-012	1.865429E-011	1	0.000000E+000
1	65.63892271	1.865429E-011	2.864291E-012	0	0.000000E+000
1	65.63927544	2.864291E-012	1.865429E-011	1	0.000000E+000
1	65.64953458	1.865429E-011	2.864291E-012	0	0.000000E+000
1	65.64982979	2.864291E-012	1.865429E-011	1	0.000000E+000
1	65.66127302	1.865429E-011	2.864291E-012	0	0.000000E+000
1	65.66166858	2.864291E-012	1.865429E-011	1	0.000000E+000
1	65.66345563	1.865429E-011	2.864291E-012	0	0.000000E+000
1	66.22383482	3.188515E-012	1.897852E-011	1	0.000000E+000
1	66.22460197	1.897852E-011	3.188515E-012	0	0.000000E+000
1	66.22474309	3.188515E-012	1.897852E-011	1	0.000000E+000
1	66.22480005	1.897852E-011	3.188515E-012	0	0.000000E+000
1	66.22487178	3.188515E-012	1.897852E-011	1	0.000000E+000
1	66.23355951	1.897852E-011	3.188515E-012	0	0.000000E+000
1	66.23380440	3.188515E-012	1.897852E-011	1	0.000000E+000
1	66.24211589	1.897852E-011	3.188515E-012	0	0.000000E+000
1	66.24264801	3.188515E-012	1.897852E-011	1	0.000000E+000
1	66.24442132	1.897852E-011	3.188515E-012	0	0.000000E+000
1	66.24446353	3.188515E-012	1.897852E-011	1	0.000000E+000
1	66.24791762	1.897852E-011	3.188515E-012	0	0.000000E+000
1	66.24835200	3.188515E-012	1.897852E-011	1	0.000000E+000
1	66.24935653	1.897852E-011	3.188515E-012	0	0.000000E+000
1	66.24945087	3.188515E-012	1.897852E-011	1	0.000000E+000
1	66.25355162	1.897852E-011	3.188515E-012	0	0.000000E+000
1	66.25376489	3.188515E-012	1.897852E-011	1	0.000000E+000
1	66.25426973	1.897852E-011	3.188515E-012	0	0.000000E+000
1	66.25427803	3.188515E-012	1.897852E-011	1	0.000000E+000
1	66.25784291	1.897852E-011	3.188515E-012	0	0.000000E+000
1	66.29633494	3.188515E-012	1.897852E-011	1	0.000000E+000
1	66.29735414	1.897852E-011	3.188515E-012	0	0.000000E+000
1	66.29737729	3.188515E-012	1.897852E-011	1	0.000000E+000
1	66.29879685	1.897852E-011	3.188515E-012	0	0.000000E+000
1	66.29879874	3.188515E-012	1.897852E-011	1	0.000000E+000
1	66.30396454	1.897852E-011	3.188515E-012	0	0.000000E+000
1	66.30402448	3.188515E-012	1.897852E-011	1	0.000000E+000
1	66.31120606	1.897852E-011	3.188515E-012	0	0.000000E+000
1	66.31143140	3.188515E-012	1.897852E-011	1	0.000000E+000
1	66.31305210	1.897852E-011	3.188515E-012	0	0.000000E+000
1	66.31307060	3.188515E-012	1.897852E-011	1	0.000000E+000
1	66.31643529	1.897852E-011	3.188515E-012	0	0.000000E+000
1	66.31698819	3.188515E-012	1.897852E-011	1	0.000000E+000
1	66.32049767	1.897852E-011	3.188515E-012	0	0.000000E+000
1	66.32082578	3.188515E-012	1.897852E-011	1	0.000000E+000
1	66.32308340	1.897852E-011	3.188515E-012	0	0.000000E+000
1	66.32337431	3.188515E-012	1.897852E-011	1	0.000000E+000
1	66.32520842	1.897852E-011	3.188515E-012	0	0.000000E+000
1	66.34158478	3.188515E-012	1.897852E-011	1	0.000000E+000
1	66.34161802	1.897852E-011	3.188515E-012	0	0.000000E+000
1	66.34168391	3.188515E-012	1.897852E-011	1	0.000000E+000
1	66.34231505	1.897852E-011	3.188515E-012	0	0.000000E+000
1	66.43653309	3.188515E-012	1.897852E-011	1	0.000000E+000
1	66.43946347	1.897852E-011	3.188515E-012	0	0.000000E+000
1	66.44189827	3.188515E-012	1.897852E-011	1	0.000000E+000
1	66.44451613	1.897852E-011	3.188515E-012	0	0.000000E+000
1	66.44452373	3.188515E-012	1.897852E-011	1	0.000000E+000
1	66.45064219	1.897852E-011	3.188515E-012	0	0.000000E+000
1	66.45216284	3.188515E-012	1.897852E-011	1	0.000000E+000
1	66.45408789	1.897852E-011	3.188515E-012	0	0.000000E+000
1	66.73199736	2.987684E-012	1.877768E-011	1	0.000000E+000
1	66.73998033	1.877768E-011	2.987684E-012	0	0.000000E+000
1	66.74000855	2.987684E-012	1.877768E-011	1	0.000000E+000
1	66.74221959	1.877768E-011	2.987684E-012	0	0.000000E+000
1	66.74372950	2.987684E-012	1.877768E-011	1	0.000000E+000
1	66.74841145	1.877768E-011	2.987684E-012	0	0.000000E+000
1	66.74864279	2.987684E-012	1.877768E-011	1	0.000000E+000
1	66.74914332	1.877768E-011	2.987684E-012	0	0.000000E+000
1	66.74917767	2.987684E-012	1.877768E-011	1	0.000000E+000
1	66.75284514	1.877768E-011	2.987684E-012	0	0.000000E+000
1	66.75293212	2.987684E-012	1.877768E-011	1	0.000000E+000
1	66.75368550	1.877768E-011	2.987684E-012	0	0.000000E+000
1	66.75409117	2.987684E-012	1.877768E-011	1	0.000000E+000
1	66.75692871	1.877768E-011	2.987684E-012	0	0.000000E+000
1	66.76186475	2.987684E-012	1.877768E-011	1	0.000000E+000
1	66.76409140	1.877768E-011	2.987684E-012	0	0.000000E+000
1	66.76485638	2.987684E-012	1.877768E-011	1	0.000000E+000
1	66.77299903	1.877768E-011	2.987684E-012	0	0.000000E+000
1	66.77302433	2.987684E-012	1.877768E-011	1	0.000000E+000
1	66.77313811	1.877768E-011	2.987684E-012	0	0.000000E+000
1	66.77393736	2.987684E-012	1.877768E-011	1	0.000000E+000
1	66.78520652	1.877768E-011	2.987684E-012	0	0.000000E+000
1	66.95541710	2.912042E-012	1.870204E-011	1	0.000000E+000
1	66.95544352	1.870204E-011	2.912042E-012	0	0.000000E+000
1	66.95565656	2.912042E-012	1.870204E-011	1	0.000000E+000
1	66.95907517	1.870204E-011	2.912042E-012	0	0.000000E+000
1	66.96646313	2.912042E-012	1.870204E-011	1	0.000000E+000
1	66.97169350	1.870204E-011	2.912042E-012	0	0.000000E+000
1	66.97176567	2.912042E-012	1.870204E-011	1	0.000000E+000
1	66.97593858	1.870204E-011	2.912042E-012	0	0.000000E+000
1	66.97648927	2.912042E-012	1.870204E-011	1	0.000000E+000
1	66.97661674	1.870204E-011	2.912042E-012	0	0.000000E+000
1	66.97741478	2.912042E-012	1.870204E-011	1	0.000000E+000
1	66.97799995	1.870204E-011	2.912042E-012	0	0.000000E+000
1	66.99316810	2.912042E-012	1.870204E-011	1	0.000000E+000
1	66.99379223	1.870204E-011	2.912042E-012	0	0.000000E+000
1	66.99391344	2.912042E-012	1.870204E-011	1	0.000000E+000
1	66.99553531	1.870204E-011	2.912042E-012	0	0.000000E+000
1	66.99588641	2.912042E-012	1.870204E-011	1	0.000000E+000
1	67.00261634	1.870204E-011	2.912042E-012	0	0.000000E+000
1	67.00266604	2.912042E-012	1.870204E-011	1	0.000000E+000
1	67.00408933	1.870204E-011	2.912042E-012	0	0.000000E+000
1	67.00416166	2.912042E-012	1.870204E-011	1	0.000000E+000
1	67.01012661	1.870204E-011	2.912042E-012	0	0.000000E+000
1	67.01049664	2.912042E-012	1.870204E-011	1	0.000000E+000
1	67.01065994	1.870204E-011	2.912042E-012	0	0.000000E+000
1	67.08910518	2.912042E-012	1.870204E-011	1	0.000000E+000
1	67.09040510	1.870204E-011	2.912042E-012	0	0.000000E+000
1	67.09073753	2.912042E-012	1.870204E-011	1	0.000000E+000
1	67.09454511	1.870204E-011	2.912042E-012	0	0.000000E+000
1	67.09471137	2.912042E-012	1.870204E-011	1	0.000000E+000
1	67.10710987	1.870204E-011	2.912042E-012	0	0.000000E+000
1	67.11764910	2.912042E-012	1.870204E-011	1	0.000000E+000
1	67.12121611	1.870204E-011	2.912042E-012	0	0.000000E+000
1	67.12147751	2.912042E-012	1.870204E-011	1	0.000000E+000
1	67.13032896	1.870204E-011	2.912042E-012	0	0.000000E+000
1	67.13104659	2.912042E-012	1.870204E-011	1	0.000000E+000
1	67.15710973	1.870204E-011	2.912042E-012	0	0.000000E+000
1	67.15768093	2.912042E-012	1.870204E-011	1	0.000000E+000
1	67.16482374	1.870204E-011	2.912042E-012	0	0.000000E+000
1	67.16513040	2.912042E-012	1.870204E-011	1	0.000000E+000
1	67.16765637	1.870204E-011	2.912042E-012	0	0.000000E+000
1	67.16786623	2.912042E-012	1.870204E-011	1	0.000000E+000
1	67.16932615	1.870204E-011	2.912042E-012	0	0.000000E+000
1	67.16953041	2.912042E-012	1.870204E-011	1	0.000000E+000
1	67.17338303	1.870204E-011	2.912042E-012	0	0.000000E+000
1	67.17363674	2.912042E-012	1.870204E-011	1	0.000000E+000
1	67.17405530	1.870204E-011	2.912042E-012	0	0.000000E+000
1	67.17504784	2.912042E-012	1.870204E-011	1	0.000000E+000
1	67.17812546	1.870204E-011	2.912042E-012	0	0.000000E+000
1	67.17815231	2.912042E-012	1.870204E-011	1	0.000000E+000
1	67.18040315	1.870204E-011	2.912042E-012	0	0.000000E+000
1	67.20197053	2.912042E-012	1.870204E-011	1	0.000000E+000
1	67.20817487	1.870204E-011	2.912042E-012	0	0.000000E+000
1	67.20829596	2.912042E-012	1.870204E-011	1	0.000000E+000
1	67.21512027	1.870204E-011	2.912042E-012	0	0.000000E+000
1	67.27878201	2.912042E-012	1.870204E-011	1	0.000000E+000
1	67.27905761	1.870204E-011	2.912042E-012	0	0.000000E+000
1	67.28618271	2.912042E-012	1.870204E-011	1	0.000000E+000
1	67.28998045	1.870204E-011	2.912042E-012	0	0.000000E+000
1	67.29012317	2.912042E-012	1.870204E-011	1	0.000000E+000
1	67.29032017	1.870204E-011	2.912042E-012	0	0.000000E+000
1	67.29084606	2.912042E-012	1.870204E-011	1	0.000000E+000
1	67.29955342	1.870204E-011	2.912042E-012	0	0.000000E+000
1	67.99207836	2.871853E-012	1.866185E-011	1	0.000000E+000
1	67.99662673	1.866185E-011	2.871853E-012	0	0.000000E+000
1	67.99670654	2.871853E-012	1.866185E-011	1	0.000000E+000
1	68.00165846	1.866185E-011	2.871853E-012	0	0.000000E+000
1	68.00183033	2.871853E-012	1.866185E-011	1	0.000000E+000
1	68.00302939	1.866185E-011	2.871853E-012	0	0.000000E+000
1	68.00307725	2.871853E-012	1.866185E-011	1	0.000000E+000
1	68.00369884	1.866185E-011	2.871853E-012	0	0.000000E+000
1	68.01298465	2.871853E-012	1.866185E-011	1	0.000000E+000
1	68.01465186	1.866185E-011	2.871853E-012	0	0.000000E+000
1	68.19152178	2.899607E-012	1.868961E-011	1	0.000000E+000
1	68.19374406	1.868961E-011	2.899607E-012	0	0.000000E+000
1	68.19377178	2.899607E-012	1.868961E-011	1	0.000000E+000
1	68.19447698	1.868961E-011	2.899607E-012	0	0.000000E+000
1	68.19449214	2.899607E-012	1.868961E-011	1	0.000000E+000
1	68.19639344	1.868961E-011	2.899607E-012	0	0.000000E+000
1	68.19642203	2.899607E-012	1.868961E-011	1	0.000000E+000
1	68.19931691	1.868961E-011	2.899607E-012	0	0.000000E+000
1	68.19937260	2.899607E-012	1.868961E-011	1	0.000000E+000
1	68.20186034	1.868961E-011	2.899607E-012	0	0.000000E+000
1	68.20189585	2.899607E-012	1.868961E-011	1	0.000000E+000
1	68.20318536	1.868961E-011	2.899607E-012	0	0.000000E+000
1	68.23063825	2.899607E-012	1.868961E-011	1	0.000000E+000
1	68.23064469	1.868961E-011	2.899607E-012	0	0.000000E+000
1	68.23071962	2.899607E-012	1.868961E-011	1	0.000000E+000
1	68.23389225	1.868961E-011	2.899607E-012	0	0.000000E+000
1	68.23504695	2.899607E-012	1.868961E-011	1	0.000000E+000
1	68.24289658	1.868961E-011	2.899607E-012	0	0.000000E+000
1	68.24351855	2.899607E-012	1.868961E-011	1	0.000000E+000
1	68.24388325	1.868961E-011	2.899607E-012	0	0.000000E+000
1	68.24389713	2.899607E-012	1.868961E-011	1	0.000000E+000
1	68.24502095	1.868961E-011	2.899607E-012	0	0.000000E+000
1	68.24514321	2.899607E-012	1.868961E-011	1	0.000000E+000
1	68.24527870	1.868961E-011	2.899607E-012	0	0.000000E+000
1	68.24572441	2.899607E-012	1.868961E-011	1	0.000000E+000
1	68.25451191	1.868961E-011	2.899607E-012	0	0.000000E+000
1	68.25454695	2.899607E-012	1.868961E-011	1	0.000000E+000
1	68.25478556	1.868961E-011	2.899607E-012	0	0.000000E+000
1	68.30312461	2.899607E-012	1.868961E-011	1	0.000000E+000
1	68.30516647	1.868961E-011	2.899607E-012	0	0.000000E+000
1	68.52000626	3.043197E-012	1.883320E-011	1	0.000000E+000
1	68.52587814	1.883320E-011	3.043197E-012	0	0.000000E+000
1	68.52816024	3.043197E-012	1.883320E-011	1	0.000000E+000
1	68.53094819	1.883320E-011	3.043197E-012	0	0.000000E+000
1	68.53153923	3.043197E-012	1.883320E-011	1	0.000000E+000
1	68.53541702	1.883320E-011	3.043197E-012	0	0.000000E+000
1	68.53547217	3.043197E-012	1.883320E-011	1	0.000000E+000
1	68.53594201	1.883320E-011	3.043197E-012	0	0.000000E+000
1	68.53652278	3.043197E-012	1.883320E-011	1	0.000000E+000
1	68.54155407	1.883320E-011	3.043197E-012	0	0.000000E+000
1	68.54157492	3.043197E-012	1.883320E-011	1	0.000000E+000
1	68.54595064	1.883320E-011	3.043197E-012	0	0.000000E+000
1	68.54667541	3.043197E-012	1.883320E-011	1	0.000000E+000
1	68.56115528	1.883320E-011	3.043197E-012	0	0.000000E+000
1	70.30956802	2.862707E-012	1.865271E-011	1	0.000000E+000
1	70.31941180	1.865271E-011	2.862707E-012	0	0.000000E+000
1	70.32022968	2.862707E-012	1.865271E-011	1	0.000000E+000
1	70.32239085	1.865271E-011	2.862707E-012	0	0.000000E+000
1	70.32267189	2.862707E-012	1.865271E-011	1	0.000000E+000
1	70.32294313	1.865271E-011	2.862707E-012	0	0.000000E+000
1	70.32570926	2.862707E-012	1.865271E-011	1	0.000000E+000
1	70.32701871	1.865271E-011	2.862707E-012	0	0.000000E+000
1	70.35791282	2.862707E-012	1.865271E-011	1	0.000000E+000
1	70.36648103	1.865271E-011	2.862707E-012	0	0.000000E+000
1	70.36691762	2.862707E-012	1.865271E-011	1	0.000000E+000
1	70.37130904	1.865271E-011	2.862707E-012	0	0.000000E+000
1	70.37151326	2.862707E-012	1.865271E-011	1	0.000000E+000
1	70.38617696	1.865271E-011	2.862707E-012	0	0.000000E+000
1	70.38645669	2.862707E-012	1.865271E-011	1	0.000000E+000
1	70.38981803	1.865271E-011	2.862707E-012	0	0.000000E+000
1	70.38991117	2.862707E-012	1.865271E-011	1	0.000000E+000
1	70.39157505	1.865271E-011	2.862707E-012	0	0.000000E+000
1	70.39619667	2.862707E-012	1.865271E-011	1	0.000000E+000
1	70.39886164	1.865271E-011	2.862707E-012	0	0.000000E+000
1	70.39983412	2.862707E-012	1.865271E-011	1	0.000000E+000
1	70.40004197	1.865271E-011	2.862707E-012	0	0.000000E+000
1	70.42107151	2.862707E-012	1.865271E-011	1	0.000000E+000
1	70.42411181	1.865271E-011	2.862707E-012	0	0.000000E+000
1	70.47861324	2.862707E-012	1.865271E-011	1	0.000000E+000
1	70.48074790	1.865271E-011	2.862707E-012	0	0.000000E+000
1	70.52858960	2.862707E-012	1.865271E-011	1	0.000000E+000
1	70.53069139	1.865271E-011	2.862707E-012	0	0.000000E+000
1	70.53085007	2.862707E-012	1.865271E-011	1	0.000000E+000
1	70.53479120	1.865271E-011	2.862707E-012	0	0.000000E+000
1	70.56305942	2.862707E-012	1.865271E-011	1	0.000000E+000
1	70.56737834	1.865271E-011	2.862707E-012	0	0.000000E+000
1	70.56756180	2.862707E-012	1.865271E-011	1	0.000000E+000
1	70.56893174	1.865271E-011	2.862707E-012	0	0.000000E+000
1	70.57279337	2.862707E-012	1.865271E-011	1	0.000000E+000
1	70.57654616	1.865271E-011	2.862707E-012	0	0.000000E+000
1	70.57714957	2.862707E-012	1.865271E-011	1	0.000000E+000
1	70.57760216	1.865271E-011	2.862707E-012	0	0.000000E+000
1	70.68659421	2.817854E-012	1.860785E-011	1	0.000000E+000
1	70.68913046	1.860785E-011	2.817854E-012	0	0.000000E+000
1	70.68916131	2.817854E-012	1.860785E-011	1	0.000000E+000
1	70.69019994	1.860785E-011	2.817854E-012	0	0.000000E+000
1	70.69830501	2.817854E-012	1.860785E-011	1	0.000000E+000
1	70.70244972	1.860785E-011	2.817854E-012	0	0.000000E+000
1	70.70248483	2.817854E-012	1.860785E-011	1	0.000000E+000
1	70.70443113	1.860785E-011	2.817854E-012	0	0.000000E+000
1	70.70449412	2.817854E-012	1.860785E-011	1	0.000000E+000
1	70.70919211	1.860785E-011	2.817854E-012	0	0.000000E+000
1	70.74241975	2.817854E-012	1.860785E-011	1	0.000000E+000
1	70.74715167	1.860785E-011	2.817854E-012	0	0.000000E+000
1	70.74780918	2.817854E-012	1.860785E-011	1	0.000000E+000
1	70.74784623	1.860785E-011	2.817854E-012	0	0.000000E+000
1	70.74799623	2.817854E-012	1.860785E-011	1	0.000000E+000
1	70.74862540	1.860785E-011	2.817854E-012	0	0.000000E+000
1	70.74867976	2.817854E-012	1.860785E-011	1	0.000000E+000
1	70.75366795	1.860785E-011	2.817854E-012	0	0.000000E+000
1	70.75369297	2.817854E-012	1.860785E-011	1	0.000000E+000
1	70.76871565	1.860785E-011	2.817854E-012	0	0.000000E+000
1	70.76877513	2.817854E-012	1.860785E-011	1	0.000000E+000
1	70.76947746	1.860785E-011	2.817854E-012	0	0.000000E+000
1	70.76954433	2.817854E-012	1.860785E-011	1	0.000000E+000
1	70.77010308	1.860785E-011	2.817854E-012	0	0.000000E+000
1	70.80509628	2.817854E-012	1.860785E-011	1	0.000000E+000
1	70.80539881	1.860785E-011	2.817854E-012	0	0.000000E+000
1	70.80551648	2.817854E-012	1.860785E-011	1	0.000000E+000
1	70.81221234	1.860785E-011	2.817854E-012	0	0.000000E+000
1	70.81222648	2.817854E-012	1.860785E-011	1	0.000000E+000
1	70.81274580	1.860785E-011	2.817854E-012	0	0.000000E+000
1	71.70999050	3.155188E-012	1.894519E-011	1	0.000000E+000
1	71.71016151	1.894519E-011	3.155188E-012	0	0.000000E+000
1	71.71155885	3.155188E-012	1.894519E-011	1	0.000000E+000
1	71.71178306	1.894519E-011	3.155188E-012	0	0.000000E+000
1	71.71186433	3.155188E-012	1.894519E-011	1	0.000000E+000
1	71.71555028	1.894519E-011	3.155188E-012	0	0.000000E+000
1	71.71579406	3.155188E-012	1.894519E-011	1	0.000000E+000
1	71.71603001	1.894519E-011	3.155188E-012	0	0.000000E+000
1	71.71700411	3.155188E-012	1.894519E-011	1	0.000000E+000
1	71.71770825	1.894519E-011	3.155188E-012	0	0.000000E+000
1	71.71774387	3.155188E-012	1.894519E-011	1	0.000000E+000
1	71.71777922	1.894519E-011	3.155188E-012	0	0.000000E+000
1	71.71840826	3.155188E-012	1.894519E-011	1	0.000000E+000
1	71.72075912	1.894519E-011	3.155188E-012	0	0.000000E+000
1	71.72245560	3.155188E-012	1.894519E-011	1	0.000000E+000
1	71.72550749	1.894519E-011	3.155188E-012	0	0.000000E+000
1	71.73368246	3.155188E-012	1.894519E-011	1	0.000000E+000
1	71.73401640	1.894519E-011	3.155188E-012	0	0.000000E+000
1	71.73507411	3.155188E-012	1.894519E-011	1	0.000000E+000
1	71.73583753	1.894519E-011	3.155188E-012	0	0.000000E+000
1	71.73601629	3.155188E-012	1.894519E-011	1	0.000000E+000
1	71.73660699	1.894519E-011	3.155188E-012	0	0.000000E+000
1	71.73680349	3.155188E-012	1.894519E-011	1	0.000000E+000
1	71.73744665	1.894519E-011	3.155188E-012	0	0.000000E+000
1	71.73784628	3.155188E-012	1.894519E-011	1	0.000000E+000
1	71.73965941	1.894519E-011	3.155188E-012	0	0.000000E+000
1	71.74029409	3.155188E-012	1.894519E-011	1	0.000000E+000
1	71.74126769	1.894519E-011	3.155188E-012	0	0.000000E+000
1	71.74127290	3.155188E-012	1.894519E-011	1	0.000000E+000
1	71.74173129	1.894519E-011	3.155188E-012	0	0.000000E+000
1	71.74185769	3.155188E-012	1.894519E-011	1	0.000000E+000
1	71.74193305	1.894519E-011	3.155188E-012	0	0.000000E+000
1	71.74552452	3.155188E-012	1.894519E-011	1	0.000000E+000
1	71.74756041	1.894519E-011	3.155188E-012	0	0.000000E+000
1	71.74766396	3.155188E-012	1.894519E-011	1	0.000000E+000
1	71.74877645	1.894519E-011	3.155188E-012	0	0.000000E+000
1	71.74889706	3.155188E-012	1.894519E-011	1	0.000000E+000
1	71.75108220	1.894519E-011	3.155188E-012	0	0.000000E+000
1	71.75118214	3.155188E-012	1.894519E-011	1	0.000000E+000
1	71.75152075	1.894519E-011	3.155188E-012	0	0.000000E+000
1	71.75180534	3.155188E-012	1.894519E-011	1	0.000000E+000
1	71.75215945	1.894519E-011	3.155188E-012	0	0.000000E+000
1	71.75322838	3.155188E-012	1.894519E-011	1	0.000000E+000
1	71.75620932	1.894519E-011	3.155188E-012	0	0.000000E+000
1	71.75737731	3.155188E-012	1.894519E-011	1	0.000000E+000
1	71.76104880	1.894519E-011	3.155188E-012	0	0.000000E+000
1	71.76115907	3.155188E-012	1.894519E-011	1	0.000000E+000
1	71.76321633	1.894519E-011	3.155188E-012	0	0.000000E+000
1	71.78346146	3.155188E-012	1.894519E-011	1	0.000000E+000
1	71.78476903	1.894519E-011	3.155188E-012	0	0.000000E+000
1	72.29367133	3.072352E-012	1.886235E-011	1	0.000000E+000
1	72.29513319	1.886235E-011	3.072352E-012	0	0.000000E+000
1	72.29514324	3.072352E-012	1.886235E-011	1	0.000000E+000
1	72.29800363	1.886235E-011	3.072352E-012	0	0.000000E+000
1	72.31744696	3.072352E-012	1.886235E-011	1	0.000000E+000
1	72.31917516	1.886235E-011	3.072352E-012	0	0.000000E+000
1	72.31927024	3.072352E-012	1.886235E-011	1	0.000000E+000
1	72.32541967	1.886235E-011	3.072352E-012	0	0.000000E+000
1	72.32551588	3.072352E-012	1.886235E-011	1	0.000000E+000
1	72.33449438	1.886235E-011	3.072352E-012	0	0.000000E+000
1	72.33459670	3.072352E-012	1.886235E-011	1	0.000000E+000
1	72.33500924	1.886235E-011	3.072352E-012	0	0.000000E+000
1	72.33506562	3.072352E-012	1.886235E-011	1	0.000000E+000
1	72.36213395	1.886235E-011	3.072352E-012	0	0.000000E+000
1	72.37973975	3.072352E-012	1.886235E-011	1	0.000000E+000
1	72.37976562	1.886235E-011	3.072352E-012	0	0.000000E+000
1	72.37978774	3.072352E-012	1.886235E-011	1	0.000000E+000
1	72.38199434	1.886235E-011	3.072352E-012	0	0.000000E+000
1	72.38202723	3.072352E-012	1.886235E-011	1	0.000000E+000
1	72.38897237	1.886235E-011	3.072352E-012	0	0.000000E+000
1	72.39818576	3.072352E-012	1.886235E-011	1	0.000000E+000
1	72.40303872	1.886235E-011	3.072352E-012	0	0.000000E+000
1	72.40324080	3.072352E-012	1.886235E-011	1	0.000000E+000
1	72.41842059	1.886235E-011	3.072352E-012	0	0.000000E+000
1	72.43516907	3.072352E-012	1.886235E-011	1	0.000000E+000
1	72.43692941	1.886235E-011	3.072352E-012	0	0.000000E+000
1	72.43709991	3.072352E-012	1.886235E-011	1	0.000000E+000
1	72.44099984	1.886235E-011	3.072352E-012	0	0.000000E+000
1	72.44103921	3.072352E-012	1.886235E-011	1	0.000000E+000
1	72.44895056	1.886235E-011	3.072352E-012	0	0.000000E+000
1	72.44931952	3.072352E-012	1.886235E-011	1	0.000000E+000
1	72.44936803	1.886235E-011	3.072352E-012	0	0.000000E+000
1	72.44956851	3.072352E-012	1.886235E-011	1	0.000000E+000
1	72.45113779	1.886235E-011	3.072352E-012	0	0.000000E+000
1	72.45161655	3.072352E-012	1.886235E-011	1	0.000000E+000
1	72.45592466	1.886235E-011	3.072352E-012	0	0.000000E+000
1	72.45633258	3.072352E-012	1.886235E-011	1	0.000000E+000
1	72.46252557	1.886235E-011	3.072352E-012	0	0.000000E+000
1	72.46301657	3.072352E-012	1.886235E-011	1	0.000000E+000
1	72.46312524	1.886235E-011	3.072352E-012	0	0.000000E+000
1	72.47225753	3.072352E-012	1.886235E-011	1	0.000000E+000
1	72.48258240	1.886235E-011	3.072352E-012	0	0.000000E+000
1	72.48281831	3.072352E-012	1.886235E-011	1	0.000000E+000
1	72.48366551	1.886235E-011	3.072352E-012	0	0.000000E+000
1	72.48388316	3.072352E-012	1.886235E-011	1	0.000000E+000
1	72.48695530	1.886235E-011	3.072352E-012	0	0.000000E+000
1	72.48726189	3.072352E-012	1.886235E-011	1	0.000000E+000
1	72.48747555	1.886235E-011	3.072352E-012	0	0.000000E+000
1	72.50458203	3.072352E-012	1.886235E-011	1	0.000000E+000
1	72.50675344	1.886235E-011	3.072352E-012	0	0.000000E+000
1	72.50910029	3.072352E-012	1.886235E-011	1	0.000000E+000
1	72.51233624	1.886235E-011	3.072352E-012	0	0.000000E+000
1	72.87088580	2.991687E-012	1.878169E-011	1	0.000000E+000
1	72.87815579	1.878169E-011	2.991687E-012	0	0.000000E+000
1	72.87816364	2.991687E-012	1.878169E-011	1	0.000000E+000
1	72.87949171	1.878169E-011	2.991687E-012	0	0.000000E+000
1	72.88113663	2.991687E-012	1.878169E-011	1	0.000000E+000
1	72.88140268	1.878169E-011	2.991687E-012	0	0.000000E+000
1	72.88203492	2.991687E-012	1.878169E-011	1	0.000000E+000
1	72.89391793	1.878169E-011	2.991687E-012	0	0.000000E+000
1	72.89529425	2.991687E-012	1.878169E-011	1	0.000000E+000
1	72.90228640	1.878169E-011	2.991687E-012	0	0.000000E+000
1	72.90235578	2.991687E-012	1.878169E-011	1	0.000000E+000
1	72.90244433	1.878169E-011	2.991687E-012	0	0.000000E+000
1	72.90302125	2.991687E-012	1.878169E-011	1	0.000000E+000
1	72.90389133	1.878169E-011	2.991687E-012	0	0.000000E+000
1	72.90513568	2.991687E-012	1.878169E-011	1	0.000000E+000
1	72.90521832	1.878169E-011	2.991687E-012	0	0.000000E+000
1	72.90535331	2.991687E-012	1.878169E-011	1	0.000000E+000
1	72.90538379	1.878169E-011	2.991687E-012	0	0.000000E+000
1	72.90635328	2.991687E-012	1.878169E-011	1	0.000000E+000
1	72.90636585	1.878169E-011	2.991687E-012	0	0.000000E+000
1	72.91509384	2.991687E-012	1.878169E-011	1	0.000000E+000
1	72.91762822	1.878169E-011	2.991687E-012	0	0.000000E+000
1	72.91766177	2.991687E-012	1.878169E-011	1	0.000000E+000
1	72.91874916	1.878169E-011	2.991687E-012	0	0.000000E+000
1	72.91913243	2.991687E-012	1.878169E-011	1	0.000000E+000
1	72.91941319	1.878169E-011	2.991687E-012	0	0.000000E+000
1	72.91988733	2.991687E-012	1.878169E-011	1	0.000000E+000
1	72.92138038	1.878169E-011	2.991687E-012	0	0.000000E+000
1	72.92276761	2.991687E-012	1.878169E-011	1	0.000000E+000
1	72.92469085	1.878169E-011	2.991687E-012	0	0.000000E+000
1	72.95870077	2.991687E-012	1.878169E-011	1	0.000000E+000
1	72.95875887	1.878169E-011	2.991687E-012	0	0.000000E+000
1	72.95880082	2.991687E-012	1.878169E-011	1	0.000000E+000
1	72.96243971	1.878169E-011	2.991687E-012	0	0.000000E+000
1	72.96245221	2.991687E-012	1.878169E-011	1	0.000000E+000
1	72.96535770	1.878169E-011	2.991687E-012	0	0.000000E+000
1	72.96544354	2.991687E-012	1.878169E-011	1	0.000000E+000
1	72.96788554	1.878169E-011	2.991687E-012	0	0.000000E+000
1	72.96789752	2.991687E-012	1.878169E-011	1	0.000000E+000
1	72.97279436	1.878169E-011	2.991687E-012	0	0.000000E+000
1	72.97283075	2.991687E-012	1.878169E-011	1	0.000000E+000
1	72.97393895	1.878169E-011	2.991687E-012	0	0.000000E+000
1	72.97483803	2.991687E-012	1.878169E-011	1	0.000000E+000
1	72.97916076	1.878169E-011	2.991687E-012	0	0.000000E+000
1	72.99107119	2.991687E-012	1.878169E-011	1	0.000000E+000
1	72.99314053	1.878169E-011	2.991687E-012	0	0.000000E+000
1	72.99317940	2.991687E-012	1.878169E-011	1	0.000000E+000
1	72.99579240	1.878169E-011	2.991687E-012	0	0.000000E+000
1	72.99580342	2.991687E-012	1.878169E-011	1	0.000000E+000
1	72.99911352	1.878169E-011	2.991687E-012	0	0.000000E+000
1	72.99915040	2.991687E-012	1.878169E-011	1	0.000000E+000
1	73.00766751	1.878169E-011	2.991687E-012	0	0.000000E+000
1	73.00782279	2.991687E-012	1.878169E-011	1	0.000000E+000
1	73.01012578	1.878169E-011	2.991687E-012	0	0.000000E+000
1	73.01019301	2.991687E-012	1.878169E-011	1	0.000000E+000
1	73.01658296	1.878169E-011	2.991687E-012	0	0.000000E+000
1	73.01737961	2.991687E-012	1.878169E-011	1	0.000000E+000
1	73.02245469	1.878169E-011	2.991687E-012	0	0.000000E+000
1	73.02690927	2.991687E-012	1.878169E-011	1	0.000000E+000
1	73.03219568	1.878169E-011	2.991687E-012	0	0.000000E+000
1	73.03242971	2.991687E-012	1.878169E-011	1	0.000000E+000
1	73.03640423	1.878169E-011	2.991687E-012	0	0.000000E+000
1	73.03676836	2.991687E-012	1.878169E-011	1	0.000000E+000
1	73.03978760	1.878169E-011	2.991687E-012	0	0.000000E+000
1	73.04103357	2.991687E-012	1.878169E-011	1	0.000000E+000
1	73.04333773	1.878169E-011	2.991687E-012	0	0.000000E+000
1	73.04358439	2.991687E-012	1.878169E-011	1	0.000000E+000
1	73.04500465	1.878169E-011	2.991687E-012	0	0.000000E+000
1	73.04577684	2.991687E-012	1.878169E-011	1	0.000000E+000
1	73.04579821	1.878169E-011	2.991687E-012	0	0.000000E+000
1	73.04639238	2.991687E-012	1.878169E-011	1	0.000000E+000
1	73.04649326	1.878169E-011	2.991687E-012	0	0.000000E+000
1	74.07465077	2.999831E-012	1.878983E-011	1	0.000000E+000
1	74.08233661	1.878983E-011	2.999831E-012	0	0.000000E+000
1	74.08308603	2.999831E-012	1.878983E-011	1	0.000000E+000
1	74.08435793	1.878983E-011	2.999831E-012	0	0.000000E+000
1	74.08456895	2.999831E-012	1.878983E-011	1	0.000000E+000
1	74.08828313	1.878983E-011	2.999831E-012	0	0.000000E+000
1	74.08837601	2.999831E-012	1.878983E-011	1	0.000000E+000
1	74.09321786	1.878983E-011	2.999831E-012	0	0.000000E+000
1	74.09322728	2.999831E-012	1.878983E-011	1	0.000000E+000
1	74.09407227	1.878983E-011	2.999831E-012	0	0.000000E+000
1	74.09419720	2.999831E-012	1.878983E-011	1	0.000000E+000
1	74.09533561	1.878983E-011	2.999831E-012	0	0.000000E+000
1	74.09594485	2.999831E-012	1.878983E-011	1	0.000000E+000
1	74.10032470	1.878983E-011	2.999831E-012	0	0.000000E+000
1	74.10056838	2.999831E-012	1.878983E-011	1	0.000000E+000
1	74.10187854	1.878983E-011	2.999831E-012	0	0.000000E+000
1	74.10190063	2.999831E-012	1.878983E-011	1	0.000000E+000
1	74.10550839	1.878983E-011	2.999831E-012	0	0.000000E+000
1	74.10606631	2.999831E-012	1.878983E-011	1	0.000000E+000
1	74.10746063	1.878983E-011	2.999831E-012	0	0.000000E+000
1	74.10800696	2.999831E-012	1.878983E-011	1	0.000000E+000
1	74.10806330	1.878983E-011	2.999831E-012	0	0.000000E+000
1	74.10808297	2.999831E-012	1.878983E-011	1	0.000000E+000
1	74.11078917	1.878983E-011	2.999831E-012	0	0.000000E+000
1	74.11087774	2.999831E-012	1.878983E-011	1	0.000000E+000
1	74.11224851	1.878983E-011	2.999831E-012	0	0.000000E+000
1	74.18532525	2.999831E-012	1.878983E-011	1	0.000000E+000
1	74.18687393	1.878983E-011	2.999831E-012	0	0.000000E+000
1	74.18690819	2.999831E-012	1.878983E-011	1	0.000000E+000
1	74.19703114	1.878983E-011	2.999831E-012	0	0.000000E+000
1	74.19727986	2.999831E-012	1.878983E-011	1	0.000000E+000
1	74.19742218	1.878983E-011	2.999831E-012	0	0.000000E+000
1	74.19746332	2.999831E-012	1.878983E-011	1	0.000000E+000
1	74.19760827	1.878983E-011	2.999831E-012	0	0.000000E+000
1	74.19869836	2.999831E-012	1.878983E-011	1	0.000000E+000
1	74.20189986	1.878983E-011	2.999831E-012	0	0.000000E+000
1	74.20208513	2.999831E-012	1.878983E-011	1	0.000000E+000
1	74.20322453	1.878983E-011	2.999831E-012	0	0.000000E+000
1	74.20331033	2.999831E-012	1.878983E-011	1	0.000000E+000
1	74.20547911	1.878983E-011	2.999831E-012	0	0.000000E+000
1	74.25237060	2.999831E-012	1.878983E-011	1	0.000000E+000
1	74.25497961	1.878983E-011	2.999831E-012	0	0.000000E+000
1	74.25612999	2.999831E-012	1.878983E-011	1	0.000000E+000
1	74.25648097	1.878983E-011	2.999831E-012	0	0.000000E+000
1	74.25655926	2.999831E-012	1.878983E-011	1	0.000000E+000
1	74.25769228	1.878983E-011	2.999831E-012	0	0.000000E+000
1	74.25813254	2.999831E-012	1.878983E-011	1	0.000000E+000
1	74.25925148	1.878983E-011	2.999831E-012	0	0.000000E+000
1	74.25939727	2.999831E-012	1.878983E-011	1	0.000000E+000
1	74.26066749	1.878983E-011	2.999831E-012	0	0.000000E+000
1	74.26069895	2.999831E-012	1.878983E-011	1	0.000000E+000
1	74.26229227	1.878983E-011	2.999831E-012	0	0.000000E+000
1	74.26295741	2.999831E-012	1.878983E-011	1	0.000000E+000
1	74.27359577	1.878983E-011	2.999831E-012	0	0.000000E+000
1	74.27393128	2.999831E-012	1.878983E-011	1	0.000000E+000
1	74.27748805	1.878983E-011	2.999831E-012	0	0.000000E+000
1	74.27750064	2.999831E-012	1.878983E-011	1	0.000000E+000
1	74.27765883	1.878983E-011	2.999831E-012	0	0.000000E+000
1	74.30994647	2.999831E-012	1.878983E-011	1	0.000000E+000
1	74.31008276	1.878983E-011	2.999831E-012	0	0.000000E+000
1	74.35413022	2.999831E-012	1.878983E-011	1	0.000000E+000
1	74.35472518	1.878983E-011	2.999831E-012	0	0.000000E+000
1	74.35494991	2.999831E-012	1.878983E-011	1	0.000000E+000
1	74.35524510	1.878983E-011	2.999831E-012	0	0.000000E+000
1	75.20194494	3.009421E-012	1.879942E-011	1	0.000000E+000
1	75.20196698	1.879942E-011	3.009421E-012	0	0.000000E+000
1	75.20232770	3.009421E-012	1.879942E-011	1	0.000000E+000
1	75.20376787	1.879942E-011	3.009421E-012	0	0.000000E+000
1	75.20380416	3.009421E-012	1.879942E-011	1	0.000000E+000
1	75.20564631	1.879942E-011	3.009421E-012	0	0.000000E+000
1	75.20658912	3.009421E-012	1.879942E-011	1	0.000000E+000
1	75.20733653	1.879942E-011	3.009421E-012	0	0.000000E+000
1	75.23717795	3.009421E-012	1.879942E-011	1	0.000000E+000
1	75.23723193	1.879942E-011	3.009421E-012	0	0.000000E+000
1	75.23733400	3.009421E-012	1.879942E-011	1	0.000000E+000
1	75.23989647	1.879942E-011	3.009421E-012	0	0.000000E+000
1	75.23995708	3.009421E-012	1.879942E-011	1	0.000000E+000
1	75.24149727	1.879942E-011	3.009421E-012	0	0.000000E+000
1	75.24174056	3.009421E-012	1.879942E-011	1	0.000000E+000
1	75.24335224	1.879942E-011	3.009421E-012	0	0.000000E+000
1	75.24359670	3.009421E-012	1.879942E-011	1	0.000000E+000
1	75.24777120	1.879942E-011	3.009421E-012	0	0.000000E+000
1	75.24808607	3.009421E-012	1.879942E-011	1	0.000000E+000
1	75.25159636	1.879942E-011	3.009421E-012	0	0.000000E+000
1	75.94475309	2.814433E-012	1.860443E-011	1	0.000000E+000
1	75.96788640	1.860443E-011	2.814433E-012	0	0.000000E+000
1	75.96790588	2.814433E-012	1.860443E-011	1	0.000000E+000
1	75.96926317	1.860443E-011	2.814433E-012	0	0.000000E+000
1	75.96966233	2.814433E-012	1.860443E-011	1	0.000000E+000
1	75.97164726	1.860443E-011	2.814433E-012	0	0.000000E+000
1	75.97198495	2.814433E-012	1.860443E-011	1	0.000000E+000
1	75.97391991	1.860443E-011	2.814433E-012	0	0.000000E+000
1	75.98489804	2.814433E-012	1.860443E-011	1	0.000000E+000
1	75.99444451	1.860443E-011	2.814433E-012	0	0.000000E+000
1	75.99542593	2.814433E-012	1.860443E-011	1	0.000000E+000
1	75.99878139	1.860443E-011	2.814433E-012	0	0.000000E+000
1	75.99881397	2.814433E-012	1.860443E-011	1	0.000000E+000
1	75.99939027	1.860443E-011	2.814433E-012	0	0.000000E+000
1	75.99957405	2.814433E-012	1.860443E-011	1	0.000000E+000
1	76.00074029	1.860443E-011	2.814433E-012	0	0.000000E+000
1	76.00089322	2.814433E-012	1.860443E-011	1	0.000000E+000
1	76.00252032	1.860443E-011	2.814433E-012	0	0.000000E+000
1	76.00322528	2.814433E-012	1.860443E-011	1	0.000000E+000
1	76.00451566	1.860443E-011	2.814433E-012	0	0.000000E+000
1	76.00465503	2.814433E-012	1.860443E-011	1	0.000000E+000
1	76.00698816	1.860443E-011	2.814433E-012	0	0.000000E+000
1	76.03174217	2.814433E-012	1.860443E-011	1	0.000000E+000
1	76.03663915	1.860443E-011	2.814433E-012	0	0.000000E+000
1	76.03665926	2.814433E-012	1.860443E-011	1	0.000000E+000
1	76.04351049	1.860443E-011	2.814433E-012	0	0.000000E+000
1	76.07671648	2.814433E-012	1.860443E-011	1	0.000000E+000
1	76.08155483	1.860443E-011	2.814433E-012	0	0.000000E+000
1	76.08164431	2.814433E-012	1.860443E-011	1	0.000000E+000
1	76.08407949	1.860443E-011	2.814433E-012	0	0.000000E+000
1	76.08413128	2.814433E-012	1.860443E-011	1	0.000000E+000
1	76.08925291	1.860443E-011	2.814433E-012	0	0.000000E+000
1	76.08950781	2.814433E-012	1.860443E-011	1	0.000000E+000
1	76.09999284	1.860443E-011	2.814433E-012	0	0.000000E+000
1	76.10005895	2.814433E-012	1.860443E-011	1	0.000000E+000
1	76.10107930	1.860443E-011	2.814433E-012	0	0.000000E+000
1	76.10138035	2.814433E-012	1.860443E-011	1	0.000000E+000
1	76.10463605	1.860443E-011	2.814433E-012	0	0.000000E+000
1	76.10490429	2.814433E-012	1.860443E-011	1	0.000000E+000
1	76.10600547	1.860443E-011	2.814433E-012	0	0.000000E+000
1	76.22957502	2.964724E-012	1.875472E-011	1	0.000000E+000
1	76.23390614	1.875472E-011	2.964724E-012	0	0.000000E+000
1	76.23430231	2.964724E-012	1.875472E-011	1	0.000000E+000
1	76.24082631	1.875472E-011	2.964724E-012	0	0.000000E+000
1	76.24123616	2.964724E-012	1.875472E-011	1	0.000000E+000
1	76.24498140	1.875472E-011	2.964724E-012	0	0.000000E+000
1	76.24500039	2.964724E-012	1.875472E-011	1	0.000000E+000
1	76.24635161	1.875472E-011	2.964724E-012	0	0.000000E+000
1	76.24681434	2.964724E-012	1.875472E-011	1	0.000000E+000
1	76.24737732	1.875472E-011	2.964724E-012	0	0.000000E+000
1	76.93505702	3.128273E-012	1.891827E-011	1	0.000000E+000
1	76.93567477	1.891827E-011	3.128273E-012	0	0.000000E+000
1	76.93779577	3.128273E-012	1.891827E-011	1	0.000000E+000
1	76.94165627	1.891827E-011	3.128273E-012	0	0.000000E+000
1	76.94167136	3.128273E-012	1.891827E-011	1	0.000000E+000
1	76.94519601	1.891827E-011	3.128273E-012	0	0.000000E+000
1	76.94520941	3.128273E-012	1.891827E-011	1	0.000000E+000
1	76.94863064	1.891827E-011	3.128273E-012	0	0.000000E+000
1	76.94901082	3.128273E-012	1.891827E-011	1	0.000000E+000
1	76.95314291	1.891827E-011	3.128273E-012	0	0.000000E+000
1	76.95347863	3.128273E-012	1.891827E-011	1	0.000000E+000
1	76.95715086	1.891827E-011	3.128273E-012	0	0.000000E+000
1	76.95764265	3.128273E-012	1.891827E-011	1	0.000000E+000
1	76.95865208	1.891827E-011	3.128273E-012	0	0.000000E+000
1	76.95869160	3.128273E-012	1.891827E-011	1	0.000000E+000
1	76.95913609	1.891827E-011	3.128273E-012	0	0.000000E+000
1	76.95929576	3.128273E-012	1.891827E-011	1	0.000000E+000
1	76.95979586	1.891827E-011	3.128273E-012	0	0.000000E+000
1	76.95983202	3.128273E-012	1.891827E-011	1	0.000000E+000
1	76.95985686	1.891827E-011	3.128273E-012	0	0.000000E+000
1	77.70880842	2.941234E-012	1.873123E-011	1	0.000000E+000
1	77.71368862	1.873123E-011	2.941234E-012	0	0.000000E+000
1	77.71372422	2.941234E-012	1.873123E-011	1	0.000000E+000
1	77.71399496	1.873123E-011	2.941234E-012	0	0.000000E+000
1	77.71437000	2.941234E-012	1.873123E-011	1	0.000000E+000
1	77.71462316	1.873123E-011	2.941234E-012	0	0.000000E+000
1	77.71505754	2.941234E-012	1.873123E-011	1	0.000000E+000
1	77.71818096	1.873123E-011	2.941234E-012	0	0.000000E+000
1	77.72012855	2.941234E-012	1.873123E-011	1	0.000000E+000
1	77.72183611	1.873123E-011	2.941234E-012	0	0.000000E+000
1	77.72198630	2.941234E-012	1.873123E-011	1	0.000000E+000
1	77.72293326	1.873123E-011	2.941234E-012	0	0.000000E+000
1	77.72294007	2.941234E-012	1.873123E-011	1	0.000000E+000
1	77.72440537	1.873123E-011	2.941234E-012	0	0.000000E+000
1	77.72784467	2.941234E-012	1.873123E-011	1	0.000000E+000
1	77.72789579	1.873123E-011	2.941234E-012	0	0.000000E+000
1	77.75667959	2.941234E-012	1.873123E-011	1	0.000000E+000
1	77.75755138	1.873123E-011	2.941234E-012	0	0.000000E+000
1	77.80654147	2.941234E-012	1.873123E-011	1	0.000000E+000
1	77.80730849	1.873123E-011	2.941234E-012	0	0.000000E+000
1	77.80749155	2.941234E-012	1.873123E-011	1	0.000000E+000
1	77.81440161	1.873123E-011	2.941234E-012	0	0.000000E+000
1	77.82987349	2.941234E-012	1.873123E-011	1	0.000000E+000
1	77.83533274	1.873123E-011	2.941234E-012	0	0.000000E+000
1	77.83537308	2.941234E-012	1.873123E-011	1	0.000000E+000
1	77.83964207	1.873123E-011	2.941234E-012	0	0.000000E+000
1	77.83976146	2.941234E-012	1.873123E-011	1	0.000000E+000
1	77.84362926	1.873123E-011	2.941234E-012	0	0.000000E+000
1	77.84373121	2.941234E-012	1.873123E-011	1	0.000000E+000
1	77.84902696	1.873123E-011	2.941234E-012	0	0.000000E+000
1	77.84933886	2.941234E-012	1.873123E-011	1	0.000000E+000
1	77.84995695	1.873123E-011	2.941234E-012	0	0.000000E+000
1	77.85009743	2.941234E-012	1.873123E-011	1	0.000000E+000
1	77.85502979	1.873123E-011	2.941234E-012	0	0.000000E+000
1	77.85505196	2.941234E-012	1.873123E-011	1	0.000000E+000
1	77.85727632	1.873123E-011	2.941234E-012	0	0.000000E+000
1	77.87030244	2.941234E-012	1.873123E-011	1	0.000000E+000
1	77.87320764	1.873123E-011	2.941234E-012	0	0.000000E+000
1	77.87537133	2.941234E-012	1.873123E-011	1	0.000000E+000
1	77.87617638	1.873123E-011	2.941234E-012	0	0.000000E+000
1	77.88370799	2.941234E-012	1.873123E-011	1	0.000000E+000
1	77.89141420	1.873123E-011	2.941234E-012	0	0.000000E+000
1	77.89146454	2.941234E-012	1.873123E-011	1	0.000000E+000
1	77.89318417	1.873123E-011	2.941234E-012	0	0.000000E+000
1	77.89401461	2.941234E-012	1.873123E-011	1	0.000000E+000
1	77.89515761	1.873123E-011	2.941234E-012	0	0.000000E+000
1	77.92198247	2.941234E-012	1.873123E-011	1	0.000000E+000
1	77.92288311	1.873123E-011	2.941234E-012	0	0.000000E+000
1	77.92299423	2.941234E-012	1.873123E-011	1	0.000000E+000
1	77.92467267	1.873123E-011	2.941234E-012	0	0.000000E+000
1	77.92474274	2.941234E-012	1.873123E-011	1	0.000000E+000
1	77.92598226	1.873123E-011	2.941234E-012	0	0.000000E+000
1	77.92831863	2.941234E-012	1.873123E-011	1	0.000000E+000
1	77.92999143	1.873123E-011	2.941234E-012	0	0.000000E+000
1	77.93039420	2.941234E-012	1.873123E-011	1	0.000000E+000
1	77.93153931	1.873123E-011	2.941234E-012	0	0.000000E+000
1	77.93257050	2.941234E-012	1.873123E-011	1	0.000000E+000
1	77.93435219	1.873123E-011	2.941234E-012	0	0.000000E+000
1	77.93903269	2.941234E-012	1.873123E-011	1	0.000000E+000
1	77.94944839	1.873123E-011	2.941234E-012	0	0.000000E+000
1	77.94961777	2.941234E-012	1.873123E-011	1	0.000000E+000
1	77.95387617	1.873123E-011	2.941234E-012	0	0.000000E+000
1	77.95577038	2.941234E-012	1.873123E-011	1	0.000000E+000
1	77.95815350	1.873123E-011	2.941234E-012	0	0.000000E+000
1	77.95884503	2.941234E-012	1.873123E-011	1	0.000000E+000
1	77.95950913	1.873123E-011	2.941234E-012	0	0.000000E+000
1	77.96102235	2.941234E-012	1.873123E-011	1	0.000000E+000
1	77.96434819	1.873123E-011	2.941234E-012	0	0.000000E+000
1	77.96437535	2.941234E-012	1.873123E-011	1	0.000000E+000
1	77.96578027	1.873123E-011	2.941234E-012	0	0.000000E+000
1	77.96582687	2.941234E-012	1.873123E-011	1	0.000000E+000
1	77.96655280	1.873123E-011	2.941234E-012	0	0.000000E+000
1	77.96758898	2.941234E-012	1.873123E-011	1	0.000000E+000
1	77.97086649	1.873123E-011	2.941234E-012	0	0.000000E+000
1	77.97102805	2.941234E-012	1.873123E-011	1	0.000000E+000
1	77.97240649	1.873123E-011	2.941234E-012	0	0.000000E+000
1	77.97245599	2.941234E-012	1.873123E-011	1	0.000000E+000
1	77.97851042	1.873123E-011	2.941234E-012	0	0.000000E+000
1	78.63532033	3.010011E-012	1.880001E-011	1	0.000000E+000
1	78.63608377	1.880001E-011	3.010011E-012	0	0.000000E+000
1	78.63614194	3.010011E-012	1.880001E-011	1	0.000000E+000
1	78.63628328	1.880001E-011	3.010011E-012	0	0.000000E+000
1	78.63632927	3.010011E-012	1.880001E-011	1	0.000000E+000
1	78.63680073	1.880001E-011	3.010011E-012	0	0.000000E+000
1	78.63680803	3.010011E-012	1.880001E-011	1	0.000000E+000
1	78.63935615	1.880001E-011	3.010011E-012	0	0.000000E+000
1	78.63958895	3.010011E-012	1.880001E-011	1	0.000000E+000
1	78.64345188	1.880001E-011	3.010011E-012	0	0.000000E+000
1	78.64458548	3.010011E-012	1.880001E-011	1	0.000000E+000
1	78.64514462	1.880001E-011	3.010011E-012	0	0.000000E+000
1	78.64520367	3.010011E-012	1.880001E-011	1	0.000000E+000
1	78.64646156	1.880001E-011	3.010011E-012	0	0.000000E+000
1	78.64692605	3.010011E-012	1.880001E-011	1	0.000000E+000
1	78.65259369	1.880001E-011	3.010011E-012	0	0.000000E+000
1	78.65261495	3.010011E-012	1.880001E-011	1	0.000000E+000
1	78.65326819	1.880001E-011	3.010011E-012	0	0.000000E+000
1	78.65373033	3.010011E-012	1.880001E-011	1	0.000000E+000
1	78.65544956	1.880001E-011	3.010011E-012	0	0.000000E+000
1	78.65614948	3.010011E-012	1.880001E-011	1	0.000000E+000
1	78.66230103	1.880001E-011	3.010011E-012	0	0.000000E+000
1	78.66238317	3.010011E-012	1.880001E-011	1	0.000000E+000
1	78.66261581	1.880001E-011	3.010011E-012	0	0.000000E+000
1	78.66266232	3.010011E-012	1.880001E-011	1	0.000000E+000
1	78.66393369	1.880001E-011	3.010011E-012	0	0.000000E+000
1	78.94332365	2.910510E-012	1.870051E-011	1	0.000000E+000
1	78.94652712	1.870051E-011	2.910510E-012	0	0.000000E+000
1	78.94677588	2.910510E-012	1.870051E-011	1	0.000000E+000
1	78.94848020	1.870051E-011	2.910510E-012	0	0.000000E+000
1	78.94848589	2.910510E-012	1.870051E-011	1	0.000000E+000
1	78.94970514	1.870051E-011	2.910510E-012	0	0.000000E+000
1	78.95137746	2.910510E-012	1.870051E-011	1	0.000000E+000
1	78.95170034	1.870051E-011	2.910510E-012	0	0.000000E+000
1	78.95186200	2.910510E-012	1.870051E-011	1	0.000000E+000
1	78.95744216	1.870051E-011	2.910510E-012	0	0.000000E+000
1	78.95749383	2.910510E-012	1.870051E-011	1	0.000000E+000
1	78.95785043	1.870051E-011	2.910510E-012	0	0.000000E+000
1	79.88575769	3.106229E-012	1.889623E-011	1	0.000000E+000
1	79.88794638	1.889623E-011	3.106229E-012	0	0.000000E+000
1	79.93690921	3.106229E-012	1.889623E-011	1	0.000000E+000
1	79.93694608	1.889623E-011	3.106229E-012	0	0.000000E+000
1	79.94088749	3.106229E-012	1.889623E-011	1	0.000000E+000
1	79.95130554	1.889623E-011	3.106229E-012	0	0.000000E+000
1	79.95157310	3.106229E-012	1.889623E-011	1	0.000000E+000
1	79.95483780	1.889623E-011	3.106229E-012	0	0.000000E+000
1	79.95542638	3.106229E-012	1.889623E-011	1	0.000000E+000
1	79.95839303	1.889623E-011	3.106229E-012	0	0.000000E+000
1	79.95843552	3.106229E-012	1.889623E-011	1	0.000000E+000
1	79.96273048	1.889623E-011	3.106229E-012	0	0.000000E+000
1	79.96285414	3.106229E-012	1.889623E-011	1	0.000000E+000
1	79.96328694	1.889623E-011	3.106229E-012	0	0.000000E+000
1	79.98963865	3.106229E-012	1.889623E-011	1	0.000000E+000
1	79.99277466	1.889623E-011	3.106229E-012	0	0.000000E+000
1	79.99404775	3.106229E-012	1.889623E-011	1	0.000000E+000
1	79.99420773	1.889623E-011	3.106229E-012	0	0.000000E+000
1	79.99542842	3.106229E-012	1.889623E-011	1	0.000000E+000
1	79.99553834	1.889623E-011	3.106229E-012	0	0.000000E+000
1	79.99556500	3.106229E-012	1.889623E-011	1	0.000000E+000
1	79.99605888	1.889623E-011	3.106229E-012	0	0.000000E+000
1	79.99874191	3.106229E-012	1.889623E-011	1	0.000000E+000
1	79.99977338	1.889623E-011	3.106229E-012	0	0.000000E+000
1	79.99992268	3.106229E-012	1.889623E-011	1	0.000000E+000
1	80.00015938	1.889623E-011	3.106229E-012	0	0.000000E+000
1	80.00050938	3.106229E-012	1.889623E-011	1	0.000000E+000
1	80.00072854	1.889623E-011	3.106229E-012	0	0.000000E+000
1	80.00175070	3.106229E-012	1.889623E-011	1	0.000000E+000
1	80.00280691	1.889623E-011	3.106229E-012	0	0.000000E+000
1	80.01918795	3.106229E-012	1.889623E-011	1	0.000000E+000
1	80.01926786	1.889623E-011	3.106229E-012	0	0.000000E+000
1	80.01945136	3.106229E-012	1.889623E-011	1	0.000000E+000
1	80.02609939	1.889623E-011	3.106229E-012	0	0.000000E+000
1	80.02615784	3.106229E-012	1.889623E-011	1	0.000000E+000
1	80.02985583	1.889623E-011	3.106229E-012	0	0.000000E+000
1	80.03022175	3.106229E-012	1.889623E-011	1	0.000000E+000
1	80.03068450	1.889623E-011	3.106229E-012	0	0.000000E+000
1	80.03069551	3.106229E-012	1.889623E-011	1	0.000000E+000
1	80.03665157	1.889623E-011	3.106229E-012	0	0.000000E+000
1	80.03676473	3.106229E-012	1.889623E-011	1	0.000000E+000
1	80.04482304	1.889623E-011	3.106229E-012	0	0.000000E+000
1	80.47110809	2.901515E-012	1.869152E-011	1	0.000000E+000
1	80.47239479	1.869152E-011	2.901515E-012	0	0.000000E+000
1	80.47304681	2.901515E-012	1.869152E-011	1	0.000000E+000
1	80.47704673	1.869152E-011	2.901515E-012	0	0.000000E+000
1	80.51006014	2.901515E-012	1.869152E-011	1	0.000000E+000
1	80.51528310	1.869152E-011	2.901515E-012	0	0.000000E+000
1	80.51592467	2.901515E-012	1.869152E-011	1	0.000000E+000
1	80.52106071	1.869152E-011	2.901515E-012	0	0.000000E+000
1	80.52110684	2.901515E-012	1.869152E-011	1	0.000000E+000
1	80.52704165	1.869152E-011	2.901515E-012	0	0.000000E+000
1	80.52732517	2.901515E-012	1.869152E-011	1	0.000000E+000
1	80.53114829	1.869152E-011	2.901515E-012	0	0.000000E+000
1	80.53120203	2.901515E-012	1.869152E-011	1	0.000000E+000
1	80.53689757	1.869152E-011	2.901515E-012	0	0.000000E+000
1	80.54169900	2.901515E-012	1.869152E-011	1	0.000000E+000
1	80.54171441	1.869152E-011	2.901515E-012	0	0.000000E+000
1	80.54208133	2.901515E-012	1.869152E-011	1	0.000000E+000
1	80.54939137	1.869152E-011	2.901515E-012	0	0.000000E+000
1	80.54973772	2.901515E-012	1.869152E-011	1	0.000000E+000
1	80.55339165	1.869152E-011	2.901515E-012	0	0.000000E+000
1	80.55342489	2.901515E-012	1.869152E-011	1	0.000000E+000
1	80.55764228	1.869152E-011	2.901515E-012	0	0.000000E+000
1	80.55782634	2.901515E-012	1.869152E-011	1	0.000000E+000
1	80.55866687	1.869152E-011	2.901515E-012	0	0.000000E+000
1	80.83291991	2.932360E-012	1.872236E-011	1	0.000000E+000
1	80.84764360	1.872236E-011	2.932360E-012	0	0.000000E+000
1	80.84767644	2.932360E-012	1.872236E-011	1	0.000000E+000
1	80.85270424	1.872236E-011	2.932360E-012	0	0.000000E+000
1	80.85274552	2.932360E-012	1.872236E-011	1	0.000000E+000
1	80.85653150	1.872236E-011	2.932360E-012	0	0.000000E+000
1	80.85657109	2.932360E-012	1.872236E-011	1	0.000000E+000
1	80.85964326	1.872236E-011	2.932360E-012	0	0.000000E+000
1	80.86146725	2.932360E-012	1.872236E-011	1	0.000000E+000
1	80.86168652	1.872236E-011	2.932360E-012	0	0.000000E+000
1	80.93567611	2.932360E-012	1.872236E-011	1	0.000000E+000
1	80.93707232	1.872236E-011	2.932360E-012	0	0.000000E+000
1	80.93709283	2.932360E-012	1.872236E-011	1	0.000000E+000
1	80.93788195	1.872236E-011	2.932360E-012	0	0.000000E+000
1	80.94072156	2.932360E-012	1.872236E-011	1	0.000000E+000
1	80.94124111	1.872236E-011	2.932360E-012	0	0.000000E+000
1	80.94137569	2.932360E-012	1.872236E-011	1	0.000000E+000
1	80.94194665	1.872236E-011	2.932360E-012	0	0.000000E+000
1	80.94255384	2.932360E-012	1.872236E-011	1	0.000000E+000
1	80.94507741	1.872236E-011	2.932360E-012	0	0.000000E+000
1	80.94525694	2.932360E-012	1.872236E-011	1	0.000000E+000
1	80.94611934	1.872236E-011	2.932360E-012	0	0.000000E+000
1	80.94619504	2.932360E-012	1.872236E-011	1	0.000000E+000
1	80.94629364	1.872236E-011	2.932360E-012	0	0.000000E+000
1	81.47652462	2.755738E-012	1.854574E-011	1	0.000000E+000
1	81.47665418	1.854574E-011	2.755738E-012	0	0.000000E+000
1	81.47696173	2.755738E-012	1.854574E-011	1	0.000000E+000
1	81.47773892	1.854574E-011	2.755738E-012	0	0.000000E+000
1	81.47782848	2.755738E-012	1.854574E-011	1	0.000000E+000
1	81.47887675	1.854574E-011	2.755738E-012	0	0.000000E+000
1	81.47907977	2.755738E-012	1.854574E-011	1	0.000000E+000
1	81.48231320	1.854574E-011	2.755738E-012	0	0.000000E+000
1	81.49757799	2.755738E-012	1.854574E-011	1	0.000000E+000
1	81.49794383	1.854574E-011	2.755738E-012	0	0.000000E+000
1	81.49827289	2.755738E-012	1.854574E-011	1	0.000000E+000
1	81.50461489	1.854574E-011	2.755738E-012	0	0.000000E+000
1	81.50474043	2.755738E-012	1.854574E-011	1	0.000000E+000
1	81.50617320	1.854574E-011	2.755738E-012	0	0.000000E+000
1	81.52473404	2.755738E-012	1.854574E-011	1	0.000000E+000
1	81.52514456	1.854574E-011	2.755738E-012	0	0.000000E+000
1	81.52517947	2.755738E-012	1.854574E-011	1	0.000000E+000
1	81.52690364	1.854574E-011	2.755738E-012	0	0.000000E+000
1	81.52697349	2.755738E-012	1.854574E-011	1	0.000000E+000
1	81.53058338	1.854574E-011	2.755738E-012	0	0.000000E+000
1	81.53146356	2.755738E-012	1.854574E-011	1	0.000000E+000
1	81.53521758	1.854574E-011	2.755738E-012	0	0.000000E+000
1	81.53586075	2.755738E-012	1.854574E-011	1	0.000000E+000
1	81.54434355	1.854574E-011	2.755738E-012	0	0.000000E+000
1	81.54485813	2.755738E-012	1.854574E-011	1	0.000000E+000
1	81.54774435	1.854574E-011	2.755738E-012	0	0.000000E+000
1	81.54778817	2.755738E-012	1.854574E-011	1	0.000000E+000
1	81.55033780	1.854574E-011	2.755738E-012	0	0.000000E+000
1	81.67898016	2.948632E-012	1.873863E-011	1	0.000000E+000
1	81.68437047	1.873863E-011	2.948632E-012	0	0.000000E+000
1	81.68454333	2.948632E-012	1.873863E-011	1	0.000000E+000
1	81.68512773	1.873863E-011	2.948632E-012	0	0.000000E+000
1	81.68539735	2.948632E-012	1.873863E-011	1	0.000000E+000
1	81.68911730	1.873863E-011	2.948632E-012	0	0.000000E+000
1	81.80476532	2.932168E-012	1.872217E-011	1	0.000000E+000
1	81.80498870	1.872217E-011	2.932168E-012	0	0.000000E+000
1	81.80593615	2.932168E-012	1.872217E-011	1	0.000000E+000
1	81.80944448	1.872217E-011	2.932168E-012	0	0.000000E+000
1	81.80949800	2.932168E-012	1.872217E-011	1	0.000000E+000
1	81.81267277	1.872217E-011	2.932168E-012	0	0.000000E+000
1	81.81297588	2.932168E-012	1.872217E-011	1	0.000000E+000
1	81.81349747	1.872217E-011	2.932168E-012	0	0.000000E+000
1	81.81356211	2.932168E-012	1.872217E-011	1	0.000000E+000
1	81.81440594	1.872217E-011	2.932168E-012	0	0.000000E+000
1	81.81492625	2.932168E-012	1.872217E-011	1	0.000000E+000
1	81.81897739	1.872217E-011	2.932168E-012	0	0.000000E+000
1	81.81899795	2.932168E-012	1.872217E-011	1	0.000000E+000
1	81.82437793	1.872217E-011	2.932168E-012	0	0.000000E+000
1	81.82445358	2.932168E-012	1.872217E-011	1	0.000000E+000
1	81.82484424	1.872217E-011	2.932168E-012	0	0.000000E+000
1	81.82515748	2.932168E-012	1.872217E-011	1	0.000000E+000
1	81.82744912	1.872217E-011	2.932168E-012	0	0.000000E+000
1	81.86601135	2.932168E-012	1.872217E-011	1	0.000000E+000
1	81.86930637	1.872217E-011	2.932168E-012	0	0.000000E+000
1	81.87099032	2.932168E-012	1.872217E-011	1	0.000000E+000
1	81.87136812	1.872217E-011	2.932168E-012	0	0.000000E+000
1	81.87168559	2.932168E-012	1.872217E-011	1	0.000000E+000
1	81.87671075	1.872217E-011	2.932168E-012	0	0.000000E+000
1	81.87692100	2.932168E-012	1.872217E-011	1	0.000000E+000
1	81.87787920	1.872217E-011	2.932168E-012	0	0.000000E+000
1	81.87819309	2.932168E-012	1.872217E-011	1	0.000000E+000
1	81.87968601	1.872217E-011	2.932168E-012	0	0.000000E+000
1	81.87977272	2.932168E-012	1.872217E-011	1	0.000000E+000
1	81.88607936	1.872217E-011	2.932168E-012	0	0.000000E+000
1	81.88620459	2.932168E-012	1.872217E-011	1	0.000000E+000
1	81.89020842	1.872217E-011	2.932168E-012	0	0.000000E+000
1	81.89132674	2.932168E-012	1.872217E-011	1	0.000000E+000
1	81.89180212	1.872217E-011	2.932168E-012	0	0.000000E+000
1	83.33086265	2.947283E-012	1.873728E-011	1	0.000000E+000
1	83.33153283	1.873728E-011	2.947283E-012	0	0.000000E+000
1	83.33168735	2.947283E-012	1.873728E-011	1	0.000000E+000
1	83.33201248	1.873728E-011	2.947283E-012	0	0.000000E+000
1	83.33232682	2.947283E-012	1.873728E-011	1	0.000000E+000
1	83.33394826	1.873728E-011	2.947283E-012	0	0.000000E+000
1	84.77729376	2.768178E-012	1.855818E-011	1	0.000000E+000
1	84.77843255	1.855818E-011	2.768178E-012	0	0.000000E+000
1	84.77873071	2.768178E-012	1.855818E-011	1	0.000000E+000
1	84.78402810	1.855818E-011	2.768178E-012	0	0.000000E+000
1	84.78419146	2.768178E-012	1.855818E-011	1	0.000000E+000
1	84.78701442	1.855818E-011	2.768178E-012	0	0.000000E+000
1	85.26067332	2.956810E-012	1.874681E-011	1	0.000000E+000
1	85.26183229	1.874681E-011	2.956810E-012	0	0.000000E+000
1	85.26184799	2.956810E-012	1.874681E-011	1	0.000000E+000
1	85.26233570	1.874681E-011	2.956810E-012	0	0.000000E+000
1	85.26340304	2.956810E-012	1.874681E-011	1	0.000000E+000
1	85.26346148	1.874681E-011	2.956810E-012	0	0.000000E+000
1	85.26544503	2.956810E-012	1.874681E-011	1	0.000000E+000
1	85.26574334	1.874681E-011	2.956810E-012	0	0.000000E+000
1	85.26581303	2.956810E-012	1.874681E-011	1	0.000000E+000
1	85.26626319	1.874681E-011	2.956810E-012	0	0.000000E+000
1	85.26723349	2.956810E-012	1.874681E-011	1	0.000000E+000
1	85.26753280	1.874681E-011	2.956810E-012	0	0.000000E+000
1	85.26788728	2.956810E-012	1.874681E-011	1	0.000000E+000
1	85.26832948	1.874681E-011	2.956810E-012	0	0.000000E+000
1	85.26853786	2.956810E-012	1.874681E-011	1	0.000000E+000
1	85.26894820	1.874681E-011	2.956810E-012	0	0.000000E+000
1	85.26906890	2.956810E-012	1.874681E-011	1	0.000000E+000
1	85.27565095	1.874681E-011	2.956810E-012	0	0.000000E+000
1	85.27578150	2.956810E-012	1.874681E-011	1	0.000000E+000
1	85.27884284	1.874681E-011	2.956810E-012	0	0.000000E+000
1	85.28070723	2.956810E-012	1.874681E-011	1	0.000000E+000
1	85.28079998	1.874681E-011	2.956810E-012	0	0.000000E+000
1	85.29153077	2.956810E-012	1.874681E-011	1	0.000000E+000
1	85.29162205	1.874681E-011	2.956810E-012	0	0.000000E+000
1	85.29313803	2.956810E-012	1.874681E-011	1	0.000000E+000
1	85.30047167	1.874681E-011	2.956810E-012	0	0.000000E+000
1	85.30052903	2.956810E-012	1.874681E-011	1	0.000000E+000
1	85.30820852	1.874681E-011	2.956810E-012	0	0.000000E+000
1	85.30828875	2.956810E-012	1.874681E-011	1	0.000000E+000
1	85.31035429	1.874681E-011	2.956810E-012	0	0.000000E+000
1	85.31056025	2.956810E-012	1.874681E-011	1	0.000000E+000
1	85.31645411	1.874681E-011	2.956810E-012	0	0.000000E+000
1	85.31649379	2.956810E-012	1.874681E-011	1	0.000000E+000
1	85.31839117	1.874681E-011	2.956810E-012	0	0.000000E+000
1	85.31840608	2.956810E-012	1.874681E-011	1	0.000000E+000
1	85.32069621	1.874681E-011	2.956810E-012	0	0.000000E+000
1	85.32106482	2.956810E-012	1.874681E-011	1	0.000000E+000
1	85.32502578	1.874681E-011	2.956810E-012	0	0.000000E+000
1	85.32504255	2.956810E-012	1.874681E-011	1	0.000000E+000
1	85.32531772	1.874681E-011	2.956810E-012	0	0.000000E+000
1	85.32594853	2.956810E-012	1.874681E-011	1	0.000000E+000
1	85.32763463	1.874681E-011	2.956810E-012	0	0.000000E+000
1	85.34022186	2.956810E-012	1.874681E-011	1	0.000000E+000
1	85.34190582	1.874681E-011	2.956810E-012	0	0.000000E+000
1	85.34310501	2.956810E-012	1.874681E-011	1	0.000000E+000
1	85.34320160	1.874681E-011	2.956810E-012	0	0.000000E+000
1	85.34321608	2.956810E-012	1.874681E-011	1	0.000000E+000
1	85.34391957	1.874681E-011	2.956810E-012	0	0.000000E+000
1	85.34577899	2.956810E-012	1.874681E-011	1	0.000000E+000
1	85.34609804	1.874681E-011	2.956810E-012	0	0.000000E+000
1	85.34641621	2.956810E-012	1.874681E-011	1	0.000000E+000
1	85.34656400	1.874681E-011	2.956810E-012	0	0.000000E+000
1	85.39303748	2.956810E-012	1.874681E-011	1	0.000000E+000
1	85.39432944	1.874681E-011	2.956810E-012	0	0.000000E+000
1	85.39449100	2.956810E-012	1.874681E-011	1	0.000000E+000
1	85.39575943	1.874681E-011	2.956810E-012	0	0.000000E+000
1	85.39664779	2.956810E-012	1.874681E-011	1	0.000000E+000
1	85.39815934	1.874681E-011	2.956810E-012	0	0.000000E+000
1	85.67170382	2.874339E-012	1.866434E-011	1	0.000000E+000
1	85.67630422	1.866434E-011	2.874339E-012	0	0.000000E+000
1	85.67637605	2.874339E-012	1.866434E-011	1	0.000000E+000
1	85.68711391	1.866434E-011	2.874339E-012	0	0.000000E+000
1	85.68780906	2.874339E-012	1.866434E-011	1	0.000000E+000
1	85.68905036	1.866434E-011	2.874339E-012	0	0.000000E+000
1	85.68941438	2.874339E-012	1.866434E-011	1	0.000000E+000
1	85.69119473	1.866434E-011	2.874339E-012	0	0.000000E+000
1	85.69121629	2.874339E-012	1.866434E-011	1	0.000000E+000
1	85.69283536	1.866434E-011	2.874339E-012	0	0.000000E+000
1	85.69296689	2.874339E-012	1.866434E-011	1	0.000000E+000
1	85.69450648	1.866434E-011	2.874339E-012	0	0.000000E+000
1	85.69558328	2.874339E-012	1.866434E-011	1	0.000000E+000
1	85.69691559	1.866434E-011	2.874339E-012	0	0.000000E+000
1	85.69751546	2.874339E-012	1.866434E-011	1	0.000000E+000
1	85.69978888	1.866434E-011	2.874339E-012	0	0.000000E+000
1	85.70010904	2.874339E-012	1.866434E-011	1	0.000000E+000
1	85.70049513	1.866434E-011	2.874339E-012	0	0.000000E+000
1	86.32952345	2.703125E-012	1.849313E-011	1	0.000000E+000
1	86.33066781	1.849313E-011	2.703125E-012	0	0.000000E+000
1	86.33080182	2.703125E-012	1.849313E-011	1	0.000000E+000
1	86.33162887	1.849313E-011	2.703125E-012	0	0.000000E+000
1	86.33174212	2.703125E-012	1.849313E-011	1	0.000000E+000
1	86.33504304	1.849313E-011	2.703125E-012	0	0.000000E+000
1	86.33525457	2.703125E-012	1.849313E-011	1	0.000000E+000
1	86.33812589	1.849313E-011	2.703125E-012	0	0.000000E+000
1	86.50981235	2.843850E-012	1.863385E-011	1	0.000000E+000
1	86.51298472	1.863385E-011	2.843850E-012	0	0.000000E+000
1	86.51301283	2.843850E-012	1.863385E-011	1	0.000000E+000
1	86.51586257	1.863385E-011	2.843850E-012	0	0.000000E+000
1	86.51669166	2.843850E-012	1.863385E-011	1	0.000000E+000
1	86.51892639	1.863385E-011	2.843850E-012	0	0.000000E+000
1	86.52943251	2.843850E-012	1.863385E-011	1	0.000000E+000
1	86.53027243	1.863385E-011	2.843850E-012	0	0.000000E+000
1	86.66218670	3.140680E-012	1.893068E-011	1	0.000000E+000
1	86.66890591	1.893068E-011	3.140680E-012	0	0.000000E+000
1	86.66931222	3.140680E-012	1.893068E-011	1	0.000000E+000
1	86.67009368	1.893068E-011	3.140680E-012	0	0.000000E+000
1	86.67038208	3.140680E-012	1.893068E-011	1	0.000000E+000
1	86.67050037	1.893068E-011	3.140680E-012	0	0.000000E+000
1	86.70561461	3.140680E-012	1.893068E-011	1	0.000000E+000
1	86.70735808	1.893068E-011	3.140680E-012	0	0.000000E+000
1	86.70785780	3.140680E-012	1.893068E-011	1	0.000000E+000
1	86.71420593	1.893068E-011	3.140680E-012	0	0.000000E+000
1	86.74384534	3.140680E-012	1.893068E-011	1	0.000000E+000
1	86.75425956	1.893068E-011	3.140680E-012	0	0.000000E+000
1	86.75511083	3.140680E-012	1.893068E-011	1	0.000000E+000
1	86.75586724	1.893068E-011	3.140680E-012	0	0.000000E+000
1	86.75629070	3.140680E-012	1.893068E-011	1	0.000000E+000
1	86.75844258	1.893068E-011	3.140680E-012	0	0.000000E+000
1	86.75862107	3.140680E-012	1.893068E-011	1	0.000000E+000
1	86.76017884	1.893068E-011	3.140680E-012	0	0.000000E+000
1	86.76020401	3.140680E-012	1.893068E-011	1	0.000000E+000
1	86.76061832	1.893068E-011	3.140680E-012	0	0.000000E+000
1	87.69970920	2.823055E-012	1.861305E-011	1	0.000000E+000
1	87.70368732	1.861305E-011	2.823055E-012	0	0.000000E+000
1	87.70433265	2.823055E-012	1.861305E-011	1	0.000000E+000
1	87.70680902	1.861305E-011	2.823055E-012	0	0.000000E+000
1	87.70692465	2.823055E-012	1.861305E-011	1	0.000000E+000
1	87.70784935	1.861305E-011	2.823055E-012	0	0.000000E+000
1	87.70906944	2.823055E-012	1.861305E-011	1	0.000000E+000
1	87.70917930	1.861305E-011	2.823055E-012	0	0.000000E+000
1	87.70927135	2.823055E-012	1.861305E-011	1	0.000000E+000
1	87.71162294	1.861305E-011	2.823055E-012	0	0.000000E+000
1	87.71167711	2.823055E-012	1.861305E-011	1	0.000000E+000
1	87.71253919	1.861305E-011	2.823055E-012	0	0.000000E+000
1	87.71639770	2.823055E-012	1.861305E-011	1	0.000000E+000
1	87.72421992	1.861305E-011	2.823055E-012	0	0.000000E+000
1	87.72423941	2.823055E-012	1.861305E-011	1	0.000000E+000
1	87.72465843	1.861305E-011	2.823055E-012	0	0.000000E+000
1	87.72543775	2.823055E-012	1.861305E-011	1	0.000000E+000
1	87.72555724	1.861305E-011	2.823055E-012	0	0.000000E+000
1	87.72556888	2.823055E-012	1.861305E-011	1	0.000000E+000
1	87.72597043	1.861305E-011	2.823055E-012	0	0.000000E+000
1	87.72598559	2.823055E-012	1.861305E-011	1	0.000000E+000
1	87.73798289	1.861305E-011	2.823055E-012	0	0.000000E+000
1	87.73802444	2.823055E-012	1.861305E-011	1	0.000000E+000
1	87.74464943	1.861305E-011	2.823055E-012	0	0.000000E+000
1	88.44245051	2.734551E-012	1.852455E-011	1	0.000000E+000
1	88.44664648	1.852455E-011	2.734551E-012	0	0.000000E+000
1	88.44666739	2.734551E-012	1.852455E-011	1	0.000000E+000
1	88.44888961	1.852455E-011	2.734551E-012	0	0.000000E+000
1	88.44891250	2.734551E-012	1.852455E-011	1	0.000000E+000
1	88.44987818	1.852455E-011	2.734551E-012	0	0.000000E+000
1	88.45089983	2.734551E-012	1.852455E-011	1	0.000000E+000
1	88.45620180	1.852455E-011	2.734551E-012	0	0.000000E+000
1	88.45802391	2.734551E-012	1.852455E-011	1	0.000000E+000
1	88.45982794	1.852455E-011	2.734551E-012	0	0.000000E+000
1	88.45988769	2.734551E-012	1.852455E-011	1	0.000000E+000
1	88.46495258	1.852455E-011	2.734551E-012	0	0.000000E+000
1	88.49554074	2.734551E-012	1.852455E-011	1	0.000000E+000
1	88.49747815	1.852455E-011	2.734551E-012	0	0.000000E+000
1	88.49757398	2.734551E-012	1.852455E-011	1	0.000000E+000
1	88.50035771	1.852455E-011	2.734551E-012	0	0.000000E+000
1	88.61116712	2.784775E-012	1.857478E-011	1	0.000000E+000
1	88.61239800	1.857478E-011	2.784775E-012	0	0.000000E+000
1	88.61244340	2.784775E-012	1.857478E-011	1	0.000000E+000
1	88.61845174	1.857478E-011	2.784775E-012	0	0.000000E+000
1	88.61850269	2.784775E-012	1.857478E-011	1	0.000000E+000
1	88.62017153	1.857478E-011	2.784775E-012	0	0.000000E+000
1	88.62038097	2.784775E-012	1.857478E-011	1	0.000000E+000
1	88.63133541	1.857478E-011	2.784775E-012	0	0.000000E+000
1	88.63291133	2.784775E-012	1.857478E-011	1	0.000000E+000
1	88.63818565	1.857478E-011	2.784775E-012	0	0.000000E+000
1	88.63842570	2.784775E-012	1.857478E-011	1	0.000000E+000
1	88.64157909	1.857478E-011	2.784775E-012	0	0.000000E+000
1	88.64167376	2.784775E-012	1.857478E-011	1	0.000000E+000
1	88.64218026	1.857478E-011	2.784775E-012	0	0.000000E+000
1	88.66110776	2.784775E-012	1.857478E-011	1	0.000000E+000
1	88.66689170	1.857478E-011	2.784775E-012	0	0.000000E+000
1	88.66697451	2.784775E-012	1.857478E-011	1	0.000000E+000
1	88.67263133	1.857478E-011	2.784775E-012	0	0.000000E+000
1	88.67277497	2.784775E-012	1.857478E-011	1	0.000000E+000
1	88.67305628	1.857478E-011	2.784775E-012	0	0.000000E+000
1	88.67326796	2.784775E-012	1.857478E-011	1	0.000000E+000
1	88.67414808	1.857478E-011	2.784775E-012	0	0.000000E+000
1	88.67437329	2.784775E-012	1.857478E-011	1	0.000000E+000
1	88.67488014	1.857478E-011	2.784775E-012	0	0.000000E+000
1	91.23510220	3.119724E-012	1.890972E-011	1	0.000000E+000
1	91.23795595	1.890972E-011	3.119724E-012	0	0.000000E+000
1	91.23823598	3.119724E-012	1.890972E-011	1	0.000000E+000
1	91.24085491	1.890972E-011	3.119724E-012	0	0.000000E+000
1	91.24844460	3.119724E-012	1.890972E-011	1	0.000000E+000
1	91.25137326	1.890972E-011	3.119724E-012	0	0.000000E+000
1	91.25140804	3.119724E-012	1.890972E-011	1	0.000000E+000
1	91.25322706	1.890972E-011	3.119724E-012	0	0.000000E+000
1	91.26669312	3.119724E-012	1.890972E-011	1	0.000000E+000
1	91.26826355	1.890972E-011	3.119724E-012	0	0.000000E+000
1	91.26876757	3.119724E-012	1.890972E-011	1	0.000000E+000
1	91.27555865	1.890972E-011	3.119724E-012	0	0.000000E+000
1	91.27562401	3.119724E-012	1.890972E-011	1	0.000000E+000
1	91.27669762	1.890972E-011	3.119724E-012	0	0.000000E+000
1	91.27672376	3.119724E-012	1.890972E-011	1	0.000000E+000
1	91.27824121	1.890972E-011	3.119724E-012	0	0.000000E+000
1	91.27829501	3.119724E-012	1.890972E-011	1	0.000000E+000
1	91.28156755	1.890972E-011	3.119724E-012	0	0.000000E+000
1	91.28247799	3.119724E-012	1.890972E-011	1	0.000000E+000
1	91.28841765	1.890972E-011	3.119724E-012	0	0.000000E+000
1	91.28844302	3.119724E-012	1.890972E-011	1	0.000000E+000
1	91.28943996	1.890972E-011	3.119724E-012	0	0.000000E+000
1	91.29285297	3.119724E-012	1.890972E-011	1	0.000000E+000
1	91.29352470	1.890972E-011	3.119724E-012	0	0.000000E+000
1	91.29357538	3.119724E-012	1.890972E-011	1	0.000000E+000
1	91.29433600	1.890972E-011	3.119724E-012	0	0.000000E+000
1	91.30567192	3.119724E-012	1.890972E-011	1	0.000000E+000
1	91.30778855	1.890972E-011	3.119724E-012	0	0.000000E+000
1	91.30857776	3.119724E-012	1.890972E-011	1	0.000000E+000
1	91.31807089	1.890972E-011	3.119724E-012	0	0.000000E+000
1	91.38710344	3.119724E-012	1.890972E-011	1	0.000000E+000
1	91.38728390	1.890972E-011	3.119724E-012	0	0.000000E+000
1	91.38731870	3.119724E-012	1.890972E-011	1	0.000000E+000
1	91.38756047	1.890972E-011	3.119724E-012	0	0.000000E+000
1	91.38762039	3.119724E-012	1.890972E-011	1	0.000000E+000
1	91.38852712	1.890972E-011	3.119724E-012	0	0.000000E+000
1	91.38853423	3.119724E-012	1.890972E-011	1	0.000000E+000
1	91.38922319	1.890972E-011	3.119724E-012	0	0.000000E+000
1	91.39092083	3.119724E-012	1.890972E-011	1	0.000000E+000
1	91.39291937	1.890972E-011	3.119724E-012	0	0.000000E+000
1	91.39304191	3.119724E-012	1.890972E-011	1	0.000000E+000
1	91.40088204	1.890972E-011	3.119724E-012	0	0.000000E+000
1	91.40099327	3.119724E-012	1.890972E-011	1	0.000000E+000
1	91.40313933	1.890972E-011	3.119724E-012	0	0.000000E+000
1	91.40322618	3.119724E-012	1.890972E-011	1	0.000000E+000
1	91.40342588	1.890972E-011	3.119724E-012	0	0.000000E+000
1	91.40350436	3.119724E-012	1.890972E-011	1	0.000000E+000
1	91.42407707	1.890972E-011	3.119724E-012	0	0.000000E+000
1	91.42411171	3.119724E-012	1.890972E-011	1	0.000000E+000
1	91.42446379	1.890972E-011	3.119724E-012	0	0.000000E+000
1	91.43028514	3.119724E-012	1.890972E-011	1	0.000000E+000
1	91.43270086	1.890972E-011	3.119724E-012	0	0.000000E+000
1	91.47113102	3.119724E-012	1.890972E-011	1	0.000000E+000
1	91.48017164	1.890972E-011	3.119724E-012	0	0.000000E+000
1	91.48029723	3.119724E-012	1.890972E-011	1	0.000000E+000
1	91.48164404	1.890972E-011	3.119724E-012	0	0.000000E+000
1	91.48252895	3.119724E-012	1.890972E-011	1	0.000000E+000
1	91.48405894	1.890972E-011	3.119724E-012	0	0.000000E+000
1	91.48441585	3.119724E-012	1.890972E-011	1	0.000000E+000
1	91.48576409	1.890972E-011	3.119724E-012	0	0.000000E+000
1	91.48594570	3.119724E-012	1.890972E-011	1	0.000000E+000
1	91.48611158	1.890972E-011	3.119724E-012	0	0.000000E+000
1	91.48758859	3.119724E-012	1.890972E-011	1	0.000000E+000
1	91.48891492	1.890972E-011	3.119724E-012	0	0.000000E+000
1	91.49040999	3.119724E-012	1.890972E-011	1	0.000000E+000
1	91.49048886	1.890972E-011	3.119724E-012	0	0.000000E+000
1	91.49102089	3.119724E-012	1.890972E-011	1	0.000000E+000
1	91.49259341	1.890972E-011	3.119724E-012	0	0.000000E+000
1	91.49283373	3.119724E-012	1.890972E-011	1	0.000000E+000
1	91.49309385	1.890972E-011	3.119724E-012	0	0.000000E+000
1	92.19347890	2.774256E-012	1.856426E-011	1	0.000000E+000
1	92.19362054	1.856426E-011	2.774256E-012	0	0.000000E+000
1	92.19374810	2.774256E-012	1.856426E-011	1	0.000000E+000
1	92.19683306	1.856426E-011	2.774256E-012	0	0.000000E+000
1	92.19697044	2.774256E-012	1.856426E-011	1	0.000000E+000
1	92.19743885	1.856426E-011	2.774256E-012	0	0.000000E+000
1	92.19761562	2.774256E-012	1.856426E-011	1	0.000000E+000
1	92.20323751	1.856426E-011	2.774256E-012	0	0.000000E+000
1	92.20350189	2.774256E-012	1.856426E-011	1	0.000000E+000
1	92.20784179	1.856426E-011	2.774256E-012	0	0.000000E+000
1	92.20874584	2.774256E-012	1.856426E-011	1	0.000000E+000
1	92.20937694	1.856426E-011	2.774256E-012	0	0.000000E+000
1	92.21128012	2.774256E-012	1.856426E-011	1	0.000000E+000
1	92.21587044	1.856426E-011	2.774256E-012	0	0.000000E+000
1	92.21599701	2.774256E-012	1.856426E-011	1	0.000000E+000
1	92.21634991	1.856426E-011	2.774256E-012	0	0.000000E+000
1	92.24397961	2.774256E-012	1.856426E-011	1	0.000000E+000
1	92.24513434	1.856426E-011	2.774256E-012	0	0.000000E+000
1	92.24546207	2.774256E-012	1.856426E-011	1	0.000000E+000
1	92.24603499	1.856426E-011	2.774256E-012	0	0.000000E+000
1	92.24654290	2.774256E-012	1.856426E-011	1	0.000000E+000
1	92.24776887	1.856426E-011	2.774256E-012	0	0.000000E+000
1	92.24784297	2.774256E-012	1.856426E-011	1	0.000000E+000
1	92.24930856	1.856426E-011	2.774256E-012	0	0.000000E+000
1	92.25767449	2.774256E-012	1.856426E-011	1	0.000000E+000
1	92.25824506	1.856426E-011	2.774256E-012	0	0.000000E+000
1	92.26529176	2.774256E-012	1.856426E-011	1	0.000000E+000
1	92.26852824	1.856426E-011	2.774256E-012	0	0.000000E+000
1	92.26853557	2.774256E-012	1.856426E-011	1	0.000000E+000
1	92.27504413	1.856426E-011	2.774256E-012	0	0.000000E+000
1	92.27560516	2.774256E-012	1.856426E-011	1	0.000000E+000
1	92.27926126	1.856426E-011	2.774256E-012	0	0.000000E+000
1	92.27994759	2.774256E-012	1.856426E-011	1	0.000000E+000
1	92.28060032	1.856426E-011	2.774256E-012	0	0.000000E+000
1	92.28116614	2.774256E-012	1.856426E-011	1	0.000000E+000
1	92.28376855	1.856426E-011	2.774256E-012	0	0.000000E+000
1	92.82081882	2.981418E-012	1.877142E-011	1	0.000000E+000
1	92.82490237	1.877142E-011	2.981418E-012	0	0.000000E+000
1	92.82495379	2.981418E-012	1.877142E-011	1	0.000000E+000
1	92.82682882	1.877142E-011	2.981418E-012	0	0.000000E+000
1	92.82724134	2.981418E-012	1.877142E-011	1	0.000000E+000
1	92.82916036	1.877142E-011	2.981418E-012	0	0.000000E+000
1	92.82966820	2.981418E-012	1.877142E-011	1	0.000000E+000
1	92.82979861	1.877142E-011	2.981418E-012	0	0.000000E+000
1	92.82987590	2.981418E-012	1.877142E-011	1	0.000000E+000
1	92.83265511	1.877142E-011	2.981418E-012	0	0.000000E+000
1	92.83996832	2.981418E-012	1.877142E-011	1	0.000000E+000
1	92.84016730	1.877142E-011	2.981418E-012	0	0.000000E+000
1	92.84034592	2.981418E-012	1.877142E-011	1	0.000000E+000
1	92.84436428	1.877142E-011	2.981418E-012	0	0.000000E+000
1	92.84497179	2.981418E-012	1.877142E-011	1	0.000000E+000
1	92.84505301	1.877142E-011	2.981418E-012	0	0.000000E+000
1	92.84520365	2.981418E-012	1.877142E-011	1	0.000000E+000
1	92.84714427	1.877142E-011	2.981418E-012	0	0.000000E+000
1	92.84718288	2.981418E-012	1.877142E-011	1	0.000000E+000
1	92.85165074	1.877142E-011	2.981418E-012	0	0.000000E+000
1	92.85168960	2.981418E-012	1.877142E-011	1	0.000000E+000
1	92.85202269	1.877142E-011	2.981418E-012	0	0.000000E+000
1	92.85203143	2.981418E-012	1.877142E-011	1	0.000000E+000
1	92.85770566	1.877142E-011	2.981418E-012	0	0.000000E+000
1	92.85912835	2.981418E-012	1.877142E-011	1	0.000000E+000
1	92.85940207	1.877142E-011	2.981418E-012	0	0.000000E+000
1	92.85956076	2.981418E-012	1.877142E-011	1	0.000000E+000
1	92.86015653	1.877142E-011	2.981418E-012	0	0.000000E+000
1	93.52544136	2.824407E-012	1.861441E-011	1	0.000000E+000
1	93.52551364	1.861441E-011	2.824407E-012	0	0.000000E+000
1	93.52883803	2.824407E-012	1.861441E-011	1	0.000000E+000
1	93.53632922	1.861441E-011	2.824407E-012	0	0.000000E+000
1	93.53944330	2.824407E-012	1.861441E-011	1	0.000000E+000
1	93.53957986	1.861441E-011	2.824407E-012	0	0.000000E+000
1	93.57111522	2.824407E-012	1.861441E-011	1	0.000000E+000
1	93.57587825	1.861441E-011	2.824407E-012	0	0.000000E+000
1	93.57620513	2.824407E-012	1.861441E-011	1	0.000000E+000
1	93.57718657	1.861441E-011	2.824407E-012	0	0.000000E+000
1	93.57731751	2.824407E-012	1.861441E-011	1	0.000000E+000
1	93.57750055	1.861441E-011	2.824407E-012	0	0.000000E+000
1	93.57753181	2.824407E-012	1.861441E-011	1	0.000000E+000
1	93.57858726	1.861441E-011	2.824407E-012	0	0.000000E+000
1	93.58106484	2.824407E-012	1.861441E-011	1	0.000000E+000
1	93.58268147	1.861441E-011	2.824407E-012	0	0.000000E+000
1	93.58336668	2.824407E-012	1.861441E-011	1	0.000000E+000
1	93.58405951	1.861441E-011	2.824407E-012	0	0.000000E+000
1	93.58423300	2.824407E-012	1.861441E-011	1	0.000000E+000
1	93.58542300	1.861441E-011	2.824407E-012	0	0.000000E+000
1	93.59393426	2.824407E-012	1.861441E-011	1	0.000000E+000
1	93.59545114	1.861441E-011	2.824407E-012	0	0.000000E+000
1	93.59562284	2.824407E-012	1.861441E-011	1	0.000000E+000
1	93.59693665	1.861441E-011	2.824407E-012	0	0.000000E+000
1	93.59707374	2.824407E-012	1.861441E-011	1	0.000000E+000
1	93.59850338	1.861441E-011	2.824407E-012	0	0.000000E+000
1	93.59866912	2.824407E-012	1.861441E-011	1	0.000000E+000
1	93.60226594	1.861441E-011	2.824407E-012	0	0.000000E+000
1	93.60947886	2.824407E-012	1.861441E-011	1	0.000000E+000
1	93.61691545	1.861441E-011	2.824407E-012	0	0.000000E+000
1	93.61713515	2.824407E-012	1.861441E-011	1	0.000000E+000
1	93.62024309	1.861441E-011	2.824407E-012	0	0.000000E+000
1	93.62061145	2.824407E-012	1.861441E-011	1	0.000000E+000
1	93.62185710	1.861441E-011	2.824407E-012	0	0.000000E+000
1	93.62514704	2.824407E-012	1.861441E-011	1	0.000000E+000
1	93.62669213	1.861441E-011	2.824407E-012	0	0.000000E+000
1	93.62672423	2.824407E-012	1.861441E-011	1	0.000000E+000
1	93.63184583	1.861441E-011	2.824407E-012	0	0.000000E+000
1	93.63238404	2.824407E-012	1.861441E-011	1	0.000000E+000
1	93.63331159	1.861441E-011	2.824407E-012	0	0.000000E+000
1	93.63337943	2.824407E-012	1.861441E-011	1	0.000000E+000
1	93.63519487	1.861441E-011	2.824407E-012	0	0.000000E+000
1	93.64524865	2.824407E-012	1.861441E-011	1	0.000000E+000
1	93.64540701	1.861441E-011	2.824407E-012	0	0.000000E+000
1	93.64543369	2.824407E-012	1.861441E-011	1	0.000000E+000
1	93.65062090	1.861441E-011	2.824407E-012	0	0.000000E+000
1	93.65082457	2.824407E-012	1.861441E-011	1	0.000000E+000
1	93.65330235	1.861441E-011	2.824407E-012	0	0.000000E+000
1	93.65421365	2.824407E-012	1.861441E-011	1	0.000000E+000
1	93.65742255	1.861441E-011	2.824407E-012	0	0.000000E+000
1	93.66168586	2.824407E-012	1.861441E-011	1	0.000000E+000
1	93.66906507	1.861441E-011	2.824407E-012	0	0.000000E+000
1	93.81391657	2.744795E-012	1.853479E-011	1	0.000000E+000
1	93.81948029	1.853479E-011	2.744795E-012	0	0.000000E+000
1	93.81950929	2.744795E-012	1.853479E-011	1	0.000000E+000
1	93.82394049	1.853479E-011	2.744795E-012	0	0.000000E+000
1	93.82397983	2.744795E-012	1.853479E-011	1	0.000000E+000
1	93.82432416	1.853479E-011	2.744795E-012	0	0.000000E+000
1	93.82435790	2.744795E-012	1.853479E-011	1	0.000000E+000
1	93.82627830	1.853479E-011	2.744795E-012	0	0.000000E+000
1	93.82639663	2.744795E-012	1.853479E-011	1	0.000000E+000
1	93.82821722	1.853479E-011	2.744795E-012	0	0.000000E+000
1	93.82966741	2.744795E-012	1.853479E-011	1	0.000000E+000
1	93.83025515	1.853479E-011	2.744795E-012	0	0.000000E+000
1	93.83032261	2.744795E-012	1.853479E-011	1	0.000000E+000
1	93.83068223	1.853479E-011	2.744795E-012	0	0.000000E+000
1	94.05838935	2.983055E-012	1.877305E-011	1	0.000000E+000
1	94.05952640	1.877305E-011	2.983055E-012	0	0.000000E+000
1	94.06000855	2.983055E-012	1.877305E-011	1	0.000000E+000
1	94.06168052	1.877305E-011	2.983055E-012	0	0.000000E+000
1	94.06177235	2.983055E-012	1.877305E-011	1	0.000000E+000
1	94.06475329	1.877305E-011	2.983055E-012	0	0.000000E+000
1	94.06508693	2.983055E-012	1.877305E-011	1	0.000000E+000
1	94.06992579	1.877305E-011	2.983055E-012	0	0.000000E+000
1	94.07080517	2.983055E-012	1.877305E-011	1	0.000000E+000
1	94.07408445	1.877305E-011	2.983055E-012	0	0.000000E+000
1	94.07491091	2.983055E-012	1.877305E-011	1	0.000000E+000
1	94.07759788	1.877305E-011	2.983055E-012	0	0.000000E+000
1	94.07789722	2.983055E-012	1.877305E-011	1	0.000000E+000
1	94.08182468	1.877305E-011	2.983055E-012	0	0.000000E+000
1	96.19727938	2.780613E-012	1.857061E-011	1	0.000000E+000
1	96.19880691	1.857061E-011	2.780613E-012	0	0.000000E+000
1	96.19939483	2.780613E-012	1.857061E-011	1	0.000000E+000
1	96.20692276	1.857061E-011	2.780613E-012	0	0.000000E+000
1	96.27182812	2.780613E-012	1.857061E-011	1	0.000000E+000
1	96.27363143	1.857061E-011	2.780613E-012	0	0.000000E+000
1	96.27389516	2.780613E-012	1.857061E-011	1	0.000000E+000
1	96.27667282	1.857061E-011	2.780613E-012	0	0.000000E+000
1	96.28619541	2.780613E-012	1.857061E-011	1	0.000000E+000
1	96.28876349	1.857061E-011	2.780613E-012	0	0.000000E+000
1	96.28878927	2.780613E-012	1.857061E-011	1	0.000000E+000
1	96.28897179	1.857061E-011	2.780613E-012	0	0.000000E+000
1	96.28904833	2.780613E-012	1.857061E-011	1	0.000000E+000
1	96.29054902	1.857061E-011	2.780613E-012	0	0.000000E+000
1	96.29061857	2.780613E-012	1.857061E-011	1	0.000000E+000
1	96.29326311	1.857061E-011	2.780613E-012	0	0.000000E+000
1	96.29350493	2.780613E-012	1.857061E-011	1	0.000000E+000
1	96.29395717	1.857061E-011	2.780613E-012	0	0.000000E+000
1	96.29592249	2.780613E-012	1.857061E-011	1	0.000000E+000
1	96.29669358	1.857061E-011	2.780613E-012	0	0.000000E+000
1	96.29692527	2.780613E-012	1.857061E-011	1	0.000000E+000
1	96.30142317	1.857061E-011	2.780613E-012	0	0.000000E+000
1	96.30143865	2.780613E-012	1.857061E-011	1	0.000000E+000
1	96.30244368	1.857061E-011	2.780613E-012	0	0.000000E+000
1	96.30292139	2.780613E-012	1.857061E-011	1	0.000000E+000
1	96.30382611	1.857061E-011	2.780613E-012	0	0.000000E+000
1	96.30420584	2.780613E-012	1.857061E-011	1	0.000000E+000
1	96.30669579	1.857061E-011	2.780613E-012	0	0.000000E+000
1	96.30735634	2.780613E-012	1.857061E-011	1	0.000000E+000
1	96.30978720	1.857061E-011	2.780613E-012	0	0.000000E+000
1	96.33934894	2.780613E-012	1.857061E-011	1	0.000000E+000
1	96.34354919	1.857061E-011	2.780613E-012	0	0.000000E+000
1	96.34988497	2.780613E-012	1.857061E-011	1	0.000000E+000
1	96.35387395	1.857061E-011	2.780613E-012	0	0.000000E+000
1	96.35444306	2.780613E-012	1.857061E-011	1	0.000000E+000
1	96.35528467	1.857061E-011	2.780613E-012	0	0.000000E+000
1	96.35608370	2.780613E-012	1.857061E-011	1	0.000000E+000
1	96.35644495	1.857061E-011	2.780613E-012	0	0.000000E+000
1	96.35688539	2.780613E-012	1.857061E-011	1	0.000000E+000
1	96.36233030	1.857061E-011	2.780613E-012	0	0.000000E+000
1	96.36246370	2.780613E-012	1.857061E-011	1	0.000000E+000
1	96.36557950	1.857061E-011	2.780613E-012	0	0.000000E+000
1	96.98192315	2.854379E-012	1.864438E-011	1	0.000000E+000
1	96.99630400	1.864438E-011	2.854379E-012	0	0.000000E+000
1	97.02928911	2.854379E-012	1.864438E-011	1	0.000000E+000
1	97.03401755	1.864438E-011	2.854379E-012	0	0.000000E+000
1	97.03407096	2.854379E-012	1.864438E-011	1	0.000000E+000
1	97.03588912	1.864438E-011	2.854379E-012	0	0.000000E+000
1	97.03668813	2.854379E-012	1.864438E-011	1	0.000000E+000
1	97.03977487	1.864438E-011	2.854379E-012	0	0.000000E+000
1	97.04843563	2.854379E-012	1.864438E-011	1	0.000000E+000
1	97.05258137	1.864438E-011	2.854379E-012	0	0.000000E+000
1	97.05415675	2.854379E-012	1.864438E-011	1	0.000000E+000
1	97.05968094	1.864438E-011	2.854379E-012	0	0.000000E+000
1	97.06018388	2.854379E-012	1.864438E-011	1	0.000000E+000
1	97.06174058	1.864438E-011	2.854379E-012	0	0.000000E+000
1	99.56598574	2.938545E-012	1.872855E-011	1	0.000000E+000
1	99.57894795	1.872855E-011	2.938545E-012	0	0.000000E+000
1	99.57901133	2.938545E-012	1.872855E-011	1	0.000000E+000
1	99.57964579	1.872855E-011	2.938545E-012	0	0.000000E+000
1	99.57966080	2.938545E-012	1.872855E-011	1	0.000000E+000
1	99.58660950	1.872855E-011	2.938545E-012	0	0.000000E+000
1	99.58714284	2.938545E-012	1.872855E-011	1	0.000000E+000
1	99.59342266	1.872855E-011	2.938545E-012	0	0.000000E+000
1	99.59342656	2.938545E-012	1.872855E-011	1	0.000000E+000
1	99.59793799	1.872855E-011	2.938545E-012	0	0.000000E+000
1	99.59797867	2.938545E-012	1.872855E-011	1	0.000000E+000
1	99.60309588	1.872855E-011	2.938545E-012	0	0.000000E+000
1	99.60314899	2.938545E-012	1.872855E-011	1	0.000000E+000
1	99.60423844	1.872855E-011	2.938545E-012	0	0.000000E+000
1	99.60425387	2.938545E-012	1.872855E-011	1	0.000000E+000
1	99.60663115	1.872855E-011	2.938545E-012	0	0.000000E+000
1	99.60665233	2.938545E-012	1.872855E-011	1	0.000000E+000
1	99.61678289	1.872855E-011	2.938545E-012	0	0.000000E+000
1	99.61679927	2.938545E-012	1.872855E-011	1	0.000000E+000
1	99.61839568	1.872855E-011	2.938545E-012	0	0.000000E+000
1	99.61859483	2.938545E-012	1.872855E-011	1	0.000000E+000
1	99.62250346	1.872855E-011	2.938545E-012	0	0.000000E+000
1	99.62254646	2.938545E-012	1.872855E-011	1	0.000000E+000
1	99.62400054	1.872855E-011	2.938545E-012	0	0.000000E+000
1	99.62423926	2.938545E-012	1.872855E-011	1	0.000000E+000
1	99.62470820	1.872855E-011	2.938545E-012	0	0.000000E+000
1	99.62701897	2.938545E-012	1.872855E-011	1	0.000000E+000
1	99.63158525	1.872855E-011	2.938545E-012	0	0.000000E+000
1	99.63329121	2.938545E-012	1.872855E-011	1	0.000000E+000
1	99.64108876	1.872855E-011	2.938545E-012	0	0.000000E+000
1	99.64160980	2.938545E-012	1.872855E-011	1	0.000000E+000
1	99.64359022	1.872855E-011	2.938545E-012	0	0.000000E+000
1	99.64404480	2.938545E-012	1.872855E-011	1	0.000000E+000
1	99.65225012	1.872855E-011	2.938545E-012	0	0.000000E+000
1	99.65226286	2.938545E-012	1.872855E-011	1	0.000000E+000
1	99.65239203	1.872855E-011	2.938545E-012	0	0.000000E+000
1	99.65304376	2.938545E-012	1.872855E-011	1	0.000000E+000
1	99.65949409	1.872855E-011	2.938545E-012	0	0.000000E+000
1	99.69248185	2.938545E-012	1.872855E-011	1	0.000000E+000
1	99.69482018	1.872855E-011	2.938545E-012	0	0.000000E+000
1	100.86510361	2.800685E-012	1.859069E-011	1	0.000000E+000
1	100.86863823	1.859069E-011	2.800685E-012	0	0.000000E+000
1	100.86880034	2.800685E-012	1.859069E-011	1	0.000000E+000
1	100.86928310	1.859069E-011	2.800685E-012	0	0.000000E+000
1	100.86930418	2.800685E-012	1.859069E-011	1	0.000000E+000
1	100.87398977	1.859069E-011	2.800685E-012	0	0.000000E+000
1	104.50307126	2.756809E-012	1.854681E-011	1	0.000000E+000
1	104.50314432	1.854681E-011	2.756809E-012	0	0.000000E+000
1	104.50384980	2.756809E-012	1.854681E-011	1	0.000000E+000
1	104.50391193	1.854681E-011	2.756809E-012	0	0.000000E+000
1	104.50410061	2.756809E-012	1.854681E-011	1	0.000000E+000
1	104.50417808	1.854681E-011	2.756809E-012	0	0.000000E+000
1	104.50425867	2.756809E-012	1.854681E-011	1	0.000000E+000
1	104.50590298	1.854681E-011	2.756809E-012	0	0.000000E+000
1	104.50613704	2.756809E-012	1.854681E-011	1	0.000000E+000
1	104.50938151	1.854681E-011	2.756809E-012	0	0.000000E+000
1	104.50963390	2.756809E-012	1.854681E-011	1	0.000000E+000
1	104.51128981	1.854681E-011	2.756809E-012	0	0.000000E+000
1	104.51140019	2.756809E-012	1.854681E-011	1	0.000000E+000
1	104.51210577	1.854681E-011	2.756809E-012	0	0.000000E+000
1	104.51222698	2.756809E-012	1.854681E-011	1	0.000000E+000
1	104.51235591	1.854681E-011	2.756809E-012	0	0.000000E+000
1	104.51247319	2.756809E-012	1.854681E-011	1	0.000000E+000
1	104.52091255	1.854681E-011	2.756809E-012	0	0.000000E+000
1	104.52109098	2.756809E-012	1.854681E-011	1	0.000000E+000
1	104.52353512	1.854681E-011	2.756809E-012	0	0.000000E+000
1	104.52369461	2.756809E-012	1.854681E-011	1	0.000000E+000
1	104.52615104	1.854681E-011	2.756809E-012	0	0.000000E+000
1	104.52626000	2.756809E-012	1.854681E-011	1	0.000000E+000
1	104.53642453	1.854681E-011	2.756809E-012	0	0.000000E+000
1	104.53643677	2.756809E-012	1.854681E-011	1	0.000000E+000
1	104.53674699	1.854681E-011	2.756809E-012	0	0.000000E+000
1	104.53745541	2.756809E-012	1.854681E-011	1	0.000000E+000
1	104.53924720	1.854681E-011	2.756809E-012	0	0.000000E+000
1	104.53938022	2.756809E-012	1.854681E-011	1	0.000000E+000
1	104.55032445	1.854681E-011	2.756809E-012	0	0.000000E+000
1	104.57507559	2.756809E-012	1.854681E-011	1	0.000000E+000
1	104.57620761	1.854681E-011	2.756809E-012	0	0.000000E+000
1	104.57626501	2.756809E-012	1.854681E-011	1	0.000000E+000
1	104.57830545	1.854681E-011	2.756809E-012	0	0.000000E+000
1	104.57834878	2.756809E-012	1.854681E-011	1	0.000000E+000
1	104.58055168	1.854681E-011	2.756809E-012	0	0.000000E+000
1	104.58068693	2.756809E-012	1.854681E-011	1	0.000000E+000
1	104.58075364	1.854681E-011	2.756809E-012	0	0.000000E+000
1	104.58143375	2.756809E-012	1.854681E-011	1	0.000000E+000
1	104.58186278	1.854681E-011	2.756809E-012	0	0.000000E+000
1	104.58223761	2.756809E-012	1.854681E-011	1	0.000000E+000
1	104.58423384	1.854681E-011	2.756809E-012	0	0.000000E+000
1	104.60217464	2.756809E-012	1.854681E-011	1	0.000000E+000
1	104.60371829	1.854681E-011	2.756809E-012	0	0.000000E+000
1	104.60379407	2.756809E-012	1.854681E-011	1	0.000000E+000
1	104.60421154	1.854681E-011	2.756809E-012	0	0.000000E+000
1	104.60443458	2.756809E-012	1.854681E-011	1	0.000000E+000
1	104.60583730	1.854681E-011	2.756809E-012	0	0.000000E+000
1	104.60601254	2.756809E-012	1.854681E-011	1	0.000000E+000
1	104.60823555	1.854681E-011	2.756809E-012	0	0.000000E+000
1	104.60839825	2.756809E-012	1.854681E-011	1	0.000000E+000
1	104.61012225	1.854681E-011	2.756809E-012	0	0.000000E+000
1	104.85065082	2.982986E-012	1.877299E-011	1	0.000000E+000
1	104.85298153	1.877299E-011	2.982986E-012	0	0.000000E+000
1	104.85387016	2.982986E-012	1.877299E-011	1	0.000000E+000
1	104.85482226	1.877299E-011	2.982986E-012	0	0.000000E+000
1	104.85499902	2.982986E-012	1.877299E-011	1	0.000000E+000
1	104.85577864	1.877299E-011	2.982986E-012	0	0.000000E+000
1	104.85588096	2.982986E-012	1.877299E-011	1	0.000000E+000
1	104.85621656	1.877299E-011	2.982986E-012	0	0.000000E+000
1	104.85636805	2.982986E-012	1.877299E-011	1	0.000000E+000
1	104.85842110	1.877299E-011	2.982986E-012	0	0.000000E+000
1	104.85863184	2.982986E-012	1.877299E-011	1	0.000000E+000
1	104.86509350	1.877299E-011	2.982986E-012	0	0.000000E+000
1	104.86532054	2.982986E-012	1.877299E-011	1	0.000000E+000
1	104.86692373	1.877299E-011	2.982986E-012	0	0.000000E+000
1	104.86730692	2.982986E-012	1.877299E-011	1	0.000000E+000
1	104.87128278	1.877299E-011	2.982986E-012	0	0.000000E+000
1	104.87183587	2.982986E-012	1.877299E-011	1	0.000000E+000
1	104.87297207	1.877299E-011	2.982986E-012	0	0.000000E+000
1	104.87302016	2.982986E-012	1.877299E-011	1	0.000000E+000
1	104.87327754	1.877299E-011	2.982986E-012	0	0.000000E+000
1	104.87336635	2.982986E-012	1.877299E-011	1	0.000000E+000
1	104.87580165	1.877299E-011	2.982986E-012	0	0.000000E+000
1	105.20960867	2.911807E-012	1.870181E-011	1	0.000000E+000
1	105.21108862	1.870181E-011	2.911807E-012	0	0.000000E+000
1	105.21123873	2.911807E-012	1.870181E-011	1	0.000000E+000
1	105.21290065	1.870181E-011	2.911807E-012	0	0.000000E+000
1	105.21302584	2.911807E-012	1.870181E-011	1	0.000000E+000
1	105.21825594	1.870181E-011	2.911807E-012	0	0.000000E+000
1	109.05904428	2.757166E-012	1.854717E-011	1	0.000000E+000
1	109.05970284	1.854717E-011	2.757166E-012	0	0.000000E+000
1	109.05981117	2.757166E-012	1.854717E-011	1	0.000000E+000
1	109.06234648	1.854717E-011	2.757166E-012	0	0.000000E+000
1	109.06256476	2.757166E-012	1.854717E-011	1	0.000000E+000
1	109.06357652	1.854717E-011	2.757166E-012	0	0.000000E+000
1	109.06577468	2.757166E-012	1.854717E-011	1	0.000000E+000
1	109.06942595	1.854717E-011	2.757166E-012	0	0.000000E+000
1	109.06958038	2.757166E-012	1.854717E-011	1	0.000000E+000
1	109.07409751	1.854717E-011	2.757166E-012	0	0.000000E+000
1	109.07412731	2.757166E-012	1.854717E-011	1	0.000000E+000
1	109.07776215	1.854717E-011	2.757166E-012	0	0.000000E+000
1	109.07779775	2.757166E-012	1.854717E-011	1	0.000000E+000
1	109.07802622	1.854717E-011	2.757166E-012	0	0.000000E+000
1	109.07822717	2.757166E-012	1.854717E-011	1	0.000000E+000
1	109.08134964	1.854717E-011	2.757166E-012	0	0.000000E+000
1	109.08200654	2.757166E-012	1.854717E-011	1	0.000000E+000
1	109.08506868	1.854717E-011	2.757166E-012	0	0.000000E+000
1	109.08633425	2.757166E-012	1.854717E-011	1	0.000000E+000
1	109.08667766	1.854717E-011	2.757166E-012	0	0.000000E+000
1	109.08680434	2.757166E-012	1.854717E-011	1	0.000000E+000
1	109.09052191	1.854717E-011	2.757166E-012	0	0.000000E+000
1	109.09060051	2.757166E-012	1.854717E-011	1	0.000000E+000
1	109.09128785	1.854717E-011	2.757166E-012	0	0.000000E+000
1	109.09142880	2.757166E-012	1.854717E-011	1	0.000000E+000
1	109.09197802	1.854717E-011	2.757166E-012	0	0.000000E+000
1	109.09238331	2.757166E-012	1.854717E-011	1	0.000000E+000
1	109.09259174	1.854717E-011	2.757166E-012	0	0.000000E+000
1	109.09277202	2.757166E-012	1.854717E-011	1	0.000000E+000
1	109.09605766	1.854717E-011	2.757166E-012	0	0.000000E+000
1	109.09620814	2.757166E-012	1.854717E-011	1	0.000000E+000
1	109.09697452	1.854717E-011	2.757166E-012	0	0.000000E+000
1	109.09701781	2.757166E-012	1.854717E-011	1	0.000000E+000
1	109.10122865	1.854717E-011	2.757166E-012	0	0.000000E+000
1	109.10130806	2.757166E-012	1.854717E-011	1	0.000000E+000
1	109.10277587	1.854717E-011	2.757166E-012	0	0.000000E+000
1	109.10371734	2.757166E-012	1.854717E-011	1	0.000000E+000
1	109.10423467	1.854717E-011	2.757166E-012	0	0.000000E+000
1	109.10774190	2.757166E-012	1.854717E-011	1	0.000000E+000
1	109.10776622	1.854717E-011	2.757166E-012	0	0.000000E+000
1	109.10793440	2.757166E-012	1.854717E-011	1	0.000000E+000
1	109.10977599	1.854717E-011	2.757166E-012	0	0.000000E+000
1	109.10996634	2.757166E-012	1.854717E-011	1	0.000000E+000
1	109.11414405	1.854717E-011	2.757166E-012	0	0.000000E+000
1	109.11432246	2.757166E-012	1.854717E-011	1	0.000000E+000
1	109.12098341	1.854717E-011	2.757166E-012	0	0.000000E+000
1	109.12462371	2.757166E-012	1.854717E-011	1	0.000000E+000
1	109.12668077	1.854717E-011	2.757166E-012	0	0.000000E+000
1	109.12928219	2.757166E-012	1.854717E-011	1	0.000000E+000
1	109.13011773	1.854717E-011	2.757166E-012	0	0.000000E+000
1	109.13044045	2.757166E-012	1.854717E-011	1	0.000000E+000
1	109.13562821	1.854717E-011	2.757166E-012	0	0.000000E+000
1	109.13564371	2.757166E-012	1.854717E-011	1	0.000000E+000
1	109.13594354	1.854717E-011	2.757166E-012	0	0.000000E+000
1	109.13616314	2.757166E-012	1.854717E-011	1	0.000000E+000
1	109.13801493	1.854717E-011	2.757166E-012	0	0.000000E+000
1	109.22642338	2.757166E-012	1.854717E-011	1	0.000000E+000
1	109.22698839	1.854717E-011	2.757166E-012	0	0.000000E+000
1	109.29682203	2.757166E-012	1.854717E-011	1	0.000000E+000
1	109.29729025	1.854717E-011	2.757166E-012	0	0.000000E+000
1	109.29737493	2.757166E-012	1.854717E-011	1	0.000000E+000
1	109.29828215	1.854717E-011	2.757166E-012	0	0.000000E+000
1	109.29864646	2.757166E-012	1.854717E-011	1	0.000000E+000
1	109.29930838	1.854717E-011	2.757166E-012	0	0.000000E+000
1	109.29956178	2.757166E-012	1.854717E-011	1	0.000000E+000
1	109.29973773	1.854717E-011	2.757166E-012	0	0.000000E+000
1	109.29986869	2.757166E-012	1.854717E-011	1	0.000000E+000
1	109.30085123	1.854717E-011	2.757166E-012	0	0.000000E+000
1	109.30091441	2.757166E-012	1.854717E-011	1	0.000000E+000
1	109.30806130	1.854717E-011	2.757166E-012	0	0.000000E+000
1	109.30822552	2.757166E-012	1.854717E-011	1	0.000000E+000
1	109.30824321	1.854717E-011	2.757166E-012	0	0.000000E+000
1	109.30825898	2.757166E-012	1.854717E-011	1	0.000000E+000
1	109.31812541	1.854717E-011	2.757166E-012	0	0.000000E+000
1	109.50849393	2.899496E-012	1.868950E-011	1	0.000000E+000
1	109.51484988	1.868950E-011	2.899496E-012	0	0.000000E+000
1	109.51534240	2.899496E-012	1.868950E-011	1	0.000000E+000
1	109.51541967	1.868950E-011	2.899496E-012	0	0.000000E+000
1	109.51545558	2.899496E-012	1.868950E-011	1	0.000000E+000
1	109.52234981	1.868950E-011	2.899496E-012	0	0.000000E+000
1	109.52327584	2.899496E-012	1.868950E-011	1	0.000000E+000
1	109.52375212	1.868950E-011	2.899496E-012	0	0.000000E+000
1	109.52382104	2.899496E-012	1.868950E-011	1	0.000000E+000
1	109.53614201	1.868950E-011	2.899496E-012	0	0.000000E+000
1	109.53819052	2.899496E-012	1.868950E-011	1	0.000000E+000
1	109.53955059	1.868950E-011	2.899496E-012	0	0.000000E+000
1	109.53958661	2.899496E-012	1.868950E-011	1	0.000000E+000
1	109.54023490	1.868950E-011	2.899496E-012	0	0.000000E+000
1	109.54031293	2.899496E-012	1.868950E-011	1	0.000000E+000
1	109.54082640	1.868950E-011	2.899496E-012	0	0.000000E+000
1	109.56193202	2.899496E-012	1.868950E-011	1	0.000000E+000
1	109.56331464	1.868950E-011	2.899496E-012	0	0.000000E+000
1	109.56470313	2.899496E-012	1.868950E-011	1	0.000000E+000
1	109.56554845	1.868950E-011	2.899496E-012	0	0.000000E+000
1	109.56636590	2.899496E-012	1.868950E-011	1	0.000000E+000
1	109.57414557	1.868950E-011	2.899496E-012	0	0.000000E+000
1	109.57438479	2.899496E-012	1.868950E-011	1	0.000000E+000
1	109.57828663	1.868950E-011	2.899496E-012	0	0.000000E+000
1	109.59758102	2.899496E-012	1.868950E-011	1	0.000000E+000
1	109.60295646	1.868950E-011	2.899496E-012	0	0.000000E+000
1	109.60335235	2.899496E-012	1.868950E-011	1	0.000000E+000
1	109.60623749	1.868950E-011	2.899496E-012	0	0.000000E+000
1	109.60628207	2.899496E-012	1.868950E-011	1	0.000000E+000
1	109.60770859	1.868950E-011	2.899496E-012	0	0.000000E+000
1	109.60773335	2.899496E-012	1.868950E-011	1	0.000000E+000
1	109.60780441	1.868950E-011	2.899496E-012	0	0.000000E+000
1	109.60786849	2.899496E-012	1.868950E-011	1	0.000000E+000
1	109.60847989	1.868950E-011	2.899496E-012	0	0.000000E+000
1	109.60855086	2.899496E-012	1.868950E-011	1	0.000000E+000
1	109.61560762	1.868950E-011	2.899496E-012	0	0.000000E+000
1	109.61697744	2.899496E-012	1.868950E-011	1	0.000000E+000
1	109.61821152	1.868950E-011	2.899496E-012	0	0.000000E+000
1	109.65835645	2.899496E-012	1.868950E-011	1	0.000000E+000
1	109.66007289	1.868950E-011	2.899496E-012	0	0.000000E+000
1	109.66014606	2.899496E-012	1.868950E-011	1	0.000000E+000
1	109.66288660	1.868950E-011	2.899496E-012	0	0.000000E+000
1	109.72940149	2.899496E-012	1.868950E-011	1	0.000000E+000
1	109.73103268	1.868950E-011	2.899496E-012	0	0.000000E+000
1	109.73107152	2.899496E-012	1.868950E-011	1	0.000000E+000
1	109.73382044	1.868950E-011	2.899496E-012	0	0.000000E+000
1	109.73389566	2.899496E-012	1.868950E-011	1	0.000000E+000
1	109.73685340	1.868950E-011	2.899496E-012	0	0.000000E+000
1	109.73689884	2.899496E-012	1.868950E-011	1	0.000000E+000
1	109.74016013	1.868950E-011	2.899496E-012	0	0.000000E+000
1	109.74076826	2.899496E-012	1.868950E-011	1	0.000000E+000
1	109.74334474	1.868950E-011	2.899496E-012	0	0.000000E+000
1	109.74354657	2.899496E-012	1.868950E-011	1	0.000000E+000
1	109.74738196	1.868950E-011	2.899496E-012	0	0.000000E+000
1	109.74740660	2.899496E-012	1.868950E-011	1	0.000000E+000
1	109.74842105	1.868950E-011	2.899496E-012	0	0.000000E+000
1	109.74861735	2.899496E-012	1.868950E-011	1	0.000000E+000
1	109.74879912	1.868950E-011	2.899496E-012	0	0.000000E+000
1	109.74884467	2.899496E-012	1.868950E-011	1	0.000000E+000
1	109.74894486	1.868950E-011	2.899496E-012	0	0.000000E+000
1	109.74903493	2.899496E-012	1.868950E-011	1	0.000000E+000
1	109.75467745	1.868950E-011	2.899496E-012	0	0.000000E+000
1	109.78558075	2.899496E-012	1.868950E-011	1	0.000000E+000
1	109.78628907	1.868950E-011	2.899496E-012	0	0.000000E+000
1	109.78659757	2.899496E-012	1.868950E-011	1	0.000000E+000
1	109.78775334	1.868950E-011	2.899496E-012	0	0.000000E+000
1	109.79769077	2.899496E-012	1.868950E-011	1	0.000000E+000
1	109.79879685	1.868950E-011	2.899496E-012	0	0.000000E+000
1	109.79882783	2.899496E-012	1.868950E-011	1	0.000000E+000
1	109.80027792	1.868950E-011	2.899496E-012	0	0.000000E+000
1	109.80031617	2.899496E-012	1.868950E-011	1	0.000000E+000
1	109.80373930	1.868950E-011	2.899496E-012	0	0.000000E+000
1	109.80376916	2.899496E-012	1.868950E-011	1	0.000000E+000
1	109.80423998	1.868950E-011	2.899496E-012	0	0.000000E+000
1	109.80433744	2.899496E-012	1.868950E-011	1	0.000000E+000
1	109.80472973	1.868950E-011	2.899496E-012	0	0.000000E+000
1	109.84851467	2.899496E-012	1.868950E-011	1	0.000000E+000
1	109.84992416	1.868950E-011	2.899496E-012	0	0.000000E+000
1	109.85046388	2.899496E-012	1.868950E-011	1	0.000000E+000
1	109.85138995	1.868950E-011	2.899496E-012	0	0.000000E+000
1	109.85260361	2.899496E-012	1.868950E-011	1	0.000000E+000
1	109.85303104	1.868950E-011	2.899496E-012	0	0.000000E+000
1	109.85303314	2.899496E-012	1.868950E-011	1	0.000000E+000
1	109.85553491	1.868950E-011	2.899496E-012	0	0.000000E+000
1	109.85571682	2.899496E-012	1.868950E-011	1	0.000000E+000
1	109.85736607	1.868950E-011	2.899496E-012	0	0.000000E+000
1	110.37994239	2.775045E-012	1.856504E-011	1	0.000000E+000
1	110.38733862	1.856504E-011	2.775045E-012	0	0.000000E+000
1	110.38746998	2.775045E-012	1.856504E-011	1	0.000000E+000
1	110.39921036	1.856504E-011	2.775045E-012	0	0.000000E+000
1	110.39926562	2.775045E-012	1.856504E-011	1	0.000000E+000
1	110.40062648	1.856504E-011	2.775045E-012	0	0.000000E+000
1	110.40064923	2.775045E-012	1.856504E-011	1	0.000000E+000
1	110.40423212	1.856504E-011	2.775045E-012	0	0.000000E+000
1	110.40427025	2.775045E-012	1.856504E-011	1	0.000000E+000
1	110.40853226	1.856504E-011	2.775045E-012	0	0.000000E+000
1	110.41033196	2.775045E-012	1.856504E-011	1	0.000000E+000
1	110.41092628	1.856504E-011	2.775045E-012	0	0.000000E+000
1	110.41124009	2.775045E-012	1.856504E-011	1	0.000000E+000
1	110.41166419	1.856504E-011	2.775045E-012	0	0.000000E+000
1	110.41186950	2.775045E-012	1.856504E-011	1	0.000000E+000
1	110.41268934	1.856504E-011	2.775045E-012	0	0.000000E+000
1	110.41272305	2.775045E-012	1.856504E-011	1	0.000000E+000
1	110.41289978	1.856504E-011	2.775045E-012	0	0.000000E+000
1	111.26170340	2.764371E-012	1.855437E-011	1	0.000000E+000
1	111.26180037	1.855437E-011	2.764371E-012	0	0.000000E+000
1	111.26198916	2.764371E-012	1.855437E-011	1	0.000000E+000
1	111.26444943	1.855437E-011	2.764371E-012	0	0.000000E+000
1	111.26474764	2.764371E-012	1.855437E-011	1	0.000000E+000
1	111.26794297	1.855437E-011	2.764371E-012	0	0.000000E+000
1	111.26847832	2.764371E-012	1.855437E-011	1	0.000000E+000
1	111.27146758	1.855437E-011	2.764371E-012	0	0.000000E+000
1	111.27177071	2.764371E-012	1.855437E-011	1	0.000000E+000
1	111.27359677	1.855437E-011	2.764371E-012	0	0.000000E+000
1	111.27396466	2.764371E-012	1.855437E-011	1	0.000000E+000
1	111.27808313	1.855437E-011	2.764371E-012	0	0.000000E+000
1	111.27811432	2.764371E-012	1.855437E-011	1	0.000000E+000
1	111.29122167	1.855437E-011	2.764371E-012	0	0.000000E+000
1	111.33843155	2.764371E-012	1.855437E-011	1	0.000000E+000
1	111.33871899	1.855437E-011	2.764371E-012	0	0.000000E+000
1	111.33874535	2.764371E-012	1.855437E-011	1	0.000000E+000
1	111.33985262	1.855437E-011	2.764371E-012	0	0.000000E+000
1	111.33987739	2.764371E-012	1.855437E-011	1	0.000000E+000
1	111.34528040	1.855437E-011	2.764371E-012	0	0.000000E+000
1	111.34533146	2.764371E-012	1.855437E-011	1	0.000000E+000
1	111.34656134	1.855437E-011	2.764371E-012	0	0.000000E+000
1	111.36731364	2.764371E-012	1.855437E-011	1	0.000000E+000
1	111.36768569	1.855437E-011	2.764371E-012	0	0.000000E+000
1	111.36773973	2.764371E-012	1.855437E-011	1	0.000000E+000
1	111.36983498	1.855437E-011	2.764371E-012	0	0.000000E+000
1	111.43152411	2.764371E-012	1.855437E-011	1	0.000000E+000
1	111.43284220	1.855437E-011	2.764371E-012	0	0.000000E+000
1	111.43291894	2.764371E-012	1.855437E-011	1	0.000000E+000
1	111.43311991	1.855437E-011	2.764371E-012	0	0.000000E+000
1	111.43321723	2.764371E-012	1.855437E-011	1	0.000000E+000
1	111.43389712	1.855437E-011	2.764371E-012	0	0.000000E+000
1	111.55743603	2.713017E-012	1.850302E-011	1	0.000000E+000
1	111.55912926	1.850302E-011	2.713017E-012	0	0.000000E+000
1	111.55917370	2.713017E-012	1.850302E-011	1	0.000000E+000
1	111.56054439	1.850302E-011	2.713017E-012	0	0.000000E+000
1	111.57972412	2.713017E-012	1.850302E-011	1	0.000000E+000
1	111.58123172	1.850302E-011	2.713017E-012	0	0.000000E+000
1	111.58166023	2.713017E-012	1.850302E-011	1	0.000000E+000
1	111.58502379	1.850302E-011	2.713017E-012	0	0.000000E+000
1	111.58543922	2.713017E-012	1.850302E-011	1	0.000000E+000
1	111.58762093	1.850302E-011	2.713017E-012	0	0.000000E+000
1	111.58774734	2.713017E-012	1.850302E-011	1	0.000000E+000
1	111.58790021	1.850302E-011	2.713017E-012	0	0.000000E+000
1	111.58808222	2.713017E-012	1.850302E-011	1	0.000000E+000
1	111.59167963	1.850302E-011	2.713017E-012	0	0.000000E+000
1	111.59168813	2.713017E-012	1.850302E-011	1	0.000000E+000
1	111.59187390	1.850302E-011	2.713017E-012	0	0.000000E+000
1	111.59308918	2.713017E-012	1.850302E-011	1	0.000000E+000
1	111.59486942	1.850302E-011	2.713017E-012	0	0.000000E+000
1	111.59527144	2.713017E-012	1.850302E-011	1	0.000000E+000
1	111.59530931	1.850302E-011	2.713017E-012	0	0.000000E+000
1	112.50419824	2.672459E-012	1.846246E-011	1	0.000000E+000
1	112.50792173	1.846246E-011	2.672459E-012	0	0.000000E+000
1	112.50805081	2.672459E-012	1.846246E-011	1	0.000000E+000
1	112.51092281	1.846246E-011	2.672459E-012	0	0.000000E+000
1	112.51477896	2.672459E-012	1.846246E-011	1	0.000000E+000
1	112.51937279	1.846246E-011	2.672459E-012	0	0.000000E+000
1	112.51941960	2.672459E-012	1.846246E-011	1	0.000000E+000
1	112.52218986	1.846246E-011	2.672459E-012	0	0.000000E+000
1	112.52221376	2.672459E-012	1.846246E-011	1	0.000000E+000
1	112.52675987	1.846246E-011	2.672459E-012	0	0.000000E+000
1	112.52692152	2.672459E-012	1.846246E-011	1	0.000000E+000
1	112.53382040	1.846246E-011	2.672459E-012	0	0.000000E+000
1	113.11277863	2.633750E-012	1.842375E-011	1	0.000000E+000
1	113.11695197	1.842375E-011	2.633750E-012	0	0.000000E+000
1	113.11735436	2.633750E-012	1.842375E-011	1	0.000000E+000
1	113.11829796	1.842375E-011	2.633750E-012	0	0.000000E+000
1	113.11833870	2.633750E-012	1.842375E-011	1	0.000000E+000
1	113.11980886	1.842375E-011	2.633750E-012	0	0.000000E+000
1	113.13908346	2.633750E-012	1.842375E-011	1	0.000000E+000
1	113.14313084	1.842375E-011	2.633750E-012	0	0.000000E+000
1	113.14314819	2.633750E-012	1.842375E-011	1	0.000000E+000
1	113.14498408	1.842375E-011	2.633750E-012	0	0.000000E+000
1	113.14503017	2.633750E-012	1.842375E-011	1	0.000000E+000
1	113.14579122	1.842375E-011	2.633750E-012	0	0.000000E+000
1	113.14603177	2.633750E-012	1.842375E-011	1	0.000000E+000
1	113.15117930	1.842375E-011	2.633750E-012	0	0.000000E+000
1	113.15247455	2.633750E-012	1.842375E-011	1	0.000000E+000
1	113.15390070	1.842375E-011	2.633750E-012	0	0.000000E+000
1	113.15397298	2.633750E-012	1.842375E-011	1	0.000000E+000
1	113.15413723	1.842375E-011	2.633750E-012	0	0.000000E+000
1	113.15469970	2.633750E-012	1.842375E-011	1	0.000000E+000
1	113.15498707	1.842375E-011	2.633750E-012	0	0.000000E+000
1	113.15502843	2.633750E-012	1.842375E-011	1	0.000000E+000
1	113.15772295	1.842375E-011	2.633750E-012	0	0.000000E+000
1	113.15778448	2.633750E-012	1.842375E-011	1	0.000000E+000
1	113.16065920	1.842375E-011	2.633750E-012	0	0.000000E+000
1	113.22595112	2.633750E-012	1.842375E-011	1	0.000000E+000
1	113.22658248	1.842375E-011	2.633750E-012	0	0.000000E+000
1	113.22665944	2.633750E-012	1.842375E-011	1	0.000000E+000
1	113.23168794	1.842375E-011	2.633750E-012	0	0.000000E+000
1	113.23186161	2.633750E-012	1.842375E-011	1	0.000000E+000
1	113.23290043	1.842375E-011	2.633750E-012	0	0.000000E+000
1	113.29181901	2.633750E-012	1.842375E-011	1	0.000000E+000
1	113.29593931	1.842375E-011	2.633750E-012	0	0.000000E+000
1	113.71934495	2.853203E-012	1.864320E-011	1	0.000000E+000
1	113.71945155	1.864320E-011	2.853203E-012	0	0.000000E+000
1	113.71947947	2.853203E-012	1.864320E-011	1	0.000000E+000
1	113.71962872	1.864320E-011	2.853203E-012	0	0.000000E+000
1	113.71969514	2.853203E-012	1.864320E-011	1	0.000000E+000
1	113.72566089	1.864320E-011	2.853203E-012	0	0.000000E+000
1	113.74288724	2.853203E-012	1.864320E-011	1	0.000000E+000
1	113.74403483	1.864320E-011	2.853203E-012	0	0.000000E+000
1	113.74411553	2.853203E-012	1.864320E-011	1	0.000000E+000
1	113.76257397	1.864320E-011	2.853203E-012	0	0.000000E+000
1	113.76281154	2.853203E-012	1.864320E-011	1	0.000000E+000
1	113.77065782	1.864320E-011	2.853203E-012	0	0.000000E+000
1	113.78595680	2.853203E-012	1.864320E-011	1	0.000000E+000
1	113.78622479	1.864320E-011	2.853203E-012	0	0.000000E+000
1	113.78650964	2.853203E-012	1.864320E-011	1	0.000000E+000
1	113.79062856	1.864320E-011	2.853203E-012	0	0.000000E+000
1	113.79097420	2.853203E-012	1.864320E-011	1	0.000000E+000
1	113.79193229	1.864320E-011	2.853203E-012	0	0.000000E+000
1	113.79308343	2.853203E-012	1.864320E-011	1	0.000000E+000
1	113.79511812	1.864320E-011	2.853203E-012	0	0.000000E+000
1	113.79514101	2.853203E-012	1.864320E-011	1	0.000000E+000
1	113.80900820	1.864320E-011	2.853203E-012	0	0.000000E+000
1	113.80935908	2.853203E-012	1.864320E-011	1	0.000000E+000
1	113.81318336	1.864320E-011	2.853203E-012	0	0.000000E+000
1	113.81328820	2.853203E-012	1.864320E-011	1	0.000000E+000
1	113.81490412	1.864320E-011	2.853203E-012	0	0.000000E+000
1	113.87612031	2.853203E-012	1.864320E-011	1	0.000000E+000
1	113.87647004	1.864320E-011	2.853203E-012	0	0.000000E+000
1	113.87673575	2.853203E-012	1.864320E-011	1	0.000000E+000
1	113.87769018	1.864320E-011	2.853203E-012	0	0.000000E+000
1	113.91560489	2.853203E-012	1.864320E-011	1	0.000000E+000
1	113.91847073	1.864320E-011	2.853203E-012	0	0.000000E+000
1	113.91855110	2.853203E-012	1.864320E-011	1	0.000000E+000
1	113.91879385	1.864320E-011	2.853203E-012	0	0.000000E+000
1	113.91888089	2.853203E-012	1.864320E-011	1	0.000000E+000
1	113.91958371	1.864320E-011	2.853203E-012	0	0.000000E+000
1	113.91962223	2.853203E-012	1.864320E-011	1	0.000000E+000
1	113.92125353	1.864320E-011	2.853203E-012	0	0.000000E+000
1	113.92130071	2.853203E-012	1.864320E-011	1	0.000000E+000
1	113.93179095	1.864320E-011	2.853203E-012	0	0.000000E+000
1	113.93245844	2.853203E-012	1.864320E-011	1	0.000000E+000
1	113.93275016	1.864320E-011	2.853203E-012	0	0.000000E+000
1	113.93288548	2.853203E-012	1.864320E-011	1	0.000000E+000
1	113.93523160	1.864320E-011	2.853203E-012	0	0.000000E+000
1	113.93547919	2.853203E-012	1.864320E-011	1	0.000000E+000
1	113.93801260	1.864320E-011	2.853203E-012	0	0.000000E+000
1	113.93814413	2.853203E-012	1.864320E-011	1	0.000000E+000
1	113.93942608	1.864320E-011	2.853203E-012	0	0.000000E+000
1	113.93946820	2.853203E-012	1.864320E-011	1	0.000000E+000
1	113.93994492	1.864320E-011	2.853203E-012	0	0.000000E+000
1	114.45659922	2.733342E-012	1.852334E-011	1	0.000000E+000
1	114.45712042	1.852334E-011	2.733342E-012	0	0.000000E+000
1	114.45728986	2.733342E-012	1.852334E-011	1	0.000000E+000
1	114.45739118	1.852334E-011	2.733342E-012	0	0.000000E+000
1	114.47069853	2.733342E-012	1.852334E-011	1	0.000000E+000
1	114.47380581	1.852334E-011	2.733342E-012	0	0.000000E+000
1	114.47385384	2.733342E-012	1.852334E-011	1	0.000000E+000
1	114.48179203	1.852334E-011	2.733342E-012	0	0.000000E+000
1	114.48188014	2.733342E-012	1.852334E-011	1	0.000000E+000
1	114.48297853	1.852334E-011	2.733342E-012	0	0.000000E+000
1	114.48394567	2.733342E-012	1.852334E-011	1	0.000000E+000
1	114.48834190	1.852334E-011	2.733342E-012	0	0.000000E+000
1	114.48907679	2.733342E-012	1.852334E-011	1	0.000000E+000
1	114.49033039	1.852334E-011	2.733342E-012	0	0.000000E+000
1	114.49313022	2.733342E-012	1.852334E-011	1	0.000000E+000
1	114.49594138	1.852334E-011	2.733342E-012	0	0.000000E+000
1	114.49621001	2.733342E-012	1.852334E-011	1	0.000000E+000
1	114.49819719	1.852334E-011	2.733342E-012	0	0.000000E+000
1	114.50553258	2.733342E-012	1.852334E-011	1	0.000000E+000
1	114.50697644	1.852334E-011	2.733342E-012	0	0.000000E+000
1	114.52099388	2.733342E-012	1.852334E-011	1	0.000000E+000
1	114.52100579	1.852334E-011	2.733342E-012	0	0.000000E+000
1	114.52156317	2.733342E-012	1.852334E-011	1	0.000000E+000
1	114.52162382	1.852334E-011	2.733342E-012	0	0.000000E+000
1	114.53795747	2.733342E-012	1.852334E-011	1	0.000000E+000
1	114.54588041	1.852334E-011	2.733342E-012	0	0.000000E+000
1	114.54610252	2.733342E-012	1.852334E-011	1	0.000000E+000
1	114.54953978	1.852334E-011	2.733342E-012	0	0.000000E+000
1	114.54964177	2.733342E-012	1.852334E-011	1	0.000000E+000
1	114.55104652	1.852334E-011	2.733342E-012	0	0.000000E+000
1	114.55108552	2.733342E-012	1.852334E-011	1	0.000000E+000
1	114.55328707	1.852334E-011	2.733342E-012	0	0.000000E+000
1	114.55334462	2.733342E-012	1.852334E-011	1	0.000000E+000
1	114.55520546	1.852334E-011	2.733342E-012	0	0.000000E+000
1	114.55535110	2.733342E-012	1.852334E-011	1	0.000000E+000
1	114.55780183	1.852334E-011	2.733342E-012	0	0.000000E+000
1	114.55783584	2.733342E-012	1.852334E-011	1	0.000000E+000
1	114.55821997	1.852334E-011	2.733342E-012	0	0.000000E+000
1	114.55830588	2.733342E-012	1.852334E-011	1	0.000000E+000
1	114.55835352	1.852334E-011	2.733342E-012	0	0.000000E+000
1	114.55846729	2.733342E-012	1.852334E-011	1	0.000000E+000
1	114.56121295	1.852334E-011	2.733342E-012	0	0.000000E+000
1	114.56135545	2.733342E-012	1.852334E-011	1	0.000000E+000
1	114.56147826	1.852334E-011	2.733342E-012	0	0.000000E+000
1	114.56173524	2.733342E-012	1.852334E-011	1	0.000000E+000
1	114.56192224	1.852334E-011	2.733342E-012	0	0.000000E+000
1	114.56231053	2.733342E-012	1.852334E-011	1	0.000000E+000
1	114.57073350	1.852334E-011	2.733342E-012	0	0.000000E+000
1	114.59590332	2.733342E-012	1.852334E-011	1	0.000000E+000
1	114.61094123	1.852334E-011	2.733342E-012	0	0.000000E+000
1	114.61223738	2.733342E-012	1.852334E-011	1	0.000000E+000
1	114.61455772	1.852334E-011	2.733342E-012	0	0.000000E+000
1	114.61463541	2.733342E-012	1.852334E-011	1	0.000000E+000
1	114.61473149	1.852334E-011	2.733342E-012	0	0.000000E+000
1	114.61645976	2.733342E-012	1.852334E-011	1	0.000000E+000
1	114.61673992	1.852334E-011	2.733342E-012	0	0.000000E+000
1	114.61679002	2.733342E-012	1.852334E-011	1	0.000000E+000
1	114.63794832	1.852334E-011	2.733342E-012	0	0.000000E+000
1	114.86645641	2.528928E-012	1.831893E-011	1	0.000000E+000
1	114.87408721	1.831893E-011	2.528928E-012	0	0.000000E+000
1	114.87426887	2.528928E-012	1.831893E-011	1	0.000000E+000
1	114.88008081	1.831893E-011	2.528928E-012	0	0.000000E+000
1	114.88015389	2.528928E-012	1.831893E-011	1	0.000000E+000
1	114.88216543	1.831893E-011	2.528928E-012	0	0.000000E+000
1	115.02642776	2.810507E-012	1.860051E-011	1	0.000000E+000
1	115.03239662	1.860051E-011	2.810507E-012	0	0.000000E+000
1	115.03258408	2.810507E-012	1.860051E-011	1	0.000000E+000
1	115.03909973	1.860051E-011	2.810507E-012	0	0.000000E+000
1	115.03914337	2.810507E-012	1.860051E-011	1	0.000000E+000
1	115.03919057	1.860051E-011	2.810507E-012	0	0.000000E+000
1	115.04434567	2.810507E-012	1.860051E-011	1	0.000000E+000
1	115.04613623	1.860051E-011	2.810507E-012	0	0.000000E+000
1	115.04617447	2.810507E-012	1.860051E-011	1	0.000000E+000
1	115.05399223	1.860051E-011	2.810507E-012	0	0.000000E+000
1	115.05448589	2.810507E-012	1.860051E-011	1	0.000000E+000
1	115.06010137	1.860051E-011	2.810507E-012	0	0.000000E+000
1	115.06018221	2.810507E-012	1.860051E-011	1	0.000000E+000
1	115.06034580	1.860051E-011	2.810507E-012	0	0.000000E+000
1	115.06038533	2.810507E-012	1.860051E-011	1	0.000000E+000
1	115.06663499	1.860051E-011	2.810507E-012	0	0.000000E+000
1	115.06713014	2.810507E-012	1.860051E-011	1	0.000000E+000
1	115.06750486	1.860051E-011	2.810507E-012	0	0.000000E+000
1	115.06843875	2.810507E-012	1.860051E-011	1	0.000000E+000
1	115.06869344	1.860051E-011	2.810507E-012	0	0.000000E+000
1	115.07654011	2.810507E-012	1.860051E-011	1	0.000000E+000
1	115.08331864	1.860051E-011	2.810507E-012	0	0.000000E+000
1	115.08337255	2.810507E-012	1.860051E-011	1	0.000000E+000
1	115.08689289	1.860051E-011	2.810507E-012	0	0.000000E+000
1	115.08698046	2.810507E-012	1.860051E-011	1	0.000000E+000
1	115.08707634	1.860051E-011	2.810507E-012	0	0.000000E+000
1	115.08710545	2.810507E-012	1.860051E-011	1	0.000000E+000
1	115.09606718	1.860051E-011	2.810507E-012	0	0.000000E+000
1	115.14907387	2.546521E-012	1.833652E-011	1	0.000000E+000
1	115.15155951	1.833652E-011	2.546521E-012	0	0.000000E+000
1	115.15170411	2.546521E-012	1.833652E-011	1	0.000000E+000
1	115.15212441	1.833652E-011	2.546521E-012	0	0.000000E+000
1	115.15967189	2.546521E-012	1.833652E-011	1	0.000000E+000
1	115.16575498	1.833652E-011	2.546521E-012	0	0.000000E+000
1	115.16670571	2.546521E-012	1.833652E-011	1	0.000000E+000
1	115.16779280	1.833652E-011	2.546521E-012	0	0.000000E+000
1	115.16783111	2.546521E-012	1.833652E-011	1	0.000000E+000
1	115.16896136	1.833652E-011	2.546521E-012	0	0.000000E+000
1	115.16907196	2.546521E-012	1.833652E-011	1	0.000000E+000
1	115.17101021	1.833652E-011	2.546521E-012	0	0.000000E+000
1	115.17757038	2.546521E-012	1.833652E-011	1	0.000000E+000
1	115.17879346	1.833652E-011	2.546521E-012	0	0.000000E+000
1	115.17923138	2.546521E-012	1.833652E-011	1	0.000000E+000
1	115.18082608	1.833652E-011	2.546521E-012	0	0.000000E+000
1	115.18158545	2.546521E-012	1.833652E-011	1	0.000000E+000
1	115.18374439	1.833652E-011	2.546521E-012	0	0.000000E+000
1	115.18382812	2.546521E-012	1.833652E-011	1	0.000000E+000
1	115.18591990	1.833652E-011	2.546521E-012	0	0.000000E+000
1	115.18597103	2.546521E-012	1.833652E-011	1	0.000000E+000
1	115.18618969	1.833652E-011	2.546521E-012	0	0.000000E+000
1	115.19823471	2.546521E-012	1.833652E-011	1	0.000000E+000
1	115.19912313	1.833652E-011	2.546521E-012	0	0.000000E+000
1	115.77838981	2.692233E-012	1.848223E-011	1	0.000000E+000
1	115.77893051	1.848223E-011	2.692233E-012	0	0.000000E+000
1	115.78056477	2.692233E-012	1.848223E-011	1	0.000000E+000
1	115.78858776	1.848223E-011	2.692233E-012	0	0.000000E+000
1	115.78924225	2.692233E-012	1.848223E-011	1	0.000000E+000
1	115.79376826	1.848223E-011	2.692233E-012	0	0.000000E+000
1	115.79470999	2.692233E-012	1.848223E-011	1	0.000000E+000
1	115.80168531	1.848223E-011	2.692233E-012	0	0.000000E+000
1	115.80209101	2.692233E-012	1.848223E-011	1	0.000000E+000
1	115.80245657	1.848223E-011	2.692233E-012	0	0.000000E+000
1	115.80246502	2.692233E-012	1.848223E-011	1	0.000000E+000
1	115.80315047	1.848223E-011	2.692233E-012	0	0.000000E+000
1	115.80369813	2.692233E-012	1.848223E-011	1	0.000000E+000
1	115.80508309	1.848223E-011	2.692233E-012	0	0.000000E+000
1	115.80515234	2.692233E-012	1.848223E-011	1	0.000000E+000
1	115.81491363	1.848223E-011	2.692233E-012	0	0.000000E+000
1	115.81494189	2.692233E-012	1.848223E-011	1	0.000000E+000
1	115.82253011	1.848223E-011	2.692233E-012	0	0.000000E+000
1	115.83405311	2.692233E-012	1.848223E-011	1	0.000000E+000
1	115.83926717	1.848223E-011	2.692233E-012	0	0.000000E+000
1	115.84013590	2.692233E-012	1.848223E-011	1	0.000000E+000
1	115.84354872	1.848223E-011	2.692233E-012	0	0.000000E+000
1	115.84363175	2.692233E-012	1.848223E-011	1	0.000000E+000
1	115.84438018	1.848223E-011	2.692233E-012	0	0.000000E+000
1	115.89069792	2.692233E-012	1.848223E-011	1	0.000000E+000
1	115.92138698	1.848223E-011	2.692233E-012	0	0.000000E+000
1	115.92149110	2.692233E-012	1.848223E-011	1	0.000000E+000
1	115.92682712	1.848223E-011	2.692233E-012	0	0.000000E+000
1	115.92737971	2.692233E-012	1.848223E-011	1	0.000000E+000
1	115.93989794	1.848223E-011	2.692233E-012	0	0.000000E+000
1	115.97960370	2.692233E-012	1.848223E-011	1	0.000000E+000
1	115.98514109	1.848223E-011	2.692233E-012	0	0.000000E+000
1	115.98520919	2.692233E-012	1.848223E-011	1	0.000000E+000
1	115.98538479	1.848223E-011	2.692233E-012	0	0.000000E+000
1	115.98541332	2.692233E-012	1.848223E-011	1	0.000000E+000
1	115.99661062	1.848223E-011	2.692233E-012	0	0.000000E+000
1	115.99665715	2.692233E-012	1.848223E-011	1	0.000000E+000
1	116.00112135	1.848223E-011	2.692233E-012	0	0.000000E+000
1	116.00121260	2.692233E-012	1.848223E-011	1	0.000000E+000
1	116.00351622	1.848223E-011	2.692233E-012	0	0.000000E+000
1	116.00367222	2.692233E-012	1.848223E-011	1	0.000000E+000
1	116.01173179	1.848223E-011	2.692233E-012	0	0.000000E+000
1	116.01178263	2.692233E-012	1.848223E-011	1	0.000000E+000
1	116.01290776	1.848223E-011	2.692233E-012	0	0.000000E+000
1	116.01318675	2.692233E-012	1.848223E-011	1	0.000000E+000
1	116.01461133	1.848223E-011	2.692233E-012	0	0.000000E+000
1	116.01465057	2.692233E-012	1.848223E-011	1	0.000000E+000
1	116.01743137	1.848223E-011	2.692233E-012	0	0.000000E+000
1	116.05248607	2.692233E-012	1.848223E-011	1	0.000000E+000
1	116.05731890	1.848223E-011	2.692233E-012	0	0.000000E+000
1	116.05761046	2.692233E-012	1.848223E-011	1	0.000000E+000
1	116.05914814	1.848223E-011	2.692233E-012	0	0.000000E+000
1	116.18511671	2.601951E-012	1.839195E-011	1	0.000000E+000
1	116.18624238	1.839195E-011	2.601951E-012	0	0.000000E+000
1	116.18631562	2.601951E-012	1.839195E-011	1	0.000000E+000
1	116.18987127	1.839195E-011	2.601951E-012	0	0.000000E+000
1	116.25900090	2.601951E-012	1.839195E-011	1	0.000000E+000
1	116.25968635	1.839195E-011	2.601951E-012	0	0.000000E+000
1	116.26053735	2.601951E-012	1.839195E-011	1	0.000000E+000
1	116.26286923	1.839195E-011	2.601951E-012	0	0.000000E+000
1	116.26333746	2.601951E-012	1.839195E-011	1	0.000000E+000
1	116.26637809	1.839195E-011	2.601951E-012	0	0.000000E+000
1	116.27401220	2.601951E-012	1.839195E-011	1	0.000000E+000
1	116.27560540	1.839195E-011	2.601951E-012	0	0.000000E+000
1	117.06639754	2.569626E-012	1.835963E-011	1	0.000000E+000
1	117.06738182	1.835963E-011	2.569626E-012	0	0.000000E+000
1	117.06790396	2.569626E-012	1.835963E-011	1	0.000000E+000
1	117.06943451	1.835963E-011	2.569626E-012	0	0.000000E+000
1	117.07101844	2.569626E-012	1.835963E-011	1	0.000000E+000
1	117.07348659	1.835963E-011	2.569626E-012	0	0.000000E+000
1	117.07382653	2.569626E-012	1.835963E-011	1	0.000000E+000
1	117.07690098	1.835963E-011	2.569626E-012	0	0.000000E+000
1	117.07828829	2.569626E-012	1.835963E-011	1	0.000000E+000
1	117.07885794	1.835963E-011	2.569626E-012	0	0.000000E+000
1	117.42830800	2.803160E-012	1.859316E-011	1	0.000000E+000
1	117.43023314	1.859316E-011	2.803160E-012	0	0.000000E+000
1	117.43025620	2.803160E-012	1.859316E-011	1	0.000000E+000
1	117.43069933	1.859316E-011	2.803160E-012	0	0.000000E+000
1	117.45188133	2.803160E-012	1.859316E-011	1	0.000000E+000
1	117.45192607	1.859316E-011	2.803160E-012	0	0.000000E+000
1	117.46017424	2.803160E-012	1.859316E-011	1	0.000000E+000
1	117.46206562	1.859316E-011	2.803160E-012	0	0.000000E+000
1	117.46213959	2.803160E-012	1.859316E-011	1	0.000000E+000
1	117.46219185	1.859316E-011	2.803160E-012	0	0.000000E+000
1	117.48308633	2.803160E-012	1.859316E-011	1	0.000000E+000
1	117.48515205	1.859316E-011	2.803160E-012	0	0.000000E+000
1	117.48591068	2.803160E-012	1.859316E-011	1	0.000000E+000
1	117.48905638	1.859316E-011	2.803160E-012	0	0.000000E+000
1	117.48915976	2.803160E-012	1.859316E-011	1	0.000000E+000
1	117.49564040	1.859316E-011	2.803160E-012	0	0.000000E+000
1	117.49578253	2.803160E-012	1.859316E-011	1	0.000000E+000
1	117.49805566	1.859316E-011	2.803160E-012	0	0.000000E+000
1	117.49813213	2.803160E-012	1.859316E-011	1	0.000000E+000
1	117.50026722	1.859316E-011	2.803160E-012	0	0.000000E+000
1	117.50354549	2.803160E-012	1.859316E-011	1	0.000000E+000
1	117.50667495	1.859316E-011	2.803160E-012	0	0.000000E+000
1	117.50669313	2.803160E-012	1.859316E-011	1	0.000000E+000
1	117.51046090	1.859316E-011	2.803160E-012	0	0.000000E+000
1	117.51048886	2.803160E-012	1.859316E-011	1	0.000000E+000
1	117.51092198	1.859316E-011	2.803160E-012	0	0.000000E+000
1	117.51190293	2.803160E-012	1.859316E-011	1	0.000000E+000
1	117.51535571	1.859316E-011	2.803160E-012	0	0.000000E+000
1	117.51548718	2.803160E-012	1.859316E-011	1	0.000000E+000
1	117.51703584	1.859316E-011	2.803160E-012	0	0.000000E+000
1	117.51711770	2.803160E-012	1.859316E-011	1	0.000000E+000
1	117.52263856	1.859316E-011	2.803160E-012	0	0.000000E+000
1	117.52302884	2.803160E-012	1.859316E-011	1	0.000000E+000
1	117.52536001	1.859316E-011	2.803160E-012	0	0.000000E+000
1	117.52547683	2.803160E-012	1.859316E-011	1	0.000000E+000
1	117.53053485	1.859316E-011	2.803160E-012	0	0.000000E+000
1	117.53055957	2.803160E-012	1.859316E-011	1	0.000000E+000
1	117.53130799	1.859316E-011	2.803160E-012	0	0.000000E+000
1	117.53134165	2.803160E-012	1.859316E-011	1	0.000000E+000
1	117.53475830	1.859316E-011	2.803160E-012	0	0.000000E+000
1	117.53669495	2.803160E-012	1.859316E-011	1	0.000000E+000
1	117.54504596	1.859316E-011	2.803160E-012	0	0.000000E+000
1	117.54508578	2.803160E-012	1.859316E-011	1	0.000000E+000
1	117.54797265	1.859316E-011	2.803160E-012	0	0.000000E+000
1	117.54810802	2.803160E-012	1.859316E-011	1	0.000000E+000
1	117.57587538	1.859316E-011	2.803160E-012	0	0.000000E+000
1	117.58957142	2.803160E-012	1.859316E-011	1	0.000000E+000
1	117.59243724	1.859316E-011	2.803160E-012	0	0.000000E+000
1	117.61423621	2.803160E-012	1.859316E-011	1	0.000000E+000
1	117.63856074	1.859316E-011	2.803160E-012	0	0.000000E+000
1	117.63882074	2.803160E-012	1.859316E-011	1	0.000000E+000
1	117.65120571	1.859316E-011	2.803160E-012	0	0.000000E+000
1	117.65132927	2.803160E-012	1.859316E-011	1	0.000000E+000
1	117.65372439	1.859316E-011	2.803160E-012	0	0.000000E+000
1	117.65385024	2.803160E-012	1.859316E-011	1	0.000000E+000
1	117.66076666	1.859316E-011	2.803160E-012	0	0.000000E+000
1	117.70170877	2.803160E-012	1.859316E-011	1	0.000000E+000
1	117.70838333	1.859316E-011	2.803160E-012	0	0.000000E+000
1	117.70845816	2.803160E-012	1.859316E-011	1	0.000000E+000
1	117.71161064	1.859316E-011	2.803160E-012	0	0.000000E+000
1	117.71167621	2.803160E-012	1.859316E-011	1	0.000000E+000
1	117.71172685	1.859316E-011	2.803160E-012	0	0.000000E+000
1	117.71185062	2.803160E-012	1.859316E-011	1	0.000000E+000
1	117.71321061	1.859316E-011	2.803160E-012	0	0.000000E+000
1	117.71342182	2.803160E-012	1.859316E-011	1	0.000000E+000
1	117.72211852	1.859316E-011	2.803160E-012	0	0.000000E+000
1	117.72219240	2.803160E-012	1.859316E-011	1	0.000000E+000
1	117.72311021	1.859316E-011	2.803160E-012	0	0.000000E+000
1	117.72339629	2.803160E-012	1.859316E-011	1	0.000000E+000
1	117.72973711	1.859316E-011	2.803160E-012	0	0.000000E+000
1	118.04961193	2.729358E-012	1.851936E-011	1	0.000000E+000
1	118.04981493	1.851936E-011	2.729358E-012	0	0.000000E+000
1	118.04990155	2.729358E-012	1.851936E-011	1	0.000000E+000
1	118.05416959	1.851936E-011	2.729358E-012	0	0.000000E+000
1	118.05426067	2.729358E-012	1.851936E-011	1	0.000000E+000
1	118.06063815	1.851936E-011	2.729358E-012	0	0.000000E+000
1	118.06066916	2.729358E-012	1.851936E-011	1	0.000000E+000
1	118.06345304	1.851936E-011	2.729358E-012	0	0.000000E+000
1	118.06351876	2.729358E-012	1.851936E-011	1	0.000000E+000
1	118.06746319	1.851936E-011	2.729358E-012	0	0.000000E+000
1	118.06797904	2.729358E-012	1.851936E-011	1	0.000000E+000
1	118.07219271	1.851936E-011	2.729358E-012	0	0.000000E+000
1	118.07321849	2.729358E-012	1.851936E-011	1	0.000000E+000
1	118.07688805	1.851936E-011	2.729358E-012	0	0.000000E+000
1	118.07699214	2.729358E-012	1.851936E-011	1	0.000000E+000
1	118.08170926	1.851936E-011	2.729358E-012	0	0.000000E+000
1	118.08193178	2.729358E-012	1.851936E-011	1	0.000000E+000
1	118.08510678	1.851936E-011	2.729358E-012	0	0.000000E+000
1	118.08625812	2.729358E-012	1.851936E-011	1	0.000000E+000
1	118.09618244	1.851936E-011	2.729358E-012	0	0.000000E+000
1	118.09632476	2.729358E-012	1.851936E-011	1	0.000000E+000
1	118.09640744	1.851936E-011	2.729358E-012	0	0.000000E+000
1	118.09650505	2.729358E-012	1.851936E-011	1	0.000000E+000
1	118.10071354	1.851936E-011	2.729358E-012	0	0.000000E+000
1	118.10074992	2.729358E-012	1.851936E-011	1	0.000000E+000
1	118.10262517	1.851936E-011	2.729358E-012	0	0.000000E+000
1	118.10275003	2.729358E-012	1.851936E-011	1	0.000000E+000
1	118.11172682	1.851936E-011	2.729358E-012	0	0.000000E+000
1	118.11194107	2.729358E-012	1.851936E-011	1	0.000000E+000
1	118.11599410	1.851936E-011	2.729358E-012	0	0.000000E+000
1	118.11602047	2.729358E-012	1.851936E-011	1	0.000000E+000
1	118.11702427	1.851936E-011	2.729358E-012	0	0.000000E+000
1	118.11718884	2.729358E-012	1.851936E-011	1	0.000000E+000
1	118.11822699	1.851936E-011	2.729358E-012	0	0.000000E+000
1	118.11856734	2.729358E-012	1.851936E-011	1	0.000000E+000
1	118.12082229	1.851936E-011	2.729358E-012	0	0.000000E+000
1	118.12087459	2.729358E-012	1.851936E-011	1	0.000000E+000
1	118.12092021	1.851936E-011	2.729358E-012	0	0.000000E+000
1	118.16688048	2.729358E-012	1.851936E-011	1	0.000000E+000
1	118.17843871	1.851936E-011	2.729358E-012	0	0.000000E+000
1	118.17851394	2.729358E-012	1.851936E-011	1	0.000000E+000
1	118.17903157	1.851936E-011	2.729358E-012	0	0.000000E+000
1	118.17916575	2.729358E-012	1.851936E-011	1	0.000000E+000
1	118.18223346	1.851936E-011	2.729358E-012	0	0.000000E+000
1	118.19876689	2.729358E-012	1.851936E-011	1	0.000000E+000
1	118.20277111	1.851936E-011	2.729358E-012	0	0.000000E+000
1	118.20450031	2.729358E-012	1.851936E-011	1	0.000000E+000
1	118.20656328	1.851936E-011	2.729358E-012	0	0.000000E+000
1	118.20664283	2.729358E-012	1.851936E-011	1	0.000000E+000
1	118.21051776	1.851936E-011	2.729358E-012	0	0.000000E+000
1	118.21062632	2.729358E-012	1.851936E-011	1	0.000000E+000
1	118.21128020	1.851936E-011	2.729358E-012	0	0.000000E+000
1	118.21138361	2.729358E-012	1.851936E-011	1	0.000000E+000
1	118.21268156	1.851936E-011	2.729358E-012	0	0.000000E+000
1	118.21275065	2.729358E-012	1.851936E-011	1	0.000000E+000
1	118.21350950	1.851936E-011	2.729358E-012	0	0.000000E+000
1	118.21394423	2.729358E-012	1.851936E-011	1	0.000000E+000
1	118.21415013	1.851936E-011	2.729358E-012	0	0.000000E+000
1	118.21450359	2.729358E-012	1.851936E-011	1	0.000000E+000
1	118.21522373	1.851936E-011	2.729358E-012	0	0.000000E+000
1	118.21576784	2.729358E-012	1.851936E-011	1	0.000000E+000
1	118.21984000	1.851936E-011	2.729358E-012	0	0.000000E+000
1	118.34169149	2.727493E-012	1.851749E-011	1	0.000000E+000
1	118.34427385	1.851749E-011	2.727493E-012	0	0.000000E+000
1	118.34431400	2.727493E-012	1.851749E-011	1	0.000000E+000
1	118.35228253	1.851749E-011	2.727493E-012	0	0.000000E+000
1	118.35254029	2.727493E-012	1.851749E-011	1	0.000000E+000
1	118.35308120	1.851749E-011	2.727493E-012	0	0.000000E+000
1	118.35310877	2.727493E-012	1.851749E-011	1	0.000000E+000
1	118.35326944	1.851749E-011	2.727493E-012	0	0.000000E+000
1	118.35373155	2.727493E-012	1.851749E-011	1	0.000000E+000
1	118.35655400	1.851749E-011	2.727493E-012	0	0.000000E+000
1	118.90780874	2.568568E-012	1.835857E-011	1	0.000000E+000
1	118.91575198	1.835857E-011	2.568568E-012	0	0.000000E+000
1	118.91593495	2.568568E-012	1.835857E-011	1	0.000000E+000
1	118.91932380	1.835857E-011	2.568568E-012	0	0.000000E+000
1	118.91935905	2.568568E-012	1.835857E-011	1	0.000000E+000
1	118.92278971	1.835857E-011	2.568568E-012	0	0.000000E+000
1	118.92282972	2.568568E-012	1.835857E-011	1	0.000000E+000
1	118.92582373	1.835857E-011	2.568568E-012	0	0.000000E+000
1	118.92591474	2.568568E-012	1.835857E-011	1	0.000000E+000
1	118.92827354	1.835857E-011	2.568568E-012	0	0.000000E+000
1	118.92848303	2.568568E-012	1.835857E-011	1	0.000000E+000
1	118.93232634	1.835857E-011	2.568568E-012	0	0.000000E+000
1	118.93238975	2.568568E-012	1.835857E-011	1	0.000000E+000
1	118.93653975	1.835857E-011	2.568568E-012	0	0.000000E+000
1	118.93660246	2.568568E-012	1.835857E-011	1	0.000000E+000
1	118.94271729	1.835857E-011	2.568568E-012	0	0.000000E+000
1	118.94275659	2.568568E-012	1.835857E-011	1	0.000000E+000
1	118.94290999	1.835857E-011	2.568568E-012	0	0.000000E+000
1	118.94294639	2.568568E-012	1.835857E-011	1	0.000000E+000
1	118.94400276	1.835857E-011	2.568568E-012	0	0.000000E+000
1	118.94401227	2.568568E-012	1.835857E-011	1	0.000000E+000
1	118.94559327	1.835857E-011	2.568568E-012	0	0.000000E+000
1	118.94561953	2.568568E-012	1.835857E-011	1	0.000000E+000
1	118.94725582	1.835857E-011	2.568568E-012	0	0.000000E+000
1	118.94750132	2.568568E-012	1.835857E-011	1	0.000000E+000
1	118.94764808	1.835857E-011	2.568568E-012	0	0.000000E+000
1	118.94777362	2.568568E-012	1.835857E-011	1	0.000000E+000
1	118.94784937	1.835857E-011	2.568568E-012	0	0.000000E+000
1	118.94825927	2.568568E-012	1.835857E-011	1	0.000000E+000
1	118.94873028	1.835857E-011	2.568568E-012	0	0.000000E+000
1	118.94896552	2.568568E-012	1.835857E-011	1	0.000000E+000
1	118.95366486	1.835857E-011	2.568568E-012	0	0.000000E+000
1	118.95435218	2.568568E-012	1.835857E-011	1	0.000000E+000
1	118.95482260	1.835857E-011	2.568568E-012	0	0.000000E+000
1	118.95505807	2.568568E-012	1.835857E-011	1	0.000000E+000
1	118.95619853	1.835857E-011	2.568568E-012	0	0.000000E+000
1	118.95837067	2.568568E-012	1.835857E-011	1	0.000000E+000
1	118.95994880	1.835857E-011	2.568568E-012	0	0.000000E+000
1	118.96003785	2.568568E-012	1.835857E-011	1	0.000000E+000
1	118.96200674	1.835857E-011	2.568568E-012	0	0.000000E+000
1	118.96236704	2.568568E-012	1.835857E-011	1	0.000000E+000
1	118.96353466	1.835857E-011	2.568568E-012	0	0.000000E+000
1	118.96486487	2.568568E-012	1.835857E-011	1	0.000000E+000
1	118.96605507	1.835857E-011	2.568568E-012	0	0.000000E+000
1	118.96736810	2.568568E-012	1.835857E-011	1	0.000000E+000
1	118.97130699	1.835857E-011	2.568568E-012	0	0.000000E+000
1	118.97187907	2.568568E-012	1.835857E-011	1	0.000000E+000
1	118.97337783	1.835857E-011	2.568568E-012	0	0.000000E+000
1	118.97484078	2.568568E-012	1.835857E-011	1	0.000000E+000
1	118.97839827	1.835857E-011	2.568568E-012	0	0.000000E+000
1	118.97845743	2.568568E-012	1.835857E-011	1	0.000000E+000
1	118.98173244	1.835857E-011	2.568568E-012	0	0.000000E+000
1	118.98178426	2.568568E-012	1.835857E-011	1	0.000000E+000
1	118.98215108	1.835857E-011	2.568568E-012	0	0.000000E+000
1	118.98218720	2.568568E-012	1.835857E-011	1	0.000000E+000
1	118.98789193	1.835857E-011	2.568568E-012	0	0.000000E+000
1	118.98794481	2.568568E-012	1.835857E-011	1	0.000000E+000
1	118.99000465	1.835857E-011	2.568568E-012	0	0.000000E+000
1	118.99024454	2.568568E-012	1.835857E-011	1	0.000000E+000
1	118.99556360	1.835857E-011	2.568568E-012	0	0.000000E+000
1	118.99606242	2.568568E-012	1.835857E-011	1	0.000000E+000
1	118.99914014	1.835857E-011	2.568568E-012	0	0.000000E+000
1	118.99928543	2.568568E-012	1.835857E-011	1	0.000000E+000
1	119.00822555	1.835857E-011	2.568568E-012	0	0.000000E+000
1	119.00830566	2.568568E-012	1.835857E-011	1	0.000000E+000
1	119.00948444	1.835857E-011	2.568568E-012	0	0.000000E+000
1	119.00977973	2.568568E-012	1.835857E-011	1	0.000000E+000
1	119.01141305	1.835857E-011	2.568568E-012	0	0.000000E+000
1	119.01179739	2.568568E-012	1.835857E-011	1	0.000000E+000
1	119.01180954	1.835857E-011	2.568568E-012	0	0.000000E+000
1	119.01341737	2.568568E-012	1.835857E-011	1	0.000000E+000
1	119.01352117	1.835857E-011	2.568568E-012	0	0.000000E+000
1	119.01466297	2.568568E-012	1.835857E-011	1	0.000000E+000
1	119.01472095	1.835857E-011	2.568568E-012	0	0.000000E+000
1	119.01474111	2.568568E-012	1.835857E-011	1	0.000000E+000
1	119.01684171	1.835857E-011	2.568568E-012	0	0.000000E+000
1	119.01698329	2.568568E-012	1.835857E-011	1	0.000000E+000
1	119.01808421	1.835857E-011	2.568568E-012	0	0.000000E+000
1	119.26080544	2.601268E-012	1.839127E-011	1	0.000000E+000
1	119.26840367	1.839127E-011	2.601268E-012	0	0.000000E+000
1	119.29051436	2.601268E-012	1.839127E-011	1	0.000000E+000
1	119.29177209	1.839127E-011	2.601268E-012	0	0.000000E+000
1	119.29207545	2.601268E-012	1.839127E-011	1	0.000000E+000
1	119.30008352	1.839127E-011	2.601268E-012	0	0.000000E+000
1	119.30040476	2.601268E-012	1.839127E-011	1	0.000000E+000
1	119.30857479	1.839127E-011	2.601268E-012	0	0.000000E+000
1	119.30871779	2.601268E-012	1.839127E-011	1	0.000000E+000
1	119.31450876	1.839127E-011	2.601268E-012	0	0.000000E+000
1	119.31454649	2.601268E-012	1.839127E-011	1	0.000000E+000
1	119.31585828	1.839127E-011	2.601268E-012	0	0.000000E+000
1	119.31684868	2.601268E-012	1.839127E-011	1	0.000000E+000
1	119.31913101	1.839127E-011	2.601268E-012	0	0.000000E+000
1	119.31916496	2.601268E-012	1.839127E-011	1	0.000000E+000
1	119.31921453	1.839127E-011	2.601268E-012	0	0.000000E+000
1	119.31980551	2.601268E-012	1.839127E-011	1	0.000000E+000
1	119.32096177	1.839127E-011	2.601268E-012	0	0.000000E+000
1	119.34844207	2.601268E-012	1.839127E-011	1	0.000000E+000
1	119.35016256	1.839127E-011	2.601268E-012	0	0.000000E+000
1	119.35131630	2.601268E-012	1.839127E-011	1	0.000000E+000
1	119.35556371	1.839127E-011	2.601268E-012	0	0.000000E+000
1	119.35557077	2.601268E-012	1.839127E-011	1	0.000000E+000
1	119.35579711	1.839127E-011	2.601268E-012	0	0.000000E+000
1	119.35580914	2.601268E-012	1.839127E-011	1	0.000000E+000
1	119.36260195	1.839127E-011	2.601268E-012	0	0.000000E+000
1	119.36262113	2.601268E-012	1.839127E-011	1	0.000000E+000
1	119.36616318	1.839127E-011	2.601268E-012	0	0.000000E+000
1	119.36620619	2.601268E-012	1.839127E-011	1	0.000000E+000
1	119.36715949	1.839127E-011	2.601268E-012	0	0.000000E+000
1	119.36830093	2.601268E-012	1.839127E-011	1	0.000000E+000
1	119.36921473	1.839127E-011	2.601268E-012	0	0.000000E+000
1	119.37009717	2.601268E-012	1.839127E-011	1	0.000000E+000
1	119.37171626	1.839127E-011	2.601268E-012	0	0.000000E+000
1	119.37177794	2.601268E-012	1.839127E-011	1	0.000000E+000
1	119.37905271	1.839127E-011	2.601268E-012	0	0.000000E+000
1	119.37947217	2.601268E-012	1.839127E-011	1	0.000000E+000
1	119.38582520	1.839127E-011	2.601268E-012	0	0.000000E+000
1	119.38594604	2.601268E-012	1.839127E-011	1	0.000000E+000
1	119.38609968	1.839127E-011	2.601268E-012	0	0.000000E+000
1	119.38611021	2.601268E-012	1.839127E-011	1	0.000000E+000
1	119.38901724	1.839127E-011	2.601268E-012	0	0.000000E+000
1	119.38903850	2.601268E-012	1.839127E-011	1	0.000000E+000
1	119.39028821	1.839127E-011	2.601268E-012	0	0.000000E+000
1	119.39052645	2.601268E-012	1.839127E-011	1	0.000000E+000
1	119.39213042	1.839127E-011	2.601268E-012	0	0.000000E+000
1	119.39215044	2.601268E-012	1.839127E-011	1	0.000000E+000
1	119.39309489	1.839127E-011	2.601268E-012	0	0.000000E+000
1	119.39327289	2.601268E-012	1.839127E-011	1	0.000000E+000
1	119.39493024	1.839127E-011	2.601268E-012	0	0.000000E+000
1	119.39498181	2.601268E-012	1.839127E-011	1	0.000000E+000
1	119.39985895	1.839127E-011	2.601268E-012	0	0.000000E+000
1	119.39988736	2.601268E-012	1.839127E-011	1	0.000000E+000
1	119.40201600	1.839127E-011	2.601268E-012	0	0.000000E+000
1	119.40208522	2.601268E-012	1.839127E-011	1	0.000000E+000
1	119.40548023	1.839127E-011	2.601268E-012	0	0.000000E+000
1	119.40552511	2.601268E-012	1.839127E-011	1	0.000000E+000
1	119.41141572	1.839127E-011	2.601268E-012	0	0.000000E+000
1	119.41187324	2.601268E-012	1.839127E-011	1	0.000000E+000
1	119.41227849	1.839127E-011	2.601268E-012	0	0.000000E+000
1	119.41241001	2.601268E-012	1.839127E-011	1	0.000000E+000
1	119.41294431	1.839127E-011	2.601268E-012	0	0.000000E+000
1	119.41363160	2.601268E-012	1.839127E-011	1	0.000000E+000
1	119.41992660	1.839127E-011	2.601268E-012	0	0.000000E+000
1	119.42033704	2.601268E-012	1.839127E-011	1	0.000000E+000
1	119.42052721	1.839127E-011	2.601268E-012	0	0.000000E+000
1	119.42129582	2.601268E-012	1.839127E-011	1	0.000000E+000
1	119.42620712	1.839127E-011	2.601268E-012	0	0.000000E+000
1	119.42624793	2.601268E-012	1.839127E-011	1	0.000000E+000
1	119.42809568	1.839127E-011	2.601268E-012	0	0.000000E+000
1	119.42821012	2.601268E-012	1.839127E-011	1	0.000000E+000
1	119.42890023	1.839127E-011	2.601268E-012	0	0.000000E+000
1	119.42902794	2.601268E-012	1.839127E-011	1	0.000000E+000
1	119.43404083	1.839127E-011	2.601268E-012	0	0.000000E+000
1	119.45594065	2.601268E-012	1.839127E-011	1	0.000000E+000
1	119.45637656	1.839127E-011	2.601268E-012	0	0.000000E+000
1	119.45652816	2.601268E-012	1.839127E-011	1	0.000000E+000
1	119.46223308	1.839127E-011	2.601268E-012	0	0.000000E+000
1	119.46226710	2.601268E-012	1.839127E-011	1	0.000000E+000
1	119.46232179	1.839127E-011	2.601268E-012	0	0.000000E+000
1	119.46247816	2.601268E-012	1.839127E-011	1	0.000000E+000
1	119.46503282	1.839127E-011	2.601268E-012	0	0.000000E+000
1	119.46508940	2.601268E-012	1.839127E-011	1	0.000000E+000
1	119.46701148	1.839127E-011	2.601268E-012	0	0.000000E+000
1	119.46999268	2.601268E-012	1.839127E-011	1	0.000000E+000
1	119.47141693	1.839127E-011	2.601268E-012	0	0.000000E+000
1	119.47192234	2.601268E-012	1.839127E-011	1	0.000000E+000
1	119.47329304	1.839127E-011	2.601268E-012	0	0.000000E+000
1	119.47365391	2.601268E-012	1.839127E-011	1	0.000000E+000
1	119.47426681	1.839127E-011	2.601268E-012	0	0.000000E+000
1	119.47466269	2.601268E-012	1.839127E-011	1	0.000000E+000
1	119.47513805	1.839127E-011	2.601268E-012	0	0.000000E+000
1	119.47522536	2.601268E-012	1.839127E-011	1	0.000000E+000
1	119.47537863	1.839127E-011	2.601268E-012	0	0.000000E+000
1	119.47548071	2.601268E-012	1.839127E-011	1	0.000000E+000
1	119.47747778	1.839127E-011	2.601268E-012	0	0.000000E+000
1	119.47760564	2.601268E-012	1.839127E-011	1	0.000000E+000
1	119.48147779	1.839127E-011	2.601268E-012	0	0.000000E+000
1	119.48165949	2.601268E-012	1.839127E-011	1	0.000000E+000
1	119.48371798	1.839127E-011	2.601268E-012	0	0.000000E+000
1	119.48374767	2.601268E-012	1.839127E-011	1	0.000000E+000
1	119.49131132	1.839127E-011	2.601268E-012	0	0.000000E+000
1	119.50659091	2.601268E-012	1.839127E-011	1	0.000000E+000
1	119.50831133	1.839127E-011	2.601268E-012	0	0.000000E+000
1	119.50859963	2.601268E-012	1.839127E-011	1	0.000000E+000
1	119.50989887	1.839127E-011	2.601268E-012	0	0.000000E+000
1	119.50994920	2.601268E-012	1.839127E-011	1	0.000000E+000
1	119.51190272	1.839127E-011	2.601268E-012	0	0.000000E+000
1	119.51204344	2.601268E-012	1.839127E-011	1	0.000000E+000
1	119.52121565	1.839127E-011	2.601268E-012	0	0.000000E+000
1	119.52123447	2.601268E-012	1.839127E-011	1	0.000000E+000
1	119.52176462	1.839127E-011	2.601268E-012	0	0.000000E+000
1	119.53207385	2.601268E-012	1.839127E-011	1	0.000000E+000
1	119.53493484	1.839127E-011	2.601268E-012	0	0.000000E+000
1	119.53520976	2.601268E-012	1.839127E-011	1	0.000000E+000
1	119.53625392	1.839127E-011	2.601268E-012	0	0.000000E+000
1	119.53633377	2.601268E-012	1.839127E-011	1	0.000000E+000
1	119.53680241	1.839127E-011	2.601268E-012	0	0.000000E+000
1	119.54037931	2.601268E-012	1.839127E-011	1	0.000000E+000
1	119.54187252	1.839127E-011	2.601268E-012	0	0.000000E+000
1	119.54206167	2.601268E-012	1.839127E-011	1	0.000000E+000
1	119.54499105	1.839127E-011	2.601268E-012	0	0.000000E+000
1	119.54507909	2.601268E-012	1.839127E-011	1	0.000000E+000
1	119.54511473	1.839127E-011	2.601268E-012	0	0.000000E+000
1	119.54853867	2.601268E-012	1.839127E-011	1	0.000000E+000
1	119.54995977	1.839127E-011	2.601268E-012	0	0.000000E+000
1	119.54998580	2.601268E-012	1.839127E-011	1	0.000000E+000
1	119.55124684	1.839127E-011	2.601268E-012	0	0.000000E+000
1	119.55137937	2.601268E-012	1.839127E-011	1	0.000000E+000
1	119.55191509	1.839127E-011	2.601268E-012	0	0.000000E+000
1	119.55221180	2.601268E-012	1.839127E-011	1	0.000000E+000
1	119.55541923	1.839127E-011	2.601268E-012	0	0.000000E+000
1	119.55559808	2.601268E-012	1.839127E-011	1	0.000000E+000
1	119.56555784	1.839127E-011	2.601268E-012	0	0.000000E+000
1	119.73262247	2.846742E-012	1.863674E-011	1	0.000000E+000
1	119.73356295	1.863674E-011	2.846742E-012	0	0.000000E+000
1	119.73362386	2.846742E-012	1.863674E-011	1	0.000000E+000
1	119.73666999	1.863674E-011	2.846742E-012	0	0.000000E+000
1	119.74412688	2.846742E-012	1.863674E-011	1	0.000000E+000
1	119.74620249	1.863674E-011	2.846742E-012	0	0.000000E+000
1	119.74631690	2.846742E-012	1.863674E-011	1	0.000000E+000
1	119.74822434	1.863674E-011	2.846742E-012	0	0.000000E+000
1	119.74844629	2.846742E-012	1.863674E-011	1	0.000000E+000
1	119.75133281	1.863674E-011	2.846742E-012	0	0.000000E+000
1	119.75168329	2.846742E-012	1.863674E-011	1	0.000000E+000
1	119.75493999	1.863674E-011	2.846742E-012	0	0.000000E+000
1	119.75969653	2.846742E-012	1.863674E-011	1	0.000000E+000
1	119.75984013	1.863674E-011	2.846742E-012	0	0.000000E+000
1	119.75993357	2.846742E-012	1.863674E-011	1	0.000000E+000
1	119.76054041	1.863674E-011	2.846742E-012	0	0.000000E+000
1	119.76058018	2.846742E-012	1.863674E-011	1	0.000000E+000
1	119.76642858	1.863674E-011	2.846742E-012	0	0.000000E+000
1	119.76724783	2.846742E-012	1.863674E-011	1	0.000000E+000
1	119.76754426	1.863674E-011	2.846742E-012	0	0.000000E+000
1	119.94358855	2.750182E-012	1.854018E-011	1	0.000000E+000
1	119.94486422	1.854018E-011	2.750182E-012	0	0.000000E+000
1	119.94505393	2.750182E-012	1.854018E-011	1	0.000000E+000
1	119.94775690	1.854018E-011	2.750182E-012	0	0.000000E+000
1	119.94780271	2.750182E-012	1.854018E-011	1	0.000000E+000
1	119.95120922	1.854018E-011	2.750182E-012	0	0.000000E+000
1	119.95121184	2.750182E-012	1.854018E-011	1	0.000000E+000
1	119.95711034	1.854018E-011	2.750182E-012	0	0.000000E+000
1	119.95734457	2.750182E-012	1.854018E-011	1	0.000000E+000
1	119.95755824	1.854018E-011	2.750182E-012	0	0.000000E+000
1	119.95833950	2.750182E-012	1.854018E-011	1	0.000000E+000
1	119.95914695	1.854018E-011	2.750182E-012	0	0.000000E+000
1	119.95914865	2.750182E-012	1.854018E-011	1	0.000000E+000
1	119.95990093	1.854018E-011	2.750182E-012	0	0.000000E+000
1	119.96000232	2.750182E-012	1.854018E-011	1	0.000000E+000
1	119.96344112	1.854018E-011	2.750182E-012	0	0.000000E+000
1	119.96356707	2.750182E-012	1.854018E-011	1	0.000000E+000
1	119.97590896	1.854018E-011	2.750182E-012	0	0.000000E+000
1	119.97594265	2.750182E-012	1.854018E-011	1	0.000000E+000
1	119.97776549	1.854018E-011	2.750182E-012	0	0.000000E+000
1	119.97783553	2.750182E-012	1.854018E-011	1	0.000000E+000
1	119.98810786	1.854018E-011	2.750182E-012	0	0.000000E+000
1	119.98863560	2.750182E-012	1.854018E-011	1	0.000000E+000
1	119.98880824	1.854018E-011	2.750182E-012	0	0.000000E+000
1	119.98884144	2.750182E-012	1.854018E-011	1	0.000000E+000
1	119.99634596	1.854018E-011	2.750182E-012	0	0.000000E+000
1	119.99637366	2.750182E-012	1.854018E-011	1	0.000000E+000
1	119.99722799	1.854018E-011	2.750182E-012	0	0.000000E+000
1	119.99825477	2.750182E-012	1.854018E-011	1	0.000000E+000
1	120.00523393	1.854018E-011	2.750182E-012	0	0.000000E+000
1	120.00533511	2.750182E-012	1.854018E-011	1	0.000000E+000
1	120.00996712	1.854018E-011	2.750182E-012	0	0.000000E+000
1	120.01000731	2.750182E-012	1.854018E-011	1	0.000000E+000
1	120.01048425	1.854018E-011	2.750182E-012	0	0.000000E+000
1	120.01051104	2.750182E-012	1.854018E-011	1	0.000000E+000
1	120.01513614	1.854018E-011	2.750182E-012	0	0.000000E+000
1	120.01556923	2.750182E-012	1.854018E-011	1	0.000000E+000
1	120.02691068	1.854018E-011	2.750182E-012	0	0.000000E+000
1	120.02696758	2.750182E-012	1.854018E-011	1	0.000000E+000
1	120.03597135	1.854018E-011	2.750182E-012	0	0.000000E+000
1	120.03624534	2.750182E-012	1.854018E-011	1	0.000000E+000
1	120.04326715	1.854018E-011	2.750182E-012	0	0.000000E+000
1	120.04424509	2.750182E-012	1.854018E-011	1	0.000000E+000
1	120.04639381	1.854018E-011	2.750182E-012	0	0.000000E+000
1	120.05524971	2.750182E-012	1.854018E-011	1	0.000000E+000
1	120.05624590	1.854018E-011	2.750182E-012	0	0.000000E+000
1	120.06423757	2.750182E-012	1.854018E-011	1	0.000000E+000
1	120.06599258	1.854018E-011	2.750182E-012	0	0.000000E+000
1	120.06625564	2.750182E-012	1.854018E-011	1	0.000000E+000
1	120.07080183	1.854018E-011	2.750182E-012	0	0.000000E+000
1	120.07081455	2.750182E-012	1.854018E-011	1	0.000000E+000
1	120.07620480	1.854018E-011	2.750182E-012	0	0.000000E+000
1	120.07642518	2.750182E-012	1.854018E-011	1	0.000000E+000
1	120.07717012	1.854018E-011	2.750182E-012	0	0.000000E+000
1	120.07742570	2.750182E-012	1.854018E-011	1	0.000000E+000
1	120.07875890	1.854018E-011	2.750182E-012	0	0.000000E+000
1	120.07959757	2.750182E-012	1.854018E-011	1	0.000000E+000
1	120.08227066	1.854018E-011	2.750182E-012	0	0.000000E+000
1	120.08271847	2.750182E-012	1.854018E-011	1	0.000000E+000
1	120.08782111	1.854018E-011	2.750182E-012	0	0.000000E+000
1	120.08812087	2.750182E-012	1.854018E-011	1	0.000000E+000
1	120.08828427	1.854018E-011	2.750182E-012	0	0.000000E+000
1	120.09027574	2.750182E-012	1.854018E-011	1	0.000000E+000
1	120.09148998	1.854018E-011	2.750182E-012	0	0.000000E+000
1	120.09172961	2.750182E-012	1.854018E-011	1	0.000000E+000
1	120.09355395	1.854018E-011	2.750182E-012	0	0.000000E+000
1	120.09363791	2.750182E-012	1.854018E-011	1	0.000000E+000
1	120.10815119	1.854018E-011	2.750182E-012	0	0.000000E+000
1	120.10819330	2.750182E-012	1.854018E-011	1	0.000000E+000
1	120.11067709	1.854018E-011	2.750182E-012	0	0.000000E+000
1	120.11096132	2.750182E-012	1.854018E-011	1	0.000000E+000
1	120.11145400	1.854018E-011	2.750182E-012	0	0.000000E+000
1	120.11175743	2.750182E-012	1.854018E-011	1	0.000000E+000
1	120.11480925	1.854018E-011	2.750182E-012	0	0.000000E+000
1	120.11538991	2.750182E-012	1.854018E-011	1	0.000000E+000
1	120.11655866	1.854018E-011	2.750182E-012	0	0.000000E+000
1	120.12057231	2.750182E-012	1.854018E-011	1	0.000000E+000
1	120.12061072	1.854018E-011	2.750182E-012	0	0.000000E+000
1	120.12064601	2.750182E-012	1.854018E-011	1	0.000000E+000
1	120.12183190	1.854018E-011	2.750182E-012	0	0.000000E+000
1	120.12221292	2.750182E-012	1.854018E-011	1	0.000000E+000
1	120.12256799	1.854018E-011	2.750182E-012	0	0.000000E+000
1	120.12259456	2.750182E-012	1.854018E-011	1	0.000000E+000
1	120.12351497	1.854018E-011	2.750182E-012	0	0.000000E+000
1	120.12362515	2.750182E-012	1.854018E-011	1	0.000000E+000
1	120.13286248	1.854018E-011	2.750182E-012	0	0.000000E+000
1	120.13305091	2.750182E-012	1.854018E-011	1	0.000000E+000
1	120.13667166	1.854018E-011	2.750182E-012	0	0.000000E+000
1	120.13671383	2.750182E-012	1.854018E-011	1	0.000000E+000
1	120.14054257	1.854018E-011	2.750182E-012	0	0.000000E+000
1	120.14068999	2.750182E-012	1.854018E-011	1	0.000000E+000
1	120.14079360	1.854018E-011	2.750182E-012	0	0.000000E+000
1	120.14087784	2.750182E-012	1.854018E-011	1	0.000000E+000
1	120.14111978	1.854018E-011	2.750182E-012	0	0.000000E+000
1	120.15028928	2.750182E-012	1.854018E-011	1	0.000000E+000
1	120.15145458	1.854018E-011	2.750182E-012	0	0.000000E+000
1	120.15171857	2.750182E-012	1.854018E-011	1	0.000000E+000
1	120.15274094	1.854018E-011	2.750182E-012	0	0.000000E+000
1	120.15339815	2.750182E-012	1.854018E-011	1	0.000000E+000
1	120.15985455	1.854018E-011	2.750182E-012	0	0.000000E+000
1	120.16037542	2.750182E-012	1.854018E-011	1	0.000000E+000
1	120.16140866	1.854018E-011	2.750182E-012	0	0.000000E+000
1	120.16143455	2.750182E-012	1.854018E-011	1	0.000000E+000
1	120.16288375	1.854018E-011	2.750182E-012	0	0.000000E+000
1	120.16353843	2.750182E-012	1.854018E-011	1	0.000000E+000
1	120.16405236	1.854018E-011	2.750182E-012	0	0.000000E+000
1	122.33032813	2.789127E-012	1.857913E-011	1	0.000000E+000
1	122.34302538	1.857913E-011	2.789127E-012	0	0.000000E+000
1	122.34307081	2.789127E-012	1.857913E-011	1	0.000000E+000
1	122.34610891	1.857913E-011	2.789127E-012	0	0.000000E+000
1	122.34613148	2.789127E-012	1.857913E-011	1	0.000000E+000
1	122.34825227	1.857913E-011	2.789127E-012	0	0.000000E+000
1	122.34853837	2.789127E-012	1.857913E-011	1	0.000000E+000
1	122.35245884	1.857913E-011	2.789127E-012	0	0.000000E+000
1	122.36667499	2.789127E-012	1.857913E-011	1	0.000000E+000
1	122.36853786	1.857913E-011	2.789127E-012	0	0.000000E+000
1	122.36858324	2.789127E-012	1.857913E-011	1	0.000000E+000
1	122.37701035	1.857913E-011	2.789127E-012	0	0.000000E+000
1	122.39514943	2.789127E-012	1.857913E-011	1	0.000000E+000
1	122.40014396	1.857913E-011	2.789127E-012	0	0.000000E+000
1	122.40066021	2.789127E-012	1.857913E-011	1	0.000000E+000
1	122.40327468	1.857913E-011	2.789127E-012	0	0.000000E+000
1	122.40328330	2.789127E-012	1.857913E-011	1	0.000000E+000
1	122.40511048	1.857913E-011	2.789127E-012	0	0.000000E+000
1	122.43533866	2.789127E-012	1.857913E-011	1	0.000000E+000
1	122.43617216	1.857913E-011	2.789127E-012	0	0.000000E+000
1	122.46092444	2.789127E-012	1.857913E-011	1	0.000000E+000
1	122.46423401	1.857913E-011	2.789127E-012	0	0.000000E+000
1	122.46429971	2.789127E-012	1.857913E-011	1	0.000000E+000
1	122.46537437	1.857913E-011	2.789127E-012	0	0.000000E+000
1	122.46551665	2.789127E-012	1.857913E-011	1	0.000000E+000
1	122.46798344	1.857913E-011	2.789127E-012	0	0.000000E+000
1	122.52041189	2.789127E-012	1.857913E-011	1	0.000000E+000
1	122.52184933	1.857913E-011	2.789127E-012	0	0.000000E+000
1	122.52241709	2.789127E-012	1.857913E-011	1	0.000000E+000
1	122.52281149	1.857913E-011	2.789127E-012	0	0.000000E+000
1	122.52298078	2.789127E-012	1.857913E-011	1	0.000000E+000
1	122.52519686	1.857913E-011	2.789127E-012	0	0.000000E+000
1	122.52574730	2.789127E-012	1.857913E-011	1	0.000000E+000
1	122.52888527	1.857913E-011	2.789127E-012	0	0.000000E+000
1	122.52915327	2.789127E-012	1.857913E-011	1	0.000000E+000
1	122.53057081	1.857913E-011	2.789127E-012	0	0.000000E+000
1	122.53057704	2.789127E-012	1.857913E-011	1	0.000000E+000
1	122.54119350	1.857913E-011	2.789127E-012	0	0.000000E+000
1	122.54122173	2.789127E-012	1.857913E-011	1	0.000000E+000
1	122.54294973	1.857913E-011	2.789127E-012	0	0.000000E+000
1	122.70092453	2.629987E-012	1.841999E-011	1	0.000000E+000
1	122.70563281	1.841999E-011	2.629987E-012	0	0.000000E+000
1	122.70630929	2.629987E-012	1.841999E-011	1	0.000000E+000
1	122.71130889	1.841999E-011	2.629987E-012	0	0.000000E+000
1	122.78756762	2.629987E-012	1.841999E-011	1	0.000000E+000
1	122.78830186	1.841999E-011	2.629987E-012	0	0.000000E+000
1	122.78833150	2.629987E-012	1.841999E-011	1	0.000000E+000
1	122.78980050	1.841999E-011	2.629987E-012	0	0.000000E+000
1	122.78988350	2.629987E-012	1.841999E-011	1	0.000000E+000
1	122.79469492	1.841999E-011	2.629987E-012	0	0.000000E+000
1	122.79527082	2.629987E-012	1.841999E-011	1	0.000000E+000
1	122.80118783	1.841999E-011	2.629987E-012	0	0.000000E+000
1	122.80126217	2.629987E-012	1.841999E-011	1	0.000000E+000
1	122.80146684	1.841999E-011	2.629987E-012	0	0.000000E+000
1	122.80178324	2.629987E-012	1.841999E-011	1	0.000000E+000
1	122.80686864	1.841999E-011	2.629987E-012	0	0.000000E+000
1	122.81210904	2.629987E-012	1.841999E-011	1	0.000000E+000
1	122.81570314	1.841999E-011	2.629987E-012	0	0.000000E+000
1	122.83993603	2.629987E-012	1.841999E-011	1	0.000000E+000
1	122.84130902	1.841999E-011	2.629987E-012	0	0.000000E+000
1	122.84145203	2.629987E-012	1.841999E-011	1	0.000000E+000
1	122.84244517	1.841999E-011	2.629987E-012	0	0.000000E+000
1	122.84351501	2.629987E-012	1.841999E-011	1	0.000000E+000
1	122.84757644	1.841999E-011	2.629987E-012	0	0.000000E+000
1	122.84760057	2.629987E-012	1.841999E-011	1	0.000000E+000
1	122.85686802	1.841999E-011	2.629987E-012	0	0.000000E+000
1	122.85706924	2.629987E-012	1.841999E-011	1	0.000000E+000
1	122.85754418	1.841999E-011	2.629987E-012	0	0.000000E+000
1	122.86006034	2.629987E-012	1.841999E-011	1	0.000000E+000
1	122.86201556	1.841999E-011	2.629987E-012	0	0.000000E+000
1	122.86204923	2.629987E-012	1.841999E-011	1	0.000000E+000
1	122.86497494	1.841999E-011	2.629987E-012	0	0.000000E+000
1	122.86502136	2.629987E-012	1.841999E-011	1	0.000000E+000
1	122.87071798	1.841999E-011	2.629987E-012	0	0.000000E+000
1	122.87084004	2.629987E-012	1.841999E-011	1	0.000000E+000
1	122.87134026	1.841999E-011	2.629987E-012	0	0.000000E+000
1	122.87157089	2.629987E-012	1.841999E-011	1	0.000000E+000
1	122.87215635	1.841999E-011	2.629987E-012	0	0.000000E+000
1	122.91717134	2.629987E-012	1.841999E-011	1	0.000000E+000
1	122.92404873	1.841999E-011	2.629987E-012	0	0.000000E+000
1	122.93560924	2.629987E-012	1.841999E-011	1	0.000000E+000
1	122.93981612	1.841999E-011	2.629987E-012	0	0.000000E+000
1	122.93984041	2.629987E-012	1.841999E-011	1	0.000000E+000
1	122.94070012	1.841999E-011	2.629987E-012	0	0.000000E+000
1	122.94563056	2.629987E-012	1.841999E-011	1	0.000000E+000
1	122.94589149	1.841999E-011	2.629987E-012	0	0.000000E+000
1	122.94612037	2.629987E-012	1.841999E-011	1	0.000000E+000
1	122.94817691	1.841999E-011	2.629987E-012	0	0.000000E+000
1	122.94824243	2.629987E-012	1.841999E-011	1	0.000000E+000
1	122.95803599	1.841999E-011	2.629987E-012	0	0.000000E+000
1	122.96497230	2.629987E-012	1.841999E-011	1	0.000000E+000
1	122.96971272	1.841999E-011	2.629987E-012	0	0.000000E+000
1	122.96989752	2.629987E-012	1.841999E-011	1	0.000000E+000
1	122.97167645	1.841999E-011	2.629987E-012	0	0.000000E+000
1	122.97206097	2.629987E-012	1.841999E-011	1	0.000000E+000
1	122.98759256	1.841999E-011	2.629987E-012	0	0.000000E+000
1	123.73222979	2.570317E-012	1.836032E-011	1	0.000000E+000
1	123.74055982	1.836032E-011	2.570317E-012	0	0.000000E+000
1	123.74066800	2.570317E-012	1.836032E-011	1	0.000000E+000
1	123.74819421	1.836032E-011	2.570317E-012	0	0.000000E+000
1	123.75272903	2.570317E-012	1.836032E-011	1	0.000000E+000
1	123.75488788	1.836032E-011	2.570317E-012	0	0.000000E+000
1	123.75509833	2.570317E-012	1.836032E-011	1	0.000000E+000
1	123.75805615	1.836032E-011	2.570317E-012	0	0.000000E+000
1	123.77822330	2.570317E-012	1.836032E-011	1	0.000000E+000
1	123.78733019	1.836032E-011	2.570317E-012	0	0.000000E+000
1	123.78756800	2.570317E-012	1.836032E-011	1	0.000000E+000
1	123.78908889	1.836032E-011	2.570317E-012	0	0.000000E+000
1	123.78911068	2.570317E-012	1.836032E-011	1	0.000000E+000
1	123.79415356	1.836032E-011	2.570317E-012	0	0.000000E+000
1	123.79434150	2.570317E-012	1.836032E-011	1	0.000000E+000
1	123.79626653	1.836032E-011	2.570317E-012	0	0.000000E+000
1	124.91581039	2.604707E-012	1.839471E-011	1	0.000000E+000
1	124.91618429	1.839471E-011	2.604707E-012	0	0.000000E+000
1	124.91631503	2.604707E-012	1.839471E-011	1	0.000000E+000
1	124.91938154	1.839471E-011	2.604707E-012	0	0.000000E+000
1	124.91979113	2.604707E-012	1.839471E-011	1	0.000000E+000
1	124.92349220	1.839471E-011	2.604707E-012	0	0.000000E+000
1	124.92352787	2.604707E-012	1.839471E-011	1	0.000000E+000
1	124.92385988	1.839471E-011	2.604707E-012	0	0.000000E+000
1	124.92414859	2.604707E-012	1.839471E-011	1	0.000000E+000
1	124.93880283	1.839471E-011	2.604707E-012	0	0.000000E+000
1	124.93889209	2.604707E-012	1.839471E-011	1	0.000000E+000
1	124.94242111	1.839471E-011	2.604707E-012	0	0.000000E+000
1	124.94258838	2.604707E-012	1.839471E-011	1	0.000000E+000
1	124.94496623	1.839471E-011	2.604707E-012	0	0.000000E+000
1	124.94506938	2.604707E-012	1.839471E-011	1	0.000000E+000
1	124.96026169	1.839471E-011	2.604707E-012	0	0.000000E+000
1	124.96038687	2.604707E-012	1.839471E-011	1	0.000000E+000
1	124.96187692	1.839471E-011	2.604707E-012	0	0.000000E+000
1	124.96203852	2.604707E-012	1.839471E-011	1	0.000000E+000
1	124.96320687	1.839471E-011	2.604707E-012	0	0.000000E+000
1	124.96346953	2.604707E-012	1.839471E-011	1	0.000000E+000
1	124.96698497	1.839471E-011	2.604707E-012	0	0.000000E+000
1	124.96733322	2.604707E-012	1.839471E-011	1	0.000000E+000
1	124.97012685	1.839471E-011	2.604707E-012	0	0.000000E+000
1	124.99835961	2.604707E-012	1.839471E-011	1	0.000000E+000
1	124.99952871	1.839471E-011	2.604707E-012	0	0.000000E+000
1	124.99965765	2.604707E-012	1.839471E-011	1	0.000000E+000
1	125.00064767	1.839471E-011	2.604707E-012	0	0.000000E+000
1	125.00096045	2.604707E-012	1.839471E-011	1	0.000000E+000
1	125.00466218	1.839471E-011	2.604707E-012	0	0.000000E+000
1	125.00526065	2.604707E-012	1.839471E-011	1	0.000000E+000
1	125.01580994	1.839471E-011	2.604707E-012	0	0.000000E+000
1	125.01716178	2.604707E-012	1.839471E-011	1	0.000000E+000
1	125.02208678	1.839471E-011	2.604707E-012	0	0.000000E+000
1	125.02345278	2.604707E-012	1.839471E-011	1	0.000000E+000
1	125.03422730	1.839471E-011	2.604707E-012	0	0.000000E+000
1	125.13527499	2.633433E-012	1.842343E-011	1	0.000000E+000
1	125.13686058	1.842343E-011	2.633433E-012	0	0.000000E+000
1	125.13695061	2.633433E-012	1.842343E-011	1	0.000000E+000
1	125.14163519	1.842343E-011	2.633433E-012	0	0.000000E+000
1	125.14348991	2.633433E-012	1.842343E-011	1	0.000000E+000
1	125.14679165	1.842343E-011	2.633433E-012	0	0.000000E+000
1	125.14704388	2.633433E-012	1.842343E-011	1	0.000000E+000
1	125.15007166	1.842343E-011	2.633433E-012	0	0.000000E+000
1	125.15041795	2.633433E-012	1.842343E-011	1	0.000000E+000
1	125.15130411	1.842343E-011	2.633433E-012	0	0.000000E+000
1	125.15131504	2.633433E-012	1.842343E-011	1	0.000000E+000
1	125.15178556	1.842343E-011	2.633433E-012	0	0.000000E+000
1	125.16510148	2.633433E-012	1.842343E-011	1	0.000000E+000
1	125.16745150	1.842343E-011	2.633433E-012	0	0.000000E+000
1	125.87616709	2.710490E-012	1.850049E-011	1	0.000000E+000
1	125.87810222	1.850049E-011	2.710490E-012	0	0.000000E+000
1	125.87813764	2.710490E-012	1.850049E-011	1	0.000000E+000
1	125.87974531	1.850049E-011	2.710490E-012	0	0.000000E+000
1	125.88019377	2.710490E-012	1.850049E-011	1	0.000000E+000
1	125.88386712	1.850049E-011	2.710490E-012	0	0.000000E+000
1	125.90355989	2.710490E-012	1.850049E-011	1	0.000000E+000
1	125.91109205	1.850049E-011	2.710490E-012	0	0.000000E+000
1	125.91123526	2.710490E-012	1.850049E-011	1	0.000000E+000
1	125.91458608	1.850049E-011	2.710490E-012	0	0.000000E+000
1	125.91550498	2.710490E-012	1.850049E-011	1	0.000000E+000
1	125.92365550	1.850049E-011	2.710490E-012	0	0.000000E+000
1	125.92385158	2.710490E-012	1.850049E-011	1	0.000000E+000
1	125.92514135	1.850049E-011	2.710490E-012	0	0.000000E+000
1	126.81626769	2.774839E-012	1.856484E-011	1	0.000000E+000
1	126.83955459	1.856484E-011	2.774839E-012	0	0.000000E+000
1	126.83973787	2.774839E-012	1.856484E-011	1	0.000000E+000
1	126.84077499	1.856484E-011	2.774839E-012	0	0.000000E+000
1	128.25377992	2.558887E-012	1.834889E-011	1	0.000000E+000
1	128.25794159	1.834889E-011	2.558887E-012	0	0.000000E+000
1	128.25795983	2.558887E-012	1.834889E-011	1	0.000000E+000
1	128.26288448	1.834889E-011	2.558887E-012	0	0.000000E+000
1	128.26297629	2.558887E-012	1.834889E-011	1	0.000000E+000
1	128.26923047	1.834889E-011	2.558887E-012	0	0.000000E+000
1	128.26928428	2.558887E-012	1.834889E-011	1	0.000000E+000
1	128.27204979	1.834889E-011	2.558887E-012	0	0.000000E+000
1	128.27264811	2.558887E-012	1.834889E-011	1	0.000000E+000
1	128.27277918	1.834889E-011	2.558887E-012	0	0.000000E+000
1	128.27320155	2.558887E-012	1.834889E-011	1	0.000000E+000
1	128.27808070	1.834889E-011	2.558887E-012	0	0.000000E+000
1	128.27823922	2.558887E-012	1.834889E-011	1	0.000000E+000
1	128.28278789	1.834889E-011	2.558887E-012	0	0.000000E+000
1	128.28361984	2.558887E-012	1.834889E-011	1	0.000000E+000
1	128.28952558	1.834889E-011	2.558887E-012	0	0.000000E+000
1	129.15073940	2.636161E-012	1.842616E-011	1	0.000000E+000
1	129.16074646	1.842616E-011	2.636161E-012	0	0.000000E+000
1	129.16080173	2.636161E-012	1.842616E-011	1	0.000000E+000
1	129.16209364	1.842616E-011	2.636161E-012	0	0.000000E+000
1	129.16224593	2.636161E-012	1.842616E-011	1	0.000000E+000
1	129.16802428	1.842616E-011	2.636161E-012	0	0.000000E+000
1	129.30977429	2.572884E-012	1.836288E-011	1	0.000000E+000
1	129.31067797	1.836288E-011	2.572884E-012	0	0.000000E+000
1	129.31075123	2.572884E-012	1.836288E-011	1	0.000000E+000
1	129.31325881	1.836288E-011	2.572884E-012	0	0.000000E+000
1	129.31340842	2.572884E-012	1.836288E-011	1	0.000000E+000
1	129.31584844	1.836288E-011	2.572884E-012	0	0.000000E+000
1	129.31692002	2.572884E-012	1.836288E-011	1	0.000000E+000
1	129.31728728	1.836288E-011	2.572884E-012	0	0.000000E+000
1	129.31735854	2.572884E-012	1.836288E-011	1	0.000000E+000
1	129.32082589	1.836288E-011	2.572884E-012	0	0.000000E+000
1	129.32089088	2.572884E-012	1.836288E-011	1	0.000000E+000
1	129.32693798	1.836288E-011	2.572884E-012	0	0.000000E+000
1	129.32758174	2.572884E-012	1.836288E-011	1	0.000000E+000
1	129.32822731	1.836288E-011	2.572884E-012	0	0.000000E+000
1	129.32834703	2.572884E-012	1.836288E-011	1	0.000000E+000
1	129.33012820	1.836288E-011	2.572884E-012	0	0.000000E+000
1	129.33085920	2.572884E-012	1.836288E-011	1	0.000000E+000
1	129.33791090	1.836288E-011	2.572884E-012	0	0.000000E+000
1	129.33800478	2.572884E-012	1.836288E-011	1	0.000000E+000
1	129.34580502	1.836288E-011	2.572884E-012	0	0.000000E+000
1	129.34648567	2.572884E-012	1.836288E-011	1	0.000000E+000
1	129.34856037	1.836288E-011	2.572884E-012	0	0.000000E+000
1	129.34858303	2.572884E-012	1.836288E-011	1	0.000000E+000
1	129.34883270	1.836288E-011	2.572884E-012	0	0.000000E+000
1	129.34886160	2.572884E-012	1.836288E-011	1	0.000000E+000
1	129.35022278	1.836288E-011	2.572884E-012	0	0.000000E+000
1	130.54497379	2.513912E-012	1.830391E-011	1	0.000000E+000
1	130.54670221	1.830391E-011	2.513912E-012	0	0.000000E+000
1	130.54687541	2.513912E-012	1.830391E-011	1	0.000000E+000
1	130.54821492	1.830391E-011	2.513912E-012	0	0.000000E+000
1	130.54844692	2.513912E-012	1.830391E-011	1	0.000000E+000
1	130.55074910	1.830391E-011	2.513912E-012	0	0.000000E+000
1	130.55110583	2.513912E-012	1.830391E-011	1	0.000000E+000
1	130.55186557	1.830391E-011	2.513912E-012	0	0.000000E+000
1	130.55321331	2.513912E-012	1.830391E-011	1	0.000000E+000
1	130.55475231	1.830391E-011	2.513912E-012	0	0.000000E+000
1	130.55512219	2.513912E-012	1.830391E-011	1	0.000000E+000
1	130.55596409	1.830391E-011	2.513912E-012	0	0.000000E+000
1	130.55631556	2.513912E-012	1.830391E-011	1	0.000000E+000
1	130.56137346	1.830391E-011	2.513912E-012	0	0.000000E+000
1	130.56808972	2.513912E-012	1.830391E-011	1	0.000000E+000
1	130.56904523	1.830391E-011	2.513912E-012	0	0.000000E+000
1	130.56958840	2.513912E-012	1.830391E-011	1	0.000000E+000
1	130.56994458	1.830391E-011	2.513912E-012	0	0.000000E+000
1	130.57000992	2.513912E-012	1.830391E-011	1	0.000000E+000
1	130.57153751	1.830391E-011	2.513912E-012	0	0.000000E+000
1	130.61614938	2.513912E-012	1.830391E-011	1	0.000000E+000
1	130.61700295	1.830391E-011	2.513912E-012	0	0.000000E+000
1	130.61701264	2.513912E-012	1.830391E-011	1	0.000000E+000
1	130.61763637	1.830391E-011	2.513912E-012	0	0.000000E+000
1	130.61772629	2.513912E-012	1.830391E-011	1	0.000000E+000
1	130.62021296	1.830391E-011	2.513912E-012	0	0.000000E+000
1	130.62070658	2.513912E-012	1.830391E-011	1	0.000000E+000
1	130.62853643	1.830391E-011	2.513912E-012	0	0.000000E+000
1	130.62873204	2.513912E-012	1.830391E-011	1	0.000000E+000
1	130.63644201	1.830391E-011	2.513912E-012	0	0.000000E+000
1	130.63647800	2.513912E-012	1.830391E-011	1	0.000000E+000
1	130.64639487	1.830391E-011	2.513912E-012	0	0.000000E+000
1	130.78768074	2.508498E-012	1.829850E-011	1	0.000000E+000
1	130.78884752	1.829850E-011	2.508498E-012	0	0.000000E+000
1	130.78911519	2.508498E-012	1.829850E-011	1	0.000000E+000
1	130.78951935	1.829850E-011	2.508498E-012	0	0.000000E+000
1	130.78984813	2.508498E-012	1.829850E-011	1	0.000000E+000
1	130.79188110	1.829850E-011	2.508498E-012	0	0.000000E+000
1	130.79220720	2.508498E-012	1.829850E-011	1	0.000000E+000
1	130.79238253	1.829850E-011	2.508498E-012	0	0.000000E+000
1	130.79367244	2.508498E-012	1.829850E-011	1	0.000000E+000
1	130.79644747	1.829850E-011	2.508498E-012	0	0.000000E+000
1	130.79756323	2.508498E-012	1.829850E-011	1	0.000000E+000
1	130.79892695	1.829850E-011	2.508498E-012	0	0.000000E+000
1	130.79894532	2.508498E-012	1.829850E-011	1	0.000000E+000
1	130.80023880	1.829850E-011	2.508498E-012	0	0.000000E+000
1	130.80072386	2.508498E-012	1.829850E-011	1	0.000000E+000
1	130.80641538	1.829850E-011	2.508498E-012	0	0.000000E+000
1	130.80702082	2.508498E-012	1.829850E-011	1	0.000000E+000
1	130.80812190	1.829850E-011	2.508498E-012	0	0.000000E+000
1	130.80814585	2.508498E-012	1.829850E-011	1	0.000000E+000
1	130.80827042	1.829850E-011	2.508498E-012	0	0.000000E+000
1	130.80843114	2.508498E-012	1.829850E-011	1	0.000000E+000
1	130.80914296	1.829850E-011	2.508498E-012	0	0.000000E+000
1	130.80992641	2.508498E-012	1.829850E-011	1	0.000000E+000
1	130.81079659	1.829850E-011	2.508498E-012	0	0.000000E+000
1	130.81137262	2.508498E-012	1.829850E-011	1	0.000000E+000
1	130.81243934	1.829850E-011	2.508498E-012	0	0.000000E+000
1	130.81251229	2.508498E-012	1.829850E-011	1	0.000000E+000
1	130.81807779	1.829850E-011	2.508498E-012	0	0.000000E+000
1	130.81815483	2.508498E-012	1.829850E-011	1	0.000000E+000
1	130.81885705	1.829850E-011	2.508498E-012	0	0.000000E+000
1	130.81903493	2.508498E-012	1.829850E-011	1	0.000000E+000
1	130.81906661	1.829850E-011	2.508498E-012	0	0.000000E+000
1	130.82011972	2.508498E-012	1.829850E-011	1	0.000000E+000
1	130.82037340	1.829850E-011	2.508498E-012	0	0.000000E+000
1	130.82052098	2.508498E-012	1.829850E-011	1	0.000000E+000
1	130.82161984	1.829850E-011	2.508498E-012	0	0.000000E+000
1	130.82183774	2.508498E-012	1.829850E-011	1	0.000000E+000
1	130.82301397	1.829850E-011	2.508498E-012	0	0.000000E+000
1	130.82304223	2.508498E-012	1.829850E-011	1	0.000000E+000
1	130.82580360	1.829850E-011	2.508498E-012	0	0.000000E+000
1	130.82590785	2.508498E-012	1.829850E-011	1	0.000000E+000
1	130.82733296	1.829850E-011	2.508498E-012	0	0.000000E+000
1	130.82736338	2.508498E-012	1.829850E-011	1	0.000000E+000
1	130.82761129	1.829850E-011	2.508498E-012	0	0.000000E+000
1	130.82762521	2.508498E-012	1.829850E-011	1	0.000000E+000
1	130.83124102	1.829850E-011	2.508498E-012	0	0.000000E+000
1	131.48391716	2.469054E-012	1.825905E-011	1	0.000000E+000
1	131.48425721	1.825905E-011	2.469054E-012	0	0.000000E+000
1	131.48429373	2.469054E-012	1.825905E-011	1	0.000000E+000
1	131.48928837	1.825905E-011	2.469054E-012	0	0.000000E+000
1	131.48935363	2.469054E-012	1.825905E-011	1	0.000000E+000
1	131.49194559	1.825905E-011	2.469054E-012	0	0.000000E+000
1	131.49932558	2.469054E-012	1.825905E-011	1	0.000000E+000
1	131.50544504	1.825905E-011	2.469054E-012	0	0.000000E+000
1	131.50546068	2.469054E-012	1.825905E-011	1	0.000000E+000
1	131.50697368	1.825905E-011	2.469054E-012	0	0.000000E+000
1	131.50701450	2.469054E-012	1.825905E-011	1	0.000000E+000
1	131.51069473	1.825905E-011	2.469054E-012	0	0.000000E+000
1	131.51149827	2.469054E-012	1.825905E-011	1	0.000000E+000
1	131.51286261	1.825905E-011	2.469054E-012	0	0.000000E+000
1	131.79387889	2.659158E-012	1.844916E-011	1	0.000000E+000
1	131.79651718	1.844916E-011	2.659158E-012	0	0.000000E+000
1	131.79657888	2.659158E-012	1.844916E-011	1	0.000000E+000
1	131.79727838	1.844916E-011	2.659158E-012	0	0.000000E+000
1	131.79748766	2.659158E-012	1.844916E-011	1	0.000000E+000
1	131.80108336	1.844916E-011	2.659158E-012	0	0.000000E+000
1	131.80130407	2.659158E-012	1.844916E-011	1	0.000000E+000
1	131.80160146	1.844916E-011	2.659158E-012	0	0.000000E+000
1	131.80171949	2.659158E-012	1.844916E-011	1	0.000000E+000
1	131.80221583	1.844916E-011	2.659158E-012	0	0.000000E+000
1	131.80313599	2.659158E-012	1.844916E-011	1	0.000000E+000
1	131.80754282	1.844916E-011	2.659158E-012	0	0.000000E+000
1	131.80756401	2.659158E-012	1.844916E-011	1	0.000000E+000
1	131.81001897	1.844916E-011	2.659158E-012	0	0.000000E+000
1	131.81019295	2.659158E-012	1.844916E-011	1	0.000000E+000
1	131.81109943	1.844916E-011	2.659158E-012	0	0.000000E+000
1	131.95646889	2.456222E-012	1.824622E-011	1	0.000000E+000
1	131.95814679	1.824622E-011	2.456222E-012	0	0.000000E+000
1	131.95818929	2.456222E-012	1.824622E-011	1	0.000000E+000
1	131.96630909	1.824622E-011	2.456222E-012	0	0.000000E+000
1	131.96639553	2.456222E-012	1.824622E-011	1	0.000000E+000
1	131.96981849	1.824622E-011	2.456222E-012	0	0.000000E+000
1	131.96984531	2.456222E-012	1.824622E-011	1	0.000000E+000
1	131.97084326	1.824622E-011	2.456222E-012	0	0.000000E+000
1	132.86293565	2.524564E-012	1.831456E-011	1	0.000000E+000
1	132.86381197	1.831456E-011	2.524564E-012	0	0.000000E+000
1	132.86407003	2.524564E-012	1.831456E-011	1	0.000000E+000
1	132.86643173	1.831456E-011	2.524564E-012	0	0.000000E+000
1	132.86661857	2.524564E-012	1.831456E-011	1	0.000000E+000
1	132.87153994	1.831456E-011	2.524564E-012	0	0.000000E+000
1	132.87281012	2.524564E-012	1.831456E-011	1	0.000000E+000
1	132.87289240	1.831456E-011	2.524564E-012	0	0.000000E+000
1	132.87290358	2.524564E-012	1.831456E-011	1	0.000000E+000
1	132.87833225	1.831456E-011	2.524564E-012	0	0.000000E+000
1	132.88065731	2.524564E-012	1.831456E-011	1	0.000000E+000
1	132.88068277	1.831456E-011	2.524564E-012	0	0.000000E+000
1	132.89059803	2.524564E-012	1.831456E-011	1	0.000000E+000
1	132.89397696	1.831456E-011	2.524564E-012	0	0.000000E+000
1	132.89889477	2.524564E-012	1.831456E-011	1	0.000000E+000
1	132.90344118	1.831456E-011	2.524564E-012	0	0.000000E+000
1	132.94710107	2.524564E-012	1.831456E-011	1	0.000000E+000
1	132.94849078	1.831456E-011	2.524564E-012	0	0.000000E+000
1	132.94853164	2.524564E-012	1.831456E-011	1	0.000000E+000
1	132.95007276	1.831456E-011	2.524564E-012	0	0.000000E+000
1	132.95376422	2.524564E-012	1.831456E-011	1	0.000000E+000
1	132.95785125	1.831456E-011	2.524564E-012	0	0.000000E+000
1	132.95794282	2.524564E-012	1.831456E-011	1	0.000000E+000
1	132.95952765	1.831456E-011	2.524564E-012	0	0.000000E+000
1	132.95969449	2.524564E-012	1.831456E-011	1	0.000000E+000
1	132.95999068	1.831456E-011	2.524564E-012	0	0.000000E+000
1	132.96000854	2.524564E-012	1.831456E-011	1	0.000000E+000
1	132.96429606	1.831456E-011	2.524564E-012	0	0.000000E+000
1	132.96447230	2.524564E-012	1.831456E-011	1	0.000000E+000
1	132.96465374	1.831456E-011	2.524564E-012	0	0.000000E+000
1	132.99256962	2.524564E-012	1.831456E-011	1	0.000000E+000
1	132.99851582	1.831456E-011	2.524564E-012	0	0.000000E+000
1	132.99898535	2.524564E-012	1.831456E-011	1	0.000000E+000
1	133.00683901	1.831456E-011	2.524564E-012	0	0.000000E+000
1	133.00685859	2.524564E-012	1.831456E-011	1	0.000000E+000
1	133.01428251	1.831456E-011	2.524564E-012	0	0.000000E+000
1	133.01450292	2.524564E-012	1.831456E-011	1	0.000000E+000
1	133.01725273	1.831456E-011	2.524564E-012	0	0.000000E+000
1	133.04021871	2.524564E-012	1.831456E-011	1	0.000000E+000
1	133.04166053	1.831456E-011	2.524564E-012	0	0.000000E+000
1	133.04239852	2.524564E-012	1.831456E-011	1	0.000000E+000
1	133.04507755	1.831456E-011	2.524564E-012	0	0.000000E+000
1	133.04508949	2.524564E-012	1.831456E-011	1	0.000000E+000
1	133.04555432	1.831456E-011	2.524564E-012	0	0.000000E+000
1	133.05373680	2.524564E-012	1.831456E-011	1	0.000000E+000
1	133.05916340	1.831456E-011	2.524564E-012	0	0.000000E+000
1	133.06017267	2.524564E-012	1.831456E-011	1	0.000000E+000
1	133.06223963	1.831456E-011	2.524564E-012	0	0.000000E+000
1	133.06262744	2.524564E-012	1.831456E-011	1	0.000000E+000
1	133.06276399	1.831456E-011	2.524564E-012	0	0.000000E+000
1	133.06293050	2.524564E-012	1.831456E-011	1	0.000000E+000
1	133.07055758	1.831456E-011	2.524564E-012	0	0.000000E+000
1	133.07067377	2.524564E-012	1.831456E-011	1	0.000000E+000
1	133.07107176	1.831456E-011	2.524564E-012	0	0.000000E+000
1	133.23274520	2.626553E-012	1.841655E-011	1	0.000000E+000
1	133.23343629	1.841655E-011	2.626553E-012	0	0.000000E+000
1	133.23403198	2.626553E-012	1.841655E-011	1	0.000000E+000
1	133.23996375	1.841655E-011	2.626553E-012	0	0.000000E+000
1	133.24015136	2.626553E-012	1.841655E-011	1	0.000000E+000
1	133.24019289	1.841655E-011	2.626553E-012	0	0.000000E+000
1	133.24020129	2.626553E-012	1.841655E-011	1	0.000000E+000
1	133.24058016	1.841655E-011	2.626553E-012	0	0.000000E+000
1	133.24077821	2.626553E-012	1.841655E-011	1	0.000000E+000
1	133.24392382	1.841655E-011	2.626553E-012	0	0.000000E+000
1	133.24402791	2.626553E-012	1.841655E-011	1	0.000000E+000
1	133.25030042	1.841655E-011	2.626553E-012	0	0.000000E+000
1	133.28286256	2.626553E-012	1.841655E-011	1	0.000000E+000
1	133.28457823	1.841655E-011	2.626553E-012	0	0.000000E+000
1	133.29034866	2.626553E-012	1.841655E-011	1	0.000000E+000
1	133.29080572	1.841655E-011	2.626553E-012	0	0.000000E+000
1	133.29083591	2.626553E-012	1.841655E-011	1	0.000000E+000
1	133.29367686	1.841655E-011	2.626553E-012	0	0.000000E+000
1	133.29529381	2.626553E-012	1.841655E-011	1	0.000000E+000
1	133.30107102	1.841655E-011	2.626553E-012	0	0.000000E+000
1	133.30110007	2.626553E-012	1.841655E-011	1	0.000000E+000
1	133.30178277	1.841655E-011	2.626553E-012	0	0.000000E+000
1	133.30182428	2.626553E-012	1.841655E-011	1	0.000000E+000
1	133.31563304	1.841655E-011	2.626553E-012	0	0.000000E+000
1	133.31567994	2.626553E-012	1.841655E-011	1	0.000000E+000
1	133.31663345	1.841655E-011	2.626553E-012	0	0.000000E+000
1	133.31812847	2.626553E-012	1.841655E-011	1	0.000000E+000
1	133.32330046	1.841655E-011	2.626553E-012	0	0.000000E+000
1	133.32351264	2.626553E-012	1.841655E-011	1	0.000000E+000
1	133.32453384	1.841655E-011	2.626553E-012	0	0.000000E+000
1	133.32463432	2.626553E-012	1.841655E-011	1	0.000000E+000
1	133.32594024	1.841655E-011	2.626553E-012	0	0.000000E+000
1	133.32683759	2.626553E-012	1.841655E-011	1	0.000000E+000
1	133.33055284	1.841655E-011	2.626553E-012	0	0.000000E+000
1	133.33059557	2.626553E-012	1.841655E-011	1	0.000000E+000
1	133.34014018	1.841655E-011	2.626553E-012	0	0.000000E+000
1	133.34066441	2.626553E-012	1.841655E-011	1	0.000000E+000
1	133.34863484	1.841655E-011	2.626553E-012	0	0.000000E+000
1	133.34875134	2.626553E-012	1.841655E-011	1	0.000000E+000
1	133.34882511	1.841655E-011	2.626553E-012	0	0.000000E+000
1	134.40586364	2.691903E-012	1.848190E-011	1	0.000000E+000
1	134.40593579	1.848190E-011	2.691903E-012	0	0.000000E+000
1	134.40608373	2.691903E-012	1.848190E-011	1	0.000000E+000
1	134.40794879	1.848190E-011	2.691903E-012	0	0.000000E+000
1	134.40814872	2.691903E-012	1.848190E-011	1	0.000000E+000
1	134.41375181	1.848190E-011	2.691903E-012	0	0.000000E+000
1	134.41516060	2.691903E-012	1.848190E-011	1	0.000000E+000
1	134.41834959	1.848190E-011	2.691903E-012	0	0.000000E+000
1	134.41855431	2.691903E-012	1.848190E-011	1	0.000000E+000
1	134.41929240	1.848190E-011	2.691903E-012	0	0.000000E+000
1	134.42000403	2.691903E-012	1.848190E-011	1	0.000000E+000
1	134.42170708	1.848190E-011	2.691903E-012	0	0.000000E+000
1	134.44548021	2.691903E-012	1.848190E-011	1	0.000000E+000
1	134.44633795	1.848190E-011	2.691903E-012	0	0.000000E+000
1	134.44743249	2.691903E-012	1.848190E-011	1	0.000000E+000
1	134.44845298	1.848190E-011	2.691903E-012	0	0.000000E+000
1	134.44848058	2.691903E-012	1.848190E-011	1	0.000000E+000
1	134.45198863	1.848190E-011	2.691903E-012	0	0.000000E+000
1	134.45227250	2.691903E-012	1.848190E-011	1	0.000000E+000
1	134.45914616	1.848190E-011	2.691903E-012	0	0.000000E+000
1	134.45924752	2.691903E-012	1.848190E-011	1	0.000000E+000
1	134.47107225	1.848190E-011	2.691903E-012	0	0.000000E+000
1	134.47128928	2.691903E-012	1.848190E-011	1	0.000000E+000
1	134.47180647	1.848190E-011	2.691903E-012	0	0.000000E+000
1	134.47189093	2.691903E-012	1.848190E-011	1	0.000000E+000
1	134.47604983	1.848190E-011	2.691903E-012	0	0.000000E+000
1	134.47682910	2.691903E-012	1.848190E-011	1	0.000000E+000
1	134.47872073	1.848190E-011	2.691903E-012	0	0.000000E+000
1	134.47922690	2.691903E-012	1.848190E-011	1	0.000000E+000
1	134.48670677	1.848190E-011	2.691903E-012	0	0.000000E+000
1	134.51798322	2.691903E-012	1.848190E-011	1	0.000000E+000
1	134.52680910	1.848190E-011	2.691903E-012	0	0.000000E+000
1	134.67347416	2.645681E-012	1.843568E-011	1	0.000000E+000
1	134.68115165	1.843568E-011	2.645681E-012	0	0.000000E+000
1	134.68127418	2.645681E-012	1.843568E-011	1	0.000000E+000
1	134.68228977	1.843568E-011	2.645681E-012	0	0.000000E+000
1	134.68263576	2.645681E-012	1.843568E-011	1	0.000000E+000
1	134.68881298	1.843568E-011	2.645681E-012	0	0.000000E+000
1	134.68883095	2.645681E-012	1.843568E-011	1	0.000000E+000
1	134.69235663	1.843568E-011	2.645681E-012	0	0.000000E+000
1	134.69238770	2.645681E-012	1.843568E-011	1	0.000000E+000
1	134.69379775	1.843568E-011	2.645681E-012	0	0.000000E+000
1	134.69380053	2.645681E-012	1.843568E-011	1	0.000000E+000
1	134.69562319	1.843568E-011	2.645681E-012	0	0.000000E+000
1	134.69598344	2.645681E-012	1.843568E-011	1	0.000000E+000
1	134.69711828	1.843568E-011	2.645681E-012	0	0.000000E+000
1	134.69771878	2.645681E-012	1.843568E-011	1	0.000000E+000
1	134.69861830	1.843568E-011	2.645681E-012	0	0.000000E+000
1	134.69866430	2.645681E-012	1.843568E-011	1	0.000000E+000
1	134.70456456	1.843568E-011	2.645681E-012	0	0.000000E+000
1	134.70460426	2.645681E-012	1.843568E-011	1	0.000000E+000
1	134.70487973	1.843568E-011	2.645681E-012	0	0.000000E+000
1	134.70498184	2.645681E-012	1.843568E-011	1	0.000000E+000
1	134.70993073	1.843568E-011	2.645681E-012	0	0.000000E+000
1	134.70996761	2.645681E-012	1.843568E-011	1	0.000000E+000
1	134.71629319	1.843568E-011	2.645681E-012	0	0.000000E+000
1	134.71688565	2.645681E-012	1.843568E-011	1	0.000000E+000
1	134.72343963	1.843568E-011	2.645681E-012	0	0.000000E+000
1	134.72350049	2.645681E-012	1.843568E-011	1	0.000000E+000
1	134.73045060	1.843568E-011	2.645681E-012	0	0.000000E+000
1	134.73130741	2.645681E-012	1.843568E-011	1	0.000000E+000
1	134.73144227	1.843568E-011	2.645681E-012	0	0.000000E+000
1	134.73178001	2.645681E-012	1.843568E-011	1	0.000000E+000
1	134.73613700	1.843568E-011	2.645681E-012	0	0.000000E+000
1	134.73616312	2.645681E-012	1.843568E-011	1	0.000000E+000
1	134.73716167	1.843568E-011	2.645681E-012	0	0.000000E+000
1	134.73740014	2.645681E-012	1.843568E-011	1	0.000000E+000
1	134.74342747	1.843568E-011	2.645681E-012	0	0.000000E+000
1	134.74354501	2.645681E-012	1.843568E-011	1	0.000000E+000
1	134.74884988	1.843568E-011	2.645681E-012	0	0.000000E+000
1	134.74894088	2.645681E-012	1.843568E-011	1	0.000000E+000
1	134.75082495	1.843568E-011	2.645681E-012	0	0.000000E+000
1	134.75901990	2.645681E-012	1.843568E-011	1	0.000000E+000
1	134.75906484	1.843568E-011	2.645681E-012	0	0.000000E+000
1	134.75994707	2.645681E-012	1.843568E-011	1	0.000000E+000
1	134.75995309	1.843568E-011	2.645681E-012	0	0.000000E+000
1	134.76123551	2.645681E-012	1.843568E-011	1	0.000000E+000
1	134.76358466	1.843568E-011	2.645681E-012	0	0.000000E+000
1	134.76367947	2.645681E-012	1.843568E-011	1	0.000000E+000
1	134.76730796	1.843568E-011	2.645681E-012	0	0.000000E+000
1	135.32600410	2.563992E-012	1.835399E-011	1	0.000000E+000
1	135.32704821	1.835399E-011	2.563992E-012	0	0.000000E+000
1	135.32712094	2.563992E-012	1.835399E-011	1	0.000000E+000
1	135.33759684	1.835399E-011	2.563992E-012	0	0.000000E+000
1	135.33760706	2.563992E-012	1.835399E-011	1	0.000000E+000
1	135.33823342	1.835399E-011	2.563992E-012	0	0.000000E+000
1	135.33828055	2.563992E-012	1.835399E-011	1	0.000000E+000
1	135.33988813	1.835399E-011	2.563992E-012	0	0.000000E+000
1	135.33995124	2.563992E-012	1.835399E-011	1	0.000000E+000
1	135.34563979	1.835399E-011	2.563992E-012	0	0.000000E+000
1	135.34573146	2.563992E-012	1.835399E-011	1	0.000000E+000
1	135.34722850	1.835399E-011	2.563992E-012	0	0.000000E+000
1	135.34728518	2.563992E-012	1.835399E-011	1	0.000000E+000
1	135.35611033	1.835399E-011	2.563992E-012	0	0.000000E+000
1	135.35622561	2.563992E-012	1.835399E-011	1	0.000000E+000
1	135.35696249	1.835399E-011	2.563992E-012	0	0.000000E+000
1	135.35710896	2.563992E-012	1.835399E-011	1	0.000000E+000
1	135.36513767	1.835399E-011	2.563992E-012	0	0.000000E+000
1	135.36744447	2.563992E-012	1.835399E-011	1	0.000000E+000
1	135.37810881	1.835399E-011	2.563992E-012	0	0.000000E+000
1	135.37826793	2.563992E-012	1.835399E-011	1	0.000000E+000
1	135.38811617	1.835399E-011	2.563992E-012	0	0.000000E+000
1	135.38818348	2.563992E-012	1.835399E-011	1	0.000000E+000
1	135.39179231	1.835399E-011	2.563992E-012	0	0.000000E+000
1	135.39187661	2.563992E-012	1.835399E-011	1	0.000000E+000
1	135.39259066	1.835399E-011	2.563992E-012	0	0.000000E+000
1	135.39273042	2.563992E-012	1.835399E-011	1	0.000000E+000
1	135.39966986	1.835399E-011	2.563992E-012	0	0.000000E+000
1	135.39976983	2.563992E-012	1.835399E-011	1	0.000000E+000
1	135.40616371	1.835399E-011	2.563992E-012	0	0.000000E+000
1	135.40628084	2.563992E-012	1.835399E-011	1	0.000000E+000
1	135.40668777	1.835399E-011	2.563992E-012	0	0.000000E+000
1	135.40754294	2.563992E-012	1.835399E-011	1	0.000000E+000
1	135.41054836	1.835399E-011	2.563992E-012	0	0.000000E+000
1	135.41068077	2.563992E-012	1.835399E-011	1	0.000000E+000
1	135.41109148	1.835399E-011	2.563992E-012	0	0.000000E+000
1	135.41141484	2.563992E-012	1.835399E-011	1	0.000000E+000
1	135.41146585	1.835399E-011	2.563992E-012	0	0.000000E+000
1	135.41147466	2.563992E-012	1.835399E-011	1	0.000000E+000
1	135.41273976	1.835399E-011	2.563992E-012	0	0.000000E+000
1	136.12017626	2.631358E-012	1.842136E-011	1	0.000000E+000
1	136.12143013	1.842136E-011	2.631358E-012	0	0.000000E+000
1	136.12211665	2.631358E-012	1.842136E-011	1	0.000000E+000
1	136.12645810	1.842136E-011	2.631358E-012	0	0.000000E+000
1	136.12654282	2.631358E-012	1.842136E-011	1	0.000000E+000
1	136.13129225	1.842136E-011	2.631358E-012	0	0.000000E+000
1	136.13174352	2.631358E-012	1.842136E-011	1	0.000000E+000
1	136.13980623	1.842136E-011	2.631358E-012	0	0.000000E+000
1	136.14117766	2.631358E-012	1.842136E-011	1	0.000000E+000
1	136.14312725	1.842136E-011	2.631358E-012	0	0.000000E+000
1	136.14316800	2.631358E-012	1.842136E-011	1	0.000000E+000
1	136.15532010	1.842136E-011	2.631358E-012	0	0.000000E+000
1	136.15557864	2.631358E-012	1.842136E-011	1	0.000000E+000
1	136.15681340	1.842136E-011	2.631358E-012	0	0.000000E+000
1	136.16876444	2.631358E-012	1.842136E-011	1	0.000000E+000
1	136.16896291	1.842136E-011	2.631358E-012	0	0.000000E+000
1	136.16905349	2.631358E-012	1.842136E-011	1	0.000000E+000
1	136.16921382	1.842136E-011	2.631358E-012	0	0.000000E+000
1	136.17022110	2.631358E-012	1.842136E-011	1	0.000000E+000
1	136.17232469	1.842136E-011	2.631358E-012	0	0.000000E+000
1	136.17254398	2.631358E-012	1.842136E-011	1	0.000000E+000
1	136.17276019	1.842136E-011	2.631358E-012	0	0.000000E+000
1	136.17288080	2.631358E-012	1.842136E-011	1	0.000000E+000
1	136.17577623	1.842136E-011	2.631358E-012	0	0.000000E+000
1	136.17806908	2.631358E-012	1.842136E-011	1	0.000000E+000
1	136.17834672	1.842136E-011	2.631358E-012	0	0.000000E+000
1	136.17835607	2.631358E-012	1.842136E-011	1	0.000000E+000
1	136.18160390	1.842136E-011	2.631358E-012	0	0.000000E+000
1	136.18340578	2.631358E-012	1.842136E-011	1	0.000000E+000
1	136.18865775	1.842136E-011	2.631358E-012	0	0.000000E+000
1	136.23896990	2.631358E-012	1.842136E-011	1	0.000000E+000
1	136.23935864	1.842136E-011	2.631358E-012	0	0.000000E+000
1	136.23940840	2.631358E-012	1.842136E-011	1	0.000000E+000
1	136.23991579	1.842136E-011	2.631358E-012	0	0.000000E+000
1	136.24155861	2.631358E-012	1.842136E-011	1	0.000000E+000
1	136.24768007	1.842136E-011	2.631358E-012	0	0.000000E+000
1	136.25036155	2.631358E-012	1.842136E-011	1	0.000000E+000
1	136.25551460	1.842136E-011	2.631358E-012	0	0.000000E+000
1	137.66531450	2.599953E-012	1.838995E-011	1	0.000000E+000
1	137.66656776	1.838995E-011	2.599953E-012	0	0.000000E+000
1	137.66750358	2.599953E-012	1.838995E-011	1	0.000000E+000
1	137.67132825	1.838995E-011	2.599953E-012	0	0.000000E+000
1	137.67138508	2.599953E-012	1.838995E-011	1	0.000000E+000
1	137.67207122	1.838995E-011	2.599953E-012	0	0.000000E+000
1	137.68612283	2.599953E-012	1.838995E-011	1	0.000000E+000
1	137.68808357	1.838995E-011	2.599953E-012	0	0.000000E+000
1	137.68853294	2.599953E-012	1.838995E-011	1	0.000000E+000
1	137.68939998	1.838995E-011	2.599953E-012	0	0.000000E+000
1	137.69060775	2.599953E-012	1.838995E-011	1	0.000000E+000
1	137.69126817	1.838995E-011	2.599953E-012	0	0.000000E+000
1	137.69133745	2.599953E-012	1.838995E-011	1	0.000000E+000
1	137.69236612	1.838995E-011	2.599953E-012	0	0.000000E+000
1	137.69247537	2.599953E-012	1.838995E-011	1	0.000000E+000
1	137.69649307	1.838995E-011	2.599953E-012	0	0.000000E+000
1	137.74576411	2.599953E-012	1.838995E-011	1	0.000000E+000
1	137.74732819	1.838995E-011	2.599953E-012	0	0.000000E+000
1	137.74753031	2.599953E-012	1.838995E-011	1	0.000000E+000
1	137.75608154	1.838995E-011	2.599953E-012	0	0.000000E+000
1	137.75646726	2.599953E-012	1.838995E-011	1	0.000000E+000
1	137.75728023	1.838995E-011	2.599953E-012	0	0.000000E+000
1	137.75737857	2.599953E-012	1.838995E-011	1	0.000000E+000
1	137.76064833	1.838995E-011	2.599953E-012	0	0.000000E+000
1	137.76095783	2.599953E-012	1.838995E-011	1	0.000000E+000
1	137.76740367	1.838995E-011	2.599953E-012	0	0.000000E+000
1	137.76752212	2.599953E-012	1.838995E-011	1	0.000000E+000
1	137.76992432	1.838995E-011	2.599953E-012	0	0.000000E+000
1	137.77002792	2.599953E-012	1.838995E-011	1	0.000000E+000
1	137.77100224	1.838995E-011	2.599953E-012	0	0.000000E+000
1	137.77155146	2.599953E-012	1.838995E-011	1	0.000000E+000
1	137.77187306	1.838995E-011	2.599953E-012	0	0.000000E+000
1	137.77265935	2.599953E-012	1.838995E-011	1	0.000000E+000
1	137.77957626	1.838995E-011	2.599953E-012	0	0.000000E+000
1	137.77959731	2.599953E-012	1.838995E-011	1	0.000000E+000
1	137.78241675	1.838995E-011	2.599953E-012	0	0.000000E+000
1	137.78269784	2.599953E-012	1.838995E-011	1	0.000000E+000
1	137.78983977	1.838995E-011	2.599953E-012	0	0.000000E+000
1	137.78990479	2.599953E-012	1.838995E-011	1	0.000000E+000
1	137.79005655	1.838995E-011	2.599953E-012	0	0.000000E+000
1	137.79012023	2.599953E-012	1.838995E-011	1	0.000000E+000
1	137.79036369	1.838995E-011	2.599953E-012	0	0.000000E+000
1	137.79040020	2.599953E-012	1.838995E-011	1	0.000000E+000
1	137.79344816	1.838995E-011	2.599953E-012	0	0.000000E+000
1	137.79370634	2.599953E-012	1.838995E-011	1	0.000000E+000
1	137.80103647	1.838995E-011	2.599953E-012	0	0.000000E+000
1	137.80192083	2.599953E-012	1.838995E-011	1	0.000000E+000
1	137.80258633	1.838995E-011	2.599953E-012	0	0.000000E+000
1	137.84950778	2.599953E-012	1.838995E-011	1	0.000000E+000
1	137.85053752	1.838995E-011	2.599953E-012	0	0.000000E+000
1	137.87562817	2.599953E-012	1.838995E-011	1	0.000000E+000
1	137.87666807	1.838995E-011	2.599953E-012	0	0.000000E+000
1	137.98817224	2.684781E-012	1.847478E-011	1	0.000000E+000
1	137.99733287	1.847478E-011	2.684781E-012	0	0.000000E+000
1	137.99759477	2.684781E-012	1.847478E-011	1	0.000000E+000
1	138.00245170	1.847478E-011	2.684781E-012	0	0.000000E+000
1	138.00287766	2.684781E-012	1.847478E-011	1	0.000000E+000
1	138.00986197	1.847478E-011	2.684781E-012	0	0.000000E+000
1	138.01045723	2.684781E-012	1.847478E-011	1	0.000000E+000
1	138.01586662	1.847478E-011	2.684781E-012	0	0.000000E+000
1	138.01595689	2.684781E-012	1.847478E-011	1	0.000000E+000
1	138.02009717	1.847478E-011	2.684781E-012	0	0.000000E+000
1	138.02017826	2.684781E-012	1.847478E-011	1	0.000000E+000
1	138.04381168	1.847478E-011	2.684781E-012	0	0.000000E+000
1	138.05987223	2.684781E-012	1.847478E-011	1	0.000000E+000
1	138.06103932	1.847478E-011	2.684781E-012	0	0.000000E+000
1	138.06123577	2.684781E-012	1.847478E-011	1	0.000000E+000
1	138.06862129	1.847478E-011	2.684781E-012	0	0.000000E+000
1	138.06866619	2.684781E-012	1.847478E-011	1	0.000000E+000
1	138.07667217	1.847478E-011	2.684781E-012	0	0.000000E+000
1	138.07682840	2.684781E-012	1.847478E-011	1	0.000000E+000
1	138.07901953	1.847478E-011	2.684781E-012	0	0.000000E+000
1	138.07996196	2.684781E-012	1.847478E-011	1	0.000000E+000
1	138.08184514	1.847478E-011	2.684781E-012	0	0.000000E+000
1	138.08191538	2.684781E-012	1.847478E-011	1	0.000000E+000
1	138.08248139	1.847478E-011	2.684781E-012	0	0.000000E+000
1	138.08255299	2.684781E-012	1.847478E-011	1	0.000000E+000
1	138.08276380	1.847478E-011	2.684781E-012	0	0.000000E+000
1	138.08288928	2.684781E-012	1.847478E-011	1	0.000000E+000
1	138.08324569	1.847478E-011	2.684781E-012	0	0.000000E+000
1	138.19334543	2.573503E-012	1.836350E-011	1	0.000000E+000
1	138.19575713	1.836350E-011	2.573503E-012	0	0.000000E+000
1	138.19607133	2.573503E-012	1.836350E-011	1	0.000000E+000
1	138.19619429	1.836350E-011	2.573503E-012	0	0.000000E+000
1	138.19663315	2.573503E-012	1.836350E-011	1	0.000000E+000
1	138.20431693	1.836350E-011	2.573503E-012	0	0.000000E+000
1	138.20435010	2.573503E-012	1.836350E-011	1	0.000000E+000
1	138.20859862	1.836350E-011	2.573503E-012	0	0.000000E+000
1	138.24076646	2.573503E-012	1.836350E-011	1	0.000000E+000
1	138.24241225	1.836350E-011	2.573503E-012	0	0.000000E+000
1	138.24246239	2.573503E-012	1.836350E-011	1	0.000000E+000
1	138.25102222	1.836350E-011	2.573503E-012	0	0.000000E+000
1	138.25165070	2.573503E-012	1.836350E-011	1	0.000000E+000
1	138.25330618	1.836350E-011	2.573503E-012	0	0.000000E+000
1	138.25384821	2.573503E-012	1.836350E-011	1	0.000000E+000
1	138.25436594	1.836350E-011	2.573503E-012	0	0.000000E+000
1	138.25455770	2.573503E-012	1.836350E-011	1	0.000000E+000
1	138.25534389	1.836350E-011	2.573503E-012	0	0.000000E+000
1	138.25543925	2.573503E-012	1.836350E-011	1	0.000000E+000
1	138.26301087	1.836350E-011	2.573503E-012	0	0.000000E+000
1	138.26460186	2.573503E-012	1.836350E-011	1	0.000000E+000
1	138.26764762	1.836350E-011	2.573503E-012	0	0.000000E+000
1	138.26767916	2.573503E-012	1.836350E-011	1	0.000000E+000
1	138.26774992	1.836350E-011	2.573503E-012	0	0.000000E+000
1	138.26779564	2.573503E-012	1.836350E-011	1	0.000000E+000
1	138.26799847	1.836350E-011	2.573503E-012	0	0.000000E+000
1	138.26932076	2.573503E-012	1.836350E-011	1	0.000000E+000
1	138.27038445	1.836350E-011	2.573503E-012	0	0.000000E+000
1	138.27042197	2.573503E-012	1.836350E-011	1	0.000000E+000
1	138.27242650	1.836350E-011	2.573503E-012	0	0.000000E+000
1	138.62652511	2.466532E-012	1.825653E-011	1	0.000000E+000
1	138.62688560	1.825653E-011	2.466532E-012	0	0.000000E+000
1	138.62696202	2.466532E-012	1.825653E-011	1	0.000000E+000
1	138.62793564	1.825653E-011	2.466532E-012	0	0.000000E+000
1	138.62795932	2.466532E-012	1.825653E-011	1	0.000000E+000
1	138.63059615	1.825653E-011	2.466532E-012	0	0.000000E+000
1	138.66588133	2.466532E-012	1.825653E-011	1	0.000000E+000
1	138.67338809	1.825653E-011	2.466532E-012	0	0.000000E+000
1	138.67374632	2.466532E-012	1.825653E-011	1	0.000000E+000
1	138.67614601	1.825653E-011	2.466532E-012	0	0.000000E+000
1	138.68673366	2.466532E-012	1.825653E-011	1	0.000000E+000
1	138.69139273	1.825653E-011	2.466532E-012	0	0.000000E+000
1	138.69233535	2.466532E-012	1.825653E-011	1	0.000000E+000
1	138.69589429	1.825653E-011	2.466532E-012	0	0.000000E+000
1	138.69596402	2.466532E-012	1.825653E-011	1	0.000000E+000
1	138.69703376	1.825653E-011	2.466532E-012	0	0.000000E+000
1	138.69772212	2.466532E-012	1.825653E-011	1	0.000000E+000
1	138.69840314	1.825653E-011	2.466532E-012	0	0.000000E+000
1	138.69861622	2.466532E-012	1.825653E-011	1	0.000000E+000
1	138.69865700	1.825653E-011	2.466532E-012	0	0.000000E+000
1	138.69905573	2.466532E-012	1.825653E-011	1	0.000000E+000
1	138.69992390	1.825653E-011	2.466532E-012	0	0.000000E+000
1	138.70012079	2.466532E-012	1.825653E-011	1	0.000000E+000
1	138.70078588	1.825653E-011	2.466532E-012	0	0.000000E+000
1	138.70100519	2.466532E-012	1.825653E-011	1	0.000000E+000
1	138.70372010	1.825653E-011	2.466532E-012	0	0.000000E+000
1	139.80571204	2.536360E-012	1.832636E-011	1	0.000000E+000
1	139.80634286	1.832636E-011	2.536360E-012	0	0.000000E+000
1	139.80645875	2.536360E-012	1.832636E-011	1	0.000000E+000
1	139.80764740	1.832636E-011	2.536360E-012	0	0.000000E+000
1	139.80875388	2.536360E-012	1.832636E-011	1	0.000000E+000
1	139.80963024	1.832636E-011	2.536360E-012	0	0.000000E+000
1	139.81419593	2.536360E-012	1.832636E-011	1	0.000000E+000
1	139.81782599	1.832636E-011	2.536360E-012	0	0.000000E+000
1	139.81913303	2.536360E-012	1.832636E-011	1	0.000000E+000
1	139.82171417	1.832636E-011	2.536360E-012	0	0.000000E+000
1	139.83225330	2.536360E-012	1.832636E-011	1	0.000000E+000
1	139.83381972	1.832636E-011	2.536360E-012	0	0.000000E+000
1	139.88960443	2.536360E-012	1.832636E-011	1	0.000000E+000
1	139.89661799	1.832636E-011	2.536360E-012	0	0.000000E+000
1	139.89676243	2.536360E-012	1.832636E-011	1	0.000000E+000
1	139.89908451	1.832636E-011	2.536360E-012	0	0.000000E+000
1	139.89962409	2.536360E-012	1.832636E-011	1	0.000000E+000
1	139.90659653	1.832636E-011	2.536360E-012	0	0.000000E+000
1	140.21236734	2.535744E-012	1.832574E-011	1	0.000000E+000
1	140.22159026	1.832574E-011	2.535744E-012	0	0.000000E+000
1	140.22192880	2.535744E-012	1.832574E-011	1	0.000000E+000
1	140.22330511	1.832574E-011	2.535744E-012	0	0.000000E+000
1	140.22342808	2.535744E-012	1.832574E-011	1	0.000000E+000
1	140.22389375	1.832574E-011	2.535744E-012	0	0.000000E+000
1	140.22403529	2.535744E-012	1.832574E-011	1	0.000000E+000
1	140.22502938	1.832574E-011	2.535744E-012	0	0.000000E+000
1	140.22527486	2.535744E-012	1.832574E-011	1	0.000000E+000
1	140.22711579	1.832574E-011	2.535744E-012	0	0.000000E+000
1	140.22722981	2.535744E-012	1.832574E-011	1	0.000000E+000
1	140.23234523	1.832574E-011	2.535744E-012	0	0.000000E+000
1	140.23597851	2.535744E-012	1.832574E-011	1	0.000000E+000
1	140.24492557	1.832574E-011	2.535744E-012	0	0.000000E+000
1	140.24517046	2.535744E-012	1.832574E-011	1	0.000000E+000
1	140.24851034	1.832574E-011	2.535744E-012	0	0.000000E+000
1	140.24927445	2.535744E-012	1.832574E-011	1	0.000000E+000
1	140.25079453	1.832574E-011	2.535744E-012	0	0.000000E+000
1	140.25083606	2.535744E-012	1.832574E-011	1	0.000000E+000
1	140.25087423	1.832574E-011	2.535744E-012	0	0.000000E+000
1	140.25132094	2.535744E-012	1.832574E-011	1	0.000000E+000
1	140.25320121	1.832574E-011	2.535744E-012	0	0.000000E+000
1	140.25338584	2.535744E-012	1.832574E-011	1	0.000000E+000
1	140.25414619	1.832574E-011	2.535744E-012	0	0.000000E+000
1	140.25419115	2.535744E-012	1.832574E-011	1	0.000000E+000
1	140.25737248	1.832574E-011	2.535744E-012	0	0.000000E+000
1	140.25741108	2.535744E-012	1.832574E-011	1	0.000000E+000
1	140.26627324	1.832574E-011	2.535744E-012	0	0.000000E+000
1	140.27633748	2.535744E-012	1.832574E-011	1	0.000000E+000
1	140.27764363	1.832574E-011	2.535744E-012	0	0.000000E+000
1	140.27765051	2.535744E-012	1.832574E-011	1	0.000000E+000
1	140.27788033	1.832574E-011	2.535744E-012	0	0.000000E+000
1	140.27847097	2.535744E-012	1.832574E-011	1	0.000000E+000
1	140.27939456	1.832574E-011	2.535744E-012	0	0.000000E+000
1	140.50294572	2.526252E-012	1.831625E-011	1	0.000000E+000
1	140.50997866	1.831625E-011	2.526252E-012	0	0.000000E+000
1	140.57414797	2.526252E-012	1.831625E-011	1	0.000000E+000
1	140.57507187	1.831625E-011	2.526252E-012	0	0.000000E+000
1	140.57525765	2.526252E-012	1.831625E-011	1	0.000000E+000
1	140.57694205	1.831625E-011	2.526252E-012	0	0.000000E+000
1	140.57702083	2.526252E-012	1.831625E-011	1	0.000000E+000
1	140.58185076	1.831625E-011	2.526252E-012	0	0.000000E+000
1	140.58186543	2.526252E-012	1.831625E-011	1	0.000000E+000
1	140.58204571	1.831625E-011	2.526252E-012	0	0.000000E+000
1	140.58226745	2.526252E-012	1.831625E-011	1	0.000000E+000
1	140.58265425	1.831625E-011	2.526252E-012	0	0.000000E+000
1	140.58285610	2.526252E-012	1.831625E-011	1	0.000000E+000
1	140.58375947	1.831625E-011	2.526252E-012	0	0.000000E+000
1	140.74711935	2.495929E-012	1.828593E-011	1	0.000000E+000
1	140.74756731	1.828593E-011	2.495929E-012	0	0.000000E+000
1	140.74763666	2.495929E-012	1.828593E-011	1	0.000000E+000
1	140.74821327	1.828593E-011	2.495929E-012	0	0.000000E+000
1	140.74826276	2.495929E-012	1.828593E-011	1	0.000000E+000
1	140.75862887	1.828593E-011	2.495929E-012	0	0.000000E+000
1	140.75863967	2.495929E-012	1.828593E-011	1	0.000000E+000
1	140.75956475	1.828593E-011	2.495929E-012	0	0.000000E+000
1	140.75963979	2.495929E-012	1.828593E-011	1	0.000000E+000
1	140.76350739	1.828593E-011	2.495929E-012	0	0.000000E+000
1	140.76362414	2.495929E-012	1.828593E-011	1	0.000000E+000
1	140.76380011	1.828593E-011	2.495929E-012	0	0.000000E+000
1	140.76397651	2.495929E-012	1.828593E-011	1	0.000000E+000
1	140.76540951	1.828593E-011	2.495929E-012	0	0.000000E+000
1	140.76545233	2.495929E-012	1.828593E-011	1	0.000000E+000
1	140.76546680	1.828593E-011	2.495929E-012	0	0.000000E+000
1	140.76560539	2.495929E-012	1.828593E-011	1	0.000000E+000
1	140.76644234	1.828593E-011	2.495929E-012	0	0.000000E+000
1	140.78283078	2.495929E-012	1.828593E-011	1	0.000000E+000
1	140.78615947	1.828593E-011	2.495929E-012	0	0.000000E+000
1	140.78832583	2.495929E-012	1.828593E-011	1	0.000000E+000
1	140.79323977	1.828593E-011	2.495929E-012	0	0.000000E+000
1	140.79331301	2.495929E-012	1.828593E-011	1	0.000000E+000
1	140.79545909	1.828593E-011	2.495929E-012	0	0.000000E+000
1	140.79548735	2.495929E-012	1.828593E-011	1	0.000000E+000
1	140.79845978	1.828593E-011	2.495929E-012	0	0.000000E+000
1	140.79849410	2.495929E-012	1.828593E-011	1	0.000000E+000
1	140.79950770	1.828593E-011	2.495929E-012	0	0.000000E+000
1	140.79966149	2.495929E-012	1.828593E-011	1	0.000000E+000
1	140.80032646	1.828593E-011	2.495929E-012	0	0.000000E+000
1	140.80052328	2.495929E-012	1.828593E-011	1	0.000000E+000
1	140.80325173	1.828593E-011	2.495929E-012	0	0.000000E+000
1	141.05783746	2.544272E-012	1.833427E-011	1	0.000000E+000
1	141.05788271	1.833427E-011	2.544272E-012	0	0.000000E+000
1	141.05792607	2.544272E-012	1.833427E-011	1	0.000000E+000
1	141.05817551	1.833427E-011	2.544272E-012	0	0.000000E+000
1	141.05836086	2.544272E-012	1.833427E-011	1	0.000000E+000
1	141.06275426	1.833427E-011	2.544272E-012	0	0.000000E+000
1	141.06406901	2.544272E-012	1.833427E-011	1	0.000000E+000
1	141.06535403	1.833427E-011	2.544272E-012	0	0.000000E+000
1	141.06541733	2.544272E-012	1.833427E-011	1	0.000000E+000
1	141.06590341	1.833427E-011	2.544272E-012	0	0.000000E+000
1	141.07295857	2.544272E-012	1.833427E-011	1	0.000000E+000
1	141.07359546	1.833427E-011	2.544272E-012	0	0.000000E+000
1	141.08741537	2.544272E-012	1.833427E-011	1	0.000000E+000
1	141.08896054	1.833427E-011	2.544272E-012	0	0.000000E+000
1	141.08938479	2.544272E-012	1.833427E-011	1	0.000000E+000
1	141.09009446	1.833427E-011	2.544272E-012	0	0.000000E+000
1	141.09424226	2.544272E-012	1.833427E-011	1	0.000000E+000
1	141.09590499	1.833427E-011	2.544272E-012	0	0.000000E+000
1	141.70213309	2.703037E-012	1.849304E-011	1	0.000000E+000
1	141.70224322	1.849304E-011	2.703037E-012	0	0.000000E+000
1	141.70238332	2.703037E-012	1.849304E-011	1	0.000000E+000
1	141.71260857	1.849304E-011	2.703037E-012	0	0.000000E+000
1	141.71291604	2.703037E-012	1.849304E-011	1	0.000000E+000
1	141.71728080	1.849304E-011	2.703037E-012	0	0.000000E+000
1	141.71755412	2.703037E-012	1.849304E-011	1	0.000000E+000
1	141.72165712	1.849304E-011	2.703037E-012	0	0.000000E+000
1	141.72172898	2.703037E-012	1.849304E-011	1	0.000000E+000
1	141.72703755	1.849304E-011	2.703037E-012	0	0.000000E+000
1	141.72714127	2.703037E-012	1.849304E-011	1	0.000000E+000
1	141.72916482	1.849304E-011	2.703037E-012	0	0.000000E+000
1	141.78820500	2.703037E-012	1.849304E-011	1	0.000000E+000
1	141.79094462	1.849304E-011	2.703037E-012	0	0.000000E+000
1	141.79583039	2.703037E-012	1.849304E-011	1	0.000000E+000
1	141.79603133	1.849304E-011	2.703037E-012	0	0.000000E+000
1	141.79609310	2.703037E-012	1.849304E-011	1	0.000000E+000
1	141.79779301	1.849304E-011	2.703037E-012	0	0.000000E+000
1	141.79795369	2.703037E-012	1.849304E-011	1	0.000000E+000
1	141.79800119	1.849304E-011	2.703037E-012	0	0.000000E+000
1	141.79942486	2.703037E-012	1.849304E-011	1	0.000000E+000
1	141.80396694	1.849304E-011	2.703037E-012	0	0.000000E+000
1	141.80453896	2.703037E-012	1.849304E-011	1	0.000000E+000
1	141.80481660	1.849304E-011	2.703037E-012	0	0.000000E+000
1	141.80615140	2.703037E-012	1.849304E-011	1	0.000000E+000
1	141.81087891	1.849304E-011	2.703037E-012	0	0.000000E+000
1	141.81093706	2.703037E-012	1.849304E-011	1	0.000000E+000
1	141.81650285	1.849304E-011	2.703037E-012	0	0.000000E+000
1	141.85899904	2.703037E-012	1.849304E-011	1	0.000000E+000
1	141.85908897	1.849304E-011	2.703037E-012	0	0.000000E+000
1	141.85914867	2.703037E-012	1.849304E-011	1	0.000000E+000
1	141.86354850	1.849304E-011	2.703037E-012	0	0.000000E+000
1	141.86362589	2.703037E-012	1.849304E-011	1	0.000000E+000
1	141.86796541	1.849304E-011	2.703037E-012	0	0.000000E+000
1	141.86824316	2.703037E-012	1.849304E-011	1	0.000000E+000
1	141.86883558	1.849304E-011	2.703037E-012	0	0.000000E+000
1	141.86902898	2.703037E-012	1.849304E-011	1	0.000000E+000
1	141.86934308	1.849304E-011	2.703037E-012	0	0.000000E+000
1	141.86938345	2.703037E-012	1.849304E-011	1	0.000000E+000
1	141.87002030	1.849304E-011	2.703037E-012	0	0.000000E+000
1	141.87053786	2.703037E-012	1.849304E-011	1	0.000000E+000
1	141.87257923	1.849304E-011	2.703037E-012	0	0.000000E+000
1	141.87275561	2.703037E-012	1.849304E-011	1	0.000000E+000
1	141.87282202	1.849304E-011	2.703037E-012	0	0.000000E+000
1	141.87288976	2.703037E-012	1.849304E-011	1	0.000000E+000
1	141.87493008	1.849304E-011	2.703037E-012	0	0.000000E+000
1	141.87499901	2.703037E-012	1.849304E-011	1	0.000000E+000
1	141.89060308	1.849304E-011	2.703037E-012	0	0.000000E+000
1	141.89064405	2.703037E-012	1.849304E-011	1	0.000000E+000
1	141.89104353	1.849304E-011	2.703037E-012	0	0.000000E+000
1	141.89104865	2.703037E-012	1.849304E-011	1	0.000000E+000
1	141.90154435	1.849304E-011	2.703037E-012	0	0.000000E+000
1	141.90156631	2.703037E-012	1.849304E-011	1	0.000000E+000
1	141.90410979	1.849304E-011	2.703037E-012	0	0.000000E+000
1	141.90495667	2.703037E-012	1.849304E-011	1	0.000000E+000
1	141.90569558	1.849304E-011	2.703037E-012	0	0.000000E+000
1	141.90609211	2.703037E-012	1.849304E-011	1	0.000000E+000
1	141.91930708	1.849304E-011	2.703037E-012	0	0.000000E+000
1	141.91940291	2.703037E-012	1.849304E-011	1	0.000000E+000
1	141.91991445	1.849304E-011	2.703037E-012	0	0.000000E+000
1	141.92048884	2.703037E-012	1.849304E-011	1	0.000000E+000
1	141.92614800	1.849304E-011	2.703037E-012	0	0.000000E+000
1	141.92620336	2.703037E-012	1.849304E-011	1	0.000000E+000
1	141.92739710	1.849304E-011	2.703037E-012	0	0.000000E+000
1	141.92757100	2.703037E-012	1.849304E-011	1	0.000000E+000
1	141.92832909	1.849304E-011	2.703037E-012	0	0.000000E+000
1	141.92850619	2.703037E-012	1.849304E-011	1	0.000000E+000
1	141.93729794	1.849304E-011	2.703037E-012	0	0.000000E+000
1	141.93738994	2.703037E-012	1.849304E-011	1	0.000000E+000
1	141.94508750	1.849304E-011	2.703037E-012	0	0.000000E+000
1	141.94512032	2.703037E-012	1.849304E-011	1	0.000000E+000
1	141.94839260	1.849304E-011	2.703037E-012	0	0.000000E+000
1	142.07298079	2.452715E-012	1.824272E-011	1	0.000000E+000
1	142.08905062	1.824272E-011	2.452715E-012	0	0.000000E+000
1	142.08916337	2.452715E-012	1.824272E-011	1	0.000000E+000
1	142.09236341	1.824272E-011	2.452715E-012	0	0.000000E+000
1	142.09249978	2.452715E-012	1.824272E-011	1	0.000000E+000
1	142.10046028	1.824272E-011	2.452715E-012	0	0.000000E+000
1	142.10057467	2.452715E-012	1.824272E-011	1	0.000000E+000
1	142.10222698	1.824272E-011	2.452715E-012	0	0.000000E+000
1	142.10226363	2.452715E-012	1.824272E-011	1	0.000000E+000
1	142.11253607	1.824272E-011	2.452715E-012	0	0.000000E+000
1	142.11256772	2.452715E-012	1.824272E-011	1	0.000000E+000
1	142.11379844	1.824272E-011	2.452715E-012	0	0.000000E+000
1	142.11672974	2.452715E-012	1.824272E-011	1	0.000000E+000
1	142.11692102	1.824272E-011	2.452715E-012	0	0.000000E+000
1	142.11761709	2.452715E-012	1.824272E-011	1	0.000000E+000
1	142.12825609	1.824272E-011	2.452715E-012	0	0.000000E+000
1	142.12861020	2.452715E-012	1.824272E-011	1	0.000000E+000
1	142.12863900	1.824272E-011	2.452715E-012	0	0.000000E+000
1	142.12867630	2.452715E-012	1.824272E-011	1	0.000000E+000
1	142.13166741	1.824272E-011	2.452715E-012	0	0.000000E+000
1	142.13168564	2.452715E-012	1.824272E-011	1	0.000000E+000
1	142.14022115	1.824272E-011	2.452715E-012	0	0.000000E+000
1	142.14145921	2.452715E-012	1.824272E-011	1	0.000000E+000
1	142.14224246	1.824272E-011	2.452715E-012	0	0.000000E+000
1	142.14244595	2.452715E-012	1.824272E-011	1	0.000000E+000
1	142.14676446	1.824272E-011	2.452715E-012	0	0.000000E+000
1	142.14683578	2.452715E-012	1.824272E-011	1	0.000000E+000
1	142.14941715	1.824272E-011	2.452715E-012	0	0.000000E+000
1	142.14949244	2.452715E-012	1.824272E-011	1	0.000000E+000
1	142.15346594	1.824272E-011	2.452715E-012	0	0.000000E+000
1	142.15352566	2.452715E-012	1.824272E-011	1	0.000000E+000
1	142.15636230	1.824272E-011	2.452715E-012	0	0.000000E+000
1	142.15653874	2.452715E-012	1.824272E-011	1	0.000000E+000
1	142.16467965	1.824272E-011	2.452715E-012	0	0.000000E+000
1	142.16611650	2.452715E-012	1.824272E-011	1	0.000000E+000
1	142.17054676	1.824272E-011	2.452715E-012	0	0.000000E+000
1	142.17097299	2.452715E-012	1.824272E-011	1	0.000000E+000
1	142.17178355	1.824272E-011	2.452715E-012	0	0.000000E+000
1	142.17189103	2.452715E-012	1.824272E-011	1	0.000000E+000
1	142.17338394	1.824272E-011	2.452715E-012	0	0.000000E+000
1	142.17347235	2.452715E-012	1.824272E-011	1	0.000000E+000
1	142.17905268	1.824272E-011	2.452715E-012	0	0.000000E+000
1	142.17907868	2.452715E-012	1.824272E-011	1	0.000000E+000
1	142.18048534	1.824272E-011	2.452715E-012	0	0.000000E+000
1	142.18069123	2.452715E-012	1.824272E-011	1	0.000000E+000
1	142.18208698	1.824272E-011	2.452715E-012	0	0.000000E+000
1	142.18211760	2.452715E-012	1.824272E-011	1	0.000000E+000
1	142.18297652	1.824272E-011	2.452715E-012	0	0.000000E+000
1	142.48556609	2.628584E-012	1.841858E-011	1	0.000000E+000
1	142.48598856	1.841858E-011	2.628584E-012	0	0.000000E+000
1	142.48790403	2.628584E-012	1.841858E-011	1	0.000000E+000
1	142.49061043	1.841858E-011	2.628584E-012	0	0.000000E+000
1	142.49068595	2.628584E-012	1.841858E-011	1	0.000000E+000
1	142.49878177	1.841858E-011	2.628584E-012	0	0.000000E+000
1	142.70865821	2.576735E-012	1.836673E-011	1	0.000000E+000
1	142.71515854	1.836673E-011	2.576735E-012	0	0.000000E+000
1	142.76892937	2.576735E-012	1.836673E-011	1	0.000000E+000
1	142.77137949	1.836673E-011	2.576735E-012	0	0.000000E+000
1	142.77200722	2.576735E-012	1.836673E-011	1	0.000000E+000
1	142.77210161	1.836673E-011	2.576735E-012	0	0.000000E+000
1	142.77242725	2.576735E-012	1.836673E-011	1	0.000000E+000
1	142.77266940	1.836673E-011	2.576735E-012	0	0.000000E+000
1	143.04169578	2.572620E-012	1.836262E-011	1	0.000000E+000
1	143.04212520	1.836262E-011	2.572620E-012	0	0.000000E+000
1	143.04303037	2.572620E-012	1.836262E-011	1	0.000000E+000
1	143.04891114	1.836262E-011	2.572620E-012	0	0.000000E+000
1	143.04912475	2.572620E-012	1.836262E-011	1	0.000000E+000
1	143.05008119	1.836262E-011	2.572620E-012	0	0.000000E+000
1	143.05096167	2.572620E-012	1.836262E-011	1	0.000000E+000
1	143.05880837	1.836262E-011	2.572620E-012	0	0.000000E+000
1	143.30186571	2.589332E-012	1.837933E-011	1	0.000000E+000
1	143.30286386	1.837933E-011	2.589332E-012	0	0.000000E+000
1	143.35598107	2.589332E-012	1.837933E-011	1	0.000000E+000
1	143.35664661	1.837933E-011	2.589332E-012	0	0.000000E+000
1	143.35686692	2.589332E-012	1.837933E-011	1	0.000000E+000
1	143.35879646	1.837933E-011	2.589332E-012	0	0.000000E+000
1	143.35920966	2.589332E-012	1.837933E-011	1	0.000000E+000
1	143.36019731	1.837933E-011	2.589332E-012	0	0.000000E+000
1	143.36131846	2.589332E-012	1.837933E-011	1	0.000000E+000
1	143.36351543	1.837933E-011	2.589332E-012	0	0.000000E+000
1	143.36362141	2.589332E-012	1.837933E-011	1	0.000000E+000
1	143.36430290	1.837933E-011	2.589332E-012	0	0.000000E+000
1	143.36488195	2.589332E-012	1.837933E-011	1	0.000000E+000
1	143.36690947	1.837933E-011	2.589332E-012	0	0.000000E+000
1	143.36693277	2.589332E-012	1.837933E-011	1	0.000000E+000
1	143.36762267	1.837933E-011	2.589332E-012	0	0.000000E+000
1	143.36787330	2.589332E-012	1.837933E-011	1	0.000000E+000
1	143.36822650	1.837933E-011	2.589332E-012	0	0.000000E+000
1	143.56737619	2.536915E-012	1.832691E-011	1	0.000000E+000
1	143.56888617	1.832691E-011	2.536915E-012	0	0.000000E+000
1	143.56892272	2.536915E-012	1.832691E-011	1	0.000000E+000
1	143.57390498	1.832691E-011	2.536915E-012	0	0.000000E+000
1	143.57408758	2.536915E-012	1.832691E-011	1	0.000000E+000
1	143.57516431	1.832691E-011	2.536915E-012	0	0.000000E+000
1	143.57522503	2.536915E-012	1.832691E-011	1	0.000000E+000
1	143.57823777	1.832691E-011	2.536915E-012	0	0.000000E+000
1	143.57842033	2.536915E-012	1.832691E-011	1	0.000000E+000
1	143.58006424	1.832691E-011	2.536915E-012	0	0.000000E+000
1	143.62959256	2.536915E-012	1.832691E-011	1	0.000000E+000
1	143.63143307	1.832691E-011	2.536915E-012	0	0.000000E+000
1	143.63146439	2.536915E-012	1.832691E-011	1	0.000000E+000
1	143.63184136	1.832691E-011	2.536915E-012	0	0.000000E+000
1	143.63193615	2.536915E-012	1.832691E-011	1	0.000000E+000
1	143.63326041	1.832691E-011	2.536915E-012	0	0.000000E+000
1	143.63337235	2.536915E-012	1.832691E-011	1	0.000000E+000
1	143.63389398	1.832691E-011	2.536915E-012	0	0.000000E+000
1	143.63393459	2.536915E-012	1.832691E-011	1	0.000000E+000
1	143.63785099	1.832691E-011	2.536915E-012	0	0.000000E+000
1	143.63799285	2.536915E-012	1.832691E-011	1	0.000000E+000
1	143.63893662	1.832691E-011	2.536915E-012	0	0.000000E+000
1	143.63898779	2.536915E-012	1.832691E-011	1	0.000000E+000
1	143.64730852	1.832691E-011	2.536915E-012	0	0.000000E+000
1	143.64762176	2.536915E-012	1.832691E-011	1	0.000000E+000
1	143.64772895	1.832691E-011	2.536915E-012	0	0.000000E+000
1	143.64812705	2.536915E-012	1.832691E-011	1	0.000000E+000
1	143.64951555	1.832691E-011	2.536915E-012	0	0.000000E+000
1	143.65059699	2.536915E-012	1.832691E-011	1	0.000000E+000
1	143.65326359	1.832691E-011	2.536915E-012	0	0.000000E+000
1	143.65469536	2.536915E-012	1.832691E-011	1	0.000000E+000
1	143.65533202	1.832691E-011	2.536915E-012	0	0.000000E+000
1	143.65740077	2.536915E-012	1.832691E-011	1	0.000000E+000
1	143.66112284	1.832691E-011	2.536915E-012	0	0.000000E+000
1	143.80398132	2.534979E-012	1.832498E-011	1	0.000000E+000
1	143.80603512	1.832498E-011	2.534979E-012	0	0.000000E+000
1	143.80656834	2.534979E-012	1.832498E-011	1	0.000000E+000
1	143.80992721	1.832498E-011	2.534979E-012	0	0.000000E+000
1	143.81010669	2.534979E-012	1.832498E-011	1	0.000000E+000
1	143.81083590	1.832498E-011	2.534979E-012	0	0.000000E+000
1	143.81217846	2.534979E-012	1.832498E-011	1	0.000000E+000
1	143.82237307	1.832498E-011	2.534979E-012	0	0.000000E+000
[truncated: 230,691 more chars]
