# Supplementary material for: Ancestral acetylcholine receptor β-subunit forms homopentamers that prime before opening spontaneously
Source: eLife. 2022 Jul 4;11:e76504. doi: 10.7554/eLife.76504 (PMC9365395; doi:10.7554/eLife.76504)
Supplement: Figure 3—source data 1. — Detected single-channel event durations of spontaneously opening βAnc homomers. Compressed file includes three TAC 4.3.3 event files (*.evt format) of the single-channel detections for the three recordings used in the presented kinetic analysis, as well as the associated R scripts (*.txt format) for defining and sorting bursts. [file elife-76504-fig3-data1.zip › F3-SD1/Source Data - Figure 3/Figure3_fileB.evt]

5
File
Acquire	D:\BAnc81 Homomer\A-20-09-25-BAncHomomer-BRBS-POOPS-120mV-1.acquire	0	
Sweeps
1	333.512704	0.000000	27.792726	0.0000000E+000	0.0000000E+000	
Segments
1	2	1.215434	166.756354	167.356568	333.512704	
Events
1	1.30109033	1.812689E-012	1.688269E-011	1	0.000000E+000
1	1.30382273	1.688269E-011	1.812689E-012	0	0.000000E+000
1	1.33728396	1.812689E-012	1.688269E-011	1	0.000000E+000
1	1.34532264	1.688269E-011	1.812689E-012	0	0.000000E+000
1	1.34536526	1.812689E-012	1.688269E-011	1	0.000000E+000
1	1.34667986	1.688269E-011	1.812689E-012	0	0.000000E+000
1	1.34682050	1.812689E-012	1.688269E-011	1	0.000000E+000
1	1.35194696	1.688269E-011	1.812689E-012	0	0.000000E+000
1	1.35200761	1.812689E-012	1.688269E-011	1	0.000000E+000
1	1.35358663	1.688269E-011	1.812689E-012	0	0.000000E+000
1	1.40552950	1.812689E-012	1.688269E-011	1	0.000000E+000
1	1.41629992	1.688269E-011	1.812689E-012	0	0.000000E+000
1	1.42306557	1.812689E-012	1.688269E-011	1	0.000000E+000
1	1.42332836	1.688269E-011	1.812689E-012	0	0.000000E+000
1	1.42347600	1.812689E-012	1.688269E-011	1	0.000000E+000
1	1.42447671	1.688269E-011	1.812689E-012	0	0.000000E+000
1	1.42460066	1.812689E-012	1.688269E-011	1	0.000000E+000
1	1.42775929	1.688269E-011	1.812689E-012	0	0.000000E+000
1	1.42777696	1.812689E-012	1.688269E-011	1	0.000000E+000
1	1.42785161	1.688269E-011	1.812689E-012	0	0.000000E+000
1	1.42822948	1.812689E-012	1.688269E-011	1	0.000000E+000
1	1.42940171	1.688269E-011	1.812689E-012	0	0.000000E+000
1	1.42949971	1.812689E-012	1.688269E-011	1	0.000000E+000
1	1.42966911	1.688269E-011	1.812689E-012	0	0.000000E+000
1	1.43147065	1.812689E-012	1.688269E-011	1	0.000000E+000
1	1.43378711	1.688269E-011	1.812689E-012	0	0.000000E+000
1	1.43747080	1.812689E-012	1.688269E-011	1	0.000000E+000
1	1.43830036	1.688269E-011	1.812689E-012	0	0.000000E+000
1	1.43864431	1.812689E-012	1.688269E-011	1	0.000000E+000
1	1.43879478	1.688269E-011	1.812689E-012	0	0.000000E+000
1	1.43899094	1.812689E-012	1.688269E-011	1	0.000000E+000
1	1.44142958	1.688269E-011	1.812689E-012	0	0.000000E+000
1	1.44246089	1.812689E-012	1.688269E-011	1	0.000000E+000
1	1.44668232	1.688269E-011	1.812689E-012	0	0.000000E+000
1	1.46184838	1.812689E-012	1.688269E-011	1	0.000000E+000
1	1.46186125	1.688269E-011	1.812689E-012	0	0.000000E+000
1	1.46311020	1.812689E-012	1.688269E-011	1	0.000000E+000
1	1.46485294	1.688269E-011	1.812689E-012	0	0.000000E+000
1	1.46538749	1.812689E-012	1.688269E-011	1	0.000000E+000
1	1.46649142	1.688269E-011	1.812689E-012	0	0.000000E+000
1	1.46724374	1.812689E-012	1.688269E-011	1	0.000000E+000
1	1.46854598	1.688269E-011	1.812689E-012	0	0.000000E+000
1	1.49038055	1.812689E-012	1.688269E-011	1	0.000000E+000
1	1.49770986	1.688269E-011	1.812689E-012	0	0.000000E+000
1	1.49818064	1.812689E-012	1.688269E-011	1	0.000000E+000
1	1.49845395	1.688269E-011	1.812689E-012	0	0.000000E+000
1	1.51072074	1.812689E-012	1.688269E-011	1	0.000000E+000
1	1.51803515	1.688269E-011	1.812689E-012	0	0.000000E+000
1	1.55252827	1.812689E-012	1.688269E-011	1	0.000000E+000
1	1.55310244	1.688269E-011	1.812689E-012	0	0.000000E+000
1	1.55474798	1.812689E-012	1.688269E-011	1	0.000000E+000
1	1.55516959	1.688269E-011	1.812689E-012	0	0.000000E+000
1	1.61545463	1.812689E-012	1.688269E-011	1	0.000000E+000
1	1.61673158	1.688269E-011	1.812689E-012	0	0.000000E+000
1	1.61744283	1.812689E-012	1.688269E-011	1	0.000000E+000
1	1.62025213	1.688269E-011	1.812689E-012	0	0.000000E+000
1	1.62040683	1.812689E-012	1.688269E-011	1	0.000000E+000
1	1.62415570	1.688269E-011	1.812689E-012	0	0.000000E+000
1	1.62477794	1.812689E-012	1.688269E-011	1	0.000000E+000
1	1.62997020	1.688269E-011	1.812689E-012	0	0.000000E+000
1	1.63036517	1.812689E-012	1.688269E-011	1	0.000000E+000
1	1.63050175	1.688269E-011	1.812689E-012	0	0.000000E+000
1	1.63071416	1.812689E-012	1.688269E-011	1	0.000000E+000
1	1.63215489	1.688269E-011	1.812689E-012	0	0.000000E+000
1	1.63218910	1.812689E-012	1.688269E-011	1	0.000000E+000
1	1.63465194	1.688269E-011	1.812689E-012	0	0.000000E+000
1	1.63474220	1.812689E-012	1.688269E-011	1	0.000000E+000
1	1.63533588	1.688269E-011	1.812689E-012	0	0.000000E+000
1	1.63551324	1.812689E-012	1.688269E-011	1	0.000000E+000
1	1.63592297	1.688269E-011	1.812689E-012	0	0.000000E+000
1	1.63644097	1.812689E-012	1.688269E-011	1	0.000000E+000
1	1.64340851	1.688269E-011	1.812689E-012	0	0.000000E+000
1	3.52796619	1.812689E-012	1.688269E-011	1	0.000000E+000
1	3.53272250	1.688269E-011	1.812689E-012	0	0.000000E+000
1	3.53275479	1.812689E-012	1.688269E-011	1	0.000000E+000
1	3.53372488	1.688269E-011	1.812689E-012	0	0.000000E+000
1	3.53374295	1.812689E-012	1.688269E-011	1	0.000000E+000
1	3.53478650	1.688269E-011	1.812689E-012	0	0.000000E+000
1	3.53487761	1.812689E-012	1.688269E-011	1	0.000000E+000
1	3.53750342	1.688269E-011	1.812689E-012	0	0.000000E+000
1	3.53754511	1.812689E-012	1.688269E-011	1	0.000000E+000
1	3.53780271	1.688269E-011	1.812689E-012	0	0.000000E+000
1	3.53809821	1.812689E-012	1.688269E-011	1	0.000000E+000
1	3.54195266	1.688269E-011	1.812689E-012	0	0.000000E+000
1	3.54259760	1.812689E-012	1.688269E-011	1	0.000000E+000
1	3.54401565	1.688269E-011	1.812689E-012	0	0.000000E+000
1	3.54405045	1.812689E-012	1.688269E-011	1	0.000000E+000
1	3.54521265	1.688269E-011	1.812689E-012	0	0.000000E+000
1	3.54584774	1.812689E-012	1.688269E-011	1	0.000000E+000
1	3.54852419	1.688269E-011	1.812689E-012	0	0.000000E+000
1	3.54889395	1.812689E-012	1.688269E-011	1	0.000000E+000
1	3.54911006	1.688269E-011	1.812689E-012	0	0.000000E+000
1	3.54933275	1.812689E-012	1.688269E-011	1	0.000000E+000
1	3.55217380	1.688269E-011	1.812689E-012	0	0.000000E+000
1	3.55254447	1.812689E-012	1.688269E-011	1	0.000000E+000
1	3.55301780	1.688269E-011	1.812689E-012	0	0.000000E+000
1	3.55314615	1.812689E-012	1.688269E-011	1	0.000000E+000
1	3.55514002	1.688269E-011	1.812689E-012	0	0.000000E+000
1	3.55537031	1.812689E-012	1.688269E-011	1	0.000000E+000
1	3.55711249	1.688269E-011	1.812689E-012	0	0.000000E+000
1	3.55734560	1.812689E-012	1.688269E-011	1	0.000000E+000
1	3.56584847	1.688269E-011	1.812689E-012	0	0.000000E+000
1	3.56679559	1.812689E-012	1.688269E-011	1	0.000000E+000
1	3.57025573	1.688269E-011	1.812689E-012	0	0.000000E+000
1	3.57043227	1.812689E-012	1.688269E-011	1	0.000000E+000
1	3.57481752	1.688269E-011	1.812689E-012	0	0.000000E+000
1	3.57488922	1.812689E-012	1.688269E-011	1	0.000000E+000
1	3.57573623	1.688269E-011	1.812689E-012	0	0.000000E+000
1	3.57582221	1.812689E-012	1.688269E-011	1	0.000000E+000
1	3.57605645	1.688269E-011	1.812689E-012	0	0.000000E+000
1	3.58303219	1.812689E-012	1.688269E-011	1	0.000000E+000
1	3.58339848	1.688269E-011	1.812689E-012	0	0.000000E+000
1	3.64778960	1.812689E-012	1.688269E-011	1	0.000000E+000
1	3.65444798	1.688269E-011	1.812689E-012	0	0.000000E+000
1	3.65555015	1.812689E-012	1.688269E-011	1	0.000000E+000
1	3.65851394	1.688269E-011	1.812689E-012	0	0.000000E+000
1	3.71822689	1.812689E-012	1.688269E-011	1	0.000000E+000
1	3.72029024	1.688269E-011	1.812689E-012	0	0.000000E+000
1	3.72123067	1.812689E-012	1.688269E-011	1	0.000000E+000
1	3.72485398	1.688269E-011	1.812689E-012	0	0.000000E+000
1	4.11215595	1.812689E-012	1.688269E-011	1	0.000000E+000
1	4.12071066	1.688269E-011	1.812689E-012	0	0.000000E+000
1	4.12089367	1.812689E-012	1.688269E-011	1	0.000000E+000
1	4.12692286	1.688269E-011	1.812689E-012	0	0.000000E+000
1	4.12694387	1.812689E-012	1.688269E-011	1	0.000000E+000
1	4.12747971	1.688269E-011	1.812689E-012	0	0.000000E+000
1	4.12749620	1.812689E-012	1.688269E-011	1	0.000000E+000
1	4.12927195	1.688269E-011	1.812689E-012	0	0.000000E+000
1	4.12957600	1.812689E-012	1.688269E-011	1	0.000000E+000
1	4.13137098	1.688269E-011	1.812689E-012	0	0.000000E+000
1	4.13150768	1.812689E-012	1.688269E-011	1	0.000000E+000
1	4.13179137	1.688269E-011	1.812689E-012	0	0.000000E+000
1	4.13183000	1.812689E-012	1.688269E-011	1	0.000000E+000
1	4.13391155	1.688269E-011	1.812689E-012	0	0.000000E+000
1	4.13424618	1.812689E-012	1.688269E-011	1	0.000000E+000
1	4.13643273	1.688269E-011	1.812689E-012	0	0.000000E+000
1	4.13679662	1.812689E-012	1.688269E-011	1	0.000000E+000
1	4.13839045	1.688269E-011	1.812689E-012	0	0.000000E+000
1	4.13866548	1.812689E-012	1.688269E-011	1	0.000000E+000
1	4.14316098	1.688269E-011	1.812689E-012	0	0.000000E+000
1	4.14323623	1.812689E-012	1.688269E-011	1	0.000000E+000
1	4.14417022	1.688269E-011	1.812689E-012	0	0.000000E+000
1	4.14438183	1.812689E-012	1.688269E-011	1	0.000000E+000
1	4.14565371	1.688269E-011	1.812689E-012	0	0.000000E+000
1	4.14570883	1.812689E-012	1.688269E-011	1	0.000000E+000
1	4.14650699	1.688269E-011	1.812689E-012	0	0.000000E+000
1	4.14664449	1.812689E-012	1.688269E-011	1	0.000000E+000
1	4.14668939	1.688269E-011	1.812689E-012	0	0.000000E+000
1	4.14721797	1.812689E-012	1.688269E-011	1	0.000000E+000
1	4.15118823	1.688269E-011	1.812689E-012	0	0.000000E+000
1	4.15196022	1.812689E-012	1.688269E-011	1	0.000000E+000
1	4.15742015	1.688269E-011	1.812689E-012	0	0.000000E+000
1	4.15745490	1.812689E-012	1.688269E-011	1	0.000000E+000
1	4.16474041	1.688269E-011	1.812689E-012	0	0.000000E+000
1	4.16537556	1.812689E-012	1.688269E-011	1	0.000000E+000
1	4.16882509	1.688269E-011	1.812689E-012	0	0.000000E+000
1	4.16886297	1.812689E-012	1.688269E-011	1	0.000000E+000
1	4.16922963	1.688269E-011	1.812689E-012	0	0.000000E+000
1	4.17064686	1.812689E-012	1.688269E-011	1	0.000000E+000
1	4.17172804	1.688269E-011	1.812689E-012	0	0.000000E+000
1	4.22038982	1.812689E-012	1.688269E-011	1	0.000000E+000
1	4.22338028	1.688269E-011	1.812689E-012	0	0.000000E+000
1	4.22344894	1.812689E-012	1.688269E-011	1	0.000000E+000
1	4.22588109	1.688269E-011	1.812689E-012	0	0.000000E+000
1	4.22651674	1.812689E-012	1.688269E-011	1	0.000000E+000
1	4.22733282	1.688269E-011	1.812689E-012	0	0.000000E+000
1	4.22739734	1.812689E-012	1.688269E-011	1	0.000000E+000
1	4.23385458	1.688269E-011	1.812689E-012	0	0.000000E+000
1	4.23460783	1.812689E-012	1.688269E-011	1	0.000000E+000
1	4.23774902	1.688269E-011	1.812689E-012	0	0.000000E+000
1	4.23905282	1.812689E-012	1.688269E-011	1	0.000000E+000
1	4.24002432	1.688269E-011	1.812689E-012	0	0.000000E+000
1	4.24051376	1.812689E-012	1.688269E-011	1	0.000000E+000
1	4.24221750	1.688269E-011	1.812689E-012	0	0.000000E+000
1	4.24235710	1.812689E-012	1.688269E-011	1	0.000000E+000
1	4.24292897	1.688269E-011	1.812689E-012	0	0.000000E+000
1	4.28228818	1.812689E-012	1.688269E-011	1	0.000000E+000
1	4.28397145	1.688269E-011	1.812689E-012	0	0.000000E+000
1	4.28400567	1.812689E-012	1.688269E-011	1	0.000000E+000
1	4.28766074	1.688269E-011	1.812689E-012	0	0.000000E+000
1	4.28803449	1.812689E-012	1.688269E-011	1	0.000000E+000
1	4.28930826	1.688269E-011	1.812689E-012	0	0.000000E+000
1	4.28933845	1.812689E-012	1.688269E-011	1	0.000000E+000
1	4.29485193	1.688269E-011	1.812689E-012	0	0.000000E+000
1	4.29487214	1.812689E-012	1.688269E-011	1	0.000000E+000
1	4.29512586	1.688269E-011	1.812689E-012	0	0.000000E+000
1	4.29696403	1.812689E-012	1.688269E-011	1	0.000000E+000
1	4.29891796	1.688269E-011	1.812689E-012	0	0.000000E+000
1	4.29974666	1.812689E-012	1.688269E-011	1	0.000000E+000
1	4.30163338	1.688269E-011	1.812689E-012	0	0.000000E+000
1	4.30166274	1.812689E-012	1.688269E-011	1	0.000000E+000
1	4.30725406	1.688269E-011	1.812689E-012	0	0.000000E+000
1	4.30774686	1.812689E-012	1.688269E-011	1	0.000000E+000
1	4.31060067	1.688269E-011	1.812689E-012	0	0.000000E+000
1	4.31061357	1.812689E-012	1.688269E-011	1	0.000000E+000
1	4.31466875	1.688269E-011	1.812689E-012	0	0.000000E+000
1	4.35491091	1.812689E-012	1.688269E-011	1	0.000000E+000
1	4.35875353	1.688269E-011	1.812689E-012	0	0.000000E+000
1	4.35875493	1.812689E-012	1.688269E-011	1	0.000000E+000
1	4.35906648	1.688269E-011	1.812689E-012	0	0.000000E+000
1	4.35917401	1.812689E-012	1.688269E-011	1	0.000000E+000
1	4.35919204	1.688269E-011	1.812689E-012	0	0.000000E+000
1	4.35996365	1.812689E-012	1.688269E-011	1	0.000000E+000
1	4.37187025	1.688269E-011	1.812689E-012	0	0.000000E+000
1	4.37368940	1.812689E-012	1.688269E-011	1	0.000000E+000
1	4.37440827	1.688269E-011	1.812689E-012	0	0.000000E+000
1	4.37502637	1.812689E-012	1.688269E-011	1	0.000000E+000
1	4.37507533	1.688269E-011	1.812689E-012	0	0.000000E+000
1	4.39312555	1.812689E-012	1.688269E-011	1	0.000000E+000
1	4.40051940	1.688269E-011	1.812689E-012	0	0.000000E+000
1	4.40073179	1.812689E-012	1.688269E-011	1	0.000000E+000
1	4.40354310	1.688269E-011	1.812689E-012	0	0.000000E+000
1	4.40364927	1.812689E-012	1.688269E-011	1	0.000000E+000
1	4.40586195	1.688269E-011	1.812689E-012	0	0.000000E+000
1	4.40659715	1.812689E-012	1.688269E-011	1	0.000000E+000
1	4.41494594	1.688269E-011	1.812689E-012	0	0.000000E+000
1	4.42213896	1.812689E-012	1.688269E-011	1	0.000000E+000
1	4.42382033	1.688269E-011	1.812689E-012	0	0.000000E+000
1	4.42421424	1.812689E-012	1.688269E-011	1	0.000000E+000
1	4.42637854	1.688269E-011	1.812689E-012	0	0.000000E+000
1	4.42668925	1.812689E-012	1.688269E-011	1	0.000000E+000
1	4.42780834	1.688269E-011	1.812689E-012	0	0.000000E+000
1	4.42810902	1.812689E-012	1.688269E-011	1	0.000000E+000
1	4.42833142	1.688269E-011	1.812689E-012	0	0.000000E+000
1	4.46853504	1.812689E-012	1.688269E-011	1	0.000000E+000
1	4.46899706	1.688269E-011	1.812689E-012	0	0.000000E+000
1	4.46909442	1.812689E-012	1.688269E-011	1	0.000000E+000
1	4.47505817	1.688269E-011	1.812689E-012	0	0.000000E+000
1	4.47535319	1.812689E-012	1.688269E-011	1	0.000000E+000
1	4.47981061	1.688269E-011	1.812689E-012	0	0.000000E+000
1	4.49860147	1.812689E-012	1.688269E-011	1	0.000000E+000
1	4.50344063	1.688269E-011	1.812689E-012	0	0.000000E+000
1	4.50346849	1.812689E-012	1.688269E-011	1	0.000000E+000
1	4.50565486	1.688269E-011	1.812689E-012	0	0.000000E+000
1	4.50588503	1.812689E-012	1.688269E-011	1	0.000000E+000
1	4.52061640	1.688269E-011	1.812689E-012	0	0.000000E+000
1	4.52076963	1.812689E-012	1.688269E-011	1	0.000000E+000
1	4.52389413	1.688269E-011	1.812689E-012	0	0.000000E+000
1	4.52398528	1.812689E-012	1.688269E-011	1	0.000000E+000
1	4.52442323	1.688269E-011	1.812689E-012	0	0.000000E+000
1	4.59937392	1.812689E-012	1.688269E-011	1	0.000000E+000
1	4.59999794	1.688269E-011	1.812689E-012	0	0.000000E+000
1	4.60010659	1.812689E-012	1.688269E-011	1	0.000000E+000
1	4.60043804	1.688269E-011	1.812689E-012	0	0.000000E+000
1	4.60058726	1.812689E-012	1.688269E-011	1	0.000000E+000
1	4.60173268	1.688269E-011	1.812689E-012	0	0.000000E+000
1	4.60191650	1.812689E-012	1.688269E-011	1	0.000000E+000
1	4.60388667	1.688269E-011	1.812689E-012	0	0.000000E+000
1	4.65070015	1.812689E-012	1.688269E-011	1	0.000000E+000
1	4.65189259	1.688269E-011	1.812689E-012	0	0.000000E+000
1	4.65192702	1.812689E-012	1.688269E-011	1	0.000000E+000
1	4.66029220	1.688269E-011	1.812689E-012	0	0.000000E+000
1	4.66050821	1.812689E-012	1.688269E-011	1	0.000000E+000
1	4.66108698	1.688269E-011	1.812689E-012	0	0.000000E+000
1	4.66144928	1.812689E-012	1.688269E-011	1	0.000000E+000
1	4.66376477	1.688269E-011	1.812689E-012	0	0.000000E+000
1	4.66394199	1.812689E-012	1.688269E-011	1	0.000000E+000
1	4.67001637	1.688269E-011	1.812689E-012	0	0.000000E+000
1	4.67133632	1.812689E-012	1.688269E-011	1	0.000000E+000
1	4.68514487	1.688269E-011	1.812689E-012	0	0.000000E+000
1	4.73172004	1.812689E-012	1.688269E-011	1	0.000000E+000
1	4.73631197	1.688269E-011	1.812689E-012	0	0.000000E+000
1	4.73646032	1.812689E-012	1.688269E-011	1	0.000000E+000
1	4.73896025	1.688269E-011	1.812689E-012	0	0.000000E+000
1	4.74014478	1.812689E-012	1.688269E-011	1	0.000000E+000
1	4.74470085	1.688269E-011	1.812689E-012	0	0.000000E+000
1	4.74476452	1.812689E-012	1.688269E-011	1	0.000000E+000
1	4.75112735	1.688269E-011	1.812689E-012	0	0.000000E+000
1	4.75955092	1.812689E-012	1.688269E-011	1	0.000000E+000
1	4.76073747	1.688269E-011	1.812689E-012	0	0.000000E+000
1	4.77621806	1.812689E-012	1.688269E-011	1	0.000000E+000
1	4.77801370	1.688269E-011	1.812689E-012	0	0.000000E+000
1	4.77854777	1.812689E-012	1.688269E-011	1	0.000000E+000
1	4.78003257	1.688269E-011	1.812689E-012	0	0.000000E+000
1	4.78005100	1.812689E-012	1.688269E-011	1	0.000000E+000
1	4.78460067	1.688269E-011	1.812689E-012	0	0.000000E+000
1	4.78467977	1.812689E-012	1.688269E-011	1	0.000000E+000
1	4.78645431	1.688269E-011	1.812689E-012	0	0.000000E+000
1	4.78664741	1.812689E-012	1.688269E-011	1	0.000000E+000
1	4.78709841	1.688269E-011	1.812689E-012	0	0.000000E+000
1	4.78848962	1.812689E-012	1.688269E-011	1	0.000000E+000
1	4.79131818	1.688269E-011	1.812689E-012	0	0.000000E+000
1	4.80084232	1.812689E-012	1.688269E-011	1	0.000000E+000
1	4.80225306	1.688269E-011	1.812689E-012	0	0.000000E+000
1	4.80227532	1.812689E-012	1.688269E-011	1	0.000000E+000
1	4.80350228	1.688269E-011	1.812689E-012	0	0.000000E+000
1	4.80397187	1.812689E-012	1.688269E-011	1	0.000000E+000
1	4.80987774	1.688269E-011	1.812689E-012	0	0.000000E+000
1	4.85168131	1.812689E-012	1.688269E-011	1	0.000000E+000
1	4.85595634	1.688269E-011	1.812689E-012	0	0.000000E+000
1	4.85614703	1.812689E-012	1.688269E-011	1	0.000000E+000
1	4.85642792	1.688269E-011	1.812689E-012	0	0.000000E+000
1	4.85644404	1.812689E-012	1.688269E-011	1	0.000000E+000
1	4.85694974	1.688269E-011	1.812689E-012	0	0.000000E+000
1	4.85708459	1.812689E-012	1.688269E-011	1	0.000000E+000
1	4.86035358	1.688269E-011	1.812689E-012	0	0.000000E+000
1	4.86101154	1.812689E-012	1.688269E-011	1	0.000000E+000
1	4.86122225	1.688269E-011	1.812689E-012	0	0.000000E+000
1	4.86123850	1.812689E-012	1.688269E-011	1	0.000000E+000
1	4.86153196	1.688269E-011	1.812689E-012	0	0.000000E+000
1	4.86156473	1.812689E-012	1.688269E-011	1	0.000000E+000
1	4.86160337	1.688269E-011	1.812689E-012	0	0.000000E+000
1	4.86296472	1.812689E-012	1.688269E-011	1	0.000000E+000
1	4.86367001	1.688269E-011	1.812689E-012	0	0.000000E+000
1	4.86385989	1.812689E-012	1.688269E-011	1	0.000000E+000
1	4.86896680	1.688269E-011	1.812689E-012	0	0.000000E+000
1	4.87004411	1.812689E-012	1.688269E-011	1	0.000000E+000
1	4.88157891	1.688269E-011	1.812689E-012	0	0.000000E+000
1	4.88163912	1.812689E-012	1.688269E-011	1	0.000000E+000
1	4.88207328	1.688269E-011	1.812689E-012	0	0.000000E+000
1	4.88217375	1.812689E-012	1.688269E-011	1	0.000000E+000
1	4.88354857	1.688269E-011	1.812689E-012	0	0.000000E+000
1	4.88374645	1.812689E-012	1.688269E-011	1	0.000000E+000
1	4.88775402	1.688269E-011	1.812689E-012	0	0.000000E+000
1	4.89798762	1.812689E-012	1.688269E-011	1	0.000000E+000
1	4.90014334	1.688269E-011	1.812689E-012	0	0.000000E+000
1	4.90119454	1.812689E-012	1.688269E-011	1	0.000000E+000
1	4.90441279	1.688269E-011	1.812689E-012	0	0.000000E+000
1	4.90447842	1.812689E-012	1.688269E-011	1	0.000000E+000
1	4.90583995	1.688269E-011	1.812689E-012	0	0.000000E+000
1	4.90611014	1.812689E-012	1.688269E-011	1	0.000000E+000
1	4.90788155	1.688269E-011	1.812689E-012	0	0.000000E+000
1	4.90803076	1.812689E-012	1.688269E-011	1	0.000000E+000
1	4.90845635	1.688269E-011	1.812689E-012	0	0.000000E+000
1	4.98800298	1.812689E-012	1.688269E-011	1	0.000000E+000
1	4.99932751	1.688269E-011	1.812689E-012	0	0.000000E+000
1	4.99942570	1.812689E-012	1.688269E-011	1	0.000000E+000
1	5.00281672	1.688269E-011	1.812689E-012	0	0.000000E+000
1	5.03818359	1.812689E-012	1.688269E-011	1	0.000000E+000
1	5.03833267	1.688269E-011	1.812689E-012	0	0.000000E+000
1	5.03839084	1.812689E-012	1.688269E-011	1	0.000000E+000
1	5.04105235	1.688269E-011	1.812689E-012	0	0.000000E+000
1	5.04108660	1.812689E-012	1.688269E-011	1	0.000000E+000
1	5.04163359	1.688269E-011	1.812689E-012	0	0.000000E+000
1	5.04175124	1.812689E-012	1.688269E-011	1	0.000000E+000
1	5.04345284	1.688269E-011	1.812689E-012	0	0.000000E+000
1	5.04347543	1.812689E-012	1.688269E-011	1	0.000000E+000
1	5.04686825	1.688269E-011	1.812689E-012	0	0.000000E+000
1	5.04851251	1.812689E-012	1.688269E-011	1	0.000000E+000
1	5.04858463	1.688269E-011	1.812689E-012	0	0.000000E+000
1	5.05377550	1.812689E-012	1.688269E-011	1	0.000000E+000
1	5.05460553	1.688269E-011	1.812689E-012	0	0.000000E+000
1	5.05520662	1.812689E-012	1.688269E-011	1	0.000000E+000
1	5.05577930	1.688269E-011	1.812689E-012	0	0.000000E+000
1	5.05604475	1.812689E-012	1.688269E-011	1	0.000000E+000
1	5.05842881	1.688269E-011	1.812689E-012	0	0.000000E+000
1	5.05881574	1.812689E-012	1.688269E-011	1	0.000000E+000
1	5.06009063	1.688269E-011	1.812689E-012	0	0.000000E+000
1	5.06019410	1.812689E-012	1.688269E-011	1	0.000000E+000
1	5.06219465	1.688269E-011	1.812689E-012	0	0.000000E+000
1	5.06262235	1.812689E-012	1.688269E-011	1	0.000000E+000
1	5.06570706	1.688269E-011	1.812689E-012	0	0.000000E+000
1	5.06587304	1.812689E-012	1.688269E-011	1	0.000000E+000
1	5.06620086	1.688269E-011	1.812689E-012	0	0.000000E+000
1	5.06630111	1.812689E-012	1.688269E-011	1	0.000000E+000
1	5.07674045	1.688269E-011	1.812689E-012	0	0.000000E+000
1	5.07675808	1.812689E-012	1.688269E-011	1	0.000000E+000
1	5.08091566	1.688269E-011	1.812689E-012	0	0.000000E+000
1	5.11594390	1.812689E-012	1.688269E-011	1	0.000000E+000
1	5.12707468	1.688269E-011	1.812689E-012	0	0.000000E+000
1	5.12709901	1.812689E-012	1.688269E-011	1	0.000000E+000
1	5.13071068	1.688269E-011	1.812689E-012	0	0.000000E+000
1	5.29104946	1.812689E-012	1.688269E-011	1	0.000000E+000
1	5.29243678	1.688269E-011	1.812689E-012	0	0.000000E+000
1	5.29835691	1.812689E-012	1.688269E-011	1	0.000000E+000
1	5.30142323	1.688269E-011	1.812689E-012	0	0.000000E+000
1	5.30957796	1.812689E-012	1.688269E-011	1	0.000000E+000
1	5.31149179	1.688269E-011	1.812689E-012	0	0.000000E+000
1	5.31152394	1.812689E-012	1.688269E-011	1	0.000000E+000
1	5.31646942	1.688269E-011	1.812689E-012	0	0.000000E+000
1	5.31655696	1.812689E-012	1.688269E-011	1	0.000000E+000
1	5.32092650	1.688269E-011	1.812689E-012	0	0.000000E+000
1	5.32096627	1.812689E-012	1.688269E-011	1	0.000000E+000
1	5.32817468	1.688269E-011	1.812689E-012	0	0.000000E+000
1	5.34348618	1.812689E-012	1.688269E-011	1	0.000000E+000
1	5.34577245	1.688269E-011	1.812689E-012	0	0.000000E+000
1	5.34600072	1.812689E-012	1.688269E-011	1	0.000000E+000
1	5.34941015	1.688269E-011	1.812689E-012	0	0.000000E+000
1	5.34971300	1.812689E-012	1.688269E-011	1	0.000000E+000
1	5.36360876	1.688269E-011	1.812689E-012	0	0.000000E+000
1	5.36367107	1.812689E-012	1.688269E-011	1	0.000000E+000
1	5.36396024	1.688269E-011	1.812689E-012	0	0.000000E+000
1	5.36399006	1.812689E-012	1.688269E-011	1	0.000000E+000
1	5.36768820	1.688269E-011	1.812689E-012	0	0.000000E+000
1	5.36772051	1.812689E-012	1.688269E-011	1	0.000000E+000
1	5.36825938	1.688269E-011	1.812689E-012	0	0.000000E+000
1	5.36827680	1.812689E-012	1.688269E-011	1	0.000000E+000
1	5.37216298	1.688269E-011	1.812689E-012	0	0.000000E+000
1	5.55450566	1.812689E-012	1.688269E-011	1	0.000000E+000
1	5.55580056	1.688269E-011	1.812689E-012	0	0.000000E+000
1	5.70985804	1.812689E-012	1.688269E-011	1	0.000000E+000
1	5.71098029	1.688269E-011	1.812689E-012	0	0.000000E+000
1	5.71110527	1.812689E-012	1.688269E-011	1	0.000000E+000
1	5.71749213	1.688269E-011	1.812689E-012	0	0.000000E+000
1	5.71790689	1.812689E-012	1.688269E-011	1	0.000000E+000
1	5.72194108	1.688269E-011	1.812689E-012	0	0.000000E+000
1	5.78534924	1.812689E-012	1.688269E-011	1	0.000000E+000
1	5.78578066	1.688269E-011	1.812689E-012	0	0.000000E+000
1	5.78621390	1.812689E-012	1.688269E-011	1	0.000000E+000
1	5.78825626	1.688269E-011	1.812689E-012	0	0.000000E+000
1	5.81790778	1.812689E-012	1.688269E-011	1	0.000000E+000
1	5.81941740	1.688269E-011	1.812689E-012	0	0.000000E+000
1	5.81962041	1.812689E-012	1.688269E-011	1	0.000000E+000
1	5.82106356	1.688269E-011	1.812689E-012	0	0.000000E+000
1	5.82111168	1.812689E-012	1.688269E-011	1	0.000000E+000
1	5.82232059	1.688269E-011	1.812689E-012	0	0.000000E+000
1	5.82294273	1.812689E-012	1.688269E-011	1	0.000000E+000
1	5.82588419	1.688269E-011	1.812689E-012	0	0.000000E+000
1	5.82592229	1.812689E-012	1.688269E-011	1	0.000000E+000
1	5.82749472	1.688269E-011	1.812689E-012	0	0.000000E+000
1	5.82834044	1.812689E-012	1.688269E-011	1	0.000000E+000
1	5.83158860	1.688269E-011	1.812689E-012	0	0.000000E+000
1	5.83225478	1.812689E-012	1.688269E-011	1	0.000000E+000
1	5.83376344	1.688269E-011	1.812689E-012	0	0.000000E+000
1	5.83377228	1.812689E-012	1.688269E-011	1	0.000000E+000
1	5.83718991	1.688269E-011	1.812689E-012	0	0.000000E+000
1	5.89040366	1.812689E-012	1.688269E-011	1	0.000000E+000
1	5.89110187	1.688269E-011	1.812689E-012	0	0.000000E+000
1	5.89112318	1.812689E-012	1.688269E-011	1	0.000000E+000
1	5.89392721	1.688269E-011	1.812689E-012	0	0.000000E+000
1	5.91617408	1.812689E-012	1.688269E-011	1	0.000000E+000
1	5.91840154	1.688269E-011	1.812689E-012	0	0.000000E+000
1	5.92027191	1.812689E-012	1.688269E-011	1	0.000000E+000
1	5.92183945	1.688269E-011	1.812689E-012	0	0.000000E+000
1	5.92194890	1.812689E-012	1.688269E-011	1	0.000000E+000
1	5.92909997	1.688269E-011	1.812689E-012	0	0.000000E+000
1	5.92974878	1.812689E-012	1.688269E-011	1	0.000000E+000
1	5.93066096	1.688269E-011	1.812689E-012	0	0.000000E+000
1	6.20354951	1.812689E-012	1.688269E-011	1	0.000000E+000
1	6.20662036	1.688269E-011	1.812689E-012	0	0.000000E+000
1	6.20665207	1.812689E-012	1.688269E-011	1	0.000000E+000
1	6.20884066	1.688269E-011	1.812689E-012	0	0.000000E+000
1	6.20954457	1.812689E-012	1.688269E-011	1	0.000000E+000
1	6.21102839	1.688269E-011	1.812689E-012	0	0.000000E+000
1	6.21106132	1.812689E-012	1.688269E-011	1	0.000000E+000
1	6.21266369	1.688269E-011	1.812689E-012	0	0.000000E+000
1	6.21909834	1.812689E-012	1.688269E-011	1	0.000000E+000
1	6.22080896	1.688269E-011	1.812689E-012	0	0.000000E+000
1	6.22201873	1.812689E-012	1.688269E-011	1	0.000000E+000
1	6.22300529	1.688269E-011	1.812689E-012	0	0.000000E+000
1	6.27955764	1.812689E-012	1.688269E-011	1	0.000000E+000
1	6.28469098	1.688269E-011	1.812689E-012	0	0.000000E+000
1	6.28472315	1.812689E-012	1.688269E-011	1	0.000000E+000
1	6.28653794	1.688269E-011	1.812689E-012	0	0.000000E+000
1	6.28663994	1.812689E-012	1.688269E-011	1	0.000000E+000
1	6.28700869	1.688269E-011	1.812689E-012	0	0.000000E+000
1	6.28780017	1.812689E-012	1.688269E-011	1	0.000000E+000
1	6.28803112	1.688269E-011	1.812689E-012	0	0.000000E+000
1	6.28861536	1.812689E-012	1.688269E-011	1	0.000000E+000
1	6.29230222	1.688269E-011	1.812689E-012	0	0.000000E+000
1	6.30569072	1.812689E-012	1.688269E-011	1	0.000000E+000
1	6.30594172	1.688269E-011	1.812689E-012	0	0.000000E+000
1	6.31664872	1.812689E-012	1.688269E-011	1	0.000000E+000
1	6.31859730	1.688269E-011	1.812689E-012	0	0.000000E+000
1	6.31872585	1.812689E-012	1.688269E-011	1	0.000000E+000
1	6.31892669	1.688269E-011	1.812689E-012	0	0.000000E+000
1	6.31918242	1.812689E-012	1.688269E-011	1	0.000000E+000
1	6.32608736	1.688269E-011	1.812689E-012	0	0.000000E+000
1	6.32662770	1.812689E-012	1.688269E-011	1	0.000000E+000
1	6.33571560	1.688269E-011	1.812689E-012	0	0.000000E+000
1	6.86644895	1.812689E-012	1.688269E-011	1	0.000000E+000
1	6.86756543	1.688269E-011	1.812689E-012	0	0.000000E+000
1	7.01143689	1.812689E-012	1.688269E-011	1	0.000000E+000
1	7.01145688	1.688269E-011	1.812689E-012	0	0.000000E+000
1	7.38578503	1.812689E-012	1.688269E-011	1	0.000000E+000
1	7.39620145	1.688269E-011	1.812689E-012	0	0.000000E+000
1	7.39642718	1.812689E-012	1.688269E-011	1	0.000000E+000
1	7.39756655	1.688269E-011	1.812689E-012	0	0.000000E+000
1	7.60109868	1.812689E-012	1.688269E-011	1	0.000000E+000
1	7.60118218	1.688269E-011	1.812689E-012	0	0.000000E+000
1	7.60373289	1.812689E-012	1.688269E-011	1	0.000000E+000
1	7.60580334	1.688269E-011	1.812689E-012	0	0.000000E+000
1	7.63620688	1.812689E-012	1.688269E-011	1	0.000000E+000
1	7.64060191	1.688269E-011	1.812689E-012	0	0.000000E+000
1	7.64143120	1.812689E-012	1.688269E-011	1	0.000000E+000
1	7.64206548	1.688269E-011	1.812689E-012	0	0.000000E+000
1	7.64352301	1.812689E-012	1.688269E-011	1	0.000000E+000
1	7.64550283	1.688269E-011	1.812689E-012	0	0.000000E+000
1	7.70572968	1.812689E-012	1.688269E-011	1	0.000000E+000
1	7.70596569	1.688269E-011	1.812689E-012	0	0.000000E+000
1	7.71558209	1.812689E-012	1.688269E-011	1	0.000000E+000
1	7.71700189	1.688269E-011	1.812689E-012	0	0.000000E+000
1	7.71705931	1.812689E-012	1.688269E-011	1	0.000000E+000
1	7.73421818	1.688269E-011	1.812689E-012	0	0.000000E+000
1	7.73448025	1.812689E-012	1.688269E-011	1	0.000000E+000
1	7.74516701	1.688269E-011	1.812689E-012	0	0.000000E+000
1	7.74714625	1.812689E-012	1.688269E-011	1	0.000000E+000
1	7.74838836	1.688269E-011	1.812689E-012	0	0.000000E+000
1	7.74884715	1.812689E-012	1.688269E-011	1	0.000000E+000
1	7.75270910	1.688269E-011	1.812689E-012	0	0.000000E+000
1	7.75279143	1.812689E-012	1.688269E-011	1	0.000000E+000
1	7.75282462	1.688269E-011	1.812689E-012	0	0.000000E+000
1	7.75284441	1.812689E-012	1.688269E-011	1	0.000000E+000
1	7.75295228	1.688269E-011	1.812689E-012	0	0.000000E+000
1	7.75303195	1.812689E-012	1.688269E-011	1	0.000000E+000
1	7.75321516	1.688269E-011	1.812689E-012	0	0.000000E+000
1	7.75338079	1.812689E-012	1.688269E-011	1	0.000000E+000
1	7.75747770	1.688269E-011	1.812689E-012	0	0.000000E+000
1	7.75750822	1.812689E-012	1.688269E-011	1	0.000000E+000
1	7.75817498	1.688269E-011	1.812689E-012	0	0.000000E+000
1	7.75853544	1.812689E-012	1.688269E-011	1	0.000000E+000
1	7.77324356	1.688269E-011	1.812689E-012	0	0.000000E+000
1	7.77362506	1.812689E-012	1.688269E-011	1	0.000000E+000
1	7.77754477	1.688269E-011	1.812689E-012	0	0.000000E+000
1	7.77769552	1.812689E-012	1.688269E-011	1	0.000000E+000
1	7.77957336	1.688269E-011	1.812689E-012	0	0.000000E+000
1	7.77958125	1.812689E-012	1.688269E-011	1	0.000000E+000
1	7.78193490	1.688269E-011	1.812689E-012	0	0.000000E+000
1	7.78225472	1.812689E-012	1.688269E-011	1	0.000000E+000
1	7.78298820	1.688269E-011	1.812689E-012	0	0.000000E+000
1	7.78309384	1.812689E-012	1.688269E-011	1	0.000000E+000
1	7.78715884	1.688269E-011	1.812689E-012	0	0.000000E+000
1	7.79953337	1.812689E-012	1.688269E-011	1	0.000000E+000
1	7.80474871	1.688269E-011	1.812689E-012	0	0.000000E+000
1	7.80480615	1.812689E-012	1.688269E-011	1	0.000000E+000
1	7.80482158	1.688269E-011	1.812689E-012	0	0.000000E+000
1	7.80490824	1.812689E-012	1.688269E-011	1	0.000000E+000
1	7.80587016	1.688269E-011	1.812689E-012	0	0.000000E+000
1	7.80590369	1.812689E-012	1.688269E-011	1	0.000000E+000
1	7.80819354	1.688269E-011	1.812689E-012	0	0.000000E+000
1	7.83597718	1.812689E-012	1.688269E-011	1	0.000000E+000
1	7.83918171	1.688269E-011	1.812689E-012	0	0.000000E+000
1	7.83947411	1.812689E-012	1.688269E-011	1	0.000000E+000
1	7.85681773	1.688269E-011	1.812689E-012	0	0.000000E+000
1	7.85682377	1.812689E-012	1.688269E-011	1	0.000000E+000
1	7.85769586	1.688269E-011	1.812689E-012	0	0.000000E+000
1	7.85774263	1.812689E-012	1.688269E-011	1	0.000000E+000
1	7.87184349	1.688269E-011	1.812689E-012	0	0.000000E+000
1	7.87223793	1.812689E-012	1.688269E-011	1	0.000000E+000
1	7.87867638	1.688269E-011	1.812689E-012	0	0.000000E+000
1	7.92425394	1.812689E-012	1.688269E-011	1	0.000000E+000
1	7.92515935	1.688269E-011	1.812689E-012	0	0.000000E+000
1	7.93972630	1.812689E-012	1.688269E-011	1	0.000000E+000
1	7.94973409	1.688269E-011	1.812689E-012	0	0.000000E+000
1	7.95053133	1.812689E-012	1.688269E-011	1	0.000000E+000
1	7.95674031	1.688269E-011	1.812689E-012	0	0.000000E+000
1	7.95675638	1.812689E-012	1.688269E-011	1	0.000000E+000
1	7.95891701	1.688269E-011	1.812689E-012	0	0.000000E+000
1	7.95901586	1.812689E-012	1.688269E-011	1	0.000000E+000
1	7.96030526	1.688269E-011	1.812689E-012	0	0.000000E+000
1	7.96142727	1.812689E-012	1.688269E-011	1	0.000000E+000
1	7.96434639	1.688269E-011	1.812689E-012	0	0.000000E+000
1	7.97921972	1.812689E-012	1.688269E-011	1	0.000000E+000
1	7.98044320	1.688269E-011	1.812689E-012	0	0.000000E+000
1	7.98117070	1.812689E-012	1.688269E-011	1	0.000000E+000
1	7.99218839	1.688269E-011	1.812689E-012	0	0.000000E+000
1	7.99225960	1.812689E-012	1.688269E-011	1	0.000000E+000
1	7.99729402	1.688269E-011	1.812689E-012	0	0.000000E+000
1	7.99764139	1.812689E-012	1.688269E-011	1	0.000000E+000
1	8.00164739	1.688269E-011	1.812689E-012	0	0.000000E+000
1	8.11217928	1.812689E-012	1.688269E-011	1	0.000000E+000
1	8.11220249	1.688269E-011	1.812689E-012	0	0.000000E+000
1	8.11222990	1.812689E-012	1.688269E-011	1	0.000000E+000
1	8.11223974	1.688269E-011	1.812689E-012	0	0.000000E+000
1	8.13347022	1.812689E-012	1.688269E-011	1	0.000000E+000
1	8.13506161	1.688269E-011	1.812689E-012	0	0.000000E+000
1	8.13542819	1.812689E-012	1.688269E-011	1	0.000000E+000
1	8.14766317	1.688269E-011	1.812689E-012	0	0.000000E+000
1	8.14778385	1.812689E-012	1.688269E-011	1	0.000000E+000
1	8.15103252	1.688269E-011	1.812689E-012	0	0.000000E+000
1	8.15120521	1.812689E-012	1.688269E-011	1	0.000000E+000
1	8.16172452	1.688269E-011	1.812689E-012	0	0.000000E+000
1	8.16202421	1.812689E-012	1.688269E-011	1	0.000000E+000
1	8.16376972	1.688269E-011	1.812689E-012	0	0.000000E+000
1	8.16379747	1.812689E-012	1.688269E-011	1	0.000000E+000
1	8.16441076	1.688269E-011	1.812689E-012	0	0.000000E+000
1	8.16480726	1.812689E-012	1.688269E-011	1	0.000000E+000
1	8.16547111	1.688269E-011	1.812689E-012	0	0.000000E+000
1	8.18701520	1.812689E-012	1.688269E-011	1	0.000000E+000
1	8.18758496	1.688269E-011	1.812689E-012	0	0.000000E+000
1	8.18929265	1.812689E-012	1.688269E-011	1	0.000000E+000
1	8.19311881	1.688269E-011	1.812689E-012	0	0.000000E+000
1	8.19315450	1.812689E-012	1.688269E-011	1	0.000000E+000
1	8.21318547	1.688269E-011	1.812689E-012	0	0.000000E+000
1	8.21324773	1.812689E-012	1.688269E-011	1	0.000000E+000
1	8.21866634	1.688269E-011	1.812689E-012	0	0.000000E+000
1	8.22679345	1.812689E-012	1.688269E-011	1	0.000000E+000
1	8.22948211	1.688269E-011	1.812689E-012	0	0.000000E+000
1	8.22979579	1.812689E-012	1.688269E-011	1	0.000000E+000
1	8.23332286	1.688269E-011	1.812689E-012	0	0.000000E+000
1	8.25776380	1.812689E-012	1.688269E-011	1	0.000000E+000
1	8.26518226	1.688269E-011	1.812689E-012	0	0.000000E+000
1	8.27872490	1.812689E-012	1.688269E-011	1	0.000000E+000
1	8.27901985	1.688269E-011	1.812689E-012	0	0.000000E+000
1	8.29871923	1.812689E-012	1.688269E-011	1	0.000000E+000
1	8.30501967	1.688269E-011	1.812689E-012	0	0.000000E+000
1	8.30507760	1.812689E-012	1.688269E-011	1	0.000000E+000
1	8.30523164	1.688269E-011	1.812689E-012	0	0.000000E+000
1	8.30532258	1.812689E-012	1.688269E-011	1	0.000000E+000
1	8.30816482	1.688269E-011	1.812689E-012	0	0.000000E+000
1	8.30826196	1.812689E-012	1.688269E-011	1	0.000000E+000
1	8.30830522	1.688269E-011	1.812689E-012	0	0.000000E+000
1	8.30833941	1.812689E-012	1.688269E-011	1	0.000000E+000
1	8.31842937	1.688269E-011	1.812689E-012	0	0.000000E+000
1	8.32809580	1.812689E-012	1.688269E-011	1	0.000000E+000
1	8.33486094	1.688269E-011	1.812689E-012	0	0.000000E+000
1	8.33491872	1.812689E-012	1.688269E-011	1	0.000000E+000
1	8.34514853	1.688269E-011	1.812689E-012	0	0.000000E+000
1	8.38247625	1.812689E-012	1.688269E-011	1	0.000000E+000
1	8.38518728	1.688269E-011	1.812689E-012	0	0.000000E+000
1	8.40212035	1.812689E-012	1.688269E-011	1	0.000000E+000
1	8.40352999	1.688269E-011	1.812689E-012	0	0.000000E+000
1	8.40357653	1.812689E-012	1.688269E-011	1	0.000000E+000
1	8.40549454	1.688269E-011	1.812689E-012	0	0.000000E+000
1	8.40550580	1.812689E-012	1.688269E-011	1	0.000000E+000
1	8.40729808	1.688269E-011	1.812689E-012	0	0.000000E+000
1	8.40845230	1.812689E-012	1.688269E-011	1	0.000000E+000
1	8.40948311	1.688269E-011	1.812689E-012	0	0.000000E+000
1	8.40998552	1.812689E-012	1.688269E-011	1	0.000000E+000
1	8.41261729	1.688269E-011	1.812689E-012	0	0.000000E+000
1	8.41325646	1.812689E-012	1.688269E-011	1	0.000000E+000
1	8.41495209	1.688269E-011	1.812689E-012	0	0.000000E+000
1	8.41555649	1.812689E-012	1.688269E-011	1	0.000000E+000
1	8.41862459	1.688269E-011	1.812689E-012	0	0.000000E+000
1	8.41895517	1.812689E-012	1.688269E-011	1	0.000000E+000
1	8.42061762	1.688269E-011	1.812689E-012	0	0.000000E+000
1	8.42073077	1.812689E-012	1.688269E-011	1	0.000000E+000
1	8.42368595	1.688269E-011	1.812689E-012	0	0.000000E+000
1	8.43823276	1.812689E-012	1.688269E-011	1	0.000000E+000
1	8.43959978	1.688269E-011	1.812689E-012	0	0.000000E+000
1	8.52740782	1.812689E-012	1.688269E-011	1	0.000000E+000
1	8.53022308	1.688269E-011	1.812689E-012	0	0.000000E+000
1	8.53088774	1.812689E-012	1.688269E-011	1	0.000000E+000
1	8.53759070	1.688269E-011	1.812689E-012	0	0.000000E+000
1	8.53764872	1.812689E-012	1.688269E-011	1	0.000000E+000
1	8.54051900	1.688269E-011	1.812689E-012	0	0.000000E+000
1	8.54054819	1.812689E-012	1.688269E-011	1	0.000000E+000
1	8.54302714	1.688269E-011	1.812689E-012	0	0.000000E+000
1	8.54346067	1.812689E-012	1.688269E-011	1	0.000000E+000
1	8.54621070	1.688269E-011	1.812689E-012	0	0.000000E+000
1	8.54628069	1.812689E-012	1.688269E-011	1	0.000000E+000
1	8.54666936	1.688269E-011	1.812689E-012	0	0.000000E+000
1	8.54777788	1.812689E-012	1.688269E-011	1	0.000000E+000
1	8.54899343	1.688269E-011	1.812689E-012	0	0.000000E+000
1	8.54918393	1.812689E-012	1.688269E-011	1	0.000000E+000
1	8.55345485	1.688269E-011	1.812689E-012	0	0.000000E+000
1	8.55354384	1.812689E-012	1.688269E-011	1	0.000000E+000
1	8.55502850	1.688269E-011	1.812689E-012	0	0.000000E+000
1	8.80598385	1.812689E-012	1.688269E-011	1	0.000000E+000
1	8.81394326	1.688269E-011	1.812689E-012	0	0.000000E+000
1	8.81398355	1.812689E-012	1.688269E-011	1	0.000000E+000
1	8.81681330	1.688269E-011	1.812689E-012	0	0.000000E+000
1	8.81706692	1.812689E-012	1.688269E-011	1	0.000000E+000
1	8.82193276	1.688269E-011	1.812689E-012	0	0.000000E+000
1	8.82892507	1.812689E-012	1.688269E-011	1	0.000000E+000
1	8.83508650	1.688269E-011	1.812689E-012	0	0.000000E+000
1	8.83681670	1.812689E-012	1.688269E-011	1	0.000000E+000
1	8.84244433	1.688269E-011	1.812689E-012	0	0.000000E+000
1	8.84398981	1.812689E-012	1.688269E-011	1	0.000000E+000
1	8.84755024	1.688269E-011	1.812689E-012	0	0.000000E+000
1	8.87580952	1.812689E-012	1.688269E-011	1	0.000000E+000
1	8.88799798	1.688269E-011	1.812689E-012	0	0.000000E+000
1	8.88805099	1.812689E-012	1.688269E-011	1	0.000000E+000
1	8.89159185	1.688269E-011	1.812689E-012	0	0.000000E+000
1	8.89276710	1.812689E-012	1.688269E-011	1	0.000000E+000
1	8.89396810	1.688269E-011	1.812689E-012	0	0.000000E+000
1	8.89445552	1.812689E-012	1.688269E-011	1	0.000000E+000
1	8.89794787	1.688269E-011	1.812689E-012	0	0.000000E+000
1	8.89807878	1.812689E-012	1.688269E-011	1	0.000000E+000
1	8.90016460	1.688269E-011	1.812689E-012	0	0.000000E+000
1	8.90021223	1.812689E-012	1.688269E-011	1	0.000000E+000
1	8.90266833	1.688269E-011	1.812689E-012	0	0.000000E+000
1	9.39987889	1.812689E-012	1.688269E-011	1	0.000000E+000
1	9.40710255	1.688269E-011	1.812689E-012	0	0.000000E+000
1	9.40723771	1.812689E-012	1.688269E-011	1	0.000000E+000
1	9.41208016	1.688269E-011	1.812689E-012	0	0.000000E+000
1	9.41214706	1.812689E-012	1.688269E-011	1	0.000000E+000
1	9.41296542	1.688269E-011	1.812689E-012	0	0.000000E+000
1	9.41358780	1.812689E-012	1.688269E-011	1	0.000000E+000
1	9.42085572	1.688269E-011	1.812689E-012	0	0.000000E+000
1	9.42315783	1.812689E-012	1.688269E-011	1	0.000000E+000
1	9.42374526	1.688269E-011	1.812689E-012	0	0.000000E+000
1	9.43214177	1.812689E-012	1.688269E-011	1	0.000000E+000
1	9.43455447	1.688269E-011	1.812689E-012	0	0.000000E+000
1	9.43461645	1.812689E-012	1.688269E-011	1	0.000000E+000
1	9.43800669	1.688269E-011	1.812689E-012	0	0.000000E+000
1	9.43852366	1.812689E-012	1.688269E-011	1	0.000000E+000
1	9.44526324	1.688269E-011	1.812689E-012	0	0.000000E+000
1	9.44533904	1.812689E-012	1.688269E-011	1	0.000000E+000
1	9.44625385	1.688269E-011	1.812689E-012	0	0.000000E+000
1	9.44646704	1.812689E-012	1.688269E-011	1	0.000000E+000
1	9.44704321	1.688269E-011	1.812689E-012	0	0.000000E+000
1	9.58369702	1.812689E-012	1.688269E-011	1	0.000000E+000
1	9.58628466	1.688269E-011	1.812689E-012	0	0.000000E+000
1	9.58731376	1.812689E-012	1.688269E-011	1	0.000000E+000
1	9.58945011	1.688269E-011	1.812689E-012	0	0.000000E+000
1	9.59129457	1.812689E-012	1.688269E-011	1	0.000000E+000
1	9.59732059	1.688269E-011	1.812689E-012	0	0.000000E+000
1	9.59832733	1.812689E-012	1.688269E-011	1	0.000000E+000
1	9.59944631	1.688269E-011	1.812689E-012	0	0.000000E+000
1	58.06874705	5.251567E-013	1.559516E-011	1	0.000000E+000
1	58.06965551	1.559516E-011	5.251567E-013	0	0.000000E+000
1	58.06969376	5.251567E-013	1.559516E-011	1	0.000000E+000
1	58.07136406	1.559516E-011	5.251567E-013	0	0.000000E+000
1	58.07140699	5.251567E-013	1.559516E-011	1	0.000000E+000
1	58.07643198	1.559516E-011	5.251567E-013	0	0.000000E+000
1	58.07646870	5.251567E-013	1.559516E-011	1	0.000000E+000
1	58.08143136	1.559516E-011	5.251567E-013	0	0.000000E+000
1	58.08148037	5.251567E-013	1.559516E-011	1	0.000000E+000
1	58.08795504	1.559516E-011	5.251567E-013	0	0.000000E+000
1	58.08806374	5.251567E-013	1.559516E-011	1	0.000000E+000
1	58.08897955	1.559516E-011	5.251567E-013	0	0.000000E+000
1	58.08909717	5.251567E-013	1.559516E-011	1	0.000000E+000
1	58.09401019	1.559516E-011	5.251567E-013	0	0.000000E+000
1	58.09405458	5.251567E-013	1.559516E-011	1	0.000000E+000
1	58.09515809	1.559516E-011	5.251567E-013	0	0.000000E+000
1	58.09623679	5.251567E-013	1.559516E-011	1	0.000000E+000
1	58.09805271	1.559516E-011	5.251567E-013	0	0.000000E+000
1	58.09807930	5.251567E-013	1.559516E-011	1	0.000000E+000
1	58.09966652	1.559516E-011	5.251567E-013	0	0.000000E+000
1	58.09991977	5.251567E-013	1.559516E-011	1	0.000000E+000
1	58.10849187	1.559516E-011	5.251567E-013	0	0.000000E+000
1	58.10867145	5.251567E-013	1.559516E-011	1	0.000000E+000
1	58.11000297	1.559516E-011	5.251567E-013	0	0.000000E+000
1	58.11077586	5.251567E-013	1.559516E-011	1	0.000000E+000
1	58.11151569	1.559516E-011	5.251567E-013	0	0.000000E+000
1	58.11207710	5.251567E-013	1.559516E-011	1	0.000000E+000
1	58.11686753	1.559516E-011	5.251567E-013	0	0.000000E+000
1	58.11687606	5.251567E-013	1.559516E-011	1	0.000000E+000
1	58.11733645	1.559516E-011	5.251567E-013	0	0.000000E+000
1	58.11747642	5.251567E-013	1.559516E-011	1	0.000000E+000
1	58.12084729	1.559516E-011	5.251567E-013	0	0.000000E+000
1	58.12135802	5.251567E-013	1.559516E-011	1	0.000000E+000
1	58.12532851	1.559516E-011	5.251567E-013	0	0.000000E+000
1	58.12543887	5.251567E-013	1.559516E-011	1	0.000000E+000
1	58.12890895	1.559516E-011	5.251567E-013	0	0.000000E+000
1	58.12923579	5.251567E-013	1.559516E-011	1	0.000000E+000
1	58.13173043	1.559516E-011	5.251567E-013	0	0.000000E+000
1	58.13331854	5.251567E-013	1.559516E-011	1	0.000000E+000
1	58.13971119	1.559516E-011	5.251567E-013	0	0.000000E+000
1	58.14276629	5.251567E-013	1.559516E-011	1	0.000000E+000
1	58.14380649	1.559516E-011	5.251567E-013	0	0.000000E+000
1	58.14386623	5.251567E-013	1.559516E-011	1	0.000000E+000
1	58.14476843	1.559516E-011	5.251567E-013	0	0.000000E+000
1	58.18928701	5.251567E-013	1.559516E-011	1	0.000000E+000
1	58.19148569	1.559516E-011	5.251567E-013	0	0.000000E+000
1	58.19156161	5.251567E-013	1.559516E-011	1	0.000000E+000
1	58.19186163	1.559516E-011	5.251567E-013	0	0.000000E+000
1	58.19203790	5.251567E-013	1.559516E-011	1	0.000000E+000
1	58.19469822	1.559516E-011	5.251567E-013	0	0.000000E+000
1	58.30223860	5.251567E-013	1.559516E-011	1	0.000000E+000
1	58.30983869	1.559516E-011	5.251567E-013	0	0.000000E+000
1	58.39444767	5.251567E-013	1.559516E-011	1	0.000000E+000
1	58.39475350	1.559516E-011	5.251567E-013	0	0.000000E+000
1	58.39498150	5.251567E-013	1.559516E-011	1	0.000000E+000
1	58.40865108	1.559516E-011	5.251567E-013	0	0.000000E+000
1	58.40873067	5.251567E-013	1.559516E-011	1	0.000000E+000
1	58.40883126	1.559516E-011	5.251567E-013	0	0.000000E+000
1	58.40885183	5.251567E-013	1.559516E-011	1	0.000000E+000
1	58.40889028	1.559516E-011	5.251567E-013	0	0.000000E+000
1	58.40891331	5.251567E-013	1.559516E-011	1	0.000000E+000
1	58.41122368	1.559516E-011	5.251567E-013	0	0.000000E+000
1	58.41143013	5.251567E-013	1.559516E-011	1	0.000000E+000
1	58.41925710	1.559516E-011	5.251567E-013	0	0.000000E+000
1	58.58760857	5.251567E-013	1.559516E-011	1	0.000000E+000
1	58.58841738	1.559516E-011	5.251567E-013	0	0.000000E+000
1	58.58844511	5.251567E-013	1.559516E-011	1	0.000000E+000
1	58.58976339	1.559516E-011	5.251567E-013	0	0.000000E+000
1	58.81792700	5.251567E-013	1.559516E-011	1	0.000000E+000
1	58.82298216	1.559516E-011	5.251567E-013	0	0.000000E+000
1	58.82319635	5.251567E-013	1.559516E-011	1	0.000000E+000
1	58.82953006	1.559516E-011	5.251567E-013	0	0.000000E+000
1	58.83054525	5.251567E-013	1.559516E-011	1	0.000000E+000
1	58.84098604	1.559516E-011	5.251567E-013	0	0.000000E+000
1	58.84214231	5.251567E-013	1.559516E-011	1	0.000000E+000
1	58.85037802	1.559516E-011	5.251567E-013	0	0.000000E+000
1	58.86909355	5.251567E-013	1.559516E-011	1	0.000000E+000
1	58.87052819	1.559516E-011	5.251567E-013	0	0.000000E+000
1	58.87099784	5.251567E-013	1.559516E-011	1	0.000000E+000
1	58.87185203	1.559516E-011	5.251567E-013	0	0.000000E+000
1	58.87188037	5.251567E-013	1.559516E-011	1	0.000000E+000
1	58.87803310	1.559516E-011	5.251567E-013	0	0.000000E+000
1	58.97546913	5.251567E-013	1.559516E-011	1	0.000000E+000
1	58.97572216	1.559516E-011	5.251567E-013	0	0.000000E+000
1	58.97598567	5.251567E-013	1.559516E-011	1	0.000000E+000
1	58.97889712	1.559516E-011	5.251567E-013	0	0.000000E+000
1	58.97940786	5.251567E-013	1.559516E-011	1	0.000000E+000
1	58.99035935	1.559516E-011	5.251567E-013	0	0.000000E+000
1	58.99106096	5.251567E-013	1.559516E-011	1	0.000000E+000
1	58.99375287	1.559516E-011	5.251567E-013	0	0.000000E+000
1	59.03338154	5.251567E-013	1.559516E-011	1	0.000000E+000
1	59.03819627	1.559516E-011	5.251567E-013	0	0.000000E+000
1	59.03855259	5.251567E-013	1.559516E-011	1	0.000000E+000
1	59.03995527	1.559516E-011	5.251567E-013	0	0.000000E+000
1	59.04044885	5.251567E-013	1.559516E-011	1	0.000000E+000
1	59.04298158	1.559516E-011	5.251567E-013	0	0.000000E+000
1	59.04326202	5.251567E-013	1.559516E-011	1	0.000000E+000
1	59.04513609	1.559516E-011	5.251567E-013	0	0.000000E+000
1	59.04529252	5.251567E-013	1.559516E-011	1	0.000000E+000
1	59.05225469	1.559516E-011	5.251567E-013	0	0.000000E+000
1	59.05240076	5.251567E-013	1.559516E-011	1	0.000000E+000
1	59.05311118	1.559516E-011	5.251567E-013	0	0.000000E+000
1	59.05368052	5.251567E-013	1.559516E-011	1	0.000000E+000
1	59.05794617	1.559516E-011	5.251567E-013	0	0.000000E+000
1	59.05796091	5.251567E-013	1.559516E-011	1	0.000000E+000
1	59.05996321	1.559516E-011	5.251567E-013	0	0.000000E+000
1	59.06012089	5.251567E-013	1.559516E-011	1	0.000000E+000
1	59.06393001	1.559516E-011	5.251567E-013	0	0.000000E+000
1	59.06395305	5.251567E-013	1.559516E-011	1	0.000000E+000
1	59.06608021	1.559516E-011	5.251567E-013	0	0.000000E+000
1	59.06609934	5.251567E-013	1.559516E-011	1	0.000000E+000
1	59.06691441	1.559516E-011	5.251567E-013	0	0.000000E+000
1	59.07615430	5.251567E-013	1.559516E-011	1	0.000000E+000
1	59.08007421	1.559516E-011	5.251567E-013	0	0.000000E+000
1	59.08012228	5.251567E-013	1.559516E-011	1	0.000000E+000
1	59.09246353	1.559516E-011	5.251567E-013	0	0.000000E+000
1	59.09254102	5.251567E-013	1.559516E-011	1	0.000000E+000
1	59.09342541	1.559516E-011	5.251567E-013	0	0.000000E+000
1	59.09350625	5.251567E-013	1.559516E-011	1	0.000000E+000
1	59.10571908	1.559516E-011	5.251567E-013	0	0.000000E+000
1	59.10582549	5.251567E-013	1.559516E-011	1	0.000000E+000
1	59.10851869	1.559516E-011	5.251567E-013	0	0.000000E+000
1	59.10868956	5.251567E-013	1.559516E-011	1	0.000000E+000
1	59.10933096	1.559516E-011	5.251567E-013	0	0.000000E+000
1	59.11373837	5.251567E-013	1.559516E-011	1	0.000000E+000
1	59.11717668	1.559516E-011	5.251567E-013	0	0.000000E+000
1	59.11852444	5.251567E-013	1.559516E-011	1	0.000000E+000
1	59.11889152	1.559516E-011	5.251567E-013	0	0.000000E+000
1	59.11892188	5.251567E-013	1.559516E-011	1	0.000000E+000
1	59.12011460	1.559516E-011	5.251567E-013	0	0.000000E+000
1	59.13422656	5.251567E-013	1.559516E-011	1	0.000000E+000
1	59.13521973	1.559516E-011	5.251567E-013	0	0.000000E+000
1	59.13565463	5.251567E-013	1.559516E-011	1	0.000000E+000
1	59.13855667	1.559516E-011	5.251567E-013	0	0.000000E+000
1	59.13964024	5.251567E-013	1.559516E-011	1	0.000000E+000
1	59.14489052	1.559516E-011	5.251567E-013	0	0.000000E+000
1	60.25370362	5.251567E-013	1.559516E-011	1	0.000000E+000
1	60.25632552	1.559516E-011	5.251567E-013	0	0.000000E+000
1	60.25642198	5.251567E-013	1.559516E-011	1	0.000000E+000
1	60.26096694	1.559516E-011	5.251567E-013	0	0.000000E+000
1	60.27414830	5.251567E-013	1.559516E-011	1	0.000000E+000
1	60.28297458	1.559516E-011	5.251567E-013	0	0.000000E+000
1	60.28312088	5.251567E-013	1.559516E-011	1	0.000000E+000
1	60.28856948	1.559516E-011	5.251567E-013	0	0.000000E+000
1	60.28859456	5.251567E-013	1.559516E-011	1	0.000000E+000
1	60.29368089	1.559516E-011	5.251567E-013	0	0.000000E+000
1	60.29370831	5.251567E-013	1.559516E-011	1	0.000000E+000
1	60.30222053	1.559516E-011	5.251567E-013	0	0.000000E+000
1	60.30225194	5.251567E-013	1.559516E-011	1	0.000000E+000
1	60.31100247	1.559516E-011	5.251567E-013	0	0.000000E+000
1	60.31121780	5.251567E-013	1.559516E-011	1	0.000000E+000
1	60.31147127	1.559516E-011	5.251567E-013	0	0.000000E+000
1	60.31160292	5.251567E-013	1.559516E-011	1	0.000000E+000
1	60.32400376	1.559516E-011	5.251567E-013	0	0.000000E+000
1	60.32404661	5.251567E-013	1.559516E-011	1	0.000000E+000
1	60.32907921	1.559516E-011	5.251567E-013	0	0.000000E+000
1	60.33549498	5.251567E-013	1.559516E-011	1	0.000000E+000
1	60.33978826	1.559516E-011	5.251567E-013	0	0.000000E+000
1	60.33981864	5.251567E-013	1.559516E-011	1	0.000000E+000
1	60.34367507	1.559516E-011	5.251567E-013	0	0.000000E+000
1	60.34386989	5.251567E-013	1.559516E-011	1	0.000000E+000
1	60.35817390	1.559516E-011	5.251567E-013	0	0.000000E+000
1	60.35819577	5.251567E-013	1.559516E-011	1	0.000000E+000
1	60.35826961	1.559516E-011	5.251567E-013	0	0.000000E+000
1	60.35831572	5.251567E-013	1.559516E-011	1	0.000000E+000
1	60.35840808	1.559516E-011	5.251567E-013	0	0.000000E+000
1	60.35845442	5.251567E-013	1.559516E-011	1	0.000000E+000
1	60.35984077	1.559516E-011	5.251567E-013	0	0.000000E+000
1	60.39470763	5.251567E-013	1.559516E-011	1	0.000000E+000
1	60.39864647	1.559516E-011	5.251567E-013	0	0.000000E+000
1	60.40022991	5.251567E-013	1.559516E-011	1	0.000000E+000
1	60.40807512	1.559516E-011	5.251567E-013	0	0.000000E+000
1	60.91125742	5.251567E-013	1.559516E-011	1	0.000000E+000
1	60.91240009	1.559516E-011	5.251567E-013	0	0.000000E+000
1	60.91306593	5.251567E-013	1.559516E-011	1	0.000000E+000
1	60.91335815	1.559516E-011	5.251567E-013	0	0.000000E+000
1	60.91338088	5.251567E-013	1.559516E-011	1	0.000000E+000
1	60.93935027	1.559516E-011	5.251567E-013	0	0.000000E+000
1	60.93953155	5.251567E-013	1.559516E-011	1	0.000000E+000
1	60.94296754	1.559516E-011	5.251567E-013	0	0.000000E+000
1	60.94390142	5.251567E-013	1.559516E-011	1	0.000000E+000
1	60.94811885	1.559516E-011	5.251567E-013	0	0.000000E+000
1	60.94821256	5.251567E-013	1.559516E-011	1	0.000000E+000
1	60.95084049	1.559516E-011	5.251567E-013	0	0.000000E+000
1	60.95088427	5.251567E-013	1.559516E-011	1	0.000000E+000
1	60.95701277	1.559516E-011	5.251567E-013	0	0.000000E+000
1	60.95721917	5.251567E-013	1.559516E-011	1	0.000000E+000
1	60.95888993	1.559516E-011	5.251567E-013	0	0.000000E+000
1	60.95896543	5.251567E-013	1.559516E-011	1	0.000000E+000
1	60.96207899	1.559516E-011	5.251567E-013	0	0.000000E+000
1	60.96247475	5.251567E-013	1.559516E-011	1	0.000000E+000
1	60.97508250	1.559516E-011	5.251567E-013	0	0.000000E+000
1	60.97657868	5.251567E-013	1.559516E-011	1	0.000000E+000
1	60.97805008	1.559516E-011	5.251567E-013	0	0.000000E+000
1	60.97811550	5.251567E-013	1.559516E-011	1	0.000000E+000
1	60.97996920	1.559516E-011	5.251567E-013	0	0.000000E+000
1	60.98014972	5.251567E-013	1.559516E-011	1	0.000000E+000
1	60.98056770	1.559516E-011	5.251567E-013	0	0.000000E+000
1	60.98185741	5.251567E-013	1.559516E-011	1	0.000000E+000
1	60.99943197	1.559516E-011	5.251567E-013	0	0.000000E+000
1	60.99946504	5.251567E-013	1.559516E-011	1	0.000000E+000
1	61.00601942	1.559516E-011	5.251567E-013	0	0.000000E+000
1	63.49007191	6.727582E-013	1.574276E-011	1	0.000000E+000
1	63.50733638	1.574276E-011	6.727582E-013	0	0.000000E+000
1	63.50816711	6.727582E-013	1.574276E-011	1	0.000000E+000
1	63.51198312	1.574276E-011	6.727582E-013	0	0.000000E+000
1	63.51202762	6.727582E-013	1.574276E-011	1	0.000000E+000
1	63.51568076	1.574276E-011	6.727582E-013	0	0.000000E+000
1	63.51572639	6.727582E-013	1.574276E-011	1	0.000000E+000
1	63.52763253	1.574276E-011	6.727582E-013	0	0.000000E+000
1	63.52777523	6.727582E-013	1.574276E-011	1	0.000000E+000
1	63.53037954	1.574276E-011	6.727582E-013	0	0.000000E+000
1	63.53043829	6.727582E-013	1.574276E-011	1	0.000000E+000
1	63.53783123	1.574276E-011	6.727582E-013	0	0.000000E+000
1	63.53791309	6.727582E-013	1.574276E-011	1	0.000000E+000
1	63.53958320	1.574276E-011	6.727582E-013	0	0.000000E+000
1	63.53962665	6.727582E-013	1.574276E-011	1	0.000000E+000
1	63.54412826	1.574276E-011	6.727582E-013	0	0.000000E+000
1	63.54434922	6.727582E-013	1.574276E-011	1	0.000000E+000
1	63.55334355	1.574276E-011	6.727582E-013	0	0.000000E+000
1	63.55338046	6.727582E-013	1.574276E-011	1	0.000000E+000
1	63.55577656	1.574276E-011	6.727582E-013	0	0.000000E+000
1	63.58943530	6.727582E-013	1.574276E-011	1	0.000000E+000
1	63.60071842	1.574276E-011	6.727582E-013	0	0.000000E+000
1	63.60152836	6.727582E-013	1.574276E-011	1	0.000000E+000
1	63.60496628	1.574276E-011	6.727582E-013	0	0.000000E+000
1	63.77542077	6.727582E-013	1.574276E-011	1	0.000000E+000
1	63.77849533	1.574276E-011	6.727582E-013	0	0.000000E+000
1	63.77858421	6.727582E-013	1.574276E-011	1	0.000000E+000
1	63.80112541	1.574276E-011	6.727582E-013	0	0.000000E+000
1	63.80123614	6.727582E-013	1.574276E-011	1	0.000000E+000
1	63.80219878	1.574276E-011	6.727582E-013	0	0.000000E+000
1	63.86012227	6.727582E-013	1.574276E-011	1	0.000000E+000
1	63.86071083	1.574276E-011	6.727582E-013	0	0.000000E+000
1	63.86599046	6.727582E-013	1.574276E-011	1	0.000000E+000
1	63.86782355	1.574276E-011	6.727582E-013	0	0.000000E+000
1	63.86802155	6.727582E-013	1.574276E-011	1	0.000000E+000
1	63.86879353	1.574276E-011	6.727582E-013	0	0.000000E+000
1	63.87009877	6.727582E-013	1.574276E-011	1	0.000000E+000
1	63.87313127	1.574276E-011	6.727582E-013	0	0.000000E+000
1	63.87384498	6.727582E-013	1.574276E-011	1	0.000000E+000
1	63.87882470	1.574276E-011	6.727582E-013	0	0.000000E+000
1	63.87886522	6.727582E-013	1.574276E-011	1	0.000000E+000
1	63.89037817	1.574276E-011	6.727582E-013	0	0.000000E+000
1	63.89208395	6.727582E-013	1.574276E-011	1	0.000000E+000
1	63.89367196	1.574276E-011	6.727582E-013	0	0.000000E+000
1	63.91713822	6.727582E-013	1.574276E-011	1	0.000000E+000
1	63.91917405	1.574276E-011	6.727582E-013	0	0.000000E+000
1	63.91973776	6.727582E-013	1.574276E-011	1	0.000000E+000
1	63.92459631	1.574276E-011	6.727582E-013	0	0.000000E+000
1	63.92500417	6.727582E-013	1.574276E-011	1	0.000000E+000
1	63.94080187	1.574276E-011	6.727582E-013	0	0.000000E+000
1	63.94081147	6.727582E-013	1.574276E-011	1	0.000000E+000
1	63.94429436	1.574276E-011	6.727582E-013	0	0.000000E+000
1	63.94538193	6.727582E-013	1.574276E-011	1	0.000000E+000
1	63.94559578	1.574276E-011	6.727582E-013	0	0.000000E+000
1	63.94737582	6.727582E-013	1.574276E-011	1	0.000000E+000
1	63.95201699	1.574276E-011	6.727582E-013	0	0.000000E+000
1	63.95207004	6.727582E-013	1.574276E-011	1	0.000000E+000
1	63.96190300	1.574276E-011	6.727582E-013	0	0.000000E+000
1	63.97847974	6.727582E-013	1.574276E-011	1	0.000000E+000
1	63.98077681	1.574276E-011	6.727582E-013	0	0.000000E+000
1	63.98302578	6.727582E-013	1.574276E-011	1	0.000000E+000
1	63.99032096	1.574276E-011	6.727582E-013	0	0.000000E+000
1	63.99044191	6.727582E-013	1.574276E-011	1	0.000000E+000
1	63.99280716	1.574276E-011	6.727582E-013	0	0.000000E+000
1	64.26093753	6.727582E-013	1.574276E-011	1	0.000000E+000
1	64.26201041	1.574276E-011	6.727582E-013	0	0.000000E+000
1	64.28443738	6.727582E-013	1.574276E-011	1	0.000000E+000
1	64.29166323	1.574276E-011	6.727582E-013	0	0.000000E+000
1	64.30456206	6.727582E-013	1.574276E-011	1	0.000000E+000
1	64.30685760	1.574276E-011	6.727582E-013	0	0.000000E+000
1	64.30687093	6.727582E-013	1.574276E-011	1	0.000000E+000
1	64.30840946	1.574276E-011	6.727582E-013	0	0.000000E+000
1	64.31054831	6.727582E-013	1.574276E-011	1	0.000000E+000
1	64.32383011	1.574276E-011	6.727582E-013	0	0.000000E+000
1	64.32508570	6.727582E-013	1.574276E-011	1	0.000000E+000
1	64.32633745	1.574276E-011	6.727582E-013	0	0.000000E+000
1	64.32729567	6.727582E-013	1.574276E-011	1	0.000000E+000
1	64.33165677	1.574276E-011	6.727582E-013	0	0.000000E+000
1	64.33181388	6.727582E-013	1.574276E-011	1	0.000000E+000
1	64.33551147	1.574276E-011	6.727582E-013	0	0.000000E+000
1	64.33607672	6.727582E-013	1.574276E-011	1	0.000000E+000
1	64.33614328	1.574276E-011	6.727582E-013	0	0.000000E+000
1	64.33635767	6.727582E-013	1.574276E-011	1	0.000000E+000
1	64.34253279	1.574276E-011	6.727582E-013	0	0.000000E+000
1	64.34273648	6.727582E-013	1.574276E-011	1	0.000000E+000
1	64.34359347	1.574276E-011	6.727582E-013	0	0.000000E+000
1	64.76714983	6.727582E-013	1.574276E-011	1	0.000000E+000
1	64.77185492	1.574276E-011	6.727582E-013	0	0.000000E+000
1	64.77193789	6.727582E-013	1.574276E-011	1	0.000000E+000
1	64.77219758	1.574276E-011	6.727582E-013	0	0.000000E+000
1	64.77230321	6.727582E-013	1.574276E-011	1	0.000000E+000
1	64.77933111	1.574276E-011	6.727582E-013	0	0.000000E+000
1	66.17958353	6.727582E-013	1.574276E-011	1	0.000000E+000
1	66.19039621	1.574276E-011	6.727582E-013	0	0.000000E+000
1	66.19044137	6.727582E-013	1.574276E-011	1	0.000000E+000
1	66.19078236	1.574276E-011	6.727582E-013	0	0.000000E+000
1	66.99619767	6.727582E-013	1.574276E-011	1	0.000000E+000
1	67.00817112	1.574276E-011	6.727582E-013	0	0.000000E+000
1	67.00918935	6.727582E-013	1.574276E-011	1	0.000000E+000
1	67.02292667	1.574276E-011	6.727582E-013	0	0.000000E+000
1	67.02359286	6.727582E-013	1.574276E-011	1	0.000000E+000
1	67.02950228	1.574276E-011	6.727582E-013	0	0.000000E+000
1	67.02976692	6.727582E-013	1.574276E-011	1	0.000000E+000
1	67.03735393	1.574276E-011	6.727582E-013	0	0.000000E+000
1	67.03749051	6.727582E-013	1.574276E-011	1	0.000000E+000
1	67.04266324	1.574276E-011	6.727582E-013	0	0.000000E+000
1	67.04298974	6.727582E-013	1.574276E-011	1	0.000000E+000
1	67.04453015	1.574276E-011	6.727582E-013	0	0.000000E+000
1	67.12705710	6.727582E-013	1.574276E-011	1	0.000000E+000
1	67.13526226	1.574276E-011	6.727582E-013	0	0.000000E+000
1	67.13536983	6.727582E-013	1.574276E-011	1	0.000000E+000
1	67.13719272	1.574276E-011	6.727582E-013	0	0.000000E+000
1	67.13745831	6.727582E-013	1.574276E-011	1	0.000000E+000
1	67.14176688	1.574276E-011	6.727582E-013	0	0.000000E+000
1	67.14186594	6.727582E-013	1.574276E-011	1	0.000000E+000
1	67.14614574	1.574276E-011	6.727582E-013	0	0.000000E+000
1	68.15835331	6.727582E-013	1.574276E-011	1	0.000000E+000
1	68.17488113	1.574276E-011	6.727582E-013	0	0.000000E+000
1	68.17515326	6.727582E-013	1.574276E-011	1	0.000000E+000
1	68.18587511	1.574276E-011	6.727582E-013	0	0.000000E+000
1	68.18614592	6.727582E-013	1.574276E-011	1	0.000000E+000
1	68.19174593	1.574276E-011	6.727582E-013	0	0.000000E+000
1	68.19187141	6.727582E-013	1.574276E-011	1	0.000000E+000
1	68.19960219	1.574276E-011	6.727582E-013	0	0.000000E+000
1	68.20189777	6.727582E-013	1.574276E-011	1	0.000000E+000
1	68.20474066	1.574276E-011	6.727582E-013	0	0.000000E+000
1	68.20481987	6.727582E-013	1.574276E-011	1	0.000000E+000
1	68.20727912	1.574276E-011	6.727582E-013	0	0.000000E+000
1	68.20747031	6.727582E-013	1.574276E-011	1	0.000000E+000
1	68.21558907	1.574276E-011	6.727582E-013	0	0.000000E+000
1	68.21574267	6.727582E-013	1.574276E-011	1	0.000000E+000
1	68.21729189	1.574276E-011	6.727582E-013	0	0.000000E+000
1	68.21796842	6.727582E-013	1.574276E-011	1	0.000000E+000
1	68.21890101	1.574276E-011	6.727582E-013	0	0.000000E+000
1	68.21898147	6.727582E-013	1.574276E-011	1	0.000000E+000
1	68.22149714	1.574276E-011	6.727582E-013	0	0.000000E+000
1	68.22200719	6.727582E-013	1.574276E-011	1	0.000000E+000
1	68.22897851	1.574276E-011	6.727582E-013	0	0.000000E+000
1	68.28931127	6.727582E-013	1.574276E-011	1	0.000000E+000
1	68.30257971	1.574276E-011	6.727582E-013	0	0.000000E+000
1	68.30270177	6.727582E-013	1.574276E-011	1	0.000000E+000
1	68.30831240	1.574276E-011	6.727582E-013	0	0.000000E+000
1	68.30837671	6.727582E-013	1.574276E-011	1	0.000000E+000
1	68.31505894	1.574276E-011	6.727582E-013	0	0.000000E+000
1	68.31571547	6.727582E-013	1.574276E-011	1	0.000000E+000
1	68.31772450	1.574276E-011	6.727582E-013	0	0.000000E+000
1	68.31788113	6.727582E-013	1.574276E-011	1	0.000000E+000
1	68.32549753	1.574276E-011	6.727582E-013	0	0.000000E+000
1	68.32553609	6.727582E-013	1.574276E-011	1	0.000000E+000
1	68.33070671	1.574276E-011	6.727582E-013	0	0.000000E+000
1	68.33074554	6.727582E-013	1.574276E-011	1	0.000000E+000
1	68.33093835	1.574276E-011	6.727582E-013	0	0.000000E+000
1	68.33096131	6.727582E-013	1.574276E-011	1	0.000000E+000
1	68.33218363	1.574276E-011	6.727582E-013	0	0.000000E+000
1	68.33239408	6.727582E-013	1.574276E-011	1	0.000000E+000
1	68.33366674	1.574276E-011	6.727582E-013	0	0.000000E+000
1	68.73018386	6.727582E-013	1.574276E-011	1	0.000000E+000
1	68.73584728	1.574276E-011	6.727582E-013	0	0.000000E+000
1	68.73588221	6.727582E-013	1.574276E-011	1	0.000000E+000
1	68.73991807	1.574276E-011	6.727582E-013	0	0.000000E+000
1	68.74009306	6.727582E-013	1.574276E-011	1	0.000000E+000
1	68.74515584	1.574276E-011	6.727582E-013	0	0.000000E+000
1	68.74540326	6.727582E-013	1.574276E-011	1	0.000000E+000
1	68.76072454	1.574276E-011	6.727582E-013	0	0.000000E+000
1	68.76927333	6.727582E-013	1.574276E-011	1	0.000000E+000
1	68.77030067	1.574276E-011	6.727582E-013	0	0.000000E+000
1	68.77072653	6.727582E-013	1.574276E-011	1	0.000000E+000
1	68.77588098	1.574276E-011	6.727582E-013	0	0.000000E+000
1	68.77635017	6.727582E-013	1.574276E-011	1	0.000000E+000
1	68.77861523	1.574276E-011	6.727582E-013	0	0.000000E+000
1	68.77900772	6.727582E-013	1.574276E-011	1	0.000000E+000
1	68.78048122	1.574276E-011	6.727582E-013	0	0.000000E+000
1	69.36857638	6.727582E-013	1.574276E-011	1	0.000000E+000
1	69.37043047	1.574276E-011	6.727582E-013	0	0.000000E+000
1	69.37113488	6.727582E-013	1.574276E-011	1	0.000000E+000
1	69.37235713	1.574276E-011	6.727582E-013	0	0.000000E+000
1	69.37365746	6.727582E-013	1.574276E-011	1	0.000000E+000
1	69.37478514	1.574276E-011	6.727582E-013	0	0.000000E+000
1	69.37586132	6.727582E-013	1.574276E-011	1	0.000000E+000
1	69.37696294	1.574276E-011	6.727582E-013	0	0.000000E+000
1	69.37702247	6.727582E-013	1.574276E-011	1	0.000000E+000
1	69.37837461	1.574276E-011	6.727582E-013	0	0.000000E+000
1	69.37845715	6.727582E-013	1.574276E-011	1	0.000000E+000
1	69.38132896	1.574276E-011	6.727582E-013	0	0.000000E+000
1	69.38158548	6.727582E-013	1.574276E-011	1	0.000000E+000
1	69.39816559	1.574276E-011	6.727582E-013	0	0.000000E+000
1	69.39861855	6.727582E-013	1.574276E-011	1	0.000000E+000
1	69.40089691	1.574276E-011	6.727582E-013	0	0.000000E+000
1	69.40090101	6.727582E-013	1.574276E-011	1	0.000000E+000
1	69.40155959	1.574276E-011	6.727582E-013	0	0.000000E+000
1	69.40362644	6.727582E-013	1.574276E-011	1	0.000000E+000
1	69.40549810	1.574276E-011	6.727582E-013	0	0.000000E+000
1	69.40562582	6.727582E-013	1.574276E-011	1	0.000000E+000
1	69.41098773	1.574276E-011	6.727582E-013	0	0.000000E+000
1	69.41180877	6.727582E-013	1.574276E-011	1	0.000000E+000
1	69.41239417	1.574276E-011	6.727582E-013	0	0.000000E+000
1	69.41264651	6.727582E-013	1.574276E-011	1	0.000000E+000
1	69.41731851	1.574276E-011	6.727582E-013	0	0.000000E+000
1	69.53357969	6.727582E-013	1.574276E-011	1	0.000000E+000
1	69.54993525	1.574276E-011	6.727582E-013	0	0.000000E+000
1	69.54996214	6.727582E-013	1.574276E-011	1	0.000000E+000
1	69.55224209	1.574276E-011	6.727582E-013	0	0.000000E+000
1	69.55226609	6.727582E-013	1.574276E-011	1	0.000000E+000
1	69.55483165	1.574276E-011	6.727582E-013	0	0.000000E+000
1	69.55489798	6.727582E-013	1.574276E-011	1	0.000000E+000
1	69.56211742	1.574276E-011	6.727582E-013	0	0.000000E+000
1	69.56256907	6.727582E-013	1.574276E-011	1	0.000000E+000
1	69.56334258	1.574276E-011	6.727582E-013	0	0.000000E+000
1	71.34537197	6.727582E-013	1.574276E-011	1	0.000000E+000
1	71.34846721	1.574276E-011	6.727582E-013	0	0.000000E+000
1	71.34852927	6.727582E-013	1.574276E-011	1	0.000000E+000
1	71.34918621	1.574276E-011	6.727582E-013	0	0.000000E+000
1	71.34999558	6.727582E-013	1.574276E-011	1	0.000000E+000
1	71.35216634	1.574276E-011	6.727582E-013	0	0.000000E+000
1	71.35965413	6.727582E-013	1.574276E-011	1	0.000000E+000
1	71.36051240	1.574276E-011	6.727582E-013	0	0.000000E+000
1	71.36087555	6.727582E-013	1.574276E-011	1	0.000000E+000
1	71.36254103	1.574276E-011	6.727582E-013	0	0.000000E+000
1	71.36485619	6.727582E-013	1.574276E-011	1	0.000000E+000
1	71.37027502	1.574276E-011	6.727582E-013	0	0.000000E+000
1	71.37155138	6.727582E-013	1.574276E-011	1	0.000000E+000
1	71.37209742	1.574276E-011	6.727582E-013	0	0.000000E+000
1	71.38089282	6.727582E-013	1.574276E-011	1	0.000000E+000
1	71.38801571	1.574276E-011	6.727582E-013	0	0.000000E+000
1	71.38925086	6.727582E-013	1.574276E-011	1	0.000000E+000
1	71.39945921	1.574276E-011	6.727582E-013	0	0.000000E+000
1	71.47538716	6.727582E-013	1.574276E-011	1	0.000000E+000
1	71.48236296	1.574276E-011	6.727582E-013	0	0.000000E+000
1	71.48571306	6.727582E-013	1.574276E-011	1	0.000000E+000
1	71.48774437	1.574276E-011	6.727582E-013	0	0.000000E+000
1	71.49994636	6.727582E-013	1.574276E-011	1	0.000000E+000
1	71.50519401	1.574276E-011	6.727582E-013	0	0.000000E+000
1	71.50521651	6.727582E-013	1.574276E-011	1	0.000000E+000
1	71.51286303	1.574276E-011	6.727582E-013	0	0.000000E+000
1	71.51324258	6.727582E-013	1.574276E-011	1	0.000000E+000
1	71.51481391	1.574276E-011	6.727582E-013	0	0.000000E+000
1	71.51494406	6.727582E-013	1.574276E-011	1	0.000000E+000
1	71.51540717	1.574276E-011	6.727582E-013	0	0.000000E+000
1	71.51729699	6.727582E-013	1.574276E-011	1	0.000000E+000
1	71.52405456	1.574276E-011	6.727582E-013	0	0.000000E+000
1	72.71217412	6.727582E-013	1.574276E-011	1	0.000000E+000
1	72.72181528	1.574276E-011	6.727582E-013	0	0.000000E+000
1	72.72218089	6.727582E-013	1.574276E-011	1	0.000000E+000
1	72.72291297	1.574276E-011	6.727582E-013	0	0.000000E+000
1	72.72296547	6.727582E-013	1.574276E-011	1	0.000000E+000
1	72.72657654	1.574276E-011	6.727582E-013	0	0.000000E+000
1	72.72663338	6.727582E-013	1.574276E-011	1	0.000000E+000
1	72.72984050	1.574276E-011	6.727582E-013	0	0.000000E+000
1	72.72988689	6.727582E-013	1.574276E-011	1	0.000000E+000
1	72.73152247	1.574276E-011	6.727582E-013	0	0.000000E+000
1	72.85264039	6.727582E-013	1.574276E-011	1	0.000000E+000
1	72.85430327	1.574276E-011	6.727582E-013	0	0.000000E+000
1	72.85438199	6.727582E-013	1.574276E-011	1	0.000000E+000
1	72.85702732	1.574276E-011	6.727582E-013	0	0.000000E+000
1	74.20933323	6.727582E-013	1.574276E-011	1	0.000000E+000
1	74.20947569	1.574276E-011	6.727582E-013	0	0.000000E+000
1	74.20980442	6.727582E-013	1.574276E-011	1	0.000000E+000
1	74.22314824	1.574276E-011	6.727582E-013	0	0.000000E+000
1	74.22334461	6.727582E-013	1.574276E-011	1	0.000000E+000
1	74.22952236	1.574276E-011	6.727582E-013	0	0.000000E+000
1	74.56215681	6.727582E-013	1.574276E-011	1	0.000000E+000
1	74.56333186	1.574276E-011	6.727582E-013	0	0.000000E+000
1	74.56333343	6.727582E-013	1.574276E-011	1	0.000000E+000
1	74.56627370	1.574276E-011	6.727582E-013	0	0.000000E+000
1	74.63030187	6.727582E-013	1.574276E-011	1	0.000000E+000
1	74.63188933	1.574276E-011	6.727582E-013	0	0.000000E+000
1	74.68413962	6.727582E-013	1.574276E-011	1	0.000000E+000
1	74.68649314	1.574276E-011	6.727582E-013	0	0.000000E+000
1	74.68722492	6.727582E-013	1.574276E-011	1	0.000000E+000
1	74.68732816	1.574276E-011	6.727582E-013	0	0.000000E+000
1	74.68744875	6.727582E-013	1.574276E-011	1	0.000000E+000
1	74.68922538	1.574276E-011	6.727582E-013	0	0.000000E+000
1	74.68967399	6.727582E-013	1.574276E-011	1	0.000000E+000
1	74.69324020	1.574276E-011	6.727582E-013	0	0.000000E+000
1	74.69380533	6.727582E-013	1.574276E-011	1	0.000000E+000
1	74.69751631	1.574276E-011	6.727582E-013	0	0.000000E+000
1	74.69755673	6.727582E-013	1.574276E-011	1	0.000000E+000
1	74.69766874	1.574276E-011	6.727582E-013	0	0.000000E+000
1	74.69910164	6.727582E-013	1.574276E-011	1	0.000000E+000
1	74.70046397	1.574276E-011	6.727582E-013	0	0.000000E+000
1	74.70048363	6.727582E-013	1.574276E-011	1	0.000000E+000
1	74.70178800	1.574276E-011	6.727582E-013	0	0.000000E+000
1	74.70186320	6.727582E-013	1.574276E-011	1	0.000000E+000
1	74.70458821	1.574276E-011	6.727582E-013	0	0.000000E+000
1	74.70520499	6.727582E-013	1.574276E-011	1	0.000000E+000
1	74.70526900	1.574276E-011	6.727582E-013	0	0.000000E+000
1	74.70562324	6.727582E-013	1.574276E-011	1	0.000000E+000
1	74.71096921	1.574276E-011	6.727582E-013	0	0.000000E+000
1	74.71114606	6.727582E-013	1.574276E-011	1	0.000000E+000
1	74.71633188	1.574276E-011	6.727582E-013	0	0.000000E+000
1	74.71651256	6.727582E-013	1.574276E-011	1	0.000000E+000
1	74.72621503	1.574276E-011	6.727582E-013	0	0.000000E+000
1	74.74583660	6.727582E-013	1.574276E-011	1	0.000000E+000
1	74.74672450	1.574276E-011	6.727582E-013	0	0.000000E+000
1	74.74693873	6.727582E-013	1.574276E-011	1	0.000000E+000
1	74.74879723	1.574276E-011	6.727582E-013	0	0.000000E+000
1	74.74933979	6.727582E-013	1.574276E-011	1	0.000000E+000
1	74.75135948	1.574276E-011	6.727582E-013	0	0.000000E+000
1	74.75204718	6.727582E-013	1.574276E-011	1	0.000000E+000
1	74.75288741	1.574276E-011	6.727582E-013	0	0.000000E+000
1	74.86850184	6.727582E-013	1.574276E-011	1	0.000000E+000
1	74.87574721	1.574276E-011	6.727582E-013	0	0.000000E+000
1	74.87606332	6.727582E-013	1.574276E-011	1	0.000000E+000
1	74.87942915	1.574276E-011	6.727582E-013	0	0.000000E+000
1	74.87967951	6.727582E-013	1.574276E-011	1	0.000000E+000
1	74.87975306	1.574276E-011	6.727582E-013	0	0.000000E+000
1	74.89282327	6.727582E-013	1.574276E-011	1	0.000000E+000
1	74.89289731	1.574276E-011	6.727582E-013	0	0.000000E+000
1	74.89291504	6.727582E-013	1.574276E-011	1	0.000000E+000
1	74.89398599	1.574276E-011	6.727582E-013	0	0.000000E+000
1	74.91008594	6.727582E-013	1.574276E-011	1	0.000000E+000
1	74.92913100	1.574276E-011	6.727582E-013	0	0.000000E+000
1	74.92948598	6.727582E-013	1.574276E-011	1	0.000000E+000
1	74.93007924	1.574276E-011	6.727582E-013	0	0.000000E+000
1	74.94043897	6.727582E-013	1.574276E-011	1	0.000000E+000
1	74.94328464	1.574276E-011	6.727582E-013	0	0.000000E+000
1	74.95472357	6.727582E-013	1.574276E-011	1	0.000000E+000
1	74.95528025	1.574276E-011	6.727582E-013	0	0.000000E+000
1	75.04857551	6.727582E-013	1.574276E-011	1	0.000000E+000
1	75.05238143	1.574276E-011	6.727582E-013	0	0.000000E+000
1	75.05327863	6.727582E-013	1.574276E-011	1	0.000000E+000
1	75.05793726	1.574276E-011	6.727582E-013	0	0.000000E+000
1	75.43904903	6.727582E-013	1.574276E-011	1	0.000000E+000
1	75.44461327	1.574276E-011	6.727582E-013	0	0.000000E+000
1	75.44520727	6.727582E-013	1.574276E-011	1	0.000000E+000
1	75.45037973	1.574276E-011	6.727582E-013	0	0.000000E+000
1	75.45151011	6.727582E-013	1.574276E-011	1	0.000000E+000
1	75.45352421	1.574276E-011	6.727582E-013	0	0.000000E+000
1	75.45375263	6.727582E-013	1.574276E-011	1	0.000000E+000
1	75.45623517	1.574276E-011	6.727582E-013	0	0.000000E+000
1	75.45994944	6.727582E-013	1.574276E-011	1	0.000000E+000
1	75.46615661	1.574276E-011	6.727582E-013	0	0.000000E+000
1	75.46653344	6.727582E-013	1.574276E-011	1	0.000000E+000
1	75.47600723	1.574276E-011	6.727582E-013	0	0.000000E+000
1	75.47630690	6.727582E-013	1.574276E-011	1	0.000000E+000
1	75.48621302	1.574276E-011	6.727582E-013	0	0.000000E+000
1	75.48705908	6.727582E-013	1.574276E-011	1	0.000000E+000
1	75.49229767	1.574276E-011	6.727582E-013	0	0.000000E+000
1	75.49264583	6.727582E-013	1.574276E-011	1	0.000000E+000
1	75.49304484	1.574276E-011	6.727582E-013	0	0.000000E+000
1	76.41336013	6.727582E-013	1.574276E-011	1	0.000000E+000
1	76.41398155	1.574276E-011	6.727582E-013	0	0.000000E+000
1	76.41449822	6.727582E-013	1.574276E-011	1	0.000000E+000
1	76.41727098	1.574276E-011	6.727582E-013	0	0.000000E+000
1	76.41732443	6.727582E-013	1.574276E-011	1	0.000000E+000
1	76.41898253	1.574276E-011	6.727582E-013	0	0.000000E+000
1	76.41947474	6.727582E-013	1.574276E-011	1	0.000000E+000
1	76.41973341	1.574276E-011	6.727582E-013	0	0.000000E+000
1	76.41973901	6.727582E-013	1.574276E-011	1	0.000000E+000
1	76.42064081	1.574276E-011	6.727582E-013	0	0.000000E+000
1	76.46432204	6.727582E-013	1.574276E-011	1	0.000000E+000
1	76.46497650	1.574276E-011	6.727582E-013	0	0.000000E+000
1	76.46501672	6.727582E-013	1.574276E-011	1	0.000000E+000
1	76.46507223	1.574276E-011	6.727582E-013	0	0.000000E+000
1	76.46561037	6.727582E-013	1.574276E-011	1	0.000000E+000
1	76.47224065	1.574276E-011	6.727582E-013	0	0.000000E+000
1	76.47248750	6.727582E-013	1.574276E-011	1	0.000000E+000
1	76.47303827	1.574276E-011	6.727582E-013	0	0.000000E+000
1	76.47307707	6.727582E-013	1.574276E-011	1	0.000000E+000
1	76.47426983	1.574276E-011	6.727582E-013	0	0.000000E+000
1	76.47432059	6.727582E-013	1.574276E-011	1	0.000000E+000
1	76.47720367	1.574276E-011	6.727582E-013	0	0.000000E+000
1	76.47734388	6.727582E-013	1.574276E-011	1	0.000000E+000
1	76.48154536	1.574276E-011	6.727582E-013	0	0.000000E+000
1	76.48255044	6.727582E-013	1.574276E-011	1	0.000000E+000
1	76.48365149	1.574276E-011	6.727582E-013	0	0.000000E+000
1	76.48612791	6.727582E-013	1.574276E-011	1	0.000000E+000
1	76.48957412	1.574276E-011	6.727582E-013	0	0.000000E+000
1	76.48987011	6.727582E-013	1.574276E-011	1	0.000000E+000
1	76.49073006	1.574276E-011	6.727582E-013	0	0.000000E+000
1	76.52203297	6.727582E-013	1.574276E-011	1	0.000000E+000
1	76.52259098	1.574276E-011	6.727582E-013	0	0.000000E+000
1	76.52265574	6.727582E-013	1.574276E-011	1	0.000000E+000
1	76.53055673	1.574276E-011	6.727582E-013	0	0.000000E+000
1	76.53065004	6.727582E-013	1.574276E-011	1	0.000000E+000
1	76.53450142	1.574276E-011	6.727582E-013	0	0.000000E+000
1	76.53456003	6.727582E-013	1.574276E-011	1	0.000000E+000
1	76.54042183	1.574276E-011	6.727582E-013	0	0.000000E+000
1	76.54045290	6.727582E-013	1.574276E-011	1	0.000000E+000
1	76.54332115	1.574276E-011	6.727582E-013	0	0.000000E+000
1	76.58792181	6.727582E-013	1.574276E-011	1	0.000000E+000
1	76.60077024	1.574276E-011	6.727582E-013	0	0.000000E+000
1	76.60091232	6.727582E-013	1.574276E-011	1	0.000000E+000
1	76.61298638	1.574276E-011	6.727582E-013	0	0.000000E+000
1	76.61308641	6.727582E-013	1.574276E-011	1	0.000000E+000
1	76.62329454	1.574276E-011	6.727582E-013	0	0.000000E+000
1	76.62380154	6.727582E-013	1.574276E-011	1	0.000000E+000
1	76.62766749	1.574276E-011	6.727582E-013	0	0.000000E+000
1	76.62835429	6.727582E-013	1.574276E-011	1	0.000000E+000
1	76.63083070	1.574276E-011	6.727582E-013	0	0.000000E+000
1	76.63116311	6.727582E-013	1.574276E-011	1	0.000000E+000
1	76.63136218	1.574276E-011	6.727582E-013	0	0.000000E+000
1	76.63222351	6.727582E-013	1.574276E-011	1	0.000000E+000
1	76.63246224	1.574276E-011	6.727582E-013	0	0.000000E+000
1	76.63271084	6.727582E-013	1.574276E-011	1	0.000000E+000
1	76.63761589	1.574276E-011	6.727582E-013	0	0.000000E+000
1	76.63766498	6.727582E-013	1.574276E-011	1	0.000000E+000
1	76.64604147	1.574276E-011	6.727582E-013	0	0.000000E+000
1	76.64928110	6.727582E-013	1.574276E-011	1	0.000000E+000
1	76.65082858	1.574276E-011	6.727582E-013	0	0.000000E+000
1	76.65109832	6.727582E-013	1.574276E-011	1	0.000000E+000
1	76.65922958	1.574276E-011	6.727582E-013	0	0.000000E+000
1	77.01372620	6.727582E-013	1.574276E-011	1	0.000000E+000
1	77.02869852	1.574276E-011	6.727582E-013	0	0.000000E+000
1	77.02871623	6.727582E-013	1.574276E-011	1	0.000000E+000
1	77.03163064	1.574276E-011	6.727582E-013	0	0.000000E+000
1	77.03201133	6.727582E-013	1.574276E-011	1	0.000000E+000
1	77.03385949	1.574276E-011	6.727582E-013	0	0.000000E+000
1	77.05898908	6.727582E-013	1.574276E-011	1	0.000000E+000
1	77.07153710	1.574276E-011	6.727582E-013	0	0.000000E+000
1	77.07156676	6.727582E-013	1.574276E-011	1	0.000000E+000
1	77.07525972	1.574276E-011	6.727582E-013	0	0.000000E+000
1	77.15080166	6.727582E-013	1.574276E-011	1	0.000000E+000
1	77.15316332	1.574276E-011	6.727582E-013	0	0.000000E+000
1	77.16068183	6.727582E-013	1.574276E-011	1	0.000000E+000
1	77.16880813	1.574276E-011	6.727582E-013	0	0.000000E+000
1	77.18401433	6.727582E-013	1.574276E-011	1	0.000000E+000
1	77.18549311	1.574276E-011	6.727582E-013	0	0.000000E+000
1	77.18687084	6.727582E-013	1.574276E-011	1	0.000000E+000
1	77.18711114	1.574276E-011	6.727582E-013	0	0.000000E+000
1	77.18788023	6.727582E-013	1.574276E-011	1	0.000000E+000
1	77.19633820	1.574276E-011	6.727582E-013	0	0.000000E+000
1	77.19639559	6.727582E-013	1.574276E-011	1	0.000000E+000
1	77.19771356	1.574276E-011	6.727582E-013	0	0.000000E+000
1	77.19775059	6.727582E-013	1.574276E-011	1	0.000000E+000
1	77.20150226	1.574276E-011	6.727582E-013	0	0.000000E+000
1	77.20195204	6.727582E-013	1.574276E-011	1	0.000000E+000
1	77.20544901	1.574276E-011	6.727582E-013	0	0.000000E+000
1	77.20677594	6.727582E-013	1.574276E-011	1	0.000000E+000
1	77.20889644	1.574276E-011	6.727582E-013	0	0.000000E+000
1	77.20909541	6.727582E-013	1.574276E-011	1	0.000000E+000
1	77.21028473	1.574276E-011	6.727582E-013	0	0.000000E+000
1	77.21046056	6.727582E-013	1.574276E-011	1	0.000000E+000
1	77.21614876	1.574276E-011	6.727582E-013	0	0.000000E+000
1	77.21618190	6.727582E-013	1.574276E-011	1	0.000000E+000
1	77.21818090	1.574276E-011	6.727582E-013	0	0.000000E+000
1	77.21934855	6.727582E-013	1.574276E-011	1	0.000000E+000
1	77.21966629	1.574276E-011	6.727582E-013	0	0.000000E+000
1	77.28861589	6.727582E-013	1.574276E-011	1	0.000000E+000
1	77.29525423	1.574276E-011	6.727582E-013	0	0.000000E+000
1	77.33904739	6.727582E-013	1.574276E-011	1	0.000000E+000
1	77.33929665	1.574276E-011	6.727582E-013	0	0.000000E+000
1	77.36309613	6.727582E-013	1.574276E-011	1	0.000000E+000
1	77.37378459	1.574276E-011	6.727582E-013	0	0.000000E+000
1	77.37446616	6.727582E-013	1.574276E-011	1	0.000000E+000
1	77.39439303	1.574276E-011	6.727582E-013	0	0.000000E+000
1	77.39442647	6.727582E-013	1.574276E-011	1	0.000000E+000
1	77.39618274	1.574276E-011	6.727582E-013	0	0.000000E+000
1	77.39720565	6.727582E-013	1.574276E-011	1	0.000000E+000
1	77.39818584	1.574276E-011	6.727582E-013	0	0.000000E+000
1	77.42434438	6.727582E-013	1.574276E-011	1	0.000000E+000
1	77.42706368	1.574276E-011	6.727582E-013	0	0.000000E+000
1	77.72754995	6.727582E-013	1.574276E-011	1	0.000000E+000
1	77.75153118	1.574276E-011	6.727582E-013	0	0.000000E+000
1	77.75158998	6.727582E-013	1.574276E-011	1	0.000000E+000
1	77.75773428	1.574276E-011	6.727582E-013	0	0.000000E+000
1	77.75881643	6.727582E-013	1.574276E-011	1	0.000000E+000
1	77.76161310	1.574276E-011	6.727582E-013	0	0.000000E+000
1	77.76165306	6.727582E-013	1.574276E-011	1	0.000000E+000
1	77.76271578	1.574276E-011	6.727582E-013	0	0.000000E+000
1	77.76353350	6.727582E-013	1.574276E-011	1	0.000000E+000
1	77.77245872	1.574276E-011	6.727582E-013	0	0.000000E+000
1	77.77278987	6.727582E-013	1.574276E-011	1	0.000000E+000
1	77.77416676	1.574276E-011	6.727582E-013	0	0.000000E+000
1	77.77515940	6.727582E-013	1.574276E-011	1	0.000000E+000
1	77.77856100	1.574276E-011	6.727582E-013	0	0.000000E+000
1	77.77874775	6.727582E-013	1.574276E-011	1	0.000000E+000
1	77.77906563	1.574276E-011	6.727582E-013	0	0.000000E+000
1	77.79796219	6.727582E-013	1.574276E-011	1	0.000000E+000
1	77.79895192	1.574276E-011	6.727582E-013	0	0.000000E+000
1	77.80024177	6.727582E-013	1.574276E-011	1	0.000000E+000
1	77.80893477	1.574276E-011	6.727582E-013	0	0.000000E+000
1	77.81382666	6.727582E-013	1.574276E-011	1	0.000000E+000
1	77.82106321	1.574276E-011	6.727582E-013	0	0.000000E+000
1	77.82116886	6.727582E-013	1.574276E-011	1	0.000000E+000
1	77.82507639	1.574276E-011	6.727582E-013	0	0.000000E+000
1	77.82608170	6.727582E-013	1.574276E-011	1	0.000000E+000
1	77.82901389	1.574276E-011	6.727582E-013	0	0.000000E+000
1	77.82920769	6.727582E-013	1.574276E-011	1	0.000000E+000
1	77.83122242	1.574276E-011	6.727582E-013	0	0.000000E+000
1	77.83332654	6.727582E-013	1.574276E-011	1	0.000000E+000
1	77.83755232	1.574276E-011	6.727582E-013	0	0.000000E+000
1	77.83759089	6.727582E-013	1.574276E-011	1	0.000000E+000
1	77.84297736	1.574276E-011	6.727582E-013	0	0.000000E+000
1	77.84332093	6.727582E-013	1.574276E-011	1	0.000000E+000
1	77.84629452	1.574276E-011	6.727582E-013	0	0.000000E+000
1	77.84645937	6.727582E-013	1.574276E-011	1	0.000000E+000
1	77.84944865	1.574276E-011	6.727582E-013	0	0.000000E+000
1	77.85111653	6.727582E-013	1.574276E-011	1	0.000000E+000
1	77.85222656	1.574276E-011	6.727582E-013	0	0.000000E+000
1	77.85230739	6.727582E-013	1.574276E-011	1	0.000000E+000
1	77.85466818	1.574276E-011	6.727582E-013	0	0.000000E+000
1	77.85513442	6.727582E-013	1.574276E-011	1	0.000000E+000
1	77.86549545	1.574276E-011	6.727582E-013	0	0.000000E+000
1	77.86572645	6.727582E-013	1.574276E-011	1	0.000000E+000
1	77.86958250	1.574276E-011	6.727582E-013	0	0.000000E+000
1	77.87044083	6.727582E-013	1.574276E-011	1	0.000000E+000
1	77.87087172	1.574276E-011	6.727582E-013	0	0.000000E+000
1	77.87129020	6.727582E-013	1.574276E-011	1	0.000000E+000
1	77.87577121	1.574276E-011	6.727582E-013	0	0.000000E+000
1	77.88055520	6.727582E-013	1.574276E-011	1	0.000000E+000
1	77.89702231	1.574276E-011	6.727582E-013	0	0.000000E+000
1	77.89702655	6.727582E-013	1.574276E-011	1	0.000000E+000
1	77.89744245	1.574276E-011	6.727582E-013	0	0.000000E+000
1	77.98344751	6.727582E-013	1.574276E-011	1	0.000000E+000
1	77.98856415	1.574276E-011	6.727582E-013	0	0.000000E+000
1	77.98948484	6.727582E-013	1.574276E-011	1	0.000000E+000
1	77.98984803	1.574276E-011	6.727582E-013	0	0.000000E+000
1	77.98988338	6.727582E-013	1.574276E-011	1	0.000000E+000
1	77.99255780	1.574276E-011	6.727582E-013	0	0.000000E+000
1	77.99414318	6.727582E-013	1.574276E-011	1	0.000000E+000
1	77.99776899	1.574276E-011	6.727582E-013	0	0.000000E+000
1	78.03121906	6.727582E-013	1.574276E-011	1	0.000000E+000
1	78.03648173	1.574276E-011	6.727582E-013	0	0.000000E+000
1	78.03653420	6.727582E-013	1.574276E-011	1	0.000000E+000
1	78.04158074	1.574276E-011	6.727582E-013	0	0.000000E+000
1	78.04202885	6.727582E-013	1.574276E-011	1	0.000000E+000
1	78.04351671	1.574276E-011	6.727582E-013	0	0.000000E+000
1	78.04441389	6.727582E-013	1.574276E-011	1	0.000000E+000
1	78.05129221	1.574276E-011	6.727582E-013	0	0.000000E+000
1	78.08807355	6.727582E-013	1.574276E-011	1	0.000000E+000
1	78.09044419	1.574276E-011	6.727582E-013	0	0.000000E+000
1	78.09048936	6.727582E-013	1.574276E-011	1	0.000000E+000
1	78.09473153	1.574276E-011	6.727582E-013	0	0.000000E+000
1	78.09593965	6.727582E-013	1.574276E-011	1	0.000000E+000
1	78.09838094	1.574276E-011	6.727582E-013	0	0.000000E+000
1	78.09855679	6.727582E-013	1.574276E-011	1	0.000000E+000
1	78.09877807	1.574276E-011	6.727582E-013	0	0.000000E+000
1	78.15474807	6.727582E-013	1.574276E-011	1	0.000000E+000
1	78.16082617	1.574276E-011	6.727582E-013	0	0.000000E+000
1	78.16107365	6.727582E-013	1.574276E-011	1	0.000000E+000
1	78.16113244	1.574276E-011	6.727582E-013	0	0.000000E+000
1	78.16118573	6.727582E-013	1.574276E-011	1	0.000000E+000
1	78.17397763	1.574276E-011	6.727582E-013	0	0.000000E+000
1	78.17422297	6.727582E-013	1.574276E-011	1	0.000000E+000
1	78.17614595	1.574276E-011	6.727582E-013	0	0.000000E+000
1	78.17625370	6.727582E-013	1.574276E-011	1	0.000000E+000
1	78.17629896	1.574276E-011	6.727582E-013	0	0.000000E+000
1	78.34879719	6.727582E-013	1.574276E-011	1	0.000000E+000
1	78.36091379	1.574276E-011	6.727582E-013	0	0.000000E+000
1	78.36194128	6.727582E-013	1.574276E-011	1	0.000000E+000
1	78.36678625	1.574276E-011	6.727582E-013	0	0.000000E+000
1	78.36806755	6.727582E-013	1.574276E-011	1	0.000000E+000
1	78.38377896	1.574276E-011	6.727582E-013	0	0.000000E+000
1	78.38416140	6.727582E-013	1.574276E-011	1	0.000000E+000
1	78.38478861	1.574276E-011	6.727582E-013	0	0.000000E+000
1	78.38498274	6.727582E-013	1.574276E-011	1	0.000000E+000
1	78.39832024	1.574276E-011	6.727582E-013	0	0.000000E+000
1	78.39877263	6.727582E-013	1.574276E-011	1	0.000000E+000
1	78.40290314	1.574276E-011	6.727582E-013	0	0.000000E+000
1	78.40517783	6.727582E-013	1.574276E-011	1	0.000000E+000
1	78.40621921	1.574276E-011	6.727582E-013	0	0.000000E+000
1	78.40750933	6.727582E-013	1.574276E-011	1	0.000000E+000
1	78.40783531	1.574276E-011	6.727582E-013	0	0.000000E+000
1	78.40793867	6.727582E-013	1.574276E-011	1	0.000000E+000
1	78.41177339	1.574276E-011	6.727582E-013	0	0.000000E+000
1	78.41200495	6.727582E-013	1.574276E-011	1	0.000000E+000
1	78.41262409	1.574276E-011	6.727582E-013	0	0.000000E+000
1	78.41348868	6.727582E-013	1.574276E-011	1	0.000000E+000
1	78.42067390	1.574276E-011	6.727582E-013	0	0.000000E+000
1	83.65579338	7.629746E-013	1.583297E-011	1	0.000000E+000
1	83.66014517	1.583297E-011	7.629746E-013	0	0.000000E+000
1	83.66117660	7.629746E-013	1.583297E-011	1	0.000000E+000
1	83.67093978	1.583297E-011	7.629746E-013	0	0.000000E+000
1	83.67121571	7.629746E-013	1.583297E-011	1	0.000000E+000
1	83.67374311	1.583297E-011	7.629746E-013	0	0.000000E+000
1	83.67383595	7.629746E-013	1.583297E-011	1	0.000000E+000
1	83.68476457	1.583297E-011	7.629746E-013	0	0.000000E+000
1	83.68491904	7.629746E-013	1.583297E-011	1	0.000000E+000
1	83.68578400	1.583297E-011	7.629746E-013	0	0.000000E+000
1	83.68602662	7.629746E-013	1.583297E-011	1	0.000000E+000
1	83.68927034	1.583297E-011	7.629746E-013	0	0.000000E+000
1	83.69043541	7.629746E-013	1.583297E-011	1	0.000000E+000
1	83.69048185	1.583297E-011	7.629746E-013	0	0.000000E+000
1	83.69051729	7.629746E-013	1.583297E-011	1	0.000000E+000
1	83.69069964	1.583297E-011	7.629746E-013	0	0.000000E+000
1	83.69096836	7.629746E-013	1.583297E-011	1	0.000000E+000
1	83.71253415	1.583297E-011	7.629746E-013	0	0.000000E+000
1	83.71265677	7.629746E-013	1.583297E-011	1	0.000000E+000
1	83.71349412	1.583297E-011	7.629746E-013	0	0.000000E+000
1	84.08494169	7.629746E-013	1.583297E-011	1	0.000000E+000
1	84.08621563	1.583297E-011	7.629746E-013	0	0.000000E+000
1	84.08637867	7.629746E-013	1.583297E-011	1	0.000000E+000
1	84.09143462	1.583297E-011	7.629746E-013	0	0.000000E+000
1	84.09158480	7.629746E-013	1.583297E-011	1	0.000000E+000
1	84.09811875	1.583297E-011	7.629746E-013	0	0.000000E+000
1	85.24123161	7.629746E-013	1.583297E-011	1	0.000000E+000
1	85.24589557	1.583297E-011	7.629746E-013	0	0.000000E+000
1	85.24646528	7.629746E-013	1.583297E-011	1	0.000000E+000
1	85.25213534	1.583297E-011	7.629746E-013	0	0.000000E+000
1	85.25366308	7.629746E-013	1.583297E-011	1	0.000000E+000
1	85.25409444	1.583297E-011	7.629746E-013	0	0.000000E+000
1	85.25413590	7.629746E-013	1.583297E-011	1	0.000000E+000
1	85.25590160	1.583297E-011	7.629746E-013	0	0.000000E+000
1	85.25619481	7.629746E-013	1.583297E-011	1	0.000000E+000
1	85.26013603	1.583297E-011	7.629746E-013	0	0.000000E+000
1	85.26285149	7.629746E-013	1.583297E-011	1	0.000000E+000
1	85.26367920	1.583297E-011	7.629746E-013	0	0.000000E+000
1	85.26466728	7.629746E-013	1.583297E-011	1	0.000000E+000
1	85.26726466	1.583297E-011	7.629746E-013	0	0.000000E+000
1	85.26813428	7.629746E-013	1.583297E-011	1	0.000000E+000
1	85.27063375	1.583297E-011	7.629746E-013	0	0.000000E+000
1	85.28094641	7.629746E-013	1.583297E-011	1	0.000000E+000
1	85.28706540	1.583297E-011	7.629746E-013	0	0.000000E+000
1	85.28806846	7.629746E-013	1.583297E-011	1	0.000000E+000
1	85.28874075	1.583297E-011	7.629746E-013	0	0.000000E+000
1	85.37433068	7.629746E-013	1.583297E-011	1	0.000000E+000
1	85.38279328	1.583297E-011	7.629746E-013	0	0.000000E+000
1	85.38290174	7.629746E-013	1.583297E-011	1	0.000000E+000
1	85.38295326	1.583297E-011	7.629746E-013	0	0.000000E+000
1	85.39753050	7.629746E-013	1.583297E-011	1	0.000000E+000
1	85.40597574	1.583297E-011	7.629746E-013	0	0.000000E+000
1	85.40997454	7.629746E-013	1.583297E-011	1	0.000000E+000
1	85.41186126	1.583297E-011	7.629746E-013	0	0.000000E+000
1	85.41226918	7.629746E-013	1.583297E-011	1	0.000000E+000
1	85.41238102	1.583297E-011	7.629746E-013	0	0.000000E+000
1	85.41281084	7.629746E-013	1.583297E-011	1	0.000000E+000
1	85.41717983	1.583297E-011	7.629746E-013	0	0.000000E+000
1	85.41739621	7.629746E-013	1.583297E-011	1	0.000000E+000
1	85.42001700	1.583297E-011	7.629746E-013	0	0.000000E+000
1	85.42002553	7.629746E-013	1.583297E-011	1	0.000000E+000
1	85.42060528	1.583297E-011	7.629746E-013	0	0.000000E+000
1	85.42417621	7.629746E-013	1.583297E-011	1	0.000000E+000
1	85.43243682	1.583297E-011	7.629746E-013	0	0.000000E+000
1	85.43265536	7.629746E-013	1.583297E-011	1	0.000000E+000
1	85.43445821	1.583297E-011	7.629746E-013	0	0.000000E+000
1	85.43563178	7.629746E-013	1.583297E-011	1	0.000000E+000
1	85.44741327	1.583297E-011	7.629746E-013	0	0.000000E+000
1	85.48681031	7.629746E-013	1.583297E-011	1	0.000000E+000
1	85.48758615	1.583297E-011	7.629746E-013	0	0.000000E+000
1	85.64328203	7.629746E-013	1.583297E-011	1	0.000000E+000
1	85.64921790	1.583297E-011	7.629746E-013	0	0.000000E+000
1	85.64945852	7.629746E-013	1.583297E-011	1	0.000000E+000
1	85.65499869	1.583297E-011	7.629746E-013	0	0.000000E+000
1	85.65517087	7.629746E-013	1.583297E-011	1	0.000000E+000
1	85.65570139	1.583297E-011	7.629746E-013	0	0.000000E+000
1	85.65586255	7.629746E-013	1.583297E-011	1	0.000000E+000
1	85.65693600	1.583297E-011	7.629746E-013	0	0.000000E+000
1	85.65856067	7.629746E-013	1.583297E-011	1	0.000000E+000
1	85.65969507	1.583297E-011	7.629746E-013	0	0.000000E+000
1	85.65997425	7.629746E-013	1.583297E-011	1	0.000000E+000
1	85.66244191	1.583297E-011	7.629746E-013	0	0.000000E+000
1	85.72606477	7.629746E-013	1.583297E-011	1	0.000000E+000
1	85.72974198	1.583297E-011	7.629746E-013	0	0.000000E+000
1	85.73037760	7.629746E-013	1.583297E-011	1	0.000000E+000
1	85.73288878	1.583297E-011	7.629746E-013	0	0.000000E+000
1	85.73339815	7.629746E-013	1.583297E-011	1	0.000000E+000
1	85.73343417	1.583297E-011	7.629746E-013	0	0.000000E+000
1	85.73550327	7.629746E-013	1.583297E-011	1	0.000000E+000
1	85.73606368	1.583297E-011	7.629746E-013	0	0.000000E+000
1	85.73660706	7.629746E-013	1.583297E-011	1	0.000000E+000
1	85.74724788	1.583297E-011	7.629746E-013	0	0.000000E+000
1	85.74767975	7.629746E-013	1.583297E-011	1	0.000000E+000
1	85.75080060	1.583297E-011	7.629746E-013	0	0.000000E+000
1	85.82061080	7.629746E-013	1.583297E-011	1	0.000000E+000
1	85.82408063	1.583297E-011	7.629746E-013	0	0.000000E+000
1	85.82512937	7.629746E-013	1.583297E-011	1	0.000000E+000
1	85.82768576	1.583297E-011	7.629746E-013	0	0.000000E+000
1	85.88810827	7.629746E-013	1.583297E-011	1	0.000000E+000
1	85.89405386	1.583297E-011	7.629746E-013	0	0.000000E+000
1	85.89413851	7.629746E-013	1.583297E-011	1	0.000000E+000
1	85.89506478	1.583297E-011	7.629746E-013	0	0.000000E+000
1	85.89522832	7.629746E-013	1.583297E-011	1	0.000000E+000
1	85.89985505	1.583297E-011	7.629746E-013	0	0.000000E+000
1	85.89986979	7.629746E-013	1.583297E-011	1	0.000000E+000
1	85.90455672	1.583297E-011	7.629746E-013	0	0.000000E+000
1	85.90463190	7.629746E-013	1.583297E-011	1	0.000000E+000
1	85.91072599	1.583297E-011	7.629746E-013	0	0.000000E+000
1	85.91140934	7.629746E-013	1.583297E-011	1	0.000000E+000
1	85.91402839	1.583297E-011	7.629746E-013	0	0.000000E+000
1	85.99365846	7.629746E-013	1.583297E-011	1	0.000000E+000
1	85.99555379	1.583297E-011	7.629746E-013	0	0.000000E+000
1	85.99595891	7.629746E-013	1.583297E-011	1	0.000000E+000
1	85.99616551	1.583297E-011	7.629746E-013	0	0.000000E+000
1	86.31233808	7.629746E-013	1.583297E-011	1	0.000000E+000
1	86.31373704	1.583297E-011	7.629746E-013	0	0.000000E+000
1	86.31482189	7.629746E-013	1.583297E-011	1	0.000000E+000
1	86.31815059	1.583297E-011	7.629746E-013	0	0.000000E+000
1	86.31821637	7.629746E-013	1.583297E-011	1	0.000000E+000
1	86.32012619	1.583297E-011	7.629746E-013	0	0.000000E+000
1	86.35278853	7.629746E-013	1.583297E-011	1	0.000000E+000
1	86.35613385	1.583297E-011	7.629746E-013	0	0.000000E+000
1	86.35663035	7.629746E-013	1.583297E-011	1	0.000000E+000
1	86.35721139	1.583297E-011	7.629746E-013	0	0.000000E+000
1	86.35784654	7.629746E-013	1.583297E-011	1	0.000000E+000
1	86.36525820	1.583297E-011	7.629746E-013	0	0.000000E+000
1	86.36530487	7.629746E-013	1.583297E-011	1	0.000000E+000
1	86.36820297	1.583297E-011	7.629746E-013	0	0.000000E+000
1	86.36826823	7.629746E-013	1.583297E-011	1	0.000000E+000
1	86.37160496	1.583297E-011	7.629746E-013	0	0.000000E+000
1	86.37168675	7.629746E-013	1.583297E-011	1	0.000000E+000
1	86.38038003	1.583297E-011	7.629746E-013	0	0.000000E+000
1	86.38072320	7.629746E-013	1.583297E-011	1	0.000000E+000
1	86.38288265	1.583297E-011	7.629746E-013	0	0.000000E+000
1	86.38346828	7.629746E-013	1.583297E-011	1	0.000000E+000
1	86.39603312	1.583297E-011	7.629746E-013	0	0.000000E+000
1	86.39606113	7.629746E-013	1.583297E-011	1	0.000000E+000
1	86.39760019	1.583297E-011	7.629746E-013	0	0.000000E+000
1	86.39783653	7.629746E-013	1.583297E-011	1	0.000000E+000
1	86.39835858	1.583297E-011	7.629746E-013	0	0.000000E+000
1	86.39900331	7.629746E-013	1.583297E-011	1	0.000000E+000
1	86.40045713	1.583297E-011	7.629746E-013	0	0.000000E+000
1	86.40176767	7.629746E-013	1.583297E-011	1	0.000000E+000
1	86.40280137	1.583297E-011	7.629746E-013	0	0.000000E+000
1	86.40555543	7.629746E-013	1.583297E-011	1	0.000000E+000
1	86.40583720	1.583297E-011	7.629746E-013	0	0.000000E+000
1	86.40585174	7.629746E-013	1.583297E-011	1	0.000000E+000
1	86.42418127	1.583297E-011	7.629746E-013	0	0.000000E+000
1	86.42423551	7.629746E-013	1.583297E-011	1	0.000000E+000
1	86.42821646	1.583297E-011	7.629746E-013	0	0.000000E+000
1	86.42821854	7.629746E-013	1.583297E-011	1	0.000000E+000
1	86.43289882	1.583297E-011	7.629746E-013	0	0.000000E+000
1	86.43300069	7.629746E-013	1.583297E-011	1	0.000000E+000
1	86.43367746	1.583297E-011	7.629746E-013	0	0.000000E+000
1	87.02854290	7.629746E-013	1.583297E-011	1	0.000000E+000
1	87.03523783	1.583297E-011	7.629746E-013	0	0.000000E+000
1	87.03668054	7.629746E-013	1.583297E-011	1	0.000000E+000
1	87.04185452	1.583297E-011	7.629746E-013	0	0.000000E+000
1	87.13180212	7.629746E-013	1.583297E-011	1	0.000000E+000
1	87.13408231	1.583297E-011	7.629746E-013	0	0.000000E+000
1	87.13592939	7.629746E-013	1.583297E-011	1	0.000000E+000
1	87.14937685	1.583297E-011	7.629746E-013	0	0.000000E+000
1	87.14941613	7.629746E-013	1.583297E-011	1	0.000000E+000
1	87.14991754	1.583297E-011	7.629746E-013	0	0.000000E+000
1	87.34215459	7.629746E-013	1.583297E-011	1	0.000000E+000
1	87.34460459	1.583297E-011	7.629746E-013	0	0.000000E+000
1	87.34586254	7.629746E-013	1.583297E-011	1	0.000000E+000
1	87.34602482	1.583297E-011	7.629746E-013	0	0.000000E+000
1	87.34646573	7.629746E-013	1.583297E-011	1	0.000000E+000
1	87.35280575	1.583297E-011	7.629746E-013	0	0.000000E+000
1	87.38100157	7.629746E-013	1.583297E-011	1	0.000000E+000
1	87.38366754	1.583297E-011	7.629746E-013	0	0.000000E+000
1	87.38369250	7.629746E-013	1.583297E-011	1	0.000000E+000
1	87.38678266	1.583297E-011	7.629746E-013	0	0.000000E+000
1	87.39398782	7.629746E-013	1.583297E-011	1	0.000000E+000
1	87.39601092	1.583297E-011	7.629746E-013	0	0.000000E+000
1	87.39674066	7.629746E-013	1.583297E-011	1	0.000000E+000
1	87.39821570	1.583297E-011	7.629746E-013	0	0.000000E+000
1	87.40218835	7.629746E-013	1.583297E-011	1	0.000000E+000
1	87.40488151	1.583297E-011	7.629746E-013	0	0.000000E+000
1	87.41324517	7.629746E-013	1.583297E-011	1	0.000000E+000
1	87.42503446	1.583297E-011	7.629746E-013	0	0.000000E+000
1	87.42504670	7.629746E-013	1.583297E-011	1	0.000000E+000
1	87.42639699	1.583297E-011	7.629746E-013	0	0.000000E+000
1	87.42719662	7.629746E-013	1.583297E-011	1	0.000000E+000
1	87.42820474	1.583297E-011	7.629746E-013	0	0.000000E+000
1	87.42999099	7.629746E-013	1.583297E-011	1	0.000000E+000
1	87.43605031	1.583297E-011	7.629746E-013	0	0.000000E+000
1	87.50541959	7.629746E-013	1.583297E-011	1	0.000000E+000
1	87.51051707	1.583297E-011	7.629746E-013	0	0.000000E+000
1	87.58863665	7.629746E-013	1.583297E-011	1	0.000000E+000
1	87.58899139	1.583297E-011	7.629746E-013	0	0.000000E+000
1	87.58902401	7.629746E-013	1.583297E-011	1	0.000000E+000
1	87.59293738	1.583297E-011	7.629746E-013	0	0.000000E+000
1	87.59297786	7.629746E-013	1.583297E-011	1	0.000000E+000
1	87.60086172	1.583297E-011	7.629746E-013	0	0.000000E+000
1	87.60093918	7.629746E-013	1.583297E-011	1	0.000000E+000
1	87.60541885	1.583297E-011	7.629746E-013	0	0.000000E+000
1	87.67666430	7.629746E-013	1.583297E-011	1	0.000000E+000
1	87.67926928	1.583297E-011	7.629746E-013	0	0.000000E+000
1	87.77556261	7.629746E-013	1.583297E-011	1	0.000000E+000
1	87.77654568	1.583297E-011	7.629746E-013	0	0.000000E+000
1	87.78966056	7.629746E-013	1.583297E-011	1	0.000000E+000
1	87.79064299	1.583297E-011	7.629746E-013	0	0.000000E+000
1	87.79090463	7.629746E-013	1.583297E-011	1	0.000000E+000
1	87.79533696	1.583297E-011	7.629746E-013	0	0.000000E+000
1	87.79552878	7.629746E-013	1.583297E-011	1	0.000000E+000
1	87.81051360	1.583297E-011	7.629746E-013	0	0.000000E+000
1	87.81784145	7.629746E-013	1.583297E-011	1	0.000000E+000
1	87.81792250	1.583297E-011	7.629746E-013	0	0.000000E+000
1	87.87751935	7.629746E-013	1.583297E-011	1	0.000000E+000
1	87.88215044	1.583297E-011	7.629746E-013	0	0.000000E+000
1	87.88220514	7.629746E-013	1.583297E-011	1	0.000000E+000
1	87.88662049	1.583297E-011	7.629746E-013	0	0.000000E+000
1	87.88733562	7.629746E-013	1.583297E-011	1	0.000000E+000
1	87.88831628	1.583297E-011	7.629746E-013	0	0.000000E+000
1	88.10766644	7.629746E-013	1.583297E-011	1	0.000000E+000
1	88.11033261	1.583297E-011	7.629746E-013	0	0.000000E+000
1	88.11041693	7.629746E-013	1.583297E-011	1	0.000000E+000
1	88.11325874	1.583297E-011	7.629746E-013	0	0.000000E+000
1	88.12430357	7.629746E-013	1.583297E-011	1	0.000000E+000
1	88.12776528	1.583297E-011	7.629746E-013	0	0.000000E+000
1	88.12911286	7.629746E-013	1.583297E-011	1	0.000000E+000
1	88.12960911	1.583297E-011	7.629746E-013	0	0.000000E+000
1	88.12985723	7.629746E-013	1.583297E-011	1	0.000000E+000
1	88.13382898	1.583297E-011	7.629746E-013	0	0.000000E+000
1	88.13497674	7.629746E-013	1.583297E-011	1	0.000000E+000
1	88.13736564	1.583297E-011	7.629746E-013	0	0.000000E+000
1	88.13741914	7.629746E-013	1.583297E-011	1	0.000000E+000
1	88.14109377	1.583297E-011	7.629746E-013	0	0.000000E+000
1	88.14142117	7.629746E-013	1.583297E-011	1	0.000000E+000
1	88.14230813	1.583297E-011	7.629746E-013	0	0.000000E+000
1	88.14242410	7.629746E-013	1.583297E-011	1	0.000000E+000
1	88.14376555	1.583297E-011	7.629746E-013	0	0.000000E+000
1	88.14455164	7.629746E-013	1.583297E-011	1	0.000000E+000
1	88.14456630	1.583297E-011	7.629746E-013	0	0.000000E+000
1	88.14509665	7.629746E-013	1.583297E-011	1	0.000000E+000
1	88.15045476	1.583297E-011	7.629746E-013	0	0.000000E+000
1	88.15091766	7.629746E-013	1.583297E-011	1	0.000000E+000
1	88.15251189	1.583297E-011	7.629746E-013	0	0.000000E+000
1	88.15263415	7.629746E-013	1.583297E-011	1	0.000000E+000
1	88.15323658	1.583297E-011	7.629746E-013	0	0.000000E+000
1	88.99523881	6.153731E-013	1.568537E-011	1	0.000000E+000
1	88.99917161	1.568537E-011	6.153731E-013	0	0.000000E+000
1	88.99925776	6.153731E-013	1.568537E-011	1	0.000000E+000
1	89.00689256	1.568537E-011	6.153731E-013	0	0.000000E+000
1	89.00743977	6.153731E-013	1.568537E-011	1	0.000000E+000
1	89.01018625	1.568537E-011	6.153731E-013	0	0.000000E+000
1	89.01434630	6.153731E-013	1.568537E-011	1	0.000000E+000
1	89.01899435	1.568537E-011	6.153731E-013	0	0.000000E+000
1	89.01902075	6.153731E-013	1.568537E-011	1	0.000000E+000
1	89.02125240	1.568537E-011	6.153731E-013	0	0.000000E+000
1	89.07826747	6.153731E-013	1.568537E-011	1	0.000000E+000
1	89.08084136	1.568537E-011	6.153731E-013	0	0.000000E+000
1	89.08116614	6.153731E-013	1.568537E-011	1	0.000000E+000
1	89.08682829	1.568537E-011	6.153731E-013	0	0.000000E+000
1	89.08796946	6.153731E-013	1.568537E-011	1	0.000000E+000
1	89.09368012	1.568537E-011	6.153731E-013	0	0.000000E+000
1	89.09373962	6.153731E-013	1.568537E-011	1	0.000000E+000
1	89.09388868	1.568537E-011	6.153731E-013	0	0.000000E+000
1	89.09397584	6.153731E-013	1.568537E-011	1	0.000000E+000
1	89.10373612	1.568537E-011	6.153731E-013	0	0.000000E+000
1	89.10416790	6.153731E-013	1.568537E-011	1	0.000000E+000
1	89.10418368	1.568537E-011	6.153731E-013	0	0.000000E+000
1	89.10422835	6.153731E-013	1.568537E-011	1	0.000000E+000
1	89.10897167	1.568537E-011	6.153731E-013	0	0.000000E+000
1	89.10989295	6.153731E-013	1.568537E-011	1	0.000000E+000
1	89.11214525	1.568537E-011	6.153731E-013	0	0.000000E+000
1	89.11230781	6.153731E-013	1.568537E-011	1	0.000000E+000
1	89.11402757	1.568537E-011	6.153731E-013	0	0.000000E+000
1	89.40665002	6.153731E-013	1.568537E-011	1	0.000000E+000
1	89.40922840	1.568537E-011	6.153731E-013	0	0.000000E+000
1	89.40930006	6.153731E-013	1.568537E-011	1	0.000000E+000
1	89.41723594	1.568537E-011	6.153731E-013	0	0.000000E+000
1	89.41754009	6.153731E-013	1.568537E-011	1	0.000000E+000
1	89.42049005	1.568537E-011	6.153731E-013	0	0.000000E+000
1	89.42071692	6.153731E-013	1.568537E-011	1	0.000000E+000
1	89.42107464	1.568537E-011	6.153731E-013	0	0.000000E+000
1	89.42109060	6.153731E-013	1.568537E-011	1	0.000000E+000
1	89.42881859	1.568537E-011	6.153731E-013	0	0.000000E+000
1	89.42890242	6.153731E-013	1.568537E-011	1	0.000000E+000
1	89.43942281	1.568537E-011	6.153731E-013	0	0.000000E+000
1	89.43986403	6.153731E-013	1.568537E-011	1	0.000000E+000
1	89.44536947	1.568537E-011	6.153731E-013	0	0.000000E+000
1	89.45243989	6.153731E-013	1.568537E-011	1	0.000000E+000
1	89.46873225	1.568537E-011	6.153731E-013	0	0.000000E+000
1	89.46880546	6.153731E-013	1.568537E-011	1	0.000000E+000
1	89.46970128	1.568537E-011	6.153731E-013	0	0.000000E+000
1	89.46982027	6.153731E-013	1.568537E-011	1	0.000000E+000
1	89.47283211	1.568537E-011	6.153731E-013	0	0.000000E+000
1	89.47296404	6.153731E-013	1.568537E-011	1	0.000000E+000
1	89.47651430	1.568537E-011	6.153731E-013	0	0.000000E+000
1	89.47658179	6.153731E-013	1.568537E-011	1	0.000000E+000
1	89.47971202	1.568537E-011	6.153731E-013	0	0.000000E+000
1	89.48178246	6.153731E-013	1.568537E-011	1	0.000000E+000
1	89.48842761	1.568537E-011	6.153731E-013	0	0.000000E+000
1	89.48855863	6.153731E-013	1.568537E-011	1	0.000000E+000
1	89.48880275	1.568537E-011	6.153731E-013	0	0.000000E+000
1	89.48907386	6.153731E-013	1.568537E-011	1	0.000000E+000
1	89.49199568	1.568537E-011	6.153731E-013	0	0.000000E+000
1	89.49201194	6.153731E-013	1.568537E-011	1	0.000000E+000
1	89.49260742	1.568537E-011	6.153731E-013	0	0.000000E+000
1	89.49511409	6.153731E-013	1.568537E-011	1	0.000000E+000
1	89.50607679	1.568537E-011	6.153731E-013	0	0.000000E+000
1	89.50613746	6.153731E-013	1.568537E-011	1	0.000000E+000
1	89.50850706	1.568537E-011	6.153731E-013	0	0.000000E+000
1	89.50855000	6.153731E-013	1.568537E-011	1	0.000000E+000
1	89.51420079	1.568537E-011	6.153731E-013	0	0.000000E+000
1	89.52944452	6.153731E-013	1.568537E-011	1	0.000000E+000
1	89.53222210	1.568537E-011	6.153731E-013	0	0.000000E+000
1	89.53398830	6.153731E-013	1.568537E-011	1	0.000000E+000
1	89.53761950	1.568537E-011	6.153731E-013	0	0.000000E+000
1	89.64141387	6.153731E-013	1.568537E-011	1	0.000000E+000
1	89.64146198	1.568537E-011	6.153731E-013	0	0.000000E+000
1	89.64146873	6.153731E-013	1.568537E-011	1	0.000000E+000
1	89.64544948	1.568537E-011	6.153731E-013	0	0.000000E+000
1	89.64557341	6.153731E-013	1.568537E-011	1	0.000000E+000
1	89.64638521	1.568537E-011	6.153731E-013	0	0.000000E+000
1	89.64671707	6.153731E-013	1.568537E-011	1	0.000000E+000
1	89.64965800	1.568537E-011	6.153731E-013	0	0.000000E+000
1	89.67390203	6.153731E-013	1.568537E-011	1	0.000000E+000
1	89.67946275	1.568537E-011	6.153731E-013	0	0.000000E+000
1	89.68251630	6.153731E-013	1.568537E-011	1	0.000000E+000
1	89.68271384	1.568537E-011	6.153731E-013	0	0.000000E+000
1	91.64202302	6.153731E-013	1.568537E-011	1	0.000000E+000
1	91.64427156	1.568537E-011	6.153731E-013	0	0.000000E+000
1	91.64486548	6.153731E-013	1.568537E-011	1	0.000000E+000
1	91.65206083	1.568537E-011	6.153731E-013	0	0.000000E+000
1	91.65385128	6.153731E-013	1.568537E-011	1	0.000000E+000
1	91.65542152	1.568537E-011	6.153731E-013	0	0.000000E+000
1	91.65670343	6.153731E-013	1.568537E-011	1	0.000000E+000
1	91.65862183	1.568537E-011	6.153731E-013	0	0.000000E+000
1	91.65868032	6.153731E-013	1.568537E-011	1	0.000000E+000
1	91.66209779	1.568537E-011	6.153731E-013	0	0.000000E+000
1	91.71441208	6.153731E-013	1.568537E-011	1	0.000000E+000
1	91.71501848	1.568537E-011	6.153731E-013	0	0.000000E+000
1	91.77101569	6.153731E-013	1.568537E-011	1	0.000000E+000
1	91.77363249	1.568537E-011	6.153731E-013	0	0.000000E+000
1	91.86631574	6.153731E-013	1.568537E-011	1	0.000000E+000
1	91.86735215	1.568537E-011	6.153731E-013	0	0.000000E+000
1	91.86763111	6.153731E-013	1.568537E-011	1	0.000000E+000
1	91.87211420	1.568537E-011	6.153731E-013	0	0.000000E+000
1	91.87228781	6.153731E-013	1.568537E-011	1	0.000000E+000
1	91.87245701	1.568537E-011	6.153731E-013	0	0.000000E+000
1	91.87282954	6.153731E-013	1.568537E-011	1	0.000000E+000
1	91.87346728	1.568537E-011	6.153731E-013	0	0.000000E+000
1	91.87366893	6.153731E-013	1.568537E-011	1	0.000000E+000
1	91.88630284	1.568537E-011	6.153731E-013	0	0.000000E+000
1	91.88643593	6.153731E-013	1.568537E-011	1	0.000000E+000
1	91.88725139	1.568537E-011	6.153731E-013	0	0.000000E+000
1	91.88726838	6.153731E-013	1.568537E-011	1	0.000000E+000
1	91.88801469	1.568537E-011	6.153731E-013	0	0.000000E+000
1	91.88837154	6.153731E-013	1.568537E-011	1	0.000000E+000
1	91.88840469	1.568537E-011	6.153731E-013	0	0.000000E+000
1	91.89731004	6.153731E-013	1.568537E-011	1	0.000000E+000
1	91.89883568	1.568537E-011	6.153731E-013	0	0.000000E+000
1	91.89895838	6.153731E-013	1.568537E-011	1	0.000000E+000
1	91.90374473	1.568537E-011	6.153731E-013	0	0.000000E+000
1	91.90379295	6.153731E-013	1.568537E-011	1	0.000000E+000
1	91.90639505	1.568537E-011	6.153731E-013	0	0.000000E+000
1	91.90649223	6.153731E-013	1.568537E-011	1	0.000000E+000
1	91.92050364	1.568537E-011	6.153731E-013	0	0.000000E+000
1	92.11913503	6.153731E-013	1.568537E-011	1	0.000000E+000
1	92.11964270	1.568537E-011	6.153731E-013	0	0.000000E+000
1	92.12146656	6.153731E-013	1.568537E-011	1	0.000000E+000
1	92.12239468	1.568537E-011	6.153731E-013	0	0.000000E+000
1	92.12248485	6.153731E-013	1.568537E-011	1	0.000000E+000
1	92.12616090	1.568537E-011	6.153731E-013	0	0.000000E+000
1	92.12684129	6.153731E-013	1.568537E-011	1	0.000000E+000
1	92.12846509	1.568537E-011	6.153731E-013	0	0.000000E+000
1	92.13512803	6.153731E-013	1.568537E-011	1	0.000000E+000
1	92.13568752	1.568537E-011	6.153731E-013	0	0.000000E+000
1	92.13577364	6.153731E-013	1.568537E-011	1	0.000000E+000
1	92.13607631	1.568537E-011	6.153731E-013	0	0.000000E+000
1	92.13631075	6.153731E-013	1.568537E-011	1	0.000000E+000
1	92.13666082	1.568537E-011	6.153731E-013	0	0.000000E+000
1	92.13676565	6.153731E-013	1.568537E-011	1	0.000000E+000
1	92.13771509	1.568537E-011	6.153731E-013	0	0.000000E+000
1	92.48112236	6.153731E-013	1.568537E-011	1	0.000000E+000
1	92.48359666	1.568537E-011	6.153731E-013	0	0.000000E+000
1	92.48412006	6.153731E-013	1.568537E-011	1	0.000000E+000
1	92.48744193	1.568537E-011	6.153731E-013	0	0.000000E+000
1	92.48758594	6.153731E-013	1.568537E-011	1	0.000000E+000
1	92.48768068	1.568537E-011	6.153731E-013	0	0.000000E+000
1	92.48918039	6.153731E-013	1.568537E-011	1	0.000000E+000
1	92.48945275	1.568537E-011	6.153731E-013	0	0.000000E+000
1	92.49000162	6.153731E-013	1.568537E-011	1	0.000000E+000
1	92.49223431	1.568537E-011	6.153731E-013	0	0.000000E+000
1	92.75205172	6.153731E-013	1.568537E-011	1	0.000000E+000
1	92.75332628	1.568537E-011	6.153731E-013	0	0.000000E+000
1	92.75367095	6.153731E-013	1.568537E-011	1	0.000000E+000
1	92.75444071	1.568537E-011	6.153731E-013	0	0.000000E+000
1	92.75487814	6.153731E-013	1.568537E-011	1	0.000000E+000
1	92.75617764	1.568537E-011	6.153731E-013	0	0.000000E+000
1	92.75646268	6.153731E-013	1.568537E-011	1	0.000000E+000
1	92.75878453	1.568537E-011	6.153731E-013	0	0.000000E+000
1	92.75914904	6.153731E-013	1.568537E-011	1	0.000000E+000
1	92.76037170	1.568537E-011	6.153731E-013	0	0.000000E+000
1	92.76754971	6.153731E-013	1.568537E-011	1	0.000000E+000
1	92.76760392	1.568537E-011	6.153731E-013	0	0.000000E+000
1	92.78702685	6.153731E-013	1.568537E-011	1	0.000000E+000
1	92.78792934	1.568537E-011	6.153731E-013	0	0.000000E+000
1	92.78830684	6.153731E-013	1.568537E-011	1	0.000000E+000
1	92.79163424	1.568537E-011	6.153731E-013	0	0.000000E+000
1	92.89886132	6.153731E-013	1.568537E-011	1	0.000000E+000
1	92.90015474	1.568537E-011	6.153731E-013	0	0.000000E+000
1	92.90019332	6.153731E-013	1.568537E-011	1	0.000000E+000
1	92.90405284	1.568537E-011	6.153731E-013	0	0.000000E+000
1	92.90419662	6.153731E-013	1.568537E-011	1	0.000000E+000
1	92.90549496	1.568537E-011	6.153731E-013	0	0.000000E+000
1	92.90709052	6.153731E-013	1.568537E-011	1	0.000000E+000
1	92.91013911	1.568537E-011	6.153731E-013	0	0.000000E+000
1	92.91016539	6.153731E-013	1.568537E-011	1	0.000000E+000
1	92.91421052	1.568537E-011	6.153731E-013	0	0.000000E+000
1	92.91455490	6.153731E-013	1.568537E-011	1	0.000000E+000
1	92.91762983	1.568537E-011	6.153731E-013	0	0.000000E+000
1	92.91804848	6.153731E-013	1.568537E-011	1	0.000000E+000
1	92.92024100	1.568537E-011	6.153731E-013	0	0.000000E+000
1	92.92056971	6.153731E-013	1.568537E-011	1	0.000000E+000
1	92.92160404	1.568537E-011	6.153731E-013	0	0.000000E+000
1	92.92170597	6.153731E-013	1.568537E-011	1	0.000000E+000
1	92.92438035	1.568537E-011	6.153731E-013	0	0.000000E+000
1	92.92449267	6.153731E-013	1.568537E-011	1	0.000000E+000
1	92.92559177	1.568537E-011	6.153731E-013	0	0.000000E+000
1	92.92595778	6.153731E-013	1.568537E-011	1	0.000000E+000
1	92.92761330	1.568537E-011	6.153731E-013	0	0.000000E+000
1	92.92853425	6.153731E-013	1.568537E-011	1	0.000000E+000
1	92.93045225	1.568537E-011	6.153731E-013	0	0.000000E+000
1	92.93049965	6.153731E-013	1.568537E-011	1	0.000000E+000
1	92.93064912	1.568537E-011	6.153731E-013	0	0.000000E+000
1	92.93075166	6.153731E-013	1.568537E-011	1	0.000000E+000
1	92.93681888	1.568537E-011	6.153731E-013	0	0.000000E+000
1	92.93704070	6.153731E-013	1.568537E-011	1	0.000000E+000
1	92.94194136	1.568537E-011	6.153731E-013	0	0.000000E+000
1	92.94194739	6.153731E-013	1.568537E-011	1	0.000000E+000
1	92.94505750	1.568537E-011	6.153731E-013	0	0.000000E+000
1	92.94507387	6.153731E-013	1.568537E-011	1	0.000000E+000
1	92.94605641	1.568537E-011	6.153731E-013	0	0.000000E+000
1	92.94614676	6.153731E-013	1.568537E-011	1	0.000000E+000
1	92.94804395	1.568537E-011	6.153731E-013	0	0.000000E+000
1	92.94805827	6.153731E-013	1.568537E-011	1	0.000000E+000
1	92.95194162	1.568537E-011	6.153731E-013	0	0.000000E+000
1	92.95227185	6.153731E-013	1.568537E-011	1	0.000000E+000
1	92.95380064	1.568537E-011	6.153731E-013	0	0.000000E+000
1	92.95382720	6.153731E-013	1.568537E-011	1	0.000000E+000
1	92.95770554	1.568537E-011	6.153731E-013	0	0.000000E+000
1	92.95799038	6.153731E-013	1.568537E-011	1	0.000000E+000
1	92.96469233	1.568537E-011	6.153731E-013	0	0.000000E+000
1	92.96493058	6.153731E-013	1.568537E-011	1	0.000000E+000
1	92.97353671	1.568537E-011	6.153731E-013	0	0.000000E+000
1	92.97896734	6.153731E-013	1.568537E-011	1	0.000000E+000
1	92.97904255	1.568537E-011	6.153731E-013	0	0.000000E+000
1	93.23487750	6.153731E-013	1.568537E-011	1	0.000000E+000
1	93.23651690	1.568537E-011	6.153731E-013	0	0.000000E+000
1	93.23703143	6.153731E-013	1.568537E-011	1	0.000000E+000
1	93.23731731	1.568537E-011	6.153731E-013	0	0.000000E+000
1	93.23859058	6.153731E-013	1.568537E-011	1	0.000000E+000
1	93.23902331	1.568537E-011	6.153731E-013	0	0.000000E+000
1	93.23983733	6.153731E-013	1.568537E-011	1	0.000000E+000
1	93.24132764	1.568537E-011	6.153731E-013	0	0.000000E+000
1	93.24185444	6.153731E-013	1.568537E-011	1	0.000000E+000
1	93.24260367	1.568537E-011	6.153731E-013	0	0.000000E+000
1	93.24269208	6.153731E-013	1.568537E-011	1	0.000000E+000
1	93.24413070	1.568537E-011	6.153731E-013	0	0.000000E+000
1	93.28757808	6.153731E-013	1.568537E-011	1	0.000000E+000
1	93.28850716	1.568537E-011	6.153731E-013	0	0.000000E+000
1	93.29660646	6.153731E-013	1.568537E-011	1	0.000000E+000
1	93.29897992	1.568537E-011	6.153731E-013	0	0.000000E+000
1	93.31016264	6.153731E-013	1.568537E-011	1	0.000000E+000
1	93.31175844	1.568537E-011	6.153731E-013	0	0.000000E+000
1	93.31233300	6.153731E-013	1.568537E-011	1	0.000000E+000
1	93.31949046	1.568537E-011	6.153731E-013	0	0.000000E+000
1	93.31994814	6.153731E-013	1.568537E-011	1	0.000000E+000
1	93.32885488	1.568537E-011	6.153731E-013	0	0.000000E+000
1	93.32892248	6.153731E-013	1.568537E-011	1	0.000000E+000
1	93.33850697	1.568537E-011	6.153731E-013	0	0.000000E+000
1	93.33964777	6.153731E-013	1.568537E-011	1	0.000000E+000
1	93.34841397	1.568537E-011	6.153731E-013	0	0.000000E+000
1	93.34847199	6.153731E-013	1.568537E-011	1	0.000000E+000
1	93.34948130	1.568537E-011	6.153731E-013	0	0.000000E+000
1	93.35488707	6.153731E-013	1.568537E-011	1	0.000000E+000
1	93.35698280	1.568537E-011	6.153731E-013	0	0.000000E+000
1	93.35743851	6.153731E-013	1.568537E-011	1	0.000000E+000
1	93.35751148	1.568537E-011	6.153731E-013	0	0.000000E+000
1	93.35759383	6.153731E-013	1.568537E-011	1	0.000000E+000
1	93.36069459	1.568537E-011	6.153731E-013	0	0.000000E+000
1	93.36110587	6.153731E-013	1.568537E-011	1	0.000000E+000
1	93.36185825	1.568537E-011	6.153731E-013	0	0.000000E+000
1	93.36191976	6.153731E-013	1.568537E-011	1	0.000000E+000
1	93.36226543	1.568537E-011	6.153731E-013	0	0.000000E+000
1	93.41067412	6.153731E-013	1.568537E-011	1	0.000000E+000
1	93.41292927	1.568537E-011	6.153731E-013	0	0.000000E+000
1	93.41324987	6.153731E-013	1.568537E-011	1	0.000000E+000
1	93.41414936	1.568537E-011	6.153731E-013	0	0.000000E+000
1	93.41431366	6.153731E-013	1.568537E-011	1	0.000000E+000
1	93.42504956	1.568537E-011	6.153731E-013	0	0.000000E+000
1	93.65285029	6.153731E-013	1.568537E-011	1	0.000000E+000
1	93.65325082	1.568537E-011	6.153731E-013	0	0.000000E+000
1	93.65383017	6.153731E-013	1.568537E-011	1	0.000000E+000
1	93.65449172	1.568537E-011	6.153731E-013	0	0.000000E+000
1	93.72553594	6.153731E-013	1.568537E-011	1	0.000000E+000
1	93.73099299	1.568537E-011	6.153731E-013	0	0.000000E+000
1	93.73103470	6.153731E-013	1.568537E-011	1	0.000000E+000
1	93.73207732	1.568537E-011	6.153731E-013	0	0.000000E+000
1	93.73227909	6.153731E-013	1.568537E-011	1	0.000000E+000
1	93.74635039	1.568537E-011	6.153731E-013	0	0.000000E+000
1	93.74646909	6.153731E-013	1.568537E-011	1	0.000000E+000
1	93.75005427	1.568537E-011	6.153731E-013	0	0.000000E+000
1	93.75023129	6.153731E-013	1.568537E-011	1	0.000000E+000
1	93.76279830	1.568537E-011	6.153731E-013	0	0.000000E+000
1	93.76294889	6.153731E-013	1.568537E-011	1	0.000000E+000
1	93.76552108	1.568537E-011	6.153731E-013	0	0.000000E+000
1	93.76623016	6.153731E-013	1.568537E-011	1	0.000000E+000
1	93.76823157	1.568537E-011	6.153731E-013	0	0.000000E+000
1	93.76827317	6.153731E-013	1.568537E-011	1	0.000000E+000
1	93.76894252	1.568537E-011	6.153731E-013	0	0.000000E+000
1	93.76949380	6.153731E-013	1.568537E-011	1	0.000000E+000
1	93.77449361	1.568537E-011	6.153731E-013	0	0.000000E+000
1	93.77541674	6.153731E-013	1.568537E-011	1	0.000000E+000
1	93.77625946	1.568537E-011	6.153731E-013	0	0.000000E+000
1	93.79279989	6.153731E-013	1.568537E-011	1	0.000000E+000
1	93.79537989	1.568537E-011	6.153731E-013	0	0.000000E+000
1	95.81516371	6.153731E-013	1.568537E-011	1	0.000000E+000
1	95.82237674	1.568537E-011	6.153731E-013	0	0.000000E+000
1	95.85623563	6.153731E-013	1.568537E-011	1	0.000000E+000
1	95.86105610	1.568537E-011	6.153731E-013	0	0.000000E+000
1	95.86108301	6.153731E-013	1.568537E-011	1	0.000000E+000
1	95.86146642	1.568537E-011	6.153731E-013	0	0.000000E+000
1	95.86153124	6.153731E-013	1.568537E-011	1	0.000000E+000
1	95.86336579	1.568537E-011	6.153731E-013	0	0.000000E+000
1	95.86339838	6.153731E-013	1.568537E-011	1	0.000000E+000
1	95.86452800	1.568537E-011	6.153731E-013	0	0.000000E+000
1	95.87377201	6.153731E-013	1.568537E-011	1	0.000000E+000
1	95.87584660	1.568537E-011	6.153731E-013	0	0.000000E+000
1	95.87589365	6.153731E-013	1.568537E-011	1	0.000000E+000
1	95.87679360	1.568537E-011	6.153731E-013	0	0.000000E+000
1	95.87683258	6.153731E-013	1.568537E-011	1	0.000000E+000
1	95.87742354	1.568537E-011	6.153731E-013	0	0.000000E+000
1	95.87746428	6.153731E-013	1.568537E-011	1	0.000000E+000
1	95.88160676	1.568537E-011	6.153731E-013	0	0.000000E+000
1	95.88240017	6.153731E-013	1.568537E-011	1	0.000000E+000
1	95.88460197	1.568537E-011	6.153731E-013	0	0.000000E+000
1	95.88462378	6.153731E-013	1.568537E-011	1	0.000000E+000
1	95.88632399	1.568537E-011	6.153731E-013	0	0.000000E+000
1	95.88785090	6.153731E-013	1.568537E-011	1	0.000000E+000
1	95.89020494	1.568537E-011	6.153731E-013	0	0.000000E+000
1	95.89063661	6.153731E-013	1.568537E-011	1	0.000000E+000
1	95.89397059	1.568537E-011	6.153731E-013	0	0.000000E+000
1	95.89493066	6.153731E-013	1.568537E-011	1	0.000000E+000
1	95.89569617	1.568537E-011	6.153731E-013	0	0.000000E+000
1	95.91944956	6.153731E-013	1.568537E-011	1	0.000000E+000
1	95.92218770	1.568537E-011	6.153731E-013	0	0.000000E+000
1	95.92262850	6.153731E-013	1.568537E-011	1	0.000000E+000
1	95.92822804	1.568537E-011	6.153731E-013	0	0.000000E+000
1	96.18995756	6.153731E-013	1.568537E-011	1	0.000000E+000
1	96.19711426	1.568537E-011	6.153731E-013	0	0.000000E+000
1	96.21717617	6.153731E-013	1.568537E-011	1	0.000000E+000
1	96.21751935	1.568537E-011	6.153731E-013	0	0.000000E+000
1	96.21851903	6.153731E-013	1.568537E-011	1	0.000000E+000
1	96.22566572	1.568537E-011	6.153731E-013	0	0.000000E+000
1	96.22588873	6.153731E-013	1.568537E-011	1	0.000000E+000
1	96.23670726	1.568537E-011	6.153731E-013	0	0.000000E+000
1	96.23685995	6.153731E-013	1.568537E-011	1	0.000000E+000
1	96.23718666	1.568537E-011	6.153731E-013	0	0.000000E+000
1	96.23722361	6.153731E-013	1.568537E-011	1	0.000000E+000
1	96.23937735	1.568537E-011	6.153731E-013	0	0.000000E+000
1	96.24098737	6.153731E-013	1.568537E-011	1	0.000000E+000
1	96.24142096	1.568537E-011	6.153731E-013	0	0.000000E+000
1	96.24148703	6.153731E-013	1.568537E-011	1	0.000000E+000
1	96.25975626	1.568537E-011	6.153731E-013	0	0.000000E+000
1	96.25981756	6.153731E-013	1.568537E-011	1	0.000000E+000
1	96.25982783	1.568537E-011	6.153731E-013	0	0.000000E+000
1	96.25993303	6.153731E-013	1.568537E-011	1	0.000000E+000
1	96.27514724	1.568537E-011	6.153731E-013	0	0.000000E+000
1	96.27522155	6.153731E-013	1.568537E-011	1	0.000000E+000
1	96.28279687	1.568537E-011	6.153731E-013	0	0.000000E+000
1	96.33896014	6.153731E-013	1.568537E-011	1	0.000000E+000
1	96.33993345	1.568537E-011	6.153731E-013	0	0.000000E+000
1	96.34704087	6.153731E-013	1.568537E-011	1	0.000000E+000
1	96.34899804	1.568537E-011	6.153731E-013	0	0.000000E+000
1	96.34915608	6.153731E-013	1.568537E-011	1	0.000000E+000
1	96.35135850	1.568537E-011	6.153731E-013	0	0.000000E+000
1	96.37409410	6.153731E-013	1.568537E-011	1	0.000000E+000
1	96.37746604	1.568537E-011	6.153731E-013	0	0.000000E+000
1	96.37748447	6.153731E-013	1.568537E-011	1	0.000000E+000
1	96.37845871	1.568537E-011	6.153731E-013	0	0.000000E+000
1	96.87837300	6.153731E-013	1.568537E-011	1	0.000000E+000
1	96.87871377	1.568537E-011	6.153731E-013	0	0.000000E+000
1	96.88419575	6.153731E-013	1.568537E-011	1	0.000000E+000
1	96.88422119	1.568537E-011	6.153731E-013	0	0.000000E+000
1	98.24974190	1.058178E-012	1.612818E-011	1	0.000000E+000
1	98.25392126	1.612818E-011	1.058178E-012	0	0.000000E+000
1	98.25431827	1.058178E-012	1.612818E-011	1	0.000000E+000
1	98.27121932	1.612818E-011	1.058178E-012	0	0.000000E+000
1	98.27627389	1.058178E-012	1.612818E-011	1	0.000000E+000
1	98.27691005	1.612818E-011	1.058178E-012	0	0.000000E+000
1	98.44269264	1.058178E-012	1.612818E-011	1	0.000000E+000
1	98.44603365	1.612818E-011	1.058178E-012	0	0.000000E+000
1	98.44666219	1.058178E-012	1.612818E-011	1	0.000000E+000
1	98.44935253	1.612818E-011	1.058178E-012	0	0.000000E+000
1	98.45412713	1.058178E-012	1.612818E-011	1	0.000000E+000
1	98.46374818	1.612818E-011	1.058178E-012	0	0.000000E+000
1	98.46463928	1.058178E-012	1.612818E-011	1	0.000000E+000
1	98.46949398	1.612818E-011	1.058178E-012	0	0.000000E+000
1	98.46954028	1.058178E-012	1.612818E-011	1	0.000000E+000
1	98.47129340	1.612818E-011	1.058178E-012	0	0.000000E+000
1	98.47184454	1.058178E-012	1.612818E-011	1	0.000000E+000
1	98.47523219	1.612818E-011	1.058178E-012	0	0.000000E+000
1	98.47534751	1.058178E-012	1.612818E-011	1	0.000000E+000
1	98.47826701	1.612818E-011	1.058178E-012	0	0.000000E+000
1	98.55188597	1.058178E-012	1.612818E-011	1	0.000000E+000
1	98.55893464	1.612818E-011	1.058178E-012	0	0.000000E+000
1	98.55951541	1.058178E-012	1.612818E-011	1	0.000000E+000
1	98.56181574	1.612818E-011	1.058178E-012	0	0.000000E+000
1	98.56183828	1.058178E-012	1.612818E-011	1	0.000000E+000
1	98.56242700	1.612818E-011	1.058178E-012	0	0.000000E+000
1	98.56253561	1.058178E-012	1.612818E-011	1	0.000000E+000
1	98.56982549	1.612818E-011	1.058178E-012	0	0.000000E+000
1	98.57018065	1.058178E-012	1.612818E-011	1	0.000000E+000
1	98.57036203	1.612818E-011	1.058178E-012	0	0.000000E+000
1	98.57061879	1.058178E-012	1.612818E-011	1	0.000000E+000
1	98.57239889	1.612818E-011	1.058178E-012	0	0.000000E+000
1	98.57258693	1.058178E-012	1.612818E-011	1	0.000000E+000
1	98.57353139	1.612818E-011	1.058178E-012	0	0.000000E+000
1	98.83190900	1.058178E-012	1.612818E-011	1	0.000000E+000
1	98.83584327	1.612818E-011	1.058178E-012	0	0.000000E+000
1	98.83586367	1.058178E-012	1.612818E-011	1	0.000000E+000
1	98.83592015	1.612818E-011	1.058178E-012	0	0.000000E+000
1	98.83593144	1.058178E-012	1.612818E-011	1	0.000000E+000
1	98.83636925	1.612818E-011	1.058178E-012	0	0.000000E+000
1	98.83704665	1.058178E-012	1.612818E-011	1	0.000000E+000
1	98.83715835	1.612818E-011	1.058178E-012	0	0.000000E+000
1	98.83721339	1.058178E-012	1.612818E-011	1	0.000000E+000
1	98.83878075	1.612818E-011	1.058178E-012	0	0.000000E+000
1	98.83907970	1.058178E-012	1.612818E-011	1	0.000000E+000
1	98.84008951	1.612818E-011	1.058178E-012	0	0.000000E+000
1	98.84011763	1.058178E-012	1.612818E-011	1	0.000000E+000
1	98.84298370	1.612818E-011	1.058178E-012	0	0.000000E+000
1	98.84298448	1.058178E-012	1.612818E-011	1	0.000000E+000
1	98.84740973	1.612818E-011	1.058178E-012	0	0.000000E+000
1	98.84743681	1.058178E-012	1.612818E-011	1	0.000000E+000
1	98.85585183	1.612818E-011	1.058178E-012	0	0.000000E+000
1	102.80515457	1.058178E-012	1.612818E-011	1	0.000000E+000
1	102.83908285	1.612818E-011	1.058178E-012	0	0.000000E+000
1	102.83940223	1.058178E-012	1.612818E-011	1	0.000000E+000
1	102.84002675	1.612818E-011	1.058178E-012	0	0.000000E+000
1	102.84154135	1.058178E-012	1.612818E-011	1	0.000000E+000
1	102.84312126	1.612818E-011	1.058178E-012	0	0.000000E+000
1	102.84317731	1.058178E-012	1.612818E-011	1	0.000000E+000
1	102.84698061	1.612818E-011	1.058178E-012	0	0.000000E+000
1	102.84739244	1.058178E-012	1.612818E-011	1	0.000000E+000
1	102.85019176	1.612818E-011	1.058178E-012	0	0.000000E+000
1	102.88930184	1.058178E-012	1.612818E-011	1	0.000000E+000
1	102.89108327	1.612818E-011	1.058178E-012	0	0.000000E+000
1	102.89301066	1.058178E-012	1.612818E-011	1	0.000000E+000
1	102.90258678	1.612818E-011	1.058178E-012	0	0.000000E+000
1	107.59541184	1.058178E-012	1.612818E-011	1	0.000000E+000
1	107.59874067	1.612818E-011	1.058178E-012	0	0.000000E+000
1	107.59874649	1.058178E-012	1.612818E-011	1	0.000000E+000
1	107.60132845	1.612818E-011	1.058178E-012	0	0.000000E+000
1	107.60144676	1.058178E-012	1.612818E-011	1	0.000000E+000
1	107.60163325	1.612818E-011	1.058178E-012	0	0.000000E+000
1	107.60184629	1.058178E-012	1.612818E-011	1	0.000000E+000
1	107.60429177	1.612818E-011	1.058178E-012	0	0.000000E+000
1	107.60516668	1.058178E-012	1.612818E-011	1	0.000000E+000
1	107.61699626	1.612818E-011	1.058178E-012	0	0.000000E+000
1	107.61758572	1.058178E-012	1.612818E-011	1	0.000000E+000
1	107.61831456	1.612818E-011	1.058178E-012	0	0.000000E+000
1	107.61864983	1.058178E-012	1.612818E-011	1	0.000000E+000
1	107.62264603	1.612818E-011	1.058178E-012	0	0.000000E+000
1	107.62366590	1.058178E-012	1.612818E-011	1	0.000000E+000
1	107.62666459	1.612818E-011	1.058178E-012	0	0.000000E+000
1	107.62695121	1.058178E-012	1.612818E-011	1	0.000000E+000
1	107.62755751	1.612818E-011	1.058178E-012	0	0.000000E+000
1	107.62759415	1.058178E-012	1.612818E-011	1	0.000000E+000
1	107.63000428	1.612818E-011	1.058178E-012	0	0.000000E+000
1	107.63157058	1.058178E-012	1.612818E-011	1	0.000000E+000
1	107.63329932	1.612818E-011	1.058178E-012	0	0.000000E+000
1	108.56648225	1.058178E-012	1.612818E-011	1	0.000000E+000
1	108.56750640	1.612818E-011	1.058178E-012	0	0.000000E+000
1	108.56762450	1.058178E-012	1.612818E-011	1	0.000000E+000
1	108.56769125	1.612818E-011	1.058178E-012	0	0.000000E+000
1	108.56777696	1.058178E-012	1.612818E-011	1	0.000000E+000
1	108.56876509	1.612818E-011	1.058178E-012	0	0.000000E+000
1	108.56883863	1.058178E-012	1.612818E-011	1	0.000000E+000
1	108.57693881	1.612818E-011	1.058178E-012	0	0.000000E+000
1	108.57695266	1.058178E-012	1.612818E-011	1	0.000000E+000
1	108.57749477	1.612818E-011	1.058178E-012	0	0.000000E+000
1	108.57768410	1.058178E-012	1.612818E-011	1	0.000000E+000
1	108.58328600	1.612818E-011	1.058178E-012	0	0.000000E+000
1	108.58363080	1.058178E-012	1.612818E-011	1	0.000000E+000
1	108.58389957	1.612818E-011	1.058178E-012	0	0.000000E+000
1	108.58396505	1.058178E-012	1.612818E-011	1	0.000000E+000
1	108.59114231	1.612818E-011	1.058178E-012	0	0.000000E+000
1	108.59119095	1.058178E-012	1.612818E-011	1	0.000000E+000
1	108.59627497	1.612818E-011	1.058178E-012	0	0.000000E+000
1	108.59682522	1.058178E-012	1.612818E-011	1	0.000000E+000
1	108.60269604	1.612818E-011	1.058178E-012	0	0.000000E+000
1	108.60284840	1.058178E-012	1.612818E-011	1	0.000000E+000
1	108.60642084	1.612818E-011	1.058178E-012	0	0.000000E+000
1	108.60662911	1.058178E-012	1.612818E-011	1	0.000000E+000
1	108.60806200	1.612818E-011	1.058178E-012	0	0.000000E+000
1	108.60822158	1.058178E-012	1.612818E-011	1	0.000000E+000
1	108.61871105	1.612818E-011	1.058178E-012	0	0.000000E+000
1	108.61874566	1.058178E-012	1.612818E-011	1	0.000000E+000
1	108.62025294	1.612818E-011	1.058178E-012	0	0.000000E+000
1	108.62026432	1.058178E-012	1.612818E-011	1	0.000000E+000
1	108.62053325	1.612818E-011	1.058178E-012	0	0.000000E+000
1	108.62161136	1.058178E-012	1.612818E-011	1	0.000000E+000
1	108.62810191	1.612818E-011	1.058178E-012	0	0.000000E+000
1	108.62840481	1.058178E-012	1.612818E-011	1	0.000000E+000
1	108.62938743	1.612818E-011	1.058178E-012	0	0.000000E+000
1	108.62964555	1.058178E-012	1.612818E-011	1	0.000000E+000
1	108.63047841	1.612818E-011	1.058178E-012	0	0.000000E+000
1	108.63072759	1.058178E-012	1.612818E-011	1	0.000000E+000
1	108.63144221	1.612818E-011	1.058178E-012	0	0.000000E+000
1	108.63173973	1.058178E-012	1.612818E-011	1	0.000000E+000
1	108.63313112	1.612818E-011	1.058178E-012	0	0.000000E+000
1	108.63355231	1.058178E-012	1.612818E-011	1	0.000000E+000
1	108.63545618	1.612818E-011	1.058178E-012	0	0.000000E+000
1	108.63629684	1.058178E-012	1.612818E-011	1	0.000000E+000
1	108.63836592	1.612818E-011	1.058178E-012	0	0.000000E+000
1	108.63865265	1.058178E-012	1.612818E-011	1	0.000000E+000
1	108.65721273	1.612818E-011	1.058178E-012	0	0.000000E+000
1	108.65831285	1.058178E-012	1.612818E-011	1	0.000000E+000
1	108.66617751	1.612818E-011	1.058178E-012	0	0.000000E+000
1	109.30510165	1.058178E-012	1.612818E-011	1	0.000000E+000
1	109.30963245	1.612818E-011	1.058178E-012	0	0.000000E+000
1	109.30978812	1.058178E-012	1.612818E-011	1	0.000000E+000
1	109.31554815	1.612818E-011	1.058178E-012	0	0.000000E+000
1	109.31598361	1.058178E-012	1.612818E-011	1	0.000000E+000
1	109.32288029	1.612818E-011	1.058178E-012	0	0.000000E+000
1	109.32350176	1.058178E-012	1.612818E-011	1	0.000000E+000
1	109.32455111	1.612818E-011	1.058178E-012	0	0.000000E+000
1	109.32461583	1.058178E-012	1.612818E-011	1	0.000000E+000
1	109.32633520	1.612818E-011	1.058178E-012	0	0.000000E+000
1	109.32780138	1.058178E-012	1.612818E-011	1	0.000000E+000
1	109.33138363	1.612818E-011	1.058178E-012	0	0.000000E+000
1	109.36723539	1.058178E-012	1.612818E-011	1	0.000000E+000
1	109.38945847	1.612818E-011	1.058178E-012	0	0.000000E+000
1	109.38957227	1.058178E-012	1.612818E-011	1	0.000000E+000
1	109.40156091	1.612818E-011	1.058178E-012	0	0.000000E+000
1	109.40183503	1.058178E-012	1.612818E-011	1	0.000000E+000
1	109.41475546	1.612818E-011	1.058178E-012	0	0.000000E+000
1	109.41477871	1.058178E-012	1.612818E-011	1	0.000000E+000
1	109.42128950	1.612818E-011	1.058178E-012	0	0.000000E+000
1	109.42132687	1.058178E-012	1.612818E-011	1	0.000000E+000
1	109.43396178	1.612818E-011	1.058178E-012	0	0.000000E+000
1	109.57267338	1.058178E-012	1.612818E-011	1	0.000000E+000
1	109.57580175	1.612818E-011	1.058178E-012	0	0.000000E+000
1	109.57633131	1.058178E-012	1.612818E-011	1	0.000000E+000
1	109.57973962	1.612818E-011	1.058178E-012	0	0.000000E+000
1	109.58125818	1.058178E-012	1.612818E-011	1	0.000000E+000
1	109.59096755	1.612818E-011	1.058178E-012	0	0.000000E+000
1	109.72233259	9.105761E-013	1.598058E-011	1	0.000000E+000
1	109.72589112	1.598058E-011	9.105761E-013	0	0.000000E+000
1	109.72594714	9.105761E-013	1.598058E-011	1	0.000000E+000
1	109.73120962	1.598058E-011	9.105761E-013	0	0.000000E+000
1	109.73355812	9.105761E-013	1.598058E-011	1	0.000000E+000
1	109.74033920	1.598058E-011	9.105761E-013	0	0.000000E+000
1	109.74105445	9.105761E-013	1.598058E-011	1	0.000000E+000
1	109.74399258	1.598058E-011	9.105761E-013	0	0.000000E+000
1	109.74401049	9.105761E-013	1.598058E-011	1	0.000000E+000
1	109.74985310	1.598058E-011	9.105761E-013	0	0.000000E+000
1	109.75120800	9.105761E-013	1.598058E-011	1	0.000000E+000
1	109.75358850	1.598058E-011	9.105761E-013	0	0.000000E+000
1	109.75367319	9.105761E-013	1.598058E-011	1	0.000000E+000
1	109.75438076	1.598058E-011	9.105761E-013	0	0.000000E+000
1	109.75448405	9.105761E-013	1.598058E-011	1	0.000000E+000
1	109.76082129	1.598058E-011	9.105761E-013	0	0.000000E+000
1	109.76083843	9.105761E-013	1.598058E-011	1	0.000000E+000
1	109.76084775	1.598058E-011	9.105761E-013	0	0.000000E+000
1	109.76088763	9.105761E-013	1.598058E-011	1	0.000000E+000
1	109.76622930	1.598058E-011	9.105761E-013	0	0.000000E+000
1	109.76775489	9.105761E-013	1.598058E-011	1	0.000000E+000
1	109.77321320	1.598058E-011	9.105761E-013	0	0.000000E+000
1	109.77329618	9.105761E-013	1.598058E-011	1	0.000000E+000
1	109.78191904	1.598058E-011	9.105761E-013	0	0.000000E+000
1	109.78201540	9.105761E-013	1.598058E-011	1	0.000000E+000
1	109.78516023	1.598058E-011	9.105761E-013	0	0.000000E+000
1	109.78547433	9.105761E-013	1.598058E-011	1	0.000000E+000
1	109.79043570	1.598058E-011	9.105761E-013	0	0.000000E+000
1	109.79113093	9.105761E-013	1.598058E-011	1	0.000000E+000
1	109.79306582	1.598058E-011	9.105761E-013	0	0.000000E+000
1	109.79450175	9.105761E-013	1.598058E-011	1	0.000000E+000
1	109.79794368	1.598058E-011	9.105761E-013	0	0.000000E+000
1	109.79906849	9.105761E-013	1.598058E-011	1	0.000000E+000
1	109.80409402	1.598058E-011	9.105761E-013	0	0.000000E+000
1	109.80412991	9.105761E-013	1.598058E-011	1	0.000000E+000
1	109.80561969	1.598058E-011	9.105761E-013	0	0.000000E+000
1	109.80605061	9.105761E-013	1.598058E-011	1	0.000000E+000
1	109.80897642	1.598058E-011	9.105761E-013	0	0.000000E+000
1	109.80902924	9.105761E-013	1.598058E-011	1	0.000000E+000
1	109.81025850	1.598058E-011	9.105761E-013	0	0.000000E+000
1	109.81070193	9.105761E-013	1.598058E-011	1	0.000000E+000
1	109.81279625	1.598058E-011	9.105761E-013	0	0.000000E+000
1	109.81279953	9.105761E-013	1.598058E-011	1	0.000000E+000
1	109.81588125	1.598058E-011	9.105761E-013	0	0.000000E+000
1	109.81595441	9.105761E-013	1.598058E-011	1	0.000000E+000
1	109.82139051	1.598058E-011	9.105761E-013	0	0.000000E+000
1	109.82798456	9.105761E-013	1.598058E-011	1	0.000000E+000
1	109.82819224	1.598058E-011	9.105761E-013	0	0.000000E+000
1	109.82905341	9.105761E-013	1.598058E-011	1	0.000000E+000
1	109.82929533	1.598058E-011	9.105761E-013	0	0.000000E+000
1	110.00400327	9.105761E-013	1.598058E-011	1	0.000000E+000
1	110.00526166	1.598058E-011	9.105761E-013	0	0.000000E+000
1	110.00552988	9.105761E-013	1.598058E-011	1	0.000000E+000
1	110.00701322	1.598058E-011	9.105761E-013	0	0.000000E+000
1	110.00704104	9.105761E-013	1.598058E-011	1	0.000000E+000
1	110.01288823	1.598058E-011	9.105761E-013	0	0.000000E+000
1	110.01300523	9.105761E-013	1.598058E-011	1	0.000000E+000
1	110.01746181	1.598058E-011	9.105761E-013	0	0.000000E+000
1	110.01771991	9.105761E-013	1.598058E-011	1	0.000000E+000
1	110.02444368	1.598058E-011	9.105761E-013	0	0.000000E+000
1	110.02485864	9.105761E-013	1.598058E-011	1	0.000000E+000
1	110.02830237	1.598058E-011	9.105761E-013	0	0.000000E+000
1	110.02907411	9.105761E-013	1.598058E-011	1	0.000000E+000
1	110.03002133	1.598058E-011	9.105761E-013	0	0.000000E+000
1	110.03069881	9.105761E-013	1.598058E-011	1	0.000000E+000
1	110.03120732	1.598058E-011	9.105761E-013	0	0.000000E+000
1	110.03187466	9.105761E-013	1.598058E-011	1	0.000000E+000
1	110.03196329	1.598058E-011	9.105761E-013	0	0.000000E+000
1	110.03231817	9.105761E-013	1.598058E-011	1	0.000000E+000
1	110.03493133	1.598058E-011	9.105761E-013	0	0.000000E+000
1	110.03541868	9.105761E-013	1.598058E-011	1	0.000000E+000
1	110.03709688	1.598058E-011	9.105761E-013	0	0.000000E+000
1	110.03918539	9.105761E-013	1.598058E-011	1	0.000000E+000
1	110.04225470	1.598058E-011	9.105761E-013	0	0.000000E+000
1	110.04227041	9.105761E-013	1.598058E-011	1	0.000000E+000
1	110.04544681	1.598058E-011	9.105761E-013	0	0.000000E+000
1	110.05526194	9.105761E-013	1.598058E-011	1	0.000000E+000
1	110.05806312	1.598058E-011	9.105761E-013	0	0.000000E+000
1	110.06191938	9.105761E-013	1.598058E-011	1	0.000000E+000
1	110.06845133	1.598058E-011	9.105761E-013	0	0.000000E+000
1	110.07065101	9.105761E-013	1.598058E-011	1	0.000000E+000
1	110.07453941	1.598058E-011	9.105761E-013	0	0.000000E+000
1	110.07902265	9.105761E-013	1.598058E-011	1	0.000000E+000
1	110.08125666	1.598058E-011	9.105761E-013	0	0.000000E+000
1	110.10146547	9.105761E-013	1.598058E-011	1	0.000000E+000
1	110.10557260	1.598058E-011	9.105761E-013	0	0.000000E+000
1	110.10561673	9.105761E-013	1.598058E-011	1	0.000000E+000
1	110.10663943	1.598058E-011	9.105761E-013	0	0.000000E+000
1	110.10707908	9.105761E-013	1.598058E-011	1	0.000000E+000
1	110.11847024	1.598058E-011	9.105761E-013	0	0.000000E+000
1	110.11976435	9.105761E-013	1.598058E-011	1	0.000000E+000
1	110.11995968	1.598058E-011	9.105761E-013	0	0.000000E+000
1	110.14684628	9.105761E-013	1.598058E-011	1	0.000000E+000
1	110.16281996	1.598058E-011	9.105761E-013	0	0.000000E+000
1	110.16309043	9.105761E-013	1.598058E-011	1	0.000000E+000
1	110.16413438	1.598058E-011	9.105761E-013	0	0.000000E+000
1	110.16419444	9.105761E-013	1.598058E-011	1	0.000000E+000
1	110.17058891	1.598058E-011	9.105761E-013	0	0.000000E+000
1	110.17109324	9.105761E-013	1.598058E-011	1	0.000000E+000
1	110.17773142	1.598058E-011	9.105761E-013	0	0.000000E+000
1	110.17790502	9.105761E-013	1.598058E-011	1	0.000000E+000
1	110.18438653	1.598058E-011	9.105761E-013	0	0.000000E+000
1	110.18439166	9.105761E-013	1.598058E-011	1	0.000000E+000
1	110.18606912	1.598058E-011	9.105761E-013	0	0.000000E+000
1	110.18625817	9.105761E-013	1.598058E-011	1	0.000000E+000
1	110.18768820	1.598058E-011	9.105761E-013	0	0.000000E+000
1	110.18838594	9.105761E-013	1.598058E-011	1	0.000000E+000
1	110.19039345	1.598058E-011	9.105761E-013	0	0.000000E+000
1	110.19187620	9.105761E-013	1.598058E-011	1	0.000000E+000
1	110.19822881	1.598058E-011	9.105761E-013	0	0.000000E+000
1	110.19891343	9.105761E-013	1.598058E-011	1	0.000000E+000
1	110.20479030	1.598058E-011	9.105761E-013	0	0.000000E+000
1	110.20541951	9.105761E-013	1.598058E-011	1	0.000000E+000
1	110.20578874	1.598058E-011	9.105761E-013	0	0.000000E+000
1	110.20583707	9.105761E-013	1.598058E-011	1	0.000000E+000
1	110.20955914	1.598058E-011	9.105761E-013	0	0.000000E+000
1	110.20988711	9.105761E-013	1.598058E-011	1	0.000000E+000
1	110.22428167	1.598058E-011	9.105761E-013	0	0.000000E+000
1	110.22606105	9.105761E-013	1.598058E-011	1	0.000000E+000
1	110.22741296	1.598058E-011	9.105761E-013	0	0.000000E+000
1	110.23895204	9.105761E-013	1.598058E-011	1	0.000000E+000
1	110.24269937	1.598058E-011	9.105761E-013	0	0.000000E+000
1	110.24273231	9.105761E-013	1.598058E-011	1	0.000000E+000
1	110.24332770	1.598058E-011	9.105761E-013	0	0.000000E+000
1	110.24423624	9.105761E-013	1.598058E-011	1	0.000000E+000
1	110.24892375	1.598058E-011	9.105761E-013	0	0.000000E+000
1	110.24894396	9.105761E-013	1.598058E-011	1	0.000000E+000
1	110.24965730	1.598058E-011	9.105761E-013	0	0.000000E+000
1	110.57690038	9.105761E-013	1.598058E-011	1	0.000000E+000
1	110.58987060	1.598058E-011	9.105761E-013	0	0.000000E+000
1	110.59011236	9.105761E-013	1.598058E-011	1	0.000000E+000
1	110.61003523	1.598058E-011	9.105761E-013	0	0.000000E+000
1	110.61029065	9.105761E-013	1.598058E-011	1	0.000000E+000
1	110.61444642	1.598058E-011	9.105761E-013	0	0.000000E+000
1	110.62040215	9.105761E-013	1.598058E-011	1	0.000000E+000
1	110.62091170	1.598058E-011	9.105761E-013	0	0.000000E+000
1	110.62113310	9.105761E-013	1.598058E-011	1	0.000000E+000
1	110.63817617	1.598058E-011	9.105761E-013	0	0.000000E+000
1	110.63822954	9.105761E-013	1.598058E-011	1	0.000000E+000
1	110.63889714	1.598058E-011	9.105761E-013	0	0.000000E+000
1	110.63916770	9.105761E-013	1.598058E-011	1	0.000000E+000
1	110.64264160	1.598058E-011	9.105761E-013	0	0.000000E+000
1	110.79015935	9.105761E-013	1.598058E-011	1	0.000000E+000
1	110.79721533	1.598058E-011	9.105761E-013	0	0.000000E+000
1	110.79724720	9.105761E-013	1.598058E-011	1	0.000000E+000
1	110.79816589	1.598058E-011	9.105761E-013	0	0.000000E+000
1	110.79820628	9.105761E-013	1.598058E-011	1	0.000000E+000
1	110.80219576	1.598058E-011	9.105761E-013	0	0.000000E+000
1	110.80711418	9.105761E-013	1.598058E-011	1	0.000000E+000
1	110.80747822	1.598058E-011	9.105761E-013	0	0.000000E+000
1	110.80750619	9.105761E-013	1.598058E-011	1	0.000000E+000
1	110.80758275	1.598058E-011	9.105761E-013	0	0.000000E+000
1	110.82392126	9.105761E-013	1.598058E-011	1	0.000000E+000
1	110.83556104	1.598058E-011	9.105761E-013	0	0.000000E+000
1	110.84116939	9.105761E-013	1.598058E-011	1	0.000000E+000
1	110.84768533	1.598058E-011	9.105761E-013	0	0.000000E+000
1	110.84772989	9.105761E-013	1.598058E-011	1	0.000000E+000
1	110.85035637	1.598058E-011	9.105761E-013	0	0.000000E+000
1	110.85048294	9.105761E-013	1.598058E-011	1	0.000000E+000
1	110.85158988	1.598058E-011	9.105761E-013	0	0.000000E+000
1	110.85166749	9.105761E-013	1.598058E-011	1	0.000000E+000
1	110.85681806	1.598058E-011	9.105761E-013	0	0.000000E+000
1	110.85701346	9.105761E-013	1.598058E-011	1	0.000000E+000
1	110.85824240	1.598058E-011	9.105761E-013	0	0.000000E+000
1	110.85839652	9.105761E-013	1.598058E-011	1	0.000000E+000
1	110.86273841	1.598058E-011	9.105761E-013	0	0.000000E+000
1	110.86337065	9.105761E-013	1.598058E-011	1	0.000000E+000
1	110.87337068	1.598058E-011	9.105761E-013	0	0.000000E+000
1	110.87344491	9.105761E-013	1.598058E-011	1	0.000000E+000
1	110.88676366	1.598058E-011	9.105761E-013	0	0.000000E+000
1	111.10306320	9.105761E-013	1.598058E-011	1	0.000000E+000
1	111.10601087	1.598058E-011	9.105761E-013	0	0.000000E+000
1	111.10646533	9.105761E-013	1.598058E-011	1	0.000000E+000
1	111.11181486	1.598058E-011	9.105761E-013	0	0.000000E+000
1	112.01475936	7.636771E-013	1.583368E-011	1	0.000000E+000
1	112.02139197	1.583368E-011	7.636771E-013	0	0.000000E+000
1	112.10646677	7.636771E-013	1.583368E-011	1	0.000000E+000
1	112.11307174	1.583368E-011	7.636771E-013	0	0.000000E+000
1	112.11310649	7.636771E-013	1.583368E-011	1	0.000000E+000
1	112.11410875	1.583368E-011	7.636771E-013	0	0.000000E+000
1	112.12242662	7.636771E-013	1.583368E-011	1	0.000000E+000
1	112.12720326	1.583368E-011	7.636771E-013	0	0.000000E+000
1	112.12962574	7.636771E-013	1.583368E-011	1	0.000000E+000
1	112.13365569	1.583368E-011	7.636771E-013	0	0.000000E+000
1	112.13384681	7.636771E-013	1.583368E-011	1	0.000000E+000
1	112.13609873	1.583368E-011	7.636771E-013	0	0.000000E+000
1	112.13660197	7.636771E-013	1.583368E-011	1	0.000000E+000
1	112.14072105	1.583368E-011	7.636771E-013	0	0.000000E+000
1	112.14164528	7.636771E-013	1.583368E-011	1	0.000000E+000
1	112.15251330	1.583368E-011	7.636771E-013	0	0.000000E+000
1	112.15463251	7.636771E-013	1.583368E-011	1	0.000000E+000
1	112.15707609	1.583368E-011	7.636771E-013	0	0.000000E+000
1	112.15726251	7.636771E-013	1.583368E-011	1	0.000000E+000
1	112.16007496	1.583368E-011	7.636771E-013	0	0.000000E+000
1	112.16019049	7.636771E-013	1.583368E-011	1	0.000000E+000
1	112.16459813	1.583368E-011	7.636771E-013	0	0.000000E+000
1	112.16499169	7.636771E-013	1.583368E-011	1	0.000000E+000
1	112.16668421	1.583368E-011	7.636771E-013	0	0.000000E+000
1	112.16722438	7.636771E-013	1.583368E-011	1	0.000000E+000
1	112.17200108	1.583368E-011	7.636771E-013	0	0.000000E+000
1	112.21063977	7.636771E-013	1.583368E-011	1	0.000000E+000
1	112.21170620	1.583368E-011	7.636771E-013	0	0.000000E+000
1	112.21176152	7.636771E-013	1.583368E-011	1	0.000000E+000
1	112.22717093	1.583368E-011	7.636771E-013	0	0.000000E+000
1	112.28596537	7.636771E-013	1.583368E-011	1	0.000000E+000
1	112.29201611	1.583368E-011	7.636771E-013	0	0.000000E+000
1	112.29287132	7.636771E-013	1.583368E-011	1	0.000000E+000
1	112.29880656	1.583368E-011	7.636771E-013	0	0.000000E+000
1	112.29932320	7.636771E-013	1.583368E-011	1	0.000000E+000
1	112.30475809	1.583368E-011	7.636771E-013	0	0.000000E+000
1	112.30515752	7.636771E-013	1.583368E-011	1	0.000000E+000
1	112.30811793	1.583368E-011	7.636771E-013	0	0.000000E+000
1	112.30897958	7.636771E-013	1.583368E-011	1	0.000000E+000
1	112.31293705	1.583368E-011	7.636771E-013	0	0.000000E+000
1	112.31665564	7.636771E-013	1.583368E-011	1	0.000000E+000
1	112.32321498	1.583368E-011	7.636771E-013	0	0.000000E+000
1	112.32377989	7.636771E-013	1.583368E-011	1	0.000000E+000
1	112.32585879	1.583368E-011	7.636771E-013	0	0.000000E+000
1	112.32657417	7.636771E-013	1.583368E-011	1	0.000000E+000
1	112.33122468	1.583368E-011	7.636771E-013	0	0.000000E+000
1	112.33664288	7.636771E-013	1.583368E-011	1	0.000000E+000
1	112.34080298	1.583368E-011	7.636771E-013	0	0.000000E+000
1	113.26063941	1.058880E-012	1.612888E-011	1	0.000000E+000
1	113.26663602	1.612888E-011	1.058880E-012	0	0.000000E+000
1	113.26671841	1.058880E-012	1.612888E-011	1	0.000000E+000
1	113.26754677	1.612888E-011	1.058880E-012	0	0.000000E+000
1	113.26758307	1.058880E-012	1.612888E-011	1	0.000000E+000
1	113.26979488	1.612888E-011	1.058880E-012	0	0.000000E+000
1	113.26981350	1.058880E-012	1.612888E-011	1	0.000000E+000
1	113.27191287	1.612888E-011	1.058880E-012	0	0.000000E+000
1	113.27450692	1.058880E-012	1.612888E-011	1	0.000000E+000
1	113.27569086	1.612888E-011	1.058880E-012	0	0.000000E+000
1	113.27682541	1.058880E-012	1.612888E-011	1	0.000000E+000
1	113.27820540	1.612888E-011	1.058880E-012	0	0.000000E+000
1	113.27836897	1.058880E-012	1.612888E-011	1	0.000000E+000
1	113.28038096	1.612888E-011	1.058880E-012	0	0.000000E+000
1	113.28041265	1.058880E-012	1.612888E-011	1	0.000000E+000
1	113.28216891	1.612888E-011	1.058880E-012	0	0.000000E+000
1	113.32804337	1.058880E-012	1.612888E-011	1	0.000000E+000
1	113.33633368	1.612888E-011	1.058880E-012	0	0.000000E+000
1	113.33647756	1.058880E-012	1.612888E-011	1	0.000000E+000
1	113.34255077	1.612888E-011	1.058880E-012	0	0.000000E+000
1	113.34283931	1.058880E-012	1.612888E-011	1	0.000000E+000
1	113.34530261	1.612888E-011	1.058880E-012	0	0.000000E+000
1	113.34540687	1.058880E-012	1.612888E-011	1	0.000000E+000
1	113.35432900	1.612888E-011	1.058880E-012	0	0.000000E+000
1	113.35445184	1.058880E-012	1.612888E-011	1	0.000000E+000
1	113.36199259	1.612888E-011	1.058880E-012	0	0.000000E+000
1	113.36217485	1.058880E-012	1.612888E-011	1	0.000000E+000
1	113.36598168	1.612888E-011	1.058880E-012	0	0.000000E+000
1	113.36599212	1.058880E-012	1.612888E-011	1	0.000000E+000
1	113.36626952	1.612888E-011	1.058880E-012	0	0.000000E+000
1	113.36631765	1.058880E-012	1.612888E-011	1	0.000000E+000
1	113.37114519	1.612888E-011	1.058880E-012	0	0.000000E+000
1	113.37118830	1.058880E-012	1.612888E-011	1	0.000000E+000
1	113.37930703	1.612888E-011	1.058880E-012	0	0.000000E+000
1	113.38090471	1.058880E-012	1.612888E-011	1	0.000000E+000
1	113.38707030	1.612888E-011	1.058880E-012	0	0.000000E+000
1	113.38782897	1.058880E-012	1.612888E-011	1	0.000000E+000
1	113.39277113	1.612888E-011	1.058880E-012	0	0.000000E+000
1	113.39296884	1.058880E-012	1.612888E-011	1	0.000000E+000
1	113.39488902	1.612888E-011	1.058880E-012	0	0.000000E+000
1	113.39553902	1.058880E-012	1.612888E-011	1	0.000000E+000
1	113.42121981	1.612888E-011	1.058880E-012	0	0.000000E+000
1	113.44272093	1.058880E-012	1.612888E-011	1	0.000000E+000
1	113.44911678	1.612888E-011	1.058880E-012	0	0.000000E+000
1	113.44942310	1.058880E-012	1.612888E-011	1	0.000000E+000
1	113.44950744	1.612888E-011	1.058880E-012	0	0.000000E+000
1	113.46722058	1.058880E-012	1.612888E-011	1	0.000000E+000
1	113.47909800	1.612888E-011	1.058880E-012	0	0.000000E+000
1	113.48063033	1.058880E-012	1.612888E-011	1	0.000000E+000
1	113.48200198	1.612888E-011	1.058880E-012	0	0.000000E+000
1	113.48210559	1.058880E-012	1.612888E-011	1	0.000000E+000
1	113.48930805	1.612888E-011	1.058880E-012	0	0.000000E+000
1	113.48941277	1.058880E-012	1.612888E-011	1	0.000000E+000
1	113.49483086	1.612888E-011	1.058880E-012	0	0.000000E+000
1	113.80822065	1.058880E-012	1.612888E-011	1	0.000000E+000
1	113.81102096	1.612888E-011	1.058880E-012	0	0.000000E+000
1	113.81107287	1.058880E-012	1.612888E-011	1	0.000000E+000
1	113.81383840	1.612888E-011	1.058880E-012	0	0.000000E+000
1	113.85027845	1.058880E-012	1.612888E-011	1	0.000000E+000
1	113.85106021	1.612888E-011	1.058880E-012	0	0.000000E+000
1	113.85179945	1.058880E-012	1.612888E-011	1	0.000000E+000
1	113.85404459	1.612888E-011	1.058880E-012	0	0.000000E+000
1	113.85412812	1.058880E-012	1.612888E-011	1	0.000000E+000
1	113.85551694	1.612888E-011	1.058880E-012	0	0.000000E+000
1	113.85587823	1.058880E-012	1.612888E-011	1	0.000000E+000
1	113.85901751	1.612888E-011	1.058880E-012	0	0.000000E+000
1	113.85931633	1.058880E-012	1.612888E-011	1	0.000000E+000
1	113.86332080	1.612888E-011	1.058880E-012	0	0.000000E+000
1	114.00494035	1.058880E-012	1.612888E-011	1	0.000000E+000
1	114.00574920	1.612888E-011	1.058880E-012	0	0.000000E+000
1	114.00606047	1.058880E-012	1.612888E-011	1	0.000000E+000
1	114.00663620	1.612888E-011	1.058880E-012	0	0.000000E+000
1	114.03458811	1.058880E-012	1.612888E-011	1	0.000000E+000
1	114.04947542	1.612888E-011	1.058880E-012	0	0.000000E+000
1	114.04963079	1.058880E-012	1.612888E-011	1	0.000000E+000
1	114.05441830	1.612888E-011	1.058880E-012	0	0.000000E+000
1	114.05456831	1.058880E-012	1.612888E-011	1	0.000000E+000
1	114.06657321	1.612888E-011	1.058880E-012	0	0.000000E+000
1	114.06674106	1.058880E-012	1.612888E-011	1	0.000000E+000
1	114.07052578	1.612888E-011	1.058880E-012	0	0.000000E+000
1	114.11397583	1.058880E-012	1.612888E-011	1	0.000000E+000
1	114.11801957	1.612888E-011	1.058880E-012	0	0.000000E+000
1	114.11804453	1.058880E-012	1.612888E-011	1	0.000000E+000
1	114.12502900	1.612888E-011	1.058880E-012	0	0.000000E+000
1	114.12512267	1.058880E-012	1.612888E-011	1	0.000000E+000
1	114.13152478	1.612888E-011	1.058880E-012	0	0.000000E+000
1	114.13153872	1.058880E-012	1.612888E-011	1	0.000000E+000
1	114.13729543	1.612888E-011	1.058880E-012	0	0.000000E+000
1	114.13732608	1.058880E-012	1.612888E-011	1	0.000000E+000
1	114.14756327	1.612888E-011	1.058880E-012	0	0.000000E+000
1	114.14781911	1.058880E-012	1.612888E-011	1	0.000000E+000
1	114.15176119	1.612888E-011	1.058880E-012	0	0.000000E+000
1	114.15375118	1.058880E-012	1.612888E-011	1	0.000000E+000
1	114.15381546	1.612888E-011	1.058880E-012	0	0.000000E+000
1	114.15389172	1.058880E-012	1.612888E-011	1	0.000000E+000
1	114.15457892	1.612888E-011	1.058880E-012	0	0.000000E+000
1	114.15483099	1.058880E-012	1.612888E-011	1	0.000000E+000
1	114.15762370	1.612888E-011	1.058880E-012	0	0.000000E+000
1	114.15792671	1.058880E-012	1.612888E-011	1	0.000000E+000
1	114.16152254	1.612888E-011	1.058880E-012	0	0.000000E+000
1	114.16154566	1.058880E-012	1.612888E-011	1	0.000000E+000
1	114.16575703	1.612888E-011	1.058880E-012	0	0.000000E+000
1	114.16579323	1.058880E-012	1.612888E-011	1	0.000000E+000
1	114.17455622	1.612888E-011	1.058880E-012	0	0.000000E+000
1	114.21418596	1.058880E-012	1.612888E-011	1	0.000000E+000
1	114.22008069	1.612888E-011	1.058880E-012	0	0.000000E+000
1	114.22028653	1.058880E-012	1.612888E-011	1	0.000000E+000
1	114.22673988	1.612888E-011	1.058880E-012	0	0.000000E+000
1	114.22733504	1.058880E-012	1.612888E-011	1	0.000000E+000
1	114.23102763	1.612888E-011	1.058880E-012	0	0.000000E+000
1	114.23300712	1.058880E-012	1.612888E-011	1	0.000000E+000
1	114.23676232	1.612888E-011	1.058880E-012	0	0.000000E+000
1	114.23733304	1.058880E-012	1.612888E-011	1	0.000000E+000
1	114.24103296	1.612888E-011	1.058880E-012	0	0.000000E+000
1	114.24314261	1.058880E-012	1.612888E-011	1	0.000000E+000
1	114.24364969	1.612888E-011	1.058880E-012	0	0.000000E+000
1	114.24916600	1.058880E-012	1.612888E-011	1	0.000000E+000
1	114.25354394	1.612888E-011	1.058880E-012	0	0.000000E+000
1	114.25751242	1.058880E-012	1.612888E-011	1	0.000000E+000
1	114.25997205	1.612888E-011	1.058880E-012	0	0.000000E+000
1	114.26001410	1.058880E-012	1.612888E-011	1	0.000000E+000
1	114.26144332	1.612888E-011	1.058880E-012	0	0.000000E+000
1	114.26227263	1.058880E-012	1.612888E-011	1	0.000000E+000
1	114.26778743	1.612888E-011	1.058880E-012	0	0.000000E+000
1	114.28904900	1.058880E-012	1.612888E-011	1	0.000000E+000
1	114.28965903	1.612888E-011	1.058880E-012	0	0.000000E+000
1	114.28976755	1.058880E-012	1.612888E-011	1	0.000000E+000
1	114.29425473	1.612888E-011	1.058880E-012	0	0.000000E+000
1	114.29989420	1.058880E-012	1.612888E-011	1	0.000000E+000
1	114.30055332	1.612888E-011	1.058880E-012	0	0.000000E+000
1	114.30104096	1.058880E-012	1.612888E-011	1	0.000000E+000
1	114.30116638	1.612888E-011	1.058880E-012	0	0.000000E+000
1	114.30182730	1.058880E-012	1.612888E-011	1	0.000000E+000
1	114.30347580	1.612888E-011	1.058880E-012	0	0.000000E+000
1	114.30351340	1.058880E-012	1.612888E-011	1	0.000000E+000
1	114.30805831	1.612888E-011	1.058880E-012	0	0.000000E+000
1	114.30816464	1.058880E-012	1.612888E-011	1	0.000000E+000
1	114.31021591	1.612888E-011	1.058880E-012	0	0.000000E+000
1	114.31033104	1.058880E-012	1.612888E-011	1	0.000000E+000
1	114.31159966	1.612888E-011	1.058880E-012	0	0.000000E+000
1	114.31162895	1.058880E-012	1.612888E-011	1	0.000000E+000
1	114.32166767	1.612888E-011	1.058880E-012	0	0.000000E+000
1	114.32174432	1.058880E-012	1.612888E-011	1	0.000000E+000
1	114.32526933	1.612888E-011	1.058880E-012	0	0.000000E+000
1	114.32614169	1.058880E-012	1.612888E-011	1	0.000000E+000
1	114.33327305	1.612888E-011	1.058880E-012	0	0.000000E+000
1	114.33336134	1.058880E-012	1.612888E-011	1	0.000000E+000
1	114.33742056	1.612888E-011	1.058880E-012	0	0.000000E+000
1	114.33743752	1.058880E-012	1.612888E-011	1	0.000000E+000
1	114.33951054	1.612888E-011	1.058880E-012	0	0.000000E+000
1	114.35887484	1.058880E-012	1.612888E-011	1	0.000000E+000
1	114.35964619	1.612888E-011	1.058880E-012	0	0.000000E+000
1	114.35967660	1.058880E-012	1.612888E-011	1	0.000000E+000
1	114.36369922	1.612888E-011	1.058880E-012	0	0.000000E+000
1	114.55514977	1.058880E-012	1.612888E-011	1	0.000000E+000
1	114.55571911	1.612888E-011	1.058880E-012	0	0.000000E+000
1	114.55573505	1.058880E-012	1.612888E-011	1	0.000000E+000
1	114.56551447	1.612888E-011	1.058880E-012	0	0.000000E+000
1	114.56568087	1.058880E-012	1.612888E-011	1	0.000000E+000
1	114.57568654	1.612888E-011	1.058880E-012	0	0.000000E+000
1	114.57594079	1.058880E-012	1.612888E-011	1	0.000000E+000
1	114.57678287	1.612888E-011	1.058880E-012	0	0.000000E+000
1	114.57725967	1.058880E-012	1.612888E-011	1	0.000000E+000
1	114.58135452	1.612888E-011	1.058880E-012	0	0.000000E+000
1	114.58862469	1.058880E-012	1.612888E-011	1	0.000000E+000
1	114.59847486	1.612888E-011	1.058880E-012	0	0.000000E+000
1	116.77467970	1.058880E-012	1.612888E-011	1	0.000000E+000
1	116.78626419	1.612888E-011	1.058880E-012	0	0.000000E+000
1	116.80869415	1.058880E-012	1.612888E-011	1	0.000000E+000
1	116.80870258	1.612888E-011	1.058880E-012	0	0.000000E+000
1	117.20593779	1.058880E-012	1.612888E-011	1	0.000000E+000
1	117.20911974	1.612888E-011	1.058880E-012	0	0.000000E+000
1	117.30004395	1.058880E-012	1.612888E-011	1	0.000000E+000
1	117.30025458	1.612888E-011	1.058880E-012	0	0.000000E+000
1	117.30046097	1.058880E-012	1.612888E-011	1	0.000000E+000
1	117.30058242	1.612888E-011	1.058880E-012	0	0.000000E+000
1	117.30084775	1.058880E-012	1.612888E-011	1	0.000000E+000
1	117.30227833	1.612888E-011	1.058880E-012	0	0.000000E+000
1	117.30320527	1.058880E-012	1.612888E-011	1	0.000000E+000
1	117.30955248	1.612888E-011	1.058880E-012	0	0.000000E+000
1	117.30956351	1.058880E-012	1.612888E-011	1	0.000000E+000
1	117.31432386	1.612888E-011	1.058880E-012	0	0.000000E+000
1	117.31438688	1.058880E-012	1.612888E-011	1	0.000000E+000
1	117.31451390	1.612888E-011	1.058880E-012	0	0.000000E+000
1	117.31471200	1.058880E-012	1.612888E-011	1	0.000000E+000
1	117.31635151	1.612888E-011	1.058880E-012	0	0.000000E+000
1	117.31648648	1.058880E-012	1.612888E-011	1	0.000000E+000
1	117.31739698	1.612888E-011	1.058880E-012	0	0.000000E+000
1	117.31745699	1.058880E-012	1.612888E-011	1	0.000000E+000
1	117.32946572	1.612888E-011	1.058880E-012	0	0.000000E+000
1	117.43853303	1.058880E-012	1.612888E-011	1	0.000000E+000
1	117.44131647	1.612888E-011	1.058880E-012	0	0.000000E+000
1	117.50004740	1.058880E-012	1.612888E-011	1	0.000000E+000
1	117.50070926	1.612888E-011	1.058880E-012	0	0.000000E+000
1	117.50099722	1.058880E-012	1.612888E-011	1	0.000000E+000
1	117.50931220	1.612888E-011	1.058880E-012	0	0.000000E+000
1	117.53225074	1.058880E-012	1.612888E-011	1	0.000000E+000
1	117.53292162	1.612888E-011	1.058880E-012	0	0.000000E+000
1	117.53347121	1.058880E-012	1.612888E-011	1	0.000000E+000
1	117.53529848	1.612888E-011	1.058880E-012	0	0.000000E+000
1	117.53536089	1.058880E-012	1.612888E-011	1	0.000000E+000
1	117.53594342	1.612888E-011	1.058880E-012	0	0.000000E+000
1	117.56045816	1.058880E-012	1.612888E-011	1	0.000000E+000
1	117.56383566	1.612888E-011	1.058880E-012	0	0.000000E+000
1	117.56397913	1.058880E-012	1.612888E-011	1	0.000000E+000
1	117.56457300	1.612888E-011	1.058880E-012	0	0.000000E+000
1	117.56475186	1.058880E-012	1.612888E-011	1	0.000000E+000
1	117.58195060	1.612888E-011	1.058880E-012	0	0.000000E+000
1	117.59956127	1.058880E-012	1.612888E-011	1	0.000000E+000
1	117.60710207	1.612888E-011	1.058880E-012	0	0.000000E+000
1	117.60787074	1.058880E-012	1.612888E-011	1	0.000000E+000
1	117.60804089	1.612888E-011	1.058880E-012	0	0.000000E+000
1	117.60818954	1.058880E-012	1.612888E-011	1	0.000000E+000
1	117.61292926	1.612888E-011	1.058880E-012	0	0.000000E+000
1	117.65133297	1.058880E-012	1.612888E-011	1	0.000000E+000
1	117.65526655	1.612888E-011	1.058880E-012	0	0.000000E+000
1	117.65562387	1.058880E-012	1.612888E-011	1	0.000000E+000
1	117.65928689	1.612888E-011	1.058880E-012	0	0.000000E+000
1	117.65933108	1.058880E-012	1.612888E-011	1	0.000000E+000
1	117.66148355	1.612888E-011	1.058880E-012	0	0.000000E+000
1	117.66150448	1.058880E-012	1.612888E-011	1	0.000000E+000
1	117.66643119	1.612888E-011	1.058880E-012	0	0.000000E+000
1	117.66654589	1.058880E-012	1.612888E-011	1	0.000000E+000
1	117.67006556	1.612888E-011	1.058880E-012	0	0.000000E+000
1	117.70231885	1.058880E-012	1.612888E-011	1	0.000000E+000
1	117.70408962	1.612888E-011	1.058880E-012	0	0.000000E+000
1	117.70416887	1.058880E-012	1.612888E-011	1	0.000000E+000
1	117.70453158	1.612888E-011	1.058880E-012	0	0.000000E+000
1	117.70460252	1.058880E-012	1.612888E-011	1	0.000000E+000
1	117.70467481	1.612888E-011	1.058880E-012	0	0.000000E+000
1	118.60464619	9.112785E-013	1.598128E-011	1	0.000000E+000
1	118.60490500	1.598128E-011	9.112785E-013	0	0.000000E+000
1	118.60527693	9.112785E-013	1.598128E-011	1	0.000000E+000
1	118.60657829	1.598128E-011	9.112785E-013	0	0.000000E+000
1	118.61381577	9.112785E-013	1.598128E-011	1	0.000000E+000
1	118.61618979	1.598128E-011	9.112785E-013	0	0.000000E+000
1	118.61705836	9.112785E-013	1.598128E-011	1	0.000000E+000
1	118.62229945	1.598128E-011	9.112785E-013	0	0.000000E+000
1	118.62240358	9.112785E-013	1.598128E-011	1	0.000000E+000
1	118.62393567	1.598128E-011	9.112785E-013	0	0.000000E+000
1	118.62403559	9.112785E-013	1.598128E-011	1	0.000000E+000
1	118.62878606	1.598128E-011	9.112785E-013	0	0.000000E+000
1	118.62901719	9.112785E-013	1.598128E-011	1	0.000000E+000
1	118.63094313	1.598128E-011	9.112785E-013	0	0.000000E+000
1	118.66873930	9.112785E-013	1.598128E-011	1	0.000000E+000
1	118.67790626	1.598128E-011	9.112785E-013	0	0.000000E+000
1	118.67806790	9.112785E-013	1.598128E-011	1	0.000000E+000
1	118.68435309	1.598128E-011	9.112785E-013	0	0.000000E+000
1	118.69252103	9.112785E-013	1.598128E-011	1	0.000000E+000
1	118.69339248	1.598128E-011	9.112785E-013	0	0.000000E+000
1	118.69350192	9.112785E-013	1.598128E-011	1	0.000000E+000
1	118.69983332	1.598128E-011	9.112785E-013	0	0.000000E+000
1	118.69990368	9.112785E-013	1.598128E-011	1	0.000000E+000
1	118.70368307	1.598128E-011	9.112785E-013	0	0.000000E+000
1	118.70370747	9.112785E-013	1.598128E-011	1	0.000000E+000
1	118.70474755	1.598128E-011	9.112785E-013	0	0.000000E+000
1	118.70507709	9.112785E-013	1.598128E-011	1	0.000000E+000
1	118.70647873	1.598128E-011	9.112785E-013	0	0.000000E+000
1	118.70736162	9.112785E-013	1.598128E-011	1	0.000000E+000
1	118.70906231	1.598128E-011	9.112785E-013	0	0.000000E+000
1	118.71489633	9.112785E-013	1.598128E-011	1	0.000000E+000
1	118.71905713	1.598128E-011	9.112785E-013	0	0.000000E+000
1	118.71908443	9.112785E-013	1.598128E-011	1	0.000000E+000
1	118.72338392	1.598128E-011	9.112785E-013	0	0.000000E+000
1	118.72343306	9.112785E-013	1.598128E-011	1	0.000000E+000
1	118.73999723	1.598128E-011	9.112785E-013	0	0.000000E+000
1	118.74429061	9.112785E-013	1.598128E-011	1	0.000000E+000
1	118.74686329	1.598128E-011	9.112785E-013	0	0.000000E+000
1	118.74805268	9.112785E-013	1.598128E-011	1	0.000000E+000
1	118.74957861	1.598128E-011	9.112785E-013	0	0.000000E+000
1	118.78324013	9.112785E-013	1.598128E-011	1	0.000000E+000
1	118.78428476	1.598128E-011	9.112785E-013	0	0.000000E+000
1	118.78669862	9.112785E-013	1.598128E-011	1	0.000000E+000
1	118.79321740	1.598128E-011	9.112785E-013	0	0.000000E+000
1	118.79404712	9.112785E-013	1.598128E-011	1	0.000000E+000
1	118.79774758	1.598128E-011	9.112785E-013	0	0.000000E+000
1	118.86318521	9.112785E-013	1.598128E-011	1	0.000000E+000
1	118.87452332	1.598128E-011	9.112785E-013	0	0.000000E+000
1	118.87492674	9.112785E-013	1.598128E-011	1	0.000000E+000
1	118.88507215	1.598128E-011	9.112785E-013	0	0.000000E+000
1	118.88533747	9.112785E-013	1.598128E-011	1	0.000000E+000
1	118.88662955	1.598128E-011	9.112785E-013	0	0.000000E+000
1	118.88705138	9.112785E-013	1.598128E-011	1	0.000000E+000
1	118.89829431	1.598128E-011	9.112785E-013	0	0.000000E+000
1	118.89832486	9.112785E-013	1.598128E-011	1	0.000000E+000
1	118.90164634	1.598128E-011	9.112785E-013	0	0.000000E+000
1	118.90223459	9.112785E-013	1.598128E-011	1	0.000000E+000
1	118.90254126	1.598128E-011	9.112785E-013	0	0.000000E+000
1	119.28293826	9.112785E-013	1.598128E-011	1	0.000000E+000
1	119.28670698	1.598128E-011	9.112785E-013	0	0.000000E+000
1	119.28674567	9.112785E-013	1.598128E-011	1	0.000000E+000
1	119.28776340	1.598128E-011	9.112785E-013	0	0.000000E+000
1	119.29448066	9.112785E-013	1.598128E-011	1	0.000000E+000
1	119.29947946	1.598128E-011	9.112785E-013	0	0.000000E+000
1	119.30008666	9.112785E-013	1.598128E-011	1	0.000000E+000
1	119.30963015	1.598128E-011	9.112785E-013	0	0.000000E+000
1	119.30964647	9.112785E-013	1.598128E-011	1	0.000000E+000
1	119.31076400	1.598128E-011	9.112785E-013	0	0.000000E+000
1	119.31078847	9.112785E-013	1.598128E-011	1	0.000000E+000
1	119.31319358	1.598128E-011	9.112785E-013	0	0.000000E+000
1	119.31321044	9.112785E-013	1.598128E-011	1	0.000000E+000
1	119.31741893	1.598128E-011	9.112785E-013	0	0.000000E+000
1	119.31803479	9.112785E-013	1.598128E-011	1	0.000000E+000
1	119.32024115	1.598128E-011	9.112785E-013	0	0.000000E+000
1	119.32030101	9.112785E-013	1.598128E-011	1	0.000000E+000
1	119.32539370	1.598128E-011	9.112785E-013	0	0.000000E+000
1	119.32551858	9.112785E-013	1.598128E-011	1	0.000000E+000
1	119.32630466	1.598128E-011	9.112785E-013	0	0.000000E+000
1	119.32632002	9.112785E-013	1.598128E-011	1	0.000000E+000
1	119.32806680	1.598128E-011	9.112785E-013	0	0.000000E+000
1	119.32825604	9.112785E-013	1.598128E-011	1	0.000000E+000
1	119.33096570	1.598128E-011	9.112785E-013	0	0.000000E+000
1	119.33148011	9.112785E-013	1.598128E-011	1	0.000000E+000
1	119.33245567	1.598128E-011	9.112785E-013	0	0.000000E+000
1	119.33395445	9.112785E-013	1.598128E-011	1	0.000000E+000
1	119.33612571	1.598128E-011	9.112785E-013	0	0.000000E+000
1	119.33617706	9.112785E-013	1.598128E-011	1	0.000000E+000
1	119.34009992	1.598128E-011	9.112785E-013	0	0.000000E+000
1	119.34020699	9.112785E-013	1.598128E-011	1	0.000000E+000
1	119.34044913	1.598128E-011	9.112785E-013	0	0.000000E+000
1	119.34487989	9.112785E-013	1.598128E-011	1	0.000000E+000
1	119.34908174	1.598128E-011	9.112785E-013	0	0.000000E+000
1	119.34909224	9.112785E-013	1.598128E-011	1	0.000000E+000
1	119.34914385	1.598128E-011	9.112785E-013	0	0.000000E+000
1	119.34918381	9.112785E-013	1.598128E-011	1	0.000000E+000
1	119.35081799	1.598128E-011	9.112785E-013	0	0.000000E+000
1	119.37208010	9.112785E-013	1.598128E-011	1	0.000000E+000
1	119.37350630	1.598128E-011	9.112785E-013	0	0.000000E+000
1	119.44912885	9.112785E-013	1.598128E-011	1	0.000000E+000
1	119.45209895	1.598128E-011	9.112785E-013	0	0.000000E+000
1	119.56218828	9.112785E-013	1.598128E-011	1	0.000000E+000
1	119.57247753	1.598128E-011	9.112785E-013	0	0.000000E+000
1	119.57276146	9.112785E-013	1.598128E-011	1	0.000000E+000
1	119.57324298	1.598128E-011	9.112785E-013	0	0.000000E+000
1	119.57335021	9.112785E-013	1.598128E-011	1	0.000000E+000
1	119.57648824	1.598128E-011	9.112785E-013	0	0.000000E+000
1	119.57654041	9.112785E-013	1.598128E-011	1	0.000000E+000
1	119.57844485	1.598128E-011	9.112785E-013	0	0.000000E+000
1	119.57868306	9.112785E-013	1.598128E-011	1	0.000000E+000
1	119.58427214	1.598128E-011	9.112785E-013	0	0.000000E+000
1	119.58456049	9.112785E-013	1.598128E-011	1	0.000000E+000
1	119.58464562	1.598128E-011	9.112785E-013	0	0.000000E+000
1	119.58519798	9.112785E-013	1.598128E-011	1	0.000000E+000
1	119.58598650	1.598128E-011	9.112785E-013	0	0.000000E+000
1	119.58726319	9.112785E-013	1.598128E-011	1	0.000000E+000
1	119.58878581	1.598128E-011	9.112785E-013	0	0.000000E+000
1	119.58891327	9.112785E-013	1.598128E-011	1	0.000000E+000
1	119.58995747	1.598128E-011	9.112785E-013	0	0.000000E+000
1	119.58996397	9.112785E-013	1.598128E-011	1	0.000000E+000
1	119.59077129	1.598128E-011	9.112785E-013	0	0.000000E+000
1	119.77799098	9.112785E-013	1.598128E-011	1	0.000000E+000
1	119.78798440	1.598128E-011	9.112785E-013	0	0.000000E+000
1	119.78818368	9.112785E-013	1.598128E-011	1	0.000000E+000
1	119.79606183	1.598128E-011	9.112785E-013	0	0.000000E+000
1	120.11430341	9.112785E-013	1.598128E-011	1	0.000000E+000
1	120.11935013	1.598128E-011	9.112785E-013	0	0.000000E+000
1	120.11957196	9.112785E-013	1.598128E-011	1	0.000000E+000
1	120.12301282	1.598128E-011	9.112785E-013	0	0.000000E+000
1	120.12303026	9.112785E-013	1.598128E-011	1	0.000000E+000
1	120.12382592	1.598128E-011	9.112785E-013	0	0.000000E+000
1	120.12383412	9.112785E-013	1.598128E-011	1	0.000000E+000
1	120.13154315	1.598128E-011	9.112785E-013	0	0.000000E+000
1	120.13196605	9.112785E-013	1.598128E-011	1	0.000000E+000
1	120.14135830	1.598128E-011	9.112785E-013	0	0.000000E+000
1	120.14147362	9.112785E-013	1.598128E-011	1	0.000000E+000
1	120.14281681	1.598128E-011	9.112785E-013	0	0.000000E+000
1	120.14322136	9.112785E-013	1.598128E-011	1	0.000000E+000
1	120.14616511	1.598128E-011	9.112785E-013	0	0.000000E+000
1	120.14632353	9.112785E-013	1.598128E-011	1	0.000000E+000
1	120.14908514	1.598128E-011	9.112785E-013	0	0.000000E+000
1	120.15595147	9.112785E-013	1.598128E-011	1	0.000000E+000
1	120.16093106	1.598128E-011	9.112785E-013	0	0.000000E+000
1	120.16099758	9.112785E-013	1.598128E-011	1	0.000000E+000
1	120.17390512	1.598128E-011	9.112785E-013	0	0.000000E+000
1	120.17433294	9.112785E-013	1.598128E-011	1	0.000000E+000
1	120.17607357	1.598128E-011	9.112785E-013	0	0.000000E+000
1	120.22576053	9.112785E-013	1.598128E-011	1	0.000000E+000
1	120.22678592	1.598128E-011	9.112785E-013	0	0.000000E+000
1	120.23009571	9.112785E-013	1.598128E-011	1	0.000000E+000
1	120.23653088	1.598128E-011	9.112785E-013	0	0.000000E+000
1	120.23670162	9.112785E-013	1.598128E-011	1	0.000000E+000
1	120.24295890	1.598128E-011	9.112785E-013	0	0.000000E+000
1	120.24534787	9.112785E-013	1.598128E-011	1	0.000000E+000
1	120.24555141	1.598128E-011	9.112785E-013	0	0.000000E+000
1	120.24725614	9.112785E-013	1.598128E-011	1	0.000000E+000
1	120.25113098	1.598128E-011	9.112785E-013	0	0.000000E+000
1	120.25115524	9.112785E-013	1.598128E-011	1	0.000000E+000
1	120.25125647	1.598128E-011	9.112785E-013	0	0.000000E+000
1	120.25207623	9.112785E-013	1.598128E-011	1	0.000000E+000
1	120.25224662	1.598128E-011	9.112785E-013	0	0.000000E+000
1	120.25236652	9.112785E-013	1.598128E-011	1	0.000000E+000
1	120.25347789	1.598128E-011	9.112785E-013	0	0.000000E+000
1	120.25372779	9.112785E-013	1.598128E-011	1	0.000000E+000
1	120.26072125	1.598128E-011	9.112785E-013	0	0.000000E+000
1	120.26094177	9.112785E-013	1.598128E-011	1	0.000000E+000
1	120.26455289	1.598128E-011	9.112785E-013	0	0.000000E+000
1	120.26459119	9.112785E-013	1.598128E-011	1	0.000000E+000
1	120.27156095	1.598128E-011	9.112785E-013	0	0.000000E+000
1	120.27206523	9.112785E-013	1.598128E-011	1	0.000000E+000
1	120.27827155	1.598128E-011	9.112785E-013	0	0.000000E+000
1	120.27830222	9.112785E-013	1.598128E-011	1	0.000000E+000
1	120.27915595	1.598128E-011	9.112785E-013	0	0.000000E+000
1	120.27922621	9.112785E-013	1.598128E-011	1	0.000000E+000
1	120.28222711	1.598128E-011	9.112785E-013	0	0.000000E+000
1	120.28230804	9.112785E-013	1.598128E-011	1	0.000000E+000
1	120.28926275	1.598128E-011	9.112785E-013	0	0.000000E+000
1	120.29262464	9.112785E-013	1.598128E-011	1	0.000000E+000
1	120.29308437	1.598128E-011	9.112785E-013	0	0.000000E+000
1	120.29311596	9.112785E-013	1.598128E-011	1	0.000000E+000
1	120.29842859	1.598128E-011	9.112785E-013	0	0.000000E+000
1	122.71869383	9.112785E-013	1.598128E-011	1	0.000000E+000
1	122.72660008	1.598128E-011	9.112785E-013	0	0.000000E+000
1	122.72661962	9.112785E-013	1.598128E-011	1	0.000000E+000
1	122.72732458	1.598128E-011	9.112785E-013	0	0.000000E+000
1	122.72736002	9.112785E-013	1.598128E-011	1	0.000000E+000
1	122.72960029	1.598128E-011	9.112785E-013	0	0.000000E+000
1	122.72975951	9.112785E-013	1.598128E-011	1	0.000000E+000
1	122.73305882	1.598128E-011	9.112785E-013	0	0.000000E+000
1	122.73324255	9.112785E-013	1.598128E-011	1	0.000000E+000
1	122.73984918	1.598128E-011	9.112785E-013	0	0.000000E+000
1	122.74017705	9.112785E-013	1.598128E-011	1	0.000000E+000
1	122.74646213	1.598128E-011	9.112785E-013	0	0.000000E+000
1	122.79632434	9.112785E-013	1.598128E-011	1	0.000000E+000
1	122.80097317	1.598128E-011	9.112785E-013	0	0.000000E+000
1	122.80125007	9.112785E-013	1.598128E-011	1	0.000000E+000
1	122.80521693	1.598128E-011	9.112785E-013	0	0.000000E+000
1	122.80527422	9.112785E-013	1.598128E-011	1	0.000000E+000
1	122.80714259	1.598128E-011	9.112785E-013	0	0.000000E+000
1	122.88688996	9.112785E-013	1.598128E-011	1	0.000000E+000
1	122.89244378	1.598128E-011	9.112785E-013	0	0.000000E+000
1	122.89250782	9.112785E-013	1.598128E-011	1	0.000000E+000
1	122.90178703	1.598128E-011	9.112785E-013	0	0.000000E+000
1	122.90219495	9.112785E-013	1.598128E-011	1	0.000000E+000
1	122.90447986	1.598128E-011	9.112785E-013	0	0.000000E+000
1	122.90958520	9.112785E-013	1.598128E-011	1	0.000000E+000
1	122.91088617	1.598128E-011	9.112785E-013	0	0.000000E+000
1	122.91116446	9.112785E-013	1.598128E-011	1	0.000000E+000
1	122.91446251	1.598128E-011	9.112785E-013	0	0.000000E+000
1	122.91481632	9.112785E-013	1.598128E-011	1	0.000000E+000
1	122.91530455	1.598128E-011	9.112785E-013	0	0.000000E+000
1	122.91591108	9.112785E-013	1.598128E-011	1	0.000000E+000
1	122.93263813	1.598128E-011	9.112785E-013	0	0.000000E+000
1	122.93339631	9.112785E-013	1.598128E-011	1	0.000000E+000
1	122.93477967	1.598128E-011	9.112785E-013	0	0.000000E+000
1	122.93479541	9.112785E-013	1.598128E-011	1	0.000000E+000
1	122.94229025	1.598128E-011	9.112785E-013	0	0.000000E+000
1	122.94232738	9.112785E-013	1.598128E-011	1	0.000000E+000
1	122.94525856	1.598128E-011	9.112785E-013	0	0.000000E+000
1	122.94532669	9.112785E-013	1.598128E-011	1	0.000000E+000
1	122.94629234	1.598128E-011	9.112785E-013	0	0.000000E+000
1	122.94633384	9.112785E-013	1.598128E-011	1	0.000000E+000
1	122.95790482	1.598128E-011	9.112785E-013	0	0.000000E+000
1	122.95793122	9.112785E-013	1.598128E-011	1	0.000000E+000
1	122.95796745	1.598128E-011	9.112785E-013	0	0.000000E+000
1	122.95853281	9.112785E-013	1.598128E-011	1	0.000000E+000
1	122.96662842	1.598128E-011	9.112785E-013	0	0.000000E+000
1	122.96704855	9.112785E-013	1.598128E-011	1	0.000000E+000
1	122.96733983	1.598128E-011	9.112785E-013	0	0.000000E+000
1	122.96744767	9.112785E-013	1.598128E-011	1	0.000000E+000
1	122.97184071	1.598128E-011	9.112785E-013	0	0.000000E+000
1	122.97221429	9.112785E-013	1.598128E-011	1	0.000000E+000
1	122.97262300	1.598128E-011	9.112785E-013	0	0.000000E+000
1	122.97310415	9.112785E-013	1.598128E-011	1	0.000000E+000
1	122.97731797	1.598128E-011	9.112785E-013	0	0.000000E+000
1	122.97765410	9.112785E-013	1.598128E-011	1	0.000000E+000
1	122.98209498	1.598128E-011	9.112785E-013	0	0.000000E+000
1	123.00238836	9.112785E-013	1.598128E-011	1	0.000000E+000
1	123.00851762	1.598128E-011	9.112785E-013	0	0.000000E+000
1	123.15431159	9.112785E-013	1.598128E-011	1	0.000000E+000
1	123.15509705	1.598128E-011	9.112785E-013	0	0.000000E+000
1	123.15515731	9.112785E-013	1.598128E-011	1	0.000000E+000
1	123.15824883	1.598128E-011	9.112785E-013	0	0.000000E+000
1	123.17217084	9.112785E-013	1.598128E-011	1	0.000000E+000
1	123.17263491	1.598128E-011	9.112785E-013	0	0.000000E+000
1	123.17503264	9.112785E-013	1.598128E-011	1	0.000000E+000
1	123.18023009	1.598128E-011	9.112785E-013	0	0.000000E+000
1	123.18030336	9.112785E-013	1.598128E-011	1	0.000000E+000
1	123.18379838	1.598128E-011	9.112785E-013	0	0.000000E+000
1	123.20950531	9.112785E-013	1.598128E-011	1	0.000000E+000
1	123.22266345	1.598128E-011	9.112785E-013	0	0.000000E+000
1	123.26579986	9.112785E-013	1.598128E-011	1	0.000000E+000
1	123.26919890	1.598128E-011	9.112785E-013	0	0.000000E+000
1	123.27065011	9.112785E-013	1.598128E-011	1	0.000000E+000
1	123.27539353	1.598128E-011	9.112785E-013	0	0.000000E+000
1	123.27543965	9.112785E-013	1.598128E-011	1	0.000000E+000
1	123.27667935	1.598128E-011	9.112785E-013	0	0.000000E+000
1	123.27847956	9.112785E-013	1.598128E-011	1	0.000000E+000
1	123.28337208	1.598128E-011	9.112785E-013	0	0.000000E+000
1	123.28340625	9.112785E-013	1.598128E-011	1	0.000000E+000
1	123.28390123	1.598128E-011	9.112785E-013	0	0.000000E+000
1	123.28450338	9.112785E-013	1.598128E-011	1	0.000000E+000
1	123.28677365	1.598128E-011	9.112785E-013	0	0.000000E+000
1	123.28686340	9.112785E-013	1.598128E-011	1	0.000000E+000
1	123.28723881	1.598128E-011	9.112785E-013	0	0.000000E+000
1	123.28751688	9.112785E-013	1.598128E-011	1	0.000000E+000
1	123.29723154	1.598128E-011	9.112785E-013	0	0.000000E+000
1	123.30068824	9.112785E-013	1.598128E-011	1	0.000000E+000
1	123.30140090	1.598128E-011	9.112785E-013	0	0.000000E+000
1	123.30169328	9.112785E-013	1.598128E-011	1	0.000000E+000
1	123.31761878	1.598128E-011	9.112785E-013	0	0.000000E+000
1	123.31867414	9.112785E-013	1.598128E-011	1	0.000000E+000
1	123.32603882	1.598128E-011	9.112785E-013	0	0.000000E+000
1	123.34665849	9.112785E-013	1.598128E-011	1	0.000000E+000
1	123.34799612	1.598128E-011	9.112785E-013	0	0.000000E+000
1	123.34956398	9.112785E-013	1.598128E-011	1	0.000000E+000
1	123.34975938	1.598128E-011	9.112785E-013	0	0.000000E+000
1	123.34996591	9.112785E-013	1.598128E-011	1	0.000000E+000
1	123.35131518	1.598128E-011	9.112785E-013	0	0.000000E+000
1	123.35137709	9.112785E-013	1.598128E-011	1	0.000000E+000
1	123.35274047	1.598128E-011	9.112785E-013	0	0.000000E+000
1	125.89682434	6.160756E-013	1.568608E-011	1	0.000000E+000
1	125.90395895	1.568608E-011	6.160756E-013	0	0.000000E+000
1	125.90468136	6.160756E-013	1.568608E-011	1	0.000000E+000
1	125.90737651	1.568608E-011	6.160756E-013	0	0.000000E+000
1	125.90740652	6.160756E-013	1.568608E-011	1	0.000000E+000
1	125.91402098	1.568608E-011	6.160756E-013	0	0.000000E+000
1	125.91442560	6.160756E-013	1.568608E-011	1	0.000000E+000
1	125.91626181	1.568608E-011	6.160756E-013	0	0.000000E+000
1	125.91801769	6.160756E-013	1.568608E-011	1	0.000000E+000
1	125.91843808	1.568608E-011	6.160756E-013	0	0.000000E+000
1	125.91872655	6.160756E-013	1.568608E-011	1	0.000000E+000
1	125.91925959	1.568608E-011	6.160756E-013	0	0.000000E+000
1	125.91936301	6.160756E-013	1.568608E-011	1	0.000000E+000
1	125.92769034	1.568608E-011	6.160756E-013	0	0.000000E+000
1	125.92781344	6.160756E-013	1.568608E-011	1	0.000000E+000
1	125.93035563	1.568608E-011	6.160756E-013	0	0.000000E+000
1	126.78389690	6.160756E-013	1.568608E-011	1	0.000000E+000
1	126.78558506	1.568608E-011	6.160756E-013	0	0.000000E+000
1	126.78581947	6.160756E-013	1.568608E-011	1	0.000000E+000
1	126.78584431	1.568608E-011	6.160756E-013	0	0.000000E+000
1	126.78634248	6.160756E-013	1.568608E-011	1	0.000000E+000
1	126.79125092	1.568608E-011	6.160756E-013	0	0.000000E+000
1	126.82564146	6.160756E-013	1.568608E-011	1	0.000000E+000
1	126.82643670	1.568608E-011	6.160756E-013	0	0.000000E+000
1	126.82644485	6.160756E-013	1.568608E-011	1	0.000000E+000
1	126.83142901	1.568608E-011	6.160756E-013	0	0.000000E+000
1	126.83148556	6.160756E-013	1.568608E-011	1	0.000000E+000
1	126.83681378	1.568608E-011	6.160756E-013	0	0.000000E+000
1	126.83702228	6.160756E-013	1.568608E-011	1	0.000000E+000
1	126.84445858	1.568608E-011	6.160756E-013	0	0.000000E+000
1	126.84450005	6.160756E-013	1.568608E-011	1	0.000000E+000
1	126.84624423	1.568608E-011	6.160756E-013	0	0.000000E+000
1	126.84902982	6.160756E-013	1.568608E-011	1	0.000000E+000
1	126.85124929	1.568608E-011	6.160756E-013	0	0.000000E+000
1	126.85168902	6.160756E-013	1.568608E-011	1	0.000000E+000
1	126.85358505	1.568608E-011	6.160756E-013	0	0.000000E+000
1	126.88334317	6.160756E-013	1.568608E-011	1	0.000000E+000
1	126.88792567	1.568608E-011	6.160756E-013	0	0.000000E+000
1	126.89151765	6.160756E-013	1.568608E-011	1	0.000000E+000
1	126.89370350	1.568608E-011	6.160756E-013	0	0.000000E+000
1	126.89375519	6.160756E-013	1.568608E-011	1	0.000000E+000
1	126.90248592	1.568608E-011	6.160756E-013	0	0.000000E+000
1	126.90320181	6.160756E-013	1.568608E-011	1	0.000000E+000
1	126.91962529	1.568608E-011	6.160756E-013	0	0.000000E+000
1	126.92911277	6.160756E-013	1.568608E-011	1	0.000000E+000
1	126.93018400	1.568608E-011	6.160756E-013	0	0.000000E+000
1	126.93023634	6.160756E-013	1.568608E-011	1	0.000000E+000
1	126.93145823	1.568608E-011	6.160756E-013	0	0.000000E+000
1	126.93233039	6.160756E-013	1.568608E-011	1	0.000000E+000
1	126.93869428	1.568608E-011	6.160756E-013	0	0.000000E+000
1	126.94011884	6.160756E-013	1.568608E-011	1	0.000000E+000
1	126.94128790	1.568608E-011	6.160756E-013	0	0.000000E+000
1	126.94134633	6.160756E-013	1.568608E-011	1	0.000000E+000
1	126.94750530	1.568608E-011	6.160756E-013	0	0.000000E+000
1	132.70178273	6.160756E-013	1.568608E-011	1	0.000000E+000
1	132.70380234	1.568608E-011	6.160756E-013	0	0.000000E+000
1	132.70409738	6.160756E-013	1.568608E-011	1	0.000000E+000
1	132.70872029	1.568608E-011	6.160756E-013	0	0.000000E+000
1	132.78666048	6.160756E-013	1.568608E-011	1	0.000000E+000
1	132.79600245	1.568608E-011	6.160756E-013	0	0.000000E+000
1	132.79676127	6.160756E-013	1.568608E-011	1	0.000000E+000
1	132.80178106	1.568608E-011	6.160756E-013	0	0.000000E+000
1	132.80352886	6.160756E-013	1.568608E-011	1	0.000000E+000
1	132.80814236	1.568608E-011	6.160756E-013	0	0.000000E+000
1	132.80861723	6.160756E-013	1.568608E-011	1	0.000000E+000
1	132.81624240	1.568608E-011	6.160756E-013	0	0.000000E+000
1	132.81633456	6.160756E-013	1.568608E-011	1	0.000000E+000
1	132.82295529	1.568608E-011	6.160756E-013	0	0.000000E+000
1	132.82362816	6.160756E-013	1.568608E-011	1	0.000000E+000
1	132.82876711	1.568608E-011	6.160756E-013	0	0.000000E+000
1	132.83235145	6.160756E-013	1.568608E-011	1	0.000000E+000
1	132.83300852	1.568608E-011	6.160756E-013	0	0.000000E+000
1	132.83303122	6.160756E-013	1.568608E-011	1	0.000000E+000
1	132.83363329	1.568608E-011	6.160756E-013	0	0.000000E+000
1	132.83375403	6.160756E-013	1.568608E-011	1	0.000000E+000
1	132.84045987	1.568608E-011	6.160756E-013	0	0.000000E+000
1	132.84050610	6.160756E-013	1.568608E-011	1	0.000000E+000
1	132.84190321	1.568608E-011	6.160756E-013	0	0.000000E+000
1	132.84229961	6.160756E-013	1.568608E-011	1	0.000000E+000
1	132.84479096	1.568608E-011	6.160756E-013	0	0.000000E+000
1	133.39146809	6.160756E-013	1.568608E-011	1	0.000000E+000
1	133.39284373	1.568608E-011	6.160756E-013	0	0.000000E+000
1	133.42446709	6.160756E-013	1.568608E-011	1	0.000000E+000
1	133.42687638	1.568608E-011	6.160756E-013	0	0.000000E+000
1	133.42689520	6.160756E-013	1.568608E-011	1	0.000000E+000
1	133.42821871	1.568608E-011	6.160756E-013	0	0.000000E+000
1	133.42825135	6.160756E-013	1.568608E-011	1	0.000000E+000
1	133.43048246	1.568608E-011	6.160756E-013	0	0.000000E+000
1	133.43051618	6.160756E-013	1.568608E-011	1	0.000000E+000
1	133.43068306	1.568608E-011	6.160756E-013	0	0.000000E+000
1	133.43070682	6.160756E-013	1.568608E-011	1	0.000000E+000
1	133.43356317	1.568608E-011	6.160756E-013	0	0.000000E+000
1	133.43533001	6.160756E-013	1.568608E-011	1	0.000000E+000
1	133.43538099	1.568608E-011	6.160756E-013	0	0.000000E+000
1	133.46078773	6.160756E-013	1.568608E-011	1	0.000000E+000
1	133.46360983	1.568608E-011	6.160756E-013	0	0.000000E+000
1	133.46401879	6.160756E-013	1.568608E-011	1	0.000000E+000
1	133.47036765	1.568608E-011	6.160756E-013	0	0.000000E+000
1	133.47045215	6.160756E-013	1.568608E-011	1	0.000000E+000
1	133.47338606	1.568608E-011	6.160756E-013	0	0.000000E+000
1	133.47342273	6.160756E-013	1.568608E-011	1	0.000000E+000
1	133.48060307	1.568608E-011	6.160756E-013	0	0.000000E+000
1	133.48078661	6.160756E-013	1.568608E-011	1	0.000000E+000
1	133.48536888	1.568608E-011	6.160756E-013	0	0.000000E+000
1	134.82398956	6.160756E-013	1.568608E-011	1	0.000000E+000
1	134.82579940	1.568608E-011	6.160756E-013	0	0.000000E+000
1	134.82582022	6.160756E-013	1.568608E-011	1	0.000000E+000
1	134.82964963	1.568608E-011	6.160756E-013	0	0.000000E+000
1	134.83008374	6.160756E-013	1.568608E-011	1	0.000000E+000
1	134.83159736	1.568608E-011	6.160756E-013	0	0.000000E+000
1	134.83204324	6.160756E-013	1.568608E-011	1	0.000000E+000
1	134.83866730	1.568608E-011	6.160756E-013	0	0.000000E+000
1	134.83893266	6.160756E-013	1.568608E-011	1	0.000000E+000
1	134.84389654	1.568608E-011	6.160756E-013	0	0.000000E+000
1	134.84409471	6.160756E-013	1.568608E-011	1	0.000000E+000
1	134.85975976	1.568608E-011	6.160756E-013	0	0.000000E+000
1	134.91066830	6.160756E-013	1.568608E-011	1	0.000000E+000
1	134.91596833	1.568608E-011	6.160756E-013	0	0.000000E+000
1	134.93746766	6.160756E-013	1.568608E-011	1	0.000000E+000
1	134.95182159	1.568608E-011	6.160756E-013	0	0.000000E+000
1	134.95214582	6.160756E-013	1.568608E-011	1	0.000000E+000
1	134.95498385	1.568608E-011	6.160756E-013	0	0.000000E+000
1	134.95511257	6.160756E-013	1.568608E-011	1	0.000000E+000
1	134.95567336	1.568608E-011	6.160756E-013	0	0.000000E+000
1	134.97059289	6.160756E-013	1.568608E-011	1	0.000000E+000
1	134.97713074	1.568608E-011	6.160756E-013	0	0.000000E+000
1	134.97725440	6.160756E-013	1.568608E-011	1	0.000000E+000
1	134.97839810	1.568608E-011	6.160756E-013	0	0.000000E+000
1	134.97945895	6.160756E-013	1.568608E-011	1	0.000000E+000
1	134.98009017	1.568608E-011	6.160756E-013	0	0.000000E+000
1	135.00082959	6.160756E-013	1.568608E-011	1	0.000000E+000
1	135.00532565	1.568608E-011	6.160756E-013	0	0.000000E+000
1	135.06010970	6.160756E-013	1.568608E-011	1	0.000000E+000
1	135.07086533	1.568608E-011	6.160756E-013	0	0.000000E+000
1	135.07203191	6.160756E-013	1.568608E-011	1	0.000000E+000
1	135.08464613	1.568608E-011	6.160756E-013	0	0.000000E+000
1	135.08473927	6.160756E-013	1.568608E-011	1	0.000000E+000
1	135.09193052	1.568608E-011	6.160756E-013	0	0.000000E+000
1	135.48639811	6.160756E-013	1.568608E-011	1	0.000000E+000
1	135.50114811	1.568608E-011	6.160756E-013	0	0.000000E+000
1	135.50240147	6.160756E-013	1.568608E-011	1	0.000000E+000
1	135.50353167	1.568608E-011	6.160756E-013	0	0.000000E+000
1	135.50358282	6.160756E-013	1.568608E-011	1	0.000000E+000
1	135.50366733	1.568608E-011	6.160756E-013	0	0.000000E+000
1	135.50368744	6.160756E-013	1.568608E-011	1	0.000000E+000
1	135.50810619	1.568608E-011	6.160756E-013	0	0.000000E+000
1	135.50819034	6.160756E-013	1.568608E-011	1	0.000000E+000
1	135.50920225	1.568608E-011	6.160756E-013	0	0.000000E+000
1	135.50962941	6.160756E-013	1.568608E-011	1	0.000000E+000
1	135.51047379	1.568608E-011	6.160756E-013	0	0.000000E+000
1	135.51052615	6.160756E-013	1.568608E-011	1	0.000000E+000
1	135.51624583	1.568608E-011	6.160756E-013	0	0.000000E+000
1	135.51646919	6.160756E-013	1.568608E-011	1	0.000000E+000
1	135.52561475	1.568608E-011	6.160756E-013	0	0.000000E+000
1	135.52563909	6.160756E-013	1.568608E-011	1	0.000000E+000
1	135.53723325	1.568608E-011	6.160756E-013	0	0.000000E+000
1	135.53728455	6.160756E-013	1.568608E-011	1	0.000000E+000
1	135.54080600	1.568608E-011	6.160756E-013	0	0.000000E+000
1	135.54114208	6.160756E-013	1.568608E-011	1	0.000000E+000
1	135.55116432	1.568608E-011	6.160756E-013	0	0.000000E+000
1	135.61853057	6.160756E-013	1.568608E-011	1	0.000000E+000
1	135.62337970	1.568608E-011	6.160756E-013	0	0.000000E+000
1	135.62352602	6.160756E-013	1.568608E-011	1	0.000000E+000
1	135.62400532	1.568608E-011	6.160756E-013	0	0.000000E+000
1	135.62421209	6.160756E-013	1.568608E-011	1	0.000000E+000
1	135.63467559	1.568608E-011	6.160756E-013	0	0.000000E+000
1	135.63823393	6.160756E-013	1.568608E-011	1	0.000000E+000
1	135.64045895	1.568608E-011	6.160756E-013	0	0.000000E+000
1	135.64048036	6.160756E-013	1.568608E-011	1	0.000000E+000
1	135.64086062	1.568608E-011	6.160756E-013	0	0.000000E+000
1	135.64125122	6.160756E-013	1.568608E-011	1	0.000000E+000
1	135.64227802	1.568608E-011	6.160756E-013	0	0.000000E+000
1	135.66275682	6.160756E-013	1.568608E-011	1	0.000000E+000
1	135.66278003	1.568608E-011	6.160756E-013	0	0.000000E+000
1	135.67596703	6.160756E-013	1.568608E-011	1	0.000000E+000
1	135.68047718	1.568608E-011	6.160756E-013	0	0.000000E+000
1	135.68052803	6.160756E-013	1.568608E-011	1	0.000000E+000
1	135.68622589	1.568608E-011	6.160756E-013	0	0.000000E+000
1	135.73765325	6.160756E-013	1.568608E-011	1	0.000000E+000
1	135.73853426	1.568608E-011	6.160756E-013	0	0.000000E+000
1	135.87778403	6.160756E-013	1.568608E-011	1	0.000000E+000
1	135.87987950	1.568608E-011	6.160756E-013	0	0.000000E+000
1	135.88011781	6.160756E-013	1.568608E-011	1	0.000000E+000
1	135.88477530	1.568608E-011	6.160756E-013	0	0.000000E+000
1	135.88482393	6.160756E-013	1.568608E-011	1	0.000000E+000
1	135.89719652	1.568608E-011	6.160756E-013	0	0.000000E+000
1	135.89721873	6.160756E-013	1.568608E-011	1	0.000000E+000
1	135.90621453	1.568608E-011	6.160756E-013	0	0.000000E+000
1	135.90623023	6.160756E-013	1.568608E-011	1	0.000000E+000
1	135.90812979	1.568608E-011	6.160756E-013	0	0.000000E+000
1	136.19976669	6.160756E-013	1.568608E-011	1	0.000000E+000
1	136.20010866	1.568608E-011	6.160756E-013	0	0.000000E+000
1	136.20136614	6.160756E-013	1.568608E-011	1	0.000000E+000
1	136.20959995	1.568608E-011	6.160756E-013	0	0.000000E+000
1	136.20979447	6.160756E-013	1.568608E-011	1	0.000000E+000
1	136.21245487	1.568608E-011	6.160756E-013	0	0.000000E+000
1	136.21247433	6.160756E-013	1.568608E-011	1	0.000000E+000
1	136.21995695	1.568608E-011	6.160756E-013	0	0.000000E+000
1	136.22000323	6.160756E-013	1.568608E-011	1	0.000000E+000
1	136.22296447	1.568608E-011	6.160756E-013	0	0.000000E+000
1	136.22309997	6.160756E-013	1.568608E-011	1	0.000000E+000
1	136.22378082	1.568608E-011	6.160756E-013	0	0.000000E+000
1	136.22383928	6.160756E-013	1.568608E-011	1	0.000000E+000
1	136.23062213	1.568608E-011	6.160756E-013	0	0.000000E+000
1	136.26177942	6.160756E-013	1.568608E-011	1	0.000000E+000
1	136.27659177	1.568608E-011	6.160756E-013	0	0.000000E+000
1	136.27697567	6.160756E-013	1.568608E-011	1	0.000000E+000
1	136.27867778	1.568608E-011	6.160756E-013	0	0.000000E+000
1	136.27879894	6.160756E-013	1.568608E-011	1	0.000000E+000
1	136.28445500	1.568608E-011	6.160756E-013	0	0.000000E+000
1	136.28458167	6.160756E-013	1.568608E-011	1	0.000000E+000
1	136.28865572	1.568608E-011	6.160756E-013	0	0.000000E+000
1	136.28881071	6.160756E-013	1.568608E-011	1	0.000000E+000
1	136.29568247	1.568608E-011	6.160756E-013	0	0.000000E+000
1	136.30323255	6.160756E-013	1.568608E-011	1	0.000000E+000
1	136.30529718	1.568608E-011	6.160756E-013	0	0.000000E+000
1	136.33681929	6.160756E-013	1.568608E-011	1	0.000000E+000
1	136.33689520	1.568608E-011	6.160756E-013	0	0.000000E+000
1	136.33706443	6.160756E-013	1.568608E-011	1	0.000000E+000
1	136.34036009	1.568608E-011	6.160756E-013	0	0.000000E+000
1	136.34050215	6.160756E-013	1.568608E-011	1	0.000000E+000
1	136.34442801	1.568608E-011	6.160756E-013	0	0.000000E+000
1	137.94082399	6.160756E-013	1.568608E-011	1	0.000000E+000
1	137.95350811	1.568608E-011	6.160756E-013	0	0.000000E+000
1	138.05006043	6.160756E-013	1.568608E-011	1	0.000000E+000
1	138.05340374	1.568608E-011	6.160756E-013	0	0.000000E+000
1	138.05340794	6.160756E-013	1.568608E-011	1	0.000000E+000
1	138.05860747	1.568608E-011	6.160756E-013	0	0.000000E+000
1	138.05877893	6.160756E-013	1.568608E-011	1	0.000000E+000
1	138.06131634	1.568608E-011	6.160756E-013	0	0.000000E+000
1	138.06161443	6.160756E-013	1.568608E-011	1	0.000000E+000
1	138.07280343	1.568608E-011	6.160756E-013	0	0.000000E+000
1	138.07304818	6.160756E-013	1.568608E-011	1	0.000000E+000
1	138.07428925	1.568608E-011	6.160756E-013	0	0.000000E+000
1	138.07527652	6.160756E-013	1.568608E-011	1	0.000000E+000
1	138.08364832	1.568608E-011	6.160756E-013	0	0.000000E+000
1	138.08397553	6.160756E-013	1.568608E-011	1	0.000000E+000
1	138.08572158	1.568608E-011	6.160756E-013	0	0.000000E+000
1	138.08573705	6.160756E-013	1.568608E-011	1	0.000000E+000
1	138.08856788	1.568608E-011	6.160756E-013	0	0.000000E+000
1	138.08943662	6.160756E-013	1.568608E-011	1	0.000000E+000
1	138.09380140	1.568608E-011	6.160756E-013	0	0.000000E+000
1	138.09842854	6.160756E-013	1.568608E-011	1	0.000000E+000
1	138.09909928	1.568608E-011	6.160756E-013	0	0.000000E+000
1	138.09952391	6.160756E-013	1.568608E-011	1	0.000000E+000
1	138.10089558	1.568608E-011	6.160756E-013	0	0.000000E+000
1	138.10092942	6.160756E-013	1.568608E-011	1	0.000000E+000
1	138.10831288	1.568608E-011	6.160756E-013	0	0.000000E+000
1	138.11793796	6.160756E-013	1.568608E-011	1	0.000000E+000
1	138.14050254	1.568608E-011	6.160756E-013	0	0.000000E+000
1	138.18911586	6.160756E-013	1.568608E-011	1	0.000000E+000
1	138.21325284	1.568608E-011	6.160756E-013	0	0.000000E+000
1	138.21328879	6.160756E-013	1.568608E-011	1	0.000000E+000
1	138.21696931	1.568608E-011	6.160756E-013	0	0.000000E+000
1	138.21741116	6.160756E-013	1.568608E-011	1	0.000000E+000
1	138.21798239	1.568608E-011	6.160756E-013	0	0.000000E+000
1	138.28762429	6.160756E-013	1.568608E-011	1	0.000000E+000
1	138.28805554	1.568608E-011	6.160756E-013	0	0.000000E+000
1	138.28828963	6.160756E-013	1.568608E-011	1	0.000000E+000
1	138.31087644	1.568608E-011	6.160756E-013	0	0.000000E+000
1	138.32655936	6.160756E-013	1.568608E-011	1	0.000000E+000
1	138.32694526	1.568608E-011	6.160756E-013	0	0.000000E+000
1	138.32996613	6.160756E-013	1.568608E-011	1	0.000000E+000
1	138.33186446	1.568608E-011	6.160756E-013	0	0.000000E+000
1	138.33191682	6.160756E-013	1.568608E-011	1	0.000000E+000
1	138.33509255	1.568608E-011	6.160756E-013	0	0.000000E+000
1	138.33512970	6.160756E-013	1.568608E-011	1	0.000000E+000
1	138.33919394	1.568608E-011	6.160756E-013	0	0.000000E+000
1	138.33979540	6.160756E-013	1.568608E-011	1	0.000000E+000
1	138.34739796	1.568608E-011	6.160756E-013	0	0.000000E+000
1	138.34755020	6.160756E-013	1.568608E-011	1	0.000000E+000
1	138.35120430	1.568608E-011	6.160756E-013	0	0.000000E+000
1	138.35125327	6.160756E-013	1.568608E-011	1	0.000000E+000
1	138.37318301	1.568608E-011	6.160756E-013	0	0.000000E+000
1	138.37508361	6.160756E-013	1.568608E-011	1	0.000000E+000
1	138.37898591	1.568608E-011	6.160756E-013	0	0.000000E+000
1	138.37903390	6.160756E-013	1.568608E-011	1	0.000000E+000
1	138.39243596	1.568608E-011	6.160756E-013	0	0.000000E+000
1	138.40882962	6.160756E-013	1.568608E-011	1	0.000000E+000
1	138.40914923	1.568608E-011	6.160756E-013	0	0.000000E+000
1	138.41749196	6.160756E-013	1.568608E-011	1	0.000000E+000
1	138.42322262	1.568608E-011	6.160756E-013	0	0.000000E+000
1	138.42364392	6.160756E-013	1.568608E-011	1	0.000000E+000
1	138.42549616	1.568608E-011	6.160756E-013	0	0.000000E+000
1	138.42564835	6.160756E-013	1.568608E-011	1	0.000000E+000
1	138.42663650	1.568608E-011	6.160756E-013	0	0.000000E+000
1	138.42711480	6.160756E-013	1.568608E-011	1	0.000000E+000
1	138.42720849	1.568608E-011	6.160756E-013	0	0.000000E+000
1	138.71618051	6.160756E-013	1.568608E-011	1	0.000000E+000
1	138.71979786	1.568608E-011	6.160756E-013	0	0.000000E+000
1	138.80189863	6.160756E-013	1.568608E-011	1	0.000000E+000
1	138.80580496	1.568608E-011	6.160756E-013	0	0.000000E+000
1	138.80610234	6.160756E-013	1.568608E-011	1	0.000000E+000
1	138.81427865	1.568608E-011	6.160756E-013	0	0.000000E+000
1	138.81438891	6.160756E-013	1.568608E-011	1	0.000000E+000
1	138.81613960	1.568608E-011	6.160756E-013	0	0.000000E+000
1	138.81789339	6.160756E-013	1.568608E-011	1	0.000000E+000
1	138.82030992	1.568608E-011	6.160756E-013	0	0.000000E+000
1	138.82046158	6.160756E-013	1.568608E-011	1	0.000000E+000
1	138.82201614	1.568608E-011	6.160756E-013	0	0.000000E+000
1	138.82213962	6.160756E-013	1.568608E-011	1	0.000000E+000
1	138.82463591	1.568608E-011	6.160756E-013	0	0.000000E+000
1	138.83431057	6.160756E-013	1.568608E-011	1	0.000000E+000
1	138.83467741	1.568608E-011	6.160756E-013	0	0.000000E+000
1	138.83500664	6.160756E-013	1.568608E-011	1	0.000000E+000
1	138.86330853	1.568608E-011	6.160756E-013	0	0.000000E+000
1	138.86595194	6.160756E-013	1.568608E-011	1	0.000000E+000
1	138.86630097	1.568608E-011	6.160756E-013	0	0.000000E+000
1	138.86638990	6.160756E-013	1.568608E-011	1	0.000000E+000
1	138.88024216	1.568608E-011	6.160756E-013	0	0.000000E+000
1	138.88048714	6.160756E-013	1.568608E-011	1	0.000000E+000
1	138.88767190	1.568608E-011	6.160756E-013	0	0.000000E+000
1	138.88793952	6.160756E-013	1.568608E-011	1	0.000000E+000
1	138.90809158	1.568608E-011	6.160756E-013	0	0.000000E+000
1	138.94018908	6.160756E-013	1.568608E-011	1	0.000000E+000
1	138.94700365	1.568608E-011	6.160756E-013	0	0.000000E+000
1	138.94701542	6.160756E-013	1.568608E-011	1	0.000000E+000
1	138.95121234	1.568608E-011	6.160756E-013	0	0.000000E+000
1	138.95125269	6.160756E-013	1.568608E-011	1	0.000000E+000
1	138.95344261	1.568608E-011	6.160756E-013	0	0.000000E+000
1	139.04956300	6.419967E-013	1.571200E-011	1	0.000000E+000
1	139.06198556	1.571200E-011	6.419967E-013	0	0.000000E+000
1	139.06202134	6.419967E-013	1.571200E-011	1	0.000000E+000
1	139.06690420	1.571200E-011	6.419967E-013	0	0.000000E+000
1	139.06718795	6.419967E-013	1.571200E-011	1	0.000000E+000
1	139.07052730	1.571200E-011	6.419967E-013	0	0.000000E+000
1	139.07091442	6.419967E-013	1.571200E-011	1	0.000000E+000
1	139.07590449	1.571200E-011	6.419967E-013	0	0.000000E+000
1	139.13547806	6.419967E-013	1.571200E-011	1	0.000000E+000
1	139.13618013	1.571200E-011	6.419967E-013	0	0.000000E+000
1	139.13648109	6.419967E-013	1.571200E-011	1	0.000000E+000
1	139.13960147	1.571200E-011	6.419967E-013	0	0.000000E+000
1	139.33363331	6.419967E-013	1.571200E-011	1	0.000000E+000
1	139.33441548	1.571200E-011	6.419967E-013	0	0.000000E+000
1	139.33504513	6.419967E-013	1.571200E-011	1	0.000000E+000
1	139.33975537	1.571200E-011	6.419967E-013	0	0.000000E+000
1	139.34004686	6.419967E-013	1.571200E-011	1	0.000000E+000
1	139.34951874	1.571200E-011	6.419967E-013	0	0.000000E+000
1	139.79421377	6.419967E-013	1.571200E-011	1	0.000000E+000
1	139.80013596	1.571200E-011	6.419967E-013	0	0.000000E+000
1	139.80017937	6.419967E-013	1.571200E-011	1	0.000000E+000
1	139.80350248	1.571200E-011	6.419967E-013	0	0.000000E+000
1	139.82629673	6.419967E-013	1.571200E-011	1	0.000000E+000
1	139.82650291	1.571200E-011	6.419967E-013	0	0.000000E+000
1	139.82690179	6.419967E-013	1.571200E-011	1	0.000000E+000
1	139.83500451	1.571200E-011	6.419967E-013	0	0.000000E+000
1	139.85763809	6.419967E-013	1.571200E-011	1	0.000000E+000
1	139.86037009	1.571200E-011	6.419967E-013	0	0.000000E+000
1	139.89377582	6.419967E-013	1.571200E-011	1	0.000000E+000
1	139.89567263	1.571200E-011	6.419967E-013	0	0.000000E+000
1	139.89572868	6.419967E-013	1.571200E-011	1	0.000000E+000
1	139.89771223	1.571200E-011	6.419967E-013	0	0.000000E+000
1	139.89776165	6.419967E-013	1.571200E-011	1	0.000000E+000
1	139.89816204	1.571200E-011	6.419967E-013	0	0.000000E+000
1	139.93911367	6.419967E-013	1.571200E-011	1	0.000000E+000
1	139.94143990	1.571200E-011	6.419967E-013	0	0.000000E+000
1	139.97055091	6.419967E-013	1.571200E-011	1	0.000000E+000
1	139.97260393	1.571200E-011	6.419967E-013	0	0.000000E+000
1	139.97290096	6.419967E-013	1.571200E-011	1	0.000000E+000
1	139.97302660	1.571200E-011	6.419967E-013	0	0.000000E+000
1	139.97326419	6.419967E-013	1.571200E-011	1	0.000000E+000
1	139.98187288	1.571200E-011	6.419967E-013	0	0.000000E+000
1	139.98344851	6.419967E-013	1.571200E-011	1	0.000000E+000
1	140.00095181	1.571200E-011	6.419967E-013	0	0.000000E+000
1	140.00100649	6.419967E-013	1.571200E-011	1	0.000000E+000
1	140.00474495	1.571200E-011	6.419967E-013	0	0.000000E+000
1	140.00600309	6.419967E-013	1.571200E-011	1	0.000000E+000
1	140.01407675	1.571200E-011	6.419967E-013	0	0.000000E+000
1	140.01410856	6.419967E-013	1.571200E-011	1	0.000000E+000
1	140.01531406	1.571200E-011	6.419967E-013	0	0.000000E+000
1	140.01593600	6.419967E-013	1.571200E-011	1	0.000000E+000
1	140.01701481	1.571200E-011	6.419967E-013	0	0.000000E+000
1	140.01752766	6.419967E-013	1.571200E-011	1	0.000000E+000
1	140.01933891	1.571200E-011	6.419967E-013	0	0.000000E+000
1	140.02881957	6.419967E-013	1.571200E-011	1	0.000000E+000
1	140.03945185	1.571200E-011	6.419967E-013	0	0.000000E+000
1	140.04464322	6.419967E-013	1.571200E-011	1	0.000000E+000
1	140.04735332	1.571200E-011	6.419967E-013	0	0.000000E+000
1	140.04775600	6.419967E-013	1.571200E-011	1	0.000000E+000
1	140.05003018	1.571200E-011	6.419967E-013	0	0.000000E+000
1	140.05027812	6.419967E-013	1.571200E-011	1	0.000000E+000
1	140.05167081	1.571200E-011	6.419967E-013	0	0.000000E+000
1	140.05168526	6.419967E-013	1.571200E-011	1	0.000000E+000
1	140.05340810	1.571200E-011	6.419967E-013	0	0.000000E+000
1	140.05435345	6.419967E-013	1.571200E-011	1	0.000000E+000
1	140.06422635	1.571200E-011	6.419967E-013	0	0.000000E+000
1	140.06433732	6.419967E-013	1.571200E-011	1	0.000000E+000
1	140.06621910	1.571200E-011	6.419967E-013	0	0.000000E+000
1	140.06748018	6.419967E-013	1.571200E-011	1	0.000000E+000
1	140.06795718	1.571200E-011	6.419967E-013	0	0.000000E+000
1	140.06799582	6.419967E-013	1.571200E-011	1	0.000000E+000
1	140.07075075	1.571200E-011	6.419967E-013	0	0.000000E+000
1	140.07084535	6.419967E-013	1.571200E-011	1	0.000000E+000
1	140.07174971	1.571200E-011	6.419967E-013	0	0.000000E+000
1	140.07177252	6.419967E-013	1.571200E-011	1	0.000000E+000
1	140.07349851	1.571200E-011	6.419967E-013	0	0.000000E+000
1	140.07356723	6.419967E-013	1.571200E-011	1	0.000000E+000
1	140.07390842	1.571200E-011	6.419967E-013	0	0.000000E+000
1	140.07516829	6.419967E-013	1.571200E-011	1	0.000000E+000
1	140.07906930	1.571200E-011	6.419967E-013	0	0.000000E+000
1	140.07998203	6.419967E-013	1.571200E-011	1	0.000000E+000
1	140.08468335	1.571200E-011	6.419967E-013	0	0.000000E+000
1	140.08471096	6.419967E-013	1.571200E-011	1	0.000000E+000
1	140.09120468	1.571200E-011	6.419967E-013	0	0.000000E+000
1	140.09135318	6.419967E-013	1.571200E-011	1	0.000000E+000
1	140.09365420	1.571200E-011	6.419967E-013	0	0.000000E+000
1	140.09408445	6.419967E-013	1.571200E-011	1	0.000000E+000
1	140.09773366	1.571200E-011	6.419967E-013	0	0.000000E+000
1	140.09784494	6.419967E-013	1.571200E-011	1	0.000000E+000
1	140.09881843	1.571200E-011	6.419967E-013	0	0.000000E+000
1	140.20688230	6.419967E-013	1.571200E-011	1	0.000000E+000
1	140.21275012	1.571200E-011	6.419967E-013	0	0.000000E+000
1	140.21276371	6.419967E-013	1.571200E-011	1	0.000000E+000
1	140.21307912	1.571200E-011	6.419967E-013	0	0.000000E+000
1	140.21921332	6.419967E-013	1.571200E-011	1	0.000000E+000
1	140.22218013	1.571200E-011	6.419967E-013	0	0.000000E+000
1	140.34858938	6.419967E-013	1.571200E-011	1	0.000000E+000
1	140.34868186	1.571200E-011	6.419967E-013	0	0.000000E+000
1	140.35096083	6.419967E-013	1.571200E-011	1	0.000000E+000
1	140.35887726	1.571200E-011	6.419967E-013	0	0.000000E+000
1	140.35914609	6.419967E-013	1.571200E-011	1	0.000000E+000
1	140.37003784	1.571200E-011	6.419967E-013	0	0.000000E+000
1	140.37005234	6.419967E-013	1.571200E-011	1	0.000000E+000
1	140.37198023	1.571200E-011	6.419967E-013	0	0.000000E+000
1	140.37225848	6.419967E-013	1.571200E-011	1	0.000000E+000
1	140.37258901	1.571200E-011	6.419967E-013	0	0.000000E+000
1	140.37280246	6.419967E-013	1.571200E-011	1	0.000000E+000
1	140.37281488	1.571200E-011	6.419967E-013	0	0.000000E+000
1	140.37346861	6.419967E-013	1.571200E-011	1	0.000000E+000
1	140.38154088	1.571200E-011	6.419967E-013	0	0.000000E+000
1	140.38156918	6.419967E-013	1.571200E-011	1	0.000000E+000
1	140.39293729	1.571200E-011	6.419967E-013	0	0.000000E+000
1	140.39330592	6.419967E-013	1.571200E-011	1	0.000000E+000
1	140.39748792	1.571200E-011	6.419967E-013	0	0.000000E+000
1	140.39753172	6.419967E-013	1.571200E-011	1	0.000000E+000
1	140.40253608	1.571200E-011	6.419967E-013	0	0.000000E+000
1	140.40302322	6.419967E-013	1.571200E-011	1	0.000000E+000
1	140.40706339	1.571200E-011	6.419967E-013	0	0.000000E+000
1	140.40747206	6.419967E-013	1.571200E-011	1	0.000000E+000
1	140.42000729	1.571200E-011	6.419967E-013	0	0.000000E+000
1	140.42038369	6.419967E-013	1.571200E-011	1	0.000000E+000
1	140.43641517	1.571200E-011	6.419967E-013	0	0.000000E+000
1	140.43645278	6.419967E-013	1.571200E-011	1	0.000000E+000
1	140.44039383	1.571200E-011	6.419967E-013	0	0.000000E+000
1	140.46644498	6.419967E-013	1.571200E-011	1	0.000000E+000
1	140.47502512	1.571200E-011	6.419967E-013	0	0.000000E+000
1	140.47557729	6.419967E-013	1.571200E-011	1	0.000000E+000
1	140.48319523	1.571200E-011	6.419967E-013	0	0.000000E+000
1	140.48359943	6.419967E-013	1.571200E-011	1	0.000000E+000
1	140.48836978	1.571200E-011	6.419967E-013	0	0.000000E+000
1	140.48897956	6.419967E-013	1.571200E-011	1	0.000000E+000
1	140.49223495	1.571200E-011	6.419967E-013	0	0.000000E+000
1	140.49358167	6.419967E-013	1.571200E-011	1	0.000000E+000
1	140.49396393	1.571200E-011	6.419967E-013	0	0.000000E+000
1	140.50871560	6.419967E-013	1.571200E-011	1	0.000000E+000
1	140.51208650	1.571200E-011	6.419967E-013	0	0.000000E+000
1	140.51398344	6.419967E-013	1.571200E-011	1	0.000000E+000
1	140.51561924	1.571200E-011	6.419967E-013	0	0.000000E+000
1	140.52911860	6.419967E-013	1.571200E-011	1	0.000000E+000
1	140.52943855	1.571200E-011	6.419967E-013	0	0.000000E+000
1	140.53903574	6.419967E-013	1.571200E-011	1	0.000000E+000
1	140.54081176	1.571200E-011	6.419967E-013	0	0.000000E+000
1	140.54103937	6.419967E-013	1.571200E-011	1	0.000000E+000
1	140.55628086	1.571200E-011	6.419967E-013	0	0.000000E+000
1	140.55636493	6.419967E-013	1.571200E-011	1	0.000000E+000
1	140.55851812	1.571200E-011	6.419967E-013	0	0.000000E+000
1	140.55856325	6.419967E-013	1.571200E-011	1	0.000000E+000
1	140.56219043	1.571200E-011	6.419967E-013	0	0.000000E+000
1	140.63027025	6.419967E-013	1.571200E-011	1	0.000000E+000
1	140.63379094	1.571200E-011	6.419967E-013	0	0.000000E+000
1	140.64579073	6.419967E-013	1.571200E-011	1	0.000000E+000
1	140.64613797	1.571200E-011	6.419967E-013	0	0.000000E+000
1	140.65613323	6.419967E-013	1.571200E-011	1	0.000000E+000
1	140.65677781	1.571200E-011	6.419967E-013	0	0.000000E+000
1	140.65747329	6.419967E-013	1.571200E-011	1	0.000000E+000
1	140.66734509	1.571200E-011	6.419967E-013	0	0.000000E+000
1	140.66740046	6.419967E-013	1.571200E-011	1	0.000000E+000
1	140.66997991	1.571200E-011	6.419967E-013	0	0.000000E+000
1	140.67067309	6.419967E-013	1.571200E-011	1	0.000000E+000
1	140.67277795	1.571200E-011	6.419967E-013	0	0.000000E+000
1	140.67874594	6.419967E-013	1.571200E-011	1	0.000000E+000
1	140.68106996	1.571200E-011	6.419967E-013	0	0.000000E+000
1	140.68156846	6.419967E-013	1.571200E-011	1	0.000000E+000
1	140.68643538	1.571200E-011	6.419967E-013	0	0.000000E+000
1	140.70776731	6.419967E-013	1.571200E-011	1	0.000000E+000
1	140.71051057	1.571200E-011	6.419967E-013	0	0.000000E+000
1	140.76042625	6.419967E-013	1.571200E-011	1	0.000000E+000
1	140.77270163	1.571200E-011	6.419967E-013	0	0.000000E+000
1	140.77295038	6.419967E-013	1.571200E-011	1	0.000000E+000
1	140.77491674	1.571200E-011	6.419967E-013	0	0.000000E+000
1	140.92248570	1.084801E-012	1.615480E-011	1	0.000000E+000
1	140.92341670	1.615480E-011	1.084801E-012	0	0.000000E+000
1	140.92377943	1.084801E-012	1.615480E-011	1	0.000000E+000
1	140.92969146	1.615480E-011	1.084801E-012	0	0.000000E+000
1	140.93598751	1.084801E-012	1.615480E-011	1	0.000000E+000
1	140.94471296	1.615480E-011	1.084801E-012	0	0.000000E+000
1	141.01569299	1.084801E-012	1.615480E-011	1	0.000000E+000
1	141.02430638	1.615480E-011	1.084801E-012	0	0.000000E+000
1	141.02502327	1.084801E-012	1.615480E-011	1	0.000000E+000
1	141.03643164	1.615480E-011	1.084801E-012	0	0.000000E+000
1	141.03764517	1.084801E-012	1.615480E-011	1	0.000000E+000
1	141.04072883	1.615480E-011	1.084801E-012	0	0.000000E+000
1	141.08346601	1.084801E-012	1.615480E-011	1	0.000000E+000
1	141.08520652	1.615480E-011	1.084801E-012	0	0.000000E+000
1	141.08549062	1.084801E-012	1.615480E-011	1	0.000000E+000
1	141.09107618	1.615480E-011	1.084801E-012	0	0.000000E+000
1	142.64884635	6.419967E-013	1.571200E-011	1	0.000000E+000
1	142.64899478	1.571200E-011	6.419967E-013	0	0.000000E+000
1	142.64918336	6.419967E-013	1.571200E-011	1	0.000000E+000
1	142.65124740	1.571200E-011	6.419967E-013	0	0.000000E+000
1	142.65129140	6.419967E-013	1.571200E-011	1	0.000000E+000
1	142.65142385	1.571200E-011	6.419967E-013	0	0.000000E+000
1	142.65156978	6.419967E-013	1.571200E-011	1	0.000000E+000
1	142.65274336	1.571200E-011	6.419967E-013	0	0.000000E+000
1	142.65275256	6.419967E-013	1.571200E-011	1	0.000000E+000
1	142.65332048	1.571200E-011	6.419967E-013	0	0.000000E+000
1	142.65336725	6.419967E-013	1.571200E-011	1	0.000000E+000
1	142.65743830	1.571200E-011	6.419967E-013	0	0.000000E+000
1	142.65766746	6.419967E-013	1.571200E-011	1	0.000000E+000
1	142.66525821	1.571200E-011	6.419967E-013	0	0.000000E+000
1	142.66531314	6.419967E-013	1.571200E-011	1	0.000000E+000
1	142.66616088	1.571200E-011	6.419967E-013	0	0.000000E+000
1	142.66619515	6.419967E-013	1.571200E-011	1	0.000000E+000
1	142.66642112	1.571200E-011	6.419967E-013	0	0.000000E+000
1	142.67038572	6.419967E-013	1.571200E-011	1	0.000000E+000
1	142.67113823	1.571200E-011	6.419967E-013	0	0.000000E+000
1	142.68395236	6.419967E-013	1.571200E-011	1	0.000000E+000
1	142.68610228	1.571200E-011	6.419967E-013	0	0.000000E+000
1	142.68610757	6.419967E-013	1.571200E-011	1	0.000000E+000
1	142.68999677	1.571200E-011	6.419967E-013	0	0.000000E+000
1	142.69003043	6.419967E-013	1.571200E-011	1	0.000000E+000
1	142.69018293	1.571200E-011	6.419967E-013	0	0.000000E+000
1	142.69022995	6.419967E-013	1.571200E-011	1	0.000000E+000
1	142.69191948	1.571200E-011	6.419967E-013	0	0.000000E+000
1	142.75187401	6.419967E-013	1.571200E-011	1	0.000000E+000
1	142.76429975	1.571200E-011	6.419967E-013	0	0.000000E+000
1	143.71403284	6.419967E-013	1.571200E-011	1	0.000000E+000
1	143.71793341	1.571200E-011	6.419967E-013	0	0.000000E+000
1	143.71913374	6.419967E-013	1.571200E-011	1	0.000000E+000
1	143.72714510	1.571200E-011	6.419967E-013	0	0.000000E+000
1	143.72751391	6.419967E-013	1.571200E-011	1	0.000000E+000
1	143.72833113	1.571200E-011	6.419967E-013	0	0.000000E+000
1	143.74391983	6.419967E-013	1.571200E-011	1	0.000000E+000
1	143.74564463	1.571200E-011	6.419967E-013	0	0.000000E+000
1	143.74565159	6.419967E-013	1.571200E-011	1	0.000000E+000
1	143.74650371	1.571200E-011	6.419967E-013	0	0.000000E+000
1	143.74656207	6.419967E-013	1.571200E-011	1	0.000000E+000
1	143.75161860	1.571200E-011	6.419967E-013	0	0.000000E+000
1	143.75281773	6.419967E-013	1.571200E-011	1	0.000000E+000
1	143.76253186	1.571200E-011	6.419967E-013	0	0.000000E+000
1	143.84479540	6.419967E-013	1.571200E-011	1	0.000000E+000
1	143.84763619	1.571200E-011	6.419967E-013	0	0.000000E+000
1	143.84770852	6.419967E-013	1.571200E-011	1	0.000000E+000
1	143.84802467	1.571200E-011	6.419967E-013	0	0.000000E+000
1	143.84894516	6.419967E-013	1.571200E-011	1	0.000000E+000
1	143.85255875	1.571200E-011	6.419967E-013	0	0.000000E+000
1	143.85285502	6.419967E-013	1.571200E-011	1	0.000000E+000
1	143.86197002	1.571200E-011	6.419967E-013	0	0.000000E+000
1	143.86493890	6.419967E-013	1.571200E-011	1	0.000000E+000
1	143.86595991	1.571200E-011	6.419967E-013	0	0.000000E+000
1	144.06767375	6.419967E-013	1.571200E-011	1	0.000000E+000
1	144.07221460	1.571200E-011	6.419967E-013	0	0.000000E+000
1	144.23741978	6.419967E-013	1.571200E-011	1	0.000000E+000
1	144.23785564	1.571200E-011	6.419967E-013	0	0.000000E+000
1	144.23929243	6.419967E-013	1.571200E-011	1	0.000000E+000
1	144.24072674	1.571200E-011	6.419967E-013	0	0.000000E+000
1	144.24170925	6.419967E-013	1.571200E-011	1	0.000000E+000
1	144.24308773	1.571200E-011	6.419967E-013	0	0.000000E+000
1	144.24313175	6.419967E-013	1.571200E-011	1	0.000000E+000
1	144.24537812	1.571200E-011	6.419967E-013	0	0.000000E+000
1	144.24571254	6.419967E-013	1.571200E-011	1	0.000000E+000
1	144.24769084	1.571200E-011	6.419967E-013	0	0.000000E+000
1	144.24771663	6.419967E-013	1.571200E-011	1	0.000000E+000
1	144.25557004	1.571200E-011	6.419967E-013	0	0.000000E+000
1	144.25558901	6.419967E-013	1.571200E-011	1	0.000000E+000
1	144.26648395	1.571200E-011	6.419967E-013	0	0.000000E+000
1	144.27365994	6.419967E-013	1.571200E-011	1	0.000000E+000
1	144.28040133	1.571200E-011	6.419967E-013	0	0.000000E+000
1	144.56532394	6.419967E-013	1.571200E-011	1	0.000000E+000
1	144.56652211	1.571200E-011	6.419967E-013	0	0.000000E+000
1	144.56792487	6.419967E-013	1.571200E-011	1	0.000000E+000
1	144.57598842	1.571200E-011	6.419967E-013	0	0.000000E+000
1	144.57602708	6.419967E-013	1.571200E-011	1	0.000000E+000
1	144.57629007	1.571200E-011	6.419967E-013	0	0.000000E+000
1	144.63062773	6.419967E-013	1.571200E-011	1	0.000000E+000
1	144.63643434	1.571200E-011	6.419967E-013	0	0.000000E+000
1	144.63645025	6.419967E-013	1.571200E-011	1	0.000000E+000
1	144.63850850	1.571200E-011	6.419967E-013	0	0.000000E+000
1	144.63855345	6.419967E-013	1.571200E-011	1	0.000000E+000
1	144.64081906	1.571200E-011	6.419967E-013	0	0.000000E+000
1	144.64084382	6.419967E-013	1.571200E-011	1	0.000000E+000
1	144.66696066	1.571200E-011	6.419967E-013	0	0.000000E+000
1	144.66720782	6.419967E-013	1.571200E-011	1	0.000000E+000
1	144.66729259	1.571200E-011	6.419967E-013	0	0.000000E+000
1	144.66760468	6.419967E-013	1.571200E-011	1	0.000000E+000
1	144.67592505	1.571200E-011	6.419967E-013	0	0.000000E+000
1	144.88885455	6.419967E-013	1.571200E-011	1	0.000000E+000
1	144.89651529	1.571200E-011	6.419967E-013	0	0.000000E+000
1	144.89716729	6.419967E-013	1.571200E-011	1	0.000000E+000
1	144.89996582	1.571200E-011	6.419967E-013	0	0.000000E+000
1	144.90006692	6.419967E-013	1.571200E-011	1	0.000000E+000
1	144.92248149	1.571200E-011	6.419967E-013	0	0.000000E+000
1	144.92255128	6.419967E-013	1.571200E-011	1	0.000000E+000
1	144.92746761	1.571200E-011	6.419967E-013	0	0.000000E+000
1	144.92777511	6.419967E-013	1.571200E-011	1	0.000000E+000
1	144.93391526	1.571200E-011	6.419967E-013	0	0.000000E+000
1	144.93402819	6.419967E-013	1.571200E-011	1	0.000000E+000
1	144.93555515	1.571200E-011	6.419967E-013	0	0.000000E+000
1	144.93574759	6.419967E-013	1.571200E-011	1	0.000000E+000
1	144.93680016	1.571200E-011	6.419967E-013	0	0.000000E+000
1	144.93692665	6.419967E-013	1.571200E-011	1	0.000000E+000
1	144.95269190	1.571200E-011	6.419967E-013	0	0.000000E+000
1	144.95497296	6.419967E-013	1.571200E-011	1	0.000000E+000
1	144.95498470	1.571200E-011	6.419967E-013	0	0.000000E+000
1	145.31160916	6.419967E-013	1.571200E-011	1	0.000000E+000
1	145.31601163	1.571200E-011	6.419967E-013	0	0.000000E+000
1	145.31625896	6.419967E-013	1.571200E-011	1	0.000000E+000
1	145.31659582	1.571200E-011	6.419967E-013	0	0.000000E+000
1	145.31716718	6.419967E-013	1.571200E-011	1	0.000000E+000
1	145.31969084	1.571200E-011	6.419967E-013	0	0.000000E+000
1	145.31976574	6.419967E-013	1.571200E-011	1	0.000000E+000
1	145.32981817	1.571200E-011	6.419967E-013	0	0.000000E+000
1	145.33021715	6.419967E-013	1.571200E-011	1	0.000000E+000
1	145.33820708	1.571200E-011	6.419967E-013	0	0.000000E+000
1	145.33843361	6.419967E-013	1.571200E-011	1	0.000000E+000
1	145.33850705	1.571200E-011	6.419967E-013	0	0.000000E+000
1	145.33902753	6.419967E-013	1.571200E-011	1	0.000000E+000
1	145.33914825	1.571200E-011	6.419967E-013	0	0.000000E+000
1	145.51118112	6.419967E-013	1.571200E-011	1	0.000000E+000
1	145.51139660	1.571200E-011	6.419967E-013	0	0.000000E+000
1	145.51165541	6.419967E-013	1.571200E-011	1	0.000000E+000
1	145.51370522	1.571200E-011	6.419967E-013	0	0.000000E+000
1	145.51407560	6.419967E-013	1.571200E-011	1	0.000000E+000
1	145.52006383	1.571200E-011	6.419967E-013	0	0.000000E+000
1	145.52011135	6.419967E-013	1.571200E-011	1	0.000000E+000
1	145.53396067	1.571200E-011	6.419967E-013	0	0.000000E+000
1	145.53419573	6.419967E-013	1.571200E-011	1	0.000000E+000
1	145.54389868	1.571200E-011	6.419967E-013	0	0.000000E+000
1	145.54394222	6.419967E-013	1.571200E-011	1	0.000000E+000
1	145.54418329	1.571200E-011	6.419967E-013	0	0.000000E+000
1	145.54423740	6.419967E-013	1.571200E-011	1	0.000000E+000
1	145.55343892	1.571200E-011	6.419967E-013	0	0.000000E+000
1	145.55748123	6.419967E-013	1.571200E-011	1	0.000000E+000
1	145.55906389	1.571200E-011	6.419967E-013	0	0.000000E+000
1	145.55931106	6.419967E-013	1.571200E-011	1	0.000000E+000
1	145.56413193	1.571200E-011	6.419967E-013	0	0.000000E+000
1	145.56627738	6.419967E-013	1.571200E-011	1	0.000000E+000
1	145.56730118	1.571200E-011	6.419967E-013	0	0.000000E+000
1	145.57249007	6.419967E-013	1.571200E-011	1	0.000000E+000
1	145.57446791	1.571200E-011	6.419967E-013	0	0.000000E+000
1	145.57476360	6.419967E-013	1.571200E-011	1	0.000000E+000
1	145.57597365	1.571200E-011	6.419967E-013	0	0.000000E+000
1	145.58448623	6.419967E-013	1.571200E-011	1	0.000000E+000
1	145.58578098	1.571200E-011	6.419967E-013	0	0.000000E+000
1	145.66618196	6.419967E-013	1.571200E-011	1	0.000000E+000
1	145.66799924	1.571200E-011	6.419967E-013	0	0.000000E+000
1	145.75303916	6.419967E-013	1.571200E-011	1	0.000000E+000
1	145.75430287	1.571200E-011	6.419967E-013	0	0.000000E+000
1	145.79263716	6.419967E-013	1.571200E-011	1	0.000000E+000
1	145.79506520	1.571200E-011	6.419967E-013	0	0.000000E+000
1	145.79508798	6.419967E-013	1.571200E-011	1	0.000000E+000
1	145.79660994	1.571200E-011	6.419967E-013	0	0.000000E+000
1	145.79697307	6.419967E-013	1.571200E-011	1	0.000000E+000
1	145.80120301	1.571200E-011	6.419967E-013	0	0.000000E+000
1	145.80128599	6.419967E-013	1.571200E-011	1	0.000000E+000
1	145.80281386	1.571200E-011	6.419967E-013	0	0.000000E+000
1	145.83638968	6.419967E-013	1.571200E-011	1	0.000000E+000
1	145.83800712	1.571200E-011	6.419967E-013	0	0.000000E+000
1	145.83805309	6.419967E-013	1.571200E-011	1	0.000000E+000
1	145.84117302	1.571200E-011	6.419967E-013	0	0.000000E+000
1	145.84130087	6.419967E-013	1.571200E-011	1	0.000000E+000
1	145.84622342	1.571200E-011	6.419967E-013	0	0.000000E+000
1	145.84625574	6.419967E-013	1.571200E-011	1	0.000000E+000
1	145.85147309	1.571200E-011	6.419967E-013	0	0.000000E+000
1	145.85362852	6.419967E-013	1.571200E-011	1	0.000000E+000
1	145.85758335	1.571200E-011	6.419967E-013	0	0.000000E+000
1	145.85762100	6.419967E-013	1.571200E-011	1	0.000000E+000
1	145.86148667	1.571200E-011	6.419967E-013	0	0.000000E+000
1	145.90698514	6.419967E-013	1.571200E-011	1	0.000000E+000
1	145.92647100	1.571200E-011	6.419967E-013	0	0.000000E+000
1	146.06255049	6.419967E-013	1.571200E-011	1	0.000000E+000
1	146.06262910	1.571200E-011	6.419967E-013	0	0.000000E+000
1	146.10188232	6.419967E-013	1.571200E-011	1	0.000000E+000
1	146.10419677	1.571200E-011	6.419967E-013	0	0.000000E+000
1	146.10422560	6.419967E-013	1.571200E-011	1	0.000000E+000
1	146.11486325	1.571200E-011	6.419967E-013	0	0.000000E+000
1	146.11552745	6.419967E-013	1.571200E-011	1	0.000000E+000
1	146.12134569	1.571200E-011	6.419967E-013	0	0.000000E+000
1	146.20539176	6.419967E-013	1.571200E-011	1	0.000000E+000
1	146.20542076	1.571200E-011	6.419967E-013	0	0.000000E+000
1	146.20899669	6.419967E-013	1.571200E-011	1	0.000000E+000
1	146.21229572	1.571200E-011	6.419967E-013	0	0.000000E+000
1	146.21231968	6.419967E-013	1.571200E-011	1	0.000000E+000
1	146.21690986	1.571200E-011	6.419967E-013	0	0.000000E+000
1	146.25086544	6.419967E-013	1.571200E-011	1	0.000000E+000
1	146.25191638	1.571200E-011	6.419967E-013	0	0.000000E+000
1	146.25200161	6.419967E-013	1.571200E-011	1	0.000000E+000
1	146.25347969	1.571200E-011	6.419967E-013	0	0.000000E+000
1	146.25496844	6.419967E-013	1.571200E-011	1	0.000000E+000
1	146.26852510	1.571200E-011	6.419967E-013	0	0.000000E+000
1	146.30051670	6.419967E-013	1.571200E-011	1	0.000000E+000
1	146.31453438	1.571200E-011	6.419967E-013	0	0.000000E+000
1	146.31455524	6.419967E-013	1.571200E-011	1	0.000000E+000
1	146.32984447	1.571200E-011	6.419967E-013	0	0.000000E+000
1	146.33006597	6.419967E-013	1.571200E-011	1	0.000000E+000
1	146.33377992	1.571200E-011	6.419967E-013	0	0.000000E+000
1	146.33387986	6.419967E-013	1.571200E-011	1	0.000000E+000
1	146.34286246	1.571200E-011	6.419967E-013	0	0.000000E+000
1	146.39419001	6.419967E-013	1.571200E-011	1	0.000000E+000
1	146.40176740	1.571200E-011	6.419967E-013	0	0.000000E+000
1	146.40193413	6.419967E-013	1.571200E-011	1	0.000000E+000
1	146.40211066	1.571200E-011	6.419967E-013	0	0.000000E+000
1	146.40242709	6.419967E-013	1.571200E-011	1	0.000000E+000
1	146.40684851	1.571200E-011	6.419967E-013	0	0.000000E+000
1	147.07876459	6.419967E-013	1.571200E-011	1	0.000000E+000
1	147.08219932	1.571200E-011	6.419967E-013	0	0.000000E+000
1	147.28426796	6.419967E-013	1.571200E-011	1	0.000000E+000
1	147.28514116	1.571200E-011	6.419967E-013	0	0.000000E+000
1	147.28671883	6.419967E-013	1.571200E-011	1	0.000000E+000
1	147.29515699	1.571200E-011	6.419967E-013	0	0.000000E+000
1	147.29526247	6.419967E-013	1.571200E-011	1	0.000000E+000
1	147.29969683	1.571200E-011	6.419967E-013	0	0.000000E+000
1	147.30731596	6.419967E-013	1.571200E-011	1	0.000000E+000
1	147.30901590	1.571200E-011	6.419967E-013	0	0.000000E+000
1	147.35441688	6.419967E-013	1.571200E-011	1	0.000000E+000
1	147.35555905	1.571200E-011	6.419967E-013	0	0.000000E+000
1	147.35564226	6.419967E-013	1.571200E-011	1	0.000000E+000
1	147.35843650	1.571200E-011	6.419967E-013	0	0.000000E+000
1	147.35859299	6.419967E-013	1.571200E-011	1	0.000000E+000
1	147.36087515	1.571200E-011	6.419967E-013	0	0.000000E+000
1	149.66526776	6.419967E-013	1.571200E-011	1	0.000000E+000
1	149.66629825	1.571200E-011	6.419967E-013	0	0.000000E+000
1	149.66680884	6.419967E-013	1.571200E-011	1	0.000000E+000
1	149.66818457	1.571200E-011	6.419967E-013	0	0.000000E+000
1	149.66847696	6.419967E-013	1.571200E-011	1	0.000000E+000
1	149.67051475	1.571200E-011	6.419967E-013	0	0.000000E+000
1	149.67104353	6.419967E-013	1.571200E-011	1	0.000000E+000
1	149.67117247	1.571200E-011	6.419967E-013	0	0.000000E+000
1	149.67143388	6.419967E-013	1.571200E-011	1	0.000000E+000
1	149.67363568	1.571200E-011	6.419967E-013	0	0.000000E+000
1	149.67400361	6.419967E-013	1.571200E-011	1	0.000000E+000
1	149.67751824	1.571200E-011	6.419967E-013	0	0.000000E+000
1	149.67908235	6.419967E-013	1.571200E-011	1	0.000000E+000
1	149.67971859	1.571200E-011	6.419967E-013	0	0.000000E+000
1	149.67986361	6.419967E-013	1.571200E-011	1	0.000000E+000
1	149.68446691	1.571200E-011	6.419967E-013	0	0.000000E+000
1	150.20810498	6.419967E-013	1.571200E-011	1	0.000000E+000
1	150.20976455	1.571200E-011	6.419967E-013	0	0.000000E+000
1	150.21088815	6.419967E-013	1.571200E-011	1	0.000000E+000
1	150.21378130	1.571200E-011	6.419967E-013	0	0.000000E+000
1	150.21397886	6.419967E-013	1.571200E-011	1	0.000000E+000
1	150.21542077	1.571200E-011	6.419967E-013	0	0.000000E+000
1	150.21558753	6.419967E-013	1.571200E-011	1	0.000000E+000
1	150.22537430	1.571200E-011	6.419967E-013	0	0.000000E+000
1	150.22556453	6.419967E-013	1.571200E-011	1	0.000000E+000
1	150.23594872	1.571200E-011	6.419967E-013	0	0.000000E+000
1	150.24026174	6.419967E-013	1.571200E-011	1	0.000000E+000
1	150.24484871	1.571200E-011	6.419967E-013	0	0.000000E+000
1	150.24667442	6.419967E-013	1.571200E-011	1	0.000000E+000
1	150.24737944	1.571200E-011	6.419967E-013	0	0.000000E+000
1	150.24778731	6.419967E-013	1.571200E-011	1	0.000000E+000
1	150.25074136	1.571200E-011	6.419967E-013	0	0.000000E+000
1	150.54299150	6.419967E-013	1.571200E-011	1	0.000000E+000
1	150.54495499	1.571200E-011	6.419967E-013	0	0.000000E+000
1	150.54511914	6.419967E-013	1.571200E-011	1	0.000000E+000
1	150.54679886	1.571200E-011	6.419967E-013	0	0.000000E+000
1	150.54685875	6.419967E-013	1.571200E-011	1	0.000000E+000
1	150.54949224	1.571200E-011	6.419967E-013	0	0.000000E+000
1	150.54963571	6.419967E-013	1.571200E-011	1	0.000000E+000
1	150.55295135	1.571200E-011	6.419967E-013	0	0.000000E+000
1	150.56349396	6.419967E-013	1.571200E-011	1	0.000000E+000
1	150.59224462	1.571200E-011	6.419967E-013	0	0.000000E+000
1	150.59293775	6.419967E-013	1.571200E-011	1	0.000000E+000
1	150.59983721	1.571200E-011	6.419967E-013	0	0.000000E+000
1	150.60123926	6.419967E-013	1.571200E-011	1	0.000000E+000
1	150.60687642	1.571200E-011	6.419967E-013	0	0.000000E+000
1	150.60770653	6.419967E-013	1.571200E-011	1	0.000000E+000
1	150.61142816	1.571200E-011	6.419967E-013	0	0.000000E+000
1	150.61257209	6.419967E-013	1.571200E-011	1	0.000000E+000
1	150.61489229	1.571200E-011	6.419967E-013	0	0.000000E+000
1	150.61491388	6.419967E-013	1.571200E-011	1	0.000000E+000
1	150.61494091	1.571200E-011	6.419967E-013	0	0.000000E+000
1	150.61496771	6.419967E-013	1.571200E-011	1	0.000000E+000
1	150.61502154	1.571200E-011	6.419967E-013	0	0.000000E+000
1	150.61506040	6.419967E-013	1.571200E-011	1	0.000000E+000
1	150.61513568	1.571200E-011	6.419967E-013	0	0.000000E+000
1	150.61523204	6.419967E-013	1.571200E-011	1	0.000000E+000
1	150.61934623	1.571200E-011	6.419967E-013	0	0.000000E+000
1	150.61969297	6.419967E-013	1.571200E-011	1	0.000000E+000
1	150.62168386	1.571200E-011	6.419967E-013	0	0.000000E+000
1	150.62330458	6.419967E-013	1.571200E-011	1	0.000000E+000
1	150.62357279	1.571200E-011	6.419967E-013	0	0.000000E+000
1	150.62443274	6.419967E-013	1.571200E-011	1	0.000000E+000
1	150.62725137	1.571200E-011	6.419967E-013	0	0.000000E+000
1	150.64381129	6.419967E-013	1.571200E-011	1	0.000000E+000
1	150.64888777	1.571200E-011	6.419967E-013	0	0.000000E+000
1	150.67574439	6.419967E-013	1.571200E-011	1	0.000000E+000
1	150.68095506	1.571200E-011	6.419967E-013	0	0.000000E+000
1	150.68390043	6.419967E-013	1.571200E-011	1	0.000000E+000
1	150.69545678	1.571200E-011	6.419967E-013	0	0.000000E+000
1	150.69557549	6.419967E-013	1.571200E-011	1	0.000000E+000
1	150.69753189	1.571200E-011	6.419967E-013	0	0.000000E+000
1	150.69795514	6.419967E-013	1.571200E-011	1	0.000000E+000
1	150.70759927	1.571200E-011	6.419967E-013	0	0.000000E+000
1	151.15632772	6.419967E-013	1.571200E-011	1	0.000000E+000
1	151.15903847	1.571200E-011	6.419967E-013	0	0.000000E+000
1	151.15912684	6.419967E-013	1.571200E-011	1	0.000000E+000
1	151.16682345	1.571200E-011	6.419967E-013	0	0.000000E+000
1	151.16937158	6.419967E-013	1.571200E-011	1	0.000000E+000
1	151.17431058	1.571200E-011	6.419967E-013	0	0.000000E+000
1	151.17441185	6.419967E-013	1.571200E-011	1	0.000000E+000
1	151.17950393	1.571200E-011	6.419967E-013	0	0.000000E+000
1	151.17952636	6.419967E-013	1.571200E-011	1	0.000000E+000
1	151.18019013	1.571200E-011	6.419967E-013	0	0.000000E+000
1	151.18026345	6.419967E-013	1.571200E-011	1	0.000000E+000
1	151.18315200	1.571200E-011	6.419967E-013	0	0.000000E+000
1	151.18323497	6.419967E-013	1.571200E-011	1	0.000000E+000
1	151.18634188	1.571200E-011	6.419967E-013	0	0.000000E+000
1	151.18635848	6.419967E-013	1.571200E-011	1	0.000000E+000
1	151.18896386	1.571200E-011	6.419967E-013	0	0.000000E+000
1	151.18903129	6.419967E-013	1.571200E-011	1	0.000000E+000
1	151.19889155	1.571200E-011	6.419967E-013	0	0.000000E+000
1	151.42291971	6.419967E-013	1.571200E-011	1	0.000000E+000
1	151.43557379	1.571200E-011	6.419967E-013	0	0.000000E+000
1	151.43629456	6.419967E-013	1.571200E-011	1	0.000000E+000
1	151.43661808	1.571200E-011	6.419967E-013	0	0.000000E+000
1	151.44997568	6.419967E-013	1.571200E-011	1	0.000000E+000
1	151.45416076	1.571200E-011	6.419967E-013	0	0.000000E+000
1	151.45423377	6.419967E-013	1.571200E-011	1	0.000000E+000
1	151.46753174	1.571200E-011	6.419967E-013	0	0.000000E+000
1	151.46857663	6.419967E-013	1.571200E-011	1	0.000000E+000
1	151.47130389	1.571200E-011	6.419967E-013	0	0.000000E+000
1	151.61179519	6.419967E-013	1.571200E-011	1	0.000000E+000
1	151.61202695	1.571200E-011	6.419967E-013	0	0.000000E+000
1	151.61251181	6.419967E-013	1.571200E-011	1	0.000000E+000
1	151.63759980	1.571200E-011	6.419967E-013	0	0.000000E+000
1	151.63781732	6.419967E-013	1.571200E-011	1	0.000000E+000
1	151.64072289	1.571200E-011	6.419967E-013	0	0.000000E+000
1	151.65964113	6.419967E-013	1.571200E-011	1	0.000000E+000
1	151.66142893	1.571200E-011	6.419967E-013	0	0.000000E+000
1	151.66153872	6.419967E-013	1.571200E-011	1	0.000000E+000
1	151.66236367	1.571200E-011	6.419967E-013	0	0.000000E+000
1	151.66378569	6.419967E-013	1.571200E-011	1	0.000000E+000
1	151.66636415	1.571200E-011	6.419967E-013	0	0.000000E+000
1	151.67394882	6.419967E-013	1.571200E-011	1	0.000000E+000
1	151.67543520	1.571200E-011	6.419967E-013	0	0.000000E+000
1	151.67601838	6.419967E-013	1.571200E-011	1	0.000000E+000
1	151.68483733	1.571200E-011	6.419967E-013	0	0.000000E+000
1	151.68487442	6.419967E-013	1.571200E-011	1	0.000000E+000
1	151.68693082	1.571200E-011	6.419967E-013	0	0.000000E+000
1	151.68699657	6.419967E-013	1.571200E-011	1	0.000000E+000
1	151.68754352	1.571200E-011	6.419967E-013	0	0.000000E+000
1	151.68826461	6.419967E-013	1.571200E-011	1	0.000000E+000
1	151.69473872	1.571200E-011	6.419967E-013	0	0.000000E+000
1	152.44417079	6.419967E-013	1.571200E-011	1	0.000000E+000
1	152.44950554	1.571200E-011	6.419967E-013	0	0.000000E+000
1	152.45016493	6.419967E-013	1.571200E-011	1	0.000000E+000
1	152.45096770	1.571200E-011	6.419967E-013	0	0.000000E+000
1	152.45097888	6.419967E-013	1.571200E-011	1	0.000000E+000
1	152.45477445	1.571200E-011	6.419967E-013	0	0.000000E+000
1	152.45483813	6.419967E-013	1.571200E-011	1	0.000000E+000
1	152.46105097	1.571200E-011	6.419967E-013	0	0.000000E+000
1	152.46106973	6.419967E-013	1.571200E-011	1	0.000000E+000
1	152.46338090	1.571200E-011	6.419967E-013	0	0.000000E+000
1	152.50407262	6.419967E-013	1.571200E-011	1	0.000000E+000
1	152.50456729	1.571200E-011	6.419967E-013	0	0.000000E+000
1	152.50467986	6.419967E-013	1.571200E-011	1	0.000000E+000
1	152.50471215	1.571200E-011	6.419967E-013	0	0.000000E+000
1	152.50478763	6.419967E-013	1.571200E-011	1	0.000000E+000
1	152.50946140	1.571200E-011	6.419967E-013	0	0.000000E+000
1	152.50976530	6.419967E-013	1.571200E-011	1	0.000000E+000
1	152.52994160	1.571200E-011	6.419967E-013	0	0.000000E+000
1	152.53006483	6.419967E-013	1.571200E-011	1	0.000000E+000
1	152.53190483	1.571200E-011	6.419967E-013	0	0.000000E+000
1	152.53329268	6.419967E-013	1.571200E-011	1	0.000000E+000
1	152.53558482	1.571200E-011	6.419967E-013	0	0.000000E+000
1	152.66838241	6.419967E-013	1.571200E-011	1	0.000000E+000
1	152.66955045	1.571200E-011	6.419967E-013	0	0.000000E+000
1	152.67041184	6.419967E-013	1.571200E-011	1	0.000000E+000
1	152.67169771	1.571200E-011	6.419967E-013	0	0.000000E+000
1	152.67172543	6.419967E-013	1.571200E-011	1	0.000000E+000
1	152.67611526	1.571200E-011	6.419967E-013	0	0.000000E+000
1	152.67835354	6.419967E-013	1.571200E-011	1	0.000000E+000
1	152.67916788	1.571200E-011	6.419967E-013	0	0.000000E+000
1	152.67936712	6.419967E-013	1.571200E-011	1	0.000000E+000
1	152.67952239	1.571200E-011	6.419967E-013	0	0.000000E+000
1	152.67986387	6.419967E-013	1.571200E-011	1	0.000000E+000
1	152.68738424	1.571200E-011	6.419967E-013	0	0.000000E+000
1	152.68742704	6.419967E-013	1.571200E-011	1	0.000000E+000
1	152.69994501	1.571200E-011	6.419967E-013	0	0.000000E+000
1	152.69999606	6.419967E-013	1.571200E-011	1	0.000000E+000
1	152.70166043	1.571200E-011	6.419967E-013	0	0.000000E+000
1	152.70231036	6.419967E-013	1.571200E-011	1	0.000000E+000
1	152.70360876	1.571200E-011	6.419967E-013	0	0.000000E+000
1	152.70365459	6.419967E-013	1.571200E-011	1	0.000000E+000
1	152.70671095	1.571200E-011	6.419967E-013	0	0.000000E+000
1	152.70750169	6.419967E-013	1.571200E-011	1	0.000000E+000
1	152.70991990	1.571200E-011	6.419967E-013	0	0.000000E+000
1	152.71031740	6.419967E-013	1.571200E-011	1	0.000000E+000
1	152.71565984	1.571200E-011	6.419967E-013	0	0.000000E+000
1	152.71579532	6.419967E-013	1.571200E-011	1	0.000000E+000
1	152.72170950	1.571200E-011	6.419967E-013	0	0.000000E+000
1	152.72186075	6.419967E-013	1.571200E-011	1	0.000000E+000
1	152.72386871	1.571200E-011	6.419967E-013	0	0.000000E+000
1	152.72390738	6.419967E-013	1.571200E-011	1	0.000000E+000
1	152.72885292	1.571200E-011	6.419967E-013	0	0.000000E+000
1	152.76592998	6.419967E-013	1.571200E-011	1	0.000000E+000
1	152.77142901	1.571200E-011	6.419967E-013	0	0.000000E+000
1	152.83946277	6.419967E-013	1.571200E-011	1	0.000000E+000
1	152.85284516	1.571200E-011	6.419967E-013	0	0.000000E+000
1	152.85328961	6.419967E-013	1.571200E-011	1	0.000000E+000
1	152.85466299	1.571200E-011	6.419967E-013	0	0.000000E+000
1	152.85481069	6.419967E-013	1.571200E-011	1	0.000000E+000
1	152.85566570	1.571200E-011	6.419967E-013	0	0.000000E+000
1	152.85581091	6.419967E-013	1.571200E-011	1	0.000000E+000
1	152.85973918	1.571200E-011	6.419967E-013	0	0.000000E+000
1	152.85991590	6.419967E-013	1.571200E-011	1	0.000000E+000
1	152.86115836	1.571200E-011	6.419967E-013	0	0.000000E+000
1	152.86119961	6.419967E-013	1.571200E-011	1	0.000000E+000
1	152.87189768	1.571200E-011	6.419967E-013	0	0.000000E+000
1	152.87210912	6.419967E-013	1.571200E-011	1	0.000000E+000
1	152.88124240	1.571200E-011	6.419967E-013	0	0.000000E+000
1	152.88124806	6.419967E-013	1.571200E-011	1	0.000000E+000
1	152.88189477	1.571200E-011	6.419967E-013	0	0.000000E+000
1	152.88191775	6.419967E-013	1.571200E-011	1	0.000000E+000
1	152.89694510	1.571200E-011	6.419967E-013	0	0.000000E+000
1	152.89706427	6.419967E-013	1.571200E-011	1	0.000000E+000
1	152.90401134	1.571200E-011	6.419967E-013	0	0.000000E+000
1	152.90444751	6.419967E-013	1.571200E-011	1	0.000000E+000
1	152.90574367	1.571200E-011	6.419967E-013	0	0.000000E+000
1	152.90583880	6.419967E-013	1.571200E-011	1	0.000000E+000
1	152.91418193	1.571200E-011	6.419967E-013	0	0.000000E+000
1	152.91487946	6.419967E-013	1.571200E-011	1	0.000000E+000
1	152.91529504	1.571200E-011	6.419967E-013	0	0.000000E+000
1	153.11285445	6.419967E-013	1.571200E-011	1	0.000000E+000
1	153.11394824	1.571200E-011	6.419967E-013	0	0.000000E+000
1	153.11475679	6.419967E-013	1.571200E-011	1	0.000000E+000
1	153.11766085	1.571200E-011	6.419967E-013	0	0.000000E+000
1	153.11828636	6.419967E-013	1.571200E-011	1	0.000000E+000
1	153.12055251	1.571200E-011	6.419967E-013	0	0.000000E+000
1	153.12067351	6.419967E-013	1.571200E-011	1	0.000000E+000
1	153.12454433	1.571200E-011	6.419967E-013	0	0.000000E+000
1	153.12470210	6.419967E-013	1.571200E-011	1	0.000000E+000
1	153.12763007	1.571200E-011	6.419967E-013	0	0.000000E+000
1	153.15694076	6.419967E-013	1.571200E-011	1	0.000000E+000
1	153.16273566	1.571200E-011	6.419967E-013	0	0.000000E+000
1	153.16296107	6.419967E-013	1.571200E-011	1	0.000000E+000
1	153.16847076	1.571200E-011	6.419967E-013	0	0.000000E+000
1	153.16860110	6.419967E-013	1.571200E-011	1	0.000000E+000
1	153.18420528	1.571200E-011	6.419967E-013	0	0.000000E+000
1	153.18482429	6.419967E-013	1.571200E-011	1	0.000000E+000
1	153.18598973	1.571200E-011	6.419967E-013	0	0.000000E+000
1	153.18708699	6.419967E-013	1.571200E-011	1	0.000000E+000
1	153.20042501	1.571200E-011	6.419967E-013	0	0.000000E+000
1	153.20610757	6.419967E-013	1.571200E-011	1	0.000000E+000
1	153.20792933	1.571200E-011	6.419967E-013	0	0.000000E+000
1	153.20804776	6.419967E-013	1.571200E-011	1	0.000000E+000
1	153.21238463	1.571200E-011	6.419967E-013	0	0.000000E+000
1	153.21241768	6.419967E-013	1.571200E-011	1	0.000000E+000
1	153.21452496	1.571200E-011	6.419967E-013	0	0.000000E+000
1	153.21490519	6.419967E-013	1.571200E-011	1	0.000000E+000
1	153.22481361	1.571200E-011	6.419967E-013	0	0.000000E+000
1	153.22491254	6.419967E-013	1.571200E-011	1	0.000000E+000
1	153.22738526	1.571200E-011	6.419967E-013	0	0.000000E+000
1	153.22798472	6.419967E-013	1.571200E-011	1	0.000000E+000
1	153.23736987	1.571200E-011	6.419967E-013	0	0.000000E+000
1	153.23762674	6.419967E-013	1.571200E-011	1	0.000000E+000
1	153.24022462	1.571200E-011	6.419967E-013	0	0.000000E+000
1	153.24057614	6.419967E-013	1.571200E-011	1	0.000000E+000
1	153.24114310	1.571200E-011	6.419967E-013	0	0.000000E+000
1	153.24118999	6.419967E-013	1.571200E-011	1	0.000000E+000
1	153.24238208	1.571200E-011	6.419967E-013	0	0.000000E+000
1	153.24264900	6.419967E-013	1.571200E-011	1	0.000000E+000
1	153.24908928	1.571200E-011	6.419967E-013	0	0.000000E+000
1	153.67607632	6.419967E-013	1.571200E-011	1	0.000000E+000
1	153.67630635	1.571200E-011	6.419967E-013	0	0.000000E+000
1	153.67637264	6.419967E-013	1.571200E-011	1	0.000000E+000
1	153.68743555	1.571200E-011	6.419967E-013	0	0.000000E+000
1	153.68745971	6.419967E-013	1.571200E-011	1	0.000000E+000
1	153.68757860	1.571200E-011	6.419967E-013	0	0.000000E+000
1	153.68789697	6.419967E-013	1.571200E-011	1	0.000000E+000
1	153.68938587	1.571200E-011	6.419967E-013	0	0.000000E+000
1	153.69054165	6.419967E-013	1.571200E-011	1	0.000000E+000
1	153.69911191	1.571200E-011	6.419967E-013	0	0.000000E+000
1	153.80422649	6.419967E-013	1.571200E-011	1	0.000000E+000
1	153.81210887	1.571200E-011	6.419967E-013	0	0.000000E+000
1	153.81219518	6.419967E-013	1.571200E-011	1	0.000000E+000
1	153.81407911	1.571200E-011	6.419967E-013	0	0.000000E+000
1	153.81416516	6.419967E-013	1.571200E-011	1	0.000000E+000
1	153.82177823	1.571200E-011	6.419967E-013	0	0.000000E+000
1	153.82261440	6.419967E-013	1.571200E-011	1	0.000000E+000
1	153.82459290	1.571200E-011	6.419967E-013	0	0.000000E+000
1	153.82468765	6.419967E-013	1.571200E-011	1	0.000000E+000
1	153.83064929	1.571200E-011	6.419967E-013	0	0.000000E+000
1	154.38204047	6.419967E-013	1.571200E-011	1	0.000000E+000
1	154.39399253	1.571200E-011	6.419967E-013	0	0.000000E+000
1	154.39414424	6.419967E-013	1.571200E-011	1	0.000000E+000
1	154.40481082	1.571200E-011	6.419967E-013	0	0.000000E+000
1	154.40483708	6.419967E-013	1.571200E-011	1	0.000000E+000
1	154.40530393	1.571200E-011	6.419967E-013	0	0.000000E+000
1	154.41813993	6.419967E-013	1.571200E-011	1	0.000000E+000
1	154.41959911	1.571200E-011	6.419967E-013	0	0.000000E+000
1	154.41977475	6.419967E-013	1.571200E-011	1	0.000000E+000
1	154.43638329	1.571200E-011	6.419967E-013	0	0.000000E+000
1	154.45208357	6.419967E-013	1.571200E-011	1	0.000000E+000
1	154.45547418	1.571200E-011	6.419967E-013	0	0.000000E+000
1	154.45562575	6.419967E-013	1.571200E-011	1	0.000000E+000
1	154.45614516	1.571200E-011	6.419967E-013	0	0.000000E+000
1	154.45625057	6.419967E-013	1.571200E-011	1	0.000000E+000
1	154.45638084	1.571200E-011	6.419967E-013	0	0.000000E+000
1	154.49913126	6.419967E-013	1.571200E-011	1	0.000000E+000
1	154.50027728	1.571200E-011	6.419967E-013	0	0.000000E+000
1	154.50210891	6.419967E-013	1.571200E-011	1	0.000000E+000
1	154.50256811	1.571200E-011	6.419967E-013	0	0.000000E+000
1	154.50320787	6.419967E-013	1.571200E-011	1	0.000000E+000
1	154.50393232	1.571200E-011	6.419967E-013	0	0.000000E+000
1	154.50660387	6.419967E-013	1.571200E-011	1	0.000000E+000
1	154.51102615	1.571200E-011	6.419967E-013	0	0.000000E+000
1	154.51109560	6.419967E-013	1.571200E-011	1	0.000000E+000
1	154.52102106	1.571200E-011	6.419967E-013	0	0.000000E+000
1	154.52109224	6.419967E-013	1.571200E-011	1	0.000000E+000
1	154.52934287	1.571200E-011	6.419967E-013	0	0.000000E+000
1	154.52944768	6.419967E-013	1.571200E-011	1	0.000000E+000
1	154.53384268	1.571200E-011	6.419967E-013	0	0.000000E+000
1	154.53397856	6.419967E-013	1.571200E-011	1	0.000000E+000
1	154.53450095	1.571200E-011	6.419967E-013	0	0.000000E+000
1	154.53453051	6.419967E-013	1.571200E-011	1	0.000000E+000
1	154.53677206	1.571200E-011	6.419967E-013	0	0.000000E+000
1	154.56429760	6.419967E-013	1.571200E-011	1	0.000000E+000
1	154.56710421	1.571200E-011	6.419967E-013	0	0.000000E+000
1	154.56715440	6.419967E-013	1.571200E-011	1	0.000000E+000
1	154.57716672	1.571200E-011	6.419967E-013	0	0.000000E+000
1	154.57780637	6.419967E-013	1.571200E-011	1	0.000000E+000
1	154.58742714	1.571200E-011	6.419967E-013	0	0.000000E+000
1	154.58773283	6.419967E-013	1.571200E-011	1	0.000000E+000
1	154.58956658	1.571200E-011	6.419967E-013	0	0.000000E+000
1	154.65837137	6.419967E-013	1.571200E-011	1	0.000000E+000
1	154.66382769	1.571200E-011	6.419967E-013	0	0.000000E+000
1	154.66384002	6.419967E-013	1.571200E-011	1	0.000000E+000
1	154.66700070	1.571200E-011	6.419967E-013	0	0.000000E+000
1	155.34884196	6.419967E-013	1.571200E-011	1	0.000000E+000
1	155.35002158	1.571200E-011	6.419967E-013	0	0.000000E+000
1	155.35415403	6.419967E-013	1.571200E-011	1	0.000000E+000
1	155.35735449	1.571200E-011	6.419967E-013	0	0.000000E+000
1	155.35961950	6.419967E-013	1.571200E-011	1	0.000000E+000
1	155.36155311	1.571200E-011	6.419967E-013	0	0.000000E+000
1	155.36171723	6.419967E-013	1.571200E-011	1	0.000000E+000
1	155.36513467	1.571200E-011	6.419967E-013	0	0.000000E+000
1	155.36539949	6.419967E-013	1.571200E-011	1	0.000000E+000
1	155.38058127	1.571200E-011	6.419967E-013	0	0.000000E+000
1	155.74443339	6.419967E-013	1.571200E-011	1	0.000000E+000
1	155.74569730	1.571200E-011	6.419967E-013	0	0.000000E+000
1	155.74585254	6.419967E-013	1.571200E-011	1	0.000000E+000
1	155.74658695	1.571200E-011	6.419967E-013	0	0.000000E+000
1	155.90683971	6.419967E-013	1.571200E-011	1	0.000000E+000
1	155.90688880	1.571200E-011	6.419967E-013	0	0.000000E+000
1	155.90692323	6.419967E-013	1.571200E-011	1	0.000000E+000
1	155.90924005	1.571200E-011	6.419967E-013	0	0.000000E+000
1	155.91017774	6.419967E-013	1.571200E-011	1	0.000000E+000
1	155.91260620	1.571200E-011	6.419967E-013	0	0.000000E+000
1	155.91332078	6.419967E-013	1.571200E-011	1	0.000000E+000
1	155.92181940	1.571200E-011	6.419967E-013	0	0.000000E+000
1	156.11213326	6.419967E-013	1.571200E-011	1	0.000000E+000
1	156.11928380	1.571200E-011	6.419967E-013	0	0.000000E+000
1	156.12112816	6.419967E-013	1.571200E-011	1	0.000000E+000
1	156.12739454	1.571200E-011	6.419967E-013	0	0.000000E+000
1	156.12741311	6.419967E-013	1.571200E-011	1	0.000000E+000
1	156.12970803	1.571200E-011	6.419967E-013	0	0.000000E+000
1	156.13044321	6.419967E-013	1.571200E-011	1	0.000000E+000
1	156.13368683	1.571200E-011	6.419967E-013	0	0.000000E+000
1	156.13545593	6.419967E-013	1.571200E-011	1	0.000000E+000
1	156.13934521	1.571200E-011	6.419967E-013	0	0.000000E+000
1	156.13963035	6.419967E-013	1.571200E-011	1	0.000000E+000
1	156.14072383	1.571200E-011	6.419967E-013	0	0.000000E+000
1	156.19133846	6.419967E-013	1.571200E-011	1	0.000000E+000
1	156.19215484	1.571200E-011	6.419967E-013	0	0.000000E+000
1	156.19222215	6.419967E-013	1.571200E-011	1	0.000000E+000
1	156.19450135	1.571200E-011	6.419967E-013	0	0.000000E+000
1	156.19452142	6.419967E-013	1.571200E-011	1	0.000000E+000
1	156.19515216	1.571200E-011	6.419967E-013	0	0.000000E+000
1	156.19628931	6.419967E-013	1.571200E-011	1	0.000000E+000
1	156.19814624	1.571200E-011	6.419967E-013	0	0.000000E+000
1	156.20466015	6.419967E-013	1.571200E-011	1	0.000000E+000
1	156.20597737	1.571200E-011	6.419967E-013	0	0.000000E+000
1	156.38673869	6.419967E-013	1.571200E-011	1	0.000000E+000
1	156.38873503	1.571200E-011	6.419967E-013	0	0.000000E+000
1	156.38899547	6.419967E-013	1.571200E-011	1	0.000000E+000
1	156.39115724	1.571200E-011	6.419967E-013	0	0.000000E+000
1	156.39137432	6.419967E-013	1.571200E-011	1	0.000000E+000
1	156.40987840	1.571200E-011	6.419967E-013	0	0.000000E+000
1	156.41048410	6.419967E-013	1.571200E-011	1	0.000000E+000
1	156.41500957	1.571200E-011	6.419967E-013	0	0.000000E+000
1	156.41543204	6.419967E-013	1.571200E-011	1	0.000000E+000
1	156.42029339	1.571200E-011	6.419967E-013	0	0.000000E+000
1	156.42212947	6.419967E-013	1.571200E-011	1	0.000000E+000
1	156.42241699	1.571200E-011	6.419967E-013	0	0.000000E+000
1	156.42315183	6.419967E-013	1.571200E-011	1	0.000000E+000
1	156.42742825	1.571200E-011	6.419967E-013	0	0.000000E+000
1	156.42940467	6.419967E-013	1.571200E-011	1	0.000000E+000
1	156.42955034	1.571200E-011	6.419967E-013	0	0.000000E+000
1	156.43127783	6.419967E-013	1.571200E-011	1	0.000000E+000
1	156.43252976	1.571200E-011	6.419967E-013	0	0.000000E+000
1	156.43299351	6.419967E-013	1.571200E-011	1	0.000000E+000
1	156.43627930	1.571200E-011	6.419967E-013	0	0.000000E+000
1	156.65566227	6.419967E-013	1.571200E-011	1	0.000000E+000
1	156.66195390	1.571200E-011	6.419967E-013	0	0.000000E+000
1	156.66464163	6.419967E-013	1.571200E-011	1	0.000000E+000
1	156.67332434	1.571200E-011	6.419967E-013	0	0.000000E+000
1	156.67351246	6.419967E-013	1.571200E-011	1	0.000000E+000
1	156.67778163	1.571200E-011	6.419967E-013	0	0.000000E+000
1	156.67830134	6.419967E-013	1.571200E-011	1	0.000000E+000
1	156.67854651	1.571200E-011	6.419967E-013	0	0.000000E+000
1	156.67868306	6.419967E-013	1.571200E-011	1	0.000000E+000
1	156.68319160	1.571200E-011	6.419967E-013	0	0.000000E+000
1	156.68731190	6.419967E-013	1.571200E-011	1	0.000000E+000
1	156.68897897	1.571200E-011	6.419967E-013	0	0.000000E+000
1	156.68984286	6.419967E-013	1.571200E-011	1	0.000000E+000
1	156.70192008	1.571200E-011	6.419967E-013	0	0.000000E+000
1	156.70372992	6.419967E-013	1.571200E-011	1	0.000000E+000
1	156.70640529	1.571200E-011	6.419967E-013	0	0.000000E+000
1	156.70773749	6.419967E-013	1.571200E-011	1	0.000000E+000
1	156.70818057	1.571200E-011	6.419967E-013	0	0.000000E+000
1	156.70886363	6.419967E-013	1.571200E-011	1	0.000000E+000
1	156.71113856	1.571200E-011	6.419967E-013	0	0.000000E+000
1	157.07167589	6.419967E-013	1.571200E-011	1	0.000000E+000
1	157.07170995	1.571200E-011	6.419967E-013	0	0.000000E+000
1	157.07178054	6.419967E-013	1.571200E-011	1	0.000000E+000
1	157.07274241	1.571200E-011	6.419967E-013	0	0.000000E+000
1	157.07322844	6.419967E-013	1.571200E-011	1	0.000000E+000
1	157.07591539	1.571200E-011	6.419967E-013	0	0.000000E+000
1	157.07610193	6.419967E-013	1.571200E-011	1	0.000000E+000
1	157.07625125	1.571200E-011	6.419967E-013	0	0.000000E+000
1	157.07626723	6.419967E-013	1.571200E-011	1	0.000000E+000
1	157.08255632	1.571200E-011	6.419967E-013	0	0.000000E+000
1	157.08454490	6.419967E-013	1.571200E-011	1	0.000000E+000
1	157.10008790	1.571200E-011	6.419967E-013	0	0.000000E+000
1	157.10044339	6.419967E-013	1.571200E-011	1	0.000000E+000
1	157.10368219	1.571200E-011	6.419967E-013	0	0.000000E+000
1	157.10375559	6.419967E-013	1.571200E-011	1	0.000000E+000
1	157.11174097	1.571200E-011	6.419967E-013	0	0.000000E+000
1	157.13988103	6.419967E-013	1.571200E-011	1	0.000000E+000
1	157.14371168	1.571200E-011	6.419967E-013	0	0.000000E+000
1	157.14387897	6.419967E-013	1.571200E-011	1	0.000000E+000
1	157.15246946	1.571200E-011	6.419967E-013	0	0.000000E+000
1	157.18252269	6.419967E-013	1.571200E-011	1	0.000000E+000
1	157.19780165	1.571200E-011	6.419967E-013	0	0.000000E+000
1	157.19788145	6.419967E-013	1.571200E-011	1	0.000000E+000
1	157.20046773	1.571200E-011	6.419967E-013	0	0.000000E+000
1	157.20063882	6.419967E-013	1.571200E-011	1	0.000000E+000
1	157.20281526	1.571200E-011	6.419967E-013	0	0.000000E+000
1	157.20298188	6.419967E-013	1.571200E-011	1	0.000000E+000
1	157.20415549	1.571200E-011	6.419967E-013	0	0.000000E+000
1	157.20489582	6.419967E-013	1.571200E-011	1	0.000000E+000
1	157.20563109	1.571200E-011	6.419967E-013	0	0.000000E+000
1	157.20581833	6.419967E-013	1.571200E-011	1	0.000000E+000
1	157.21916382	1.571200E-011	6.419967E-013	0	0.000000E+000
1	157.21941456	6.419967E-013	1.571200E-011	1	0.000000E+000
1	157.22304791	1.571200E-011	6.419967E-013	0	0.000000E+000
1	157.24611688	6.419967E-013	1.571200E-011	1	0.000000E+000
1	157.24774221	1.571200E-011	6.419967E-013	0	0.000000E+000
1	157.24777526	6.419967E-013	1.571200E-011	1	0.000000E+000
1	157.25423231	1.571200E-011	6.419967E-013	0	0.000000E+000
1	157.25495347	6.419967E-013	1.571200E-011	1	0.000000E+000
1	157.25634554	1.571200E-011	6.419967E-013	0	0.000000E+000
1	157.27440706	6.419967E-013	1.571200E-011	1	0.000000E+000
1	157.28760534	1.571200E-011	6.419967E-013	0	0.000000E+000
1	158.41079591	6.419967E-013	1.571200E-011	1	0.000000E+000
1	158.41243338	1.571200E-011	6.419967E-013	0	0.000000E+000
1	158.42879064	6.419967E-013	1.571200E-011	1	0.000000E+000
1	158.43230052	1.571200E-011	6.419967E-013	0	0.000000E+000
1	158.43241246	6.419967E-013	1.571200E-011	1	0.000000E+000
1	158.43875058	1.571200E-011	6.419967E-013	0	0.000000E+000
1	158.43875944	6.419967E-013	1.571200E-011	1	0.000000E+000
1	158.44125324	1.571200E-011	6.419967E-013	0	0.000000E+000
1	158.44149751	6.419967E-013	1.571200E-011	1	0.000000E+000
1	158.44413779	1.571200E-011	6.419967E-013	0	0.000000E+000
1	158.44843646	6.419967E-013	1.571200E-011	1	0.000000E+000
1	158.45138991	1.571200E-011	6.419967E-013	0	0.000000E+000
1	159.99818656	6.419967E-013	1.571200E-011	1	0.000000E+000
1	159.99902306	1.571200E-011	6.419967E-013	0	0.000000E+000
1	159.99931683	6.419967E-013	1.571200E-011	1	0.000000E+000
1	160.00509339	1.571200E-011	6.419967E-013	0	0.000000E+000
1	160.00533919	6.419967E-013	1.571200E-011	1	0.000000E+000
1	160.00777707	1.571200E-011	6.419967E-013	0	0.000000E+000
1	160.00784529	6.419967E-013	1.571200E-011	1	0.000000E+000
1	160.01133120	1.571200E-011	6.419967E-013	0	0.000000E+000
1	160.01169301	6.419967E-013	1.571200E-011	1	0.000000E+000
1	160.01407121	1.571200E-011	6.419967E-013	0	0.000000E+000
1	160.01425271	6.419967E-013	1.571200E-011	1	0.000000E+000
1	160.01967650	1.571200E-011	6.419967E-013	0	0.000000E+000
1	160.01984448	6.419967E-013	1.571200E-011	1	0.000000E+000
1	160.02469145	1.571200E-011	6.419967E-013	0	0.000000E+000
1	160.02499427	6.419967E-013	1.571200E-011	1	0.000000E+000
1	160.02740578	1.571200E-011	6.419967E-013	0	0.000000E+000
1	160.02765521	6.419967E-013	1.571200E-011	1	0.000000E+000
1	160.03083826	1.571200E-011	6.419967E-013	0	0.000000E+000
1	160.03112484	6.419967E-013	1.571200E-011	1	0.000000E+000
1	160.03338752	1.571200E-011	6.419967E-013	0	0.000000E+000
1	160.03436890	6.419967E-013	1.571200E-011	1	0.000000E+000
1	160.03439850	1.571200E-011	6.419967E-013	0	0.000000E+000
1	160.03490403	6.419967E-013	1.571200E-011	1	0.000000E+000
1	160.03552013	1.571200E-011	6.419967E-013	0	0.000000E+000
1	160.03732599	6.419967E-013	1.571200E-011	1	0.000000E+000
1	160.03913913	1.571200E-011	6.419967E-013	0	0.000000E+000
1	160.12681575	6.419967E-013	1.571200E-011	1	0.000000E+000
1	160.12841275	1.571200E-011	6.419967E-013	0	0.000000E+000
1	160.15490863	6.419967E-013	1.571200E-011	1	0.000000E+000
1	160.16680602	1.571200E-011	6.419967E-013	0	0.000000E+000
1	160.63914272	6.419967E-013	1.571200E-011	1	0.000000E+000
1	160.63922377	1.571200E-011	6.419967E-013	0	0.000000E+000
1	160.63926542	6.419967E-013	1.571200E-011	1	0.000000E+000
1	160.64153448	1.571200E-011	6.419967E-013	0	0.000000E+000
1	160.66891015	6.419967E-013	1.571200E-011	1	0.000000E+000
1	160.67206834	1.571200E-011	6.419967E-013	0	0.000000E+000
1	160.67223571	6.419967E-013	1.571200E-011	1	0.000000E+000
1	160.67479818	1.571200E-011	6.419967E-013	0	0.000000E+000
1	160.67523444	6.419967E-013	1.571200E-011	1	0.000000E+000
1	160.68057838	1.571200E-011	6.419967E-013	0	0.000000E+000
1	160.68068982	6.419967E-013	1.571200E-011	1	0.000000E+000
1	160.68608164	1.571200E-011	6.419967E-013	0	0.000000E+000
1	160.76829415	6.419967E-013	1.571200E-011	1	0.000000E+000
1	160.77862368	1.571200E-011	6.419967E-013	0	0.000000E+000
1	160.77970225	6.419967E-013	1.571200E-011	1	0.000000E+000
1	160.78051721	1.571200E-011	6.419967E-013	0	0.000000E+000
1	160.78059120	6.419967E-013	1.571200E-011	1	0.000000E+000
1	160.78123406	1.571200E-011	6.419967E-013	0	0.000000E+000
1	160.78127196	6.419967E-013	1.571200E-011	1	0.000000E+000
1	160.78137000	1.571200E-011	6.419967E-013	0	0.000000E+000
1	160.78146529	6.419967E-013	1.571200E-011	1	0.000000E+000
1	160.79098386	1.571200E-011	6.419967E-013	0	0.000000E+000
1	161.40063849	6.419967E-013	1.571200E-011	1	0.000000E+000
1	161.40477216	1.571200E-011	6.419967E-013	0	0.000000E+000
1	161.41753035	6.419967E-013	1.571200E-011	1	0.000000E+000
1	161.42942703	1.571200E-011	6.419967E-013	0	0.000000E+000
1	161.42944623	6.419967E-013	1.571200E-011	1	0.000000E+000
1	161.43004060	1.571200E-011	6.419967E-013	0	0.000000E+000
1	161.43043375	6.419967E-013	1.571200E-011	1	0.000000E+000
1	161.43163001	1.571200E-011	6.419967E-013	0	0.000000E+000
1	161.43172116	6.419967E-013	1.571200E-011	1	0.000000E+000
1	161.43335741	1.571200E-011	6.419967E-013	0	0.000000E+000
1	161.43415313	6.419967E-013	1.571200E-011	1	0.000000E+000
1	161.44313220	1.571200E-011	6.419967E-013	0	0.000000E+000
1	161.44329507	6.419967E-013	1.571200E-011	1	0.000000E+000
1	161.44353322	1.571200E-011	6.419967E-013	0	0.000000E+000
1	161.44355552	6.419967E-013	1.571200E-011	1	0.000000E+000
1	161.44657650	1.571200E-011	6.419967E-013	0	0.000000E+000
1	161.44686981	6.419967E-013	1.571200E-011	1	0.000000E+000
1	161.44800476	1.571200E-011	6.419967E-013	0	0.000000E+000
1	161.44802481	6.419967E-013	1.571200E-011	1	0.000000E+000
1	161.45663393	1.571200E-011	6.419967E-013	0	0.000000E+000
1	161.45717690	6.419967E-013	1.571200E-011	1	0.000000E+000
1	161.46212994	1.571200E-011	6.419967E-013	0	0.000000E+000
1	161.46287853	6.419967E-013	1.571200E-011	1	0.000000E+000
1	161.46618535	1.571200E-011	6.419967E-013	0	0.000000E+000
1	161.46741770	6.419967E-013	1.571200E-011	1	0.000000E+000
1	161.47537907	1.571200E-011	6.419967E-013	0	0.000000E+000
1	161.55743195	6.419967E-013	1.571200E-011	1	0.000000E+000
1	161.56111860	1.571200E-011	6.419967E-013	0	0.000000E+000
1	161.56215165	6.419967E-013	1.571200E-011	1	0.000000E+000
1	161.56727744	1.571200E-011	6.419967E-013	0	0.000000E+000
1	161.56731926	6.419967E-013	1.571200E-011	1	0.000000E+000
1	161.57187695	1.571200E-011	6.419967E-013	0	0.000000E+000
1	163.30865007	6.419967E-013	1.571200E-011	1	0.000000E+000
1	163.30942736	1.571200E-011	6.419967E-013	0	0.000000E+000
1	163.30982245	6.419967E-013	1.571200E-011	1	0.000000E+000
1	163.31174935	1.571200E-011	6.419967E-013	0	0.000000E+000
1	163.31177603	6.419967E-013	1.571200E-011	1	0.000000E+000
1	163.31520983	1.571200E-011	6.419967E-013	0	0.000000E+000
1	163.32276359	6.419967E-013	1.571200E-011	1	0.000000E+000
1	163.32317432	1.571200E-011	6.419967E-013	0	0.000000E+000
1	163.32333704	6.419967E-013	1.571200E-011	1	0.000000E+000
1	163.32959027	1.571200E-011	6.419967E-013	0	0.000000E+000
1	163.32985473	6.419967E-013	1.571200E-011	1	0.000000E+000
1	163.33023999	1.571200E-011	6.419967E-013	0	0.000000E+000
1	163.33044016	6.419967E-013	1.571200E-011	1	0.000000E+000
1	163.33188503	1.571200E-011	6.419967E-013	0	0.000000E+000
1	163.33242896	6.419967E-013	1.571200E-011	1	0.000000E+000
1	163.33264385	1.571200E-011	6.419967E-013	0	0.000000E+000
1	163.33343188	6.419967E-013	1.571200E-011	1	0.000000E+000
1	163.33467923	1.571200E-011	6.419967E-013	0	0.000000E+000
1	163.33526636	6.419967E-013	1.571200E-011	1	0.000000E+000
1	163.34119141	1.571200E-011	6.419967E-013	0	0.000000E+000
1	163.34127298	6.419967E-013	1.571200E-011	1	0.000000E+000
1	163.35800575	1.571200E-011	6.419967E-013	0	0.000000E+000
1	163.35872432	6.419967E-013	1.571200E-011	1	0.000000E+000
1	163.36629853	1.571200E-011	6.419967E-013	0	0.000000E+000
1	163.36641408	6.419967E-013	1.571200E-011	1	0.000000E+000
1	163.36998282	1.571200E-011	6.419967E-013	0	0.000000E+000
1	163.37001265	6.419967E-013	1.571200E-011	1	0.000000E+000
1	163.37040858	1.571200E-011	6.419967E-013	0	0.000000E+000
1	163.37043388	6.419967E-013	1.571200E-011	1	0.000000E+000
1	163.37678646	1.571200E-011	6.419967E-013	0	0.000000E+000
1	163.37686770	6.419967E-013	1.571200E-011	1	0.000000E+000
1	163.37694530	1.571200E-011	6.419967E-013	0	0.000000E+000
1	163.37761386	6.419967E-013	1.571200E-011	1	0.000000E+000
1	163.37942798	1.571200E-011	6.419967E-013	0	0.000000E+000
1	164.36892507	6.419967E-013	1.571200E-011	1	0.000000E+000
1	164.37301933	1.571200E-011	6.419967E-013	0	0.000000E+000
1	164.37306562	6.419967E-013	1.571200E-011	1	0.000000E+000
1	164.37774218	1.571200E-011	6.419967E-013	0	0.000000E+000
1	164.37845690	6.419967E-013	1.571200E-011	1	0.000000E+000
1	164.39023070	1.571200E-011	6.419967E-013	0	0.000000E+000
1	164.39072780	6.419967E-013	1.571200E-011	1	0.000000E+000
1	164.39165528	1.571200E-011	6.419967E-013	0	0.000000E+000
1	164.39457987	6.419967E-013	1.571200E-011	1	0.000000E+000
1	164.40717347	1.571200E-011	6.419967E-013	0	0.000000E+000
1	164.40720227	6.419967E-013	1.571200E-011	1	0.000000E+000
1	164.41518045	1.571200E-011	6.419967E-013	0	0.000000E+000
1	164.44000355	6.419967E-013	1.571200E-011	1	0.000000E+000
1	164.44713967	1.571200E-011	6.419967E-013	0	0.000000E+000
1	164.44758490	6.419967E-013	1.571200E-011	1	0.000000E+000
1	164.45163532	1.571200E-011	6.419967E-013	0	0.000000E+000
1	164.45181763	6.419967E-013	1.571200E-011	1	0.000000E+000
1	164.45893884	1.571200E-011	6.419967E-013	0	0.000000E+000
1	164.46898839	6.419967E-013	1.571200E-011	1	0.000000E+000
1	164.46938373	1.571200E-011	6.419967E-013	0	0.000000E+000
1	164.53717835	6.419967E-013	1.571200E-011	1	0.000000E+000
1	164.55292197	1.571200E-011	6.419967E-013	0	0.000000E+000
1	164.55466930	6.419967E-013	1.571200E-011	1	0.000000E+000
1	164.55672213	1.571200E-011	6.419967E-013	0	0.000000E+000
1	164.55684206	6.419967E-013	1.571200E-011	1	0.000000E+000
1	164.55764156	1.571200E-011	6.419967E-013	0	0.000000E+000
1	164.55795063	6.419967E-013	1.571200E-011	1	0.000000E+000
1	164.56938902	1.571200E-011	6.419967E-013	0	0.000000E+000
1	164.57066383	6.419967E-013	1.571200E-011	1	0.000000E+000
1	164.57085461	1.571200E-011	6.419967E-013	0	0.000000E+000
1	164.57136238	6.419967E-013	1.571200E-011	1	0.000000E+000
1	164.57263188	1.571200E-011	6.419967E-013	0	0.000000E+000
1	164.57310330	6.419967E-013	1.571200E-011	1	0.000000E+000
1	164.57460493	1.571200E-011	6.419967E-013	0	0.000000E+000
1	164.57486182	6.419967E-013	1.571200E-011	1	0.000000E+000
1	164.57800900	1.571200E-011	6.419967E-013	0	0.000000E+000
1	164.57813773	6.419967E-013	1.571200E-011	1	0.000000E+000
1	164.58018727	1.571200E-011	6.419967E-013	0	0.000000E+000
1	164.58023021	6.419967E-013	1.571200E-011	1	0.000000E+000
1	164.58134420	1.571200E-011	6.419967E-013	0	0.000000E+000
1	164.58141904	6.419967E-013	1.571200E-011	1	0.000000E+000
1	164.58574589	1.571200E-011	6.419967E-013	0	0.000000E+000
1	165.27400321	6.419967E-013	1.571200E-011	1	0.000000E+000
1	165.27898417	1.571200E-011	6.419967E-013	0	0.000000E+000
1	165.27900565	6.419967E-013	1.571200E-011	1	0.000000E+000
1	165.28206741	1.571200E-011	6.419967E-013	0	0.000000E+000
1	165.28230594	6.419967E-013	1.571200E-011	1	0.000000E+000
1	165.28803977	1.571200E-011	6.419967E-013	0	0.000000E+000
1	165.28815607	6.419967E-013	1.571200E-011	1	0.000000E+000
1	165.29607984	1.571200E-011	6.419967E-013	0	0.000000E+000
1	165.29622717	6.419967E-013	1.571200E-011	1	0.000000E+000
1	165.29989652	1.571200E-011	6.419967E-013	0	0.000000E+000
1	165.29994417	6.419967E-013	1.571200E-011	1	0.000000E+000
1	165.30180919	1.571200E-011	6.419967E-013	0	0.000000E+000
1	165.30203642	6.419967E-013	1.571200E-011	1	0.000000E+000
1	165.30866428	1.571200E-011	6.419967E-013	0	0.000000E+000
1	165.30881721	6.419967E-013	1.571200E-011	1	0.000000E+000
1	165.31004387	1.571200E-011	6.419967E-013	0	0.000000E+000
1	165.31019435	6.419967E-013	1.571200E-011	1	0.000000E+000
1	165.31229044	1.571200E-011	6.419967E-013	0	0.000000E+000
1	165.31232423	6.419967E-013	1.571200E-011	1	0.000000E+000
1	165.31257780	1.571200E-011	6.419967E-013	0	0.000000E+000
1	165.31286454	6.419967E-013	1.571200E-011	1	0.000000E+000
1	165.32005218	1.571200E-011	6.419967E-013	0	0.000000E+000
1	165.32148742	6.419967E-013	1.571200E-011	1	0.000000E+000
1	165.32164274	1.571200E-011	6.419967E-013	0	0.000000E+000
1	165.32167854	6.419967E-013	1.571200E-011	1	0.000000E+000
1	165.32244670	1.571200E-011	6.419967E-013	0	0.000000E+000
1	165.32264551	6.419967E-013	1.571200E-011	1	0.000000E+000
1	165.32538273	1.571200E-011	6.419967E-013	0	0.000000E+000
1	165.32677194	6.419967E-013	1.571200E-011	1	0.000000E+000
1	165.33276414	1.571200E-011	6.419967E-013	0	0.000000E+000
1	165.33287872	6.419967E-013	1.571200E-011	1	0.000000E+000
1	165.34008698	1.571200E-011	6.419967E-013	0	0.000000E+000
1	165.34042649	6.419967E-013	1.571200E-011	1	0.000000E+000
1	165.35313019	1.571200E-011	6.419967E-013	0	0.000000E+000
1	165.35364374	6.419967E-013	1.571200E-011	1	0.000000E+000
1	165.35403501	1.571200E-011	6.419967E-013	0	0.000000E+000
1	165.35517399	6.419967E-013	1.571200E-011	1	0.000000E+000
1	165.36227487	1.571200E-011	6.419967E-013	0	0.000000E+000
1	165.39654040	6.419967E-013	1.571200E-011	1	0.000000E+000
1	165.40689810	1.571200E-011	6.419967E-013	0	0.000000E+000
1	165.40700866	6.419967E-013	1.571200E-011	1	0.000000E+000
1	165.41112478	1.571200E-011	6.419967E-013	0	0.000000E+000
1	165.41119811	6.419967E-013	1.571200E-011	1	0.000000E+000
1	165.41424384	1.571200E-011	6.419967E-013	0	0.000000E+000
1	165.41435067	6.419967E-013	1.571200E-011	1	0.000000E+000
1	165.41444541	1.571200E-011	6.419967E-013	0	0.000000E+000
1	165.41452437	6.419967E-013	1.571200E-011	1	0.000000E+000
1	165.41777923	1.571200E-011	6.419967E-013	0	0.000000E+000
1	165.41889783	6.419967E-013	1.571200E-011	1	0.000000E+000
1	165.42036898	1.571200E-011	6.419967E-013	0	0.000000E+000
1	165.42128190	6.419967E-013	1.571200E-011	1	0.000000E+000
1	165.42531940	1.571200E-011	6.419967E-013	0	0.000000E+000
1	165.42577961	6.419967E-013	1.571200E-011	1	0.000000E+000
1	165.43139656	1.571200E-011	6.419967E-013	0	0.000000E+000
1	165.43147956	6.419967E-013	1.571200E-011	1	0.000000E+000
1	165.43552184	1.571200E-011	6.419967E-013	0	0.000000E+000
1	165.51201019	6.419967E-013	1.571200E-011	1	0.000000E+000
1	165.51663626	1.571200E-011	6.419967E-013	0	0.000000E+000
1	166.21768923	6.419967E-013	1.571200E-011	1	0.000000E+000
1	166.22376008	1.571200E-011	6.419967E-013	0	0.000000E+000
1	166.22683515	6.419967E-013	1.571200E-011	1	0.000000E+000
1	166.23942902	1.571200E-011	6.419967E-013	0	0.000000E+000
1	166.23954683	6.419967E-013	1.571200E-011	1	0.000000E+000
1	166.24424605	1.571200E-011	6.419967E-013	0	0.000000E+000
1	166.24463665	6.419967E-013	1.571200E-011	1	0.000000E+000
1	166.25391353	1.571200E-011	6.419967E-013	0	0.000000E+000
1	166.25457669	6.419967E-013	1.571200E-011	1	0.000000E+000
1	166.26325847	1.571200E-011	6.419967E-013	0	0.000000E+000
1	166.26414936	6.419967E-013	1.571200E-011	1	0.000000E+000
1	166.26475868	1.571200E-011	6.419967E-013	0	0.000000E+000
1	166.26551765	6.419967E-013	1.571200E-011	1	0.000000E+000
1	166.27155922	1.571200E-011	6.419967E-013	0	0.000000E+000
1	166.27158814	6.419967E-013	1.571200E-011	1	0.000000E+000
1	166.27171893	1.571200E-011	6.419967E-013	0	0.000000E+000
1	166.27174954	6.419967E-013	1.571200E-011	1	0.000000E+000
1	166.27221130	1.571200E-011	6.419967E-013	0	0.000000E+000
1	166.27400119	6.419967E-013	1.571200E-011	1	0.000000E+000
1	166.29056664	1.571200E-011	6.419967E-013	0	0.000000E+000
1	166.35891498	6.419967E-013	1.571200E-011	1	0.000000E+000
1	166.36125065	1.571200E-011	6.419967E-013	0	0.000000E+000
1	166.36214506	6.419967E-013	1.571200E-011	1	0.000000E+000
1	166.37131013	1.571200E-011	6.419967E-013	0	0.000000E+000
1	166.37132224	6.419967E-013	1.571200E-011	1	0.000000E+000
1	166.37216551	1.571200E-011	6.419967E-013	0	0.000000E+000
1	166.37219087	6.419967E-013	1.571200E-011	1	0.000000E+000
1	166.37271202	1.571200E-011	6.419967E-013	0	0.000000E+000
1	166.37273383	6.419967E-013	1.571200E-011	1	0.000000E+000
1	166.37374871	1.571200E-011	6.419967E-013	0	0.000000E+000
1	166.37417691	6.419967E-013	1.571200E-011	1	0.000000E+000
1	166.37727064	1.571200E-011	6.419967E-013	0	0.000000E+000
1	166.37804343	6.419967E-013	1.571200E-011	1	0.000000E+000
1	166.38430262	1.571200E-011	6.419967E-013	0	0.000000E+000
1	166.38444257	6.419967E-013	1.571200E-011	1	0.000000E+000
1	166.38903487	1.571200E-011	6.419967E-013	0	0.000000E+000
1	166.39021653	6.419967E-013	1.571200E-011	1	0.000000E+000
1	166.39083434	1.571200E-011	6.419967E-013	0	0.000000E+000
1	166.39542711	6.419967E-013	1.571200E-011	1	0.000000E+000
1	166.39561111	1.571200E-011	6.419967E-013	0	0.000000E+000
1	166.39600239	6.419967E-013	1.571200E-011	1	0.000000E+000
1	166.39706255	1.571200E-011	6.419967E-013	0	0.000000E+000
1	166.39712146	6.419967E-013	1.571200E-011	1	0.000000E+000
1	166.39811087	1.571200E-011	6.419967E-013	0	0.000000E+000
1	166.39819209	6.419967E-013	1.571200E-011	1	0.000000E+000
1	166.40407603	1.571200E-011	6.419967E-013	0	0.000000E+000
1	167.69818068	5.713624E-013	1.564136E-011	1	0.000000E+000
1	167.69932406	1.564136E-011	5.713624E-013	0	0.000000E+000
1	167.69936531	5.713624E-013	1.564136E-011	1	0.000000E+000
1	167.70478376	1.564136E-011	5.713624E-013	0	0.000000E+000
1	167.71187070	5.713624E-013	1.564136E-011	1	0.000000E+000
1	167.71302955	1.564136E-011	5.713624E-013	0	0.000000E+000
1	167.71315144	5.713624E-013	1.564136E-011	1	0.000000E+000
1	167.72002221	1.564136E-011	5.713624E-013	0	0.000000E+000
1	167.72011509	5.713624E-013	1.564136E-011	1	0.000000E+000
1	167.73244208	1.564136E-011	5.713624E-013	0	0.000000E+000
1	167.73426737	5.713624E-013	1.564136E-011	1	0.000000E+000
1	167.73432735	1.564136E-011	5.713624E-013	0	0.000000E+000
1	167.73535666	5.713624E-013	1.564136E-011	1	0.000000E+000
1	167.74129463	1.564136E-011	5.713624E-013	0	0.000000E+000
1	167.74136430	5.713624E-013	1.564136E-011	1	0.000000E+000
1	167.74234490	1.564136E-011	5.713624E-013	0	0.000000E+000
1	167.74294868	5.713624E-013	1.564136E-011	1	0.000000E+000
1	167.74502280	1.564136E-011	5.713624E-013	0	0.000000E+000
1	167.87540559	5.713624E-013	1.564136E-011	1	0.000000E+000
1	167.87573482	1.564136E-011	5.713624E-013	0	0.000000E+000
1	167.87583881	5.713624E-013	1.564136E-011	1	0.000000E+000
1	167.88475035	1.564136E-011	5.713624E-013	0	0.000000E+000
1	167.88554550	5.713624E-013	1.564136E-011	1	0.000000E+000
1	167.88910695	1.564136E-011	5.713624E-013	0	0.000000E+000
1	168.22223732	5.713624E-013	1.564136E-011	1	0.000000E+000
1	168.22645152	1.564136E-011	5.713624E-013	0	0.000000E+000
1	168.22653362	5.713624E-013	1.564136E-011	1	0.000000E+000
1	168.22699517	1.564136E-011	5.713624E-013	0	0.000000E+000
1	168.22704586	5.713624E-013	1.564136E-011	1	0.000000E+000
1	168.23274970	1.564136E-011	5.713624E-013	0	0.000000E+000
1	168.23293136	5.713624E-013	1.564136E-011	1	0.000000E+000
1	168.23447997	1.564136E-011	5.713624E-013	0	0.000000E+000
1	168.23550034	5.713624E-013	1.564136E-011	1	0.000000E+000
1	168.23859384	1.564136E-011	5.713624E-013	0	0.000000E+000
1	168.26998511	5.713624E-013	1.564136E-011	1	0.000000E+000
1	168.27274840	1.564136E-011	5.713624E-013	0	0.000000E+000
1	168.27976406	5.713624E-013	1.564136E-011	1	0.000000E+000
1	168.28186497	1.564136E-011	5.713624E-013	0	0.000000E+000
1	168.39164702	5.713624E-013	1.564136E-011	1	0.000000E+000
1	168.39330069	1.564136E-011	5.713624E-013	0	0.000000E+000
1	168.39406377	5.713624E-013	1.564136E-011	1	0.000000E+000
1	168.39526399	1.564136E-011	5.713624E-013	0	0.000000E+000
1	168.53905506	5.713624E-013	1.564136E-011	1	0.000000E+000
1	168.54481699	1.564136E-011	5.713624E-013	0	0.000000E+000
1	168.54484546	5.713624E-013	1.564136E-011	1	0.000000E+000
1	168.54531043	1.564136E-011	5.713624E-013	0	0.000000E+000
1	168.54542809	5.713624E-013	1.564136E-011	1	0.000000E+000
1	168.55895880	1.564136E-011	5.713624E-013	0	0.000000E+000
1	168.55904075	5.713624E-013	1.564136E-011	1	0.000000E+000
1	168.55927372	1.564136E-011	5.713624E-013	0	0.000000E+000
1	168.58015359	5.713624E-013	1.564136E-011	1	0.000000E+000
1	168.58294987	1.564136E-011	5.713624E-013	0	0.000000E+000
1	168.60379178	5.713624E-013	1.564136E-011	1	0.000000E+000
1	168.60528556	1.564136E-011	5.713624E-013	0	0.000000E+000
1	168.60546983	5.713624E-013	1.564136E-011	1	0.000000E+000
1	168.60858343	1.564136E-011	5.713624E-013	0	0.000000E+000
1	168.60898852	5.713624E-013	1.564136E-011	1	0.000000E+000
1	168.61737074	1.564136E-011	5.713624E-013	0	0.000000E+000
1	168.61780972	5.713624E-013	1.564136E-011	1	0.000000E+000
1	168.61933973	1.564136E-011	5.713624E-013	0	0.000000E+000
1	168.64295490	5.713624E-013	1.564136E-011	1	0.000000E+000
1	168.65071546	1.564136E-011	5.713624E-013	0	0.000000E+000
1	168.65100882	5.713624E-013	1.564136E-011	1	0.000000E+000
1	168.66326464	1.564136E-011	5.713624E-013	0	0.000000E+000
1	168.78940598	5.713624E-013	1.564136E-011	1	0.000000E+000
1	168.79257159	1.564136E-011	5.713624E-013	0	0.000000E+000
1	169.07288929	5.713624E-013	1.564136E-011	1	0.000000E+000
1	169.07832144	1.564136E-011	5.713624E-013	0	0.000000E+000
1	169.08047105	5.713624E-013	1.564136E-011	1	0.000000E+000
1	169.08439001	1.564136E-011	5.713624E-013	0	0.000000E+000
1	169.08475800	5.713624E-013	1.564136E-011	1	0.000000E+000
1	169.08635562	1.564136E-011	5.713624E-013	0	0.000000E+000
1	169.08641594	5.713624E-013	1.564136E-011	1	0.000000E+000
1	169.08805166	1.564136E-011	5.713624E-013	0	0.000000E+000
1	169.08847972	5.713624E-013	1.564136E-011	1	0.000000E+000
1	169.10238732	1.564136E-011	5.713624E-013	0	0.000000E+000
1	169.11941928	5.713624E-013	1.564136E-011	1	0.000000E+000
1	169.12994089	1.564136E-011	5.713624E-013	0	0.000000E+000
1	169.16673570	5.713624E-013	1.564136E-011	1	0.000000E+000
1	169.17792044	1.564136E-011	5.713624E-013	0	0.000000E+000
1	169.17808166	5.713624E-013	1.564136E-011	1	0.000000E+000
1	169.18049807	1.564136E-011	5.713624E-013	0	0.000000E+000
1	169.18123211	5.713624E-013	1.564136E-011	1	0.000000E+000
1	169.19559214	1.564136E-011	5.713624E-013	0	0.000000E+000
1	169.97492250	5.713624E-013	1.564136E-011	1	0.000000E+000
1	169.97823134	1.564136E-011	5.713624E-013	0	0.000000E+000
1	169.97840356	5.713624E-013	1.564136E-011	1	0.000000E+000
1	169.97856117	1.564136E-011	5.713624E-013	0	0.000000E+000
1	169.97860033	5.713624E-013	1.564136E-011	1	0.000000E+000
1	169.98161727	1.564136E-011	5.713624E-013	0	0.000000E+000
1	169.98185199	5.713624E-013	1.564136E-011	1	0.000000E+000
1	169.98484484	1.564136E-011	5.713624E-013	0	0.000000E+000
1	169.98716845	5.713624E-013	1.564136E-011	1	0.000000E+000
1	169.99394877	1.564136E-011	5.713624E-013	0	0.000000E+000
1	169.99397657	5.713624E-013	1.564136E-011	1	0.000000E+000
1	170.00442977	1.564136E-011	5.713624E-013	0	0.000000E+000
1	170.00457018	5.713624E-013	1.564136E-011	1	0.000000E+000
1	170.00876536	1.564136E-011	5.713624E-013	0	0.000000E+000
1	170.21694116	5.713624E-013	1.564136E-011	1	0.000000E+000
1	170.22345324	1.564136E-011	5.713624E-013	0	0.000000E+000
1	170.22364979	5.713624E-013	1.564136E-011	1	0.000000E+000
1	170.22941653	1.564136E-011	5.713624E-013	0	0.000000E+000
1	170.22979161	5.713624E-013	1.564136E-011	1	0.000000E+000
1	170.23527211	1.564136E-011	5.713624E-013	0	0.000000E+000
1	170.23546505	5.713624E-013	1.564136E-011	1	0.000000E+000
1	170.23661616	1.564136E-011	5.713624E-013	0	0.000000E+000
1	170.23854204	5.713624E-013	1.564136E-011	1	0.000000E+000
1	170.24361619	1.564136E-011	5.713624E-013	0	0.000000E+000
1	170.24823488	5.713624E-013	1.564136E-011	1	0.000000E+000
1	170.25007153	1.564136E-011	5.713624E-013	0	0.000000E+000
1	170.25009270	5.713624E-013	1.564136E-011	1	0.000000E+000
1	170.25267676	1.564136E-011	5.713624E-013	0	0.000000E+000
1	170.25300585	5.713624E-013	1.564136E-011	1	0.000000E+000
1	170.25342742	1.564136E-011	5.713624E-013	0	0.000000E+000
1	170.25351618	5.713624E-013	1.564136E-011	1	0.000000E+000
1	170.25407389	1.564136E-011	5.713624E-013	0	0.000000E+000
1	170.25408572	5.713624E-013	1.564136E-011	1	0.000000E+000
1	170.27022918	1.564136E-011	5.713624E-013	0	0.000000E+000
1	170.27330553	5.713624E-013	1.564136E-011	1	0.000000E+000
1	170.27334348	1.564136E-011	5.713624E-013	0	0.000000E+000
1	170.27338105	5.713624E-013	1.564136E-011	1	0.000000E+000
1	170.27398603	1.564136E-011	5.713624E-013	0	0.000000E+000
1	170.27409325	5.713624E-013	1.564136E-011	1	0.000000E+000
1	170.27562663	1.564136E-011	5.713624E-013	0	0.000000E+000
1	170.27591781	5.713624E-013	1.564136E-011	1	0.000000E+000
1	170.27802542	1.564136E-011	5.713624E-013	0	0.000000E+000
1	170.27839282	5.713624E-013	1.564136E-011	1	0.000000E+000
1	170.28201936	1.564136E-011	5.713624E-013	0	0.000000E+000
1	170.28215182	5.713624E-013	1.564136E-011	1	0.000000E+000
1	170.28411837	1.564136E-011	5.713624E-013	0	0.000000E+000
1	170.28421024	5.713624E-013	1.564136E-011	1	0.000000E+000
1	170.29516687	1.564136E-011	5.713624E-013	0	0.000000E+000
1	170.35757055	5.713624E-013	1.564136E-011	1	0.000000E+000
1	170.36497270	1.564136E-011	5.713624E-013	0	0.000000E+000
1	170.38130298	5.713624E-013	1.564136E-011	1	0.000000E+000
1	170.38311616	1.564136E-011	5.713624E-013	0	0.000000E+000
1	170.44952192	5.713624E-013	1.564136E-011	1	0.000000E+000
1	170.45077716	1.564136E-011	5.713624E-013	0	0.000000E+000
1	170.48704870	5.713624E-013	1.564136E-011	1	0.000000E+000
1	170.49991293	1.564136E-011	5.713624E-013	0	0.000000E+000
1	170.52757535	5.713624E-013	1.564136E-011	1	0.000000E+000
1	170.53849766	1.564136E-011	5.713624E-013	0	0.000000E+000
1	170.53851764	5.713624E-013	1.564136E-011	1	0.000000E+000
1	170.53866802	1.564136E-011	5.713624E-013	0	0.000000E+000
1	170.53870269	5.713624E-013	1.564136E-011	1	0.000000E+000
1	170.54009047	1.564136E-011	5.713624E-013	0	0.000000E+000
1	170.54017323	5.713624E-013	1.564136E-011	1	0.000000E+000
1	170.54678363	1.564136E-011	5.713624E-013	0	0.000000E+000
1	170.59600076	5.713624E-013	1.564136E-011	1	0.000000E+000
1	170.59690885	1.564136E-011	5.713624E-013	0	0.000000E+000
1	170.60551654	5.713624E-013	1.564136E-011	1	0.000000E+000
1	170.61848947	1.564136E-011	5.713624E-013	0	0.000000E+000
1	170.64342480	5.713624E-013	1.564136E-011	1	0.000000E+000
1	170.64629551	1.564136E-011	5.713624E-013	0	0.000000E+000
1	170.64658059	5.713624E-013	1.564136E-011	1	0.000000E+000
1	170.64949884	1.564136E-011	5.713624E-013	0	0.000000E+000
1	170.64951503	5.713624E-013	1.564136E-011	1	0.000000E+000
1	170.65025463	1.564136E-011	5.713624E-013	0	0.000000E+000
1	170.65039292	5.713624E-013	1.564136E-011	1	0.000000E+000
1	170.65492693	1.564136E-011	5.713624E-013	0	0.000000E+000
1	170.65526467	5.713624E-013	1.564136E-011	1	0.000000E+000
1	170.65760216	1.564136E-011	5.713624E-013	0	0.000000E+000
1	170.65848677	5.713624E-013	1.564136E-011	1	0.000000E+000
1	170.66094545	1.564136E-011	5.713624E-013	0	0.000000E+000
1	170.66142813	5.713624E-013	1.564136E-011	1	0.000000E+000
1	170.66145550	1.564136E-011	5.713624E-013	0	0.000000E+000
1	170.66283589	5.713624E-013	1.564136E-011	1	0.000000E+000
1	170.66302806	1.564136E-011	5.713624E-013	0	0.000000E+000
1	170.66404292	5.713624E-013	1.564136E-011	1	0.000000E+000
1	170.68026977	1.564136E-011	5.713624E-013	0	0.000000E+000
1	170.74185285	5.713624E-013	1.564136E-011	1	0.000000E+000
1	170.74240870	1.564136E-011	5.713624E-013	0	0.000000E+000
1	170.74478132	5.713624E-013	1.564136E-011	1	0.000000E+000
1	170.75986395	1.564136E-011	5.713624E-013	0	0.000000E+000
1	170.76236070	5.713624E-013	1.564136E-011	1	0.000000E+000
1	170.76584662	1.564136E-011	5.713624E-013	0	0.000000E+000
1	170.76611799	5.713624E-013	1.564136E-011	1	0.000000E+000
1	170.78463348	1.564136E-011	5.713624E-013	0	0.000000E+000
1	170.78466402	5.713624E-013	1.564136E-011	1	0.000000E+000
1	170.78612107	1.564136E-011	5.713624E-013	0	0.000000E+000
1	171.03700499	5.713624E-013	1.564136E-011	1	0.000000E+000
1	171.03716929	1.564136E-011	5.713624E-013	0	0.000000E+000
1	171.13655511	5.713624E-013	1.564136E-011	1	0.000000E+000
1	171.13680875	1.564136E-011	5.713624E-013	0	0.000000E+000
1	171.13764948	5.713624E-013	1.564136E-011	1	0.000000E+000
1	171.13856026	1.564136E-011	5.713624E-013	0	0.000000E+000
1	171.13859535	5.713624E-013	1.564136E-011	1	0.000000E+000
1	171.13870347	1.564136E-011	5.713624E-013	0	0.000000E+000
1	171.13870431	5.713624E-013	1.564136E-011	1	0.000000E+000
1	171.14032036	1.564136E-011	5.713624E-013	0	0.000000E+000
1	171.14062247	5.713624E-013	1.564136E-011	1	0.000000E+000
1	171.14169104	1.564136E-011	5.713624E-013	0	0.000000E+000
1	171.14238101	5.713624E-013	1.564136E-011	1	0.000000E+000
1	171.14328841	1.564136E-011	5.713624E-013	0	0.000000E+000
1	171.14329928	5.713624E-013	1.564136E-011	1	0.000000E+000
1	171.14588970	1.564136E-011	5.713624E-013	0	0.000000E+000
1	171.14619715	5.713624E-013	1.564136E-011	1	0.000000E+000
1	171.14905622	1.564136E-011	5.713624E-013	0	0.000000E+000
1	171.14948700	5.713624E-013	1.564136E-011	1	0.000000E+000
1	171.15237331	1.564136E-011	5.713624E-013	0	0.000000E+000
1	171.15265843	5.713624E-013	1.564136E-011	1	0.000000E+000
1	171.15421094	1.564136E-011	5.713624E-013	0	0.000000E+000
1	171.15577808	5.713624E-013	1.564136E-011	1	0.000000E+000
1	171.15612064	1.564136E-011	5.713624E-013	0	0.000000E+000
1	171.15615141	5.713624E-013	1.564136E-011	1	0.000000E+000
1	171.15678443	1.564136E-011	5.713624E-013	0	0.000000E+000
1	171.15697306	5.713624E-013	1.564136E-011	1	0.000000E+000
1	171.16167890	1.564136E-011	5.713624E-013	0	0.000000E+000
1	171.16236182	5.713624E-013	1.564136E-011	1	0.000000E+000
1	171.16637909	1.564136E-011	5.713624E-013	0	0.000000E+000
1	171.16717867	5.713624E-013	1.564136E-011	1	0.000000E+000
1	171.17181567	1.564136E-011	5.713624E-013	0	0.000000E+000
1	171.17212772	5.713624E-013	1.564136E-011	1	0.000000E+000
1	171.17269465	1.564136E-011	5.713624E-013	0	0.000000E+000
1	171.28080877	5.713624E-013	1.564136E-011	1	0.000000E+000
1	171.28569165	1.564136E-011	5.713624E-013	0	0.000000E+000
1	171.28632856	5.713624E-013	1.564136E-011	1	0.000000E+000
1	171.28776480	1.564136E-011	5.713624E-013	0	0.000000E+000
1	171.28841385	5.713624E-013	1.564136E-011	1	0.000000E+000
1	171.28968784	1.564136E-011	5.713624E-013	0	0.000000E+000
1	171.28974744	5.713624E-013	1.564136E-011	1	0.000000E+000
1	171.29390616	1.564136E-011	5.713624E-013	0	0.000000E+000
1	171.29509379	5.713624E-013	1.564136E-011	1	0.000000E+000
1	171.29594285	1.564136E-011	5.713624E-013	0	0.000000E+000
1	171.29597380	5.713624E-013	1.564136E-011	1	0.000000E+000
1	171.29750732	1.564136E-011	5.713624E-013	0	0.000000E+000
1	171.29820219	5.713624E-013	1.564136E-011	1	0.000000E+000
1	171.30116114	1.564136E-011	5.713624E-013	0	0.000000E+000
1	171.33522566	5.713624E-013	1.564136E-011	1	0.000000E+000
1	171.34417874	1.564136E-011	5.713624E-013	0	0.000000E+000
1	171.34823423	5.713624E-013	1.564136E-011	1	0.000000E+000
1	171.35139003	1.564136E-011	5.713624E-013	0	0.000000E+000
1	171.35188984	5.713624E-013	1.564136E-011	1	0.000000E+000
1	171.35771567	1.564136E-011	5.713624E-013	0	0.000000E+000
1	171.38862440	5.713624E-013	1.564136E-011	1	0.000000E+000
1	171.38988223	1.564136E-011	5.713624E-013	0	0.000000E+000
1	171.39008008	5.713624E-013	1.564136E-011	1	0.000000E+000
1	171.39254450	1.564136E-011	5.713624E-013	0	0.000000E+000
1	171.39405109	5.713624E-013	1.564136E-011	1	0.000000E+000
1	171.39812313	1.564136E-011	5.713624E-013	0	0.000000E+000
1	171.39824761	5.713624E-013	1.564136E-011	1	0.000000E+000
1	171.40014506	1.564136E-011	5.713624E-013	0	0.000000E+000
1	171.40044548	5.713624E-013	1.564136E-011	1	0.000000E+000
1	171.41058168	1.564136E-011	5.713624E-013	0	0.000000E+000
1	171.59898712	5.713624E-013	1.564136E-011	1	0.000000E+000
1	171.60030675	1.564136E-011	5.713624E-013	0	0.000000E+000
1	171.60053632	5.713624E-013	1.564136E-011	1	0.000000E+000
1	171.60636771	1.564136E-011	5.713624E-013	0	0.000000E+000
1	171.60646781	5.713624E-013	1.564136E-011	1	0.000000E+000
1	171.61002068	1.564136E-011	5.713624E-013	0	0.000000E+000
1	171.63093634	5.713624E-013	1.564136E-011	1	0.000000E+000
1	171.63209723	1.564136E-011	5.713624E-013	0	0.000000E+000
1	171.63412159	5.713624E-013	1.564136E-011	1	0.000000E+000
1	171.65402524	1.564136E-011	5.713624E-013	0	0.000000E+000
1	171.66164195	5.713624E-013	1.564136E-011	1	0.000000E+000
1	171.66218556	1.564136E-011	5.713624E-013	0	0.000000E+000
1	171.66226145	5.713624E-013	1.564136E-011	1	0.000000E+000
1	171.66526962	1.564136E-011	5.713624E-013	0	0.000000E+000
1	171.66535631	5.713624E-013	1.564136E-011	1	0.000000E+000
1	171.66625489	1.564136E-011	5.713624E-013	0	0.000000E+000
1	171.85112138	5.713624E-013	1.564136E-011	1	0.000000E+000
1	171.85712910	1.564136E-011	5.713624E-013	0	0.000000E+000
1	171.90089903	5.713624E-013	1.564136E-011	1	0.000000E+000
1	171.90459438	1.564136E-011	5.713624E-013	0	0.000000E+000
1	171.90470841	5.713624E-013	1.564136E-011	1	0.000000E+000
1	171.90777396	1.564136E-011	5.713624E-013	0	0.000000E+000
1	171.90777884	5.713624E-013	1.564136E-011	1	0.000000E+000
1	171.91064658	1.564136E-011	5.713624E-013	0	0.000000E+000
1	171.91069955	5.713624E-013	1.564136E-011	1	0.000000E+000
1	171.91287535	1.564136E-011	5.713624E-013	0	0.000000E+000
1	171.91291339	5.713624E-013	1.564136E-011	1	0.000000E+000
1	171.91657274	1.564136E-011	5.713624E-013	0	0.000000E+000
1	171.91662817	5.713624E-013	1.564136E-011	1	0.000000E+000
1	171.91668504	1.564136E-011	5.713624E-013	0	0.000000E+000
1	171.91670472	5.713624E-013	1.564136E-011	1	0.000000E+000
1	171.91941292	1.564136E-011	5.713624E-013	0	0.000000E+000
1	171.93314966	5.713624E-013	1.564136E-011	1	0.000000E+000
1	171.93508787	1.564136E-011	5.713624E-013	0	0.000000E+000
1	171.93536963	5.713624E-013	1.564136E-011	1	0.000000E+000
1	171.93665710	1.564136E-011	5.713624E-013	0	0.000000E+000
1	171.94763260	5.713624E-013	1.564136E-011	1	0.000000E+000
1	171.94901252	1.564136E-011	5.713624E-013	0	0.000000E+000
1	171.94960207	5.713624E-013	1.564136E-011	1	0.000000E+000
1	171.97560578	1.564136E-011	5.713624E-013	0	0.000000E+000
1	171.97564877	5.713624E-013	1.564136E-011	1	0.000000E+000
1	171.97708967	1.564136E-011	5.713624E-013	0	0.000000E+000
1	171.97736109	5.713624E-013	1.564136E-011	1	0.000000E+000
1	171.97983730	1.564136E-011	5.713624E-013	0	0.000000E+000
1	171.98002275	5.713624E-013	1.564136E-011	1	0.000000E+000
1	171.98835494	1.564136E-011	5.713624E-013	0	0.000000E+000
1	171.98890875	5.713624E-013	1.564136E-011	1	0.000000E+000
1	171.99200906	1.564136E-011	5.713624E-013	0	0.000000E+000
1	172.05172187	5.713624E-013	1.564136E-011	1	0.000000E+000
1	172.05629193	1.564136E-011	5.713624E-013	0	0.000000E+000
1	172.05723901	5.713624E-013	1.564136E-011	1	0.000000E+000
1	172.06506594	1.564136E-011	5.713624E-013	0	0.000000E+000
1	172.06808525	5.713624E-013	1.564136E-011	1	0.000000E+000
1	172.07883131	1.564136E-011	5.713624E-013	0	0.000000E+000
1	172.07886558	5.713624E-013	1.564136E-011	1	0.000000E+000
1	172.07914868	1.564136E-011	5.713624E-013	0	0.000000E+000
1	172.07920693	5.713624E-013	1.564136E-011	1	0.000000E+000
1	172.08020280	1.564136E-011	5.713624E-013	0	0.000000E+000
1	172.08034656	5.713624E-013	1.564136E-011	1	0.000000E+000
1	172.08202092	1.564136E-011	5.713624E-013	0	0.000000E+000
1	172.08208703	5.713624E-013	1.564136E-011	1	0.000000E+000
1	172.08840444	1.564136E-011	5.713624E-013	0	0.000000E+000
1	172.08912264	5.713624E-013	1.564136E-011	1	0.000000E+000
1	172.09625618	1.564136E-011	5.713624E-013	0	0.000000E+000
1	173.22611036	5.713624E-013	1.564136E-011	1	0.000000E+000
1	173.23256825	1.564136E-011	5.713624E-013	0	0.000000E+000
1	173.23263347	5.713624E-013	1.564136E-011	1	0.000000E+000
1	173.23361870	1.564136E-011	5.713624E-013	0	0.000000E+000
1	173.23399555	5.713624E-013	1.564136E-011	1	0.000000E+000
1	173.24467200	1.564136E-011	5.713624E-013	0	0.000000E+000
1	173.24475042	5.713624E-013	1.564136E-011	1	0.000000E+000
1	173.25591018	1.564136E-011	5.713624E-013	0	0.000000E+000
1	173.25683306	5.713624E-013	1.564136E-011	1	0.000000E+000
1	173.26276244	1.564136E-011	5.713624E-013	0	0.000000E+000
1	173.26363395	5.713624E-013	1.564136E-011	1	0.000000E+000
1	173.27467146	1.564136E-011	5.713624E-013	0	0.000000E+000
1	173.32671893	5.713624E-013	1.564136E-011	1	0.000000E+000
1	173.33831775	1.564136E-011	5.713624E-013	0	0.000000E+000
1	173.33834581	5.713624E-013	1.564136E-011	1	0.000000E+000
1	173.33853399	1.564136E-011	5.713624E-013	0	0.000000E+000
1	173.33946410	5.713624E-013	1.564136E-011	1	0.000000E+000
1	173.34421113	1.564136E-011	5.713624E-013	0	0.000000E+000
1	173.34431655	5.713624E-013	1.564136E-011	1	0.000000E+000
1	173.34823862	1.564136E-011	5.713624E-013	0	0.000000E+000
1	173.34829005	5.713624E-013	1.564136E-011	1	0.000000E+000
1	173.35101466	1.564136E-011	5.713624E-013	0	0.000000E+000
1	173.35114168	5.713624E-013	1.564136E-011	1	0.000000E+000
1	173.35679307	1.564136E-011	5.713624E-013	0	0.000000E+000
1	173.36219533	5.713624E-013	1.564136E-011	1	0.000000E+000
1	173.36224823	1.564136E-011	5.713624E-013	0	0.000000E+000
1	173.36243798	5.713624E-013	1.564136E-011	1	0.000000E+000
1	173.36289629	1.564136E-011	5.713624E-013	0	0.000000E+000
1	173.36333351	5.713624E-013	1.564136E-011	1	0.000000E+000
1	173.36560300	1.564136E-011	5.713624E-013	0	0.000000E+000
1	173.36576336	5.713624E-013	1.564136E-011	1	0.000000E+000
1	173.37291514	1.564136E-011	5.713624E-013	0	0.000000E+000
1	173.37297619	5.713624E-013	1.564136E-011	1	0.000000E+000
1	173.37455416	1.564136E-011	5.713624E-013	0	0.000000E+000
1	173.37579511	5.713624E-013	1.564136E-011	1	0.000000E+000
1	173.37891162	1.564136E-011	5.713624E-013	0	0.000000E+000
1	173.37913506	5.713624E-013	1.564136E-011	1	0.000000E+000
1	173.38253856	1.564136E-011	5.713624E-013	0	0.000000E+000
1	173.38274513	5.713624E-013	1.564136E-011	1	0.000000E+000
1	173.38473376	1.564136E-011	5.713624E-013	0	0.000000E+000
1	173.38476374	5.713624E-013	1.564136E-011	1	0.000000E+000
1	173.38687713	1.564136E-011	5.713624E-013	0	0.000000E+000
1	173.39419587	5.713624E-013	1.564136E-011	1	0.000000E+000
1	173.39430158	1.564136E-011	5.713624E-013	0	0.000000E+000
1	173.39557395	5.713624E-013	1.564136E-011	1	0.000000E+000
1	173.39938863	1.564136E-011	5.713624E-013	0	0.000000E+000
1	173.39987517	5.713624E-013	1.564136E-011	1	0.000000E+000
1	173.40584515	1.564136E-011	5.713624E-013	0	0.000000E+000
1	173.40816104	5.713624E-013	1.564136E-011	1	0.000000E+000
1	173.41808001	1.564136E-011	5.713624E-013	0	0.000000E+000
1	173.44855324	5.713624E-013	1.564136E-011	1	0.000000E+000
1	173.45159948	1.564136E-011	5.713624E-013	0	0.000000E+000
1	173.45161699	5.713624E-013	1.564136E-011	1	0.000000E+000
1	173.45491787	1.564136E-011	5.713624E-013	0	0.000000E+000
1	173.45509967	5.713624E-013	1.564136E-011	1	0.000000E+000
1	173.45514931	1.564136E-011	5.713624E-013	0	0.000000E+000
1	173.49383404	5.713624E-013	1.564136E-011	1	0.000000E+000
1	173.49838185	1.564136E-011	5.713624E-013	0	0.000000E+000
1	173.49851482	5.713624E-013	1.564136E-011	1	0.000000E+000
1	173.50172708	1.564136E-011	5.713624E-013	0	0.000000E+000
1	173.50174146	5.713624E-013	1.564136E-011	1	0.000000E+000
1	173.50770275	1.564136E-011	5.713624E-013	0	0.000000E+000
1	173.50771811	5.713624E-013	1.564136E-011	1	0.000000E+000
1	173.51016253	1.564136E-011	5.713624E-013	0	0.000000E+000
1	173.61045136	5.713624E-013	1.564136E-011	1	0.000000E+000
1	173.61474592	1.564136E-011	5.713624E-013	0	0.000000E+000
1	173.61482152	5.713624E-013	1.564136E-011	1	0.000000E+000
1	173.61607613	1.564136E-011	5.713624E-013	0	0.000000E+000
1	173.63374540	5.713624E-013	1.564136E-011	1	0.000000E+000
1	173.63389805	1.564136E-011	5.713624E-013	0	0.000000E+000
1	173.63811422	5.713624E-013	1.564136E-011	1	0.000000E+000
1	173.64909587	1.564136E-011	5.713624E-013	0	0.000000E+000
1	173.64955588	5.713624E-013	1.564136E-011	1	0.000000E+000
1	173.65008080	1.564136E-011	5.713624E-013	0	0.000000E+000
1	173.67631173	5.713624E-013	1.564136E-011	1	0.000000E+000
1	173.67896126	1.564136E-011	5.713624E-013	0	0.000000E+000
1	173.67983490	5.713624E-013	1.564136E-011	1	0.000000E+000
1	173.68687126	1.564136E-011	5.713624E-013	0	0.000000E+000
1	173.69284999	5.713624E-013	1.564136E-011	1	0.000000E+000
1	173.69363741	1.564136E-011	5.713624E-013	0	0.000000E+000
1	173.69366394	5.713624E-013	1.564136E-011	1	0.000000E+000
1	173.69406145	1.564136E-011	5.713624E-013	0	0.000000E+000
1	173.91887304	1.161768E-012	1.623177E-011	1	0.000000E+000
1	173.92221230	1.623177E-011	1.161768E-012	0	0.000000E+000
1	173.92224563	1.161768E-012	1.623177E-011	1	0.000000E+000
1	173.92542791	1.623177E-011	1.161768E-012	0	0.000000E+000
1	173.92546646	1.161768E-012	1.623177E-011	1	0.000000E+000
1	173.92568638	1.623177E-011	1.161768E-012	0	0.000000E+000
1	173.92569036	1.161768E-012	1.623177E-011	1	0.000000E+000
1	173.92612341	1.623177E-011	1.161768E-012	0	0.000000E+000
1	173.92614759	1.161768E-012	1.623177E-011	1	0.000000E+000
1	173.92719202	1.623177E-011	1.161768E-012	0	0.000000E+000
1	173.92750214	1.161768E-012	1.623177E-011	1	0.000000E+000
1	173.92787923	1.623177E-011	1.161768E-012	0	0.000000E+000
1	173.92796210	1.161768E-012	1.623177E-011	1	0.000000E+000
1	173.93022381	1.623177E-011	1.161768E-012	0	0.000000E+000
1	175.19598668	4.237610E-013	1.549376E-011	1	0.000000E+000
1	175.21100778	1.549376E-011	4.237610E-013	0	0.000000E+000
1	175.21159767	4.237610E-013	1.549376E-011	1	0.000000E+000
1	175.21237536	1.549376E-011	4.237610E-013	0	0.000000E+000
1	175.21240274	4.237610E-013	1.549376E-011	1	0.000000E+000
1	175.21284807	1.549376E-011	4.237610E-013	0	0.000000E+000
1	175.21293941	4.237610E-013	1.549376E-011	1	0.000000E+000
1	175.21345168	1.549376E-011	4.237610E-013	0	0.000000E+000
1	175.25114655	4.237610E-013	1.549376E-011	1	0.000000E+000
1	175.25255252	1.549376E-011	4.237610E-013	0	0.000000E+000
1	175.25481095	4.237610E-013	1.549376E-011	1	0.000000E+000
1	175.25495821	1.549376E-011	4.237610E-013	0	0.000000E+000
1	175.25726558	4.237610E-013	1.549376E-011	1	0.000000E+000
1	175.25776751	1.549376E-011	4.237610E-013	0	0.000000E+000
1	175.26055807	4.237610E-013	1.549376E-011	1	0.000000E+000
1	175.26250531	1.549376E-011	4.237610E-013	0	0.000000E+000
1	175.26261743	4.237610E-013	1.549376E-011	1	0.000000E+000
1	175.26310507	1.549376E-011	4.237610E-013	0	0.000000E+000
1	175.26320234	4.237610E-013	1.549376E-011	1	0.000000E+000
1	175.26549079	1.549376E-011	4.237610E-013	0	0.000000E+000
1	175.26560086	4.237610E-013	1.549376E-011	1	0.000000E+000
1	175.27200941	1.549376E-011	4.237610E-013	0	0.000000E+000
1	175.27218587	4.237610E-013	1.549376E-011	1	0.000000E+000
1	175.27810269	1.549376E-011	4.237610E-013	0	0.000000E+000
1	175.27828361	4.237610E-013	1.549376E-011	1	0.000000E+000
1	175.28018441	1.549376E-011	4.237610E-013	0	0.000000E+000
1	175.28023102	4.237610E-013	1.549376E-011	1	0.000000E+000
1	175.28650750	1.549376E-011	4.237610E-013	0	0.000000E+000
1	175.28675076	4.237610E-013	1.549376E-011	1	0.000000E+000
1	175.29003142	1.549376E-011	4.237610E-013	0	0.000000E+000
1	176.67128584	5.713624E-013	1.564136E-011	1	0.000000E+000
1	176.68086709	1.564136E-011	5.713624E-013	0	0.000000E+000
1	176.68088216	5.713624E-013	1.564136E-011	1	0.000000E+000
1	176.68278748	1.564136E-011	5.713624E-013	0	0.000000E+000
1	176.68293118	5.713624E-013	1.564136E-011	1	0.000000E+000
1	176.68471689	1.564136E-011	5.713624E-013	0	0.000000E+000
1	176.68478822	5.713624E-013	1.564136E-011	1	0.000000E+000
1	176.68500265	1.564136E-011	5.713624E-013	0	0.000000E+000
1	176.68500932	5.713624E-013	1.564136E-011	1	0.000000E+000
1	176.68577252	1.564136E-011	5.713624E-013	0	0.000000E+000
1	176.71026693	5.713624E-013	1.564136E-011	1	0.000000E+000
1	176.71777700	1.564136E-011	5.713624E-013	0	0.000000E+000
1	176.71785132	5.713624E-013	1.564136E-011	1	0.000000E+000
1	176.71792953	1.564136E-011	5.713624E-013	0	0.000000E+000
1	176.71798214	5.713624E-013	1.564136E-011	1	0.000000E+000
1	176.71834281	1.564136E-011	5.713624E-013	0	0.000000E+000
1	176.72132025	5.713624E-013	1.564136E-011	1	0.000000E+000
1	176.72170037	1.564136E-011	5.713624E-013	0	0.000000E+000
1	176.74429310	5.713624E-013	1.564136E-011	1	0.000000E+000
1	176.74912073	1.564136E-011	5.713624E-013	0	0.000000E+000
1	176.74991021	5.713624E-013	1.564136E-011	1	0.000000E+000
1	176.75129631	1.564136E-011	5.713624E-013	0	0.000000E+000
1	176.77856337	5.713624E-013	1.564136E-011	1	0.000000E+000
1	176.78313385	1.564136E-011	5.713624E-013	0	0.000000E+000
1	176.78499815	5.713624E-013	1.564136E-011	1	0.000000E+000
1	176.78623593	1.564136E-011	5.713624E-013	0	0.000000E+000
1	176.78628296	5.713624E-013	1.564136E-011	1	0.000000E+000
1	176.78812922	1.564136E-011	5.713624E-013	0	0.000000E+000
1	176.79619932	5.713624E-013	1.564136E-011	1	0.000000E+000
1	176.79677700	1.564136E-011	5.713624E-013	0	0.000000E+000
1	176.79724569	5.713624E-013	1.564136E-011	1	0.000000E+000
1	176.79795755	1.564136E-011	5.713624E-013	0	0.000000E+000
1	176.79822143	5.713624E-013	1.564136E-011	1	0.000000E+000
1	176.80040980	1.564136E-011	5.713624E-013	0	0.000000E+000
1	176.80051874	5.713624E-013	1.564136E-011	1	0.000000E+000
1	176.80068586	1.564136E-011	5.713624E-013	0	0.000000E+000
1	176.80160474	5.713624E-013	1.564136E-011	1	0.000000E+000
1	176.80622207	1.564136E-011	5.713624E-013	0	0.000000E+000
1	176.80648368	5.713624E-013	1.564136E-011	1	0.000000E+000
1	176.80997716	1.564136E-011	5.713624E-013	0	0.000000E+000
1	176.81004138	5.713624E-013	1.564136E-011	1	0.000000E+000
1	176.83593138	1.564136E-011	5.713624E-013	0	0.000000E+000
1	176.83726282	5.713624E-013	1.564136E-011	1	0.000000E+000
1	176.83731603	1.564136E-011	5.713624E-013	0	0.000000E+000
1	176.90242668	5.713624E-013	1.564136E-011	1	0.000000E+000
1	176.90671491	1.564136E-011	5.713624E-013	0	0.000000E+000
1	176.90716543	5.713624E-013	1.564136E-011	1	0.000000E+000
1	176.91612441	1.564136E-011	5.713624E-013	0	0.000000E+000
1	176.91621074	5.713624E-013	1.564136E-011	1	0.000000E+000
1	176.91842147	1.564136E-011	5.713624E-013	0	0.000000E+000
1	176.91999358	5.713624E-013	1.564136E-011	1	0.000000E+000
1	176.92330812	1.564136E-011	5.713624E-013	0	0.000000E+000
1	176.92419386	5.713624E-013	1.564136E-011	1	0.000000E+000
1	176.92461772	1.564136E-011	5.713624E-013	0	0.000000E+000
1	176.92608463	5.713624E-013	1.564136E-011	1	0.000000E+000
1	176.94176825	1.564136E-011	5.713624E-013	0	0.000000E+000
1	176.94200886	5.713624E-013	1.564136E-011	1	0.000000E+000
1	176.94916652	1.564136E-011	5.713624E-013	0	0.000000E+000
1	176.95970588	5.713624E-013	1.564136E-011	1	0.000000E+000
1	176.95979807	1.564136E-011	5.713624E-013	0	0.000000E+000
1	176.96009631	5.713624E-013	1.564136E-011	1	0.000000E+000
1	176.96047070	1.564136E-011	5.713624E-013	0	0.000000E+000
1	176.96064964	5.713624E-013	1.564136E-011	1	0.000000E+000
1	176.96298447	1.564136E-011	5.713624E-013	0	0.000000E+000
1	177.00342197	5.713624E-013	1.564136E-011	1	0.000000E+000
1	177.00584558	1.564136E-011	5.713624E-013	0	0.000000E+000
1	177.06649199	5.713624E-013	1.564136E-011	1	0.000000E+000
1	177.07103431	1.564136E-011	5.713624E-013	0	0.000000E+000
1	177.07107129	5.713624E-013	1.564136E-011	1	0.000000E+000
1	177.07176808	1.564136E-011	5.713624E-013	0	0.000000E+000
1	177.10929320	5.713624E-013	1.564136E-011	1	0.000000E+000
1	177.11109889	1.564136E-011	5.713624E-013	0	0.000000E+000
1	177.12552883	5.713624E-013	1.564136E-011	1	0.000000E+000
1	177.12834752	1.564136E-011	5.713624E-013	0	0.000000E+000
1	177.22044861	5.713624E-013	1.564136E-011	1	0.000000E+000
1	177.22394533	1.564136E-011	5.713624E-013	0	0.000000E+000
1	177.22441608	5.713624E-013	1.564136E-011	1	0.000000E+000
1	177.22912084	1.564136E-011	5.713624E-013	0	0.000000E+000
1	177.37093414	5.713624E-013	1.564136E-011	1	0.000000E+000
1	177.37741781	1.564136E-011	5.713624E-013	0	0.000000E+000
1	177.37767256	5.713624E-013	1.564136E-011	1	0.000000E+000
1	177.37966742	1.564136E-011	5.713624E-013	0	0.000000E+000
1	177.38017768	5.713624E-013	1.564136E-011	1	0.000000E+000
1	177.38212610	1.564136E-011	5.713624E-013	0	0.000000E+000
1	177.38215788	5.713624E-013	1.564136E-011	1	0.000000E+000
1	177.39296478	1.564136E-011	5.713624E-013	0	0.000000E+000
1	177.39301903	5.713624E-013	1.564136E-011	1	0.000000E+000
1	177.39505455	1.564136E-011	5.713624E-013	0	0.000000E+000
1	177.39710007	5.713624E-013	1.564136E-011	1	0.000000E+000
1	177.39778611	1.564136E-011	5.713624E-013	0	0.000000E+000
1	177.40003032	5.713624E-013	1.564136E-011	1	0.000000E+000
1	177.40660339	1.564136E-011	5.713624E-013	0	0.000000E+000
1	177.40664682	5.713624E-013	1.564136E-011	1	0.000000E+000
1	177.41511077	1.564136E-011	5.713624E-013	0	0.000000E+000
1	177.41543538	5.713624E-013	1.564136E-011	1	0.000000E+000
1	177.42036417	1.564136E-011	5.713624E-013	0	0.000000E+000
1	177.42136826	5.713624E-013	1.564136E-011	1	0.000000E+000
1	177.42216823	1.564136E-011	5.713624E-013	0	0.000000E+000
1	177.42218418	5.713624E-013	1.564136E-011	1	0.000000E+000
1	177.43021169	1.564136E-011	5.713624E-013	0	0.000000E+000
1	177.43101768	5.713624E-013	1.564136E-011	1	0.000000E+000
1	177.45479162	1.564136E-011	5.713624E-013	0	0.000000E+000
1	177.45492779	5.713624E-013	1.564136E-011	1	0.000000E+000
1	177.45627289	1.564136E-011	5.713624E-013	0	0.000000E+000
1	177.45634167	5.713624E-013	1.564136E-011	1	0.000000E+000
1	177.45844110	1.564136E-011	5.713624E-013	0	0.000000E+000
1	177.45858047	5.713624E-013	1.564136E-011	1	0.000000E+000
1	177.46394388	1.564136E-011	5.713624E-013	0	0.000000E+000
1	177.46413972	5.713624E-013	1.564136E-011	1	0.000000E+000
1	177.46714534	1.564136E-011	5.713624E-013	0	0.000000E+000
1	177.51413135	5.713624E-013	1.564136E-011	1	0.000000E+000
1	177.51439552	1.564136E-011	5.713624E-013	0	0.000000E+000
1	177.51637057	5.713624E-013	1.564136E-011	1	0.000000E+000
1	177.52310520	1.564136E-011	5.713624E-013	0	0.000000E+000
1	177.52332443	5.713624E-013	1.564136E-011	1	0.000000E+000
1	177.53265392	1.564136E-011	5.713624E-013	0	0.000000E+000
1	177.53684722	5.713624E-013	1.564136E-011	1	0.000000E+000
1	177.53973531	1.564136E-011	5.713624E-013	0	0.000000E+000
1	177.53986434	5.713624E-013	1.564136E-011	1	0.000000E+000
1	177.54096712	1.564136E-011	5.713624E-013	0	0.000000E+000
1	177.65078249	5.713624E-013	1.564136E-011	1	0.000000E+000
1	177.65635260	1.564136E-011	5.713624E-013	0	0.000000E+000
1	177.65664881	5.713624E-013	1.564136E-011	1	0.000000E+000
1	177.65960069	1.564136E-011	5.713624E-013	0	0.000000E+000
1	177.65965272	5.713624E-013	1.564136E-011	1	0.000000E+000
1	177.66242744	1.564136E-011	5.713624E-013	0	0.000000E+000
1	177.66283246	5.713624E-013	1.564136E-011	1	0.000000E+000
1	177.66336934	1.564136E-011	5.713624E-013	0	0.000000E+000
1	177.86744635	5.713624E-013	1.564136E-011	1	0.000000E+000
1	177.87083082	1.564136E-011	5.713624E-013	0	0.000000E+000
1	177.87152996	5.713624E-013	1.564136E-011	1	0.000000E+000
1	177.87438143	1.564136E-011	5.713624E-013	0	0.000000E+000
1	178.38708095	5.713624E-013	1.564136E-011	1	0.000000E+000
1	178.38851681	1.564136E-011	5.713624E-013	0	0.000000E+000
1	178.38856896	5.713624E-013	1.564136E-011	1	0.000000E+000
1	178.39078564	1.564136E-011	5.713624E-013	0	0.000000E+000
1	178.41373531	5.713624E-013	1.564136E-011	1	0.000000E+000
1	178.41492704	1.564136E-011	5.713624E-013	0	0.000000E+000
1	178.41509035	5.713624E-013	1.564136E-011	1	0.000000E+000
1	178.41550463	1.564136E-011	5.713624E-013	0	0.000000E+000
1	178.41575445	5.713624E-013	1.564136E-011	1	0.000000E+000
1	178.42139482	1.564136E-011	5.713624E-013	0	0.000000E+000
1	178.42147169	5.713624E-013	1.564136E-011	1	0.000000E+000
1	178.43044835	1.564136E-011	5.713624E-013	0	0.000000E+000
1	178.43048346	5.713624E-013	1.564136E-011	1	0.000000E+000
1	178.43732505	1.564136E-011	5.713624E-013	0	0.000000E+000
1	178.43736957	5.713624E-013	1.564136E-011	1	0.000000E+000
1	178.43798203	1.564136E-011	5.713624E-013	0	0.000000E+000
1	178.43809516	5.713624E-013	1.564136E-011	1	0.000000E+000
1	178.43868468	1.564136E-011	5.713624E-013	0	0.000000E+000
1	178.43875938	5.713624E-013	1.564136E-011	1	0.000000E+000
1	178.43888419	1.564136E-011	5.713624E-013	0	0.000000E+000
1	178.43977850	5.713624E-013	1.564136E-011	1	0.000000E+000
1	178.44036806	1.564136E-011	5.713624E-013	0	0.000000E+000
1	178.49922469	5.713624E-013	1.564136E-011	1	0.000000E+000
1	178.50363027	1.564136E-011	5.713624E-013	0	0.000000E+000
1	178.50374347	5.713624E-013	1.564136E-011	1	0.000000E+000
1	178.51135937	1.564136E-011	5.713624E-013	0	0.000000E+000
1	178.52248349	5.713624E-013	1.564136E-011	1	0.000000E+000
1	178.52896623	1.564136E-011	5.713624E-013	0	0.000000E+000
1	178.53191659	5.713624E-013	1.564136E-011	1	0.000000E+000
1	178.53518127	1.564136E-011	5.713624E-013	0	0.000000E+000
1	178.53536579	5.713624E-013	1.564136E-011	1	0.000000E+000
1	178.53928760	1.564136E-011	5.713624E-013	0	0.000000E+000
1	178.54757393	5.713624E-013	1.564136E-011	1	0.000000E+000
1	178.55246877	1.564136E-011	5.713624E-013	0	0.000000E+000
1	178.55275771	5.713624E-013	1.564136E-011	1	0.000000E+000
1	178.56286122	1.564136E-011	5.713624E-013	0	0.000000E+000
1	178.56288950	5.713624E-013	1.564136E-011	1	0.000000E+000
1	178.56636540	1.564136E-011	5.713624E-013	0	0.000000E+000
1	178.57599773	5.713624E-013	1.564136E-011	1	0.000000E+000
1	178.58121357	1.564136E-011	5.713624E-013	0	0.000000E+000
1	178.58254849	5.713624E-013	1.564136E-011	1	0.000000E+000
1	178.58723137	1.564136E-011	5.713624E-013	0	0.000000E+000
1	178.58842708	5.713624E-013	1.564136E-011	1	0.000000E+000
1	178.58981768	1.564136E-011	5.713624E-013	0	0.000000E+000
1	178.58990742	5.713624E-013	1.564136E-011	1	0.000000E+000
1	178.59837046	1.564136E-011	5.713624E-013	0	0.000000E+000
1	178.65546767	5.713624E-013	1.564136E-011	1	0.000000E+000
1	178.65735493	1.564136E-011	5.713624E-013	0	0.000000E+000
1	178.65927148	5.713624E-013	1.564136E-011	1	0.000000E+000
1	178.66339941	1.564136E-011	5.713624E-013	0	0.000000E+000
1	178.66645308	5.713624E-013	1.564136E-011	1	0.000000E+000
1	178.66647730	1.564136E-011	5.713624E-013	0	0.000000E+000
1	178.66781129	5.713624E-013	1.564136E-011	1	0.000000E+000
1	178.67000653	1.564136E-011	5.713624E-013	0	0.000000E+000
1	178.67277636	5.713624E-013	1.564136E-011	1	0.000000E+000
1	178.67875783	1.564136E-011	5.713624E-013	0	0.000000E+000
1	178.67897239	5.713624E-013	1.564136E-011	1	0.000000E+000
1	178.69529385	1.564136E-011	5.713624E-013	0	0.000000E+000
1	178.69591200	5.713624E-013	1.564136E-011	1	0.000000E+000
1	178.70282524	1.564136E-011	5.713624E-013	0	0.000000E+000
1	178.70284430	5.713624E-013	1.564136E-011	1	0.000000E+000
1	178.70465012	1.564136E-011	5.713624E-013	0	0.000000E+000
1	178.70495210	5.713624E-013	1.564136E-011	1	0.000000E+000
1	178.70544781	1.564136E-011	5.713624E-013	0	0.000000E+000
1	178.70576478	5.713624E-013	1.564136E-011	1	0.000000E+000
1	178.70791038	1.564136E-011	5.713624E-013	0	0.000000E+000
1	178.70800154	5.713624E-013	1.564136E-011	1	0.000000E+000
1	178.71625823	1.564136E-011	5.713624E-013	0	0.000000E+000
1	178.71671843	5.713624E-013	1.564136E-011	1	0.000000E+000
1	178.71826777	1.564136E-011	5.713624E-013	0	0.000000E+000
1	178.71876546	5.713624E-013	1.564136E-011	1	0.000000E+000
1	178.72229560	1.564136E-011	5.713624E-013	0	0.000000E+000
1	178.72334327	5.713624E-013	1.564136E-011	1	0.000000E+000
1	178.72749800	1.564136E-011	5.713624E-013	0	0.000000E+000
1	178.72811494	5.713624E-013	1.564136E-011	1	0.000000E+000
1	178.73161473	1.564136E-011	5.713624E-013	0	0.000000E+000
1	178.73167836	5.713624E-013	1.564136E-011	1	0.000000E+000
1	178.73320315	1.564136E-011	5.713624E-013	0	0.000000E+000
1	178.73376790	5.713624E-013	1.564136E-011	1	0.000000E+000
1	178.73486450	1.564136E-011	5.713624E-013	0	0.000000E+000
1	178.78411835	5.713624E-013	1.564136E-011	1	0.000000E+000
1	178.78549512	1.564136E-011	5.713624E-013	0	0.000000E+000
1	178.78578677	5.713624E-013	1.564136E-011	1	0.000000E+000
1	178.78913211	1.564136E-011	5.713624E-013	0	0.000000E+000
1	178.78914425	5.713624E-013	1.564136E-011	1	0.000000E+000
1	178.78927130	1.564136E-011	5.713624E-013	0	0.000000E+000
1	178.85343613	5.713624E-013	1.564136E-011	1	0.000000E+000
1	178.86798533	1.564136E-011	5.713624E-013	0	0.000000E+000
1	178.86843359	5.713624E-013	1.564136E-011	1	0.000000E+000
1	178.86891560	1.564136E-011	5.713624E-013	0	0.000000E+000
1	178.86914470	5.713624E-013	1.564136E-011	1	0.000000E+000
1	178.87048086	1.564136E-011	5.713624E-013	0	0.000000E+000
1	178.87053593	5.713624E-013	1.564136E-011	1	0.000000E+000
1	178.87500760	1.564136E-011	5.713624E-013	0	0.000000E+000
1	178.87531569	5.713624E-013	1.564136E-011	1	0.000000E+000
1	178.87738717	1.564136E-011	5.713624E-013	0	0.000000E+000
1	178.91376095	5.713624E-013	1.564136E-011	1	0.000000E+000
1	178.91677392	1.564136E-011	5.713624E-013	0	0.000000E+000
1	178.91682771	5.713624E-013	1.564136E-011	1	0.000000E+000
1	178.91708052	1.564136E-011	5.713624E-013	0	0.000000E+000
1	178.91733255	5.713624E-013	1.564136E-011	1	0.000000E+000
1	178.92252475	1.564136E-011	5.713624E-013	0	0.000000E+000
1	178.94294754	5.713624E-013	1.564136E-011	1	0.000000E+000
1	178.94297856	1.564136E-011	5.713624E-013	0	0.000000E+000
1	179.17396775	5.713624E-013	1.564136E-011	1	0.000000E+000
1	179.17782422	1.564136E-011	5.713624E-013	0	0.000000E+000
1	179.17807123	5.713624E-013	1.564136E-011	1	0.000000E+000
1	179.19343711	1.564136E-011	5.713624E-013	0	0.000000E+000
1	179.19510687	5.713624E-013	1.564136E-011	1	0.000000E+000
1	179.20218543	1.564136E-011	5.713624E-013	0	0.000000E+000
1	179.20254822	5.713624E-013	1.564136E-011	1	0.000000E+000
1	179.20264828	1.564136E-011	5.713624E-013	0	0.000000E+000
1	179.20266432	5.713624E-013	1.564136E-011	1	0.000000E+000
1	179.21096989	1.564136E-011	5.713624E-013	0	0.000000E+000
1	179.21161390	5.713624E-013	1.564136E-011	1	0.000000E+000
1	179.21624943	1.564136E-011	5.713624E-013	0	0.000000E+000
1	179.21676907	5.713624E-013	1.564136E-011	1	0.000000E+000
1	179.21886530	1.564136E-011	5.713624E-013	0	0.000000E+000
1	180.49389568	5.713624E-013	1.564136E-011	1	0.000000E+000
1	180.49504479	1.564136E-011	5.713624E-013	0	0.000000E+000
1	180.49545036	5.713624E-013	1.564136E-011	1	0.000000E+000
1	180.50261072	1.564136E-011	5.713624E-013	0	0.000000E+000
1	180.50332013	5.713624E-013	1.564136E-011	1	0.000000E+000
1	180.50381571	1.564136E-011	5.713624E-013	0	0.000000E+000
1	180.55539881	5.713624E-013	1.564136E-011	1	0.000000E+000
1	180.55848680	1.564136E-011	5.713624E-013	0	0.000000E+000
1	180.56597734	5.713624E-013	1.564136E-011	1	0.000000E+000
1	180.58091453	1.564136E-011	5.713624E-013	0	0.000000E+000
1	180.69349313	5.713624E-013	1.564136E-011	1	0.000000E+000
1	180.69411989	1.564136E-011	5.713624E-013	0	0.000000E+000
1	180.69419676	5.713624E-013	1.564136E-011	1	0.000000E+000
1	180.70235075	1.564136E-011	5.713624E-013	0	0.000000E+000
1	180.70339759	5.713624E-013	1.564136E-011	1	0.000000E+000
1	180.71850310	1.564136E-011	5.713624E-013	0	0.000000E+000
1	180.71856235	5.713624E-013	1.564136E-011	1	0.000000E+000
1	180.72464459	1.564136E-011	5.713624E-013	0	0.000000E+000
1	180.72478898	5.713624E-013	1.564136E-011	1	0.000000E+000
1	180.72573809	1.564136E-011	5.713624E-013	0	0.000000E+000
1	180.84101973	5.713624E-013	1.564136E-011	1	0.000000E+000
1	180.84786748	1.564136E-011	5.713624E-013	0	0.000000E+000
1	180.84798377	5.713624E-013	1.564136E-011	1	0.000000E+000
1	180.84809933	1.564136E-011	5.713624E-013	0	0.000000E+000
1	180.84884358	5.713624E-013	1.564136E-011	1	0.000000E+000
1	180.85191774	1.564136E-011	5.713624E-013	0	0.000000E+000
1	180.85287769	5.713624E-013	1.564136E-011	1	0.000000E+000
1	180.85334019	1.564136E-011	5.713624E-013	0	0.000000E+000
1	180.85359814	5.713624E-013	1.564136E-011	1	0.000000E+000
1	180.85741721	1.564136E-011	5.713624E-013	0	0.000000E+000
1	180.85870849	5.713624E-013	1.564136E-011	1	0.000000E+000
1	180.86962635	1.564136E-011	5.713624E-013	0	0.000000E+000
1	180.86964488	5.713624E-013	1.564136E-011	1	0.000000E+000
1	180.86975640	1.564136E-011	5.713624E-013	0	0.000000E+000
1	180.87025438	5.713624E-013	1.564136E-011	1	0.000000E+000
1	180.87046934	1.564136E-011	5.713624E-013	0	0.000000E+000
1	180.94851496	5.713624E-013	1.564136E-011	1	0.000000E+000
1	180.95507016	1.564136E-011	5.713624E-013	0	0.000000E+000
1	180.95854543	5.713624E-013	1.564136E-011	1	0.000000E+000
1	180.96002254	1.564136E-011	5.713624E-013	0	0.000000E+000
1	180.96004577	5.713624E-013	1.564136E-011	1	0.000000E+000
1	180.96122003	1.564136E-011	5.713624E-013	0	0.000000E+000
1	180.96141926	5.713624E-013	1.564136E-011	1	0.000000E+000
1	180.96343264	1.564136E-011	5.713624E-013	0	0.000000E+000
1	180.96419422	5.713624E-013	1.564136E-011	1	0.000000E+000
1	180.96619469	1.564136E-011	5.713624E-013	0	0.000000E+000
1	180.96649423	5.713624E-013	1.564136E-011	1	0.000000E+000
1	180.97790515	1.564136E-011	5.713624E-013	0	0.000000E+000
1	180.97822358	5.713624E-013	1.564136E-011	1	0.000000E+000
1	180.97948760	1.564136E-011	5.713624E-013	0	0.000000E+000
1	181.19266087	5.713624E-013	1.564136E-011	1	0.000000E+000
1	181.19563332	1.564136E-011	5.713624E-013	0	0.000000E+000
1	181.19566355	5.713624E-013	1.564136E-011	1	0.000000E+000
1	181.20262359	1.564136E-011	5.713624E-013	0	0.000000E+000
1	181.20317077	5.713624E-013	1.564136E-011	1	0.000000E+000
1	181.20807370	1.564136E-011	5.713624E-013	0	0.000000E+000
1	181.20936407	5.713624E-013	1.564136E-011	1	0.000000E+000
1	181.21078572	1.564136E-011	5.713624E-013	0	0.000000E+000
1	181.21082856	5.713624E-013	1.564136E-011	1	0.000000E+000
1	181.21123780	1.564136E-011	5.713624E-013	0	0.000000E+000
1	181.21126984	5.713624E-013	1.564136E-011	1	0.000000E+000
1	181.21438705	1.564136E-011	5.713624E-013	0	0.000000E+000
1	181.21450517	5.713624E-013	1.564136E-011	1	0.000000E+000
1	181.21787922	1.564136E-011	5.713624E-013	0	0.000000E+000
1	181.21844256	5.713624E-013	1.564136E-011	1	0.000000E+000
1	181.23043440	1.564136E-011	5.713624E-013	0	0.000000E+000
1	181.33874435	5.713624E-013	1.564136E-011	1	0.000000E+000
1	181.34249192	1.564136E-011	5.713624E-013	0	0.000000E+000
1	181.35331891	5.713624E-013	1.564136E-011	1	0.000000E+000
1	181.35333227	1.564136E-011	5.713624E-013	0	0.000000E+000
1	181.35340487	5.713624E-013	1.564136E-011	1	0.000000E+000
1	181.35419972	1.564136E-011	5.713624E-013	0	0.000000E+000
1	181.36351087	5.713624E-013	1.564136E-011	1	0.000000E+000
1	181.37215944	1.564136E-011	5.713624E-013	0	0.000000E+000
1	181.39386695	5.713624E-013	1.564136E-011	1	0.000000E+000
1	181.40702700	1.564136E-011	5.713624E-013	0	0.000000E+000
1	181.40705668	5.713624E-013	1.564136E-011	1	0.000000E+000
1	181.40800668	1.564136E-011	5.713624E-013	0	0.000000E+000
1	181.40842078	5.713624E-013	1.564136E-011	1	0.000000E+000
1	181.41454213	1.564136E-011	5.713624E-013	0	0.000000E+000
1	181.42336722	5.713624E-013	1.564136E-011	1	0.000000E+000
1	181.42416240	1.564136E-011	5.713624E-013	0	0.000000E+000
1	181.42434264	5.713624E-013	1.564136E-011	1	0.000000E+000
1	181.42693386	1.564136E-011	5.713624E-013	0	0.000000E+000
1	181.42699649	5.713624E-013	1.564136E-011	1	0.000000E+000
1	181.42788978	1.564136E-011	5.713624E-013	0	0.000000E+000
1	181.42868762	5.713624E-013	1.564136E-011	1	0.000000E+000
1	181.44040237	1.564136E-011	5.713624E-013	0	0.000000E+000
1	181.44053947	5.713624E-013	1.564136E-011	1	0.000000E+000
1	181.44556655	1.564136E-011	5.713624E-013	0	0.000000E+000
1	181.44640625	5.713624E-013	1.564136E-011	1	0.000000E+000
1	181.45259941	1.564136E-011	5.713624E-013	0	0.000000E+000
1	181.89660707	5.713624E-013	1.564136E-011	1	0.000000E+000
1	181.91165425	1.564136E-011	5.713624E-013	0	0.000000E+000
1	181.93020129	5.713624E-013	1.564136E-011	1	0.000000E+000
1	181.93145869	1.564136E-011	5.713624E-013	0	0.000000E+000
1	181.93176645	5.713624E-013	1.564136E-011	1	0.000000E+000
1	181.93641146	1.564136E-011	5.713624E-013	0	0.000000E+000
1	181.93648853	5.713624E-013	1.564136E-011	1	0.000000E+000
1	181.95670735	1.564136E-011	5.713624E-013	0	0.000000E+000
1	181.95756760	5.713624E-013	1.564136E-011	1	0.000000E+000
1	181.96664152	1.564136E-011	5.713624E-013	0	0.000000E+000
1	181.96665076	5.713624E-013	1.564136E-011	1	0.000000E+000
1	181.96704493	1.564136E-011	5.713624E-013	0	0.000000E+000
1	181.96717036	5.713624E-013	1.564136E-011	1	0.000000E+000
1	181.97323219	1.564136E-011	5.713624E-013	0	0.000000E+000
1	181.97408598	5.713624E-013	1.564136E-011	1	0.000000E+000
1	181.97662157	1.564136E-011	5.713624E-013	0	0.000000E+000
1	181.97682286	5.713624E-013	1.564136E-011	1	0.000000E+000
1	181.97937383	1.564136E-011	5.713624E-013	0	0.000000E+000
1	181.97996795	5.713624E-013	1.564136E-011	1	0.000000E+000
1	181.99529399	1.564136E-011	5.713624E-013	0	0.000000E+000
1	181.99773128	5.713624E-013	1.564136E-011	1	0.000000E+000
1	181.99796338	1.564136E-011	5.713624E-013	0	0.000000E+000
1	181.99798558	5.713624E-013	1.564136E-011	1	0.000000E+000
1	181.99867491	1.564136E-011	5.713624E-013	0	0.000000E+000
1	182.08919281	5.713624E-013	1.564136E-011	1	0.000000E+000
1	182.09150248	1.564136E-011	5.713624E-013	0	0.000000E+000
1	182.09153191	5.713624E-013	1.564136E-011	1	0.000000E+000
1	182.09340533	1.564136E-011	5.713624E-013	0	0.000000E+000
1	182.09784348	5.713624E-013	1.564136E-011	1	0.000000E+000
1	182.09893776	1.564136E-011	5.713624E-013	0	0.000000E+000
1	183.40961494	5.713624E-013	1.564136E-011	1	0.000000E+000
1	183.41049003	1.564136E-011	5.713624E-013	0	0.000000E+000
1	183.41840114	5.713624E-013	1.564136E-011	1	0.000000E+000
1	183.42274164	1.564136E-011	5.713624E-013	0	0.000000E+000
1	183.42295936	5.713624E-013	1.564136E-011	1	0.000000E+000
1	183.42620685	1.564136E-011	5.713624E-013	0	0.000000E+000
1	183.42809806	5.713624E-013	1.564136E-011	1	0.000000E+000
1	183.42831681	1.564136E-011	5.713624E-013	0	0.000000E+000
1	183.42837405	5.713624E-013	1.564136E-011	1	0.000000E+000
1	183.43505411	1.564136E-011	5.713624E-013	0	0.000000E+000
1	183.43509753	5.713624E-013	1.564136E-011	1	0.000000E+000
1	183.44144748	1.564136E-011	5.713624E-013	0	0.000000E+000
1	183.44148047	5.713624E-013	1.564136E-011	1	0.000000E+000
1	183.44350538	1.564136E-011	5.713624E-013	0	0.000000E+000
1	183.44421288	5.713624E-013	1.564136E-011	1	0.000000E+000
1	183.45249554	1.564136E-011	5.713624E-013	0	0.000000E+000
1	183.45321595	5.713624E-013	1.564136E-011	1	0.000000E+000
1	183.46728673	1.564136E-011	5.713624E-013	0	0.000000E+000
1	183.52282028	5.713624E-013	1.564136E-011	1	0.000000E+000
1	183.52886364	1.564136E-011	5.713624E-013	0	0.000000E+000
1	183.52914010	5.713624E-013	1.564136E-011	1	0.000000E+000
1	183.53264819	1.564136E-011	5.713624E-013	0	0.000000E+000
1	183.53346196	5.713624E-013	1.564136E-011	1	0.000000E+000
1	183.54150823	1.564136E-011	5.713624E-013	0	0.000000E+000
1	183.54152433	5.713624E-013	1.564136E-011	1	0.000000E+000
1	183.54627772	1.564136E-011	5.713624E-013	0	0.000000E+000
1	183.54908831	5.713624E-013	1.564136E-011	1	0.000000E+000
1	183.55228287	1.564136E-011	5.713624E-013	0	0.000000E+000
1	183.55312499	5.713624E-013	1.564136E-011	1	0.000000E+000
1	183.55671832	1.564136E-011	5.713624E-013	0	0.000000E+000
1	183.61841117	5.713624E-013	1.564136E-011	1	0.000000E+000
1	183.61951701	1.564136E-011	5.713624E-013	0	0.000000E+000
1	183.61966180	5.713624E-013	1.564136E-011	1	0.000000E+000
1	183.62291160	1.564136E-011	5.713624E-013	0	0.000000E+000
1	183.64243233	5.713624E-013	1.564136E-011	1	0.000000E+000
1	183.65502101	1.564136E-011	5.713624E-013	0	0.000000E+000
1	183.65562673	5.713624E-013	1.564136E-011	1	0.000000E+000
1	183.66405375	1.564136E-011	5.713624E-013	0	0.000000E+000
1	183.66444999	5.713624E-013	1.564136E-011	1	0.000000E+000
1	183.67213184	1.564136E-011	5.713624E-013	0	0.000000E+000
1	183.67218029	5.713624E-013	1.564136E-011	1	0.000000E+000
1	183.67457548	1.564136E-011	5.713624E-013	0	0.000000E+000
1	183.67478977	5.713624E-013	1.564136E-011	1	0.000000E+000
1	183.67696682	1.564136E-011	5.713624E-013	0	0.000000E+000
1	183.67698240	5.713624E-013	1.564136E-011	1	0.000000E+000
1	183.67891604	1.564136E-011	5.713624E-013	0	0.000000E+000
1	183.67895071	5.713624E-013	1.564136E-011	1	0.000000E+000
1	183.68021715	1.564136E-011	5.713624E-013	0	0.000000E+000
1	183.68037862	5.713624E-013	1.564136E-011	1	0.000000E+000
1	183.68054204	1.564136E-011	5.713624E-013	0	0.000000E+000
1	183.68056075	5.713624E-013	1.564136E-011	1	0.000000E+000
1	183.71556701	1.564136E-011	5.713624E-013	0	0.000000E+000
1	183.71560288	5.713624E-013	1.564136E-011	1	0.000000E+000
1	183.72113027	1.564136E-011	5.713624E-013	0	0.000000E+000
1	183.72116150	5.713624E-013	1.564136E-011	1	0.000000E+000
1	183.72208456	1.564136E-011	5.713624E-013	0	0.000000E+000
1	183.72251110	5.713624E-013	1.564136E-011	1	0.000000E+000
1	183.72556095	1.564136E-011	5.713624E-013	0	0.000000E+000
1	183.72676512	5.713624E-013	1.564136E-011	1	0.000000E+000
1	183.72805651	1.564136E-011	5.713624E-013	0	0.000000E+000
1	183.72817922	5.713624E-013	1.564136E-011	1	0.000000E+000
1	183.73326962	1.564136E-011	5.713624E-013	0	0.000000E+000
1	183.73370707	5.713624E-013	1.564136E-011	1	0.000000E+000
1	183.73478887	1.564136E-011	5.713624E-013	0	0.000000E+000
1	188.51383566	5.713624E-013	1.564136E-011	1	0.000000E+000
1	188.51406859	1.564136E-011	5.713624E-013	0	0.000000E+000
1	188.51523873	5.713624E-013	1.564136E-011	1	0.000000E+000
1	188.51641406	1.564136E-011	5.713624E-013	0	0.000000E+000
1	188.51760003	5.713624E-013	1.564136E-011	1	0.000000E+000
1	188.52407166	1.564136E-011	5.713624E-013	0	0.000000E+000
1	188.52415947	5.713624E-013	1.564136E-011	1	0.000000E+000
1	188.52672698	1.564136E-011	5.713624E-013	0	0.000000E+000
1	188.52674615	5.713624E-013	1.564136E-011	1	0.000000E+000
1	188.53005364	1.564136E-011	5.713624E-013	0	0.000000E+000
1	188.53007253	5.713624E-013	1.564136E-011	1	0.000000E+000
1	188.53653002	1.564136E-011	5.713624E-013	0	0.000000E+000
1	188.53731982	5.713624E-013	1.564136E-011	1	0.000000E+000
1	188.53800475	1.564136E-011	5.713624E-013	0	0.000000E+000
1	188.53813401	5.713624E-013	1.564136E-011	1	0.000000E+000
1	188.53876581	1.564136E-011	5.713624E-013	0	0.000000E+000
1	188.68820486	5.713624E-013	1.564136E-011	1	0.000000E+000
1	188.69528813	1.564136E-011	5.713624E-013	0	0.000000E+000
1	188.69541508	5.713624E-013	1.564136E-011	1	0.000000E+000
1	188.70017331	1.564136E-011	5.713624E-013	0	0.000000E+000
1	188.70165478	5.713624E-013	1.564136E-011	1	0.000000E+000
1	188.70313338	1.564136E-011	5.713624E-013	0	0.000000E+000
1	188.70324692	5.713624E-013	1.564136E-011	1	0.000000E+000
1	188.70413027	1.564136E-011	5.713624E-013	0	0.000000E+000
1	188.70416930	5.713624E-013	1.564136E-011	1	0.000000E+000
1	188.70595660	1.564136E-011	5.713624E-013	0	0.000000E+000
1	188.73270958	5.713624E-013	1.564136E-011	1	0.000000E+000
1	188.73741668	1.564136E-011	5.713624E-013	0	0.000000E+000
1	188.73916678	5.713624E-013	1.564136E-011	1	0.000000E+000
1	188.75276275	1.564136E-011	5.713624E-013	0	0.000000E+000
1	188.75285312	5.713624E-013	1.564136E-011	1	0.000000E+000
1	188.75374800	1.564136E-011	5.713624E-013	0	0.000000E+000
1	188.76443014	5.713624E-013	1.564136E-011	1	0.000000E+000
1	188.76475287	1.564136E-011	5.713624E-013	0	0.000000E+000
1	188.76479315	5.713624E-013	1.564136E-011	1	0.000000E+000
1	188.78101019	1.564136E-011	5.713624E-013	0	0.000000E+000
1	188.78193719	5.713624E-013	1.564136E-011	1	0.000000E+000
1	188.78349159	1.564136E-011	5.713624E-013	0	0.000000E+000
1	188.78366255	5.713624E-013	1.564136E-011	1	0.000000E+000
1	188.79038759	1.564136E-011	5.713624E-013	0	0.000000E+000
1	188.79702615	5.713624E-013	1.564136E-011	1	0.000000E+000
1	188.79936397	1.564136E-011	5.713624E-013	0	0.000000E+000
1	188.79949128	5.713624E-013	1.564136E-011	1	0.000000E+000
1	188.80245164	1.564136E-011	5.713624E-013	0	0.000000E+000
1	188.82142721	5.713624E-013	1.564136E-011	1	0.000000E+000
1	188.82287545	1.564136E-011	5.713624E-013	0	0.000000E+000
1	188.85238277	5.713624E-013	1.564136E-011	1	0.000000E+000
1	188.86107726	1.564136E-011	5.713624E-013	0	0.000000E+000
1	188.90225330	5.713624E-013	1.564136E-011	1	0.000000E+000
1	188.91356527	1.564136E-011	5.713624E-013	0	0.000000E+000
1	188.91468128	5.713624E-013	1.564136E-011	1	0.000000E+000
1	188.91998060	1.564136E-011	5.713624E-013	0	0.000000E+000
1	188.92053532	5.713624E-013	1.564136E-011	1	0.000000E+000
1	188.92706661	1.564136E-011	5.713624E-013	0	0.000000E+000
1	190.83557162	5.713624E-013	1.564136E-011	1	0.000000E+000
1	190.84205792	1.564136E-011	5.713624E-013	0	0.000000E+000
1	190.84207551	5.713624E-013	1.564136E-011	1	0.000000E+000
1	190.84249309	1.564136E-011	5.713624E-013	0	0.000000E+000
1	190.84512218	5.713624E-013	1.564136E-011	1	0.000000E+000
1	190.84829082	1.564136E-011	5.713624E-013	0	0.000000E+000
1	190.84856107	5.713624E-013	1.564136E-011	1	0.000000E+000
1	190.85198890	1.564136E-011	5.713624E-013	0	0.000000E+000
1	190.85250823	5.713624E-013	1.564136E-011	1	0.000000E+000
1	190.85679998	1.564136E-011	5.713624E-013	0	0.000000E+000
1	190.85682332	5.713624E-013	1.564136E-011	1	0.000000E+000
1	190.85816737	1.564136E-011	5.713624E-013	0	0.000000E+000
1	190.85824043	5.713624E-013	1.564136E-011	1	0.000000E+000
1	190.86283475	1.564136E-011	5.713624E-013	0	0.000000E+000
1	190.86324105	5.713624E-013	1.564136E-011	1	0.000000E+000
1	190.86560129	1.564136E-011	5.713624E-013	0	0.000000E+000
1	190.86564307	5.713624E-013	1.564136E-011	1	0.000000E+000
1	190.86586482	1.564136E-011	5.713624E-013	0	0.000000E+000
1	190.86611171	5.713624E-013	1.564136E-011	1	0.000000E+000
1	190.86937607	1.564136E-011	5.713624E-013	0	0.000000E+000
1	190.86978478	5.713624E-013	1.564136E-011	1	0.000000E+000
1	190.87643226	1.564136E-011	5.713624E-013	0	0.000000E+000
1	190.87810361	5.713624E-013	1.564136E-011	1	0.000000E+000
1	190.88928351	1.564136E-011	5.713624E-013	0	0.000000E+000
1	190.88932065	5.713624E-013	1.564136E-011	1	0.000000E+000
1	190.89310852	1.564136E-011	5.713624E-013	0	0.000000E+000
1	190.89538943	5.713624E-013	1.564136E-011	1	0.000000E+000
1	190.89601857	1.564136E-011	5.713624E-013	0	0.000000E+000
1	190.89624225	5.713624E-013	1.564136E-011	1	0.000000E+000
1	190.90129653	1.564136E-011	5.713624E-013	0	0.000000E+000
1	191.24404655	5.713624E-013	1.564136E-011	1	0.000000E+000
1	191.24882708	1.564136E-011	5.713624E-013	0	0.000000E+000
1	191.24885480	5.713624E-013	1.564136E-011	1	0.000000E+000
1	191.24961184	1.564136E-011	5.713624E-013	0	0.000000E+000
1	191.25028260	5.713624E-013	1.564136E-011	1	0.000000E+000
1	191.25055393	1.564136E-011	5.713624E-013	0	0.000000E+000
1	191.25061194	5.713624E-013	1.564136E-011	1	0.000000E+000
1	191.26560010	1.564136E-011	5.713624E-013	0	0.000000E+000
1	191.26560945	5.713624E-013	1.564136E-011	1	0.000000E+000
1	191.27000111	1.564136E-011	5.713624E-013	0	0.000000E+000
1	191.28052536	5.713624E-013	1.564136E-011	1	0.000000E+000
1	191.28246756	1.564136E-011	5.713624E-013	0	0.000000E+000
1	191.28254310	5.713624E-013	1.564136E-011	1	0.000000E+000
1	191.29225958	1.564136E-011	5.713624E-013	0	0.000000E+000
1	191.29273623	5.713624E-013	1.564136E-011	1	0.000000E+000
1	191.29670994	1.564136E-011	5.713624E-013	0	0.000000E+000
1	191.29733412	5.713624E-013	1.564136E-011	1	0.000000E+000
1	191.29965031	1.564136E-011	5.713624E-013	0	0.000000E+000
1	191.30017382	5.713624E-013	1.564136E-011	1	0.000000E+000
1	191.30145900	1.564136E-011	5.713624E-013	0	0.000000E+000
1	191.30151341	5.713624E-013	1.564136E-011	1	0.000000E+000
1	191.30182095	1.564136E-011	5.713624E-013	0	0.000000E+000
1	191.30197985	5.713624E-013	1.564136E-011	1	0.000000E+000
1	191.30464643	1.564136E-011	5.713624E-013	0	0.000000E+000
1	191.30468634	5.713624E-013	1.564136E-011	1	0.000000E+000
1	191.30818454	1.564136E-011	5.713624E-013	0	0.000000E+000
1	191.30823044	5.713624E-013	1.564136E-011	1	0.000000E+000
1	191.31067944	1.564136E-011	5.713624E-013	0	0.000000E+000
1	191.41725440	5.713624E-013	1.564136E-011	1	0.000000E+000
1	191.42285754	1.564136E-011	5.713624E-013	0	0.000000E+000
1	191.42357146	5.713624E-013	1.564136E-011	1	0.000000E+000
1	191.43212083	1.564136E-011	5.713624E-013	0	0.000000E+000
1	191.47361745	5.713624E-013	1.564136E-011	1	0.000000E+000
1	191.47662111	1.564136E-011	5.713624E-013	0	0.000000E+000
1	192.61285695	5.713624E-013	1.564136E-011	1	0.000000E+000
1	192.61385762	1.564136E-011	5.713624E-013	0	0.000000E+000
1	192.61452209	5.713624E-013	1.564136E-011	1	0.000000E+000
1	192.61658257	1.564136E-011	5.713624E-013	0	0.000000E+000
1	192.61662486	5.713624E-013	1.564136E-011	1	0.000000E+000
1	192.62251665	1.564136E-011	5.713624E-013	0	0.000000E+000
1	192.62256973	5.713624E-013	1.564136E-011	1	0.000000E+000
1	192.62397567	1.564136E-011	5.713624E-013	0	0.000000E+000
1	192.63739566	5.713624E-013	1.564136E-011	1	0.000000E+000
1	192.63928425	1.564136E-011	5.713624E-013	0	0.000000E+000
1	192.67499753	5.713624E-013	1.564136E-011	1	0.000000E+000
1	192.68119125	1.564136E-011	5.713624E-013	0	0.000000E+000
1	192.68230433	5.713624E-013	1.564136E-011	1	0.000000E+000
1	192.68413519	1.564136E-011	5.713624E-013	0	0.000000E+000
1	192.68431698	5.713624E-013	1.564136E-011	1	0.000000E+000
1	192.68646896	1.564136E-011	5.713624E-013	0	0.000000E+000
1	192.68692760	5.713624E-013	1.564136E-011	1	0.000000E+000
1	192.69314154	1.564136E-011	5.713624E-013	0	0.000000E+000
1	192.69316348	5.713624E-013	1.564136E-011	1	0.000000E+000
1	192.69365203	1.564136E-011	5.713624E-013	0	0.000000E+000
1	192.69367193	5.713624E-013	1.564136E-011	1	0.000000E+000
1	192.69614852	1.564136E-011	5.713624E-013	0	0.000000E+000
1	193.06213845	5.713624E-013	1.564136E-011	1	0.000000E+000
1	193.06739657	1.564136E-011	5.713624E-013	0	0.000000E+000
1	193.06746296	5.713624E-013	1.564136E-011	1	0.000000E+000
1	193.07518487	1.564136E-011	5.713624E-013	0	0.000000E+000
1	193.07596430	5.713624E-013	1.564136E-011	1	0.000000E+000
1	193.07687140	1.564136E-011	5.713624E-013	0	0.000000E+000
1	193.07698705	5.713624E-013	1.564136E-011	1	0.000000E+000
1	193.07933920	1.564136E-011	5.713624E-013	0	0.000000E+000
1	193.08696519	5.713624E-013	1.564136E-011	1	0.000000E+000
1	193.08762910	1.564136E-011	5.713624E-013	0	0.000000E+000
1	193.08764500	5.713624E-013	1.564136E-011	1	0.000000E+000
1	193.09004306	1.564136E-011	5.713624E-013	0	0.000000E+000
1	193.09008591	5.713624E-013	1.564136E-011	1	0.000000E+000
1	193.09101622	1.564136E-011	5.713624E-013	0	0.000000E+000
1	193.09109372	5.713624E-013	1.564136E-011	1	0.000000E+000
1	193.09938420	1.564136E-011	5.713624E-013	0	0.000000E+000
1	193.10232744	5.713624E-013	1.564136E-011	1	0.000000E+000
1	193.10288020	1.564136E-011	5.713624E-013	0	0.000000E+000
1	193.12510539	5.713624E-013	1.564136E-011	1	0.000000E+000
1	193.12607536	1.564136E-011	5.713624E-013	0	0.000000E+000
1	193.12629436	5.713624E-013	1.564136E-011	1	0.000000E+000
1	193.12713720	1.564136E-011	5.713624E-013	0	0.000000E+000
1	194.57234834	3.404347E-013	1.541043E-011	1	0.000000E+000
1	194.58426055	1.541043E-011	3.404347E-013	0	0.000000E+000
1	194.58431718	3.404347E-013	1.541043E-011	1	0.000000E+000
1	194.59270226	1.541043E-011	3.404347E-013	0	0.000000E+000
1	194.65574179	3.404347E-013	1.541043E-011	1	0.000000E+000
1	194.66264998	1.541043E-011	3.404347E-013	0	0.000000E+000
1	194.71218650	3.404347E-013	1.541043E-011	1	0.000000E+000
1	194.71895735	1.541043E-011	3.404347E-013	0	0.000000E+000
1	194.74223277	3.404347E-013	1.541043E-011	1	0.000000E+000
1	194.74336847	1.541043E-011	3.404347E-013	0	0.000000E+000
1	195.38778705	3.404347E-013	1.541043E-011	1	0.000000E+000
1	195.39110248	1.541043E-011	3.404347E-013	0	0.000000E+000
1	195.39140887	3.404347E-013	1.541043E-011	1	0.000000E+000
1	195.39554104	1.541043E-011	3.404347E-013	0	0.000000E+000
1	195.39558891	3.404347E-013	1.541043E-011	1	0.000000E+000
1	195.39600434	1.541043E-011	3.404347E-013	0	0.000000E+000
1	195.42069654	3.404347E-013	1.541043E-011	1	0.000000E+000
1	195.42086988	1.541043E-011	3.404347E-013	0	0.000000E+000
1	195.42422684	3.404347E-013	1.541043E-011	1	0.000000E+000
1	195.42768073	1.541043E-011	3.404347E-013	0	0.000000E+000
1	195.42769624	3.404347E-013	1.541043E-011	1	0.000000E+000
1	195.43187557	1.541043E-011	3.404347E-013	0	0.000000E+000
1	195.43191207	3.404347E-013	1.541043E-011	1	0.000000E+000
1	195.43252109	1.541043E-011	3.404347E-013	0	0.000000E+000
1	195.43260320	3.404347E-013	1.541043E-011	1	0.000000E+000
1	195.45250417	1.541043E-011	3.404347E-013	0	0.000000E+000
1	196.15129253	3.404347E-013	1.541043E-011	1	0.000000E+000
1	196.15402634	1.541043E-011	3.404347E-013	0	0.000000E+000
1	196.33635175	3.404347E-013	1.541043E-011	1	0.000000E+000
1	196.33796508	1.541043E-011	3.404347E-013	0	0.000000E+000
1	196.33804493	3.404347E-013	1.541043E-011	1	0.000000E+000
1	196.34334071	1.541043E-011	3.404347E-013	0	0.000000E+000
1	196.34350101	3.404347E-013	1.541043E-011	1	0.000000E+000
1	196.34951407	1.541043E-011	3.404347E-013	0	0.000000E+000
1	196.34964189	3.404347E-013	1.541043E-011	1	0.000000E+000
1	196.35754499	1.541043E-011	3.404347E-013	0	0.000000E+000
1	196.37336747	3.404347E-013	1.541043E-011	1	0.000000E+000
1	196.37371242	1.541043E-011	3.404347E-013	0	0.000000E+000
1	196.37379262	3.404347E-013	1.541043E-011	1	0.000000E+000
1	196.37437130	1.541043E-011	3.404347E-013	0	0.000000E+000
1	196.37439831	3.404347E-013	1.541043E-011	1	0.000000E+000
1	196.37690219	1.541043E-011	3.404347E-013	0	0.000000E+000
1	196.37693648	3.404347E-013	1.541043E-011	1	0.000000E+000
1	196.38514002	1.541043E-011	3.404347E-013	0	0.000000E+000
1	196.38569796	3.404347E-013	1.541043E-011	1	0.000000E+000
1	196.38997268	1.541043E-011	3.404347E-013	0	0.000000E+000
1	196.39000752	3.404347E-013	1.541043E-011	1	0.000000E+000
1	196.39131476	1.541043E-011	3.404347E-013	0	0.000000E+000
1	196.39132785	3.404347E-013	1.541043E-011	1	0.000000E+000
1	196.39186954	1.541043E-011	3.404347E-013	0	0.000000E+000
1	196.40184341	3.404347E-013	1.541043E-011	1	0.000000E+000
1	196.40767589	1.541043E-011	3.404347E-013	0	0.000000E+000
1	196.90630516	3.404347E-013	1.541043E-011	1	0.000000E+000
1	196.91715498	1.541043E-011	3.404347E-013	0	0.000000E+000
1	196.91723640	3.404347E-013	1.541043E-011	1	0.000000E+000
1	196.91762397	1.541043E-011	3.404347E-013	0	0.000000E+000
1	196.91765972	3.404347E-013	1.541043E-011	1	0.000000E+000
1	196.91961600	1.541043E-011	3.404347E-013	0	0.000000E+000
1	196.91966546	3.404347E-013	1.541043E-011	1	0.000000E+000
1	196.93104188	1.541043E-011	3.404347E-013	0	0.000000E+000
1	197.00142750	3.404347E-013	1.541043E-011	1	0.000000E+000
1	197.00205715	1.541043E-011	3.404347E-013	0	0.000000E+000
1	197.04455541	3.404347E-013	1.541043E-011	1	0.000000E+000
1	197.04492222	1.541043E-011	3.404347E-013	0	0.000000E+000
1	197.04500863	3.404347E-013	1.541043E-011	1	0.000000E+000
1	197.04715173	1.541043E-011	3.404347E-013	0	0.000000E+000
1	197.04780074	3.404347E-013	1.541043E-011	1	0.000000E+000
1	197.05092838	1.541043E-011	3.404347E-013	0	0.000000E+000
1	197.05121098	3.404347E-013	1.541043E-011	1	0.000000E+000
1	197.05578231	1.541043E-011	3.404347E-013	0	0.000000E+000
1	197.05581937	3.404347E-013	1.541043E-011	1	0.000000E+000
1	197.05834717	1.541043E-011	3.404347E-013	0	0.000000E+000
1	197.05846621	3.404347E-013	1.541043E-011	1	0.000000E+000
1	197.06439362	1.541043E-011	3.404347E-013	0	0.000000E+000
1	197.07651743	3.404347E-013	1.541043E-011	1	0.000000E+000
1	197.08751329	1.541043E-011	3.404347E-013	0	0.000000E+000
1	197.08854946	3.404347E-013	1.541043E-011	1	0.000000E+000
1	197.09009051	1.541043E-011	3.404347E-013	0	0.000000E+000
1	197.09024624	3.404347E-013	1.541043E-011	1	0.000000E+000
1	197.09403987	1.541043E-011	3.404347E-013	0	0.000000E+000
1	197.58032418	3.404347E-013	1.541043E-011	1	0.000000E+000
1	197.58419408	1.541043E-011	3.404347E-013	0	0.000000E+000
1	197.58454954	3.404347E-013	1.541043E-011	1	0.000000E+000
1	197.58743228	1.541043E-011	3.404347E-013	0	0.000000E+000
1	197.58755358	3.404347E-013	1.541043E-011	1	0.000000E+000
1	197.59362162	1.541043E-011	3.404347E-013	0	0.000000E+000
1	197.59362241	3.404347E-013	1.541043E-011	1	0.000000E+000
1	197.59535527	1.541043E-011	3.404347E-013	0	0.000000E+000
1	197.59541394	3.404347E-013	1.541043E-011	1	0.000000E+000
1	197.59642551	1.541043E-011	3.404347E-013	0	0.000000E+000
1	197.59669900	3.404347E-013	1.541043E-011	1	0.000000E+000
1	197.60274973	1.541043E-011	3.404347E-013	0	0.000000E+000
1	197.60385181	3.404347E-013	1.541043E-011	1	0.000000E+000
1	197.61549770	1.541043E-011	3.404347E-013	0	0.000000E+000
1	197.61551068	3.404347E-013	1.541043E-011	1	0.000000E+000
1	197.61800193	1.541043E-011	3.404347E-013	0	0.000000E+000
1	197.61803732	3.404347E-013	1.541043E-011	1	0.000000E+000
1	197.61972809	1.541043E-011	3.404347E-013	0	0.000000E+000
1	197.88356540	3.404347E-013	1.541043E-011	1	0.000000E+000
1	197.88963159	1.541043E-011	3.404347E-013	0	0.000000E+000
1	197.89806832	3.404347E-013	1.541043E-011	1	0.000000E+000
1	197.91930149	1.541043E-011	3.404347E-013	0	0.000000E+000
1	197.96665967	3.404347E-013	1.541043E-011	1	0.000000E+000
1	197.96956526	1.541043E-011	3.404347E-013	0	0.000000E+000
1	197.96964141	3.404347E-013	1.541043E-011	1	0.000000E+000
1	197.97072050	1.541043E-011	3.404347E-013	0	0.000000E+000
1	197.97106004	3.404347E-013	1.541043E-011	1	0.000000E+000
1	197.97409230	1.541043E-011	3.404347E-013	0	0.000000E+000
1	197.97459489	3.404347E-013	1.541043E-011	1	0.000000E+000
1	197.97936192	1.541043E-011	3.404347E-013	0	0.000000E+000
1	197.98116159	3.404347E-013	1.541043E-011	1	0.000000E+000
1	197.98267264	1.541043E-011	3.404347E-013	0	0.000000E+000
1	198.00579404	3.404347E-013	1.541043E-011	1	0.000000E+000
1	198.00687037	1.541043E-011	3.404347E-013	0	0.000000E+000
1	198.00689000	3.404347E-013	1.541043E-011	1	0.000000E+000
1	198.01890024	1.541043E-011	3.404347E-013	0	0.000000E+000
1	198.01895653	3.404347E-013	1.541043E-011	1	0.000000E+000
1	198.02178677	1.541043E-011	3.404347E-013	0	0.000000E+000
1	198.02213398	3.404347E-013	1.541043E-011	1	0.000000E+000
1	198.02535927	1.541043E-011	3.404347E-013	0	0.000000E+000
1	198.02571110	3.404347E-013	1.541043E-011	1	0.000000E+000
1	198.03036181	1.541043E-011	3.404347E-013	0	0.000000E+000
1	198.03037971	3.404347E-013	1.541043E-011	1	0.000000E+000
1	198.03612110	1.541043E-011	3.404347E-013	0	0.000000E+000
1	198.03798962	3.404347E-013	1.541043E-011	1	0.000000E+000
1	198.04567983	1.541043E-011	3.404347E-013	0	0.000000E+000
1	198.12301140	3.404347E-013	1.541043E-011	1	0.000000E+000
1	198.12705082	1.541043E-011	3.404347E-013	0	0.000000E+000
1	198.12939570	3.404347E-013	1.541043E-011	1	0.000000E+000
1	198.13145005	1.541043E-011	3.404347E-013	0	0.000000E+000
1	198.13228230	3.404347E-013	1.541043E-011	1	0.000000E+000
1	198.13316640	1.541043E-011	3.404347E-013	0	0.000000E+000
1	198.13980376	3.404347E-013	1.541043E-011	1	0.000000E+000
1	198.14276981	1.541043E-011	3.404347E-013	0	0.000000E+000
1	198.14280904	3.404347E-013	1.541043E-011	1	0.000000E+000
1	198.14409459	1.541043E-011	3.404347E-013	0	0.000000E+000
1	198.14493456	3.404347E-013	1.541043E-011	1	0.000000E+000
1	198.14776398	1.541043E-011	3.404347E-013	0	0.000000E+000
1	198.14795624	3.404347E-013	1.541043E-011	1	0.000000E+000
1	198.14896232	1.541043E-011	3.404347E-013	0	0.000000E+000
1	198.14938701	3.404347E-013	1.541043E-011	1	0.000000E+000
1	198.14952586	1.541043E-011	3.404347E-013	0	0.000000E+000
1	198.14958129	3.404347E-013	1.541043E-011	1	0.000000E+000
1	198.14990634	1.541043E-011	3.404347E-013	0	0.000000E+000
1	198.17780967	3.404347E-013	1.541043E-011	1	0.000000E+000
1	198.17824349	1.541043E-011	3.404347E-013	0	0.000000E+000
1	198.19673292	3.404347E-013	1.541043E-011	1	0.000000E+000
1	198.19702270	1.541043E-011	3.404347E-013	0	0.000000E+000
1	198.19888066	3.404347E-013	1.541043E-011	1	0.000000E+000
1	198.20751467	1.541043E-011	3.404347E-013	0	0.000000E+000
1	198.20771728	3.404347E-013	1.541043E-011	1	0.000000E+000
1	198.22348011	1.541043E-011	3.404347E-013	0	0.000000E+000
1	198.22380811	3.404347E-013	1.541043E-011	1	0.000000E+000
1	198.22396780	1.541043E-011	3.404347E-013	0	0.000000E+000
1	198.24154589	3.404347E-013	1.541043E-011	1	0.000000E+000
1	198.24156195	1.541043E-011	3.404347E-013	0	0.000000E+000
1	198.38362019	3.404347E-013	1.541043E-011	1	0.000000E+000
1	198.38614465	1.541043E-011	3.404347E-013	0	0.000000E+000
1	198.38638867	3.404347E-013	1.541043E-011	1	0.000000E+000
1	198.38836498	1.541043E-011	3.404347E-013	0	0.000000E+000
1	198.38844642	3.404347E-013	1.541043E-011	1	0.000000E+000
1	198.39914301	1.541043E-011	3.404347E-013	0	0.000000E+000
1	198.40119208	3.404347E-013	1.541043E-011	1	0.000000E+000
1	198.40239373	1.541043E-011	3.404347E-013	0	0.000000E+000
1	198.40264325	3.404347E-013	1.541043E-011	1	0.000000E+000
1	198.40773249	1.541043E-011	3.404347E-013	0	0.000000E+000
1	198.48514083	3.404347E-013	1.541043E-011	1	0.000000E+000
1	198.48583119	1.541043E-011	3.404347E-013	0	0.000000E+000
1	198.51683633	3.404347E-013	1.541043E-011	1	0.000000E+000
1	198.51830281	1.541043E-011	3.404347E-013	0	0.000000E+000
1	199.47493846	3.404347E-013	1.541043E-011	1	0.000000E+000
1	199.48699200	1.541043E-011	3.404347E-013	0	0.000000E+000
1	199.48708217	3.404347E-013	1.541043E-011	1	0.000000E+000
1	199.49216627	1.541043E-011	3.404347E-013	0	0.000000E+000
1	199.49227367	3.404347E-013	1.541043E-011	1	0.000000E+000
1	199.50013448	1.541043E-011	3.404347E-013	0	0.000000E+000
1	199.50037553	3.404347E-013	1.541043E-011	1	0.000000E+000
1	199.50425091	1.541043E-011	3.404347E-013	0	0.000000E+000
1	199.50436066	3.404347E-013	1.541043E-011	1	0.000000E+000
1	199.50472046	1.541043E-011	3.404347E-013	0	0.000000E+000
1	199.50473407	3.404347E-013	1.541043E-011	1	0.000000E+000
1	199.50524209	1.541043E-011	3.404347E-013	0	0.000000E+000
1	199.55361825	3.404347E-013	1.541043E-011	1	0.000000E+000
1	199.55428060	1.541043E-011	3.404347E-013	0	0.000000E+000
1	199.55431961	3.404347E-013	1.541043E-011	1	0.000000E+000
1	199.55654187	1.541043E-011	3.404347E-013	0	0.000000E+000
1	199.56469376	3.404347E-013	1.541043E-011	1	0.000000E+000
1	199.57255306	1.541043E-011	3.404347E-013	0	0.000000E+000
1	199.57277941	3.404347E-013	1.541043E-011	1	0.000000E+000
1	199.58277090	1.541043E-011	3.404347E-013	0	0.000000E+000
1	199.58314110	3.404347E-013	1.541043E-011	1	0.000000E+000
1	199.58749928	1.541043E-011	3.404347E-013	0	0.000000E+000
1	199.58822940	3.404347E-013	1.541043E-011	1	0.000000E+000
1	199.59685732	1.541043E-011	3.404347E-013	0	0.000000E+000
1	199.59768089	3.404347E-013	1.541043E-011	1	0.000000E+000
1	199.59936325	1.541043E-011	3.404347E-013	0	0.000000E+000
1	199.75930229	3.404347E-013	1.541043E-011	1	0.000000E+000
1	199.76452659	1.541043E-011	3.404347E-013	0	0.000000E+000
1	199.76468229	3.404347E-013	1.541043E-011	1	0.000000E+000
1	199.76562586	1.541043E-011	3.404347E-013	0	0.000000E+000
1	199.76580230	3.404347E-013	1.541043E-011	1	0.000000E+000
1	199.76777413	1.541043E-011	3.404347E-013	0	0.000000E+000
1	199.76795848	3.404347E-013	1.541043E-011	1	0.000000E+000
1	199.77361761	1.541043E-011	3.404347E-013	0	0.000000E+000
1	199.77374188	3.404347E-013	1.541043E-011	1	0.000000E+000
1	199.77495903	1.541043E-011	3.404347E-013	0	0.000000E+000
1	199.77591664	3.404347E-013	1.541043E-011	1	0.000000E+000
1	199.78303077	1.541043E-011	3.404347E-013	0	0.000000E+000
1	199.78304333	3.404347E-013	1.541043E-011	1	0.000000E+000
1	199.78542639	1.541043E-011	3.404347E-013	0	0.000000E+000
1	199.78646589	3.404347E-013	1.541043E-011	1	0.000000E+000
1	199.79089973	1.541043E-011	3.404347E-013	0	0.000000E+000
1	199.79173021	3.404347E-013	1.541043E-011	1	0.000000E+000
1	199.79279731	1.541043E-011	3.404347E-013	0	0.000000E+000
1	199.79589872	3.404347E-013	1.541043E-011	1	0.000000E+000
1	199.79701710	1.541043E-011	3.404347E-013	0	0.000000E+000
1	199.79702911	3.404347E-013	1.541043E-011	1	0.000000E+000
1	199.81621501	1.541043E-011	3.404347E-013	0	0.000000E+000
1	199.81787887	3.404347E-013	1.541043E-011	1	0.000000E+000
1	199.81789703	1.541043E-011	3.404347E-013	0	0.000000E+000
1	200.02481175	3.404347E-013	1.541043E-011	1	0.000000E+000
1	200.02706860	1.541043E-011	3.404347E-013	0	0.000000E+000
1	200.02720294	3.404347E-013	1.541043E-011	1	0.000000E+000
1	200.02950352	1.541043E-011	3.404347E-013	0	0.000000E+000
1	200.02998340	3.404347E-013	1.541043E-011	1	0.000000E+000
1	200.04158071	1.541043E-011	3.404347E-013	0	0.000000E+000
1	200.04247388	3.404347E-013	1.541043E-011	1	0.000000E+000
1	200.05341647	1.541043E-011	3.404347E-013	0	0.000000E+000
1	200.56100950	3.404347E-013	1.541043E-011	1	0.000000E+000
1	200.56115221	1.541043E-011	3.404347E-013	0	0.000000E+000
1	200.56123051	3.404347E-013	1.541043E-011	1	0.000000E+000
1	200.58375159	1.541043E-011	3.404347E-013	0	0.000000E+000
1	200.58397661	3.404347E-013	1.541043E-011	1	0.000000E+000
1	200.58722371	1.541043E-011	3.404347E-013	0	0.000000E+000
1	200.58773296	3.404347E-013	1.541043E-011	1	0.000000E+000
1	200.59590655	1.541043E-011	3.404347E-013	0	0.000000E+000
1	200.65252785	3.404347E-013	1.541043E-011	1	0.000000E+000
1	200.65300745	1.541043E-011	3.404347E-013	0	0.000000E+000
1	200.65501996	3.404347E-013	1.541043E-011	1	0.000000E+000
1	200.65509822	1.541043E-011	3.404347E-013	0	0.000000E+000
1	200.65711906	3.404347E-013	1.541043E-011	1	0.000000E+000
1	200.65758941	1.541043E-011	3.404347E-013	0	0.000000E+000
1	201.40821242	3.404347E-013	1.541043E-011	1	0.000000E+000
1	201.41790020	1.541043E-011	3.404347E-013	0	0.000000E+000
1	201.41935292	3.404347E-013	1.541043E-011	1	0.000000E+000
1	201.42055588	1.541043E-011	3.404347E-013	0	0.000000E+000
1	201.43868418	3.404347E-013	1.541043E-011	1	0.000000E+000
1	201.46760309	1.541043E-011	3.404347E-013	0	0.000000E+000
1	201.95511090	3.404347E-013	1.541043E-011	1	0.000000E+000
1	201.96271132	1.541043E-011	3.404347E-013	0	0.000000E+000
1	201.97230611	3.404347E-013	1.541043E-011	1	0.000000E+000
1	201.97996988	1.541043E-011	3.404347E-013	0	0.000000E+000
1	201.98010454	3.404347E-013	1.541043E-011	1	0.000000E+000
1	201.98048213	1.541043E-011	3.404347E-013	0	0.000000E+000
1	202.08665617	3.404347E-013	1.541043E-011	1	0.000000E+000
1	202.08974301	1.541043E-011	3.404347E-013	0	0.000000E+000
1	202.08975623	3.404347E-013	1.541043E-011	1	0.000000E+000
1	202.09728731	1.541043E-011	3.404347E-013	0	0.000000E+000
1	202.09754675	3.404347E-013	1.541043E-011	1	0.000000E+000
1	202.10261396	1.541043E-011	3.404347E-013	0	0.000000E+000
1	202.19244221	3.404347E-013	1.541043E-011	1	0.000000E+000
1	202.19950838	1.541043E-011	3.404347E-013	0	0.000000E+000
1	202.19999970	3.404347E-013	1.541043E-011	1	0.000000E+000
1	202.20000329	1.541043E-011	3.404347E-013	0	0.000000E+000
1	202.20901275	3.404347E-013	1.541043E-011	1	0.000000E+000
1	202.21055328	1.541043E-011	3.404347E-013	0	0.000000E+000
1	202.23031683	3.404347E-013	1.541043E-011	1	0.000000E+000
1	202.23255651	1.541043E-011	3.404347E-013	0	0.000000E+000
1	202.55459857	3.404347E-013	1.541043E-011	1	0.000000E+000
1	202.55474455	1.541043E-011	3.404347E-013	0	0.000000E+000
1	202.61356628	3.404347E-013	1.541043E-011	1	0.000000E+000
1	202.61901438	1.541043E-011	3.404347E-013	0	0.000000E+000
1	202.61994140	3.404347E-013	1.541043E-011	1	0.000000E+000
1	202.65347322	1.541043E-011	3.404347E-013	0	0.000000E+000
1	202.66475910	3.404347E-013	1.541043E-011	1	0.000000E+000
1	202.66486439	1.541043E-011	3.404347E-013	0	0.000000E+000
1	202.66494516	3.404347E-013	1.541043E-011	1	0.000000E+000
1	202.67797699	1.541043E-011	3.404347E-013	0	0.000000E+000
1	202.67799148	3.404347E-013	1.541043E-011	1	0.000000E+000
1	202.68060435	1.541043E-011	3.404347E-013	0	0.000000E+000
1	202.68085125	3.404347E-013	1.541043E-011	1	0.000000E+000
1	202.68375161	1.541043E-011	3.404347E-013	0	0.000000E+000
1	202.68440982	3.404347E-013	1.541043E-011	1	0.000000E+000
1	202.68444314	1.541043E-011	3.404347E-013	0	0.000000E+000
1	202.71701626	3.404347E-013	1.541043E-011	1	0.000000E+000
1	202.72707439	1.541043E-011	3.404347E-013	0	0.000000E+000
1	202.72740229	3.404347E-013	1.541043E-011	1	0.000000E+000
1	202.73021677	1.541043E-011	3.404347E-013	0	0.000000E+000
1	202.73051969	3.404347E-013	1.541043E-011	1	0.000000E+000
1	202.73366202	1.541043E-011	3.404347E-013	0	0.000000E+000
1	203.45849836	3.404347E-013	1.541043E-011	1	0.000000E+000
1	203.45855858	1.541043E-011	3.404347E-013	0	0.000000E+000
1	203.45864459	3.404347E-013	1.541043E-011	1	0.000000E+000
1	203.45874680	1.541043E-011	3.404347E-013	0	0.000000E+000
1	203.45891722	3.404347E-013	1.541043E-011	1	0.000000E+000
1	203.46396533	1.541043E-011	3.404347E-013	0	0.000000E+000
1	203.46413870	3.404347E-013	1.541043E-011	1	0.000000E+000
1	203.46420294	1.541043E-011	3.404347E-013	0	0.000000E+000
1	203.46424046	3.404347E-013	1.541043E-011	1	0.000000E+000
1	203.47228321	1.541043E-011	3.404347E-013	0	0.000000E+000
1	203.53232174	3.404347E-013	1.541043E-011	1	0.000000E+000
1	203.53446684	1.541043E-011	3.404347E-013	0	0.000000E+000
1	203.70932123	3.404347E-013	1.541043E-011	1	0.000000E+000
1	203.71368633	1.541043E-011	3.404347E-013	0	0.000000E+000
1	203.71378420	3.404347E-013	1.541043E-011	1	0.000000E+000
1	203.71461456	1.541043E-011	3.404347E-013	0	0.000000E+000
1	203.71462093	3.404347E-013	1.541043E-011	1	0.000000E+000
1	203.72789601	1.541043E-011	3.404347E-013	0	0.000000E+000
1	203.72828872	3.404347E-013	1.541043E-011	1	0.000000E+000
1	203.73845863	1.541043E-011	3.404347E-013	0	0.000000E+000
1	203.73883739	3.404347E-013	1.541043E-011	1	0.000000E+000
1	203.75579297	1.541043E-011	3.404347E-013	0	0.000000E+000
1	203.75612058	3.404347E-013	1.541043E-011	1	0.000000E+000
1	203.77126363	1.541043E-011	3.404347E-013	0	0.000000E+000
1	203.77227559	3.404347E-013	1.541043E-011	1	0.000000E+000
1	203.77253172	1.541043E-011	3.404347E-013	0	0.000000E+000
1	203.77264170	3.404347E-013	1.541043E-011	1	0.000000E+000
1	203.77976089	1.541043E-011	3.404347E-013	0	0.000000E+000
1	203.77992904	3.404347E-013	1.541043E-011	1	0.000000E+000
1	203.78419767	1.541043E-011	3.404347E-013	0	0.000000E+000
1	203.78483905	3.404347E-013	1.541043E-011	1	0.000000E+000
1	203.78820483	1.541043E-011	3.404347E-013	0	0.000000E+000
1	203.78854640	3.404347E-013	1.541043E-011	1	0.000000E+000
1	203.79311926	1.541043E-011	3.404347E-013	0	0.000000E+000
1	203.79326974	3.404347E-013	1.541043E-011	1	0.000000E+000
1	203.79377986	1.541043E-011	3.404347E-013	0	0.000000E+000
1	203.79504619	3.404347E-013	1.541043E-011	1	0.000000E+000
1	203.79696848	1.541043E-011	3.404347E-013	0	0.000000E+000
1	203.79978126	3.404347E-013	1.541043E-011	1	0.000000E+000
1	203.80088508	1.541043E-011	3.404347E-013	0	0.000000E+000
1	203.80201136	3.404347E-013	1.541043E-011	1	0.000000E+000
1	203.80526604	1.541043E-011	3.404347E-013	0	0.000000E+000
1	203.80806348	3.404347E-013	1.541043E-011	1	0.000000E+000
1	203.81203550	1.541043E-011	3.404347E-013	0	0.000000E+000
1	203.81216493	3.404347E-013	1.541043E-011	1	0.000000E+000
1	203.81315197	1.541043E-011	3.404347E-013	0	0.000000E+000
1	203.81321598	3.404347E-013	1.541043E-011	1	0.000000E+000
1	203.81864760	1.541043E-011	3.404347E-013	0	0.000000E+000
1	204.98364375	3.404347E-013	1.541043E-011	1	0.000000E+000
1	204.98375875	1.541043E-011	3.404347E-013	0	0.000000E+000
1	204.98425445	3.404347E-013	1.541043E-011	1	0.000000E+000
1	204.98634866	1.541043E-011	3.404347E-013	0	0.000000E+000
1	204.98640094	3.404347E-013	1.541043E-011	1	0.000000E+000
1	205.00751452	1.541043E-011	3.404347E-013	0	0.000000E+000
1	205.00761932	3.404347E-013	1.541043E-011	1	0.000000E+000
1	205.02059568	1.541043E-011	3.404347E-013	0	0.000000E+000
1	205.02783387	3.404347E-013	1.541043E-011	1	0.000000E+000
1	205.02821111	1.541043E-011	3.404347E-013	0	0.000000E+000
1	205.18879076	3.404347E-013	1.541043E-011	1	0.000000E+000
1	205.19759810	1.541043E-011	3.404347E-013	0	0.000000E+000
1	205.19794921	3.404347E-013	1.541043E-011	1	0.000000E+000
1	205.19899962	1.541043E-011	3.404347E-013	0	0.000000E+000
1	205.19909898	3.404347E-013	1.541043E-011	1	0.000000E+000
1	205.19983966	1.541043E-011	3.404347E-013	0	0.000000E+000
1	205.19988546	3.404347E-013	1.541043E-011	1	0.000000E+000
1	205.20468629	1.541043E-011	3.404347E-013	0	0.000000E+000
1	205.24915561	3.404347E-013	1.541043E-011	1	0.000000E+000
1	205.25147611	1.541043E-011	3.404347E-013	0	0.000000E+000
1	205.25164491	3.404347E-013	1.541043E-011	1	0.000000E+000
1	205.26048631	1.541043E-011	3.404347E-013	0	0.000000E+000
1	205.26054968	3.404347E-013	1.541043E-011	1	0.000000E+000
1	205.26094918	1.541043E-011	3.404347E-013	0	0.000000E+000
1	208.35730542	3.404347E-013	1.541043E-011	1	0.000000E+000
1	208.36255149	1.541043E-011	3.404347E-013	0	0.000000E+000
1	208.36335695	3.404347E-013	1.541043E-011	1	0.000000E+000
1	208.36672734	1.541043E-011	3.404347E-013	0	0.000000E+000
1	208.36677110	3.404347E-013	1.541043E-011	1	0.000000E+000
1	208.37150119	1.541043E-011	3.404347E-013	0	0.000000E+000
1	208.37154422	3.404347E-013	1.541043E-011	1	0.000000E+000
1	208.38727165	1.541043E-011	3.404347E-013	0	0.000000E+000
1	208.38949657	3.404347E-013	1.541043E-011	1	0.000000E+000
1	208.39486607	1.541043E-011	3.404347E-013	0	0.000000E+000
1	210.21776840	3.404347E-013	1.541043E-011	1	0.000000E+000
1	210.22381799	1.541043E-011	3.404347E-013	0	0.000000E+000
1	210.22385784	3.404347E-013	1.541043E-011	1	0.000000E+000
1	210.22563298	1.541043E-011	3.404347E-013	0	0.000000E+000
1	210.22623551	3.404347E-013	1.541043E-011	1	0.000000E+000
1	210.23183790	1.541043E-011	3.404347E-013	0	0.000000E+000
1	210.23277013	3.404347E-013	1.541043E-011	1	0.000000E+000
1	210.23304641	1.541043E-011	3.404347E-013	0	0.000000E+000
1	210.23318674	3.404347E-013	1.541043E-011	1	0.000000E+000
1	210.23323000	1.541043E-011	3.404347E-013	0	0.000000E+000
1	210.28535774	3.404347E-013	1.541043E-011	1	0.000000E+000
1	210.28679506	1.541043E-011	3.404347E-013	0	0.000000E+000
1	210.28697300	3.404347E-013	1.541043E-011	1	0.000000E+000
1	210.28989746	1.541043E-011	3.404347E-013	0	0.000000E+000
1	210.29507340	3.404347E-013	1.541043E-011	1	0.000000E+000
1	210.31416802	1.541043E-011	3.404347E-013	0	0.000000E+000
1	210.31417709	3.404347E-013	1.541043E-011	1	0.000000E+000
1	210.32296822	1.541043E-011	3.404347E-013	0	0.000000E+000
1	210.32304908	3.404347E-013	1.541043E-011	1	0.000000E+000
1	210.32375424	1.541043E-011	3.404347E-013	0	0.000000E+000
1	210.33034680	3.404347E-013	1.541043E-011	1	0.000000E+000
1	210.33174602	1.541043E-011	3.404347E-013	0	0.000000E+000
1	210.35216142	3.404347E-013	1.541043E-011	1	0.000000E+000
1	210.35220873	1.541043E-011	3.404347E-013	0	0.000000E+000
1	210.35276998	3.404347E-013	1.541043E-011	1	0.000000E+000
1	210.35341645	1.541043E-011	3.404347E-013	0	0.000000E+000
1	210.35386814	3.404347E-013	1.541043E-011	1	0.000000E+000
1	210.35513669	1.541043E-011	3.404347E-013	0	0.000000E+000
1	210.38280771	3.404347E-013	1.541043E-011	1	0.000000E+000
1	210.38291176	1.541043E-011	3.404347E-013	0	0.000000E+000
1	210.38320033	3.404347E-013	1.541043E-011	1	0.000000E+000
1	210.38626562	1.541043E-011	3.404347E-013	0	0.000000E+000
1	210.38627745	3.404347E-013	1.541043E-011	1	0.000000E+000
1	210.38731598	1.541043E-011	3.404347E-013	0	0.000000E+000
1	210.38837512	3.404347E-013	1.541043E-011	1	0.000000E+000
1	210.39296376	1.541043E-011	3.404347E-013	0	0.000000E+000
1	210.39299649	3.404347E-013	1.541043E-011	1	0.000000E+000
1	210.39835378	1.541043E-011	3.404347E-013	0	0.000000E+000
1	212.47714918	3.404347E-013	1.541043E-011	1	0.000000E+000
1	212.48005273	1.541043E-011	3.404347E-013	0	0.000000E+000
1	212.48036475	3.404347E-013	1.541043E-011	1	0.000000E+000
1	212.48122749	1.541043E-011	3.404347E-013	0	0.000000E+000
1	212.48129873	3.404347E-013	1.541043E-011	1	0.000000E+000
1	212.48922567	1.541043E-011	3.404347E-013	0	0.000000E+000
1	212.48989507	3.404347E-013	1.541043E-011	1	0.000000E+000
1	212.48994574	1.541043E-011	3.404347E-013	0	0.000000E+000
1	212.48998104	3.404347E-013	1.541043E-011	1	0.000000E+000
1	212.49001730	1.541043E-011	3.404347E-013	0	0.000000E+000
1	212.93050707	3.404347E-013	1.541043E-011	1	0.000000E+000
1	212.93876417	1.541043E-011	3.404347E-013	0	0.000000E+000
1	212.93879111	3.404347E-013	1.541043E-011	1	0.000000E+000
1	212.94051056	1.541043E-011	3.404347E-013	0	0.000000E+000
1	213.16054791	3.404347E-013	1.541043E-011	1	0.000000E+000
1	213.16414257	1.541043E-011	3.404347E-013	0	0.000000E+000
1	213.16417489	3.404347E-013	1.541043E-011	1	0.000000E+000
1	213.16591509	1.541043E-011	3.404347E-013	0	0.000000E+000
1	213.16673331	3.404347E-013	1.541043E-011	1	0.000000E+000
1	213.16877989	1.541043E-011	3.404347E-013	0	0.000000E+000
1	213.16929820	3.404347E-013	1.541043E-011	1	0.000000E+000
1	213.17021927	1.541043E-011	3.404347E-013	0	0.000000E+000
1	213.23399697	3.404347E-013	1.541043E-011	1	0.000000E+000
1	213.23603744	1.541043E-011	3.404347E-013	0	0.000000E+000
1	213.23680306	3.404347E-013	1.541043E-011	1	0.000000E+000
1	213.23858141	1.541043E-011	3.404347E-013	0	0.000000E+000
1	213.23887916	3.404347E-013	1.541043E-011	1	0.000000E+000
1	213.24341570	1.541043E-011	3.404347E-013	0	0.000000E+000
1	213.24394083	3.404347E-013	1.541043E-011	1	0.000000E+000
1	213.25222637	1.541043E-011	3.404347E-013	0	0.000000E+000
1	213.28617242	3.404347E-013	1.541043E-011	1	0.000000E+000
1	213.29742504	1.541043E-011	3.404347E-013	0	0.000000E+000
1	213.29745330	3.404347E-013	1.541043E-011	1	0.000000E+000
1	213.29842013	1.541043E-011	3.404347E-013	0	0.000000E+000
1	213.29844729	3.404347E-013	1.541043E-011	1	0.000000E+000
1	213.30042291	1.541043E-011	3.404347E-013	0	0.000000E+000
1	213.30082197	3.404347E-013	1.541043E-011	1	0.000000E+000
1	213.31114641	1.541043E-011	3.404347E-013	0	0.000000E+000
1	213.31118610	3.404347E-013	1.541043E-011	1	0.000000E+000
1	213.31994162	1.541043E-011	3.404347E-013	0	0.000000E+000
1	213.31996695	3.404347E-013	1.541043E-011	1	0.000000E+000
1	213.32029114	1.541043E-011	3.404347E-013	0	0.000000E+000
1	213.32072790	3.404347E-013	1.541043E-011	1	0.000000E+000
1	213.32256447	1.541043E-011	3.404347E-013	0	0.000000E+000
1	213.32503517	3.404347E-013	1.541043E-011	1	0.000000E+000
1	213.32628457	1.541043E-011	3.404347E-013	0	0.000000E+000
1	213.58736298	3.404347E-013	1.541043E-011	1	0.000000E+000
1	213.59042669	1.541043E-011	3.404347E-013	0	0.000000E+000
1	213.59046943	3.404347E-013	1.541043E-011	1	0.000000E+000
1	213.59080337	1.541043E-011	3.404347E-013	0	0.000000E+000
1	213.59081686	3.404347E-013	1.541043E-011	1	0.000000E+000
1	213.59085450	1.541043E-011	3.404347E-013	0	0.000000E+000
1	213.64411058	3.404347E-013	1.541043E-011	1	0.000000E+000
1	213.64513754	1.541043E-011	3.404347E-013	0	0.000000E+000
1	213.64538495	3.404347E-013	1.541043E-011	1	0.000000E+000
1	213.65383670	1.541043E-011	3.404347E-013	0	0.000000E+000
1	213.66370025	3.404347E-013	1.541043E-011	1	0.000000E+000
1	213.66494489	1.541043E-011	3.404347E-013	0	0.000000E+000
1	213.75109465	3.404347E-013	1.541043E-011	1	0.000000E+000
1	213.75318518	1.541043E-011	3.404347E-013	0	0.000000E+000
1	213.75323772	3.404347E-013	1.541043E-011	1	0.000000E+000
1	213.75673622	1.541043E-011	3.404347E-013	0	0.000000E+000
1	213.75894065	3.404347E-013	1.541043E-011	1	0.000000E+000
1	213.76006867	1.541043E-011	3.404347E-013	0	0.000000E+000
1	213.76041386	3.404347E-013	1.541043E-011	1	0.000000E+000
1	213.76464684	1.541043E-011	3.404347E-013	0	0.000000E+000
1	213.76473408	3.404347E-013	1.541043E-011	1	0.000000E+000
1	213.76878734	1.541043E-011	3.404347E-013	0	0.000000E+000
1	213.76899806	3.404347E-013	1.541043E-011	1	0.000000E+000
1	213.77034831	1.541043E-011	3.404347E-013	0	0.000000E+000
1	213.77053056	3.404347E-013	1.541043E-011	1	0.000000E+000
1	213.77135577	1.541043E-011	3.404347E-013	0	0.000000E+000
1	213.77204216	3.404347E-013	1.541043E-011	1	0.000000E+000
1	213.77261326	1.541043E-011	3.404347E-013	0	0.000000E+000
1	215.39435642	3.404347E-013	1.541043E-011	1	0.000000E+000
1	215.40512960	1.541043E-011	3.404347E-013	0	0.000000E+000
1	215.68405597	3.404347E-013	1.541043E-011	1	0.000000E+000
1	215.69281810	1.541043E-011	3.404347E-013	0	0.000000E+000
1	215.69283613	3.404347E-013	1.541043E-011	1	0.000000E+000
1	215.69598708	1.541043E-011	3.404347E-013	0	0.000000E+000
1	215.69606289	3.404347E-013	1.541043E-011	1	0.000000E+000
1	215.70005133	1.541043E-011	3.404347E-013	0	0.000000E+000
1	215.70055375	3.404347E-013	1.541043E-011	1	0.000000E+000
1	215.70248636	1.541043E-011	3.404347E-013	0	0.000000E+000
1	215.70268315	3.404347E-013	1.541043E-011	1	0.000000E+000
1	215.70670542	1.541043E-011	3.404347E-013	0	0.000000E+000
1	215.79114746	3.404347E-013	1.541043E-011	1	0.000000E+000
1	215.80115695	1.541043E-011	3.404347E-013	0	0.000000E+000
1	215.84968341	3.404347E-013	1.541043E-011	1	0.000000E+000
1	215.85124288	1.541043E-011	3.404347E-013	0	0.000000E+000
1	215.87170106	3.404347E-013	1.541043E-011	1	0.000000E+000
1	215.87638605	1.541043E-011	3.404347E-013	0	0.000000E+000
1	215.92414181	3.404347E-013	1.541043E-011	1	0.000000E+000
1	215.92692810	1.541043E-011	3.404347E-013	0	0.000000E+000
1	215.92702689	3.404347E-013	1.541043E-011	1	0.000000E+000
1	215.93326706	1.541043E-011	3.404347E-013	0	0.000000E+000
1	215.93365409	3.404347E-013	1.541043E-011	1	0.000000E+000
1	215.93542516	1.541043E-011	3.404347E-013	0	0.000000E+000
1	215.93584793	3.404347E-013	1.541043E-011	1	0.000000E+000
1	215.96220421	1.541043E-011	3.404347E-013	0	0.000000E+000
1	215.96224110	3.404347E-013	1.541043E-011	1	0.000000E+000
1	215.96441845	1.541043E-011	3.404347E-013	0	0.000000E+000
1	216.03086641	3.404347E-013	1.541043E-011	1	0.000000E+000
1	216.03258538	1.541043E-011	3.404347E-013	0	0.000000E+000
1	216.03262669	3.404347E-013	1.541043E-011	1	0.000000E+000
1	216.03729863	1.541043E-011	3.404347E-013	0	0.000000E+000
1	216.18775733	3.404347E-013	1.541043E-011	1	0.000000E+000
1	216.19120252	1.541043E-011	3.404347E-013	0	0.000000E+000
1	216.19365037	3.404347E-013	1.541043E-011	1	0.000000E+000
1	216.19881724	1.541043E-011	3.404347E-013	0	0.000000E+000
1	216.19926462	3.404347E-013	1.541043E-011	1	0.000000E+000
1	216.20003593	1.541043E-011	3.404347E-013	0	0.000000E+000
1	216.24755085	3.404347E-013	1.541043E-011	1	0.000000E+000
1	216.24878242	1.541043E-011	3.404347E-013	0	0.000000E+000
1	216.31923435	3.404347E-013	1.541043E-011	1	0.000000E+000
1	216.32973332	1.541043E-011	3.404347E-013	0	0.000000E+000
1	216.32990357	3.404347E-013	1.541043E-011	1	0.000000E+000
1	216.32995351	1.541043E-011	3.404347E-013	0	0.000000E+000
1	216.38015854	3.404347E-013	1.541043E-011	1	0.000000E+000
1	216.38308221	1.541043E-011	3.404347E-013	0	0.000000E+000
1	216.38338950	3.404347E-013	1.541043E-011	1	0.000000E+000
1	216.38446816	1.541043E-011	3.404347E-013	0	0.000000E+000
1	216.38519528	3.404347E-013	1.541043E-011	1	0.000000E+000
1	216.38841301	1.541043E-011	3.404347E-013	0	0.000000E+000
1	216.38845728	3.404347E-013	1.541043E-011	1	0.000000E+000
1	216.39342039	1.541043E-011	3.404347E-013	0	0.000000E+000
1	216.39365814	3.404347E-013	1.541043E-011	1	0.000000E+000
1	216.41938058	1.541043E-011	3.404347E-013	0	0.000000E+000
1	216.41943394	3.404347E-013	1.541043E-011	1	0.000000E+000
1	216.42216392	1.541043E-011	3.404347E-013	0	0.000000E+000
1	216.42238785	3.404347E-013	1.541043E-011	1	0.000000E+000
1	216.42800848	1.541043E-011	3.404347E-013	0	0.000000E+000
1	216.43023683	3.404347E-013	1.541043E-011	1	0.000000E+000
1	216.43856740	1.541043E-011	3.404347E-013	0	0.000000E+000
1	216.46981077	3.404347E-013	1.541043E-011	1	0.000000E+000
1	216.47041128	1.541043E-011	3.404347E-013	0	0.000000E+000
1	216.47314577	3.404347E-013	1.541043E-011	1	0.000000E+000
1	216.48658839	1.541043E-011	3.404347E-013	0	0.000000E+000
1	216.62630741	3.404347E-013	1.541043E-011	1	0.000000E+000
1	216.62813013	1.541043E-011	3.404347E-013	0	0.000000E+000
1	216.62835272	3.404347E-013	1.541043E-011	1	0.000000E+000
1	216.63322053	1.541043E-011	3.404347E-013	0	0.000000E+000
1	216.63354323	3.404347E-013	1.541043E-011	1	0.000000E+000
1	216.65303784	1.541043E-011	3.404347E-013	0	0.000000E+000
1	216.65516579	3.404347E-013	1.541043E-011	1	0.000000E+000
1	216.65710645	1.541043E-011	3.404347E-013	0	0.000000E+000
1	216.65715889	3.404347E-013	1.541043E-011	1	0.000000E+000
1	216.66021768	1.541043E-011	3.404347E-013	0	0.000000E+000
1	216.66850898	3.404347E-013	1.541043E-011	1	0.000000E+000
1	216.68336372	1.541043E-011	3.404347E-013	0	0.000000E+000
1	216.68349229	3.404347E-013	1.541043E-011	1	0.000000E+000
1	216.69189754	1.541043E-011	3.404347E-013	0	0.000000E+000
1	216.69214529	3.404347E-013	1.541043E-011	1	0.000000E+000
1	216.69263701	1.541043E-011	3.404347E-013	0	0.000000E+000
1	216.69464786	3.404347E-013	1.541043E-011	1	0.000000E+000
1	216.69558238	1.541043E-011	3.404347E-013	0	0.000000E+000
1	216.70082589	3.404347E-013	1.541043E-011	1	0.000000E+000
1	216.70608270	1.541043E-011	3.404347E-013	0	0.000000E+000
1	216.70611999	3.404347E-013	1.541043E-011	1	0.000000E+000
1	216.71632539	1.541043E-011	3.404347E-013	0	0.000000E+000
1	216.71638201	3.404347E-013	1.541043E-011	1	0.000000E+000
1	216.73478858	1.541043E-011	3.404347E-013	0	0.000000E+000
1	216.73644029	3.404347E-013	1.541043E-011	1	0.000000E+000
1	216.74061912	1.541043E-011	3.404347E-013	0	0.000000E+000
1	216.94989554	3.404347E-013	1.541043E-011	1	0.000000E+000
1	216.95603872	1.541043E-011	3.404347E-013	0	0.000000E+000
1	216.95635667	3.404347E-013	1.541043E-011	1	0.000000E+000
1	216.96065786	1.541043E-011	3.404347E-013	0	0.000000E+000
1	216.96080511	3.404347E-013	1.541043E-011	1	0.000000E+000
1	216.96184852	1.541043E-011	3.404347E-013	0	0.000000E+000
1	216.97247782	3.404347E-013	1.541043E-011	1	0.000000E+000
1	216.98175031	1.541043E-011	3.404347E-013	0	0.000000E+000
1	216.98279883	3.404347E-013	1.541043E-011	1	0.000000E+000
1	216.98555635	1.541043E-011	3.404347E-013	0	0.000000E+000
1	216.98728632	3.404347E-013	1.541043E-011	1	0.000000E+000
1	216.99057554	1.541043E-011	3.404347E-013	0	0.000000E+000
1	217.01503117	3.404347E-013	1.541043E-011	1	0.000000E+000
1	217.01748437	1.541043E-011	3.404347E-013	0	0.000000E+000
1	217.05977463	3.404347E-013	1.541043E-011	1	0.000000E+000
1	217.06471952	1.541043E-011	3.404347E-013	0	0.000000E+000
1	217.21045026	3.404347E-013	1.541043E-011	1	0.000000E+000
1	217.22093224	1.541043E-011	3.404347E-013	0	0.000000E+000
1	217.22284765	3.404347E-013	1.541043E-011	1	0.000000E+000
1	217.22501257	1.541043E-011	3.404347E-013	0	0.000000E+000
1	217.23293584	3.404347E-013	1.541043E-011	1	0.000000E+000
1	217.23499689	1.541043E-011	3.404347E-013	0	0.000000E+000
1	217.23535121	3.404347E-013	1.541043E-011	1	0.000000E+000
1	217.23762418	1.541043E-011	3.404347E-013	0	0.000000E+000
1	217.24172259	3.404347E-013	1.541043E-011	1	0.000000E+000
1	217.24458326	1.541043E-011	3.404347E-013	0	0.000000E+000
1	217.24483541	3.404347E-013	1.541043E-011	1	0.000000E+000
1	217.25348682	1.541043E-011	3.404347E-013	0	0.000000E+000
1	217.27331196	3.404347E-013	1.541043E-011	1	0.000000E+000
1	217.28454335	1.541043E-011	3.404347E-013	0	0.000000E+000
1	217.43303379	3.404347E-013	1.541043E-011	1	0.000000E+000
1	217.43657573	1.541043E-011	3.404347E-013	0	0.000000E+000
1	217.43753253	3.404347E-013	1.541043E-011	1	0.000000E+000
1	217.43975499	1.541043E-011	3.404347E-013	0	0.000000E+000
1	217.43976162	3.404347E-013	1.541043E-011	1	0.000000E+000
1	217.45869341	1.541043E-011	3.404347E-013	0	0.000000E+000
1	217.60857348	3.404347E-013	1.541043E-011	1	0.000000E+000
1	217.61254266	1.541043E-011	3.404347E-013	0	0.000000E+000
1	217.61382881	3.404347E-013	1.541043E-011	1	0.000000E+000
1	217.61499575	1.541043E-011	3.404347E-013	0	0.000000E+000
1	217.61795575	3.404347E-013	1.541043E-011	1	0.000000E+000
1	217.63335995	1.541043E-011	3.404347E-013	0	0.000000E+000
1	217.63483385	3.404347E-013	1.541043E-011	1	0.000000E+000
1	217.63641352	1.541043E-011	3.404347E-013	0	0.000000E+000
1	217.63961598	3.404347E-013	1.541043E-011	1	0.000000E+000
1	217.65004935	1.541043E-011	3.404347E-013	0	0.000000E+000
1	217.65006056	3.404347E-013	1.541043E-011	1	0.000000E+000
1	217.65827102	1.541043E-011	3.404347E-013	0	0.000000E+000
1	217.65846206	3.404347E-013	1.541043E-011	1	0.000000E+000
1	217.66323321	1.541043E-011	3.404347E-013	0	0.000000E+000
1	217.69369976	3.404347E-013	1.541043E-011	1	0.000000E+000
1	217.69546011	1.541043E-011	3.404347E-013	0	0.000000E+000
1	217.69546503	3.404347E-013	1.541043E-011	1	0.000000E+000
1	217.71091869	1.541043E-011	3.404347E-013	0	0.000000E+000
1	217.71167071	3.404347E-013	1.541043E-011	1	0.000000E+000
1	217.72487636	1.541043E-011	3.404347E-013	0	0.000000E+000
1	217.72536693	3.404347E-013	1.541043E-011	1	0.000000E+000
1	217.73296454	1.541043E-011	3.404347E-013	0	0.000000E+000
1	217.73307999	3.404347E-013	1.541043E-011	1	0.000000E+000
1	217.73726082	1.541043E-011	3.404347E-013	0	0.000000E+000
1	217.81901472	3.404347E-013	1.541043E-011	1	0.000000E+000
1	217.83701837	1.541043E-011	3.404347E-013	0	0.000000E+000
1	217.83714373	3.404347E-013	1.541043E-011	1	0.000000E+000
1	217.84113293	1.541043E-011	3.404347E-013	0	0.000000E+000
1	217.84145178	3.404347E-013	1.541043E-011	1	0.000000E+000
1	217.85517569	1.541043E-011	3.404347E-013	0	0.000000E+000
1	217.87633576	3.404347E-013	1.541043E-011	1	0.000000E+000
1	217.87699046	1.541043E-011	3.404347E-013	0	0.000000E+000
1	217.89345665	3.404347E-013	1.541043E-011	1	0.000000E+000
1	217.89577875	1.541043E-011	3.404347E-013	0	0.000000E+000
1	217.92396571	3.404347E-013	1.541043E-011	1	0.000000E+000
1	217.92451235	1.541043E-011	3.404347E-013	0	0.000000E+000
1	217.92654284	3.404347E-013	1.541043E-011	1	0.000000E+000
1	217.92970238	1.541043E-011	3.404347E-013	0	0.000000E+000
1	217.93719826	3.404347E-013	1.541043E-011	1	0.000000E+000
1	217.93801366	1.541043E-011	3.404347E-013	0	0.000000E+000
1	217.93819306	3.404347E-013	1.541043E-011	1	0.000000E+000
1	217.93820415	1.541043E-011	3.404347E-013	0	0.000000E+000
1	217.93920089	3.404347E-013	1.541043E-011	1	0.000000E+000
1	217.95333064	1.541043E-011	3.404347E-013	0	0.000000E+000
1	217.95340292	3.404347E-013	1.541043E-011	1	0.000000E+000
1	217.95706026	1.541043E-011	3.404347E-013	0	0.000000E+000
1	217.95707243	3.404347E-013	1.541043E-011	1	0.000000E+000
1	217.96578465	1.541043E-011	3.404347E-013	0	0.000000E+000
1	218.12739737	3.404347E-013	1.541043E-011	1	0.000000E+000
1	218.14068054	1.541043E-011	3.404347E-013	0	0.000000E+000
1	218.14141018	3.404347E-013	1.541043E-011	1	0.000000E+000
1	218.14652592	1.541043E-011	3.404347E-013	0	0.000000E+000
1	218.14767207	3.404347E-013	1.541043E-011	1	0.000000E+000
1	218.15093741	1.541043E-011	3.404347E-013	0	0.000000E+000
1	218.15196243	3.404347E-013	1.541043E-011	1	0.000000E+000
1	218.15684183	1.541043E-011	3.404347E-013	0	0.000000E+000
1	219.27573706	3.404347E-013	1.541043E-011	1	0.000000E+000
1	219.27663925	1.541043E-011	3.404347E-013	0	0.000000E+000
1	219.27970786	3.404347E-013	1.541043E-011	1	0.000000E+000
1	219.28211310	1.541043E-011	3.404347E-013	0	0.000000E+000
1	219.28236188	3.404347E-013	1.541043E-011	1	0.000000E+000
1	219.29523354	1.541043E-011	3.404347E-013	0	0.000000E+000
1	219.29756625	3.404347E-013	1.541043E-011	1	0.000000E+000
1	219.31116911	1.541043E-011	3.404347E-013	0	0.000000E+000
1	219.31138481	3.404347E-013	1.541043E-011	1	0.000000E+000
1	219.31349774	1.541043E-011	3.404347E-013	0	0.000000E+000
1	219.31359637	3.404347E-013	1.541043E-011	1	0.000000E+000
1	219.31496375	1.541043E-011	3.404347E-013	0	0.000000E+000
1	219.31991875	3.404347E-013	1.541043E-011	1	0.000000E+000
1	219.32010490	1.541043E-011	3.404347E-013	0	0.000000E+000
1	219.32500100	3.404347E-013	1.541043E-011	1	0.000000E+000
1	219.32725466	1.541043E-011	3.404347E-013	0	0.000000E+000
1	219.32967837	3.404347E-013	1.541043E-011	1	0.000000E+000
1	219.34209545	1.541043E-011	3.404347E-013	0	0.000000E+000
1	219.34214799	3.404347E-013	1.541043E-011	1	0.000000E+000
1	219.34819280	1.541043E-011	3.404347E-013	0	0.000000E+000
1	219.35442757	3.404347E-013	1.541043E-011	1	0.000000E+000
1	219.35497557	1.541043E-011	3.404347E-013	0	0.000000E+000
1	219.35644056	3.404347E-013	1.541043E-011	1	0.000000E+000
1	219.35763697	1.541043E-011	3.404347E-013	0	0.000000E+000
1	219.35856944	3.404347E-013	1.541043E-011	1	0.000000E+000
1	219.35865216	1.541043E-011	3.404347E-013	0	0.000000E+000
1	219.35878270	3.404347E-013	1.541043E-011	1	0.000000E+000
1	219.35941581	1.541043E-011	3.404347E-013	0	0.000000E+000
1	219.35945211	3.404347E-013	1.541043E-011	1	0.000000E+000
1	219.35984928	1.541043E-011	3.404347E-013	0	0.000000E+000
1	219.35992785	3.404347E-013	1.541043E-011	1	0.000000E+000
1	219.36300271	1.541043E-011	3.404347E-013	0	0.000000E+000
1	219.36320569	3.404347E-013	1.541043E-011	1	0.000000E+000
1	219.36718792	1.541043E-011	3.404347E-013	0	0.000000E+000
1	219.36737488	3.404347E-013	1.541043E-011	1	0.000000E+000
1	219.37326233	1.541043E-011	3.404347E-013	0	0.000000E+000
1	219.37330608	3.404347E-013	1.541043E-011	1	0.000000E+000
1	219.37354069	1.541043E-011	3.404347E-013	0	0.000000E+000
1	219.37381635	3.404347E-013	1.541043E-011	1	0.000000E+000
1	219.38361303	1.541043E-011	3.404347E-013	0	0.000000E+000
1	219.54577728	3.404347E-013	1.541043E-011	1	0.000000E+000
1	219.54771050	1.541043E-011	3.404347E-013	0	0.000000E+000
1	219.54778057	3.404347E-013	1.541043E-011	1	0.000000E+000
1	219.55177333	1.541043E-011	3.404347E-013	0	0.000000E+000
1	219.55190652	3.404347E-013	1.541043E-011	1	0.000000E+000
1	219.57496349	1.541043E-011	3.404347E-013	0	0.000000E+000
1	219.58094353	3.404347E-013	1.541043E-011	1	0.000000E+000
1	219.58470768	1.541043E-011	3.404347E-013	0	0.000000E+000
1	219.58577604	3.404347E-013	1.541043E-011	1	0.000000E+000
1	219.58634295	1.541043E-011	3.404347E-013	0	0.000000E+000
1	219.58837575	3.404347E-013	1.541043E-011	1	0.000000E+000
1	219.59255354	1.541043E-011	3.404347E-013	0	0.000000E+000
1	219.63992872	3.404347E-013	1.541043E-011	1	0.000000E+000
1	219.64030276	1.541043E-011	3.404347E-013	0	0.000000E+000
1	219.64461881	3.404347E-013	1.541043E-011	1	0.000000E+000
1	219.66978694	1.541043E-011	3.404347E-013	0	0.000000E+000
1	219.66986360	3.404347E-013	1.541043E-011	1	0.000000E+000
1	219.67270513	1.541043E-011	3.404347E-013	0	0.000000E+000
1	219.67760348	3.404347E-013	1.541043E-011	1	0.000000E+000
1	219.70322304	1.541043E-011	3.404347E-013	0	0.000000E+000
1	219.70330421	3.404347E-013	1.541043E-011	1	0.000000E+000
1	219.70730679	1.541043E-011	3.404347E-013	0	0.000000E+000
1	219.71229855	3.404347E-013	1.541043E-011	1	0.000000E+000
1	219.71404956	1.541043E-011	3.404347E-013	0	0.000000E+000
1	219.71440312	3.404347E-013	1.541043E-011	1	0.000000E+000
1	219.72429125	1.541043E-011	3.404347E-013	0	0.000000E+000
1	219.72440969	3.404347E-013	1.541043E-011	1	0.000000E+000
1	219.72445386	1.541043E-011	3.404347E-013	0	0.000000E+000
1	219.72522696	3.404347E-013	1.541043E-011	1	0.000000E+000
1	219.72787026	1.541043E-011	3.404347E-013	0	0.000000E+000
1	219.79275677	3.404347E-013	1.541043E-011	1	0.000000E+000
1	219.80345912	1.541043E-011	3.404347E-013	0	0.000000E+000
1	219.93144932	3.404347E-013	1.541043E-011	1	0.000000E+000
1	219.93284783	1.541043E-011	3.404347E-013	0	0.000000E+000
1	219.94461010	3.404347E-013	1.541043E-011	1	0.000000E+000
1	219.94481268	1.541043E-011	3.404347E-013	0	0.000000E+000
1	219.94789561	3.404347E-013	1.541043E-011	1	0.000000E+000
1	219.95190724	1.541043E-011	3.404347E-013	0	0.000000E+000
1	219.95214433	3.404347E-013	1.541043E-011	1	0.000000E+000
1	219.95718767	1.541043E-011	3.404347E-013	0	0.000000E+000
1	220.05239412	3.404347E-013	1.541043E-011	1	0.000000E+000
1	220.05488902	1.541043E-011	3.404347E-013	0	0.000000E+000
1	220.05513673	3.404347E-013	1.541043E-011	1	0.000000E+000
1	220.05710367	1.541043E-011	3.404347E-013	0	0.000000E+000
1	220.05752969	3.404347E-013	1.541043E-011	1	0.000000E+000
1	220.05799358	1.541043E-011	3.404347E-013	0	0.000000E+000
1	220.05867640	3.404347E-013	1.541043E-011	1	0.000000E+000
1	220.05959585	1.541043E-011	3.404347E-013	0	0.000000E+000
1	220.06027820	3.404347E-013	1.541043E-011	1	0.000000E+000
1	220.06038579	1.541043E-011	3.404347E-013	0	0.000000E+000
1	220.06045648	3.404347E-013	1.541043E-011	1	0.000000E+000
1	220.06343142	1.541043E-011	3.404347E-013	0	0.000000E+000
1	220.06371464	3.404347E-013	1.541043E-011	1	0.000000E+000
1	220.06722294	1.541043E-011	3.404347E-013	0	0.000000E+000
1	220.06726152	3.404347E-013	1.541043E-011	1	0.000000E+000
1	220.06756397	1.541043E-011	3.404347E-013	0	0.000000E+000
1	220.44275303	3.404347E-013	1.541043E-011	1	0.000000E+000
1	220.45422178	1.541043E-011	3.404347E-013	0	0.000000E+000
1	220.45798990	3.404347E-013	1.541043E-011	1	0.000000E+000
1	220.45803254	1.541043E-011	3.404347E-013	0	0.000000E+000
1	220.45806987	3.404347E-013	1.541043E-011	1	0.000000E+000
1	220.46131313	1.541043E-011	3.404347E-013	0	0.000000E+000
1	220.47434681	3.404347E-013	1.541043E-011	1	0.000000E+000
1	220.47437181	1.541043E-011	3.404347E-013	0	0.000000E+000
1	220.53981903	3.404347E-013	1.541043E-011	1	0.000000E+000
1	220.54801606	1.541043E-011	3.404347E-013	0	0.000000E+000
1	220.59839247	3.404347E-013	1.541043E-011	1	0.000000E+000
1	220.60240576	1.541043E-011	3.404347E-013	0	0.000000E+000
1	220.60405488	3.404347E-013	1.541043E-011	1	0.000000E+000
1	220.60616092	1.541043E-011	3.404347E-013	0	0.000000E+000
1	220.60652212	3.404347E-013	1.541043E-011	1	0.000000E+000
1	220.60655200	1.541043E-011	3.404347E-013	0	0.000000E+000
1	220.60675182	3.404347E-013	1.541043E-011	1	0.000000E+000
1	220.60869105	1.541043E-011	3.404347E-013	0	0.000000E+000
1	220.60882537	3.404347E-013	1.541043E-011	1	0.000000E+000
1	220.60966012	1.541043E-011	3.404347E-013	0	0.000000E+000
1	220.60974255	3.404347E-013	1.541043E-011	1	0.000000E+000
1	220.61317099	1.541043E-011	3.404347E-013	0	0.000000E+000
1	220.61325764	3.404347E-013	1.541043E-011	1	0.000000E+000
1	220.63003063	1.541043E-011	3.404347E-013	0	0.000000E+000
1	220.63020408	3.404347E-013	1.541043E-011	1	0.000000E+000
1	220.63269940	1.541043E-011	3.404347E-013	0	0.000000E+000
1	220.63274529	3.404347E-013	1.541043E-011	1	0.000000E+000
1	220.63761216	1.541043E-011	3.404347E-013	0	0.000000E+000
1	220.63764354	3.404347E-013	1.541043E-011	1	0.000000E+000
1	220.64129541	1.541043E-011	3.404347E-013	0	0.000000E+000
1	220.64145442	3.404347E-013	1.541043E-011	1	0.000000E+000
1	220.64322942	1.541043E-011	3.404347E-013	0	0.000000E+000
1	220.64324534	3.404347E-013	1.541043E-011	1	0.000000E+000
1	220.64519806	1.541043E-011	3.404347E-013	0	0.000000E+000
1	220.64521596	3.404347E-013	1.541043E-011	1	0.000000E+000
1	220.64769499	1.541043E-011	3.404347E-013	0	0.000000E+000
1	220.64780131	3.404347E-013	1.541043E-011	1	0.000000E+000
1	220.65057934	1.541043E-011	3.404347E-013	0	0.000000E+000
1	220.65060334	3.404347E-013	1.541043E-011	1	0.000000E+000
1	220.65191682	1.541043E-011	3.404347E-013	0	0.000000E+000
1	220.65623592	3.404347E-013	1.541043E-011	1	0.000000E+000
1	220.66233149	1.541043E-011	3.404347E-013	0	0.000000E+000
1	220.66910673	3.404347E-013	1.541043E-011	1	0.000000E+000
1	220.69332221	1.541043E-011	3.404347E-013	0	0.000000E+000
1	220.69347241	3.404347E-013	1.541043E-011	1	0.000000E+000
1	220.70084005	1.541043E-011	3.404347E-013	0	0.000000E+000
1	220.70195621	3.404347E-013	1.541043E-011	1	0.000000E+000
1	220.70511230	1.541043E-011	3.404347E-013	0	0.000000E+000
1	220.70552261	3.404347E-013	1.541043E-011	1	0.000000E+000
1	220.70720475	1.541043E-011	3.404347E-013	0	0.000000E+000
1	220.72246021	3.404347E-013	1.541043E-011	1	0.000000E+000
1	220.74970948	1.541043E-011	3.404347E-013	0	0.000000E+000
1	220.75036666	3.404347E-013	1.541043E-011	1	0.000000E+000
1	220.75299058	1.541043E-011	3.404347E-013	0	0.000000E+000
1	220.75305987	3.404347E-013	1.541043E-011	1	0.000000E+000
1	220.75933867	1.541043E-011	3.404347E-013	0	0.000000E+000
1	220.76019357	3.404347E-013	1.541043E-011	1	0.000000E+000
1	220.77286842	1.541043E-011	3.404347E-013	0	0.000000E+000
1	220.77295174	3.404347E-013	1.541043E-011	1	0.000000E+000
1	220.78154432	1.541043E-011	3.404347E-013	0	0.000000E+000
1	220.78158001	3.404347E-013	1.541043E-011	1	0.000000E+000
1	220.79304291	1.541043E-011	3.404347E-013	0	0.000000E+000
1	220.80731767	3.404347E-013	1.541043E-011	1	0.000000E+000
1	220.80737814	1.541043E-011	3.404347E-013	0	0.000000E+000
1	220.80740127	3.404347E-013	1.541043E-011	1	0.000000E+000
1	220.81642390	1.541043E-011	3.404347E-013	0	0.000000E+000
1	220.81645258	3.404347E-013	1.541043E-011	1	0.000000E+000
1	220.81990704	1.541043E-011	3.404347E-013	0	0.000000E+000
1	220.81998320	3.404347E-013	1.541043E-011	1	0.000000E+000
1	220.83852345	1.541043E-011	3.404347E-013	0	0.000000E+000
1	220.83861349	3.404347E-013	1.541043E-011	1	0.000000E+000
1	220.84116449	1.541043E-011	3.404347E-013	0	0.000000E+000
1	220.84128083	3.404347E-013	1.541043E-011	1	0.000000E+000
1	220.85382808	1.541043E-011	3.404347E-013	0	0.000000E+000
1	220.85471675	3.404347E-013	1.541043E-011	1	0.000000E+000
1	220.85564555	1.541043E-011	3.404347E-013	0	0.000000E+000
1	220.85566021	3.404347E-013	1.541043E-011	1	0.000000E+000
1	220.87563726	1.541043E-011	3.404347E-013	0	0.000000E+000
1	220.88049551	3.404347E-013	1.541043E-011	1	0.000000E+000
1	220.88623697	1.541043E-011	3.404347E-013	0	0.000000E+000
1	220.88699912	3.404347E-013	1.541043E-011	1	0.000000E+000
1	220.88946811	1.541043E-011	3.404347E-013	0	0.000000E+000
1	220.99531232	3.404347E-013	1.541043E-011	1	0.000000E+000
1	221.00141702	1.541043E-011	3.404347E-013	0	0.000000E+000
1	221.00145720	3.404347E-013	1.541043E-011	1	0.000000E+000
1	221.00754930	1.541043E-011	3.404347E-013	0	0.000000E+000
1	221.01748092	3.404347E-013	1.541043E-011	1	0.000000E+000
1	221.02651872	1.541043E-011	3.404347E-013	0	0.000000E+000
1	221.02735093	3.404347E-013	1.541043E-011	1	0.000000E+000
1	221.02893336	1.541043E-011	3.404347E-013	0	0.000000E+000
1	221.02905113	3.404347E-013	1.541043E-011	1	0.000000E+000
1	221.03079395	1.541043E-011	3.404347E-013	0	0.000000E+000
1	221.03092398	3.404347E-013	1.541043E-011	1	0.000000E+000
1	221.03545739	1.541043E-011	3.404347E-013	0	0.000000E+000
1	221.04745099	3.404347E-013	1.541043E-011	1	0.000000E+000
1	221.04758498	1.541043E-011	3.404347E-013	0	0.000000E+000
1	221.04796753	3.404347E-013	1.541043E-011	1	0.000000E+000
1	221.06099626	1.541043E-011	3.404347E-013	0	0.000000E+000
1	221.06130159	3.404347E-013	1.541043E-011	1	0.000000E+000
1	221.06260862	1.541043E-011	3.404347E-013	0	0.000000E+000
1	221.06274306	3.404347E-013	1.541043E-011	1	0.000000E+000
1	221.06921574	1.541043E-011	3.404347E-013	0	0.000000E+000
1	221.08591105	3.404347E-013	1.541043E-011	1	0.000000E+000
1	221.09225084	1.541043E-011	3.404347E-013	0	0.000000E+000
1	221.09298336	3.404347E-013	1.541043E-011	1	0.000000E+000
1	221.09617432	1.541043E-011	3.404347E-013	0	0.000000E+000
1	221.10690810	3.404347E-013	1.541043E-011	1	0.000000E+000
1	221.11856188	1.541043E-011	3.404347E-013	0	0.000000E+000
1	221.11894978	3.404347E-013	1.541043E-011	1	0.000000E+000
1	221.11924374	1.541043E-011	3.404347E-013	0	0.000000E+000
1	221.12048305	3.404347E-013	1.541043E-011	1	0.000000E+000
1	221.12485763	1.541043E-011	3.404347E-013	0	0.000000E+000
1	221.12569967	3.404347E-013	1.541043E-011	1	0.000000E+000
1	221.12720837	1.541043E-011	3.404347E-013	0	0.000000E+000
1	221.18228018	3.404347E-013	1.541043E-011	1	0.000000E+000
1	221.18229484	1.541043E-011	3.404347E-013	0	0.000000E+000
1	221.18305559	3.404347E-013	1.541043E-011	1	0.000000E+000
1	221.19018261	1.541043E-011	3.404347E-013	0	0.000000E+000
1	221.20885985	3.404347E-013	1.541043E-011	1	0.000000E+000
1	221.21546238	1.541043E-011	3.404347E-013	0	0.000000E+000
1	221.21563800	3.404347E-013	1.541043E-011	1	0.000000E+000
1	221.22595283	1.541043E-011	3.404347E-013	0	0.000000E+000
1	221.23099809	3.404347E-013	1.541043E-011	1	0.000000E+000
1	221.24430048	1.541043E-011	3.404347E-013	0	0.000000E+000
1	221.24452797	3.404347E-013	1.541043E-011	1	0.000000E+000
1	221.24722704	1.541043E-011	3.404347E-013	0	0.000000E+000
1	221.38069099	3.404347E-013	1.541043E-011	1	0.000000E+000
1	221.38216288	1.541043E-011	3.404347E-013	0	0.000000E+000
1	221.38286269	3.404347E-013	1.541043E-011	1	0.000000E+000
1	221.38589636	1.541043E-011	3.404347E-013	0	0.000000E+000
1	221.66636788	3.404347E-013	1.541043E-011	1	0.000000E+000
1	221.66988494	1.541043E-011	3.404347E-013	0	0.000000E+000
1	221.70882565	3.404347E-013	1.541043E-011	1	0.000000E+000
1	221.72916689	1.541043E-011	3.404347E-013	0	0.000000E+000
1	221.97783928	3.404347E-013	1.541043E-011	1	0.000000E+000
1	221.97936102	1.541043E-011	3.404347E-013	0	0.000000E+000
1	221.98071462	3.404347E-013	1.541043E-011	1	0.000000E+000
1	221.98165076	1.541043E-011	3.404347E-013	0	0.000000E+000
1	221.98263320	3.404347E-013	1.541043E-011	1	0.000000E+000
1	221.98711927	1.541043E-011	3.404347E-013	0	0.000000E+000
1	221.99813874	3.404347E-013	1.541043E-011	1	0.000000E+000
1	222.01015936	1.541043E-011	3.404347E-013	0	0.000000E+000
1	222.01028599	3.404347E-013	1.541043E-011	1	0.000000E+000
1	222.01690827	1.541043E-011	3.404347E-013	0	0.000000E+000
1	222.01718085	3.404347E-013	1.541043E-011	1	0.000000E+000
1	222.01784989	1.541043E-011	3.404347E-013	0	0.000000E+000
1	222.01808444	3.404347E-013	1.541043E-011	1	0.000000E+000
1	222.01967223	1.541043E-011	3.404347E-013	0	0.000000E+000
1	222.02007309	3.404347E-013	1.541043E-011	1	0.000000E+000
1	222.03160771	1.541043E-011	3.404347E-013	0	0.000000E+000
1	222.03165011	3.404347E-013	1.541043E-011	1	0.000000E+000
1	222.03198419	1.541043E-011	3.404347E-013	0	0.000000E+000
1	222.03211248	3.404347E-013	1.541043E-011	1	0.000000E+000
1	222.03240694	1.541043E-011	3.404347E-013	0	0.000000E+000
1	222.03289770	3.404347E-013	1.541043E-011	1	0.000000E+000
1	222.03776791	1.541043E-011	3.404347E-013	0	0.000000E+000
1	222.09042065	3.404347E-013	1.541043E-011	1	0.000000E+000
1	222.09405736	1.541043E-011	3.404347E-013	0	0.000000E+000
1	222.09538644	3.404347E-013	1.541043E-011	1	0.000000E+000
1	222.09553113	1.541043E-011	3.404347E-013	0	0.000000E+000
1	222.17098305	3.404347E-013	1.541043E-011	1	0.000000E+000
1	222.17270315	1.541043E-011	3.404347E-013	0	0.000000E+000
1	222.17293609	3.404347E-013	1.541043E-011	1	0.000000E+000
1	222.18413648	1.541043E-011	3.404347E-013	0	0.000000E+000
1	222.18419112	3.404347E-013	1.541043E-011	1	0.000000E+000
1	222.18489161	1.541043E-011	3.404347E-013	0	0.000000E+000
1	222.28667917	3.404347E-013	1.541043E-011	1	0.000000E+000
1	222.29591855	1.541043E-011	3.404347E-013	0	0.000000E+000
1	222.29615771	3.404347E-013	1.541043E-011	1	0.000000E+000
1	222.30303759	1.541043E-011	3.404347E-013	0	0.000000E+000
1	222.30340648	3.404347E-013	1.541043E-011	1	0.000000E+000
1	222.30591569	1.541043E-011	3.404347E-013	0	0.000000E+000
1	222.30630786	3.404347E-013	1.541043E-011	1	0.000000E+000
1	222.30973749	1.541043E-011	3.404347E-013	0	0.000000E+000
1	222.30983476	3.404347E-013	1.541043E-011	1	0.000000E+000
1	222.31132548	1.541043E-011	3.404347E-013	0	0.000000E+000
1	222.31154304	3.404347E-013	1.541043E-011	1	0.000000E+000
1	222.32190933	1.541043E-011	3.404347E-013	0	0.000000E+000
1	222.32213247	3.404347E-013	1.541043E-011	1	0.000000E+000
1	222.32322095	1.541043E-011	3.404347E-013	0	0.000000E+000
1	222.32410029	3.404347E-013	1.541043E-011	1	0.000000E+000
1	222.32510345	1.541043E-011	3.404347E-013	0	0.000000E+000
1	223.12418202	3.943283E-013	1.546433E-011	1	0.000000E+000
1	223.12614528	1.546433E-011	3.943283E-013	0	0.000000E+000
1	223.12641331	3.943283E-013	1.546433E-011	1	0.000000E+000
1	223.12980276	1.546433E-011	3.943283E-013	0	0.000000E+000
1	223.41935040	3.943283E-013	1.546433E-011	1	0.000000E+000
1	223.42753340	1.546433E-011	3.943283E-013	0	0.000000E+000
1	223.45166005	3.943283E-013	1.546433E-011	1	0.000000E+000
1	223.45412383	1.546433E-011	3.943283E-013	0	0.000000E+000
1	223.45428951	3.943283E-013	1.546433E-011	1	0.000000E+000
1	223.45537220	1.546433E-011	3.943283E-013	0	0.000000E+000
1	223.56557394	3.943283E-013	1.546433E-011	1	0.000000E+000
1	223.56887873	1.546433E-011	3.943283E-013	0	0.000000E+000
1	223.56921266	3.943283E-013	1.546433E-011	1	0.000000E+000
1	223.57158110	1.546433E-011	3.943283E-013	0	0.000000E+000
1	223.57278362	3.943283E-013	1.546433E-011	1	0.000000E+000
1	223.57287465	1.546433E-011	3.943283E-013	0	0.000000E+000
1	223.57330804	3.943283E-013	1.546433E-011	1	0.000000E+000
1	223.58030584	1.546433E-011	3.943283E-013	0	0.000000E+000
1	223.58180783	3.943283E-013	1.546433E-011	1	0.000000E+000
1	223.58460383	1.546433E-011	3.943283E-013	0	0.000000E+000
1	223.58464368	3.943283E-013	1.546433E-011	1	0.000000E+000
1	223.59770332	1.546433E-011	3.943283E-013	0	0.000000E+000
1	223.59861845	3.943283E-013	1.546433E-011	1	0.000000E+000
1	223.59931315	1.546433E-011	3.943283E-013	0	0.000000E+000
1	223.59952632	3.943283E-013	1.546433E-011	1	0.000000E+000
1	223.60762467	1.546433E-011	3.943283E-013	0	0.000000E+000
1	223.60950232	3.943283E-013	1.546433E-011	1	0.000000E+000
1	223.60981291	1.546433E-011	3.943283E-013	0	0.000000E+000
1	223.60990209	3.943283E-013	1.546433E-011	1	0.000000E+000
1	223.61832753	1.546433E-011	3.943283E-013	0	0.000000E+000
1	223.61967256	3.943283E-013	1.546433E-011	1	0.000000E+000
1	223.62025041	1.546433E-011	3.943283E-013	0	0.000000E+000
1	224.06011958	3.943283E-013	1.546433E-011	1	0.000000E+000
1	224.06269543	1.546433E-011	3.943283E-013	0	0.000000E+000
1	224.06270923	3.943283E-013	1.546433E-011	1	0.000000E+000
1	224.06584341	1.546433E-011	3.943283E-013	0	0.000000E+000
1	224.06628929	3.943283E-013	1.546433E-011	1	0.000000E+000
1	224.06782806	1.546433E-011	3.943283E-013	0	0.000000E+000
1	224.06881416	3.943283E-013	1.546433E-011	1	0.000000E+000
1	224.07215786	1.546433E-011	3.943283E-013	0	0.000000E+000
1	224.07964555	3.943283E-013	1.546433E-011	1	0.000000E+000
1	224.08028469	1.546433E-011	3.943283E-013	0	0.000000E+000
1	224.54759138	3.943283E-013	1.546433E-011	1	0.000000E+000
1	224.55106345	1.546433E-011	3.943283E-013	0	0.000000E+000
1	224.55128361	3.943283E-013	1.546433E-011	1	0.000000E+000
1	224.56037285	1.546433E-011	3.943283E-013	0	0.000000E+000
1	224.56109356	3.943283E-013	1.546433E-011	1	0.000000E+000
1	224.56263511	1.546433E-011	3.943283E-013	0	0.000000E+000
1	224.56264689	3.943283E-013	1.546433E-011	1	0.000000E+000
1	224.58479961	1.546433E-011	3.943283E-013	0	0.000000E+000
1	224.58497268	3.943283E-013	1.546433E-011	1	0.000000E+000
1	224.58995825	1.546433E-011	3.943283E-013	0	0.000000E+000
1	224.59133532	3.943283E-013	1.546433E-011	1	0.000000E+000
1	224.59389232	1.546433E-011	3.943283E-013	0	0.000000E+000
1	230.81889215	3.943283E-013	1.546433E-011	1	0.000000E+000
1	230.82596567	1.546433E-011	3.943283E-013	0	0.000000E+000
1	230.85776738	3.943283E-013	1.546433E-011	1	0.000000E+000
1	230.85778360	1.546433E-011	3.943283E-013	0	0.000000E+000
1	230.85892620	3.943283E-013	1.546433E-011	1	0.000000E+000
1	230.86233146	1.546433E-011	3.943283E-013	0	0.000000E+000
1	230.87016265	3.943283E-013	1.546433E-011	1	0.000000E+000
1	230.87113250	1.546433E-011	3.943283E-013	0	0.000000E+000
1	230.87125466	3.943283E-013	1.546433E-011	1	0.000000E+000
1	230.87454772	1.546433E-011	3.943283E-013	0	0.000000E+000
1	230.87537505	3.943283E-013	1.546433E-011	1	0.000000E+000
1	230.88153810	1.546433E-011	3.943283E-013	0	0.000000E+000
1	230.88159851	3.943283E-013	1.546433E-011	1	0.000000E+000
1	230.89219600	1.546433E-011	3.943283E-013	0	0.000000E+000
1	230.89453731	3.943283E-013	1.546433E-011	1	0.000000E+000
1	230.89500903	1.546433E-011	3.943283E-013	0	0.000000E+000
1	230.89823017	3.943283E-013	1.546433E-011	1	0.000000E+000
1	230.90425010	1.546433E-011	3.943283E-013	0	0.000000E+000
1	230.90426223	3.943283E-013	1.546433E-011	1	0.000000E+000
1	230.90834255	1.546433E-011	3.943283E-013	0	0.000000E+000
1	230.90921111	3.943283E-013	1.546433E-011	1	0.000000E+000
1	230.91111887	1.546433E-011	3.943283E-013	0	0.000000E+000
1	230.91209837	3.943283E-013	1.546433E-011	1	0.000000E+000
1	230.91643066	1.546433E-011	3.943283E-013	0	0.000000E+000
1	230.91758237	3.943283E-013	1.546433E-011	1	0.000000E+000
1	230.91967383	1.546433E-011	3.943283E-013	0	0.000000E+000
1	230.92351003	3.943283E-013	1.546433E-011	1	0.000000E+000
1	230.92688951	1.546433E-011	3.943283E-013	0	0.000000E+000
1	231.05446902	3.943283E-013	1.546433E-011	1	0.000000E+000
1	231.05587238	1.546433E-011	3.943283E-013	0	0.000000E+000
1	231.06282692	3.943283E-013	1.546433E-011	1	0.000000E+000
1	231.06983895	1.546433E-011	3.943283E-013	0	0.000000E+000
1	231.06990872	3.943283E-013	1.546433E-011	1	0.000000E+000
1	231.07308357	1.546433E-011	3.943283E-013	0	0.000000E+000
1	231.07309578	3.943283E-013	1.546433E-011	1	0.000000E+000
1	231.07645127	1.546433E-011	3.943283E-013	0	0.000000E+000
1	231.09285802	3.943283E-013	1.546433E-011	1	0.000000E+000
1	231.09599660	1.546433E-011	3.943283E-013	0	0.000000E+000
1	231.11956623	3.943283E-013	1.546433E-011	1	0.000000E+000
1	231.12132952	1.546433E-011	3.943283E-013	0	0.000000E+000
1	231.12193675	3.943283E-013	1.546433E-011	1	0.000000E+000
1	231.12482765	1.546433E-011	3.943283E-013	0	0.000000E+000
1	231.14265761	3.943283E-013	1.546433E-011	1	0.000000E+000
1	231.15574353	1.546433E-011	3.943283E-013	0	0.000000E+000
1	231.15585216	3.943283E-013	1.546433E-011	1	0.000000E+000
1	231.15689152	1.546433E-011	3.943283E-013	0	0.000000E+000
1	231.15777054	3.943283E-013	1.546433E-011	1	0.000000E+000
1	231.15935767	1.546433E-011	3.943283E-013	0	0.000000E+000
1	231.72668156	3.943283E-013	1.546433E-011	1	0.000000E+000
1	231.72836435	1.546433E-011	3.943283E-013	0	0.000000E+000
1	231.74283240	3.943283E-013	1.546433E-011	1	0.000000E+000
1	231.74386440	1.546433E-011	3.943283E-013	0	0.000000E+000
1	231.74396011	3.943283E-013	1.546433E-011	1	0.000000E+000
1	231.75004580	1.546433E-011	3.943283E-013	0	0.000000E+000
1	231.75118550	3.943283E-013	1.546433E-011	1	0.000000E+000
1	231.75121175	1.546433E-011	3.943283E-013	0	0.000000E+000
1	231.87260950	3.943283E-013	1.546433E-011	1	0.000000E+000
1	231.87284331	1.546433E-011	3.943283E-013	0	0.000000E+000
1	231.87289715	3.943283E-013	1.546433E-011	1	0.000000E+000
1	231.87472014	1.546433E-011	3.943283E-013	0	0.000000E+000
1	231.87482154	3.943283E-013	1.546433E-011	1	0.000000E+000
1	231.87839128	1.546433E-011	3.943283E-013	0	0.000000E+000
1	231.88785866	3.943283E-013	1.546433E-011	1	0.000000E+000
1	231.89286802	1.546433E-011	3.943283E-013	0	0.000000E+000
1	231.89300188	3.943283E-013	1.546433E-011	1	0.000000E+000
1	231.89907316	1.546433E-011	3.943283E-013	0	0.000000E+000
1	231.89945186	3.943283E-013	1.546433E-011	1	0.000000E+000
1	231.90108546	1.546433E-011	3.943283E-013	0	0.000000E+000
1	231.90205299	3.943283E-013	1.546433E-011	1	0.000000E+000
1	231.91113998	1.546433E-011	3.943283E-013	0	0.000000E+000
1	231.95911030	3.943283E-013	1.546433E-011	1	0.000000E+000
1	231.96128683	1.546433E-011	3.943283E-013	0	0.000000E+000
1	231.96228243	3.943283E-013	1.546433E-011	1	0.000000E+000
1	231.96307800	1.546433E-011	3.943283E-013	0	0.000000E+000
1	231.96353182	3.943283E-013	1.546433E-011	1	0.000000E+000
1	231.98235587	1.546433E-011	3.943283E-013	0	0.000000E+000
1	232.11585471	3.943283E-013	1.546433E-011	1	0.000000E+000
1	232.11674111	1.546433E-011	3.943283E-013	0	0.000000E+000
1	232.12173923	3.943283E-013	1.546433E-011	1	0.000000E+000
1	232.12204287	1.546433E-011	3.943283E-013	0	0.000000E+000
1	232.12217591	3.943283E-013	1.546433E-011	1	0.000000E+000
1	232.12840493	1.546433E-011	3.943283E-013	0	0.000000E+000
1	232.12970169	3.943283E-013	1.546433E-011	1	0.000000E+000
1	232.13362933	1.546433E-011	3.943283E-013	0	0.000000E+000
1	232.13383600	3.943283E-013	1.546433E-011	1	0.000000E+000
1	232.14624320	1.546433E-011	3.943283E-013	0	0.000000E+000
1	232.16623793	3.943283E-013	1.546433E-011	1	0.000000E+000
1	232.16713381	1.546433E-011	3.943283E-013	0	0.000000E+000
1	232.16731787	3.943283E-013	1.546433E-011	1	0.000000E+000
1	232.17466472	1.546433E-011	3.943283E-013	0	0.000000E+000
1	232.17484928	3.943283E-013	1.546433E-011	1	0.000000E+000
1	232.18390828	1.546433E-011	3.943283E-013	0	0.000000E+000
1	232.18412020	3.943283E-013	1.546433E-011	1	0.000000E+000
1	232.18542143	1.546433E-011	3.943283E-013	0	0.000000E+000
1	232.18671716	3.943283E-013	1.546433E-011	1	0.000000E+000
1	232.19016679	1.546433E-011	3.943283E-013	0	0.000000E+000
1	232.19022514	3.943283E-013	1.546433E-011	1	0.000000E+000
1	232.19450830	1.546433E-011	3.943283E-013	0	0.000000E+000
1	232.19470516	3.943283E-013	1.546433E-011	1	0.000000E+000
1	232.19604332	1.546433E-011	3.943283E-013	0	0.000000E+000
1	232.20885367	3.943283E-013	1.546433E-011	1	0.000000E+000
1	232.21354488	1.546433E-011	3.943283E-013	0	0.000000E+000
1	232.21393271	3.943283E-013	1.546433E-011	1	0.000000E+000
1	232.21706402	1.546433E-011	3.943283E-013	0	0.000000E+000
1	232.21716473	3.943283E-013	1.546433E-011	1	0.000000E+000
1	232.21822193	1.546433E-011	3.943283E-013	0	0.000000E+000
1	232.21889670	3.943283E-013	1.546433E-011	1	0.000000E+000
1	232.22061246	1.546433E-011	3.943283E-013	0	0.000000E+000
1	232.22086186	3.943283E-013	1.546433E-011	1	0.000000E+000
1	232.22364133	1.546433E-011	3.943283E-013	0	0.000000E+000
1	232.42757449	3.943283E-013	1.546433E-011	1	0.000000E+000
1	232.43110731	1.546433E-011	3.943283E-013	0	0.000000E+000
1	232.43546177	3.943283E-013	1.546433E-011	1	0.000000E+000
1	232.43983093	1.546433E-011	3.943283E-013	0	0.000000E+000
1	232.44098659	3.943283E-013	1.546433E-011	1	0.000000E+000
1	232.44499537	1.546433E-011	3.943283E-013	0	0.000000E+000
1	232.44589248	3.943283E-013	1.546433E-011	1	0.000000E+000
1	232.44639919	1.546433E-011	3.943283E-013	0	0.000000E+000
1	232.44641139	3.943283E-013	1.546433E-011	1	0.000000E+000
1	232.44916398	1.546433E-011	3.943283E-013	0	0.000000E+000
1	232.44945545	3.943283E-013	1.546433E-011	1	0.000000E+000
1	232.45172799	1.546433E-011	3.943283E-013	0	0.000000E+000
1	232.45204470	3.943283E-013	1.546433E-011	1	0.000000E+000
1	232.45256130	1.546433E-011	3.943283E-013	0	0.000000E+000
1	233.22763008	5.419297E-013	1.561193E-011	1	0.000000E+000
1	233.24976963	1.561193E-011	5.419297E-013	0	0.000000E+000
1	233.25006928	5.419297E-013	1.561193E-011	1	0.000000E+000
1	233.25165560	1.561193E-011	5.419297E-013	0	0.000000E+000
1	233.25201445	5.419297E-013	1.561193E-011	1	0.000000E+000
1	233.25213241	1.561193E-011	5.419297E-013	0	0.000000E+000
1	233.25262369	5.419297E-013	1.561193E-011	1	0.000000E+000
1	233.25375874	1.561193E-011	5.419297E-013	0	0.000000E+000
1	233.25427590	5.419297E-013	1.561193E-011	1	0.000000E+000
1	233.25462081	1.561193E-011	5.419297E-013	0	0.000000E+000
1	233.31565947	5.419297E-013	1.561193E-011	1	0.000000E+000
1	233.32006624	1.561193E-011	5.419297E-013	0	0.000000E+000
1	233.32010472	5.419297E-013	1.561193E-011	1	0.000000E+000
1	233.32121271	1.561193E-011	5.419297E-013	0	0.000000E+000
1	233.32135119	5.419297E-013	1.561193E-011	1	0.000000E+000
1	233.32556526	1.561193E-011	5.419297E-013	0	0.000000E+000
1	233.32569879	5.419297E-013	1.561193E-011	1	0.000000E+000
1	233.32887068	1.561193E-011	5.419297E-013	0	0.000000E+000
1	233.38668019	5.419297E-013	1.561193E-011	1	0.000000E+000
1	233.38719288	1.561193E-011	5.419297E-013	0	0.000000E+000
1	233.38731956	5.419297E-013	1.561193E-011	1	0.000000E+000
1	233.38895961	1.561193E-011	5.419297E-013	0	0.000000E+000
1	233.38908552	5.419297E-013	1.561193E-011	1	0.000000E+000
1	233.39021255	1.561193E-011	5.419297E-013	0	0.000000E+000
1	233.39026752	5.419297E-013	1.561193E-011	1	0.000000E+000
1	233.39353817	1.561193E-011	5.419297E-013	0	0.000000E+000
1	233.39408181	5.419297E-013	1.561193E-011	1	0.000000E+000
1	233.39409339	1.561193E-011	5.419297E-013	0	0.000000E+000
1	233.39502749	5.419297E-013	1.561193E-011	1	0.000000E+000
1	233.39519644	1.561193E-011	5.419297E-013	0	0.000000E+000
1	233.39551117	5.419297E-013	1.561193E-011	1	0.000000E+000
1	233.39789840	1.561193E-011	5.419297E-013	0	0.000000E+000
1	233.43138677	5.419297E-013	1.561193E-011	1	0.000000E+000
1	233.43275687	1.561193E-011	5.419297E-013	0	0.000000E+000
1	233.43279802	5.419297E-013	1.561193E-011	1	0.000000E+000
1	233.43527426	1.561193E-011	5.419297E-013	0	0.000000E+000
1	233.43549787	5.419297E-013	1.561193E-011	1	0.000000E+000
1	233.43665610	1.561193E-011	5.419297E-013	0	0.000000E+000
1	233.52419158	5.419297E-013	1.561193E-011	1	0.000000E+000
1	233.52935425	1.561193E-011	5.419297E-013	0	0.000000E+000
1	233.53033972	5.419297E-013	1.561193E-011	1	0.000000E+000
1	233.53044191	1.561193E-011	5.419297E-013	0	0.000000E+000
1	233.53108777	5.419297E-013	1.561193E-011	1	0.000000E+000
1	233.53408898	1.561193E-011	5.419297E-013	0	0.000000E+000
1	233.53433208	5.419297E-013	1.561193E-011	1	0.000000E+000
1	233.53904037	1.561193E-011	5.419297E-013	0	0.000000E+000
1	233.53923073	5.419297E-013	1.561193E-011	1	0.000000E+000
1	233.54257075	1.561193E-011	5.419297E-013	0	0.000000E+000
1	233.54263351	5.419297E-013	1.561193E-011	1	0.000000E+000
1	233.54276531	1.561193E-011	5.419297E-013	0	0.000000E+000
1	233.54284528	5.419297E-013	1.561193E-011	1	0.000000E+000
1	233.54433485	1.561193E-011	5.419297E-013	0	0.000000E+000
1	233.54646811	5.419297E-013	1.561193E-011	1	0.000000E+000
1	233.55747056	1.561193E-011	5.419297E-013	0	0.000000E+000
1	233.55817547	5.419297E-013	1.561193E-011	1	0.000000E+000
1	233.56758837	1.561193E-011	5.419297E-013	0	0.000000E+000
1	233.56789950	5.419297E-013	1.561193E-011	1	0.000000E+000
1	233.57463517	1.561193E-011	5.419297E-013	0	0.000000E+000
1	233.57469206	5.419297E-013	1.561193E-011	1	0.000000E+000
1	233.57619380	1.561193E-011	5.419297E-013	0	0.000000E+000
1	233.57662547	5.419297E-013	1.561193E-011	1	0.000000E+000
1	233.57803076	1.561193E-011	5.419297E-013	0	0.000000E+000
1	233.57866133	5.419297E-013	1.561193E-011	1	0.000000E+000
1	233.58986730	1.561193E-011	5.419297E-013	0	0.000000E+000
1	233.59124092	5.419297E-013	1.561193E-011	1	0.000000E+000
1	233.59219611	1.561193E-011	5.419297E-013	0	0.000000E+000
1	233.59268498	5.419297E-013	1.561193E-011	1	0.000000E+000
1	233.59341295	1.561193E-011	5.419297E-013	0	0.000000E+000
1	233.70782419	5.419297E-013	1.561193E-011	1	0.000000E+000
1	233.71560457	1.561193E-011	5.419297E-013	0	0.000000E+000
1	233.71762595	5.419297E-013	1.561193E-011	1	0.000000E+000
1	233.71783198	1.561193E-011	5.419297E-013	0	0.000000E+000
1	233.72279900	5.419297E-013	1.561193E-011	1	0.000000E+000
1	233.72362551	1.561193E-011	5.419297E-013	0	0.000000E+000
1	233.76005778	5.419297E-013	1.561193E-011	1	0.000000E+000
1	233.76102964	1.561193E-011	5.419297E-013	0	0.000000E+000
1	233.76105561	5.419297E-013	1.561193E-011	1	0.000000E+000
1	233.77449089	1.561193E-011	5.419297E-013	0	0.000000E+000
1	233.77453805	5.419297E-013	1.561193E-011	1	0.000000E+000
1	233.77518741	1.561193E-011	5.419297E-013	0	0.000000E+000
1	233.77652661	5.419297E-013	1.561193E-011	1	0.000000E+000
1	233.77767792	1.561193E-011	5.419297E-013	0	0.000000E+000
1	233.77773163	5.419297E-013	1.561193E-011	1	0.000000E+000
1	233.78240633	1.561193E-011	5.419297E-013	0	0.000000E+000
1	233.78274354	5.419297E-013	1.561193E-011	1	0.000000E+000
1	233.78426091	1.561193E-011	5.419297E-013	0	0.000000E+000
1	233.78433428	5.419297E-013	1.561193E-011	1	0.000000E+000
1	233.79010522	1.561193E-011	5.419297E-013	0	0.000000E+000
1	233.79200780	5.419297E-013	1.561193E-011	1	0.000000E+000
1	233.79533942	1.561193E-011	5.419297E-013	0	0.000000E+000
1	233.79613860	5.419297E-013	1.561193E-011	1	0.000000E+000
1	233.79800523	1.561193E-011	5.419297E-013	0	0.000000E+000
1	233.79812267	5.419297E-013	1.561193E-011	1	0.000000E+000
1	233.79999610	1.561193E-011	5.419297E-013	0	0.000000E+000
1	233.80085038	5.419297E-013	1.561193E-011	1	0.000000E+000
1	233.80540580	1.561193E-011	5.419297E-013	0	0.000000E+000
1	233.80541884	5.419297E-013	1.561193E-011	1	0.000000E+000
1	233.80568394	1.561193E-011	5.419297E-013	0	0.000000E+000
1	233.81003763	5.419297E-013	1.561193E-011	1	0.000000E+000
1	233.81076167	1.561193E-011	5.419297E-013	0	0.000000E+000
1	233.81211626	5.419297E-013	1.561193E-011	1	0.000000E+000
1	233.81277843	1.561193E-011	5.419297E-013	0	0.000000E+000
1	233.87409516	5.419297E-013	1.561193E-011	1	0.000000E+000
1	233.87550040	1.561193E-011	5.419297E-013	0	0.000000E+000
1	233.87965992	5.419297E-013	1.561193E-011	1	0.000000E+000
1	233.88179568	1.561193E-011	5.419297E-013	0	0.000000E+000
1	233.88184849	5.419297E-013	1.561193E-011	1	0.000000E+000
1	233.88662285	1.561193E-011	5.419297E-013	0	0.000000E+000
1	233.91088620	5.419297E-013	1.561193E-011	1	0.000000E+000
1	233.91302936	1.561193E-011	5.419297E-013	0	0.000000E+000
1	233.91310208	5.419297E-013	1.561193E-011	1	0.000000E+000
1	233.91353267	1.561193E-011	5.419297E-013	0	0.000000E+000
1	233.91360389	5.419297E-013	1.561193E-011	1	0.000000E+000
1	233.91623623	1.561193E-011	5.419297E-013	0	0.000000E+000
1	233.91648111	5.419297E-013	1.561193E-011	1	0.000000E+000
1	233.91813629	1.561193E-011	5.419297E-013	0	0.000000E+000
1	233.97428945	5.419297E-013	1.561193E-011	1	0.000000E+000
1	233.97838123	1.561193E-011	5.419297E-013	0	0.000000E+000
1	233.98344828	5.419297E-013	1.561193E-011	1	0.000000E+000
1	233.98512903	1.561193E-011	5.419297E-013	0	0.000000E+000
1	233.98581026	5.419297E-013	1.561193E-011	1	0.000000E+000
1	233.99391157	1.561193E-011	5.419297E-013	0	0.000000E+000
1	234.34472917	5.419297E-013	1.561193E-011	1	0.000000E+000
1	234.35271932	1.561193E-011	5.419297E-013	0	0.000000E+000
1	234.35284948	5.419297E-013	1.561193E-011	1	0.000000E+000
1	234.35426614	1.561193E-011	5.419297E-013	0	0.000000E+000
1	234.35432322	5.419297E-013	1.561193E-011	1	0.000000E+000
1	234.35773543	1.561193E-011	5.419297E-013	0	0.000000E+000
1	234.35777916	5.419297E-013	1.561193E-011	1	0.000000E+000
1	234.36217432	1.561193E-011	5.419297E-013	0	0.000000E+000
1	234.39901757	5.419297E-013	1.561193E-011	1	0.000000E+000
1	234.39923611	1.561193E-011	5.419297E-013	0	0.000000E+000
1	234.39947941	5.419297E-013	1.561193E-011	1	0.000000E+000
1	234.40450893	1.561193E-011	5.419297E-013	0	0.000000E+000
1	234.40465882	5.419297E-013	1.561193E-011	1	0.000000E+000
1	234.40483794	1.561193E-011	5.419297E-013	0	0.000000E+000
1	234.40690799	5.419297E-013	1.561193E-011	1	0.000000E+000
1	234.40875649	1.561193E-011	5.419297E-013	0	0.000000E+000
1	234.40893540	5.419297E-013	1.561193E-011	1	0.000000E+000
1	234.41285230	1.561193E-011	5.419297E-013	0	0.000000E+000
1	234.41289798	5.419297E-013	1.561193E-011	1	0.000000E+000
1	234.41766836	1.561193E-011	5.419297E-013	0	0.000000E+000
1	234.41769069	5.419297E-013	1.561193E-011	1	0.000000E+000
1	234.42005730	1.561193E-011	5.419297E-013	0	0.000000E+000
1	234.44574103	5.419297E-013	1.561193E-011	1	0.000000E+000
1	234.45217073	1.561193E-011	5.419297E-013	0	0.000000E+000
1	234.45220497	5.419297E-013	1.561193E-011	1	0.000000E+000
1	234.45255466	1.561193E-011	5.419297E-013	0	0.000000E+000
1	234.45282850	5.419297E-013	1.561193E-011	1	0.000000E+000
1	234.45632797	1.561193E-011	5.419297E-013	0	0.000000E+000
1	234.45640655	5.419297E-013	1.561193E-011	1	0.000000E+000
1	234.45976164	1.561193E-011	5.419297E-013	0	0.000000E+000
1	234.45988524	5.419297E-013	1.561193E-011	1	0.000000E+000
1	234.46015877	1.561193E-011	5.419297E-013	0	0.000000E+000
1	234.46059902	5.419297E-013	1.561193E-011	1	0.000000E+000
1	234.46575932	1.561193E-011	5.419297E-013	0	0.000000E+000
1	234.46619393	5.419297E-013	1.561193E-011	1	0.000000E+000
1	234.46829218	1.561193E-011	5.419297E-013	0	0.000000E+000
1	234.46897278	5.419297E-013	1.561193E-011	1	0.000000E+000
1	234.47014528	1.561193E-011	5.419297E-013	0	0.000000E+000
1	234.47016930	5.419297E-013	1.561193E-011	1	0.000000E+000
1	234.47357986	1.561193E-011	5.419297E-013	0	0.000000E+000
1	234.47379264	5.419297E-013	1.561193E-011	1	0.000000E+000
1	234.47383693	1.561193E-011	5.419297E-013	0	0.000000E+000
1	234.47390248	5.419297E-013	1.561193E-011	1	0.000000E+000
1	234.47623212	1.561193E-011	5.419297E-013	0	0.000000E+000
1	234.51334999	5.419297E-013	1.561193E-011	1	0.000000E+000
1	234.51863370	1.561193E-011	5.419297E-013	0	0.000000E+000
1	234.51886541	5.419297E-013	1.561193E-011	1	0.000000E+000
1	234.52953179	1.561193E-011	5.419297E-013	0	0.000000E+000
1	234.64624189	5.419297E-013	1.561193E-011	1	0.000000E+000
1	234.64939022	1.561193E-011	5.419297E-013	0	0.000000E+000
1	234.64966349	5.419297E-013	1.561193E-011	1	0.000000E+000
1	234.66127746	1.561193E-011	5.419297E-013	0	0.000000E+000
1	235.04654310	5.419297E-013	1.561193E-011	1	0.000000E+000
1	235.04709729	1.561193E-011	5.419297E-013	0	0.000000E+000
1	235.04711528	5.419297E-013	1.561193E-011	1	0.000000E+000
1	235.05359747	1.561193E-011	5.419297E-013	0	0.000000E+000
1	235.05379136	5.419297E-013	1.561193E-011	1	0.000000E+000
1	235.05655227	1.561193E-011	5.419297E-013	0	0.000000E+000
1	235.05680834	5.419297E-013	1.561193E-011	1	0.000000E+000
1	235.05926938	1.561193E-011	5.419297E-013	0	0.000000E+000
1	235.05932883	5.419297E-013	1.561193E-011	1	0.000000E+000
1	235.05951217	1.561193E-011	5.419297E-013	0	0.000000E+000
1	235.05954840	5.419297E-013	1.561193E-011	1	0.000000E+000
1	235.06284889	1.561193E-011	5.419297E-013	0	0.000000E+000
1	235.06299020	5.419297E-013	1.561193E-011	1	0.000000E+000
1	235.06989307	1.561193E-011	5.419297E-013	0	0.000000E+000
1	235.07027775	5.419297E-013	1.561193E-011	1	0.000000E+000
1	235.07117111	1.561193E-011	5.419297E-013	0	0.000000E+000
1	235.08885780	5.419297E-013	1.561193E-011	1	0.000000E+000
1	235.09051543	1.561193E-011	5.419297E-013	0	0.000000E+000
1	235.09070636	5.419297E-013	1.561193E-011	1	0.000000E+000
1	235.09201419	1.561193E-011	5.419297E-013	0	0.000000E+000
1	235.09251035	5.419297E-013	1.561193E-011	1	0.000000E+000
1	235.09457277	1.561193E-011	5.419297E-013	0	0.000000E+000
1	235.09465726	5.419297E-013	1.561193E-011	1	0.000000E+000
1	235.09475313	1.561193E-011	5.419297E-013	0	0.000000E+000
1	235.09540979	5.419297E-013	1.561193E-011	1	0.000000E+000
1	235.10260389	1.561193E-011	5.419297E-013	0	0.000000E+000
1	235.10261784	5.419297E-013	1.561193E-011	1	0.000000E+000
1	235.10293670	1.561193E-011	5.419297E-013	0	0.000000E+000
1	235.10595111	5.419297E-013	1.561193E-011	1	0.000000E+000
1	235.10603193	1.561193E-011	5.419297E-013	0	0.000000E+000
1	235.10813971	5.419297E-013	1.561193E-011	1	0.000000E+000
1	235.10849358	1.561193E-011	5.419297E-013	0	0.000000E+000
1	235.10861336	5.419297E-013	1.561193E-011	1	0.000000E+000
1	235.10911922	1.561193E-011	5.419297E-013	0	0.000000E+000
1	235.10916344	5.419297E-013	1.561193E-011	1	0.000000E+000
1	235.11098356	1.561193E-011	5.419297E-013	0	0.000000E+000
1	235.11104448	5.419297E-013	1.561193E-011	1	0.000000E+000
1	235.11230989	1.561193E-011	5.419297E-013	0	0.000000E+000
1	235.11233530	5.419297E-013	1.561193E-011	1	0.000000E+000
1	235.11373666	1.561193E-011	5.419297E-013	0	0.000000E+000
1	235.11378545	5.419297E-013	1.561193E-011	1	0.000000E+000
1	235.11410172	1.561193E-011	5.419297E-013	0	0.000000E+000
1	235.11412224	5.419297E-013	1.561193E-011	1	0.000000E+000
1	235.11586159	1.561193E-011	5.419297E-013	0	0.000000E+000
1	235.13552218	5.419297E-013	1.561193E-011	1	0.000000E+000
1	235.13634235	1.561193E-011	5.419297E-013	0	0.000000E+000
1	235.15138049	5.419297E-013	1.561193E-011	1	0.000000E+000
1	235.15459975	1.561193E-011	5.419297E-013	0	0.000000E+000
1	235.15577555	5.419297E-013	1.561193E-011	1	0.000000E+000
1	235.15957025	1.561193E-011	5.419297E-013	0	0.000000E+000
1	235.15957313	5.419297E-013	1.561193E-011	1	0.000000E+000
1	235.16577336	1.561193E-011	5.419297E-013	0	0.000000E+000
1	235.47598524	5.419297E-013	1.561193E-011	1	0.000000E+000
1	235.47922960	1.561193E-011	5.419297E-013	0	0.000000E+000
1	235.47927995	5.419297E-013	1.561193E-011	1	0.000000E+000
1	235.48748033	1.561193E-011	5.419297E-013	0	0.000000E+000
1	235.48756747	5.419297E-013	1.561193E-011	1	0.000000E+000
1	235.49027739	1.561193E-011	5.419297E-013	0	0.000000E+000
1	235.49115896	5.419297E-013	1.561193E-011	1	0.000000E+000
1	235.49217448	1.561193E-011	5.419297E-013	0	0.000000E+000
1	235.78131988	5.419297E-013	1.561193E-011	1	0.000000E+000
1	235.78180606	1.561193E-011	5.419297E-013	0	0.000000E+000
1	235.80386111	5.419297E-013	1.561193E-011	1	0.000000E+000
1	235.80829750	1.561193E-011	5.419297E-013	0	0.000000E+000
1	235.83317383	5.419297E-013	1.561193E-011	1	0.000000E+000
1	235.83962090	1.561193E-011	5.419297E-013	0	0.000000E+000
1	237.18004644	5.419297E-013	1.561193E-011	1	0.000000E+000
1	237.18527018	1.561193E-011	5.419297E-013	0	0.000000E+000
1	237.18576255	5.419297E-013	1.561193E-011	1	0.000000E+000
1	237.18621239	1.561193E-011	5.419297E-013	0	0.000000E+000
1	237.19583962	5.419297E-013	1.561193E-011	1	0.000000E+000
1	237.19745915	1.561193E-011	5.419297E-013	0	0.000000E+000
1	237.19758251	5.419297E-013	1.561193E-011	1	0.000000E+000
1	237.19819896	1.561193E-011	5.419297E-013	0	0.000000E+000
1	237.19912063	5.419297E-013	1.561193E-011	1	0.000000E+000
1	237.20707960	1.561193E-011	5.419297E-013	0	0.000000E+000
1	237.20754236	5.419297E-013	1.561193E-011	1	0.000000E+000
1	237.21137557	1.561193E-011	5.419297E-013	0	0.000000E+000
1	237.21139021	5.419297E-013	1.561193E-011	1	0.000000E+000
1	237.21536711	1.561193E-011	5.419297E-013	0	0.000000E+000
1	237.21553660	5.419297E-013	1.561193E-011	1	0.000000E+000
1	237.21650622	1.561193E-011	5.419297E-013	0	0.000000E+000
1	237.21663387	5.419297E-013	1.561193E-011	1	0.000000E+000
1	237.21715060	1.561193E-011	5.419297E-013	0	0.000000E+000
1	237.28854874	5.419297E-013	1.561193E-011	1	0.000000E+000
1	237.29505071	1.561193E-011	5.419297E-013	0	0.000000E+000
1	237.29515857	5.419297E-013	1.561193E-011	1	0.000000E+000
1	237.31028188	1.561193E-011	5.419297E-013	0	0.000000E+000
1	237.31054992	5.419297E-013	1.561193E-011	1	0.000000E+000
1	237.31852512	1.561193E-011	5.419297E-013	0	0.000000E+000
1	237.33858048	5.419297E-013	1.561193E-011	1	0.000000E+000
1	237.33964294	1.561193E-011	5.419297E-013	0	0.000000E+000
1	237.34003547	5.419297E-013	1.561193E-011	1	0.000000E+000
1	237.34823291	1.561193E-011	5.419297E-013	0	0.000000E+000
1	237.40538583	5.419297E-013	1.561193E-011	1	0.000000E+000
1	237.40563147	1.561193E-011	5.419297E-013	0	0.000000E+000
1	237.40566466	5.419297E-013	1.561193E-011	1	0.000000E+000
1	237.41463051	1.561193E-011	5.419297E-013	0	0.000000E+000
1	237.41487236	5.419297E-013	1.561193E-011	1	0.000000E+000
1	237.41537000	1.561193E-011	5.419297E-013	0	0.000000E+000
1	237.41579338	5.419297E-013	1.561193E-011	1	0.000000E+000
1	237.42529195	1.561193E-011	5.419297E-013	0	0.000000E+000
1	237.42531838	5.419297E-013	1.561193E-011	1	0.000000E+000
1	237.42572378	1.561193E-011	5.419297E-013	0	0.000000E+000
1	237.51583449	5.419297E-013	1.561193E-011	1	0.000000E+000
1	237.52713398	1.561193E-011	5.419297E-013	0	0.000000E+000
1	237.55414810	5.419297E-013	1.561193E-011	1	0.000000E+000
1	237.55941688	1.561193E-011	5.419297E-013	0	0.000000E+000
1	237.56049057	5.419297E-013	1.561193E-011	1	0.000000E+000
1	237.56285479	1.561193E-011	5.419297E-013	0	0.000000E+000
1	237.56537966	5.419297E-013	1.561193E-011	1	0.000000E+000
1	237.56858801	1.561193E-011	5.419297E-013	0	0.000000E+000
1	238.38151960	5.419297E-013	1.561193E-011	1	0.000000E+000
1	238.38479577	1.561193E-011	5.419297E-013	0	0.000000E+000
1	238.39931428	5.419297E-013	1.561193E-011	1	0.000000E+000
[truncated: 226,620 more chars]
