# Supplementary material for: Ancestral acetylcholine receptor β-subunit forms homopentamers that prime before opening spontaneously
Source: eLife. 2022 Jul 4;11:e76504. doi: 10.7554/eLife.76504 (PMC9365395; doi:10.7554/eLife.76504)
Supplement: Figure 3—source data 1. — Detected single-channel event durations of spontaneously opening βAnc homomers. Compressed file includes three TAC 4.3.3 event files (*.evt format) of the single-channel detections for the three recordings used in the presented kinetic analysis, as well as the associated R scripts (*.txt format) for defining and sorting bursts. [file elife-76504-fig3-data1.zip › F3-SD1/Source Data - Figure 3/Figure3_fileC.evt]

5
File
Acquire	D:\BAnc81 Homomer\A20-10-16-BAncHomomer-BRBS-POOPs-120mV-1.acquire	0	
Sweeps
1	329.646080	0.000000	29.967826	0.0000000E+000	0.0000000E+000	
Segments
1	1	1.642015	329.646080	
Events
1	1.66734871	4.816840E-012	2.044684E-011	1	0.000000E+000
1	1.67036736	2.044684E-011	4.816840E-012	0	0.000000E+000
1	1.67070757	4.816840E-012	2.044684E-011	1	0.000000E+000
1	1.67243140	2.044684E-011	4.816840E-012	0	0.000000E+000
1	1.67246770	4.816840E-012	2.044684E-011	1	0.000000E+000
1	1.67270798	2.044684E-011	4.816840E-012	0	0.000000E+000
1	1.67278220	4.816840E-012	2.044684E-011	1	0.000000E+000
1	1.67309228	2.044684E-011	4.816840E-012	0	0.000000E+000
1	1.67312943	4.816840E-012	2.044684E-011	1	0.000000E+000
1	1.68233310	2.044684E-011	4.816840E-012	0	0.000000E+000
1	1.68238346	4.816840E-012	2.044684E-011	1	0.000000E+000
1	1.68758373	2.044684E-011	4.816840E-012	0	0.000000E+000
1	1.68760994	4.816840E-012	2.044684E-011	1	0.000000E+000
1	1.69379280	2.044684E-011	4.816840E-012	0	0.000000E+000
1	1.69384016	4.816840E-012	2.044684E-011	1	0.000000E+000
1	1.69565642	2.044684E-011	4.816840E-012	0	0.000000E+000
1	1.69574054	4.816840E-012	2.044684E-011	1	0.000000E+000
1	1.69942434	2.044684E-011	4.816840E-012	0	0.000000E+000
1	1.69944381	4.816840E-012	2.044684E-011	1	0.000000E+000
1	1.69961701	2.044684E-011	4.816840E-012	0	0.000000E+000
1	1.88895935	4.816840E-012	2.044684E-011	1	0.000000E+000
1	1.88952083	2.044684E-011	4.816840E-012	0	0.000000E+000
1	1.88962244	4.816840E-012	2.044684E-011	1	0.000000E+000
1	1.89008654	2.044684E-011	4.816840E-012	0	0.000000E+000
1	1.89085851	4.816840E-012	2.044684E-011	1	0.000000E+000
1	1.89130644	2.044684E-011	4.816840E-012	0	0.000000E+000
1	1.89147225	4.816840E-012	2.044684E-011	1	0.000000E+000
1	1.90246033	2.044684E-011	4.816840E-012	0	0.000000E+000
1	1.90277223	4.816840E-012	2.044684E-011	1	0.000000E+000
1	1.90568990	2.044684E-011	4.816840E-012	0	0.000000E+000
1	1.97921929	4.816840E-012	2.044684E-011	1	0.000000E+000
1	1.98268562	2.044684E-011	4.816840E-012	0	0.000000E+000
1	1.98272009	4.816840E-012	2.044684E-011	1	0.000000E+000
1	1.98875080	2.044684E-011	4.816840E-012	0	0.000000E+000
1	1.98884323	4.816840E-012	2.044684E-011	1	0.000000E+000
1	1.99281391	2.044684E-011	4.816840E-012	0	0.000000E+000
1	1.99297887	4.816840E-012	2.044684E-011	1	0.000000E+000
1	1.99540067	2.044684E-011	4.816840E-012	0	0.000000E+000
1	1.99543024	4.816840E-012	2.044684E-011	1	0.000000E+000
1	1.99577855	2.044684E-011	4.816840E-012	0	0.000000E+000
1	1.99579233	4.816840E-012	2.044684E-011	1	0.000000E+000
1	1.99592050	2.044684E-011	4.816840E-012	0	0.000000E+000
1	1.99631154	4.816840E-012	2.044684E-011	1	0.000000E+000
1	1.99707874	2.044684E-011	4.816840E-012	0	0.000000E+000
1	1.99812952	4.816840E-012	2.044684E-011	1	0.000000E+000
1	2.00129694	2.044684E-011	4.816840E-012	0	0.000000E+000
1	2.01029735	4.816840E-012	2.044684E-011	1	0.000000E+000
1	2.01440281	2.044684E-011	4.816840E-012	0	0.000000E+000
1	2.01457390	4.816840E-012	2.044684E-011	1	0.000000E+000
1	2.01895118	2.044684E-011	4.816840E-012	0	0.000000E+000
1	2.03966172	4.816840E-012	2.044684E-011	1	0.000000E+000
1	2.04828994	2.044684E-011	4.816840E-012	0	0.000000E+000
1	2.04837496	4.816840E-012	2.044684E-011	1	0.000000E+000
1	2.05083835	2.044684E-011	4.816840E-012	0	0.000000E+000
1	2.05089624	4.816840E-012	2.044684E-011	1	0.000000E+000
1	2.05183223	2.044684E-011	4.816840E-012	0	0.000000E+000
1	2.05192064	4.816840E-012	2.044684E-011	1	0.000000E+000
1	2.06071257	2.044684E-011	4.816840E-012	0	0.000000E+000
1	2.06105548	4.816840E-012	2.044684E-011	1	0.000000E+000
1	2.06192598	2.044684E-011	4.816840E-012	0	0.000000E+000
1	2.06206092	4.816840E-012	2.044684E-011	1	0.000000E+000
1	2.07064804	2.044684E-011	4.816840E-012	0	0.000000E+000
1	2.07066050	4.816840E-012	2.044684E-011	1	0.000000E+000
1	2.07193812	2.044684E-011	4.816840E-012	0	0.000000E+000
1	2.07293250	4.816840E-012	2.044684E-011	1	0.000000E+000
1	2.07407495	2.044684E-011	4.816840E-012	0	0.000000E+000
1	2.07410587	4.816840E-012	2.044684E-011	1	0.000000E+000
1	2.07765060	2.044684E-011	4.816840E-012	0	0.000000E+000
1	2.07775816	4.816840E-012	2.044684E-011	1	0.000000E+000
1	2.07943378	2.044684E-011	4.816840E-012	0	0.000000E+000
1	2.07954112	4.816840E-012	2.044684E-011	1	0.000000E+000
1	2.08109121	2.044684E-011	4.816840E-012	0	0.000000E+000
1	2.08131468	4.816840E-012	2.044684E-011	1	0.000000E+000
1	2.08159297	2.044684E-011	4.816840E-012	0	0.000000E+000
1	2.08161819	4.816840E-012	2.044684E-011	1	0.000000E+000
1	2.08455655	2.044684E-011	4.816840E-012	0	0.000000E+000
1	2.08519653	4.816840E-012	2.044684E-011	1	0.000000E+000
1	2.09014724	2.044684E-011	4.816840E-012	0	0.000000E+000
1	2.09061601	4.816840E-012	2.044684E-011	1	0.000000E+000
1	2.09190322	2.044684E-011	4.816840E-012	0	0.000000E+000
1	2.09217291	4.816840E-012	2.044684E-011	1	0.000000E+000
1	2.10214824	2.044684E-011	4.816840E-012	0	0.000000E+000
1	2.10228920	4.816840E-012	2.044684E-011	1	0.000000E+000
1	2.10944798	2.044684E-011	4.816840E-012	0	0.000000E+000
1	2.11027313	4.816840E-012	2.044684E-011	1	0.000000E+000
1	2.11865226	2.044684E-011	4.816840E-012	0	0.000000E+000
1	2.11867274	4.816840E-012	2.044684E-011	1	0.000000E+000
1	2.12056448	2.044684E-011	4.816840E-012	0	0.000000E+000
1	2.13343742	4.816840E-012	2.044684E-011	1	0.000000E+000
1	2.13805907	2.044684E-011	4.816840E-012	0	0.000000E+000
1	2.13867054	4.816840E-012	2.044684E-011	1	0.000000E+000
1	2.14645278	2.044684E-011	4.816840E-012	0	0.000000E+000
1	2.14646613	4.816840E-012	2.044684E-011	1	0.000000E+000
1	2.14940252	2.044684E-011	4.816840E-012	0	0.000000E+000
1	2.14942461	4.816840E-012	2.044684E-011	1	0.000000E+000
1	2.15208193	2.044684E-011	4.816840E-012	0	0.000000E+000
1	2.15273244	4.816840E-012	2.044684E-011	1	0.000000E+000
1	2.15839016	2.044684E-011	4.816840E-012	0	0.000000E+000
1	2.15849937	4.816840E-012	2.044684E-011	1	0.000000E+000
1	2.17108207	2.044684E-011	4.816840E-012	0	0.000000E+000
1	2.17116317	4.816840E-012	2.044684E-011	1	0.000000E+000
1	2.17497452	2.044684E-011	4.816840E-012	0	0.000000E+000
1	2.17497606	4.816840E-012	2.044684E-011	1	0.000000E+000
1	2.18885590	2.044684E-011	4.816840E-012	0	0.000000E+000
1	2.18887252	4.816840E-012	2.044684E-011	1	0.000000E+000
1	2.19754784	2.044684E-011	4.816840E-012	0	0.000000E+000
1	2.19767290	4.816840E-012	2.044684E-011	1	0.000000E+000
1	2.20803727	2.044684E-011	4.816840E-012	0	0.000000E+000
1	2.20804635	4.816840E-012	2.044684E-011	1	0.000000E+000
1	2.21019477	2.044684E-011	4.816840E-012	0	0.000000E+000
1	2.21044826	4.816840E-012	2.044684E-011	1	0.000000E+000
1	2.21130870	2.044684E-011	4.816840E-012	0	0.000000E+000
1	2.21133815	4.816840E-012	2.044684E-011	1	0.000000E+000
1	2.21160929	2.044684E-011	4.816840E-012	0	0.000000E+000
1	2.21261070	4.816840E-012	2.044684E-011	1	0.000000E+000
1	2.23100675	2.044684E-011	4.816840E-012	0	0.000000E+000
1	2.23112532	4.816840E-012	2.044684E-011	1	0.000000E+000
1	2.23135804	2.044684E-011	4.816840E-012	0	0.000000E+000
1	2.23138841	4.816840E-012	2.044684E-011	1	0.000000E+000
1	2.23902430	2.044684E-011	4.816840E-012	0	0.000000E+000
1	2.23915717	4.816840E-012	2.044684E-011	1	0.000000E+000
1	2.24786696	2.044684E-011	4.816840E-012	0	0.000000E+000
1	2.24810843	4.816840E-012	2.044684E-011	1	0.000000E+000
1	2.25322351	2.044684E-011	4.816840E-012	0	0.000000E+000
1	2.25326462	4.816840E-012	2.044684E-011	1	0.000000E+000
1	2.25328898	2.044684E-011	4.816840E-012	0	0.000000E+000
1	2.25994595	4.816840E-012	2.044684E-011	1	0.000000E+000
1	2.26386375	2.044684E-011	4.816840E-012	0	0.000000E+000
1	2.26866995	4.816840E-012	2.044684E-011	1	0.000000E+000
1	2.27675688	2.044684E-011	4.816840E-012	0	0.000000E+000
1	2.27679890	4.816840E-012	2.044684E-011	1	0.000000E+000
1	2.28041271	2.044684E-011	4.816840E-012	0	0.000000E+000
1	2.41872823	4.816840E-012	2.044684E-011	1	0.000000E+000
1	2.42558076	2.044684E-011	4.816840E-012	0	0.000000E+000
1	2.42577490	4.816840E-012	2.044684E-011	1	0.000000E+000
1	2.42848180	2.044684E-011	4.816840E-012	0	0.000000E+000
1	2.42864752	4.816840E-012	2.044684E-011	1	0.000000E+000
1	2.42984603	2.044684E-011	4.816840E-012	0	0.000000E+000
1	2.43021007	4.816840E-012	2.044684E-011	1	0.000000E+000
1	2.43346146	2.044684E-011	4.816840E-012	0	0.000000E+000
1	2.43359285	4.816840E-012	2.044684E-011	1	0.000000E+000
1	2.44266665	2.044684E-011	4.816840E-012	0	0.000000E+000
1	2.44269327	4.816840E-012	2.044684E-011	1	0.000000E+000
1	2.44697822	2.044684E-011	4.816840E-012	0	0.000000E+000
1	2.44725303	4.816840E-012	2.044684E-011	1	0.000000E+000
1	2.45026565	2.044684E-011	4.816840E-012	0	0.000000E+000
1	2.45052139	4.816840E-012	2.044684E-011	1	0.000000E+000
1	2.45211621	2.044684E-011	4.816840E-012	0	0.000000E+000
1	2.45235617	4.816840E-012	2.044684E-011	1	0.000000E+000
1	2.45593037	2.044684E-011	4.816840E-012	0	0.000000E+000
1	2.45606934	4.816840E-012	2.044684E-011	1	0.000000E+000
1	2.46302354	2.044684E-011	4.816840E-012	0	0.000000E+000
1	2.46319429	4.816840E-012	2.044684E-011	1	0.000000E+000
1	2.46816091	2.044684E-011	4.816840E-012	0	0.000000E+000
1	2.46818748	4.816840E-012	2.044684E-011	1	0.000000E+000
1	2.46959342	2.044684E-011	4.816840E-012	0	0.000000E+000
1	2.46964932	4.816840E-012	2.044684E-011	1	0.000000E+000
1	2.47542833	2.044684E-011	4.816840E-012	0	0.000000E+000
1	2.47543887	4.816840E-012	2.044684E-011	1	0.000000E+000
1	2.48335228	2.044684E-011	4.816840E-012	0	0.000000E+000
1	2.49202536	4.816840E-012	2.044684E-011	1	0.000000E+000
1	2.50208628	2.044684E-011	4.816840E-012	0	0.000000E+000
1	2.50916252	4.816840E-012	2.044684E-011	1	0.000000E+000
1	2.52085286	2.044684E-011	4.816840E-012	0	0.000000E+000
1	2.52095384	4.816840E-012	2.044684E-011	1	0.000000E+000
1	2.53300805	2.044684E-011	4.816840E-012	0	0.000000E+000
1	2.53312700	4.816840E-012	2.044684E-011	1	0.000000E+000
1	2.54455484	2.044684E-011	4.816840E-012	0	0.000000E+000
1	2.54509712	4.816840E-012	2.044684E-011	1	0.000000E+000
1	2.55151054	2.044684E-011	4.816840E-012	0	0.000000E+000
1	2.55163456	4.816840E-012	2.044684E-011	1	0.000000E+000
1	2.55385666	2.044684E-011	4.816840E-012	0	0.000000E+000
1	2.55389803	4.816840E-012	2.044684E-011	1	0.000000E+000
1	2.55465724	2.044684E-011	4.816840E-012	0	0.000000E+000
1	2.55499209	4.816840E-012	2.044684E-011	1	0.000000E+000
1	2.55824433	2.044684E-011	4.816840E-012	0	0.000000E+000
1	2.55826633	4.816840E-012	2.044684E-011	1	0.000000E+000
1	2.55915544	2.044684E-011	4.816840E-012	0	0.000000E+000
1	2.56448548	4.816840E-012	2.044684E-011	1	0.000000E+000
1	2.56729809	2.044684E-011	4.816840E-012	0	0.000000E+000
1	2.56742295	4.816840E-012	2.044684E-011	1	0.000000E+000
1	2.56993476	2.044684E-011	4.816840E-012	0	0.000000E+000
1	2.56999769	4.816840E-012	2.044684E-011	1	0.000000E+000
1	2.59112692	2.044684E-011	4.816840E-012	0	0.000000E+000
1	2.59123603	4.816840E-012	2.044684E-011	1	0.000000E+000
1	2.59334366	2.044684E-011	4.816840E-012	0	0.000000E+000
1	2.59383831	4.816840E-012	2.044684E-011	1	0.000000E+000
1	2.59480091	2.044684E-011	4.816840E-012	0	0.000000E+000
1	2.59698789	4.816840E-012	2.044684E-011	1	0.000000E+000
1	2.60181944	2.044684E-011	4.816840E-012	0	0.000000E+000
1	2.60208977	4.816840E-012	2.044684E-011	1	0.000000E+000
1	2.60901619	2.044684E-011	4.816840E-012	0	0.000000E+000
1	2.60904412	4.816840E-012	2.044684E-011	1	0.000000E+000
1	2.61267469	2.044684E-011	4.816840E-012	0	0.000000E+000
1	2.61269461	4.816840E-012	2.044684E-011	1	0.000000E+000
1	2.61916460	2.044684E-011	4.816840E-012	0	0.000000E+000
1	2.63089841	4.816840E-012	2.044684E-011	1	0.000000E+000
1	2.63610150	2.044684E-011	4.816840E-012	0	0.000000E+000
1	2.63642531	4.816840E-012	2.044684E-011	1	0.000000E+000
1	2.63941692	2.044684E-011	4.816840E-012	0	0.000000E+000
1	2.64238880	4.816840E-012	2.044684E-011	1	0.000000E+000
1	2.65093337	2.044684E-011	4.816840E-012	0	0.000000E+000
1	2.65097004	4.816840E-012	2.044684E-011	1	0.000000E+000
1	2.65122517	2.044684E-011	4.816840E-012	0	0.000000E+000
1	2.65127484	4.816840E-012	2.044684E-011	1	0.000000E+000
1	2.65233615	2.044684E-011	4.816840E-012	0	0.000000E+000
1	3.67637769	4.964441E-012	2.059444E-011	1	0.000000E+000
1	3.67984782	2.059444E-011	4.964441E-012	0	0.000000E+000
1	3.67993501	4.964441E-012	2.059444E-011	1	0.000000E+000
1	3.68027560	2.059444E-011	4.964441E-012	0	0.000000E+000
1	3.68070420	4.964441E-012	2.059444E-011	1	0.000000E+000
1	3.68336192	2.059444E-011	4.964441E-012	0	0.000000E+000
1	3.74988735	4.964441E-012	2.059444E-011	1	0.000000E+000
1	3.75172259	2.059444E-011	4.964441E-012	0	0.000000E+000
1	3.75194057	4.964441E-012	2.059444E-011	1	0.000000E+000
1	3.75269294	2.059444E-011	4.964441E-012	0	0.000000E+000
1	3.75291328	4.964441E-012	2.059444E-011	1	0.000000E+000
1	3.76277802	2.059444E-011	4.964441E-012	0	0.000000E+000
1	3.76301385	4.964441E-012	2.059444E-011	1	0.000000E+000
1	3.76345392	2.059444E-011	4.964441E-012	0	0.000000E+000
1	3.81785566	4.964441E-012	2.059444E-011	1	0.000000E+000
1	3.81997224	2.059444E-011	4.964441E-012	0	0.000000E+000
1	3.81998721	4.964441E-012	2.059444E-011	1	0.000000E+000
1	3.82016659	2.059444E-011	4.964441E-012	0	0.000000E+000
1	3.82020824	4.964441E-012	2.059444E-011	1	0.000000E+000
1	3.82060417	2.059444E-011	4.964441E-012	0	0.000000E+000
1	3.82147628	4.964441E-012	2.059444E-011	1	0.000000E+000
1	3.82163432	2.059444E-011	4.964441E-012	0	0.000000E+000
1	3.82191038	4.964441E-012	2.059444E-011	1	0.000000E+000
1	3.82755203	2.059444E-011	4.964441E-012	0	0.000000E+000
1	3.82763226	4.964441E-012	2.059444E-011	1	0.000000E+000
1	3.83203549	2.059444E-011	4.964441E-012	0	0.000000E+000
1	3.83217985	4.964441E-012	2.059444E-011	1	0.000000E+000
1	3.83299182	2.059444E-011	4.964441E-012	0	0.000000E+000
1	3.83369314	4.964441E-012	2.059444E-011	1	0.000000E+000
1	3.83471802	2.059444E-011	4.964441E-012	0	0.000000E+000
1	4.46762942	4.964441E-012	2.059444E-011	1	0.000000E+000
1	4.46905266	2.059444E-011	4.964441E-012	0	0.000000E+000
1	4.47131023	4.964441E-012	2.059444E-011	1	0.000000E+000
1	4.47540929	2.059444E-011	4.964441E-012	0	0.000000E+000
1	4.47544888	4.964441E-012	2.059444E-011	1	0.000000E+000
1	4.48373652	2.059444E-011	4.964441E-012	0	0.000000E+000
1	4.48424569	4.964441E-012	2.059444E-011	1	0.000000E+000
1	4.48470544	2.059444E-011	4.964441E-012	0	0.000000E+000
1	4.48473998	4.964441E-012	2.059444E-011	1	0.000000E+000
1	4.50874470	2.059444E-011	4.964441E-012	0	0.000000E+000
1	4.50880117	4.964441E-012	2.059444E-011	1	0.000000E+000
1	4.50962141	2.059444E-011	4.964441E-012	0	0.000000E+000
1	4.51005591	4.964441E-012	2.059444E-011	1	0.000000E+000
1	4.51209843	2.059444E-011	4.964441E-012	0	0.000000E+000
1	4.51228651	4.964441E-012	2.059444E-011	1	0.000000E+000
1	4.52046385	2.059444E-011	4.964441E-012	0	0.000000E+000
1	4.52048394	4.964441E-012	2.059444E-011	1	0.000000E+000
1	4.52998394	2.059444E-011	4.964441E-012	0	0.000000E+000
1	4.53002872	4.964441E-012	2.059444E-011	1	0.000000E+000
1	4.54586294	2.059444E-011	4.964441E-012	0	0.000000E+000
1	4.54593337	4.964441E-012	2.059444E-011	1	0.000000E+000
1	4.55508165	2.059444E-011	4.964441E-012	0	0.000000E+000
1	4.55516152	4.964441E-012	2.059444E-011	1	0.000000E+000
1	4.56123115	2.059444E-011	4.964441E-012	0	0.000000E+000
1	4.56126653	4.964441E-012	2.059444E-011	1	0.000000E+000
1	4.56474882	2.059444E-011	4.964441E-012	0	0.000000E+000
1	4.56496517	4.964441E-012	2.059444E-011	1	0.000000E+000
1	4.56750717	2.059444E-011	4.964441E-012	0	0.000000E+000
1	4.56753585	4.964441E-012	2.059444E-011	1	0.000000E+000
1	4.56861964	2.059444E-011	4.964441E-012	0	0.000000E+000
1	4.57658651	4.964441E-012	2.059444E-011	1	0.000000E+000
1	4.58219056	2.059444E-011	4.964441E-012	0	0.000000E+000
1	5.16215368	4.964441E-012	2.059444E-011	1	0.000000E+000
1	5.16990572	2.059444E-011	4.964441E-012	0	0.000000E+000
1	5.16992622	4.964441E-012	2.059444E-011	1	0.000000E+000
1	5.17141207	2.059444E-011	4.964441E-012	0	0.000000E+000
1	5.17142748	4.964441E-012	2.059444E-011	1	0.000000E+000
1	5.17316126	2.059444E-011	4.964441E-012	0	0.000000E+000
1	5.17325693	4.964441E-012	2.059444E-011	1	0.000000E+000
1	5.18652035	2.059444E-011	4.964441E-012	0	0.000000E+000
1	5.18827488	4.964441E-012	2.059444E-011	1	0.000000E+000
1	5.19292827	2.059444E-011	4.964441E-012	0	0.000000E+000
1	5.19298322	4.964441E-012	2.059444E-011	1	0.000000E+000
1	5.19340094	2.059444E-011	4.964441E-012	0	0.000000E+000
1	5.19342582	4.964441E-012	2.059444E-011	1	0.000000E+000
1	5.19901805	2.059444E-011	4.964441E-012	0	0.000000E+000
1	5.20075266	4.964441E-012	2.059444E-011	1	0.000000E+000
1	5.21018013	2.059444E-011	4.964441E-012	0	0.000000E+000
1	5.21133546	4.964441E-012	2.059444E-011	1	0.000000E+000
1	5.21154989	2.059444E-011	4.964441E-012	0	0.000000E+000
1	5.21170926	4.964441E-012	2.059444E-011	1	0.000000E+000
1	5.21575329	2.059444E-011	4.964441E-012	0	0.000000E+000
1	5.21579699	4.964441E-012	2.059444E-011	1	0.000000E+000
1	5.21720056	2.059444E-011	4.964441E-012	0	0.000000E+000
1	5.21749126	4.964441E-012	2.059444E-011	1	0.000000E+000
1	5.22617824	2.059444E-011	4.964441E-012	0	0.000000E+000
1	5.22640453	4.964441E-012	2.059444E-011	1	0.000000E+000
1	5.22860087	2.059444E-011	4.964441E-012	0	0.000000E+000
1	5.22917458	4.964441E-012	2.059444E-011	1	0.000000E+000
1	5.23041549	2.059444E-011	4.964441E-012	0	0.000000E+000
1	5.23044821	4.964441E-012	2.059444E-011	1	0.000000E+000
1	5.23956901	2.059444E-011	4.964441E-012	0	0.000000E+000
1	5.23967900	4.964441E-012	2.059444E-011	1	0.000000E+000
1	5.24022187	2.059444E-011	4.964441E-012	0	0.000000E+000
1	5.24049087	4.964441E-012	2.059444E-011	1	0.000000E+000
1	5.24370701	2.059444E-011	4.964441E-012	0	0.000000E+000
1	5.24783762	4.964441E-012	2.059444E-011	1	0.000000E+000
1	5.25713331	2.059444E-011	4.964441E-012	0	0.000000E+000
1	5.25724804	4.964441E-012	2.059444E-011	1	0.000000E+000
1	5.25947003	2.059444E-011	4.964441E-012	0	0.000000E+000
1	5.27759585	4.964441E-012	2.059444E-011	1	0.000000E+000
1	5.28296430	2.059444E-011	4.964441E-012	0	0.000000E+000
1	5.28308977	4.964441E-012	2.059444E-011	1	0.000000E+000
1	5.29487404	2.059444E-011	4.964441E-012	0	0.000000E+000
1	5.31126195	4.964441E-012	2.059444E-011	1	0.000000E+000
1	5.31569686	2.059444E-011	4.964441E-012	0	0.000000E+000
1	5.31572142	4.964441E-012	2.059444E-011	1	0.000000E+000
1	5.32402659	2.059444E-011	4.964441E-012	0	0.000000E+000
1	5.32409578	4.964441E-012	2.059444E-011	1	0.000000E+000
1	5.32463781	2.059444E-011	4.964441E-012	0	0.000000E+000
1	5.32480186	4.964441E-012	2.059444E-011	1	0.000000E+000
1	5.33977254	2.059444E-011	4.964441E-012	0	0.000000E+000
1	5.34029542	4.964441E-012	2.059444E-011	1	0.000000E+000
1	5.34037654	2.059444E-011	4.964441E-012	0	0.000000E+000
1	5.34047888	4.964441E-012	2.059444E-011	1	0.000000E+000
1	5.35524502	2.059444E-011	4.964441E-012	0	0.000000E+000
1	5.35525443	4.964441E-012	2.059444E-011	1	0.000000E+000
1	5.35615525	2.059444E-011	4.964441E-012	0	0.000000E+000
1	5.35658143	4.964441E-012	2.059444E-011	1	0.000000E+000
1	5.36614962	2.059444E-011	4.964441E-012	0	0.000000E+000
1	5.36702553	4.964441E-012	2.059444E-011	1	0.000000E+000
1	5.37333471	2.059444E-011	4.964441E-012	0	0.000000E+000
1	5.37403133	4.964441E-012	2.059444E-011	1	0.000000E+000
1	5.37689984	2.059444E-011	4.964441E-012	0	0.000000E+000
1	5.37697063	4.964441E-012	2.059444E-011	1	0.000000E+000
1	5.38451026	2.059444E-011	4.964441E-012	0	0.000000E+000
1	5.38453046	4.964441E-012	2.059444E-011	1	0.000000E+000
1	5.39353335	2.059444E-011	4.964441E-012	0	0.000000E+000
1	5.39355883	4.964441E-012	2.059444E-011	1	0.000000E+000
1	5.39637952	2.059444E-011	4.964441E-012	0	0.000000E+000
1	5.39644076	4.964441E-012	2.059444E-011	1	0.000000E+000
1	5.41169974	2.059444E-011	4.964441E-012	0	0.000000E+000
1	5.41177407	4.964441E-012	2.059444E-011	1	0.000000E+000
1	5.42747846	2.059444E-011	4.964441E-012	0	0.000000E+000
1	5.42818329	4.964441E-012	2.059444E-011	1	0.000000E+000
1	5.43176279	2.059444E-011	4.964441E-012	0	0.000000E+000
1	5.43180291	4.964441E-012	2.059444E-011	1	0.000000E+000
1	5.43615871	2.059444E-011	4.964441E-012	0	0.000000E+000
1	5.43643478	4.964441E-012	2.059444E-011	1	0.000000E+000
1	5.43668763	2.059444E-011	4.964441E-012	0	0.000000E+000
1	5.43672054	4.964441E-012	2.059444E-011	1	0.000000E+000
1	5.43878784	2.059444E-011	4.964441E-012	0	0.000000E+000
1	5.43885208	4.964441E-012	2.059444E-011	1	0.000000E+000
1	5.44141688	2.059444E-011	4.964441E-012	0	0.000000E+000
1	5.44145336	4.964441E-012	2.059444E-011	1	0.000000E+000
1	5.44988498	2.059444E-011	4.964441E-012	0	0.000000E+000
1	5.44994938	4.964441E-012	2.059444E-011	1	0.000000E+000
1	5.45031946	2.059444E-011	4.964441E-012	0	0.000000E+000
1	5.45044593	4.964441E-012	2.059444E-011	1	0.000000E+000
1	5.45973271	2.059444E-011	4.964441E-012	0	0.000000E+000
1	5.46029669	4.964441E-012	2.059444E-011	1	0.000000E+000
1	5.47283819	2.059444E-011	4.964441E-012	0	0.000000E+000
1	5.48025220	4.964441E-012	2.059444E-011	1	0.000000E+000
1	5.49181239	2.059444E-011	4.964441E-012	0	0.000000E+000
1	5.49184146	4.964441E-012	2.059444E-011	1	0.000000E+000
1	5.49744258	2.059444E-011	4.964441E-012	0	0.000000E+000
1	5.49746824	4.964441E-012	2.059444E-011	1	0.000000E+000
1	5.50290971	2.059444E-011	4.964441E-012	0	0.000000E+000
1	5.50385924	4.964441E-012	2.059444E-011	1	0.000000E+000
1	5.50898267	2.059444E-011	4.964441E-012	0	0.000000E+000
1	5.51020643	4.964441E-012	2.059444E-011	1	0.000000E+000
1	5.51844241	2.059444E-011	4.964441E-012	0	0.000000E+000
1	5.51846097	4.964441E-012	2.059444E-011	1	0.000000E+000
1	5.52370996	2.059444E-011	4.964441E-012	0	0.000000E+000
1	5.52464151	4.964441E-012	2.059444E-011	1	0.000000E+000
1	5.53484309	2.059444E-011	4.964441E-012	0	0.000000E+000
1	5.53493201	4.964441E-012	2.059444E-011	1	0.000000E+000
1	5.53556003	2.059444E-011	4.964441E-012	0	0.000000E+000
1	5.53808696	4.964441E-012	2.059444E-011	1	0.000000E+000
1	5.54752301	2.059444E-011	4.964441E-012	0	0.000000E+000
1	5.54770689	4.964441E-012	2.059444E-011	1	0.000000E+000
1	5.54821851	2.059444E-011	4.964441E-012	0	0.000000E+000
1	6.59606025	5.259644E-012	2.088964E-011	1	0.000000E+000
1	6.59644727	2.088964E-011	5.259644E-012	0	0.000000E+000
1	6.59772352	5.259644E-012	2.088964E-011	1	0.000000E+000
1	6.59814603	2.088964E-011	5.259644E-012	0	0.000000E+000
1	6.59818802	5.259644E-012	2.088964E-011	1	0.000000E+000
1	6.59876788	2.088964E-011	5.259644E-012	0	0.000000E+000
1	6.59943605	5.259644E-012	2.088964E-011	1	0.000000E+000
1	6.60578894	2.088964E-011	5.259644E-012	0	0.000000E+000
1	6.60589674	5.259644E-012	2.088964E-011	1	0.000000E+000
1	6.60647348	2.088964E-011	5.259644E-012	0	0.000000E+000
1	6.60760493	5.259644E-012	2.088964E-011	1	0.000000E+000
1	6.60791850	2.088964E-011	5.259644E-012	0	0.000000E+000
1	6.60811738	5.259644E-012	2.088964E-011	1	0.000000E+000
1	6.60856538	2.088964E-011	5.259644E-012	0	0.000000E+000
1	6.67409443	5.259644E-012	2.088964E-011	1	0.000000E+000
1	6.67871110	2.088964E-011	5.259644E-012	0	0.000000E+000
1	6.67874640	5.259644E-012	2.088964E-011	1	0.000000E+000
1	6.68468955	2.088964E-011	5.259644E-012	0	0.000000E+000
1	6.73284162	5.259644E-012	2.088964E-011	1	0.000000E+000
1	6.74386781	2.088964E-011	5.259644E-012	0	0.000000E+000
1	6.74402601	5.259644E-012	2.088964E-011	1	0.000000E+000
1	6.74805546	2.088964E-011	5.259644E-012	0	0.000000E+000
1	6.74808232	5.259644E-012	2.088964E-011	1	0.000000E+000
1	6.76204268	2.088964E-011	5.259644E-012	0	0.000000E+000
1	6.76213255	5.259644E-012	2.088964E-011	1	0.000000E+000
1	6.76424082	2.088964E-011	5.259644E-012	0	0.000000E+000
1	6.76485177	5.259644E-012	2.088964E-011	1	0.000000E+000
1	6.77307106	2.088964E-011	5.259644E-012	0	0.000000E+000
1	6.77359820	5.259644E-012	2.088964E-011	1	0.000000E+000
1	6.77541849	2.088964E-011	5.259644E-012	0	0.000000E+000
1	6.79285097	5.259644E-012	2.088964E-011	1	0.000000E+000
1	6.79331584	2.088964E-011	5.259644E-012	0	0.000000E+000
1	6.79396637	5.259644E-012	2.088964E-011	1	0.000000E+000
1	6.79486449	2.088964E-011	5.259644E-012	0	0.000000E+000
1	6.79662386	5.259644E-012	2.088964E-011	1	0.000000E+000
1	6.79737014	2.088964E-011	5.259644E-012	0	0.000000E+000
1	6.97332277	5.259644E-012	2.088964E-011	1	0.000000E+000
1	6.97846690	2.088964E-011	5.259644E-012	0	0.000000E+000
1	6.97858979	5.259644E-012	2.088964E-011	1	0.000000E+000
1	6.98269990	2.088964E-011	5.259644E-012	0	0.000000E+000
1	7.03435362	5.259644E-012	2.088964E-011	1	0.000000E+000
1	7.04508535	2.088964E-011	5.259644E-012	0	0.000000E+000
1	7.04515912	5.259644E-012	2.088964E-011	1	0.000000E+000
1	7.04569810	2.088964E-011	5.259644E-012	0	0.000000E+000
1	7.04577319	5.259644E-012	2.088964E-011	1	0.000000E+000
1	7.05030506	2.088964E-011	5.259644E-012	0	0.000000E+000
1	7.05031768	5.259644E-012	2.088964E-011	1	0.000000E+000
1	7.05134904	2.088964E-011	5.259644E-012	0	0.000000E+000
1	7.09012352	5.259644E-012	2.088964E-011	1	0.000000E+000
1	7.09962237	2.088964E-011	5.259644E-012	0	0.000000E+000
1	7.09976432	5.259644E-012	2.088964E-011	1	0.000000E+000
1	7.10646193	2.088964E-011	5.259644E-012	0	0.000000E+000
1	7.10655016	5.259644E-012	2.088964E-011	1	0.000000E+000
1	7.11182813	2.088964E-011	5.259644E-012	0	0.000000E+000
1	7.11212030	5.259644E-012	2.088964E-011	1	0.000000E+000
1	7.11263505	2.088964E-011	5.259644E-012	0	0.000000E+000
1	7.11302760	5.259644E-012	2.088964E-011	1	0.000000E+000
1	7.13303417	2.088964E-011	5.259644E-012	0	0.000000E+000
1	7.13307075	5.259644E-012	2.088964E-011	1	0.000000E+000
1	7.13613274	2.088964E-011	5.259644E-012	0	0.000000E+000
1	7.15730884	5.259644E-012	2.088964E-011	1	0.000000E+000
1	7.15732273	2.088964E-011	5.259644E-012	0	0.000000E+000
1	7.15742975	5.259644E-012	2.088964E-011	1	0.000000E+000
1	7.16663737	2.088964E-011	5.259644E-012	0	0.000000E+000
1	7.16688546	5.259644E-012	2.088964E-011	1	0.000000E+000
1	7.16805201	2.088964E-011	5.259644E-012	0	0.000000E+000
1	7.16817849	5.259644E-012	2.088964E-011	1	0.000000E+000
1	7.17104558	2.088964E-011	5.259644E-012	0	0.000000E+000
1	7.17119958	5.259644E-012	2.088964E-011	1	0.000000E+000
1	7.18930120	2.088964E-011	5.259644E-012	0	0.000000E+000
1	7.18954405	5.259644E-012	2.088964E-011	1	0.000000E+000
1	7.20442803	2.088964E-011	5.259644E-012	0	0.000000E+000
1	7.26066043	5.259644E-012	2.088964E-011	1	0.000000E+000
1	7.26071241	2.088964E-011	5.259644E-012	0	0.000000E+000
1	7.28903995	5.259644E-012	2.088964E-011	1	0.000000E+000
1	7.29064256	2.088964E-011	5.259644E-012	0	0.000000E+000
1	7.29560345	5.259644E-012	2.088964E-011	1	0.000000E+000
1	7.31140540	2.088964E-011	5.259644E-012	0	0.000000E+000
1	7.32319379	5.259644E-012	2.088964E-011	1	0.000000E+000
1	7.33967894	2.088964E-011	5.259644E-012	0	0.000000E+000
1	7.33978525	5.259644E-012	2.088964E-011	1	0.000000E+000
1	7.34830118	2.088964E-011	5.259644E-012	0	0.000000E+000
1	7.34834654	5.259644E-012	2.088964E-011	1	0.000000E+000
1	7.35893841	2.088964E-011	5.259644E-012	0	0.000000E+000
1	7.35907556	5.259644E-012	2.088964E-011	1	0.000000E+000
1	7.36712186	2.088964E-011	5.259644E-012	0	0.000000E+000
1	7.36754110	5.259644E-012	2.088964E-011	1	0.000000E+000
1	7.36763666	2.088964E-011	5.259644E-012	0	0.000000E+000
1	7.76363358	5.259644E-012	2.088964E-011	1	0.000000E+000
1	7.76590230	2.088964E-011	5.259644E-012	0	0.000000E+000
1	7.76605092	5.259644E-012	2.088964E-011	1	0.000000E+000
1	7.76718843	2.088964E-011	5.259644E-012	0	0.000000E+000
1	7.76720790	5.259644E-012	2.088964E-011	1	0.000000E+000
1	7.76841324	2.088964E-011	5.259644E-012	0	0.000000E+000
1	7.90456126	5.259644E-012	2.088964E-011	1	0.000000E+000
1	7.90818896	2.088964E-011	5.259644E-012	0	0.000000E+000
1	7.90880834	5.259644E-012	2.088964E-011	1	0.000000E+000
1	7.91015768	2.088964E-011	5.259644E-012	0	0.000000E+000
1	7.96944445	5.259644E-012	2.088964E-011	1	0.000000E+000
1	7.96993845	2.088964E-011	5.259644E-012	0	0.000000E+000
1	7.97078575	5.259644E-012	2.088964E-011	1	0.000000E+000
1	7.97315565	2.088964E-011	5.259644E-012	0	0.000000E+000
1	8.08758225	5.259644E-012	2.088964E-011	1	0.000000E+000
1	8.08765025	2.088964E-011	5.259644E-012	0	0.000000E+000
1	8.08822075	5.259644E-012	2.088964E-011	1	0.000000E+000
1	8.08830084	2.088964E-011	5.259644E-012	0	0.000000E+000
1	8.09114973	5.259644E-012	2.088964E-011	1	0.000000E+000
1	8.09127040	2.088964E-011	5.259644E-012	0	0.000000E+000
1	8.09149886	5.259644E-012	2.088964E-011	1	0.000000E+000
1	8.09586612	2.088964E-011	5.259644E-012	0	0.000000E+000
1	8.09589807	5.259644E-012	2.088964E-011	1	0.000000E+000
1	8.09904114	2.088964E-011	5.259644E-012	0	0.000000E+000
1	8.10023016	5.259644E-012	2.088964E-011	1	0.000000E+000
1	8.10118326	2.088964E-011	5.259644E-012	0	0.000000E+000
1	8.10133075	5.259644E-012	2.088964E-011	1	0.000000E+000
1	8.10439329	2.088964E-011	5.259644E-012	0	0.000000E+000
1	8.10453647	5.259644E-012	2.088964E-011	1	0.000000E+000
1	8.10623885	2.088964E-011	5.259644E-012	0	0.000000E+000
1	8.10625071	5.259644E-012	2.088964E-011	1	0.000000E+000
1	8.10711897	2.088964E-011	5.259644E-012	0	0.000000E+000
1	8.10761557	5.259644E-012	2.088964E-011	1	0.000000E+000
1	8.10772570	2.088964E-011	5.259644E-012	0	0.000000E+000
1	8.10798528	5.259644E-012	2.088964E-011	1	0.000000E+000
1	8.11153291	2.088964E-011	5.259644E-012	0	0.000000E+000
1	8.11155388	5.259644E-012	2.088964E-011	1	0.000000E+000
1	8.11483974	2.088964E-011	5.259644E-012	0	0.000000E+000
1	16.20485579	5.259644E-012	2.088964E-011	1	0.000000E+000
1	16.20752543	2.088964E-011	5.259644E-012	0	0.000000E+000
1	16.20762332	5.259644E-012	2.088964E-011	1	0.000000E+000
1	16.20908122	2.088964E-011	5.259644E-012	0	0.000000E+000
1	16.20915757	5.259644E-012	2.088964E-011	1	0.000000E+000
1	16.21103771	2.088964E-011	5.259644E-012	0	0.000000E+000
1	16.27648060	5.259644E-012	2.088964E-011	1	0.000000E+000
1	16.28037301	2.088964E-011	5.259644E-012	0	0.000000E+000
1	16.28042577	5.259644E-012	2.088964E-011	1	0.000000E+000
1	16.28380610	2.088964E-011	5.259644E-012	0	0.000000E+000
1	16.28556617	5.259644E-012	2.088964E-011	1	0.000000E+000
1	16.28563292	2.088964E-011	5.259644E-012	0	0.000000E+000
1	16.28799081	5.259644E-012	2.088964E-011	1	0.000000E+000
1	16.29518852	2.088964E-011	5.259644E-012	0	0.000000E+000
1	16.29536293	5.259644E-012	2.088964E-011	1	0.000000E+000
1	16.29724801	2.088964E-011	5.259644E-012	0	0.000000E+000
1	16.29731529	5.259644E-012	2.088964E-011	1	0.000000E+000
1	16.29798606	2.088964E-011	5.259644E-012	0	0.000000E+000
1	16.54959094	5.259644E-012	2.088964E-011	1	0.000000E+000
1	16.55556302	2.088964E-011	5.259644E-012	0	0.000000E+000
1	16.55569941	5.259644E-012	2.088964E-011	1	0.000000E+000
1	16.55865921	2.088964E-011	5.259644E-012	0	0.000000E+000
1	16.55897923	5.259644E-012	2.088964E-011	1	0.000000E+000
1	16.56165090	2.088964E-011	5.259644E-012	0	0.000000E+000
1	16.56166164	5.259644E-012	2.088964E-011	1	0.000000E+000
1	16.56177895	2.088964E-011	5.259644E-012	0	0.000000E+000
1	16.56289494	5.259644E-012	2.088964E-011	1	0.000000E+000
1	16.56732259	2.088964E-011	5.259644E-012	0	0.000000E+000
1	16.56763821	5.259644E-012	2.088964E-011	1	0.000000E+000
1	16.56766168	2.088964E-011	5.259644E-012	0	0.000000E+000
1	16.56811960	5.259644E-012	2.088964E-011	1	0.000000E+000
1	16.56896845	2.088964E-011	5.259644E-012	0	0.000000E+000
1	16.59298477	5.259644E-012	2.088964E-011	1	0.000000E+000
1	16.59547938	2.088964E-011	5.259644E-012	0	0.000000E+000
1	16.60570723	5.259644E-012	2.088964E-011	1	0.000000E+000
1	16.60615603	2.088964E-011	5.259644E-012	0	0.000000E+000
1	16.60632508	5.259644E-012	2.088964E-011	1	0.000000E+000
1	16.60956227	2.088964E-011	5.259644E-012	0	0.000000E+000
1	16.63704792	5.259644E-012	2.088964E-011	1	0.000000E+000
1	16.63762588	2.088964E-011	5.259644E-012	0	0.000000E+000
1	16.63780326	5.259644E-012	2.088964E-011	1	0.000000E+000
1	16.63882679	2.088964E-011	5.259644E-012	0	0.000000E+000
1	16.63898510	5.259644E-012	2.088964E-011	1	0.000000E+000
1	16.64668456	2.088964E-011	5.259644E-012	0	0.000000E+000
1	16.64710225	5.259644E-012	2.088964E-011	1	0.000000E+000
1	16.64899090	2.088964E-011	5.259644E-012	0	0.000000E+000
1	16.64901400	5.259644E-012	2.088964E-011	1	0.000000E+000
1	16.65194991	2.088964E-011	5.259644E-012	0	0.000000E+000
1	16.65207200	5.259644E-012	2.088964E-011	1	0.000000E+000
1	16.65764550	2.088964E-011	5.259644E-012	0	0.000000E+000
1	16.65783067	5.259644E-012	2.088964E-011	1	0.000000E+000
1	16.66188787	2.088964E-011	5.259644E-012	0	0.000000E+000
1	16.66215834	5.259644E-012	2.088964E-011	1	0.000000E+000
1	16.66312539	2.088964E-011	5.259644E-012	0	0.000000E+000
1	16.66318552	5.259644E-012	2.088964E-011	1	0.000000E+000
1	16.66629679	2.088964E-011	5.259644E-012	0	0.000000E+000
1	19.51599330	5.259644E-012	2.088964E-011	1	0.000000E+000
1	19.51912992	2.088964E-011	5.259644E-012	0	0.000000E+000
1	19.52091689	5.259644E-012	2.088964E-011	1	0.000000E+000
1	19.52116357	2.088964E-011	5.259644E-012	0	0.000000E+000
1	19.52161355	5.259644E-012	2.088964E-011	1	0.000000E+000
1	19.52291021	2.088964E-011	5.259644E-012	0	0.000000E+000
1	19.52412455	5.259644E-012	2.088964E-011	1	0.000000E+000
1	19.52428439	2.088964E-011	5.259644E-012	0	0.000000E+000
1	19.60929188	5.259644E-012	2.088964E-011	1	0.000000E+000
1	19.61157601	2.088964E-011	5.259644E-012	0	0.000000E+000
1	19.81632993	5.259644E-012	2.088964E-011	1	0.000000E+000
1	19.81726164	2.088964E-011	5.259644E-012	0	0.000000E+000
1	19.83276817	5.259644E-012	2.088964E-011	1	0.000000E+000
1	19.83738319	2.088964E-011	5.259644E-012	0	0.000000E+000
1	19.83740529	5.259644E-012	2.088964E-011	1	0.000000E+000
1	19.83789497	2.088964E-011	5.259644E-012	0	0.000000E+000
1	19.83791745	5.259644E-012	2.088964E-011	1	0.000000E+000
1	19.84974794	2.088964E-011	5.259644E-012	0	0.000000E+000
1	19.84987757	5.259644E-012	2.088964E-011	1	0.000000E+000
1	19.85069763	2.088964E-011	5.259644E-012	0	0.000000E+000
1	19.85074622	5.259644E-012	2.088964E-011	1	0.000000E+000
1	19.85325849	2.088964E-011	5.259644E-012	0	0.000000E+000
1	19.85360934	5.259644E-012	2.088964E-011	1	0.000000E+000
1	19.85426974	2.088964E-011	5.259644E-012	0	0.000000E+000
1	19.85644052	5.259644E-012	2.088964E-011	1	0.000000E+000
1	19.85758022	2.088964E-011	5.259644E-012	0	0.000000E+000
1	19.85809860	5.259644E-012	2.088964E-011	1	0.000000E+000
1	19.85869558	2.088964E-011	5.259644E-012	0	0.000000E+000
1	19.85931999	5.259644E-012	2.088964E-011	1	0.000000E+000
1	19.86249233	2.088964E-011	5.259644E-012	0	0.000000E+000
1	19.86251938	5.259644E-012	2.088964E-011	1	0.000000E+000
1	19.86257197	2.088964E-011	5.259644E-012	0	0.000000E+000
1	19.88361097	5.259644E-012	2.088964E-011	1	0.000000E+000
1	19.89169246	2.088964E-011	5.259644E-012	0	0.000000E+000
1	19.89188548	5.259644E-012	2.088964E-011	1	0.000000E+000
1	19.89429146	2.088964E-011	5.259644E-012	0	0.000000E+000
1	22.58157550	5.259644E-012	2.088964E-011	1	0.000000E+000
1	22.58219105	2.088964E-011	5.259644E-012	0	0.000000E+000
1	22.58236508	5.259644E-012	2.088964E-011	1	0.000000E+000
1	22.58739018	2.088964E-011	5.259644E-012	0	0.000000E+000
1	22.58756269	5.259644E-012	2.088964E-011	1	0.000000E+000
1	22.59000729	2.088964E-011	5.259644E-012	0	0.000000E+000
1	22.59014122	5.259644E-012	2.088964E-011	1	0.000000E+000
1	22.59072700	2.088964E-011	5.259644E-012	0	0.000000E+000
1	22.59252706	5.259644E-012	2.088964E-011	1	0.000000E+000
1	22.59409384	2.088964E-011	5.259644E-012	0	0.000000E+000
1	22.59456085	5.259644E-012	2.088964E-011	1	0.000000E+000
1	22.59558388	2.088964E-011	5.259644E-012	0	0.000000E+000
1	23.18194591	5.259644E-012	2.088964E-011	1	0.000000E+000
1	23.18424477	2.088964E-011	5.259644E-012	0	0.000000E+000
1	23.18437061	5.259644E-012	2.088964E-011	1	0.000000E+000
1	23.19302914	2.088964E-011	5.259644E-012	0	0.000000E+000
1	23.19339310	5.259644E-012	2.088964E-011	1	0.000000E+000
1	23.19649350	2.088964E-011	5.259644E-012	0	0.000000E+000
1	23.19700663	5.259644E-012	2.088964E-011	1	0.000000E+000
1	23.20276106	2.088964E-011	5.259644E-012	0	0.000000E+000
1	23.55187035	5.259644E-012	2.088964E-011	1	0.000000E+000
1	23.55613688	2.088964E-011	5.259644E-012	0	0.000000E+000
1	23.55755497	5.259644E-012	2.088964E-011	1	0.000000E+000
1	23.56030752	2.088964E-011	5.259644E-012	0	0.000000E+000
1	23.56103013	5.259644E-012	2.088964E-011	1	0.000000E+000
1	23.56625159	2.088964E-011	5.259644E-012	0	0.000000E+000
1	23.56633624	5.259644E-012	2.088964E-011	1	0.000000E+000
1	23.58093665	2.088964E-011	5.259644E-012	0	0.000000E+000
1	23.58113078	5.259644E-012	2.088964E-011	1	0.000000E+000
1	23.58298048	2.088964E-011	5.259644E-012	0	0.000000E+000
1	23.67306773	5.259644E-012	2.088964E-011	1	0.000000E+000
1	23.67940216	2.088964E-011	5.259644E-012	0	0.000000E+000
1	23.67949202	5.259644E-012	2.088964E-011	1	0.000000E+000
1	23.68329270	2.088964E-011	5.259644E-012	0	0.000000E+000
1	23.68360632	5.259644E-012	2.088964E-011	1	0.000000E+000
1	23.68773165	2.088964E-011	5.259644E-012	0	0.000000E+000
1	23.68791002	5.259644E-012	2.088964E-011	1	0.000000E+000
1	23.69015271	2.088964E-011	5.259644E-012	0	0.000000E+000
1	23.69042528	5.259644E-012	2.088964E-011	1	0.000000E+000
1	23.69321431	2.088964E-011	5.259644E-012	0	0.000000E+000
1	23.69326518	5.259644E-012	2.088964E-011	1	0.000000E+000
1	23.69836998	2.088964E-011	5.259644E-012	0	0.000000E+000
1	23.69842650	5.259644E-012	2.088964E-011	1	0.000000E+000
1	23.69882258	2.088964E-011	5.259644E-012	0	0.000000E+000
1	23.76392626	5.259644E-012	2.088964E-011	1	0.000000E+000
1	23.76569736	2.088964E-011	5.259644E-012	0	0.000000E+000
1	23.76623428	5.259644E-012	2.088964E-011	1	0.000000E+000
1	23.77313136	2.088964E-011	5.259644E-012	0	0.000000E+000
1	23.77315654	5.259644E-012	2.088964E-011	1	0.000000E+000
1	23.77424702	2.088964E-011	5.259644E-012	0	0.000000E+000
1	23.77447023	5.259644E-012	2.088964E-011	1	0.000000E+000
1	23.78054719	2.088964E-011	5.259644E-012	0	0.000000E+000
1	23.78066408	5.259644E-012	2.088964E-011	1	0.000000E+000
1	23.79386862	2.088964E-011	5.259644E-012	0	0.000000E+000
1	23.79392295	5.259644E-012	2.088964E-011	1	0.000000E+000
1	23.79823881	2.088964E-011	5.259644E-012	0	0.000000E+000
1	23.79846784	5.259644E-012	2.088964E-011	1	0.000000E+000
1	23.79927721	2.088964E-011	5.259644E-012	0	0.000000E+000
1	23.85607783	5.259644E-012	2.088964E-011	1	0.000000E+000
1	23.87150796	2.088964E-011	5.259644E-012	0	0.000000E+000
1	23.87153609	5.259644E-012	2.088964E-011	1	0.000000E+000
1	23.87669624	2.088964E-011	5.259644E-012	0	0.000000E+000
1	23.94262168	5.259644E-012	2.088964E-011	1	0.000000E+000
1	23.94455593	2.088964E-011	5.259644E-012	0	0.000000E+000
1	23.94474538	5.259644E-012	2.088964E-011	1	0.000000E+000
1	23.94551546	2.088964E-011	5.259644E-012	0	0.000000E+000
1	23.94557859	5.259644E-012	2.088964E-011	1	0.000000E+000
1	23.94601066	2.088964E-011	5.259644E-012	0	0.000000E+000
1	23.94607772	5.259644E-012	2.088964E-011	1	0.000000E+000
1	23.94697502	2.088964E-011	5.259644E-012	0	0.000000E+000
1	23.94717168	5.259644E-012	2.088964E-011	1	0.000000E+000
1	23.94900028	2.088964E-011	5.259644E-012	0	0.000000E+000
1	23.94952011	5.259644E-012	2.088964E-011	1	0.000000E+000
1	23.94956366	2.088964E-011	5.259644E-012	0	0.000000E+000
1	23.95061985	5.259644E-012	2.088964E-011	1	0.000000E+000
1	23.95085737	2.088964E-011	5.259644E-012	0	0.000000E+000
1	23.97649338	5.259644E-012	2.088964E-011	1	0.000000E+000
1	23.98350690	2.088964E-011	5.259644E-012	0	0.000000E+000
1	23.98351517	5.259644E-012	2.088964E-011	1	0.000000E+000
1	24.00279664	2.088964E-011	5.259644E-012	0	0.000000E+000
1	24.01335332	5.259644E-012	2.088964E-011	1	0.000000E+000
1	24.02195713	2.088964E-011	5.259644E-012	0	0.000000E+000
1	24.02243446	5.259644E-012	2.088964E-011	1	0.000000E+000
1	24.02733122	2.088964E-011	5.259644E-012	0	0.000000E+000
1	24.02757335	5.259644E-012	2.088964E-011	1	0.000000E+000
1	24.02783356	2.088964E-011	5.259644E-012	0	0.000000E+000
1	24.02813285	5.259644E-012	2.088964E-011	1	0.000000E+000
1	24.03447508	2.088964E-011	5.259644E-012	0	0.000000E+000
1	24.13958026	5.259644E-012	2.088964E-011	1	0.000000E+000
1	24.15298298	2.088964E-011	5.259644E-012	0	0.000000E+000
1	24.15299627	5.259644E-012	2.088964E-011	1	0.000000E+000
1	24.16202503	2.088964E-011	5.259644E-012	0	0.000000E+000
1	24.16209036	5.259644E-012	2.088964E-011	1	0.000000E+000
1	24.17913364	2.088964E-011	5.259644E-012	0	0.000000E+000
1	24.17920715	5.259644E-012	2.088964E-011	1	0.000000E+000
1	24.18015592	2.088964E-011	5.259644E-012	0	0.000000E+000
1	24.18021356	5.259644E-012	2.088964E-011	1	0.000000E+000
1	24.18095363	2.088964E-011	5.259644E-012	0	0.000000E+000
1	24.18295119	5.259644E-012	2.088964E-011	1	0.000000E+000
1	24.18402620	2.088964E-011	5.259644E-012	0	0.000000E+000
1	24.18403859	5.259644E-012	2.088964E-011	1	0.000000E+000
1	24.18476028	2.088964E-011	5.259644E-012	0	0.000000E+000
1	24.18482030	5.259644E-012	2.088964E-011	1	0.000000E+000
1	24.19298802	2.088964E-011	5.259644E-012	0	0.000000E+000
1	24.19315509	5.259644E-012	2.088964E-011	1	0.000000E+000
1	24.20027735	2.088964E-011	5.259644E-012	0	0.000000E+000
1	24.20031183	5.259644E-012	2.088964E-011	1	0.000000E+000
1	24.20270991	2.088964E-011	5.259644E-012	0	0.000000E+000
1	24.20271850	5.259644E-012	2.088964E-011	1	0.000000E+000
1	24.20713577	2.088964E-011	5.259644E-012	0	0.000000E+000
1	24.21501380	5.259644E-012	2.088964E-011	1	0.000000E+000
1	24.22309896	2.088964E-011	5.259644E-012	0	0.000000E+000
1	24.22319786	5.259644E-012	2.088964E-011	1	0.000000E+000
1	24.22813985	2.088964E-011	5.259644E-012	0	0.000000E+000
1	24.22838553	5.259644E-012	2.088964E-011	1	0.000000E+000
1	24.22984535	2.088964E-011	5.259644E-012	0	0.000000E+000
1	24.22989782	5.259644E-012	2.088964E-011	1	0.000000E+000
1	24.23325629	2.088964E-011	5.259644E-012	0	0.000000E+000
1	24.23330524	5.259644E-012	2.088964E-011	1	0.000000E+000
1	24.23521441	2.088964E-011	5.259644E-012	0	0.000000E+000
1	24.23675775	5.259644E-012	2.088964E-011	1	0.000000E+000
1	24.25686867	2.088964E-011	5.259644E-012	0	0.000000E+000
1	24.25777235	5.259644E-012	2.088964E-011	1	0.000000E+000
1	24.26173789	2.088964E-011	5.259644E-012	0	0.000000E+000
1	24.26189965	5.259644E-012	2.088964E-011	1	0.000000E+000
1	24.26222751	2.088964E-011	5.259644E-012	0	0.000000E+000
1	24.26276945	5.259644E-012	2.088964E-011	1	0.000000E+000
1	24.27074934	2.088964E-011	5.259644E-012	0	0.000000E+000
1	24.27084299	5.259644E-012	2.088964E-011	1	0.000000E+000
1	24.27979253	2.088964E-011	5.259644E-012	0	0.000000E+000
1	24.28117830	5.259644E-012	2.088964E-011	1	0.000000E+000
1	24.28206136	2.088964E-011	5.259644E-012	0	0.000000E+000
1	24.28269335	5.259644E-012	2.088964E-011	1	0.000000E+000
1	24.28461012	2.088964E-011	5.259644E-012	0	0.000000E+000
1	24.28491756	5.259644E-012	2.088964E-011	1	0.000000E+000
1	24.28792391	2.088964E-011	5.259644E-012	0	0.000000E+000
1	24.28797459	5.259644E-012	2.088964E-011	1	0.000000E+000
1	24.30563918	2.088964E-011	5.259644E-012	0	0.000000E+000
1	24.30567405	5.259644E-012	2.088964E-011	1	0.000000E+000
1	24.30934226	2.088964E-011	5.259644E-012	0	0.000000E+000
1	24.30969796	5.259644E-012	2.088964E-011	1	0.000000E+000
1	24.31018946	2.088964E-011	5.259644E-012	0	0.000000E+000
1	24.31060545	5.259644E-012	2.088964E-011	1	0.000000E+000
1	24.31359466	2.088964E-011	5.259644E-012	0	0.000000E+000
1	24.31360023	5.259644E-012	2.088964E-011	1	0.000000E+000
1	24.32208394	2.088964E-011	5.259644E-012	0	0.000000E+000
1	24.36175199	5.259644E-012	2.088964E-011	1	0.000000E+000
1	24.36435346	2.088964E-011	5.259644E-012	0	0.000000E+000
1	24.36499908	5.259644E-012	2.088964E-011	1	0.000000E+000
1	24.37477684	2.088964E-011	5.259644E-012	0	0.000000E+000
1	24.37479315	5.259644E-012	2.088964E-011	1	0.000000E+000
1	24.37850335	2.088964E-011	5.259644E-012	0	0.000000E+000
1	24.37897064	5.259644E-012	2.088964E-011	1	0.000000E+000
1	24.37937534	2.088964E-011	5.259644E-012	0	0.000000E+000
1	24.37965528	5.259644E-012	2.088964E-011	1	0.000000E+000
1	24.38592613	2.088964E-011	5.259644E-012	0	0.000000E+000
1	24.38619802	5.259644E-012	2.088964E-011	1	0.000000E+000
1	24.38741373	2.088964E-011	5.259644E-012	0	0.000000E+000
1	24.38749116	5.259644E-012	2.088964E-011	1	0.000000E+000
1	24.39438198	2.088964E-011	5.259644E-012	0	0.000000E+000
1	24.39440960	5.259644E-012	2.088964E-011	1	0.000000E+000
1	24.39565161	2.088964E-011	5.259644E-012	0	0.000000E+000
1	24.39596811	5.259644E-012	2.088964E-011	1	0.000000E+000
1	24.40237345	2.088964E-011	5.259644E-012	0	0.000000E+000
1	24.40254157	5.259644E-012	2.088964E-011	1	0.000000E+000
1	24.40607695	2.088964E-011	5.259644E-012	0	0.000000E+000
1	24.40615391	5.259644E-012	2.088964E-011	1	0.000000E+000
1	24.40659679	2.088964E-011	5.259644E-012	0	0.000000E+000
1	24.40673406	5.259644E-012	2.088964E-011	1	0.000000E+000
1	24.40975906	2.088964E-011	5.259644E-012	0	0.000000E+000
1	24.41030931	5.259644E-012	2.088964E-011	1	0.000000E+000
1	24.42118190	2.088964E-011	5.259644E-012	0	0.000000E+000
1	24.42791061	5.259644E-012	2.088964E-011	1	0.000000E+000
1	24.43446741	2.088964E-011	5.259644E-012	0	0.000000E+000
1	24.43450373	5.259644E-012	2.088964E-011	1	0.000000E+000
1	24.44756219	2.088964E-011	5.259644E-012	0	0.000000E+000
1	24.47142543	5.259644E-012	2.088964E-011	1	0.000000E+000
1	24.47883239	2.088964E-011	5.259644E-012	0	0.000000E+000
1	24.47898236	5.259644E-012	2.088964E-011	1	0.000000E+000
1	24.48017822	2.088964E-011	5.259644E-012	0	0.000000E+000
1	24.48027196	5.259644E-012	2.088964E-011	1	0.000000E+000
1	24.48447963	2.088964E-011	5.259644E-012	0	0.000000E+000
1	24.48451027	5.259644E-012	2.088964E-011	1	0.000000E+000
1	24.49273014	2.088964E-011	5.259644E-012	0	0.000000E+000
1	24.49276057	5.259644E-012	2.088964E-011	1	0.000000E+000
1	24.49893551	2.088964E-011	5.259644E-012	0	0.000000E+000
1	24.90473138	5.259644E-012	2.088964E-011	1	0.000000E+000
1	24.90805221	2.088964E-011	5.259644E-012	0	0.000000E+000
1	24.90807813	5.259644E-012	2.088964E-011	1	0.000000E+000
1	24.91638576	2.088964E-011	5.259644E-012	0	0.000000E+000
1	24.91640405	5.259644E-012	2.088964E-011	1	0.000000E+000
1	24.92488835	2.088964E-011	5.259644E-012	0	0.000000E+000
1	24.93737411	5.259644E-012	2.088964E-011	1	0.000000E+000
1	24.94772964	2.088964E-011	5.259644E-012	0	0.000000E+000
1	24.94777935	5.259644E-012	2.088964E-011	1	0.000000E+000
1	24.95000302	2.088964E-011	5.259644E-012	0	0.000000E+000
1	24.95041982	5.259644E-012	2.088964E-011	1	0.000000E+000
1	24.95326588	2.088964E-011	5.259644E-012	0	0.000000E+000
1	24.95405080	5.259644E-012	2.088964E-011	1	0.000000E+000
1	24.95483193	2.088964E-011	5.259644E-012	0	0.000000E+000
1	24.95561622	5.259644E-012	2.088964E-011	1	0.000000E+000
1	24.95595395	2.088964E-011	5.259644E-012	0	0.000000E+000
1	24.95604429	5.259644E-012	2.088964E-011	1	0.000000E+000
1	24.95614844	2.088964E-011	5.259644E-012	0	0.000000E+000
1	24.95719879	5.259644E-012	2.088964E-011	1	0.000000E+000
1	24.95834280	2.088964E-011	5.259644E-012	0	0.000000E+000
1	24.96404779	5.259644E-012	2.088964E-011	1	0.000000E+000
1	24.96460841	2.088964E-011	5.259644E-012	0	0.000000E+000
1	24.96553125	5.259644E-012	2.088964E-011	1	0.000000E+000
1	24.97116878	2.088964E-011	5.259644E-012	0	0.000000E+000
1	24.97120432	5.259644E-012	2.088964E-011	1	0.000000E+000
1	24.97392099	2.088964E-011	5.259644E-012	0	0.000000E+000
1	25.01347706	5.259644E-012	2.088964E-011	1	0.000000E+000
1	25.02349487	2.088964E-011	5.259644E-012	0	0.000000E+000
1	25.02355923	5.259644E-012	2.088964E-011	1	0.000000E+000
1	25.03731823	2.088964E-011	5.259644E-012	0	0.000000E+000
1	25.03754469	5.259644E-012	2.088964E-011	1	0.000000E+000
1	25.04696348	2.088964E-011	5.259644E-012	0	0.000000E+000
1	25.04769305	5.259644E-012	2.088964E-011	1	0.000000E+000
1	25.05715748	2.088964E-011	5.259644E-012	0	0.000000E+000
1	25.05726604	5.259644E-012	2.088964E-011	1	0.000000E+000
1	25.06747700	2.088964E-011	5.259644E-012	0	0.000000E+000
1	25.06750774	5.259644E-012	2.088964E-011	1	0.000000E+000
1	25.07387759	2.088964E-011	5.259644E-012	0	0.000000E+000
1	25.07402462	5.259644E-012	2.088964E-011	1	0.000000E+000
1	25.07648896	2.088964E-011	5.259644E-012	0	0.000000E+000
1	25.07668822	5.259644E-012	2.088964E-011	1	0.000000E+000
1	25.07909025	2.088964E-011	5.259644E-012	0	0.000000E+000
1	25.07930514	5.259644E-012	2.088964E-011	1	0.000000E+000
1	25.08196912	2.088964E-011	5.259644E-012	0	0.000000E+000
1	25.08219731	5.259644E-012	2.088964E-011	1	0.000000E+000
1	25.08742316	2.088964E-011	5.259644E-012	0	0.000000E+000
1	25.08744746	5.259644E-012	2.088964E-011	1	0.000000E+000
1	25.08926928	2.088964E-011	5.259644E-012	0	0.000000E+000
1	25.08928306	5.259644E-012	2.088964E-011	1	0.000000E+000
1	25.10940263	2.088964E-011	5.259644E-012	0	0.000000E+000
1	25.10942130	5.259644E-012	2.088964E-011	1	0.000000E+000
1	25.11158190	2.088964E-011	5.259644E-012	0	0.000000E+000
1	25.11161105	5.259644E-012	2.088964E-011	1	0.000000E+000
1	25.11408659	2.088964E-011	5.259644E-012	0	0.000000E+000
1	25.11439890	5.259644E-012	2.088964E-011	1	0.000000E+000
1	25.11602334	2.088964E-011	5.259644E-012	0	0.000000E+000
1	25.11651498	5.259644E-012	2.088964E-011	1	0.000000E+000
1	25.11926949	2.088964E-011	5.259644E-012	0	0.000000E+000
1	25.12108027	5.259644E-012	2.088964E-011	1	0.000000E+000
1	25.12338523	2.088964E-011	5.259644E-012	0	0.000000E+000
1	25.12355533	5.259644E-012	2.088964E-011	1	0.000000E+000
1	25.13198821	2.088964E-011	5.259644E-012	0	0.000000E+000
1	25.13856454	5.259644E-012	2.088964E-011	1	0.000000E+000
1	25.13990395	2.088964E-011	5.259644E-012	0	0.000000E+000
1	25.14099654	5.259644E-012	2.088964E-011	1	0.000000E+000
1	25.15046783	2.088964E-011	5.259644E-012	0	0.000000E+000
1	25.15047953	5.259644E-012	2.088964E-011	1	0.000000E+000
1	25.15246298	2.088964E-011	5.259644E-012	0	0.000000E+000
1	25.15410402	5.259644E-012	2.088964E-011	1	0.000000E+000
1	25.15539041	2.088964E-011	5.259644E-012	0	0.000000E+000
1	25.15546012	5.259644E-012	2.088964E-011	1	0.000000E+000
1	25.16123353	2.088964E-011	5.259644E-012	0	0.000000E+000
1	25.17574960	5.259644E-012	2.088964E-011	1	0.000000E+000
1	25.17819525	2.088964E-011	5.259644E-012	0	0.000000E+000
1	25.17821725	5.259644E-012	2.088964E-011	1	0.000000E+000
1	25.20696111	2.088964E-011	5.259644E-012	0	0.000000E+000
1	25.20705028	5.259644E-012	2.088964E-011	1	0.000000E+000
1	25.21359171	2.088964E-011	5.259644E-012	0	0.000000E+000
1	25.21403242	5.259644E-012	2.088964E-011	1	0.000000E+000
1	25.21939042	2.088964E-011	5.259644E-012	0	0.000000E+000
1	25.22297047	5.259644E-012	2.088964E-011	1	0.000000E+000
1	25.23011364	2.088964E-011	5.259644E-012	0	0.000000E+000
1	25.23048603	5.259644E-012	2.088964E-011	1	0.000000E+000
1	25.24201925	2.088964E-011	5.259644E-012	0	0.000000E+000
1	25.24203965	5.259644E-012	2.088964E-011	1	0.000000E+000
1	25.26673474	2.088964E-011	5.259644E-012	0	0.000000E+000
1	25.33681198	5.259644E-012	2.088964E-011	1	0.000000E+000
1	25.33792220	2.088964E-011	5.259644E-012	0	0.000000E+000
1	25.57548192	5.259644E-012	2.088964E-011	1	0.000000E+000
1	25.58832201	2.088964E-011	5.259644E-012	0	0.000000E+000
1	25.58842321	5.259644E-012	2.088964E-011	1	0.000000E+000
1	25.58932714	2.088964E-011	5.259644E-012	0	0.000000E+000
1	25.59000513	5.259644E-012	2.088964E-011	1	0.000000E+000
1	25.59949964	2.088964E-011	5.259644E-012	0	0.000000E+000
1	25.60005283	5.259644E-012	2.088964E-011	1	0.000000E+000
1	25.60146635	2.088964E-011	5.259644E-012	0	0.000000E+000
1	25.60164429	5.259644E-012	2.088964E-011	1	0.000000E+000
1	25.61011694	2.088964E-011	5.259644E-012	0	0.000000E+000
1	25.61019738	5.259644E-012	2.088964E-011	1	0.000000E+000
1	25.61424204	2.088964E-011	5.259644E-012	0	0.000000E+000
1	25.61428339	5.259644E-012	2.088964E-011	1	0.000000E+000
1	25.62402124	2.088964E-011	5.259644E-012	0	0.000000E+000
1	25.62434460	5.259644E-012	2.088964E-011	1	0.000000E+000
1	25.64438744	2.088964E-011	5.259644E-012	0	0.000000E+000
1	25.64460714	5.259644E-012	2.088964E-011	1	0.000000E+000
1	25.65359425	2.088964E-011	5.259644E-012	0	0.000000E+000
1	25.65487027	5.259644E-012	2.088964E-011	1	0.000000E+000
1	25.65726054	2.088964E-011	5.259644E-012	0	0.000000E+000
1	25.65736786	5.259644E-012	2.088964E-011	1	0.000000E+000
1	25.65892684	2.088964E-011	5.259644E-012	0	0.000000E+000
1	25.65913481	5.259644E-012	2.088964E-011	1	0.000000E+000
1	25.66525731	2.088964E-011	5.259644E-012	0	0.000000E+000
1	25.66539748	5.259644E-012	2.088964E-011	1	0.000000E+000
1	25.66582409	2.088964E-011	5.259644E-012	0	0.000000E+000
1	25.66636400	5.259644E-012	2.088964E-011	1	0.000000E+000
1	25.66703087	2.088964E-011	5.259644E-012	0	0.000000E+000
1	25.66726221	5.259644E-012	2.088964E-011	1	0.000000E+000
1	25.66847682	2.088964E-011	5.259644E-012	0	0.000000E+000
1	25.66934249	5.259644E-012	2.088964E-011	1	0.000000E+000
1	25.67003445	2.088964E-011	5.259644E-012	0	0.000000E+000
1	25.67159335	5.259644E-012	2.088964E-011	1	0.000000E+000
1	25.67320354	2.088964E-011	5.259644E-012	0	0.000000E+000
1	25.68985636	5.259644E-012	2.088964E-011	1	0.000000E+000
1	25.69882778	2.088964E-011	5.259644E-012	0	0.000000E+000
1	25.97615702	5.259644E-012	2.088964E-011	1	0.000000E+000
1	25.99022502	2.088964E-011	5.259644E-012	0	0.000000E+000
1	25.99048720	5.259644E-012	2.088964E-011	1	0.000000E+000
1	25.99364898	2.088964E-011	5.259644E-012	0	0.000000E+000
1	25.99370774	5.259644E-012	2.088964E-011	1	0.000000E+000
1	26.00956695	2.088964E-011	5.259644E-012	0	0.000000E+000
1	26.00963708	5.259644E-012	2.088964E-011	1	0.000000E+000
1	26.01049678	2.088964E-011	5.259644E-012	0	0.000000E+000
1	26.01079534	5.259644E-012	2.088964E-011	1	0.000000E+000
1	26.01322646	2.088964E-011	5.259644E-012	0	0.000000E+000
1	26.01334443	5.259644E-012	2.088964E-011	1	0.000000E+000
1	26.01482034	2.088964E-011	5.259644E-012	0	0.000000E+000
1	26.01485159	5.259644E-012	2.088964E-011	1	0.000000E+000
1	26.02176122	2.088964E-011	5.259644E-012	0	0.000000E+000
1	26.02676375	5.259644E-012	2.088964E-011	1	0.000000E+000
1	26.03146300	2.088964E-011	5.259644E-012	0	0.000000E+000
1	26.03151531	5.259644E-012	2.088964E-011	1	0.000000E+000
1	26.03642949	2.088964E-011	5.259644E-012	0	0.000000E+000
1	26.03662972	5.259644E-012	2.088964E-011	1	0.000000E+000
1	26.04726646	2.088964E-011	5.259644E-012	0	0.000000E+000
1	26.04796324	5.259644E-012	2.088964E-011	1	0.000000E+000
1	26.05444238	2.088964E-011	5.259644E-012	0	0.000000E+000
1	26.05444550	5.259644E-012	2.088964E-011	1	0.000000E+000
1	26.06142222	2.088964E-011	5.259644E-012	0	0.000000E+000
1	26.06154215	5.259644E-012	2.088964E-011	1	0.000000E+000
1	26.06359491	2.088964E-011	5.259644E-012	0	0.000000E+000
1	26.06367021	5.259644E-012	2.088964E-011	1	0.000000E+000
1	26.06547863	2.088964E-011	5.259644E-012	0	0.000000E+000
1	26.06560590	5.259644E-012	2.088964E-011	1	0.000000E+000
1	26.07168126	2.088964E-011	5.259644E-012	0	0.000000E+000
1	26.07175699	5.259644E-012	2.088964E-011	1	0.000000E+000
1	26.07228533	2.088964E-011	5.259644E-012	0	0.000000E+000
1	26.07337723	5.259644E-012	2.088964E-011	1	0.000000E+000
1	26.08452885	2.088964E-011	5.259644E-012	0	0.000000E+000
1	26.08478572	5.259644E-012	2.088964E-011	1	0.000000E+000
1	26.09527928	2.088964E-011	5.259644E-012	0	0.000000E+000
1	26.09532516	5.259644E-012	2.088964E-011	1	0.000000E+000
1	26.10024818	2.088964E-011	5.259644E-012	0	0.000000E+000
1	26.10041766	5.259644E-012	2.088964E-011	1	0.000000E+000
1	26.11206600	2.088964E-011	5.259644E-012	0	0.000000E+000
1	26.11211635	5.259644E-012	2.088964E-011	1	0.000000E+000
1	26.11252902	2.088964E-011	5.259644E-012	0	0.000000E+000
1	26.12477027	5.259644E-012	2.088964E-011	1	0.000000E+000
1	26.13474388	2.088964E-011	5.259644E-012	0	0.000000E+000
1	26.13531800	5.259644E-012	2.088964E-011	1	0.000000E+000
1	26.14256849	2.088964E-011	5.259644E-012	0	0.000000E+000
1	26.14263178	5.259644E-012	2.088964E-011	1	0.000000E+000
1	26.14665492	2.088964E-011	5.259644E-012	0	0.000000E+000
1	26.14673441	5.259644E-012	2.088964E-011	1	0.000000E+000
1	26.14996830	2.088964E-011	5.259644E-012	0	0.000000E+000
1	26.15004310	5.259644E-012	2.088964E-011	1	0.000000E+000
1	26.15352056	2.088964E-011	5.259644E-012	0	0.000000E+000
1	26.15451151	5.259644E-012	2.088964E-011	1	0.000000E+000
1	26.15800597	2.088964E-011	5.259644E-012	0	0.000000E+000
1	26.15919338	5.259644E-012	2.088964E-011	1	0.000000E+000
1	26.16176269	2.088964E-011	5.259644E-012	0	0.000000E+000
1	26.16206369	5.259644E-012	2.088964E-011	1	0.000000E+000
1	26.16930371	2.088964E-011	5.259644E-012	0	0.000000E+000
1	26.16945753	5.259644E-012	2.088964E-011	1	0.000000E+000
1	26.17759581	2.088964E-011	5.259644E-012	0	0.000000E+000
1	26.17761112	5.259644E-012	2.088964E-011	1	0.000000E+000
1	26.18339189	2.088964E-011	5.259644E-012	0	0.000000E+000
1	26.18342956	5.259644E-012	2.088964E-011	1	0.000000E+000
1	26.20288615	2.088964E-011	5.259644E-012	0	0.000000E+000
1	26.20290325	5.259644E-012	2.088964E-011	1	0.000000E+000
1	26.21020349	2.088964E-011	5.259644E-012	0	0.000000E+000
1	26.23369892	5.259644E-012	2.088964E-011	1	0.000000E+000
1	26.23574372	2.088964E-011	5.259644E-012	0	0.000000E+000
1	26.23592340	5.259644E-012	2.088964E-011	1	0.000000E+000
1	26.24320201	2.088964E-011	5.259644E-012	0	0.000000E+000
1	26.24324416	5.259644E-012	2.088964E-011	1	0.000000E+000
1	26.24492687	2.088964E-011	5.259644E-012	0	0.000000E+000
1	26.24498556	5.259644E-012	2.088964E-011	1	0.000000E+000
1	26.24573184	2.088964E-011	5.259644E-012	0	0.000000E+000
1	26.25950494	5.259644E-012	2.088964E-011	1	0.000000E+000
1	26.27076727	2.088964E-011	5.259644E-012	0	0.000000E+000
1	26.27084111	5.259644E-012	2.088964E-011	1	0.000000E+000
1	26.27249205	2.088964E-011	5.259644E-012	0	0.000000E+000
1	26.27268015	5.259644E-012	2.088964E-011	1	0.000000E+000
1	26.27388172	2.088964E-011	5.259644E-012	0	0.000000E+000
1	26.27391971	5.259644E-012	2.088964E-011	1	0.000000E+000
1	26.27716203	2.088964E-011	5.259644E-012	0	0.000000E+000
1	26.27722146	5.259644E-012	2.088964E-011	1	0.000000E+000
1	26.28679080	2.088964E-011	5.259644E-012	0	0.000000E+000
1	26.28751887	5.259644E-012	2.088964E-011	1	0.000000E+000
1	26.30713869	2.088964E-011	5.259644E-012	0	0.000000E+000
1	26.30715255	5.259644E-012	2.088964E-011	1	0.000000E+000
1	26.30837953	2.088964E-011	5.259644E-012	0	0.000000E+000
1	26.30845309	5.259644E-012	2.088964E-011	1	0.000000E+000
1	26.31706318	2.088964E-011	5.259644E-012	0	0.000000E+000
1	26.32395961	5.259644E-012	2.088964E-011	1	0.000000E+000
1	26.32527636	2.088964E-011	5.259644E-012	0	0.000000E+000
1	26.32572662	5.259644E-012	2.088964E-011	1	0.000000E+000
1	26.33174767	2.088964E-011	5.259644E-012	0	0.000000E+000
1	26.33266630	5.259644E-012	2.088964E-011	1	0.000000E+000
1	26.33351559	2.088964E-011	5.259644E-012	0	0.000000E+000
1	26.33407379	5.259644E-012	2.088964E-011	1	0.000000E+000
1	26.33437566	2.088964E-011	5.259644E-012	0	0.000000E+000
1	26.33441264	5.259644E-012	2.088964E-011	1	0.000000E+000
1	26.34092753	2.088964E-011	5.259644E-012	0	0.000000E+000
1	26.36082034	5.259644E-012	2.088964E-011	1	0.000000E+000
1	26.37222939	2.088964E-011	5.259644E-012	0	0.000000E+000
1	26.37255410	5.259644E-012	2.088964E-011	1	0.000000E+000
1	26.37376963	2.088964E-011	5.259644E-012	0	0.000000E+000
1	26.37410169	5.259644E-012	2.088964E-011	1	0.000000E+000
1	26.37529787	2.088964E-011	5.259644E-012	0	0.000000E+000
1	26.37548087	5.259644E-012	2.088964E-011	1	0.000000E+000
1	26.37697365	2.088964E-011	5.259644E-012	0	0.000000E+000
1	26.37698552	5.259644E-012	2.088964E-011	1	0.000000E+000
1	26.37830440	2.088964E-011	5.259644E-012	0	0.000000E+000
1	26.38060286	5.259644E-012	2.088964E-011	1	0.000000E+000
1	26.38283757	2.088964E-011	5.259644E-012	0	0.000000E+000
1	26.38298496	5.259644E-012	2.088964E-011	1	0.000000E+000
1	26.38376776	2.088964E-011	5.259644E-012	0	0.000000E+000
1	26.38427382	5.259644E-012	2.088964E-011	1	0.000000E+000
1	26.39521492	2.088964E-011	5.259644E-012	0	0.000000E+000
1	26.39526953	5.259644E-012	2.088964E-011	1	0.000000E+000
1	26.40346959	2.088964E-011	5.259644E-012	0	0.000000E+000
1	26.40351941	5.259644E-012	2.088964E-011	1	0.000000E+000
1	26.41692663	2.088964E-011	5.259644E-012	0	0.000000E+000
1	26.42284514	5.259644E-012	2.088964E-011	1	0.000000E+000
1	26.42694808	2.088964E-011	5.259644E-012	0	0.000000E+000
1	26.42701901	5.259644E-012	2.088964E-011	1	0.000000E+000
1	26.42960363	2.088964E-011	5.259644E-012	0	0.000000E+000
1	26.43820503	5.259644E-012	2.088964E-011	1	0.000000E+000
1	26.43903819	2.088964E-011	5.259644E-012	0	0.000000E+000
1	26.43929064	5.259644E-012	2.088964E-011	1	0.000000E+000
1	26.44498214	2.088964E-011	5.259644E-012	0	0.000000E+000
1	26.44501881	5.259644E-012	2.088964E-011	1	0.000000E+000
1	26.44666050	2.088964E-011	5.259644E-012	0	0.000000E+000
1	26.44685022	5.259644E-012	2.088964E-011	1	0.000000E+000
1	26.44826253	2.088964E-011	5.259644E-012	0	0.000000E+000
1	26.44832550	5.259644E-012	2.088964E-011	1	0.000000E+000
1	26.45108475	2.088964E-011	5.259644E-012	0	0.000000E+000
1	26.45155148	5.259644E-012	2.088964E-011	1	0.000000E+000
1	26.45402791	2.088964E-011	5.259644E-012	0	0.000000E+000
1	26.45406989	5.259644E-012	2.088964E-011	1	0.000000E+000
1	26.48035107	2.088964E-011	5.259644E-012	0	0.000000E+000
1	26.48055426	5.259644E-012	2.088964E-011	1	0.000000E+000
1	26.49777389	2.088964E-011	5.259644E-012	0	0.000000E+000
1	26.49801296	5.259644E-012	2.088964E-011	1	0.000000E+000
1	26.50628507	2.088964E-011	5.259644E-012	0	0.000000E+000
1	26.50650224	5.259644E-012	2.088964E-011	1	0.000000E+000
1	26.50713881	2.088964E-011	5.259644E-012	0	0.000000E+000
1	26.50726403	5.259644E-012	2.088964E-011	1	0.000000E+000
1	26.51630991	2.088964E-011	5.259644E-012	0	0.000000E+000
1	26.51706381	5.259644E-012	2.088964E-011	1	0.000000E+000
1	26.52715207	2.088964E-011	5.259644E-012	0	0.000000E+000
1	26.52748561	5.259644E-012	2.088964E-011	1	0.000000E+000
1	26.54387227	2.088964E-011	5.259644E-012	0	0.000000E+000
1	26.54495739	5.259644E-012	2.088964E-011	1	0.000000E+000
1	26.54776886	2.088964E-011	5.259644E-012	0	0.000000E+000
1	26.54780271	5.259644E-012	2.088964E-011	1	0.000000E+000
1	26.54836123	2.088964E-011	5.259644E-012	0	0.000000E+000
1	26.54839472	5.259644E-012	2.088964E-011	1	0.000000E+000
1	26.55454656	2.088964E-011	5.259644E-012	0	0.000000E+000
1	26.55463865	5.259644E-012	2.088964E-011	1	0.000000E+000
1	26.56523462	2.088964E-011	5.259644E-012	0	0.000000E+000
1	26.56556014	5.259644E-012	2.088964E-011	1	0.000000E+000
1	26.56816885	2.088964E-011	5.259644E-012	0	0.000000E+000
1	26.58580814	5.259644E-012	2.088964E-011	1	0.000000E+000
1	26.59208347	2.088964E-011	5.259644E-012	0	0.000000E+000
1	26.59212984	5.259644E-012	2.088964E-011	1	0.000000E+000
1	26.59608769	2.088964E-011	5.259644E-012	0	0.000000E+000
1	26.59612327	5.259644E-012	2.088964E-011	1	0.000000E+000
1	26.60107822	2.088964E-011	5.259644E-012	0	0.000000E+000
1	26.61080054	5.259644E-012	2.088964E-011	1	0.000000E+000
1	26.61426611	2.088964E-011	5.259644E-012	0	0.000000E+000
1	26.61436414	5.259644E-012	2.088964E-011	1	0.000000E+000
1	26.61577641	2.088964E-011	5.259644E-012	0	0.000000E+000
1	26.61597496	5.259644E-012	2.088964E-011	1	0.000000E+000
1	26.62676914	2.088964E-011	5.259644E-012	0	0.000000E+000
1	26.62677989	5.259644E-012	2.088964E-011	1	0.000000E+000
1	26.62919611	2.088964E-011	5.259644E-012	0	0.000000E+000
1	26.62922376	5.259644E-012	2.088964E-011	1	0.000000E+000
1	26.63073427	2.088964E-011	5.259644E-012	0	0.000000E+000
1	26.77134913	5.259644E-012	2.088964E-011	1	0.000000E+000
1	26.77268414	2.088964E-011	5.259644E-012	0	0.000000E+000
1	26.77333457	5.259644E-012	2.088964E-011	1	0.000000E+000
1	26.77630340	2.088964E-011	5.259644E-012	0	0.000000E+000
1	26.77634306	5.259644E-012	2.088964E-011	1	0.000000E+000
1	26.78072192	2.088964E-011	5.259644E-012	0	0.000000E+000
1	26.78119439	5.259644E-012	2.088964E-011	1	0.000000E+000
1	26.78375424	2.088964E-011	5.259644E-012	0	0.000000E+000
1	26.78502863	5.259644E-012	2.088964E-011	1	0.000000E+000
1	26.79152013	2.088964E-011	5.259644E-012	0	0.000000E+000
1	26.79191835	5.259644E-012	2.088964E-011	1	0.000000E+000
1	26.79274067	2.088964E-011	5.259644E-012	0	0.000000E+000
1	26.79298556	5.259644E-012	2.088964E-011	1	0.000000E+000
1	26.80965886	2.088964E-011	5.259644E-012	0	0.000000E+000
1	26.81013892	5.259644E-012	2.088964E-011	1	0.000000E+000
1	26.81179394	2.088964E-011	5.259644E-012	0	0.000000E+000
1	26.81184086	5.259644E-012	2.088964E-011	1	0.000000E+000
1	26.81294042	2.088964E-011	5.259644E-012	0	0.000000E+000
1	26.81298615	5.259644E-012	2.088964E-011	1	0.000000E+000
1	26.82049319	2.088964E-011	5.259644E-012	0	0.000000E+000
1	26.84694832	5.259644E-012	2.088964E-011	1	0.000000E+000
1	26.84929136	2.088964E-011	5.259644E-012	0	0.000000E+000
1	26.84982132	5.259644E-012	2.088964E-011	1	0.000000E+000
1	26.85051506	2.088964E-011	5.259644E-012	0	0.000000E+000
1	26.85168697	5.259644E-012	2.088964E-011	1	0.000000E+000
1	26.85681809	2.088964E-011	5.259644E-012	0	0.000000E+000
1	26.85693657	5.259644E-012	2.088964E-011	1	0.000000E+000
1	26.85885225	2.088964E-011	5.259644E-012	0	0.000000E+000
1	26.88277255	5.259644E-012	2.088964E-011	1	0.000000E+000
1	26.88429207	2.088964E-011	5.259644E-012	0	0.000000E+000
1	26.88433604	5.259644E-012	2.088964E-011	1	0.000000E+000
1	26.89387262	2.088964E-011	5.259644E-012	0	0.000000E+000
1	26.89391984	5.259644E-012	2.088964E-011	1	0.000000E+000
1	26.89588560	2.088964E-011	5.259644E-012	0	0.000000E+000
1	26.89597276	5.259644E-012	2.088964E-011	1	0.000000E+000
1	26.89786020	2.088964E-011	5.259644E-012	0	0.000000E+000
1	27.56868521	5.259644E-012	2.088964E-011	1	0.000000E+000
1	27.56988346	2.088964E-011	5.259644E-012	0	0.000000E+000
1	27.57058457	5.259644E-012	2.088964E-011	1	0.000000E+000
1	27.57068108	2.088964E-011	5.259644E-012	0	0.000000E+000
1	27.66558977	5.259644E-012	2.088964E-011	1	0.000000E+000
1	27.66651471	2.088964E-011	5.259644E-012	0	0.000000E+000
1	27.70767783	5.259644E-012	2.088964E-011	1	0.000000E+000
1	27.70849088	2.088964E-011	5.259644E-012	0	0.000000E+000
1	27.71260830	5.259644E-012	2.088964E-011	1	0.000000E+000
1	27.71280328	2.088964E-011	5.259644E-012	0	0.000000E+000
1	27.71332541	5.259644E-012	2.088964E-011	1	0.000000E+000
1	27.71472870	2.088964E-011	5.259644E-012	0	0.000000E+000
1	27.71499539	5.259644E-012	2.088964E-011	1	0.000000E+000
1	27.71565115	2.088964E-011	5.259644E-012	0	0.000000E+000
1	27.71626061	5.259644E-012	2.088964E-011	1	0.000000E+000
1	27.71630120	2.088964E-011	5.259644E-012	0	0.000000E+000
1	28.18743660	5.259644E-012	2.088964E-011	1	0.000000E+000
1	28.19754577	2.088964E-011	5.259644E-012	0	0.000000E+000
1	28.19846458	5.259644E-012	2.088964E-011	1	0.000000E+000
1	28.19857684	2.088964E-011	5.259644E-012	0	0.000000E+000
1	28.19903194	5.259644E-012	2.088964E-011	1	0.000000E+000
1	28.20190183	2.088964E-011	5.259644E-012	0	0.000000E+000
1	28.20197735	5.259644E-012	2.088964E-011	1	0.000000E+000
1	28.20442485	2.088964E-011	5.259644E-012	0	0.000000E+000
1	28.20447182	5.259644E-012	2.088964E-011	1	0.000000E+000
1	28.20697299	2.088964E-011	5.259644E-012	0	0.000000E+000
1	28.20774827	5.259644E-012	2.088964E-011	1	0.000000E+000
1	28.20783004	2.088964E-011	5.259644E-012	0	0.000000E+000
1	28.20807579	5.259644E-012	2.088964E-011	1	0.000000E+000
1	28.21160330	2.088964E-011	5.259644E-012	0	0.000000E+000
1	28.21172857	5.259644E-012	2.088964E-011	1	0.000000E+000
1	28.21381999	2.088964E-011	5.259644E-012	0	0.000000E+000
1	28.21410843	5.259644E-012	2.088964E-011	1	0.000000E+000
1	28.21938205	2.088964E-011	5.259644E-012	0	0.000000E+000
1	28.21955816	5.259644E-012	2.088964E-011	1	0.000000E+000
1	28.23926154	2.088964E-011	5.259644E-012	0	0.000000E+000
1	28.23943649	5.259644E-012	2.088964E-011	1	0.000000E+000
1	28.24151593	2.088964E-011	5.259644E-012	0	0.000000E+000
1	28.24171611	5.259644E-012	2.088964E-011	1	0.000000E+000
1	28.24178841	2.088964E-011	5.259644E-012	0	0.000000E+000
1	28.24259639	5.259644E-012	2.088964E-011	1	0.000000E+000
1	28.24809371	2.088964E-011	5.259644E-012	0	0.000000E+000
1	28.24812937	5.259644E-012	2.088964E-011	1	0.000000E+000
1	28.24828973	2.088964E-011	5.259644E-012	0	0.000000E+000
1	28.24832598	5.259644E-012	2.088964E-011	1	0.000000E+000
1	28.25626760	2.088964E-011	5.259644E-012	0	0.000000E+000
1	28.25679756	5.259644E-012	2.088964E-011	1	0.000000E+000
1	28.26089470	2.088964E-011	5.259644E-012	0	0.000000E+000
1	28.26097906	5.259644E-012	2.088964E-011	1	0.000000E+000
1	28.26349561	2.088964E-011	5.259644E-012	0	0.000000E+000
1	28.26353939	5.259644E-012	2.088964E-011	1	0.000000E+000
1	28.26592561	2.088964E-011	5.259644E-012	0	0.000000E+000
1	28.26641052	5.259644E-012	2.088964E-011	1	0.000000E+000
1	28.27064249	2.088964E-011	5.259644E-012	0	0.000000E+000
1	28.27400501	5.259644E-012	2.088964E-011	1	0.000000E+000
1	28.27467931	2.088964E-011	5.259644E-012	0	0.000000E+000
1	28.27476017	5.259644E-012	2.088964E-011	1	0.000000E+000
1	28.27516961	2.088964E-011	5.259644E-012	0	0.000000E+000
1	28.27517353	5.259644E-012	2.088964E-011	1	0.000000E+000
1	28.27527219	2.088964E-011	5.259644E-012	0	0.000000E+000
1	28.27596865	5.259644E-012	2.088964E-011	1	0.000000E+000
1	28.27924556	2.088964E-011	5.259644E-012	0	0.000000E+000
1	28.27927479	5.259644E-012	2.088964E-011	1	0.000000E+000
1	28.28798666	2.088964E-011	5.259644E-012	0	0.000000E+000
1	28.28800921	5.259644E-012	2.088964E-011	1	0.000000E+000
1	28.28851557	2.088964E-011	5.259644E-012	0	0.000000E+000
1	28.28859765	5.259644E-012	2.088964E-011	1	0.000000E+000
1	28.28863468	2.088964E-011	5.259644E-012	0	0.000000E+000
1	28.29880024	5.259644E-012	2.088964E-011	1	0.000000E+000
1	28.30751398	2.088964E-011	5.259644E-012	0	0.000000E+000
1	28.30780719	5.259644E-012	2.088964E-011	1	0.000000E+000
1	28.31355517	2.088964E-011	5.259644E-012	0	0.000000E+000
1	28.31374773	5.259644E-012	2.088964E-011	1	0.000000E+000
1	28.31376023	2.088964E-011	5.259644E-012	0	0.000000E+000
1	28.31489560	5.259644E-012	2.088964E-011	1	0.000000E+000
1	28.31494081	2.088964E-011	5.259644E-012	0	0.000000E+000
1	28.32239221	5.259644E-012	2.088964E-011	1	0.000000E+000
1	28.32431529	2.088964E-011	5.259644E-012	0	0.000000E+000
1	28.32434036	5.259644E-012	2.088964E-011	1	0.000000E+000
1	28.32441380	2.088964E-011	5.259644E-012	0	0.000000E+000
1	28.38309851	5.259644E-012	2.088964E-011	1	0.000000E+000
1	28.38313760	2.088964E-011	5.259644E-012	0	0.000000E+000
1	28.38854882	5.259644E-012	2.088964E-011	1	0.000000E+000
1	28.38866883	2.088964E-011	5.259644E-012	0	0.000000E+000
1	28.38869431	5.259644E-012	2.088964E-011	1	0.000000E+000
1	28.39683764	2.088964E-011	5.259644E-012	0	0.000000E+000
1	28.39711931	5.259644E-012	2.088964E-011	1	0.000000E+000
1	28.39747505	2.088964E-011	5.259644E-012	0	0.000000E+000
1	28.42431516	5.259644E-012	2.088964E-011	1	0.000000E+000
1	28.43867718	2.088964E-011	5.259644E-012	0	0.000000E+000
1	28.44028059	5.259644E-012	2.088964E-011	1	0.000000E+000
1	28.44350341	2.088964E-011	5.259644E-012	0	0.000000E+000
1	28.44382091	5.259644E-012	2.088964E-011	1	0.000000E+000
1	28.45204708	2.088964E-011	5.259644E-012	0	0.000000E+000
1	28.45264072	5.259644E-012	2.088964E-011	1	0.000000E+000
1	28.46485664	2.088964E-011	5.259644E-012	0	0.000000E+000
1	28.46503584	5.259644E-012	2.088964E-011	1	0.000000E+000
1	28.46700816	2.088964E-011	5.259644E-012	0	0.000000E+000
1	28.53509605	5.259644E-012	2.088964E-011	1	0.000000E+000
1	28.54904791	2.088964E-011	5.259644E-012	0	0.000000E+000
1	28.54905508	5.259644E-012	2.088964E-011	1	0.000000E+000
1	28.54979710	2.088964E-011	5.259644E-012	0	0.000000E+000
1	28.54993758	5.259644E-012	2.088964E-011	1	0.000000E+000
1	28.55544966	2.088964E-011	5.259644E-012	0	0.000000E+000
1	28.55693438	5.259644E-012	2.088964E-011	1	0.000000E+000
1	28.55944710	2.088964E-011	5.259644E-012	0	0.000000E+000
1	28.55965941	5.259644E-012	2.088964E-011	1	0.000000E+000
1	28.56629141	2.088964E-011	5.259644E-012	0	0.000000E+000
1	28.56689071	5.259644E-012	2.088964E-011	1	0.000000E+000
1	28.56704350	2.088964E-011	5.259644E-012	0	0.000000E+000
1	28.56961595	5.259644E-012	2.088964E-011	1	0.000000E+000
1	28.58825397	2.088964E-011	5.259644E-012	0	0.000000E+000
1	28.58827512	5.259644E-012	2.088964E-011	1	0.000000E+000
1	28.58947674	2.088964E-011	5.259644E-012	0	0.000000E+000
1	28.58949295	5.259644E-012	2.088964E-011	1	0.000000E+000
1	28.58961015	2.088964E-011	5.259644E-012	0	0.000000E+000
1	28.59046564	5.259644E-012	2.088964E-011	1	0.000000E+000
1	28.59289134	2.088964E-011	5.259644E-012	0	0.000000E+000
1	28.59294179	5.259644E-012	2.088964E-011	1	0.000000E+000
1	28.59891343	2.088964E-011	5.259644E-012	0	0.000000E+000
1	28.59965897	5.259644E-012	2.088964E-011	1	0.000000E+000
1	28.60720987	2.088964E-011	5.259644E-012	0	0.000000E+000
1	28.60724950	5.259644E-012	2.088964E-011	1	0.000000E+000
1	28.61361944	2.088964E-011	5.259644E-012	0	0.000000E+000
1	28.61458504	5.259644E-012	2.088964E-011	1	0.000000E+000
1	28.61733033	2.088964E-011	5.259644E-012	0	0.000000E+000
1	28.61737005	5.259644E-012	2.088964E-011	1	0.000000E+000
1	28.62761036	2.088964E-011	5.259644E-012	0	0.000000E+000
1	28.62763556	5.259644E-012	2.088964E-011	1	0.000000E+000
1	28.63970524	2.088964E-011	5.259644E-012	0	0.000000E+000
1	28.63976261	5.259644E-012	2.088964E-011	1	0.000000E+000
1	28.64538220	2.088964E-011	5.259644E-012	0	0.000000E+000
1	28.64540309	5.259644E-012	2.088964E-011	1	0.000000E+000
1	28.64966829	2.088964E-011	5.259644E-012	0	0.000000E+000
1	28.65119151	5.259644E-012	2.088964E-011	1	0.000000E+000
1	28.65269350	2.088964E-011	5.259644E-012	0	0.000000E+000
1	28.65289865	5.259644E-012	2.088964E-011	1	0.000000E+000
1	28.65531412	2.088964E-011	5.259644E-012	0	0.000000E+000
1	28.65534139	5.259644E-012	2.088964E-011	1	0.000000E+000
1	28.65740493	2.088964E-011	5.259644E-012	0	0.000000E+000
1	28.65744711	5.259644E-012	2.088964E-011	1	0.000000E+000
1	28.65837399	2.088964E-011	5.259644E-012	0	0.000000E+000
1	28.65840664	5.259644E-012	2.088964E-011	1	0.000000E+000
1	28.66371813	2.088964E-011	5.259644E-012	0	0.000000E+000
1	28.66521298	5.259644E-012	2.088964E-011	1	0.000000E+000
1	28.66765239	2.088964E-011	5.259644E-012	0	0.000000E+000
1	28.66766141	5.259644E-012	2.088964E-011	1	0.000000E+000
1	28.67509158	2.088964E-011	5.259644E-012	0	0.000000E+000
1	28.67727545	5.259644E-012	2.088964E-011	1	0.000000E+000
1	28.69416801	2.088964E-011	5.259644E-012	0	0.000000E+000
1	28.69435558	5.259644E-012	2.088964E-011	1	0.000000E+000
1	28.69738799	2.088964E-011	5.259644E-012	0	0.000000E+000
1	28.69754924	5.259644E-012	2.088964E-011	1	0.000000E+000
1	28.69986891	2.088964E-011	5.259644E-012	0	0.000000E+000
1	28.70198408	5.259644E-012	2.088964E-011	1	0.000000E+000
1	28.70771968	2.088964E-011	5.259644E-012	0	0.000000E+000
1	28.70792418	5.259644E-012	2.088964E-011	1	0.000000E+000
1	28.71217823	2.088964E-011	5.259644E-012	0	0.000000E+000
1	28.71220943	5.259644E-012	2.088964E-011	1	0.000000E+000
1	28.72652168	2.088964E-011	5.259644E-012	0	0.000000E+000
1	28.73281110	5.259644E-012	2.088964E-011	1	0.000000E+000
1	28.73487633	2.088964E-011	5.259644E-012	0	0.000000E+000
1	28.73505292	5.259644E-012	2.088964E-011	1	0.000000E+000
1	28.74115066	2.088964E-011	5.259644E-012	0	0.000000E+000
1	28.74154176	5.259644E-012	2.088964E-011	1	0.000000E+000
1	28.76018783	2.088964E-011	5.259644E-012	0	0.000000E+000
1	28.76023544	5.259644E-012	2.088964E-011	1	0.000000E+000
1	28.77155006	2.088964E-011	5.259644E-012	0	0.000000E+000
1	28.77235029	5.259644E-012	2.088964E-011	1	0.000000E+000
1	28.77362637	2.088964E-011	5.259644E-012	0	0.000000E+000
1	28.77416247	5.259644E-012	2.088964E-011	1	0.000000E+000
1	28.77671363	2.088964E-011	5.259644E-012	0	0.000000E+000
1	28.77684642	5.259644E-012	2.088964E-011	1	0.000000E+000
1	28.77990034	2.088964E-011	5.259644E-012	0	0.000000E+000
1	28.78960565	5.259644E-012	2.088964E-011	1	0.000000E+000
1	28.79813308	2.088964E-011	5.259644E-012	0	0.000000E+000
1	28.79815210	5.259644E-012	2.088964E-011	1	0.000000E+000
1	28.80843484	2.088964E-011	5.259644E-012	0	0.000000E+000
1	28.80849469	5.259644E-012	2.088964E-011	1	0.000000E+000
1	28.80990996	2.088964E-011	5.259644E-012	0	0.000000E+000
1	28.81003087	5.259644E-012	2.088964E-011	1	0.000000E+000
1	28.81822546	2.088964E-011	5.259644E-012	0	0.000000E+000
1	28.81824082	5.259644E-012	2.088964E-011	1	0.000000E+000
1	28.81862752	2.088964E-011	5.259644E-012	0	0.000000E+000
1	28.81888654	5.259644E-012	2.088964E-011	1	0.000000E+000
1	28.83200074	2.088964E-011	5.259644E-012	0	0.000000E+000
1	28.83202495	5.259644E-012	2.088964E-011	1	0.000000E+000
1	28.85767145	2.088964E-011	5.259644E-012	0	0.000000E+000
1	28.85778092	5.259644E-012	2.088964E-011	1	0.000000E+000
1	28.86209546	2.088964E-011	5.259644E-012	0	0.000000E+000
1	29.27679630	5.259644E-012	2.088964E-011	1	0.000000E+000
1	29.27726158	2.088964E-011	5.259644E-012	0	0.000000E+000
1	29.27731579	5.259644E-012	2.088964E-011	1	0.000000E+000
1	29.28036999	2.088964E-011	5.259644E-012	0	0.000000E+000
1	29.98952937	5.762581E-012	2.139258E-011	1	0.000000E+000
1	29.98953000	2.139258E-011	5.762581E-012	0	0.000000E+000
1	29.98953206	5.762581E-012	2.139258E-011	1	0.000000E+000
1	29.99003409	2.139258E-011	5.762581E-012	0	0.000000E+000
1	29.99164698	5.762581E-012	2.139258E-011	1	0.000000E+000
1	29.99242985	2.139258E-011	5.762581E-012	0	0.000000E+000
1	29.99932626	5.762581E-012	2.139258E-011	1	0.000000E+000
1	30.00062804	2.139258E-011	5.762581E-012	0	0.000000E+000
1	30.00158349	5.762581E-012	2.139258E-011	1	0.000000E+000
1	30.00175842	2.139258E-011	5.762581E-012	0	0.000000E+000
1	30.00183959	5.762581E-012	2.139258E-011	1	0.000000E+000
1	30.00715823	2.139258E-011	5.762581E-012	0	0.000000E+000
1	30.00745371	5.762581E-012	2.139258E-011	1	0.000000E+000
1	30.00796291	2.139258E-011	5.762581E-012	0	0.000000E+000
1	30.01078721	5.762581E-012	2.139258E-011	1	0.000000E+000
1	30.01161289	2.139258E-011	5.762581E-012	0	0.000000E+000
1	30.01193993	5.762581E-012	2.139258E-011	1	0.000000E+000
1	30.01226975	2.139258E-011	5.762581E-012	0	0.000000E+000
1	30.01257925	5.762581E-012	2.139258E-011	1	0.000000E+000
1	30.01359030	2.139258E-011	5.762581E-012	0	0.000000E+000
1	30.01443592	5.762581E-012	2.139258E-011	1	0.000000E+000
1	30.01734707	2.139258E-011	5.762581E-012	0	0.000000E+000
1	30.01739587	5.762581E-012	2.139258E-011	1	0.000000E+000
1	30.02468718	2.139258E-011	5.762581E-012	0	0.000000E+000
1	30.02480931	5.762581E-012	2.139258E-011	1	0.000000E+000
1	30.02659656	2.139258E-011	5.762581E-012	0	0.000000E+000
1	30.07774835	5.762581E-012	2.139258E-011	1	0.000000E+000
1	30.08177962	2.139258E-011	5.762581E-012	0	0.000000E+000
1	30.32871761	5.762581E-012	2.139258E-011	1	0.000000E+000
1	30.33316267	2.139258E-011	5.762581E-012	0	0.000000E+000
1	30.37473906	5.762581E-012	2.139258E-011	1	0.000000E+000
1	30.37567716	2.139258E-011	5.762581E-012	0	0.000000E+000
1	30.44655071	5.762581E-012	2.139258E-011	1	0.000000E+000
1	30.44792410	2.139258E-011	5.762581E-012	0	0.000000E+000
1	31.02986535	5.319776E-012	2.094978E-011	1	0.000000E+000
1	31.03075411	2.094978E-011	5.319776E-012	0	0.000000E+000
1	31.03080348	5.319776E-012	2.094978E-011	1	0.000000E+000
1	31.03086664	2.094978E-011	5.319776E-012	0	0.000000E+000
1	31.03239423	5.319776E-012	2.094978E-011	1	0.000000E+000
1	31.03262553	2.094978E-011	5.319776E-012	0	0.000000E+000
1	31.03347392	5.319776E-012	2.094978E-011	1	0.000000E+000
1	31.03386528	2.094978E-011	5.319776E-012	0	0.000000E+000
1	31.03403200	5.319776E-012	2.094978E-011	1	0.000000E+000
1	31.03462978	2.094978E-011	5.319776E-012	0	0.000000E+000
1	32.34588132	5.319776E-012	2.094978E-011	1	0.000000E+000
1	32.34785147	2.094978E-011	5.319776E-012	0	0.000000E+000
1	32.36494500	5.319776E-012	2.094978E-011	1	0.000000E+000
1	32.37553054	2.094978E-011	5.319776E-012	0	0.000000E+000
1	32.37557552	5.319776E-012	2.094978E-011	1	0.000000E+000
1	32.37832571	2.094978E-011	5.319776E-012	0	0.000000E+000
1	32.37862131	5.319776E-012	2.094978E-011	1	0.000000E+000
1	32.38249224	2.094978E-011	5.319776E-012	0	0.000000E+000
1	32.38250804	5.319776E-012	2.094978E-011	1	0.000000E+000
1	32.38265593	2.094978E-011	5.319776E-012	0	0.000000E+000
1	32.38356095	5.319776E-012	2.094978E-011	1	0.000000E+000
1	32.38634648	2.094978E-011	5.319776E-012	0	0.000000E+000
1	32.38639511	5.319776E-012	2.094978E-011	1	0.000000E+000
1	32.39278252	2.094978E-011	5.319776E-012	0	0.000000E+000
1	32.39353903	5.319776E-012	2.094978E-011	1	0.000000E+000
1	32.39734250	2.094978E-011	5.319776E-012	0	0.000000E+000
1	32.41175444	5.319776E-012	2.094978E-011	1	0.000000E+000
1	32.41357568	2.094978E-011	5.319776E-012	0	0.000000E+000
1	33.04177626	5.319776E-012	2.094978E-011	1	0.000000E+000
1	33.04312166	2.094978E-011	5.319776E-012	0	0.000000E+000
1	33.13867734	5.319776E-012	2.094978E-011	1	0.000000E+000
1	33.14031949	2.094978E-011	5.319776E-012	0	0.000000E+000
1	33.14084991	5.319776E-012	2.094978E-011	1	0.000000E+000
1	33.14380413	2.094978E-011	5.319776E-012	0	0.000000E+000
1	33.14427672	5.319776E-012	2.094978E-011	1	0.000000E+000
1	33.14530233	2.094978E-011	5.319776E-012	0	0.000000E+000
1	34.07959942	5.319776E-012	2.094978E-011	1	0.000000E+000
1	34.08349939	2.094978E-011	5.319776E-012	0	0.000000E+000
1	34.08388431	5.319776E-012	2.094978E-011	1	0.000000E+000
1	34.08407173	2.094978E-011	5.319776E-012	0	0.000000E+000
1	44.03050226	5.319776E-012	2.094978E-011	1	0.000000E+000
1	44.03207270	2.094978E-011	5.319776E-012	0	0.000000E+000
1	44.03210019	5.319776E-012	2.094978E-011	1	0.000000E+000
1	44.03887118	2.094978E-011	5.319776E-012	0	0.000000E+000
1	44.03956273	5.319776E-012	2.094978E-011	1	0.000000E+000
1	44.05073015	2.094978E-011	5.319776E-012	0	0.000000E+000
1	44.19004426	5.319776E-012	2.094978E-011	1	0.000000E+000
1	44.19195392	2.094978E-011	5.319776E-012	0	0.000000E+000
1	44.19241077	5.319776E-012	2.094978E-011	1	0.000000E+000
1	44.19403997	2.094978E-011	5.319776E-012	0	0.000000E+000
1	44.19409965	5.319776E-012	2.094978E-011	1	0.000000E+000
1	44.19508403	2.094978E-011	5.319776E-012	0	0.000000E+000
1	44.19664879	5.319776E-012	2.094978E-011	1	0.000000E+000
1	44.19716361	2.094978E-011	5.319776E-012	0	0.000000E+000
1	45.96456969	5.319776E-012	2.094978E-011	1	0.000000E+000
1	45.96755127	2.094978E-011	5.319776E-012	0	0.000000E+000
1	45.96768937	5.319776E-012	2.094978E-011	1	0.000000E+000
1	45.96983631	2.094978E-011	5.319776E-012	0	0.000000E+000
1	45.96995248	5.319776E-012	2.094978E-011	1	0.000000E+000
1	45.97161955	2.094978E-011	5.319776E-012	0	0.000000E+000
1	45.97167246	5.319776E-012	2.094978E-011	1	0.000000E+000
1	45.97361855	2.094978E-011	5.319776E-012	0	0.000000E+000
1	46.79125904	5.319776E-012	2.094978E-011	1	0.000000E+000
1	46.79578303	2.094978E-011	5.319776E-012	0	0.000000E+000
1	46.79584438	5.319776E-012	2.094978E-011	1	0.000000E+000
1	46.79835907	2.094978E-011	5.319776E-012	0	0.000000E+000
1	46.79842236	5.319776E-012	2.094978E-011	1	0.000000E+000
1	46.80981596	2.094978E-011	5.319776E-012	0	0.000000E+000
1	46.80985771	5.319776E-012	2.094978E-011	1	0.000000E+000
1	46.81241993	2.094978E-011	5.319776E-012	0	0.000000E+000
1	46.81251413	5.319776E-012	2.094978E-011	1	0.000000E+000
1	46.81865132	2.094978E-011	5.319776E-012	0	0.000000E+000
1	47.11413473	5.319776E-012	2.094978E-011	1	0.000000E+000
1	47.12152275	2.094978E-011	5.319776E-012	0	0.000000E+000
1	47.12338491	5.319776E-012	2.094978E-011	1	0.000000E+000
1	47.13062554	2.094978E-011	5.319776E-012	0	0.000000E+000
1	47.13092530	5.319776E-012	2.094978E-011	1	0.000000E+000
1	47.13204294	2.094978E-011	5.319776E-012	0	0.000000E+000
1	47.13218340	5.319776E-012	2.094978E-011	1	0.000000E+000
1	47.13473861	2.094978E-011	5.319776E-012	0	0.000000E+000
1	47.13479157	5.319776E-012	2.094978E-011	1	0.000000E+000
1	47.13882557	2.094978E-011	5.319776E-012	0	0.000000E+000
1	47.13885161	5.319776E-012	2.094978E-011	1	0.000000E+000
1	47.14267975	2.094978E-011	5.319776E-012	0	0.000000E+000
1	47.14275032	5.319776E-012	2.094978E-011	1	0.000000E+000
1	47.14447545	2.094978E-011	5.319776E-012	0	0.000000E+000
1	47.14448777	5.319776E-012	2.094978E-011	1	0.000000E+000
1	47.14472502	2.094978E-011	5.319776E-012	0	0.000000E+000
1	47.14534304	5.319776E-012	2.094978E-011	1	0.000000E+000
1	47.15363804	2.094978E-011	5.319776E-012	0	0.000000E+000
1	47.15393584	5.319776E-012	2.094978E-011	1	0.000000E+000
1	47.15515558	2.094978E-011	5.319776E-012	0	0.000000E+000
1	47.15578266	5.319776E-012	2.094978E-011	1	0.000000E+000
1	47.15945438	2.094978E-011	5.319776E-012	0	0.000000E+000
1	47.15947882	5.319776E-012	2.094978E-011	1	0.000000E+000
1	47.16259173	2.094978E-011	5.319776E-012	0	0.000000E+000
1	47.16272208	5.319776E-012	2.094978E-011	1	0.000000E+000
1	47.17276502	2.094978E-011	5.319776E-012	0	0.000000E+000
1	47.17293928	5.319776E-012	2.094978E-011	1	0.000000E+000
1	47.17657909	2.094978E-011	5.319776E-012	0	0.000000E+000
1	47.17660858	5.319776E-012	2.094978E-011	1	0.000000E+000
1	47.17792793	2.094978E-011	5.319776E-012	0	0.000000E+000
1	47.17800707	5.319776E-012	2.094978E-011	1	0.000000E+000
1	47.18001223	2.094978E-011	5.319776E-012	0	0.000000E+000
1	47.20207314	5.319776E-012	2.094978E-011	1	0.000000E+000
1	47.20632730	2.094978E-011	5.319776E-012	0	0.000000E+000
1	47.21296922	5.319776E-012	2.094978E-011	1	0.000000E+000
1	47.22214010	2.094978E-011	5.319776E-012	0	0.000000E+000
1	47.22247473	5.319776E-012	2.094978E-011	1	0.000000E+000
1	47.22258388	2.094978E-011	5.319776E-012	0	0.000000E+000
1	47.22263722	5.319776E-012	2.094978E-011	1	0.000000E+000
1	47.22330036	2.094978E-011	5.319776E-012	0	0.000000E+000
1	48.59646092	5.319776E-012	2.094978E-011	1	0.000000E+000
1	48.59868118	2.094978E-011	5.319776E-012	0	0.000000E+000
1	48.59874531	5.319776E-012	2.094978E-011	1	0.000000E+000
1	48.59943024	2.094978E-011	5.319776E-012	0	0.000000E+000
1	48.59968978	5.319776E-012	2.094978E-011	1	0.000000E+000
1	48.60211576	2.094978E-011	5.319776E-012	0	0.000000E+000
1	48.60275634	5.319776E-012	2.094978E-011	1	0.000000E+000
1	48.60325377	2.094978E-011	5.319776E-012	0	0.000000E+000
1	49.21886706	5.319776E-012	2.094978E-011	1	0.000000E+000
1	49.21987424	2.094978E-011	5.319776E-012	0	0.000000E+000
1	49.21995557	5.319776E-012	2.094978E-011	1	0.000000E+000
1	49.22015379	2.094978E-011	5.319776E-012	0	0.000000E+000
1	49.22055004	5.319776E-012	2.094978E-011	1	0.000000E+000
1	49.22861999	2.094978E-011	5.319776E-012	0	0.000000E+000
1	49.22891732	5.319776E-012	2.094978E-011	1	0.000000E+000
1	49.23070279	2.094978E-011	5.319776E-012	0	0.000000E+000
1	49.23072083	5.319776E-012	2.094978E-011	1	0.000000E+000
1	49.23094774	2.094978E-011	5.319776E-012	0	0.000000E+000
1	49.63587775	5.319776E-012	2.094978E-011	1	0.000000E+000
1	49.63826082	2.094978E-011	5.319776E-012	0	0.000000E+000
1	49.64460887	5.319776E-012	2.094978E-011	1	0.000000E+000
1	49.64465743	2.094978E-011	5.319776E-012	0	0.000000E+000
1	49.64468979	5.319776E-012	2.094978E-011	1	0.000000E+000
1	49.64845461	2.094978E-011	5.319776E-012	0	0.000000E+000
1	49.64853234	5.319776E-012	2.094978E-011	1	0.000000E+000
1	49.64878407	2.094978E-011	5.319776E-012	0	0.000000E+000
1	49.64890872	5.319776E-012	2.094978E-011	1	0.000000E+000
1	49.65246084	2.094978E-011	5.319776E-012	0	0.000000E+000
1	49.65249946	5.319776E-012	2.094978E-011	1	0.000000E+000
1	49.65711168	2.094978E-011	5.319776E-012	0	0.000000E+000
1	49.65712818	5.319776E-012	2.094978E-011	1	0.000000E+000
1	49.65914089	2.094978E-011	5.319776E-012	0	0.000000E+000
1	49.65939444	5.319776E-012	2.094978E-011	1	0.000000E+000
1	49.66001731	2.094978E-011	5.319776E-012	0	0.000000E+000
1	49.68422374	5.319776E-012	2.094978E-011	1	0.000000E+000
1	49.69265523	2.094978E-011	5.319776E-012	0	0.000000E+000
1	49.69442020	5.319776E-012	2.094978E-011	1	0.000000E+000
1	49.70845584	2.094978E-011	5.319776E-012	0	0.000000E+000
1	49.70849848	5.319776E-012	2.094978E-011	1	0.000000E+000
1	49.70965541	2.094978E-011	5.319776E-012	0	0.000000E+000
1	49.71002613	5.319776E-012	2.094978E-011	1	0.000000E+000
1	49.71020705	2.094978E-011	5.319776E-012	0	0.000000E+000
1	49.71083928	5.319776E-012	2.094978E-011	1	0.000000E+000
1	49.71273772	2.094978E-011	5.319776E-012	0	0.000000E+000
1	49.72630165	5.319776E-012	2.094978E-011	1	0.000000E+000
1	49.72970414	2.094978E-011	5.319776E-012	0	0.000000E+000
1	49.72973219	5.319776E-012	2.094978E-011	1	0.000000E+000
1	49.73254259	2.094978E-011	5.319776E-012	0	0.000000E+000
1	49.73274549	5.319776E-012	2.094978E-011	1	0.000000E+000
1	49.73526157	2.094978E-011	5.319776E-012	0	0.000000E+000
1	49.73534871	5.319776E-012	2.094978E-011	1	0.000000E+000
1	49.73717347	2.094978E-011	5.319776E-012	0	0.000000E+000
1	49.73734875	5.319776E-012	2.094978E-011	1	0.000000E+000
1	49.73776144	2.094978E-011	5.319776E-012	0	0.000000E+000
1	49.73798595	5.319776E-012	2.094978E-011	1	0.000000E+000
1	49.74354848	2.094978E-011	5.319776E-012	0	0.000000E+000
1	49.74424157	5.319776E-012	2.094978E-011	1	0.000000E+000
1	49.74472067	2.094978E-011	5.319776E-012	0	0.000000E+000
1	49.74490322	5.319776E-012	2.094978E-011	1	0.000000E+000
1	49.75326735	2.094978E-011	5.319776E-012	0	0.000000E+000
1	49.75353159	5.319776E-012	2.094978E-011	1	0.000000E+000
1	49.75396731	2.094978E-011	5.319776E-012	0	0.000000E+000
1	49.75403621	5.319776E-012	2.094978E-011	1	0.000000E+000
1	49.75408376	2.094978E-011	5.319776E-012	0	0.000000E+000
1	49.75410967	5.319776E-012	2.094978E-011	1	0.000000E+000
1	49.75477873	2.094978E-011	5.319776E-012	0	0.000000E+000
1	49.75507604	5.319776E-012	2.094978E-011	1	0.000000E+000
1	49.76211348	2.094978E-011	5.319776E-012	0	0.000000E+000
1	49.76215036	5.319776E-012	2.094978E-011	1	0.000000E+000
1	49.76504699	2.094978E-011	5.319776E-012	0	0.000000E+000
1	50.27391454	5.319776E-012	2.094978E-011	1	0.000000E+000
1	50.27711919	2.094978E-011	5.319776E-012	0	0.000000E+000
1	50.27798203	5.319776E-012	2.094978E-011	1	0.000000E+000
1	50.28278183	2.094978E-011	5.319776E-012	0	0.000000E+000
1	50.28282350	5.319776E-012	2.094978E-011	1	0.000000E+000
1	50.28906718	2.094978E-011	5.319776E-012	0	0.000000E+000
1	50.28912181	5.319776E-012	2.094978E-011	1	0.000000E+000
1	50.28955726	2.094978E-011	5.319776E-012	0	0.000000E+000
1	51.52082234	5.319776E-012	2.094978E-011	1	0.000000E+000
1	51.52639878	2.094978E-011	5.319776E-012	0	0.000000E+000
1	51.52642372	5.319776E-012	2.094978E-011	1	0.000000E+000
1	51.54466050	2.094978E-011	5.319776E-012	0	0.000000E+000
1	51.54985587	5.319776E-012	2.094978E-011	1	0.000000E+000
1	51.55025646	2.094978E-011	5.319776E-012	0	0.000000E+000
1	52.44668249	5.319776E-012	2.094978E-011	1	0.000000E+000
1	52.44912891	2.094978E-011	5.319776E-012	0	0.000000E+000
1	52.50360208	5.319776E-012	2.094978E-011	1	0.000000E+000
1	52.51825519	2.094978E-011	5.319776E-012	0	0.000000E+000
1	52.51863085	5.319776E-012	2.094978E-011	1	0.000000E+000
1	52.51959140	2.094978E-011	5.319776E-012	0	0.000000E+000
1	52.51960836	5.319776E-012	2.094978E-011	1	0.000000E+000
1	52.51963783	2.094978E-011	5.319776E-012	0	0.000000E+000
1	52.55767946	5.319776E-012	2.094978E-011	1	0.000000E+000
1	52.55795389	2.094978E-011	5.319776E-012	0	0.000000E+000
1	52.88173901	5.319776E-012	2.094978E-011	1	0.000000E+000
1	52.88455891	2.094978E-011	5.319776E-012	0	0.000000E+000
1	52.88459548	5.319776E-012	2.094978E-011	1	0.000000E+000
1	52.88675529	2.094978E-011	5.319776E-012	0	0.000000E+000
1	52.88689978	5.319776E-012	2.094978E-011	1	0.000000E+000
1	52.89423392	2.094978E-011	5.319776E-012	0	0.000000E+000
1	52.89487267	5.319776E-012	2.094978E-011	1	0.000000E+000
1	52.89494672	2.094978E-011	5.319776E-012	0	0.000000E+000
1	52.89500324	5.319776E-012	2.094978E-011	1	0.000000E+000
1	52.89856152	2.094978E-011	5.319776E-012	0	0.000000E+000
1	52.89863363	5.319776E-012	2.094978E-011	1	0.000000E+000
1	52.90442127	2.094978E-011	5.319776E-012	0	0.000000E+000
1	52.90498105	5.319776E-012	2.094978E-011	1	0.000000E+000
1	52.90886637	2.094978E-011	5.319776E-012	0	0.000000E+000
1	52.96438114	5.319776E-012	2.094978E-011	1	0.000000E+000
1	52.96497160	2.094978E-011	5.319776E-012	0	0.000000E+000
1	52.96498246	5.319776E-012	2.094978E-011	1	0.000000E+000
1	52.97321114	2.094978E-011	5.319776E-012	0	0.000000E+000
1	52.97328090	5.319776E-012	2.094978E-011	1	0.000000E+000
1	52.97855917	2.094978E-011	5.319776E-012	0	0.000000E+000
1	52.97864586	5.319776E-012	2.094978E-011	1	0.000000E+000
1	52.98169293	2.094978E-011	5.319776E-012	0	0.000000E+000
1	52.98200441	5.319776E-012	2.094978E-011	1	0.000000E+000
1	52.98254316	2.094978E-011	5.319776E-012	0	0.000000E+000
1	52.98286344	5.319776E-012	2.094978E-011	1	0.000000E+000
1	52.98293493	2.094978E-011	5.319776E-012	0	0.000000E+000
1	52.98308861	5.319776E-012	2.094978E-011	1	0.000000E+000
1	52.98700755	2.094978E-011	5.319776E-012	0	0.000000E+000
1	52.98720098	5.319776E-012	2.094978E-011	1	0.000000E+000
1	52.98738591	2.094978E-011	5.319776E-012	0	0.000000E+000
1	52.98751712	5.319776E-012	2.094978E-011	1	0.000000E+000
1	52.98774032	2.094978E-011	5.319776E-012	0	0.000000E+000
1	52.99061989	5.319776E-012	2.094978E-011	1	0.000000E+000
1	53.00765126	2.094978E-011	5.319776E-012	0	0.000000E+000
1	53.00773411	5.319776E-012	2.094978E-011	1	0.000000E+000
1	53.00936880	2.094978E-011	5.319776E-012	0	0.000000E+000
1	53.00947479	5.319776E-012	2.094978E-011	1	0.000000E+000
1	53.01016956	2.094978E-011	5.319776E-012	0	0.000000E+000
1	53.01148072	5.319776E-012	2.094978E-011	1	0.000000E+000
1	53.01619535	2.094978E-011	5.319776E-012	0	0.000000E+000
1	53.01631044	5.319776E-012	2.094978E-011	1	0.000000E+000
1	53.02460413	2.094978E-011	5.319776E-012	0	0.000000E+000
1	53.02577151	5.319776E-012	2.094978E-011	1	0.000000E+000
1	53.02745824	2.094978E-011	5.319776E-012	0	0.000000E+000
1	53.02805670	5.319776E-012	2.094978E-011	1	0.000000E+000
1	53.05091998	2.094978E-011	5.319776E-012	0	0.000000E+000
1	53.05196069	5.319776E-012	2.094978E-011	1	0.000000E+000
1	53.05216848	2.094978E-011	5.319776E-012	0	0.000000E+000
1	53.05224396	5.319776E-012	2.094978E-011	1	0.000000E+000
1	53.06367067	2.094978E-011	5.319776E-012	0	0.000000E+000
1	53.06369157	5.319776E-012	2.094978E-011	1	0.000000E+000
1	53.06533498	2.094978E-011	5.319776E-012	0	0.000000E+000
1	53.25781461	5.319776E-012	2.094978E-011	1	0.000000E+000
1	53.26562796	2.094978E-011	5.319776E-012	0	0.000000E+000
1	53.26563008	5.319776E-012	2.094978E-011	1	0.000000E+000
1	53.27326535	2.094978E-011	5.319776E-012	0	0.000000E+000
1	53.27331095	5.319776E-012	2.094978E-011	1	0.000000E+000
1	53.27604951	2.094978E-011	5.319776E-012	0	0.000000E+000
1	53.27611951	5.319776E-012	2.094978E-011	1	0.000000E+000
1	53.27826786	2.094978E-011	5.319776E-012	0	0.000000E+000
1	53.27838462	5.319776E-012	2.094978E-011	1	0.000000E+000
1	53.28617820	2.094978E-011	5.319776E-012	0	0.000000E+000
1	53.28676111	5.319776E-012	2.094978E-011	1	0.000000E+000
1	53.29405376	2.094978E-011	5.319776E-012	0	0.000000E+000
1	53.29462176	5.319776E-012	2.094978E-011	1	0.000000E+000
1	53.29556067	2.094978E-011	5.319776E-012	0	0.000000E+000
1	53.29569023	5.319776E-012	2.094978E-011	1	0.000000E+000
1	53.29996050	2.094978E-011	5.319776E-012	0	0.000000E+000
1	53.30000509	5.319776E-012	2.094978E-011	1	0.000000E+000
1	53.30486795	2.094978E-011	5.319776E-012	0	0.000000E+000
1	53.30502441	5.319776E-012	2.094978E-011	1	0.000000E+000
1	53.32384931	2.094978E-011	5.319776E-012	0	0.000000E+000
1	53.32395919	5.319776E-012	2.094978E-011	1	0.000000E+000
1	53.33984789	2.094978E-011	5.319776E-012	0	0.000000E+000
1	53.35062147	5.319776E-012	2.094978E-011	1	0.000000E+000
1	53.36166341	2.094978E-011	5.319776E-012	0	0.000000E+000
1	53.36176519	5.319776E-012	2.094978E-011	1	0.000000E+000
1	53.36613107	2.094978E-011	5.319776E-012	0	0.000000E+000
1	53.36621033	5.319776E-012	2.094978E-011	1	0.000000E+000
1	53.36763260	2.094978E-011	5.319776E-012	0	0.000000E+000
1	53.36769077	5.319776E-012	2.094978E-011	1	0.000000E+000
1	53.37068442	2.094978E-011	5.319776E-012	0	0.000000E+000
1	53.37082267	5.319776E-012	2.094978E-011	1	0.000000E+000
1	53.37333430	2.094978E-011	5.319776E-012	0	0.000000E+000
1	53.37340822	5.319776E-012	2.094978E-011	1	0.000000E+000
1	53.37989348	2.094978E-011	5.319776E-012	0	0.000000E+000
1	53.37990356	5.319776E-012	2.094978E-011	1	0.000000E+000
1	53.38021507	2.094978E-011	5.319776E-012	0	0.000000E+000
1	53.38123659	5.319776E-012	2.094978E-011	1	0.000000E+000
1	53.38509940	2.094978E-011	5.319776E-012	0	0.000000E+000
1	53.38512743	5.319776E-012	2.094978E-011	1	0.000000E+000
1	53.38564878	2.094978E-011	5.319776E-012	0	0.000000E+000
1	53.38649394	5.319776E-012	2.094978E-011	1	0.000000E+000
1	53.38705771	2.094978E-011	5.319776E-012	0	0.000000E+000
1	53.38709539	5.319776E-012	2.094978E-011	1	0.000000E+000
1	53.39105868	2.094978E-011	5.319776E-012	0	0.000000E+000
1	53.39118605	5.319776E-012	2.094978E-011	1	0.000000E+000
1	53.39524956	2.094978E-011	5.319776E-012	0	0.000000E+000
1	53.39531368	5.319776E-012	2.094978E-011	1	0.000000E+000
1	53.39969971	2.094978E-011	5.319776E-012	0	0.000000E+000
1	53.50807456	5.319776E-012	2.094978E-011	1	0.000000E+000
1	53.50889335	2.094978E-011	5.319776E-012	0	0.000000E+000
1	53.50896730	5.319776E-012	2.094978E-011	1	0.000000E+000
1	53.51704198	2.094978E-011	5.319776E-012	0	0.000000E+000
1	53.51747849	5.319776E-012	2.094978E-011	1	0.000000E+000
1	53.52962911	2.094978E-011	5.319776E-012	0	0.000000E+000
1	53.52969728	5.319776E-012	2.094978E-011	1	0.000000E+000
1	53.53355259	2.094978E-011	5.319776E-012	0	0.000000E+000
1	53.53381452	5.319776E-012	2.094978E-011	1	0.000000E+000
1	53.53542953	2.094978E-011	5.319776E-012	0	0.000000E+000
1	53.55064223	5.319776E-012	2.094978E-011	1	0.000000E+000
1	53.55448657	2.094978E-011	5.319776E-012	0	0.000000E+000
1	53.55470927	5.319776E-012	2.094978E-011	1	0.000000E+000
1	53.55580029	2.094978E-011	5.319776E-012	0	0.000000E+000
1	53.55612565	5.319776E-012	2.094978E-011	1	0.000000E+000
1	53.56030308	2.094978E-011	5.319776E-012	0	0.000000E+000
1	53.56034239	5.319776E-012	2.094978E-011	1	0.000000E+000
1	53.56243857	2.094978E-011	5.319776E-012	0	0.000000E+000
1	53.56247647	5.319776E-012	2.094978E-011	1	0.000000E+000
1	53.56597798	2.094978E-011	5.319776E-012	0	0.000000E+000
1	53.56630331	5.319776E-012	2.094978E-011	1	0.000000E+000
1	53.56675617	2.094978E-011	5.319776E-012	0	0.000000E+000
1	53.56747700	5.319776E-012	2.094978E-011	1	0.000000E+000
1	53.56786142	2.094978E-011	5.319776E-012	0	0.000000E+000
1	53.56790660	5.319776E-012	2.094978E-011	1	0.000000E+000
1	53.57249863	2.094978E-011	5.319776E-012	0	0.000000E+000
1	53.57253087	5.319776E-012	2.094978E-011	1	0.000000E+000
1	53.57281068	2.094978E-011	5.319776E-012	0	0.000000E+000
1	53.57286497	5.319776E-012	2.094978E-011	1	0.000000E+000
1	53.57321051	2.094978E-011	5.319776E-012	0	0.000000E+000
1	53.57334269	5.319776E-012	2.094978E-011	1	0.000000E+000
1	53.58429030	2.094978E-011	5.319776E-012	0	0.000000E+000
1	53.58432347	5.319776E-012	2.094978E-011	1	0.000000E+000
1	53.58942808	2.094978E-011	5.319776E-012	0	0.000000E+000
1	53.58950966	5.319776E-012	2.094978E-011	1	0.000000E+000
1	53.59625034	2.094978E-011	5.319776E-012	0	0.000000E+000
1	53.59632388	5.319776E-012	2.094978E-011	1	0.000000E+000
1	53.60958893	2.094978E-011	5.319776E-012	0	0.000000E+000
1	53.60963308	5.319776E-012	2.094978E-011	1	0.000000E+000
1	53.61665751	2.094978E-011	5.319776E-012	0	0.000000E+000
1	53.61678835	5.319776E-012	2.094978E-011	1	0.000000E+000
1	53.62011844	2.094978E-011	5.319776E-012	0	0.000000E+000
1	53.62093630	5.319776E-012	2.094978E-011	1	0.000000E+000
1	53.62114272	2.094978E-011	5.319776E-012	0	0.000000E+000
1	53.62118195	5.319776E-012	2.094978E-011	1	0.000000E+000
1	53.62149892	2.094978E-011	5.319776E-012	0	0.000000E+000
1	53.62152148	5.319776E-012	2.094978E-011	1	0.000000E+000
1	53.62739962	2.094978E-011	5.319776E-012	0	0.000000E+000
1	53.62780797	5.319776E-012	2.094978E-011	1	0.000000E+000
1	53.63427748	2.094978E-011	5.319776E-012	0	0.000000E+000
1	53.63437744	5.319776E-012	2.094978E-011	1	0.000000E+000
1	53.63757423	2.094978E-011	5.319776E-012	0	0.000000E+000
1	53.63758867	5.319776E-012	2.094978E-011	1	0.000000E+000
1	53.63912912	2.094978E-011	5.319776E-012	0	0.000000E+000
1	53.63927499	5.319776E-012	2.094978E-011	1	0.000000E+000
1	53.64320863	2.094978E-011	5.319776E-012	0	0.000000E+000
1	53.64325298	5.319776E-012	2.094978E-011	1	0.000000E+000
1	53.65073742	2.094978E-011	5.319776E-012	0	0.000000E+000
1	53.65088690	5.319776E-012	2.094978E-011	1	0.000000E+000
1	53.66510402	2.094978E-011	5.319776E-012	0	0.000000E+000
1	53.66534525	5.319776E-012	2.094978E-011	1	0.000000E+000
1	53.67029756	2.094978E-011	5.319776E-012	0	0.000000E+000
1	53.67195579	5.319776E-012	2.094978E-011	1	0.000000E+000
1	53.67271057	2.094978E-011	5.319776E-012	0	0.000000E+000
1	53.67287819	5.319776E-012	2.094978E-011	1	0.000000E+000
1	53.68495594	2.094978E-011	5.319776E-012	0	0.000000E+000
1	53.68498176	5.319776E-012	2.094978E-011	1	0.000000E+000
1	53.68500304	2.094978E-011	5.319776E-012	0	0.000000E+000
1	53.77839842	5.319776E-012	2.094978E-011	1	0.000000E+000
1	53.78124342	2.094978E-011	5.319776E-012	0	0.000000E+000
1	53.78130910	5.319776E-012	2.094978E-011	1	0.000000E+000
1	53.78299435	2.094978E-011	5.319776E-012	0	0.000000E+000
1	53.78348630	5.319776E-012	2.094978E-011	1	0.000000E+000
1	53.78397609	2.094978E-011	5.319776E-012	0	0.000000E+000
1	53.78406945	5.319776E-012	2.094978E-011	1	0.000000E+000
1	53.78473848	2.094978E-011	5.319776E-012	0	0.000000E+000
1	53.78487640	5.319776E-012	2.094978E-011	1	0.000000E+000
1	53.78655101	2.094978E-011	5.319776E-012	0	0.000000E+000
1	53.78663454	5.319776E-012	2.094978E-011	1	0.000000E+000
1	53.78730665	2.094978E-011	5.319776E-012	0	0.000000E+000
1	53.78744326	5.319776E-012	2.094978E-011	1	0.000000E+000
1	53.79175306	2.094978E-011	5.319776E-012	0	0.000000E+000
1	53.79554160	5.319776E-012	2.094978E-011	1	0.000000E+000
1	53.79674841	2.094978E-011	5.319776E-012	0	0.000000E+000
1	53.79761818	5.319776E-012	2.094978E-011	1	0.000000E+000
1	53.79849873	2.094978E-011	5.319776E-012	0	0.000000E+000
1	53.88840875	5.319776E-012	2.094978E-011	1	0.000000E+000
1	53.89767852	2.094978E-011	5.319776E-012	0	0.000000E+000
1	53.89963119	5.319776E-012	2.094978E-011	1	0.000000E+000
1	53.90205926	2.094978E-011	5.319776E-012	0	0.000000E+000
1	53.90209838	5.319776E-012	2.094978E-011	1	0.000000E+000
1	53.90309014	2.094978E-011	5.319776E-012	0	0.000000E+000
1	53.90424882	5.319776E-012	2.094978E-011	1	0.000000E+000
1	53.90807283	2.094978E-011	5.319776E-012	0	0.000000E+000
1	53.90836349	5.319776E-012	2.094978E-011	1	0.000000E+000
1	53.91345086	2.094978E-011	5.319776E-012	0	0.000000E+000
1	53.91361876	5.319776E-012	2.094978E-011	1	0.000000E+000
1	53.94110584	2.094978E-011	5.319776E-012	0	0.000000E+000
1	55.35262059	5.319776E-012	2.094978E-011	1	0.000000E+000
1	55.35497903	2.094978E-011	5.319776E-012	0	0.000000E+000
1	55.35539450	5.319776E-012	2.094978E-011	1	0.000000E+000
1	55.35705667	2.094978E-011	5.319776E-012	0	0.000000E+000
1	55.35707009	5.319776E-012	2.094978E-011	1	0.000000E+000
1	55.35773730	2.094978E-011	5.319776E-012	0	0.000000E+000
1	55.35779186	5.319776E-012	2.094978E-011	1	0.000000E+000
1	55.35794727	2.094978E-011	5.319776E-012	0	0.000000E+000
1	55.54889124	5.319776E-012	2.094978E-011	1	0.000000E+000
1	55.55060129	2.094978E-011	5.319776E-012	0	0.000000E+000
1	55.55185555	5.319776E-012	2.094978E-011	1	0.000000E+000
1	55.55216131	2.094978E-011	5.319776E-012	0	0.000000E+000
1	55.55892791	5.319776E-012	2.094978E-011	1	0.000000E+000
1	55.56038130	2.094978E-011	5.319776E-012	0	0.000000E+000
1	55.57948068	5.319776E-012	2.094978E-011	1	0.000000E+000
1	55.58047710	2.094978E-011	5.319776E-012	0	0.000000E+000
1	55.59009837	5.319776E-012	2.094978E-011	1	0.000000E+000
1	55.59023830	2.094978E-011	5.319776E-012	0	0.000000E+000
1	55.59032962	5.319776E-012	2.094978E-011	1	0.000000E+000
1	55.59282420	2.094978E-011	5.319776E-012	0	0.000000E+000
1	55.59328345	5.319776E-012	2.094978E-011	1	0.000000E+000
1	55.59467062	2.094978E-011	5.319776E-012	0	0.000000E+000
1	55.59551214	5.319776E-012	2.094978E-011	1	0.000000E+000
1	55.59609512	2.094978E-011	5.319776E-012	0	0.000000E+000
1	55.59615310	5.319776E-012	2.094978E-011	1	0.000000E+000
1	55.59687280	2.094978E-011	5.319776E-012	0	0.000000E+000
1	55.59689688	5.319776E-012	2.094978E-011	1	0.000000E+000
1	55.59710001	2.094978E-011	5.319776E-012	0	0.000000E+000
1	55.59727107	5.319776E-012	2.094978E-011	1	0.000000E+000
1	55.59769135	2.094978E-011	5.319776E-012	0	0.000000E+000
1	55.61997092	5.319776E-012	2.094978E-011	1	0.000000E+000
1	55.62081799	2.094978E-011	5.319776E-012	0	0.000000E+000
1	55.62275372	5.319776E-012	2.094978E-011	1	0.000000E+000
1	55.62985875	2.094978E-011	5.319776E-012	0	0.000000E+000
1	55.62997488	5.319776E-012	2.094978E-011	1	0.000000E+000
1	55.63237711	2.094978E-011	5.319776E-012	0	0.000000E+000
1	55.63240012	5.319776E-012	2.094978E-011	1	0.000000E+000
1	55.63272882	2.094978E-011	5.319776E-012	0	0.000000E+000
1	55.65704658	5.319776E-012	2.094978E-011	1	0.000000E+000
1	55.65850511	2.094978E-011	5.319776E-012	0	0.000000E+000
1	55.86365811	5.319776E-012	2.094978E-011	1	0.000000E+000
1	55.86493784	2.094978E-011	5.319776E-012	0	0.000000E+000
1	55.95461459	5.319776E-012	2.094978E-011	1	0.000000E+000
1	55.95795374	2.094978E-011	5.319776E-012	0	0.000000E+000
1	55.95839071	5.319776E-012	2.094978E-011	1	0.000000E+000
1	55.95874990	2.094978E-011	5.319776E-012	0	0.000000E+000
1	55.95940594	5.319776E-012	2.094978E-011	1	0.000000E+000
1	55.96091738	2.094978E-011	5.319776E-012	0	0.000000E+000
1	55.96104015	5.319776E-012	2.094978E-011	1	0.000000E+000
1	55.96211581	2.094978E-011	5.319776E-012	0	0.000000E+000
1	59.10837003	5.319776E-012	2.094978E-011	1	0.000000E+000
1	59.10972741	2.094978E-011	5.319776E-012	0	0.000000E+000
1	59.10985814	5.319776E-012	2.094978E-011	1	0.000000E+000
1	59.10996799	2.094978E-011	5.319776E-012	0	0.000000E+000
1	59.12091572	5.319776E-012	2.094978E-011	1	0.000000E+000
1	59.12321242	2.094978E-011	5.319776E-012	0	0.000000E+000
1	59.12402260	5.319776E-012	2.094978E-011	1	0.000000E+000
1	59.13020317	2.094978E-011	5.319776E-012	0	0.000000E+000
1	59.13026718	5.319776E-012	2.094978E-011	1	0.000000E+000
1	59.13522344	2.094978E-011	5.319776E-012	0	0.000000E+000
1	59.53605583	5.319776E-012	2.094978E-011	1	0.000000E+000
1	59.53980250	2.094978E-011	5.319776E-012	0	0.000000E+000
1	59.54095851	5.319776E-012	2.094978E-011	1	0.000000E+000
1	59.54417224	2.094978E-011	5.319776E-012	0	0.000000E+000
1	59.54419001	5.319776E-012	2.094978E-011	1	0.000000E+000
1	59.54441004	2.094978E-011	5.319776E-012	0	0.000000E+000
1	59.54478576	5.319776E-012	2.094978E-011	1	0.000000E+000
1	59.54633982	2.094978E-011	5.319776E-012	0	0.000000E+000
1	59.54641559	5.319776E-012	2.094978E-011	1	0.000000E+000
1	59.55131922	2.094978E-011	5.319776E-012	0	0.000000E+000
1	59.55137286	5.319776E-012	2.094978E-011	1	0.000000E+000
1	59.55181804	2.094978E-011	5.319776E-012	0	0.000000E+000
1	59.55450086	5.319776E-012	2.094978E-011	1	0.000000E+000
1	59.56217517	2.094978E-011	5.319776E-012	0	0.000000E+000
1	59.60943672	5.319776E-012	2.094978E-011	1	0.000000E+000
1	59.61763381	2.094978E-011	5.319776E-012	0	0.000000E+000
1	59.62403307	5.319776E-012	2.094978E-011	1	0.000000E+000
1	59.62743515	2.094978E-011	5.319776E-012	0	0.000000E+000
1	59.69933706	5.319776E-012	2.094978E-011	1	0.000000E+000
1	59.70234448	2.094978E-011	5.319776E-012	0	0.000000E+000
1	59.70236482	5.319776E-012	2.094978E-011	1	0.000000E+000
1	59.70814075	2.094978E-011	5.319776E-012	0	0.000000E+000
1	59.72818442	5.319776E-012	2.094978E-011	1	0.000000E+000
1	59.73279872	2.094978E-011	5.319776E-012	0	0.000000E+000
1	59.73282989	5.319776E-012	2.094978E-011	1	0.000000E+000
1	59.73391608	2.094978E-011	5.319776E-012	0	0.000000E+000
1	59.73406606	5.319776E-012	2.094978E-011	1	0.000000E+000
1	59.73501772	2.094978E-011	5.319776E-012	0	0.000000E+000
1	59.73522919	5.319776E-012	2.094978E-011	1	0.000000E+000
1	59.74217895	2.094978E-011	5.319776E-012	0	0.000000E+000
1	59.74259649	5.319776E-012	2.094978E-011	1	0.000000E+000
1	59.74354439	2.094978E-011	5.319776E-012	0	0.000000E+000
1	59.74361744	5.319776E-012	2.094978E-011	1	0.000000E+000
1	59.75568430	2.094978E-011	5.319776E-012	0	0.000000E+000
1	59.75628918	5.319776E-012	2.094978E-011	1	0.000000E+000
1	59.75726819	2.094978E-011	5.319776E-012	0	0.000000E+000
1	59.75792213	5.319776E-012	2.094978E-011	1	0.000000E+000
1	59.75863871	2.094978E-011	5.319776E-012	0	0.000000E+000
1	59.75868965	5.319776E-012	2.094978E-011	1	0.000000E+000
1	59.76117405	2.094978E-011	5.319776E-012	0	0.000000E+000
1	59.76117862	5.319776E-012	2.094978E-011	1	0.000000E+000
1	59.76120859	2.094978E-011	5.319776E-012	0	0.000000E+000
1	59.76147660	5.319776E-012	2.094978E-011	1	0.000000E+000
1	59.77283365	2.094978E-011	5.319776E-012	0	0.000000E+000
1	59.77315152	5.319776E-012	2.094978E-011	1	0.000000E+000
1	59.77514176	2.094978E-011	5.319776E-012	0	0.000000E+000
1	59.77601165	5.319776E-012	2.094978E-011	1	0.000000E+000
1	59.78174864	2.094978E-011	5.319776E-012	0	0.000000E+000
1	59.78204433	5.319776E-012	2.094978E-011	1	0.000000E+000
1	59.78207493	2.094978E-011	5.319776E-012	0	0.000000E+000
1	59.78215388	5.319776E-012	2.094978E-011	1	0.000000E+000
1	59.78386292	2.094978E-011	5.319776E-012	0	0.000000E+000
1	59.78389876	5.319776E-012	2.094978E-011	1	0.000000E+000
1	59.78729767	2.094978E-011	5.319776E-012	0	0.000000E+000
1	59.78754486	5.319776E-012	2.094978E-011	1	0.000000E+000
1	59.79569656	2.094978E-011	5.319776E-012	0	0.000000E+000
1	59.81858018	5.319776E-012	2.094978E-011	1	0.000000E+000
1	59.81970115	2.094978E-011	5.319776E-012	0	0.000000E+000
1	59.81996709	5.319776E-012	2.094978E-011	1	0.000000E+000
1	59.82218408	2.094978E-011	5.319776E-012	0	0.000000E+000
1	59.82219923	5.319776E-012	2.094978E-011	1	0.000000E+000
1	59.82232644	2.094978E-011	5.319776E-012	0	0.000000E+000
1	59.82258943	5.319776E-012	2.094978E-011	1	0.000000E+000
1	59.82324061	2.094978E-011	5.319776E-012	0	0.000000E+000
1	59.82390509	5.319776E-012	2.094978E-011	1	0.000000E+000
1	59.82426120	2.094978E-011	5.319776E-012	0	0.000000E+000
1	59.87044552	5.319776E-012	2.094978E-011	1	0.000000E+000
1	59.87476657	2.094978E-011	5.319776E-012	0	0.000000E+000
1	59.87482395	5.319776E-012	2.094978E-011	1	0.000000E+000
1	59.87601443	2.094978E-011	5.319776E-012	0	0.000000E+000
1	59.87604577	5.319776E-012	2.094978E-011	1	0.000000E+000
1	59.88430679	2.094978E-011	5.319776E-012	0	0.000000E+000
1	59.88436214	5.319776E-012	2.094978E-011	1	0.000000E+000
1	59.90123491	2.094978E-011	5.319776E-012	0	0.000000E+000
1	59.90126012	5.319776E-012	2.094978E-011	1	0.000000E+000
1	59.90470203	2.094978E-011	5.319776E-012	0	0.000000E+000
1	59.90477497	5.319776E-012	2.094978E-011	1	0.000000E+000
1	59.90687814	2.094978E-011	5.319776E-012	0	0.000000E+000
1	59.90693497	5.319776E-012	2.094978E-011	1	0.000000E+000
1	59.90810882	2.094978E-011	5.319776E-012	0	0.000000E+000
1	59.90970466	5.319776E-012	2.094978E-011	1	0.000000E+000
1	59.92082073	2.094978E-011	5.319776E-012	0	0.000000E+000
1	59.94281300	5.186088E-012	2.081609E-011	1	0.000000E+000
1	59.94915932	2.081609E-011	5.186088E-012	0	0.000000E+000
1	59.94920208	5.186088E-012	2.081609E-011	1	0.000000E+000
1	59.95074190	2.081609E-011	5.186088E-012	0	0.000000E+000
1	59.95146898	5.186088E-012	2.081609E-011	1	0.000000E+000
1	59.95637525	2.081609E-011	5.186088E-012	0	0.000000E+000
1	59.95652440	5.186088E-012	2.081609E-011	1	0.000000E+000
1	59.95849324	2.081609E-011	5.186088E-012	0	0.000000E+000
1	59.95857501	5.186088E-012	2.081609E-011	1	0.000000E+000
1	59.96184104	2.081609E-011	5.186088E-012	0	0.000000E+000
1	59.96198681	5.186088E-012	2.081609E-011	1	0.000000E+000
1	59.96324685	2.081609E-011	5.186088E-012	0	0.000000E+000
1	59.96348582	5.186088E-012	2.081609E-011	1	0.000000E+000
1	59.96433453	2.081609E-011	5.186088E-012	0	0.000000E+000
1	59.96438275	5.186088E-012	2.081609E-011	1	0.000000E+000
1	59.97055722	2.081609E-011	5.186088E-012	0	0.000000E+000
1	59.97078863	5.186088E-012	2.081609E-011	1	0.000000E+000
1	59.97263021	2.081609E-011	5.186088E-012	0	0.000000E+000
1	60.00274544	5.186088E-012	2.081609E-011	1	0.000000E+000
1	60.00810026	2.081609E-011	5.186088E-012	0	0.000000E+000
1	60.00812911	5.186088E-012	2.081609E-011	1	0.000000E+000
1	60.01848943	2.081609E-011	5.186088E-012	0	0.000000E+000
1	60.06673406	5.186088E-012	2.081609E-011	1	0.000000E+000
1	60.06701691	2.081609E-011	5.186088E-012	0	0.000000E+000
1	60.07810692	5.186088E-012	2.081609E-011	1	0.000000E+000
1	60.07989065	2.081609E-011	5.186088E-012	0	0.000000E+000
1	60.08006045	5.186088E-012	2.081609E-011	1	0.000000E+000
1	60.08245682	2.081609E-011	5.186088E-012	0	0.000000E+000
1	60.08250609	5.186088E-012	2.081609E-011	1	0.000000E+000
1	60.08267359	2.081609E-011	5.186088E-012	0	0.000000E+000
1	60.08292205	5.186088E-012	2.081609E-011	1	0.000000E+000
1	60.08851926	2.081609E-011	5.186088E-012	0	0.000000E+000
1	60.08866844	5.186088E-012	2.081609E-011	1	0.000000E+000
1	60.10181297	2.081609E-011	5.186088E-012	0	0.000000E+000
1	60.10753675	5.186088E-012	2.081609E-011	1	0.000000E+000
1	60.10775134	2.081609E-011	5.186088E-012	0	0.000000E+000
1	60.10884684	5.186088E-012	2.081609E-011	1	0.000000E+000
1	60.10918986	2.081609E-011	5.186088E-012	0	0.000000E+000
1	60.10923260	5.186088E-012	2.081609E-011	1	0.000000E+000
1	60.11180256	2.081609E-011	5.186088E-012	0	0.000000E+000
1	60.11183020	5.186088E-012	2.081609E-011	1	0.000000E+000
1	60.11212879	2.081609E-011	5.186088E-012	0	0.000000E+000
1	61.39123171	5.186088E-012	2.081609E-011	1	0.000000E+000
1	61.39180771	2.081609E-011	5.186088E-012	0	0.000000E+000
1	61.39184513	5.186088E-012	2.081609E-011	1	0.000000E+000
1	61.39274147	2.081609E-011	5.186088E-012	0	0.000000E+000
1	61.39398401	5.186088E-012	2.081609E-011	1	0.000000E+000
1	61.39463630	2.081609E-011	5.186088E-012	0	0.000000E+000
1	61.39490243	5.186088E-012	2.081609E-011	1	0.000000E+000
1	61.39963428	2.081609E-011	5.186088E-012	0	0.000000E+000
1	61.39968871	5.186088E-012	2.081609E-011	1	0.000000E+000
1	61.41212963	2.081609E-011	5.186088E-012	0	0.000000E+000
1	61.43373615	5.186088E-012	2.081609E-011	1	0.000000E+000
1	61.43602879	2.081609E-011	5.186088E-012	0	0.000000E+000
1	61.43607646	5.186088E-012	2.081609E-011	1	0.000000E+000
1	61.44529840	2.081609E-011	5.186088E-012	0	0.000000E+000
1	61.44543588	5.186088E-012	2.081609E-011	1	0.000000E+000
1	61.44551378	2.081609E-011	5.186088E-012	0	0.000000E+000
1	61.44579397	5.186088E-012	2.081609E-011	1	0.000000E+000
1	61.45603438	2.081609E-011	5.186088E-012	0	0.000000E+000
1	61.45640443	5.186088E-012	2.081609E-011	1	0.000000E+000
1	61.45785286	2.081609E-011	5.186088E-012	0	0.000000E+000
1	61.45799310	5.186088E-012	2.081609E-011	1	0.000000E+000
1	61.46750859	2.081609E-011	5.186088E-012	0	0.000000E+000
1	61.46757132	5.186088E-012	2.081609E-011	1	0.000000E+000
1	61.47633213	2.081609E-011	5.186088E-012	0	0.000000E+000
1	61.47648762	5.186088E-012	2.081609E-011	1	0.000000E+000
1	61.47782830	2.081609E-011	5.186088E-012	0	0.000000E+000
1	61.47866696	5.186088E-012	2.081609E-011	1	0.000000E+000
1	61.50208931	2.081609E-011	5.186088E-012	0	0.000000E+000
1	61.50216706	5.186088E-012	2.081609E-011	1	0.000000E+000
1	61.51195782	2.081609E-011	5.186088E-012	0	0.000000E+000
1	61.51210260	5.186088E-012	2.081609E-011	1	0.000000E+000
1	61.52470799	2.081609E-011	5.186088E-012	0	0.000000E+000
1	61.52567487	5.186088E-012	2.081609E-011	1	0.000000E+000
1	61.53713711	2.081609E-011	5.186088E-012	0	0.000000E+000
1	61.53720168	5.186088E-012	2.081609E-011	1	0.000000E+000
1	61.54482898	2.081609E-011	5.186088E-012	0	0.000000E+000
1	61.54884655	5.186088E-012	2.081609E-011	1	0.000000E+000
1	61.54963472	2.081609E-011	5.186088E-012	0	0.000000E+000
1	61.55079421	5.186088E-012	2.081609E-011	1	0.000000E+000
1	61.55768637	2.081609E-011	5.186088E-012	0	0.000000E+000
1	61.55773247	5.186088E-012	2.081609E-011	1	0.000000E+000
1	61.55812203	2.081609E-011	5.186088E-012	0	0.000000E+000
1	61.55823537	5.186088E-012	2.081609E-011	1	0.000000E+000
1	61.56098346	2.081609E-011	5.186088E-012	0	0.000000E+000
1	61.56101499	5.186088E-012	2.081609E-011	1	0.000000E+000
1	61.56426904	2.081609E-011	5.186088E-012	0	0.000000E+000
1	61.56434160	5.186088E-012	2.081609E-011	1	0.000000E+000
1	61.56443593	2.081609E-011	5.186088E-012	0	0.000000E+000
1	61.56452270	5.186088E-012	2.081609E-011	1	0.000000E+000
1	61.56678303	2.081609E-011	5.186088E-012	0	0.000000E+000
1	61.56713789	5.186088E-012	2.081609E-011	1	0.000000E+000
1	61.57268703	2.081609E-011	5.186088E-012	0	0.000000E+000
1	61.57271914	5.186088E-012	2.081609E-011	1	0.000000E+000
1	61.58653458	2.081609E-011	5.186088E-012	0	0.000000E+000
1	61.58658869	5.186088E-012	2.081609E-011	1	0.000000E+000
1	61.59515132	2.081609E-011	5.186088E-012	0	0.000000E+000
1	61.59524005	5.186088E-012	2.081609E-011	1	0.000000E+000
1	61.60162928	2.081609E-011	5.186088E-012	0	0.000000E+000
1	61.60167132	5.186088E-012	2.081609E-011	1	0.000000E+000
1	61.60499041	2.081609E-011	5.186088E-012	0	0.000000E+000
1	61.60502848	5.186088E-012	2.081609E-011	1	0.000000E+000
1	61.60758571	2.081609E-011	5.186088E-012	0	0.000000E+000
1	61.60813604	5.186088E-012	2.081609E-011	1	0.000000E+000
1	61.61132076	2.081609E-011	5.186088E-012	0	0.000000E+000
1	61.61186878	5.186088E-012	2.081609E-011	1	0.000000E+000
1	61.61795502	2.081609E-011	5.186088E-012	0	0.000000E+000
1	61.61809566	5.186088E-012	2.081609E-011	1	0.000000E+000
1	61.61927701	2.081609E-011	5.186088E-012	0	0.000000E+000
1	61.61930287	5.186088E-012	2.081609E-011	1	0.000000E+000
1	61.63146771	2.081609E-011	5.186088E-012	0	0.000000E+000
1	61.63293164	5.186088E-012	2.081609E-011	1	0.000000E+000
1	61.63370421	2.081609E-011	5.186088E-012	0	0.000000E+000
1	61.63382730	5.186088E-012	2.081609E-011	1	0.000000E+000
1	61.64878977	2.081609E-011	5.186088E-012	0	0.000000E+000
1	61.64883203	5.186088E-012	2.081609E-011	1	0.000000E+000
1	61.64976257	2.081609E-011	5.186088E-012	0	0.000000E+000
1	61.65012378	5.186088E-012	2.081609E-011	1	0.000000E+000
1	61.65031922	2.081609E-011	5.186088E-012	0	0.000000E+000
1	61.65035222	5.186088E-012	2.081609E-011	1	0.000000E+000
1	61.65100216	2.081609E-011	5.186088E-012	0	0.000000E+000
1	61.65111391	5.186088E-012	2.081609E-011	1	0.000000E+000
1	61.65456653	2.081609E-011	5.186088E-012	0	0.000000E+000
1	61.65493678	5.186088E-012	2.081609E-011	1	0.000000E+000
1	61.66854992	2.081609E-011	5.186088E-012	0	0.000000E+000
1	61.66923933	5.186088E-012	2.081609E-011	1	0.000000E+000
1	61.66962958	2.081609E-011	5.186088E-012	0	0.000000E+000
1	61.66967760	5.186088E-012	2.081609E-011	1	0.000000E+000
1	61.67561574	2.081609E-011	5.186088E-012	0	0.000000E+000
1	61.67563320	5.186088E-012	2.081609E-011	1	0.000000E+000
1	61.68041699	2.081609E-011	5.186088E-012	0	0.000000E+000
1	61.68106893	5.186088E-012	2.081609E-011	1	0.000000E+000
1	61.69136013	2.081609E-011	5.186088E-012	0	0.000000E+000
1	61.72406257	5.186088E-012	2.081609E-011	1	0.000000E+000
1	61.72790200	2.081609E-011	5.186088E-012	0	0.000000E+000
1	61.72803324	5.186088E-012	2.081609E-011	1	0.000000E+000
1	61.73221662	2.081609E-011	5.186088E-012	0	0.000000E+000
1	61.73225453	5.186088E-012	2.081609E-011	1	0.000000E+000
1	61.73658097	2.081609E-011	5.186088E-012	0	0.000000E+000
1	61.73779497	5.186088E-012	2.081609E-011	1	0.000000E+000
1	61.74891600	2.081609E-011	5.186088E-012	0	0.000000E+000
1	61.74910507	5.186088E-012	2.081609E-011	1	0.000000E+000
1	61.75520766	2.081609E-011	5.186088E-012	0	0.000000E+000
1	61.75536318	5.186088E-012	2.081609E-011	1	0.000000E+000
1	61.76198626	2.081609E-011	5.186088E-012	0	0.000000E+000
1	61.77215077	5.186088E-012	2.081609E-011	1	0.000000E+000
1	61.77439563	2.081609E-011	5.186088E-012	0	0.000000E+000
1	61.77443168	5.186088E-012	2.081609E-011	1	0.000000E+000
1	61.78075189	2.081609E-011	5.186088E-012	0	0.000000E+000
1	61.78167943	5.186088E-012	2.081609E-011	1	0.000000E+000
1	61.78193602	2.081609E-011	5.186088E-012	0	0.000000E+000
1	61.78202952	5.186088E-012	2.081609E-011	1	0.000000E+000
1	61.78292992	2.081609E-011	5.186088E-012	0	0.000000E+000
1	61.78296982	5.186088E-012	2.081609E-011	1	0.000000E+000
1	61.78469564	2.081609E-011	5.186088E-012	0	0.000000E+000
1	61.78497427	5.186088E-012	2.081609E-011	1	0.000000E+000
1	61.78693097	2.081609E-011	5.186088E-012	0	0.000000E+000
1	61.78875445	5.186088E-012	2.081609E-011	1	0.000000E+000
1	61.79691496	2.081609E-011	5.186088E-012	0	0.000000E+000
1	61.79698116	5.186088E-012	2.081609E-011	1	0.000000E+000
1	61.79831729	2.081609E-011	5.186088E-012	0	0.000000E+000
1	61.79896614	5.186088E-012	2.081609E-011	1	0.000000E+000
1	61.81183475	2.081609E-011	5.186088E-012	0	0.000000E+000
1	61.81192194	5.186088E-012	2.081609E-011	1	0.000000E+000
1	61.81551854	2.081609E-011	5.186088E-012	0	0.000000E+000
1	61.81562118	5.186088E-012	2.081609E-011	1	0.000000E+000
1	61.82075567	2.081609E-011	5.186088E-012	0	0.000000E+000
1	61.82077119	5.186088E-012	2.081609E-011	1	0.000000E+000
1	61.82126908	2.081609E-011	5.186088E-012	0	0.000000E+000
1	61.82127728	5.186088E-012	2.081609E-011	1	0.000000E+000
1	61.82340622	2.081609E-011	5.186088E-012	0	0.000000E+000
1	61.82363042	5.186088E-012	2.081609E-011	1	0.000000E+000
1	61.82375322	2.081609E-011	5.186088E-012	0	0.000000E+000
1	61.82456736	5.186088E-012	2.081609E-011	1	0.000000E+000
1	61.82497918	2.081609E-011	5.186088E-012	0	0.000000E+000
1	61.82542734	5.186088E-012	2.081609E-011	1	0.000000E+000
1	61.83106840	2.081609E-011	5.186088E-012	0	0.000000E+000
1	61.83114548	5.186088E-012	2.081609E-011	1	0.000000E+000
1	61.83645621	2.081609E-011	5.186088E-012	0	0.000000E+000
1	61.83647690	5.186088E-012	2.081609E-011	1	0.000000E+000
1	61.83852854	2.081609E-011	5.186088E-012	0	0.000000E+000
1	61.83856464	5.186088E-012	2.081609E-011	1	0.000000E+000
1	61.85285932	2.081609E-011	5.186088E-012	0	0.000000E+000
1	61.85421019	5.186088E-012	2.081609E-011	1	0.000000E+000
1	61.85807306	2.081609E-011	5.186088E-012	0	0.000000E+000
1	61.85808966	5.186088E-012	2.081609E-011	1	0.000000E+000
1	61.86936267	2.081609E-011	5.186088E-012	0	0.000000E+000
1	61.90497276	5.186088E-012	2.081609E-011	1	0.000000E+000
1	61.90788109	2.081609E-011	5.186088E-012	0	0.000000E+000
1	61.90789398	5.186088E-012	2.081609E-011	1	0.000000E+000
1	61.91040786	2.081609E-011	5.186088E-012	0	0.000000E+000
1	61.91075304	5.186088E-012	2.081609E-011	1	0.000000E+000
1	61.92600928	2.081609E-011	5.186088E-012	0	0.000000E+000
1	61.92621509	5.186088E-012	2.081609E-011	1	0.000000E+000
1	61.92899742	2.081609E-011	5.186088E-012	0	0.000000E+000
1	61.92908529	5.186088E-012	2.081609E-011	1	0.000000E+000
1	61.94004367	2.081609E-011	5.186088E-012	0	0.000000E+000
1	61.94017503	5.186088E-012	2.081609E-011	1	0.000000E+000
1	61.94115723	2.081609E-011	5.186088E-012	0	0.000000E+000
1	61.94721936	5.186088E-012	2.081609E-011	1	0.000000E+000
1	61.94865594	2.081609E-011	5.186088E-012	0	0.000000E+000
1	61.94877325	5.186088E-012	2.081609E-011	1	0.000000E+000
1	61.95355611	2.081609E-011	5.186088E-012	0	0.000000E+000
1	61.95394093	5.186088E-012	2.081609E-011	1	0.000000E+000
1	61.95417079	2.081609E-011	5.186088E-012	0	0.000000E+000
1	61.95440639	5.186088E-012	2.081609E-011	1	0.000000E+000
1	61.96338760	2.081609E-011	5.186088E-012	0	0.000000E+000
1	61.96344770	5.186088E-012	2.081609E-011	1	0.000000E+000
1	61.96546553	2.081609E-011	5.186088E-012	0	0.000000E+000
1	61.96738020	5.186088E-012	2.081609E-011	1	0.000000E+000
1	61.97596680	2.081609E-011	5.186088E-012	0	0.000000E+000
1	62.36609007	5.186088E-012	2.081609E-011	1	0.000000E+000
1	62.36925532	2.081609E-011	5.186088E-012	0	0.000000E+000
1	62.36940371	5.186088E-012	2.081609E-011	1	0.000000E+000
1	62.37336206	2.081609E-011	5.186088E-012	0	0.000000E+000
1	62.37379488	5.186088E-012	2.081609E-011	1	0.000000E+000
1	62.37670647	2.081609E-011	5.186088E-012	0	0.000000E+000
1	62.37733403	5.186088E-012	2.081609E-011	1	0.000000E+000
1	62.38051563	2.081609E-011	5.186088E-012	0	0.000000E+000
1	62.38087547	5.186088E-012	2.081609E-011	1	0.000000E+000
1	62.38127775	2.081609E-011	5.186088E-012	0	0.000000E+000
1	62.38165583	5.186088E-012	2.081609E-011	1	0.000000E+000
1	62.41177639	2.081609E-011	5.186088E-012	0	0.000000E+000
1	62.41221670	5.186088E-012	2.081609E-011	1	0.000000E+000
1	62.41497767	2.081609E-011	5.186088E-012	0	0.000000E+000
1	62.41501787	5.186088E-012	2.081609E-011	1	0.000000E+000
1	62.43598601	2.081609E-011	5.186088E-012	0	0.000000E+000
1	62.43603736	5.186088E-012	2.081609E-011	1	0.000000E+000
1	62.43659708	2.081609E-011	5.186088E-012	0	0.000000E+000
1	62.68627332	5.186088E-012	2.081609E-011	1	0.000000E+000
1	62.69076261	2.081609E-011	5.186088E-012	0	0.000000E+000
1	62.69086636	5.186088E-012	2.081609E-011	1	0.000000E+000
1	62.69264934	2.081609E-011	5.186088E-012	0	0.000000E+000
1	62.69319726	5.186088E-012	2.081609E-011	1	0.000000E+000
1	62.69375730	2.081609E-011	5.186088E-012	0	0.000000E+000
1	62.69380776	5.186088E-012	2.081609E-011	1	0.000000E+000
1	62.69419288	2.081609E-011	5.186088E-012	0	0.000000E+000
1	62.69426217	5.186088E-012	2.081609E-011	1	0.000000E+000
1	62.70403754	2.081609E-011	5.186088E-012	0	0.000000E+000
1	63.04663863	6.662102E-012	2.229210E-011	1	0.000000E+000
1	63.05019138	2.229210E-011	6.662102E-012	0	0.000000E+000
1	63.05143030	6.662102E-012	2.229210E-011	1	0.000000E+000
1	63.05675195	2.229210E-011	6.662102E-012	0	0.000000E+000
1	63.05677310	6.662102E-012	2.229210E-011	1	0.000000E+000
1	63.05916936	2.229210E-011	6.662102E-012	0	0.000000E+000
1	63.05923524	6.662102E-012	2.229210E-011	1	0.000000E+000
1	63.06230264	2.229210E-011	6.662102E-012	0	0.000000E+000
1	63.10733804	5.038486E-012	2.066849E-011	1	0.000000E+000
1	63.11869866	2.066849E-011	5.038486E-012	0	0.000000E+000
1	63.11878326	5.038486E-012	2.066849E-011	1	0.000000E+000
1	63.13858455	2.066849E-011	5.038486E-012	0	0.000000E+000
1	63.13923820	5.038486E-012	2.066849E-011	1	0.000000E+000
1	63.14719860	2.066849E-011	5.038486E-012	0	0.000000E+000
1	63.16007665	5.038486E-012	2.066849E-011	1	0.000000E+000
1	63.16256495	2.066849E-011	5.038486E-012	0	0.000000E+000
1	63.16261209	5.038486E-012	2.066849E-011	1	0.000000E+000
1	63.16457235	2.066849E-011	5.038486E-012	0	0.000000E+000
1	63.16468403	5.038486E-012	2.066849E-011	1	0.000000E+000
1	63.16541881	2.066849E-011	5.038486E-012	0	0.000000E+000
1	63.17043387	5.038486E-012	2.066849E-011	1	0.000000E+000
1	63.17939405	2.066849E-011	5.038486E-012	0	0.000000E+000
1	63.18320954	5.038486E-012	2.066849E-011	1	0.000000E+000
1	63.18724527	2.066849E-011	5.038486E-012	0	0.000000E+000
1	63.23109969	5.038486E-012	2.066849E-011	1	0.000000E+000
1	63.23610929	2.066849E-011	5.038486E-012	0	0.000000E+000
1	63.23616467	5.038486E-012	2.066849E-011	1	0.000000E+000
1	63.24809579	2.066849E-011	5.038486E-012	0	0.000000E+000
1	63.27339310	5.038486E-012	2.066849E-011	1	0.000000E+000
1	63.27365961	2.066849E-011	5.038486E-012	0	0.000000E+000
1	63.27374620	5.038486E-012	2.066849E-011	1	0.000000E+000
1	63.27688785	2.066849E-011	5.038486E-012	0	0.000000E+000
1	63.27722042	5.038486E-012	2.066849E-011	1	0.000000E+000
1	63.27795769	2.066849E-011	5.038486E-012	0	0.000000E+000
1	63.27797310	5.038486E-012	2.066849E-011	1	0.000000E+000
1	63.27872014	2.066849E-011	5.038486E-012	0	0.000000E+000
1	63.28134946	5.038486E-012	2.066849E-011	1	0.000000E+000
1	63.28136889	2.066849E-011	5.038486E-012	0	0.000000E+000
1	63.28162774	5.038486E-012	2.066849E-011	1	0.000000E+000
1	63.28207145	2.066849E-011	5.038486E-012	0	0.000000E+000
1	63.28209490	5.038486E-012	2.066849E-011	1	0.000000E+000
1	63.28349533	2.066849E-011	5.038486E-012	0	0.000000E+000
1	63.28362925	5.038486E-012	2.066849E-011	1	0.000000E+000
1	63.28811281	2.066849E-011	5.038486E-012	0	0.000000E+000
1	63.28820742	5.038486E-012	2.066849E-011	1	0.000000E+000
1	63.28901904	2.066849E-011	5.038486E-012	0	0.000000E+000
1	63.28918351	5.038486E-012	2.066849E-011	1	0.000000E+000
1	63.29543115	2.066849E-011	5.038486E-012	0	0.000000E+000
1	63.29599500	5.038486E-012	2.066849E-011	1	0.000000E+000
1	63.30506659	2.066849E-011	5.038486E-012	0	0.000000E+000
1	63.30622155	5.038486E-012	2.066849E-011	1	0.000000E+000
1	63.30935986	2.066849E-011	5.038486E-012	0	0.000000E+000
1	63.31024339	5.038486E-012	2.066849E-011	1	0.000000E+000
1	63.31245277	2.066849E-011	5.038486E-012	0	0.000000E+000
1	63.31250566	5.038486E-012	2.066849E-011	1	0.000000E+000
1	63.31441150	2.066849E-011	5.038486E-012	0	0.000000E+000
1	63.31482471	5.038486E-012	2.066849E-011	1	0.000000E+000
1	63.31980263	2.066849E-011	5.038486E-012	0	0.000000E+000
1	63.32097022	5.038486E-012	2.066849E-011	1	0.000000E+000
1	63.32689728	2.066849E-011	5.038486E-012	0	0.000000E+000
1	63.32696876	5.038486E-012	2.066849E-011	1	0.000000E+000
1	63.33334596	2.066849E-011	5.038486E-012	0	0.000000E+000
1	63.33359980	5.038486E-012	2.066849E-011	1	0.000000E+000
1	63.33606298	2.066849E-011	5.038486E-012	0	0.000000E+000
1	63.33646711	5.038486E-012	2.066849E-011	1	0.000000E+000
1	63.33726425	2.066849E-011	5.038486E-012	0	0.000000E+000
1	63.33755481	5.038486E-012	2.066849E-011	1	0.000000E+000
1	63.33782494	2.066849E-011	5.038486E-012	0	0.000000E+000
1	63.36338880	5.038486E-012	2.066849E-011	1	0.000000E+000
1	63.36486487	2.066849E-011	5.038486E-012	0	0.000000E+000
1	63.41481247	5.038486E-012	2.066849E-011	1	0.000000E+000
1	63.42234019	2.066849E-011	5.038486E-012	0	0.000000E+000
1	63.42852613	5.038486E-012	2.066849E-011	1	0.000000E+000
1	63.43013428	2.066849E-011	5.038486E-012	0	0.000000E+000
1	63.43094187	5.038486E-012	2.066849E-011	1	0.000000E+000
1	63.43393830	2.066849E-011	5.038486E-012	0	0.000000E+000
1	63.44038047	5.038486E-012	2.066849E-011	1	0.000000E+000
1	63.44334410	2.066849E-011	5.038486E-012	0	0.000000E+000
1	63.44357892	5.038486E-012	2.066849E-011	1	0.000000E+000
1	63.44358209	2.066849E-011	5.038486E-012	0	0.000000E+000
1	63.44362496	5.038486E-012	2.066849E-011	1	0.000000E+000
1	63.44961565	2.066849E-011	5.038486E-012	0	0.000000E+000
1	63.44976830	5.038486E-012	2.066849E-011	1	0.000000E+000
1	63.46407429	2.066849E-011	5.038486E-012	0	0.000000E+000
1	63.46409659	5.038486E-012	2.066849E-011	1	0.000000E+000
1	63.46423538	2.066849E-011	5.038486E-012	0	0.000000E+000
1	63.46509477	5.038486E-012	2.066849E-011	1	0.000000E+000
1	63.46796112	2.066849E-011	5.038486E-012	0	0.000000E+000
1	63.51408757	5.038486E-012	2.066849E-011	1	0.000000E+000
1	63.51856793	2.066849E-011	5.038486E-012	0	0.000000E+000
1	63.51987813	5.038486E-012	2.066849E-011	1	0.000000E+000
1	63.52259781	2.066849E-011	5.038486E-012	0	0.000000E+000
1	63.52283215	5.038486E-012	2.066849E-011	1	0.000000E+000
1	63.52361688	2.066849E-011	5.038486E-012	0	0.000000E+000
1	63.52473215	5.038486E-012	2.066849E-011	1	0.000000E+000
1	63.52814860	2.066849E-011	5.038486E-012	0	0.000000E+000
1	63.54381477	5.038486E-012	2.066849E-011	1	0.000000E+000
1	63.57508241	2.066849E-011	5.038486E-012	0	0.000000E+000
1	63.57540164	5.038486E-012	2.066849E-011	1	0.000000E+000
1	63.57578691	2.066849E-011	5.038486E-012	0	0.000000E+000
1	63.57672843	5.038486E-012	2.066849E-011	1	0.000000E+000
1	63.57843060	2.066849E-011	5.038486E-012	0	0.000000E+000
1	63.57913553	5.038486E-012	2.066849E-011	1	0.000000E+000
1	63.57930680	2.066849E-011	5.038486E-012	0	0.000000E+000
1	63.57964863	5.038486E-012	2.066849E-011	1	0.000000E+000
1	63.58000914	2.066849E-011	5.038486E-012	0	0.000000E+000
1	63.58009470	5.038486E-012	2.066849E-011	1	0.000000E+000
1	63.58236146	2.066849E-011	5.038486E-012	0	0.000000E+000
1	63.58259964	5.038486E-012	2.066849E-011	1	0.000000E+000
1	63.58415978	2.066849E-011	5.038486E-012	0	0.000000E+000
1	63.58434349	5.038486E-012	2.066849E-011	1	0.000000E+000
1	63.58870349	2.066849E-011	5.038486E-012	0	0.000000E+000
1	63.58870929	5.038486E-012	2.066849E-011	1	0.000000E+000
1	63.59006499	2.066849E-011	5.038486E-012	0	0.000000E+000
1	63.59011063	5.038486E-012	2.066849E-011	1	0.000000E+000
1	63.59273938	2.066849E-011	5.038486E-012	0	0.000000E+000
1	63.59294716	5.038486E-012	2.066849E-011	1	0.000000E+000
1	63.61637587	2.066849E-011	5.038486E-012	0	0.000000E+000
1	63.61672355	5.038486E-012	2.066849E-011	1	0.000000E+000
1	63.62154402	2.066849E-011	5.038486E-012	0	0.000000E+000
1	63.62166524	5.038486E-012	2.066849E-011	1	0.000000E+000
1	63.63442543	2.066849E-011	5.038486E-012	0	0.000000E+000
1	63.63460519	5.038486E-012	2.066849E-011	1	0.000000E+000
1	63.63493251	2.066849E-011	5.038486E-012	0	0.000000E+000
1	63.63496269	5.038486E-012	2.066849E-011	1	0.000000E+000
1	63.64784327	2.066849E-011	5.038486E-012	0	0.000000E+000
1	63.99280245	5.038486E-012	2.066849E-011	1	0.000000E+000
1	63.99366841	2.066849E-011	5.038486E-012	0	0.000000E+000
1	63.99391892	5.038486E-012	2.066849E-011	1	0.000000E+000
1	63.99710193	2.066849E-011	5.038486E-012	0	0.000000E+000
1	63.99729785	5.038486E-012	2.066849E-011	1	0.000000E+000
1	63.99780495	2.066849E-011	5.038486E-012	0	0.000000E+000
1	63.99834555	5.038486E-012	2.066849E-011	1	0.000000E+000
1	63.99859862	2.066849E-011	5.038486E-012	0	0.000000E+000
1	63.99865986	5.038486E-012	2.066849E-011	1	0.000000E+000
1	63.99882893	2.066849E-011	5.038486E-012	0	0.000000E+000
1	64.13999584	5.038486E-012	2.066849E-011	1	0.000000E+000
1	64.14287597	2.066849E-011	5.038486E-012	0	0.000000E+000
1	64.14292858	5.038486E-012	2.066849E-011	1	0.000000E+000
1	64.14652704	2.066849E-011	5.038486E-012	0	0.000000E+000
1	64.14758078	5.038486E-012	2.066849E-011	1	0.000000E+000
1	64.15149794	2.066849E-011	5.038486E-012	0	0.000000E+000
1	64.15153219	5.038486E-012	2.066849E-011	1	0.000000E+000
1	64.15427482	2.066849E-011	5.038486E-012	0	0.000000E+000
1	64.15455936	5.038486E-012	2.066849E-011	1	0.000000E+000
1	64.15495386	2.066849E-011	5.038486E-012	0	0.000000E+000
1	64.15498335	5.038486E-012	2.066849E-011	1	0.000000E+000
1	64.15993550	2.066849E-011	5.038486E-012	0	0.000000E+000
1	64.16032632	5.038486E-012	2.066849E-011	1	0.000000E+000
1	64.16056360	2.066849E-011	5.038486E-012	0	0.000000E+000
1	64.16071348	5.038486E-012	2.066849E-011	1	0.000000E+000
1	64.16148776	2.066849E-011	5.038486E-012	0	0.000000E+000
1	67.82733776	5.038486E-012	2.066849E-011	1	0.000000E+000
1	67.85800828	2.066849E-011	5.038486E-012	0	0.000000E+000
1	67.85809826	5.038486E-012	2.066849E-011	1	0.000000E+000
1	67.86169530	2.066849E-011	5.038486E-012	0	0.000000E+000
1	67.86196680	5.038486E-012	2.066849E-011	1	0.000000E+000
1	67.86886423	2.066849E-011	5.038486E-012	0	0.000000E+000
1	67.86942033	5.038486E-012	2.066849E-011	1	0.000000E+000
1	67.87000104	2.066849E-011	5.038486E-012	0	0.000000E+000
1	67.87180176	5.038486E-012	2.066849E-011	1	0.000000E+000
1	67.87467559	2.066849E-011	5.038486E-012	0	0.000000E+000
1	67.87522771	5.038486E-012	2.066849E-011	1	0.000000E+000
1	67.87841475	2.066849E-011	5.038486E-012	0	0.000000E+000
1	67.91300067	5.038486E-012	2.066849E-011	1	0.000000E+000
1	67.91330568	2.066849E-011	5.038486E-012	0	0.000000E+000
1	67.91333850	5.038486E-012	2.066849E-011	1	0.000000E+000
1	67.91392831	2.066849E-011	5.038486E-012	0	0.000000E+000
1	67.91570395	5.038486E-012	2.066849E-011	1	0.000000E+000
1	67.91714518	2.066849E-011	5.038486E-012	0	0.000000E+000
1	67.91746638	5.038486E-012	2.066849E-011	1	0.000000E+000
1	67.91755418	2.066849E-011	5.038486E-012	0	0.000000E+000
1	68.03498793	5.038486E-012	2.066849E-011	1	0.000000E+000
1	68.04490086	2.066849E-011	5.038486E-012	0	0.000000E+000
1	68.04508837	5.038486E-012	2.066849E-011	1	0.000000E+000
1	68.05564235	2.066849E-011	5.038486E-012	0	0.000000E+000
1	68.05574734	5.038486E-012	2.066849E-011	1	0.000000E+000
1	68.05882385	2.066849E-011	5.038486E-012	0	0.000000E+000
1	68.05897829	5.038486E-012	2.066849E-011	1	0.000000E+000
1	68.08371363	2.066849E-011	5.038486E-012	0	0.000000E+000
1	68.10786888	5.038486E-012	2.066849E-011	1	0.000000E+000
1	68.10896722	2.066849E-011	5.038486E-012	0	0.000000E+000
1	68.10898935	5.038486E-012	2.066849E-011	1	0.000000E+000
1	68.10946961	2.066849E-011	5.038486E-012	0	0.000000E+000
1	68.10947804	5.038486E-012	2.066849E-011	1	0.000000E+000
1	68.11109836	2.066849E-011	5.038486E-012	0	0.000000E+000
1	68.11459414	5.038486E-012	2.066849E-011	1	0.000000E+000
1	68.11879123	2.066849E-011	5.038486E-012	0	0.000000E+000
1	68.11892268	5.038486E-012	2.066849E-011	1	0.000000E+000
1	68.12947171	2.066849E-011	5.038486E-012	0	0.000000E+000
1	68.12954838	5.038486E-012	2.066849E-011	1	0.000000E+000
1	68.13447185	2.066849E-011	5.038486E-012	0	0.000000E+000
1	68.13449616	5.038486E-012	2.066849E-011	1	0.000000E+000
1	68.13566248	2.066849E-011	5.038486E-012	0	0.000000E+000
1	68.13571422	5.038486E-012	2.066849E-011	1	0.000000E+000
1	68.13892012	2.066849E-011	5.038486E-012	0	0.000000E+000
1	68.13896924	5.038486E-012	2.066849E-011	1	0.000000E+000
1	68.14311048	2.066849E-011	5.038486E-012	0	0.000000E+000
1	68.14312425	5.038486E-012	2.066849E-011	1	0.000000E+000
1	68.14499116	2.066849E-011	5.038486E-012	0	0.000000E+000
1	68.14501399	5.038486E-012	2.066849E-011	1	0.000000E+000
1	68.15273509	2.066849E-011	5.038486E-012	0	0.000000E+000
1	68.15283637	5.038486E-012	2.066849E-011	1	0.000000E+000
1	68.15334514	2.066849E-011	5.038486E-012	0	0.000000E+000
1	68.15354273	5.038486E-012	2.066849E-011	1	0.000000E+000
1	68.15834126	2.066849E-011	5.038486E-012	0	0.000000E+000
1	68.15854166	5.038486E-012	2.066849E-011	1	0.000000E+000
1	68.16460454	2.066849E-011	5.038486E-012	0	0.000000E+000
1	68.22775689	5.038486E-012	2.066849E-011	1	0.000000E+000
1	68.23342076	2.066849E-011	5.038486E-012	0	0.000000E+000
1	68.24379245	5.038486E-012	2.066849E-011	1	0.000000E+000
1	68.24993581	2.066849E-011	5.038486E-012	0	0.000000E+000
1	68.25179000	5.038486E-012	2.066849E-011	1	0.000000E+000
1	68.25479421	2.066849E-011	5.038486E-012	0	0.000000E+000
1	68.27384150	5.038486E-012	2.066849E-011	1	0.000000E+000
1	68.27425753	2.066849E-011	5.038486E-012	0	0.000000E+000
1	68.33882046	5.038486E-012	2.066849E-011	1	0.000000E+000
1	68.33906119	2.066849E-011	5.038486E-012	0	0.000000E+000
1	68.33928799	5.038486E-012	2.066849E-011	1	0.000000E+000
1	68.34493131	2.066849E-011	5.038486E-012	0	0.000000E+000
1	68.34513221	5.038486E-012	2.066849E-011	1	0.000000E+000
1	68.34532325	2.066849E-011	5.038486E-012	0	0.000000E+000
1	68.34605974	5.038486E-012	2.066849E-011	1	0.000000E+000
1	68.34629088	2.066849E-011	5.038486E-012	0	0.000000E+000
1	68.34786191	5.038486E-012	2.066849E-011	1	0.000000E+000
1	68.34793003	2.066849E-011	5.038486E-012	0	0.000000E+000
1	68.34961757	5.038486E-012	2.066849E-011	1	0.000000E+000
1	68.35562658	2.066849E-011	5.038486E-012	0	0.000000E+000
1	68.35567389	5.038486E-012	2.066849E-011	1	0.000000E+000
1	68.35568944	2.066849E-011	5.038486E-012	0	0.000000E+000
1	68.35577481	5.038486E-012	2.066849E-011	1	0.000000E+000
1	68.35701450	2.066849E-011	5.038486E-012	0	0.000000E+000
1	68.35708876	5.038486E-012	2.066849E-011	1	0.000000E+000
1	68.36049489	2.066849E-011	5.038486E-012	0	0.000000E+000
1	68.36054839	5.038486E-012	2.066849E-011	1	0.000000E+000
1	68.36152221	2.066849E-011	5.038486E-012	0	0.000000E+000
1	68.36161141	5.038486E-012	2.066849E-011	1	0.000000E+000
1	68.36875446	2.066849E-011	5.038486E-012	0	0.000000E+000
1	68.36877681	5.038486E-012	2.066849E-011	1	0.000000E+000
1	68.37545305	2.066849E-011	5.038486E-012	0	0.000000E+000
1	68.37575674	5.038486E-012	2.066849E-011	1	0.000000E+000
1	68.38878342	2.066849E-011	5.038486E-012	0	0.000000E+000
1	68.38908385	5.038486E-012	2.066849E-011	1	0.000000E+000
1	68.39276399	2.066849E-011	5.038486E-012	0	0.000000E+000
1	68.39313396	5.038486E-012	2.066849E-011	1	0.000000E+000
1	68.39558100	2.066849E-011	5.038486E-012	0	0.000000E+000
1	68.39693234	5.038486E-012	2.066849E-011	1	0.000000E+000
1	68.40153970	2.066849E-011	5.038486E-012	0	0.000000E+000
1	68.40180129	5.038486E-012	2.066849E-011	1	0.000000E+000
1	68.40297743	2.066849E-011	5.038486E-012	0	0.000000E+000
1	68.40366953	5.038486E-012	2.066849E-011	1	0.000000E+000
1	68.40932562	2.066849E-011	5.038486E-012	0	0.000000E+000
1	68.40952764	5.038486E-012	2.066849E-011	1	0.000000E+000
1	68.41538608	2.066849E-011	5.038486E-012	0	0.000000E+000
1	68.41617954	5.038486E-012	2.066849E-011	1	0.000000E+000
1	68.41853891	2.066849E-011	5.038486E-012	0	0.000000E+000
1	68.41963253	5.038486E-012	2.066849E-011	1	0.000000E+000
1	68.42348002	2.066849E-011	5.038486E-012	0	0.000000E+000
1	68.42359810	5.038486E-012	2.066849E-011	1	0.000000E+000
1	68.42639434	2.066849E-011	5.038486E-012	0	0.000000E+000
1	68.42642625	5.038486E-012	2.066849E-011	1	0.000000E+000
1	68.42653209	2.066849E-011	5.038486E-012	0	0.000000E+000
1	68.42747692	5.038486E-012	2.066849E-011	1	0.000000E+000
1	68.43258765	2.066849E-011	5.038486E-012	0	0.000000E+000
1	68.43273217	5.038486E-012	2.066849E-011	1	0.000000E+000
1	68.43298264	2.066849E-011	5.038486E-012	0	0.000000E+000
1	68.43299380	5.038486E-012	2.066849E-011	1	0.000000E+000
1	68.44080414	2.066849E-011	5.038486E-012	0	0.000000E+000
1	68.44088808	5.038486E-012	2.066849E-011	1	0.000000E+000
1	68.44547060	2.066849E-011	5.038486E-012	0	0.000000E+000
1	68.44555976	5.038486E-012	2.066849E-011	1	0.000000E+000
1	68.45183271	2.066849E-011	5.038486E-012	0	0.000000E+000
1	68.45329090	5.038486E-012	2.066849E-011	1	0.000000E+000
1	68.45385612	2.066849E-011	5.038486E-012	0	0.000000E+000
1	68.45393232	5.038486E-012	2.066849E-011	1	0.000000E+000
1	68.45699267	2.066849E-011	5.038486E-012	0	0.000000E+000
1	68.45715069	5.038486E-012	2.066849E-011	1	0.000000E+000
1	68.45826138	2.066849E-011	5.038486E-012	0	0.000000E+000
1	68.51157447	5.038486E-012	2.066849E-011	1	0.000000E+000
1	68.51219419	2.066849E-011	5.038486E-012	0	0.000000E+000
1	68.51641819	5.038486E-012	2.066849E-011	1	0.000000E+000
1	68.53377583	2.066849E-011	5.038486E-012	0	0.000000E+000
1	68.54078178	5.038486E-012	2.066849E-011	1	0.000000E+000
1	68.54626852	2.066849E-011	5.038486E-012	0	0.000000E+000
1	68.54631657	5.038486E-012	2.066849E-011	1	0.000000E+000
1	68.54814948	2.066849E-011	5.038486E-012	0	0.000000E+000
1	68.54829798	5.038486E-012	2.066849E-011	1	0.000000E+000
1	68.55171736	2.066849E-011	5.038486E-012	0	0.000000E+000
1	68.55202960	5.038486E-012	2.066849E-011	1	0.000000E+000
1	68.55667386	2.066849E-011	5.038486E-012	0	0.000000E+000
1	68.55755689	5.038486E-012	2.066849E-011	1	0.000000E+000
1	68.56051313	2.066849E-011	5.038486E-012	0	0.000000E+000
1	68.56082124	5.038486E-012	2.066849E-011	1	0.000000E+000
1	68.56291925	2.066849E-011	5.038486E-012	0	0.000000E+000
1	68.56377097	5.038486E-012	2.066849E-011	1	0.000000E+000
1	68.56632761	2.066849E-011	5.038486E-012	0	0.000000E+000
1	68.56637815	5.038486E-012	2.066849E-011	1	0.000000E+000
1	68.57735798	2.066849E-011	5.038486E-012	0	0.000000E+000
1	68.57745605	5.038486E-012	2.066849E-011	1	0.000000E+000
1	68.57772317	2.066849E-011	5.038486E-012	0	0.000000E+000
1	68.57903623	5.038486E-012	2.066849E-011	1	0.000000E+000
1	68.58109727	2.066849E-011	5.038486E-012	0	0.000000E+000
1	68.58118372	5.038486E-012	2.066849E-011	1	0.000000E+000
1	68.59001473	2.066849E-011	5.038486E-012	0	0.000000E+000
1	68.59002500	5.038486E-012	2.066849E-011	1	0.000000E+000
1	68.59150747	2.066849E-011	5.038486E-012	0	0.000000E+000
1	68.59151756	5.038486E-012	2.066849E-011	1	0.000000E+000
1	68.59668795	2.066849E-011	5.038486E-012	0	0.000000E+000
1	68.59670699	5.038486E-012	2.066849E-011	1	0.000000E+000
1	68.60082096	2.066849E-011	5.038486E-012	0	0.000000E+000
1	68.63326183	5.038486E-012	2.066849E-011	1	0.000000E+000
1	68.63601248	2.066849E-011	5.038486E-012	0	0.000000E+000
1	68.63610656	5.038486E-012	2.066849E-011	1	0.000000E+000
1	68.65816927	2.066849E-011	5.038486E-012	0	0.000000E+000
1	68.65826173	5.038486E-012	2.066849E-011	1	0.000000E+000
1	68.65952278	2.066849E-011	5.038486E-012	0	0.000000E+000
1	68.65971774	5.038486E-012	2.066849E-011	1	0.000000E+000
1	68.66615319	2.066849E-011	5.038486E-012	0	0.000000E+000
1	68.67481856	5.038486E-012	2.066849E-011	1	0.000000E+000
1	68.67498835	2.066849E-011	5.038486E-012	0	0.000000E+000
1	68.67503530	5.038486E-012	2.066849E-011	1	0.000000E+000
1	68.69085159	2.066849E-011	5.038486E-012	0	0.000000E+000
1	68.69134278	5.038486E-012	2.066849E-011	1	0.000000E+000
1	68.69537902	2.066849E-011	5.038486E-012	0	0.000000E+000
1	69.41380538	5.038486E-012	2.066849E-011	1	0.000000E+000
1	69.43153012	2.066849E-011	5.038486E-012	0	0.000000E+000
1	69.43192574	5.038486E-012	2.066849E-011	1	0.000000E+000
1	69.43403147	2.066849E-011	5.038486E-012	0	0.000000E+000
1	69.43404034	5.038486E-012	2.066849E-011	1	0.000000E+000
1	69.43599143	2.066849E-011	5.038486E-012	0	0.000000E+000
1	69.43685061	5.038486E-012	2.066849E-011	1	0.000000E+000
1	69.43984756	2.066849E-011	5.038486E-012	0	0.000000E+000
1	69.43992326	5.038486E-012	2.066849E-011	1	0.000000E+000
1	69.45086183	2.066849E-011	5.038486E-012	0	0.000000E+000
1	69.45092281	5.038486E-012	2.066849E-011	1	0.000000E+000
1	69.45145783	2.066849E-011	5.038486E-012	0	0.000000E+000
1	69.48255932	5.038486E-012	2.066849E-011	1	0.000000E+000
1	69.48752940	2.066849E-011	5.038486E-012	0	0.000000E+000
1	69.48754926	5.038486E-012	2.066849E-011	1	0.000000E+000
1	69.48759422	2.066849E-011	5.038486E-012	0	0.000000E+000
1	69.48898485	5.038486E-012	2.066849E-011	1	0.000000E+000
1	69.49098347	2.066849E-011	5.038486E-012	0	0.000000E+000
1	69.49117913	5.038486E-012	2.066849E-011	1	0.000000E+000
1	69.50450386	2.066849E-011	5.038486E-012	0	0.000000E+000
1	69.50677447	5.038486E-012	2.066849E-011	1	0.000000E+000
1	69.51733880	2.066849E-011	5.038486E-012	0	0.000000E+000
1	69.51742983	5.038486E-012	2.066849E-011	1	0.000000E+000
1	69.52013562	2.066849E-011	5.038486E-012	0	0.000000E+000
1	69.52030494	5.038486E-012	2.066849E-011	1	0.000000E+000
1	69.52084112	2.066849E-011	5.038486E-012	0	0.000000E+000
1	69.52099979	5.038486E-012	2.066849E-011	1	0.000000E+000
1	69.52493162	2.066849E-011	5.038486E-012	0	0.000000E+000
1	69.52509874	5.038486E-012	2.066849E-011	1	0.000000E+000
1	69.53358484	2.066849E-011	5.038486E-012	0	0.000000E+000
1	69.53368081	5.038486E-012	2.066849E-011	1	0.000000E+000
1	69.53368213	2.066849E-011	5.038486E-012	0	0.000000E+000
1	69.53439877	5.038486E-012	2.066849E-011	1	0.000000E+000
1	69.53525232	2.066849E-011	5.038486E-012	0	0.000000E+000
1	69.53527970	5.038486E-012	2.066849E-011	1	0.000000E+000
1	69.54171417	2.066849E-011	5.038486E-012	0	0.000000E+000
1	80.54298949	5.038486E-012	2.066849E-011	1	0.000000E+000
1	80.54365281	2.066849E-011	5.038486E-012	0	0.000000E+000
1	80.54370033	5.038486E-012	2.066849E-011	1	0.000000E+000
1	80.55067614	2.066849E-011	5.038486E-012	0	0.000000E+000
1	80.55226834	5.038486E-012	2.066849E-011	1	0.000000E+000
1	80.55692765	2.066849E-011	5.038486E-012	0	0.000000E+000
1	80.55700172	5.038486E-012	2.066849E-011	1	0.000000E+000
1	80.56688684	2.066849E-011	5.038486E-012	0	0.000000E+000
1	80.56700347	5.038486E-012	2.066849E-011	1	0.000000E+000
1	80.57973332	2.066849E-011	5.038486E-012	0	0.000000E+000
1	80.57977618	5.038486E-012	2.066849E-011	1	0.000000E+000
1	80.58888975	2.066849E-011	5.038486E-012	0	0.000000E+000
1	80.62835618	5.038486E-012	2.066849E-011	1	0.000000E+000
1	80.62872538	2.066849E-011	5.038486E-012	0	0.000000E+000
1	80.62901730	5.038486E-012	2.066849E-011	1	0.000000E+000
1	80.63090221	2.066849E-011	5.038486E-012	0	0.000000E+000
1	80.63112888	5.038486E-012	2.066849E-011	1	0.000000E+000
1	80.63139369	2.066849E-011	5.038486E-012	0	0.000000E+000
1	80.63150421	5.038486E-012	2.066849E-011	1	0.000000E+000
1	80.63240461	2.066849E-011	5.038486E-012	0	0.000000E+000
1	80.63246956	5.038486E-012	2.066849E-011	1	0.000000E+000
1	80.63267372	2.066849E-011	5.038486E-012	0	0.000000E+000
1	80.63274364	5.038486E-012	2.066849E-011	1	0.000000E+000
1	80.63320703	2.066849E-011	5.038486E-012	0	0.000000E+000
1	80.63324999	5.038486E-012	2.066849E-011	1	0.000000E+000
1	80.63401391	2.066849E-011	5.038486E-012	0	0.000000E+000
1	80.63412188	5.038486E-012	2.066849E-011	1	0.000000E+000
1	80.63435555	2.066849E-011	5.038486E-012	0	0.000000E+000
1	80.63712279	5.038486E-012	2.066849E-011	1	0.000000E+000
1	80.63873269	2.066849E-011	5.038486E-012	0	0.000000E+000
1	80.63877545	5.038486E-012	2.066849E-011	1	0.000000E+000
1	80.63886839	2.066849E-011	5.038486E-012	0	0.000000E+000
1	80.63925199	5.038486E-012	2.066849E-011	1	0.000000E+000
1	80.64036774	2.066849E-011	5.038486E-012	0	0.000000E+000
1	80.64052585	5.038486E-012	2.066849E-011	1	0.000000E+000
1	80.64055951	2.066849E-011	5.038486E-012	0	0.000000E+000
1	80.64218727	5.038486E-012	2.066849E-011	1	0.000000E+000
1	80.64666931	2.066849E-011	5.038486E-012	0	0.000000E+000
1	80.64740338	5.038486E-012	2.066849E-011	1	0.000000E+000
1	80.64781668	2.066849E-011	5.038486E-012	0	0.000000E+000
1	80.64814535	5.038486E-012	2.066849E-011	1	0.000000E+000
1	80.65917731	2.066849E-011	5.038486E-012	0	0.000000E+000
1	80.66023409	5.038486E-012	2.066849E-011	1	0.000000E+000
1	80.66271584	2.066849E-011	5.038486E-012	0	0.000000E+000
1	80.66286011	5.038486E-012	2.066849E-011	1	0.000000E+000
1	80.66312551	2.066849E-011	5.038486E-012	0	0.000000E+000
1	80.68221575	5.038486E-012	2.066849E-011	1	0.000000E+000
1	80.68285219	2.066849E-011	5.038486E-012	0	0.000000E+000
1	81.14417265	5.038486E-012	2.066849E-011	1	0.000000E+000
1	81.14456793	2.066849E-011	5.038486E-012	0	0.000000E+000
1	81.14458448	5.038486E-012	2.066849E-011	1	0.000000E+000
1	81.15056880	2.066849E-011	5.038486E-012	0	0.000000E+000
1	81.15063626	5.038486E-012	2.066849E-011	1	0.000000E+000
1	81.15219099	2.066849E-011	5.038486E-012	0	0.000000E+000
1	81.15275631	5.038486E-012	2.066849E-011	1	0.000000E+000
1	81.15858510	2.066849E-011	5.038486E-012	0	0.000000E+000
1	81.15859758	5.038486E-012	2.066849E-011	1	0.000000E+000
1	81.18049215	2.066849E-011	5.038486E-012	0	0.000000E+000
1	81.18079922	5.038486E-012	2.066849E-011	1	0.000000E+000
1	81.18273384	2.066849E-011	5.038486E-012	0	0.000000E+000
1	81.18284289	5.038486E-012	2.066849E-011	1	0.000000E+000
1	81.18333211	2.066849E-011	5.038486E-012	0	0.000000E+000
1	81.18340200	5.038486E-012	2.066849E-011	1	0.000000E+000
1	81.18585116	2.066849E-011	5.038486E-012	0	0.000000E+000
1	81.18589770	5.038486E-012	2.066849E-011	1	0.000000E+000
1	81.19271682	2.066849E-011	5.038486E-012	0	0.000000E+000
1	81.19273386	5.038486E-012	2.066849E-011	1	0.000000E+000
1	81.19590981	2.066849E-011	5.038486E-012	0	0.000000E+000
1	81.23413150	5.038486E-012	2.066849E-011	1	0.000000E+000
1	81.23527181	2.066849E-011	5.038486E-012	0	0.000000E+000
1	81.23571682	5.038486E-012	2.066849E-011	1	0.000000E+000
1	81.23823940	2.066849E-011	5.038486E-012	0	0.000000E+000
1	81.23878650	5.038486E-012	2.066849E-011	1	0.000000E+000
1	81.24703947	2.066849E-011	5.038486E-012	0	0.000000E+000
1	81.25316936	5.038486E-012	2.066849E-011	1	0.000000E+000
1	81.25563717	2.066849E-011	5.038486E-012	0	0.000000E+000
1	81.25566890	5.038486E-012	2.066849E-011	1	0.000000E+000
1	81.25626545	2.066849E-011	5.038486E-012	0	0.000000E+000
1	81.25715350	5.038486E-012	2.066849E-011	1	0.000000E+000
1	81.26150437	2.066849E-011	5.038486E-012	0	0.000000E+000
1	81.29195015	5.038486E-012	2.066849E-011	1	0.000000E+000
1	81.29532920	2.066849E-011	5.038486E-012	0	0.000000E+000
1	81.29576258	5.038486E-012	2.066849E-011	1	0.000000E+000
1	81.30244837	2.066849E-011	5.038486E-012	0	0.000000E+000
1	81.30257772	5.038486E-012	2.066849E-011	1	0.000000E+000
1	81.30708802	2.066849E-011	5.038486E-012	0	0.000000E+000
1	81.30786405	5.038486E-012	2.066849E-011	1	0.000000E+000
1	81.30969959	2.066849E-011	5.038486E-012	0	0.000000E+000
1	81.30975987	5.038486E-012	2.066849E-011	1	0.000000E+000
1	81.31785876	2.066849E-011	5.038486E-012	0	0.000000E+000
1	81.31806867	5.038486E-012	2.066849E-011	1	0.000000E+000
1	81.31864560	2.066849E-011	5.038486E-012	0	0.000000E+000
1	81.31865439	5.038486E-012	2.066849E-011	1	0.000000E+000
1	81.32060950	2.066849E-011	5.038486E-012	0	0.000000E+000
1	81.32132208	5.038486E-012	2.066849E-011	1	0.000000E+000
1	81.32133094	2.066849E-011	5.038486E-012	0	0.000000E+000
1	81.32185897	5.038486E-012	2.066849E-011	1	0.000000E+000
1	81.33353531	2.066849E-011	5.038486E-012	0	0.000000E+000
1	81.33354703	5.038486E-012	2.066849E-011	1	0.000000E+000
1	81.33750884	2.066849E-011	5.038486E-012	0	0.000000E+000
1	81.33773310	5.038486E-012	2.066849E-011	1	0.000000E+000
1	81.35008617	2.066849E-011	5.038486E-012	0	0.000000E+000
1	81.35009435	5.038486E-012	2.066849E-011	1	0.000000E+000
1	81.37334501	2.066849E-011	5.038486E-012	0	0.000000E+000
1	81.37337978	5.038486E-012	2.066849E-011	1	0.000000E+000
1	81.38030439	2.066849E-011	5.038486E-012	0	0.000000E+000
1	81.38043373	5.038486E-012	2.066849E-011	1	0.000000E+000
1	81.38961068	2.066849E-011	5.038486E-012	0	0.000000E+000
1	81.38961847	5.038486E-012	2.066849E-011	1	0.000000E+000
1	81.40106341	2.066849E-011	5.038486E-012	0	0.000000E+000
1	81.40228560	5.038486E-012	2.066849E-011	1	0.000000E+000
1	81.40376334	2.066849E-011	5.038486E-012	0	0.000000E+000
1	81.41632083	5.038486E-012	2.066849E-011	1	0.000000E+000
1	81.41673069	2.066849E-011	5.038486E-012	0	0.000000E+000
1	81.41732337	5.038486E-012	2.066849E-011	1	0.000000E+000
1	81.41932778	2.066849E-011	5.038486E-012	0	0.000000E+000
1	81.41937030	5.038486E-012	2.066849E-011	1	0.000000E+000
1	81.43075885	2.066849E-011	5.038486E-012	0	0.000000E+000
1	81.43102487	5.038486E-012	2.066849E-011	1	0.000000E+000
1	81.43731691	2.066849E-011	5.038486E-012	0	0.000000E+000
1	81.43893655	5.038486E-012	2.066849E-011	1	0.000000E+000
1	81.44334005	2.066849E-011	5.038486E-012	0	0.000000E+000
1	81.44453951	5.038486E-012	2.066849E-011	1	0.000000E+000
1	81.44531947	2.066849E-011	5.038486E-012	0	0.000000E+000
1	81.44597339	5.038486E-012	2.066849E-011	1	0.000000E+000
1	81.44658758	2.066849E-011	5.038486E-012	0	0.000000E+000
1	81.48874973	5.038486E-012	2.066849E-011	1	0.000000E+000
1	81.48998017	2.066849E-011	5.038486E-012	0	0.000000E+000
1	81.53811036	5.038486E-012	2.066849E-011	1	0.000000E+000
1	81.53927185	2.066849E-011	5.038486E-012	0	0.000000E+000
1	81.53929856	5.038486E-012	2.066849E-011	1	0.000000E+000
1	81.54318705	2.066849E-011	5.038486E-012	0	0.000000E+000
1	81.54343023	5.038486E-012	2.066849E-011	1	0.000000E+000
1	81.54450384	2.066849E-011	5.038486E-012	0	0.000000E+000
1	81.54475540	5.038486E-012	2.066849E-011	1	0.000000E+000
1	81.54549397	2.066849E-011	5.038486E-012	0	0.000000E+000
1	81.54562483	5.038486E-012	2.066849E-011	1	0.000000E+000
1	81.54725585	2.066849E-011	5.038486E-012	0	0.000000E+000
1	81.54728220	5.038486E-012	2.066849E-011	1	0.000000E+000
1	81.54743134	2.066849E-011	5.038486E-012	0	0.000000E+000
1	81.54746268	5.038486E-012	2.066849E-011	1	0.000000E+000
1	81.55112798	2.066849E-011	5.038486E-012	0	0.000000E+000
1	81.59474527	5.038486E-012	2.066849E-011	1	0.000000E+000
1	81.60507257	2.066849E-011	5.038486E-012	0	0.000000E+000
1	81.60511263	5.038486E-012	2.066849E-011	1	0.000000E+000
1	81.61048504	2.066849E-011	5.038486E-012	0	0.000000E+000
1	81.61082943	5.038486E-012	2.066849E-011	1	0.000000E+000
1	81.61249331	2.066849E-011	5.038486E-012	0	0.000000E+000
1	81.61252340	5.038486E-012	2.066849E-011	1	0.000000E+000
1	81.62125918	2.066849E-011	5.038486E-012	0	0.000000E+000
1	81.75268081	5.038486E-012	2.066849E-011	1	0.000000E+000
1	81.75269262	2.066849E-011	5.038486E-012	0	0.000000E+000
1	81.75293564	5.038486E-012	2.066849E-011	1	0.000000E+000
1	81.75465325	2.066849E-011	5.038486E-012	0	0.000000E+000
1	81.75506707	5.038486E-012	2.066849E-011	1	0.000000E+000
1	81.75784759	2.066849E-011	5.038486E-012	0	0.000000E+000
1	81.75792703	5.038486E-012	2.066849E-011	1	0.000000E+000
1	81.76148230	2.066849E-011	5.038486E-012	0	0.000000E+000
1	81.76165027	5.038486E-012	2.066849E-011	1	0.000000E+000
1	81.76537997	2.066849E-011	5.038486E-012	0	0.000000E+000
1	81.76545880	5.038486E-012	2.066849E-011	1	0.000000E+000
1	81.76584215	2.066849E-011	5.038486E-012	0	0.000000E+000
1	81.76587403	5.038486E-012	2.066849E-011	1	0.000000E+000
1	81.76983019	2.066849E-011	5.038486E-012	0	0.000000E+000
1	81.76988552	5.038486E-012	2.066849E-011	1	0.000000E+000
1	81.77716631	2.066849E-011	5.038486E-012	0	0.000000E+000
1	81.77724037	5.038486E-012	2.066849E-011	1	0.000000E+000
1	81.78507213	2.066849E-011	5.038486E-012	0	0.000000E+000
1	81.78529005	5.038486E-012	2.066849E-011	1	0.000000E+000
1	81.80031981	2.066849E-011	5.038486E-012	0	0.000000E+000
1	81.80048791	5.038486E-012	2.066849E-011	1	0.000000E+000
1	81.80899529	2.066849E-011	5.038486E-012	0	0.000000E+000
1	81.80900781	5.038486E-012	2.066849E-011	1	0.000000E+000
1	81.81279237	2.066849E-011	5.038486E-012	0	0.000000E+000
1	81.81335449	5.038486E-012	2.066849E-011	1	0.000000E+000
1	81.82006555	2.066849E-011	5.038486E-012	0	0.000000E+000
1	82.06122742	5.038486E-012	2.066849E-011	1	0.000000E+000
1	82.06176857	2.066849E-011	5.038486E-012	0	0.000000E+000
1	82.06352369	5.038486E-012	2.066849E-011	1	0.000000E+000
1	82.07021986	2.066849E-011	5.038486E-012	0	0.000000E+000
1	82.07031889	5.038486E-012	2.066849E-011	1	0.000000E+000
1	82.07104284	2.066849E-011	5.038486E-012	0	0.000000E+000
1	82.08001102	5.038486E-012	2.066849E-011	1	0.000000E+000
1	82.08662625	2.066849E-011	5.038486E-012	0	0.000000E+000
1	82.08687459	5.038486E-012	2.066849E-011	1	0.000000E+000
1	82.09645969	2.066849E-011	5.038486E-012	0	0.000000E+000
1	82.09654256	5.038486E-012	2.066849E-011	1	0.000000E+000
1	82.10076197	2.066849E-011	5.038486E-012	0	0.000000E+000
1	82.27563396	5.038486E-012	2.066849E-011	1	0.000000E+000
1	82.27623479	2.066849E-011	5.038486E-012	0	0.000000E+000
1	82.27627364	5.038486E-012	2.066849E-011	1	0.000000E+000
1	82.28679200	2.066849E-011	5.038486E-012	0	0.000000E+000
1	82.28684347	5.038486E-012	2.066849E-011	1	0.000000E+000
1	82.29199063	2.066849E-011	5.038486E-012	0	0.000000E+000
1	82.29228203	5.038486E-012	2.066849E-011	1	0.000000E+000
1	82.29845248	2.066849E-011	5.038486E-012	0	0.000000E+000
1	82.29846411	5.038486E-012	2.066849E-011	1	0.000000E+000
1	82.30251406	2.066849E-011	5.038486E-012	0	0.000000E+000
1	82.30287362	5.038486E-012	2.066849E-011	1	0.000000E+000
1	82.30406096	2.066849E-011	5.038486E-012	0	0.000000E+000
1	82.30409002	5.038486E-012	2.066849E-011	1	0.000000E+000
1	82.31214939	2.066849E-011	5.038486E-012	0	0.000000E+000
1	82.43220023	5.038486E-012	2.066849E-011	1	0.000000E+000
1	82.45731430	2.066849E-011	5.038486E-012	0	0.000000E+000
1	82.45758976	5.038486E-012	2.066849E-011	1	0.000000E+000
1	82.46158702	2.066849E-011	5.038486E-012	0	0.000000E+000
1	82.46433483	5.038486E-012	2.066849E-011	1	0.000000E+000
1	82.46736252	2.066849E-011	5.038486E-012	0	0.000000E+000
1	82.46741034	5.038486E-012	2.066849E-011	1	0.000000E+000
1	82.47048721	2.066849E-011	5.038486E-012	0	0.000000E+000
1	82.47057737	5.038486E-012	2.066849E-011	1	0.000000E+000
1	82.47061175	2.066849E-011	5.038486E-012	0	0.000000E+000
1	82.78613587	5.038486E-012	2.066849E-011	1	0.000000E+000
1	82.78663159	2.066849E-011	5.038486E-012	0	0.000000E+000
1	82.78948623	5.038486E-012	2.066849E-011	1	0.000000E+000
1	82.79047016	2.066849E-011	5.038486E-012	0	0.000000E+000
1	82.79132353	5.038486E-012	2.066849E-011	1	0.000000E+000
1	82.79241735	2.066849E-011	5.038486E-012	0	0.000000E+000
1	82.79252765	5.038486E-012	2.066849E-011	1	0.000000E+000
1	82.79517980	2.066849E-011	5.038486E-012	0	0.000000E+000
1	83.78289469	5.038486E-012	2.066849E-011	1	0.000000E+000
1	83.78480007	2.066849E-011	5.038486E-012	0	0.000000E+000
1	83.78498983	5.038486E-012	2.066849E-011	1	0.000000E+000
1	83.78888932	2.066849E-011	5.038486E-012	0	0.000000E+000
1	83.78920055	5.038486E-012	2.066849E-011	1	0.000000E+000
1	83.79038754	2.066849E-011	5.038486E-012	0	0.000000E+000
1	83.79047425	5.038486E-012	2.066849E-011	1	0.000000E+000
1	83.79087449	2.066849E-011	5.038486E-012	0	0.000000E+000
1	83.79825519	5.038486E-012	2.066849E-011	1	0.000000E+000
1	83.80237860	2.066849E-011	5.038486E-012	0	0.000000E+000
1	83.80273166	5.038486E-012	2.066849E-011	1	0.000000E+000
1	83.80473393	2.066849E-011	5.038486E-012	0	0.000000E+000
1	83.80705379	5.038486E-012	2.066849E-011	1	0.000000E+000
1	83.81290232	2.066849E-011	5.038486E-012	0	0.000000E+000
1	83.82496049	5.038486E-012	2.066849E-011	1	0.000000E+000
1	83.82919921	2.066849E-011	5.038486E-012	0	0.000000E+000
1	83.82961675	5.038486E-012	2.066849E-011	1	0.000000E+000
1	83.83157487	2.066849E-011	5.038486E-012	0	0.000000E+000
1	83.83215010	5.038486E-012	2.066849E-011	1	0.000000E+000
1	83.83672517	2.066849E-011	5.038486E-012	0	0.000000E+000
1	83.83750067	5.038486E-012	2.066849E-011	1	0.000000E+000
1	83.83754587	2.066849E-011	5.038486E-012	0	0.000000E+000
1	83.83812725	5.038486E-012	2.066849E-011	1	0.000000E+000
1	83.83885653	2.066849E-011	5.038486E-012	0	0.000000E+000
1	83.83887439	5.038486E-012	2.066849E-011	1	0.000000E+000
1	83.84852149	2.066849E-011	5.038486E-012	0	0.000000E+000
1	83.84899009	5.038486E-012	2.066849E-011	1	0.000000E+000
1	83.85288307	2.066849E-011	5.038486E-012	0	0.000000E+000
1	83.85303785	5.038486E-012	2.066849E-011	1	0.000000E+000
1	83.85809169	2.066849E-011	5.038486E-012	0	0.000000E+000
1	83.85918610	5.038486E-012	2.066849E-011	1	0.000000E+000
1	83.86149479	2.066849E-011	5.038486E-012	0	0.000000E+000
1	89.00963463	5.038486E-012	2.066849E-011	1	0.000000E+000
1	89.01328028	2.066849E-011	5.038486E-012	0	0.000000E+000
1	89.01347370	5.038486E-012	2.066849E-011	1	0.000000E+000
1	89.02405272	2.066849E-011	5.038486E-012	0	0.000000E+000
1	89.02408996	5.038486E-012	2.066849E-011	1	0.000000E+000
1	89.02416197	2.066849E-011	5.038486E-012	0	0.000000E+000
1	89.02421886	5.038486E-012	2.066849E-011	1	0.000000E+000
1	89.03002041	2.066849E-011	5.038486E-012	0	0.000000E+000
1	89.04414602	5.038486E-012	2.066849E-011	1	0.000000E+000
1	89.04437427	2.066849E-011	5.038486E-012	0	0.000000E+000
1	89.04467584	5.038486E-012	2.066849E-011	1	0.000000E+000
1	89.04874457	2.066849E-011	5.038486E-012	0	0.000000E+000
1	98.37675023	4.944053E-012	2.057405E-011	1	0.000000E+000
1	98.38490147	2.057405E-011	4.944053E-012	0	0.000000E+000
1	98.52303376	4.944053E-012	2.057405E-011	1	0.000000E+000
1	98.52635794	2.057405E-011	4.944053E-012	0	0.000000E+000
1	98.52656364	4.944053E-012	2.057405E-011	1	0.000000E+000
1	98.52864056	2.057405E-011	4.944053E-012	0	0.000000E+000
1	98.52959236	4.944053E-012	2.057405E-011	1	0.000000E+000
1	98.52964908	2.057405E-011	4.944053E-012	0	0.000000E+000
1	98.55010793	4.944053E-012	2.057405E-011	1	0.000000E+000
1	98.55866622	2.057405E-011	4.944053E-012	0	0.000000E+000
1	98.55984649	4.944053E-012	2.057405E-011	1	0.000000E+000
1	98.56055309	2.057405E-011	4.944053E-012	0	0.000000E+000
1	98.56087115	4.944053E-012	2.057405E-011	1	0.000000E+000
1	98.56931984	2.057405E-011	4.944053E-012	0	0.000000E+000
1	98.56977177	4.944053E-012	2.057405E-011	1	0.000000E+000
1	98.57378587	2.057405E-011	4.944053E-012	0	0.000000E+000
1	98.57385754	4.944053E-012	2.057405E-011	1	0.000000E+000
1	98.57786531	2.057405E-011	4.944053E-012	0	0.000000E+000
1	98.57789626	4.944053E-012	2.057405E-011	1	0.000000E+000
1	98.57823710	2.057405E-011	4.944053E-012	0	0.000000E+000
1	98.57848255	4.944053E-012	2.057405E-011	1	0.000000E+000
1	98.58075051	2.057405E-011	4.944053E-012	0	0.000000E+000
1	98.58076165	4.944053E-012	2.057405E-011	1	0.000000E+000
1	98.59050768	2.057405E-011	4.944053E-012	0	0.000000E+000
1	98.59052437	4.944053E-012	2.057405E-011	1	0.000000E+000
1	98.59189556	2.057405E-011	4.944053E-012	0	0.000000E+000
1	98.59239248	4.944053E-012	2.057405E-011	1	0.000000E+000
1	98.59595694	2.057405E-011	4.944053E-012	0	0.000000E+000
1	98.60703217	4.944053E-012	2.057405E-011	1	0.000000E+000
1	98.61482920	2.057405E-011	4.944053E-012	0	0.000000E+000
1	98.62569583	4.944053E-012	2.057405E-011	1	0.000000E+000
1	98.63206249	2.057405E-011	4.944053E-012	0	0.000000E+000
1	98.63301112	4.944053E-012	2.057405E-011	1	0.000000E+000
1	98.63437585	2.057405E-011	4.944053E-012	0	0.000000E+000
1	98.63538326	4.944053E-012	2.057405E-011	1	0.000000E+000
1	98.63963380	2.057405E-011	4.944053E-012	0	0.000000E+000
1	98.64000259	4.944053E-012	2.057405E-011	1	0.000000E+000
1	98.64003897	2.057405E-011	4.944053E-012	0	0.000000E+000
1	98.64602043	4.944053E-012	2.057405E-011	1	0.000000E+000
1	98.65031676	2.057405E-011	4.944053E-012	0	0.000000E+000
1	98.65194276	4.944053E-012	2.057405E-011	1	0.000000E+000
1	98.65433318	2.057405E-011	4.944053E-012	0	0.000000E+000
1	98.81112438	4.944053E-012	2.057405E-011	1	0.000000E+000
1	98.81333086	2.057405E-011	4.944053E-012	0	0.000000E+000
1	98.81334956	4.944053E-012	2.057405E-011	1	0.000000E+000
1	98.81338548	2.057405E-011	4.944053E-012	0	0.000000E+000
1	98.96247311	4.944053E-012	2.057405E-011	1	0.000000E+000
1	98.96544504	2.057405E-011	4.944053E-012	0	0.000000E+000
1	98.96861648	4.944053E-012	2.057405E-011	1	0.000000E+000
1	98.96889697	2.057405E-011	4.944053E-012	0	0.000000E+000
1	98.96897993	4.944053E-012	2.057405E-011	1	0.000000E+000
1	98.97425819	2.057405E-011	4.944053E-012	0	0.000000E+000
1	98.97471987	4.944053E-012	2.057405E-011	1	0.000000E+000
1	98.98468229	2.057405E-011	4.944053E-012	0	0.000000E+000
1	98.98508279	4.944053E-012	2.057405E-011	1	0.000000E+000
1	98.98589281	2.057405E-011	4.944053E-012	0	0.000000E+000
1	98.98611908	4.944053E-012	2.057405E-011	1	0.000000E+000
1	98.98725791	2.057405E-011	4.944053E-012	0	0.000000E+000
1	98.98874126	4.944053E-012	2.057405E-011	1	0.000000E+000
1	98.99411863	2.057405E-011	4.944053E-012	0	0.000000E+000
1	98.99420198	4.944053E-012	2.057405E-011	1	0.000000E+000
1	98.99677899	2.057405E-011	4.944053E-012	0	0.000000E+000
1	98.99679402	4.944053E-012	2.057405E-011	1	0.000000E+000
1	98.99917059	2.057405E-011	4.944053E-012	0	0.000000E+000
1	98.99930736	4.944053E-012	2.057405E-011	1	0.000000E+000
1	99.00449967	2.057405E-011	4.944053E-012	0	0.000000E+000
1	99.00458600	4.944053E-012	2.057405E-011	1	0.000000E+000
1	99.00575618	2.057405E-011	4.944053E-012	0	0.000000E+000
1	99.00581357	4.944053E-012	2.057405E-011	1	0.000000E+000
1	99.01555958	2.057405E-011	4.944053E-012	0	0.000000E+000
1	99.01566441	4.944053E-012	2.057405E-011	1	0.000000E+000
1	99.01762802	2.057405E-011	4.944053E-012	0	0.000000E+000
1	99.01783578	4.944053E-012	2.057405E-011	1	0.000000E+000
1	99.02045688	2.057405E-011	4.944053E-012	0	0.000000E+000
1	99.02170137	4.944053E-012	2.057405E-011	1	0.000000E+000
1	99.02295707	2.057405E-011	4.944053E-012	0	0.000000E+000
1	99.12634231	4.944053E-012	2.057405E-011	1	0.000000E+000
1	99.12871171	2.057405E-011	4.944053E-012	0	0.000000E+000
1	99.12967188	4.944053E-012	2.057405E-011	1	0.000000E+000
1	99.13145404	2.057405E-011	4.944053E-012	0	0.000000E+000
1	99.13159632	4.944053E-012	2.057405E-011	1	0.000000E+000
1	99.13858773	2.057405E-011	4.944053E-012	0	0.000000E+000
1	99.18512479	4.944053E-012	2.057405E-011	1	0.000000E+000
1	99.18630706	2.057405E-011	4.944053E-012	0	0.000000E+000
1	99.18658538	4.944053E-012	2.057405E-011	1	0.000000E+000
1	99.18707766	2.057405E-011	4.944053E-012	0	0.000000E+000
1	99.18718010	4.944053E-012	2.057405E-011	1	0.000000E+000
1	99.19325889	2.057405E-011	4.944053E-012	0	0.000000E+000
1	99.19412065	4.944053E-012	2.057405E-011	1	0.000000E+000
1	99.19500106	2.057405E-011	4.944053E-012	0	0.000000E+000
1	99.19572858	4.944053E-012	2.057405E-011	1	0.000000E+000
1	99.19680105	2.057405E-011	4.944053E-012	0	0.000000E+000
1	99.19702801	4.944053E-012	2.057405E-011	1	0.000000E+000
1	99.19952264	2.057405E-011	4.944053E-012	0	0.000000E+000
1	99.20017414	4.944053E-012	2.057405E-011	1	0.000000E+000
1	99.20060113	2.057405E-011	4.944053E-012	0	0.000000E+000
1	99.20064111	4.944053E-012	2.057405E-011	1	0.000000E+000
1	99.20195364	2.057405E-011	4.944053E-012	0	0.000000E+000
1	99.21532507	4.944053E-012	2.057405E-011	1	0.000000E+000
1	99.21636720	2.057405E-011	4.944053E-012	0	0.000000E+000
1	99.23843533	4.944053E-012	2.057405E-011	1	0.000000E+000
1	99.23851640	2.057405E-011	4.944053E-012	0	0.000000E+000
1	99.23985957	4.944053E-012	2.057405E-011	1	0.000000E+000
1	99.24061858	2.057405E-011	4.944053E-012	0	0.000000E+000
1	99.24065221	4.944053E-012	2.057405E-011	1	0.000000E+000
1	99.24657402	2.057405E-011	4.944053E-012	0	0.000000E+000
1	99.24659994	4.944053E-012	2.057405E-011	1	0.000000E+000
1	99.24706870	2.057405E-011	4.944053E-012	0	0.000000E+000
1	99.24713239	4.944053E-012	2.057405E-011	1	0.000000E+000
1	99.25330696	2.057405E-011	4.944053E-012	0	0.000000E+000
1	99.25348775	4.944053E-012	2.057405E-011	1	0.000000E+000
1	99.26002356	2.057405E-011	4.944053E-012	0	0.000000E+000
1	99.26006774	4.944053E-012	2.057405E-011	1	0.000000E+000
1	99.26063303	2.057405E-011	4.944053E-012	0	0.000000E+000
1	99.26141668	4.944053E-012	2.057405E-011	1	0.000000E+000
1	99.26227481	2.057405E-011	4.944053E-012	0	0.000000E+000
1	99.26239454	4.944053E-012	2.057405E-011	1	0.000000E+000
1	99.26833685	2.057405E-011	4.944053E-012	0	0.000000E+000
1	99.28023141	4.944053E-012	2.057405E-011	1	0.000000E+000
1	99.28105814	2.057405E-011	4.944053E-012	0	0.000000E+000
1	99.28300279	4.944053E-012	2.057405E-011	1	0.000000E+000
1	99.28433933	2.057405E-011	4.944053E-012	0	0.000000E+000
1	99.28472811	4.944053E-012	2.057405E-011	1	0.000000E+000
1	99.28577905	2.057405E-011	4.944053E-012	0	0.000000E+000
1	99.29883368	4.944053E-012	2.057405E-011	1	0.000000E+000
1	99.30467202	2.057405E-011	4.944053E-012	0	0.000000E+000
1	99.30475712	4.944053E-012	2.057405E-011	1	0.000000E+000
1	99.30659145	2.057405E-011	4.944053E-012	0	0.000000E+000
1	99.30726703	4.944053E-012	2.057405E-011	1	0.000000E+000
1	99.30767175	2.057405E-011	4.944053E-012	0	0.000000E+000
1	99.51244079	4.944053E-012	2.057405E-011	1	0.000000E+000
1	99.52136401	2.057405E-011	4.944053E-012	0	0.000000E+000
1	99.52267265	4.944053E-012	2.057405E-011	1	0.000000E+000
1	99.53067235	2.057405E-011	4.944053E-012	0	0.000000E+000
1	99.53076025	4.944053E-012	2.057405E-011	1	0.000000E+000
1	99.53129677	2.057405E-011	4.944053E-012	0	0.000000E+000
1	99.53134889	4.944053E-012	2.057405E-011	1	0.000000E+000
1	99.53934565	2.057405E-011	4.944053E-012	0	0.000000E+000
1	99.53976704	4.944053E-012	2.057405E-011	1	0.000000E+000
1	99.54028634	2.057405E-011	4.944053E-012	0	0.000000E+000
1	99.54052704	4.944053E-012	2.057405E-011	1	0.000000E+000
1	99.54827749	2.057405E-011	4.944053E-012	0	0.000000E+000
1	99.54949993	4.944053E-012	2.057405E-011	1	0.000000E+000
1	99.55256140	2.057405E-011	4.944053E-012	0	0.000000E+000
1	99.55258033	4.944053E-012	2.057405E-011	1	0.000000E+000
1	99.55412383	2.057405E-011	4.944053E-012	0	0.000000E+000
1	99.58046048	4.944053E-012	2.057405E-011	1	0.000000E+000
1	99.59247581	2.057405E-011	4.944053E-012	0	0.000000E+000
1	99.59260108	4.944053E-012	2.057405E-011	1	0.000000E+000
1	99.59288714	2.057405E-011	4.944053E-012	0	0.000000E+000
1	99.59298150	4.944053E-012	2.057405E-011	1	0.000000E+000
1	99.59351042	2.057405E-011	4.944053E-012	0	0.000000E+000
1	99.59366099	4.944053E-012	2.057405E-011	1	0.000000E+000
1	99.60575462	2.057405E-011	4.944053E-012	0	0.000000E+000
1	99.60578608	4.944053E-012	2.057405E-011	1	0.000000E+000
1	99.61706412	2.057405E-011	4.944053E-012	0	0.000000E+000
1	99.61714685	4.944053E-012	2.057405E-011	1	0.000000E+000
1	99.62203910	2.057405E-011	4.944053E-012	0	0.000000E+000
1	99.62207243	4.944053E-012	2.057405E-011	1	0.000000E+000
1	99.62401217	2.057405E-011	4.944053E-012	0	0.000000E+000
1	99.62413017	4.944053E-012	2.057405E-011	1	0.000000E+000
1	99.62754202	2.057405E-011	4.944053E-012	0	0.000000E+000
1	99.62766954	4.944053E-012	2.057405E-011	1	0.000000E+000
1	99.62960347	2.057405E-011	4.944053E-012	0	0.000000E+000
1	99.62964348	4.944053E-012	2.057405E-011	1	0.000000E+000
1	99.63074197	2.057405E-011	4.944053E-012	0	0.000000E+000
1	99.63090930	4.944053E-012	2.057405E-011	1	0.000000E+000
1	99.64199837	2.057405E-011	4.944053E-012	0	0.000000E+000
1	99.64207855	4.944053E-012	2.057405E-011	1	0.000000E+000
1	99.64245768	2.057405E-011	4.944053E-012	0	0.000000E+000
1	99.64287091	4.944053E-012	2.057405E-011	1	0.000000E+000
1	99.64766127	2.057405E-011	4.944053E-012	0	0.000000E+000
1	99.64817629	4.944053E-012	2.057405E-011	1	0.000000E+000
1	99.65421700	2.057405E-011	4.944053E-012	0	0.000000E+000
1	99.65426565	4.944053E-012	2.057405E-011	1	0.000000E+000
1	99.65680370	2.057405E-011	4.944053E-012	0	0.000000E+000
1	99.65690160	4.944053E-012	2.057405E-011	1	0.000000E+000
1	99.65916864	2.057405E-011	4.944053E-012	0	0.000000E+000
1	99.72019844	4.944053E-012	2.057405E-011	1	0.000000E+000
1	99.72254312	2.057405E-011	4.944053E-012	0	0.000000E+000
1	99.72267169	4.944053E-012	2.057405E-011	1	0.000000E+000
1	99.72643731	2.057405E-011	4.944053E-012	0	0.000000E+000
1	99.72663872	4.944053E-012	2.057405E-011	1	0.000000E+000
1	99.72790346	2.057405E-011	4.944053E-012	0	0.000000E+000
1	99.72794742	4.944053E-012	2.057405E-011	1	0.000000E+000
1	99.73603519	2.057405E-011	4.944053E-012	0	0.000000E+000
1	99.73660002	4.944053E-012	2.057405E-011	1	0.000000E+000
1	99.74063683	2.057405E-011	4.944053E-012	0	0.000000E+000
1	99.74140373	4.944053E-012	2.057405E-011	1	0.000000E+000
1	99.74677974	2.057405E-011	4.944053E-012	0	0.000000E+000
1	99.74687359	4.944053E-012	2.057405E-011	1	0.000000E+000
1	99.74820153	2.057405E-011	4.944053E-012	0	0.000000E+000
1	100.40854056	4.944053E-012	2.057405E-011	1	0.000000E+000
1	100.41277533	2.057405E-011	4.944053E-012	0	0.000000E+000
1	100.41331024	4.944053E-012	2.057405E-011	1	0.000000E+000
1	100.41705645	2.057405E-011	4.944053E-012	0	0.000000E+000
1	100.41710404	4.944053E-012	2.057405E-011	1	0.000000E+000
1	100.41978921	2.057405E-011	4.944053E-012	0	0.000000E+000
1	100.42197797	4.944053E-012	2.057405E-011	1	0.000000E+000
1	100.42246140	2.057405E-011	4.944053E-012	0	0.000000E+000
1	100.42885928	4.944053E-012	2.057405E-011	1	0.000000E+000
1	100.43293988	2.057405E-011	4.944053E-012	0	0.000000E+000
1	100.51856446	4.944053E-012	2.057405E-011	1	0.000000E+000
1	100.51861223	2.057405E-011	4.944053E-012	0	0.000000E+000
1	100.51895251	4.944053E-012	2.057405E-011	1	0.000000E+000
1	100.52165460	2.057405E-011	4.944053E-012	0	0.000000E+000
1	100.52263382	4.944053E-012	2.057405E-011	1	0.000000E+000
1	100.52449921	2.057405E-011	4.944053E-012	0	0.000000E+000
1	100.52455965	4.944053E-012	2.057405E-011	1	0.000000E+000
1	100.52567932	2.057405E-011	4.944053E-012	0	0.000000E+000
1	100.85567587	4.944053E-012	2.057405E-011	1	0.000000E+000
1	100.86158637	2.057405E-011	4.944053E-012	0	0.000000E+000
1	100.89855811	4.944053E-012	2.057405E-011	1	0.000000E+000
1	100.90041378	2.057405E-011	4.944053E-012	0	0.000000E+000
1	100.90093267	4.944053E-012	2.057405E-011	1	0.000000E+000
1	100.91473251	2.057405E-011	4.944053E-012	0	0.000000E+000
1	101.43626009	4.944053E-012	2.057405E-011	1	0.000000E+000
1	101.43650443	2.057405E-011	4.944053E-012	0	0.000000E+000
1	101.43680231	4.944053E-012	2.057405E-011	1	0.000000E+000
1	101.43712251	2.057405E-011	4.944053E-012	0	0.000000E+000
1	101.43752559	4.944053E-012	2.057405E-011	1	0.000000E+000
1	101.43865396	2.057405E-011	4.944053E-012	0	0.000000E+000
1	101.43867644	4.944053E-012	2.057405E-011	1	0.000000E+000
1	101.44065328	2.057405E-011	4.944053E-012	0	0.000000E+000
1	101.44521735	4.944053E-012	2.057405E-011	1	0.000000E+000
1	101.44849736	2.057405E-011	4.944053E-012	0	0.000000E+000
1	101.44950761	4.944053E-012	2.057405E-011	1	0.000000E+000
1	101.45128587	2.057405E-011	4.944053E-012	0	0.000000E+000
1	101.45403921	4.944053E-012	2.057405E-011	1	0.000000E+000
1	101.45651469	2.057405E-011	4.944053E-012	0	0.000000E+000
1	101.45654456	4.944053E-012	2.057405E-011	1	0.000000E+000
1	101.45803722	2.057405E-011	4.944053E-012	0	0.000000E+000
1	101.45869738	4.944053E-012	2.057405E-011	1	0.000000E+000
1	101.45929221	2.057405E-011	4.944053E-012	0	0.000000E+000
1	101.45953635	4.944053E-012	2.057405E-011	1	0.000000E+000
1	101.46320978	2.057405E-011	4.944053E-012	0	0.000000E+000
1	101.46362796	4.944053E-012	2.057405E-011	1	0.000000E+000
1	101.46468162	2.057405E-011	4.944053E-012	0	0.000000E+000
1	101.46533456	4.944053E-012	2.057405E-011	1	0.000000E+000
1	101.46558255	2.057405E-011	4.944053E-012	0	0.000000E+000
1	101.46744824	4.944053E-012	2.057405E-011	1	0.000000E+000
1	101.47434446	2.057405E-011	4.944053E-012	0	0.000000E+000
1	101.47450390	4.944053E-012	2.057405E-011	1	0.000000E+000
1	101.47760248	2.057405E-011	4.944053E-012	0	0.000000E+000
1	101.47777369	4.944053E-012	2.057405E-011	1	0.000000E+000
1	101.48125281	2.057405E-011	4.944053E-012	0	0.000000E+000
1	101.48177376	4.944053E-012	2.057405E-011	1	0.000000E+000
1	101.48197393	2.057405E-011	4.944053E-012	0	0.000000E+000
1	101.48226890	4.944053E-012	2.057405E-011	1	0.000000E+000
1	101.48376606	2.057405E-011	4.944053E-012	0	0.000000E+000
1	101.63941582	4.944053E-012	2.057405E-011	1	0.000000E+000
1	101.64110135	2.057405E-011	4.944053E-012	0	0.000000E+000
1	101.68756775	4.944053E-012	2.057405E-011	1	0.000000E+000
1	101.69196054	2.057405E-011	4.944053E-012	0	0.000000E+000
1	102.02661025	4.944053E-012	2.057405E-011	1	0.000000E+000
1	102.03237237	2.057405E-011	4.944053E-012	0	0.000000E+000
1	102.03332929	4.944053E-012	2.057405E-011	1	0.000000E+000
1	102.04180585	2.057405E-011	4.944053E-012	0	0.000000E+000
1	102.22909561	4.944053E-012	2.057405E-011	1	0.000000E+000
1	102.23390791	2.057405E-011	4.944053E-012	0	0.000000E+000
1	102.37082033	4.944053E-012	2.057405E-011	1	0.000000E+000
1	102.38253970	2.057405E-011	4.944053E-012	0	0.000000E+000
1	102.53176536	4.944053E-012	2.057405E-011	1	0.000000E+000
1	102.54010082	2.057405E-011	4.944053E-012	0	0.000000E+000
1	102.54098382	4.944053E-012	2.057405E-011	1	0.000000E+000
1	102.54102264	2.057405E-011	4.944053E-012	0	0.000000E+000
1	102.54122960	4.944053E-012	2.057405E-011	1	0.000000E+000
1	102.55066647	2.057405E-011	4.944053E-012	0	0.000000E+000
1	102.55231591	4.944053E-012	2.057405E-011	1	0.000000E+000
1	102.55670044	2.057405E-011	4.944053E-012	0	0.000000E+000
1	102.55703836	4.944053E-012	2.057405E-011	1	0.000000E+000
1	102.55745310	2.057405E-011	4.944053E-012	0	0.000000E+000
1	102.55763769	4.944053E-012	2.057405E-011	1	0.000000E+000
1	102.55794947	2.057405E-011	4.944053E-012	0	0.000000E+000
1	102.55865203	4.944053E-012	2.057405E-011	1	0.000000E+000
1	102.56247174	2.057405E-011	4.944053E-012	0	0.000000E+000
1	102.57412959	4.944053E-012	2.057405E-011	1	0.000000E+000
1	102.57498619	2.057405E-011	4.944053E-012	0	0.000000E+000
1	102.57536192	4.944053E-012	2.057405E-011	1	0.000000E+000
1	102.57977235	2.057405E-011	4.944053E-012	0	0.000000E+000
1	102.58053176	4.944053E-012	2.057405E-011	1	0.000000E+000
1	102.58802907	2.057405E-011	4.944053E-012	0	0.000000E+000
1	102.58809494	4.944053E-012	2.057405E-011	1	0.000000E+000
1	102.58912330	2.057405E-011	4.944053E-012	0	0.000000E+000
1	102.58917416	4.944053E-012	2.057405E-011	1	0.000000E+000
1	102.59322268	2.057405E-011	4.944053E-012	0	0.000000E+000
1	102.59323265	4.944053E-012	2.057405E-011	1	0.000000E+000
1	102.60452836	2.057405E-011	4.944053E-012	0	0.000000E+000
1	102.60478649	4.944053E-012	2.057405E-011	1	0.000000E+000
1	102.60492676	2.057405E-011	4.944053E-012	0	0.000000E+000
1	102.60501290	4.944053E-012	2.057405E-011	1	0.000000E+000
1	102.60814978	2.057405E-011	4.944053E-012	0	0.000000E+000
1	102.60893777	4.944053E-012	2.057405E-011	1	0.000000E+000
1	102.61580652	2.057405E-011	4.944053E-012	0	0.000000E+000
1	102.61610201	4.944053E-012	2.057405E-011	1	0.000000E+000
1	102.62644037	2.057405E-011	4.944053E-012	0	0.000000E+000
1	102.99808710	4.944053E-012	2.057405E-011	1	0.000000E+000
1	102.99900926	2.057405E-011	4.944053E-012	0	0.000000E+000
1	102.99904442	4.944053E-012	2.057405E-011	1	0.000000E+000
1	103.00077641	2.057405E-011	4.944053E-012	0	0.000000E+000
1	103.00180611	4.944053E-012	2.057405E-011	1	0.000000E+000
1	103.00200683	2.057405E-011	4.944053E-012	0	0.000000E+000
1	103.00205229	4.944053E-012	2.057405E-011	1	0.000000E+000
1	103.01090121	2.057405E-011	4.944053E-012	0	0.000000E+000
1	103.01109103	4.944053E-012	2.057405E-011	1	0.000000E+000
1	103.01231686	2.057405E-011	4.944053E-012	0	0.000000E+000
1	103.01236987	4.944053E-012	2.057405E-011	1	0.000000E+000
1	103.01607984	2.057405E-011	4.944053E-012	0	0.000000E+000
1	103.01610187	4.944053E-012	2.057405E-011	1	0.000000E+000
1	103.01920962	2.057405E-011	4.944053E-012	0	0.000000E+000
1	103.01922885	4.944053E-012	2.057405E-011	1	0.000000E+000
1	103.02374331	2.057405E-011	4.944053E-012	0	0.000000E+000
1	103.02397623	4.944053E-012	2.057405E-011	1	0.000000E+000
1	103.03235912	2.057405E-011	4.944053E-012	0	0.000000E+000
1	103.08872463	4.944053E-012	2.057405E-011	1	0.000000E+000
1	103.09243654	2.057405E-011	4.944053E-012	0	0.000000E+000
1	103.09252749	4.944053E-012	2.057405E-011	1	0.000000E+000
1	103.09443044	2.057405E-011	4.944053E-012	0	0.000000E+000
1	103.09496940	4.944053E-012	2.057405E-011	1	0.000000E+000
1	103.10494016	2.057405E-011	4.944053E-012	0	0.000000E+000
1	103.10689809	4.944053E-012	2.057405E-011	1	0.000000E+000
1	103.11153352	2.057405E-011	4.944053E-012	0	0.000000E+000
1	103.11161334	4.944053E-012	2.057405E-011	1	0.000000E+000
1	103.11436527	2.057405E-011	4.944053E-012	0	0.000000E+000
1	103.11438468	4.944053E-012	2.057405E-011	1	0.000000E+000
1	103.12499217	2.057405E-011	4.944053E-012	0	0.000000E+000
1	103.12503061	4.944053E-012	2.057405E-011	1	0.000000E+000
1	103.12579657	2.057405E-011	4.944053E-012	0	0.000000E+000
1	103.16901743	4.944053E-012	2.057405E-011	1	0.000000E+000
1	103.16968787	2.057405E-011	4.944053E-012	0	0.000000E+000
1	103.17030595	4.944053E-012	2.057405E-011	1	0.000000E+000
1	103.17098786	2.057405E-011	4.944053E-012	0	0.000000E+000
1	103.21592577	4.944053E-012	2.057405E-011	1	0.000000E+000
1	103.21807057	2.057405E-011	4.944053E-012	0	0.000000E+000
1	103.37205353	4.944053E-012	2.057405E-011	1	0.000000E+000
1	103.37595703	2.057405E-011	4.944053E-012	0	0.000000E+000
1	103.37674749	4.944053E-012	2.057405E-011	1	0.000000E+000
1	103.39046201	2.057405E-011	4.944053E-012	0	0.000000E+000
1	103.39099615	4.944053E-012	2.057405E-011	1	0.000000E+000
1	103.40222931	2.057405E-011	4.944053E-012	0	0.000000E+000
1	103.40225983	4.944053E-012	2.057405E-011	1	0.000000E+000
1	103.40981539	2.057405E-011	4.944053E-012	0	0.000000E+000
1	103.52222212	4.944053E-012	2.057405E-011	1	0.000000E+000
1	103.52257222	2.057405E-011	4.944053E-012	0	0.000000E+000
1	103.52269409	4.944053E-012	2.057405E-011	1	0.000000E+000
1	103.52431256	2.057405E-011	4.944053E-012	0	0.000000E+000
1	103.52462577	4.944053E-012	2.057405E-011	1	0.000000E+000
1	103.52495066	2.057405E-011	4.944053E-012	0	0.000000E+000
1	103.54562127	4.944053E-012	2.057405E-011	1	0.000000E+000
1	103.55176843	2.057405E-011	4.944053E-012	0	0.000000E+000
1	103.55181384	4.944053E-012	2.057405E-011	1	0.000000E+000
1	103.55184584	2.057405E-011	4.944053E-012	0	0.000000E+000
1	103.55210993	4.944053E-012	2.057405E-011	1	0.000000E+000
1	103.55270518	2.057405E-011	4.944053E-012	0	0.000000E+000
1	103.55463857	4.944053E-012	2.057405E-011	1	0.000000E+000
1	103.55520276	2.057405E-011	4.944053E-012	0	0.000000E+000
1	103.55563781	4.944053E-012	2.057405E-011	1	0.000000E+000
1	103.56672040	2.057405E-011	4.944053E-012	0	0.000000E+000
1	103.57373613	4.944053E-012	2.057405E-011	1	0.000000E+000
1	103.58535588	2.057405E-011	4.944053E-012	0	0.000000E+000
1	103.58713690	4.944053E-012	2.057405E-011	1	0.000000E+000
1	103.58841347	2.057405E-011	4.944053E-012	0	0.000000E+000
1	103.58852031	4.944053E-012	2.057405E-011	1	0.000000E+000
1	103.58932568	2.057405E-011	4.944053E-012	0	0.000000E+000
1	103.58934825	4.944053E-012	2.057405E-011	1	0.000000E+000
1	103.59867855	2.057405E-011	4.944053E-012	0	0.000000E+000
1	103.59875572	4.944053E-012	2.057405E-011	1	0.000000E+000
1	103.60964692	2.057405E-011	4.944053E-012	0	0.000000E+000
1	103.60965388	4.944053E-012	2.057405E-011	1	0.000000E+000
1	103.61067842	2.057405E-011	4.944053E-012	0	0.000000E+000
1	103.73143822	4.944053E-012	2.057405E-011	1	0.000000E+000
1	103.73237506	2.057405E-011	4.944053E-012	0	0.000000E+000
1	103.73434566	4.944053E-012	2.057405E-011	1	0.000000E+000
1	103.73476128	2.057405E-011	4.944053E-012	0	0.000000E+000
1	103.73514261	4.944053E-012	2.057405E-011	1	0.000000E+000
1	103.73778463	2.057405E-011	4.944053E-012	0	0.000000E+000
1	103.73806606	4.944053E-012	2.057405E-011	1	0.000000E+000
1	103.74137095	2.057405E-011	4.944053E-012	0	0.000000E+000
1	103.74181047	4.944053E-012	2.057405E-011	1	0.000000E+000
1	103.75527277	2.057405E-011	4.944053E-012	0	0.000000E+000
1	103.75537517	4.944053E-012	2.057405E-011	1	0.000000E+000
1	103.75647240	2.057405E-011	4.944053E-012	0	0.000000E+000
1	103.75687064	4.944053E-012	2.057405E-011	1	0.000000E+000
1	103.77311943	2.057405E-011	4.944053E-012	0	0.000000E+000
1	103.77314041	4.944053E-012	2.057405E-011	1	0.000000E+000
1	103.78020879	2.057405E-011	4.944053E-012	0	0.000000E+000
1	103.78134821	4.944053E-012	2.057405E-011	1	0.000000E+000
1	103.79380361	2.057405E-011	4.944053E-012	0	0.000000E+000
1	103.80995329	4.944053E-012	2.057405E-011	1	0.000000E+000
1	103.81863455	2.057405E-011	4.944053E-012	0	0.000000E+000
1	103.81871443	4.944053E-012	2.057405E-011	1	0.000000E+000
1	103.82110947	2.057405E-011	4.944053E-012	0	0.000000E+000
1	104.69770094	4.944053E-012	2.057405E-011	1	0.000000E+000
1	104.70099990	2.057405E-011	4.944053E-012	0	0.000000E+000
1	104.70113019	4.944053E-012	2.057405E-011	1	0.000000E+000
1	104.70512225	2.057405E-011	4.944053E-012	0	0.000000E+000
1	104.70518194	4.944053E-012	2.057405E-011	1	0.000000E+000
1	104.70678790	2.057405E-011	4.944053E-012	0	0.000000E+000
1	104.70774575	4.944053E-012	2.057405E-011	1	0.000000E+000
1	104.70925431	2.057405E-011	4.944053E-012	0	0.000000E+000
1	105.00126386	4.944053E-012	2.057405E-011	1	0.000000E+000
1	105.00188626	2.057405E-011	4.944053E-012	0	0.000000E+000
1	105.00190550	4.944053E-012	2.057405E-011	1	0.000000E+000
1	105.00751642	2.057405E-011	4.944053E-012	0	0.000000E+000
1	105.00833194	4.944053E-012	2.057405E-011	1	0.000000E+000
1	105.01056725	2.057405E-011	4.944053E-012	0	0.000000E+000
1	105.11020242	4.944053E-012	2.057405E-011	1	0.000000E+000
1	105.11123411	2.057405E-011	4.944053E-012	0	0.000000E+000
1	105.11126198	4.944053E-012	2.057405E-011	1	0.000000E+000
1	105.11435980	2.057405E-011	4.944053E-012	0	0.000000E+000
1	105.11440040	4.944053E-012	2.057405E-011	1	0.000000E+000
1	105.11451111	2.057405E-011	4.944053E-012	0	0.000000E+000
1	105.11505909	4.944053E-012	2.057405E-011	1	0.000000E+000
1	105.11816070	2.057405E-011	4.944053E-012	0	0.000000E+000
1	105.11842035	4.944053E-012	2.057405E-011	1	0.000000E+000
1	105.12230438	2.057405E-011	4.944053E-012	0	0.000000E+000
1	105.12247342	4.944053E-012	2.057405E-011	1	0.000000E+000
1	105.12722741	2.057405E-011	4.944053E-012	0	0.000000E+000
1	105.12784340	4.944053E-012	2.057405E-011	1	0.000000E+000
1	105.13024808	2.057405E-011	4.944053E-012	0	0.000000E+000
1	105.25145192	4.944053E-012	2.057405E-011	1	0.000000E+000
1	105.25213967	2.057405E-011	4.944053E-012	0	0.000000E+000
1	105.25373096	4.944053E-012	2.057405E-011	1	0.000000E+000
1	105.25914894	2.057405E-011	4.944053E-012	0	0.000000E+000
1	105.47802880	4.944053E-012	2.057405E-011	1	0.000000E+000
1	105.48053989	2.057405E-011	4.944053E-012	0	0.000000E+000
1	105.48199043	4.944053E-012	2.057405E-011	1	0.000000E+000
1	105.48242810	2.057405E-011	4.944053E-012	0	0.000000E+000
1	105.48254904	4.944053E-012	2.057405E-011	1	0.000000E+000
1	105.48448213	2.057405E-011	4.944053E-012	0	0.000000E+000
1	105.48451100	4.944053E-012	2.057405E-011	1	0.000000E+000
1	105.48867787	2.057405E-011	4.944053E-012	0	0.000000E+000
1	105.48881584	4.944053E-012	2.057405E-011	1	0.000000E+000
1	105.48997311	2.057405E-011	4.944053E-012	0	0.000000E+000
1	105.49016154	4.944053E-012	2.057405E-011	1	0.000000E+000
1	105.49040230	2.057405E-011	4.944053E-012	0	0.000000E+000
1	105.49104195	4.944053E-012	2.057405E-011	1	0.000000E+000
1	105.49491343	2.057405E-011	4.944053E-012	0	0.000000E+000
1	105.49636883	4.944053E-012	2.057405E-011	1	0.000000E+000
1	105.49889355	2.057405E-011	4.944053E-012	0	0.000000E+000
1	105.49991201	4.944053E-012	2.057405E-011	1	0.000000E+000
1	105.50135949	2.057405E-011	4.944053E-012	0	0.000000E+000
1	105.50160960	4.944053E-012	2.057405E-011	1	0.000000E+000
1	105.50295079	2.057405E-011	4.944053E-012	0	0.000000E+000
1	105.50306941	4.944053E-012	2.057405E-011	1	0.000000E+000
1	105.50322092	2.057405E-011	4.944053E-012	0	0.000000E+000
1	105.50357632	4.944053E-012	2.057405E-011	1	0.000000E+000
1	105.50374312	2.057405E-011	4.944053E-012	0	0.000000E+000
1	105.50681746	4.944053E-012	2.057405E-011	1	0.000000E+000
1	105.51788636	2.057405E-011	4.944053E-012	0	0.000000E+000
1	105.51825846	4.944053E-012	2.057405E-011	1	0.000000E+000
1	105.51838672	2.057405E-011	4.944053E-012	0	0.000000E+000
1	105.51866321	4.944053E-012	2.057405E-011	1	0.000000E+000
1	105.53259315	2.057405E-011	4.944053E-012	0	0.000000E+000
1	105.53264888	4.944053E-012	2.057405E-011	1	0.000000E+000
1	105.53774364	2.057405E-011	4.944053E-012	0	0.000000E+000
1	105.54116264	4.944053E-012	2.057405E-011	1	0.000000E+000
1	105.54178210	2.057405E-011	4.944053E-012	0	0.000000E+000
1	105.54202142	4.944053E-012	2.057405E-011	1	0.000000E+000
1	105.54397567	2.057405E-011	4.944053E-012	0	0.000000E+000
1	105.54531656	4.944053E-012	2.057405E-011	1	0.000000E+000
1	105.54647579	2.057405E-011	4.944053E-012	0	0.000000E+000
1	105.54707722	4.944053E-012	2.057405E-011	1	0.000000E+000
1	105.54723822	2.057405E-011	4.944053E-012	0	0.000000E+000
1	105.54748872	4.944053E-012	2.057405E-011	1	0.000000E+000
1	105.55324871	2.057405E-011	4.944053E-012	0	0.000000E+000
1	105.55327761	4.944053E-012	2.057405E-011	1	0.000000E+000
1	105.55426702	2.057405E-011	4.944053E-012	0	0.000000E+000
1	105.55492093	4.944053E-012	2.057405E-011	1	0.000000E+000
1	105.55519519	2.057405E-011	4.944053E-012	0	0.000000E+000
1	105.55520830	4.944053E-012	2.057405E-011	1	0.000000E+000
1	105.55533981	2.057405E-011	4.944053E-012	0	0.000000E+000
1	105.57211034	4.944053E-012	2.057405E-011	1	0.000000E+000
1	105.57264853	2.057405E-011	4.944053E-012	0	0.000000E+000
1	105.58443220	4.944053E-012	2.057405E-011	1	0.000000E+000
1	105.58733064	2.057405E-011	4.944053E-012	0	0.000000E+000
1	105.59647303	4.944053E-012	2.057405E-011	1	0.000000E+000
1	105.59803110	2.057405E-011	4.944053E-012	0	0.000000E+000
1	105.59819686	4.944053E-012	2.057405E-011	1	0.000000E+000
1	105.60052847	2.057405E-011	4.944053E-012	0	0.000000E+000
1	105.68455919	4.944053E-012	2.057405E-011	1	0.000000E+000
1	105.68627441	2.057405E-011	4.944053E-012	0	0.000000E+000
1	105.68695703	4.944053E-012	2.057405E-011	1	0.000000E+000
1	105.69173208	2.057405E-011	4.944053E-012	0	0.000000E+000
1	105.69177072	4.944053E-012	2.057405E-011	1	0.000000E+000
1	105.69723252	2.057405E-011	4.944053E-012	0	0.000000E+000
1	105.69763485	4.944053E-012	2.057405E-011	1	0.000000E+000
1	105.69914478	2.057405E-011	4.944053E-012	0	0.000000E+000
1	105.70007711	4.944053E-012	2.057405E-011	1	0.000000E+000
1	105.70194911	2.057405E-011	4.944053E-012	0	0.000000E+000
1	105.80400592	4.944053E-012	2.057405E-011	1	0.000000E+000
1	105.81310521	2.057405E-011	4.944053E-012	0	0.000000E+000
1	105.81327574	4.944053E-012	2.057405E-011	1	0.000000E+000
1	105.81946812	2.057405E-011	4.944053E-012	0	0.000000E+000
1	105.81985812	4.944053E-012	2.057405E-011	1	0.000000E+000
1	105.82028738	2.057405E-011	4.944053E-012	0	0.000000E+000
1	105.82048363	4.944053E-012	2.057405E-011	1	0.000000E+000
1	105.82497861	2.057405E-011	4.944053E-012	0	0.000000E+000
1	105.82505593	4.944053E-012	2.057405E-011	1	0.000000E+000
1	105.82950861	2.057405E-011	4.944053E-012	0	0.000000E+000
1	105.82955246	4.944053E-012	2.057405E-011	1	0.000000E+000
1	105.83296933	2.057405E-011	4.944053E-012	0	0.000000E+000
1	105.83315292	4.944053E-012	2.057405E-011	1	0.000000E+000
1	105.84062669	2.057405E-011	4.944053E-012	0	0.000000E+000
1	105.84070508	4.944053E-012	2.057405E-011	1	0.000000E+000
1	105.84140552	2.057405E-011	4.944053E-012	0	0.000000E+000
1	105.84145721	4.944053E-012	2.057405E-011	1	0.000000E+000
1	105.84436894	2.057405E-011	4.944053E-012	0	0.000000E+000
1	105.84476546	4.944053E-012	2.057405E-011	1	0.000000E+000
1	105.84657253	2.057405E-011	4.944053E-012	0	0.000000E+000
1	105.84662958	4.944053E-012	2.057405E-011	1	0.000000E+000
1	105.85000819	2.057405E-011	4.944053E-012	0	0.000000E+000
1	105.88755825	4.944053E-012	2.057405E-011	1	0.000000E+000
1	105.89206021	2.057405E-011	4.944053E-012	0	0.000000E+000
1	105.89210979	4.944053E-012	2.057405E-011	1	0.000000E+000
1	105.89791842	2.057405E-011	4.944053E-012	0	0.000000E+000
1	105.89800700	4.944053E-012	2.057405E-011	1	0.000000E+000
1	105.89897026	2.057405E-011	4.944053E-012	0	0.000000E+000
1	105.89908439	4.944053E-012	2.057405E-011	1	0.000000E+000
1	105.90477710	2.057405E-011	4.944053E-012	0	0.000000E+000
1	105.90511885	4.944053E-012	2.057405E-011	1	0.000000E+000
1	105.91032212	2.057405E-011	4.944053E-012	0	0.000000E+000
1	105.91072640	4.944053E-012	2.057405E-011	1	0.000000E+000
1	105.91149774	2.057405E-011	4.944053E-012	0	0.000000E+000
1	105.91243037	4.944053E-012	2.057405E-011	1	0.000000E+000
1	105.91865935	2.057405E-011	4.944053E-012	0	0.000000E+000
1	105.91880421	4.944053E-012	2.057405E-011	1	0.000000E+000
1	105.92376653	2.057405E-011	4.944053E-012	0	0.000000E+000
1	105.92381295	4.944053E-012	2.057405E-011	1	0.000000E+000
1	105.92670410	2.057405E-011	4.944053E-012	0	0.000000E+000
1	105.92676839	4.944053E-012	2.057405E-011	1	0.000000E+000
1	105.93150233	2.057405E-011	4.944053E-012	0	0.000000E+000
1	105.93204460	4.944053E-012	2.057405E-011	1	0.000000E+000
1	105.93213809	2.057405E-011	4.944053E-012	0	0.000000E+000
1	105.93225886	4.944053E-012	2.057405E-011	1	0.000000E+000
1	105.94358898	2.057405E-011	4.944053E-012	0	0.000000E+000
1	105.94372275	4.944053E-012	2.057405E-011	1	0.000000E+000
1	105.95059892	2.057405E-011	4.944053E-012	0	0.000000E+000
1	105.95839861	4.944053E-012	2.057405E-011	1	0.000000E+000
1	105.95844771	2.057405E-011	4.944053E-012	0	0.000000E+000
1	105.96192884	4.944053E-012	2.057405E-011	1	0.000000E+000
1	105.96875211	2.057405E-011	4.944053E-012	0	0.000000E+000
1	105.96978655	4.944053E-012	2.057405E-011	1	0.000000E+000
1	105.97113825	2.057405E-011	4.944053E-012	0	0.000000E+000
1	105.97148156	4.944053E-012	2.057405E-011	1	0.000000E+000
1	105.97281460	2.057405E-011	4.944053E-012	0	0.000000E+000
1	105.97284876	4.944053E-012	2.057405E-011	1	0.000000E+000
1	105.97986787	2.057405E-011	4.944053E-012	0	0.000000E+000
1	105.97997180	4.944053E-012	2.057405E-011	1	0.000000E+000
1	105.98013723	2.057405E-011	4.944053E-012	0	0.000000E+000
1	106.23307710	4.944053E-012	2.057405E-011	1	0.000000E+000
1	106.24763033	2.057405E-011	4.944053E-012	0	0.000000E+000
1	106.24807770	4.944053E-012	2.057405E-011	1	0.000000E+000
1	106.24836140	2.057405E-011	4.944053E-012	0	0.000000E+000
1	106.24841558	4.944053E-012	2.057405E-011	1	0.000000E+000
1	106.24848165	2.057405E-011	4.944053E-012	0	0.000000E+000
1	106.24852823	4.944053E-012	2.057405E-011	1	0.000000E+000
1	106.25288301	2.057405E-011	4.944053E-012	0	0.000000E+000
1	106.25332224	4.944053E-012	2.057405E-011	1	0.000000E+000
1	106.25466466	2.057405E-011	4.944053E-012	0	0.000000E+000
1	106.25488785	4.944053E-012	2.057405E-011	1	0.000000E+000
1	106.25665181	2.057405E-011	4.944053E-012	0	0.000000E+000
1	106.25675020	4.944053E-012	2.057405E-011	1	0.000000E+000
1	106.25849742	2.057405E-011	4.944053E-012	0	0.000000E+000
1	106.25919355	4.944053E-012	2.057405E-011	1	0.000000E+000
1	106.26528986	2.057405E-011	4.944053E-012	0	0.000000E+000
1	106.26531799	4.944053E-012	2.057405E-011	1	0.000000E+000
1	106.26694566	2.057405E-011	4.944053E-012	0	0.000000E+000
1	106.26712951	4.944053E-012	2.057405E-011	1	0.000000E+000
1	106.27397122	2.057405E-011	4.944053E-012	0	0.000000E+000
1	106.27413429	4.944053E-012	2.057405E-011	1	0.000000E+000
1	106.27648203	2.057405E-011	4.944053E-012	0	0.000000E+000
1	106.27652330	4.944053E-012	2.057405E-011	1	0.000000E+000
1	106.28050963	2.057405E-011	4.944053E-012	0	0.000000E+000
1	106.28107281	4.944053E-012	2.057405E-011	1	0.000000E+000
1	106.28487985	2.057405E-011	4.944053E-012	0	0.000000E+000
1	106.28530208	4.944053E-012	2.057405E-011	1	0.000000E+000
1	106.28636932	2.057405E-011	4.944053E-012	0	0.000000E+000
1	106.28657051	4.944053E-012	2.057405E-011	1	0.000000E+000
1	106.28803226	2.057405E-011	4.944053E-012	0	0.000000E+000
1	106.28809148	4.944053E-012	2.057405E-011	1	0.000000E+000
1	106.29882043	2.057405E-011	4.944053E-012	0	0.000000E+000
1	106.29886745	4.944053E-012	2.057405E-011	1	0.000000E+000
1	106.30135383	2.057405E-011	4.944053E-012	0	0.000000E+000
1	106.30137881	4.944053E-012	2.057405E-011	1	0.000000E+000
1	106.30176452	2.057405E-011	4.944053E-012	0	0.000000E+000
1	106.30178825	4.944053E-012	2.057405E-011	1	0.000000E+000
1	106.30628963	2.057405E-011	4.944053E-012	0	0.000000E+000
1	106.37461800	4.944053E-012	2.057405E-011	1	0.000000E+000
1	106.37533578	2.057405E-011	4.944053E-012	0	0.000000E+000
1	106.37601563	4.944053E-012	2.057405E-011	1	0.000000E+000
1	106.38125249	2.057405E-011	4.944053E-012	0	0.000000E+000
1	106.38136461	4.944053E-012	2.057405E-011	1	0.000000E+000
1	106.38195270	2.057405E-011	4.944053E-012	0	0.000000E+000
1	106.39164510	4.944053E-012	2.057405E-011	1	0.000000E+000
1	106.39298167	2.057405E-011	4.944053E-012	0	0.000000E+000
1	106.39308271	4.944053E-012	2.057405E-011	1	0.000000E+000
1	106.39800238	2.057405E-011	4.944053E-012	0	0.000000E+000
1	106.39806879	4.944053E-012	2.057405E-011	1	0.000000E+000
1	106.40675935	2.057405E-011	4.944053E-012	0	0.000000E+000
1	106.40737331	4.944053E-012	2.057405E-011	1	0.000000E+000
1	106.41153386	2.057405E-011	4.944053E-012	0	0.000000E+000
1	106.41159066	4.944053E-012	2.057405E-011	1	0.000000E+000
1	106.41947755	2.057405E-011	4.944053E-012	0	0.000000E+000
1	106.75300479	4.944053E-012	2.057405E-011	1	0.000000E+000
1	106.75487663	2.057405E-011	4.944053E-012	0	0.000000E+000
1	106.75563535	4.944053E-012	2.057405E-011	1	0.000000E+000
1	106.75682963	2.057405E-011	4.944053E-012	0	0.000000E+000
1	106.75737269	4.944053E-012	2.057405E-011	1	0.000000E+000
1	106.76057612	2.057405E-011	4.944053E-012	0	0.000000E+000
1	106.77640982	4.944053E-012	2.057405E-011	1	0.000000E+000
1	106.77676719	2.057405E-011	4.944053E-012	0	0.000000E+000
1	106.79309035	4.944053E-012	2.057405E-011	1	0.000000E+000
1	106.79552735	2.057405E-011	4.944053E-012	0	0.000000E+000
1	106.79573541	4.944053E-012	2.057405E-011	1	0.000000E+000
1	106.79590541	2.057405E-011	4.944053E-012	0	0.000000E+000
1	106.82638380	4.944053E-012	2.057405E-011	1	0.000000E+000
1	106.82669458	2.057405E-011	4.944053E-012	0	0.000000E+000
1	106.82677695	4.944053E-012	2.057405E-011	1	0.000000E+000
1	106.82734025	2.057405E-011	4.944053E-012	0	0.000000E+000
1	106.82742887	4.944053E-012	2.057405E-011	1	0.000000E+000
1	106.83612030	2.057405E-011	4.944053E-012	0	0.000000E+000
1	106.83616017	4.944053E-012	2.057405E-011	1	0.000000E+000
1	106.83670960	2.057405E-011	4.944053E-012	0	0.000000E+000
1	106.87615469	4.944053E-012	2.057405E-011	1	0.000000E+000
1	106.88249623	2.057405E-011	4.944053E-012	0	0.000000E+000
1	106.88259554	4.944053E-012	2.057405E-011	1	0.000000E+000
1	106.88911516	2.057405E-011	4.944053E-012	0	0.000000E+000
1	106.88959461	4.944053E-012	2.057405E-011	1	0.000000E+000
1	106.89645822	2.057405E-011	4.944053E-012	0	0.000000E+000
1	106.89665068	4.944053E-012	2.057405E-011	1	0.000000E+000
1	106.89983417	2.057405E-011	4.944053E-012	0	0.000000E+000
1	106.89985940	4.944053E-012	2.057405E-011	1	0.000000E+000
1	106.91268776	2.057405E-011	4.944053E-012	0	0.000000E+000
1	106.91271880	4.944053E-012	2.057405E-011	1	0.000000E+000
1	106.91540408	2.057405E-011	4.944053E-012	0	0.000000E+000
1	106.91553998	4.944053E-012	2.057405E-011	1	0.000000E+000
1	106.92016698	2.057405E-011	4.944053E-012	0	0.000000E+000
1	106.92045063	4.944053E-012	2.057405E-011	1	0.000000E+000
1	106.92817520	2.057405E-011	4.944053E-012	0	0.000000E+000
1	106.92908312	4.944053E-012	2.057405E-011	1	0.000000E+000
1	106.93674736	2.057405E-011	4.944053E-012	0	0.000000E+000
1	106.96655073	4.944053E-012	2.057405E-011	1	0.000000E+000
1	106.96723174	2.057405E-011	4.944053E-012	0	0.000000E+000
1	106.96746653	4.944053E-012	2.057405E-011	1	0.000000E+000
1	106.96863556	2.057405E-011	4.944053E-012	0	0.000000E+000
1	106.96879984	4.944053E-012	2.057405E-011	1	0.000000E+000
1	106.97494215	2.057405E-011	4.944053E-012	0	0.000000E+000
1	106.97500716	4.944053E-012	2.057405E-011	1	0.000000E+000
1	106.97576168	2.057405E-011	4.944053E-012	0	0.000000E+000
1	106.97579093	4.944053E-012	2.057405E-011	1	0.000000E+000
1	106.97914161	2.057405E-011	4.944053E-012	0	0.000000E+000
1	106.98981523	4.944053E-012	2.057405E-011	1	0.000000E+000
1	106.99151285	2.057405E-011	4.944053E-012	0	0.000000E+000
1	106.99172654	4.944053E-012	2.057405E-011	1	0.000000E+000
1	106.99237597	2.057405E-011	4.944053E-012	0	0.000000E+000
1	106.99270563	4.944053E-012	2.057405E-011	1	0.000000E+000
1	106.99347315	2.057405E-011	4.944053E-012	0	0.000000E+000
1	106.99363634	4.944053E-012	2.057405E-011	1	0.000000E+000
1	106.99403765	2.057405E-011	4.944053E-012	0	0.000000E+000
1	106.99681034	4.944053E-012	2.057405E-011	1	0.000000E+000
1	106.99711479	2.057405E-011	4.944053E-012	0	0.000000E+000
1	106.99823549	4.944053E-012	2.057405E-011	1	0.000000E+000
1	106.99846426	2.057405E-011	4.944053E-012	0	0.000000E+000
1	106.99915846	4.944053E-012	2.057405E-011	1	0.000000E+000
1	107.00419148	2.057405E-011	4.944053E-012	0	0.000000E+000
1	107.00457143	4.944053E-012	2.057405E-011	1	0.000000E+000
1	107.00525393	2.057405E-011	4.944053E-012	0	0.000000E+000
1	107.00563195	4.944053E-012	2.057405E-011	1	0.000000E+000
1	107.00707637	2.057405E-011	4.944053E-012	0	0.000000E+000
1	107.00712417	4.944053E-012	2.057405E-011	1	0.000000E+000
1	107.00740085	2.057405E-011	4.944053E-012	0	0.000000E+000
1	107.04965890	4.944053E-012	2.057405E-011	1	0.000000E+000
1	107.07227025	2.057405E-011	4.944053E-012	0	0.000000E+000
1	107.07233204	4.944053E-012	2.057405E-011	1	0.000000E+000
1	107.07368342	2.057405E-011	4.944053E-012	0	0.000000E+000
1	107.07396595	4.944053E-012	2.057405E-011	1	0.000000E+000
1	107.07799335	2.057405E-011	4.944053E-012	0	0.000000E+000
1	107.11791113	4.944053E-012	2.057405E-011	1	0.000000E+000
1	107.12703450	2.057405E-011	4.944053E-012	0	0.000000E+000
1	107.12704883	4.944053E-012	2.057405E-011	1	0.000000E+000
1	107.13170511	2.057405E-011	4.944053E-012	0	0.000000E+000
1	107.13173106	4.944053E-012	2.057405E-011	1	0.000000E+000
1	107.13619020	2.057405E-011	4.944053E-012	0	0.000000E+000
1	107.13902518	4.944053E-012	2.057405E-011	1	0.000000E+000
1	107.15434502	2.057405E-011	4.944053E-012	0	0.000000E+000
1	107.15466500	4.944053E-012	2.057405E-011	1	0.000000E+000
1	107.15805715	2.057405E-011	4.944053E-012	0	0.000000E+000
1	107.15809614	4.944053E-012	2.057405E-011	1	0.000000E+000
1	107.15811883	2.057405E-011	4.944053E-012	0	0.000000E+000
1	107.15913864	4.944053E-012	2.057405E-011	1	0.000000E+000
1	107.16045195	2.057405E-011	4.944053E-012	0	0.000000E+000
1	107.19377139	4.944053E-012	2.057405E-011	1	0.000000E+000
1	107.19565389	2.057405E-011	4.944053E-012	0	0.000000E+000
1	107.19569501	4.944053E-012	2.057405E-011	1	0.000000E+000
1	107.19849166	2.057405E-011	4.944053E-012	0	0.000000E+000
1	107.23802617	4.944053E-012	2.057405E-011	1	0.000000E+000
1	107.24017817	2.057405E-011	4.944053E-012	0	0.000000E+000
1	107.24183312	4.944053E-012	2.057405E-011	1	0.000000E+000
1	107.24351647	2.057405E-011	4.944053E-012	0	0.000000E+000
1	107.24385908	4.944053E-012	2.057405E-011	1	0.000000E+000
1	107.24470289	2.057405E-011	4.944053E-012	0	0.000000E+000
1	107.24541996	4.944053E-012	2.057405E-011	1	0.000000E+000
1	107.24660349	2.057405E-011	4.944053E-012	0	0.000000E+000
1	107.24678821	4.944053E-012	2.057405E-011	1	0.000000E+000
1	107.24801812	2.057405E-011	4.944053E-012	0	0.000000E+000
1	107.24809013	4.944053E-012	2.057405E-011	1	0.000000E+000
1	107.24959145	2.057405E-011	4.944053E-012	0	0.000000E+000
1	107.24987351	4.944053E-012	2.057405E-011	1	0.000000E+000
1	107.25219461	2.057405E-011	4.944053E-012	0	0.000000E+000
1	107.25230843	4.944053E-012	2.057405E-011	1	0.000000E+000
1	107.25521204	2.057405E-011	4.944053E-012	0	0.000000E+000
1	107.25524031	4.944053E-012	2.057405E-011	1	0.000000E+000
1	107.26549456	2.057405E-011	4.944053E-012	0	0.000000E+000
1	107.26594933	4.944053E-012	2.057405E-011	1	0.000000E+000
1	107.26659333	2.057405E-011	4.944053E-012	0	0.000000E+000
1	107.26687721	4.944053E-012	2.057405E-011	1	0.000000E+000
1	107.27413651	2.057405E-011	4.944053E-012	0	0.000000E+000
1	107.27417549	4.944053E-012	2.057405E-011	1	0.000000E+000
1	107.27421773	2.057405E-011	4.944053E-012	0	0.000000E+000
1	107.27423220	4.944053E-012	2.057405E-011	1	0.000000E+000
1	107.27549412	2.057405E-011	4.944053E-012	0	0.000000E+000
1	107.27615490	4.944053E-012	2.057405E-011	1	0.000000E+000
1	107.27670137	2.057405E-011	4.944053E-012	0	0.000000E+000
1	107.27672755	4.944053E-012	2.057405E-011	1	0.000000E+000
1	107.27731577	2.057405E-011	4.944053E-012	0	0.000000E+000
1	107.27910548	4.944053E-012	2.057405E-011	1	0.000000E+000
1	107.28031878	2.057405E-011	4.944053E-012	0	0.000000E+000
1	107.28046657	4.944053E-012	2.057405E-011	1	0.000000E+000
1	107.28658617	2.057405E-011	4.944053E-012	0	0.000000E+000
1	107.28738094	4.944053E-012	2.057405E-011	1	0.000000E+000
1	107.29045504	2.057405E-011	4.944053E-012	0	0.000000E+000
1	107.29048260	4.944053E-012	2.057405E-011	1	0.000000E+000
1	107.29234900	2.057405E-011	4.944053E-012	0	0.000000E+000
1	107.29238503	4.944053E-012	2.057405E-011	1	0.000000E+000
1	107.29348624	2.057405E-011	4.944053E-012	0	0.000000E+000
1	107.38826010	4.944053E-012	2.057405E-011	1	0.000000E+000
1	107.40187715	2.057405E-011	4.944053E-012	0	0.000000E+000
1	107.40207059	4.944053E-012	2.057405E-011	1	0.000000E+000
1	107.40283324	2.057405E-011	4.944053E-012	0	0.000000E+000
1	107.40287210	4.944053E-012	2.057405E-011	1	0.000000E+000
1	107.40323689	2.057405E-011	4.944053E-012	0	0.000000E+000
1	107.40329658	4.944053E-012	2.057405E-011	1	0.000000E+000
1	107.40349359	2.057405E-011	4.944053E-012	0	0.000000E+000
1	107.40352542	4.944053E-012	2.057405E-011	1	0.000000E+000
1	107.40407256	2.057405E-011	4.944053E-012	0	0.000000E+000
1	107.40755870	4.944053E-012	2.057405E-011	1	0.000000E+000
1	107.40861071	2.057405E-011	4.944053E-012	0	0.000000E+000
1	107.40864546	4.944053E-012	2.057405E-011	1	0.000000E+000
1	107.41472600	2.057405E-011	4.944053E-012	0	0.000000E+000
1	107.41523684	4.944053E-012	2.057405E-011	1	0.000000E+000
1	107.42354402	2.057405E-011	4.944053E-012	0	0.000000E+000
1	107.42397591	4.944053E-012	2.057405E-011	1	0.000000E+000
1	107.42430216	2.057405E-011	4.944053E-012	0	0.000000E+000
1	107.42672617	4.944053E-012	2.057405E-011	1	0.000000E+000
1	107.42687952	2.057405E-011	4.944053E-012	0	0.000000E+000
1	107.42861106	4.944053E-012	2.057405E-011	1	0.000000E+000
1	107.43240941	2.057405E-011	4.944053E-012	0	0.000000E+000
1	107.51491821	4.944053E-012	2.057405E-011	1	0.000000E+000
1	107.51496647	2.057405E-011	4.944053E-012	0	0.000000E+000
1	107.53613405	4.944053E-012	2.057405E-011	1	0.000000E+000
1	107.53851942	2.057405E-011	4.944053E-012	0	0.000000E+000
1	107.62937023	4.944053E-012	2.057405E-011	1	0.000000E+000
1	107.62970577	2.057405E-011	4.944053E-012	0	0.000000E+000
1	108.11972235	4.944053E-012	2.057405E-011	1	0.000000E+000
1	108.12093526	2.057405E-011	4.944053E-012	0	0.000000E+000
1	108.12273826	4.944053E-012	2.057405E-011	1	0.000000E+000
1	108.12386043	2.057405E-011	4.944053E-012	0	0.000000E+000
1	108.12390964	4.944053E-012	2.057405E-011	1	0.000000E+000
1	108.12558075	2.057405E-011	4.944053E-012	0	0.000000E+000
1	108.12562349	4.944053E-012	2.057405E-011	1	0.000000E+000
1	108.12708455	2.057405E-011	4.944053E-012	0	0.000000E+000
1	108.12720521	4.944053E-012	2.057405E-011	1	0.000000E+000
1	108.12723358	2.057405E-011	4.944053E-012	0	0.000000E+000
1	108.12794030	4.944053E-012	2.057405E-011	1	0.000000E+000
1	108.12867217	2.057405E-011	4.944053E-012	0	0.000000E+000
1	108.12871795	4.944053E-012	2.057405E-011	1	0.000000E+000
1	108.13114598	2.057405E-011	4.944053E-012	0	0.000000E+000
1	108.13141044	4.944053E-012	2.057405E-011	1	0.000000E+000
1	108.14307115	2.057405E-011	4.944053E-012	0	0.000000E+000
1	108.20344723	4.944053E-012	2.057405E-011	1	0.000000E+000
1	108.20832378	2.057405E-011	4.944053E-012	0	0.000000E+000
1	108.20862646	4.944053E-012	2.057405E-011	1	0.000000E+000
1	108.21069918	2.057405E-011	4.944053E-012	0	0.000000E+000
1	108.26046378	4.944053E-012	2.057405E-011	1	0.000000E+000
1	108.26119031	2.057405E-011	4.944053E-012	0	0.000000E+000
1	108.26122496	4.944053E-012	2.057405E-011	1	0.000000E+000
1	108.26256348	2.057405E-011	4.944053E-012	0	0.000000E+000
1	108.26259455	4.944053E-012	2.057405E-011	1	0.000000E+000
1	108.26914908	2.057405E-011	4.944053E-012	0	0.000000E+000
1	108.26918285	4.944053E-012	2.057405E-011	1	0.000000E+000
1	108.26920437	2.057405E-011	4.944053E-012	0	0.000000E+000
1	108.26997595	4.944053E-012	2.057405E-011	1	0.000000E+000
1	108.27660272	2.057405E-011	4.944053E-012	0	0.000000E+000
1	108.27666425	4.944053E-012	2.057405E-011	1	0.000000E+000
1	108.27752553	2.057405E-011	4.944053E-012	0	0.000000E+000
1	108.27765152	4.944053E-012	2.057405E-011	1	0.000000E+000
1	108.27943613	2.057405E-011	4.944053E-012	0	0.000000E+000
1	108.31700487	4.944053E-012	2.057405E-011	1	0.000000E+000
1	108.32300565	2.057405E-011	4.944053E-012	0	0.000000E+000
1	108.32306749	4.944053E-012	2.057405E-011	1	0.000000E+000
1	108.32633110	2.057405E-011	4.944053E-012	0	0.000000E+000
1	108.32705620	4.944053E-012	2.057405E-011	1	0.000000E+000
1	108.32861533	2.057405E-011	4.944053E-012	0	0.000000E+000
1	108.32910312	4.944053E-012	2.057405E-011	1	0.000000E+000
1	108.32983497	2.057405E-011	4.944053E-012	0	0.000000E+000
1	108.32986417	4.944053E-012	2.057405E-011	1	0.000000E+000
1	108.33021059	2.057405E-011	4.944053E-012	0	0.000000E+000
1	108.33026355	4.944053E-012	2.057405E-011	1	0.000000E+000
1	108.33216204	2.057405E-011	4.944053E-012	0	0.000000E+000
1	108.33217673	4.944053E-012	2.057405E-011	1	0.000000E+000
1	108.33375648	2.057405E-011	4.944053E-012	0	0.000000E+000
1	108.33378538	4.944053E-012	2.057405E-011	1	0.000000E+000
1	108.33647671	2.057405E-011	4.944053E-012	0	0.000000E+000
1	108.34315616	4.944053E-012	2.057405E-011	1	0.000000E+000
1	108.34954944	2.057405E-011	4.944053E-012	0	0.000000E+000
1	108.34956810	4.944053E-012	2.057405E-011	1	0.000000E+000
1	108.36022724	2.057405E-011	4.944053E-012	0	0.000000E+000
1	108.36025948	4.944053E-012	2.057405E-011	1	0.000000E+000
1	108.36829058	2.057405E-011	4.944053E-012	0	0.000000E+000
1	108.36843350	4.944053E-012	2.057405E-011	1	0.000000E+000
1	108.37562784	2.057405E-011	4.944053E-012	0	0.000000E+000
1	108.37621114	4.944053E-012	2.057405E-011	1	0.000000E+000
1	108.37998239	2.057405E-011	4.944053E-012	0	0.000000E+000
1	108.38005722	4.944053E-012	2.057405E-011	1	0.000000E+000
1	108.39435998	2.057405E-011	4.944053E-012	0	0.000000E+000
1	108.39593336	4.944053E-012	2.057405E-011	1	0.000000E+000
1	108.40085011	2.057405E-011	4.944053E-012	0	0.000000E+000
1	108.40094848	4.944053E-012	2.057405E-011	1	0.000000E+000
1	108.40182500	2.057405E-011	4.944053E-012	0	0.000000E+000
1	108.40200618	4.944053E-012	2.057405E-011	1	0.000000E+000
1	108.40900658	2.057405E-011	4.944053E-012	0	0.000000E+000
1	108.40941033	4.944053E-012	2.057405E-011	1	0.000000E+000
1	108.43621254	2.057405E-011	4.944053E-012	0	0.000000E+000
1	108.43623517	4.944053E-012	2.057405E-011	1	0.000000E+000
1	108.43764752	2.057405E-011	4.944053E-012	0	0.000000E+000
1	108.43768510	4.944053E-012	2.057405E-011	1	0.000000E+000
1	108.44135391	2.057405E-011	4.944053E-012	0	0.000000E+000
1	108.44139490	4.944053E-012	2.057405E-011	1	0.000000E+000
1	108.44612800	2.057405E-011	4.944053E-012	0	0.000000E+000
1	108.44623511	4.944053E-012	2.057405E-011	1	0.000000E+000
1	108.44649675	2.057405E-011	4.944053E-012	0	0.000000E+000
1	108.44662986	4.944053E-012	2.057405E-011	1	0.000000E+000
1	108.45046931	2.057405E-011	4.944053E-012	0	0.000000E+000
1	108.66366794	4.944053E-012	2.057405E-011	1	0.000000E+000
1	108.66377251	2.057405E-011	4.944053E-012	0	0.000000E+000
1	108.66501065	4.944053E-012	2.057405E-011	1	0.000000E+000
1	108.66925916	2.057405E-011	4.944053E-012	0	0.000000E+000
1	108.66951190	4.944053E-012	2.057405E-011	1	0.000000E+000
1	108.67130883	2.057405E-011	4.944053E-012	0	0.000000E+000
1	108.71295419	4.944053E-012	2.057405E-011	1	0.000000E+000
1	108.71393138	2.057405E-011	4.944053E-012	0	0.000000E+000
1	108.71397638	4.944053E-012	2.057405E-011	1	0.000000E+000
1	108.72167179	2.057405E-011	4.944053E-012	0	0.000000E+000
1	108.72183776	4.944053E-012	2.057405E-011	1	0.000000E+000
1	108.72271422	2.057405E-011	4.944053E-012	0	0.000000E+000
1	108.72760016	4.944053E-012	2.057405E-011	1	0.000000E+000
1	108.72818128	2.057405E-011	4.944053E-012	0	0.000000E+000
1	108.72960462	4.944053E-012	2.057405E-011	1	0.000000E+000
1	108.73260160	2.057405E-011	4.944053E-012	0	0.000000E+000
1	108.73261759	4.944053E-012	2.057405E-011	1	0.000000E+000
1	108.73312834	2.057405E-011	4.944053E-012	0	0.000000E+000
1	108.73315275	4.944053E-012	2.057405E-011	1	0.000000E+000
1	108.73793709	2.057405E-011	4.944053E-012	0	0.000000E+000
1	108.73820836	4.944053E-012	2.057405E-011	1	0.000000E+000
1	108.74319927	2.057405E-011	4.944053E-012	0	0.000000E+000
1	108.74677111	4.944053E-012	2.057405E-011	1	0.000000E+000
1	108.75111855	2.057405E-011	4.944053E-012	0	0.000000E+000
1	108.75114288	4.944053E-012	2.057405E-011	1	0.000000E+000
1	108.75261668	2.057405E-011	4.944053E-012	0	0.000000E+000
1	108.75268646	4.944053E-012	2.057405E-011	1	0.000000E+000
1	108.75723056	2.057405E-011	4.944053E-012	0	0.000000E+000
1	108.75736852	4.944053E-012	2.057405E-011	1	0.000000E+000
1	108.76094287	2.057405E-011	4.944053E-012	0	0.000000E+000
1	108.76099875	4.944053E-012	2.057405E-011	1	0.000000E+000
1	108.76386472	2.057405E-011	4.944053E-012	0	0.000000E+000
1	108.76393151	4.944053E-012	2.057405E-011	1	0.000000E+000
1	108.77243931	2.057405E-011	4.944053E-012	0	0.000000E+000
1	108.77785399	4.944053E-012	2.057405E-011	1	0.000000E+000
1	108.78069575	2.057405E-011	4.944053E-012	0	0.000000E+000
1	108.78139273	4.944053E-012	2.057405E-011	1	0.000000E+000
1	108.78149261	2.057405E-011	4.944053E-012	0	0.000000E+000
1	108.78157900	4.944053E-012	2.057405E-011	1	0.000000E+000
1	108.78286580	2.057405E-011	4.944053E-012	0	0.000000E+000
1	108.78592917	4.944053E-012	2.057405E-011	1	0.000000E+000
1	108.78840921	2.057405E-011	4.944053E-012	0	0.000000E+000
1	108.78854594	4.944053E-012	2.057405E-011	1	0.000000E+000
1	108.78962108	2.057405E-011	4.944053E-012	0	0.000000E+000
1	108.98544290	4.944053E-012	2.057405E-011	1	0.000000E+000
1	108.98607548	2.057405E-011	4.944053E-012	0	0.000000E+000
1	108.98608738	4.944053E-012	2.057405E-011	1	0.000000E+000
1	108.98611615	2.057405E-011	4.944053E-012	0	0.000000E+000
1	108.98621989	4.944053E-012	2.057405E-011	1	0.000000E+000
1	108.99385898	2.057405E-011	4.944053E-012	0	0.000000E+000
1	108.99401585	4.944053E-012	2.057405E-011	1	0.000000E+000
1	108.99515302	2.057405E-011	4.944053E-012	0	0.000000E+000
1	108.99521003	4.944053E-012	2.057405E-011	1	0.000000E+000
1	109.00796929	2.057405E-011	4.944053E-012	0	0.000000E+000
1	109.00821126	4.944053E-012	2.057405E-011	1	0.000000E+000
1	109.00934362	2.057405E-011	4.944053E-012	0	0.000000E+000
1	109.00944998	4.944053E-012	2.057405E-011	1	0.000000E+000
1	109.00962047	2.057405E-011	4.944053E-012	0	0.000000E+000
1	109.01125345	4.944053E-012	2.057405E-011	1	0.000000E+000
1	109.01436263	2.057405E-011	4.944053E-012	0	0.000000E+000
1	109.01495150	4.944053E-012	2.057405E-011	1	0.000000E+000
1	109.02007381	2.057405E-011	4.944053E-012	0	0.000000E+000
1	109.02010431	4.944053E-012	2.057405E-011	1	0.000000E+000
1	109.02288858	2.057405E-011	4.944053E-012	0	0.000000E+000
1	109.09092245	4.944053E-012	2.057405E-011	1	0.000000E+000
1	109.09243801	2.057405E-011	4.944053E-012	0	0.000000E+000
1	109.09249229	4.944053E-012	2.057405E-011	1	0.000000E+000
1	109.09272576	2.057405E-011	4.944053E-012	0	0.000000E+000
1	109.09328289	4.944053E-012	2.057405E-011	1	0.000000E+000
1	109.09521834	2.057405E-011	4.944053E-012	0	0.000000E+000
1	109.09538351	4.944053E-012	2.057405E-011	1	0.000000E+000
1	109.10875891	2.057405E-011	4.944053E-012	0	0.000000E+000
1	109.14607288	4.944053E-012	2.057405E-011	1	0.000000E+000
1	109.14695664	2.057405E-011	4.944053E-012	0	0.000000E+000
1	109.14712902	4.944053E-012	2.057405E-011	1	0.000000E+000
1	109.15048280	2.057405E-011	4.944053E-012	0	0.000000E+000
1	109.16456795	4.944053E-012	2.057405E-011	1	0.000000E+000
1	109.17218841	2.057405E-011	4.944053E-012	0	0.000000E+000
1	109.17223553	4.944053E-012	2.057405E-011	1	0.000000E+000
1	109.17847372	2.057405E-011	4.944053E-012	0	0.000000E+000
1	109.18055186	4.944053E-012	2.057405E-011	1	0.000000E+000
1	109.18117899	2.057405E-011	4.944053E-012	0	0.000000E+000
1	109.18124506	4.944053E-012	2.057405E-011	1	0.000000E+000
1	109.18797238	2.057405E-011	4.944053E-012	0	0.000000E+000
1	109.18807319	4.944053E-012	2.057405E-011	1	0.000000E+000
1	109.18876932	2.057405E-011	4.944053E-012	0	0.000000E+000
1	109.18880676	4.944053E-012	2.057405E-011	1	0.000000E+000
1	109.18971692	2.057405E-011	4.944053E-012	0	0.000000E+000
1	109.18974785	4.944053E-012	2.057405E-011	1	0.000000E+000
1	109.19175333	2.057405E-011	4.944053E-012	0	0.000000E+000
1	109.19211061	4.944053E-012	2.057405E-011	1	0.000000E+000
1	109.19577792	2.057405E-011	4.944053E-012	0	0.000000E+000
1	109.19611949	4.944053E-012	2.057405E-011	1	0.000000E+000
1	109.21069424	2.057405E-011	4.944053E-012	0	0.000000E+000
1	109.21078359	4.944053E-012	2.057405E-011	1	0.000000E+000
1	109.21743942	2.057405E-011	4.944053E-012	0	0.000000E+000
1	109.21880651	4.944053E-012	2.057405E-011	1	0.000000E+000
1	109.21990447	2.057405E-011	4.944053E-012	0	0.000000E+000
1	109.22182648	4.944053E-012	2.057405E-011	1	0.000000E+000
1	109.22549454	2.057405E-011	4.944053E-012	0	0.000000E+000
1	109.22557935	4.944053E-012	2.057405E-011	1	0.000000E+000
1	109.23402138	2.057405E-011	4.944053E-012	0	0.000000E+000
1	109.23410906	4.944053E-012	2.057405E-011	1	0.000000E+000
1	109.23436926	2.057405E-011	4.944053E-012	0	0.000000E+000
1	109.23463396	4.944053E-012	2.057405E-011	1	0.000000E+000
1	109.23707951	2.057405E-011	4.944053E-012	0	0.000000E+000
1	109.23712011	4.944053E-012	2.057405E-011	1	0.000000E+000
1	109.23993615	2.057405E-011	4.944053E-012	0	0.000000E+000
1	109.24004911	4.944053E-012	2.057405E-011	1	0.000000E+000
1	109.26949261	2.057405E-011	4.944053E-012	0	0.000000E+000
1	109.26968913	4.944053E-012	2.057405E-011	1	0.000000E+000
1	109.27157580	2.057405E-011	4.944053E-012	0	0.000000E+000
1	109.27169875	4.944053E-012	2.057405E-011	1	0.000000E+000
1	109.28551565	2.057405E-011	4.944053E-012	0	0.000000E+000
1	109.28559550	4.944053E-012	2.057405E-011	1	0.000000E+000
1	109.29513693	2.057405E-011	4.944053E-012	0	0.000000E+000
1	109.29516112	4.944053E-012	2.057405E-011	1	0.000000E+000
1	109.29817932	2.057405E-011	4.944053E-012	0	0.000000E+000
1	109.29820406	4.944053E-012	2.057405E-011	1	0.000000E+000
1	109.31288765	2.057405E-011	4.944053E-012	0	0.000000E+000
1	109.31293586	4.944053E-012	2.057405E-011	1	0.000000E+000
1	109.31718103	2.057405E-011	4.944053E-012	0	0.000000E+000
1	109.31720025	4.944053E-012	2.057405E-011	1	0.000000E+000
1	109.33076870	2.057405E-011	4.944053E-012	0	0.000000E+000
1	109.33077316	4.944053E-012	2.057405E-011	1	0.000000E+000
1	109.33231106	2.057405E-011	4.944053E-012	0	0.000000E+000
1	109.33247073	4.944053E-012	2.057405E-011	1	0.000000E+000
1	109.33250052	2.057405E-011	4.944053E-012	0	0.000000E+000
1	109.33254215	4.944053E-012	2.057405E-011	1	0.000000E+000
1	109.33644633	2.057405E-011	4.944053E-012	0	0.000000E+000
1	109.34292070	4.944053E-012	2.057405E-011	1	0.000000E+000
1	109.34330826	2.057405E-011	4.944053E-012	0	0.000000E+000
1	109.34336311	4.944053E-012	2.057405E-011	1	0.000000E+000
1	109.34377784	2.057405E-011	4.944053E-012	0	0.000000E+000
1	109.34420578	4.944053E-012	2.057405E-011	1	0.000000E+000
1	109.35044739	2.057405E-011	4.944053E-012	0	0.000000E+000
1	109.35055023	4.944053E-012	2.057405E-011	1	0.000000E+000
1	109.35129413	2.057405E-011	4.944053E-012	0	0.000000E+000
1	109.44411858	4.944053E-012	2.057405E-011	1	0.000000E+000
1	109.44530652	2.057405E-011	4.944053E-012	0	0.000000E+000
1	109.44593279	4.944053E-012	2.057405E-011	1	0.000000E+000
1	109.46042598	2.057405E-011	4.944053E-012	0	0.000000E+000
1	110.32433942	5.239256E-012	2.086926E-011	1	0.000000E+000
1	110.32631114	2.086926E-011	5.239256E-012	0	0.000000E+000
1	110.32687538	5.239256E-012	2.086926E-011	1	0.000000E+000
1	110.32750024	2.086926E-011	5.239256E-012	0	0.000000E+000
1	110.32785246	5.239256E-012	2.086926E-011	1	0.000000E+000
1	110.32957703	2.086926E-011	5.239256E-012	0	0.000000E+000
1	110.34605078	5.239256E-012	2.086926E-011	1	0.000000E+000
1	110.36691866	2.086926E-011	5.239256E-012	0	0.000000E+000
1	110.36723872	5.239256E-012	2.086926E-011	1	0.000000E+000
1	110.36822379	2.086926E-011	5.239256E-012	0	0.000000E+000
1	110.36932801	5.239256E-012	2.086926E-011	1	0.000000E+000
1	110.37287298	2.086926E-011	5.239256E-012	0	0.000000E+000
1	110.37490887	5.239256E-012	2.086926E-011	1	0.000000E+000
1	110.37767817	2.086926E-011	5.239256E-012	0	0.000000E+000
1	110.37863958	5.239256E-012	2.086926E-011	1	0.000000E+000
1	110.38399156	2.086926E-011	5.239256E-012	0	0.000000E+000
1	110.38402544	5.239256E-012	2.086926E-011	1	0.000000E+000
1	110.38502566	2.086926E-011	5.239256E-012	0	0.000000E+000
1	110.38548718	5.239256E-012	2.086926E-011	1	0.000000E+000
1	110.38594952	2.086926E-011	5.239256E-012	0	0.000000E+000
1	110.38634803	5.239256E-012	2.086926E-011	1	0.000000E+000
1	110.38727039	2.086926E-011	5.239256E-012	0	0.000000E+000
1	110.38819026	5.239256E-012	2.086926E-011	1	0.000000E+000
1	110.38842026	2.086926E-011	5.239256E-012	0	0.000000E+000
1	110.38912343	5.239256E-012	2.086926E-011	1	0.000000E+000
1	110.39082736	2.086926E-011	5.239256E-012	0	0.000000E+000
1	110.39086928	5.239256E-012	2.086926E-011	1	0.000000E+000
1	110.39157021	2.086926E-011	5.239256E-012	0	0.000000E+000
1	110.39158729	5.239256E-012	2.086926E-011	1	0.000000E+000
1	110.39514265	2.086926E-011	5.239256E-012	0	0.000000E+000
1	110.80993606	5.239256E-012	2.086926E-011	1	0.000000E+000
1	110.81050777	2.086926E-011	5.239256E-012	0	0.000000E+000
1	110.81077879	5.239256E-012	2.086926E-011	1	0.000000E+000
1	110.82675808	2.086926E-011	5.239256E-012	0	0.000000E+000
1	110.82837787	5.239256E-012	2.086926E-011	1	0.000000E+000
1	110.82932506	2.086926E-011	5.239256E-012	0	0.000000E+000
1	110.82946876	5.239256E-012	2.086926E-011	1	0.000000E+000
1	110.83149063	2.086926E-011	5.239256E-012	0	0.000000E+000
1	110.83154436	5.239256E-012	2.086926E-011	1	0.000000E+000
1	110.83304048	2.086926E-011	5.239256E-012	0	0.000000E+000
1	110.83903973	5.239256E-012	2.086926E-011	1	0.000000E+000
1	110.84075167	2.086926E-011	5.239256E-012	0	0.000000E+000
1	110.84081374	5.239256E-012	2.086926E-011	1	0.000000E+000
1	110.84187360	2.086926E-011	5.239256E-012	0	0.000000E+000
1	110.88932812	5.239256E-012	2.086926E-011	1	0.000000E+000
1	110.89002063	2.086926E-011	5.239256E-012	0	0.000000E+000
1	110.89057361	5.239256E-012	2.086926E-011	1	0.000000E+000
1	110.89070011	2.086926E-011	5.239256E-012	0	0.000000E+000
1	110.89104574	5.239256E-012	2.086926E-011	1	0.000000E+000
1	110.89247439	2.086926E-011	5.239256E-012	0	0.000000E+000
1	110.89293266	5.239256E-012	2.086926E-011	1	0.000000E+000
1	110.90291183	2.086926E-011	5.239256E-012	0	0.000000E+000
1	110.91470552	5.239256E-012	2.086926E-011	1	0.000000E+000
1	110.92205820	2.086926E-011	5.239256E-012	0	0.000000E+000
1	110.92248222	5.239256E-012	2.086926E-011	1	0.000000E+000
1	110.92726848	2.086926E-011	5.239256E-012	0	0.000000E+000
1	110.99042256	5.239256E-012	2.086926E-011	1	0.000000E+000
1	110.99482745	2.086926E-011	5.239256E-012	0	0.000000E+000
1	110.99495681	5.239256E-012	2.086926E-011	1	0.000000E+000
1	110.99575115	2.086926E-011	5.239256E-012	0	0.000000E+000
1	111.03237159	5.239256E-012	2.086926E-011	1	0.000000E+000
1	111.03638664	2.086926E-011	5.239256E-012	0	0.000000E+000
1	111.03724372	5.239256E-012	2.086926E-011	1	0.000000E+000
1	111.04250311	2.086926E-011	5.239256E-012	0	0.000000E+000
1	111.17337783	5.239256E-012	2.086926E-011	1	0.000000E+000
1	111.17598287	2.086926E-011	5.239256E-012	0	0.000000E+000
1	111.17600927	5.239256E-012	2.086926E-011	1	0.000000E+000
1	111.18237656	2.086926E-011	5.239256E-012	0	0.000000E+000
1	111.18245831	5.239256E-012	2.086926E-011	1	0.000000E+000
1	111.18436745	2.086926E-011	5.239256E-012	0	0.000000E+000
1	111.18520216	5.239256E-012	2.086926E-011	1	0.000000E+000
1	111.19405802	2.086926E-011	5.239256E-012	0	0.000000E+000
1	111.19409315	5.239256E-012	2.086926E-011	1	0.000000E+000
1	111.19810752	2.086926E-011	5.239256E-012	0	0.000000E+000
1	111.19824979	5.239256E-012	2.086926E-011	1	0.000000E+000
1	111.20029986	2.086926E-011	5.239256E-012	0	0.000000E+000
1	111.20034295	5.239256E-012	2.086926E-011	1	0.000000E+000
1	111.20639869	2.086926E-011	5.239256E-012	0	0.000000E+000
1	111.20715306	5.239256E-012	2.086926E-011	1	0.000000E+000
1	111.21204455	2.086926E-011	5.239256E-012	0	0.000000E+000
1	111.21227051	5.239256E-012	2.086926E-011	1	0.000000E+000
1	111.21230272	2.086926E-011	5.239256E-012	0	0.000000E+000
1	111.21267126	5.239256E-012	2.086926E-011	1	0.000000E+000
1	111.21776645	2.086926E-011	5.239256E-012	0	0.000000E+000
1	111.21785968	5.239256E-012	2.086926E-011	1	0.000000E+000
1	111.21800131	2.086926E-011	5.239256E-012	0	0.000000E+000
1	111.21812649	5.239256E-012	2.086926E-011	1	0.000000E+000
1	111.21975141	2.086926E-011	5.239256E-012	0	0.000000E+000
1	111.21982238	5.239256E-012	2.086926E-011	1	0.000000E+000
1	111.22122967	2.086926E-011	5.239256E-012	0	0.000000E+000
1	111.22135223	5.239256E-012	2.086926E-011	1	0.000000E+000
1	111.22505268	2.086926E-011	5.239256E-012	0	0.000000E+000
1	111.22512601	5.239256E-012	2.086926E-011	1	0.000000E+000
1	111.22840759	2.086926E-011	5.239256E-012	0	0.000000E+000
1	111.22885894	5.239256E-012	2.086926E-011	1	0.000000E+000
1	111.22937890	2.086926E-011	5.239256E-012	0	0.000000E+000
1	111.22954984	5.239256E-012	2.086926E-011	1	0.000000E+000
1	111.23558294	2.086926E-011	5.239256E-012	0	0.000000E+000
1	111.23726422	5.239256E-012	2.086926E-011	1	0.000000E+000
1	111.23842559	2.086926E-011	5.239256E-012	0	0.000000E+000
1	111.23844034	5.239256E-012	2.086926E-011	1	0.000000E+000
1	111.23949791	2.086926E-011	5.239256E-012	0	0.000000E+000
1	111.23953435	5.239256E-012	2.086926E-011	1	0.000000E+000
1	111.23976079	2.086926E-011	5.239256E-012	0	0.000000E+000
1	111.23988778	5.239256E-012	2.086926E-011	1	0.000000E+000
1	111.24169819	2.086926E-011	5.239256E-012	0	0.000000E+000
1	111.24177746	5.239256E-012	2.086926E-011	1	0.000000E+000
1	111.24290578	2.086926E-011	5.239256E-012	0	0.000000E+000
1	111.24304656	5.239256E-012	2.086926E-011	1	0.000000E+000
1	111.24440693	2.086926E-011	5.239256E-012	0	0.000000E+000
1	111.24480522	5.239256E-012	2.086926E-011	1	0.000000E+000
1	111.25127192	2.086926E-011	5.239256E-012	0	0.000000E+000
1	111.25183905	5.239256E-012	2.086926E-011	1	0.000000E+000
1	111.25284846	2.086926E-011	5.239256E-012	0	0.000000E+000
1	111.25331619	5.239256E-012	2.086926E-011	1	0.000000E+000
1	111.25344812	2.086926E-011	5.239256E-012	0	0.000000E+000
1	111.25364354	5.239256E-012	2.086926E-011	1	0.000000E+000
1	111.25853437	2.086926E-011	5.239256E-012	0	0.000000E+000
1	111.25855896	5.239256E-012	2.086926E-011	1	0.000000E+000
1	111.25879667	2.086926E-011	5.239256E-012	0	0.000000E+000
1	111.25897421	5.239256E-012	2.086926E-011	1	0.000000E+000
1	111.26568919	2.086926E-011	5.239256E-012	0	0.000000E+000
1	111.26633696	5.239256E-012	2.086926E-011	1	0.000000E+000
1	111.26771920	2.086926E-011	5.239256E-012	0	0.000000E+000
1	111.26812990	5.239256E-012	2.086926E-011	1	0.000000E+000
1	111.26993867	2.086926E-011	5.239256E-012	0	0.000000E+000
1	111.27062158	5.239256E-012	2.086926E-011	1	0.000000E+000
1	111.27331714	2.086926E-011	5.239256E-012	0	0.000000E+000
1	111.27338706	5.239256E-012	2.086926E-011	1	0.000000E+000
1	111.27733469	2.086926E-011	5.239256E-012	0	0.000000E+000
1	111.74294561	5.239256E-012	2.086926E-011	1	0.000000E+000
1	111.74347097	2.086926E-011	5.239256E-012	0	0.000000E+000
1	111.74350387	5.239256E-012	2.086926E-011	1	0.000000E+000
1	111.74643670	2.086926E-011	5.239256E-012	0	0.000000E+000
1	111.93584778	5.239256E-012	2.086926E-011	1	0.000000E+000
1	111.93586404	2.086926E-011	5.239256E-012	0	0.000000E+000
1	111.93662932	5.239256E-012	2.086926E-011	1	0.000000E+000
1	111.94152592	2.086926E-011	5.239256E-012	0	0.000000E+000
1	111.94159488	5.239256E-012	2.086926E-011	1	0.000000E+000
1	111.94324158	2.086926E-011	5.239256E-012	0	0.000000E+000
1	111.94340224	5.239256E-012	2.086926E-011	1	0.000000E+000
1	111.94381304	2.086926E-011	5.239256E-012	0	0.000000E+000
1	111.94402365	5.239256E-012	2.086926E-011	1	0.000000E+000
1	111.95199461	2.086926E-011	5.239256E-012	0	0.000000E+000
1	111.95242829	5.239256E-012	2.086926E-011	1	0.000000E+000
1	111.95249526	2.086926E-011	5.239256E-012	0	0.000000E+000
1	111.95388321	5.239256E-012	2.086926E-011	1	0.000000E+000
1	111.95572259	2.086926E-011	5.239256E-012	0	0.000000E+000
1	111.95606079	5.239256E-012	2.086926E-011	1	0.000000E+000
1	111.96034711	2.086926E-011	5.239256E-012	0	0.000000E+000
1	111.96047728	5.239256E-012	2.086926E-011	1	0.000000E+000
1	111.96271481	2.086926E-011	5.239256E-012	0	0.000000E+000
1	111.96272698	5.239256E-012	2.086926E-011	1	0.000000E+000
1	111.96339445	2.086926E-011	5.239256E-012	0	0.000000E+000
1	111.96340043	5.239256E-012	2.086926E-011	1	0.000000E+000
1	111.96955623	2.086926E-011	5.239256E-012	0	0.000000E+000
1	111.96963947	5.239256E-012	2.086926E-011	1	0.000000E+000
1	111.97388347	2.086926E-011	5.239256E-012	0	0.000000E+000
1	112.01705185	5.239256E-012	2.086926E-011	1	0.000000E+000
1	112.02140503	2.086926E-011	5.239256E-012	0	0.000000E+000
1	112.02152537	5.239256E-012	2.086926E-011	1	0.000000E+000
1	112.02465190	2.086926E-011	5.239256E-012	0	0.000000E+000
1	113.35559013	5.239256E-012	2.086926E-011	1	0.000000E+000
1	113.35676395	2.086926E-011	5.239256E-012	0	0.000000E+000
1	113.35680153	5.239256E-012	2.086926E-011	1	0.000000E+000
1	113.36405807	2.086926E-011	5.239256E-012	0	0.000000E+000
1	113.36467867	5.239256E-012	2.086926E-011	1	0.000000E+000
1	113.36635628	2.086926E-011	5.239256E-012	0	0.000000E+000
1	113.36647285	5.239256E-012	2.086926E-011	1	0.000000E+000
1	113.36877473	2.086926E-011	5.239256E-012	0	0.000000E+000
1	113.37161983	5.239256E-012	2.086926E-011	1	0.000000E+000
1	113.38304430	2.086926E-011	5.239256E-012	0	0.000000E+000
1	113.38307549	5.239256E-012	2.086926E-011	1	0.000000E+000
1	113.39263198	2.086926E-011	5.239256E-012	0	0.000000E+000
1	113.39274090	5.239256E-012	2.086926E-011	1	0.000000E+000
1	113.39652718	2.086926E-011	5.239256E-012	0	0.000000E+000
1	113.39746278	5.239256E-012	2.086926E-011	1	0.000000E+000
1	113.40140252	2.086926E-011	5.239256E-012	0	0.000000E+000
1	113.40180208	5.239256E-012	2.086926E-011	1	0.000000E+000
1	113.40366490	2.086926E-011	5.239256E-012	0	0.000000E+000
1	113.40394139	5.239256E-012	2.086926E-011	1	0.000000E+000
1	113.40510434	2.086926E-011	5.239256E-012	0	0.000000E+000
1	113.40526277	5.239256E-012	2.086926E-011	1	0.000000E+000
1	113.40710784	2.086926E-011	5.239256E-012	0	0.000000E+000
1	113.40727785	5.239256E-012	2.086926E-011	1	0.000000E+000
1	113.40959781	2.086926E-011	5.239256E-012	0	0.000000E+000
1	113.40971484	5.239256E-012	2.086926E-011	1	0.000000E+000
1	113.41001679	2.086926E-011	5.239256E-012	0	0.000000E+000
1	113.41551870	5.239256E-012	2.086926E-011	1	0.000000E+000
1	113.41765957	2.086926E-011	5.239256E-012	0	0.000000E+000
1	114.12957219	5.239256E-012	2.086926E-011	1	0.000000E+000
1	114.13090779	2.086926E-011	5.239256E-012	0	0.000000E+000
1	114.23083143	5.239256E-012	2.086926E-011	1	0.000000E+000
1	114.24996695	2.086926E-011	5.239256E-012	0	0.000000E+000
1	114.24997655	5.239256E-012	2.086926E-011	1	0.000000E+000
1	114.25245379	2.086926E-011	5.239256E-012	0	0.000000E+000
1	114.25262926	5.239256E-012	2.086926E-011	1	0.000000E+000
1	114.25600126	2.086926E-011	5.239256E-012	0	0.000000E+000
1	114.25651659	5.239256E-012	2.086926E-011	1	0.000000E+000
1	114.26563903	2.086926E-011	5.239256E-012	0	0.000000E+000
1	114.26637145	5.239256E-012	2.086926E-011	1	0.000000E+000
1	114.27487611	2.086926E-011	5.239256E-012	0	0.000000E+000
1	114.27490538	5.239256E-012	2.086926E-011	1	0.000000E+000
1	114.27828862	2.086926E-011	5.239256E-012	0	0.000000E+000
1	114.27831858	5.239256E-012	2.086926E-011	1	0.000000E+000
1	114.27894016	2.086926E-011	5.239256E-012	0	0.000000E+000
1	114.27920540	5.239256E-012	2.086926E-011	1	0.000000E+000
1	114.28251107	2.086926E-011	5.239256E-012	0	0.000000E+000
1	114.28254430	5.239256E-012	2.086926E-011	1	0.000000E+000
1	114.28314189	2.086926E-011	5.239256E-012	0	0.000000E+000
1	114.28320464	5.239256E-012	2.086926E-011	1	0.000000E+000
1	114.28339864	2.086926E-011	5.239256E-012	0	0.000000E+000
1	114.28357844	5.239256E-012	2.086926E-011	1	0.000000E+000
1	114.29355590	2.086926E-011	5.239256E-012	0	0.000000E+000
1	114.29400846	5.239256E-012	2.086926E-011	1	0.000000E+000
1	114.29460774	2.086926E-011	5.239256E-012	0	0.000000E+000
1	114.29469279	5.239256E-012	2.086926E-011	1	0.000000E+000
1	114.29526662	2.086926E-011	5.239256E-012	0	0.000000E+000
1	114.29528906	5.239256E-012	2.086926E-011	1	0.000000E+000
1	114.29532696	2.086926E-011	5.239256E-012	0	0.000000E+000
1	114.29544164	5.239256E-012	2.086926E-011	1	0.000000E+000
1	114.31246361	2.086926E-011	5.239256E-012	0	0.000000E+000
1	114.34532333	5.239256E-012	2.086926E-011	1	0.000000E+000
1	114.35077009	2.086926E-011	5.239256E-012	0	0.000000E+000
1	114.35185618	5.239256E-012	2.086926E-011	1	0.000000E+000
1	114.35459710	2.086926E-011	5.239256E-012	0	0.000000E+000
1	114.35477107	5.239256E-012	2.086926E-011	1	0.000000E+000
1	114.35772841	2.086926E-011	5.239256E-012	0	0.000000E+000
1	114.58955615	5.239256E-012	2.086926E-011	1	0.000000E+000
1	114.59578687	2.086926E-011	5.239256E-012	0	0.000000E+000
1	114.59611879	5.239256E-012	2.086926E-011	1	0.000000E+000
1	114.59873869	2.086926E-011	5.239256E-012	0	0.000000E+000
1	114.59898948	5.239256E-012	2.086926E-011	1	0.000000E+000
1	114.60547443	2.086926E-011	5.239256E-012	0	0.000000E+000
1	114.60554912	5.239256E-012	2.086926E-011	1	0.000000E+000
1	114.60614239	2.086926E-011	5.239256E-012	0	0.000000E+000
1	114.60723599	5.239256E-012	2.086926E-011	1	0.000000E+000
1	114.61247672	2.086926E-011	5.239256E-012	0	0.000000E+000
1	114.61251740	5.239256E-012	2.086926E-011	1	0.000000E+000
1	114.61544259	2.086926E-011	5.239256E-012	0	0.000000E+000
1	114.61559334	5.239256E-012	2.086926E-011	1	0.000000E+000
1	114.62028628	2.086926E-011	5.239256E-012	0	0.000000E+000
1	114.62032114	5.239256E-012	2.086926E-011	1	0.000000E+000
1	114.62225838	2.086926E-011	5.239256E-012	0	0.000000E+000
1	114.62234379	5.239256E-012	2.086926E-011	1	0.000000E+000
1	114.62308933	2.086926E-011	5.239256E-012	0	0.000000E+000
1	114.62330572	5.239256E-012	2.086926E-011	1	0.000000E+000
1	114.62529558	2.086926E-011	5.239256E-012	0	0.000000E+000
1	114.62577445	5.239256E-012	2.086926E-011	1	0.000000E+000
1	114.62700025	2.086926E-011	5.239256E-012	0	0.000000E+000
1	114.62705784	5.239256E-012	2.086926E-011	1	0.000000E+000
1	114.63587351	2.086926E-011	5.239256E-012	0	0.000000E+000
1	114.63591721	5.239256E-012	2.086926E-011	1	0.000000E+000
1	114.63620700	2.086926E-011	5.239256E-012	0	0.000000E+000
1	114.63634757	5.239256E-012	2.086926E-011	1	0.000000E+000
1	114.64335714	2.086926E-011	5.239256E-012	0	0.000000E+000
1	114.64346769	5.239256E-012	2.086926E-011	1	0.000000E+000
1	114.64379194	2.086926E-011	5.239256E-012	0	0.000000E+000
1	114.64951988	5.239256E-012	2.086926E-011	1	0.000000E+000
1	114.65781573	2.086926E-011	5.239256E-012	0	0.000000E+000
1	114.65818152	5.239256E-012	2.086926E-011	1	0.000000E+000
1	114.66234856	2.086926E-011	5.239256E-012	0	0.000000E+000
1	114.66427486	5.239256E-012	2.086926E-011	1	0.000000E+000
1	114.66454402	2.086926E-011	5.239256E-012	0	0.000000E+000
1	114.66464885	5.239256E-012	2.086926E-011	1	0.000000E+000
1	114.67089243	2.086926E-011	5.239256E-012	0	0.000000E+000
1	114.67103463	5.239256E-012	2.086926E-011	1	0.000000E+000
1	114.67328015	2.086926E-011	5.239256E-012	0	0.000000E+000
1	114.67338407	5.239256E-012	2.086926E-011	1	0.000000E+000
1	114.68161658	2.086926E-011	5.239256E-012	0	0.000000E+000
1	114.68162259	5.239256E-012	2.086926E-011	1	0.000000E+000
1	114.68387912	2.086926E-011	5.239256E-012	0	0.000000E+000
1	114.68392534	5.239256E-012	2.086926E-011	1	0.000000E+000
1	114.68733844	2.086926E-011	5.239256E-012	0	0.000000E+000
1	114.68735282	5.239256E-012	2.086926E-011	1	0.000000E+000
1	114.68798494	2.086926E-011	5.239256E-012	0	0.000000E+000
1	114.68803065	5.239256E-012	2.086926E-011	1	0.000000E+000
1	114.69030015	2.086926E-011	5.239256E-012	0	0.000000E+000
1	114.69048067	5.239256E-012	2.086926E-011	1	0.000000E+000
1	114.69172992	2.086926E-011	5.239256E-012	0	0.000000E+000
1	114.69182633	5.239256E-012	2.086926E-011	1	0.000000E+000
1	114.69526775	2.086926E-011	5.239256E-012	0	0.000000E+000
1	114.69529766	5.239256E-012	2.086926E-011	1	0.000000E+000
1	114.69715794	2.086926E-011	5.239256E-012	0	0.000000E+000
1	114.69767428	5.239256E-012	2.086926E-011	1	0.000000E+000
1	114.69944146	2.086926E-011	5.239256E-012	0	0.000000E+000
1	114.69949803	5.239256E-012	2.086926E-011	1	0.000000E+000
1	114.70266043	2.086926E-011	5.239256E-012	0	0.000000E+000
1	114.70292578	5.239256E-012	2.086926E-011	1	0.000000E+000
1	114.70998171	2.086926E-011	5.239256E-012	0	0.000000E+000
1	114.71007644	5.239256E-012	2.086926E-011	1	0.000000E+000
1	114.71548861	2.086926E-011	5.239256E-012	0	0.000000E+000
1	114.71597375	5.239256E-012	2.086926E-011	1	0.000000E+000
1	114.72069810	2.086926E-011	5.239256E-012	0	0.000000E+000
1	114.72564402	5.239256E-012	2.086926E-011	1	0.000000E+000
1	114.73502483	2.086926E-011	5.239256E-012	0	0.000000E+000
1	115.24920530	5.239256E-012	2.086926E-011	1	0.000000E+000
1	115.25779652	2.086926E-011	5.239256E-012	0	0.000000E+000
1	115.25900663	5.239256E-012	2.086926E-011	1	0.000000E+000
1	115.26892997	2.086926E-011	5.239256E-012	0	0.000000E+000
1	115.26896552	5.239256E-012	2.086926E-011	1	0.000000E+000
1	115.26999990	2.086926E-011	5.239256E-012	0	0.000000E+000
1	115.27003165	5.239256E-012	2.086926E-011	1	0.000000E+000
1	115.27007168	2.086926E-011	5.239256E-012	0	0.000000E+000
1	115.27011140	5.239256E-012	2.086926E-011	1	0.000000E+000
1	115.27114777	2.086926E-011	5.239256E-012	0	0.000000E+000
1	115.27124763	5.239256E-012	2.086926E-011	1	0.000000E+000
1	115.27951465	2.086926E-011	5.239256E-012	0	0.000000E+000
1	115.27992124	5.239256E-012	2.086926E-011	1	0.000000E+000
1	115.28269660	2.086926E-011	5.239256E-012	0	0.000000E+000
1	115.28285415	5.239256E-012	2.086926E-011	1	0.000000E+000
1	115.28375439	2.086926E-011	5.239256E-012	0	0.000000E+000
1	115.28397531	5.239256E-012	2.086926E-011	1	0.000000E+000
1	115.28416672	2.086926E-011	5.239256E-012	0	0.000000E+000
1	115.28682282	5.239256E-012	2.086926E-011	1	0.000000E+000
1	115.28732232	2.086926E-011	5.239256E-012	0	0.000000E+000
1	115.28749215	5.239256E-012	2.086926E-011	1	0.000000E+000
1	115.28886026	2.086926E-011	5.239256E-012	0	0.000000E+000
1	115.28891756	5.239256E-012	2.086926E-011	1	0.000000E+000
1	115.29274832	2.086926E-011	5.239256E-012	0	0.000000E+000
1	115.29284221	5.239256E-012	2.086926E-011	1	0.000000E+000
1	115.29390638	2.086926E-011	5.239256E-012	0	0.000000E+000
1	115.29521711	5.239256E-012	2.086926E-011	1	0.000000E+000
1	115.30036062	2.086926E-011	5.239256E-012	0	0.000000E+000
1	115.30100743	5.239256E-012	2.086926E-011	1	0.000000E+000
1	115.31347534	2.086926E-011	5.239256E-012	0	0.000000E+000
1	115.33672301	5.239256E-012	2.086926E-011	1	0.000000E+000
1	115.33778823	2.086926E-011	5.239256E-012	0	0.000000E+000
1	115.34068942	5.239256E-012	2.086926E-011	1	0.000000E+000
1	115.35235719	2.086926E-011	5.239256E-012	0	0.000000E+000
1	115.36083298	5.239256E-012	2.086926E-011	1	0.000000E+000
1	115.36237818	2.086926E-011	5.239256E-012	0	0.000000E+000
1	115.36239369	5.239256E-012	2.086926E-011	1	0.000000E+000
1	115.36908876	2.086926E-011	5.239256E-012	0	0.000000E+000
1	115.36963097	5.239256E-012	2.086926E-011	1	0.000000E+000
1	115.37218023	2.086926E-011	5.239256E-012	0	0.000000E+000
1	115.39167285	5.239256E-012	2.086926E-011	1	0.000000E+000
1	115.39649031	2.086926E-011	5.239256E-012	0	0.000000E+000
1	115.39655634	5.239256E-012	2.086926E-011	1	0.000000E+000
1	115.39943826	2.086926E-011	5.239256E-012	0	0.000000E+000
1	115.39950536	5.239256E-012	2.086926E-011	1	0.000000E+000
1	115.40440296	2.086926E-011	5.239256E-012	0	0.000000E+000
1	115.40461072	5.239256E-012	2.086926E-011	1	0.000000E+000
1	115.40699690	2.086926E-011	5.239256E-012	0	0.000000E+000
1	115.40701039	5.239256E-012	2.086926E-011	1	0.000000E+000
1	115.40869157	2.086926E-011	5.239256E-012	0	0.000000E+000
1	115.40978609	5.239256E-012	2.086926E-011	1	0.000000E+000
1	115.41030117	2.086926E-011	5.239256E-012	0	0.000000E+000
1	115.41070546	5.239256E-012	2.086926E-011	1	0.000000E+000
1	115.41082399	2.086926E-011	5.239256E-012	0	0.000000E+000
1	115.41085981	5.239256E-012	2.086926E-011	1	0.000000E+000
1	115.41091823	2.086926E-011	5.239256E-012	0	0.000000E+000
1	115.41094507	5.239256E-012	2.086926E-011	1	0.000000E+000
1	115.41348637	2.086926E-011	5.239256E-012	0	0.000000E+000
1	115.52917676	5.239256E-012	2.086926E-011	1	0.000000E+000
1	115.52974156	2.086926E-011	5.239256E-012	0	0.000000E+000
1	115.53175368	5.239256E-012	2.086926E-011	1	0.000000E+000
1	115.53956933	2.086926E-011	5.239256E-012	0	0.000000E+000
1	115.54108334	5.239256E-012	2.086926E-011	1	0.000000E+000
1	115.54220343	2.086926E-011	5.239256E-012	0	0.000000E+000
1	115.54356182	5.239256E-012	2.086926E-011	1	0.000000E+000
1	115.54788821	2.086926E-011	5.239256E-012	0	0.000000E+000
1	115.54971619	5.239256E-012	2.086926E-011	1	0.000000E+000
1	115.55390496	2.086926E-011	5.239256E-012	0	0.000000E+000
1	115.56254525	5.239256E-012	2.086926E-011	1	0.000000E+000
1	115.56722363	2.086926E-011	5.239256E-012	0	0.000000E+000
1	115.56724919	5.239256E-012	2.086926E-011	1	0.000000E+000
1	115.57339299	2.086926E-011	5.239256E-012	0	0.000000E+000
1	115.57343755	5.239256E-012	2.086926E-011	1	0.000000E+000
1	115.58245387	2.086926E-011	5.239256E-012	0	0.000000E+000
1	115.58276407	5.239256E-012	2.086926E-011	1	0.000000E+000
1	115.58580256	2.086926E-011	5.239256E-012	0	0.000000E+000
1	115.58776314	5.239256E-012	2.086926E-011	1	0.000000E+000
1	115.58959827	2.086926E-011	5.239256E-012	0	0.000000E+000
1	115.59007059	5.239256E-012	2.086926E-011	1	0.000000E+000
1	115.60292487	2.086926E-011	5.239256E-012	0	0.000000E+000
1	115.60303732	5.239256E-012	2.086926E-011	1	0.000000E+000
1	115.60427370	2.086926E-011	5.239256E-012	0	0.000000E+000
1	115.60431821	5.239256E-012	2.086926E-011	1	0.000000E+000
1	115.60666557	2.086926E-011	5.239256E-012	0	0.000000E+000
1	116.59885333	5.239256E-012	2.086926E-011	1	0.000000E+000
1	116.60650503	2.086926E-011	5.239256E-012	0	0.000000E+000
1	116.60654155	5.239256E-012	2.086926E-011	1	0.000000E+000
1	116.61284502	2.086926E-011	5.239256E-012	0	0.000000E+000
1	116.61302525	5.239256E-012	2.086926E-011	1	0.000000E+000
1	116.61597148	2.086926E-011	5.239256E-012	0	0.000000E+000
1	116.61599981	5.239256E-012	2.086926E-011	1	0.000000E+000
1	116.61776494	2.086926E-011	5.239256E-012	0	0.000000E+000
1	116.61820448	5.239256E-012	2.086926E-011	1	0.000000E+000
1	116.61850880	2.086926E-011	5.239256E-012	0	0.000000E+000
1	116.61963692	5.239256E-012	2.086926E-011	1	0.000000E+000
1	116.62417807	2.086926E-011	5.239256E-012	0	0.000000E+000
1	116.62425710	5.239256E-012	2.086926E-011	1	0.000000E+000
1	116.62573094	2.086926E-011	5.239256E-012	0	0.000000E+000
1	116.62644343	5.239256E-012	2.086926E-011	1	0.000000E+000
1	116.62724179	2.086926E-011	5.239256E-012	0	0.000000E+000
1	116.62743150	5.239256E-012	2.086926E-011	1	0.000000E+000
1	116.62942606	2.086926E-011	5.239256E-012	0	0.000000E+000
1	116.62947324	5.239256E-012	2.086926E-011	1	0.000000E+000
1	116.63063571	2.086926E-011	5.239256E-012	0	0.000000E+000
1	116.63087300	5.239256E-012	2.086926E-011	1	0.000000E+000
1	116.64603310	2.086926E-011	5.239256E-012	0	0.000000E+000
1	116.64624482	5.239256E-012	2.086926E-011	1	0.000000E+000
1	116.64994555	2.086926E-011	5.239256E-012	0	0.000000E+000
1	116.65013062	5.239256E-012	2.086926E-011	1	0.000000E+000
1	116.65077318	2.086926E-011	5.239256E-012	0	0.000000E+000
1	116.65091294	5.239256E-012	2.086926E-011	1	0.000000E+000
1	116.65382952	2.086926E-011	5.239256E-012	0	0.000000E+000
1	116.65427181	5.239256E-012	2.086926E-011	1	0.000000E+000
1	116.65431434	2.086926E-011	5.239256E-012	0	0.000000E+000
1	116.65445094	5.239256E-012	2.086926E-011	1	0.000000E+000
1	116.65929170	2.086926E-011	5.239256E-012	0	0.000000E+000
1	116.65948265	5.239256E-012	2.086926E-011	1	0.000000E+000
1	116.65971694	2.086926E-011	5.239256E-012	0	0.000000E+000
1	116.65979574	5.239256E-012	2.086926E-011	1	0.000000E+000
1	116.66138990	2.086926E-011	5.239256E-012	0	0.000000E+000
1	116.69908666	5.239256E-012	2.086926E-011	1	0.000000E+000
1	116.69965576	2.086926E-011	5.239256E-012	0	0.000000E+000
1	116.69966675	5.239256E-012	2.086926E-011	1	0.000000E+000
1	116.70189358	2.086926E-011	5.239256E-012	0	0.000000E+000
1	116.70192209	5.239256E-012	2.086926E-011	1	0.000000E+000
1	116.70253898	2.086926E-011	5.239256E-012	0	0.000000E+000
1	116.70292259	5.239256E-012	2.086926E-011	1	0.000000E+000
1	116.70822495	2.086926E-011	5.239256E-012	0	0.000000E+000
1	116.70832493	5.239256E-012	2.086926E-011	1	0.000000E+000
1	116.70966888	2.086926E-011	5.239256E-012	0	0.000000E+000
1	116.71007043	5.239256E-012	2.086926E-011	1	0.000000E+000
1	116.71060772	2.086926E-011	5.239256E-012	0	0.000000E+000
1	116.71151995	5.239256E-012	2.086926E-011	1	0.000000E+000
1	116.71556448	2.086926E-011	5.239256E-012	0	0.000000E+000
1	116.71557809	5.239256E-012	2.086926E-011	1	0.000000E+000
1	116.71631637	2.086926E-011	5.239256E-012	0	0.000000E+000
1	116.71633894	5.239256E-012	2.086926E-011	1	0.000000E+000
1	116.72261486	2.086926E-011	5.239256E-012	0	0.000000E+000
1	116.72357365	5.239256E-012	2.086926E-011	1	0.000000E+000
1	116.72706847	2.086926E-011	5.239256E-012	0	0.000000E+000
1	116.74301890	5.239256E-012	2.086926E-011	1	0.000000E+000
1	116.74647075	2.086926E-011	5.239256E-012	0	0.000000E+000
1	116.74692816	5.239256E-012	2.086926E-011	1	0.000000E+000
1	116.75249589	2.086926E-011	5.239256E-012	0	0.000000E+000
1	116.75260906	5.239256E-012	2.086926E-011	1	0.000000E+000
1	116.75443747	2.086926E-011	5.239256E-012	0	0.000000E+000
1	116.75449533	5.239256E-012	2.086926E-011	1	0.000000E+000
1	116.75484231	2.086926E-011	5.239256E-012	0	0.000000E+000
1	116.75494246	5.239256E-012	2.086926E-011	1	0.000000E+000
1	116.75508583	2.086926E-011	5.239256E-012	0	0.000000E+000
1	116.75581334	5.239256E-012	2.086926E-011	1	0.000000E+000
1	116.75596932	2.086926E-011	5.239256E-012	0	0.000000E+000
1	116.75603220	5.239256E-012	2.086926E-011	1	0.000000E+000
1	116.76351902	2.086926E-011	5.239256E-012	0	0.000000E+000
1	116.76357114	5.239256E-012	2.086926E-011	1	0.000000E+000
1	116.76799922	2.086926E-011	5.239256E-012	0	0.000000E+000
1	116.76801623	5.239256E-012	2.086926E-011	1	0.000000E+000
1	116.76968054	2.086926E-011	5.239256E-012	0	0.000000E+000
1	116.76975819	5.239256E-012	2.086926E-011	1	0.000000E+000
1	116.77558397	2.086926E-011	5.239256E-012	0	0.000000E+000
1	116.77568908	5.239256E-012	2.086926E-011	1	0.000000E+000
1	116.77672631	2.086926E-011	5.239256E-012	0	0.000000E+000
1	116.77728932	5.239256E-012	2.086926E-011	1	0.000000E+000
1	116.78061117	2.086926E-011	5.239256E-012	0	0.000000E+000
1	116.78068227	5.239256E-012	2.086926E-011	1	0.000000E+000
1	116.78233604	2.086926E-011	5.239256E-012	0	0.000000E+000
1	116.78241913	5.239256E-012	2.086926E-011	1	0.000000E+000
1	116.78266535	2.086926E-011	5.239256E-012	0	0.000000E+000
1	116.78271203	5.239256E-012	2.086926E-011	1	0.000000E+000
1	116.78318115	2.086926E-011	5.239256E-012	0	0.000000E+000
1	116.78322606	5.239256E-012	2.086926E-011	1	0.000000E+000
1	116.78328261	2.086926E-011	5.239256E-012	0	0.000000E+000
1	116.78367704	5.239256E-012	2.086926E-011	1	0.000000E+000
1	116.78368602	2.086926E-011	5.239256E-012	0	0.000000E+000
1	116.79057746	5.239256E-012	2.086926E-011	1	0.000000E+000
1	116.79532238	2.086926E-011	5.239256E-012	0	0.000000E+000
1	116.79553363	5.239256E-012	2.086926E-011	1	0.000000E+000
1	116.79624336	2.086926E-011	5.239256E-012	0	0.000000E+000
1	116.79662081	5.239256E-012	2.086926E-011	1	0.000000E+000
1	116.80734348	2.086926E-011	5.239256E-012	0	0.000000E+000
1	116.80736018	5.239256E-012	2.086926E-011	1	0.000000E+000
1	116.80850923	2.086926E-011	5.239256E-012	0	0.000000E+000
1	116.81317623	5.239256E-012	2.086926E-011	1	0.000000E+000
1	116.81397892	2.086926E-011	5.239256E-012	0	0.000000E+000
1	116.81521497	5.239256E-012	2.086926E-011	1	0.000000E+000
1	116.83190642	2.086926E-011	5.239256E-012	0	0.000000E+000
1	116.83679284	5.239256E-012	2.086926E-011	1	0.000000E+000
1	116.83938343	2.086926E-011	5.239256E-012	0	0.000000E+000
1	116.83967862	5.239256E-012	2.086926E-011	1	0.000000E+000
1	116.85166151	2.086926E-011	5.239256E-012	0	0.000000E+000
1	116.85185926	5.239256E-012	2.086926E-011	1	0.000000E+000
1	116.85702890	2.086926E-011	5.239256E-012	0	0.000000E+000
1	116.85710352	5.239256E-012	2.086926E-011	1	0.000000E+000
1	116.85805976	2.086926E-011	5.239256E-012	0	0.000000E+000
1	116.87223799	5.239256E-012	2.086926E-011	1	0.000000E+000
1	116.87267039	2.086926E-011	5.239256E-012	0	0.000000E+000
1	116.87272014	5.239256E-012	2.086926E-011	1	0.000000E+000
1	116.87499125	2.086926E-011	5.239256E-012	0	0.000000E+000
1	116.87532426	5.239256E-012	2.086926E-011	1	0.000000E+000
1	116.88121331	2.086926E-011	5.239256E-012	0	0.000000E+000
1	116.88151394	5.239256E-012	2.086926E-011	1	0.000000E+000
1	116.88334356	2.086926E-011	5.239256E-012	0	0.000000E+000
1	116.90653666	5.239256E-012	2.086926E-011	1	0.000000E+000
1	116.90923094	2.086926E-011	5.239256E-012	0	0.000000E+000
1	116.90987089	5.239256E-012	2.086926E-011	1	0.000000E+000
1	116.91027271	2.086926E-011	5.239256E-012	0	0.000000E+000
1	116.91518338	5.239256E-012	2.086926E-011	1	0.000000E+000
1	116.91706603	2.086926E-011	5.239256E-012	0	0.000000E+000
1	116.91727967	5.239256E-012	2.086926E-011	1	0.000000E+000
1	116.91928488	2.086926E-011	5.239256E-012	0	0.000000E+000
1	116.91958958	5.239256E-012	2.086926E-011	1	0.000000E+000
1	116.92188805	2.086926E-011	5.239256E-012	0	0.000000E+000
1	116.92256093	5.239256E-012	2.086926E-011	1	0.000000E+000
1	116.92296659	2.086926E-011	5.239256E-012	0	0.000000E+000
1	116.92300619	5.239256E-012	2.086926E-011	1	0.000000E+000
1	116.92384143	2.086926E-011	5.239256E-012	0	0.000000E+000
1	116.92406546	5.239256E-012	2.086926E-011	1	0.000000E+000
1	116.92455832	2.086926E-011	5.239256E-012	0	0.000000E+000
1	116.92484335	5.239256E-012	2.086926E-011	1	0.000000E+000
1	116.92609567	2.086926E-011	5.239256E-012	0	0.000000E+000
1	116.98297507	5.239256E-012	2.086926E-011	1	0.000000E+000
1	116.98834020	2.086926E-011	5.239256E-012	0	0.000000E+000
1	116.98838517	5.239256E-012	2.086926E-011	1	0.000000E+000
1	116.98888648	2.086926E-011	5.239256E-012	0	0.000000E+000
1	116.98898846	5.239256E-012	2.086926E-011	1	0.000000E+000
1	116.99280118	2.086926E-011	5.239256E-012	0	0.000000E+000
1	116.99349889	5.239256E-012	2.086926E-011	1	0.000000E+000
1	116.99426509	2.086926E-011	5.239256E-012	0	0.000000E+000
1	117.02276553	5.239256E-012	2.086926E-011	1	0.000000E+000
1	117.02300070	2.086926E-011	5.239256E-012	0	0.000000E+000
1	117.02308176	5.239256E-012	2.086926E-011	1	0.000000E+000
1	117.04035188	2.086926E-011	5.239256E-012	0	0.000000E+000
1	117.04074537	5.239256E-012	2.086926E-011	1	0.000000E+000
1	117.04338994	2.086926E-011	5.239256E-012	0	0.000000E+000
1	117.66713080	5.239256E-012	2.086926E-011	1	0.000000E+000
1	117.66733406	2.086926E-011	5.239256E-012	0	0.000000E+000
1	117.66734817	5.239256E-012	2.086926E-011	1	0.000000E+000
1	117.67057772	2.086926E-011	5.239256E-012	0	0.000000E+000
1	117.67122894	5.239256E-012	2.086926E-011	1	0.000000E+000
1	117.67759052	2.086926E-011	5.239256E-012	0	0.000000E+000
1	117.67763278	5.239256E-012	2.086926E-011	1	0.000000E+000
1	117.68834136	2.086926E-011	5.239256E-012	0	0.000000E+000
1	117.68839630	5.239256E-012	2.086926E-011	1	0.000000E+000
1	117.68863770	2.086926E-011	5.239256E-012	0	0.000000E+000
1	117.68970176	5.239256E-012	2.086926E-011	1	0.000000E+000
1	117.69429987	2.086926E-011	5.239256E-012	0	0.000000E+000
1	117.69438176	5.239256E-012	2.086926E-011	1	0.000000E+000
1	117.69457983	2.086926E-011	5.239256E-012	0	0.000000E+000
1	117.69467220	5.239256E-012	2.086926E-011	1	0.000000E+000
1	117.69716754	2.086926E-011	5.239256E-012	0	0.000000E+000
1	117.69723806	5.239256E-012	2.086926E-011	1	0.000000E+000
1	117.70302451	2.086926E-011	5.239256E-012	0	0.000000E+000
1	117.70339721	5.239256E-012	2.086926E-011	1	0.000000E+000
1	117.71139301	2.086926E-011	5.239256E-012	0	0.000000E+000
1	117.71194756	5.239256E-012	2.086926E-011	1	0.000000E+000
1	117.71232363	2.086926E-011	5.239256E-012	0	0.000000E+000
1	117.71235543	5.239256E-012	2.086926E-011	1	0.000000E+000
1	117.71874051	2.086926E-011	5.239256E-012	0	0.000000E+000
1	117.74987341	5.239256E-012	2.086926E-011	1	0.000000E+000
1	117.75027060	2.086926E-011	5.239256E-012	0	0.000000E+000
1	117.75031178	5.239256E-012	2.086926E-011	1	0.000000E+000
1	117.75843328	2.086926E-011	5.239256E-012	0	0.000000E+000
1	117.75914870	5.239256E-012	2.086926E-011	1	0.000000E+000
1	117.76182756	2.086926E-011	5.239256E-012	0	0.000000E+000
1	117.76184990	5.239256E-012	2.086926E-011	1	0.000000E+000
1	117.76308045	2.086926E-011	5.239256E-012	0	0.000000E+000
1	117.76308831	5.239256E-012	2.086926E-011	1	0.000000E+000
1	117.76650504	2.086926E-011	5.239256E-012	0	0.000000E+000
1	117.76654958	5.239256E-012	2.086926E-011	1	0.000000E+000
1	117.76826857	2.086926E-011	5.239256E-012	0	0.000000E+000
1	117.76832313	5.239256E-012	2.086926E-011	1	0.000000E+000
1	117.77357611	2.086926E-011	5.239256E-012	0	0.000000E+000
1	117.77358296	5.239256E-012	2.086926E-011	1	0.000000E+000
1	117.77400983	2.086926E-011	5.239256E-012	0	0.000000E+000
1	117.77416902	5.239256E-012	2.086926E-011	1	0.000000E+000
1	117.78355078	2.086926E-011	5.239256E-012	0	0.000000E+000
1	117.78474067	5.239256E-012	2.086926E-011	1	0.000000E+000
1	117.79117641	2.086926E-011	5.239256E-012	0	0.000000E+000
1	117.79121364	5.239256E-012	2.086926E-011	1	0.000000E+000
1	117.79251206	2.086926E-011	5.239256E-012	0	0.000000E+000
1	119.65192841	5.239256E-012	2.086926E-011	1	0.000000E+000
1	119.65595724	2.086926E-011	5.239256E-012	0	0.000000E+000
1	119.65603529	5.239256E-012	2.086926E-011	1	0.000000E+000
1	119.65671791	2.086926E-011	5.239256E-012	0	0.000000E+000
1	119.69625860	5.239256E-012	2.086926E-011	1	0.000000E+000
1	119.69944223	2.086926E-011	5.239256E-012	0	0.000000E+000
1	119.69952379	5.239256E-012	2.086926E-011	1	0.000000E+000
1	119.70254311	2.086926E-011	5.239256E-012	0	0.000000E+000
1	119.74853037	5.239256E-012	2.086926E-011	1	0.000000E+000
1	119.76021156	2.086926E-011	5.239256E-012	0	0.000000E+000
1	119.76029105	5.239256E-012	2.086926E-011	1	0.000000E+000
1	119.76194845	2.086926E-011	5.239256E-012	0	0.000000E+000
1	119.76406881	5.239256E-012	2.086926E-011	1	0.000000E+000
1	119.76431320	2.086926E-011	5.239256E-012	0	0.000000E+000
1	119.77015522	5.239256E-012	2.086926E-011	1	0.000000E+000
1	119.77258162	2.086926E-011	5.239256E-012	0	0.000000E+000
1	119.77346070	5.239256E-012	2.086926E-011	1	0.000000E+000
1	119.77504444	2.086926E-011	5.239256E-012	0	0.000000E+000
1	119.77510721	5.239256E-012	2.086926E-011	1	0.000000E+000
1	119.77849315	2.086926E-011	5.239256E-012	0	0.000000E+000
1	119.77858474	5.239256E-012	2.086926E-011	1	0.000000E+000
1	119.78816585	2.086926E-011	5.239256E-012	0	0.000000E+000
1	119.78881044	5.239256E-012	2.086926E-011	1	0.000000E+000
1	119.80141310	2.086926E-011	5.239256E-012	0	0.000000E+000
1	119.81090830	5.239256E-012	2.086926E-011	1	0.000000E+000
1	119.81263590	2.086926E-011	5.239256E-012	0	0.000000E+000
1	119.81313389	5.239256E-012	2.086926E-011	1	0.000000E+000
1	119.81736058	2.086926E-011	5.239256E-012	0	0.000000E+000
1	119.81740332	5.239256E-012	2.086926E-011	1	0.000000E+000
1	119.81746960	2.086926E-011	5.239256E-012	0	0.000000E+000
1	119.81747971	5.239256E-012	2.086926E-011	1	0.000000E+000
1	119.81990118	2.086926E-011	5.239256E-012	0	0.000000E+000
1	119.82004843	5.239256E-012	2.086926E-011	1	0.000000E+000
1	119.82034988	2.086926E-011	5.239256E-012	0	0.000000E+000
1	119.82056709	5.239256E-012	2.086926E-011	1	0.000000E+000
1	119.83258232	2.086926E-011	5.239256E-012	0	0.000000E+000
1	119.83259053	5.239256E-012	2.086926E-011	1	0.000000E+000
1	119.83553451	2.086926E-011	5.239256E-012	0	0.000000E+000
1	119.83593395	5.239256E-012	2.086926E-011	1	0.000000E+000
1	119.83914300	2.086926E-011	5.239256E-012	0	0.000000E+000
1	119.84099904	5.239256E-012	2.086926E-011	1	0.000000E+000
1	119.84161096	2.086926E-011	5.239256E-012	0	0.000000E+000
1	119.84219166	5.239256E-012	2.086926E-011	1	0.000000E+000
1	119.84831241	2.086926E-011	5.239256E-012	0	0.000000E+000
1	119.84833818	5.239256E-012	2.086926E-011	1	0.000000E+000
1	119.85109779	2.086926E-011	5.239256E-012	0	0.000000E+000
1	119.85114291	5.239256E-012	2.086926E-011	1	0.000000E+000
1	119.85873443	2.086926E-011	5.239256E-012	0	0.000000E+000
1	119.85874717	5.239256E-012	2.086926E-011	1	0.000000E+000
1	119.86306281	2.086926E-011	5.239256E-012	0	0.000000E+000
1	119.86332446	5.239256E-012	2.086926E-011	1	0.000000E+000
1	119.87197968	5.181336E-012	2.081134E-011	1	0.000000E+000
1	119.87245602	2.081134E-011	5.181336E-012	0	0.000000E+000
1	119.87250467	5.181336E-012	2.081134E-011	1	0.000000E+000
1	119.87998849	2.081134E-011	5.181336E-012	0	0.000000E+000
1	119.88031436	5.181336E-012	2.081134E-011	1	0.000000E+000
1	119.88142959	2.081134E-011	5.181336E-012	0	0.000000E+000
1	119.88162722	5.181336E-012	2.081134E-011	1	0.000000E+000
1	119.88642324	2.081134E-011	5.181336E-012	0	0.000000E+000
1	119.92220530	5.181336E-012	2.081134E-011	1	0.000000E+000
1	119.92568101	2.081134E-011	5.181336E-012	0	0.000000E+000
1	119.92865800	5.181336E-012	2.081134E-011	1	0.000000E+000
1	119.92890276	2.081134E-011	5.181336E-012	0	0.000000E+000
1	119.92941347	5.181336E-012	2.081134E-011	1	0.000000E+000
1	119.93080315	2.081134E-011	5.181336E-012	0	0.000000E+000
1	119.93127027	5.181336E-012	2.081134E-011	1	0.000000E+000
1	119.93208951	2.081134E-011	5.181336E-012	0	0.000000E+000
1	120.07529839	5.181336E-012	2.081134E-011	1	0.000000E+000
1	120.08115434	2.081134E-011	5.181336E-012	0	0.000000E+000
1	120.08301181	5.181336E-012	2.081134E-011	1	0.000000E+000
1	120.08492837	2.081134E-011	5.181336E-012	0	0.000000E+000
1	120.08691060	5.181336E-012	2.081134E-011	1	0.000000E+000
1	120.09563136	2.081134E-011	5.181336E-012	0	0.000000E+000
1	120.09577956	5.181336E-012	2.081134E-011	1	0.000000E+000
1	120.10337995	2.081134E-011	5.181336E-012	0	0.000000E+000
1	120.10453304	5.181336E-012	2.081134E-011	1	0.000000E+000
1	120.11010413	2.081134E-011	5.181336E-012	0	0.000000E+000
1	120.11033766	5.181336E-012	2.081134E-011	1	0.000000E+000
1	120.11051847	2.081134E-011	5.181336E-012	0	0.000000E+000
1	120.11080768	5.181336E-012	2.081134E-011	1	0.000000E+000
1	120.11449744	2.081134E-011	5.181336E-012	0	0.000000E+000
1	120.11494725	5.181336E-012	2.081134E-011	1	0.000000E+000
1	120.11603729	2.081134E-011	5.181336E-012	0	0.000000E+000
1	120.11698742	5.181336E-012	2.081134E-011	1	0.000000E+000
1	120.12402261	2.081134E-011	5.181336E-012	0	0.000000E+000
1	120.12405310	5.181336E-012	2.081134E-011	1	0.000000E+000
1	120.12454446	2.081134E-011	5.181336E-012	0	0.000000E+000
1	120.12535104	5.181336E-012	2.081134E-011	1	0.000000E+000
1	120.12748232	2.081134E-011	5.181336E-012	0	0.000000E+000
1	120.12770196	5.181336E-012	2.081134E-011	1	0.000000E+000
1	120.14075728	2.081134E-011	5.181336E-012	0	0.000000E+000
1	120.14177577	5.181336E-012	2.081134E-011	1	0.000000E+000
1	120.14244451	2.081134E-011	5.181336E-012	0	0.000000E+000
1	120.14248084	5.181336E-012	2.081134E-011	1	0.000000E+000
1	120.14296287	2.081134E-011	5.181336E-012	0	0.000000E+000
1	120.14300088	5.181336E-012	2.081134E-011	1	0.000000E+000
1	120.14582423	2.081134E-011	5.181336E-012	0	0.000000E+000
1	120.14586882	5.181336E-012	2.081134E-011	1	0.000000E+000
1	120.15535048	2.081134E-011	5.181336E-012	0	0.000000E+000
1	120.15618301	5.181336E-012	2.081134E-011	1	0.000000E+000
1	120.15629006	2.081134E-011	5.181336E-012	0	0.000000E+000
1	120.15644551	5.181336E-012	2.081134E-011	1	0.000000E+000
1	120.15735215	2.081134E-011	5.181336E-012	0	0.000000E+000
1	120.53805908	5.181336E-012	2.081134E-011	1	0.000000E+000
1	120.54755374	2.081134E-011	5.181336E-012	0	0.000000E+000
1	120.54790365	5.181336E-012	2.081134E-011	1	0.000000E+000
1	120.55291889	2.081134E-011	5.181336E-012	0	0.000000E+000
1	121.35715796	5.181336E-012	2.081134E-011	1	0.000000E+000
1	121.35837392	2.081134E-011	5.181336E-012	0	0.000000E+000
1	121.35845601	5.181336E-012	2.081134E-011	1	0.000000E+000
1	121.37466017	2.081134E-011	5.181336E-012	0	0.000000E+000
1	121.37473119	5.181336E-012	2.081134E-011	1	0.000000E+000
1	121.37872147	2.081134E-011	5.181336E-012	0	0.000000E+000
1	121.37891810	5.181336E-012	2.081134E-011	1	0.000000E+000
1	121.37915037	2.081134E-011	5.181336E-012	0	0.000000E+000
1	121.37918474	5.181336E-012	2.081134E-011	1	0.000000E+000
1	121.38190677	2.081134E-011	5.181336E-012	0	0.000000E+000
1	121.38199202	5.181336E-012	2.081134E-011	1	0.000000E+000
1	121.38956486	2.081134E-011	5.181336E-012	0	0.000000E+000
1	121.38959415	5.181336E-012	2.081134E-011	1	0.000000E+000
1	121.39249643	2.081134E-011	5.181336E-012	0	0.000000E+000
1	121.39317319	5.181336E-012	2.081134E-011	1	0.000000E+000
1	121.39582772	2.081134E-011	5.181336E-012	0	0.000000E+000
1	121.39626813	5.181336E-012	2.081134E-011	1	0.000000E+000
1	121.40049921	2.081134E-011	5.181336E-012	0	0.000000E+000
1	121.40077408	5.181336E-012	2.081134E-011	1	0.000000E+000
1	121.40087399	2.081134E-011	5.181336E-012	0	0.000000E+000
1	121.49405929	5.181336E-012	2.081134E-011	1	0.000000E+000
1	121.50018183	2.081134E-011	5.181336E-012	0	0.000000E+000
1	121.50084299	5.181336E-012	2.081134E-011	1	0.000000E+000
1	121.50214666	2.081134E-011	5.181336E-012	0	0.000000E+000
1	121.50220683	5.181336E-012	2.081134E-011	1	0.000000E+000
1	121.50334494	2.081134E-011	5.181336E-012	0	0.000000E+000
1	121.50550195	5.181336E-012	2.081134E-011	1	0.000000E+000
1	121.51123031	2.081134E-011	5.181336E-012	0	0.000000E+000
1	121.51134916	5.181336E-012	2.081134E-011	1	0.000000E+000
1	121.52273733	2.081134E-011	5.181336E-012	0	0.000000E+000
1	121.56295115	5.181336E-012	2.081134E-011	1	0.000000E+000
1	121.57040714	2.081134E-011	5.181336E-012	0	0.000000E+000
1	121.57046873	5.181336E-012	2.081134E-011	1	0.000000E+000
1	121.57199397	2.081134E-011	5.181336E-012	0	0.000000E+000
1	121.57588117	5.181336E-012	2.081134E-011	1	0.000000E+000
1	121.57877406	2.081134E-011	5.181336E-012	0	0.000000E+000
1	121.57945647	5.181336E-012	2.081134E-011	1	0.000000E+000
1	121.58098564	2.081134E-011	5.181336E-012	0	0.000000E+000
1	121.58174586	5.181336E-012	2.081134E-011	1	0.000000E+000
1	121.58272091	2.081134E-011	5.181336E-012	0	0.000000E+000
1	121.58283182	5.181336E-012	2.081134E-011	1	0.000000E+000
1	121.58405023	2.081134E-011	5.181336E-012	0	0.000000E+000
1	121.58418993	5.181336E-012	2.081134E-011	1	0.000000E+000
1	121.59030671	2.081134E-011	5.181336E-012	0	0.000000E+000
1	121.59069605	5.181336E-012	2.081134E-011	1	0.000000E+000
1	121.60255428	2.081134E-011	5.181336E-012	0	0.000000E+000
1	121.67869283	5.181336E-012	2.081134E-011	1	0.000000E+000
1	121.67931848	2.081134E-011	5.181336E-012	0	0.000000E+000
1	121.67937729	5.181336E-012	2.081134E-011	1	0.000000E+000
1	121.68057075	2.081134E-011	5.181336E-012	0	0.000000E+000
1	121.68068878	5.181336E-012	2.081134E-011	1	0.000000E+000
1	121.68489252	2.081134E-011	5.181336E-012	0	0.000000E+000
1	121.68517611	5.181336E-012	2.081134E-011	1	0.000000E+000
1	121.69032348	2.081134E-011	5.181336E-012	0	0.000000E+000
1	121.69042992	5.181336E-012	2.081134E-011	1	0.000000E+000
1	121.69309192	2.081134E-011	5.181336E-012	0	0.000000E+000
1	121.69322567	5.181336E-012	2.081134E-011	1	0.000000E+000
1	121.69405028	2.081134E-011	5.181336E-012	0	0.000000E+000
1	121.69606981	5.181336E-012	2.081134E-011	1	0.000000E+000
1	121.70199199	2.081134E-011	5.181336E-012	0	0.000000E+000
1	121.70217349	5.181336E-012	2.081134E-011	1	0.000000E+000
1	121.70771798	2.081134E-011	5.181336E-012	0	0.000000E+000
1	121.70808953	5.181336E-012	2.081134E-011	1	0.000000E+000
1	121.71113426	2.081134E-011	5.181336E-012	0	0.000000E+000
1	121.71180543	5.181336E-012	2.081134E-011	1	0.000000E+000
1	121.71536072	2.081134E-011	5.181336E-012	0	0.000000E+000
1	121.81659321	5.181336E-012	2.081134E-011	1	0.000000E+000
1	121.81845809	2.081134E-011	5.181336E-012	0	0.000000E+000
1	121.91493932	5.181336E-012	2.081134E-011	1	0.000000E+000
1	121.91619498	2.081134E-011	5.181336E-012	0	0.000000E+000
1	121.91622511	5.181336E-012	2.081134E-011	1	0.000000E+000
1	121.91798811	2.081134E-011	5.181336E-012	0	0.000000E+000
1	121.91815530	5.181336E-012	2.081134E-011	1	0.000000E+000
1	121.92683705	2.081134E-011	5.181336E-012	0	0.000000E+000
1	121.92740334	5.181336E-012	2.081134E-011	1	0.000000E+000
1	121.93471543	2.081134E-011	5.181336E-012	0	0.000000E+000
1	121.93474265	5.181336E-012	2.081134E-011	1	0.000000E+000
1	121.93495195	2.081134E-011	5.181336E-012	0	0.000000E+000
1	121.93512132	5.181336E-012	2.081134E-011	1	0.000000E+000
1	121.93622966	2.081134E-011	5.181336E-012	0	0.000000E+000
1	121.93636445	5.181336E-012	2.081134E-011	1	0.000000E+000
1	121.93813874	2.081134E-011	5.181336E-012	0	0.000000E+000
1	121.93815617	5.181336E-012	2.081134E-011	1	0.000000E+000
1	121.93829662	2.081134E-011	5.181336E-012	0	0.000000E+000
1	122.06972175	5.181336E-012	2.081134E-011	1	0.000000E+000
1	122.07325184	2.081134E-011	5.181336E-012	0	0.000000E+000
1	122.07551601	5.181336E-012	2.081134E-011	1	0.000000E+000
1	122.08284986	2.081134E-011	5.181336E-012	0	0.000000E+000
1	122.08287398	5.181336E-012	2.081134E-011	1	0.000000E+000
1	122.08292714	2.081134E-011	5.181336E-012	0	0.000000E+000
1	122.09010359	5.181336E-012	2.081134E-011	1	0.000000E+000
1	122.09182138	2.081134E-011	5.181336E-012	0	0.000000E+000
1	122.09215660	5.181336E-012	2.081134E-011	1	0.000000E+000
1	122.09722852	2.081134E-011	5.181336E-012	0	0.000000E+000
1	122.09947771	5.181336E-012	2.081134E-011	1	0.000000E+000
1	122.10117602	2.081134E-011	5.181336E-012	0	0.000000E+000
1	122.10123142	5.181336E-012	2.081134E-011	1	0.000000E+000
1	122.10222919	2.081134E-011	5.181336E-012	0	0.000000E+000
1	122.10386777	5.181336E-012	2.081134E-011	1	0.000000E+000
1	122.10396672	2.081134E-011	5.181336E-012	0	0.000000E+000
1	122.13775999	5.181336E-012	2.081134E-011	1	0.000000E+000
1	122.13860357	2.081134E-011	5.181336E-012	0	0.000000E+000
1	122.13865064	5.181336E-012	2.081134E-011	1	0.000000E+000
1	122.14664077	2.081134E-011	5.181336E-012	0	0.000000E+000
1	122.14670251	5.181336E-012	2.081134E-011	1	0.000000E+000
1	122.14706072	2.081134E-011	5.181336E-012	0	0.000000E+000
1	122.14709535	5.181336E-012	2.081134E-011	1	0.000000E+000
1	122.15380021	2.081134E-011	5.181336E-012	0	0.000000E+000
1	122.19835519	5.181336E-012	2.081134E-011	1	0.000000E+000
1	122.19849124	2.081134E-011	5.181336E-012	0	0.000000E+000
1	122.19890890	5.181336E-012	2.081134E-011	1	0.000000E+000
1	122.19964686	2.081134E-011	5.181336E-012	0	0.000000E+000
1	122.19986699	5.181336E-012	2.081134E-011	1	0.000000E+000
1	122.20044115	2.081134E-011	5.181336E-012	0	0.000000E+000
1	122.24178190	5.181336E-012	2.081134E-011	1	0.000000E+000
1	122.24224934	2.081134E-011	5.181336E-012	0	0.000000E+000
1	122.24274343	5.181336E-012	2.081134E-011	1	0.000000E+000
1	122.24311102	2.081134E-011	5.181336E-012	0	0.000000E+000
1	122.35838978	5.181336E-012	2.081134E-011	1	0.000000E+000
1	122.36921630	2.081134E-011	5.181336E-012	0	0.000000E+000
1	122.37016798	5.181336E-012	2.081134E-011	1	0.000000E+000
1	122.37400819	2.081134E-011	5.181336E-012	0	0.000000E+000
1	122.37434177	5.181336E-012	2.081134E-011	1	0.000000E+000
1	122.37705778	2.081134E-011	5.181336E-012	0	0.000000E+000
1	122.37710229	5.181336E-012	2.081134E-011	1	0.000000E+000
1	122.37780792	2.081134E-011	5.181336E-012	0	0.000000E+000
1	122.37792117	5.181336E-012	2.081134E-011	1	0.000000E+000
1	122.37952140	2.081134E-011	5.181336E-012	0	0.000000E+000
1	122.37960862	5.181336E-012	2.081134E-011	1	0.000000E+000
1	122.38453711	2.081134E-011	5.181336E-012	0	0.000000E+000
1	122.38455819	5.181336E-012	2.081134E-011	1	0.000000E+000
1	122.38463635	2.081134E-011	5.181336E-012	0	0.000000E+000
1	122.38471234	5.181336E-012	2.081134E-011	1	0.000000E+000
1	122.38867303	2.081134E-011	5.181336E-012	0	0.000000E+000
1	122.38893204	5.181336E-012	2.081134E-011	1	0.000000E+000
1	122.38995455	2.081134E-011	5.181336E-012	0	0.000000E+000
1	122.39000650	5.181336E-012	2.081134E-011	1	0.000000E+000
1	122.39272712	2.081134E-011	5.181336E-012	0	0.000000E+000
1	122.39289954	5.181336E-012	2.081134E-011	1	0.000000E+000
1	122.39463558	2.081134E-011	5.181336E-012	0	0.000000E+000
1	122.39475369	5.181336E-012	2.081134E-011	1	0.000000E+000
1	122.39480286	2.081134E-011	5.181336E-012	0	0.000000E+000
1	122.39481630	5.181336E-012	2.081134E-011	1	0.000000E+000
1	122.39502728	2.081134E-011	5.181336E-012	0	0.000000E+000
1	122.49798614	5.181336E-012	2.081134E-011	1	0.000000E+000
1	122.51113995	2.081134E-011	5.181336E-012	0	0.000000E+000
1	122.58389741	5.181336E-012	2.081134E-011	1	0.000000E+000
1	122.58624822	2.081134E-011	5.181336E-012	0	0.000000E+000
1	122.63432846	5.181336E-012	2.081134E-011	1	0.000000E+000
1	122.65170778	2.081134E-011	5.181336E-012	0	0.000000E+000
1	122.65935026	5.181336E-012	2.081134E-011	1	0.000000E+000
1	122.66185149	2.081134E-011	5.181336E-012	0	0.000000E+000
1	122.66186996	5.181336E-012	2.081134E-011	1	0.000000E+000
1	122.66343916	2.081134E-011	5.181336E-012	0	0.000000E+000
1	122.66351905	5.181336E-012	2.081134E-011	1	0.000000E+000
1	122.66475357	2.081134E-011	5.181336E-012	0	0.000000E+000
1	122.66495362	5.181336E-012	2.081134E-011	1	0.000000E+000
1	122.66552190	2.081134E-011	5.181336E-012	0	0.000000E+000
1	122.66554264	5.181336E-012	2.081134E-011	1	0.000000E+000
1	122.66795976	2.081134E-011	5.181336E-012	0	0.000000E+000
1	122.66798397	5.181336E-012	2.081134E-011	1	0.000000E+000
1	122.67982855	2.081134E-011	5.181336E-012	0	0.000000E+000
1	122.69980846	5.181336E-012	2.081134E-011	1	0.000000E+000
1	122.70465317	2.081134E-011	5.181336E-012	0	0.000000E+000
1	122.70672165	5.181336E-012	2.081134E-011	1	0.000000E+000
1	122.70759729	2.081134E-011	5.181336E-012	0	0.000000E+000
1	122.70793653	5.181336E-012	2.081134E-011	1	0.000000E+000
1	122.70861230	2.081134E-011	5.181336E-012	0	0.000000E+000
1	122.85047059	5.181336E-012	2.081134E-011	1	0.000000E+000
1	122.85103027	2.081134E-011	5.181336E-012	0	0.000000E+000
1	122.85116316	5.181336E-012	2.081134E-011	1	0.000000E+000
1	122.87190594	2.081134E-011	5.181336E-012	0	0.000000E+000
1	122.87191716	5.181336E-012	2.081134E-011	1	0.000000E+000
1	122.87414729	2.081134E-011	5.181336E-012	0	0.000000E+000
1	122.87420052	5.181336E-012	2.081134E-011	1	0.000000E+000
1	122.87986230	2.081134E-011	5.181336E-012	0	0.000000E+000
1	122.87988129	5.181336E-012	2.081134E-011	1	0.000000E+000
1	122.88305143	2.081134E-011	5.181336E-012	0	0.000000E+000
1	122.88311150	5.181336E-012	2.081134E-011	1	0.000000E+000
1	122.88518271	2.081134E-011	5.181336E-012	0	0.000000E+000
1	122.89669151	5.181336E-012	2.081134E-011	1	0.000000E+000
1	122.89780010	2.081134E-011	5.181336E-012	0	0.000000E+000
1	122.89807186	5.181336E-012	2.081134E-011	1	0.000000E+000
1	122.90157852	2.081134E-011	5.181336E-012	0	0.000000E+000
1	122.90171396	5.181336E-012	2.081134E-011	1	0.000000E+000
1	122.90192506	2.081134E-011	5.181336E-012	0	0.000000E+000
1	122.90201350	5.181336E-012	2.081134E-011	1	0.000000E+000
1	122.90494212	2.081134E-011	5.181336E-012	0	0.000000E+000
1	122.90504005	5.181336E-012	2.081134E-011	1	0.000000E+000
1	122.91281883	2.081134E-011	5.181336E-012	0	0.000000E+000
1	122.91288442	5.181336E-012	2.081134E-011	1	0.000000E+000
1	122.91901644	2.081134E-011	5.181336E-012	0	0.000000E+000
1	122.91908071	5.181336E-012	2.081134E-011	1	0.000000E+000
1	122.92031479	2.081134E-011	5.181336E-012	0	0.000000E+000
1	122.92037033	5.181336E-012	2.081134E-011	1	0.000000E+000
1	122.93733224	2.081134E-011	5.181336E-012	0	0.000000E+000
1	122.94671793	5.181336E-012	2.081134E-011	1	0.000000E+000
1	122.94701684	2.081134E-011	5.181336E-012	0	0.000000E+000
1	122.94729842	5.181336E-012	2.081134E-011	1	0.000000E+000
1	122.94751961	2.081134E-011	5.181336E-012	0	0.000000E+000
1	122.94879138	5.181336E-012	2.081134E-011	1	0.000000E+000
1	122.95508231	2.081134E-011	5.181336E-012	0	0.000000E+000
1	122.95533232	5.181336E-012	2.081134E-011	1	0.000000E+000
1	122.95658999	2.081134E-011	5.181336E-012	0	0.000000E+000
1	122.95709945	5.181336E-012	2.081134E-011	1	0.000000E+000
1	122.95746052	2.081134E-011	5.181336E-012	0	0.000000E+000
1	122.99908907	5.181336E-012	2.081134E-011	1	0.000000E+000
1	123.01166329	2.081134E-011	5.181336E-012	0	0.000000E+000
1	123.01378347	5.181336E-012	2.081134E-011	1	0.000000E+000
1	123.01414507	2.081134E-011	5.181336E-012	0	0.000000E+000
1	123.07698323	5.181336E-012	2.081134E-011	1	0.000000E+000
1	123.08992883	2.081134E-011	5.181336E-012	0	0.000000E+000
1	123.52059069	5.181336E-012	2.081134E-011	1	0.000000E+000
1	123.52448184	2.081134E-011	5.181336E-012	0	0.000000E+000
1	123.52458709	5.181336E-012	2.081134E-011	1	0.000000E+000
1	123.52675189	2.081134E-011	5.181336E-012	0	0.000000E+000
1	123.52712797	5.181336E-012	2.081134E-011	1	0.000000E+000
1	123.53220216	2.081134E-011	5.181336E-012	0	0.000000E+000
1	123.53262178	5.181336E-012	2.081134E-011	1	0.000000E+000
1	123.53459082	2.081134E-011	5.181336E-012	0	0.000000E+000
1	123.53471461	5.181336E-012	2.081134E-011	1	0.000000E+000
1	123.53639789	2.081134E-011	5.181336E-012	0	0.000000E+000
1	123.53658314	5.181336E-012	2.081134E-011	1	0.000000E+000
1	123.54209471	2.081134E-011	5.181336E-012	0	0.000000E+000
1	123.54214137	5.181336E-012	2.081134E-011	1	0.000000E+000
1	123.54324433	2.081134E-011	5.181336E-012	0	0.000000E+000
1	123.54354456	5.181336E-012	2.081134E-011	1	0.000000E+000
1	123.55622216	2.081134E-011	5.181336E-012	0	0.000000E+000
1	125.30821397	5.181336E-012	2.081134E-011	1	0.000000E+000
1	125.31096777	2.081134E-011	5.181336E-012	0	0.000000E+000
1	125.31111164	5.181336E-012	2.081134E-011	1	0.000000E+000
1	125.31251143	2.081134E-011	5.181336E-012	0	0.000000E+000
1	125.31285328	5.181336E-012	2.081134E-011	1	0.000000E+000
1	125.31530131	2.081134E-011	5.181336E-012	0	0.000000E+000
1	125.31560383	5.181336E-012	2.081134E-011	1	0.000000E+000
1	125.31716674	2.081134E-011	5.181336E-012	0	0.000000E+000
1	125.31719586	5.181336E-012	2.081134E-011	1	0.000000E+000
1	125.31755153	2.081134E-011	5.181336E-012	0	0.000000E+000
1	125.31796599	5.181336E-012	2.081134E-011	1	0.000000E+000
1	125.31852086	2.081134E-011	5.181336E-012	0	0.000000E+000
1	125.31853201	5.181336E-012	2.081134E-011	1	0.000000E+000
1	125.32075373	2.081134E-011	5.181336E-012	0	0.000000E+000
1	125.32083737	5.181336E-012	2.081134E-011	1	0.000000E+000
1	125.32759213	2.081134E-011	5.181336E-012	0	0.000000E+000
1	125.32851227	5.181336E-012	2.081134E-011	1	0.000000E+000
1	125.32859417	2.081134E-011	5.181336E-012	0	0.000000E+000
1	125.33721800	5.181336E-012	2.081134E-011	1	0.000000E+000
1	125.34142260	2.081134E-011	5.181336E-012	0	0.000000E+000
1	125.34143731	5.181336E-012	2.081134E-011	1	0.000000E+000
1	125.34264493	2.081134E-011	5.181336E-012	0	0.000000E+000
1	125.36767705	5.181336E-012	2.081134E-011	1	0.000000E+000
1	125.37995167	2.081134E-011	5.181336E-012	0	0.000000E+000
1	125.48829815	5.181336E-012	2.081134E-011	1	0.000000E+000
1	125.49973760	2.081134E-011	5.181336E-012	0	0.000000E+000
1	125.50081040	5.181336E-012	2.081134E-011	1	0.000000E+000
1	125.51310996	2.081134E-011	5.181336E-012	0	0.000000E+000
1	125.51314128	5.181336E-012	2.081134E-011	1	0.000000E+000
1	125.51508227	2.081134E-011	5.181336E-012	0	0.000000E+000
1	125.51521773	5.181336E-012	2.081134E-011	1	0.000000E+000
1	125.51853251	2.081134E-011	5.181336E-012	0	0.000000E+000
1	125.60648661	5.181336E-012	2.081134E-011	1	0.000000E+000
1	125.61597078	2.081134E-011	5.181336E-012	0	0.000000E+000
1	125.61611054	5.181336E-012	2.081134E-011	1	0.000000E+000
1	125.62017583	2.081134E-011	5.181336E-012	0	0.000000E+000
1	125.62052061	5.181336E-012	2.081134E-011	1	0.000000E+000
1	125.62612773	2.081134E-011	5.181336E-012	0	0.000000E+000
1	125.62632263	5.181336E-012	2.081134E-011	1	0.000000E+000
1	125.64699220	2.081134E-011	5.181336E-012	0	0.000000E+000
1	125.64711068	5.181336E-012	2.081134E-011	1	0.000000E+000
1	125.65430119	2.081134E-011	5.181336E-012	0	0.000000E+000
1	125.65438126	5.181336E-012	2.081134E-011	1	0.000000E+000
1	125.66007479	2.081134E-011	5.181336E-012	0	0.000000E+000
1	125.66037457	5.181336E-012	2.081134E-011	1	0.000000E+000
1	125.66368102	2.081134E-011	5.181336E-012	0	0.000000E+000
1	125.66372266	5.181336E-012	2.081134E-011	1	0.000000E+000
1	125.66375359	2.081134E-011	5.181336E-012	0	0.000000E+000
1	125.66377133	5.181336E-012	2.081134E-011	1	0.000000E+000
1	125.67761779	2.081134E-011	5.181336E-012	0	0.000000E+000
1	125.67767014	5.181336E-012	2.081134E-011	1	0.000000E+000
1	125.68116608	2.081134E-011	5.181336E-012	0	0.000000E+000
1	125.68185737	5.181336E-012	2.081134E-011	1	0.000000E+000
1	125.68251327	2.081134E-011	5.181336E-012	0	0.000000E+000
1	125.68263117	5.181336E-012	2.081134E-011	1	0.000000E+000
1	125.68275566	2.081134E-011	5.181336E-012	0	0.000000E+000
1	125.68347250	5.181336E-012	2.081134E-011	1	0.000000E+000
1	125.68618323	2.081134E-011	5.181336E-012	0	0.000000E+000
1	125.68625322	5.181336E-012	2.081134E-011	1	0.000000E+000
1	125.68842393	2.081134E-011	5.181336E-012	0	0.000000E+000
1	125.68846749	5.181336E-012	2.081134E-011	1	0.000000E+000
1	125.69605548	2.081134E-011	5.181336E-012	0	0.000000E+000
1	125.69621130	5.181336E-012	2.081134E-011	1	0.000000E+000
1	125.69663898	2.081134E-011	5.181336E-012	0	0.000000E+000
1	125.69675269	5.181336E-012	2.081134E-011	1	0.000000E+000
1	125.72346863	2.081134E-011	5.181336E-012	0	0.000000E+000
1	125.72349336	5.181336E-012	2.081134E-011	1	0.000000E+000
1	125.72512526	2.081134E-011	5.181336E-012	0	0.000000E+000
1	125.72516433	5.181336E-012	2.081134E-011	1	0.000000E+000
1	125.74260581	2.081134E-011	5.181336E-012	0	0.000000E+000
1	125.74262927	5.181336E-012	2.081134E-011	1	0.000000E+000
1	125.74305892	2.081134E-011	5.181336E-012	0	0.000000E+000
1	125.74390389	5.181336E-012	2.081134E-011	1	0.000000E+000
1	125.74655920	2.081134E-011	5.181336E-012	0	0.000000E+000
1	125.74804691	5.181336E-012	2.081134E-011	1	0.000000E+000
1	125.75055124	2.081134E-011	5.181336E-012	0	0.000000E+000
1	125.75060152	5.181336E-012	2.081134E-011	1	0.000000E+000
1	125.75302046	2.081134E-011	5.181336E-012	0	0.000000E+000
1	125.83587966	5.181336E-012	2.081134E-011	1	0.000000E+000
1	125.83972150	2.081134E-011	5.181336E-012	0	0.000000E+000
1	125.85502641	5.181336E-012	2.081134E-011	1	0.000000E+000
1	125.85920921	2.081134E-011	5.181336E-012	0	0.000000E+000
1	125.86648850	5.181336E-012	2.081134E-011	1	0.000000E+000
1	125.87882596	2.081134E-011	5.181336E-012	0	0.000000E+000
1	125.87884764	5.181336E-012	2.081134E-011	1	0.000000E+000
1	125.87903109	2.081134E-011	5.181336E-012	0	0.000000E+000
1	125.87905152	5.181336E-012	2.081134E-011	1	0.000000E+000
1	125.88613021	2.081134E-011	5.181336E-012	0	0.000000E+000
1	125.88617904	5.181336E-012	2.081134E-011	1	0.000000E+000
1	125.88769993	2.081134E-011	5.181336E-012	0	0.000000E+000
1	125.88855015	5.181336E-012	2.081134E-011	1	0.000000E+000
1	125.88866648	2.081134E-011	5.181336E-012	0	0.000000E+000
1	125.88870313	5.181336E-012	2.081134E-011	1	0.000000E+000
1	125.89436029	2.081134E-011	5.181336E-012	0	0.000000E+000
1	125.89455832	5.181336E-012	2.081134E-011	1	0.000000E+000
1	125.89566516	2.081134E-011	5.181336E-012	0	0.000000E+000
1	125.89624291	5.181336E-012	2.081134E-011	1	0.000000E+000
1	125.90092820	2.081134E-011	5.181336E-012	0	0.000000E+000
1	125.90154006	5.181336E-012	2.081134E-011	1	0.000000E+000
1	125.90513881	2.081134E-011	5.181336E-012	0	0.000000E+000
1	125.90672442	5.181336E-012	2.081134E-011	1	0.000000E+000
1	125.91572623	2.081134E-011	5.181336E-012	0	0.000000E+000
1	125.91577122	5.181336E-012	2.081134E-011	1	0.000000E+000
1	125.91713403	2.081134E-011	5.181336E-012	0	0.000000E+000
1	125.91716835	5.181336E-012	2.081134E-011	1	0.000000E+000
1	125.92010074	2.081134E-011	5.181336E-012	0	0.000000E+000
1	125.92254599	5.181336E-012	2.081134E-011	1	0.000000E+000
1	125.93125043	2.081134E-011	5.181336E-012	0	0.000000E+000
1	125.94201737	5.181336E-012	2.081134E-011	1	0.000000E+000
1	125.95114201	2.081134E-011	5.181336E-012	0	0.000000E+000
1	125.95120460	5.181336E-012	2.081134E-011	1	0.000000E+000
1	125.95639405	2.081134E-011	5.181336E-012	0	0.000000E+000
1	125.95643674	5.181336E-012	2.081134E-011	1	0.000000E+000
1	125.96375851	2.081134E-011	5.181336E-012	0	0.000000E+000
1	125.96430326	5.181336E-012	2.081134E-011	1	0.000000E+000
1	125.98022571	2.081134E-011	5.181336E-012	0	0.000000E+000
1	125.98029188	5.181336E-012	2.081134E-011	1	0.000000E+000
1	125.99422757	2.081134E-011	5.181336E-012	0	0.000000E+000
1	126.03715846	5.181336E-012	2.081134E-011	1	0.000000E+000
1	126.04183765	2.081134E-011	5.181336E-012	0	0.000000E+000
1	126.04257478	5.181336E-012	2.081134E-011	1	0.000000E+000
1	126.04261124	2.081134E-011	5.181336E-012	0	0.000000E+000
1	126.04267644	5.181336E-012	2.081134E-011	1	0.000000E+000
1	126.04792341	2.081134E-011	5.181336E-012	0	0.000000E+000
1	126.04826306	5.181336E-012	2.081134E-011	1	0.000000E+000
1	126.05486335	2.081134E-011	5.181336E-012	0	0.000000E+000
1	126.05502422	5.181336E-012	2.081134E-011	1	0.000000E+000
1	126.05621413	2.081134E-011	5.181336E-012	0	0.000000E+000
1	126.05621881	5.181336E-012	2.081134E-011	1	0.000000E+000
1	126.05718011	2.081134E-011	5.181336E-012	0	0.000000E+000
1	126.11238795	5.181336E-012	2.081134E-011	1	0.000000E+000
1	126.11837834	2.081134E-011	5.181336E-012	0	0.000000E+000
1	126.11848037	5.181336E-012	2.081134E-011	1	0.000000E+000
1	126.12659564	2.081134E-011	5.181336E-012	0	0.000000E+000
1	126.12760352	5.181336E-012	2.081134E-011	1	0.000000E+000
1	126.12821541	2.081134E-011	5.181336E-012	0	0.000000E+000
1	126.13912730	5.181336E-012	2.081134E-011	1	0.000000E+000
1	126.14506321	2.081134E-011	5.181336E-012	0	0.000000E+000
1	126.14510144	5.181336E-012	2.081134E-011	1	0.000000E+000
1	126.15430388	2.081134E-011	5.181336E-012	0	0.000000E+000
1	126.16745741	5.181336E-012	2.081134E-011	1	0.000000E+000
1	126.17918440	2.081134E-011	5.181336E-012	0	0.000000E+000
1	126.17926631	5.181336E-012	2.081134E-011	1	0.000000E+000
1	126.18031066	2.081134E-011	5.181336E-012	0	0.000000E+000
1	126.18033733	5.181336E-012	2.081134E-011	1	0.000000E+000
1	126.18046866	2.081134E-011	5.181336E-012	0	0.000000E+000
1	126.18106453	5.181336E-012	2.081134E-011	1	0.000000E+000
1	126.19473312	2.081134E-011	5.181336E-012	0	0.000000E+000
1	126.19573130	5.181336E-012	2.081134E-011	1	0.000000E+000
1	126.20294416	2.081134E-011	5.181336E-012	0	0.000000E+000
1	126.23899941	5.181336E-012	2.081134E-011	1	0.000000E+000
1	126.24031104	2.081134E-011	5.181336E-012	0	0.000000E+000
1	126.38651210	5.181336E-012	2.081134E-011	1	0.000000E+000
1	126.38842389	2.081134E-011	5.181336E-012	0	0.000000E+000
1	126.38862177	5.181336E-012	2.081134E-011	1	0.000000E+000
1	126.38920212	2.081134E-011	5.181336E-012	0	0.000000E+000
1	126.38921947	5.181336E-012	2.081134E-011	1	0.000000E+000
1	126.39901091	2.081134E-011	5.181336E-012	0	0.000000E+000
1	126.39902341	5.181336E-012	2.081134E-011	1	0.000000E+000
1	126.41273044	2.081134E-011	5.181336E-012	0	0.000000E+000
1	126.41619325	5.181336E-012	2.081134E-011	1	0.000000E+000
1	126.41774380	2.081134E-011	5.181336E-012	0	0.000000E+000
1	126.41797978	5.181336E-012	2.081134E-011	1	0.000000E+000
1	126.42726398	2.081134E-011	5.181336E-012	0	0.000000E+000
1	126.42782183	5.181336E-012	2.081134E-011	1	0.000000E+000
1	126.42884975	2.081134E-011	5.181336E-012	0	0.000000E+000
1	126.44752857	5.181336E-012	2.081134E-011	1	0.000000E+000
1	126.44798862	2.081134E-011	5.181336E-012	0	0.000000E+000
1	126.44810746	5.181336E-012	2.081134E-011	1	0.000000E+000
1	126.44946112	2.081134E-011	5.181336E-012	0	0.000000E+000
1	126.44954607	5.181336E-012	2.081134E-011	1	0.000000E+000
1	126.45316044	2.081134E-011	5.181336E-012	0	0.000000E+000
1	126.45318633	5.181336E-012	2.081134E-011	1	0.000000E+000
1	126.45757934	2.081134E-011	5.181336E-012	0	0.000000E+000
1	126.45891514	5.181336E-012	2.081134E-011	1	0.000000E+000
1	126.46117959	2.081134E-011	5.181336E-012	0	0.000000E+000
1	126.46442843	5.181336E-012	2.081134E-011	1	0.000000E+000
1	126.46672896	2.081134E-011	5.181336E-012	0	0.000000E+000
1	126.48209926	5.181336E-012	2.081134E-011	1	0.000000E+000
1	126.48279271	2.081134E-011	5.181336E-012	0	0.000000E+000
1	126.48289491	5.181336E-012	2.081134E-011	1	0.000000E+000
1	126.48635787	2.081134E-011	5.181336E-012	0	0.000000E+000
1	126.48649032	5.181336E-012	2.081134E-011	1	0.000000E+000
1	126.48947977	2.081134E-011	5.181336E-012	0	0.000000E+000
1	126.48953081	5.181336E-012	2.081134E-011	1	0.000000E+000
1	126.48958833	2.081134E-011	5.181336E-012	0	0.000000E+000
1	126.49141508	5.181336E-012	2.081134E-011	1	0.000000E+000
1	126.49967157	2.081134E-011	5.181336E-012	0	0.000000E+000
1	126.49968208	5.181336E-012	2.081134E-011	1	0.000000E+000
1	126.51027891	2.081134E-011	5.181336E-012	0	0.000000E+000
1	126.51163237	5.181336E-012	2.081134E-011	1	0.000000E+000
1	126.52230394	2.081134E-011	5.181336E-012	0	0.000000E+000
1	126.52233255	5.181336E-012	2.081134E-011	1	0.000000E+000
1	126.55619069	2.081134E-011	5.181336E-012	0	0.000000E+000
1	126.55627866	5.181336E-012	2.081134E-011	1	0.000000E+000
1	126.56776683	2.081134E-011	5.181336E-012	0	0.000000E+000
1	126.57256500	5.181336E-012	2.081134E-011	1	0.000000E+000
1	126.57755730	2.081134E-011	5.181336E-012	0	0.000000E+000
1	126.57887016	5.181336E-012	2.081134E-011	1	0.000000E+000
1	126.58086498	2.081134E-011	5.181336E-012	0	0.000000E+000
1	126.58129578	5.181336E-012	2.081134E-011	1	0.000000E+000
1	126.58134938	2.081134E-011	5.181336E-012	0	0.000000E+000
1	126.58173293	5.181336E-012	2.081134E-011	1	0.000000E+000
1	126.58273789	2.081134E-011	5.181336E-012	0	0.000000E+000
1	126.58355651	5.181336E-012	2.081134E-011	1	0.000000E+000
1	126.59010217	2.081134E-011	5.181336E-012	0	0.000000E+000
1	126.59059762	5.181336E-012	2.081134E-011	1	0.000000E+000
1	126.59093250	2.081134E-011	5.181336E-012	0	0.000000E+000
1	126.59097681	5.181336E-012	2.081134E-011	1	0.000000E+000
1	126.60616151	2.081134E-011	5.181336E-012	0	0.000000E+000
1	126.60620265	5.181336E-012	2.081134E-011	1	0.000000E+000
1	126.60836314	2.081134E-011	5.181336E-012	0	0.000000E+000
1	126.60867074	5.181336E-012	2.081134E-011	1	0.000000E+000
1	126.61490173	2.081134E-011	5.181336E-012	0	0.000000E+000
1	126.61495301	5.181336E-012	2.081134E-011	1	0.000000E+000
1	126.61498441	2.081134E-011	5.181336E-012	0	0.000000E+000
1	126.61534412	5.181336E-012	2.081134E-011	1	0.000000E+000
1	126.61751378	2.081134E-011	5.181336E-012	0	0.000000E+000
1	126.61759781	5.181336E-012	2.081134E-011	1	0.000000E+000
1	126.61814634	2.081134E-011	5.181336E-012	0	0.000000E+000
1	126.61816836	5.181336E-012	2.081134E-011	1	0.000000E+000
1	126.61900951	2.081134E-011	5.181336E-012	0	0.000000E+000
1	126.61910998	5.181336E-012	2.081134E-011	1	0.000000E+000
1	126.62149150	2.081134E-011	5.181336E-012	0	0.000000E+000
1	126.62189194	5.181336E-012	2.081134E-011	1	0.000000E+000
1	126.62256004	2.081134E-011	5.181336E-012	0	0.000000E+000
1	126.62265796	5.181336E-012	2.081134E-011	1	0.000000E+000
1	126.62379897	2.081134E-011	5.181336E-012	0	0.000000E+000
1	126.62406319	5.181336E-012	2.081134E-011	1	0.000000E+000
1	126.62986005	2.081134E-011	5.181336E-012	0	0.000000E+000
1	126.62989973	5.181336E-012	2.081134E-011	1	0.000000E+000
1	126.63930108	2.081134E-011	5.181336E-012	0	0.000000E+000
1	126.63939979	5.181336E-012	2.081134E-011	1	0.000000E+000
1	126.63961392	2.081134E-011	5.181336E-012	0	0.000000E+000
1	126.73660377	5.181336E-012	2.081134E-011	1	0.000000E+000
1	126.73825927	2.081134E-011	5.181336E-012	0	0.000000E+000
1	126.73831871	5.181336E-012	2.081134E-011	1	0.000000E+000
1	126.73919526	2.081134E-011	5.181336E-012	0	0.000000E+000
1	126.73923261	5.181336E-012	2.081134E-011	1	0.000000E+000
1	126.74071698	2.081134E-011	5.181336E-012	0	0.000000E+000
1	126.74160514	5.181336E-012	2.081134E-011	1	0.000000E+000
1	126.75116406	2.081134E-011	5.181336E-012	0	0.000000E+000
1	126.75124325	5.181336E-012	2.081134E-011	1	0.000000E+000
1	126.75957187	2.081134E-011	5.181336E-012	0	0.000000E+000
1	126.75959849	5.181336E-012	2.081134E-011	1	0.000000E+000
1	126.76501215	2.081134E-011	5.181336E-012	0	0.000000E+000
1	126.76546942	5.181336E-012	2.081134E-011	1	0.000000E+000
1	126.76662286	2.081134E-011	5.181336E-012	0	0.000000E+000
1	126.76696064	5.181336E-012	2.081134E-011	1	0.000000E+000
1	126.77341571	2.081134E-011	5.181336E-012	0	0.000000E+000
1	126.77379671	5.181336E-012	2.081134E-011	1	0.000000E+000
1	126.77707623	2.081134E-011	5.181336E-012	0	0.000000E+000
1	126.77711880	5.181336E-012	2.081134E-011	1	0.000000E+000
1	126.77769388	2.081134E-011	5.181336E-012	0	0.000000E+000
1	126.88249285	5.181336E-012	2.081134E-011	1	0.000000E+000
1	126.88262647	2.081134E-011	5.181336E-012	0	0.000000E+000
1	126.88891718	5.181336E-012	2.081134E-011	1	0.000000E+000
1	126.88901741	2.081134E-011	5.181336E-012	0	0.000000E+000
1	126.88906579	5.181336E-012	2.081134E-011	1	0.000000E+000
1	126.88971762	2.081134E-011	5.181336E-012	0	0.000000E+000
1	126.88992825	5.181336E-012	2.081134E-011	1	0.000000E+000
1	126.89270911	2.081134E-011	5.181336E-012	0	0.000000E+000
1	126.89281476	5.181336E-012	2.081134E-011	1	0.000000E+000
1	126.90989773	2.081134E-011	5.181336E-012	0	0.000000E+000
1	126.92019138	5.181336E-012	2.081134E-011	1	0.000000E+000
1	126.92451130	2.081134E-011	5.181336E-012	0	0.000000E+000
1	126.93770619	5.181336E-012	2.081134E-011	1	0.000000E+000
1	126.94714371	2.081134E-011	5.181336E-012	0	0.000000E+000
1	126.98898992	5.181336E-012	2.081134E-011	1	0.000000E+000
1	126.99505629	2.081134E-011	5.181336E-012	0	0.000000E+000
1	126.99526185	5.181336E-012	2.081134E-011	1	0.000000E+000
1	127.00680864	2.081134E-011	5.181336E-012	0	0.000000E+000
1	127.00811803	5.181336E-012	2.081134E-011	1	0.000000E+000
1	127.00875960	2.081134E-011	5.181336E-012	0	0.000000E+000
1	127.00960392	5.181336E-012	2.081134E-011	1	0.000000E+000
1	127.01235408	2.081134E-011	5.181336E-012	0	0.000000E+000
1	127.01291324	5.181336E-012	2.081134E-011	1	0.000000E+000
1	127.01295194	2.081134E-011	5.181336E-012	0	0.000000E+000
1	127.01308310	5.181336E-012	2.081134E-011	1	0.000000E+000
1	127.01774850	2.081134E-011	5.181336E-012	0	0.000000E+000
1	127.01815021	5.181336E-012	2.081134E-011	1	0.000000E+000
1	127.02813924	2.081134E-011	5.181336E-012	0	0.000000E+000
1	127.02843919	5.181336E-012	2.081134E-011	1	0.000000E+000
1	127.03206234	2.081134E-011	5.181336E-012	0	0.000000E+000
1	127.03208732	5.181336E-012	2.081134E-011	1	0.000000E+000
1	127.03219331	2.081134E-011	5.181336E-012	0	0.000000E+000
1	127.08845507	5.181336E-012	2.081134E-011	1	0.000000E+000
1	127.08913893	2.081134E-011	5.181336E-012	0	0.000000E+000
1	127.08957367	5.181336E-012	2.081134E-011	1	0.000000E+000
1	127.09131818	2.081134E-011	5.181336E-012	0	0.000000E+000
1	127.09229788	5.181336E-012	2.081134E-011	1	0.000000E+000
1	127.09480556	2.081134E-011	5.181336E-012	0	0.000000E+000
1	127.09524064	5.181336E-012	2.081134E-011	1	0.000000E+000
1	127.09679158	2.081134E-011	5.181336E-012	0	0.000000E+000
1	127.09733221	5.181336E-012	2.081134E-011	1	0.000000E+000
1	127.10057063	2.081134E-011	5.181336E-012	0	0.000000E+000
1	127.10070381	5.181336E-012	2.081134E-011	1	0.000000E+000
1	127.11211005	2.081134E-011	5.181336E-012	0	0.000000E+000
1	127.11232032	5.181336E-012	2.081134E-011	1	0.000000E+000
1	127.11381502	2.081134E-011	5.181336E-012	0	0.000000E+000
1	127.11385168	5.181336E-012	2.081134E-011	1	0.000000E+000
1	127.11624177	2.081134E-011	5.181336E-012	0	0.000000E+000
1	127.11797440	5.181336E-012	2.081134E-011	1	0.000000E+000
1	127.12887223	2.081134E-011	5.181336E-012	0	0.000000E+000
1	127.12906644	5.181336E-012	2.081134E-011	1	0.000000E+000
1	127.13060557	2.081134E-011	5.181336E-012	0	0.000000E+000
1	127.13062832	5.181336E-012	2.081134E-011	1	0.000000E+000
1	127.14087505	2.081134E-011	5.181336E-012	0	0.000000E+000
1	127.14135610	5.181336E-012	2.081134E-011	1	0.000000E+000
1	127.14137938	2.081134E-011	5.181336E-012	0	0.000000E+000
1	127.14198916	5.181336E-012	2.081134E-011	1	0.000000E+000
1	127.14200685	2.081134E-011	5.181336E-012	0	0.000000E+000
1	127.14318714	5.181336E-012	2.081134E-011	1	0.000000E+000
1	127.14322317	2.081134E-011	5.181336E-012	0	0.000000E+000
1	127.14345034	5.181336E-012	2.081134E-011	1	0.000000E+000
1	127.14617843	2.081134E-011	5.181336E-012	0	0.000000E+000
1	127.19559591	5.181336E-012	2.081134E-011	1	0.000000E+000
1	127.20130955	2.081134E-011	5.181336E-012	0	0.000000E+000
1	127.20221117	5.181336E-012	2.081134E-011	1	0.000000E+000
1	127.20392482	2.081134E-011	5.181336E-012	0	0.000000E+000
1	127.20395695	5.181336E-012	2.081134E-011	1	0.000000E+000
1	127.21353804	2.081134E-011	5.181336E-012	0	0.000000E+000
1	127.21383932	5.181336E-012	2.081134E-011	1	0.000000E+000
1	127.21770738	2.081134E-011	5.181336E-012	0	0.000000E+000
1	127.21783913	5.181336E-012	2.081134E-011	1	0.000000E+000
1	127.22073588	2.081134E-011	5.181336E-012	0	0.000000E+000
1	127.22096167	5.181336E-012	2.081134E-011	1	0.000000E+000
1	127.22820864	2.081134E-011	5.181336E-012	0	0.000000E+000
1	127.22823424	5.181336E-012	2.081134E-011	1	0.000000E+000
1	127.22956988	2.081134E-011	5.181336E-012	0	0.000000E+000
1	127.22964018	5.181336E-012	2.081134E-011	1	0.000000E+000
1	127.23243049	2.081134E-011	5.181336E-012	0	0.000000E+000
1	127.23254567	5.181336E-012	2.081134E-011	1	0.000000E+000
1	127.24153950	2.081134E-011	5.181336E-012	0	0.000000E+000
1	127.24154512	5.181336E-012	2.081134E-011	1	0.000000E+000
1	127.24217795	2.081134E-011	5.181336E-012	0	0.000000E+000
1	127.28119900	5.181336E-012	2.081134E-011	1	0.000000E+000
1	127.28458046	2.081134E-011	5.181336E-012	0	0.000000E+000
1	127.28501385	5.181336E-012	2.081134E-011	1	0.000000E+000
1	127.28623056	2.081134E-011	5.181336E-012	0	0.000000E+000
1	127.28656617	5.181336E-012	2.081134E-011	1	0.000000E+000
1	127.28800953	2.081134E-011	5.181336E-012	0	0.000000E+000
1	127.30369781	5.181336E-012	2.081134E-011	1	0.000000E+000
1	127.30665292	2.081134E-011	5.181336E-012	0	0.000000E+000
1	127.31748548	5.181336E-012	2.081134E-011	1	0.000000E+000
1	127.33435177	2.081134E-011	5.181336E-012	0	0.000000E+000
1	127.33485782	5.181336E-012	2.081134E-011	1	0.000000E+000
1	127.33707812	2.081134E-011	5.181336E-012	0	0.000000E+000
1	127.33733804	5.181336E-012	2.081134E-011	1	0.000000E+000
1	127.33773707	2.081134E-011	5.181336E-012	0	0.000000E+000
1	127.33937073	5.181336E-012	2.081134E-011	1	0.000000E+000
1	127.35689631	2.081134E-011	5.181336E-012	0	0.000000E+000
1	127.35691935	5.181336E-012	2.081134E-011	1	0.000000E+000
1	127.35728704	2.081134E-011	5.181336E-012	0	0.000000E+000
1	127.35731913	5.181336E-012	2.081134E-011	1	0.000000E+000
1	127.35985246	2.081134E-011	5.181336E-012	0	0.000000E+000
1	127.35988308	5.181336E-012	2.081134E-011	1	0.000000E+000
1	127.36407690	2.081134E-011	5.181336E-012	0	0.000000E+000
1	127.36549609	5.181336E-012	2.081134E-011	1	0.000000E+000
1	127.36623159	2.081134E-011	5.181336E-012	0	0.000000E+000
1	127.36662139	5.181336E-012	2.081134E-011	1	0.000000E+000
1	127.37887983	2.081134E-011	5.181336E-012	0	0.000000E+000
1	127.37944297	5.181336E-012	2.081134E-011	1	0.000000E+000
1	127.38039142	2.081134E-011	5.181336E-012	0	0.000000E+000
1	127.38044322	5.181336E-012	2.081134E-011	1	0.000000E+000
1	127.38171821	2.081134E-011	5.181336E-012	0	0.000000E+000
1	127.47195572	5.181336E-012	2.081134E-011	1	0.000000E+000
1	127.47551024	2.081134E-011	5.181336E-012	0	0.000000E+000
1	127.47563416	5.181336E-012	2.081134E-011	1	0.000000E+000
1	127.48263687	2.081134E-011	5.181336E-012	0	0.000000E+000
1	127.48277218	5.181336E-012	2.081134E-011	1	0.000000E+000
1	127.48327973	2.081134E-011	5.181336E-012	0	0.000000E+000
1	127.48334226	5.181336E-012	2.081134E-011	1	0.000000E+000
1	127.48898867	2.081134E-011	5.181336E-012	0	0.000000E+000
1	127.48903760	5.181336E-012	2.081134E-011	1	0.000000E+000
1	127.48908019	2.081134E-011	5.181336E-012	0	0.000000E+000
1	127.48944741	5.181336E-012	2.081134E-011	1	0.000000E+000
1	127.49443884	2.081134E-011	5.181336E-012	0	0.000000E+000
1	127.49551631	5.181336E-012	2.081134E-011	1	0.000000E+000
1	127.51014675	2.081134E-011	5.181336E-012	0	0.000000E+000
1	127.51034490	5.181336E-012	2.081134E-011	1	0.000000E+000
1	127.51391128	2.081134E-011	5.181336E-012	0	0.000000E+000
1	127.51394871	5.181336E-012	2.081134E-011	1	0.000000E+000
1	127.51416953	2.081134E-011	5.181336E-012	0	0.000000E+000
1	127.51433513	5.181336E-012	2.081134E-011	1	0.000000E+000
1	127.52937659	2.081134E-011	5.181336E-012	0	0.000000E+000
1	127.52962967	5.181336E-012	2.081134E-011	1	0.000000E+000
1	127.54380902	2.081134E-011	5.181336E-012	0	0.000000E+000
1	127.54396799	5.181336E-012	2.081134E-011	1	0.000000E+000
1	127.54488776	2.081134E-011	5.181336E-012	0	0.000000E+000
1	127.54491485	5.181336E-012	2.081134E-011	1	0.000000E+000
1	127.54879484	2.081134E-011	5.181336E-012	0	0.000000E+000
1	127.54894111	5.181336E-012	2.081134E-011	1	0.000000E+000
1	127.55584210	2.081134E-011	5.181336E-012	0	0.000000E+000
1	127.55594852	5.181336E-012	2.081134E-011	1	0.000000E+000
1	127.55774743	2.081134E-011	5.181336E-012	0	0.000000E+000
1	127.55790660	5.181336E-012	2.081134E-011	1	0.000000E+000
1	127.56731967	2.081134E-011	5.181336E-012	0	0.000000E+000
1	127.56742807	5.181336E-012	2.081134E-011	1	0.000000E+000
1	127.57599446	2.081134E-011	5.181336E-012	0	0.000000E+000
1	127.58913565	5.181336E-012	2.081134E-011	1	0.000000E+000
1	127.59734020	2.081134E-011	5.181336E-012	0	0.000000E+000
1	127.59738450	5.181336E-012	2.081134E-011	1	0.000000E+000
1	127.59970018	2.081134E-011	5.181336E-012	0	0.000000E+000
1	127.59979483	5.181336E-012	2.081134E-011	1	0.000000E+000
1	127.60075185	2.081134E-011	5.181336E-012	0	0.000000E+000
1	127.60080976	5.181336E-012	2.081134E-011	1	0.000000E+000
1	127.60400090	2.081134E-011	5.181336E-012	0	0.000000E+000
1	127.60483502	5.181336E-012	2.081134E-011	1	0.000000E+000
1	127.60928412	2.081134E-011	5.181336E-012	0	0.000000E+000
1	127.61016760	5.181336E-012	2.081134E-011	1	0.000000E+000
1	127.61186010	2.081134E-011	5.181336E-012	0	0.000000E+000
1	127.61219019	5.181336E-012	2.081134E-011	1	0.000000E+000
1	127.62062350	2.081134E-011	5.181336E-012	0	0.000000E+000
1	127.62064661	5.181336E-012	2.081134E-011	1	0.000000E+000
1	127.62325518	2.081134E-011	5.181336E-012	0	0.000000E+000
1	127.62329577	5.181336E-012	2.081134E-011	1	0.000000E+000
1	127.62346470	2.081134E-011	5.181336E-012	0	0.000000E+000
1	127.62348866	5.181336E-012	2.081134E-011	1	0.000000E+000
1	127.62542699	2.081134E-011	5.181336E-012	0	0.000000E+000
1	127.62598472	5.181336E-012	2.081134E-011	1	0.000000E+000
1	127.62692948	2.081134E-011	5.181336E-012	0	0.000000E+000
1	127.62699211	5.181336E-012	2.081134E-011	1	0.000000E+000
1	127.63001423	2.081134E-011	5.181336E-012	0	0.000000E+000
1	127.63004796	5.181336E-012	2.081134E-011	1	0.000000E+000
1	127.63748740	2.081134E-011	5.181336E-012	0	0.000000E+000
1	127.63863552	5.181336E-012	2.081134E-011	1	0.000000E+000
1	127.64067043	2.081134E-011	5.181336E-012	0	0.000000E+000
1	127.76479769	5.181336E-012	2.081134E-011	1	0.000000E+000
1	127.77565523	2.081134E-011	5.181336E-012	0	0.000000E+000
1	127.77577361	5.181336E-012	2.081134E-011	1	0.000000E+000
1	127.77708124	2.081134E-011	5.181336E-012	0	0.000000E+000
1	127.77766838	5.181336E-012	2.081134E-011	1	0.000000E+000
1	127.78471177	2.081134E-011	5.181336E-012	0	0.000000E+000
1	127.78476894	5.181336E-012	2.081134E-011	1	0.000000E+000
1	127.79327216	2.081134E-011	5.181336E-012	0	0.000000E+000
1	127.79393410	5.181336E-012	2.081134E-011	1	0.000000E+000
1	127.79673961	2.081134E-011	5.181336E-012	0	0.000000E+000
1	127.79675424	5.181336E-012	2.081134E-011	1	0.000000E+000
1	127.80447518	2.081134E-011	5.181336E-012	0	0.000000E+000
1	127.80451158	5.181336E-012	2.081134E-011	1	0.000000E+000
1	127.80452480	2.081134E-011	5.181336E-012	0	0.000000E+000
1	127.80454763	5.181336E-012	2.081134E-011	1	0.000000E+000
1	127.80455583	2.081134E-011	5.181336E-012	0	0.000000E+000
1	127.80461573	5.181336E-012	2.081134E-011	1	0.000000E+000
1	127.80579850	2.081134E-011	5.181336E-012	0	0.000000E+000
1	127.80592804	5.181336E-012	2.081134E-011	1	0.000000E+000
1	127.80696144	2.081134E-011	5.181336E-012	0	0.000000E+000
1	127.80703309	5.181336E-012	2.081134E-011	1	0.000000E+000
1	127.80875804	2.081134E-011	5.181336E-012	0	0.000000E+000
1	127.80905091	5.181336E-012	2.081134E-011	1	0.000000E+000
1	127.80917923	2.081134E-011	5.181336E-012	0	0.000000E+000
1	127.80941128	5.181336E-012	2.081134E-011	1	0.000000E+000
1	127.81059843	2.081134E-011	5.181336E-012	0	0.000000E+000
1	127.83760393	5.181336E-012	2.081134E-011	1	0.000000E+000
1	127.83801752	2.081134E-011	5.181336E-012	0	0.000000E+000
1	127.83989855	5.181336E-012	2.081134E-011	1	0.000000E+000
1	127.84338431	2.081134E-011	5.181336E-012	0	0.000000E+000
1	127.84360736	5.181336E-012	2.081134E-011	1	0.000000E+000
1	127.84634069	2.081134E-011	5.181336E-012	0	0.000000E+000
1	127.84652665	5.181336E-012	2.081134E-011	1	0.000000E+000
1	127.84699558	2.081134E-011	5.181336E-012	0	0.000000E+000
1	127.85713239	5.181336E-012	2.081134E-011	1	0.000000E+000
1	127.86339490	2.081134E-011	5.181336E-012	0	0.000000E+000
1	127.87720362	5.181336E-012	2.081134E-011	1	0.000000E+000
1	127.87922732	2.081134E-011	5.181336E-012	0	0.000000E+000
1	127.88040363	5.181336E-012	2.081134E-011	1	0.000000E+000
1	127.88255669	2.081134E-011	5.181336E-012	0	0.000000E+000
1	127.88283176	5.181336E-012	2.081134E-011	1	0.000000E+000
1	127.88416175	2.081134E-011	5.181336E-012	0	0.000000E+000
1	127.88429052	5.181336E-012	2.081134E-011	1	0.000000E+000
1	127.88482010	2.081134E-011	5.181336E-012	0	0.000000E+000
1	127.88501451	5.181336E-012	2.081134E-011	1	0.000000E+000
1	127.89251429	2.081134E-011	5.181336E-012	0	0.000000E+000
1	127.89273547	5.181336E-012	2.081134E-011	1	0.000000E+000
1	127.89567186	2.081134E-011	5.181336E-012	0	0.000000E+000
1	127.89570120	5.181336E-012	2.081134E-011	1	0.000000E+000
1	127.89975439	2.081134E-011	5.181336E-012	0	0.000000E+000
1	127.89995250	5.181336E-012	2.081134E-011	1	0.000000E+000
1	127.90330298	2.081134E-011	5.181336E-012	0	0.000000E+000
1	127.90358948	5.181336E-012	2.081134E-011	1	0.000000E+000
1	127.90506314	2.081134E-011	5.181336E-012	0	0.000000E+000
1	127.90525259	5.181336E-012	2.081134E-011	1	0.000000E+000
1	127.90772781	2.081134E-011	5.181336E-012	0	0.000000E+000
1	127.90781572	5.181336E-012	2.081134E-011	1	0.000000E+000
1	127.91138100	2.081134E-011	5.181336E-012	0	0.000000E+000
1	127.91142983	5.181336E-012	2.081134E-011	1	0.000000E+000
1	127.92828744	2.081134E-011	5.181336E-012	0	0.000000E+000
1	127.92836237	5.181336E-012	2.081134E-011	1	0.000000E+000
1	127.93012329	2.081134E-011	5.181336E-012	0	0.000000E+000
1	127.93107541	5.181336E-012	2.081134E-011	1	0.000000E+000
1	127.93490841	2.081134E-011	5.181336E-012	0	0.000000E+000
1	127.93493133	5.181336E-012	2.081134E-011	1	0.000000E+000
1	127.93649702	2.081134E-011	5.181336E-012	0	0.000000E+000
1	128.80814919	5.181336E-012	2.081134E-011	1	0.000000E+000
1	128.80885726	2.081134E-011	5.181336E-012	0	0.000000E+000
1	128.80900838	5.181336E-012	2.081134E-011	1	0.000000E+000
1	128.81374974	2.081134E-011	5.181336E-012	0	0.000000E+000
1	128.81401392	5.181336E-012	2.081134E-011	1	0.000000E+000
1	128.81850994	2.081134E-011	5.181336E-012	0	0.000000E+000
1	129.31431686	5.181336E-012	2.081134E-011	1	0.000000E+000
1	129.31460624	2.081134E-011	5.181336E-012	0	0.000000E+000
1	129.31692613	5.181336E-012	2.081134E-011	1	0.000000E+000
1	129.32645437	2.081134E-011	5.181336E-012	0	0.000000E+000
1	129.32666890	5.181336E-012	2.081134E-011	1	0.000000E+000
1	129.32688946	2.081134E-011	5.181336E-012	0	0.000000E+000
1	129.32747816	5.181336E-012	2.081134E-011	1	0.000000E+000
1	129.32782234	2.081134E-011	5.181336E-012	0	0.000000E+000
1	129.32919148	5.181336E-012	2.081134E-011	1	0.000000E+000
1	129.33300357	2.081134E-011	5.181336E-012	0	0.000000E+000
1	129.33330605	5.181336E-012	2.081134E-011	1	0.000000E+000
1	129.33618561	2.081134E-011	5.181336E-012	0	0.000000E+000
1	129.33652903	5.181336E-012	2.081134E-011	1	0.000000E+000
1	129.34895667	2.081134E-011	5.181336E-012	0	0.000000E+000
1	129.34906552	5.181336E-012	2.081134E-011	1	0.000000E+000
1	129.34969209	2.081134E-011	5.181336E-012	0	0.000000E+000
1	129.34976017	5.181336E-012	2.081134E-011	1	0.000000E+000
1	129.35184208	2.081134E-011	5.181336E-012	0	0.000000E+000
1	129.35194508	5.181336E-012	2.081134E-011	1	0.000000E+000
1	129.35460241	2.081134E-011	5.181336E-012	0	0.000000E+000
1	129.35593122	5.181336E-012	2.081134E-011	1	0.000000E+000
1	129.35766384	2.081134E-011	5.181336E-012	0	0.000000E+000
1	129.35806562	5.181336E-012	2.081134E-011	1	0.000000E+000
1	129.36326337	2.081134E-011	5.181336E-012	0	0.000000E+000
1	129.36333559	5.181336E-012	2.081134E-011	1	0.000000E+000
1	129.36580562	2.081134E-011	5.181336E-012	0	0.000000E+000
1	129.36680455	5.181336E-012	2.081134E-011	1	0.000000E+000
1	129.37557587	2.081134E-011	5.181336E-012	0	0.000000E+000
1	129.37589954	5.181336E-012	2.081134E-011	1	0.000000E+000
1	129.37756992	2.081134E-011	5.181336E-012	0	0.000000E+000
1	129.37765382	5.181336E-012	2.081134E-011	1	0.000000E+000
1	129.38263230	2.081134E-011	5.181336E-012	0	0.000000E+000
1	129.38401408	5.181336E-012	2.081134E-011	1	0.000000E+000
1	129.38739241	2.081134E-011	5.181336E-012	0	0.000000E+000
1	129.39736875	5.181336E-012	2.081134E-011	1	0.000000E+000
1	129.39811651	2.081134E-011	5.181336E-012	0	0.000000E+000
1	129.39831201	5.181336E-012	2.081134E-011	1	0.000000E+000
1	129.40505120	2.081134E-011	5.181336E-012	0	0.000000E+000
1	129.40591393	5.181336E-012	2.081134E-011	1	0.000000E+000
1	129.40819139	2.081134E-011	5.181336E-012	0	0.000000E+000
1	129.40823446	5.181336E-012	2.081134E-011	1	0.000000E+000
1	129.41388528	2.081134E-011	5.181336E-012	0	0.000000E+000
1	129.74175912	5.181336E-012	2.081134E-011	1	0.000000E+000
1	129.74314554	2.081134E-011	5.181336E-012	0	0.000000E+000
1	129.74316804	5.181336E-012	2.081134E-011	1	0.000000E+000
1	129.75437138	2.081134E-011	5.181336E-012	0	0.000000E+000
1	130.11587817	5.181336E-012	2.081134E-011	1	0.000000E+000
1	130.12039514	2.081134E-011	5.181336E-012	0	0.000000E+000
1	130.12127699	5.181336E-012	2.081134E-011	1	0.000000E+000
1	130.12788677	2.081134E-011	5.181336E-012	0	0.000000E+000
1	130.12822379	5.181336E-012	2.081134E-011	1	0.000000E+000
1	130.13792683	2.081134E-011	5.181336E-012	0	0.000000E+000
1	130.13797250	5.181336E-012	2.081134E-011	1	0.000000E+000
1	130.14070731	2.081134E-011	5.181336E-012	0	0.000000E+000
1	130.14073976	5.181336E-012	2.081134E-011	1	0.000000E+000
1	130.14627727	2.081134E-011	5.181336E-012	0	0.000000E+000
1	130.14630239	5.181336E-012	2.081134E-011	1	0.000000E+000
1	130.14644310	2.081134E-011	5.181336E-012	0	0.000000E+000
1	130.14647356	5.181336E-012	2.081134E-011	1	0.000000E+000
1	130.14678108	2.081134E-011	5.181336E-012	0	0.000000E+000
1	130.14691751	5.181336E-012	2.081134E-011	1	0.000000E+000
1	130.14804695	2.081134E-011	5.181336E-012	0	0.000000E+000
1	130.14810862	5.181336E-012	2.081134E-011	1	0.000000E+000
1	130.14959231	2.081134E-011	5.181336E-012	0	0.000000E+000
1	130.14967823	5.181336E-012	2.081134E-011	1	0.000000E+000
1	130.14980763	2.081134E-011	5.181336E-012	0	0.000000E+000
1	130.14981035	5.181336E-012	2.081134E-011	1	0.000000E+000
1	130.15042509	2.081134E-011	5.181336E-012	0	0.000000E+000
1	130.15123618	5.181336E-012	2.081134E-011	1	0.000000E+000
1	130.15243845	2.081134E-011	5.181336E-012	0	0.000000E+000
1	130.15290651	5.181336E-012	2.081134E-011	1	0.000000E+000
1	130.15569711	2.081134E-011	5.181336E-012	0	0.000000E+000
1	130.15571987	5.181336E-012	2.081134E-011	1	0.000000E+000
1	130.15918845	2.081134E-011	5.181336E-012	0	0.000000E+000
1	130.22296372	5.181336E-012	2.081134E-011	1	0.000000E+000
1	130.22337148	2.081134E-011	5.181336E-012	0	0.000000E+000
1	130.22339564	5.181336E-012	2.081134E-011	1	0.000000E+000
1	130.22492488	2.081134E-011	5.181336E-012	0	0.000000E+000
1	130.22506819	5.181336E-012	2.081134E-011	1	0.000000E+000
1	130.22588118	2.081134E-011	5.181336E-012	0	0.000000E+000
1	130.22590982	5.181336E-012	2.081134E-011	1	0.000000E+000
1	130.22633135	2.081134E-011	5.181336E-012	0	0.000000E+000
1	130.22735207	5.181336E-012	2.081134E-011	1	0.000000E+000
1	130.23689403	2.081134E-011	5.181336E-012	0	0.000000E+000
1	130.23710481	5.181336E-012	2.081134E-011	1	0.000000E+000
1	130.23952806	2.081134E-011	5.181336E-012	0	0.000000E+000
1	130.24422120	5.181336E-012	2.081134E-011	1	0.000000E+000
1	130.24452869	2.081134E-011	5.181336E-012	0	0.000000E+000
1	130.24489765	5.181336E-012	2.081134E-011	1	0.000000E+000
1	130.25004197	2.081134E-011	5.181336E-012	0	0.000000E+000
1	130.26713126	5.181336E-012	2.081134E-011	1	0.000000E+000
1	130.26756106	2.081134E-011	5.181336E-012	0	0.000000E+000
1	130.26862167	5.181336E-012	2.081134E-011	1	0.000000E+000
1	130.27001897	2.081134E-011	5.181336E-012	0	0.000000E+000
1	130.27012491	5.181336E-012	2.081134E-011	1	0.000000E+000
1	130.27322055	2.081134E-011	5.181336E-012	0	0.000000E+000
1	130.42801527	5.181336E-012	2.081134E-011	1	0.000000E+000
1	130.43339803	2.081134E-011	5.181336E-012	0	0.000000E+000
1	130.43364125	5.181336E-012	2.081134E-011	1	0.000000E+000
1	130.43513762	2.081134E-011	5.181336E-012	0	0.000000E+000
1	130.43522771	5.181336E-012	2.081134E-011	1	0.000000E+000
1	130.44286932	2.081134E-011	5.181336E-012	0	0.000000E+000
1	130.49445202	5.181336E-012	2.081134E-011	1	0.000000E+000
1	130.50244031	2.081134E-011	5.181336E-012	0	0.000000E+000
1	130.61729695	5.181336E-012	2.081134E-011	1	0.000000E+000
1	130.62095403	2.081134E-011	5.181336E-012	0	0.000000E+000
1	130.62121856	5.181336E-012	2.081134E-011	1	0.000000E+000
1	130.62701139	2.081134E-011	5.181336E-012	0	0.000000E+000
1	130.63497734	5.181336E-012	2.081134E-011	1	0.000000E+000
1	130.63882787	2.081134E-011	5.181336E-012	0	0.000000E+000
1	130.63886416	5.181336E-012	2.081134E-011	1	0.000000E+000
1	130.64098657	2.081134E-011	5.181336E-012	0	0.000000E+000
1	130.64164849	5.181336E-012	2.081134E-011	1	0.000000E+000
1	130.64416449	2.081134E-011	5.181336E-012	0	0.000000E+000
1	130.64860227	5.181336E-012	2.081134E-011	1	0.000000E+000
1	130.64912348	2.081134E-011	5.181336E-012	0	0.000000E+000
1	130.70414177	5.181336E-012	2.081134E-011	1	0.000000E+000
1	130.70616720	2.081134E-011	5.181336E-012	0	0.000000E+000
1	130.70721228	5.181336E-012	2.081134E-011	1	0.000000E+000
1	130.71051633	2.081134E-011	5.181336E-012	0	0.000000E+000
1	130.71113269	5.181336E-012	2.081134E-011	1	0.000000E+000
1	130.71159668	2.081134E-011	5.181336E-012	0	0.000000E+000
1	130.71162338	5.181336E-012	2.081134E-011	1	0.000000E+000
1	130.71835735	2.081134E-011	5.181336E-012	0	0.000000E+000
1	130.71839655	5.181336E-012	2.081134E-011	1	0.000000E+000
1	130.72014501	2.081134E-011	5.181336E-012	0	0.000000E+000
1	130.80219530	5.181336E-012	2.081134E-011	1	0.000000E+000
1	130.80258719	2.081134E-011	5.181336E-012	0	0.000000E+000
1	130.80319942	5.181336E-012	2.081134E-011	1	0.000000E+000
1	130.80643964	2.081134E-011	5.181336E-012	0	0.000000E+000
1	130.80679000	5.181336E-012	2.081134E-011	1	0.000000E+000
1	130.80821681	2.081134E-011	5.181336E-012	0	0.000000E+000
1	130.80824877	5.181336E-012	2.081134E-011	1	0.000000E+000
1	130.81207854	2.081134E-011	5.181336E-012	0	0.000000E+000
1	130.81230165	5.181336E-012	2.081134E-011	1	0.000000E+000
1	130.81788019	2.081134E-011	5.181336E-012	0	0.000000E+000
1	130.83557094	5.181336E-012	2.081134E-011	1	0.000000E+000
1	130.84141309	2.081134E-011	5.181336E-012	0	0.000000E+000
1	130.84161616	5.181336E-012	2.081134E-011	1	0.000000E+000
1	130.84641653	2.081134E-011	5.181336E-012	0	0.000000E+000
1	130.84672144	5.181336E-012	2.081134E-011	1	0.000000E+000
1	130.84788950	2.081134E-011	5.181336E-012	0	0.000000E+000
1	130.84827134	5.181336E-012	2.081134E-011	1	0.000000E+000
1	130.84870852	2.081134E-011	5.181336E-012	0	0.000000E+000
1	130.84876733	5.181336E-012	2.081134E-011	1	0.000000E+000
1	130.84921364	2.081134E-011	5.181336E-012	0	0.000000E+000
1	130.87031404	5.181336E-012	2.081134E-011	1	0.000000E+000
1	130.87074503	2.081134E-011	5.181336E-012	0	0.000000E+000
1	130.87242547	5.181336E-012	2.081134E-011	1	0.000000E+000
1	130.87327214	2.081134E-011	5.181336E-012	0	0.000000E+000
1	130.87387220	5.181336E-012	2.081134E-011	1	0.000000E+000
1	130.87736143	2.081134E-011	5.181336E-012	0	0.000000E+000
1	131.07355805	5.181336E-012	2.081134E-011	1	0.000000E+000
1	131.07506795	2.081134E-011	5.181336E-012	0	0.000000E+000
1	131.07519444	5.181336E-012	2.081134E-011	1	0.000000E+000
1	131.07741687	2.081134E-011	5.181336E-012	0	0.000000E+000
1	131.07806717	5.181336E-012	2.081134E-011	1	0.000000E+000
1	131.08404286	2.081134E-011	5.181336E-012	0	0.000000E+000
1	131.08409370	5.181336E-012	2.081134E-011	1	0.000000E+000
1	131.08634759	2.081134E-011	5.181336E-012	0	0.000000E+000
1	131.08643514	5.181336E-012	2.081134E-011	1	0.000000E+000
1	131.09413590	2.081134E-011	5.181336E-012	0	0.000000E+000
1	131.09421194	5.181336E-012	2.081134E-011	1	0.000000E+000
1	131.09901272	2.081134E-011	5.181336E-012	0	0.000000E+000
1	131.09938183	5.181336E-012	2.081134E-011	1	0.000000E+000
1	131.10466601	2.081134E-011	5.181336E-012	0	0.000000E+000
1	131.10468078	5.181336E-012	2.081134E-011	1	0.000000E+000
1	131.10894507	2.081134E-011	5.181336E-012	0	0.000000E+000
1	131.10896296	5.181336E-012	2.081134E-011	1	0.000000E+000
1	131.11017515	2.081134E-011	5.181336E-012	0	0.000000E+000
1	131.11020597	5.181336E-012	2.081134E-011	1	0.000000E+000
1	131.11351220	2.081134E-011	5.181336E-012	0	0.000000E+000
1	131.11361781	5.181336E-012	2.081134E-011	1	0.000000E+000
1	131.11410114	2.081134E-011	5.181336E-012	0	0.000000E+000
1	131.11439700	5.181336E-012	2.081134E-011	1	0.000000E+000
1	131.11672470	2.081134E-011	5.181336E-012	0	0.000000E+000
1	131.11699259	5.181336E-012	2.081134E-011	1	0.000000E+000
1	131.11858212	2.081134E-011	5.181336E-012	0	0.000000E+000
1	131.27387167	5.181336E-012	2.081134E-011	1	0.000000E+000
1	131.27835153	2.081134E-011	5.181336E-012	0	0.000000E+000
1	131.27839427	5.181336E-012	2.081134E-011	1	0.000000E+000
1	131.28225917	2.081134E-011	5.181336E-012	0	0.000000E+000
1	131.28232485	5.181336E-012	2.081134E-011	1	0.000000E+000
1	131.28451736	2.081134E-011	5.181336E-012	0	0.000000E+000
1	131.28474699	5.181336E-012	2.081134E-011	1	0.000000E+000
1	131.28787265	2.081134E-011	5.181336E-012	0	0.000000E+000
1	131.48013946	5.181336E-012	2.081134E-011	1	0.000000E+000
1	131.49852382	2.081134E-011	5.181336E-012	0	0.000000E+000
1	131.49853618	5.181336E-012	2.081134E-011	1	0.000000E+000
1	131.50314804	2.081134E-011	5.181336E-012	0	0.000000E+000
1	131.50339129	5.181336E-012	2.081134E-011	1	0.000000E+000
1	131.50350234	2.081134E-011	5.181336E-012	0	0.000000E+000
1	131.51849958	5.181336E-012	2.081134E-011	1	0.000000E+000
1	131.52036618	2.081134E-011	5.181336E-012	0	0.000000E+000
1	131.52248378	5.181336E-012	2.081134E-011	1	0.000000E+000
1	131.52534590	2.081134E-011	5.181336E-012	0	0.000000E+000
1	131.52562964	5.181336E-012	2.081134E-011	1	0.000000E+000
1	131.52652335	2.081134E-011	5.181336E-012	0	0.000000E+000
1	131.59090776	5.181336E-012	2.081134E-011	1	0.000000E+000
1	131.59261443	2.081134E-011	5.181336E-012	0	0.000000E+000
1	131.59290449	5.181336E-012	2.081134E-011	1	0.000000E+000
1	131.59416934	2.081134E-011	5.181336E-012	0	0.000000E+000
1	131.59428168	5.181336E-012	2.081134E-011	1	0.000000E+000
1	131.59752772	2.081134E-011	5.181336E-012	0	0.000000E+000
1	131.59760382	5.181336E-012	2.081134E-011	1	0.000000E+000
1	131.59964576	2.081134E-011	5.181336E-012	0	0.000000E+000
1	131.60243478	5.181336E-012	2.081134E-011	1	0.000000E+000
1	131.60396492	2.081134E-011	5.181336E-012	0	0.000000E+000
1	131.60404968	5.181336E-012	2.081134E-011	1	0.000000E+000
1	131.60455978	2.081134E-011	5.181336E-012	0	0.000000E+000
1	131.60586586	5.181336E-012	2.081134E-011	1	0.000000E+000
1	131.60913869	2.081134E-011	5.181336E-012	0	0.000000E+000
1	131.60936037	5.181336E-012	2.081134E-011	1	0.000000E+000
1	131.60976803	2.081134E-011	5.181336E-012	0	0.000000E+000
1	131.61036916	5.181336E-012	2.081134E-011	1	0.000000E+000
1	131.61200975	2.081134E-011	5.181336E-012	0	0.000000E+000
1	131.61204018	5.181336E-012	2.081134E-011	1	0.000000E+000
1	131.61547975	2.081134E-011	5.181336E-012	0	0.000000E+000
1	131.61596980	5.181336E-012	2.081134E-011	1	0.000000E+000
1	131.61654189	2.081134E-011	5.181336E-012	0	0.000000E+000
1	131.66080772	5.181336E-012	2.081134E-011	1	0.000000E+000
1	131.67510519	2.081134E-011	5.181336E-012	0	0.000000E+000
1	131.80377446	5.181336E-012	2.081134E-011	1	0.000000E+000
1	131.80499393	2.081134E-011	5.181336E-012	0	0.000000E+000
1	131.80504030	5.181336E-012	2.081134E-011	1	0.000000E+000
1	131.82658899	2.081134E-011	5.181336E-012	0	0.000000E+000
1	131.82728358	5.181336E-012	2.081134E-011	1	0.000000E+000
1	131.82930123	2.081134E-011	5.181336E-012	0	0.000000E+000
1	131.82945569	5.181336E-012	2.081134E-011	1	0.000000E+000
1	131.83455507	2.081134E-011	5.181336E-012	0	0.000000E+000
1	131.83460241	5.181336E-012	2.081134E-011	1	0.000000E+000
1	131.83517586	2.081134E-011	5.181336E-012	0	0.000000E+000
1	131.83747027	5.181336E-012	2.081134E-011	1	0.000000E+000
1	131.84254325	2.081134E-011	5.181336E-012	0	0.000000E+000
1	132.67651645	5.181336E-012	2.081134E-011	1	0.000000E+000
1	132.68121831	2.081134E-011	5.181336E-012	0	0.000000E+000
1	132.68178743	5.181336E-012	2.081134E-011	1	0.000000E+000
1	132.68469960	2.081134E-011	5.181336E-012	0	0.000000E+000
1	132.68536910	5.181336E-012	2.081134E-011	1	0.000000E+000
1	132.68620758	2.081134E-011	5.181336E-012	0	0.000000E+000
1	132.68624322	5.181336E-012	2.081134E-011	1	0.000000E+000
1	132.69409520	2.081134E-011	5.181336E-012	0	0.000000E+000
1	132.69416446	5.181336E-012	2.081134E-011	1	0.000000E+000
1	132.70383631	2.081134E-011	5.181336E-012	0	0.000000E+000
1	132.70385701	5.181336E-012	2.081134E-011	1	0.000000E+000
1	132.70591847	2.081134E-011	5.181336E-012	0	0.000000E+000
1	132.70897159	5.181336E-012	2.081134E-011	1	0.000000E+000
1	132.71829151	2.081134E-011	5.181336E-012	0	0.000000E+000
1	132.71832239	5.181336E-012	2.081134E-011	1	0.000000E+000
1	132.72151591	2.081134E-011	5.181336E-012	0	0.000000E+000
1	132.73454969	5.181336E-012	2.081134E-011	1	0.000000E+000
1	132.73887881	2.081134E-011	5.181336E-012	0	0.000000E+000
1	132.73908068	5.181336E-012	2.081134E-011	1	0.000000E+000
1	132.74247127	2.081134E-011	5.181336E-012	0	0.000000E+000
1	132.74248321	5.181336E-012	2.081134E-011	1	0.000000E+000
1	132.74314680	2.081134E-011	5.181336E-012	0	0.000000E+000
1	133.02850837	5.181336E-012	2.081134E-011	1	0.000000E+000
1	133.03797463	2.081134E-011	5.181336E-012	0	0.000000E+000
1	133.10815531	5.181336E-012	2.081134E-011	1	0.000000E+000
1	133.10856185	2.081134E-011	5.181336E-012	0	0.000000E+000
1	133.10894429	5.181336E-012	2.081134E-011	1	0.000000E+000
1	133.11081807	2.081134E-011	5.181336E-012	0	0.000000E+000
1	133.11120458	5.181336E-012	2.081134E-011	1	0.000000E+000
1	133.12148773	2.081134E-011	5.181336E-012	0	0.000000E+000
1	133.12160374	5.181336E-012	2.081134E-011	1	0.000000E+000
1	133.13805839	2.081134E-011	5.181336E-012	0	0.000000E+000
1	133.13822297	5.181336E-012	2.081134E-011	1	0.000000E+000
1	133.13961718	2.081134E-011	5.181336E-012	0	0.000000E+000
1	133.13981110	5.181336E-012	2.081134E-011	1	0.000000E+000
1	133.14046545	2.081134E-011	5.181336E-012	0	0.000000E+000
1	133.14055411	5.181336E-012	2.081134E-011	1	0.000000E+000
1	133.15452939	2.081134E-011	5.181336E-012	0	0.000000E+000
1	133.15472273	5.181336E-012	2.081134E-011	1	0.000000E+000
1	133.15810677	2.081134E-011	5.181336E-012	0	0.000000E+000
1	133.15813739	5.181336E-012	2.081134E-011	1	0.000000E+000
1	133.15816305	2.081134E-011	5.181336E-012	0	0.000000E+000
1	133.15841487	5.181336E-012	2.081134E-011	1	0.000000E+000
1	133.16362529	2.081134E-011	5.181336E-012	0	0.000000E+000
1	133.16377896	5.181336E-012	2.081134E-011	1	0.000000E+000
1	133.17043925	2.081134E-011	5.181336E-012	0	0.000000E+000
1	133.17047507	5.181336E-012	2.081134E-011	1	0.000000E+000
1	133.17674142	2.081134E-011	5.181336E-012	0	0.000000E+000
1	133.17717741	5.181336E-012	2.081134E-011	1	0.000000E+000
1	133.17981026	2.081134E-011	5.181336E-012	0	0.000000E+000
1	133.18032282	5.181336E-012	2.081134E-011	1	0.000000E+000
1	133.18552422	2.081134E-011	5.181336E-012	0	0.000000E+000
1	133.19054453	5.181336E-012	2.081134E-011	1	0.000000E+000
1	133.19172546	2.081134E-011	5.181336E-012	0	0.000000E+000
1	133.19174633	5.181336E-012	2.081134E-011	1	0.000000E+000
1	133.19990251	2.081134E-011	5.181336E-012	0	0.000000E+000
1	133.19995352	5.181336E-012	2.081134E-011	1	0.000000E+000
1	133.20121139	2.081134E-011	5.181336E-012	0	0.000000E+000
1	133.20152508	5.181336E-012	2.081134E-011	1	0.000000E+000
1	133.20484026	2.081134E-011	5.181336E-012	0	0.000000E+000
1	133.20739555	5.181336E-012	2.081134E-011	1	0.000000E+000
1	133.20921106	2.081134E-011	5.181336E-012	0	0.000000E+000
1	133.21146824	5.181336E-012	2.081134E-011	1	0.000000E+000
1	133.21304794	2.081134E-011	5.181336E-012	0	0.000000E+000
1	133.21309087	5.181336E-012	2.081134E-011	1	0.000000E+000
1	133.21350837	2.081134E-011	5.181336E-012	0	0.000000E+000
1	133.21352140	5.181336E-012	2.081134E-011	1	0.000000E+000
1	133.21617286	2.081134E-011	5.181336E-012	0	0.000000E+000
1	133.21623284	5.181336E-012	2.081134E-011	1	0.000000E+000
1	133.21996835	2.081134E-011	5.181336E-012	0	0.000000E+000
1	133.22008302	5.181336E-012	2.081134E-011	1	0.000000E+000
1	133.22223126	2.081134E-011	5.181336E-012	0	0.000000E+000
1	133.22387833	5.181336E-012	2.081134E-011	1	0.000000E+000
1	133.22389680	2.081134E-011	5.181336E-012	0	0.000000E+000
1	133.22399395	5.181336E-012	2.081134E-011	1	0.000000E+000
1	133.23094156	2.081134E-011	5.181336E-012	0	0.000000E+000
1	133.23167845	5.181336E-012	2.081134E-011	1	0.000000E+000
1	133.23572861	2.081134E-011	5.181336E-012	0	0.000000E+000
1	133.23579590	5.181336E-012	2.081134E-011	1	0.000000E+000
1	133.23670675	2.081134E-011	5.181336E-012	0	0.000000E+000
1	133.23676214	5.181336E-012	2.081134E-011	1	0.000000E+000
1	133.24857974	2.081134E-011	5.181336E-012	0	0.000000E+000
1	133.24873561	5.181336E-012	2.081134E-011	1	0.000000E+000
1	133.25100350	2.081134E-011	5.181336E-012	0	0.000000E+000
1	133.25124993	5.181336E-012	2.081134E-011	1	0.000000E+000
1	133.25316353	2.081134E-011	5.181336E-012	0	0.000000E+000
1	133.25323867	5.181336E-012	2.081134E-011	1	0.000000E+000
1	133.25326864	2.081134E-011	5.181336E-012	0	0.000000E+000
1	133.25329618	5.181336E-012	2.081134E-011	1	0.000000E+000
1	133.25459765	2.081134E-011	5.181336E-012	0	0.000000E+000
1	133.25522100	5.181336E-012	2.081134E-011	1	0.000000E+000
1	133.25866044	2.081134E-011	5.181336E-012	0	0.000000E+000
1	133.25882727	5.181336E-012	2.081134E-011	1	0.000000E+000
1	133.26484722	2.081134E-011	5.181336E-012	0	0.000000E+000
1	133.26492191	5.181336E-012	2.081134E-011	1	0.000000E+000
1	133.27851961	2.081134E-011	5.181336E-012	0	0.000000E+000
1	133.27870932	5.181336E-012	2.081134E-011	1	0.000000E+000
1	133.28638225	2.081134E-011	5.181336E-012	0	0.000000E+000
1	133.28643795	5.181336E-012	2.081134E-011	1	0.000000E+000
1	133.29384456	2.081134E-011	5.181336E-012	0	0.000000E+000
1	133.29388590	5.181336E-012	2.081134E-011	1	0.000000E+000
1	133.29457497	2.081134E-011	5.181336E-012	0	0.000000E+000
1	133.29470541	5.181336E-012	2.081134E-011	1	0.000000E+000
1	133.29600631	2.081134E-011	5.181336E-012	0	0.000000E+000
1	133.29744826	5.181336E-012	2.081134E-011	1	0.000000E+000
1	133.30048183	2.081134E-011	5.181336E-012	0	0.000000E+000
1	133.30096786	5.181336E-012	2.081134E-011	1	0.000000E+000
1	133.30146658	2.081134E-011	5.181336E-012	0	0.000000E+000
1	133.30149963	5.181336E-012	2.081134E-011	1	0.000000E+000
1	133.30868003	2.081134E-011	5.181336E-012	0	0.000000E+000
1	133.30956517	5.181336E-012	2.081134E-011	1	0.000000E+000
1	133.31865311	2.081134E-011	5.181336E-012	0	0.000000E+000
1	133.31941292	5.181336E-012	2.081134E-011	1	0.000000E+000
1	133.32786538	2.081134E-011	5.181336E-012	0	0.000000E+000
1	133.32791361	5.181336E-012	2.081134E-011	1	0.000000E+000
1	133.32810723	2.081134E-011	5.181336E-012	0	0.000000E+000
1	133.32813181	5.181336E-012	2.081134E-011	1	0.000000E+000
1	133.32967909	2.081134E-011	5.181336E-012	0	0.000000E+000
1	133.32985085	5.181336E-012	2.081134E-011	1	0.000000E+000
1	133.33825838	2.081134E-011	5.181336E-012	0	0.000000E+000
1	133.33830361	5.181336E-012	2.081134E-011	1	0.000000E+000
1	133.33843746	2.081134E-011	5.181336E-012	0	0.000000E+000
1	133.33859066	5.181336E-012	2.081134E-011	1	0.000000E+000
1	133.36062166	2.081134E-011	5.181336E-012	0	0.000000E+000
1	133.36075278	5.181336E-012	2.081134E-011	1	0.000000E+000
1	133.38078201	2.081134E-011	5.181336E-012	0	0.000000E+000
1	133.38102714	5.181336E-012	2.081134E-011	1	0.000000E+000
1	133.38261901	2.081134E-011	5.181336E-012	0	0.000000E+000
1	133.38535181	5.181336E-012	2.081134E-011	1	0.000000E+000
1	133.38706354	2.081134E-011	5.181336E-012	0	0.000000E+000
1	133.38761153	5.181336E-012	2.081134E-011	1	0.000000E+000
1	133.38961783	2.081134E-011	5.181336E-012	0	0.000000E+000
1	133.38972980	5.181336E-012	2.081134E-011	1	0.000000E+000
1	133.39855509	2.081134E-011	5.181336E-012	0	0.000000E+000
1	133.39860638	5.181336E-012	2.081134E-011	1	0.000000E+000
1	133.40390533	2.081134E-011	5.181336E-012	0	0.000000E+000
1	133.43387896	5.181336E-012	2.081134E-011	1	0.000000E+000
1	133.43791593	2.081134E-011	5.181336E-012	0	0.000000E+000
1	133.43819313	5.181336E-012	2.081134E-011	1	0.000000E+000
1	133.44541462	2.081134E-011	5.181336E-012	0	0.000000E+000
1	133.44621647	5.181336E-012	2.081134E-011	1	0.000000E+000
1	133.45824391	2.081134E-011	5.181336E-012	0	0.000000E+000
1	133.45880594	5.181336E-012	2.081134E-011	1	0.000000E+000
1	133.45931544	2.081134E-011	5.181336E-012	0	0.000000E+000
1	133.45949716	5.181336E-012	2.081134E-011	1	0.000000E+000
1	133.45987847	2.081134E-011	5.181336E-012	0	0.000000E+000
1	133.45994448	5.181336E-012	2.081134E-011	1	0.000000E+000
1	133.46095855	2.081134E-011	5.181336E-012	0	0.000000E+000
1	133.46122117	5.181336E-012	2.081134E-011	1	0.000000E+000
1	133.46951983	2.081134E-011	5.181336E-012	0	0.000000E+000
1	133.46954535	5.181336E-012	2.081134E-011	1	0.000000E+000
1	133.47251084	2.081134E-011	5.181336E-012	0	0.000000E+000
1	133.47292595	5.181336E-012	2.081134E-011	1	0.000000E+000
1	133.47793915	2.081134E-011	5.181336E-012	0	0.000000E+000
1	133.47797690	5.181336E-012	2.081134E-011	1	0.000000E+000
1	133.48018898	2.081134E-011	5.181336E-012	0	0.000000E+000
1	133.48022894	5.181336E-012	2.081134E-011	1	0.000000E+000
1	133.48632964	2.081134E-011	5.181336E-012	0	0.000000E+000
1	133.48636274	5.181336E-012	2.081134E-011	1	0.000000E+000
1	133.48664659	2.081134E-011	5.181336E-012	0	0.000000E+000
1	133.48690901	5.181336E-012	2.081134E-011	1	0.000000E+000
1	133.49931643	2.081134E-011	5.181336E-012	0	0.000000E+000
1	133.49934849	5.181336E-012	2.081134E-011	1	0.000000E+000
1	133.50683188	2.081134E-011	5.181336E-012	0	0.000000E+000
1	133.50748518	5.181336E-012	2.081134E-011	1	0.000000E+000
1	133.51103091	2.081134E-011	5.181336E-012	0	0.000000E+000
1	133.51104376	5.181336E-012	2.081134E-011	1	0.000000E+000
1	133.51410719	2.081134E-011	5.181336E-012	0	0.000000E+000
1	133.51419023	5.181336E-012	2.081134E-011	1	0.000000E+000
1	133.51687002	2.081134E-011	5.181336E-012	0	0.000000E+000
1	133.83607075	5.181336E-012	2.081134E-011	1	0.000000E+000
1	133.83950053	2.081134E-011	5.181336E-012	0	0.000000E+000
1	133.83979641	5.181336E-012	2.081134E-011	1	0.000000E+000
1	133.84236064	2.081134E-011	5.181336E-012	0	0.000000E+000
1	133.84330141	5.181336E-012	2.081134E-011	1	0.000000E+000
1	133.84635917	2.081134E-011	5.181336E-012	0	0.000000E+000
1	134.06577857	5.181336E-012	2.081134E-011	1	0.000000E+000
1	134.06747031	2.081134E-011	5.181336E-012	0	0.000000E+000
1	134.06828257	5.181336E-012	2.081134E-011	1	0.000000E+000
1	134.07102756	2.081134E-011	5.181336E-012	0	0.000000E+000
1	134.07220918	5.181336E-012	2.081134E-011	1	0.000000E+000
1	134.07245489	2.081134E-011	5.181336E-012	0	0.000000E+000
1	134.07293848	5.181336E-012	2.081134E-011	1	0.000000E+000
1	134.07344650	2.081134E-011	5.181336E-012	0	0.000000E+000
1	134.07351233	5.181336E-012	2.081134E-011	1	0.000000E+000
1	134.08400646	2.081134E-011	5.181336E-012	0	0.000000E+000
1	134.08525040	5.181336E-012	2.081134E-011	1	0.000000E+000
1	134.09335599	2.081134E-011	5.181336E-012	0	0.000000E+000
1	134.09356041	5.181336E-012	2.081134E-011	1	0.000000E+000
1	134.10228273	2.081134E-011	5.181336E-012	0	0.000000E+000
1	134.10254677	5.181336E-012	2.081134E-011	1	0.000000E+000
1	134.11363636	2.081134E-011	5.181336E-012	0	0.000000E+000
1	134.11366130	5.181336E-012	2.081134E-011	1	0.000000E+000
1	134.11967923	2.081134E-011	5.181336E-012	0	0.000000E+000
1	134.11994056	5.181336E-012	2.081134E-011	1	0.000000E+000
1	134.12011923	2.081134E-011	5.181336E-012	0	0.000000E+000
1	134.12014506	5.181336E-012	2.081134E-011	1	0.000000E+000
1	134.12211683	2.081134E-011	5.181336E-012	0	0.000000E+000
1	134.12216778	5.181336E-012	2.081134E-011	1	0.000000E+000
1	134.12841207	2.081134E-011	5.181336E-012	0	0.000000E+000
1	134.13023879	5.181336E-012	2.081134E-011	1	0.000000E+000
1	134.13367029	2.081134E-011	5.181336E-012	0	0.000000E+000
1	134.13370750	5.181336E-012	2.081134E-011	1	0.000000E+000
1	134.13372175	2.081134E-011	5.181336E-012	0	0.000000E+000
1	134.13378486	5.181336E-012	2.081134E-011	1	0.000000E+000
1	134.13529148	2.081134E-011	5.181336E-012	0	0.000000E+000
1	134.13552854	5.181336E-012	2.081134E-011	1	0.000000E+000
1	134.13622207	2.081134E-011	5.181336E-012	0	0.000000E+000
1	134.13786908	5.181336E-012	2.081134E-011	1	0.000000E+000
1	134.14482310	2.081134E-011	5.181336E-012	0	0.000000E+000
1	134.18659164	5.181336E-012	2.081134E-011	1	0.000000E+000
1	134.19411598	2.081134E-011	5.181336E-012	0	0.000000E+000
1	134.21863466	5.181336E-012	2.081134E-011	1	0.000000E+000
1	134.22202674	2.081134E-011	5.181336E-012	0	0.000000E+000
1	134.22209199	5.181336E-012	2.081134E-011	1	0.000000E+000
1	134.22502760	2.081134E-011	5.181336E-012	0	0.000000E+000
1	134.22507982	5.181336E-012	2.081134E-011	1	0.000000E+000
1	134.22875751	2.081134E-011	5.181336E-012	0	0.000000E+000
1	134.23046560	5.181336E-012	2.081134E-011	1	0.000000E+000
1	134.23124066	2.081134E-011	5.181336E-012	0	0.000000E+000
1	134.23322903	5.181336E-012	2.081134E-011	1	0.000000E+000
1	134.23633559	2.081134E-011	5.181336E-012	0	0.000000E+000
1	134.23798740	5.181336E-012	2.081134E-011	1	0.000000E+000
1	134.23847788	2.081134E-011	5.181336E-012	0	0.000000E+000
1	134.23911185	5.181336E-012	2.081134E-011	1	0.000000E+000
1	134.25089036	2.081134E-011	5.181336E-012	0	0.000000E+000
1	135.55037371	5.181336E-012	2.081134E-011	1	0.000000E+000
1	135.55285304	2.081134E-011	5.181336E-012	0	0.000000E+000
1	135.55377218	5.181336E-012	2.081134E-011	1	0.000000E+000
1	135.55427543	2.081134E-011	5.181336E-012	0	0.000000E+000
1	135.56797797	5.181336E-012	2.081134E-011	1	0.000000E+000
1	135.56941010	2.081134E-011	5.181336E-012	0	0.000000E+000
1	135.56984969	5.181336E-012	2.081134E-011	1	0.000000E+000
1	135.57195210	2.081134E-011	5.181336E-012	0	0.000000E+000
1	135.57196839	5.181336E-012	2.081134E-011	1	0.000000E+000
1	135.57305905	2.081134E-011	5.181336E-012	0	0.000000E+000
1	135.62801715	5.181336E-012	2.081134E-011	1	0.000000E+000
1	135.62853678	2.081134E-011	5.181336E-012	0	0.000000E+000
1	135.84607244	5.181336E-012	2.081134E-011	1	0.000000E+000
1	135.84751763	2.081134E-011	5.181336E-012	0	0.000000E+000
1	135.85319020	5.181336E-012	2.081134E-011	1	0.000000E+000
1	135.85484616	2.081134E-011	5.181336E-012	0	0.000000E+000
1	135.85500638	5.181336E-012	2.081134E-011	1	0.000000E+000
1	135.85594374	2.081134E-011	5.181336E-012	0	0.000000E+000
1	135.85637755	5.181336E-012	2.081134E-011	1	0.000000E+000
1	135.86199589	2.081134E-011	5.181336E-012	0	0.000000E+000
1	135.93612617	5.181336E-012	2.081134E-011	1	0.000000E+000
1	135.94285085	2.081134E-011	5.181336E-012	0	0.000000E+000
1	136.08301748	5.181336E-012	2.081134E-011	1	0.000000E+000
1	136.08669755	2.081134E-011	5.181336E-012	0	0.000000E+000
1	136.08752629	5.181336E-012	2.081134E-011	1	0.000000E+000
1	136.09554110	2.081134E-011	5.181336E-012	0	0.000000E+000
1	136.40894015	5.181336E-012	2.081134E-011	1	0.000000E+000
1	136.41383350	2.081134E-011	5.181336E-012	0	0.000000E+000
1	136.41392466	5.181336E-012	2.081134E-011	1	0.000000E+000
1	136.42617599	2.081134E-011	5.181336E-012	0	0.000000E+000
1	136.42621145	5.181336E-012	2.081134E-011	1	0.000000E+000
1	136.42902264	2.081134E-011	5.181336E-012	0	0.000000E+000
1	136.42905525	5.181336E-012	2.081134E-011	1	0.000000E+000
1	136.44363081	2.081134E-011	5.181336E-012	0	0.000000E+000
1	136.44394576	5.181336E-012	2.081134E-011	1	0.000000E+000
1	136.45325591	2.081134E-011	5.181336E-012	0	0.000000E+000
1	136.45357432	5.181336E-012	2.081134E-011	1	0.000000E+000
1	136.45750909	2.081134E-011	5.181336E-012	0	0.000000E+000
1	136.45763754	5.181336E-012	2.081134E-011	1	0.000000E+000
1	136.46534699	2.081134E-011	5.181336E-012	0	0.000000E+000
1	136.46567067	5.181336E-012	2.081134E-011	1	0.000000E+000
1	136.46624382	2.081134E-011	5.181336E-012	0	0.000000E+000
1	136.46640423	5.181336E-012	2.081134E-011	1	0.000000E+000
1	136.46841476	2.081134E-011	5.181336E-012	0	0.000000E+000
1	136.46880809	5.181336E-012	2.081134E-011	1	0.000000E+000
1	136.46902639	2.081134E-011	5.181336E-012	0	0.000000E+000
1	136.46905407	5.181336E-012	2.081134E-011	1	0.000000E+000
1	136.46917590	2.081134E-011	5.181336E-012	0	0.000000E+000
1	136.50995053	5.181336E-012	2.081134E-011	1	0.000000E+000
1	136.51003980	2.081134E-011	5.181336E-012	0	0.000000E+000
1	136.51030911	5.181336E-012	2.081134E-011	1	0.000000E+000
1	136.51295383	2.081134E-011	5.181336E-012	0	0.000000E+000
1	136.51421777	5.181336E-012	2.081134E-011	1	0.000000E+000
1	136.51614751	2.081134E-011	5.181336E-012	0	0.000000E+000
1	136.51685323	5.181336E-012	2.081134E-011	1	0.000000E+000
1	136.51755852	2.081134E-011	5.181336E-012	0	0.000000E+000
1	136.51794457	5.181336E-012	2.081134E-011	1	0.000000E+000
1	136.51819241	2.081134E-011	5.181336E-012	0	0.000000E+000
1	136.51862309	5.181336E-012	2.081134E-011	1	0.000000E+000
1	136.52136178	2.081134E-011	5.181336E-012	0	0.000000E+000
1	136.52147967	5.181336E-012	2.081134E-011	1	0.000000E+000
1	136.52596397	2.081134E-011	5.181336E-012	0	0.000000E+000
1	136.52669847	5.181336E-012	2.081134E-011	1	0.000000E+000
1	136.52818957	2.081134E-011	5.181336E-012	0	0.000000E+000
1	136.52829275	5.181336E-012	2.081134E-011	1	0.000000E+000
1	136.53043455	2.081134E-011	5.181336E-012	0	0.000000E+000
1	136.53054036	5.181336E-012	2.081134E-011	1	0.000000E+000
1	136.53199073	2.081134E-011	5.181336E-012	0	0.000000E+000
1	136.53340655	5.181336E-012	2.081134E-011	1	0.000000E+000
1	136.53620027	2.081134E-011	5.181336E-012	0	0.000000E+000
1	136.53642878	5.181336E-012	2.081134E-011	1	0.000000E+000
1	136.53759052	2.081134E-011	5.181336E-012	0	0.000000E+000
1	136.53838479	5.181336E-012	2.081134E-011	1	0.000000E+000
1	136.53847622	2.081134E-011	5.181336E-012	0	0.000000E+000
1	136.53941830	5.181336E-012	2.081134E-011	1	0.000000E+000
1	136.54120420	2.081134E-011	5.181336E-012	0	0.000000E+000
1	136.54146155	5.181336E-012	2.081134E-011	1	0.000000E+000
1	136.54174436	2.081134E-011	5.181336E-012	0	0.000000E+000
1	136.54178156	5.181336E-012	2.081134E-011	1	0.000000E+000
1	136.54279121	2.081134E-011	5.181336E-012	0	0.000000E+000
1	136.54282479	5.181336E-012	2.081134E-011	1	0.000000E+000
1	136.54312698	2.081134E-011	5.181336E-012	0	0.000000E+000
1	136.54331920	5.181336E-012	2.081134E-011	1	0.000000E+000
1	136.54430613	2.081134E-011	5.181336E-012	0	0.000000E+000
1	136.54444505	5.181336E-012	2.081134E-011	1	0.000000E+000
1	136.54739469	2.081134E-011	5.181336E-012	0	0.000000E+000
1	136.54765839	5.181336E-012	2.081134E-011	1	0.000000E+000
1	136.55331784	2.081134E-011	5.181336E-012	0	0.000000E+000
1	136.55343429	5.181336E-012	2.081134E-011	1	0.000000E+000
1	136.55459976	2.081134E-011	5.181336E-012	0	0.000000E+000
1	136.55466844	5.181336E-012	2.081134E-011	1	0.000000E+000
1	136.55926255	2.081134E-011	5.181336E-012	0	0.000000E+000
1	136.55979906	5.181336E-012	2.081134E-011	1	0.000000E+000
1	136.56768839	2.081134E-011	5.181336E-012	0	0.000000E+000
1	136.77244554	5.181336E-012	2.081134E-011	1	0.000000E+000
1	136.78386319	2.081134E-011	5.181336E-012	0	0.000000E+000
1	136.78391543	5.181336E-012	2.081134E-011	1	0.000000E+000
1	136.78789752	2.081134E-011	5.181336E-012	0	0.000000E+000
1	136.78828190	5.181336E-012	2.081134E-011	1	0.000000E+000
1	136.79370623	2.081134E-011	5.181336E-012	0	0.000000E+000
1	136.96229850	5.181336E-012	2.081134E-011	1	0.000000E+000
1	136.96911941	2.081134E-011	5.181336E-012	0	0.000000E+000
1	137.95740786	5.181336E-012	2.081134E-011	1	0.000000E+000
1	137.95900940	2.081134E-011	5.181336E-012	0	0.000000E+000
1	137.95940004	5.181336E-012	2.081134E-011	1	0.000000E+000
1	137.96243354	2.081134E-011	5.181336E-012	0	0.000000E+000
1	137.96257734	5.181336E-012	2.081134E-011	1	0.000000E+000
1	137.96930928	2.081134E-011	5.181336E-012	0	0.000000E+000
1	137.96944475	5.181336E-012	2.081134E-011	1	0.000000E+000
1	137.97044036	2.081134E-011	5.181336E-012	0	0.000000E+000
1	137.97070301	5.181336E-012	2.081134E-011	1	0.000000E+000
1	137.97364450	2.081134E-011	5.181336E-012	0	0.000000E+000
1	137.97417529	5.181336E-012	2.081134E-011	1	0.000000E+000
1	137.97425374	2.081134E-011	5.181336E-012	0	0.000000E+000
1	137.97455326	5.181336E-012	2.081134E-011	1	0.000000E+000
1	137.97827131	2.081134E-011	5.181336E-012	0	0.000000E+000
1	137.97847498	5.181336E-012	2.081134E-011	1	0.000000E+000
1	137.97942798	2.081134E-011	5.181336E-012	0	0.000000E+000
1	138.05556792	5.181336E-012	2.081134E-011	1	0.000000E+000
1	138.05671147	2.081134E-011	5.181336E-012	0	0.000000E+000
1	138.11474117	5.181336E-012	2.081134E-011	1	0.000000E+000
1	138.11696399	2.081134E-011	5.181336E-012	0	0.000000E+000
1	138.11726965	5.181336E-012	2.081134E-011	1	0.000000E+000
1	138.11906188	2.081134E-011	5.181336E-012	0	0.000000E+000
1	138.11913524	5.181336E-012	2.081134E-011	1	0.000000E+000
1	138.12046112	2.081134E-011	5.181336E-012	0	0.000000E+000
1	138.12134496	5.181336E-012	2.081134E-011	1	0.000000E+000
1	138.12964462	2.081134E-011	5.181336E-012	0	0.000000E+000
1	138.13004987	5.181336E-012	2.081134E-011	1	0.000000E+000
1	138.13243438	2.081134E-011	5.181336E-012	0	0.000000E+000
1	138.13259658	5.181336E-012	2.081134E-011	1	0.000000E+000
1	138.13300880	2.081134E-011	5.181336E-012	0	0.000000E+000
1	138.13351875	5.181336E-012	2.081134E-011	1	0.000000E+000
1	138.13419372	2.081134E-011	5.181336E-012	0	0.000000E+000
1	138.13463387	5.181336E-012	2.081134E-011	1	0.000000E+000
1	138.13489446	2.081134E-011	5.181336E-012	0	0.000000E+000
1	138.14005138	5.181336E-012	2.081134E-011	1	0.000000E+000
1	138.14068884	2.081134E-011	5.181336E-012	0	0.000000E+000
1	138.14075455	5.181336E-012	2.081134E-011	1	0.000000E+000
1	138.14630457	2.081134E-011	5.181336E-012	0	0.000000E+000
1	138.14689189	5.181336E-012	2.081134E-011	1	0.000000E+000
1	138.15097407	2.081134E-011	5.181336E-012	0	0.000000E+000
1	138.15155599	5.181336E-012	2.081134E-011	1	0.000000E+000
1	138.15329641	2.081134E-011	5.181336E-012	0	0.000000E+000
1	138.15462698	5.181336E-012	2.081134E-011	1	0.000000E+000
1	138.15538487	2.081134E-011	5.181336E-012	0	0.000000E+000
1	138.15659337	5.181336E-012	2.081134E-011	1	0.000000E+000
1	138.15870745	2.081134E-011	5.181336E-012	0	0.000000E+000
1	138.16240823	5.181336E-012	2.081134E-011	1	0.000000E+000
1	138.16403415	2.081134E-011	5.181336E-012	0	0.000000E+000
1	138.16464183	5.181336E-012	2.081134E-011	1	0.000000E+000
1	138.16472545	2.081134E-011	5.181336E-012	0	0.000000E+000
1	138.16480737	5.181336E-012	2.081134E-011	1	0.000000E+000
1	138.16631312	2.081134E-011	5.181336E-012	0	0.000000E+000
1	138.16633843	5.181336E-012	2.081134E-011	1	0.000000E+000
1	138.16664711	2.081134E-011	5.181336E-012	0	0.000000E+000
1	138.16678459	5.181336E-012	2.081134E-011	1	0.000000E+000
1	138.16865835	2.081134E-011	5.181336E-012	0	0.000000E+000
1	138.16884208	5.181336E-012	2.081134E-011	1	0.000000E+000
1	138.17100858	2.081134E-011	5.181336E-012	0	0.000000E+000
1	138.18845724	5.181336E-012	2.081134E-011	1	0.000000E+000
1	138.18889824	2.081134E-011	5.181336E-012	0	0.000000E+000
1	138.18918026	5.181336E-012	2.081134E-011	1	0.000000E+000
1	138.19064173	2.081134E-011	5.181336E-012	0	0.000000E+000
1	138.19076195	5.181336E-012	2.081134E-011	1	0.000000E+000
1	138.19311362	2.081134E-011	5.181336E-012	0	0.000000E+000
1	138.27265177	5.181336E-012	2.081134E-011	1	0.000000E+000
1	138.27745670	2.081134E-011	5.181336E-012	0	0.000000E+000
1	138.27775797	5.181336E-012	2.081134E-011	1	0.000000E+000
1	138.27778019	2.081134E-011	5.181336E-012	0	0.000000E+000
1	138.31993594	5.181336E-012	2.081134E-011	1	0.000000E+000
1	138.32103573	2.081134E-011	5.181336E-012	0	0.000000E+000
1	138.32165096	5.181336E-012	2.081134E-011	1	0.000000E+000
1	138.32249028	2.081134E-011	5.181336E-012	0	0.000000E+000
1	138.32250722	5.181336E-012	2.081134E-011	1	0.000000E+000
1	138.32821505	2.081134E-011	5.181336E-012	0	0.000000E+000
1	138.32828742	5.181336E-012	2.081134E-011	1	0.000000E+000
1	138.32873822	2.081134E-011	5.181336E-012	0	0.000000E+000
1	138.32879819	5.181336E-012	2.081134E-011	1	0.000000E+000
1	138.33182235	2.081134E-011	5.181336E-012	0	0.000000E+000
1	138.50131794	5.181336E-012	2.081134E-011	1	0.000000E+000
1	138.51082916	2.081134E-011	5.181336E-012	0	0.000000E+000
1	138.51108762	5.181336E-012	2.081134E-011	1	0.000000E+000
1	138.51693488	2.081134E-011	5.181336E-012	0	0.000000E+000
1	138.51766416	5.181336E-012	2.081134E-011	1	0.000000E+000
1	138.51793099	2.081134E-011	5.181336E-012	0	0.000000E+000
1	138.54950784	5.181336E-012	2.081134E-011	1	0.000000E+000
1	138.56744712	2.081134E-011	5.181336E-012	0	0.000000E+000
1	138.59151568	5.181336E-012	2.081134E-011	1	0.000000E+000
1	138.59657172	2.081134E-011	5.181336E-012	0	0.000000E+000
1	138.59673391	5.181336E-012	2.081134E-011	1	0.000000E+000
1	138.60875047	2.081134E-011	5.181336E-012	0	0.000000E+000
1	138.61099831	5.181336E-012	2.081134E-011	1	0.000000E+000
1	138.61917377	2.081134E-011	5.181336E-012	0	0.000000E+000
1	138.61924885	5.181336E-012	2.081134E-011	1	0.000000E+000
1	138.62890941	2.081134E-011	5.181336E-012	0	0.000000E+000
1	138.66272250	5.181336E-012	2.081134E-011	1	0.000000E+000
1	138.66710603	2.081134E-011	5.181336E-012	0	0.000000E+000
1	138.67278100	5.181336E-012	2.081134E-011	1	0.000000E+000
1	138.67684481	2.081134E-011	5.181336E-012	0	0.000000E+000
1	138.67695504	5.181336E-012	2.081134E-011	1	0.000000E+000
1	138.68774323	2.081134E-011	5.181336E-012	0	0.000000E+000
1	138.68776648	5.181336E-012	2.081134E-011	1	0.000000E+000
1	138.68793936	2.081134E-011	5.181336E-012	0	0.000000E+000
1	138.68826886	5.181336E-012	2.081134E-011	1	0.000000E+000
1	138.69803522	2.081134E-011	5.181336E-012	0	0.000000E+000
1	138.69821944	5.181336E-012	2.081134E-011	1	0.000000E+000
1	138.70634432	2.081134E-011	5.181336E-012	0	0.000000E+000
1	138.70650837	5.181336E-012	2.081134E-011	1	0.000000E+000
1	138.70826796	2.081134E-011	5.181336E-012	0	0.000000E+000
1	138.70906179	5.181336E-012	2.081134E-011	1	0.000000E+000
1	138.71528969	2.081134E-011	5.181336E-012	0	0.000000E+000
1	138.71536984	5.181336E-012	2.081134E-011	1	0.000000E+000
1	138.71698448	2.081134E-011	5.181336E-012	0	0.000000E+000
1	138.71791215	5.181336E-012	2.081134E-011	1	0.000000E+000
1	138.72041083	2.081134E-011	5.181336E-012	0	0.000000E+000
1	138.72240697	5.181336E-012	2.081134E-011	1	0.000000E+000
1	138.72319967	2.081134E-011	5.181336E-012	0	0.000000E+000
1	138.72441190	5.181336E-012	2.081134E-011	1	0.000000E+000
1	138.73241668	2.081134E-011	5.181336E-012	0	0.000000E+000
1	138.73245257	5.181336E-012	2.081134E-011	1	0.000000E+000
1	138.73658182	2.081134E-011	5.181336E-012	0	0.000000E+000
1	138.73660888	5.181336E-012	2.081134E-011	1	0.000000E+000
1	138.74280732	2.081134E-011	5.181336E-012	0	0.000000E+000
1	138.74419418	5.181336E-012	2.081134E-011	1	0.000000E+000
1	138.74658883	2.081134E-011	5.181336E-012	0	0.000000E+000
1	138.74664044	5.181336E-012	2.081134E-011	1	0.000000E+000
1	138.75706003	2.081134E-011	5.181336E-012	0	0.000000E+000
1	138.75708909	5.181336E-012	2.081134E-011	1	0.000000E+000
1	138.76772489	2.081134E-011	5.181336E-012	0	0.000000E+000
1	138.76783835	5.181336E-012	2.081134E-011	1	0.000000E+000
1	138.78300826	2.081134E-011	5.181336E-012	0	0.000000E+000
1	138.78304420	5.181336E-012	2.081134E-011	1	0.000000E+000
1	138.78672778	2.081134E-011	5.181336E-012	0	0.000000E+000
1	138.78679355	5.181336E-012	2.081134E-011	1	0.000000E+000
1	138.79497547	2.081134E-011	5.181336E-012	0	0.000000E+000
1	138.79531450	5.181336E-012	2.081134E-011	1	0.000000E+000
1	138.79549777	2.081134E-011	5.181336E-012	0	0.000000E+000
1	138.79558334	5.181336E-012	2.081134E-011	1	0.000000E+000
1	138.80552912	2.081134E-011	5.181336E-012	0	0.000000E+000
1	138.80560077	5.181336E-012	2.081134E-011	1	0.000000E+000
1	138.81721458	2.081134E-011	5.181336E-012	0	0.000000E+000
1	138.81740585	5.181336E-012	2.081134E-011	1	0.000000E+000
1	138.81807462	2.081134E-011	5.181336E-012	0	0.000000E+000
1	138.81843689	5.181336E-012	2.081134E-011	1	0.000000E+000
1	138.82354831	2.081134E-011	5.181336E-012	0	0.000000E+000
1	138.82376742	5.181336E-012	2.081134E-011	1	0.000000E+000
1	138.82824272	2.081134E-011	5.181336E-012	0	0.000000E+000
1	138.82858186	5.181336E-012	2.081134E-011	1	0.000000E+000
1	138.83147735	2.081134E-011	5.181336E-012	0	0.000000E+000
1	138.83152902	5.181336E-012	2.081134E-011	1	0.000000E+000
1	138.83198739	2.081134E-011	5.181336E-012	0	0.000000E+000
1	138.83369699	5.181336E-012	2.081134E-011	1	0.000000E+000
1	138.83437960	2.081134E-011	5.181336E-012	0	0.000000E+000
1	138.90285149	5.181336E-012	2.081134E-011	1	0.000000E+000
1	138.90687325	2.081134E-011	5.181336E-012	0	0.000000E+000
1	138.90697114	5.181336E-012	2.081134E-011	1	0.000000E+000
1	138.91737109	2.081134E-011	5.181336E-012	0	0.000000E+000
1	138.94102165	5.181336E-012	2.081134E-011	1	0.000000E+000
1	138.94109214	2.081134E-011	5.181336E-012	0	0.000000E+000
1	140.47481951	5.181336E-012	2.081134E-011	1	0.000000E+000
1	140.47769072	2.081134E-011	5.181336E-012	0	0.000000E+000
1	140.47773925	5.181336E-012	2.081134E-011	1	0.000000E+000
1	140.48976382	2.081134E-011	5.181336E-012	0	0.000000E+000
1	140.48979148	5.181336E-012	2.081134E-011	1	0.000000E+000
1	140.49806214	2.081134E-011	5.181336E-012	0	0.000000E+000
1	140.50332399	5.181336E-012	2.081134E-011	1	0.000000E+000
1	140.50965528	2.081134E-011	5.181336E-012	0	0.000000E+000
1	140.50976251	5.181336E-012	2.081134E-011	1	0.000000E+000
1	140.51986460	2.081134E-011	5.181336E-012	0	0.000000E+000
1	140.51990843	5.181336E-012	2.081134E-011	1	0.000000E+000
1	140.52007820	2.081134E-011	5.181336E-012	0	0.000000E+000
1	140.52013671	5.181336E-012	2.081134E-011	1	0.000000E+000
1	140.52016953	2.081134E-011	5.181336E-012	0	0.000000E+000
1	140.52049320	5.181336E-012	2.081134E-011	1	0.000000E+000
1	140.53046122	2.081134E-011	5.181336E-012	0	0.000000E+000
1	140.54350251	5.181336E-012	2.081134E-011	1	0.000000E+000
1	140.55782575	2.081134E-011	5.181336E-012	0	0.000000E+000
1	140.55810811	5.181336E-012	2.081134E-011	1	0.000000E+000
1	140.55847301	2.081134E-011	5.181336E-012	0	0.000000E+000
1	140.55853902	5.181336E-012	2.081134E-011	1	0.000000E+000
1	140.56759743	2.081134E-011	5.181336E-012	0	0.000000E+000
1	140.56762299	5.181336E-012	2.081134E-011	1	0.000000E+000
1	140.57451067	2.081134E-011	5.181336E-012	0	0.000000E+000
1	140.57467542	5.181336E-012	2.081134E-011	1	0.000000E+000
1	140.58088340	2.081134E-011	5.181336E-012	0	0.000000E+000
1	140.58099584	5.181336E-012	2.081134E-011	1	0.000000E+000
1	140.58556971	2.081134E-011	5.181336E-012	0	0.000000E+000
1	140.58654047	5.181336E-012	2.081134E-011	1	0.000000E+000
1	140.58871998	2.081134E-011	5.181336E-012	0	0.000000E+000
1	140.58918789	5.181336E-012	2.081134E-011	1	0.000000E+000
1	140.58980063	2.081134E-011	5.181336E-012	0	0.000000E+000
1	140.59536563	5.181336E-012	2.081134E-011	1	0.000000E+000
1	140.59758615	2.081134E-011	5.181336E-012	0	0.000000E+000
1	140.59785648	5.181336E-012	2.081134E-011	1	0.000000E+000
1	140.60640815	2.081134E-011	5.181336E-012	0	0.000000E+000
1	140.60665080	5.181336E-012	2.081134E-011	1	0.000000E+000
1	140.61159584	2.081134E-011	5.181336E-012	0	0.000000E+000
1	140.61180082	5.181336E-012	2.081134E-011	1	0.000000E+000
1	140.61499347	2.081134E-011	5.181336E-012	0	0.000000E+000
1	140.61554114	5.181336E-012	2.081134E-011	1	0.000000E+000
1	140.63211758	2.081134E-011	5.181336E-012	0	0.000000E+000
1	140.64721730	5.181336E-012	2.081134E-011	1	0.000000E+000
1	140.65684388	2.081134E-011	5.181336E-012	0	0.000000E+000
1	140.65703591	5.181336E-012	2.081134E-011	1	0.000000E+000
1	140.66357204	2.081134E-011	5.181336E-012	0	0.000000E+000
1	140.66375449	5.181336E-012	2.081134E-011	1	0.000000E+000
1	140.67522631	2.081134E-011	5.181336E-012	0	0.000000E+000
1	140.67559490	5.181336E-012	2.081134E-011	1	0.000000E+000
1	140.68445114	2.081134E-011	5.181336E-012	0	0.000000E+000
1	140.68457749	5.181336E-012	2.081134E-011	1	0.000000E+000
1	140.68900835	2.081134E-011	5.181336E-012	0	0.000000E+000
1	140.70233904	5.181336E-012	2.081134E-011	1	0.000000E+000
1	140.70385667	2.081134E-011	5.181336E-012	0	0.000000E+000
1	140.70432038	5.181336E-012	2.081134E-011	1	0.000000E+000
1	140.70574674	2.081134E-011	5.181336E-012	0	0.000000E+000
1	140.70580518	5.181336E-012	2.081134E-011	1	0.000000E+000
1	140.71219055	2.081134E-011	5.181336E-012	0	0.000000E+000
1	140.71222362	5.181336E-012	2.081134E-011	1	0.000000E+000
1	140.71501659	2.081134E-011	5.181336E-012	0	0.000000E+000
1	140.74509278	5.181336E-012	2.081134E-011	1	0.000000E+000
1	140.75557621	2.081134E-011	5.181336E-012	0	0.000000E+000
1	140.75558047	5.181336E-012	2.081134E-011	1	0.000000E+000
1	140.77671846	2.081134E-011	5.181336E-012	0	0.000000E+000
1	140.83057277	5.033734E-012	2.066373E-011	1	0.000000E+000
1	140.83355444	2.066373E-011	5.033734E-012	0	0.000000E+000
1	140.83366091	5.033734E-012	2.066373E-011	1	0.000000E+000
1	140.83441270	2.066373E-011	5.033734E-012	0	0.000000E+000
1	140.83483346	5.033734E-012	2.066373E-011	1	0.000000E+000
1	140.83596921	2.066373E-011	5.033734E-012	0	0.000000E+000
1	140.83632239	5.033734E-012	2.066373E-011	1	0.000000E+000
1	140.86328353	2.066373E-011	5.033734E-012	0	0.000000E+000
1	140.88454322	5.033734E-012	2.066373E-011	1	0.000000E+000
1	140.88615530	2.066373E-011	5.033734E-012	0	0.000000E+000
1	140.88655560	5.033734E-012	2.066373E-011	1	0.000000E+000
1	140.88744103	2.066373E-011	5.033734E-012	0	0.000000E+000
1	140.88754097	5.033734E-012	2.066373E-011	1	0.000000E+000
1	140.89340295	2.066373E-011	5.033734E-012	0	0.000000E+000
1	140.89345254	5.033734E-012	2.066373E-011	1	0.000000E+000
1	140.89994296	2.066373E-011	5.033734E-012	0	0.000000E+000
1	140.90103258	5.033734E-012	2.066373E-011	1	0.000000E+000
1	140.90218172	2.066373E-011	5.033734E-012	0	0.000000E+000
1	140.90227850	5.033734E-012	2.066373E-011	1	0.000000E+000
1	140.91273080	2.066373E-011	5.033734E-012	0	0.000000E+000
1	140.91386582	5.033734E-012	2.066373E-011	1	0.000000E+000
1	140.91485736	2.066373E-011	5.033734E-012	0	0.000000E+000
1	140.91491899	5.033734E-012	2.066373E-011	1	0.000000E+000
1	140.92016040	2.066373E-011	5.033734E-012	0	0.000000E+000
1	140.92021683	5.033734E-012	2.066373E-011	1	0.000000E+000
1	140.92284542	2.066373E-011	5.033734E-012	0	0.000000E+000
1	140.95920103	5.033734E-012	2.066373E-011	1	0.000000E+000
1	140.96849205	2.066373E-011	5.033734E-012	0	0.000000E+000
1	140.99306835	5.033734E-012	2.066373E-011	1	0.000000E+000
1	140.99362530	2.066373E-011	5.033734E-012	0	0.000000E+000
1	140.99365069	5.033734E-012	2.066373E-011	1	0.000000E+000
1	140.99840694	2.066373E-011	5.033734E-012	0	0.000000E+000
1	141.16024682	5.033734E-012	2.066373E-011	1	0.000000E+000
1	141.16406962	2.066373E-011	5.033734E-012	0	0.000000E+000
1	141.16417412	5.033734E-012	2.066373E-011	1	0.000000E+000
1	141.17918235	2.066373E-011	5.033734E-012	0	0.000000E+000
1	141.17928521	5.033734E-012	2.066373E-011	1	0.000000E+000
1	141.18034459	2.066373E-011	5.033734E-012	0	0.000000E+000
1	141.18106445	5.033734E-012	2.066373E-011	1	0.000000E+000
1	141.18972550	2.066373E-011	5.033734E-012	0	0.000000E+000
1	141.18977747	5.033734E-012	2.066373E-011	1	0.000000E+000
1	141.19078893	2.066373E-011	5.033734E-012	0	0.000000E+000
1	141.19083512	5.033734E-012	2.066373E-011	1	0.000000E+000
1	141.19754502	2.066373E-011	5.033734E-012	0	0.000000E+000
1	141.19800673	5.033734E-012	2.066373E-011	1	0.000000E+000
1	141.19936407	2.066373E-011	5.033734E-012	0	0.000000E+000
1	141.19973354	5.033734E-012	2.066373E-011	1	0.000000E+000
1	141.19978958	2.066373E-011	5.033734E-012	0	0.000000E+000
1	141.22650108	5.033734E-012	2.066373E-011	1	0.000000E+000
1	141.23923855	2.066373E-011	5.033734E-012	0	0.000000E+000
1	141.23940325	5.033734E-012	2.066373E-011	1	0.000000E+000
1	141.25269619	2.066373E-011	5.033734E-012	0	0.000000E+000
1	141.25274991	5.033734E-012	2.066373E-011	1	0.000000E+000
1	141.25495072	2.066373E-011	5.033734E-012	0	0.000000E+000
1	141.26080272	5.033734E-012	2.066373E-011	1	0.000000E+000
1	141.26090807	2.066373E-011	5.033734E-012	0	0.000000E+000
1	141.26119413	5.033734E-012	2.066373E-011	1	0.000000E+000
1	141.26168332	2.066373E-011	5.033734E-012	0	0.000000E+000
1	141.26169795	5.033734E-012	2.066373E-011	1	0.000000E+000
1	141.27281630	2.066373E-011	5.033734E-012	0	0.000000E+000
1	141.27307459	5.033734E-012	2.066373E-011	1	0.000000E+000
1	141.28446286	2.066373E-011	5.033734E-012	0	0.000000E+000
1	141.54805538	5.033734E-012	2.066373E-011	1	0.000000E+000
1	141.55438258	2.066373E-011	5.033734E-012	0	0.000000E+000
1	141.56000939	5.033734E-012	2.066373E-011	1	0.000000E+000
1	141.56416453	2.066373E-011	5.033734E-012	0	0.000000E+000
1	141.56467455	5.033734E-012	2.066373E-011	1	0.000000E+000
1	141.56569344	2.066373E-011	5.033734E-012	0	0.000000E+000
1	141.60161263	5.033734E-012	2.066373E-011	1	0.000000E+000
1	141.60402749	2.066373E-011	5.033734E-012	0	0.000000E+000
1	141.60427581	5.033734E-012	2.066373E-011	1	0.000000E+000
1	141.60958428	2.066373E-011	5.033734E-012	0	0.000000E+000
1	141.60973941	5.033734E-012	2.066373E-011	1	0.000000E+000
1	141.60993143	2.066373E-011	5.033734E-012	0	0.000000E+000
1	141.61059549	5.033734E-012	2.066373E-011	1	0.000000E+000
1	141.61124613	2.066373E-011	5.033734E-012	0	0.000000E+000
1	141.61129480	5.033734E-012	2.066373E-011	1	0.000000E+000
1	141.61780983	2.066373E-011	5.033734E-012	0	0.000000E+000
1	141.61801058	5.033734E-012	2.066373E-011	1	0.000000E+000
1	141.62043481	2.066373E-011	5.033734E-012	0	0.000000E+000
1	141.91601305	5.033734E-012	2.066373E-011	1	0.000000E+000
1	141.92018135	2.066373E-011	5.033734E-012	0	0.000000E+000
1	141.92027225	5.033734E-012	2.066373E-011	1	0.000000E+000
1	141.93105422	2.066373E-011	5.033734E-012	0	0.000000E+000
1	141.93107273	5.033734E-012	2.066373E-011	1	0.000000E+000
1	141.93898363	2.066373E-011	5.033734E-012	0	0.000000E+000
1	141.93906165	5.033734E-012	2.066373E-011	1	0.000000E+000
1	141.94145997	2.066373E-011	5.033734E-012	0	0.000000E+000
1	141.94321510	5.033734E-012	2.066373E-011	1	0.000000E+000
1	141.94374293	2.066373E-011	5.033734E-012	0	0.000000E+000
1	141.94399255	5.033734E-012	2.066373E-011	1	0.000000E+000
1	141.94466252	2.066373E-011	5.033734E-012	0	0.000000E+000
1	142.01515944	5.033734E-012	2.066373E-011	1	0.000000E+000
1	142.01566655	2.066373E-011	5.033734E-012	0	0.000000E+000
1	142.01576665	5.033734E-012	2.066373E-011	1	0.000000E+000
1	142.01766061	2.066373E-011	5.033734E-012	0	0.000000E+000
1	142.01785459	5.033734E-012	2.066373E-011	1	0.000000E+000
1	142.01814111	2.066373E-011	5.033734E-012	0	0.000000E+000
1	142.07338151	5.033734E-012	2.066373E-011	1	0.000000E+000
1	142.07724352	2.066373E-011	5.033734E-012	0	0.000000E+000
1	142.07738200	5.033734E-012	2.066373E-011	1	0.000000E+000
1	142.08429460	2.066373E-011	5.033734E-012	0	0.000000E+000
1	142.08436388	5.033734E-012	2.066373E-011	1	0.000000E+000
1	142.09211273	2.066373E-011	5.033734E-012	0	0.000000E+000
1	142.09222612	5.033734E-012	2.066373E-011	1	0.000000E+000
1	142.09344296	2.066373E-011	5.033734E-012	0	0.000000E+000
1	142.09352173	5.033734E-012	2.066373E-011	1	0.000000E+000
1	142.09452984	2.066373E-011	5.033734E-012	0	0.000000E+000
1	142.09461900	5.033734E-012	2.066373E-011	1	0.000000E+000
1	142.09682946	2.066373E-011	5.033734E-012	0	0.000000E+000
1	142.17481741	5.033734E-012	2.066373E-011	1	0.000000E+000
1	142.18481964	2.066373E-011	5.033734E-012	0	0.000000E+000
1	142.18492172	5.033734E-012	2.066373E-011	1	0.000000E+000
1	142.19183488	2.066373E-011	5.033734E-012	0	0.000000E+000
1	142.19236310	5.033734E-012	2.066373E-011	1	0.000000E+000
1	142.19544597	2.066373E-011	5.033734E-012	0	0.000000E+000
1	142.19551551	5.033734E-012	2.066373E-011	1	0.000000E+000
1	142.19631756	2.066373E-011	5.033734E-012	0	0.000000E+000
1	142.21760339	5.033734E-012	2.066373E-011	1	0.000000E+000
1	142.22955318	2.066373E-011	5.033734E-012	0	0.000000E+000
1	142.23533001	5.033734E-012	2.066373E-011	1	0.000000E+000
1	142.24563081	2.066373E-011	5.033734E-012	0	0.000000E+000
1	142.24569698	5.033734E-012	2.066373E-011	1	0.000000E+000
1	142.25202280	2.066373E-011	5.033734E-012	0	0.000000E+000
1	142.25208646	5.033734E-012	2.066373E-011	1	0.000000E+000
1	142.25276051	2.066373E-011	5.033734E-012	0	0.000000E+000
1	142.25286010	5.033734E-012	2.066373E-011	1	0.000000E+000
1	142.25804689	2.066373E-011	5.033734E-012	0	0.000000E+000
1	142.25824390	5.033734E-012	2.066373E-011	1	0.000000E+000
1	142.26082305	2.066373E-011	5.033734E-012	0	0.000000E+000
1	142.26086938	5.033734E-012	2.066373E-011	1	0.000000E+000
1	142.26543921	2.066373E-011	5.033734E-012	0	0.000000E+000
1	142.26801900	5.033734E-012	2.066373E-011	1	0.000000E+000
1	142.27174498	2.066373E-011	5.033734E-012	0	0.000000E+000
1	142.27198488	5.033734E-012	2.066373E-011	1	0.000000E+000
1	142.27345958	2.066373E-011	5.033734E-012	0	0.000000E+000
1	142.27407681	5.033734E-012	2.066373E-011	1	0.000000E+000
1	142.27509213	2.066373E-011	5.033734E-012	0	0.000000E+000
1	142.27541145	5.033734E-012	2.066373E-011	1	0.000000E+000
1	142.27732949	2.066373E-011	5.033734E-012	0	0.000000E+000
1	142.27824263	5.033734E-012	2.066373E-011	1	0.000000E+000
1	142.28003241	2.066373E-011	5.033734E-012	0	0.000000E+000
1	142.28058301	5.033734E-012	2.066373E-011	1	0.000000E+000
1	142.29543482	2.066373E-011	5.033734E-012	0	0.000000E+000
1	142.29547679	5.033734E-012	2.066373E-011	1	0.000000E+000
1	142.29645444	2.066373E-011	5.033734E-012	0	0.000000E+000
1	142.30706855	5.033734E-012	2.066373E-011	1	0.000000E+000
1	142.31082502	2.066373E-011	5.033734E-012	0	0.000000E+000
1	142.43669679	5.033734E-012	2.066373E-011	1	0.000000E+000
1	142.44236385	2.066373E-011	5.033734E-012	0	0.000000E+000
1	142.47347067	5.033734E-012	2.066373E-011	1	0.000000E+000
1	142.47670051	2.066373E-011	5.033734E-012	0	0.000000E+000
1	142.47678648	5.033734E-012	2.066373E-011	1	0.000000E+000
1	142.47776912	2.066373E-011	5.033734E-012	0	0.000000E+000
1	142.48919867	5.033734E-012	2.066373E-011	1	0.000000E+000
1	142.48948342	2.066373E-011	5.033734E-012	0	0.000000E+000
1	142.48980406	5.033734E-012	2.066373E-011	1	0.000000E+000
1	142.50122955	2.066373E-011	5.033734E-012	0	0.000000E+000
1	142.50123537	5.033734E-012	2.066373E-011	1	0.000000E+000
1	142.50669017	2.066373E-011	5.033734E-012	0	0.000000E+000
1	142.50691134	5.033734E-012	2.066373E-011	1	0.000000E+000
1	142.51696155	2.066373E-011	5.033734E-012	0	0.000000E+000
1	142.51701932	5.033734E-012	2.066373E-011	1	0.000000E+000
1	142.52055465	2.066373E-011	5.033734E-012	0	0.000000E+000
1	142.52123835	5.033734E-012	2.066373E-011	1	0.000000E+000
1	142.53810350	2.066373E-011	5.033734E-012	0	0.000000E+000
1	142.53813496	5.033734E-012	2.066373E-011	1	0.000000E+000
1	142.54340280	2.066373E-011	5.033734E-012	0	0.000000E+000
1	142.54346658	5.033734E-012	2.066373E-011	1	0.000000E+000
1	142.54368415	2.066373E-011	5.033734E-012	0	0.000000E+000
1	142.54370383	5.033734E-012	2.066373E-011	1	0.000000E+000
1	142.55128731	2.066373E-011	5.033734E-012	0	0.000000E+000
1	142.55134625	5.033734E-012	2.066373E-011	1	0.000000E+000
1	142.55826843	2.066373E-011	5.033734E-012	0	0.000000E+000
1	142.60020035	5.033734E-012	2.066373E-011	1	0.000000E+000
1	142.61385156	2.066373E-011	5.033734E-012	0	0.000000E+000
1	142.61388288	5.033734E-012	2.066373E-011	1	0.000000E+000
1	142.61723846	2.066373E-011	5.033734E-012	0	0.000000E+000
1	142.61772645	5.033734E-012	2.066373E-011	1	0.000000E+000
1	142.62954767	2.066373E-011	5.033734E-012	0	0.000000E+000
1	142.64603408	5.033734E-012	2.066373E-011	1	0.000000E+000
1	142.64889613	2.066373E-011	5.033734E-012	0	0.000000E+000
1	142.64948373	5.033734E-012	2.066373E-011	1	0.000000E+000
1	142.65650304	2.066373E-011	5.033734E-012	0	0.000000E+000
1	142.79733782	5.033734E-012	2.066373E-011	1	0.000000E+000
1	142.79813028	2.066373E-011	5.033734E-012	0	0.000000E+000
1	142.79815124	5.033734E-012	2.066373E-011	1	0.000000E+000
1	142.80203060	2.066373E-011	5.033734E-012	0	0.000000E+000
1	142.80206536	5.033734E-012	2.066373E-011	1	0.000000E+000
1	142.80384718	2.066373E-011	5.033734E-012	0	0.000000E+000
1	142.80395164	5.033734E-012	2.066373E-011	1	0.000000E+000
1	142.80854150	2.066373E-011	5.033734E-012	0	0.000000E+000
1	142.80864351	5.033734E-012	2.066373E-011	1	0.000000E+000
1	142.82601504	2.066373E-011	5.033734E-012	0	0.000000E+000
1	142.82607462	5.033734E-012	2.066373E-011	1	0.000000E+000
1	142.83244108	2.066373E-011	5.033734E-012	0	0.000000E+000
1	142.83249726	5.033734E-012	2.066373E-011	1	0.000000E+000
1	142.84749780	2.066373E-011	5.033734E-012	0	0.000000E+000
1	142.84751072	5.033734E-012	2.066373E-011	1	0.000000E+000
1	142.84839263	2.066373E-011	5.033734E-012	0	0.000000E+000
1	142.84845440	5.033734E-012	2.066373E-011	1	0.000000E+000
1	142.85038132	2.066373E-011	5.033734E-012	0	0.000000E+000
1	142.85062827	5.033734E-012	2.066373E-011	1	0.000000E+000
1	142.85174300	2.066373E-011	5.033734E-012	0	0.000000E+000
1	142.85178834	5.033734E-012	2.066373E-011	1	0.000000E+000
1	142.86004620	2.066373E-011	5.033734E-012	0	0.000000E+000
1	142.86013801	5.033734E-012	2.066373E-011	1	0.000000E+000
1	142.86295069	2.066373E-011	5.033734E-012	0	0.000000E+000
1	142.86299102	5.033734E-012	2.066373E-011	1	0.000000E+000
1	142.86359516	2.066373E-011	5.033734E-012	0	0.000000E+000
1	142.86495275	5.033734E-012	2.066373E-011	1	0.000000E+000
1	142.86800737	2.066373E-011	5.033734E-012	0	0.000000E+000
1	142.86807948	5.033734E-012	2.066373E-011	1	0.000000E+000
1	142.86926546	2.066373E-011	5.033734E-012	0	0.000000E+000
1	143.61879904	4.886133E-012	2.051613E-011	1	0.000000E+000
1	143.62029176	2.051613E-011	4.886133E-012	0	0.000000E+000
1	143.62056001	4.886133E-012	2.051613E-011	1	0.000000E+000
1	143.62096781	2.051613E-011	4.886133E-012	0	0.000000E+000
1	143.63594168	4.886133E-012	2.051613E-011	1	0.000000E+000
1	143.63956486	2.051613E-011	4.886133E-012	0	0.000000E+000
1	143.63957438	4.886133E-012	2.051613E-011	1	0.000000E+000
1	143.64020437	2.051613E-011	4.886133E-012	0	0.000000E+000
1	143.64024627	4.886133E-012	2.051613E-011	1	0.000000E+000
1	143.64178114	2.051613E-011	4.886133E-012	0	0.000000E+000
1	143.64194273	4.886133E-012	2.051613E-011	1	0.000000E+000
1	143.64728545	2.051613E-011	4.886133E-012	0	0.000000E+000
1	143.64737143	4.886133E-012	2.051613E-011	1	0.000000E+000
1	143.64787523	2.051613E-011	4.886133E-012	0	0.000000E+000
1	143.64811538	4.886133E-012	2.051613E-011	1	0.000000E+000
1	143.64897699	2.051613E-011	4.886133E-012	0	0.000000E+000
1	143.64906067	4.886133E-012	2.051613E-011	1	0.000000E+000
1	143.65031733	2.051613E-011	4.886133E-012	0	0.000000E+000
1	143.65039397	4.886133E-012	2.051613E-011	1	0.000000E+000
1	143.65206439	2.051613E-011	4.886133E-012	0	0.000000E+000
1	143.65221702	4.886133E-012	2.051613E-011	1	0.000000E+000
1	143.65851424	2.051613E-011	4.886133E-012	0	0.000000E+000
1	143.65878043	4.886133E-012	2.051613E-011	1	0.000000E+000
1	143.66163296	2.051613E-011	4.886133E-012	0	0.000000E+000
1	143.66167371	4.886133E-012	2.051613E-011	1	0.000000E+000
1	143.66441363	2.051613E-011	4.886133E-012	0	0.000000E+000
1	143.66454751	4.886133E-012	2.051613E-011	1	0.000000E+000
1	143.67113545	2.051613E-011	4.886133E-012	0	0.000000E+000
1	143.72320543	4.886133E-012	2.051613E-011	1	0.000000E+000
1	143.74014893	2.051613E-011	4.886133E-012	0	0.000000E+000
1	143.77797041	4.886133E-012	2.051613E-011	1	0.000000E+000
1	143.78005034	2.051613E-011	4.886133E-012	0	0.000000E+000
1	143.78008543	4.886133E-012	2.051613E-011	1	0.000000E+000
1	143.78259573	2.051613E-011	4.886133E-012	0	0.000000E+000
1	143.78268501	4.886133E-012	2.051613E-011	1	0.000000E+000
1	143.78764661	2.051613E-011	4.886133E-012	0	0.000000E+000
1	143.78790289	4.886133E-012	2.051613E-011	1	0.000000E+000
1	143.78819156	2.051613E-011	4.886133E-012	0	0.000000E+000
1	143.78822181	4.886133E-012	2.051613E-011	1	0.000000E+000
1	143.78902898	2.051613E-011	4.886133E-012	0	0.000000E+000
1	143.78909873	4.886133E-012	2.051613E-011	1	0.000000E+000
1	143.79560915	2.051613E-011	4.886133E-012	0	0.000000E+000
1	143.79564232	4.886133E-012	2.051613E-011	1	0.000000E+000
1	143.79572177	2.051613E-011	4.886133E-012	0	0.000000E+000
1	143.79671737	4.886133E-012	2.051613E-011	1	0.000000E+000
1	143.80019862	2.051613E-011	4.886133E-012	0	0.000000E+000
1	143.80027245	4.886133E-012	2.051613E-011	1	0.000000E+000
1	143.80242922	2.051613E-011	4.886133E-012	0	0.000000E+000
1	143.80298624	4.886133E-012	2.051613E-011	1	0.000000E+000
1	143.80317008	2.051613E-011	4.886133E-012	0	0.000000E+000
1	144.41730523	4.886133E-012	2.051613E-011	1	0.000000E+000
1	144.41749011	2.051613E-011	4.886133E-012	0	0.000000E+000
1	144.41802375	4.886133E-012	2.051613E-011	1	0.000000E+000
1	144.41831360	2.051613E-011	4.886133E-012	0	0.000000E+000
1	144.42075122	4.886133E-012	2.051613E-011	1	0.000000E+000
1	144.42185858	2.051613E-011	4.886133E-012	0	0.000000E+000
1	144.42256338	4.886133E-012	2.051613E-011	1	0.000000E+000
1	144.43994653	2.051613E-011	4.886133E-012	0	0.000000E+000
1	144.44005029	4.886133E-012	2.051613E-011	1	0.000000E+000
1	144.44025966	2.051613E-011	4.886133E-012	0	0.000000E+000
1	144.44039498	4.886133E-012	2.051613E-011	1	0.000000E+000
1	144.44359282	2.051613E-011	4.886133E-012	0	0.000000E+000
1	144.49740789	4.886133E-012	2.051613E-011	1	0.000000E+000
1	144.50072149	2.051613E-011	4.886133E-012	0	0.000000E+000
1	144.50078861	4.886133E-012	2.051613E-011	1	0.000000E+000
1	144.50227303	2.051613E-011	4.886133E-012	0	0.000000E+000
1	144.50234673	4.886133E-012	2.051613E-011	1	0.000000E+000
1	144.50303750	2.051613E-011	4.886133E-012	0	0.000000E+000
1	144.50314408	4.886133E-012	2.051613E-011	1	0.000000E+000
1	144.50431869	2.051613E-011	4.886133E-012	0	0.000000E+000
1	144.50435618	4.886133E-012	2.051613E-011	1	0.000000E+000
1	144.50557173	2.051613E-011	4.886133E-012	0	0.000000E+000
1	144.50582635	4.886133E-012	2.051613E-011	1	0.000000E+000
1	144.50659372	2.051613E-011	4.886133E-012	0	0.000000E+000
1	144.50666728	4.886133E-012	2.051613E-011	1	0.000000E+000
1	144.50791870	2.051613E-011	4.886133E-012	0	0.000000E+000
1	144.50826183	4.886133E-012	2.051613E-011	1	0.000000E+000
1	144.51093096	2.051613E-011	4.886133E-012	0	0.000000E+000
1	144.51162483	4.886133E-012	2.051613E-011	1	0.000000E+000
1	144.51272930	2.051613E-011	4.886133E-012	0	0.000000E+000
1	144.51326339	4.886133E-012	2.051613E-011	1	0.000000E+000
1	144.52090247	2.051613E-011	4.886133E-012	0	0.000000E+000
1	144.52092884	4.886133E-012	2.051613E-011	1	0.000000E+000
1	144.52420002	2.051613E-011	4.886133E-012	0	0.000000E+000
1	144.52424209	4.886133E-012	2.051613E-011	1	0.000000E+000
1	144.53550850	2.051613E-011	4.886133E-012	0	0.000000E+000
1	144.58818479	4.886133E-012	2.051613E-011	1	0.000000E+000
1	144.59350101	2.051613E-011	4.886133E-012	0	0.000000E+000
1	144.59412964	4.886133E-012	2.051613E-011	1	0.000000E+000
1	144.60023756	2.051613E-011	4.886133E-012	0	0.000000E+000
1	144.60026770	4.886133E-012	2.051613E-011	1	0.000000E+000
1	144.60323273	2.051613E-011	4.886133E-012	0	0.000000E+000
1	144.60348373	4.886133E-012	2.051613E-011	1	0.000000E+000
1	144.61655202	2.051613E-011	4.886133E-012	0	0.000000E+000
1	144.61658410	4.886133E-012	2.051613E-011	1	0.000000E+000
1	144.62214790	2.051613E-011	4.886133E-012	0	0.000000E+000
1	144.62228637	4.886133E-012	2.051613E-011	1	0.000000E+000
1	144.62457656	2.051613E-011	4.886133E-012	0	0.000000E+000
1	144.62500218	4.886133E-012	2.051613E-011	1	0.000000E+000
1	144.62504434	2.051613E-011	4.886133E-012	0	0.000000E+000
1	144.62528153	4.886133E-012	2.051613E-011	1	0.000000E+000
1	144.62709180	2.051613E-011	4.886133E-012	0	0.000000E+000
1	144.62736001	4.886133E-012	2.051613E-011	1	0.000000E+000
1	144.63008263	2.051613E-011	4.886133E-012	0	0.000000E+000
1	144.63012525	4.886133E-012	2.051613E-011	1	0.000000E+000
1	144.63130245	2.051613E-011	4.886133E-012	0	0.000000E+000
1	144.63137958	4.886133E-012	2.051613E-011	1	0.000000E+000
1	144.63481912	2.051613E-011	4.886133E-012	0	0.000000E+000
1	144.63502693	4.886133E-012	2.051613E-011	1	0.000000E+000
1	144.64773251	2.051613E-011	4.886133E-012	0	0.000000E+000
1	144.64777432	4.886133E-012	2.051613E-011	1	0.000000E+000
1	144.65830945	2.051613E-011	4.886133E-012	0	0.000000E+000
1	144.67724764	4.886133E-012	2.051613E-011	1	0.000000E+000
1	144.68150503	2.051613E-011	4.886133E-012	0	0.000000E+000
1	144.68190859	4.886133E-012	2.051613E-011	1	0.000000E+000
1	144.68820416	2.051613E-011	4.886133E-012	0	0.000000E+000
1	144.73927123	4.886133E-012	2.051613E-011	1	0.000000E+000
1	144.74123874	2.051613E-011	4.886133E-012	0	0.000000E+000
1	144.74170222	4.886133E-012	2.051613E-011	1	0.000000E+000
1	144.75423455	2.051613E-011	4.886133E-012	0	0.000000E+000
1	144.75478357	4.886133E-012	2.051613E-011	1	0.000000E+000
1	144.76138744	2.051613E-011	4.886133E-012	0	0.000000E+000
1	144.76143381	4.886133E-012	2.051613E-011	1	0.000000E+000
1	144.76260796	2.051613E-011	4.886133E-012	0	0.000000E+000
1	144.76496782	4.886133E-012	2.051613E-011	1	0.000000E+000
1	144.76890011	2.051613E-011	4.886133E-012	0	0.000000E+000
1	144.83588593	4.886133E-012	2.051613E-011	1	0.000000E+000
1	144.83730870	2.051613E-011	4.886133E-012	0	0.000000E+000
1	144.85051199	4.886133E-012	2.051613E-011	1	0.000000E+000
1	144.85244802	2.051613E-011	4.886133E-012	0	0.000000E+000
1	144.85264483	4.886133E-012	2.051613E-011	1	0.000000E+000
1	144.85331232	2.051613E-011	4.886133E-012	0	0.000000E+000
1	144.85356095	4.886133E-012	2.051613E-011	1	0.000000E+000
1	144.85412152	2.051613E-011	4.886133E-012	0	0.000000E+000
1	144.85498934	4.886133E-012	2.051613E-011	1	0.000000E+000
1	144.86673489	2.051613E-011	4.886133E-012	0	0.000000E+000
1	144.86740769	4.886133E-012	2.051613E-011	1	0.000000E+000
1	144.87421760	2.051613E-011	4.886133E-012	0	0.000000E+000
1	144.88132986	4.886133E-012	2.051613E-011	1	0.000000E+000
1	144.88198344	2.051613E-011	4.886133E-012	0	0.000000E+000
1	144.88207526	4.886133E-012	2.051613E-011	1	0.000000E+000
1	144.88875229	2.051613E-011	4.886133E-012	0	0.000000E+000
1	144.88881738	4.886133E-012	2.051613E-011	1	0.000000E+000
1	144.88958936	2.051613E-011	4.886133E-012	0	0.000000E+000
1	144.88963554	4.886133E-012	2.051613E-011	1	0.000000E+000
1	144.90305494	2.051613E-011	4.886133E-012	0	0.000000E+000
1	144.90385035	4.886133E-012	2.051613E-011	1	0.000000E+000
1	144.92956574	2.051613E-011	4.886133E-012	0	0.000000E+000
1	144.92964731	4.886133E-012	2.051613E-011	1	0.000000E+000
1	144.93064855	2.051613E-011	4.886133E-012	0	0.000000E+000
1	144.93071404	4.886133E-012	2.051613E-011	1	0.000000E+000
1	144.93273392	2.051613E-011	4.886133E-012	0	0.000000E+000
1	144.93289819	4.886133E-012	2.051613E-011	1	0.000000E+000
1	144.94937398	2.051613E-011	4.886133E-012	0	0.000000E+000
1	144.94944224	4.886133E-012	2.051613E-011	1	0.000000E+000
1	144.95013528	2.051613E-011	4.886133E-012	0	0.000000E+000
1	144.95028719	4.886133E-012	2.051613E-011	1	0.000000E+000
1	144.95218146	2.051613E-011	4.886133E-012	0	0.000000E+000
1	144.95228686	4.886133E-012	2.051613E-011	1	0.000000E+000
1	144.96119473	2.051613E-011	4.886133E-012	0	0.000000E+000
1	144.96134573	4.886133E-012	2.051613E-011	1	0.000000E+000
1	144.96271733	2.051613E-011	4.886133E-012	0	0.000000E+000
1	144.96327026	4.886133E-012	2.051613E-011	1	0.000000E+000
1	144.96630751	2.051613E-011	4.886133E-012	0	0.000000E+000
1	144.96634671	4.886133E-012	2.051613E-011	1	0.000000E+000
1	144.97346331	2.051613E-011	4.886133E-012	0	0.000000E+000
1	144.97350663	4.886133E-012	2.051613E-011	1	0.000000E+000
1	144.97813341	2.051613E-011	4.886133E-012	0	0.000000E+000
1	144.97819789	4.886133E-012	2.051613E-011	1	0.000000E+000
1	144.97946985	2.051613E-011	4.886133E-012	0	0.000000E+000
1	144.97956758	4.886133E-012	2.051613E-011	1	0.000000E+000
1	144.98299926	2.051613E-011	4.886133E-012	0	0.000000E+000
1	144.98353390	4.886133E-012	2.051613E-011	1	0.000000E+000
1	144.98731468	2.051613E-011	4.886133E-012	0	0.000000E+000
1	144.99046175	4.886133E-012	2.051613E-011	1	0.000000E+000
1	144.99708430	2.051613E-011	4.886133E-012	0	0.000000E+000
1	144.99822767	4.886133E-012	2.051613E-011	1	0.000000E+000
1	145.00211998	2.051613E-011	4.886133E-012	0	0.000000E+000
1	145.00218539	4.886133E-012	2.051613E-011	1	0.000000E+000
1	145.01489197	2.051613E-011	4.886133E-012	0	0.000000E+000
1	145.01498659	4.886133E-012	2.051613E-011	1	0.000000E+000
1	145.01850262	2.051613E-011	4.886133E-012	0	0.000000E+000
1	145.01879151	4.886133E-012	2.051613E-011	1	0.000000E+000
1	145.02486281	2.051613E-011	4.886133E-012	0	0.000000E+000
1	145.02504002	4.886133E-012	2.051613E-011	1	0.000000E+000
1	145.02576905	2.051613E-011	4.886133E-012	0	0.000000E+000
1	145.02605638	4.886133E-012	2.051613E-011	1	0.000000E+000
1	145.02707131	2.051613E-011	4.886133E-012	0	0.000000E+000
1	145.02716149	4.886133E-012	2.051613E-011	1	0.000000E+000
1	145.02823900	2.051613E-011	4.886133E-012	0	0.000000E+000
1	145.02871314	4.886133E-012	2.051613E-011	1	0.000000E+000
1	145.02985979	2.051613E-011	4.886133E-012	0	0.000000E+000
1	145.02992574	4.886133E-012	2.051613E-011	1	0.000000E+000
1	145.03263189	2.051613E-011	4.886133E-012	0	0.000000E+000
1	145.05292559	4.886133E-012	2.051613E-011	1	0.000000E+000
1	145.05331392	2.051613E-011	4.886133E-012	0	0.000000E+000
1	145.05427157	4.886133E-012	2.051613E-011	1	0.000000E+000
1	145.05573595	2.051613E-011	4.886133E-012	0	0.000000E+000
1	145.05582959	4.886133E-012	2.051613E-011	1	0.000000E+000
1	145.05963098	2.051613E-011	4.886133E-012	0	0.000000E+000
1	145.05965569	4.886133E-012	2.051613E-011	1	0.000000E+000
1	145.06063800	2.051613E-011	4.886133E-012	0	0.000000E+000
1	145.06078006	4.886133E-012	2.051613E-011	1	0.000000E+000
1	145.06566951	2.051613E-011	4.886133E-012	0	0.000000E+000
1	145.06746055	4.886133E-012	2.051613E-011	1	0.000000E+000
1	145.06970181	2.051613E-011	4.886133E-012	0	0.000000E+000
1	145.07129144	4.886133E-012	2.051613E-011	1	0.000000E+000
1	145.07384008	2.051613E-011	4.886133E-012	0	0.000000E+000
1	145.07396738	4.886133E-012	2.051613E-011	1	0.000000E+000
1	145.08312423	2.051613E-011	4.886133E-012	0	0.000000E+000
1	145.08384463	4.886133E-012	2.051613E-011	1	0.000000E+000
1	145.08523311	2.051613E-011	4.886133E-012	0	0.000000E+000
1	145.08548297	4.886133E-012	2.051613E-011	1	0.000000E+000
1	145.08564504	2.051613E-011	4.886133E-012	0	0.000000E+000
1	145.14344442	4.886133E-012	2.051613E-011	1	0.000000E+000
1	145.14573668	2.051613E-011	4.886133E-012	0	0.000000E+000
1	145.14580646	4.886133E-012	2.051613E-011	1	0.000000E+000
1	145.14756820	2.051613E-011	4.886133E-012	0	0.000000E+000
1	145.14760981	4.886133E-012	2.051613E-011	1	0.000000E+000
1	145.16325580	2.051613E-011	4.886133E-012	0	0.000000E+000
1	145.23360539	4.886133E-012	2.051613E-011	1	0.000000E+000
1	145.23565898	2.051613E-011	4.886133E-012	0	0.000000E+000
1	145.23569367	4.886133E-012	2.051613E-011	1	0.000000E+000
1	145.23810283	2.051613E-011	4.886133E-012	0	0.000000E+000
1	145.23857644	4.886133E-012	2.051613E-011	1	0.000000E+000
1	145.24806279	2.051613E-011	4.886133E-012	0	0.000000E+000
1	145.24811923	4.886133E-012	2.051613E-011	1	0.000000E+000
1	145.25214048	2.051613E-011	4.886133E-012	0	0.000000E+000
1	145.25215301	4.886133E-012	2.051613E-011	1	0.000000E+000
1	145.25412452	2.051613E-011	4.886133E-012	0	0.000000E+000
1	145.25467636	4.886133E-012	2.051613E-011	1	0.000000E+000
1	145.25628324	2.051613E-011	4.886133E-012	0	0.000000E+000
1	145.25632873	4.886133E-012	2.051613E-011	1	0.000000E+000
1	145.25868337	2.051613E-011	4.886133E-012	0	0.000000E+000
1	145.25870176	4.886133E-012	2.051613E-011	1	0.000000E+000
1	145.26126183	2.051613E-011	4.886133E-012	0	0.000000E+000
1	145.26150301	4.886133E-012	2.051613E-011	1	0.000000E+000
1	145.26377035	2.051613E-011	4.886133E-012	0	0.000000E+000
1	146.08293980	4.886133E-012	2.051613E-011	1	0.000000E+000
1	146.08490597	2.051613E-011	4.886133E-012	0	0.000000E+000
1	146.32996548	4.886133E-012	2.051613E-011	1	0.000000E+000
1	146.33074988	2.051613E-011	4.886133E-012	0	0.000000E+000
1	146.33473544	4.886133E-012	2.051613E-011	1	0.000000E+000
1	146.33565104	2.051613E-011	4.886133E-012	0	0.000000E+000
1	146.33574726	4.886133E-012	2.051613E-011	1	0.000000E+000
1	146.33887838	2.051613E-011	4.886133E-012	0	0.000000E+000
1	146.33889552	4.886133E-012	2.051613E-011	1	0.000000E+000
1	146.34087441	2.051613E-011	4.886133E-012	0	0.000000E+000
1	146.34090456	4.886133E-012	2.051613E-011	1	0.000000E+000
1	146.34321450	2.051613E-011	4.886133E-012	0	0.000000E+000
1	146.34336529	4.886133E-012	2.051613E-011	1	0.000000E+000
1	146.34833276	2.051613E-011	4.886133E-012	0	0.000000E+000
1	146.34902706	4.886133E-012	2.051613E-011	1	0.000000E+000
1	146.34923556	2.051613E-011	4.886133E-012	0	0.000000E+000
1	146.49101443	4.886133E-012	2.051613E-011	1	0.000000E+000
1	146.49181269	2.051613E-011	4.886133E-012	0	0.000000E+000
1	146.49207416	4.886133E-012	2.051613E-011	1	0.000000E+000
1	146.49217709	2.051613E-011	4.886133E-012	0	0.000000E+000
1	146.51158749	4.886133E-012	2.051613E-011	1	0.000000E+000
1	146.51374399	2.051613E-011	4.886133E-012	0	0.000000E+000
1	146.51388138	4.886133E-012	2.051613E-011	1	0.000000E+000
1	146.51708862	2.051613E-011	4.886133E-012	0	0.000000E+000
1	146.51721518	4.886133E-012	2.051613E-011	1	0.000000E+000
1	146.51825643	2.051613E-011	4.886133E-012	0	0.000000E+000
1	146.51885183	4.886133E-012	2.051613E-011	1	0.000000E+000
1	146.51918670	2.051613E-011	4.886133E-012	0	0.000000E+000
1	146.51997019	4.886133E-012	2.051613E-011	1	0.000000E+000
1	146.52000265	2.051613E-011	4.886133E-012	0	0.000000E+000
1	146.56486604	4.886133E-012	2.051613E-011	1	0.000000E+000
1	146.56777377	2.051613E-011	4.886133E-012	0	0.000000E+000
1	146.74930844	4.886133E-012	2.051613E-011	1	0.000000E+000
1	146.75060832	2.051613E-011	4.886133E-012	0	0.000000E+000
1	146.75081599	4.886133E-012	2.051613E-011	1	0.000000E+000
1	146.75337351	2.051613E-011	4.886133E-012	0	0.000000E+000
1	146.80717710	4.886133E-012	2.051613E-011	1	0.000000E+000
1	146.81370062	2.051613E-011	4.886133E-012	0	0.000000E+000
1	146.95448045	4.886133E-012	2.051613E-011	1	0.000000E+000
1	146.95676204	2.051613E-011	4.886133E-012	0	0.000000E+000
1	146.95717687	4.886133E-012	2.051613E-011	1	0.000000E+000
1	146.96151378	2.051613E-011	4.886133E-012	0	0.000000E+000
1	146.96156045	4.886133E-012	2.051613E-011	1	0.000000E+000
1	146.96375809	2.051613E-011	4.886133E-012	0	0.000000E+000
1	146.96401245	4.886133E-012	2.051613E-011	1	0.000000E+000
1	146.96549993	2.051613E-011	4.886133E-012	0	0.000000E+000
1	146.96809071	4.886133E-012	2.051613E-011	1	0.000000E+000
1	146.97176467	2.051613E-011	4.886133E-012	0	0.000000E+000
1	146.97240483	4.886133E-012	2.051613E-011	1	0.000000E+000
1	146.97378588	2.051613E-011	4.886133E-012	0	0.000000E+000
1	146.97405326	4.886133E-012	2.051613E-011	1	0.000000E+000
1	146.97588694	2.051613E-011	4.886133E-012	0	0.000000E+000
1	146.97617166	4.886133E-012	2.051613E-011	1	0.000000E+000
1	146.97778745	2.051613E-011	4.886133E-012	0	0.000000E+000
1	146.97860347	4.886133E-012	2.051613E-011	1	0.000000E+000
1	146.97997015	2.051613E-011	4.886133E-012	0	0.000000E+000
1	146.98007056	4.886133E-012	2.051613E-011	1	0.000000E+000
1	146.98027017	2.051613E-011	4.886133E-012	0	0.000000E+000
1	147.06001123	4.886133E-012	2.051613E-011	1	0.000000E+000
1	147.06286371	2.051613E-011	4.886133E-012	0	0.000000E+000
1	147.06328772	4.886133E-012	2.051613E-011	1	0.000000E+000
1	147.06488253	2.051613E-011	4.886133E-012	0	0.000000E+000
1	147.06557483	4.886133E-012	2.051613E-011	1	0.000000E+000
1	147.06687856	2.051613E-011	4.886133E-012	0	0.000000E+000
1	147.06764252	4.886133E-012	2.051613E-011	1	0.000000E+000
1	147.06808139	2.051613E-011	4.886133E-012	0	0.000000E+000
1	147.06872129	4.886133E-012	2.051613E-011	1	0.000000E+000
1	147.07163418	2.051613E-011	4.886133E-012	0	0.000000E+000
1	147.07169884	4.886133E-012	2.051613E-011	1	0.000000E+000
1	147.07423791	2.051613E-011	4.886133E-012	0	0.000000E+000
1	147.07427933	4.886133E-012	2.051613E-011	1	0.000000E+000
1	147.07486696	2.051613E-011	4.886133E-012	0	0.000000E+000
1	147.07512737	4.886133E-012	2.051613E-011	1	0.000000E+000
1	147.07917840	2.051613E-011	4.886133E-012	0	0.000000E+000
1	147.08323299	4.886133E-012	2.051613E-011	1	0.000000E+000
1	147.08331254	2.051613E-011	4.886133E-012	0	0.000000E+000
1	147.08396183	4.886133E-012	2.051613E-011	1	0.000000E+000
1	147.08504903	2.051613E-011	4.886133E-012	0	0.000000E+000
1	147.08528072	4.886133E-012	2.051613E-011	1	0.000000E+000
1	147.08707967	2.051613E-011	4.886133E-012	0	0.000000E+000
1	147.08726432	4.886133E-012	2.051613E-011	1	0.000000E+000
1	147.08935384	2.051613E-011	4.886133E-012	0	0.000000E+000
1	147.19114408	4.886133E-012	2.051613E-011	1	0.000000E+000
1	147.19339606	2.051613E-011	4.886133E-012	0	0.000000E+000
1	147.19371532	4.886133E-012	2.051613E-011	1	0.000000E+000
1	147.19438110	2.051613E-011	4.886133E-012	0	0.000000E+000
1	147.19545248	4.886133E-012	2.051613E-011	1	0.000000E+000
1	147.19649157	2.051613E-011	4.886133E-012	0	0.000000E+000
1	147.19675421	4.886133E-012	2.051613E-011	1	0.000000E+000
1	147.19752324	2.051613E-011	4.886133E-012	0	0.000000E+000
1	147.19848755	4.886133E-012	2.051613E-011	1	0.000000E+000
1	147.19913088	2.051613E-011	4.886133E-012	0	0.000000E+000
1	147.19916840	4.886133E-012	2.051613E-011	1	0.000000E+000
1	147.19950982	2.051613E-011	4.886133E-012	0	0.000000E+000
1	147.21472496	4.886133E-012	2.051613E-011	1	0.000000E+000
1	147.21582777	2.051613E-011	4.886133E-012	0	0.000000E+000
1	147.21585706	4.886133E-012	2.051613E-011	1	0.000000E+000
1	147.22030757	2.051613E-011	4.886133E-012	0	0.000000E+000
1	147.29303591	4.886133E-012	2.051613E-011	1	0.000000E+000
1	147.29319915	2.051613E-011	4.886133E-012	0	0.000000E+000
1	147.40173062	4.886133E-012	2.051613E-011	1	0.000000E+000
1	147.40176700	2.051613E-011	4.886133E-012	0	0.000000E+000
1	147.40284905	4.886133E-012	2.051613E-011	1	0.000000E+000
1	147.40342423	2.051613E-011	4.886133E-012	0	0.000000E+000
1	147.40385167	4.886133E-012	2.051613E-011	1	0.000000E+000
1	147.40399657	2.051613E-011	4.886133E-012	0	0.000000E+000
1	147.40413584	4.886133E-012	2.051613E-011	1	0.000000E+000
1	147.40437526	2.051613E-011	4.886133E-012	0	0.000000E+000
1	147.40554838	4.886133E-012	2.051613E-011	1	0.000000E+000
1	147.40671134	2.051613E-011	4.886133E-012	0	0.000000E+000
1	148.15328674	4.886133E-012	2.051613E-011	1	0.000000E+000
1	148.15611601	2.051613E-011	4.886133E-012	0	0.000000E+000
1	148.15619728	4.886133E-012	2.051613E-011	1	0.000000E+000
1	148.15680743	2.051613E-011	4.886133E-012	0	0.000000E+000
1	148.15762734	4.886133E-012	2.051613E-011	1	0.000000E+000
1	148.15819594	2.051613E-011	4.886133E-012	0	0.000000E+000
1	148.29921055	4.886133E-012	2.051613E-011	1	0.000000E+000
1	148.30090368	2.051613E-011	4.886133E-012	0	0.000000E+000
1	148.30095928	4.886133E-012	2.051613E-011	1	0.000000E+000
1	148.30343921	2.051613E-011	4.886133E-012	0	0.000000E+000
1	148.30387818	4.886133E-012	2.051613E-011	1	0.000000E+000
1	148.30431467	2.051613E-011	4.886133E-012	0	0.000000E+000
1	148.74551433	4.886133E-012	2.051613E-011	1	0.000000E+000
1	148.74558760	2.051613E-011	4.886133E-012	0	0.000000E+000
1	148.74662575	4.886133E-012	2.051613E-011	1	0.000000E+000
1	148.74748441	2.051613E-011	4.886133E-012	0	0.000000E+000
1	148.74807862	4.886133E-012	2.051613E-011	1	0.000000E+000
1	148.75165671	2.051613E-011	4.886133E-012	0	0.000000E+000
1	148.75175011	4.886133E-012	2.051613E-011	1	0.000000E+000
1	148.75175808	2.051613E-011	4.886133E-012	0	0.000000E+000
1	148.75191239	4.886133E-012	2.051613E-011	1	0.000000E+000
1	148.75206916	2.051613E-011	4.886133E-012	0	0.000000E+000
1	148.75209229	4.886133E-012	2.051613E-011	1	0.000000E+000
1	148.75321036	2.051613E-011	4.886133E-012	0	0.000000E+000
1	148.75366042	4.886133E-012	2.051613E-011	1	0.000000E+000
1	148.75438165	2.051613E-011	4.886133E-012	0	0.000000E+000
1	148.75449033	4.886133E-012	2.051613E-011	1	0.000000E+000
1	148.75501608	2.051613E-011	4.886133E-012	0	0.000000E+000
1	148.76710548	4.886133E-012	2.051613E-011	1	0.000000E+000
1	148.77002228	2.051613E-011	4.886133E-012	0	0.000000E+000
1	148.77042885	4.886133E-012	2.051613E-011	1	0.000000E+000
1	148.77121635	2.051613E-011	4.886133E-012	0	0.000000E+000
1	148.77146580	4.886133E-012	2.051613E-011	1	0.000000E+000
1	148.77154972	2.051613E-011	4.886133E-012	0	0.000000E+000
1	148.77158813	4.886133E-012	2.051613E-011	1	0.000000E+000
1	148.77231160	2.051613E-011	4.886133E-012	0	0.000000E+000
1	148.92956496	4.886133E-012	2.051613E-011	1	0.000000E+000
1	148.92961386	2.051613E-011	4.886133E-012	0	0.000000E+000
1	148.93063342	4.886133E-012	2.051613E-011	1	0.000000E+000
1	148.93333393	2.051613E-011	4.886133E-012	0	0.000000E+000
1	148.93360910	4.886133E-012	2.051613E-011	1	0.000000E+000
1	148.93510491	2.051613E-011	4.886133E-012	0	0.000000E+000
1	148.93620883	4.886133E-012	2.051613E-011	1	0.000000E+000
1	148.93635979	2.051613E-011	4.886133E-012	0	0.000000E+000
1	148.93683885	4.886133E-012	2.051613E-011	1	0.000000E+000
1	148.93715162	2.051613E-011	4.886133E-012	0	0.000000E+000
1	148.95689502	4.886133E-012	2.051613E-011	1	0.000000E+000
1	148.95727476	2.051613E-011	4.886133E-012	0	0.000000E+000
1	148.95849387	4.886133E-012	2.051613E-011	1	0.000000E+000
1	148.96280160	2.051613E-011	4.886133E-012	0	0.000000E+000
1	148.96311022	4.886133E-012	2.051613E-011	1	0.000000E+000
1	148.96932552	2.051613E-011	4.886133E-012	0	0.000000E+000
1	149.06376873	4.886133E-012	2.051613E-011	1	0.000000E+000
1	149.06539598	2.051613E-011	4.886133E-012	0	0.000000E+000
1	149.06544353	4.886133E-012	2.051613E-011	1	0.000000E+000
1	149.06647739	2.051613E-011	4.886133E-012	0	0.000000E+000
1	149.06802424	4.886133E-012	2.051613E-011	1	0.000000E+000
1	149.06807688	2.051613E-011	4.886133E-012	0	0.000000E+000
1	149.06823802	4.886133E-012	2.051613E-011	1	0.000000E+000
1	149.07325879	2.051613E-011	4.886133E-012	0	0.000000E+000
1	149.07590054	4.886133E-012	2.051613E-011	1	0.000000E+000
1	149.07858290	2.051613E-011	4.886133E-012	0	0.000000E+000
1	149.07988610	4.886133E-012	2.051613E-011	1	0.000000E+000
1	149.08144312	2.051613E-011	4.886133E-012	0	0.000000E+000
1	150.06362501	4.874072E-012	2.050407E-011	1	0.000000E+000
1	150.06458511	2.050407E-011	4.874072E-012	0	0.000000E+000
1	150.34803084	4.874072E-012	2.050407E-011	1	0.000000E+000
1	150.34819789	2.050407E-011	4.874072E-012	0	0.000000E+000
1	150.34887229	4.874072E-012	2.050407E-011	1	0.000000E+000
1	150.35549875	2.050407E-011	4.874072E-012	0	0.000000E+000
1	150.35614223	4.874072E-012	2.050407E-011	1	0.000000E+000
1	150.35700237	2.050407E-011	4.874072E-012	0	0.000000E+000
1	150.35758386	4.874072E-012	2.050407E-011	1	0.000000E+000
1	150.35844766	2.050407E-011	4.874072E-012	0	0.000000E+000
1	150.35926828	4.874072E-012	2.050407E-011	1	0.000000E+000
1	150.36062727	2.050407E-011	4.874072E-012	0	0.000000E+000
1	150.36075156	4.874072E-012	2.050407E-011	1	0.000000E+000
1	150.36115283	2.050407E-011	4.874072E-012	0	0.000000E+000
1	154.41799918	4.874072E-012	2.050407E-011	1	0.000000E+000
1	154.42123247	2.050407E-011	4.874072E-012	0	0.000000E+000
1	154.42187012	4.874072E-012	2.050407E-011	1	0.000000E+000
1	154.42417867	2.050407E-011	4.874072E-012	0	0.000000E+000
1	154.42623932	4.874072E-012	2.050407E-011	1	0.000000E+000
1	154.42885398	2.050407E-011	4.874072E-012	0	0.000000E+000
1	154.42888314	4.874072E-012	2.050407E-011	1	0.000000E+000
1	154.43521935	2.050407E-011	4.874072E-012	0	0.000000E+000
1	154.49964861	4.874072E-012	2.050407E-011	1	0.000000E+000
1	154.50124360	2.050407E-011	4.874072E-012	0	0.000000E+000
1	154.52281311	4.874072E-012	2.050407E-011	1	0.000000E+000
1	154.52340160	2.050407E-011	4.874072E-012	0	0.000000E+000
1	154.52560201	4.874072E-012	2.050407E-011	1	0.000000E+000
1	154.52798163	2.050407E-011	4.874072E-012	0	0.000000E+000
1	154.71987415	4.874072E-012	2.050407E-011	1	0.000000E+000
1	154.72410400	2.050407E-011	4.874072E-012	0	0.000000E+000
1	154.72418826	4.874072E-012	2.050407E-011	1	0.000000E+000
1	154.73262245	2.050407E-011	4.874072E-012	0	0.000000E+000
1	154.73278559	4.874072E-012	2.050407E-011	1	0.000000E+000
1	154.74344589	2.050407E-011	4.874072E-012	0	0.000000E+000
1	154.74418268	4.874072E-012	2.050407E-011	1	0.000000E+000
1	154.74652182	2.050407E-011	4.874072E-012	0	0.000000E+000
1	154.74685745	4.874072E-012	2.050407E-011	1	0.000000E+000
1	154.75059482	2.050407E-011	4.874072E-012	0	0.000000E+000
1	156.06081259	4.874072E-012	2.050407E-011	1	0.000000E+000
1	156.06117110	2.050407E-011	4.874072E-012	0	0.000000E+000
1	156.06674676	4.874072E-012	2.050407E-011	1	0.000000E+000
1	156.06697083	2.050407E-011	4.874072E-012	0	0.000000E+000
1	156.06704383	4.874072E-012	2.050407E-011	1	0.000000E+000
1	156.06984709	2.050407E-011	4.874072E-012	0	0.000000E+000
1	156.07041830	4.874072E-012	2.050407E-011	1	0.000000E+000
1	156.07110373	2.050407E-011	4.874072E-012	0	0.000000E+000
1	156.07123136	4.874072E-012	2.050407E-011	1	0.000000E+000
1	156.07160787	2.050407E-011	4.874072E-012	0	0.000000E+000
1	156.07242122	4.874072E-012	2.050407E-011	1	0.000000E+000
1	156.07580047	2.050407E-011	4.874072E-012	0	0.000000E+000
1	156.22443945	4.874072E-012	2.050407E-011	1	0.000000E+000
1	156.23200611	2.050407E-011	4.874072E-012	0	0.000000E+000
1	156.23243206	4.874072E-012	2.050407E-011	1	0.000000E+000
1	156.23446031	2.050407E-011	4.874072E-012	0	0.000000E+000
1	156.23459200	4.874072E-012	2.050407E-011	1	0.000000E+000
1	156.23571984	2.050407E-011	4.874072E-012	0	0.000000E+000
1	156.32592533	4.874072E-012	2.050407E-011	1	0.000000E+000
1	156.32797830	2.050407E-011	4.874072E-012	0	0.000000E+000
1	156.32816198	4.874072E-012	2.050407E-011	1	0.000000E+000
1	156.32882716	2.050407E-011	4.874072E-012	0	0.000000E+000
1	156.32890771	4.874072E-012	2.050407E-011	1	0.000000E+000
1	156.32891695	2.050407E-011	4.874072E-012	0	0.000000E+000
1	156.32921065	4.874072E-012	2.050407E-011	1	0.000000E+000
1	156.33110431	2.050407E-011	4.874072E-012	0	0.000000E+000
1	156.33172583	4.874072E-012	2.050407E-011	1	0.000000E+000
1	156.33433972	2.050407E-011	4.874072E-012	0	0.000000E+000
1	156.43455202	4.874072E-012	2.050407E-011	1	0.000000E+000
1	156.43472509	2.050407E-011	4.874072E-012	0	0.000000E+000
1	156.43475994	4.874072E-012	2.050407E-011	1	0.000000E+000
1	156.43521836	2.050407E-011	4.874072E-012	0	0.000000E+000
1	156.44049772	4.874072E-012	2.050407E-011	1	0.000000E+000
1	156.44630122	2.050407E-011	4.874072E-012	0	0.000000E+000
1	156.44634649	4.874072E-012	2.050407E-011	1	0.000000E+000
1	156.44637266	2.050407E-011	4.874072E-012	0	0.000000E+000
1	156.44669051	4.874072E-012	2.050407E-011	1	0.000000E+000
1	156.45203653	2.050407E-011	4.874072E-012	0	0.000000E+000
1	156.45405665	4.874072E-012	2.050407E-011	1	0.000000E+000
1	156.45409168	2.050407E-011	4.874072E-012	0	0.000000E+000
1	156.45414643	4.874072E-012	2.050407E-011	1	0.000000E+000
1	156.45504987	2.050407E-011	4.874072E-012	0	0.000000E+000
1	156.45568863	4.874072E-012	2.050407E-011	1	0.000000E+000
1	156.45673774	2.050407E-011	4.874072E-012	0	0.000000E+000
1	156.66790724	4.874072E-012	2.050407E-011	1	0.000000E+000
1	156.67024300	2.050407E-011	4.874072E-012	0	0.000000E+000
1	156.67024467	4.874072E-012	2.050407E-011	1	0.000000E+000
1	156.67141393	2.050407E-011	4.874072E-012	0	0.000000E+000
1	156.67148136	4.874072E-012	2.050407E-011	1	0.000000E+000
1	156.67301972	2.050407E-011	4.874072E-012	0	0.000000E+000
1	157.13832833	4.874072E-012	2.050407E-011	1	0.000000E+000
1	157.13958830	2.050407E-011	4.874072E-012	0	0.000000E+000
1	157.14075070	4.874072E-012	2.050407E-011	1	0.000000E+000
1	157.14576880	2.050407E-011	4.874072E-012	0	0.000000E+000
1	157.26467619	4.874072E-012	2.050407E-011	1	0.000000E+000
1	157.26956381	2.050407E-011	4.874072E-012	0	0.000000E+000
1	157.26987505	4.874072E-012	2.050407E-011	1	0.000000E+000
1	157.27110141	2.050407E-011	4.874072E-012	0	0.000000E+000
1	157.27116101	4.874072E-012	2.050407E-011	1	0.000000E+000
1	157.27335657	2.050407E-011	4.874072E-012	0	0.000000E+000
1	157.27453259	4.874072E-012	2.050407E-011	1	0.000000E+000
1	157.28193693	2.050407E-011	4.874072E-012	0	0.000000E+000
1	157.28250822	4.874072E-012	2.050407E-011	1	0.000000E+000
1	157.28252463	2.050407E-011	4.874072E-012	0	0.000000E+000
1	157.28262071	4.874072E-012	2.050407E-011	1	0.000000E+000
1	157.28280671	2.050407E-011	4.874072E-012	0	0.000000E+000
1	157.39874438	4.874072E-012	2.050407E-011	1	0.000000E+000
1	157.40499643	2.050407E-011	4.874072E-012	0	0.000000E+000
1	157.40511856	4.874072E-012	2.050407E-011	1	0.000000E+000
1	157.40559265	2.050407E-011	4.874072E-012	0	0.000000E+000
1	157.60778363	4.874072E-012	2.050407E-011	1	0.000000E+000
1	157.60891932	2.050407E-011	4.874072E-012	0	0.000000E+000
1	157.61119850	4.874072E-012	2.050407E-011	1	0.000000E+000
1	157.61243947	2.050407E-011	4.874072E-012	0	0.000000E+000
1	157.61405566	4.874072E-012	2.050407E-011	1	0.000000E+000
1	157.62142194	2.050407E-011	4.874072E-012	0	0.000000E+000
1	157.62146397	4.874072E-012	2.050407E-011	1	0.000000E+000
1	157.62918232	2.050407E-011	4.874072E-012	0	0.000000E+000
1	157.62927105	4.874072E-012	2.050407E-011	1	0.000000E+000
1	157.63051076	2.050407E-011	4.874072E-012	0	0.000000E+000
1	157.63180856	4.874072E-012	2.050407E-011	1	0.000000E+000
1	157.63225848	2.050407E-011	4.874072E-012	0	0.000000E+000
1	157.63244757	4.874072E-012	2.050407E-011	1	0.000000E+000
1	157.63422023	2.050407E-011	4.874072E-012	0	0.000000E+000
1	157.63431094	4.874072E-012	2.050407E-011	1	0.000000E+000
1	157.63727909	2.050407E-011	4.874072E-012	0	0.000000E+000
1	157.63750904	4.874072E-012	2.050407E-011	1	0.000000E+000
1	157.63799603	2.050407E-011	4.874072E-012	0	0.000000E+000
1	157.64109492	4.874072E-012	2.050407E-011	1	0.000000E+000
1	157.64504454	2.050407E-011	4.874072E-012	0	0.000000E+000
1	157.64719272	4.874072E-012	2.050407E-011	1	0.000000E+000
1	157.64902039	2.050407E-011	4.874072E-012	0	0.000000E+000
1	157.65108472	4.874072E-012	2.050407E-011	1	0.000000E+000
1	157.65649104	2.050407E-011	4.874072E-012	0	0.000000E+000
1	157.65839781	4.874072E-012	2.050407E-011	1	0.000000E+000
1	157.66154132	2.050407E-011	4.874072E-012	0	0.000000E+000
1	157.66169117	4.874072E-012	2.050407E-011	1	0.000000E+000
1	157.66198513	2.050407E-011	4.874072E-012	0	0.000000E+000
1	157.66205537	4.874072E-012	2.050407E-011	1	0.000000E+000
1	157.66507858	2.050407E-011	4.874072E-012	0	0.000000E+000
1	157.66546924	4.874072E-012	2.050407E-011	1	0.000000E+000
1	157.66728560	2.050407E-011	4.874072E-012	0	0.000000E+000
1	157.66740681	4.874072E-012	2.050407E-011	1	0.000000E+000
1	157.67002910	2.050407E-011	4.874072E-012	0	0.000000E+000
1	157.67050675	4.874072E-012	2.050407E-011	1	0.000000E+000
1	157.67060611	2.050407E-011	4.874072E-012	0	0.000000E+000
1	157.67326106	4.874072E-012	2.050407E-011	1	0.000000E+000
1	157.67338237	2.050407E-011	4.874072E-012	0	0.000000E+000
1	157.67415512	4.874072E-012	2.050407E-011	1	0.000000E+000
1	157.67754676	2.050407E-011	4.874072E-012	0	0.000000E+000
1	157.68573767	4.874072E-012	2.050407E-011	1	0.000000E+000
1	157.68585109	2.050407E-011	4.874072E-012	0	0.000000E+000
1	157.68608020	4.874072E-012	2.050407E-011	1	0.000000E+000
1	157.69471898	2.050407E-011	4.874072E-012	0	0.000000E+000
1	157.69477239	4.874072E-012	2.050407E-011	1	0.000000E+000
1	157.69507327	2.050407E-011	4.874072E-012	0	0.000000E+000
1	157.69511282	4.874072E-012	2.050407E-011	1	0.000000E+000
1	157.69665330	2.050407E-011	4.874072E-012	0	0.000000E+000
1	157.73975396	4.874072E-012	2.050407E-011	1	0.000000E+000
1	157.74050404	2.050407E-011	4.874072E-012	0	0.000000E+000
1	157.74099184	4.874072E-012	2.050407E-011	1	0.000000E+000
1	157.74202435	2.050407E-011	4.874072E-012	0	0.000000E+000
1	157.74207402	4.874072E-012	2.050407E-011	1	0.000000E+000
1	157.74272997	2.050407E-011	4.874072E-012	0	0.000000E+000
1	157.74607326	4.874072E-012	2.050407E-011	1	0.000000E+000
1	157.74730142	2.050407E-011	4.874072E-012	0	0.000000E+000
1	157.74756362	4.874072E-012	2.050407E-011	1	0.000000E+000
1	157.74919564	2.050407E-011	4.874072E-012	0	0.000000E+000
1	157.85441137	4.874072E-012	2.050407E-011	1	0.000000E+000
1	157.85661934	2.050407E-011	4.874072E-012	0	0.000000E+000
1	157.86219181	4.874072E-012	2.050407E-011	1	0.000000E+000
1	157.86456459	2.050407E-011	4.874072E-012	0	0.000000E+000
1	157.94413395	4.874072E-012	2.050407E-011	1	0.000000E+000
1	157.95536358	2.050407E-011	4.874072E-012	0	0.000000E+000
1	158.21989000	4.874072E-012	2.050407E-011	1	0.000000E+000
1	158.22159455	2.050407E-011	4.874072E-012	0	0.000000E+000
1	158.22165733	4.874072E-012	2.050407E-011	1	0.000000E+000
1	158.22405183	2.050407E-011	4.874072E-012	0	0.000000E+000
1	158.40570595	4.874072E-012	2.050407E-011	1	0.000000E+000
1	158.40878359	2.050407E-011	4.874072E-012	0	0.000000E+000
1	158.40892823	4.874072E-012	2.050407E-011	1	0.000000E+000
1	158.40993695	2.050407E-011	4.874072E-012	0	0.000000E+000
1	158.41926603	4.874072E-012	2.050407E-011	1	0.000000E+000
1	158.41942481	2.050407E-011	4.874072E-012	0	0.000000E+000
1	158.42108722	4.874072E-012	2.050407E-011	1	0.000000E+000
1	158.42335049	2.050407E-011	4.874072E-012	0	0.000000E+000
1	158.44192475	4.874072E-012	2.050407E-011	1	0.000000E+000
1	158.44246282	2.050407E-011	4.874072E-012	0	0.000000E+000
1	158.44266218	4.874072E-012	2.050407E-011	1	0.000000E+000
1	158.44971480	2.050407E-011	4.874072E-012	0	0.000000E+000
1	158.44999652	4.874072E-012	2.050407E-011	1	0.000000E+000
1	158.45270833	2.050407E-011	4.874072E-012	0	0.000000E+000
1	158.45283337	4.874072E-012	2.050407E-011	1	0.000000E+000
1	158.45647368	2.050407E-011	4.874072E-012	0	0.000000E+000
1	158.78444711	4.874072E-012	2.050407E-011	1	0.000000E+000
1	158.79015961	2.050407E-011	4.874072E-012	0	0.000000E+000
1	158.79245531	4.874072E-012	2.050407E-011	1	0.000000E+000
1	158.79280480	2.050407E-011	4.874072E-012	0	0.000000E+000
1	158.79435631	4.874072E-012	2.050407E-011	1	0.000000E+000
1	158.79540441	2.050407E-011	4.874072E-012	0	0.000000E+000
1	158.79689391	4.874072E-012	2.050407E-011	1	0.000000E+000
1	158.79773750	2.050407E-011	4.874072E-012	0	0.000000E+000
1	158.87244777	4.874072E-012	2.050407E-011	1	0.000000E+000
1	158.87690637	2.050407E-011	4.874072E-012	0	0.000000E+000
1	158.87697267	4.874072E-012	2.050407E-011	1	0.000000E+000
1	158.87977553	2.050407E-011	4.874072E-012	0	0.000000E+000
1	158.88007741	4.874072E-012	2.050407E-011	1	0.000000E+000
1	158.88056404	2.050407E-011	4.874072E-012	0	0.000000E+000
1	158.88171161	4.874072E-012	2.050407E-011	1	0.000000E+000
1	158.88232509	2.050407E-011	4.874072E-012	0	0.000000E+000
1	158.88302636	4.874072E-012	2.050407E-011	1	0.000000E+000
1	158.88383614	2.050407E-011	4.874072E-012	0	0.000000E+000
1	158.92321155	4.874072E-012	2.050407E-011	1	0.000000E+000
1	158.92644233	2.050407E-011	4.874072E-012	0	0.000000E+000
1	159.61334105	4.874072E-012	2.050407E-011	1	0.000000E+000
1	159.61892382	2.050407E-011	4.874072E-012	0	0.000000E+000
1	159.92761913	4.874072E-012	2.050407E-011	1	0.000000E+000
1	159.92872626	2.050407E-011	4.874072E-012	0	0.000000E+000
1	159.92949274	4.874072E-012	2.050407E-011	1	0.000000E+000
1	159.93035309	2.050407E-011	4.874072E-012	0	0.000000E+000
1	159.93126722	4.874072E-012	2.050407E-011	1	0.000000E+000
1	159.93512590	2.050407E-011	4.874072E-012	0	0.000000E+000
1	160.05943929	4.874072E-012	2.050407E-011	1	0.000000E+000
1	160.06222778	2.050407E-011	4.874072E-012	0	0.000000E+000
1	160.06379218	4.874072E-012	2.050407E-011	1	0.000000E+000
1	160.06541940	2.050407E-011	4.874072E-012	0	0.000000E+000
1	160.06776421	4.874072E-012	2.050407E-011	1	0.000000E+000
1	160.07065534	2.050407E-011	4.874072E-012	0	0.000000E+000
1	160.81744882	4.874072E-012	2.050407E-011	1	0.000000E+000
1	160.81830230	2.050407E-011	4.874072E-012	0	0.000000E+000
1	160.81834826	4.874072E-012	2.050407E-011	1	0.000000E+000
1	160.82054359	2.050407E-011	4.874072E-012	0	0.000000E+000
1	160.82066717	4.874072E-012	2.050407E-011	1	0.000000E+000
1	160.82097464	2.050407E-011	4.874072E-012	0	0.000000E+000
1	160.82100603	4.874072E-012	2.050407E-011	1	0.000000E+000
1	160.82275313	2.050407E-011	4.874072E-012	0	0.000000E+000
1	160.82327006	4.874072E-012	2.050407E-011	1	0.000000E+000
1	160.82396061	2.050407E-011	4.874072E-012	0	0.000000E+000
1	160.82550825	4.874072E-012	2.050407E-011	1	0.000000E+000
1	160.82620031	2.050407E-011	4.874072E-012	0	0.000000E+000
1	160.82693657	4.874072E-012	2.050407E-011	1	0.000000E+000
1	160.83181546	2.050407E-011	4.874072E-012	0	0.000000E+000
1	160.83183596	4.874072E-012	2.050407E-011	1	0.000000E+000
1	160.83662596	2.050407E-011	4.874072E-012	0	0.000000E+000
1	160.83676820	4.874072E-012	2.050407E-011	1	0.000000E+000
1	160.83713879	2.050407E-011	4.874072E-012	0	0.000000E+000
1	160.83766845	4.874072E-012	2.050407E-011	1	0.000000E+000
1	160.84374932	2.050407E-011	4.874072E-012	0	0.000000E+000
1	160.84549464	4.874072E-012	2.050407E-011	1	0.000000E+000
1	160.84936319	2.050407E-011	4.874072E-012	0	0.000000E+000
1	160.84948092	4.874072E-012	2.050407E-011	1	0.000000E+000
1	160.85341609	2.050407E-011	4.874072E-012	0	0.000000E+000
1	160.85352604	4.874072E-012	2.050407E-011	1	0.000000E+000
1	160.85527385	2.050407E-011	4.874072E-012	0	0.000000E+000
1	160.90985129	4.874072E-012	2.050407E-011	1	0.000000E+000
1	160.91255884	2.050407E-011	4.874072E-012	0	0.000000E+000
1	160.91282651	4.874072E-012	2.050407E-011	1	0.000000E+000
1	160.91389313	2.050407E-011	4.874072E-012	0	0.000000E+000
1	160.91395591	4.874072E-012	2.050407E-011	1	0.000000E+000
1	160.91429465	2.050407E-011	4.874072E-012	0	0.000000E+000
1	161.36767636	4.874072E-012	2.050407E-011	1	0.000000E+000
1	161.37430933	2.050407E-011	4.874072E-012	0	0.000000E+000
1	161.64920447	4.874072E-012	2.050407E-011	1	0.000000E+000
1	161.64941242	2.050407E-011	4.874072E-012	0	0.000000E+000
1	161.64943620	4.874072E-012	2.050407E-011	1	0.000000E+000
1	161.64973607	2.050407E-011	4.874072E-012	0	0.000000E+000
1	161.75413770	4.874072E-012	2.050407E-011	1	0.000000E+000
1	161.75456005	2.050407E-011	4.874072E-012	0	0.000000E+000
1	161.93845792	4.874072E-012	2.050407E-011	1	0.000000E+000
1	161.93933818	2.050407E-011	4.874072E-012	0	0.000000E+000
1	161.94068900	4.874072E-012	2.050407E-011	1	0.000000E+000
1	161.94486798	2.050407E-011	4.874072E-012	0	0.000000E+000
1	161.94489745	4.874072E-012	2.050407E-011	1	0.000000E+000
[truncated: 307,568 more chars]
