# Supplementary material for: Ancestral acetylcholine receptor β-subunit forms homopentamers that prime before opening spontaneously
Source: eLife. 2022 Jul 4;11:e76504. doi: 10.7554/eLife.76504 (PMC9365395; doi:10.7554/eLife.76504)
Supplement: Figure 4—source data 1. — Detected single-channel event durations of spontaneously opening βAnc homomers in the absence (agonist-free) and presence of increasing concentrations of acetylcholine (ACh; 10 µM, 30 µM, 60 µM, and 100 µM) or 2-[(2,6-dimethylphenyl)amino]-N,N,N-trimethyl-2-oxoethaniminium chloride (QX-222; QX; 10 µM, 30 µM, 60 µM, and 100µM). Compressed file includes 27 TAC 4.3.3 event files (*.evt format) of the single-channel detections for the three recordings for each condition (fileA, fileB, and fileC in each case) in the presented kinetic analysis, as well as the associated R scripts (*.txt format) for defining and sorting bursts. [file elife-76504-fig4-data1.zip]

Archive with 117 entries (114 files):
- F4-SD1/__MACOSX/
- F4-SD1/__MACOSX/._Source Data - Figure 4
- F4-SD1/__MACOSX/Source Data - Figure 4/
- F4-SD1/__MACOSX/Source Data - Figure 4/._.DS_Store
- F4-SD1/__MACOSX/Source Data - Figure 4/._.Rapp.history
- F4-SD1/__MACOSX/Source Data - Figure 4/._Figure4_ACh100uM_fileA.evt
- F4-SD1/__MACOSX/Source Data - Figure 4/._Figure4_ACh100uM_fileA_script.txt
- F4-SD1/__MACOSX/Source Data - Figure 4/._Figure4_ACh100uM_fileB.evt
- F4-SD1/__MACOSX/Source Data - Figure 4/._Figure4_ACh100uM_fileB_script.txt
- F4-SD1/__MACOSX/Source Data - Figure 4/._Figure4_ACh100uM_fileC.evt
- F4-SD1/__MACOSX/Source Data - Figure 4/._Figure4_ACh100uM_fileC_script.txt
- F4-SD1/__MACOSX/Source Data - Figure 4/._Figure4_ACh10uM_fileA.evt
- F4-SD1/__MACOSX/Source Data - Figure 4/._Figure4_ACh10uM_fileA_script.txt
- F4-SD1/__MACOSX/Source Data - Figure 4/._Figure4_ACh10uM_fileB.evt
- F4-SD1/__MACOSX/Source Data - Figure 4/._Figure4_ACh10uM_fileB_script.txt
- F4-SD1/__MACOSX/Source Data - Figure 4/._Figure4_ACh10uM_fileC.evt
- F4-SD1/__MACOSX/Source Data - Figure 4/._Figure4_ACh10uM_fileC_script.txt
- F4-SD1/__MACOSX/Source Data - Figure 4/._Figure4_ACh30uM_fileA.evt
- F4-SD1/__MACOSX/Source Data - Figure 4/._Figure4_ACh30uM_fileA_script.txt
- F4-SD1/__MACOSX/Source Data - Figure 4/._Figure4_ACh30uM_fileB.evt
- F4-SD1/__MACOSX/Source Data - Figure 4/._Figure4_ACh30uM_fileB_script.txt
- F4-SD1/__MACOSX/Source Data - Figure 4/._Figure4_ACh30uM_fileC.evt
- F4-SD1/__MACOSX/Source Data - Figure 4/._Figure4_ACh30uM_fileC_script.txt
- F4-SD1/__MACOSX/Source Data - Figure 4/._Figure4_ACh60uM_fileA.evt
- F4-SD1/__MACOSX/Source Data - Figure 4/._Figure4_ACh60uM_fileA_script.txt
- F4-SD1/__MACOSX/Source Data - Figure 4/._Figure4_ACh60uM_fileB.evt
- F4-SD1/__MACOSX/Source Data - Figure 4/._Figure4_ACh60uM_fileB_script.txt
- F4-SD1/__MACOSX/Source Data - Figure 4/._Figure4_ACh60uM_fileC.evt
- F4-SD1/__MACOSX/Source Data - Figure 4/._Figure4_ACh60uM_fileC_script.txt
- F4-SD1/__MACOSX/Source Data - Figure 4/._Figure4_AgonistFree_fileA.evt
- F4-SD1/__MACOSX/Source Data - Figure 4/._Figure4_AgonistFree_fileA_Script.txt
- F4-SD1/__MACOSX/Source Data - Figure 4/._Figure4_AgonistFree_fileB.evt
- F4-SD1/__MACOSX/Source Data - Figure 4/._Figure4_AgonistFree_fileB_Script.txt
- F4-SD1/__MACOSX/Source Data - Figure 4/._Figure4_AgonistFree_fileC.evt
- F4-SD1/__MACOSX/Source Data - Figure 4/._Figure4_AgonistFree_fileC_Script.txt
- F4-SD1/__MACOSX/Source Data - Figure 4/._Figure4_QX100uM_fileA.evt
- F4-SD1/__MACOSX/Source Data - Figure 4/._Figure4_QX100uM_fileA_script.txt
- F4-SD1/__MACOSX/Source Data - Figure 4/._Figure4_QX100uM_fileB.evt
- F4-SD1/__MACOSX/Source Data - Figure 4/._Figure4_QX100uM_fileB_script.txt
- F4-SD1/__MACOSX/Source Data - Figure 4/._Figure4_QX100uM_fileC.evt
- F4-SD1/__MACOSX/Source Data - Figure 4/._Figure4_QX100uM_fileC_script.txt
- F4-SD1/__MACOSX/Source Data - Figure 4/._Figure4_QX10uM_fileA.evt
- F4-SD1/__MACOSX/Source Data - Figure 4/._Figure4_QX10uM_fileA_script.txt
- F4-SD1/__MACOSX/Source Data - Figure 4/._Figure4_QX10uM_fileB.evt
- F4-SD1/__MACOSX/Source Data - Figure 4/._Figure4_QX10uM_fileB_script.txt
- F4-SD1/__MACOSX/Source Data - Figure 4/._Figure4_QX10uM_fileC.evt
- F4-SD1/__MACOSX/Source Data - Figure 4/._Figure4_QX10uM_fileC_script.txt
- F4-SD1/__MACOSX/Source Data - Figure 4/._Figure4_QX30uM_fileA.evt
- F4-SD1/__MACOSX/Source Data - Figure 4/._Figure4_QX30uM_fileA_script.txt
- F4-SD1/__MACOSX/Source Data - Figure 4/._Figure4_QX30uM_fileB.evt
- F4-SD1/__MACOSX/Source Data - Figure 4/._Figure4_QX30uM_fileB_script.txt
- F4-SD1/__MACOSX/Source Data - Figure 4/._Figure4_QX30uM_fileC.evt
- F4-SD1/__MACOSX/Source Data - Figure 4/._Figure4_QX30uM_fileC_script.txt
- F4-SD1/__MACOSX/Source Data - Figure 4/._Figure4_QX60uM_fileA.evt
- F4-SD1/__MACOSX/Source Data - Figure 4/._Figure4_QX60uM_fileA_script.txt
- F4-SD1/__MACOSX/Source Data - Figure 4/._Figure4_QX60uM_fileB.evt
- F4-SD1/__MACOSX/Source Data - Figure 4/._Figure4_QX60uM_fileB_script.txt
- F4-SD1/__MACOSX/Source Data - Figure 4/._Figure4_QX60uM_fileC.evt
- F4-SD1/__MACOSX/Source Data - Figure 4/._Figure4_QX60uM_fileC_script.txt
- F4-SD1/Figure 4_cmyk_rasterized.eps
- F4-SD1/Source Data - Figure 4/
- F4-SD1/Source Data - Figure 4/.DS_Store
- F4-SD1/Source Data - Figure 4/.Rapp.history
- F4-SD1/Source Data - Figure 4/Figure4_ACh100uM_fileA.evt
- F4-SD1/Source Data - Figure 4/Figure4_ACh100uM_fileA_script.txt
- F4-SD1/Source Data - Figure 4/Figure4_ACh100uM_fileB.evt
- F4-SD1/Source Data - Figure 4/Figure4_ACh100uM_fileB_script.txt
- F4-SD1/Source Data - Figure 4/Figure4_ACh100uM_fileC.evt
- F4-SD1/Source Data - Figure 4/Figure4_ACh100uM_fileC_script.txt
- F4-SD1/Source Data - Figure 4/Figure4_ACh10uM_fileA.evt
- F4-SD1/Source Data - Figure 4/Figure4_ACh10uM_fileA_script.txt
- F4-SD1/Source Data - Figure 4/Figure4_ACh10uM_fileB.evt
- F4-SD1/Source Data - Figure 4/Figure4_ACh10uM_fileB_script.txt
- F4-SD1/Source Data - Figure 4/Figure4_ACh10uM_fileC.evt
- F4-SD1/Source Data - Figure 4/Figure4_ACh10uM_fileC_script.txt
- F4-SD1/Source Data - Figure 4/Figure4_ACh30uM_fileA.evt
- F4-SD1/Source Data - Figure 4/Figure4_ACh30uM_fileA_script.txt
- F4-SD1/Source Data - Figure 4/Figure4_ACh30uM_fileB.evt
- F4-SD1/Source Data - Figure 4/Figure4_ACh30uM_fileB_script.txt
- F4-SD1/Source Data - Figure 4/Figure4_ACh30uM_fileC.evt
- F4-SD1/Source Data - Figure 4/Figure4_ACh30uM_fileC_script.txt
- F4-SD1/Source Data - Figure 4/Figure4_ACh60uM_fileA.evt
- F4-SD1/Source Data - Figure 4/Figure4_ACh60uM_fileA_script.txt
- F4-SD1/Source Data - Figure 4/Figure4_ACh60uM_fileB.evt
- F4-SD1/Source Data - Figure 4/Figure4_ACh60uM_fileB_script.txt
- F4-SD1/Source Data - Figure 4/Figure4_ACh60uM_fileC.evt
- F4-SD1/Source Data - Figure 4/Figure4_ACh60uM_fileC_script.txt
- F4-SD1/Source Data - Figure 4/Figure4_AgonistFree_fileA.evt
- F4-SD1/Source Data - Figure 4/Figure4_AgonistFree_fileA_Script.txt
- F4-SD1/Source Data - Figure 4/Figure4_AgonistFree_fileB.evt
- F4-SD1/Source Data - Figure 4/Figure4_AgonistFree_fileB_Script.txt
- F4-SD1/Source Data - Figure 4/Figure4_AgonistFree_fileC.evt
- F4-SD1/Source Data - Figure 4/Figure4_AgonistFree_fileC_Script.txt
- F4-SD1/Source Data - Figure 4/Figure4_QX100uM_fileA.evt
- F4-SD1/Source Data - Figure 4/Figure4_QX100uM_fileA_script.txt
- F4-SD1/Source Data - Figure 4/Figure4_QX100uM_fileB.evt
- F4-SD1/Source Data - Figure 4/Figure4_QX100uM_fileB_script.txt
- F4-SD1/Source Data - Figure 4/Figure4_QX100uM_fileC.evt
- F4-SD1/Source Data - Figure 4/Figure4_QX100uM_fileC_script.txt
- F4-SD1/Source Data - Figure 4/Figure4_QX10uM_fileA.evt
- F4-SD1/Source Data - Figure 4/Figure4_QX10uM_fileA_script.txt
- F4-SD1/Source Data - Figure 4/Figure4_QX10uM_fileB.evt
- F4-SD1/Source Data - Figure 4/Figure4_QX10uM_fileB_script.txt
- F4-SD1/Source Data - Figure 4/Figure4_QX10uM_fileC.evt
- F4-SD1/Source Data - Figure 4/Figure4_QX10uM_fileC_script.txt
- F4-SD1/Source Data - Figure 4/Figure4_QX30uM_fileA.evt
- F4-SD1/Source Data - Figure 4/Figure4_QX30uM_fileA_script.txt
- F4-SD1/Source Data - Figure 4/Figure4_QX30uM_fileB.evt
- F4-SD1/Source Data - Figure 4/Figure4_QX30uM_fileB_script.txt
- F4-SD1/Source Data - Figure 4/Figure4_QX30uM_fileC.evt
- F4-SD1/Source Data - Figure 4/Figure4_QX30uM_fileC_script.txt
- F4-SD1/Source Data - Figure 4/Figure4_QX60uM_fileA.evt
- F4-SD1/Source Data - Figure 4/Figure4_QX60uM_fileA_script.txt
- F4-SD1/Source Data - Figure 4/Figure4_QX60uM_fileB.evt
- F4-SD1/Source Data - Figure 4/Figure4_QX60uM_fileB_script.txt
- F4-SD1/Source Data - Figure 4/Figure4_QX60uM_fileC.evt
- F4-SD1/Source Data - Figure 4/Figure4_QX60uM_fileC_script.txt
