# Supplementary material for: Ancestral acetylcholine receptor β-subunit forms homopentamers that prime before opening spontaneously
Source: eLife. 2022 Jul 4;11:e76504. doi: 10.7554/eLife.76504 (PMC9365395; doi:10.7554/eLife.76504)
Supplement: Figure 4—source data 1. — Detected single-channel event durations of spontaneously opening βAnc homomers in the absence (agonist-free) and presence of increasing concentrations of acetylcholine (ACh; 10 µM, 30 µM, 60 µM, and 100 µM) or 2-[(2,6-dimethylphenyl)amino]-N,N,N-trimethyl-2-oxoethaniminium chloride (QX-222; QX; 10 µM, 30 µM, 60 µM, and 100µM). Compressed file includes 27 TAC 4.3.3 event files (*.evt format) of the single-channel detections for the three recordings for each condition (fileA, fileB, and fileC in each case) in the presented kinetic analysis, as well as the associated R scripts (*.txt format) for defining and sorting bursts. [file elife-76504-fig4-data1.zip › F4-SD1/Source Data - Figure 4/Figure4_ACh100uM_fileA.evt]

5
File
Acquire	D:\Data\Christian\2-81Homomer Project\ACh Block\100uM - 120mV - ACh\Recordings\a1-19-03-05-BAncHomomer-BRBS-PA100OOPS-120mV-6.acquire	0	
Sweeps
1	198.242386	0.000000	0.913118	0.0000000E+000	0.0000000E+000	
Segments
1	389	0.000000	0.913118	0.913490	1.134060	1.188608	1.963672	2.027602	2.130660	2.158674	2.545838	2.558248	3.125075	3.191961	3.300455	3.338322	3.561663	3.608642	3.771526	3.797074	4.320858	4.321362	4.414199	4.477821	4.687996	4.977625	5.320863	6.285735	6.737559	6.986831	7.097002	7.166877	7.285675	7.336182	7.443445	12.614526	12.783758	14.226604	14.421790	15.442697	15.549453	15.593554	16.133125	16.276503	16.443070	16.445522	16.551460	16.576594	16.962765	16.969810	17.296045	17.297490	17.476115	17.534676	17.877552	17.887314	18.312657	18.567097	18.670975	18.673746	18.920764	18.947177	19.080056	19.527738	20.032815	20.073695	20.179674	21.143076	21.286268	21.578212	22.275518	24.984852	25.264492	25.662452	25.846726	25.882706	25.943277	25.948242	26.057141	26.079314	26.394401	26.406994	26.506783	26.940068	28.617838	28.751388	28.856218	29.039635	29.211197	29.254591	29.454599	29.487186	29.833778	30.171618	30.596954	30.601298	30.868772	30.928978	31.096942	31.211221	31.457419	31.627892	32.135968	32.174162	32.494737	32.501842	32.661884	32.705025	34.466866	34.468526	35.705838	35.740031	36.081390	36.106322	36.255461	36.302930	36.649603	36.871897	37.024003	37.089362	37.336201	37.351506	37.540389	37.557060	37.668378	37.722211	38.307253	38.342346	38.911934	39.094746	39.218908	39.252050	39.428184	39.448658	39.507116	39.817831	39.926066	39.983649	40.136566	40.169554	40.261865	40.300626	40.439344	40.497234	40.626426	40.640749	40.767250	40.858649	41.136396	41.152594	41.670645	41.794343	42.116051	42.155996	42.648915	42.659922	42.758076	43.061592	43.177612	43.263818	43.575326	43.602424	43.855989	43.989526	44.114925	44.189682	44.312456	44.472716	44.891461	45.151880	45.300925	45.346898	46.567270	46.592082	46.654912	46.657618	46.840426	46.860633	47.898419	47.944392	49.068525	49.082450	49.983627	49.999954	50.168646	50.196562	50.430338	50.458706	50.531796	50.613818	50.826534	50.888891	51.141432	51.252270	51.713226	52.059213	52.226981	52.228178	52.554846	52.555858	52.616286	52.708130	52.886058	53.419585	53.741485	55.210698	55.367319	55.373906	55.533274	55.627218	56.160683	56.225874	56.414725	56.435010	56.614098	56.725509	56.933828	56.946770	57.648224	57.667666	58.315957	58.323026	58.853210	58.920108	59.048831	59.109458	59.239749	59.240530	59.364960	59.371602	59.457685	59.809954	59.971585	60.113386	60.485336	60.495182	60.599127	61.322531	61.798875	61.901262	62.075905	62.137655	63.192444	63.238226	63.296901	63.929097	64.277984	64.286802	64.733852	64.745554	64.926499	64.942162	64.996621	66.011560	66.200008	66.445787	66.552081	66.650696	66.803871	66.846251	66.986268	67.485941	67.587634	67.629138	67.744480	67.861744	68.126690	68.153426	68.246442	68.341501	68.601480	68.612178	68.740170	68.743250	70.672089	70.709330	71.359037	71.364690	72.662126	72.675410	73.776967	73.789522	75.188566	75.231314	75.363827	75.369422	76.079171	76.124625	76.249572	76.279890	76.475394	76.476498	76.717029	76.738642	76.794747	76.847391	77.195969	77.197394	77.434141	77.587063	77.834114	77.852754	78.022554	78.087229	78.243400	78.245970	78.646497	78.745508	79.106419	79.163474	80.775720	80.801874	80.893568	80.947770	81.723814	81.784914	82.169068	82.178130	82.932983	82.964562	83.280121	83.352047	83.486792	83.488850	85.330799	85.389394	86.550651	86.569042	86.725639	86.765650	87.489485	87.552082	87.641349	87.683154	87.819089	87.917483	88.240852	88.272978	88.368958	88.404050	88.717341	88.731730	89.387381	89.452626	89.565712	89.583698	89.651693	89.661462	89.773529	89.780306	89.926672	89.976914	90.034515	90.042450	90.151588	90.220701	90.337333	90.434859	90.711402	90.802889	91.027259	91.091026	91.185469	91.362788	92.394258	92.401746	92.762323	92.794962	93.271839	93.319250	93.414681	93.450322	93.773297	93.781249	94.289827	94.328167	94.759666	94.761042	95.932498	95.971768	96.552446	96.612840	97.959248	97.972306	98.484522	98.566242	98.677670	98.693202	100.045893	100.088485	100.447417	100.514392	100.664015	100.724818	100.977415	101.029287	101.185579	101.249106	101.879637	101.985903	102.087584	102.204605	102.386606	102.428754	102.637120	102.639163	102.811107	102.836006	102.999492	103.163396	105.685146	105.705554	106.000855	106.033234	106.165023	106.229842	106.867138	106.885202	106.945529	106.950738	108.180231	108.202795	109.626336	109.637714	109.861405	109.901022	110.126216	110.325237	110.462101	110.639703	110.752895	110.817362	110.942803	110.948434	114.099135	114.368519	114.480693	114.487378	114.647953	114.827363	114.941076	114.946130	115.458460	115.470418	116.322343	116.322386	116.429975	116.467590	116.625855	116.650066	117.257836	117.309986	117.425303	117.501299	118.984158	119.024666	119.174427	119.205970	119.354827	119.402578	119.603537	119.664722	119.759176	119.795794	120.021402	120.057938	120.826652	120.917976	121.076669	121.106514	121.189821	121.522481	121.867447	122.106393	122.316683	122.351698	122.467687	122.482770	123.017857	123.020384	123.287662	123.440345	123.544933	123.596882	123.770328	123.888795	124.520999	124.596030	125.094894	125.155810	125.542508	125.562962	126.203566	126.266796	127.521763	127.574971	128.245982	128.271773	128.630062	128.643154	128.817948	128.839762	129.155731	129.425735	129.690992	129.691730	130.047475	130.117219	130.386212	130.519161	130.634155	130.674770	130.831284	130.879541	130.988451	131.002450	131.500687	131.850995	132.103647	132.132939	132.594651	132.707758	133.001126	133.034066	133.491758	133.492818	133.665869	133.743296	133.864835	133.930072	134.586747	134.606930	135.302740	135.327826	135.631751	135.657282	136.651182	136.955443	137.524990	138.190705	138.461834	138.512640	138.788693	138.801234	140.146869	140.177490	140.317369	140.374098	140.886265	140.898386	141.126469	141.189571	141.671018	141.713017	141.835193	141.881426	141.954397	142.119187	143.206313	143.343079	144.083006	144.238532	144.469353	144.665143	144.943891	144.961618	145.221806	145.223762	145.278446	145.541783	145.998583	146.023194	146.191077	146.206802	146.655557	147.877840	148.224481	148.238418	148.711903	148.833254	149.178447	149.227512	149.530816	149.549138	149.708117	149.745746	149.892392	150.134993	150.430309	150.468760	150.651683	150.675199	150.819756	150.899506	151.053558	151.056466	151.116901	151.599968	152.054088	152.105042	152.313699	152.671118	152.778613	152.832888	152.974594	153.022546	153.085185	153.536703	153.679026	153.743442	153.843481	155.912605	156.497508	156.561490	156.702687	156.704156	156.805382	156.823634	157.648601	157.675602	157.854125	157.931685	160.335853	160.362578	160.559610	160.624722	160.707621	160.776000	161.067025	161.122883	161.411300	161.476690	161.574068	161.631436	162.078839	162.132050	162.259901	162.265212	164.496940	164.497956	164.879857	164.941975	165.285789	165.287367	166.543934	166.588498	169.943200	170.054640	171.048310	171.110482	172.191479	172.224594	172.353376	172.355666	172.464962	172.486738	172.929493	172.945490	174.738942	174.828388	175.750690	175.763538	175.886564	175.894610	176.396895	176.418898	178.425417	178.478462	178.601490	178.816892	179.459391	179.499090	179.601229	179.630162	180.384165	180.551824	180.857374	181.153448	181.311198	181.334098	181.411478	181.465170	181.568929	181.596242	181.839978	181.864724	182.012632	182.214054	182.447808	182.744300	182.930538	182.990562	183.099473	183.106022	183.506928	183.574635	183.725422	183.758930	184.134153	184.180541	184.352335	184.414290	184.509785	184.545362	184.619312	184.619661	185.128033	185.135186	185.279756	185.632075	185.790263	185.790546	186.149728	186.324917	186.525900	186.665419	187.213262	187.232338	187.339200	187.510360	187.613598	188.104811	188.206534	188.584342	189.057986	189.067346	189.336598	189.423128	190.181235	190.284129	190.396061	190.861225	191.104040	191.164498	191.387190	191.426642	191.488987	191.506287	191.764658	191.819858	192.561230	192.619602	193.080816	193.130578	193.435367	193.511614	194.197530	194.281802	194.502307	194.557801	194.672388	194.722061	194.856405	194.900050	195.133289	195.162194	195.266733	195.345592	195.736343	195.789952	196.061482	196.079698	196.318147	196.539200	196.645127	196.669522	196.956282	196.997202	197.147621	197.193810	197.317709	197.324882	197.526905	197.587026	197.668203	197.800015	197.953663	198.093621	198.242386	
Events
1	3.82191541	3.014534E-012	1.692453E-011	1	0.000000E+000
1	3.82196944	1.692453E-011	3.014534E-012	0	0.000000E+000
1	3.82201657	3.014534E-012	1.692453E-011	1	0.000000E+000
1	3.82276548	1.692453E-011	3.014534E-012	0	0.000000E+000
1	3.82278366	3.014534E-012	1.692453E-011	1	0.000000E+000
1	3.82287273	1.692453E-011	3.014534E-012	0	0.000000E+000
1	3.82290464	3.014534E-012	1.692453E-011	1	0.000000E+000
1	3.82303794	1.692453E-011	3.014534E-012	0	0.000000E+000
1	3.82306641	3.014534E-012	1.692453E-011	1	0.000000E+000
1	3.82321023	1.692453E-011	3.014534E-012	0	0.000000E+000
1	3.82326076	3.014534E-012	1.692453E-011	1	0.000000E+000
1	3.82339608	1.692453E-011	3.014534E-012	0	0.000000E+000
1	3.82342030	3.014534E-012	1.692453E-011	1	0.000000E+000
1	3.82362172	1.692453E-011	3.014534E-012	0	0.000000E+000
1	3.82471263	3.014534E-012	1.692453E-011	1	0.000000E+000
1	3.82482878	1.692453E-011	3.014534E-012	0	0.000000E+000
1	3.82483985	3.014534E-012	1.692453E-011	1	0.000000E+000
1	3.82514971	1.692453E-011	3.014534E-012	0	0.000000E+000
1	3.82517738	3.014534E-012	1.692453E-011	1	0.000000E+000
1	3.82532715	1.692453E-011	3.014534E-012	0	0.000000E+000
1	3.82536139	3.014534E-012	1.692453E-011	1	0.000000E+000
1	3.82563969	1.692453E-011	3.014534E-012	0	0.000000E+000
1	3.82565973	3.014534E-012	1.692453E-011	1	0.000000E+000
1	3.82593781	1.692453E-011	3.014534E-012	0	0.000000E+000
1	3.82604087	3.014534E-012	1.692453E-011	1	0.000000E+000
1	3.82667148	1.692453E-011	3.014534E-012	0	0.000000E+000
1	3.82667880	3.014534E-012	1.692453E-011	1	0.000000E+000
1	3.82723599	1.692453E-011	3.014534E-012	0	0.000000E+000
1	3.82726028	3.014534E-012	1.692453E-011	1	0.000000E+000
1	3.82734209	1.692453E-011	3.014534E-012	0	0.000000E+000
1	3.82736503	3.014534E-012	1.692453E-011	1	0.000000E+000
1	3.82785707	1.692453E-011	3.014534E-012	0	0.000000E+000
1	3.82789597	3.014534E-012	1.692453E-011	1	0.000000E+000
1	3.82797390	1.692453E-011	3.014534E-012	0	0.000000E+000
1	3.82799760	3.014534E-012	1.692453E-011	1	0.000000E+000
1	3.82807559	1.692453E-011	3.014534E-012	0	0.000000E+000
1	3.82809222	3.014534E-012	1.692453E-011	1	0.000000E+000
1	3.82823478	1.692453E-011	3.014534E-012	0	0.000000E+000
1	3.82826179	3.014534E-012	1.692453E-011	1	0.000000E+000
1	3.82832668	1.692453E-011	3.014534E-012	0	0.000000E+000
1	3.82834934	3.014534E-012	1.692453E-011	1	0.000000E+000
1	3.82841847	1.692453E-011	3.014534E-012	0	0.000000E+000
1	3.82846016	3.014534E-012	1.692453E-011	1	0.000000E+000
1	3.82850464	1.692453E-011	3.014534E-012	0	0.000000E+000
1	3.83562861	3.014534E-012	1.692453E-011	1	0.000000E+000
1	3.83594577	1.692453E-011	3.014534E-012	0	0.000000E+000
1	3.83601416	3.014534E-012	1.692453E-011	1	0.000000E+000
1	3.83645131	1.692453E-011	3.014534E-012	0	0.000000E+000
1	3.83649995	3.014534E-012	1.692453E-011	1	0.000000E+000
1	3.83654197	1.692453E-011	3.014534E-012	0	0.000000E+000
1	3.83657200	3.014534E-012	1.692453E-011	1	0.000000E+000
1	3.83664010	1.692453E-011	3.014534E-012	0	0.000000E+000
1	3.83667605	3.014534E-012	1.692453E-011	1	0.000000E+000
1	3.83668117	1.692453E-011	3.014534E-012	0	0.000000E+000
1	3.83671700	3.014534E-012	1.692453E-011	1	0.000000E+000
1	3.83697418	1.692453E-011	3.014534E-012	0	0.000000E+000
1	3.83699571	3.014534E-012	1.692453E-011	1	0.000000E+000
1	3.83717054	1.692453E-011	3.014534E-012	0	0.000000E+000
1	3.83718461	3.014534E-012	1.692453E-011	1	0.000000E+000
1	3.83724420	1.692453E-011	3.014534E-012	0	0.000000E+000
1	3.83731024	3.014534E-012	1.692453E-011	1	0.000000E+000
1	3.83749722	1.692453E-011	3.014534E-012	0	0.000000E+000
1	3.83751364	3.014534E-012	1.692453E-011	1	0.000000E+000
1	3.83801395	1.692453E-011	3.014534E-012	0	0.000000E+000
1	3.83807512	3.014534E-012	1.692453E-011	1	0.000000E+000
1	3.83871635	1.692453E-011	3.014534E-012	0	0.000000E+000
1	3.83875423	3.014534E-012	1.692453E-011	1	0.000000E+000
1	3.83892091	1.692453E-011	3.014534E-012	0	0.000000E+000
1	3.83894016	3.014534E-012	1.692453E-011	1	0.000000E+000
1	3.83925819	1.692453E-011	3.014534E-012	0	0.000000E+000
1	3.83931717	3.014534E-012	1.692453E-011	1	0.000000E+000
1	3.83950088	1.692453E-011	3.014534E-012	0	0.000000E+000
1	3.83953975	3.014534E-012	1.692453E-011	1	0.000000E+000
1	3.83955974	1.692453E-011	3.014534E-012	0	0.000000E+000
1	3.83958197	3.014534E-012	1.692453E-011	1	0.000000E+000
1	3.83964944	1.692453E-011	3.014534E-012	0	0.000000E+000
1	3.83967185	3.014534E-012	1.692453E-011	1	0.000000E+000
1	3.83982067	1.692453E-011	3.014534E-012	0	0.000000E+000
1	3.84015277	3.014534E-012	1.692453E-011	1	0.000000E+000
1	3.84046692	1.692453E-011	3.014534E-012	0	0.000000E+000
1	3.84051285	3.014534E-012	1.692453E-011	1	0.000000E+000
1	3.84058446	1.692453E-011	3.014534E-012	0	0.000000E+000
1	3.84062663	3.014534E-012	1.692453E-011	1	0.000000E+000
1	3.84117586	1.692453E-011	3.014534E-012	0	0.000000E+000
1	3.84120702	3.014534E-012	1.692453E-011	1	0.000000E+000
1	3.84156423	1.692453E-011	3.014534E-012	0	0.000000E+000
1	3.84157437	3.014534E-012	1.692453E-011	1	0.000000E+000
1	3.84223867	1.692453E-011	3.014534E-012	0	0.000000E+000
1	3.84228881	3.014534E-012	1.692453E-011	1	0.000000E+000
1	3.84260491	1.692453E-011	3.014534E-012	0	0.000000E+000
1	3.84262144	3.014534E-012	1.692453E-011	1	0.000000E+000
1	3.84265544	1.692453E-011	3.014534E-012	0	0.000000E+000
1	3.84270012	3.014534E-012	1.692453E-011	1	0.000000E+000
1	3.84282877	1.692453E-011	3.014534E-012	0	0.000000E+000
1	3.84283708	3.014534E-012	1.692453E-011	1	0.000000E+000
1	3.84303927	1.692453E-011	3.014534E-012	0	0.000000E+000
1	3.84310958	3.014534E-012	1.692453E-011	1	0.000000E+000
1	3.84324253	1.692453E-011	3.014534E-012	0	0.000000E+000
1	3.84327815	3.014534E-012	1.692453E-011	1	0.000000E+000
1	3.84331402	1.692453E-011	3.014534E-012	0	0.000000E+000
1	3.84333014	3.014534E-012	1.692453E-011	1	0.000000E+000
1	3.84366110	1.692453E-011	3.014534E-012	0	0.000000E+000
1	3.84372026	3.014534E-012	1.692453E-011	1	0.000000E+000
1	3.84415121	1.692453E-011	3.014534E-012	0	0.000000E+000
1	3.84416582	3.014534E-012	1.692453E-011	1	0.000000E+000
1	3.84470854	1.692453E-011	3.014534E-012	0	0.000000E+000
1	3.84474045	3.014534E-012	1.692453E-011	1	0.000000E+000
1	3.84537163	1.692453E-011	3.014534E-012	0	0.000000E+000
1	3.84540080	3.014534E-012	1.692453E-011	1	0.000000E+000
1	3.84542900	1.692453E-011	3.014534E-012	0	0.000000E+000
1	3.84545704	3.014534E-012	1.692453E-011	1	0.000000E+000
1	3.84620588	1.692453E-011	3.014534E-012	0	0.000000E+000
1	3.84958271	3.014534E-012	1.692453E-011	1	0.000000E+000
1	3.85017287	1.692453E-011	3.014534E-012	0	0.000000E+000
1	3.85108082	3.014534E-012	1.692453E-011	1	0.000000E+000
1	3.85184897	1.692453E-011	3.014534E-012	0	0.000000E+000
1	3.85186738	3.014534E-012	1.692453E-011	1	0.000000E+000
1	3.85190074	1.692453E-011	3.014534E-012	0	0.000000E+000
1	3.85193731	3.014534E-012	1.692453E-011	1	0.000000E+000
1	3.85223541	1.692453E-011	3.014534E-012	0	0.000000E+000
1	3.85227108	3.014534E-012	1.692453E-011	1	0.000000E+000
1	3.85252379	1.692453E-011	3.014534E-012	0	0.000000E+000
1	3.85256749	3.014534E-012	1.692453E-011	1	0.000000E+000
1	3.85337723	1.692453E-011	3.014534E-012	0	0.000000E+000
1	3.85340969	3.014534E-012	1.692453E-011	1	0.000000E+000
1	3.85353274	1.692453E-011	3.014534E-012	0	0.000000E+000
1	3.85357691	3.014534E-012	1.692453E-011	1	0.000000E+000
1	3.85385523	1.692453E-011	3.014534E-012	0	0.000000E+000
1	3.85397037	3.014534E-012	1.692453E-011	1	0.000000E+000
1	3.85405441	1.692453E-011	3.014534E-012	0	0.000000E+000
1	3.85408537	3.014534E-012	1.692453E-011	1	0.000000E+000
1	3.85429756	1.692453E-011	3.014534E-012	0	0.000000E+000
1	3.85459454	3.014534E-012	1.692453E-011	1	0.000000E+000
1	3.85461627	1.692453E-011	3.014534E-012	0	0.000000E+000
1	3.85464177	3.014534E-012	1.692453E-011	1	0.000000E+000
1	3.85554333	1.692453E-011	3.014534E-012	0	0.000000E+000
1	3.85557332	3.014534E-012	1.692453E-011	1	0.000000E+000
1	3.85568512	1.692453E-011	3.014534E-012	0	0.000000E+000
1	3.85572577	3.014534E-012	1.692453E-011	1	0.000000E+000
1	3.85632365	1.692453E-011	3.014534E-012	0	0.000000E+000
1	3.85637350	3.014534E-012	1.692453E-011	1	0.000000E+000
1	3.85639804	1.692453E-011	3.014534E-012	0	0.000000E+000
1	3.85647278	3.014534E-012	1.692453E-011	1	0.000000E+000
1	3.85655011	1.692453E-011	3.014534E-012	0	0.000000E+000
1	3.85656960	3.014534E-012	1.692453E-011	1	0.000000E+000
1	3.85658486	1.692453E-011	3.014534E-012	0	0.000000E+000
1	3.85660988	3.014534E-012	1.692453E-011	1	0.000000E+000
1	3.85720185	1.692453E-011	3.014534E-012	0	0.000000E+000
1	3.85726780	3.014534E-012	1.692453E-011	1	0.000000E+000
1	3.85740161	1.692453E-011	3.014534E-012	0	0.000000E+000
1	3.85743076	3.014534E-012	1.692453E-011	1	0.000000E+000
1	3.85760725	1.692453E-011	3.014534E-012	0	0.000000E+000
1	3.85785642	3.014534E-012	1.692453E-011	1	0.000000E+000
1	3.85870890	1.692453E-011	3.014534E-012	0	0.000000E+000
1	3.85872456	3.014534E-012	1.692453E-011	1	0.000000E+000
1	3.85880987	1.692453E-011	3.014534E-012	0	0.000000E+000
1	3.85885493	3.014534E-012	1.692453E-011	1	0.000000E+000
1	3.85902923	1.692453E-011	3.014534E-012	0	0.000000E+000
1	3.85903566	3.014534E-012	1.692453E-011	1	0.000000E+000
1	3.85997305	1.692453E-011	3.014534E-012	0	0.000000E+000
1	3.86000819	3.014534E-012	1.692453E-011	1	0.000000E+000
1	3.86039317	1.692453E-011	3.014534E-012	0	0.000000E+000
1	3.86049521	3.014534E-012	1.692453E-011	1	0.000000E+000
1	3.86079313	1.692453E-011	3.014534E-012	0	0.000000E+000
1	3.86080151	3.014534E-012	1.692453E-011	1	0.000000E+000
1	3.86086475	1.692453E-011	3.014534E-012	0	0.000000E+000
1	3.86089144	3.014534E-012	1.692453E-011	1	0.000000E+000
1	3.86091364	1.692453E-011	3.014534E-012	0	0.000000E+000
1	3.86093879	3.014534E-012	1.692453E-011	1	0.000000E+000
1	3.86097235	1.692453E-011	3.014534E-012	0	0.000000E+000
1	3.86098890	3.014534E-012	1.692453E-011	1	0.000000E+000
1	3.86136028	1.692453E-011	3.014534E-012	0	0.000000E+000
1	3.86138396	3.014534E-012	1.692453E-011	1	0.000000E+000
1	3.86170978	1.692453E-011	3.014534E-012	0	0.000000E+000
1	3.86173157	3.014534E-012	1.692453E-011	1	0.000000E+000
1	3.86176740	1.692453E-011	3.014534E-012	0	0.000000E+000
1	3.86180354	3.014534E-012	1.692453E-011	1	0.000000E+000
1	3.86198383	1.692453E-011	3.014534E-012	0	0.000000E+000
1	3.86219993	3.014534E-012	1.692453E-011	1	0.000000E+000
1	3.86226620	1.692453E-011	3.014534E-012	0	0.000000E+000
1	3.86234316	3.014534E-012	1.692453E-011	1	0.000000E+000
1	3.86238092	1.692453E-011	3.014534E-012	0	0.000000E+000
1	3.86241300	3.014534E-012	1.692453E-011	1	0.000000E+000
1	3.86263618	1.692453E-011	3.014534E-012	0	0.000000E+000
1	3.86267939	3.014534E-012	1.692453E-011	1	0.000000E+000
1	3.86296367	1.692453E-011	3.014534E-012	0	0.000000E+000
1	3.86298528	3.014534E-012	1.692453E-011	1	0.000000E+000
1	3.86309518	1.692453E-011	3.014534E-012	0	0.000000E+000
1	3.86313048	3.014534E-012	1.692453E-011	1	0.000000E+000
1	3.86339294	1.692453E-011	3.014534E-012	0	0.000000E+000
1	3.86344714	3.014534E-012	1.692453E-011	1	0.000000E+000
1	3.86369845	1.692453E-011	3.014534E-012	0	0.000000E+000
1	3.86370456	3.014534E-012	1.692453E-011	1	0.000000E+000
1	3.86391303	1.692453E-011	3.014534E-012	0	0.000000E+000
1	3.86393698	3.014534E-012	1.692453E-011	1	0.000000E+000
1	3.86414204	1.692453E-011	3.014534E-012	0	0.000000E+000
1	3.86417772	3.014534E-012	1.692453E-011	1	0.000000E+000
1	3.86454103	1.692453E-011	3.014534E-012	0	0.000000E+000
1	3.86456388	3.014534E-012	1.692453E-011	1	0.000000E+000
1	3.86459558	1.692453E-011	3.014534E-012	0	0.000000E+000
1	3.86462556	3.014534E-012	1.692453E-011	1	0.000000E+000
1	3.86474313	1.692453E-011	3.014534E-012	0	0.000000E+000
1	3.86483108	3.014534E-012	1.692453E-011	1	0.000000E+000
1	3.86529791	1.692453E-011	3.014534E-012	0	0.000000E+000
1	3.86534191	3.014534E-012	1.692453E-011	1	0.000000E+000
1	3.86543351	1.692453E-011	3.014534E-012	0	0.000000E+000
1	3.86546602	3.014534E-012	1.692453E-011	1	0.000000E+000
1	3.86563432	1.692453E-011	3.014534E-012	0	0.000000E+000
1	3.86579322	3.014534E-012	1.692453E-011	1	0.000000E+000
1	3.86583676	1.692453E-011	3.014534E-012	0	0.000000E+000
1	3.86591207	3.014534E-012	1.692453E-011	1	0.000000E+000
1	3.86635837	1.692453E-011	3.014534E-012	0	0.000000E+000
1	3.86637435	3.014534E-012	1.692453E-011	1	0.000000E+000
1	3.86662451	1.692453E-011	3.014534E-012	0	0.000000E+000
1	3.86767385	3.014534E-012	1.692453E-011	1	0.000000E+000
1	3.86895591	1.692453E-011	3.014534E-012	0	0.000000E+000
1	3.86899708	3.014534E-012	1.692453E-011	1	0.000000E+000
1	3.86955518	1.692453E-011	3.014534E-012	0	0.000000E+000
1	3.86955745	3.014534E-012	1.692453E-011	1	0.000000E+000
1	3.86977336	1.692453E-011	3.014534E-012	0	0.000000E+000
1	3.87010764	3.014534E-012	1.692453E-011	1	0.000000E+000
1	3.87037794	1.692453E-011	3.014534E-012	0	0.000000E+000
1	3.87038913	3.014534E-012	1.692453E-011	1	0.000000E+000
1	3.87044001	1.692453E-011	3.014534E-012	0	0.000000E+000
1	3.87047922	3.014534E-012	1.692453E-011	1	0.000000E+000
1	3.87105910	1.692453E-011	3.014534E-012	0	0.000000E+000
1	3.87108984	3.014534E-012	1.692453E-011	1	0.000000E+000
1	3.87143115	1.692453E-011	3.014534E-012	0	0.000000E+000
1	3.87145213	3.014534E-012	1.692453E-011	1	0.000000E+000
1	3.87163220	1.692453E-011	3.014534E-012	0	0.000000E+000
1	3.87165368	3.014534E-012	1.692453E-011	1	0.000000E+000
1	3.87182965	1.692453E-011	3.014534E-012	0	0.000000E+000
1	3.87184610	3.014534E-012	1.692453E-011	1	0.000000E+000
1	3.87212352	1.692453E-011	3.014534E-012	0	0.000000E+000
1	3.87215774	3.014534E-012	1.692453E-011	1	0.000000E+000
1	3.87282960	1.692453E-011	3.014534E-012	0	0.000000E+000
1	3.87284519	3.014534E-012	1.692453E-011	1	0.000000E+000
1	3.87393123	1.692453E-011	3.014534E-012	0	0.000000E+000
1	3.87397943	3.014534E-012	1.692453E-011	1	0.000000E+000
1	3.87450666	1.692453E-011	3.014534E-012	0	0.000000E+000
1	3.87455058	3.014534E-012	1.692453E-011	1	0.000000E+000
1	3.87486503	1.692453E-011	3.014534E-012	0	0.000000E+000
1	3.87490320	3.014534E-012	1.692453E-011	1	0.000000E+000
1	3.87550192	1.692453E-011	3.014534E-012	0	0.000000E+000
1	3.87552771	3.014534E-012	1.692453E-011	1	0.000000E+000
1	3.87595823	1.692453E-011	3.014534E-012	0	0.000000E+000
1	3.87598070	3.014534E-012	1.692453E-011	1	0.000000E+000
1	3.87604821	1.692453E-011	3.014534E-012	0	0.000000E+000
1	3.87611875	3.014534E-012	1.692453E-011	1	0.000000E+000
1	3.87622338	1.692453E-011	3.014534E-012	0	0.000000E+000
1	3.87623769	3.014534E-012	1.692453E-011	1	0.000000E+000
1	3.87624244	1.692453E-011	3.014534E-012	0	0.000000E+000
1	3.87627306	3.014534E-012	1.692453E-011	1	0.000000E+000
1	3.87664849	1.692453E-011	3.014534E-012	0	0.000000E+000
1	3.87669027	3.014534E-012	1.692453E-011	1	0.000000E+000
1	3.87670420	1.692453E-011	3.014534E-012	0	0.000000E+000
1	3.87674194	3.014534E-012	1.692453E-011	1	0.000000E+000
1	3.87685009	1.692453E-011	3.014534E-012	0	0.000000E+000
1	3.87687504	3.014534E-012	1.692453E-011	1	0.000000E+000
1	3.87775263	1.692453E-011	3.014534E-012	0	0.000000E+000
1	3.87777233	3.014534E-012	1.692453E-011	1	0.000000E+000
1	3.87809011	1.692453E-011	3.014534E-012	0	0.000000E+000
1	3.87812239	3.014534E-012	1.692453E-011	1	0.000000E+000
1	3.87823084	1.692453E-011	3.014534E-012	0	0.000000E+000
1	3.87826043	3.014534E-012	1.692453E-011	1	0.000000E+000
1	3.87841488	1.692453E-011	3.014534E-012	0	0.000000E+000
1	3.87843991	3.014534E-012	1.692453E-011	1	0.000000E+000
1	3.87932822	1.692453E-011	3.014534E-012	0	0.000000E+000
1	3.87935072	3.014534E-012	1.692453E-011	1	0.000000E+000
1	3.87957744	1.692453E-011	3.014534E-012	0	0.000000E+000
1	3.87963673	3.014534E-012	1.692453E-011	1	0.000000E+000
1	3.87990810	1.692453E-011	3.014534E-012	0	0.000000E+000
1	3.88135904	3.014534E-012	1.692453E-011	1	0.000000E+000
1	3.88149853	1.692453E-011	3.014534E-012	0	0.000000E+000
1	3.88152295	3.014534E-012	1.692453E-011	1	0.000000E+000
1	3.88188448	1.692453E-011	3.014534E-012	0	0.000000E+000
1	3.88191400	3.014534E-012	1.692453E-011	1	0.000000E+000
1	3.88351877	1.692453E-011	3.014534E-012	0	0.000000E+000
1	3.88353759	3.014534E-012	1.692453E-011	1	0.000000E+000
1	3.88407067	1.692453E-011	3.014534E-012	0	0.000000E+000
1	3.88408220	3.014534E-012	1.692453E-011	1	0.000000E+000
1	3.88412972	1.692453E-011	3.014534E-012	0	0.000000E+000
1	3.88413842	3.014534E-012	1.692453E-011	1	0.000000E+000
1	3.88432594	1.692453E-011	3.014534E-012	0	0.000000E+000
1	3.88437295	3.014534E-012	1.692453E-011	1	0.000000E+000
1	3.88442931	1.692453E-011	3.014534E-012	0	0.000000E+000
1	3.88446096	3.014534E-012	1.692453E-011	1	0.000000E+000
1	3.88549442	1.692453E-011	3.014534E-012	0	0.000000E+000
1	3.88595682	3.014534E-012	1.692453E-011	1	0.000000E+000
1	3.88606704	1.692453E-011	3.014534E-012	0	0.000000E+000
1	3.88608477	3.014534E-012	1.692453E-011	1	0.000000E+000
1	3.88641739	1.692453E-011	3.014534E-012	0	0.000000E+000
1	3.88645269	3.014534E-012	1.692453E-011	1	0.000000E+000
1	3.88664968	1.692453E-011	3.014534E-012	0	0.000000E+000
1	3.88666798	3.014534E-012	1.692453E-011	1	0.000000E+000
1	3.88685711	1.692453E-011	3.014534E-012	0	0.000000E+000
1	3.88692959	3.014534E-012	1.692453E-011	1	0.000000E+000
1	3.88756309	1.692453E-011	3.014534E-012	0	0.000000E+000
1	3.88758568	3.014534E-012	1.692453E-011	1	0.000000E+000
1	3.88770298	1.692453E-011	3.014534E-012	0	0.000000E+000
1	3.88776406	3.014534E-012	1.692453E-011	1	0.000000E+000
1	3.88863685	1.692453E-011	3.014534E-012	0	0.000000E+000
1	3.88884203	3.014534E-012	1.692453E-011	1	0.000000E+000
1	3.88907317	1.692453E-011	3.014534E-012	0	0.000000E+000
1	3.88909046	3.014534E-012	1.692453E-011	1	0.000000E+000
1	3.88927445	1.692453E-011	3.014534E-012	0	0.000000E+000
1	3.88931059	3.014534E-012	1.692453E-011	1	0.000000E+000
1	3.88941336	1.692453E-011	3.014534E-012	0	0.000000E+000
1	3.88949336	3.014534E-012	1.692453E-011	1	0.000000E+000
1	3.88963391	1.692453E-011	3.014534E-012	0	0.000000E+000
1	3.88965019	3.014534E-012	1.692453E-011	1	0.000000E+000
1	3.89019425	1.692453E-011	3.014534E-012	0	0.000000E+000
1	3.89027485	3.014534E-012	1.692453E-011	1	0.000000E+000
1	3.89039735	1.692453E-011	3.014534E-012	0	0.000000E+000
1	3.89047266	3.014534E-012	1.692453E-011	1	0.000000E+000
1	3.89071510	1.692453E-011	3.014534E-012	0	0.000000E+000
1	3.89094059	3.014534E-012	1.692453E-011	1	0.000000E+000
1	3.89104807	1.692453E-011	3.014534E-012	0	0.000000E+000
1	3.89111334	3.014534E-012	1.692453E-011	1	0.000000E+000
1	3.89124055	1.692453E-011	3.014534E-012	0	0.000000E+000
1	3.89130336	3.014534E-012	1.692453E-011	1	0.000000E+000
1	3.89205718	1.692453E-011	3.014534E-012	0	0.000000E+000
1	3.89207487	3.014534E-012	1.692453E-011	1	0.000000E+000
1	3.89259646	1.692453E-011	3.014534E-012	0	0.000000E+000
1	3.89264716	3.014534E-012	1.692453E-011	1	0.000000E+000
1	3.89267371	1.692453E-011	3.014534E-012	0	0.000000E+000
1	3.89268624	3.014534E-012	1.692453E-011	1	0.000000E+000
1	3.89273586	1.692453E-011	3.014534E-012	0	0.000000E+000
1	3.89276906	3.014534E-012	1.692453E-011	1	0.000000E+000
1	3.89280549	1.692453E-011	3.014534E-012	0	0.000000E+000
1	3.89283613	3.014534E-012	1.692453E-011	1	0.000000E+000
1	3.89344073	1.692453E-011	3.014534E-012	0	0.000000E+000
1	3.89347623	3.014534E-012	1.692453E-011	1	0.000000E+000
1	3.89416527	1.692453E-011	3.014534E-012	0	0.000000E+000
1	3.89425282	3.014534E-012	1.692453E-011	1	0.000000E+000
1	3.89468944	1.692453E-011	3.014534E-012	0	0.000000E+000
1	3.89485812	3.014534E-012	1.692453E-011	1	0.000000E+000
1	3.89492903	1.692453E-011	3.014534E-012	0	0.000000E+000
1	3.89502187	3.014534E-012	1.692453E-011	1	0.000000E+000
1	3.89506359	1.692453E-011	3.014534E-012	0	0.000000E+000
1	3.89507663	3.014534E-012	1.692453E-011	1	0.000000E+000
1	3.89545476	1.692453E-011	3.014534E-012	0	0.000000E+000
1	3.89548382	3.014534E-012	1.692453E-011	1	0.000000E+000
1	3.89569711	1.692453E-011	3.014534E-012	0	0.000000E+000
1	3.89576008	3.014534E-012	1.692453E-011	1	0.000000E+000
1	3.89601217	1.692453E-011	3.014534E-012	0	0.000000E+000
1	3.89602166	3.014534E-012	1.692453E-011	1	0.000000E+000
1	3.89613524	1.692453E-011	3.014534E-012	0	0.000000E+000
1	3.89618231	3.014534E-012	1.692453E-011	1	0.000000E+000
1	3.89624434	1.692453E-011	3.014534E-012	0	0.000000E+000
1	3.89626143	3.014534E-012	1.692453E-011	1	0.000000E+000
1	3.89689461	1.692453E-011	3.014534E-012	0	0.000000E+000
1	3.89690620	3.014534E-012	1.692453E-011	1	0.000000E+000
1	3.89730333	1.692453E-011	3.014534E-012	0	0.000000E+000
1	3.89732675	3.014534E-012	1.692453E-011	1	0.000000E+000
1	3.89755164	1.692453E-011	3.014534E-012	0	0.000000E+000
1	3.89759217	3.014534E-012	1.692453E-011	1	0.000000E+000
1	3.89857797	1.692453E-011	3.014534E-012	0	0.000000E+000
1	3.89860215	3.014534E-012	1.692453E-011	1	0.000000E+000
1	3.89866407	1.692453E-011	3.014534E-012	0	0.000000E+000
1	3.89913280	3.014534E-012	1.692453E-011	1	0.000000E+000
1	3.89946198	1.692453E-011	3.014534E-012	0	0.000000E+000
1	3.89959440	3.014534E-012	1.692453E-011	1	0.000000E+000
1	3.89991863	1.692453E-011	3.014534E-012	0	0.000000E+000
1	3.89993859	3.014534E-012	1.692453E-011	1	0.000000E+000
1	3.90000458	1.692453E-011	3.014534E-012	0	0.000000E+000
1	3.90003092	3.014534E-012	1.692453E-011	1	0.000000E+000
1	3.90033979	1.692453E-011	3.014534E-012	0	0.000000E+000
1	3.90039548	3.014534E-012	1.692453E-011	1	0.000000E+000
1	3.90042934	1.692453E-011	3.014534E-012	0	0.000000E+000
1	3.90044705	3.014534E-012	1.692453E-011	1	0.000000E+000
1	3.90047507	1.692453E-011	3.014534E-012	0	0.000000E+000
1	3.90048839	3.014534E-012	1.692453E-011	1	0.000000E+000
1	3.90097388	1.692453E-011	3.014534E-012	0	0.000000E+000
1	3.90101187	3.014534E-012	1.692453E-011	1	0.000000E+000
1	3.90127548	1.692453E-011	3.014534E-012	0	0.000000E+000
1	3.90137142	3.014534E-012	1.692453E-011	1	0.000000E+000
1	3.90154727	1.692453E-011	3.014534E-012	0	0.000000E+000
1	3.90158313	3.014534E-012	1.692453E-011	1	0.000000E+000
1	3.90177018	1.692453E-011	3.014534E-012	0	0.000000E+000
1	3.90182239	3.014534E-012	1.692453E-011	1	0.000000E+000
1	3.90188682	1.692453E-011	3.014534E-012	0	0.000000E+000
1	3.90196430	3.014534E-012	1.692453E-011	1	0.000000E+000
1	3.90277089	1.692453E-011	3.014534E-012	0	0.000000E+000
1	3.90280132	3.014534E-012	1.692453E-011	1	0.000000E+000
1	3.90302170	1.692453E-011	3.014534E-012	0	0.000000E+000
1	3.90304700	3.014534E-012	1.692453E-011	1	0.000000E+000
1	3.90310730	1.692453E-011	3.014534E-012	0	0.000000E+000
1	3.90312254	3.014534E-012	1.692453E-011	1	0.000000E+000
1	3.90341652	1.692453E-011	3.014534E-012	0	0.000000E+000
1	3.90342989	3.014534E-012	1.692453E-011	1	0.000000E+000
1	3.90355722	1.692453E-011	3.014534E-012	0	0.000000E+000
1	3.90357031	3.014534E-012	1.692453E-011	1	0.000000E+000
1	3.90384377	1.692453E-011	3.014534E-012	0	0.000000E+000
1	3.90388745	3.014534E-012	1.692453E-011	1	0.000000E+000
1	3.90418660	1.692453E-011	3.014534E-012	0	0.000000E+000
1	3.90421642	3.014534E-012	1.692453E-011	1	0.000000E+000
1	3.90476974	1.692453E-011	3.014534E-012	0	0.000000E+000
1	3.90481806	3.014534E-012	1.692453E-011	1	0.000000E+000
1	3.90544718	1.692453E-011	3.014534E-012	0	0.000000E+000
1	3.90572128	3.014534E-012	1.692453E-011	1	0.000000E+000
1	3.90573569	1.692453E-011	3.014534E-012	0	0.000000E+000
1	3.90603875	3.014534E-012	1.692453E-011	1	0.000000E+000
1	3.90647582	1.692453E-011	3.014534E-012	0	0.000000E+000
1	3.90687027	3.014534E-012	1.692453E-011	1	0.000000E+000
1	3.90689492	1.692453E-011	3.014534E-012	0	0.000000E+000
1	3.90690268	3.014534E-012	1.692453E-011	1	0.000000E+000
1	3.90694745	1.692453E-011	3.014534E-012	0	0.000000E+000
1	3.90697443	3.014534E-012	1.692453E-011	1	0.000000E+000
1	3.90701772	1.692453E-011	3.014534E-012	0	0.000000E+000
1	3.90704069	3.014534E-012	1.692453E-011	1	0.000000E+000
1	3.90772069	1.692453E-011	3.014534E-012	0	0.000000E+000
1	3.90779674	3.014534E-012	1.692453E-011	1	0.000000E+000
1	3.90789138	1.692453E-011	3.014534E-012	0	0.000000E+000
1	3.90792037	3.014534E-012	1.692453E-011	1	0.000000E+000
1	3.90895972	1.692453E-011	3.014534E-012	0	0.000000E+000
1	3.90897111	3.014534E-012	1.692453E-011	1	0.000000E+000
1	3.91021072	1.692453E-011	3.014534E-012	0	0.000000E+000
1	3.91025770	3.014534E-012	1.692453E-011	1	0.000000E+000
1	3.91043368	1.692453E-011	3.014534E-012	0	0.000000E+000
1	3.91044541	3.014534E-012	1.692453E-011	1	0.000000E+000
1	3.91055482	1.692453E-011	3.014534E-012	0	0.000000E+000
1	3.91067230	3.014534E-012	1.692453E-011	1	0.000000E+000
1	3.91073750	1.692453E-011	3.014534E-012	0	0.000000E+000
1	3.91076982	3.014534E-012	1.692453E-011	1	0.000000E+000
1	3.91136683	1.692453E-011	3.014534E-012	0	0.000000E+000
1	3.91141102	3.014534E-012	1.692453E-011	1	0.000000E+000
1	3.91147735	1.692453E-011	3.014534E-012	0	0.000000E+000
1	3.91192294	3.014534E-012	1.692453E-011	1	0.000000E+000
1	3.91204735	1.692453E-011	3.014534E-012	0	0.000000E+000
1	3.91207223	3.014534E-012	1.692453E-011	1	0.000000E+000
1	3.91228393	1.692453E-011	3.014534E-012	0	0.000000E+000
1	3.91232995	3.014534E-012	1.692453E-011	1	0.000000E+000
1	3.91268133	1.692453E-011	3.014534E-012	0	0.000000E+000
1	3.91270330	3.014534E-012	1.692453E-011	1	0.000000E+000
1	3.91310994	1.692453E-011	3.014534E-012	0	0.000000E+000
1	3.91312823	3.014534E-012	1.692453E-011	1	0.000000E+000
1	3.91344554	1.692453E-011	3.014534E-012	0	0.000000E+000
1	3.91347511	3.014534E-012	1.692453E-011	1	0.000000E+000
1	3.91382519	1.692453E-011	3.014534E-012	0	0.000000E+000
1	3.91388763	3.014534E-012	1.692453E-011	1	0.000000E+000
1	3.91400736	1.692453E-011	3.014534E-012	0	0.000000E+000
1	3.91404405	3.014534E-012	1.692453E-011	1	0.000000E+000
1	3.91447896	1.692453E-011	3.014534E-012	0	0.000000E+000
1	3.91521060	3.014534E-012	1.692453E-011	1	0.000000E+000
1	3.91551495	1.692453E-011	3.014534E-012	0	0.000000E+000
1	3.91553311	3.014534E-012	1.692453E-011	1	0.000000E+000
1	3.91565975	1.692453E-011	3.014534E-012	0	0.000000E+000
1	3.91568593	3.014534E-012	1.692453E-011	1	0.000000E+000
1	3.91580759	1.692453E-011	3.014534E-012	0	0.000000E+000
1	3.91582850	3.014534E-012	1.692453E-011	1	0.000000E+000
1	3.91591953	1.692453E-011	3.014534E-012	0	0.000000E+000
1	3.91592528	3.014534E-012	1.692453E-011	1	0.000000E+000
1	3.91606740	1.692453E-011	3.014534E-012	0	0.000000E+000
1	3.91607952	3.014534E-012	1.692453E-011	1	0.000000E+000
1	3.91613872	1.692453E-011	3.014534E-012	0	0.000000E+000
1	3.91623380	3.014534E-012	1.692453E-011	1	0.000000E+000
1	3.91652146	1.692453E-011	3.014534E-012	0	0.000000E+000
1	3.91657269	3.014534E-012	1.692453E-011	1	0.000000E+000
1	3.91663183	1.692453E-011	3.014534E-012	0	0.000000E+000
1	3.91665633	3.014534E-012	1.692453E-011	1	0.000000E+000
1	3.91743400	1.692453E-011	3.014534E-012	0	0.000000E+000
1	3.91751851	3.014534E-012	1.692453E-011	1	0.000000E+000
1	3.91770884	1.692453E-011	3.014534E-012	0	0.000000E+000
1	3.91774267	3.014534E-012	1.692453E-011	1	0.000000E+000
1	3.91795420	1.692453E-011	3.014534E-012	0	0.000000E+000
1	3.91797024	3.014534E-012	1.692453E-011	1	0.000000E+000
1	3.91810956	1.692453E-011	3.014534E-012	0	0.000000E+000
1	3.91820121	3.014534E-012	1.692453E-011	1	0.000000E+000
1	3.91825515	1.692453E-011	3.014534E-012	0	0.000000E+000
1	3.91897500	3.014534E-012	1.692453E-011	1	0.000000E+000
1	3.91915002	1.692453E-011	3.014534E-012	0	0.000000E+000
1	3.91921406	3.014534E-012	1.692453E-011	1	0.000000E+000
1	3.91987626	1.692453E-011	3.014534E-012	0	0.000000E+000
1	3.91990106	3.014534E-012	1.692453E-011	1	0.000000E+000
1	3.92011558	1.692453E-011	3.014534E-012	0	0.000000E+000
1	3.92015575	3.014534E-012	1.692453E-011	1	0.000000E+000
1	3.92065295	1.692453E-011	3.014534E-012	0	0.000000E+000
1	3.92067452	3.014534E-012	1.692453E-011	1	0.000000E+000
1	3.92089093	1.692453E-011	3.014534E-012	0	0.000000E+000
1	3.92091660	3.014534E-012	1.692453E-011	1	0.000000E+000
1	3.92130407	1.692453E-011	3.014534E-012	0	0.000000E+000
1	3.92132828	3.014534E-012	1.692453E-011	1	0.000000E+000
1	3.92208558	1.692453E-011	3.014534E-012	0	0.000000E+000
1	3.92209845	3.014534E-012	1.692453E-011	1	0.000000E+000
1	3.92228807	1.692453E-011	3.014534E-012	0	0.000000E+000
1	3.92235177	3.014534E-012	1.692453E-011	1	0.000000E+000
1	3.92262572	1.692453E-011	3.014534E-012	0	0.000000E+000
1	3.92264109	3.014534E-012	1.692453E-011	1	0.000000E+000
1	3.92292514	1.692453E-011	3.014534E-012	0	0.000000E+000
1	3.92296865	3.014534E-012	1.692453E-011	1	0.000000E+000
1	3.92309976	1.692453E-011	3.014534E-012	0	0.000000E+000
1	3.92312880	3.014534E-012	1.692453E-011	1	0.000000E+000
1	3.92314854	1.692453E-011	3.014534E-012	0	0.000000E+000
1	3.92322525	3.014534E-012	1.692453E-011	1	0.000000E+000
1	3.92338177	1.692453E-011	3.014534E-012	0	0.000000E+000
1	3.92339032	3.014534E-012	1.692453E-011	1	0.000000E+000
1	3.92343619	1.692453E-011	3.014534E-012	0	0.000000E+000
1	3.92345971	3.014534E-012	1.692453E-011	1	0.000000E+000
1	3.92382869	1.692453E-011	3.014534E-012	0	0.000000E+000
1	3.92383760	3.014534E-012	1.692453E-011	1	0.000000E+000
1	3.92412874	1.692453E-011	3.014534E-012	0	0.000000E+000
1	3.92415983	3.014534E-012	1.692453E-011	1	0.000000E+000
1	3.92435864	1.692453E-011	3.014534E-012	0	0.000000E+000
1	3.92442325	3.014534E-012	1.692453E-011	1	0.000000E+000
1	3.92451585	1.692453E-011	3.014534E-012	0	0.000000E+000
1	3.92458067	3.014534E-012	1.692453E-011	1	0.000000E+000
1	3.92479196	1.692453E-011	3.014534E-012	0	0.000000E+000
1	3.92480433	3.014534E-012	1.692453E-011	1	0.000000E+000
1	3.92486201	1.692453E-011	3.014534E-012	0	0.000000E+000
1	3.92490645	3.014534E-012	1.692453E-011	1	0.000000E+000
1	3.92497282	1.692453E-011	3.014534E-012	0	0.000000E+000
1	3.92502578	3.014534E-012	1.692453E-011	1	0.000000E+000
1	3.92583561	1.692453E-011	3.014534E-012	0	0.000000E+000
1	3.92585409	3.014534E-012	1.692453E-011	1	0.000000E+000
1	3.92613895	1.692453E-011	3.014534E-012	0	0.000000E+000
1	3.92618007	3.014534E-012	1.692453E-011	1	0.000000E+000
1	3.92633901	1.692453E-011	3.014534E-012	0	0.000000E+000
1	3.92636343	3.014534E-012	1.692453E-011	1	0.000000E+000
1	3.92687344	1.692453E-011	3.014534E-012	0	0.000000E+000
1	3.92695629	3.014534E-012	1.692453E-011	1	0.000000E+000
1	3.92697867	1.692453E-011	3.014534E-012	0	0.000000E+000
1	3.92703507	3.014534E-012	1.692453E-011	1	0.000000E+000
1	3.92718063	1.692453E-011	3.014534E-012	0	0.000000E+000
1	3.92719204	3.014534E-012	1.692453E-011	1	0.000000E+000
1	3.92765781	1.692453E-011	3.014534E-012	0	0.000000E+000
1	3.92767695	3.014534E-012	1.692453E-011	1	0.000000E+000
1	3.92795606	1.692453E-011	3.014534E-012	0	0.000000E+000
1	3.92801933	3.014534E-012	1.692453E-011	1	0.000000E+000
1	3.92846965	1.692453E-011	3.014534E-012	0	0.000000E+000
1	3.92849125	3.014534E-012	1.692453E-011	1	0.000000E+000
1	3.92947105	1.692453E-011	3.014534E-012	0	0.000000E+000
1	3.92951432	3.014534E-012	1.692453E-011	1	0.000000E+000
1	3.92981301	1.692453E-011	3.014534E-012	0	0.000000E+000
1	3.92983323	3.014534E-012	1.692453E-011	1	0.000000E+000
1	3.93027858	1.692453E-011	3.014534E-012	0	0.000000E+000
1	3.93028708	3.014534E-012	1.692453E-011	1	0.000000E+000
1	3.93047937	1.692453E-011	3.014534E-012	0	0.000000E+000
1	3.93049590	3.014534E-012	1.692453E-011	1	0.000000E+000
1	3.93059991	1.692453E-011	3.014534E-012	0	0.000000E+000
1	3.93065398	3.014534E-012	1.692453E-011	1	0.000000E+000
1	3.93068644	1.692453E-011	3.014534E-012	0	0.000000E+000
1	3.93083205	3.014534E-012	1.692453E-011	1	0.000000E+000
1	3.93104806	1.692453E-011	3.014534E-012	0	0.000000E+000
1	3.93105631	3.014534E-012	1.692453E-011	1	0.000000E+000
1	3.93154804	1.692453E-011	3.014534E-012	0	0.000000E+000
1	3.93192528	3.014534E-012	1.692453E-011	1	0.000000E+000
1	3.93232202	1.692453E-011	3.014534E-012	0	0.000000E+000
1	3.93233782	3.014534E-012	1.692453E-011	1	0.000000E+000
1	3.93269069	1.692453E-011	3.014534E-012	0	0.000000E+000
1	3.93271293	3.014534E-012	1.692453E-011	1	0.000000E+000
1	3.93281472	1.692453E-011	3.014534E-012	0	0.000000E+000
1	3.93283990	3.014534E-012	1.692453E-011	1	0.000000E+000
1	3.93317441	1.692453E-011	3.014534E-012	0	0.000000E+000
1	3.93321393	3.014534E-012	1.692453E-011	1	0.000000E+000
1	3.93330712	1.692453E-011	3.014534E-012	0	0.000000E+000
1	3.93334254	3.014534E-012	1.692453E-011	1	0.000000E+000
1	3.93348085	1.692453E-011	3.014534E-012	0	0.000000E+000
1	3.93363057	3.014534E-012	1.692453E-011	1	0.000000E+000
1	3.93385893	1.692453E-011	3.014534E-012	0	0.000000E+000
1	3.93396832	3.014534E-012	1.692453E-011	1	0.000000E+000
1	3.93416852	1.692453E-011	3.014534E-012	0	0.000000E+000
1	3.93423883	3.014534E-012	1.692453E-011	1	0.000000E+000
1	3.93466052	1.692453E-011	3.014534E-012	0	0.000000E+000
1	3.93467511	3.014534E-012	1.692453E-011	1	0.000000E+000
1	3.93496977	1.692453E-011	3.014534E-012	0	0.000000E+000
1	3.93501038	3.014534E-012	1.692453E-011	1	0.000000E+000
1	3.93512170	1.692453E-011	3.014534E-012	0	0.000000E+000
1	3.93512545	3.014534E-012	1.692453E-011	1	0.000000E+000
1	3.93520907	1.692453E-011	3.014534E-012	0	0.000000E+000
1	3.93522864	3.014534E-012	1.692453E-011	1	0.000000E+000
1	3.93530939	1.692453E-011	3.014534E-012	0	0.000000E+000
1	3.93532493	3.014534E-012	1.692453E-011	1	0.000000E+000
1	3.93546033	1.692453E-011	3.014534E-012	0	0.000000E+000
1	3.93595253	3.014534E-012	1.692453E-011	1	0.000000E+000
1	3.93623454	1.692453E-011	3.014534E-012	0	0.000000E+000
1	3.93625662	3.014534E-012	1.692453E-011	1	0.000000E+000
1	3.93646101	1.692453E-011	3.014534E-012	0	0.000000E+000
1	3.93655132	3.014534E-012	1.692453E-011	1	0.000000E+000
1	3.93666087	1.692453E-011	3.014534E-012	0	0.000000E+000
1	3.93671540	3.014534E-012	1.692453E-011	1	0.000000E+000
1	3.93700305	1.692453E-011	3.014534E-012	0	0.000000E+000
1	3.93702676	3.014534E-012	1.692453E-011	1	0.000000E+000
1	3.93705153	1.692453E-011	3.014534E-012	0	0.000000E+000
1	3.93709339	3.014534E-012	1.692453E-011	1	0.000000E+000
1	3.93836622	1.692453E-011	3.014534E-012	0	0.000000E+000
1	3.93857948	3.014534E-012	1.692453E-011	1	0.000000E+000
1	3.93916401	1.692453E-011	3.014534E-012	0	0.000000E+000
1	3.93920293	3.014534E-012	1.692453E-011	1	0.000000E+000
1	3.93948260	1.692453E-011	3.014534E-012	0	0.000000E+000
1	3.93950221	3.014534E-012	1.692453E-011	1	0.000000E+000
1	3.93980729	1.692453E-011	3.014534E-012	0	0.000000E+000
1	3.93983957	3.014534E-012	1.692453E-011	1	0.000000E+000
1	3.94008999	1.692453E-011	3.014534E-012	0	0.000000E+000
1	3.94011914	3.014534E-012	1.692453E-011	1	0.000000E+000
1	3.94040360	1.692453E-011	3.014534E-012	0	0.000000E+000
1	3.94047459	3.014534E-012	1.692453E-011	1	0.000000E+000
1	3.94061765	1.692453E-011	3.014534E-012	0	0.000000E+000
1	3.94063096	3.014534E-012	1.692453E-011	1	0.000000E+000
1	3.94141287	1.692453E-011	3.014534E-012	0	0.000000E+000
1	3.94142815	3.014534E-012	1.692453E-011	1	0.000000E+000
1	3.94152864	1.692453E-011	3.014534E-012	0	0.000000E+000
1	3.94159024	3.014534E-012	1.692453E-011	1	0.000000E+000
1	3.94175036	1.692453E-011	3.014534E-012	0	0.000000E+000
1	3.94175827	3.014534E-012	1.692453E-011	1	0.000000E+000
1	3.94181194	1.692453E-011	3.014534E-012	0	0.000000E+000
1	3.94183359	3.014534E-012	1.692453E-011	1	0.000000E+000
1	3.94187970	1.692453E-011	3.014534E-012	0	0.000000E+000
1	3.94195892	3.014534E-012	1.692453E-011	1	0.000000E+000
1	3.94217316	1.692453E-011	3.014534E-012	0	0.000000E+000
1	3.94220223	3.014534E-012	1.692453E-011	1	0.000000E+000
1	3.94222597	1.692453E-011	3.014534E-012	0	0.000000E+000
1	3.94227220	3.014534E-012	1.692453E-011	1	0.000000E+000
1	3.94263223	1.692453E-011	3.014534E-012	0	0.000000E+000
1	3.94271977	3.014534E-012	1.692453E-011	1	0.000000E+000
1	3.94279642	1.692453E-011	3.014534E-012	0	0.000000E+000
1	3.94282603	3.014534E-012	1.692453E-011	1	0.000000E+000
1	3.94293609	1.692453E-011	3.014534E-012	0	0.000000E+000
1	3.94295616	3.014534E-012	1.692453E-011	1	0.000000E+000
1	3.94323118	1.692453E-011	3.014534E-012	0	0.000000E+000
1	3.94324450	3.014534E-012	1.692453E-011	1	0.000000E+000
1	3.94337024	1.692453E-011	3.014534E-012	0	0.000000E+000
1	3.94340977	3.014534E-012	1.692453E-011	1	0.000000E+000
1	3.94457857	1.692453E-011	3.014534E-012	0	0.000000E+000
1	3.94459363	3.014534E-012	1.692453E-011	1	0.000000E+000
1	3.94484963	1.692453E-011	3.014534E-012	0	0.000000E+000
1	3.94504956	3.014534E-012	1.692453E-011	1	0.000000E+000
1	3.94544781	1.692453E-011	3.014534E-012	0	0.000000E+000
1	3.94551563	3.014534E-012	1.692453E-011	1	0.000000E+000
1	3.94574330	1.692453E-011	3.014534E-012	0	0.000000E+000
1	3.94577130	3.014534E-012	1.692453E-011	1	0.000000E+000
1	3.94587160	1.692453E-011	3.014534E-012	0	0.000000E+000
1	3.94589835	3.014534E-012	1.692453E-011	1	0.000000E+000
1	3.94608814	1.692453E-011	3.014534E-012	0	0.000000E+000
1	3.94614061	3.014534E-012	1.692453E-011	1	0.000000E+000
1	3.94650419	1.692453E-011	3.014534E-012	0	0.000000E+000
1	3.94653245	3.014534E-012	1.692453E-011	1	0.000000E+000
1	3.94680460	1.692453E-011	3.014534E-012	0	0.000000E+000
1	3.94683218	3.014534E-012	1.692453E-011	1	0.000000E+000
1	3.94760902	1.692453E-011	3.014534E-012	0	0.000000E+000
1	3.94770197	3.014534E-012	1.692453E-011	1	0.000000E+000
1	3.94780483	1.692453E-011	3.014534E-012	0	0.000000E+000
1	3.94784769	3.014534E-012	1.692453E-011	1	0.000000E+000
1	3.94797785	1.692453E-011	3.014534E-012	0	0.000000E+000
1	3.94800675	3.014534E-012	1.692453E-011	1	0.000000E+000
1	3.94807228	1.692453E-011	3.014534E-012	0	0.000000E+000
1	3.94813106	3.014534E-012	1.692453E-011	1	0.000000E+000
1	3.94814518	1.692453E-011	3.014534E-012	0	0.000000E+000
1	3.94816450	3.014534E-012	1.692453E-011	1	0.000000E+000
1	3.94879942	1.692453E-011	3.014534E-012	0	0.000000E+000
1	3.94883266	3.014534E-012	1.692453E-011	1	0.000000E+000
1	3.94907819	1.692453E-011	3.014534E-012	0	0.000000E+000
1	3.94908445	3.014534E-012	1.692453E-011	1	0.000000E+000
1	3.94943953	1.692453E-011	3.014534E-012	0	0.000000E+000
1	3.94950559	3.014534E-012	1.692453E-011	1	0.000000E+000
1	3.94970337	1.692453E-011	3.014534E-012	0	0.000000E+000
1	3.94971659	3.014534E-012	1.692453E-011	1	0.000000E+000
1	3.94972889	1.692453E-011	3.014534E-012	0	0.000000E+000
1	3.94981138	3.014534E-012	1.692453E-011	1	0.000000E+000
1	3.95025799	1.692453E-011	3.014534E-012	0	0.000000E+000
1	3.95029281	3.014534E-012	1.692453E-011	1	0.000000E+000
1	3.95036185	1.692453E-011	3.014534E-012	0	0.000000E+000
1	3.95043715	3.014534E-012	1.692453E-011	1	0.000000E+000
1	3.95077501	1.692453E-011	3.014534E-012	0	0.000000E+000
1	3.95093947	3.014534E-012	1.692453E-011	1	0.000000E+000
1	3.95100034	1.692453E-011	3.014534E-012	0	0.000000E+000
1	3.95102917	3.014534E-012	1.692453E-011	1	0.000000E+000
1	3.95150536	1.692453E-011	3.014534E-012	0	0.000000E+000
1	3.95153668	3.014534E-012	1.692453E-011	1	0.000000E+000
1	3.95190558	1.692453E-011	3.014534E-012	0	0.000000E+000
1	3.95192030	3.014534E-012	1.692453E-011	1	0.000000E+000
1	3.95213769	1.692453E-011	3.014534E-012	0	0.000000E+000
1	3.95215571	3.014534E-012	1.692453E-011	1	0.000000E+000
1	3.95294290	1.692453E-011	3.014534E-012	0	0.000000E+000
1	3.95295705	3.014534E-012	1.692453E-011	1	0.000000E+000
1	3.95300506	1.692453E-011	3.014534E-012	0	0.000000E+000
1	3.95308562	3.014534E-012	1.692453E-011	1	0.000000E+000
1	3.95340774	1.692453E-011	3.014534E-012	0	0.000000E+000
1	3.95583132	3.014534E-012	1.692453E-011	1	0.000000E+000
1	3.95626978	1.692453E-011	3.014534E-012	0	0.000000E+000
1	3.95629325	3.014534E-012	1.692453E-011	1	0.000000E+000
1	3.95637677	1.692453E-011	3.014534E-012	0	0.000000E+000
1	3.95639842	3.014534E-012	1.692453E-011	1	0.000000E+000
1	3.95649681	1.692453E-011	3.014534E-012	0	0.000000E+000
1	3.95653770	3.014534E-012	1.692453E-011	1	0.000000E+000
1	3.95659052	1.692453E-011	3.014534E-012	0	0.000000E+000
1	3.95663862	3.014534E-012	1.692453E-011	1	0.000000E+000
1	3.95698156	1.692453E-011	3.014534E-012	0	0.000000E+000
1	3.95702418	3.014534E-012	1.692453E-011	1	0.000000E+000
1	3.95721860	1.692453E-011	3.014534E-012	0	0.000000E+000
1	3.95725631	3.014534E-012	1.692453E-011	1	0.000000E+000
1	3.95739279	1.692453E-011	3.014534E-012	0	0.000000E+000
1	3.95741048	3.014534E-012	1.692453E-011	1	0.000000E+000
1	3.95798293	1.692453E-011	3.014534E-012	0	0.000000E+000
1	3.95799971	3.014534E-012	1.692453E-011	1	0.000000E+000
1	3.95826329	1.692453E-011	3.014534E-012	0	0.000000E+000
1	3.95828959	3.014534E-012	1.692453E-011	1	0.000000E+000
1	3.95885198	1.692453E-011	3.014534E-012	0	0.000000E+000
1	3.95891474	3.014534E-012	1.692453E-011	1	0.000000E+000
1	3.95937762	1.692453E-011	3.014534E-012	0	0.000000E+000
1	3.95941019	3.014534E-012	1.692453E-011	1	0.000000E+000
1	3.95958305	1.692453E-011	3.014534E-012	0	0.000000E+000
1	3.95969282	3.014534E-012	1.692453E-011	1	0.000000E+000
1	3.96002444	1.692453E-011	3.014534E-012	0	0.000000E+000
1	3.96022889	3.014534E-012	1.692453E-011	1	0.000000E+000
1	3.96051310	1.692453E-011	3.014534E-012	0	0.000000E+000
1	3.96057420	3.014534E-012	1.692453E-011	1	0.000000E+000
1	3.96127175	1.692453E-011	3.014534E-012	0	0.000000E+000
1	3.96130549	3.014534E-012	1.692453E-011	1	0.000000E+000
1	3.96157688	1.692453E-011	3.014534E-012	0	0.000000E+000
1	3.96167519	3.014534E-012	1.692453E-011	1	0.000000E+000
1	3.96214383	1.692453E-011	3.014534E-012	0	0.000000E+000
1	3.96217399	3.014534E-012	1.692453E-011	1	0.000000E+000
1	3.96255321	1.692453E-011	3.014534E-012	0	0.000000E+000
1	3.96259170	3.014534E-012	1.692453E-011	1	0.000000E+000
1	3.96260937	1.692453E-011	3.014534E-012	0	0.000000E+000
1	3.96263564	3.014534E-012	1.692453E-011	1	0.000000E+000
1	3.96266528	1.692453E-011	3.014534E-012	0	0.000000E+000
1	3.96271183	3.014534E-012	1.692453E-011	1	0.000000E+000
1	3.96282915	1.692453E-011	3.014534E-012	0	0.000000E+000
1	3.96284952	3.014534E-012	1.692453E-011	1	0.000000E+000
1	3.96333256	1.692453E-011	3.014534E-012	0	0.000000E+000
1	3.96334661	3.014534E-012	1.692453E-011	1	0.000000E+000
1	3.96338568	1.692453E-011	3.014534E-012	0	0.000000E+000
1	3.96342300	3.014534E-012	1.692453E-011	1	0.000000E+000
1	3.96361417	1.692453E-011	3.014534E-012	0	0.000000E+000
1	3.96365477	3.014534E-012	1.692453E-011	1	0.000000E+000
1	3.96424818	1.692453E-011	3.014534E-012	0	0.000000E+000
1	3.96426913	3.014534E-012	1.692453E-011	1	0.000000E+000
1	3.96455251	1.692453E-011	3.014534E-012	0	0.000000E+000
1	3.96456927	3.014534E-012	1.692453E-011	1	0.000000E+000
1	3.96463270	1.692453E-011	3.014534E-012	0	0.000000E+000
1	3.96466868	3.014534E-012	1.692453E-011	1	0.000000E+000
1	3.96540567	1.692453E-011	3.014534E-012	0	0.000000E+000
1	3.96541886	3.014534E-012	1.692453E-011	1	0.000000E+000
1	3.96562566	1.692453E-011	3.014534E-012	0	0.000000E+000
1	3.96567041	3.014534E-012	1.692453E-011	1	0.000000E+000
1	3.96584344	1.692453E-011	3.014534E-012	0	0.000000E+000
1	3.96587109	3.014534E-012	1.692453E-011	1	0.000000E+000
1	3.96591354	1.692453E-011	3.014534E-012	0	0.000000E+000
1	3.96592158	3.014534E-012	1.692453E-011	1	0.000000E+000
1	3.96626711	1.692453E-011	3.014534E-012	0	0.000000E+000
1	3.96628249	3.014534E-012	1.692453E-011	1	0.000000E+000
1	3.96637849	1.692453E-011	3.014534E-012	0	0.000000E+000
1	3.96640327	3.014534E-012	1.692453E-011	1	0.000000E+000
1	3.96666582	1.692453E-011	3.014534E-012	0	0.000000E+000
1	3.96671268	3.014534E-012	1.692453E-011	1	0.000000E+000
1	3.96715180	1.692453E-011	3.014534E-012	0	0.000000E+000
1	3.96720308	3.014534E-012	1.692453E-011	1	0.000000E+000
1	3.96742519	1.692453E-011	3.014534E-012	0	0.000000E+000
1	3.96745053	3.014534E-012	1.692453E-011	1	0.000000E+000
1	3.96788408	1.692453E-011	3.014534E-012	0	0.000000E+000
1	3.96789239	3.014534E-012	1.692453E-011	1	0.000000E+000
1	3.96798905	1.692453E-011	3.014534E-012	0	0.000000E+000
1	3.96807531	3.014534E-012	1.692453E-011	1	0.000000E+000
1	3.96840694	1.692453E-011	3.014534E-012	0	0.000000E+000
1	3.96853066	3.014534E-012	1.692453E-011	1	0.000000E+000
1	3.96869653	1.692453E-011	3.014534E-012	0	0.000000E+000
1	3.96871147	3.014534E-012	1.692453E-011	1	0.000000E+000
1	3.96886464	1.692453E-011	3.014534E-012	0	0.000000E+000
1	3.96889150	3.014534E-012	1.692453E-011	1	0.000000E+000
1	3.96911131	1.692453E-011	3.014534E-012	0	0.000000E+000
1	3.96925578	3.014534E-012	1.692453E-011	1	0.000000E+000
1	3.96937776	1.692453E-011	3.014534E-012	0	0.000000E+000
1	3.96978988	3.014534E-012	1.692453E-011	1	0.000000E+000
1	3.97078062	1.692453E-011	3.014534E-012	0	0.000000E+000
1	3.97085864	3.014534E-012	1.692453E-011	1	0.000000E+000
1	3.97105843	1.692453E-011	3.014534E-012	0	0.000000E+000
1	3.97110602	3.014534E-012	1.692453E-011	1	0.000000E+000
1	3.97131866	1.692453E-011	3.014534E-012	0	0.000000E+000
1	3.97137326	3.014534E-012	1.692453E-011	1	0.000000E+000
1	3.97186923	1.692453E-011	3.014534E-012	0	0.000000E+000
1	3.97188244	3.014534E-012	1.692453E-011	1	0.000000E+000
1	3.97197915	1.692453E-011	3.014534E-012	0	0.000000E+000
1	3.97199031	3.014534E-012	1.692453E-011	1	0.000000E+000
1	3.97207916	1.692453E-011	3.014534E-012	0	0.000000E+000
1	3.97209051	3.014534E-012	1.692453E-011	1	0.000000E+000
1	3.97228309	1.692453E-011	3.014534E-012	0	0.000000E+000
1	3.97230477	3.014534E-012	1.692453E-011	1	0.000000E+000
1	3.97274951	1.692453E-011	3.014534E-012	0	0.000000E+000
1	3.97278179	3.014534E-012	1.692453E-011	1	0.000000E+000
1	3.97314814	1.692453E-011	3.014534E-012	0	0.000000E+000
1	3.97317941	3.014534E-012	1.692453E-011	1	0.000000E+000
1	3.97332434	1.692453E-011	3.014534E-012	0	0.000000E+000
1	3.97334979	3.014534E-012	1.692453E-011	1	0.000000E+000
1	3.97392635	1.692453E-011	3.014534E-012	0	0.000000E+000
1	3.97394694	3.014534E-012	1.692453E-011	1	0.000000E+000
1	3.97402431	1.692453E-011	3.014534E-012	0	0.000000E+000
1	3.97404062	3.014534E-012	1.692453E-011	1	0.000000E+000
1	3.97424730	1.692453E-011	3.014534E-012	0	0.000000E+000
1	3.97430259	3.014534E-012	1.692453E-011	1	0.000000E+000
1	3.97461011	1.692453E-011	3.014534E-012	0	0.000000E+000
1	3.97466487	3.014534E-012	1.692453E-011	1	0.000000E+000
1	3.97468530	1.692453E-011	3.014534E-012	0	0.000000E+000
1	3.97471330	3.014534E-012	1.692453E-011	1	0.000000E+000
1	3.97506589	1.692453E-011	3.014534E-012	0	0.000000E+000
1	3.97507674	3.014534E-012	1.692453E-011	1	0.000000E+000
1	3.97518734	1.692453E-011	3.014534E-012	0	0.000000E+000
1	3.97519649	3.014534E-012	1.692453E-011	1	0.000000E+000
1	3.97552368	1.692453E-011	3.014534E-012	0	0.000000E+000
1	3.97556458	3.014534E-012	1.692453E-011	1	0.000000E+000
1	3.97583828	1.692453E-011	3.014534E-012	0	0.000000E+000
1	3.97585491	3.014534E-012	1.692453E-011	1	0.000000E+000
1	3.97648423	1.692453E-011	3.014534E-012	0	0.000000E+000
1	3.97649571	3.014534E-012	1.692453E-011	1	0.000000E+000
1	3.97660690	1.692453E-011	3.014534E-012	0	0.000000E+000
1	3.97662379	3.014534E-012	1.692453E-011	1	0.000000E+000
1	3.97681648	1.692453E-011	3.014534E-012	0	0.000000E+000
1	3.97684019	3.014534E-012	1.692453E-011	1	0.000000E+000
1	3.97698330	1.692453E-011	3.014534E-012	0	0.000000E+000
1	3.97699971	3.014534E-012	1.692453E-011	1	0.000000E+000
1	3.97720688	1.692453E-011	3.014534E-012	0	0.000000E+000
1	3.97723728	3.014534E-012	1.692453E-011	1	0.000000E+000
1	3.97728820	1.692453E-011	3.014534E-012	0	0.000000E+000
1	3.97731912	3.014534E-012	1.692453E-011	1	0.000000E+000
1	3.97751071	1.692453E-011	3.014534E-012	0	0.000000E+000
1	3.97752038	3.014534E-012	1.692453E-011	1	0.000000E+000
1	3.97773951	1.692453E-011	3.014534E-012	0	0.000000E+000
1	3.97775515	3.014534E-012	1.692453E-011	1	0.000000E+000
1	3.97849210	1.692453E-011	3.014534E-012	0	0.000000E+000
1	3.97850799	3.014534E-012	1.692453E-011	1	0.000000E+000
1	3.97951748	1.692453E-011	3.014534E-012	0	0.000000E+000
1	3.98177931	3.014534E-012	1.692453E-011	1	0.000000E+000
1	3.98187431	1.692453E-011	3.014534E-012	0	0.000000E+000
1	3.98194699	3.014534E-012	1.692453E-011	1	0.000000E+000
1	3.98200824	1.692453E-011	3.014534E-012	0	0.000000E+000
1	3.98203353	3.014534E-012	1.692453E-011	1	0.000000E+000
1	3.98211440	1.692453E-011	3.014534E-012	0	0.000000E+000
1	3.98215696	3.014534E-012	1.692453E-011	1	0.000000E+000
1	3.98245577	1.692453E-011	3.014534E-012	0	0.000000E+000
1	3.98248369	3.014534E-012	1.692453E-011	1	0.000000E+000
1	3.98285736	1.692453E-011	3.014534E-012	0	0.000000E+000
1	3.98290439	3.014534E-012	1.692453E-011	1	0.000000E+000
1	3.98320036	1.692453E-011	3.014534E-012	0	0.000000E+000
1	3.98336942	3.014534E-012	1.692453E-011	1	0.000000E+000
1	3.98345437	1.692453E-011	3.014534E-012	0	0.000000E+000
1	3.98353403	3.014534E-012	1.692453E-011	1	0.000000E+000
1	3.98423767	1.692453E-011	3.014534E-012	0	0.000000E+000
1	3.98427459	3.014534E-012	1.692453E-011	1	0.000000E+000
1	3.98519184	1.692453E-011	3.014534E-012	0	0.000000E+000
1	3.98527250	3.014534E-012	1.692453E-011	1	0.000000E+000
1	3.98542983	1.692453E-011	3.014534E-012	0	0.000000E+000
1	3.98543442	3.014534E-012	1.692453E-011	1	0.000000E+000
1	3.98546807	1.692453E-011	3.014534E-012	0	0.000000E+000
1	3.98549105	3.014534E-012	1.692453E-011	1	0.000000E+000
1	3.98586318	1.692453E-011	3.014534E-012	0	0.000000E+000
1	3.98586739	3.014534E-012	1.692453E-011	1	0.000000E+000
1	3.98602458	1.692453E-011	3.014534E-012	0	0.000000E+000
1	3.98604106	3.014534E-012	1.692453E-011	1	0.000000E+000
1	3.98625979	1.692453E-011	3.014534E-012	0	0.000000E+000
1	3.98632011	3.014534E-012	1.692453E-011	1	0.000000E+000
1	3.98657243	1.692453E-011	3.014534E-012	0	0.000000E+000
1	3.98658535	3.014534E-012	1.692453E-011	1	0.000000E+000
1	3.98681036	1.692453E-011	3.014534E-012	0	0.000000E+000
1	3.98689137	3.014534E-012	1.692453E-011	1	0.000000E+000
1	3.98703505	1.692453E-011	3.014534E-012	0	0.000000E+000
1	3.98707056	3.014534E-012	1.692453E-011	1	0.000000E+000
1	3.98718641	1.692453E-011	3.014534E-012	0	0.000000E+000
1	3.98721139	3.014534E-012	1.692453E-011	1	0.000000E+000
1	3.98729796	1.692453E-011	3.014534E-012	0	0.000000E+000
1	3.98731157	3.014534E-012	1.692453E-011	1	0.000000E+000
1	3.98795755	1.692453E-011	3.014534E-012	0	0.000000E+000
1	3.98798333	3.014534E-012	1.692453E-011	1	0.000000E+000
1	3.98860640	1.692453E-011	3.014534E-012	0	0.000000E+000
1	3.98861891	3.014534E-012	1.692453E-011	1	0.000000E+000
1	3.98906103	1.692453E-011	3.014534E-012	0	0.000000E+000
1	3.98948552	3.014534E-012	1.692453E-011	1	0.000000E+000
1	3.98968963	1.692453E-011	3.014534E-012	0	0.000000E+000
1	3.98970354	3.014534E-012	1.692453E-011	1	0.000000E+000
1	3.98978738	1.692453E-011	3.014534E-012	0	0.000000E+000
1	3.98983013	3.014534E-012	1.692453E-011	1	0.000000E+000
1	3.99043481	1.692453E-011	3.014534E-012	0	0.000000E+000
1	3.99045785	3.014534E-012	1.692453E-011	1	0.000000E+000
1	3.99075261	1.692453E-011	3.014534E-012	0	0.000000E+000
1	3.99086269	3.014534E-012	1.692453E-011	1	0.000000E+000
1	3.99100203	1.692453E-011	3.014534E-012	0	0.000000E+000
1	3.99100780	3.014534E-012	1.692453E-011	1	0.000000E+000
1	3.99121036	1.692453E-011	3.014534E-012	0	0.000000E+000
1	3.99122514	3.014534E-012	1.692453E-011	1	0.000000E+000
1	3.99138864	1.692453E-011	3.014534E-012	0	0.000000E+000
1	3.99149777	3.014534E-012	1.692453E-011	1	0.000000E+000
1	3.99165622	1.692453E-011	3.014534E-012	0	0.000000E+000
1	3.99168585	3.014534E-012	1.692453E-011	1	0.000000E+000
1	3.99229753	1.692453E-011	3.014534E-012	0	0.000000E+000
1	3.99232816	3.014534E-012	1.692453E-011	1	0.000000E+000
1	3.99262821	1.692453E-011	3.014534E-012	0	0.000000E+000
1	3.99265283	3.014534E-012	1.692453E-011	1	0.000000E+000
1	3.99287879	1.692453E-011	3.014534E-012	0	0.000000E+000
1	3.99289166	3.014534E-012	1.692453E-011	1	0.000000E+000
1	3.99296018	1.692453E-011	3.014534E-012	0	0.000000E+000
1	3.99305677	3.014534E-012	1.692453E-011	1	0.000000E+000
1	3.99313425	1.692453E-011	3.014534E-012	0	0.000000E+000
1	3.99315971	3.014534E-012	1.692453E-011	1	0.000000E+000
1	3.99335361	1.692453E-011	3.014534E-012	0	0.000000E+000
1	3.99338894	3.014534E-012	1.692453E-011	1	0.000000E+000
1	3.99361250	1.692453E-011	3.014534E-012	0	0.000000E+000
1	3.99364938	3.014534E-012	1.692453E-011	1	0.000000E+000
1	3.99426005	1.692453E-011	3.014534E-012	0	0.000000E+000
1	3.99426822	3.014534E-012	1.692453E-011	1	0.000000E+000
1	3.99431175	1.692453E-011	3.014534E-012	0	0.000000E+000
1	3.99432831	3.014534E-012	1.692453E-011	1	0.000000E+000
1	3.99458577	1.692453E-011	3.014534E-012	0	0.000000E+000
1	3.99478715	3.014534E-012	1.692453E-011	1	0.000000E+000
1	3.99514673	1.692453E-011	3.014534E-012	0	0.000000E+000
1	3.99518549	3.014534E-012	1.692453E-011	1	0.000000E+000
1	3.99523028	1.692453E-011	3.014534E-012	0	0.000000E+000
1	3.99524740	3.014534E-012	1.692453E-011	1	0.000000E+000
1	3.99546869	1.692453E-011	3.014534E-012	0	0.000000E+000
1	3.99552808	3.014534E-012	1.692453E-011	1	0.000000E+000
1	3.99576242	1.692453E-011	3.014534E-012	0	0.000000E+000
1	3.99578254	3.014534E-012	1.692453E-011	1	0.000000E+000
1	3.99585275	1.692453E-011	3.014534E-012	0	0.000000E+000
1	3.99588972	3.014534E-012	1.692453E-011	1	0.000000E+000
1	3.99590689	1.692453E-011	3.014534E-012	0	0.000000E+000
1	3.99594853	3.014534E-012	1.692453E-011	1	0.000000E+000
1	3.99615263	1.692453E-011	3.014534E-012	0	0.000000E+000
1	3.99616885	3.014534E-012	1.692453E-011	1	0.000000E+000
1	3.99620103	1.692453E-011	3.014534E-012	0	0.000000E+000
1	3.99629604	3.014534E-012	1.692453E-011	1	0.000000E+000
1	3.99653561	1.692453E-011	3.014534E-012	0	0.000000E+000
1	3.99656895	3.014534E-012	1.692453E-011	1	0.000000E+000
1	3.99663409	1.692453E-011	3.014534E-012	0	0.000000E+000
1	3.99669505	3.014534E-012	1.692453E-011	1	0.000000E+000
1	3.99674418	1.692453E-011	3.014534E-012	0	0.000000E+000
1	3.99677436	3.014534E-012	1.692453E-011	1	0.000000E+000
1	3.99797033	1.692453E-011	3.014534E-012	0	0.000000E+000
1	3.99802741	3.014534E-012	1.692453E-011	1	0.000000E+000
1	3.99842140	1.692453E-011	3.014534E-012	0	0.000000E+000
1	3.99845590	3.014534E-012	1.692453E-011	1	0.000000E+000
1	3.99847143	1.692453E-011	3.014534E-012	0	0.000000E+000
1	3.99850657	3.014534E-012	1.692453E-011	1	0.000000E+000
1	3.99878719	1.692453E-011	3.014534E-012	0	0.000000E+000
1	3.99881278	3.014534E-012	1.692453E-011	1	0.000000E+000
1	3.99895721	1.692453E-011	3.014534E-012	0	0.000000E+000
1	3.99897333	3.014534E-012	1.692453E-011	1	0.000000E+000
1	3.99906696	1.692453E-011	3.014534E-012	0	0.000000E+000
1	3.99910030	3.014534E-012	1.692453E-011	1	0.000000E+000
1	3.99926547	1.692453E-011	3.014534E-012	0	0.000000E+000
1	3.99928956	3.014534E-012	1.692453E-011	1	0.000000E+000
1	3.99964953	1.692453E-011	3.014534E-012	0	0.000000E+000
1	3.99970659	3.014534E-012	1.692453E-011	1	0.000000E+000
1	4.00005399	1.692453E-011	3.014534E-012	0	0.000000E+000
1	4.00011683	3.014534E-012	1.692453E-011	1	0.000000E+000
1	4.00030081	1.692453E-011	3.014534E-012	0	0.000000E+000
1	4.00030834	3.014534E-012	1.692453E-011	1	0.000000E+000
1	4.00038106	1.692453E-011	3.014534E-012	0	0.000000E+000
1	4.00046877	3.014534E-012	1.692453E-011	1	0.000000E+000
1	4.00091255	1.692453E-011	3.014534E-012	0	0.000000E+000
1	4.00094278	3.014534E-012	1.692453E-011	1	0.000000E+000
1	4.00097766	1.692453E-011	3.014534E-012	0	0.000000E+000
1	4.00129277	3.014534E-012	1.692453E-011	1	0.000000E+000
1	4.00147092	1.692453E-011	3.014534E-012	0	0.000000E+000
1	4.00151058	3.014534E-012	1.692453E-011	1	0.000000E+000
1	4.00154558	1.692453E-011	3.014534E-012	0	0.000000E+000
1	4.00155960	3.014534E-012	1.692453E-011	1	0.000000E+000
1	4.00303438	1.692453E-011	3.014534E-012	0	0.000000E+000
1	4.00307818	3.014534E-012	1.692453E-011	1	0.000000E+000
1	4.00399286	1.692453E-011	3.014534E-012	0	0.000000E+000
1	4.00408497	3.014534E-012	1.692453E-011	1	0.000000E+000
1	4.00511738	1.692453E-011	3.014534E-012	0	0.000000E+000
1	4.00518022	3.014534E-012	1.692453E-011	1	0.000000E+000
1	4.00539247	1.692453E-011	3.014534E-012	0	0.000000E+000
1	4.00542949	3.014534E-012	1.692453E-011	1	0.000000E+000
1	4.00545906	1.692453E-011	3.014534E-012	0	0.000000E+000
1	4.00603400	3.014534E-012	1.692453E-011	1	0.000000E+000
1	4.00622549	1.692453E-011	3.014534E-012	0	0.000000E+000
1	4.00623895	3.014534E-012	1.692453E-011	1	0.000000E+000
1	4.00651396	1.692453E-011	3.014534E-012	0	0.000000E+000
1	4.00779951	3.014534E-012	1.692453E-011	1	0.000000E+000
1	4.00856444	1.692453E-011	3.014534E-012	0	0.000000E+000
1	4.00857114	3.014534E-012	1.692453E-011	1	0.000000E+000
1	4.00895534	1.692453E-011	3.014534E-012	0	0.000000E+000
1	4.00897655	3.014534E-012	1.692453E-011	1	0.000000E+000
1	4.00916339	1.692453E-011	3.014534E-012	0	0.000000E+000
1	4.00921139	3.014534E-012	1.692453E-011	1	0.000000E+000
1	4.00938016	1.692453E-011	3.014534E-012	0	0.000000E+000
1	4.00939947	3.014534E-012	1.692453E-011	1	0.000000E+000
1	4.00945514	1.692453E-011	3.014534E-012	0	0.000000E+000
1	4.00946056	3.014534E-012	1.692453E-011	1	0.000000E+000
1	4.00999058	1.692453E-011	3.014534E-012	0	0.000000E+000
1	4.01009877	3.014534E-012	1.692453E-011	1	0.000000E+000
1	4.01029613	1.692453E-011	3.014534E-012	0	0.000000E+000
1	4.01033902	3.014534E-012	1.692453E-011	1	0.000000E+000
1	4.01036544	1.692453E-011	3.014534E-012	0	0.000000E+000
1	4.01037790	3.014534E-012	1.692453E-011	1	0.000000E+000
1	4.01043055	1.692453E-011	3.014534E-012	0	0.000000E+000
1	4.01052888	3.014534E-012	1.692453E-011	1	0.000000E+000
1	4.01181696	1.692453E-011	3.014534E-012	0	0.000000E+000
1	4.01187787	3.014534E-012	1.692453E-011	1	0.000000E+000
1	4.01221889	1.692453E-011	3.014534E-012	0	0.000000E+000
1	4.01222526	3.014534E-012	1.692453E-011	1	0.000000E+000
1	4.01325293	1.692453E-011	3.014534E-012	0	0.000000E+000
1	4.01349326	3.014534E-012	1.692453E-011	1	0.000000E+000
1	4.01379737	1.692453E-011	3.014534E-012	0	0.000000E+000
1	4.01381497	3.014534E-012	1.692453E-011	1	0.000000E+000
1	4.01401932	1.692453E-011	3.014534E-012	0	0.000000E+000
1	4.01403719	3.014534E-012	1.692453E-011	1	0.000000E+000
1	4.01414648	1.692453E-011	3.014534E-012	0	0.000000E+000
1	4.01418036	3.014534E-012	1.692453E-011	1	0.000000E+000
1	4.01474496	1.692453E-011	3.014534E-012	0	0.000000E+000
1	4.01477924	3.014534E-012	1.692453E-011	1	0.000000E+000
1	4.01496172	1.692453E-011	3.014534E-012	0	0.000000E+000
1	4.01499528	3.014534E-012	1.692453E-011	1	0.000000E+000
1	4.01504916	1.692453E-011	3.014534E-012	0	0.000000E+000
1	4.01507957	3.014534E-012	1.692453E-011	1	0.000000E+000
1	4.01523903	1.692453E-011	3.014534E-012	0	0.000000E+000
1	4.01524857	3.014534E-012	1.692453E-011	1	0.000000E+000
1	4.01565219	1.692453E-011	3.014534E-012	0	0.000000E+000
1	4.01569338	3.014534E-012	1.692453E-011	1	0.000000E+000
1	4.01626544	1.692453E-011	3.014534E-012	0	0.000000E+000
1	4.01633908	3.014534E-012	1.692453E-011	1	0.000000E+000
1	4.01656305	1.692453E-011	3.014534E-012	0	0.000000E+000
1	4.01658957	3.014534E-012	1.692453E-011	1	0.000000E+000
1	4.01689970	1.692453E-011	3.014534E-012	0	0.000000E+000
1	4.01691465	3.014534E-012	1.692453E-011	1	0.000000E+000
1	4.01710626	1.692453E-011	3.014534E-012	0	0.000000E+000
1	4.01736438	3.014534E-012	1.692453E-011	1	0.000000E+000
1	4.01745079	1.692453E-011	3.014534E-012	0	0.000000E+000
1	4.01750821	3.014534E-012	1.692453E-011	1	0.000000E+000
1	4.01777734	1.692453E-011	3.014534E-012	0	0.000000E+000
1	4.01779403	3.014534E-012	1.692453E-011	1	0.000000E+000
1	4.01789301	1.692453E-011	3.014534E-012	0	0.000000E+000
1	4.01794568	3.014534E-012	1.692453E-011	1	0.000000E+000
1	4.01796104	1.692453E-011	3.014534E-012	0	0.000000E+000
1	4.01799127	3.014534E-012	1.692453E-011	1	0.000000E+000
1	4.01806199	1.692453E-011	3.014534E-012	0	0.000000E+000
1	4.01808559	3.014534E-012	1.692453E-011	1	0.000000E+000
1	4.01822239	1.692453E-011	3.014534E-012	0	0.000000E+000
1	4.01824385	3.014534E-012	1.692453E-011	1	0.000000E+000
1	4.01830269	1.692453E-011	3.014534E-012	0	0.000000E+000
1	4.01833191	3.014534E-012	1.692453E-011	1	0.000000E+000
1	4.01843707	1.692453E-011	3.014534E-012	0	0.000000E+000
1	4.01849270	3.014534E-012	1.692453E-011	1	0.000000E+000
1	4.01879172	1.692453E-011	3.014534E-012	0	0.000000E+000
1	4.01880505	3.014534E-012	1.692453E-011	1	0.000000E+000
1	4.01927631	1.692453E-011	3.014534E-012	0	0.000000E+000
1	4.01929517	3.014534E-012	1.692453E-011	1	0.000000E+000
1	4.01972651	1.692453E-011	3.014534E-012	0	0.000000E+000
1	4.01975490	3.014534E-012	1.692453E-011	1	0.000000E+000
1	4.02026853	1.692453E-011	3.014534E-012	0	0.000000E+000
1	4.02028793	3.014534E-012	1.692453E-011	1	0.000000E+000
1	4.02080408	1.692453E-011	3.014534E-012	0	0.000000E+000
1	4.02082215	3.014534E-012	1.692453E-011	1	0.000000E+000
1	4.02086766	1.692453E-011	3.014534E-012	0	0.000000E+000
1	4.02092737	3.014534E-012	1.692453E-011	1	0.000000E+000
1	4.02132382	1.692453E-011	3.014534E-012	0	0.000000E+000
1	4.02134761	3.014534E-012	1.692453E-011	1	0.000000E+000
1	4.02155815	1.692453E-011	3.014534E-012	0	0.000000E+000
1	4.02159589	3.014534E-012	1.692453E-011	1	0.000000E+000
1	4.02182708	1.692453E-011	3.014534E-012	0	0.000000E+000
1	4.02185878	3.014534E-012	1.692453E-011	1	0.000000E+000
1	4.02212182	1.692453E-011	3.014534E-012	0	0.000000E+000
1	4.02214206	3.014534E-012	1.692453E-011	1	0.000000E+000
1	4.02304793	1.692453E-011	3.014534E-012	0	0.000000E+000
1	4.02305550	3.014534E-012	1.692453E-011	1	0.000000E+000
1	4.02319708	1.692453E-011	3.014534E-012	0	0.000000E+000
1	4.02322630	3.014534E-012	1.692453E-011	1	0.000000E+000
1	4.02341650	1.692453E-011	3.014534E-012	0	0.000000E+000
1	4.02345492	3.014534E-012	1.692453E-011	1	0.000000E+000
1	4.02367086	1.692453E-011	3.014534E-012	0	0.000000E+000
1	4.02368400	3.014534E-012	1.692453E-011	1	0.000000E+000
1	4.02372501	1.692453E-011	3.014534E-012	0	0.000000E+000
1	4.02380462	3.014534E-012	1.692453E-011	1	0.000000E+000
1	4.02402065	1.692453E-011	3.014534E-012	0	0.000000E+000
1	4.02405079	3.014534E-012	1.692453E-011	1	0.000000E+000
1	4.02473024	1.692453E-011	3.014534E-012	0	0.000000E+000
1	4.02479335	3.014534E-012	1.692453E-011	1	0.000000E+000
1	4.02494759	1.692453E-011	3.014534E-012	0	0.000000E+000
1	4.02495429	3.014534E-012	1.692453E-011	1	0.000000E+000
1	4.02529196	1.692453E-011	3.014534E-012	0	0.000000E+000
1	4.02533751	3.014534E-012	1.692453E-011	1	0.000000E+000
1	4.02542389	1.692453E-011	3.014534E-012	0	0.000000E+000
1	4.02546655	3.014534E-012	1.692453E-011	1	0.000000E+000
1	4.02552584	1.692453E-011	3.014534E-012	0	0.000000E+000
1	4.02557089	3.014534E-012	1.692453E-011	1	0.000000E+000
1	4.02560959	1.692453E-011	3.014534E-012	0	0.000000E+000
1	4.02562228	3.014534E-012	1.692453E-011	1	0.000000E+000
1	4.02589177	1.692453E-011	3.014534E-012	0	0.000000E+000
1	4.02590569	3.014534E-012	1.692453E-011	1	0.000000E+000
1	4.02611796	1.692453E-011	3.014534E-012	0	0.000000E+000
1	4.02615887	3.014534E-012	1.692453E-011	1	0.000000E+000
1	4.02684191	1.692453E-011	3.014534E-012	0	0.000000E+000
1	4.02709583	3.014534E-012	1.692453E-011	1	0.000000E+000
1	4.02724509	1.692453E-011	3.014534E-012	0	0.000000E+000
1	4.02735320	3.014534E-012	1.692453E-011	1	0.000000E+000
1	4.02744810	1.692453E-011	3.014534E-012	0	0.000000E+000
1	4.02746588	3.014534E-012	1.692453E-011	1	0.000000E+000
1	4.02751027	1.692453E-011	3.014534E-012	0	0.000000E+000
1	4.02754367	3.014534E-012	1.692453E-011	1	0.000000E+000
1	4.02770440	1.692453E-011	3.014534E-012	0	0.000000E+000
1	4.02774372	3.014534E-012	1.692453E-011	1	0.000000E+000
1	4.02877942	1.692453E-011	3.014534E-012	0	0.000000E+000
1	4.02880694	3.014534E-012	1.692453E-011	1	0.000000E+000
1	4.02905979	1.692453E-011	3.014534E-012	0	0.000000E+000
1	4.02908186	3.014534E-012	1.692453E-011	1	0.000000E+000
1	4.02971972	1.692453E-011	3.014534E-012	0	0.000000E+000
1	4.02988511	3.014534E-012	1.692453E-011	1	0.000000E+000
1	4.02989098	1.692453E-011	3.014534E-012	0	0.000000E+000
1	4.02994192	3.014534E-012	1.692453E-011	1	0.000000E+000
1	4.03001255	1.692453E-011	3.014534E-012	0	0.000000E+000
1	4.03004216	3.014534E-012	1.692453E-011	1	0.000000E+000
1	4.03024621	1.692453E-011	3.014534E-012	0	0.000000E+000
1	4.03028663	3.014534E-012	1.692453E-011	1	0.000000E+000
1	4.03070110	1.692453E-011	3.014534E-012	0	0.000000E+000
1	4.03071923	3.014534E-012	1.692453E-011	1	0.000000E+000
1	4.03089297	1.692453E-011	3.014534E-012	0	0.000000E+000
1	4.03092350	3.014534E-012	1.692453E-011	1	0.000000E+000
1	4.03095479	1.692453E-011	3.014534E-012	0	0.000000E+000
1	4.03097188	3.014534E-012	1.692453E-011	1	0.000000E+000
1	4.03100259	1.692453E-011	3.014534E-012	0	0.000000E+000
1	4.03102976	3.014534E-012	1.692453E-011	1	0.000000E+000
1	4.03132712	1.692453E-011	3.014534E-012	0	0.000000E+000
1	4.03135184	3.014534E-012	1.692453E-011	1	0.000000E+000
1	4.03162920	1.692453E-011	3.014534E-012	0	0.000000E+000
1	4.03167127	3.014534E-012	1.692453E-011	1	0.000000E+000
1	4.03170552	1.692453E-011	3.014534E-012	0	0.000000E+000
1	4.03177218	3.014534E-012	1.692453E-011	1	0.000000E+000
1	4.03243658	1.692453E-011	3.014534E-012	0	0.000000E+000
1	4.03249038	3.014534E-012	1.692453E-011	1	0.000000E+000
1	4.03252634	1.692453E-011	3.014534E-012	0	0.000000E+000
1	4.03255603	3.014534E-012	1.692453E-011	1	0.000000E+000
1	4.03260476	1.692453E-011	3.014534E-012	0	0.000000E+000
1	4.03265353	3.014534E-012	1.692453E-011	1	0.000000E+000
1	4.03318650	1.692453E-011	3.014534E-012	0	0.000000E+000
1	4.03324739	3.014534E-012	1.692453E-011	1	0.000000E+000
1	4.03387880	1.692453E-011	3.014534E-012	0	0.000000E+000
1	4.03391898	3.014534E-012	1.692453E-011	1	0.000000E+000
1	4.03415693	1.692453E-011	3.014534E-012	0	0.000000E+000
1	4.03418363	3.014534E-012	1.692453E-011	1	0.000000E+000
1	4.03513708	1.692453E-011	3.014534E-012	0	0.000000E+000
1	4.03516876	3.014534E-012	1.692453E-011	1	0.000000E+000
1	4.03551353	1.692453E-011	3.014534E-012	0	0.000000E+000
1	4.03554020	3.014534E-012	1.692453E-011	1	0.000000E+000
1	4.03560022	1.692453E-011	3.014534E-012	0	0.000000E+000
1	4.03562594	3.014534E-012	1.692453E-011	1	0.000000E+000
1	4.03565761	1.692453E-011	3.014534E-012	0	0.000000E+000
1	4.03573461	3.014534E-012	1.692453E-011	1	0.000000E+000
1	4.03605476	1.692453E-011	3.014534E-012	0	0.000000E+000
1	4.03606825	3.014534E-012	1.692453E-011	1	0.000000E+000
1	4.03620583	1.692453E-011	3.014534E-012	0	0.000000E+000
1	4.03622614	3.014534E-012	1.692453E-011	1	0.000000E+000
1	4.03635244	1.692453E-011	3.014534E-012	0	0.000000E+000
1	4.03637886	3.014534E-012	1.692453E-011	1	0.000000E+000
1	4.03648636	1.692453E-011	3.014534E-012	0	0.000000E+000
1	4.03648981	3.014534E-012	1.692453E-011	1	0.000000E+000
1	4.03656735	1.692453E-011	3.014534E-012	0	0.000000E+000
1	4.03657572	3.014534E-012	1.692453E-011	1	0.000000E+000
1	4.03694930	1.692453E-011	3.014534E-012	0	0.000000E+000
1	4.03697751	3.014534E-012	1.692453E-011	1	0.000000E+000
1	4.03706802	1.692453E-011	3.014534E-012	0	0.000000E+000
1	4.03710252	3.014534E-012	1.692453E-011	1	0.000000E+000
1	4.03733022	1.692453E-011	3.014534E-012	0	0.000000E+000
1	4.03735211	3.014534E-012	1.692453E-011	1	0.000000E+000
1	4.03738113	1.692453E-011	3.014534E-012	0	0.000000E+000
1	4.03740368	3.014534E-012	1.692453E-011	1	0.000000E+000
1	4.03745121	1.692453E-011	3.014534E-012	0	0.000000E+000
1	4.03749954	3.014534E-012	1.692453E-011	1	0.000000E+000
1	4.03803537	1.692453E-011	3.014534E-012	0	0.000000E+000
1	4.03835589	3.014534E-012	1.692453E-011	1	0.000000E+000
1	4.03861496	1.692453E-011	3.014534E-012	0	0.000000E+000
1	4.03866259	3.014534E-012	1.692453E-011	1	0.000000E+000
1	4.03892065	1.692453E-011	3.014534E-012	0	0.000000E+000
1	4.03894717	3.014534E-012	1.692453E-011	1	0.000000E+000
1	4.03930352	1.692453E-011	3.014534E-012	0	0.000000E+000
1	4.03933771	3.014534E-012	1.692453E-011	1	0.000000E+000
1	4.03940583	1.692453E-011	3.014534E-012	0	0.000000E+000
1	4.03945589	3.014534E-012	1.692453E-011	1	0.000000E+000
1	4.03988352	1.692453E-011	3.014534E-012	0	0.000000E+000
1	4.03992748	3.014534E-012	1.692453E-011	1	0.000000E+000
1	4.03997363	1.692453E-011	3.014534E-012	0	0.000000E+000
1	4.03999709	3.014534E-012	1.692453E-011	1	0.000000E+000
1	4.04107187	1.692453E-011	3.014534E-012	0	0.000000E+000
1	4.04108772	3.014534E-012	1.692453E-011	1	0.000000E+000
1	4.04169309	1.692453E-011	3.014534E-012	0	0.000000E+000
1	4.04170082	3.014534E-012	1.692453E-011	1	0.000000E+000
1	4.04219110	1.692453E-011	3.014534E-012	0	0.000000E+000
1	4.04222669	3.014534E-012	1.692453E-011	1	0.000000E+000
1	4.04227429	1.692453E-011	3.014534E-012	0	0.000000E+000
1	4.04229130	3.014534E-012	1.692453E-011	1	0.000000E+000
1	4.04237807	1.692453E-011	3.014534E-012	0	0.000000E+000
1	4.04240597	3.014534E-012	1.692453E-011	1	0.000000E+000
1	4.04256583	1.692453E-011	3.014534E-012	0	0.000000E+000
1	4.04259027	3.014534E-012	1.692453E-011	1	0.000000E+000
1	4.04309836	1.692453E-011	3.014534E-012	0	0.000000E+000
1	4.04311765	3.014534E-012	1.692453E-011	1	0.000000E+000
1	4.04326033	1.692453E-011	3.014534E-012	0	0.000000E+000
1	4.04328650	3.014534E-012	1.692453E-011	1	0.000000E+000
1	4.04386181	1.692453E-011	3.014534E-012	0	0.000000E+000
1	4.04388850	3.014534E-012	1.692453E-011	1	0.000000E+000
1	4.04392726	1.692453E-011	3.014534E-012	0	0.000000E+000
1	4.04394888	3.014534E-012	1.692453E-011	1	0.000000E+000
1	4.04397955	1.692453E-011	3.014534E-012	0	0.000000E+000
1	4.04400833	3.014534E-012	1.692453E-011	1	0.000000E+000
1	4.04411994	1.692453E-011	3.014534E-012	0	0.000000E+000
1	4.04426122	3.014534E-012	1.692453E-011	1	0.000000E+000
1	4.04432328	1.692453E-011	3.014534E-012	0	0.000000E+000
1	4.04433375	3.014534E-012	1.692453E-011	1	0.000000E+000
1	4.04470978	1.692453E-011	3.014534E-012	0	0.000000E+000
1	4.04472931	3.014534E-012	1.692453E-011	1	0.000000E+000
1	4.04475930	1.692453E-011	3.014534E-012	0	0.000000E+000
1	4.04479619	3.014534E-012	1.692453E-011	1	0.000000E+000
1	4.04529539	1.692453E-011	3.014534E-012	0	0.000000E+000
1	4.04530081	3.014534E-012	1.692453E-011	1	0.000000E+000
1	4.04582194	1.692453E-011	3.014534E-012	0	0.000000E+000
1	4.04585824	3.014534E-012	1.692453E-011	1	0.000000E+000
1	4.04592627	1.692453E-011	3.014534E-012	0	0.000000E+000
1	4.04598128	3.014534E-012	1.692453E-011	1	0.000000E+000
1	4.04684180	1.692453E-011	3.014534E-012	0	0.000000E+000
1	4.04686637	3.014534E-012	1.692453E-011	1	0.000000E+000
1	4.04687982	1.692453E-011	3.014534E-012	0	0.000000E+000
1	4.04690899	3.014534E-012	1.692453E-011	1	0.000000E+000
1	4.04719466	1.692453E-011	3.014534E-012	0	0.000000E+000
1	4.04723480	3.014534E-012	1.692453E-011	1	0.000000E+000
1	4.04889614	1.692453E-011	3.014534E-012	0	0.000000E+000
1	4.04890344	3.014534E-012	1.692453E-011	1	0.000000E+000
1	4.04904717	1.692453E-011	3.014534E-012	0	0.000000E+000
1	4.04912669	3.014534E-012	1.692453E-011	1	0.000000E+000
1	4.04985431	1.692453E-011	3.014534E-012	0	0.000000E+000
1	4.04985623	3.014534E-012	1.692453E-011	1	0.000000E+000
1	4.04995948	1.692453E-011	3.014534E-012	0	0.000000E+000
1	4.05001487	3.014534E-012	1.692453E-011	1	0.000000E+000
1	4.05044975	1.692453E-011	3.014534E-012	0	0.000000E+000
1	4.05306221	3.014534E-012	1.692453E-011	1	0.000000E+000
1	4.05331964	1.692453E-011	3.014534E-012	0	0.000000E+000
1	4.05348741	3.014534E-012	1.692453E-011	1	0.000000E+000
1	4.05373209	1.692453E-011	3.014534E-012	0	0.000000E+000
1	4.05376467	3.014534E-012	1.692453E-011	1	0.000000E+000
1	4.05405873	1.692453E-011	3.014534E-012	0	0.000000E+000
1	4.05408562	3.014534E-012	1.692453E-011	1	0.000000E+000
1	4.05433449	1.692453E-011	3.014534E-012	0	0.000000E+000
1	4.05434887	3.014534E-012	1.692453E-011	1	0.000000E+000
1	4.05441937	1.692453E-011	3.014534E-012	0	0.000000E+000
1	4.05446929	3.014534E-012	1.692453E-011	1	0.000000E+000
1	4.05451426	1.692453E-011	3.014534E-012	0	0.000000E+000
1	4.05455968	3.014534E-012	1.692453E-011	1	0.000000E+000
1	4.05541563	1.692453E-011	3.014534E-012	0	0.000000E+000
1	4.05544933	3.014534E-012	1.692453E-011	1	0.000000E+000
1	4.05556745	1.692453E-011	3.014534E-012	0	0.000000E+000
1	4.05558470	3.014534E-012	1.692453E-011	1	0.000000E+000
1	4.05565163	1.692453E-011	3.014534E-012	0	0.000000E+000
1	4.05568718	3.014534E-012	1.692453E-011	1	0.000000E+000
1	4.05582373	1.692453E-011	3.014534E-012	0	0.000000E+000
1	4.05585156	3.014534E-012	1.692453E-011	1	0.000000E+000
1	4.05590453	1.692453E-011	3.014534E-012	0	0.000000E+000
1	4.05595631	3.014534E-012	1.692453E-011	1	0.000000E+000
1	4.05596869	1.692453E-011	3.014534E-012	0	0.000000E+000
1	4.05601430	3.014534E-012	1.692453E-011	1	0.000000E+000
1	4.05604652	1.692453E-011	3.014534E-012	0	0.000000E+000
1	4.05605288	3.014534E-012	1.692453E-011	1	0.000000E+000
1	4.05668547	1.692453E-011	3.014534E-012	0	0.000000E+000
1	4.05671177	3.014534E-012	1.692453E-011	1	0.000000E+000
1	4.05697138	1.692453E-011	3.014534E-012	0	0.000000E+000
1	4.05699573	3.014534E-012	1.692453E-011	1	0.000000E+000
1	4.05729346	1.692453E-011	3.014534E-012	0	0.000000E+000
1	4.05730179	3.014534E-012	1.692453E-011	1	0.000000E+000
1	4.05748036	1.692453E-011	3.014534E-012	0	0.000000E+000
1	4.05751086	3.014534E-012	1.692453E-011	1	0.000000E+000
1	4.05773142	1.692453E-011	3.014534E-012	0	0.000000E+000
1	4.05776353	3.014534E-012	1.692453E-011	1	0.000000E+000
1	4.05800008	1.692453E-011	3.014534E-012	0	0.000000E+000
1	4.05803886	3.014534E-012	1.692453E-011	1	0.000000E+000
1	4.05835785	1.692453E-011	3.014534E-012	0	0.000000E+000
1	4.05841850	3.014534E-012	1.692453E-011	1	0.000000E+000
1	4.05843764	1.692453E-011	3.014534E-012	0	0.000000E+000
1	4.05845698	3.014534E-012	1.692453E-011	1	0.000000E+000
1	4.05856429	1.692453E-011	3.014534E-012	0	0.000000E+000
1	4.05859953	3.014534E-012	1.692453E-011	1	0.000000E+000
1	4.05897008	1.692453E-011	3.014534E-012	0	0.000000E+000
1	4.05898694	3.014534E-012	1.692453E-011	1	0.000000E+000
1	4.05905163	1.692453E-011	3.014534E-012	0	0.000000E+000
1	4.05907720	3.014534E-012	1.692453E-011	1	0.000000E+000
1	4.05937959	1.692453E-011	3.014534E-012	0	0.000000E+000
1	4.05941636	3.014534E-012	1.692453E-011	1	0.000000E+000
1	4.05951632	1.692453E-011	3.014534E-012	0	0.000000E+000
1	4.05953670	3.014534E-012	1.692453E-011	1	0.000000E+000
1	4.06044431	1.692453E-011	3.014534E-012	0	0.000000E+000
1	4.06068141	3.014534E-012	1.692453E-011	1	0.000000E+000
1	4.06116765	1.692453E-011	3.014534E-012	0	0.000000E+000
1	4.06123986	3.014534E-012	1.692453E-011	1	0.000000E+000
1	4.06139438	1.692453E-011	3.014534E-012	0	0.000000E+000
1	4.06142958	3.014534E-012	1.692453E-011	1	0.000000E+000
1	4.06151199	1.692453E-011	3.014534E-012	0	0.000000E+000
1	4.06153737	3.014534E-012	1.692453E-011	1	0.000000E+000
1	4.06200441	1.692453E-011	3.014534E-012	0	0.000000E+000
1	4.06202788	3.014534E-012	1.692453E-011	1	0.000000E+000
1	4.06221122	1.692453E-011	3.014534E-012	0	0.000000E+000
1	4.06272565	3.014534E-012	1.692453E-011	1	0.000000E+000
1	4.06290115	1.692453E-011	3.014534E-012	0	0.000000E+000
1	4.06292433	3.014534E-012	1.692453E-011	1	0.000000E+000
1	4.06436058	1.692453E-011	3.014534E-012	0	0.000000E+000
1	4.06437614	3.014534E-012	1.692453E-011	1	0.000000E+000
1	4.06485816	1.692453E-011	3.014534E-012	0	0.000000E+000
1	4.06487383	3.014534E-012	1.692453E-011	1	0.000000E+000
1	4.06546134	1.692453E-011	3.014534E-012	0	0.000000E+000
1	4.06549127	3.014534E-012	1.692453E-011	1	0.000000E+000
1	4.06581714	1.692453E-011	3.014534E-012	0	0.000000E+000
1	4.06585777	3.014534E-012	1.692453E-011	1	0.000000E+000
1	4.06608568	1.692453E-011	3.014534E-012	0	0.000000E+000
1	4.06609279	3.014534E-012	1.692453E-011	1	0.000000E+000
1	4.06672591	1.692453E-011	3.014534E-012	0	0.000000E+000
1	4.06673767	3.014534E-012	1.692453E-011	1	0.000000E+000
1	4.06678007	1.692453E-011	3.014534E-012	0	0.000000E+000
1	4.06680334	3.014534E-012	1.692453E-011	1	0.000000E+000
1	4.06719208	1.692453E-011	3.014534E-012	0	0.000000E+000
1	4.06720214	3.014534E-012	1.692453E-011	1	0.000000E+000
1	4.06733692	1.692453E-011	3.014534E-012	0	0.000000E+000
1	4.06737944	3.014534E-012	1.692453E-011	1	0.000000E+000
1	4.06783450	1.692453E-011	3.014534E-012	0	0.000000E+000
1	4.06784620	3.014534E-012	1.692453E-011	1	0.000000E+000
1	4.06791076	1.692453E-011	3.014534E-012	0	0.000000E+000
1	4.06793107	3.014534E-012	1.692453E-011	1	0.000000E+000
1	4.06808947	1.692453E-011	3.014534E-012	0	0.000000E+000
1	4.06813190	3.014534E-012	1.692453E-011	1	0.000000E+000
1	4.06828136	1.692453E-011	3.014534E-012	0	0.000000E+000
1	4.06829104	3.014534E-012	1.692453E-011	1	0.000000E+000
1	4.06858961	1.692453E-011	3.014534E-012	0	0.000000E+000
1	4.06861756	3.014534E-012	1.692453E-011	1	0.000000E+000
1	4.06923580	1.692453E-011	3.014534E-012	0	0.000000E+000
1	4.06926594	3.014534E-012	1.692453E-011	1	0.000000E+000
1	4.06965352	1.692453E-011	3.014534E-012	0	0.000000E+000
1	4.06968272	3.014534E-012	1.692453E-011	1	0.000000E+000
1	4.06976248	1.692453E-011	3.014534E-012	0	0.000000E+000
1	4.06980024	3.014534E-012	1.692453E-011	1	0.000000E+000
1	4.07002504	1.692453E-011	3.014534E-012	0	0.000000E+000
1	4.07009119	3.014534E-012	1.692453E-011	1	0.000000E+000
1	4.07015673	1.692453E-011	3.014534E-012	0	0.000000E+000
1	4.07018076	3.014534E-012	1.692453E-011	1	0.000000E+000
1	4.07025475	1.692453E-011	3.014534E-012	0	0.000000E+000
1	4.07028222	3.014534E-012	1.692453E-011	1	0.000000E+000
1	4.07037060	1.692453E-011	3.014534E-012	0	0.000000E+000
1	4.07040768	3.014534E-012	1.692453E-011	1	0.000000E+000
1	4.07070490	1.692453E-011	3.014534E-012	0	0.000000E+000
1	4.07071894	3.014534E-012	1.692453E-011	1	0.000000E+000
1	4.07078947	1.692453E-011	3.014534E-012	0	0.000000E+000
1	4.07082865	3.014534E-012	1.692453E-011	1	0.000000E+000
1	4.07091354	1.692453E-011	3.014534E-012	0	0.000000E+000
1	4.07093543	3.014534E-012	1.692453E-011	1	0.000000E+000
1	4.07105236	1.692453E-011	3.014534E-012	0	0.000000E+000
1	4.07106095	3.014534E-012	1.692453E-011	1	0.000000E+000
1	4.07128042	1.692453E-011	3.014534E-012	0	0.000000E+000
1	4.07130266	3.014534E-012	1.692453E-011	1	0.000000E+000
1	4.07199362	1.692453E-011	3.014534E-012	0	0.000000E+000
1	4.07200239	3.014534E-012	1.692453E-011	1	0.000000E+000
1	4.07210493	1.692453E-011	3.014534E-012	0	0.000000E+000
1	4.07217570	3.014534E-012	1.692453E-011	1	0.000000E+000
1	4.07222034	1.692453E-011	3.014534E-012	0	0.000000E+000
1	4.07227420	3.014534E-012	1.692453E-011	1	0.000000E+000
1	4.07247077	1.692453E-011	3.014534E-012	0	0.000000E+000
1	4.07247998	3.014534E-012	1.692453E-011	1	0.000000E+000
1	4.07257478	1.692453E-011	3.014534E-012	0	0.000000E+000
1	4.07259694	3.014534E-012	1.692453E-011	1	0.000000E+000
1	4.07270969	1.692453E-011	3.014534E-012	0	0.000000E+000
1	4.07275850	3.014534E-012	1.692453E-011	1	0.000000E+000
1	4.07278968	1.692453E-011	3.014534E-012	0	0.000000E+000
1	4.07280985	3.014534E-012	1.692453E-011	1	0.000000E+000
1	4.07327695	1.692453E-011	3.014534E-012	0	0.000000E+000
1	4.07340066	3.014534E-012	1.692453E-011	1	0.000000E+000
1	4.07342262	1.692453E-011	3.014534E-012	0	0.000000E+000
1	4.07343476	3.014534E-012	1.692453E-011	1	0.000000E+000
1	4.07347572	1.692453E-011	3.014534E-012	0	0.000000E+000
1	4.07350041	3.014534E-012	1.692453E-011	1	0.000000E+000
1	4.07353774	1.692453E-011	3.014534E-012	0	0.000000E+000
1	4.07357039	3.014534E-012	1.692453E-011	1	0.000000E+000
1	4.07370798	1.692453E-011	3.014534E-012	0	0.000000E+000
1	4.07374637	3.014534E-012	1.692453E-011	1	0.000000E+000
1	4.07503002	1.692453E-011	3.014534E-012	0	0.000000E+000
1	4.07506913	3.014534E-012	1.692453E-011	1	0.000000E+000
1	4.07521445	1.692453E-011	3.014534E-012	0	0.000000E+000
1	4.07524623	3.014534E-012	1.692453E-011	1	0.000000E+000
1	4.07531759	1.692453E-011	3.014534E-012	0	0.000000E+000
1	4.07532403	3.014534E-012	1.692453E-011	1	0.000000E+000
1	4.07549191	1.692453E-011	3.014534E-012	0	0.000000E+000
1	4.07552444	3.014534E-012	1.692453E-011	1	0.000000E+000
1	4.07577430	1.692453E-011	3.014534E-012	0	0.000000E+000
1	4.07578445	3.014534E-012	1.692453E-011	1	0.000000E+000
1	4.07725877	1.692453E-011	3.014534E-012	0	0.000000E+000
1	4.07732726	3.014534E-012	1.692453E-011	1	0.000000E+000
1	4.07738573	1.692453E-011	3.014534E-012	0	0.000000E+000
1	4.07745488	3.014534E-012	1.692453E-011	1	0.000000E+000
1	4.07756639	1.692453E-011	3.014534E-012	0	0.000000E+000
1	4.07760088	3.014534E-012	1.692453E-011	1	0.000000E+000
1	4.07761841	1.692453E-011	3.014534E-012	0	0.000000E+000
1	4.07762859	3.014534E-012	1.692453E-011	1	0.000000E+000
1	4.07821420	1.692453E-011	3.014534E-012	0	0.000000E+000
1	4.07822847	3.014534E-012	1.692453E-011	1	0.000000E+000
1	4.07835820	1.692453E-011	3.014534E-012	0	0.000000E+000
1	4.07838127	3.014534E-012	1.692453E-011	1	0.000000E+000
1	4.07861248	1.692453E-011	3.014534E-012	0	0.000000E+000
1	4.07866382	3.014534E-012	1.692453E-011	1	0.000000E+000
1	4.07873584	1.692453E-011	3.014534E-012	0	0.000000E+000
1	4.07879188	3.014534E-012	1.692453E-011	1	0.000000E+000
1	4.07923646	1.692453E-011	3.014534E-012	0	0.000000E+000
1	4.08017331	3.014534E-012	1.692453E-011	1	0.000000E+000
1	4.08038071	1.692453E-011	3.014534E-012	0	0.000000E+000
1	4.08039276	3.014534E-012	1.692453E-011	1	0.000000E+000
1	4.08098153	1.692453E-011	3.014534E-012	0	0.000000E+000
1	4.08101854	3.014534E-012	1.692453E-011	1	0.000000E+000
1	4.08162483	1.692453E-011	3.014534E-012	0	0.000000E+000
1	4.08166488	3.014534E-012	1.692453E-011	1	0.000000E+000
1	4.08186172	1.692453E-011	3.014534E-012	0	0.000000E+000
1	4.08190637	3.014534E-012	1.692453E-011	1	0.000000E+000
1	4.08204043	1.692453E-011	3.014534E-012	0	0.000000E+000
1	4.08206424	3.014534E-012	1.692453E-011	1	0.000000E+000
1	4.08215134	1.692453E-011	3.014534E-012	0	0.000000E+000
1	4.08216534	3.014534E-012	1.692453E-011	1	0.000000E+000
1	4.08251368	1.692453E-011	3.014534E-012	0	0.000000E+000
1	4.08256247	3.014534E-012	1.692453E-011	1	0.000000E+000
1	4.08337136	1.692453E-011	3.014534E-012	0	0.000000E+000
1	4.08342193	3.014534E-012	1.692453E-011	1	0.000000E+000
1	4.08354129	1.692453E-011	3.014534E-012	0	0.000000E+000
1	4.08357904	3.014534E-012	1.692453E-011	1	0.000000E+000
1	4.08401741	1.692453E-011	3.014534E-012	0	0.000000E+000
1	4.08407511	3.014534E-012	1.692453E-011	1	0.000000E+000
1	4.08413548	1.692453E-011	3.014534E-012	0	0.000000E+000
1	4.08417695	3.014534E-012	1.692453E-011	1	0.000000E+000
1	4.08438217	1.692453E-011	3.014534E-012	0	0.000000E+000
1	4.08441517	3.014534E-012	1.692453E-011	1	0.000000E+000
1	4.08444436	1.692453E-011	3.014534E-012	0	0.000000E+000
1	4.08446355	3.014534E-012	1.692453E-011	1	0.000000E+000
1	4.08454198	1.692453E-011	3.014534E-012	0	0.000000E+000
1	4.08456847	3.014534E-012	1.692453E-011	1	0.000000E+000
1	4.08463885	1.692453E-011	3.014534E-012	0	0.000000E+000
1	4.08464445	3.014534E-012	1.692453E-011	1	0.000000E+000
1	4.08467063	1.692453E-011	3.014534E-012	0	0.000000E+000
1	4.08479913	3.014534E-012	1.692453E-011	1	0.000000E+000
1	4.08500379	1.692453E-011	3.014534E-012	0	0.000000E+000
1	4.08503728	3.014534E-012	1.692453E-011	1	0.000000E+000
1	4.08506715	1.692453E-011	3.014534E-012	0	0.000000E+000
1	4.08510404	3.014534E-012	1.692453E-011	1	0.000000E+000
1	4.08574804	1.692453E-011	3.014534E-012	0	0.000000E+000
1	4.08615542	3.014534E-012	1.692453E-011	1	0.000000E+000
1	4.08624634	1.692453E-011	3.014534E-012	0	0.000000E+000
1	4.08630738	3.014534E-012	1.692453E-011	1	0.000000E+000
1	4.08657715	1.692453E-011	3.014534E-012	0	0.000000E+000
1	4.08661948	3.014534E-012	1.692453E-011	1	0.000000E+000
1	4.08679655	1.692453E-011	3.014534E-012	0	0.000000E+000
1	4.08680595	3.014534E-012	1.692453E-011	1	0.000000E+000
1	4.08712913	1.692453E-011	3.014534E-012	0	0.000000E+000
1	4.08716504	3.014534E-012	1.692453E-011	1	0.000000E+000
1	4.08721569	1.692453E-011	3.014534E-012	0	0.000000E+000
1	4.08722582	3.014534E-012	1.692453E-011	1	0.000000E+000
1	4.08787682	1.692453E-011	3.014534E-012	0	0.000000E+000
1	4.08790076	3.014534E-012	1.692453E-011	1	0.000000E+000
1	4.08947793	1.692453E-011	3.014534E-012	0	0.000000E+000
1	4.08950704	3.014534E-012	1.692453E-011	1	0.000000E+000
1	4.08950979	1.692453E-011	3.014534E-012	0	0.000000E+000
1	4.08955260	3.014534E-012	1.692453E-011	1	0.000000E+000
1	4.09008785	1.692453E-011	3.014534E-012	0	0.000000E+000
1	4.09011452	3.014534E-012	1.692453E-011	1	0.000000E+000
1	4.09034325	1.692453E-011	3.014534E-012	0	0.000000E+000
1	4.09037920	3.014534E-012	1.692453E-011	1	0.000000E+000
1	4.09088699	1.692453E-011	3.014534E-012	0	0.000000E+000
1	4.09091665	3.014534E-012	1.692453E-011	1	0.000000E+000
1	4.09095051	1.692453E-011	3.014534E-012	0	0.000000E+000
1	4.09098512	3.014534E-012	1.692453E-011	1	0.000000E+000
1	4.09104530	1.692453E-011	3.014534E-012	0	0.000000E+000
1	4.09112514	3.014534E-012	1.692453E-011	1	0.000000E+000
1	4.09117890	1.692453E-011	3.014534E-012	0	0.000000E+000
1	4.09122064	3.014534E-012	1.692453E-011	1	0.000000E+000
1	4.09124970	1.692453E-011	3.014534E-012	0	0.000000E+000
1	4.09127653	3.014534E-012	1.692453E-011	1	0.000000E+000
1	4.09166457	1.692453E-011	3.014534E-012	0	0.000000E+000
1	4.09176478	3.014534E-012	1.692453E-011	1	0.000000E+000
1	4.09206410	1.692453E-011	3.014534E-012	0	0.000000E+000
1	4.09208934	3.014534E-012	1.692453E-011	1	0.000000E+000
1	4.09239028	1.692453E-011	3.014534E-012	0	0.000000E+000
1	4.09243730	3.014534E-012	1.692453E-011	1	0.000000E+000
1	4.09370946	1.692453E-011	3.014534E-012	0	0.000000E+000
1	4.09387375	3.014534E-012	1.692453E-011	1	0.000000E+000
1	4.09419280	1.692453E-011	3.014534E-012	0	0.000000E+000
1	4.09421018	3.014534E-012	1.692453E-011	1	0.000000E+000
1	4.09435577	1.692453E-011	3.014534E-012	0	0.000000E+000
1	4.09435952	3.014534E-012	1.692453E-011	1	0.000000E+000
1	4.09466994	1.692453E-011	3.014534E-012	0	0.000000E+000
1	4.09471793	3.014534E-012	1.692453E-011	1	0.000000E+000
1	4.09551867	1.692453E-011	3.014534E-012	0	0.000000E+000
1	4.09553358	3.014534E-012	1.692453E-011	1	0.000000E+000
1	4.09561276	1.692453E-011	3.014534E-012	0	0.000000E+000
1	4.09576773	3.014534E-012	1.692453E-011	1	0.000000E+000
1	4.09587587	1.692453E-011	3.014534E-012	0	0.000000E+000
1	4.09589722	3.014534E-012	1.692453E-011	1	0.000000E+000
1	4.09609623	1.692453E-011	3.014534E-012	0	0.000000E+000
1	4.09612810	3.014534E-012	1.692453E-011	1	0.000000E+000
1	4.09617358	1.692453E-011	3.014534E-012	0	0.000000E+000
1	4.09619657	3.014534E-012	1.692453E-011	1	0.000000E+000
1	4.09679233	1.692453E-011	3.014534E-012	0	0.000000E+000
1	4.09685982	3.014534E-012	1.692453E-011	1	0.000000E+000
1	4.09702623	1.692453E-011	3.014534E-012	0	0.000000E+000
1	4.09704968	3.014534E-012	1.692453E-011	1	0.000000E+000
1	4.09724502	1.692453E-011	3.014534E-012	0	0.000000E+000
1	4.09725929	3.014534E-012	1.692453E-011	1	0.000000E+000
1	4.09755460	1.692453E-011	3.014534E-012	0	0.000000E+000
1	4.09757764	3.014534E-012	1.692453E-011	1	0.000000E+000
1	4.09829111	1.692453E-011	3.014534E-012	0	0.000000E+000
1	4.09833346	3.014534E-012	1.692453E-011	1	0.000000E+000
1	4.09849056	1.692453E-011	3.014534E-012	0	0.000000E+000
1	4.09854176	3.014534E-012	1.692453E-011	1	0.000000E+000
1	4.09861111	1.692453E-011	3.014534E-012	0	0.000000E+000
1	4.09873347	3.014534E-012	1.692453E-011	1	0.000000E+000
1	4.09923998	1.692453E-011	3.014534E-012	0	0.000000E+000
1	4.09927003	3.014534E-012	1.692453E-011	1	0.000000E+000
1	4.09930991	1.692453E-011	3.014534E-012	0	0.000000E+000
1	4.09934427	3.014534E-012	1.692453E-011	1	0.000000E+000
1	4.09961139	1.692453E-011	3.014534E-012	0	0.000000E+000
1	4.10016249	3.014534E-012	1.692453E-011	1	0.000000E+000
1	4.10025264	1.692453E-011	3.014534E-012	0	0.000000E+000
1	4.10029728	3.014534E-012	1.692453E-011	1	0.000000E+000
1	4.10118108	1.692453E-011	3.014534E-012	0	0.000000E+000
1	4.10122570	3.014534E-012	1.692453E-011	1	0.000000E+000
1	4.10136308	1.692453E-011	3.014534E-012	0	0.000000E+000
1	4.10139451	3.014534E-012	1.692453E-011	1	0.000000E+000
1	4.10156629	1.692453E-011	3.014534E-012	0	0.000000E+000
1	4.10159169	3.014534E-012	1.692453E-011	1	0.000000E+000
1	4.10185161	1.692453E-011	3.014534E-012	0	0.000000E+000
1	4.10190598	3.014534E-012	1.692453E-011	1	0.000000E+000
1	4.10203859	1.692453E-011	3.014534E-012	0	0.000000E+000
1	4.10207353	3.014534E-012	1.692453E-011	1	0.000000E+000
1	4.10228538	1.692453E-011	3.014534E-012	0	0.000000E+000
1	4.14861658	3.014534E-012	1.692453E-011	1	0.000000E+000
1	4.14863848	1.692453E-011	3.014534E-012	0	0.000000E+000
1	4.14865067	3.014534E-012	1.692453E-011	1	0.000000E+000
1	4.14880416	1.692453E-011	3.014534E-012	0	0.000000E+000
1	4.14884686	3.014534E-012	1.692453E-011	1	0.000000E+000
1	4.14892982	1.692453E-011	3.014534E-012	0	0.000000E+000
1	4.14896320	3.014534E-012	1.692453E-011	1	0.000000E+000
1	4.14908685	1.692453E-011	3.014534E-012	0	0.000000E+000
1	4.14911968	3.014534E-012	1.692453E-011	1	0.000000E+000
1	4.14970453	1.692453E-011	3.014534E-012	0	0.000000E+000
1	4.14971883	3.014534E-012	1.692453E-011	1	0.000000E+000
1	4.14979749	1.692453E-011	3.014534E-012	0	0.000000E+000
1	4.14983927	3.014534E-012	1.692453E-011	1	0.000000E+000
1	4.14995239	1.692453E-011	3.014534E-012	0	0.000000E+000
1	4.14996486	3.014534E-012	1.692453E-011	1	0.000000E+000
1	4.15062848	1.692453E-011	3.014534E-012	0	0.000000E+000
1	4.15114816	3.014534E-012	1.692453E-011	1	0.000000E+000
1	4.15124955	1.692453E-011	3.014534E-012	0	0.000000E+000
1	4.15128117	3.014534E-012	1.692453E-011	1	0.000000E+000
1	4.15131994	1.692453E-011	3.014534E-012	0	0.000000E+000
1	4.15134441	3.014534E-012	1.692453E-011	1	0.000000E+000
1	4.15162907	1.692453E-011	3.014534E-012	0	0.000000E+000
1	4.15164934	3.014534E-012	1.692453E-011	1	0.000000E+000
1	4.15200594	1.692453E-011	3.014534E-012	0	0.000000E+000
1	4.15203094	3.014534E-012	1.692453E-011	1	0.000000E+000
1	4.15231392	1.692453E-011	3.014534E-012	0	0.000000E+000
1	4.15236316	3.014534E-012	1.692453E-011	1	0.000000E+000
1	4.15280682	1.692453E-011	3.014534E-012	0	0.000000E+000
1	4.15288087	3.014534E-012	1.692453E-011	1	0.000000E+000
1	4.15328158	1.692453E-011	3.014534E-012	0	0.000000E+000
1	4.15330182	3.014534E-012	1.692453E-011	1	0.000000E+000
1	4.15379460	1.692453E-011	3.014534E-012	0	0.000000E+000
1	4.15380670	3.014534E-012	1.692453E-011	1	0.000000E+000
1	4.15429640	1.692453E-011	3.014534E-012	0	0.000000E+000
1	4.15441306	3.014534E-012	1.692453E-011	1	0.000000E+000
1	4.15453555	1.692453E-011	3.014534E-012	0	0.000000E+000
1	4.15457433	3.014534E-012	1.692453E-011	1	0.000000E+000
1	4.15492815	1.692453E-011	3.014534E-012	0	0.000000E+000
1	4.15495080	3.014534E-012	1.692453E-011	1	0.000000E+000
1	4.15530160	1.692453E-011	3.014534E-012	0	0.000000E+000
1	4.15532119	3.014534E-012	1.692453E-011	1	0.000000E+000
1	4.15556012	1.692453E-011	3.014534E-012	0	0.000000E+000
1	4.15558303	3.014534E-012	1.692453E-011	1	0.000000E+000
1	4.15560938	1.692453E-011	3.014534E-012	0	0.000000E+000
1	4.15561830	3.014534E-012	1.692453E-011	1	0.000000E+000
1	4.15596024	1.692453E-011	3.014534E-012	0	0.000000E+000
1	4.15984853	3.014534E-012	1.692453E-011	1	0.000000E+000
1	4.15986530	1.692453E-011	3.014534E-012	0	0.000000E+000
1	4.15989338	3.014534E-012	1.692453E-011	1	0.000000E+000
1	4.15999286	1.692453E-011	3.014534E-012	0	0.000000E+000
1	4.16001411	3.014534E-012	1.692453E-011	1	0.000000E+000
1	4.16016347	1.692453E-011	3.014534E-012	0	0.000000E+000
1	4.16018089	3.014534E-012	1.692453E-011	1	0.000000E+000
1	4.16049762	1.692453E-011	3.014534E-012	0	0.000000E+000
1	4.16058083	3.014534E-012	1.692453E-011	1	0.000000E+000
1	4.16062818	1.692453E-011	3.014534E-012	0	0.000000E+000
1	4.16065574	3.014534E-012	1.692453E-011	1	0.000000E+000
1	4.16082319	1.692453E-011	3.014534E-012	0	0.000000E+000
1	4.16085021	3.014534E-012	1.692453E-011	1	0.000000E+000
1	4.16103427	1.692453E-011	3.014534E-012	0	0.000000E+000
1	4.16109112	3.014534E-012	1.692453E-011	1	0.000000E+000
1	4.16113193	1.692453E-011	3.014534E-012	0	0.000000E+000
1	4.16117412	3.014534E-012	1.692453E-011	1	0.000000E+000
1	4.16148577	1.692453E-011	3.014534E-012	0	0.000000E+000
1	4.16151065	3.014534E-012	1.692453E-011	1	0.000000E+000
1	4.16257981	1.692453E-011	3.014534E-012	0	0.000000E+000
1	4.16259706	3.014534E-012	1.692453E-011	1	0.000000E+000
1	4.16292039	1.692453E-011	3.014534E-012	0	0.000000E+000
1	4.16298273	3.014534E-012	1.692453E-011	1	0.000000E+000
1	4.16383459	1.692453E-011	3.014534E-012	0	0.000000E+000
1	4.16384229	3.014534E-012	1.692453E-011	1	0.000000E+000
1	4.16391119	1.692453E-011	3.014534E-012	0	0.000000E+000
1	4.16397211	3.014534E-012	1.692453E-011	1	0.000000E+000
1	4.16404930	1.692453E-011	3.014534E-012	0	0.000000E+000
1	4.16407572	3.014534E-012	1.692453E-011	1	0.000000E+000
1	4.16446229	1.692453E-011	3.014534E-012	0	0.000000E+000
1	4.16454453	3.014534E-012	1.692453E-011	1	0.000000E+000
1	4.16514867	1.692453E-011	3.014534E-012	0	0.000000E+000
1	4.16520391	3.014534E-012	1.692453E-011	1	0.000000E+000
1	4.16527194	1.692453E-011	3.014534E-012	0	0.000000E+000
1	4.16539495	3.014534E-012	1.692453E-011	1	0.000000E+000
1	4.16576818	1.692453E-011	3.014534E-012	0	0.000000E+000
1	4.16578664	3.014534E-012	1.692453E-011	1	0.000000E+000
1	4.16602402	1.692453E-011	3.014534E-012	0	0.000000E+000
1	4.16604903	3.014534E-012	1.692453E-011	1	0.000000E+000
1	4.16640461	1.692453E-011	3.014534E-012	0	0.000000E+000
1	4.16643948	3.014534E-012	1.692453E-011	1	0.000000E+000
1	4.16688288	1.692453E-011	3.014534E-012	0	0.000000E+000
1	4.16692889	3.014534E-012	1.692453E-011	1	0.000000E+000
1	4.16742195	1.692453E-011	3.014534E-012	0	0.000000E+000
1	4.17010748	3.014534E-012	1.692453E-011	1	0.000000E+000
1	4.17028530	1.692453E-011	3.014534E-012	0	0.000000E+000
1	4.17031675	3.014534E-012	1.692453E-011	1	0.000000E+000
1	4.17049147	1.692453E-011	3.014534E-012	0	0.000000E+000
1	4.17052416	3.014534E-012	1.692453E-011	1	0.000000E+000
1	4.17066569	1.692453E-011	3.014534E-012	0	0.000000E+000
1	4.17068677	3.014534E-012	1.692453E-011	1	0.000000E+000
1	4.17073454	1.692453E-011	3.014534E-012	0	0.000000E+000
1	4.17074958	3.014534E-012	1.692453E-011	1	0.000000E+000
1	4.17122385	1.692453E-011	3.014534E-012	0	0.000000E+000
1	4.17125373	3.014534E-012	1.692453E-011	1	0.000000E+000
1	4.17207079	1.692453E-011	3.014534E-012	0	0.000000E+000
1	4.17211701	3.014534E-012	1.692453E-011	1	0.000000E+000
1	4.17240250	1.692453E-011	3.014534E-012	0	0.000000E+000
1	4.17243983	3.014534E-012	1.692453E-011	1	0.000000E+000
1	4.17274596	1.692453E-011	3.014534E-012	0	0.000000E+000
1	4.17332866	3.014534E-012	1.692453E-011	1	0.000000E+000
1	4.17338697	1.692453E-011	3.014534E-012	0	0.000000E+000
1	4.17343321	3.014534E-012	1.692453E-011	1	0.000000E+000
1	4.17355551	1.692453E-011	3.014534E-012	0	0.000000E+000
1	4.17357723	3.014534E-012	1.692453E-011	1	0.000000E+000
1	4.17365462	1.692453E-011	3.014534E-012	0	0.000000E+000
1	4.17367377	3.014534E-012	1.692453E-011	1	0.000000E+000
1	4.17390421	1.692453E-011	3.014534E-012	0	0.000000E+000
1	4.17398792	3.014534E-012	1.692453E-011	1	0.000000E+000
1	4.17417637	1.692453E-011	3.014534E-012	0	0.000000E+000
1	4.17422342	3.014534E-012	1.692453E-011	1	0.000000E+000
1	4.17441783	1.692453E-011	3.014534E-012	0	0.000000E+000
1	4.17445884	3.014534E-012	1.692453E-011	1	0.000000E+000
1	4.17467808	1.692453E-011	3.014534E-012	0	0.000000E+000
1	4.17473209	3.014534E-012	1.692453E-011	1	0.000000E+000
1	4.17500054	1.692453E-011	3.014534E-012	0	0.000000E+000
1	4.17503971	3.014534E-012	1.692453E-011	1	0.000000E+000
1	4.17513021	1.692453E-011	3.014534E-012	0	0.000000E+000
1	4.17519365	3.014534E-012	1.692453E-011	1	0.000000E+000
1	4.17526047	1.692453E-011	3.014534E-012	0	0.000000E+000
1	4.17532119	3.014534E-012	1.692453E-011	1	0.000000E+000
1	4.17539657	1.692453E-011	3.014534E-012	0	0.000000E+000
1	4.17545596	3.014534E-012	1.692453E-011	1	0.000000E+000
1	4.17590816	1.692453E-011	3.014534E-012	0	0.000000E+000
1	4.17606996	3.014534E-012	1.692453E-011	1	0.000000E+000
1	4.17621201	1.692453E-011	3.014534E-012	0	0.000000E+000
1	4.17623863	3.014534E-012	1.692453E-011	1	0.000000E+000
1	4.17691030	1.692453E-011	3.014534E-012	0	0.000000E+000
1	4.17692489	3.014534E-012	1.692453E-011	1	0.000000E+000
1	4.17702605	1.692453E-011	3.014534E-012	0	0.000000E+000
1	4.17705698	3.014534E-012	1.692453E-011	1	0.000000E+000
1	4.17708595	1.692453E-011	3.014534E-012	0	0.000000E+000
1	4.17710843	3.014534E-012	1.692453E-011	1	0.000000E+000
1	4.17731835	1.692453E-011	3.014534E-012	0	0.000000E+000
1	4.17734687	3.014534E-012	1.692453E-011	1	0.000000E+000
1	4.17766038	1.692453E-011	3.014534E-012	0	0.000000E+000
1	4.17825689	3.014534E-012	1.692453E-011	1	0.000000E+000
1	4.17856520	1.692453E-011	3.014534E-012	0	0.000000E+000
1	4.17859357	3.014534E-012	1.692453E-011	1	0.000000E+000
1	4.17869075	1.692453E-011	3.014534E-012	0	0.000000E+000
1	4.17871457	3.014534E-012	1.692453E-011	1	0.000000E+000
1	4.17920579	1.692453E-011	3.014534E-012	0	0.000000E+000
1	4.17929577	3.014534E-012	1.692453E-011	1	0.000000E+000
1	4.17939846	1.692453E-011	3.014534E-012	0	0.000000E+000
1	4.17941312	3.014534E-012	1.692453E-011	1	0.000000E+000
1	4.18042585	1.692453E-011	3.014534E-012	0	0.000000E+000
1	4.18043509	3.014534E-012	1.692453E-011	1	0.000000E+000
1	4.18096242	1.692453E-011	3.014534E-012	0	0.000000E+000
1	4.18097251	3.014534E-012	1.692453E-011	1	0.000000E+000
1	4.18107206	1.692453E-011	3.014534E-012	0	0.000000E+000
1	4.18132837	3.014534E-012	1.692453E-011	1	0.000000E+000
1	4.18150367	1.692453E-011	3.014534E-012	0	0.000000E+000
1	4.18152678	3.014534E-012	1.692453E-011	1	0.000000E+000
1	4.18166810	1.692453E-011	3.014534E-012	0	0.000000E+000
1	4.18168893	3.014534E-012	1.692453E-011	1	0.000000E+000
1	4.18209768	1.692453E-011	3.014534E-012	0	0.000000E+000
1	4.19268866	3.014534E-012	1.692453E-011	1	0.000000E+000
1	4.19271991	1.692453E-011	3.014534E-012	0	0.000000E+000
1	4.19274091	3.014534E-012	1.692453E-011	1	0.000000E+000
1	4.19277898	1.692453E-011	3.014534E-012	0	0.000000E+000
1	4.19277902	3.014534E-012	1.692453E-011	1	0.000000E+000
1	4.19314523	1.692453E-011	3.014534E-012	0	0.000000E+000
1	4.19316977	3.014534E-012	1.692453E-011	1	0.000000E+000
1	4.19407760	1.692453E-011	3.014534E-012	0	0.000000E+000
1	4.19411687	3.014534E-012	1.692453E-011	1	0.000000E+000
1	4.19421790	1.692453E-011	3.014534E-012	0	0.000000E+000
1	4.19424036	3.014534E-012	1.692453E-011	1	0.000000E+000
1	4.19483218	1.692453E-011	3.014534E-012	0	0.000000E+000
1	4.19483766	3.014534E-012	1.692453E-011	1	0.000000E+000
1	4.19487660	1.692453E-011	3.014534E-012	0	0.000000E+000
1	4.19488052	3.014534E-012	1.692453E-011	1	0.000000E+000
1	4.19493017	1.692453E-011	3.014534E-012	0	0.000000E+000
1	4.19505069	3.014534E-012	1.692453E-011	1	0.000000E+000
1	4.19524452	1.692453E-011	3.014534E-012	0	0.000000E+000
1	4.19524771	3.014534E-012	1.692453E-011	1	0.000000E+000
1	4.19545141	1.692453E-011	3.014534E-012	0	0.000000E+000
1	4.19550427	3.014534E-012	1.692453E-011	1	0.000000E+000
1	4.19558833	1.692453E-011	3.014534E-012	0	0.000000E+000
1	4.19589659	3.014534E-012	1.692453E-011	1	0.000000E+000
1	4.19611692	1.692453E-011	3.014534E-012	0	0.000000E+000
1	4.19612013	3.014534E-012	1.692453E-011	1	0.000000E+000
1	4.19619521	1.692453E-011	3.014534E-012	0	0.000000E+000
1	4.19620794	3.014534E-012	1.692453E-011	1	0.000000E+000
1	4.19652533	1.692453E-011	3.014534E-012	0	0.000000E+000
1	4.19655067	3.014534E-012	1.692453E-011	1	0.000000E+000
1	4.19663396	1.692453E-011	3.014534E-012	0	0.000000E+000
1	4.19665619	3.014534E-012	1.692453E-011	1	0.000000E+000
1	4.19677990	1.692453E-011	3.014534E-012	0	0.000000E+000
1	4.19678888	3.014534E-012	1.692453E-011	1	0.000000E+000
1	4.19717125	1.692453E-011	3.014534E-012	0	0.000000E+000
1	4.19717983	3.014534E-012	1.692453E-011	1	0.000000E+000
1	4.19737699	1.692453E-011	3.014534E-012	0	0.000000E+000
1	4.19740078	3.014534E-012	1.692453E-011	1	0.000000E+000
1	4.19753207	1.692453E-011	3.014534E-012	0	0.000000E+000
1	4.19759341	3.014534E-012	1.692453E-011	1	0.000000E+000
1	4.19773251	1.692453E-011	3.014534E-012	0	0.000000E+000
1	4.19777049	3.014534E-012	1.692453E-011	1	0.000000E+000
1	4.19898857	1.692453E-011	3.014534E-012	0	0.000000E+000
1	4.19899938	3.014534E-012	1.692453E-011	1	0.000000E+000
1	4.19913548	1.692453E-011	3.014534E-012	0	0.000000E+000
1	4.19914675	3.014534E-012	1.692453E-011	1	0.000000E+000
1	4.19936531	1.692453E-011	3.014534E-012	0	0.000000E+000
1	4.19941565	3.014534E-012	1.692453E-011	1	0.000000E+000
1	4.19998400	1.692453E-011	3.014534E-012	0	0.000000E+000
1	4.20001254	3.014534E-012	1.692453E-011	1	0.000000E+000
1	4.20036961	1.692453E-011	3.014534E-012	0	0.000000E+000
1	4.20044632	3.014534E-012	1.692453E-011	1	0.000000E+000
1	4.20052783	1.692453E-011	3.014534E-012	0	0.000000E+000
1	4.20055394	3.014534E-012	1.692453E-011	1	0.000000E+000
1	4.20185006	1.692453E-011	3.014534E-012	0	0.000000E+000
1	4.20186495	3.014534E-012	1.692453E-011	1	0.000000E+000
1	4.20240609	1.692453E-011	3.014534E-012	0	0.000000E+000
1	4.20242696	3.014534E-012	1.692453E-011	1	0.000000E+000
1	4.20289605	1.692453E-011	3.014534E-012	0	0.000000E+000
1	4.20296990	3.014534E-012	1.692453E-011	1	0.000000E+000
1	4.20357409	1.692453E-011	3.014534E-012	0	0.000000E+000
1	4.20360595	3.014534E-012	1.692453E-011	1	0.000000E+000
1	4.20369615	1.692453E-011	3.014534E-012	0	0.000000E+000
1	4.20381508	3.014534E-012	1.692453E-011	1	0.000000E+000
1	4.20384011	1.692453E-011	3.014534E-012	0	0.000000E+000
1	4.20400007	3.014534E-012	1.692453E-011	1	0.000000E+000
1	4.20450502	1.692453E-011	3.014534E-012	0	0.000000E+000
1	4.20451291	3.014534E-012	1.692453E-011	1	0.000000E+000
1	4.20475780	1.692453E-011	3.014534E-012	0	0.000000E+000
1	4.20480327	3.014534E-012	1.692453E-011	1	0.000000E+000
1	4.20501527	1.692453E-011	3.014534E-012	0	0.000000E+000
1	4.20503912	3.014534E-012	1.692453E-011	1	0.000000E+000
1	4.20529332	1.692453E-011	3.014534E-012	0	0.000000E+000
1	4.20534582	3.014534E-012	1.692453E-011	1	0.000000E+000
1	4.20621065	1.692453E-011	3.014534E-012	0	0.000000E+000
1	4.20621475	3.014534E-012	1.692453E-011	1	0.000000E+000
1	4.20636517	1.692453E-011	3.014534E-012	0	0.000000E+000
1	4.20651512	3.014534E-012	1.692453E-011	1	0.000000E+000
1	4.20687520	1.692453E-011	3.014534E-012	0	0.000000E+000
1	4.20691470	3.014534E-012	1.692453E-011	1	0.000000E+000
1	4.20801128	1.692453E-011	3.014534E-012	0	0.000000E+000
1	4.20802550	3.014534E-012	1.692453E-011	1	0.000000E+000
1	4.20816916	1.692453E-011	3.014534E-012	0	0.000000E+000
1	4.20819039	3.014534E-012	1.692453E-011	1	0.000000E+000
1	4.20826868	1.692453E-011	3.014534E-012	0	0.000000E+000
1	4.20831996	3.014534E-012	1.692453E-011	1	0.000000E+000
1	4.20866893	1.692453E-011	3.014534E-012	0	0.000000E+000
1	4.20867827	3.014534E-012	1.692453E-011	1	0.000000E+000
1	4.20955731	1.692453E-011	3.014534E-012	0	0.000000E+000
1	4.20961207	3.014534E-012	1.692453E-011	1	0.000000E+000
1	4.20972281	1.692453E-011	3.014534E-012	0	0.000000E+000
1	4.20976846	3.014534E-012	1.692453E-011	1	0.000000E+000
1	4.20980611	1.692453E-011	3.014534E-012	0	0.000000E+000
1	4.20987604	3.014534E-012	1.692453E-011	1	0.000000E+000
1	4.20993544	1.692453E-011	3.014534E-012	0	0.000000E+000
1	4.20997096	3.014534E-012	1.692453E-011	1	0.000000E+000
1	4.21002670	1.692453E-011	3.014534E-012	0	0.000000E+000
1	4.21004465	3.014534E-012	1.692453E-011	1	0.000000E+000
1	4.21025818	1.692453E-011	3.014534E-012	0	0.000000E+000
1	4.21029408	3.014534E-012	1.692453E-011	1	0.000000E+000
1	4.21065753	1.692453E-011	3.014534E-012	0	0.000000E+000
1	4.21071497	3.014534E-012	1.692453E-011	1	0.000000E+000
1	4.21131531	1.692453E-011	3.014534E-012	0	0.000000E+000
1	4.21135412	3.014534E-012	1.692453E-011	1	0.000000E+000
1	4.21147383	1.692453E-011	3.014534E-012	0	0.000000E+000
1	4.21151023	3.014534E-012	1.692453E-011	1	0.000000E+000
1	4.21155354	1.692453E-011	3.014534E-012	0	0.000000E+000
1	4.21158246	3.014534E-012	1.692453E-011	1	0.000000E+000
1	4.21189335	1.692453E-011	3.014534E-012	0	0.000000E+000
1	4.21199537	3.014534E-012	1.692453E-011	1	0.000000E+000
1	4.21241207	1.692453E-011	3.014534E-012	0	0.000000E+000
1	4.21243170	3.014534E-012	1.692453E-011	1	0.000000E+000
1	4.21269621	1.692453E-011	3.014534E-012	0	0.000000E+000
1	4.21273995	3.014534E-012	1.692453E-011	1	0.000000E+000
1	4.21275802	1.692453E-011	3.014534E-012	0	0.000000E+000
1	4.21289021	3.014534E-012	1.692453E-011	1	0.000000E+000
1	4.21305861	1.692453E-011	3.014534E-012	0	0.000000E+000
1	4.21308305	3.014534E-012	1.692453E-011	1	0.000000E+000
1	4.21321553	1.692453E-011	3.014534E-012	0	0.000000E+000
1	4.21322122	3.014534E-012	1.692453E-011	1	0.000000E+000
1	4.21330269	1.692453E-011	3.014534E-012	0	0.000000E+000
1	4.21331565	3.014534E-012	1.692453E-011	1	0.000000E+000
1	4.21350687	1.692453E-011	3.014534E-012	0	0.000000E+000
1	4.21351499	3.014534E-012	1.692453E-011	1	0.000000E+000
1	4.21427601	1.692453E-011	3.014534E-012	0	0.000000E+000
1	4.21432498	3.014534E-012	1.692453E-011	1	0.000000E+000
1	4.21437472	1.692453E-011	3.014534E-012	0	0.000000E+000
1	4.21439324	3.014534E-012	1.692453E-011	1	0.000000E+000
1	4.21456787	1.692453E-011	3.014534E-012	0	0.000000E+000
1	4.21464771	3.014534E-012	1.692453E-011	1	0.000000E+000
1	4.21479989	1.692453E-011	3.014534E-012	0	0.000000E+000
1	4.21483420	3.014534E-012	1.692453E-011	1	0.000000E+000
1	4.21510521	1.692453E-011	3.014534E-012	0	0.000000E+000
1	4.21512672	3.014534E-012	1.692453E-011	1	0.000000E+000
1	4.21525304	1.692453E-011	3.014534E-012	0	0.000000E+000
1	4.21526805	3.014534E-012	1.692453E-011	1	0.000000E+000
1	4.21547952	1.692453E-011	3.014534E-012	0	0.000000E+000
1	4.21548419	3.014534E-012	1.692453E-011	1	0.000000E+000
1	4.21567475	1.692453E-011	3.014534E-012	0	0.000000E+000
1	4.21572922	3.014534E-012	1.692453E-011	1	0.000000E+000
1	4.21595015	1.692453E-011	3.014534E-012	0	0.000000E+000
1	4.21596362	3.014534E-012	1.692453E-011	1	0.000000E+000
1	4.21616371	1.692453E-011	3.014534E-012	0	0.000000E+000
1	4.21618320	3.014534E-012	1.692453E-011	1	0.000000E+000
1	4.21629608	1.692453E-011	3.014534E-012	0	0.000000E+000
1	4.21632535	3.014534E-012	1.692453E-011	1	0.000000E+000
1	4.21639907	1.692453E-011	3.014534E-012	0	0.000000E+000
1	4.21642159	3.014534E-012	1.692453E-011	1	0.000000E+000
1	4.21651947	1.692453E-011	3.014534E-012	0	0.000000E+000
1	4.21663767	3.014534E-012	1.692453E-011	1	0.000000E+000
1	4.21669318	1.692453E-011	3.014534E-012	0	0.000000E+000
1	4.21673246	3.014534E-012	1.692453E-011	1	0.000000E+000
1	4.21690839	1.692453E-011	3.014534E-012	0	0.000000E+000
1	4.21694507	3.014534E-012	1.692453E-011	1	0.000000E+000
1	4.21737960	1.692453E-011	3.014534E-012	0	0.000000E+000
1	4.21740676	3.014534E-012	1.692453E-011	1	0.000000E+000
1	4.21749134	1.692453E-011	3.014534E-012	0	0.000000E+000
1	4.21756425	3.014534E-012	1.692453E-011	1	0.000000E+000
1	4.21784083	1.692453E-011	3.014534E-012	0	0.000000E+000
1	4.21790557	3.014534E-012	1.692453E-011	1	0.000000E+000
1	4.21822170	1.692453E-011	3.014534E-012	0	0.000000E+000
1	4.21827074	3.014534E-012	1.692453E-011	1	0.000000E+000
1	4.21900602	1.692453E-011	3.014534E-012	0	0.000000E+000
1	4.21903597	3.014534E-012	1.692453E-011	1	0.000000E+000
1	4.21920837	1.692453E-011	3.014534E-012	0	0.000000E+000
1	4.21922853	3.014534E-012	1.692453E-011	1	0.000000E+000
1	4.21940079	1.692453E-011	3.014534E-012	0	0.000000E+000
1	4.21943334	3.014534E-012	1.692453E-011	1	0.000000E+000
1	4.21965808	1.692453E-011	3.014534E-012	0	0.000000E+000
1	4.21967136	3.014534E-012	1.692453E-011	1	0.000000E+000
1	4.22020744	1.692453E-011	3.014534E-012	0	0.000000E+000
1	4.22022792	3.014534E-012	1.692453E-011	1	0.000000E+000
1	4.22062170	1.692453E-011	3.014534E-012	0	0.000000E+000
1	4.22062961	3.014534E-012	1.692453E-011	1	0.000000E+000
1	4.22064524	1.692453E-011	3.014534E-012	0	0.000000E+000
1	4.22068820	3.014534E-012	1.692453E-011	1	0.000000E+000
1	4.22072735	1.692453E-011	3.014534E-012	0	0.000000E+000
1	4.22077510	3.014534E-012	1.692453E-011	1	0.000000E+000
1	4.22128889	1.692453E-011	3.014534E-012	0	0.000000E+000
1	4.22129895	3.014534E-012	1.692453E-011	1	0.000000E+000
1	4.22151529	1.692453E-011	3.014534E-012	0	0.000000E+000
1	4.22152982	3.014534E-012	1.692453E-011	1	0.000000E+000
1	4.22171749	1.692453E-011	3.014534E-012	0	0.000000E+000
1	4.22177871	3.014534E-012	1.692453E-011	1	0.000000E+000
1	4.22194571	1.692453E-011	3.014534E-012	0	0.000000E+000
1	4.22199090	3.014534E-012	1.692453E-011	1	0.000000E+000
1	4.22282755	1.692453E-011	3.014534E-012	0	0.000000E+000
1	4.22284269	3.014534E-012	1.692453E-011	1	0.000000E+000
1	4.22290904	1.692453E-011	3.014534E-012	0	0.000000E+000
1	4.22292459	3.014534E-012	1.692453E-011	1	0.000000E+000
1	4.22303654	1.692453E-011	3.014534E-012	0	0.000000E+000
1	4.22306434	3.014534E-012	1.692453E-011	1	0.000000E+000
1	4.22336876	1.692453E-011	3.014534E-012	0	0.000000E+000
1	4.22340421	3.014534E-012	1.692453E-011	1	0.000000E+000
1	4.22438544	1.692453E-011	3.014534E-012	0	0.000000E+000
1	4.22440208	3.014534E-012	1.692453E-011	1	0.000000E+000
1	4.22467755	1.692453E-011	3.014534E-012	0	0.000000E+000
1	4.22492697	3.014534E-012	1.692453E-011	1	0.000000E+000
1	4.22637725	1.692453E-011	3.014534E-012	0	0.000000E+000
1	4.22640515	3.014534E-012	1.692453E-011	1	0.000000E+000
1	4.22661904	1.692453E-011	3.014534E-012	0	0.000000E+000
1	4.22666417	3.014534E-012	1.692453E-011	1	0.000000E+000
1	4.22690700	1.692453E-011	3.014534E-012	0	0.000000E+000
1	4.22692648	3.014534E-012	1.692453E-011	1	0.000000E+000
1	4.22695184	1.692453E-011	3.014534E-012	0	0.000000E+000
1	4.22704787	3.014534E-012	1.692453E-011	1	0.000000E+000
1	4.22738490	1.692453E-011	3.014534E-012	0	0.000000E+000
1	4.22739230	3.014534E-012	1.692453E-011	1	0.000000E+000
1	4.22745744	1.692453E-011	3.014534E-012	0	0.000000E+000
1	4.22755158	3.014534E-012	1.692453E-011	1	0.000000E+000
1	4.22898594	1.692453E-011	3.014534E-012	0	0.000000E+000
1	4.22899902	3.014534E-012	1.692453E-011	1	0.000000E+000
1	4.22907314	1.692453E-011	3.014534E-012	0	0.000000E+000
1	4.22921025	3.014534E-012	1.692453E-011	1	0.000000E+000
1	4.22946463	1.692453E-011	3.014534E-012	0	0.000000E+000
1	4.22951282	3.014534E-012	1.692453E-011	1	0.000000E+000
1	4.22993408	1.692453E-011	3.014534E-012	0	0.000000E+000
1	4.22996856	3.014534E-012	1.692453E-011	1	0.000000E+000
1	4.23013197	1.692453E-011	3.014534E-012	0	0.000000E+000
1	4.23015499	3.014534E-012	1.692453E-011	1	0.000000E+000
1	4.23020358	1.692453E-011	3.014534E-012	0	0.000000E+000
1	4.23030017	3.014534E-012	1.692453E-011	1	0.000000E+000
1	4.23090928	1.692453E-011	3.014534E-012	0	0.000000E+000
1	4.23094208	3.014534E-012	1.692453E-011	1	0.000000E+000
1	4.23109249	1.692453E-011	3.014534E-012	0	0.000000E+000
1	4.23792804	3.014534E-012	1.692453E-011	1	0.000000E+000
1	4.23815051	1.692453E-011	3.014534E-012	0	0.000000E+000
1	4.23820241	3.014534E-012	1.692453E-011	1	0.000000E+000
1	4.23824418	1.692453E-011	3.014534E-012	0	0.000000E+000
1	4.23826306	3.014534E-012	1.692453E-011	1	0.000000E+000
1	4.23840917	1.692453E-011	3.014534E-012	0	0.000000E+000
1	4.23844261	3.014534E-012	1.692453E-011	1	0.000000E+000
1	4.23862425	1.692453E-011	3.014534E-012	0	0.000000E+000
1	4.23913538	3.014534E-012	1.692453E-011	1	0.000000E+000
1	4.23944517	1.692453E-011	3.014534E-012	0	0.000000E+000
1	4.23946315	3.014534E-012	1.692453E-011	1	0.000000E+000
1	4.23982319	1.692453E-011	3.014534E-012	0	0.000000E+000
1	4.23986058	3.014534E-012	1.692453E-011	1	0.000000E+000
1	4.23991151	1.692453E-011	3.014534E-012	0	0.000000E+000
1	4.23994483	3.014534E-012	1.692453E-011	1	0.000000E+000
1	4.24000460	1.692453E-011	3.014534E-012	0	0.000000E+000
1	4.24047797	3.014534E-012	1.692453E-011	1	0.000000E+000
1	4.24131467	1.692453E-011	3.014534E-012	0	0.000000E+000
1	4.24137934	3.014534E-012	1.692453E-011	1	0.000000E+000
1	4.24204374	1.692453E-011	3.014534E-012	0	0.000000E+000
1	4.24209493	3.014534E-012	1.692453E-011	1	0.000000E+000
1	4.24226535	1.692453E-011	3.014534E-012	0	0.000000E+000
1	4.24231473	3.014534E-012	1.692453E-011	1	0.000000E+000
1	4.24265186	1.692453E-011	3.014534E-012	0	0.000000E+000
1	4.24265250	3.014534E-012	1.692453E-011	1	0.000000E+000
1	4.24273762	1.692453E-011	3.014534E-012	0	0.000000E+000
1	4.24277415	3.014534E-012	1.692453E-011	1	0.000000E+000
1	4.24296084	1.692453E-011	3.014534E-012	0	0.000000E+000
1	4.24304499	3.014534E-012	1.692453E-011	1	0.000000E+000
1	4.24314112	1.692453E-011	3.014534E-012	0	0.000000E+000
1	4.24316922	3.014534E-012	1.692453E-011	1	0.000000E+000
1	4.24396963	1.692453E-011	3.014534E-012	0	0.000000E+000
1	4.24399639	3.014534E-012	1.692453E-011	1	0.000000E+000
1	4.24410531	1.692453E-011	3.014534E-012	0	0.000000E+000
1	4.24413811	3.014534E-012	1.692453E-011	1	0.000000E+000
1	4.24415237	1.692453E-011	3.014534E-012	0	0.000000E+000
1	4.24418660	3.014534E-012	1.692453E-011	1	0.000000E+000
1	4.24431332	1.692453E-011	3.014534E-012	0	0.000000E+000
1	4.24432250	3.014534E-012	1.692453E-011	1	0.000000E+000
1	4.24434919	1.692453E-011	3.014534E-012	0	0.000000E+000
1	4.24437930	3.014534E-012	1.692453E-011	1	0.000000E+000
1	4.24452438	1.692453E-011	3.014534E-012	0	0.000000E+000
1	4.24454299	3.014534E-012	1.692453E-011	1	0.000000E+000
1	4.24470191	1.692453E-011	3.014534E-012	0	0.000000E+000
1	4.24490349	3.014534E-012	1.692453E-011	1	0.000000E+000
1	4.24495554	1.692453E-011	3.014534E-012	0	0.000000E+000
1	4.24499049	3.014534E-012	1.692453E-011	1	0.000000E+000
1	4.24503846	1.692453E-011	3.014534E-012	0	0.000000E+000
1	4.24520836	3.014534E-012	1.692453E-011	1	0.000000E+000
1	4.24558159	1.692453E-011	3.014534E-012	0	0.000000E+000
1	4.24560184	3.014534E-012	1.692453E-011	1	0.000000E+000
1	4.24567032	1.692453E-011	3.014534E-012	0	0.000000E+000
1	4.24646344	3.014534E-012	1.692453E-011	1	0.000000E+000
1	4.24686648	1.692453E-011	3.014534E-012	0	0.000000E+000
1	4.24687442	3.014534E-012	1.692453E-011	1	0.000000E+000
1	4.24703854	1.692453E-011	3.014534E-012	0	0.000000E+000
1	4.24708549	3.014534E-012	1.692453E-011	1	0.000000E+000
1	4.24714120	1.692453E-011	3.014534E-012	0	0.000000E+000
1	4.24718284	3.014534E-012	1.692453E-011	1	0.000000E+000
1	4.24721327	1.692453E-011	3.014534E-012	0	0.000000E+000
1	4.24723418	3.014534E-012	1.692453E-011	1	0.000000E+000
1	4.24730013	1.692453E-011	3.014534E-012	0	0.000000E+000
1	4.24732147	3.014534E-012	1.692453E-011	1	0.000000E+000
1	4.24735305	1.692453E-011	3.014534E-012	0	0.000000E+000
1	4.24740234	3.014534E-012	1.692453E-011	1	0.000000E+000
1	4.24745075	1.692453E-011	3.014534E-012	0	0.000000E+000
1	4.24747259	3.014534E-012	1.692453E-011	1	0.000000E+000
1	4.24748375	1.692453E-011	3.014534E-012	0	0.000000E+000
1	4.24754100	3.014534E-012	1.692453E-011	1	0.000000E+000
1	4.24762206	1.692453E-011	3.014534E-012	0	0.000000E+000
1	4.24765820	3.014534E-012	1.692453E-011	1	0.000000E+000
1	4.24809430	1.692453E-011	3.014534E-012	0	0.000000E+000
1	4.24812427	3.014534E-012	1.692453E-011	1	0.000000E+000
1	4.24828713	1.692453E-011	3.014534E-012	0	0.000000E+000
1	4.24830867	3.014534E-012	1.692453E-011	1	0.000000E+000
1	4.24834178	1.692453E-011	3.014534E-012	0	0.000000E+000
1	4.24835784	3.014534E-012	1.692453E-011	1	0.000000E+000
1	4.24878589	1.692453E-011	3.014534E-012	0	0.000000E+000
1	4.24954351	3.014534E-012	1.692453E-011	1	0.000000E+000
1	4.24959999	1.692453E-011	3.014534E-012	0	0.000000E+000
1	4.24963251	3.014534E-012	1.692453E-011	1	0.000000E+000
1	4.24972142	1.692453E-011	3.014534E-012	0	0.000000E+000
1	4.24974511	3.014534E-012	1.692453E-011	1	0.000000E+000
1	4.24988417	1.692453E-011	3.014534E-012	0	0.000000E+000
1	4.24992521	3.014534E-012	1.692453E-011	1	0.000000E+000
1	4.25022875	1.692453E-011	3.014534E-012	0	0.000000E+000
1	4.25026281	3.014534E-012	1.692453E-011	1	0.000000E+000
1	4.25076489	1.692453E-011	3.014534E-012	0	0.000000E+000
1	4.25085736	3.014534E-012	1.692453E-011	1	0.000000E+000
1	4.25100562	1.692453E-011	3.014534E-012	0	0.000000E+000
1	4.25109437	3.014534E-012	1.692453E-011	1	0.000000E+000
1	4.25172710	1.692453E-011	3.014534E-012	0	0.000000E+000
1	4.25174773	3.014534E-012	1.692453E-011	1	0.000000E+000
1	4.25202925	1.692453E-011	3.014534E-012	0	0.000000E+000
1	4.25205334	3.014534E-012	1.692453E-011	1	0.000000E+000
1	4.25208442	1.692453E-011	3.014534E-012	0	0.000000E+000
1	4.25211826	3.014534E-012	1.692453E-011	1	0.000000E+000
1	4.25227737	1.692453E-011	3.014534E-012	0	0.000000E+000
1	4.25230055	3.014534E-012	1.692453E-011	1	0.000000E+000
1	4.25247585	1.692453E-011	3.014534E-012	0	0.000000E+000
1	4.25249108	3.014534E-012	1.692453E-011	1	0.000000E+000
1	4.25266674	1.692453E-011	3.014534E-012	0	0.000000E+000
1	4.25272700	3.014534E-012	1.692453E-011	1	0.000000E+000
1	4.25280882	1.692453E-011	3.014534E-012	0	0.000000E+000
1	4.25282974	3.014534E-012	1.692453E-011	1	0.000000E+000
1	4.25335203	1.692453E-011	3.014534E-012	0	0.000000E+000
1	4.25336993	3.014534E-012	1.692453E-011	1	0.000000E+000
1	4.25397916	1.692453E-011	3.014534E-012	0	0.000000E+000
1	4.25404300	3.014534E-012	1.692453E-011	1	0.000000E+000
1	4.25425686	1.692453E-011	3.014534E-012	0	0.000000E+000
1	4.25427702	3.014534E-012	1.692453E-011	1	0.000000E+000
1	4.25460342	1.692453E-011	3.014534E-012	0	0.000000E+000
1	4.25463526	3.014534E-012	1.692453E-011	1	0.000000E+000
1	4.25508624	1.692453E-011	3.014534E-012	0	0.000000E+000
1	4.25511372	3.014534E-012	1.692453E-011	1	0.000000E+000
1	4.25515669	1.692453E-011	3.014534E-012	0	0.000000E+000
1	4.25518095	3.014534E-012	1.692453E-011	1	0.000000E+000
1	4.25538842	1.692453E-011	3.014534E-012	0	0.000000E+000
1	4.25540579	3.014534E-012	1.692453E-011	1	0.000000E+000
1	4.25550367	1.692453E-011	3.014534E-012	0	0.000000E+000
1	4.25553988	3.014534E-012	1.692453E-011	1	0.000000E+000
1	4.25568541	1.692453E-011	3.014534E-012	0	0.000000E+000
1	4.25569075	3.014534E-012	1.692453E-011	1	0.000000E+000
1	4.25606363	1.692453E-011	3.014534E-012	0	0.000000E+000
1	4.25607529	3.014534E-012	1.692453E-011	1	0.000000E+000
1	4.25612617	1.692453E-011	3.014534E-012	0	0.000000E+000
1	4.25614781	3.014534E-012	1.692453E-011	1	0.000000E+000
1	4.25628761	1.692453E-011	3.014534E-012	0	0.000000E+000
1	4.25655144	3.014534E-012	1.692453E-011	1	0.000000E+000
1	4.25657092	1.692453E-011	3.014534E-012	0	0.000000E+000
1	4.25692204	3.014534E-012	1.692453E-011	1	0.000000E+000
1	4.25764421	1.692453E-011	3.014534E-012	0	0.000000E+000
1	4.25769865	3.014534E-012	1.692453E-011	1	0.000000E+000
1	4.25823683	1.692453E-011	3.014534E-012	0	0.000000E+000
1	4.25825742	3.014534E-012	1.692453E-011	1	0.000000E+000
1	4.25861656	1.692453E-011	3.014534E-012	0	0.000000E+000
1	4.25864473	3.014534E-012	1.692453E-011	1	0.000000E+000
1	4.25877792	1.692453E-011	3.014534E-012	0	0.000000E+000
1	4.25879457	3.014534E-012	1.692453E-011	1	0.000000E+000
1	4.25911083	1.692453E-011	3.014534E-012	0	0.000000E+000
1	4.25913292	3.014534E-012	1.692453E-011	1	0.000000E+000
1	4.25938014	1.692453E-011	3.014534E-012	0	0.000000E+000
1	4.25940532	3.014534E-012	1.692453E-011	1	0.000000E+000
1	4.25986706	1.692453E-011	3.014534E-012	0	0.000000E+000
1	4.25988185	3.014534E-012	1.692453E-011	1	0.000000E+000
1	4.26023365	1.692453E-011	3.014534E-012	0	0.000000E+000
1	4.26024078	3.014534E-012	1.692453E-011	1	0.000000E+000
1	4.26028096	1.692453E-011	3.014534E-012	0	0.000000E+000
1	4.26030140	3.014534E-012	1.692453E-011	1	0.000000E+000
1	4.26034754	1.692453E-011	3.014534E-012	0	0.000000E+000
1	4.26039070	3.014534E-012	1.692453E-011	1	0.000000E+000
1	4.26061679	1.692453E-011	3.014534E-012	0	0.000000E+000
1	4.26064979	3.014534E-012	1.692453E-011	1	0.000000E+000
1	4.26071071	1.692453E-011	3.014534E-012	0	0.000000E+000
1	4.26121082	3.014534E-012	1.692453E-011	1	0.000000E+000
1	4.26131751	1.692453E-011	3.014534E-012	0	0.000000E+000
1	4.26143120	3.014534E-012	1.692453E-011	1	0.000000E+000
1	4.26215068	1.692453E-011	3.014534E-012	0	0.000000E+000
1	4.26227088	3.014534E-012	1.692453E-011	1	0.000000E+000
1	4.26266588	1.692453E-011	3.014534E-012	0	0.000000E+000
1	4.26270462	3.014534E-012	1.692453E-011	1	0.000000E+000
1	4.26358563	1.692453E-011	3.014534E-012	0	0.000000E+000
1	4.26360674	3.014534E-012	1.692453E-011	1	0.000000E+000
1	4.26409197	1.692453E-011	3.014534E-012	0	0.000000E+000
1	4.26427716	3.014534E-012	1.692453E-011	1	0.000000E+000
1	4.26497354	1.692453E-011	3.014534E-012	0	0.000000E+000
1	4.26504110	3.014534E-012	1.692453E-011	1	0.000000E+000
1	4.26548436	1.692453E-011	3.014534E-012	0	0.000000E+000
1	4.26552079	3.014534E-012	1.692453E-011	1	0.000000E+000
1	4.26552707	1.692453E-011	3.014534E-012	0	0.000000E+000
1	4.26569865	3.014534E-012	1.692453E-011	1	0.000000E+000
1	4.26581241	1.692453E-011	3.014534E-012	0	0.000000E+000
1	4.26584554	3.014534E-012	1.692453E-011	1	0.000000E+000
1	4.26643744	1.692453E-011	3.014534E-012	0	0.000000E+000
1	4.26644409	3.014534E-012	1.692453E-011	1	0.000000E+000
1	4.26662537	1.692453E-011	3.014534E-012	0	0.000000E+000
1	4.26671640	3.014534E-012	1.692453E-011	1	0.000000E+000
1	4.26692917	1.692453E-011	3.014534E-012	0	0.000000E+000
1	4.26694548	3.014534E-012	1.692453E-011	1	0.000000E+000
1	4.26703242	1.692453E-011	3.014534E-012	0	0.000000E+000
1	4.26705928	3.014534E-012	1.692453E-011	1	0.000000E+000
1	4.26711679	1.692453E-011	3.014534E-012	0	0.000000E+000
1	4.26713536	3.014534E-012	1.692453E-011	1	0.000000E+000
1	4.26741397	1.692453E-011	3.014534E-012	0	0.000000E+000
1	4.26746561	3.014534E-012	1.692453E-011	1	0.000000E+000
1	4.26762404	1.692453E-011	3.014534E-012	0	0.000000E+000
1	4.26763553	3.014534E-012	1.692453E-011	1	0.000000E+000
1	4.26814879	1.692453E-011	3.014534E-012	0	0.000000E+000
1	4.26818018	3.014534E-012	1.692453E-011	1	0.000000E+000
1	4.26829899	1.692453E-011	3.014534E-012	0	0.000000E+000
1	4.26834856	3.014534E-012	1.692453E-011	1	0.000000E+000
1	4.26840100	1.692453E-011	3.014534E-012	0	0.000000E+000
1	4.26841534	3.014534E-012	1.692453E-011	1	0.000000E+000
1	4.26845146	1.692453E-011	3.014534E-012	0	0.000000E+000
1	4.26847122	3.014534E-012	1.692453E-011	1	0.000000E+000
1	4.26860407	1.692453E-011	3.014534E-012	0	0.000000E+000
1	4.26871830	3.014534E-012	1.692453E-011	1	0.000000E+000
1	4.26880500	1.692453E-011	3.014534E-012	0	0.000000E+000
1	4.26881300	3.014534E-012	1.692453E-011	1	0.000000E+000
1	4.26914818	1.692453E-011	3.014534E-012	0	0.000000E+000
1	4.26916008	3.014534E-012	1.692453E-011	1	0.000000E+000
1	4.26931715	1.692453E-011	3.014534E-012	0	0.000000E+000
1	4.26936750	3.014534E-012	1.692453E-011	1	0.000000E+000
1	4.26946480	1.692453E-011	3.014534E-012	0	0.000000E+000
1	4.26949142	3.014534E-012	1.692453E-011	1	0.000000E+000
1	4.26951857	1.692453E-011	3.014534E-012	0	0.000000E+000
1	4.26956279	3.014534E-012	1.692453E-011	1	0.000000E+000
1	4.26961993	1.692453E-011	3.014534E-012	0	0.000000E+000
1	4.26964862	3.014534E-012	1.692453E-011	1	0.000000E+000
1	4.26980365	1.692453E-011	3.014534E-012	0	0.000000E+000
1	4.26982069	3.014534E-012	1.692453E-011	1	0.000000E+000
1	4.27003254	1.692453E-011	3.014534E-012	0	0.000000E+000
1	4.27005630	3.014534E-012	1.692453E-011	1	0.000000E+000
1	4.27014028	1.692453E-011	3.014534E-012	0	0.000000E+000
1	4.27018886	3.014534E-012	1.692453E-011	1	0.000000E+000
1	4.27026655	1.692453E-011	3.014534E-012	0	0.000000E+000
1	4.27030688	3.014534E-012	1.692453E-011	1	0.000000E+000
1	4.27060838	1.692453E-011	3.014534E-012	0	0.000000E+000
1	4.27065893	3.014534E-012	1.692453E-011	1	0.000000E+000
1	4.27074484	1.692453E-011	3.014534E-012	0	0.000000E+000
1	4.27075867	3.014534E-012	1.692453E-011	1	0.000000E+000
1	4.27094246	1.692453E-011	3.014534E-012	0	0.000000E+000
1	21.62750971	2.847869E-012	1.675787E-011	1	0.000000E+000
1	21.62752344	1.675787E-011	2.847869E-012	0	0.000000E+000
1	21.62811515	2.847869E-012	1.675787E-011	1	0.000000E+000
1	21.62816604	1.675787E-011	2.847869E-012	0	0.000000E+000
1	21.62819688	2.847869E-012	1.675787E-011	1	0.000000E+000
1	21.62821151	1.675787E-011	2.847869E-012	0	0.000000E+000
1	21.62826602	2.847869E-012	1.675787E-011	1	0.000000E+000
1	21.62845083	1.675787E-011	2.847869E-012	0	0.000000E+000
1	21.62845595	2.847869E-012	1.675787E-011	1	0.000000E+000
1	21.62864658	1.675787E-011	2.847869E-012	0	0.000000E+000
1	21.62865555	2.847869E-012	1.675787E-011	1	0.000000E+000
1	21.62892448	1.675787E-011	2.847869E-012	0	0.000000E+000
1	21.62904346	2.847869E-012	1.675787E-011	1	0.000000E+000
1	21.62912611	1.675787E-011	2.847869E-012	0	0.000000E+000
1	21.62915631	2.847869E-012	1.675787E-011	1	0.000000E+000
1	21.62918413	1.675787E-011	2.847869E-012	0	0.000000E+000
1	21.62921737	2.847869E-012	1.675787E-011	1	0.000000E+000
1	21.62949640	1.675787E-011	2.847869E-012	0	0.000000E+000
1	21.62953103	2.847869E-012	1.675787E-011	1	0.000000E+000
1	21.62972023	1.675787E-011	2.847869E-012	0	0.000000E+000
1	21.62978911	2.847869E-012	1.675787E-011	1	0.000000E+000
1	21.63027547	1.675787E-011	2.847869E-012	0	0.000000E+000
1	21.63031957	2.847869E-012	1.675787E-011	1	0.000000E+000
1	21.63049062	1.675787E-011	2.847869E-012	0	0.000000E+000
1	21.63051104	2.847869E-012	1.675787E-011	1	0.000000E+000
1	21.63084059	1.675787E-011	2.847869E-012	0	0.000000E+000
1	21.63086170	2.847869E-012	1.675787E-011	1	0.000000E+000
1	21.63105815	1.675787E-011	2.847869E-012	0	0.000000E+000
1	21.63107445	2.847869E-012	1.675787E-011	1	0.000000E+000
1	21.63122577	1.675787E-011	2.847869E-012	0	0.000000E+000
1	21.63221020	2.847869E-012	1.675787E-011	1	0.000000E+000
1	21.63230035	1.675787E-011	2.847869E-012	0	0.000000E+000
1	21.63231847	2.847869E-012	1.675787E-011	1	0.000000E+000
1	21.63237022	1.675787E-011	2.847869E-012	0	0.000000E+000
1	21.63256030	2.847869E-012	1.675787E-011	1	0.000000E+000
1	21.63266831	1.675787E-011	2.847869E-012	0	0.000000E+000
1	21.63270411	2.847869E-012	1.675787E-011	1	0.000000E+000
1	21.63326972	1.675787E-011	2.847869E-012	0	0.000000E+000
1	21.63336935	2.847869E-012	1.675787E-011	1	0.000000E+000
1	21.63351445	1.675787E-011	2.847869E-012	0	0.000000E+000
1	21.63355316	2.847869E-012	1.675787E-011	1	0.000000E+000
1	21.63367417	1.675787E-011	2.847869E-012	0	0.000000E+000
1	21.63370470	2.847869E-012	1.675787E-011	1	0.000000E+000
1	21.63375363	1.675787E-011	2.847869E-012	0	0.000000E+000
1	21.63377019	2.847869E-012	1.675787E-011	1	0.000000E+000
1	21.63457949	1.675787E-011	2.847869E-012	0	0.000000E+000
1	21.63460322	2.847869E-012	1.675787E-011	1	0.000000E+000
1	21.63476908	1.675787E-011	2.847869E-012	0	0.000000E+000
1	21.63478025	2.847869E-012	1.675787E-011	1	0.000000E+000
1	21.63486242	1.675787E-011	2.847869E-012	0	0.000000E+000
1	21.63496861	2.847869E-012	1.675787E-011	1	0.000000E+000
1	21.63505422	1.675787E-011	2.847869E-012	0	0.000000E+000
1	21.63508966	2.847869E-012	1.675787E-011	1	0.000000E+000
1	21.63541296	1.675787E-011	2.847869E-012	0	0.000000E+000
1	21.63545097	2.847869E-012	1.675787E-011	1	0.000000E+000
1	21.63589481	1.675787E-011	2.847869E-012	0	0.000000E+000
1	21.63591615	2.847869E-012	1.675787E-011	1	0.000000E+000
1	21.63609176	1.675787E-011	2.847869E-012	0	0.000000E+000
1	21.63612315	2.847869E-012	1.675787E-011	1	0.000000E+000
1	21.63633952	1.675787E-011	2.847869E-012	0	0.000000E+000
1	21.63647944	2.847869E-012	1.675787E-011	1	0.000000E+000
1	21.63671828	1.675787E-011	2.847869E-012	0	0.000000E+000
1	21.63675839	2.847869E-012	1.675787E-011	1	0.000000E+000
1	21.63742148	1.675787E-011	2.847869E-012	0	0.000000E+000
1	21.63915978	2.847869E-012	1.675787E-011	1	0.000000E+000
1	21.63968253	1.675787E-011	2.847869E-012	0	0.000000E+000
1	21.63975949	2.847869E-012	1.675787E-011	1	0.000000E+000
1	21.64023271	1.675787E-011	2.847869E-012	0	0.000000E+000
1	21.64025904	2.847869E-012	1.675787E-011	1	0.000000E+000
1	21.64052628	1.675787E-011	2.847869E-012	0	0.000000E+000
1	21.64054179	2.847869E-012	1.675787E-011	1	0.000000E+000
1	21.64065761	1.675787E-011	2.847869E-012	0	0.000000E+000
1	21.64067536	2.847869E-012	1.675787E-011	1	0.000000E+000
1	21.64075760	1.675787E-011	2.847869E-012	0	0.000000E+000
1	21.64080765	2.847869E-012	1.675787E-011	1	0.000000E+000
1	21.64088215	1.675787E-011	2.847869E-012	0	0.000000E+000
1	21.64090886	2.847869E-012	1.675787E-011	1	0.000000E+000
1	21.64105324	1.675787E-011	2.847869E-012	0	0.000000E+000
1	21.64106663	2.847869E-012	1.675787E-011	1	0.000000E+000
1	21.64113442	1.675787E-011	2.847869E-012	0	0.000000E+000
1	21.64114998	2.847869E-012	1.675787E-011	1	0.000000E+000
1	21.64149091	1.675787E-011	2.847869E-012	0	0.000000E+000
1	21.64163881	2.847869E-012	1.675787E-011	1	0.000000E+000
1	21.64181684	1.675787E-011	2.847869E-012	0	0.000000E+000
1	21.64182771	2.847869E-012	1.675787E-011	1	0.000000E+000
1	21.64224221	1.675787E-011	2.847869E-012	0	0.000000E+000
1	21.64229485	2.847869E-012	1.675787E-011	1	0.000000E+000
1	21.64267749	1.675787E-011	2.847869E-012	0	0.000000E+000
1	21.64276090	2.847869E-012	1.675787E-011	1	0.000000E+000
1	21.64340511	1.675787E-011	2.847869E-012	0	0.000000E+000
1	21.64342098	2.847869E-012	1.675787E-011	1	0.000000E+000
1	21.64352425	1.675787E-011	2.847869E-012	0	0.000000E+000
1	21.64358238	2.847869E-012	1.675787E-011	1	0.000000E+000
1	21.64383688	1.675787E-011	2.847869E-012	0	0.000000E+000
1	21.64387066	2.847869E-012	1.675787E-011	1	0.000000E+000
1	21.64444196	1.675787E-011	2.847869E-012	0	0.000000E+000
1	21.64447352	2.847869E-012	1.675787E-011	1	0.000000E+000
1	21.64451845	1.675787E-011	2.847869E-012	0	0.000000E+000
1	21.64456113	2.847869E-012	1.675787E-011	1	0.000000E+000
1	21.64479376	1.675787E-011	2.847869E-012	0	0.000000E+000
1	21.64482499	2.847869E-012	1.675787E-011	1	0.000000E+000
1	21.64493913	1.675787E-011	2.847869E-012	0	0.000000E+000
1	21.64498385	2.847869E-012	1.675787E-011	1	0.000000E+000
1	21.64521310	1.675787E-011	2.847869E-012	0	0.000000E+000
1	21.64523632	2.847869E-012	1.675787E-011	1	0.000000E+000
1	21.64541597	1.675787E-011	2.847869E-012	0	0.000000E+000
1	21.64547993	2.847869E-012	1.675787E-011	1	0.000000E+000
1	21.64553476	1.675787E-011	2.847869E-012	0	0.000000E+000
1	21.64554822	2.847869E-012	1.675787E-011	1	0.000000E+000
1	21.64627819	1.675787E-011	2.847869E-012	0	0.000000E+000
1	21.64630606	2.847869E-012	1.675787E-011	1	0.000000E+000
1	21.64639198	1.675787E-011	2.847869E-012	0	0.000000E+000
1	21.64639535	2.847869E-012	1.675787E-011	1	0.000000E+000
1	21.64669506	1.675787E-011	2.847869E-012	0	0.000000E+000
1	21.64673006	2.847869E-012	1.675787E-011	1	0.000000E+000
1	21.64675214	1.675787E-011	2.847869E-012	0	0.000000E+000
1	21.64677021	2.847869E-012	1.675787E-011	1	0.000000E+000
1	21.64706727	1.675787E-011	2.847869E-012	0	0.000000E+000
1	21.64708711	2.847869E-012	1.675787E-011	1	0.000000E+000
1	21.64717200	1.675787E-011	2.847869E-012	0	0.000000E+000
1	21.64720306	2.847869E-012	1.675787E-011	1	0.000000E+000
1	21.64728537	1.675787E-011	2.847869E-012	0	0.000000E+000
1	21.64732841	2.847869E-012	1.675787E-011	1	0.000000E+000
1	21.64738718	1.675787E-011	2.847869E-012	0	0.000000E+000
1	21.64740675	2.847869E-012	1.675787E-011	1	0.000000E+000
1	21.64779440	1.675787E-011	2.847869E-012	0	0.000000E+000
1	21.64787131	2.847869E-012	1.675787E-011	1	0.000000E+000
1	21.64840570	1.675787E-011	2.847869E-012	0	0.000000E+000
1	21.64846039	2.847869E-012	1.675787E-011	1	0.000000E+000
1	21.64853191	1.675787E-011	2.847869E-012	0	0.000000E+000
1	21.64861395	2.847869E-012	1.675787E-011	1	0.000000E+000
1	21.64885040	1.675787E-011	2.847869E-012	0	0.000000E+000
1	21.64887062	2.847869E-012	1.675787E-011	1	0.000000E+000
1	21.64891346	1.675787E-011	2.847869E-012	0	0.000000E+000
1	21.64896001	2.847869E-012	1.675787E-011	1	0.000000E+000
1	21.64940870	1.675787E-011	2.847869E-012	0	0.000000E+000
1	21.64943667	2.847869E-012	1.675787E-011	1	0.000000E+000
1	21.64982225	1.675787E-011	2.847869E-012	0	0.000000E+000
1	21.64988007	2.847869E-012	1.675787E-011	1	0.000000E+000
1	21.64991106	1.675787E-011	2.847869E-012	0	0.000000E+000
1	21.64995924	2.847869E-012	1.675787E-011	1	0.000000E+000
1	21.65027035	1.675787E-011	2.847869E-012	0	0.000000E+000
1	21.65030289	2.847869E-012	1.675787E-011	1	0.000000E+000
1	21.65041043	1.675787E-011	2.847869E-012	0	0.000000E+000
1	21.65044607	2.847869E-012	1.675787E-011	1	0.000000E+000
1	21.65095755	1.675787E-011	2.847869E-012	0	0.000000E+000
1	21.65098124	2.847869E-012	1.675787E-011	1	0.000000E+000
1	21.65105527	1.675787E-011	2.847869E-012	0	0.000000E+000
1	21.65110216	2.847869E-012	1.675787E-011	1	0.000000E+000
1	21.65136657	1.675787E-011	2.847869E-012	0	0.000000E+000
1	21.65161190	2.847869E-012	1.675787E-011	1	0.000000E+000
1	21.65163779	1.675787E-011	2.847869E-012	0	0.000000E+000
1	21.65218041	2.847869E-012	1.675787E-011	1	0.000000E+000
1	21.65223582	1.675787E-011	2.847869E-012	0	0.000000E+000
1	21.65226604	2.847869E-012	1.675787E-011	1	0.000000E+000
1	21.65227520	1.675787E-011	2.847869E-012	0	0.000000E+000
1	21.65283907	2.847869E-012	1.675787E-011	1	0.000000E+000
1	21.65328471	1.675787E-011	2.847869E-012	0	0.000000E+000
1	21.65337027	2.847869E-012	1.675787E-011	1	0.000000E+000
1	21.65375878	1.675787E-011	2.847869E-012	0	0.000000E+000
1	21.65377221	2.847869E-012	1.675787E-011	1	0.000000E+000
1	21.65392994	1.675787E-011	2.847869E-012	0	0.000000E+000
1	21.65397689	2.847869E-012	1.675787E-011	1	0.000000E+000
1	21.65419908	1.675787E-011	2.847869E-012	0	0.000000E+000
1	21.65423089	2.847869E-012	1.675787E-011	1	0.000000E+000
1	21.65551450	1.675787E-011	2.847869E-012	0	0.000000E+000
1	21.65555167	2.847869E-012	1.675787E-011	1	0.000000E+000
1	21.65589019	1.675787E-011	2.847869E-012	0	0.000000E+000
1	21.65602702	2.847869E-012	1.675787E-011	1	0.000000E+000
1	21.65624782	1.675787E-011	2.847869E-012	0	0.000000E+000
1	21.65626073	2.847869E-012	1.675787E-011	1	0.000000E+000
1	21.65646114	1.675787E-011	2.847869E-012	0	0.000000E+000
1	21.65648745	2.847869E-012	1.675787E-011	1	0.000000E+000
1	21.65695874	1.675787E-011	2.847869E-012	0	0.000000E+000
1	21.65701703	2.847869E-012	1.675787E-011	1	0.000000E+000
1	21.65706626	1.675787E-011	2.847869E-012	0	0.000000E+000
1	21.65707575	2.847869E-012	1.675787E-011	1	0.000000E+000
1	21.65724288	1.675787E-011	2.847869E-012	0	0.000000E+000
1	21.65726436	2.847869E-012	1.675787E-011	1	0.000000E+000
1	21.65764712	1.675787E-011	2.847869E-012	0	0.000000E+000
1	21.65771125	2.847869E-012	1.675787E-011	1	0.000000E+000
1	21.65772316	1.675787E-011	2.847869E-012	0	0.000000E+000
1	21.65776418	2.847869E-012	1.675787E-011	1	0.000000E+000
1	21.65790158	1.675787E-011	2.847869E-012	0	0.000000E+000
1	21.65791646	2.847869E-012	1.675787E-011	1	0.000000E+000
1	21.65799524	1.675787E-011	2.847869E-012	0	0.000000E+000
1	21.65800143	2.847869E-012	1.675787E-011	1	0.000000E+000
1	21.65854401	1.675787E-011	2.847869E-012	0	0.000000E+000
1	21.65855032	2.847869E-012	1.675787E-011	1	0.000000E+000
1	21.65860190	1.675787E-011	2.847869E-012	0	0.000000E+000
1	21.65866745	2.847869E-012	1.675787E-011	1	0.000000E+000
1	21.65875309	1.675787E-011	2.847869E-012	0	0.000000E+000
1	21.65875507	2.847869E-012	1.675787E-011	1	0.000000E+000
1	21.65926897	1.675787E-011	2.847869E-012	0	0.000000E+000
1	21.65927010	2.847869E-012	1.675787E-011	1	0.000000E+000
1	21.65969690	1.675787E-011	2.847869E-012	0	0.000000E+000
1	21.65972461	2.847869E-012	1.675787E-011	1	0.000000E+000
1	21.65984271	1.675787E-011	2.847869E-012	0	0.000000E+000
1	21.65991212	2.847869E-012	1.675787E-011	1	0.000000E+000
1	21.65994584	1.675787E-011	2.847869E-012	0	0.000000E+000
1	21.65994894	2.847869E-012	1.675787E-011	1	0.000000E+000
1	21.66010317	1.675787E-011	2.847869E-012	0	0.000000E+000
1	21.66012651	2.847869E-012	1.675787E-011	1	0.000000E+000
1	21.66021046	1.675787E-011	2.847869E-012	0	0.000000E+000
1	21.66024449	2.847869E-012	1.675787E-011	1	0.000000E+000
1	21.66051677	1.675787E-011	2.847869E-012	0	0.000000E+000
1	21.66054241	2.847869E-012	1.675787E-011	1	0.000000E+000
1	21.66150830	1.675787E-011	2.847869E-012	0	0.000000E+000
1	21.66153169	2.847869E-012	1.675787E-011	1	0.000000E+000
1	21.66161608	1.675787E-011	2.847869E-012	0	0.000000E+000
1	21.66164613	2.847869E-012	1.675787E-011	1	0.000000E+000
1	21.66221425	1.675787E-011	2.847869E-012	0	0.000000E+000
1	21.66223494	2.847869E-012	1.675787E-011	1	0.000000E+000
1	21.66244891	1.675787E-011	2.847869E-012	0	0.000000E+000
1	21.66247237	2.847869E-012	1.675787E-011	1	0.000000E+000
1	21.66294685	1.675787E-011	2.847869E-012	0	0.000000E+000
1	21.66300007	2.847869E-012	1.675787E-011	1	0.000000E+000
1	21.66348491	1.675787E-011	2.847869E-012	0	0.000000E+000
1	21.66353511	2.847869E-012	1.675787E-011	1	0.000000E+000
1	21.66404630	1.675787E-011	2.847869E-012	0	0.000000E+000
1	21.66406665	2.847869E-012	1.675787E-011	1	0.000000E+000
1	21.66451720	1.675787E-011	2.847869E-012	0	0.000000E+000
1	21.66524204	2.847869E-012	1.675787E-011	1	0.000000E+000
1	21.66548872	1.675787E-011	2.847869E-012	0	0.000000E+000
1	21.66552467	2.847869E-012	1.675787E-011	1	0.000000E+000
1	21.66563649	1.675787E-011	2.847869E-012	0	0.000000E+000
1	21.66566193	2.847869E-012	1.675787E-011	1	0.000000E+000
1	21.66567101	1.675787E-011	2.847869E-012	0	0.000000E+000
1	21.66569967	2.847869E-012	1.675787E-011	1	0.000000E+000
1	21.66580295	1.675787E-011	2.847869E-012	0	0.000000E+000
1	21.66581803	2.847869E-012	1.675787E-011	1	0.000000E+000
1	21.66595432	1.675787E-011	2.847869E-012	0	0.000000E+000
1	21.66597064	2.847869E-012	1.675787E-011	1	0.000000E+000
1	21.66620337	1.675787E-011	2.847869E-012	0	0.000000E+000
1	21.66624556	2.847869E-012	1.675787E-011	1	0.000000E+000
1	21.66626766	1.675787E-011	2.847869E-012	0	0.000000E+000
1	21.66629489	2.847869E-012	1.675787E-011	1	0.000000E+000
1	21.66669422	1.675787E-011	2.847869E-012	0	0.000000E+000
1	21.66675803	2.847869E-012	1.675787E-011	1	0.000000E+000
1	21.66710136	1.675787E-011	2.847869E-012	0	0.000000E+000
1	21.66723516	2.847869E-012	1.675787E-011	1	0.000000E+000
1	21.66726577	1.675787E-011	2.847869E-012	0	0.000000E+000
1	21.66730799	2.847869E-012	1.675787E-011	1	0.000000E+000
1	21.66747165	1.675787E-011	2.847869E-012	0	0.000000E+000
1	21.66755127	2.847869E-012	1.675787E-011	1	0.000000E+000
1	21.66853260	1.675787E-011	2.847869E-012	0	0.000000E+000
1	21.66855578	2.847869E-012	1.675787E-011	1	0.000000E+000
1	21.66880069	1.675787E-011	2.847869E-012	0	0.000000E+000
1	21.66883530	2.847869E-012	1.675787E-011	1	0.000000E+000
1	21.66964904	1.675787E-011	2.847869E-012	0	0.000000E+000
1	21.66969004	2.847869E-012	1.675787E-011	1	0.000000E+000
1	21.66985335	1.675787E-011	2.847869E-012	0	0.000000E+000
1	21.67033954	2.847869E-012	1.675787E-011	1	0.000000E+000
1	21.67041862	1.675787E-011	2.847869E-012	0	0.000000E+000
1	21.67043713	2.847869E-012	1.675787E-011	1	0.000000E+000
1	21.67063464	1.675787E-011	2.847869E-012	0	0.000000E+000
1	21.67065105	2.847869E-012	1.675787E-011	1	0.000000E+000
1	21.67072104	1.675787E-011	2.847869E-012	0	0.000000E+000
1	21.67076658	2.847869E-012	1.675787E-011	1	0.000000E+000
1	21.67114770	1.675787E-011	2.847869E-012	0	0.000000E+000
1	21.67116069	2.847869E-012	1.675787E-011	1	0.000000E+000
1	21.67120079	1.675787E-011	2.847869E-012	0	0.000000E+000
1	21.67121738	2.847869E-012	1.675787E-011	1	0.000000E+000
1	21.67131041	1.675787E-011	2.847869E-012	0	0.000000E+000
1	21.67131915	2.847869E-012	1.675787E-011	1	0.000000E+000
1	21.67136870	1.675787E-011	2.847869E-012	0	0.000000E+000
1	21.67140837	2.847869E-012	1.675787E-011	1	0.000000E+000
1	21.67144873	1.675787E-011	2.847869E-012	0	0.000000E+000
1	21.67147193	2.847869E-012	1.675787E-011	1	0.000000E+000
1	21.67166053	1.675787E-011	2.847869E-012	0	0.000000E+000
1	21.67168085	2.847869E-012	1.675787E-011	1	0.000000E+000
1	21.67184984	1.675787E-011	2.847869E-012	0	0.000000E+000
1	21.67186818	2.847869E-012	1.675787E-011	1	0.000000E+000
1	21.67189869	1.675787E-011	2.847869E-012	0	0.000000E+000
1	21.67194136	2.847869E-012	1.675787E-011	1	0.000000E+000
1	21.67205602	1.675787E-011	2.847869E-012	0	0.000000E+000
1	21.67211084	2.847869E-012	1.675787E-011	1	0.000000E+000
1	21.67216595	1.675787E-011	2.847869E-012	0	0.000000E+000
1	21.67218400	2.847869E-012	1.675787E-011	1	0.000000E+000
1	21.67236529	1.675787E-011	2.847869E-012	0	0.000000E+000
1	21.67239812	2.847869E-012	1.675787E-011	1	0.000000E+000
1	21.67300076	1.675787E-011	2.847869E-012	0	0.000000E+000
1	21.67306128	2.847869E-012	1.675787E-011	1	0.000000E+000
1	21.67370544	1.675787E-011	2.847869E-012	0	0.000000E+000
1	21.67372669	2.847869E-012	1.675787E-011	1	0.000000E+000
1	21.67424549	1.675787E-011	2.847869E-012	0	0.000000E+000
1	21.67428681	2.847869E-012	1.675787E-011	1	0.000000E+000
1	21.67514769	1.675787E-011	2.847869E-012	0	0.000000E+000
1	21.67577480	2.847869E-012	1.675787E-011	1	0.000000E+000
1	21.67599402	1.675787E-011	2.847869E-012	0	0.000000E+000
1	21.67609878	2.847869E-012	1.675787E-011	1	0.000000E+000
1	21.67665012	1.675787E-011	2.847869E-012	0	0.000000E+000
1	21.67669090	2.847869E-012	1.675787E-011	1	0.000000E+000
1	21.67699195	1.675787E-011	2.847869E-012	0	0.000000E+000
1	21.67703437	2.847869E-012	1.675787E-011	1	0.000000E+000
1	21.67708534	1.675787E-011	2.847869E-012	0	0.000000E+000
1	21.67710864	2.847869E-012	1.675787E-011	1	0.000000E+000
1	21.67722067	1.675787E-011	2.847869E-012	0	0.000000E+000
1	21.67725932	2.847869E-012	1.675787E-011	1	0.000000E+000
1	21.67728402	1.675787E-011	2.847869E-012	0	0.000000E+000
1	21.67736159	2.847869E-012	1.675787E-011	1	0.000000E+000
1	21.67740075	1.675787E-011	2.847869E-012	0	0.000000E+000
1	21.67741065	2.847869E-012	1.675787E-011	1	0.000000E+000
1	21.67747238	1.675787E-011	2.847869E-012	0	0.000000E+000
1	21.67781860	2.847869E-012	1.675787E-011	1	0.000000E+000
1	21.67803666	1.675787E-011	2.847869E-012	0	0.000000E+000
1	21.67818482	2.847869E-012	1.675787E-011	1	0.000000E+000
1	21.67868972	1.675787E-011	2.847869E-012	0	0.000000E+000
1	21.67871856	2.847869E-012	1.675787E-011	1	0.000000E+000
1	21.67905103	1.675787E-011	2.847869E-012	0	0.000000E+000
1	21.67909417	2.847869E-012	1.675787E-011	1	0.000000E+000
1	21.67914022	1.675787E-011	2.847869E-012	0	0.000000E+000
1	21.67919111	2.847869E-012	1.675787E-011	1	0.000000E+000
1	21.67945591	1.675787E-011	2.847869E-012	0	0.000000E+000
1	21.67952795	2.847869E-012	1.675787E-011	1	0.000000E+000
1	21.67968194	1.675787E-011	2.847869E-012	0	0.000000E+000
1	21.67972016	2.847869E-012	1.675787E-011	1	0.000000E+000
1	21.67977132	1.675787E-011	2.847869E-012	0	0.000000E+000
1	21.67979423	2.847869E-012	1.675787E-011	1	0.000000E+000
1	21.68009839	1.675787E-011	2.847869E-012	0	0.000000E+000
1	21.68014551	2.847869E-012	1.675787E-011	1	0.000000E+000
1	21.68093640	1.675787E-011	2.847869E-012	0	0.000000E+000
1	21.68096656	2.847869E-012	1.675787E-011	1	0.000000E+000
1	21.68145568	1.675787E-011	2.847869E-012	0	0.000000E+000
1	21.68149807	2.847869E-012	1.675787E-011	1	0.000000E+000
1	21.68174368	1.675787E-011	2.847869E-012	0	0.000000E+000
1	21.68176716	2.847869E-012	1.675787E-011	1	0.000000E+000
1	21.68181908	1.675787E-011	2.847869E-012	0	0.000000E+000
1	21.68184303	2.847869E-012	1.675787E-011	1	0.000000E+000
1	21.68263729	1.675787E-011	2.847869E-012	0	0.000000E+000
1	21.68266814	2.847869E-012	1.675787E-011	1	0.000000E+000
1	21.68273814	1.675787E-011	2.847869E-012	0	0.000000E+000
1	21.68277579	2.847869E-012	1.675787E-011	1	0.000000E+000
1	21.68280346	1.675787E-011	2.847869E-012	0	0.000000E+000
1	21.68287929	2.847869E-012	1.675787E-011	1	0.000000E+000
1	21.68294851	1.675787E-011	2.847869E-012	0	0.000000E+000
1	21.68296831	2.847869E-012	1.675787E-011	1	0.000000E+000
1	21.68309610	1.675787E-011	2.847869E-012	0	0.000000E+000
1	21.68311805	2.847869E-012	1.675787E-011	1	0.000000E+000
1	21.68400966	1.675787E-011	2.847869E-012	0	0.000000E+000
1	21.68407289	2.847869E-012	1.675787E-011	1	0.000000E+000
1	21.68436218	1.675787E-011	2.847869E-012	0	0.000000E+000
1	21.68438521	2.847869E-012	1.675787E-011	1	0.000000E+000
1	21.68442287	1.675787E-011	2.847869E-012	0	0.000000E+000
1	21.68445816	2.847869E-012	1.675787E-011	1	0.000000E+000
1	21.68511581	1.675787E-011	2.847869E-012	0	0.000000E+000
1	21.68513170	2.847869E-012	1.675787E-011	1	0.000000E+000
1	21.68516670	1.675787E-011	2.847869E-012	0	0.000000E+000
1	21.68518756	2.847869E-012	1.675787E-011	1	0.000000E+000
1	21.68534074	1.675787E-011	2.847869E-012	0	0.000000E+000
1	21.68536311	2.847869E-012	1.675787E-011	1	0.000000E+000
1	21.68571715	1.675787E-011	2.847869E-012	0	0.000000E+000
1	21.68573470	2.847869E-012	1.675787E-011	1	0.000000E+000
1	21.68577141	1.675787E-011	2.847869E-012	0	0.000000E+000
1	21.68579660	2.847869E-012	1.675787E-011	1	0.000000E+000
1	21.68585209	1.675787E-011	2.847869E-012	0	0.000000E+000
1	21.68588567	2.847869E-012	1.675787E-011	1	0.000000E+000
1	21.68589822	1.675787E-011	2.847869E-012	0	0.000000E+000
1	21.68590363	2.847869E-012	1.675787E-011	1	0.000000E+000
1	21.68622969	1.675787E-011	2.847869E-012	0	0.000000E+000
1	21.68625324	2.847869E-012	1.675787E-011	1	0.000000E+000
1	21.68693486	1.675787E-011	2.847869E-012	0	0.000000E+000
1	21.68695157	2.847869E-012	1.675787E-011	1	0.000000E+000
1	21.68712944	1.675787E-011	2.847869E-012	0	0.000000E+000
1	21.68715801	2.847869E-012	1.675787E-011	1	0.000000E+000
1	21.68767158	1.675787E-011	2.847869E-012	0	0.000000E+000
1	21.68767460	2.847869E-012	1.675787E-011	1	0.000000E+000
1	21.68772869	1.675787E-011	2.847869E-012	0	0.000000E+000
1	21.68778086	2.847869E-012	1.675787E-011	1	0.000000E+000
1	21.68785681	1.675787E-011	2.847869E-012	0	0.000000E+000
1	21.68787390	2.847869E-012	1.675787E-011	1	0.000000E+000
1	21.68849372	1.675787E-011	2.847869E-012	0	0.000000E+000
1	21.68851158	2.847869E-012	1.675787E-011	1	0.000000E+000
1	21.68871547	1.675787E-011	2.847869E-012	0	0.000000E+000
1	21.68875967	2.847869E-012	1.675787E-011	1	0.000000E+000
1	21.68880893	1.675787E-011	2.847869E-012	0	0.000000E+000
1	21.68881741	2.847869E-012	1.675787E-011	1	0.000000E+000
1	21.68883676	1.675787E-011	2.847869E-012	0	0.000000E+000
1	21.68888828	2.847869E-012	1.675787E-011	1	0.000000E+000
1	21.68892241	1.675787E-011	2.847869E-012	0	0.000000E+000
1	21.68895042	2.847869E-012	1.675787E-011	1	0.000000E+000
1	21.68943332	1.675787E-011	2.847869E-012	0	0.000000E+000
1	21.69310509	2.847869E-012	1.675787E-011	1	0.000000E+000
1	21.69313053	1.675787E-011	2.847869E-012	0	0.000000E+000
1	21.69316652	2.847869E-012	1.675787E-011	1	0.000000E+000
1	21.69323279	1.675787E-011	2.847869E-012	0	0.000000E+000
1	21.69324786	2.847869E-012	1.675787E-011	1	0.000000E+000
1	21.69348191	1.675787E-011	2.847869E-012	0	0.000000E+000
1	21.69349329	2.847869E-012	1.675787E-011	1	0.000000E+000
1	21.69395290	1.675787E-011	2.847869E-012	0	0.000000E+000
1	21.69399572	2.847869E-012	1.675787E-011	1	0.000000E+000
1	21.69488507	1.675787E-011	2.847869E-012	0	0.000000E+000
1	21.69489725	2.847869E-012	1.675787E-011	1	0.000000E+000
1	21.69492730	1.675787E-011	2.847869E-012	0	0.000000E+000
1	21.69499837	2.847869E-012	1.675787E-011	1	0.000000E+000
1	21.69508601	1.675787E-011	2.847869E-012	0	0.000000E+000
1	21.69510073	2.847869E-012	1.675787E-011	1	0.000000E+000
1	21.69541558	1.675787E-011	2.847869E-012	0	0.000000E+000
1	21.69570497	2.847869E-012	1.675787E-011	1	0.000000E+000
1	21.69581647	1.675787E-011	2.847869E-012	0	0.000000E+000
1	21.69584344	2.847869E-012	1.675787E-011	1	0.000000E+000
1	21.69597578	1.675787E-011	2.847869E-012	0	0.000000E+000
1	21.69600722	2.847869E-012	1.675787E-011	1	0.000000E+000
1	21.69609049	1.675787E-011	2.847869E-012	0	0.000000E+000
1	21.69647959	2.847869E-012	1.675787E-011	1	0.000000E+000
1	21.69663794	1.675787E-011	2.847869E-012	0	0.000000E+000
1	21.69672731	2.847869E-012	1.675787E-011	1	0.000000E+000
1	21.69682528	1.675787E-011	2.847869E-012	0	0.000000E+000
1	21.69690902	2.847869E-012	1.675787E-011	1	0.000000E+000
1	21.69729116	1.675787E-011	2.847869E-012	0	0.000000E+000
1	21.69737228	2.847869E-012	1.675787E-011	1	0.000000E+000
1	21.69759236	1.675787E-011	2.847869E-012	0	0.000000E+000
1	21.69760908	2.847869E-012	1.675787E-011	1	0.000000E+000
1	21.69777531	1.675787E-011	2.847869E-012	0	0.000000E+000
1	21.69779413	2.847869E-012	1.675787E-011	1	0.000000E+000
1	21.69804824	1.675787E-011	2.847869E-012	0	0.000000E+000
1	21.69844271	2.847869E-012	1.675787E-011	1	0.000000E+000
1	21.69854864	1.675787E-011	2.847869E-012	0	0.000000E+000
1	21.69858568	2.847869E-012	1.675787E-011	1	0.000000E+000
1	21.69866125	1.675787E-011	2.847869E-012	0	0.000000E+000
1	21.69870602	2.847869E-012	1.675787E-011	1	0.000000E+000
1	21.69927348	1.675787E-011	2.847869E-012	0	0.000000E+000
1	21.69933178	2.847869E-012	1.675787E-011	1	0.000000E+000
1	21.69941603	1.675787E-011	2.847869E-012	0	0.000000E+000
1	21.69943917	2.847869E-012	1.675787E-011	1	0.000000E+000
1	21.70037816	1.675787E-011	2.847869E-012	0	0.000000E+000
1	21.70040333	2.847869E-012	1.675787E-011	1	0.000000E+000
1	21.70051432	1.675787E-011	2.847869E-012	0	0.000000E+000
1	21.70054420	2.847869E-012	1.675787E-011	1	0.000000E+000
1	21.70111781	1.675787E-011	2.847869E-012	0	0.000000E+000
1	21.70115449	2.847869E-012	1.675787E-011	1	0.000000E+000
1	21.70142064	1.675787E-011	2.847869E-012	0	0.000000E+000
1	21.70145755	2.847869E-012	1.675787E-011	1	0.000000E+000
1	21.70151185	1.675787E-011	2.847869E-012	0	0.000000E+000
1	21.70154995	2.847869E-012	1.675787E-011	1	0.000000E+000
1	21.70165440	1.675787E-011	2.847869E-012	0	0.000000E+000
1	21.70169397	2.847869E-012	1.675787E-011	1	0.000000E+000
1	21.70178069	1.675787E-011	2.847869E-012	0	0.000000E+000
1	21.70179880	2.847869E-012	1.675787E-011	1	0.000000E+000
1	21.70207492	1.675787E-011	2.847869E-012	0	0.000000E+000
1	21.70208735	2.847869E-012	1.675787E-011	1	0.000000E+000
1	21.70238143	1.675787E-011	2.847869E-012	0	0.000000E+000
1	21.70262571	2.847869E-012	1.675787E-011	1	0.000000E+000
1	21.70286355	1.675787E-011	2.847869E-012	0	0.000000E+000
1	21.70290098	2.847869E-012	1.675787E-011	1	0.000000E+000
1	21.70296292	1.675787E-011	2.847869E-012	0	0.000000E+000
1	21.70298929	2.847869E-012	1.675787E-011	1	0.000000E+000
1	21.70335217	1.675787E-011	2.847869E-012	0	0.000000E+000
1	21.70336641	2.847869E-012	1.675787E-011	1	0.000000E+000
1	21.70348529	1.675787E-011	2.847869E-012	0	0.000000E+000
1	21.70351081	2.847869E-012	1.675787E-011	1	0.000000E+000
1	21.70383997	1.675787E-011	2.847869E-012	0	0.000000E+000
1	21.70388505	2.847869E-012	1.675787E-011	1	0.000000E+000
1	21.70426479	1.675787E-011	2.847869E-012	0	0.000000E+000
1	21.70428017	2.847869E-012	1.675787E-011	1	0.000000E+000
1	21.70433137	1.675787E-011	2.847869E-012	0	0.000000E+000
1	21.70434065	2.847869E-012	1.675787E-011	1	0.000000E+000
1	21.70447450	1.675787E-011	2.847869E-012	0	0.000000E+000
1	21.70450130	2.847869E-012	1.675787E-011	1	0.000000E+000
1	21.70468463	1.675787E-011	2.847869E-012	0	0.000000E+000
1	21.70474760	2.847869E-012	1.675787E-011	1	0.000000E+000
1	21.70476457	1.675787E-011	2.847869E-012	0	0.000000E+000
1	21.70478771	2.847869E-012	1.675787E-011	1	0.000000E+000
1	21.70483778	1.675787E-011	2.847869E-012	0	0.000000E+000
1	21.70488032	2.847869E-012	1.675787E-011	1	0.000000E+000
1	21.70496626	1.675787E-011	2.847869E-012	0	0.000000E+000
1	21.70661120	2.847869E-012	1.675787E-011	1	0.000000E+000
1	21.70662806	1.675787E-011	2.847869E-012	0	0.000000E+000
1	21.70664498	2.847869E-012	1.675787E-011	1	0.000000E+000
1	21.70678435	1.675787E-011	2.847869E-012	0	0.000000E+000
1	21.70684006	2.847869E-012	1.675787E-011	1	0.000000E+000
1	21.70715122	1.675787E-011	2.847869E-012	0	0.000000E+000
1	21.70718278	2.847869E-012	1.675787E-011	1	0.000000E+000
1	21.70726795	1.675787E-011	2.847869E-012	0	0.000000E+000
1	21.70758358	2.847869E-012	1.675787E-011	1	0.000000E+000
1	21.70799765	1.675787E-011	2.847869E-012	0	0.000000E+000
1	21.70802218	2.847869E-012	1.675787E-011	1	0.000000E+000
1	21.70803662	1.675787E-011	2.847869E-012	0	0.000000E+000
1	21.70807616	2.847869E-012	1.675787E-011	1	0.000000E+000
1	21.70831521	1.675787E-011	2.847869E-012	0	0.000000E+000
1	21.70837560	2.847869E-012	1.675787E-011	1	0.000000E+000
1	21.70861026	1.675787E-011	2.847869E-012	0	0.000000E+000
1	21.70869708	2.847869E-012	1.675787E-011	1	0.000000E+000
1	21.70877424	1.675787E-011	2.847869E-012	0	0.000000E+000
1	21.70924338	2.847869E-012	1.675787E-011	1	0.000000E+000
1	21.70978827	1.675787E-011	2.847869E-012	0	0.000000E+000
1	21.70979473	2.847869E-012	1.675787E-011	1	0.000000E+000
1	21.70991933	1.675787E-011	2.847869E-012	0	0.000000E+000
1	21.70998371	2.847869E-012	1.675787E-011	1	0.000000E+000
1	21.71028435	1.675787E-011	2.847869E-012	0	0.000000E+000
1	21.71029650	2.847869E-012	1.675787E-011	1	0.000000E+000
1	21.71035674	1.675787E-011	2.847869E-012	0	0.000000E+000
1	21.71037383	2.847869E-012	1.675787E-011	1	0.000000E+000
1	21.71089716	1.675787E-011	2.847869E-012	0	0.000000E+000
1	21.71150795	2.847869E-012	1.675787E-011	1	0.000000E+000
1	21.71156160	1.675787E-011	2.847869E-012	0	0.000000E+000
1	21.71159699	2.847869E-012	1.675787E-011	1	0.000000E+000
1	21.71208353	1.675787E-011	2.847869E-012	0	0.000000E+000
1	21.71212946	2.847869E-012	1.675787E-011	1	0.000000E+000
1	21.71227581	1.675787E-011	2.847869E-012	0	0.000000E+000
1	21.71250443	2.847869E-012	1.675787E-011	1	0.000000E+000
1	21.71263931	1.675787E-011	2.847869E-012	0	0.000000E+000
1	21.71268553	2.847869E-012	1.675787E-011	1	0.000000E+000
1	21.71339522	1.675787E-011	2.847869E-012	0	0.000000E+000
1	21.71351115	2.847869E-012	1.675787E-011	1	0.000000E+000
1	21.71403951	1.675787E-011	2.847869E-012	0	0.000000E+000
1	21.71404678	2.847869E-012	1.675787E-011	1	0.000000E+000
1	21.71433889	1.675787E-011	2.847869E-012	0	0.000000E+000
1	21.71436292	2.847869E-012	1.675787E-011	1	0.000000E+000
1	21.71454752	1.675787E-011	2.847869E-012	0	0.000000E+000
1	21.71460124	2.847869E-012	1.675787E-011	1	0.000000E+000
1	21.71468071	1.675787E-011	2.847869E-012	0	0.000000E+000
1	21.71474176	2.847869E-012	1.675787E-011	1	0.000000E+000
1	21.71527055	1.675787E-011	2.847869E-012	0	0.000000E+000
1	21.71530663	2.847869E-012	1.675787E-011	1	0.000000E+000
1	21.71548398	1.675787E-011	2.847869E-012	0	0.000000E+000
1	21.71550785	2.847869E-012	1.675787E-011	1	0.000000E+000
1	21.71703965	1.675787E-011	2.847869E-012	0	0.000000E+000
1	21.71707041	2.847869E-012	1.675787E-011	1	0.000000E+000
1	21.71772425	1.675787E-011	2.847869E-012	0	0.000000E+000
1	21.71795862	2.847869E-012	1.675787E-011	1	0.000000E+000
1	21.71819058	1.675787E-011	2.847869E-012	0	0.000000E+000
1	21.71825044	2.847869E-012	1.675787E-011	1	0.000000E+000
1	21.71868986	1.675787E-011	2.847869E-012	0	0.000000E+000
1	21.71869122	2.847869E-012	1.675787E-011	1	0.000000E+000
1	21.71949492	1.675787E-011	2.847869E-012	0	0.000000E+000
1	21.71952102	2.847869E-012	1.675787E-011	1	0.000000E+000
1	21.71981626	1.675787E-011	2.847869E-012	0	0.000000E+000
1	21.71987012	2.847869E-012	1.675787E-011	1	0.000000E+000
1	21.72025573	1.675787E-011	2.847869E-012	0	0.000000E+000
1	21.72030100	2.847869E-012	1.675787E-011	1	0.000000E+000
1	21.72051784	1.675787E-011	2.847869E-012	0	0.000000E+000
1	21.72055399	2.847869E-012	1.675787E-011	1	0.000000E+000
1	21.72079715	1.675787E-011	2.847869E-012	0	0.000000E+000
1	21.72084479	2.847869E-012	1.675787E-011	1	0.000000E+000
1	21.72096720	1.675787E-011	2.847869E-012	0	0.000000E+000
1	21.72100334	2.847869E-012	1.675787E-011	1	0.000000E+000
1	21.72193649	1.675787E-011	2.847869E-012	0	0.000000E+000
1	21.72198653	2.847869E-012	1.675787E-011	1	0.000000E+000
1	21.72270494	1.675787E-011	2.847869E-012	0	0.000000E+000
1	21.72272230	2.847869E-012	1.675787E-011	1	0.000000E+000
1	21.72372997	1.675787E-011	2.847869E-012	0	0.000000E+000
1	21.72402252	2.847869E-012	1.675787E-011	1	0.000000E+000
1	21.72406516	1.675787E-011	2.847869E-012	0	0.000000E+000
1	21.72411063	2.847869E-012	1.675787E-011	1	0.000000E+000
1	21.72426075	1.675787E-011	2.847869E-012	0	0.000000E+000
1	21.72429190	2.847869E-012	1.675787E-011	1	0.000000E+000
1	21.72443316	1.675787E-011	2.847869E-012	0	0.000000E+000
1	21.72448413	2.847869E-012	1.675787E-011	1	0.000000E+000
1	21.72454843	1.675787E-011	2.847869E-012	0	0.000000E+000
1	21.72457321	2.847869E-012	1.675787E-011	1	0.000000E+000
1	21.72488591	1.675787E-011	2.847869E-012	0	0.000000E+000
1	21.72490904	2.847869E-012	1.675787E-011	1	0.000000E+000
1	21.72510312	1.675787E-011	2.847869E-012	0	0.000000E+000
1	21.72514880	2.847869E-012	1.675787E-011	1	0.000000E+000
1	21.72568118	1.675787E-011	2.847869E-012	0	0.000000E+000
1	21.72569024	2.847869E-012	1.675787E-011	1	0.000000E+000
1	21.72611868	1.675787E-011	2.847869E-012	0	0.000000E+000
1	21.72616238	2.847869E-012	1.675787E-011	1	0.000000E+000
1	21.72621214	1.675787E-011	2.847869E-012	0	0.000000E+000
1	21.72622106	2.847869E-012	1.675787E-011	1	0.000000E+000
1	21.72629500	1.675787E-011	2.847869E-012	0	0.000000E+000
1	21.72633495	2.847869E-012	1.675787E-011	1	0.000000E+000
1	21.72649777	1.675787E-011	2.847869E-012	0	0.000000E+000
1	21.74254131	2.847869E-012	1.675787E-011	1	0.000000E+000
1	21.74284638	1.675787E-011	2.847869E-012	0	0.000000E+000
1	21.74442249	2.847869E-012	1.675787E-011	1	0.000000E+000
1	21.74459386	1.675787E-011	2.847869E-012	0	0.000000E+000
1	21.74462171	2.847869E-012	1.675787E-011	1	0.000000E+000
1	21.74488397	1.675787E-011	2.847869E-012	0	0.000000E+000
1	21.74495960	2.847869E-012	1.675787E-011	1	0.000000E+000
1	21.74500088	1.675787E-011	2.847869E-012	0	0.000000E+000
1	21.74523617	2.847869E-012	1.675787E-011	1	0.000000E+000
1	21.74657767	1.675787E-011	2.847869E-012	0	0.000000E+000
1	21.74665579	2.847869E-012	1.675787E-011	1	0.000000E+000
1	21.74693534	1.675787E-011	2.847869E-012	0	0.000000E+000
1	21.74697216	2.847869E-012	1.675787E-011	1	0.000000E+000
1	21.74729044	1.675787E-011	2.847869E-012	0	0.000000E+000
1	21.74731603	2.847869E-012	1.675787E-011	1	0.000000E+000
1	21.74763684	1.675787E-011	2.847869E-012	0	0.000000E+000
1	21.74770234	2.847869E-012	1.675787E-011	1	0.000000E+000
1	21.74837018	1.675787E-011	2.847869E-012	0	0.000000E+000
1	21.74846287	2.847869E-012	1.675787E-011	1	0.000000E+000
1	21.74876126	1.675787E-011	2.847869E-012	0	0.000000E+000
1	21.74878877	2.847869E-012	1.675787E-011	1	0.000000E+000
1	21.74898741	1.675787E-011	2.847869E-012	0	0.000000E+000
1	21.74900637	2.847869E-012	1.675787E-011	1	0.000000E+000
1	21.74914267	1.675787E-011	2.847869E-012	0	0.000000E+000
1	21.74917495	2.847869E-012	1.675787E-011	1	0.000000E+000
1	21.74932813	1.675787E-011	2.847869E-012	0	0.000000E+000
1	21.74937557	2.847869E-012	1.675787E-011	1	0.000000E+000
1	21.74998247	1.675787E-011	2.847869E-012	0	0.000000E+000
1	21.75008562	2.847869E-012	1.675787E-011	1	0.000000E+000
1	21.75021174	1.675787E-011	2.847869E-012	0	0.000000E+000
1	21.75026495	2.847869E-012	1.675787E-011	1	0.000000E+000
1	21.75037441	1.675787E-011	2.847869E-012	0	0.000000E+000
1	21.75039740	2.847869E-012	1.675787E-011	1	0.000000E+000
1	21.75154713	1.675787E-011	2.847869E-012	0	0.000000E+000
1	21.75155821	2.847869E-012	1.675787E-011	1	0.000000E+000
1	21.75270363	1.675787E-011	2.847869E-012	0	0.000000E+000
1	21.75272571	2.847869E-012	1.675787E-011	1	0.000000E+000
1	21.75273821	1.675787E-011	2.847869E-012	0	0.000000E+000
1	21.75295017	2.847869E-012	1.675787E-011	1	0.000000E+000
1	21.75333633	1.675787E-011	2.847869E-012	0	0.000000E+000
1	21.75337824	2.847869E-012	1.675787E-011	1	0.000000E+000
1	21.75349210	1.675787E-011	2.847869E-012	0	0.000000E+000
1	21.75352190	2.847869E-012	1.675787E-011	1	0.000000E+000
1	21.75357795	1.675787E-011	2.847869E-012	0	0.000000E+000
1	21.75366098	2.847869E-012	1.675787E-011	1	0.000000E+000
1	21.75457889	1.675787E-011	2.847869E-012	0	0.000000E+000
1	21.75465714	2.847869E-012	1.675787E-011	1	0.000000E+000
1	21.75487384	1.675787E-011	2.847869E-012	0	0.000000E+000
1	21.75489202	2.847869E-012	1.675787E-011	1	0.000000E+000
1	21.75491997	1.675787E-011	2.847869E-012	0	0.000000E+000
1	21.75495869	2.847869E-012	1.675787E-011	1	0.000000E+000
1	21.75520144	1.675787E-011	2.847869E-012	0	0.000000E+000
1	21.75524057	2.847869E-012	1.675787E-011	1	0.000000E+000
1	21.75530580	1.675787E-011	2.847869E-012	0	0.000000E+000
1	21.75533640	2.847869E-012	1.675787E-011	1	0.000000E+000
1	21.75538725	1.675787E-011	2.847869E-012	0	0.000000E+000
1	21.75543293	2.847869E-012	1.675787E-011	1	0.000000E+000
1	21.75566686	1.675787E-011	2.847869E-012	0	0.000000E+000
1	21.75569667	2.847869E-012	1.675787E-011	1	0.000000E+000
1	21.75573468	1.675787E-011	2.847869E-012	0	0.000000E+000
1	21.75576616	2.847869E-012	1.675787E-011	1	0.000000E+000
1	21.75635691	1.675787E-011	2.847869E-012	0	0.000000E+000
1	21.75638014	2.847869E-012	1.675787E-011	1	0.000000E+000
1	21.75720696	1.675787E-011	2.847869E-012	0	0.000000E+000
1	21.75722457	2.847869E-012	1.675787E-011	1	0.000000E+000
1	21.75725754	1.675787E-011	2.847869E-012	0	0.000000E+000
1	21.75728598	2.847869E-012	1.675787E-011	1	0.000000E+000
1	21.75837671	1.675787E-011	2.847869E-012	0	0.000000E+000
1	21.75841373	2.847869E-012	1.675787E-011	1	0.000000E+000
1	21.75901023	1.675787E-011	2.847869E-012	0	0.000000E+000
1	21.75903424	2.847869E-012	1.675787E-011	1	0.000000E+000
1	21.75936755	1.675787E-011	2.847869E-012	0	0.000000E+000
1	21.75941949	2.847869E-012	1.675787E-011	1	0.000000E+000
1	21.75953189	1.675787E-011	2.847869E-012	0	0.000000E+000
1	21.75954825	2.847869E-012	1.675787E-011	1	0.000000E+000
1	21.75956084	1.675787E-011	2.847869E-012	0	0.000000E+000
1	21.75958456	2.847869E-012	1.675787E-011	1	0.000000E+000
1	21.76102123	1.675787E-011	2.847869E-012	0	0.000000E+000
1	21.76103647	2.847869E-012	1.675787E-011	1	0.000000E+000
1	21.76121847	1.675787E-011	2.847869E-012	0	0.000000E+000
1	21.76123198	2.847869E-012	1.675787E-011	1	0.000000E+000
1	21.76135770	1.675787E-011	2.847869E-012	0	0.000000E+000
1	21.76136226	2.847869E-012	1.675787E-011	1	0.000000E+000
1	21.76147466	1.675787E-011	2.847869E-012	0	0.000000E+000
1	21.76150586	2.847869E-012	1.675787E-011	1	0.000000E+000
1	21.76160201	1.675787E-011	2.847869E-012	0	0.000000E+000
1	21.76166857	2.847869E-012	1.675787E-011	1	0.000000E+000
1	21.76195479	1.675787E-011	2.847869E-012	0	0.000000E+000
1	21.76225546	2.847869E-012	1.675787E-011	1	0.000000E+000
1	21.76229882	1.675787E-011	2.847869E-012	0	0.000000E+000
1	21.76247579	2.847869E-012	1.675787E-011	1	0.000000E+000
1	21.76261051	1.675787E-011	2.847869E-012	0	0.000000E+000
1	21.77730518	2.847869E-012	1.675787E-011	1	0.000000E+000
1	21.77737948	1.675787E-011	2.847869E-012	0	0.000000E+000
1	21.77738585	2.847869E-012	1.675787E-011	1	0.000000E+000
1	21.77764610	1.675787E-011	2.847869E-012	0	0.000000E+000
1	21.77767464	2.847869E-012	1.675787E-011	1	0.000000E+000
1	21.77790247	1.675787E-011	2.847869E-012	0	0.000000E+000
1	21.77792553	2.847869E-012	1.675787E-011	1	0.000000E+000
1	21.77796320	1.675787E-011	2.847869E-012	0	0.000000E+000
1	21.77801983	2.847869E-012	1.675787E-011	1	0.000000E+000
1	21.77814399	1.675787E-011	2.847869E-012	0	0.000000E+000
1	21.77822340	2.847869E-012	1.675787E-011	1	0.000000E+000
1	21.77824012	1.675787E-011	2.847869E-012	0	0.000000E+000
1	21.77825966	2.847869E-012	1.675787E-011	1	0.000000E+000
1	21.77859898	1.675787E-011	2.847869E-012	0	0.000000E+000
1	21.77862520	2.847869E-012	1.675787E-011	1	0.000000E+000
1	21.77868726	1.675787E-011	2.847869E-012	0	0.000000E+000
1	21.77869913	2.847869E-012	1.675787E-011	1	0.000000E+000
1	21.77888154	1.675787E-011	2.847869E-012	0	0.000000E+000
1	21.77890484	2.847869E-012	1.675787E-011	1	0.000000E+000
1	21.77924916	1.675787E-011	2.847869E-012	0	0.000000E+000
1	21.77931144	2.847869E-012	1.675787E-011	1	0.000000E+000
1	21.77939473	1.675787E-011	2.847869E-012	0	0.000000E+000
1	21.77945229	2.847869E-012	1.675787E-011	1	0.000000E+000
1	21.77989553	1.675787E-011	2.847869E-012	0	0.000000E+000
1	21.77994254	2.847869E-012	1.675787E-011	1	0.000000E+000
1	21.78001971	1.675787E-011	2.847869E-012	0	0.000000E+000
1	21.78002794	2.847869E-012	1.675787E-011	1	0.000000E+000
1	21.78025182	1.675787E-011	2.847869E-012	0	0.000000E+000
1	21.78028052	2.847869E-012	1.675787E-011	1	0.000000E+000
1	21.78050675	1.675787E-011	2.847869E-012	0	0.000000E+000
1	21.78055296	2.847869E-012	1.675787E-011	1	0.000000E+000
1	21.78071772	1.675787E-011	2.847869E-012	0	0.000000E+000
1	21.78076356	2.847869E-012	1.675787E-011	1	0.000000E+000
1	21.78091113	1.675787E-011	2.847869E-012	0	0.000000E+000
1	21.78093040	2.847869E-012	1.675787E-011	1	0.000000E+000
1	21.78112488	1.675787E-011	2.847869E-012	0	0.000000E+000
1	21.78117828	2.847869E-012	1.675787E-011	1	0.000000E+000
1	21.78123208	1.675787E-011	2.847869E-012	0	0.000000E+000
1	21.78124731	2.847869E-012	1.675787E-011	1	0.000000E+000
1	21.78132307	1.675787E-011	2.847869E-012	0	0.000000E+000
1	21.78133035	2.847869E-012	1.675787E-011	1	0.000000E+000
1	21.78160704	1.675787E-011	2.847869E-012	0	0.000000E+000
1	21.78167555	2.847869E-012	1.675787E-011	1	0.000000E+000
1	21.78198019	1.675787E-011	2.847869E-012	0	0.000000E+000
1	21.78200098	2.847869E-012	1.675787E-011	1	0.000000E+000
1	21.78205852	1.675787E-011	2.847869E-012	0	0.000000E+000
1	21.78207710	2.847869E-012	1.675787E-011	1	0.000000E+000
1	21.78304602	1.675787E-011	2.847869E-012	0	0.000000E+000
1	21.78307582	2.847869E-012	1.675787E-011	1	0.000000E+000
1	21.78316965	1.675787E-011	2.847869E-012	0	0.000000E+000
1	21.78321026	2.847869E-012	1.675787E-011	1	0.000000E+000
1	21.78328152	1.675787E-011	2.847869E-012	0	0.000000E+000
1	21.78328930	2.847869E-012	1.675787E-011	1	0.000000E+000
1	21.78353341	1.675787E-011	2.847869E-012	0	0.000000E+000
1	21.78355824	2.847869E-012	1.675787E-011	1	0.000000E+000
1	21.78374991	1.675787E-011	2.847869E-012	0	0.000000E+000
1	21.78375278	2.847869E-012	1.675787E-011	1	0.000000E+000
1	21.78404909	1.675787E-011	2.847869E-012	0	0.000000E+000
1	21.78408248	2.847869E-012	1.675787E-011	1	0.000000E+000
1	21.78414201	1.675787E-011	2.847869E-012	0	0.000000E+000
1	21.78415335	2.847869E-012	1.675787E-011	1	0.000000E+000
1	21.78419519	1.675787E-011	2.847869E-012	0	0.000000E+000
1	21.78428620	2.847869E-012	1.675787E-011	1	0.000000E+000
1	21.78442947	1.675787E-011	2.847869E-012	0	0.000000E+000
1	21.78445615	2.847869E-012	1.675787E-011	1	0.000000E+000
1	21.78454993	1.675787E-011	2.847869E-012	0	0.000000E+000
1	21.78456365	2.847869E-012	1.675787E-011	1	0.000000E+000
1	21.78471164	1.675787E-011	2.847869E-012	0	0.000000E+000
1	21.78475282	2.847869E-012	1.675787E-011	1	0.000000E+000
1	21.78482779	1.675787E-011	2.847869E-012	0	0.000000E+000
1	21.78486878	2.847869E-012	1.675787E-011	1	0.000000E+000
1	21.78525962	1.675787E-011	2.847869E-012	0	0.000000E+000
1	21.78587500	2.847869E-012	1.675787E-011	1	0.000000E+000
1	21.78601137	1.675787E-011	2.847869E-012	0	0.000000E+000
1	21.78602541	2.847869E-012	1.675787E-011	1	0.000000E+000
1	21.78625225	1.675787E-011	2.847869E-012	0	0.000000E+000
1	21.78627848	2.847869E-012	1.675787E-011	1	0.000000E+000
1	21.78675870	1.675787E-011	2.847869E-012	0	0.000000E+000
1	21.78681145	2.847869E-012	1.675787E-011	1	0.000000E+000
1	21.78698033	1.675787E-011	2.847869E-012	0	0.000000E+000
1	21.78707754	2.847869E-012	1.675787E-011	1	0.000000E+000
1	21.78754829	1.675787E-011	2.847869E-012	0	0.000000E+000
1	21.78759897	2.847869E-012	1.675787E-011	1	0.000000E+000
1	21.78777459	1.675787E-011	2.847869E-012	0	0.000000E+000
1	21.78780635	2.847869E-012	1.675787E-011	1	0.000000E+000
1	21.78805910	1.675787E-011	2.847869E-012	0	0.000000E+000
1	21.78810414	2.847869E-012	1.675787E-011	1	0.000000E+000
1	21.78821754	1.675787E-011	2.847869E-012	0	0.000000E+000
1	21.78822992	2.847869E-012	1.675787E-011	1	0.000000E+000
1	21.78838745	1.675787E-011	2.847869E-012	0	0.000000E+000
1	21.78841053	2.847869E-012	1.675787E-011	1	0.000000E+000
1	21.78857943	1.675787E-011	2.847869E-012	0	0.000000E+000
1	21.78862031	2.847869E-012	1.675787E-011	1	0.000000E+000
1	21.78870490	1.675787E-011	2.847869E-012	0	0.000000E+000
1	21.78871694	2.847869E-012	1.675787E-011	1	0.000000E+000
1	21.78900231	1.675787E-011	2.847869E-012	0	0.000000E+000
1	21.78902538	2.847869E-012	1.675787E-011	1	0.000000E+000
1	21.78937173	1.675787E-011	2.847869E-012	0	0.000000E+000
1	21.78940533	2.847869E-012	1.675787E-011	1	0.000000E+000
1	21.78959253	1.675787E-011	2.847869E-012	0	0.000000E+000
1	21.78970418	2.847869E-012	1.675787E-011	1	0.000000E+000
1	21.79022825	1.675787E-011	2.847869E-012	0	0.000000E+000
1	21.79023840	2.847869E-012	1.675787E-011	1	0.000000E+000
1	21.79026923	1.675787E-011	2.847869E-012	0	0.000000E+000
1	21.79033992	2.847869E-012	1.675787E-011	1	0.000000E+000
1	21.79071738	1.675787E-011	2.847869E-012	0	0.000000E+000
1	21.79084074	2.847869E-012	1.675787E-011	1	0.000000E+000
1	21.79109450	1.675787E-011	2.847869E-012	0	0.000000E+000
1	21.79118664	2.847869E-012	1.675787E-011	1	0.000000E+000
1	21.79150384	1.675787E-011	2.847869E-012	0	0.000000E+000
1	21.79152949	2.847869E-012	1.675787E-011	1	0.000000E+000
1	21.79172645	1.675787E-011	2.847869E-012	0	0.000000E+000
1	21.79253244	2.847869E-012	1.675787E-011	1	0.000000E+000
1	21.79274269	1.675787E-011	2.847869E-012	0	0.000000E+000
1	21.79276660	2.847869E-012	1.675787E-011	1	0.000000E+000
1	21.79329838	1.675787E-011	2.847869E-012	0	0.000000E+000
1	21.79333510	2.847869E-012	1.675787E-011	1	0.000000E+000
1	21.79349372	1.675787E-011	2.847869E-012	0	0.000000E+000
1	21.79357008	2.847869E-012	1.675787E-011	1	0.000000E+000
1	21.79439810	1.675787E-011	2.847869E-012	0	0.000000E+000
1	21.79445483	2.847869E-012	1.675787E-011	1	0.000000E+000
1	21.79501820	1.675787E-011	2.847869E-012	0	0.000000E+000
1	21.79502049	2.847869E-012	1.675787E-011	1	0.000000E+000
1	21.79533760	1.675787E-011	2.847869E-012	0	0.000000E+000
1	21.79547432	2.847869E-012	1.675787E-011	1	0.000000E+000
1	21.79559611	1.675787E-011	2.847869E-012	0	0.000000E+000
1	21.79579691	2.847869E-012	1.675787E-011	1	0.000000E+000
1	21.79608671	1.675787E-011	2.847869E-012	0	0.000000E+000
1	21.79611363	2.847869E-012	1.675787E-011	1	0.000000E+000
1	21.79622795	1.675787E-011	2.847869E-012	0	0.000000E+000
1	21.79624767	2.847869E-012	1.675787E-011	1	0.000000E+000
1	21.79655869	1.675787E-011	2.847869E-012	0	0.000000E+000
1	21.79658445	2.847869E-012	1.675787E-011	1	0.000000E+000
1	21.79664832	1.675787E-011	2.847869E-012	0	0.000000E+000
1	21.79667644	2.847869E-012	1.675787E-011	1	0.000000E+000
1	21.79680770	1.675787E-011	2.847869E-012	0	0.000000E+000
1	21.79694339	2.847869E-012	1.675787E-011	1	0.000000E+000
1	21.79761665	1.675787E-011	2.847869E-012	0	0.000000E+000
1	21.79768311	2.847869E-012	1.675787E-011	1	0.000000E+000
1	21.79784898	1.675787E-011	2.847869E-012	0	0.000000E+000
1	21.79789106	2.847869E-012	1.675787E-011	1	0.000000E+000
1	21.79807075	1.675787E-011	2.847869E-012	0	0.000000E+000
1	21.79811897	2.847869E-012	1.675787E-011	1	0.000000E+000
1	21.79813979	1.675787E-011	2.847869E-012	0	0.000000E+000
1	21.79836342	2.847869E-012	1.675787E-011	1	0.000000E+000
1	21.79889680	1.675787E-011	2.847869E-012	0	0.000000E+000
1	21.79893435	2.847869E-012	1.675787E-011	1	0.000000E+000
1	21.79981628	1.675787E-011	2.847869E-012	0	0.000000E+000
1	21.79983392	2.847869E-012	1.675787E-011	1	0.000000E+000
1	21.80007079	1.675787E-011	2.847869E-012	0	0.000000E+000
1	21.80008957	2.847869E-012	1.675787E-011	1	0.000000E+000
1	21.80070503	1.675787E-011	2.847869E-012	0	0.000000E+000
1	21.80074463	2.847869E-012	1.675787E-011	1	0.000000E+000
1	21.80131784	1.675787E-011	2.847869E-012	0	0.000000E+000
1	21.80425719	2.847869E-012	1.675787E-011	1	0.000000E+000
1	21.80435078	1.675787E-011	2.847869E-012	0	0.000000E+000
1	21.80442225	2.847869E-012	1.675787E-011	1	0.000000E+000
1	21.80445808	1.675787E-011	2.847869E-012	0	0.000000E+000
1	21.80446352	2.847869E-012	1.675787E-011	1	0.000000E+000
1	21.80460750	1.675787E-011	2.847869E-012	0	0.000000E+000
1	21.80465170	2.847869E-012	1.675787E-011	1	0.000000E+000
1	21.80532905	1.675787E-011	2.847869E-012	0	0.000000E+000
1	21.80535050	2.847869E-012	1.675787E-011	1	0.000000E+000
1	21.80566708	1.675787E-011	2.847869E-012	0	0.000000E+000
1	21.80575396	2.847869E-012	1.675787E-011	1	0.000000E+000
1	21.80584088	1.675787E-011	2.847869E-012	0	0.000000E+000
1	21.80591780	2.847869E-012	1.675787E-011	1	0.000000E+000
1	21.80615255	1.675787E-011	2.847869E-012	0	0.000000E+000
1	21.80618962	2.847869E-012	1.675787E-011	1	0.000000E+000
1	21.80640936	1.675787E-011	2.847869E-012	0	0.000000E+000
1	21.80644491	2.847869E-012	1.675787E-011	1	0.000000E+000
1	21.80660826	1.675787E-011	2.847869E-012	0	0.000000E+000
1	21.80666247	2.847869E-012	1.675787E-011	1	0.000000E+000
1	21.80684383	1.675787E-011	2.847869E-012	0	0.000000E+000
1	21.80693357	2.847869E-012	1.675787E-011	1	0.000000E+000
1	21.80709443	1.675787E-011	2.847869E-012	0	0.000000E+000
1	21.80712025	2.847869E-012	1.675787E-011	1	0.000000E+000
1	21.80728588	1.675787E-011	2.847869E-012	0	0.000000E+000
1	21.80729256	2.847869E-012	1.675787E-011	1	0.000000E+000
1	21.80747581	1.675787E-011	2.847869E-012	0	0.000000E+000
1	21.80749196	2.847869E-012	1.675787E-011	1	0.000000E+000
1	21.80770839	1.675787E-011	2.847869E-012	0	0.000000E+000
1	21.80813206	2.847869E-012	1.675787E-011	1	0.000000E+000
1	21.80845395	1.675787E-011	2.847869E-012	0	0.000000E+000
1	21.80850453	2.847869E-012	1.675787E-011	1	0.000000E+000
1	21.80890236	1.675787E-011	2.847869E-012	0	0.000000E+000
1	21.80891149	2.847869E-012	1.675787E-011	1	0.000000E+000
1	21.80908474	1.675787E-011	2.847869E-012	0	0.000000E+000
1	21.80910382	2.847869E-012	1.675787E-011	1	0.000000E+000
1	21.80921468	1.675787E-011	2.847869E-012	0	0.000000E+000
1	21.80929797	2.847869E-012	1.675787E-011	1	0.000000E+000
1	21.80939670	1.675787E-011	2.847869E-012	0	0.000000E+000
1	21.80941879	2.847869E-012	1.675787E-011	1	0.000000E+000
1	21.80973616	1.675787E-011	2.847869E-012	0	0.000000E+000
1	21.80977329	2.847869E-012	1.675787E-011	1	0.000000E+000
1	21.80991372	1.675787E-011	2.847869E-012	0	0.000000E+000
1	21.80992590	2.847869E-012	1.675787E-011	1	0.000000E+000
1	21.81009009	1.675787E-011	2.847869E-012	0	0.000000E+000
1	21.81011365	2.847869E-012	1.675787E-011	1	0.000000E+000
1	21.81028848	1.675787E-011	2.847869E-012	0	0.000000E+000
1	21.81030937	2.847869E-012	1.675787E-011	1	0.000000E+000
1	21.81051155	1.675787E-011	2.847869E-012	0	0.000000E+000
1	21.81056550	2.847869E-012	1.675787E-011	1	0.000000E+000
1	21.81072082	1.675787E-011	2.847869E-012	0	0.000000E+000
1	21.81078122	2.847869E-012	1.675787E-011	1	0.000000E+000
1	21.81086777	1.675787E-011	2.847869E-012	0	0.000000E+000
1	21.81089128	2.847869E-012	1.675787E-011	1	0.000000E+000
1	21.81161303	1.675787E-011	2.847869E-012	0	0.000000E+000
1	21.81167665	2.847869E-012	1.675787E-011	1	0.000000E+000
1	21.81188707	1.675787E-011	2.847869E-012	0	0.000000E+000
1	21.81194053	2.847869E-012	1.675787E-011	1	0.000000E+000
1	21.81218475	1.675787E-011	2.847869E-012	0	0.000000E+000
1	21.81223379	2.847869E-012	1.675787E-011	1	0.000000E+000
1	21.81229826	1.675787E-011	2.847869E-012	0	0.000000E+000
1	21.81232106	2.847869E-012	1.675787E-011	1	0.000000E+000
1	21.81282896	1.675787E-011	2.847869E-012	0	0.000000E+000
1	21.81285598	2.847869E-012	1.675787E-011	1	0.000000E+000
1	21.81301535	1.675787E-011	2.847869E-012	0	0.000000E+000
1	21.81305137	2.847869E-012	1.675787E-011	1	0.000000E+000
1	21.81322009	1.675787E-011	2.847869E-012	0	0.000000E+000
1	21.81324645	2.847869E-012	1.675787E-011	1	0.000000E+000
1	21.81352077	1.675787E-011	2.847869E-012	0	0.000000E+000
1	21.81362715	2.847869E-012	1.675787E-011	1	0.000000E+000
1	21.81387799	1.675787E-011	2.847869E-012	0	0.000000E+000
1	21.81390004	2.847869E-012	1.675787E-011	1	0.000000E+000
1	21.81395259	1.675787E-011	2.847869E-012	0	0.000000E+000
1	21.81404509	2.847869E-012	1.675787E-011	1	0.000000E+000
1	21.81453105	1.675787E-011	2.847869E-012	0	0.000000E+000
1	21.81454903	2.847869E-012	1.675787E-011	1	0.000000E+000
1	21.81461921	1.675787E-011	2.847869E-012	0	0.000000E+000
1	21.81465447	2.847869E-012	1.675787E-011	1	0.000000E+000
1	21.81542562	1.675787E-011	2.847869E-012	0	0.000000E+000
1	21.81544212	2.847869E-012	1.675787E-011	1	0.000000E+000
1	21.81549459	1.675787E-011	2.847869E-012	0	0.000000E+000
1	21.81579313	2.847869E-012	1.675787E-011	1	0.000000E+000
1	21.81616739	1.675787E-011	2.847869E-012	0	0.000000E+000
1	21.81622771	2.847869E-012	1.675787E-011	1	0.000000E+000
1	21.81633552	1.675787E-011	2.847869E-012	0	0.000000E+000
1	21.81636477	2.847869E-012	1.675787E-011	1	0.000000E+000
1	21.81672401	1.675787E-011	2.847869E-012	0	0.000000E+000
1	21.81675210	2.847869E-012	1.675787E-011	1	0.000000E+000
1	21.81730579	1.675787E-011	2.847869E-012	0	0.000000E+000
1	21.81732617	2.847869E-012	1.675787E-011	1	0.000000E+000
1	21.81738094	1.675787E-011	2.847869E-012	0	0.000000E+000
1	21.81739981	2.847869E-012	1.675787E-011	1	0.000000E+000
1	21.81771686	1.675787E-011	2.847869E-012	0	0.000000E+000
1	21.81785656	2.847869E-012	1.675787E-011	1	0.000000E+000
1	21.81806774	1.675787E-011	2.847869E-012	0	0.000000E+000
1	21.81809444	2.847869E-012	1.675787E-011	1	0.000000E+000
1	21.81844557	1.675787E-011	2.847869E-012	0	0.000000E+000
1	21.81847250	2.847869E-012	1.675787E-011	1	0.000000E+000
1	21.81856551	1.675787E-011	2.847869E-012	0	0.000000E+000
1	21.81858740	2.847869E-012	1.675787E-011	1	0.000000E+000
1	21.81883384	1.675787E-011	2.847869E-012	0	0.000000E+000
1	21.81885658	2.847869E-012	1.675787E-011	1	0.000000E+000
1	21.81905302	1.675787E-011	2.847869E-012	0	0.000000E+000
1	21.81907455	2.847869E-012	1.675787E-011	1	0.000000E+000
1	21.81922560	1.675787E-011	2.847869E-012	0	0.000000E+000
1	21.81924287	2.847869E-012	1.675787E-011	1	0.000000E+000
1	21.81955750	1.675787E-011	2.847869E-012	0	0.000000E+000
1	21.81960291	2.847869E-012	1.675787E-011	1	0.000000E+000
1	21.81967918	1.675787E-011	2.847869E-012	0	0.000000E+000
1	21.84967945	2.847869E-012	1.675787E-011	1	0.000000E+000
1	21.85121522	1.675787E-011	2.847869E-012	0	0.000000E+000
1	21.85124259	2.847869E-012	1.675787E-011	1	0.000000E+000
1	21.85134478	1.675787E-011	2.847869E-012	0	0.000000E+000
1	21.85138142	2.847869E-012	1.675787E-011	1	0.000000E+000
1	21.85184706	1.675787E-011	2.847869E-012	0	0.000000E+000
1	21.85189625	2.847869E-012	1.675787E-011	1	0.000000E+000
1	21.85236281	1.675787E-011	2.847869E-012	0	0.000000E+000
1	21.85238629	2.847869E-012	1.675787E-011	1	0.000000E+000
1	21.85252275	1.675787E-011	2.847869E-012	0	0.000000E+000
1	21.85255056	2.847869E-012	1.675787E-011	1	0.000000E+000
1	21.85265213	1.675787E-011	2.847869E-012	0	0.000000E+000
1	21.85267728	2.847869E-012	1.675787E-011	1	0.000000E+000
1	21.85283655	1.675787E-011	2.847869E-012	0	0.000000E+000
1	21.85286867	2.847869E-012	1.675787E-011	1	0.000000E+000
1	21.85317800	1.675787E-011	2.847869E-012	0	0.000000E+000
1	21.85318523	2.847869E-012	1.675787E-011	1	0.000000E+000
1	21.85328119	1.675787E-011	2.847869E-012	0	0.000000E+000
1	21.85328987	2.847869E-012	1.675787E-011	1	0.000000E+000
1	21.85337296	1.675787E-011	2.847869E-012	0	0.000000E+000
1	21.85337529	2.847869E-012	1.675787E-011	1	0.000000E+000
1	21.85401590	1.675787E-011	2.847869E-012	0	0.000000E+000
1	21.85403334	2.847869E-012	1.675787E-011	1	0.000000E+000
1	21.85410875	1.675787E-011	2.847869E-012	0	0.000000E+000
1	21.85416799	2.847869E-012	1.675787E-011	1	0.000000E+000
1	21.85451803	1.675787E-011	2.847869E-012	0	0.000000E+000
1	21.85455631	2.847869E-012	1.675787E-011	1	0.000000E+000
1	21.85474736	1.675787E-011	2.847869E-012	0	0.000000E+000
1	21.86686383	2.847869E-012	1.675787E-011	1	0.000000E+000
1	21.86687980	1.675787E-011	2.847869E-012	0	0.000000E+000
1	21.86692891	2.847869E-012	1.675787E-011	1	0.000000E+000
1	21.86782572	1.675787E-011	2.847869E-012	0	0.000000E+000
1	21.86785307	2.847869E-012	1.675787E-011	1	0.000000E+000
1	21.86853044	1.675787E-011	2.847869E-012	0	0.000000E+000
1	21.86855107	2.847869E-012	1.675787E-011	1	0.000000E+000
1	21.86859356	1.675787E-011	2.847869E-012	0	0.000000E+000
1	21.86862800	2.847869E-012	1.675787E-011	1	0.000000E+000
1	21.86867780	1.675787E-011	2.847869E-012	0	0.000000E+000
1	21.86871026	2.847869E-012	1.675787E-011	1	0.000000E+000
1	21.86881139	1.675787E-011	2.847869E-012	0	0.000000E+000
1	21.86884891	2.847869E-012	1.675787E-011	1	0.000000E+000
1	21.86928308	1.675787E-011	2.847869E-012	0	0.000000E+000
1	21.86932109	2.847869E-012	1.675787E-011	1	0.000000E+000
1	21.86934680	1.675787E-011	2.847869E-012	0	0.000000E+000
1	21.86937693	2.847869E-012	1.675787E-011	1	0.000000E+000
1	21.86940629	1.675787E-011	2.847869E-012	0	0.000000E+000
1	21.86943116	2.847869E-012	1.675787E-011	1	0.000000E+000
1	21.86949135	1.675787E-011	2.847869E-012	0	0.000000E+000
1	21.86955088	2.847869E-012	1.675787E-011	1	0.000000E+000
1	21.87008001	1.675787E-011	2.847869E-012	0	0.000000E+000
1	21.87010396	2.847869E-012	1.675787E-011	1	0.000000E+000
1	21.87026726	1.675787E-011	2.847869E-012	0	0.000000E+000
1	21.87028708	2.847869E-012	1.675787E-011	1	0.000000E+000
1	21.87052767	1.675787E-011	2.847869E-012	0	0.000000E+000
1	21.87057018	2.847869E-012	1.675787E-011	1	0.000000E+000
1	21.87071171	1.675787E-011	2.847869E-012	0	0.000000E+000
1	21.87074692	2.847869E-012	1.675787E-011	1	0.000000E+000
1	21.87088566	1.675787E-011	2.847869E-012	0	0.000000E+000
1	21.87092054	2.847869E-012	1.675787E-011	1	0.000000E+000
1	21.87135932	1.675787E-011	2.847869E-012	0	0.000000E+000
1	21.87143399	2.847869E-012	1.675787E-011	1	0.000000E+000
1	21.87196575	1.675787E-011	2.847869E-012	0	0.000000E+000
1	21.87216294	2.847869E-012	1.675787E-011	1	0.000000E+000
1	21.87235491	1.675787E-011	2.847869E-012	0	0.000000E+000
1	21.87237481	2.847869E-012	1.675787E-011	1	0.000000E+000
1	21.87256797	1.675787E-011	2.847869E-012	0	0.000000E+000
1	21.87263302	2.847869E-012	1.675787E-011	1	0.000000E+000
1	21.87290728	1.675787E-011	2.847869E-012	0	0.000000E+000
1	21.87292666	2.847869E-012	1.675787E-011	1	0.000000E+000
1	21.87367225	1.675787E-011	2.847869E-012	0	0.000000E+000
1	21.87379723	2.847869E-012	1.675787E-011	1	0.000000E+000
1	21.87386891	1.675787E-011	2.847869E-012	0	0.000000E+000
1	21.87389270	2.847869E-012	1.675787E-011	1	0.000000E+000
1	21.87407417	1.675787E-011	2.847869E-012	0	0.000000E+000
1	21.87411642	2.847869E-012	1.675787E-011	1	0.000000E+000
1	21.87444981	1.675787E-011	2.847869E-012	0	0.000000E+000
1	21.87446092	2.847869E-012	1.675787E-011	1	0.000000E+000
1	21.87498490	1.675787E-011	2.847869E-012	0	0.000000E+000
1	21.87505103	2.847869E-012	1.675787E-011	1	0.000000E+000
1	21.87512550	1.675787E-011	2.847869E-012	0	0.000000E+000
1	21.87596241	2.847869E-012	1.675787E-011	1	0.000000E+000
1	21.87633459	1.675787E-011	2.847869E-012	0	0.000000E+000
1	21.87635268	2.847869E-012	1.675787E-011	1	0.000000E+000
1	21.87642263	1.675787E-011	2.847869E-012	0	0.000000E+000
1	21.87644883	2.847869E-012	1.675787E-011	1	0.000000E+000
1	21.87656424	1.675787E-011	2.847869E-012	0	0.000000E+000
1	21.87658466	2.847869E-012	1.675787E-011	1	0.000000E+000
1	21.87684794	1.675787E-011	2.847869E-012	0	0.000000E+000
1	21.87689320	2.847869E-012	1.675787E-011	1	0.000000E+000
1	21.87700590	1.675787E-011	2.847869E-012	0	0.000000E+000
1	21.87703124	2.847869E-012	1.675787E-011	1	0.000000E+000
1	21.87713800	1.675787E-011	2.847869E-012	0	0.000000E+000
1	21.87749038	2.847869E-012	1.675787E-011	1	0.000000E+000
1	21.87768023	1.675787E-011	2.847869E-012	0	0.000000E+000
1	21.87769984	2.847869E-012	1.675787E-011	1	0.000000E+000
1	21.87780491	1.675787E-011	2.847869E-012	0	0.000000E+000
1	21.87786211	2.847869E-012	1.675787E-011	1	0.000000E+000
1	21.87795786	1.675787E-011	2.847869E-012	0	0.000000E+000
1	21.87936943	2.847869E-012	1.675787E-011	1	0.000000E+000
1	21.87957561	1.675787E-011	2.847869E-012	0	0.000000E+000
1	21.87962599	2.847869E-012	1.675787E-011	1	0.000000E+000
1	21.87973913	1.675787E-011	2.847869E-012	0	0.000000E+000
1	21.87976637	2.847869E-012	1.675787E-011	1	0.000000E+000
1	21.88003243	1.675787E-011	2.847869E-012	0	0.000000E+000
1	21.93457176	2.847869E-012	1.675787E-011	1	0.000000E+000
1	21.93487343	1.675787E-011	2.847869E-012	0	0.000000E+000
1	21.93489257	2.847869E-012	1.675787E-011	1	0.000000E+000
1	21.93566407	1.675787E-011	2.847869E-012	0	0.000000E+000
1	21.93584717	2.847869E-012	1.675787E-011	1	0.000000E+000
1	21.93628773	1.675787E-011	2.847869E-012	0	0.000000E+000
1	21.93680956	2.847869E-012	1.675787E-011	1	0.000000E+000
1	21.93688560	1.675787E-011	2.847869E-012	0	0.000000E+000
1	21.93690730	2.847869E-012	1.675787E-011	1	0.000000E+000
1	21.93691658	1.675787E-011	2.847869E-012	0	0.000000E+000
1	21.93697538	2.847869E-012	1.675787E-011	1	0.000000E+000
1	21.93708110	1.675787E-011	2.847869E-012	0	0.000000E+000
1	21.93710821	2.847869E-012	1.675787E-011	1	0.000000E+000
1	21.93712230	1.675787E-011	2.847869E-012	0	0.000000E+000
1	21.93715329	2.847869E-012	1.675787E-011	1	0.000000E+000
1	21.93734981	1.675787E-011	2.847869E-012	0	0.000000E+000
1	21.93735677	2.847869E-012	1.675787E-011	1	0.000000E+000
1	21.93750862	1.675787E-011	2.847869E-012	0	0.000000E+000
1	21.93753727	2.847869E-012	1.675787E-011	1	0.000000E+000
1	21.93778502	1.675787E-011	2.847869E-012	0	0.000000E+000
1	21.93784174	2.847869E-012	1.675787E-011	1	0.000000E+000
1	21.93803176	1.675787E-011	2.847869E-012	0	0.000000E+000
1	21.93806136	2.847869E-012	1.675787E-011	1	0.000000E+000
1	21.93834921	1.675787E-011	2.847869E-012	0	0.000000E+000
1	21.93836821	2.847869E-012	1.675787E-011	1	0.000000E+000
1	21.93850401	1.675787E-011	2.847869E-012	0	0.000000E+000
1	21.93857500	2.847869E-012	1.675787E-011	1	0.000000E+000
1	21.93886251	1.675787E-011	2.847869E-012	0	0.000000E+000
1	21.93888610	2.847869E-012	1.675787E-011	1	0.000000E+000
1	21.93906153	1.675787E-011	2.847869E-012	0	0.000000E+000
1	21.93915349	2.847869E-012	1.675787E-011	1	0.000000E+000
1	21.93923704	1.675787E-011	2.847869E-012	0	0.000000E+000
1	21.93945299	2.847869E-012	1.675787E-011	1	0.000000E+000
1	21.93956238	1.675787E-011	2.847869E-012	0	0.000000E+000
1	21.93961133	2.847869E-012	1.675787E-011	1	0.000000E+000
1	21.93986119	1.675787E-011	2.847869E-012	0	0.000000E+000
1	21.93994089	2.847869E-012	1.675787E-011	1	0.000000E+000
1	21.94006519	1.675787E-011	2.847869E-012	0	0.000000E+000
1	21.94010250	2.847869E-012	1.675787E-011	1	0.000000E+000
1	21.94028325	1.675787E-011	2.847869E-012	0	0.000000E+000
1	21.94029958	2.847869E-012	1.675787E-011	1	0.000000E+000
1	21.94053810	1.675787E-011	2.847869E-012	0	0.000000E+000
1	21.94056686	2.847869E-012	1.675787E-011	1	0.000000E+000
1	21.94067243	1.675787E-011	2.847869E-012	0	0.000000E+000
1	21.94069558	2.847869E-012	1.675787E-011	1	0.000000E+000
1	21.94100440	1.675787E-011	2.847869E-012	0	0.000000E+000
1	21.94111091	2.847869E-012	1.675787E-011	1	0.000000E+000
1	21.94112737	1.675787E-011	2.847869E-012	0	0.000000E+000
1	21.94117746	2.847869E-012	1.675787E-011	1	0.000000E+000
1	21.94173547	1.675787E-011	2.847869E-012	0	0.000000E+000
1	21.94174970	2.847869E-012	1.675787E-011	1	0.000000E+000
1	21.94235147	1.675787E-011	2.847869E-012	0	0.000000E+000
1	21.94238004	2.847869E-012	1.675787E-011	1	0.000000E+000
1	21.94246506	1.675787E-011	2.847869E-012	0	0.000000E+000
1	21.94248361	2.847869E-012	1.675787E-011	1	0.000000E+000
1	21.94260908	1.675787E-011	2.847869E-012	0	0.000000E+000
1	21.94266928	2.847869E-012	1.675787E-011	1	0.000000E+000
1	21.94288664	1.675787E-011	2.847869E-012	0	0.000000E+000
1	21.94293437	2.847869E-012	1.675787E-011	1	0.000000E+000
1	21.94294532	1.675787E-011	2.847869E-012	0	0.000000E+000
1	21.94300758	2.847869E-012	1.675787E-011	1	0.000000E+000
1	21.94313806	1.675787E-011	2.847869E-012	0	0.000000E+000
1	21.94316314	2.847869E-012	1.675787E-011	1	0.000000E+000
1	21.94335166	1.675787E-011	2.847869E-012	0	0.000000E+000
1	21.94336962	2.847869E-012	1.675787E-011	1	0.000000E+000
1	21.94351642	1.675787E-011	2.847869E-012	0	0.000000E+000
1	21.94351950	2.847869E-012	1.675787E-011	1	0.000000E+000
1	21.94365096	1.675787E-011	2.847869E-012	0	0.000000E+000
1	21.94366112	2.847869E-012	1.675787E-011	1	0.000000E+000
1	21.94394637	1.675787E-011	2.847869E-012	0	0.000000E+000
1	21.94396890	2.847869E-012	1.675787E-011	1	0.000000E+000
1	21.94429541	1.675787E-011	2.847869E-012	0	0.000000E+000
1	21.94433052	2.847869E-012	1.675787E-011	1	0.000000E+000
1	21.94436899	1.675787E-011	2.847869E-012	0	0.000000E+000
1	21.94438868	2.847869E-012	1.675787E-011	1	0.000000E+000
1	21.94474103	1.675787E-011	2.847869E-012	0	0.000000E+000
1	21.94474759	2.847869E-012	1.675787E-011	1	0.000000E+000
1	21.94512715	1.675787E-011	2.847869E-012	0	0.000000E+000
1	21.94515807	2.847869E-012	1.675787E-011	1	0.000000E+000
1	21.94552308	1.675787E-011	2.847869E-012	0	0.000000E+000
1	21.94554685	2.847869E-012	1.675787E-011	1	0.000000E+000
1	21.94613641	1.675787E-011	2.847869E-012	0	0.000000E+000
1	21.94616222	2.847869E-012	1.675787E-011	1	0.000000E+000
1	21.94657382	1.675787E-011	2.847869E-012	0	0.000000E+000
1	21.94659903	2.847869E-012	1.675787E-011	1	0.000000E+000
1	21.94670782	1.675787E-011	2.847869E-012	0	0.000000E+000
1	21.94672024	2.847869E-012	1.675787E-011	1	0.000000E+000
1	21.94693277	1.675787E-011	2.847869E-012	0	0.000000E+000
1	21.94696757	2.847869E-012	1.675787E-011	1	0.000000E+000
1	21.94711282	1.675787E-011	2.847869E-012	0	0.000000E+000
1	21.94716247	2.847869E-012	1.675787E-011	1	0.000000E+000
1	21.94718039	1.675787E-011	2.847869E-012	0	0.000000E+000
1	21.94722773	2.847869E-012	1.675787E-011	1	0.000000E+000
1	21.94731617	1.675787E-011	2.847869E-012	0	0.000000E+000
1	21.94733983	2.847869E-012	1.675787E-011	1	0.000000E+000
1	21.94752193	1.675787E-011	2.847869E-012	0	0.000000E+000
1	21.94754339	2.847869E-012	1.675787E-011	1	0.000000E+000
1	21.94766095	1.675787E-011	2.847869E-012	0	0.000000E+000
1	21.94767982	2.847869E-012	1.675787E-011	1	0.000000E+000
1	21.94773920	1.675787E-011	2.847869E-012	0	0.000000E+000
1	21.94778926	2.847869E-012	1.675787E-011	1	0.000000E+000
1	21.94790104	1.675787E-011	2.847869E-012	0	0.000000E+000
1	21.94814913	2.847869E-012	1.675787E-011	1	0.000000E+000
1	21.94826374	1.675787E-011	2.847869E-012	0	0.000000E+000
1	21.94829159	2.847869E-012	1.675787E-011	1	0.000000E+000
1	21.94878595	1.675787E-011	2.847869E-012	0	0.000000E+000
1	21.94880558	2.847869E-012	1.675787E-011	1	0.000000E+000
1	21.94887931	1.675787E-011	2.847869E-012	0	0.000000E+000
1	21.94888963	2.847869E-012	1.675787E-011	1	0.000000E+000
1	21.94949652	1.675787E-011	2.847869E-012	0	0.000000E+000
1	21.94952148	2.847869E-012	1.675787E-011	1	0.000000E+000
1	21.94972705	1.675787E-011	2.847869E-012	0	0.000000E+000
1	21.95017795	2.847869E-012	1.675787E-011	1	0.000000E+000
1	21.95024656	1.675787E-011	2.847869E-012	0	0.000000E+000
1	21.95026482	2.847869E-012	1.675787E-011	1	0.000000E+000
1	21.95045086	1.675787E-011	2.847869E-012	0	0.000000E+000
1	21.95049812	2.847869E-012	1.675787E-011	1	0.000000E+000
1	21.95113376	1.675787E-011	2.847869E-012	0	0.000000E+000
1	21.95115558	2.847869E-012	1.675787E-011	1	0.000000E+000
1	21.95140996	1.675787E-011	2.847869E-012	0	0.000000E+000
1	21.95142395	2.847869E-012	1.675787E-011	1	0.000000E+000
1	21.95222229	1.675787E-011	2.847869E-012	0	0.000000E+000
1	21.95224317	2.847869E-012	1.675787E-011	1	0.000000E+000
1	21.95230471	1.675787E-011	2.847869E-012	0	0.000000E+000
1	21.95234647	2.847869E-012	1.675787E-011	1	0.000000E+000
1	21.95318224	1.675787E-011	2.847869E-012	0	0.000000E+000
1	21.95320626	2.847869E-012	1.675787E-011	1	0.000000E+000
1	21.95325586	1.675787E-011	2.847869E-012	0	0.000000E+000
1	21.95325949	2.847869E-012	1.675787E-011	1	0.000000E+000
1	21.95357815	1.675787E-011	2.847869E-012	0	0.000000E+000
1	21.95360350	2.847869E-012	1.675787E-011	1	0.000000E+000
1	21.95368276	1.675787E-011	2.847869E-012	0	0.000000E+000
1	21.95370672	2.847869E-012	1.675787E-011	1	0.000000E+000
1	21.95400898	1.675787E-011	2.847869E-012	0	0.000000E+000
1	21.95402370	2.847869E-012	1.675787E-011	1	0.000000E+000
1	21.95406769	1.675787E-011	2.847869E-012	0	0.000000E+000
1	21.95409247	2.847869E-012	1.675787E-011	1	0.000000E+000
1	21.95434414	1.675787E-011	2.847869E-012	0	0.000000E+000
1	21.95439457	2.847869E-012	1.675787E-011	1	0.000000E+000
1	21.95452394	1.675787E-011	2.847869E-012	0	0.000000E+000
1	21.95461978	2.847869E-012	1.675787E-011	1	0.000000E+000
1	21.95515103	1.675787E-011	2.847869E-012	0	0.000000E+000
1	21.95586566	2.847869E-012	1.675787E-011	1	0.000000E+000
1	21.95627630	1.675787E-011	2.847869E-012	0	0.000000E+000
1	21.95631472	2.847869E-012	1.675787E-011	1	0.000000E+000
1	21.95670640	1.675787E-011	2.847869E-012	0	0.000000E+000
1	21.95673900	2.847869E-012	1.675787E-011	1	0.000000E+000
1	21.95757782	1.675787E-011	2.847869E-012	0	0.000000E+000
1	21.95765371	2.847869E-012	1.675787E-011	1	0.000000E+000
1	21.95827350	1.675787E-011	2.847869E-012	0	0.000000E+000
1	21.95833119	2.847869E-012	1.675787E-011	1	0.000000E+000
1	21.95855767	1.675787E-011	2.847869E-012	0	0.000000E+000
1	21.95880909	2.847869E-012	1.675787E-011	1	0.000000E+000
1	21.95895034	1.675787E-011	2.847869E-012	0	0.000000E+000
1	21.95900767	2.847869E-012	1.675787E-011	1	0.000000E+000
1	21.95958944	1.675787E-011	2.847869E-012	0	0.000000E+000
1	21.95963183	2.847869E-012	1.675787E-011	1	0.000000E+000
1	21.95970449	1.675787E-011	2.847869E-012	0	0.000000E+000
1	21.95972642	2.847869E-012	1.675787E-011	1	0.000000E+000
1	21.95981474	1.675787E-011	2.847869E-012	0	0.000000E+000
1	21.95987348	2.847869E-012	1.675787E-011	1	0.000000E+000
1	21.96006491	1.675787E-011	2.847869E-012	0	0.000000E+000
1	21.96010579	2.847869E-012	1.675787E-011	1	0.000000E+000
1	21.96031095	1.675787E-011	2.847869E-012	0	0.000000E+000
1	21.96034279	2.847869E-012	1.675787E-011	1	0.000000E+000
1	21.96055030	1.675787E-011	2.847869E-012	0	0.000000E+000
1	21.96055979	2.847869E-012	1.675787E-011	1	0.000000E+000
1	21.96111513	1.675787E-011	2.847869E-012	0	0.000000E+000
1	21.96111952	2.847869E-012	1.675787E-011	1	0.000000E+000
1	21.96137238	1.675787E-011	2.847869E-012	0	0.000000E+000
1	21.96139420	2.847869E-012	1.675787E-011	1	0.000000E+000
1	21.96153696	1.675787E-011	2.847869E-012	0	0.000000E+000
1	21.96156035	2.847869E-012	1.675787E-011	1	0.000000E+000
1	21.96164303	1.675787E-011	2.847869E-012	0	0.000000E+000
1	21.96168448	2.847869E-012	1.675787E-011	1	0.000000E+000
1	21.96215919	1.675787E-011	2.847869E-012	0	0.000000E+000
1	21.96224235	2.847869E-012	1.675787E-011	1	0.000000E+000
1	21.96234768	1.675787E-011	2.847869E-012	0	0.000000E+000
1	21.96241441	2.847869E-012	1.675787E-011	1	0.000000E+000
1	21.96263099	1.675787E-011	2.847869E-012	0	0.000000E+000
1	21.96264967	2.847869E-012	1.675787E-011	1	0.000000E+000
1	21.96276569	1.675787E-011	2.847869E-012	0	0.000000E+000
1	21.96281891	2.847869E-012	1.675787E-011	1	0.000000E+000
1	21.96322490	1.675787E-011	2.847869E-012	0	0.000000E+000
1	21.96325209	2.847869E-012	1.675787E-011	1	0.000000E+000
1	21.96342102	1.675787E-011	2.847869E-012	0	0.000000E+000
1	21.96375924	2.847869E-012	1.675787E-011	1	0.000000E+000
1	21.96430640	1.675787E-011	2.847869E-012	0	0.000000E+000
1	21.96432882	2.847869E-012	1.675787E-011	1	0.000000E+000
1	21.96450018	1.675787E-011	2.847869E-012	0	0.000000E+000
1	21.96451500	2.847869E-012	1.675787E-011	1	0.000000E+000
1	21.96558861	1.675787E-011	2.847869E-012	0	0.000000E+000
1	21.96561657	2.847869E-012	1.675787E-011	1	0.000000E+000
1	21.96621342	1.675787E-011	2.847869E-012	0	0.000000E+000
1	21.96623709	2.847869E-012	1.675787E-011	1	0.000000E+000
1	21.96743793	1.675787E-011	2.847869E-012	0	0.000000E+000
1	21.96825145	2.847869E-012	1.675787E-011	1	0.000000E+000
1	21.96897164	1.675787E-011	2.847869E-012	0	0.000000E+000
1	21.96899860	2.847869E-012	1.675787E-011	1	0.000000E+000
1	21.96932317	1.675787E-011	2.847869E-012	0	0.000000E+000
1	21.96935224	2.847869E-012	1.675787E-011	1	0.000000E+000
1	21.96939667	1.675787E-011	2.847869E-012	0	0.000000E+000
1	21.96945862	2.847869E-012	1.675787E-011	1	0.000000E+000
1	21.96962295	1.675787E-011	2.847869E-012	0	0.000000E+000
1	21.96996702	2.847869E-012	1.675787E-011	1	0.000000E+000
1	21.97012259	1.675787E-011	2.847869E-012	0	0.000000E+000
1	21.97049936	2.847869E-012	1.675787E-011	1	0.000000E+000
1	21.97068219	1.675787E-011	2.847869E-012	0	0.000000E+000
1	21.97070576	2.847869E-012	1.675787E-011	1	0.000000E+000
1	21.97088252	1.675787E-011	2.847869E-012	0	0.000000E+000
1	21.97092674	2.847869E-012	1.675787E-011	1	0.000000E+000
1	21.97113777	1.675787E-011	2.847869E-012	0	0.000000E+000
1	21.97116032	2.847869E-012	1.675787E-011	1	0.000000E+000
1	21.97118592	1.675787E-011	2.847869E-012	0	0.000000E+000
1	21.97120699	2.847869E-012	1.675787E-011	1	0.000000E+000
1	21.97128257	1.675787E-011	2.847869E-012	0	0.000000E+000
1	21.97129595	2.847869E-012	1.675787E-011	1	0.000000E+000
1	21.97143935	1.675787E-011	2.847869E-012	0	0.000000E+000
1	22.00690116	2.847869E-012	1.675787E-011	1	0.000000E+000
1	22.00695592	1.675787E-011	2.847869E-012	0	0.000000E+000
1	22.00699899	2.847869E-012	1.675787E-011	1	0.000000E+000
1	22.00719498	1.675787E-011	2.847869E-012	0	0.000000E+000
1	22.00725049	2.847869E-012	1.675787E-011	1	0.000000E+000
1	22.00749189	1.675787E-011	2.847869E-012	0	0.000000E+000
1	22.00752767	2.847869E-012	1.675787E-011	1	0.000000E+000
1	22.00784791	1.675787E-011	2.847869E-012	0	0.000000E+000
1	22.00786920	2.847869E-012	1.675787E-011	1	0.000000E+000
1	22.00806281	1.675787E-011	2.847869E-012	0	0.000000E+000
1	22.00809059	2.847869E-012	1.675787E-011	1	0.000000E+000
1	22.00864075	1.675787E-011	2.847869E-012	0	0.000000E+000
1	22.00869871	2.847869E-012	1.675787E-011	1	0.000000E+000
1	22.00894367	1.675787E-011	2.847869E-012	0	0.000000E+000
1	22.00898142	2.847869E-012	1.675787E-011	1	0.000000E+000
1	22.00982979	1.675787E-011	2.847869E-012	0	0.000000E+000
1	22.00983703	2.847869E-012	1.675787E-011	1	0.000000E+000
1	22.00995872	1.675787E-011	2.847869E-012	0	0.000000E+000
1	22.00996564	2.847869E-012	1.675787E-011	1	0.000000E+000
1	22.01045731	1.675787E-011	2.847869E-012	0	0.000000E+000
1	22.01047992	2.847869E-012	1.675787E-011	1	0.000000E+000
1	22.01082957	1.675787E-011	2.847869E-012	0	0.000000E+000
1	22.01086092	2.847869E-012	1.675787E-011	1	0.000000E+000
1	22.01088127	1.675787E-011	2.847869E-012	0	0.000000E+000
1	22.01090248	2.847869E-012	1.675787E-011	1	0.000000E+000
1	22.01142796	1.675787E-011	2.847869E-012	0	0.000000E+000
1	22.01145857	2.847869E-012	1.675787E-011	1	0.000000E+000
1	22.01167480	1.675787E-011	2.847869E-012	0	0.000000E+000
1	22.01171047	2.847869E-012	1.675787E-011	1	0.000000E+000
1	22.01232563	1.675787E-011	2.847869E-012	0	0.000000E+000
1	22.01235526	2.847869E-012	1.675787E-011	1	0.000000E+000
1	22.01238548	1.675787E-011	2.847869E-012	0	0.000000E+000
1	22.01241203	2.847869E-012	1.675787E-011	1	0.000000E+000
1	22.01242403	1.675787E-011	2.847869E-012	0	0.000000E+000
1	22.01248984	2.847869E-012	1.675787E-011	1	0.000000E+000
1	22.01270082	1.675787E-011	2.847869E-012	0	0.000000E+000
1	22.01272145	2.847869E-012	1.675787E-011	1	0.000000E+000
1	22.01282024	1.675787E-011	2.847869E-012	0	0.000000E+000
1	22.01286059	2.847869E-012	1.675787E-011	1	0.000000E+000
1	22.01293538	1.675787E-011	2.847869E-012	0	0.000000E+000
1	22.01295888	2.847869E-012	1.675787E-011	1	0.000000E+000
1	22.01328114	1.675787E-011	2.847869E-012	0	0.000000E+000
1	22.01330239	2.847869E-012	1.675787E-011	1	0.000000E+000
1	22.01397348	1.675787E-011	2.847869E-012	0	0.000000E+000
1	22.01807409	2.847869E-012	1.675787E-011	1	0.000000E+000
1	22.01826465	1.675787E-011	2.847869E-012	0	0.000000E+000
1	22.01829285	2.847869E-012	1.675787E-011	1	0.000000E+000
1	22.01890705	1.675787E-011	2.847869E-012	0	0.000000E+000
1	22.01897307	2.847869E-012	1.675787E-011	1	0.000000E+000
1	22.01917820	1.675787E-011	2.847869E-012	0	0.000000E+000
1	22.01922538	2.847869E-012	1.675787E-011	1	0.000000E+000
1	22.01937249	1.675787E-011	2.847869E-012	0	0.000000E+000
1	22.01937881	2.847869E-012	1.675787E-011	1	0.000000E+000
1	22.01980452	1.675787E-011	2.847869E-012	0	0.000000E+000
1	22.01982528	2.847869E-012	1.675787E-011	1	0.000000E+000
1	22.02073076	1.675787E-011	2.847869E-012	0	0.000000E+000
1	22.02074566	2.847869E-012	1.675787E-011	1	0.000000E+000
1	22.02079132	1.675787E-011	2.847869E-012	0	0.000000E+000
1	22.02079987	2.847869E-012	1.675787E-011	1	0.000000E+000
1	22.02097348	1.675787E-011	2.847869E-012	0	0.000000E+000
1	22.02152221	2.847869E-012	1.675787E-011	1	0.000000E+000
1	22.02178920	1.675787E-011	2.847869E-012	0	0.000000E+000
1	22.02179909	2.847869E-012	1.675787E-011	1	0.000000E+000
1	22.02201582	1.675787E-011	2.847869E-012	0	0.000000E+000
1	22.02219590	2.847869E-012	1.675787E-011	1	0.000000E+000
1	22.02222222	1.675787E-011	2.847869E-012	0	0.000000E+000
1	22.02225627	2.847869E-012	1.675787E-011	1	0.000000E+000
1	22.02231987	1.675787E-011	2.847869E-012	0	0.000000E+000
1	22.02253041	2.847869E-012	1.675787E-011	1	0.000000E+000
1	22.02261159	1.675787E-011	2.847869E-012	0	0.000000E+000
1	22.02275094	2.847869E-012	1.675787E-011	1	0.000000E+000
1	22.02332716	1.675787E-011	2.847869E-012	0	0.000000E+000
1	22.02337333	2.847869E-012	1.675787E-011	1	0.000000E+000
1	22.02349747	1.675787E-011	2.847869E-012	0	0.000000E+000
1	22.02350613	2.847869E-012	1.675787E-011	1	0.000000E+000
1	22.02377655	1.675787E-011	2.847869E-012	0	0.000000E+000
1	22.02386314	2.847869E-012	1.675787E-011	1	0.000000E+000
1	22.02393654	1.675787E-011	2.847869E-012	0	0.000000E+000
1	22.02401180	2.847869E-012	1.675787E-011	1	0.000000E+000
1	22.02410994	1.675787E-011	2.847869E-012	0	0.000000E+000
1	22.02414016	2.847869E-012	1.675787E-011	1	0.000000E+000
1	22.02434644	1.675787E-011	2.847869E-012	0	0.000000E+000
1	22.02664602	2.847869E-012	1.675787E-011	1	0.000000E+000
1	22.02672977	1.675787E-011	2.847869E-012	0	0.000000E+000
1	22.02674205	2.847869E-012	1.675787E-011	1	0.000000E+000
1	22.02700085	1.675787E-011	2.847869E-012	0	0.000000E+000
1	22.02706798	2.847869E-012	1.675787E-011	1	0.000000E+000
1	22.02799114	1.675787E-011	2.847869E-012	0	0.000000E+000
1	22.02799253	2.847869E-012	1.675787E-011	1	0.000000E+000
1	22.02811292	1.675787E-011	2.847869E-012	0	0.000000E+000
1	22.02812265	2.847869E-012	1.675787E-011	1	0.000000E+000
1	22.02822635	1.675787E-011	2.847869E-012	0	0.000000E+000
1	22.02825927	2.847869E-012	1.675787E-011	1	0.000000E+000
1	22.02836597	1.675787E-011	2.847869E-012	0	0.000000E+000
1	22.02837238	2.847869E-012	1.675787E-011	1	0.000000E+000
1	22.02862717	1.675787E-011	2.847869E-012	0	0.000000E+000
1	22.02865982	2.847869E-012	1.675787E-011	1	0.000000E+000
1	22.02888668	1.675787E-011	2.847869E-012	0	0.000000E+000
1	22.02891837	2.847869E-012	1.675787E-011	1	0.000000E+000
1	22.02894671	1.675787E-011	2.847869E-012	0	0.000000E+000
1	22.02897619	2.847869E-012	1.675787E-011	1	0.000000E+000
1	22.02909353	1.675787E-011	2.847869E-012	0	0.000000E+000
1	22.03044890	2.847869E-012	1.675787E-011	1	0.000000E+000
1	22.03061574	1.675787E-011	2.847869E-012	0	0.000000E+000
1	22.03064580	2.847869E-012	1.675787E-011	1	0.000000E+000
1	22.03102804	1.675787E-011	2.847869E-012	0	0.000000E+000
1	22.03112585	2.847869E-012	1.675787E-011	1	0.000000E+000
1	22.03141645	1.675787E-011	2.847869E-012	0	0.000000E+000
1	22.03143949	2.847869E-012	1.675787E-011	1	0.000000E+000
1	22.03152834	1.675787E-011	2.847869E-012	0	0.000000E+000
1	22.03154010	2.847869E-012	1.675787E-011	1	0.000000E+000
1	22.03159911	1.675787E-011	2.847869E-012	0	0.000000E+000
1	22.03161185	2.847869E-012	1.675787E-011	1	0.000000E+000
1	22.03176361	1.675787E-011	2.847869E-012	0	0.000000E+000
1	22.03196148	2.847869E-012	1.675787E-011	1	0.000000E+000
1	22.03218592	1.675787E-011	2.847869E-012	0	0.000000E+000
1	22.03241695	2.847869E-012	1.675787E-011	1	0.000000E+000
1	22.03272015	1.675787E-011	2.847869E-012	0	0.000000E+000
1	22.03272508	2.847869E-012	1.675787E-011	1	0.000000E+000
1	22.03284047	1.675787E-011	2.847869E-012	0	0.000000E+000
1	22.03285910	2.847869E-012	1.675787E-011	1	0.000000E+000
1	22.03355059	1.675787E-011	2.847869E-012	0	0.000000E+000
1	22.03356608	2.847869E-012	1.675787E-011	1	0.000000E+000
1	22.03364414	1.675787E-011	2.847869E-012	0	0.000000E+000
1	22.03367052	2.847869E-012	1.675787E-011	1	0.000000E+000
1	22.03455021	1.675787E-011	2.847869E-012	0	0.000000E+000
1	22.03457171	2.847869E-012	1.675787E-011	1	0.000000E+000
1	22.03472356	1.675787E-011	2.847869E-012	0	0.000000E+000
1	22.03480648	2.847869E-012	1.675787E-011	1	0.000000E+000
1	22.03525144	1.675787E-011	2.847869E-012	0	0.000000E+000
1	22.03525561	2.847869E-012	1.675787E-011	1	0.000000E+000
1	22.03536476	1.675787E-011	2.847869E-012	0	0.000000E+000
1	22.03539123	2.847869E-012	1.675787E-011	1	0.000000E+000
1	22.03601257	1.675787E-011	2.847869E-012	0	0.000000E+000
1	22.03602047	2.847869E-012	1.675787E-011	1	0.000000E+000
1	22.03631645	1.675787E-011	2.847869E-012	0	0.000000E+000
1	22.03632109	2.847869E-012	1.675787E-011	1	0.000000E+000
1	22.03678155	1.675787E-011	2.847869E-012	0	0.000000E+000
1	22.03682370	2.847869E-012	1.675787E-011	1	0.000000E+000
1	22.03689945	1.675787E-011	2.847869E-012	0	0.000000E+000
1	22.03694214	2.847869E-012	1.675787E-011	1	0.000000E+000
1	22.03698976	1.675787E-011	2.847869E-012	0	0.000000E+000
1	22.03701715	2.847869E-012	1.675787E-011	1	0.000000E+000
1	22.03765011	1.675787E-011	2.847869E-012	0	0.000000E+000
1	22.03766614	2.847869E-012	1.675787E-011	1	0.000000E+000
1	22.03776870	1.675787E-011	2.847869E-012	0	0.000000E+000
1	22.03780084	2.847869E-012	1.675787E-011	1	0.000000E+000
1	22.03808556	1.675787E-011	2.847869E-012	0	0.000000E+000
1	22.03949557	2.847869E-012	1.675787E-011	1	0.000000E+000
1	22.03979879	1.675787E-011	2.847869E-012	0	0.000000E+000
1	22.03980704	2.847869E-012	1.675787E-011	1	0.000000E+000
1	22.03988487	1.675787E-011	2.847869E-012	0	0.000000E+000
1	22.03992346	2.847869E-012	1.675787E-011	1	0.000000E+000
1	22.04008749	1.675787E-011	2.847869E-012	0	0.000000E+000
1	22.04017354	2.847869E-012	1.675787E-011	1	0.000000E+000
1	22.04034371	1.675787E-011	2.847869E-012	0	0.000000E+000
1	22.04035390	2.847869E-012	1.675787E-011	1	0.000000E+000
1	22.04092433	1.675787E-011	2.847869E-012	0	0.000000E+000
1	22.04097259	2.847869E-012	1.675787E-011	1	0.000000E+000
1	22.04116165	1.675787E-011	2.847869E-012	0	0.000000E+000
1	22.04118379	2.847869E-012	1.675787E-011	1	0.000000E+000
1	22.04120353	1.675787E-011	2.847869E-012	0	0.000000E+000
1	22.04125097	2.847869E-012	1.675787E-011	1	0.000000E+000
1	22.04131387	1.675787E-011	2.847869E-012	0	0.000000E+000
1	22.04132717	2.847869E-012	1.675787E-011	1	0.000000E+000
1	22.04226811	1.675787E-011	2.847869E-012	0	0.000000E+000
1	22.04236163	2.847869E-012	1.675787E-011	1	0.000000E+000
1	22.04322284	1.675787E-011	2.847869E-012	0	0.000000E+000
1	22.04324677	2.847869E-012	1.675787E-011	1	0.000000E+000
1	22.04354635	1.675787E-011	2.847869E-012	0	0.000000E+000
1	22.04405594	2.847869E-012	1.675787E-011	1	0.000000E+000
1	22.04412350	1.675787E-011	2.847869E-012	0	0.000000E+000
1	22.04413848	2.847869E-012	1.675787E-011	1	0.000000E+000
1	22.04419235	1.675787E-011	2.847869E-012	0	0.000000E+000
1	22.04420800	2.847869E-012	1.675787E-011	1	0.000000E+000
1	22.04450985	1.675787E-011	2.847869E-012	0	0.000000E+000
1	22.04452101	2.847869E-012	1.675787E-011	1	0.000000E+000
1	22.04491294	1.675787E-011	2.847869E-012	0	0.000000E+000
1	22.04494221	2.847869E-012	1.675787E-011	1	0.000000E+000
1	22.04495959	1.675787E-011	2.847869E-012	0	0.000000E+000
1	22.04497797	2.847869E-012	1.675787E-011	1	0.000000E+000
1	22.04512392	1.675787E-011	2.847869E-012	0	0.000000E+000
1	22.04515301	2.847869E-012	1.675787E-011	1	0.000000E+000
1	22.04622333	1.675787E-011	2.847869E-012	0	0.000000E+000
1	22.04626997	2.847869E-012	1.675787E-011	1	0.000000E+000
1	22.04647933	1.675787E-011	2.847869E-012	0	0.000000E+000
1	22.04687667	2.847869E-012	1.675787E-011	1	0.000000E+000
1	22.04776395	1.675787E-011	2.847869E-012	0	0.000000E+000
1	22.04777478	2.847869E-012	1.675787E-011	1	0.000000E+000
1	22.04824694	1.675787E-011	2.847869E-012	0	0.000000E+000
1	22.04827826	2.847869E-012	1.675787E-011	1	0.000000E+000
1	22.04836762	1.675787E-011	2.847869E-012	0	0.000000E+000
1	22.04844656	2.847869E-012	1.675787E-011	1	0.000000E+000
1	22.04846414	1.675787E-011	2.847869E-012	0	0.000000E+000
1	22.04848942	2.847869E-012	1.675787E-011	1	0.000000E+000
1	22.04877914	1.675787E-011	2.847869E-012	0	0.000000E+000
1	22.04880553	2.847869E-012	1.675787E-011	1	0.000000E+000
1	22.04895008	1.675787E-011	2.847869E-012	0	0.000000E+000
1	22.04895830	2.847869E-012	1.675787E-011	1	0.000000E+000
1	22.04900832	1.675787E-011	2.847869E-012	0	0.000000E+000
1	22.04902370	2.847869E-012	1.675787E-011	1	0.000000E+000
1	22.04920009	1.675787E-011	2.847869E-012	0	0.000000E+000
1	22.04923891	2.847869E-012	1.675787E-011	1	0.000000E+000
1	22.04980774	1.675787E-011	2.847869E-012	0	0.000000E+000
1	22.04982803	2.847869E-012	1.675787E-011	1	0.000000E+000
1	22.05008667	1.675787E-011	2.847869E-012	0	0.000000E+000
1	22.05012024	2.847869E-012	1.675787E-011	1	0.000000E+000
1	22.05018454	1.675787E-011	2.847869E-012	0	0.000000E+000
1	22.05022034	2.847869E-012	1.675787E-011	1	0.000000E+000
1	22.05042904	1.675787E-011	2.847869E-012	0	0.000000E+000
1	22.05045748	2.847869E-012	1.675787E-011	1	0.000000E+000
1	22.05070864	1.675787E-011	2.847869E-012	0	0.000000E+000
1	22.05072814	2.847869E-012	1.675787E-011	1	0.000000E+000
1	22.05123156	1.675787E-011	2.847869E-012	0	0.000000E+000
1	22.05130885	2.847869E-012	1.675787E-011	1	0.000000E+000
1	22.05138141	1.675787E-011	2.847869E-012	0	0.000000E+000
1	22.05142026	2.847869E-012	1.675787E-011	1	0.000000E+000
1	22.05145700	1.675787E-011	2.847869E-012	0	0.000000E+000
1	22.05147801	2.847869E-012	1.675787E-011	1	0.000000E+000
1	22.05159083	1.675787E-011	2.847869E-012	0	0.000000E+000
1	22.05163800	2.847869E-012	1.675787E-011	1	0.000000E+000
1	22.05199334	1.675787E-011	2.847869E-012	0	0.000000E+000
1	22.06070034	2.847869E-012	1.675787E-011	1	0.000000E+000
1	22.06111673	1.675787E-011	2.847869E-012	0	0.000000E+000
1	22.06119383	2.847869E-012	1.675787E-011	1	0.000000E+000
1	22.06158758	1.675787E-011	2.847869E-012	0	0.000000E+000
1	22.06165719	2.847869E-012	1.675787E-011	1	0.000000E+000
1	22.06190797	1.675787E-011	2.847869E-012	0	0.000000E+000
1	22.06192158	2.847869E-012	1.675787E-011	1	0.000000E+000
1	22.06197986	1.675787E-011	2.847869E-012	0	0.000000E+000
1	22.06204923	2.847869E-012	1.675787E-011	1	0.000000E+000
1	22.06208776	1.675787E-011	2.847869E-012	0	0.000000E+000
1	22.06215106	2.847869E-012	1.675787E-011	1	0.000000E+000
1	22.06222115	1.675787E-011	2.847869E-012	0	0.000000E+000
1	22.06279809	2.847869E-012	1.675787E-011	1	0.000000E+000
1	22.06333137	1.675787E-011	2.847869E-012	0	0.000000E+000
1	22.06336462	2.847869E-012	1.675787E-011	1	0.000000E+000
1	22.06348338	1.675787E-011	2.847869E-012	0	0.000000E+000
1	22.06404780	2.847869E-012	1.675787E-011	1	0.000000E+000
1	22.06420308	1.675787E-011	2.847869E-012	0	0.000000E+000
1	22.06421396	2.847869E-012	1.675787E-011	1	0.000000E+000
1	22.06424869	1.675787E-011	2.847869E-012	0	0.000000E+000
1	22.06425808	2.847869E-012	1.675787E-011	1	0.000000E+000
1	22.06452105	1.675787E-011	2.847869E-012	0	0.000000E+000
1	22.06455615	2.847869E-012	1.675787E-011	1	0.000000E+000
1	22.06461045	1.675787E-011	2.847869E-012	0	0.000000E+000
1	22.06464291	2.847869E-012	1.675787E-011	1	0.000000E+000
1	22.06518571	1.675787E-011	2.847869E-012	0	0.000000E+000
1	22.06520431	2.847869E-012	1.675787E-011	1	0.000000E+000
1	22.06566975	1.675787E-011	2.847869E-012	0	0.000000E+000
1	22.06567224	2.847869E-012	1.675787E-011	1	0.000000E+000
1	22.06592904	1.675787E-011	2.847869E-012	0	0.000000E+000
1	22.06596434	2.847869E-012	1.675787E-011	1	0.000000E+000
1	22.06610026	1.675787E-011	2.847869E-012	0	0.000000E+000
1	22.06617180	2.847869E-012	1.675787E-011	1	0.000000E+000
1	22.06661864	1.675787E-011	2.847869E-012	0	0.000000E+000
1	22.06665527	2.847869E-012	1.675787E-011	1	0.000000E+000
1	22.06668984	1.675787E-011	2.847869E-012	0	0.000000E+000
1	22.06671086	2.847869E-012	1.675787E-011	1	0.000000E+000
1	22.06702939	1.675787E-011	2.847869E-012	0	0.000000E+000
1	22.06705418	2.847869E-012	1.675787E-011	1	0.000000E+000
1	22.06713687	1.675787E-011	2.847869E-012	0	0.000000E+000
1	22.06716381	2.847869E-012	1.675787E-011	1	0.000000E+000
1	22.06719314	1.675787E-011	2.847869E-012	0	0.000000E+000
1	22.06721594	2.847869E-012	1.675787E-011	1	0.000000E+000
1	22.06752342	1.675787E-011	2.847869E-012	0	0.000000E+000
1	22.06755246	2.847869E-012	1.675787E-011	1	0.000000E+000
1	22.06767252	1.675787E-011	2.847869E-012	0	0.000000E+000
1	22.06771092	2.847869E-012	1.675787E-011	1	0.000000E+000
1	22.06882461	1.675787E-011	2.847869E-012	0	0.000000E+000
1	22.06886976	2.847869E-012	1.675787E-011	1	0.000000E+000
1	22.06920997	1.675787E-011	2.847869E-012	0	0.000000E+000
1	22.06925399	2.847869E-012	1.675787E-011	1	0.000000E+000
1	22.06934169	1.675787E-011	2.847869E-012	0	0.000000E+000
1	22.06936584	2.847869E-012	1.675787E-011	1	0.000000E+000
1	22.06959159	1.675787E-011	2.847869E-012	0	0.000000E+000
1	22.06962593	2.847869E-012	1.675787E-011	1	0.000000E+000
1	22.06971145	1.675787E-011	2.847869E-012	0	0.000000E+000
1	22.06973620	2.847869E-012	1.675787E-011	1	0.000000E+000
1	22.06978028	1.675787E-011	2.847869E-012	0	0.000000E+000
1	22.07005189	2.847869E-012	1.675787E-011	1	0.000000E+000
1	22.07012634	1.675787E-011	2.847869E-012	0	0.000000E+000
1	22.07022499	2.847869E-012	1.675787E-011	1	0.000000E+000
1	22.07073894	1.675787E-011	2.847869E-012	0	0.000000E+000
1	22.07076200	2.847869E-012	1.675787E-011	1	0.000000E+000
1	22.07121319	1.675787E-011	2.847869E-012	0	0.000000E+000
1	22.07122384	2.847869E-012	1.675787E-011	1	0.000000E+000
1	22.07128384	1.675787E-011	2.847869E-012	0	0.000000E+000
1	22.07132236	2.847869E-012	1.675787E-011	1	0.000000E+000
1	22.07140085	1.675787E-011	2.847869E-012	0	0.000000E+000
1	22.07555817	2.847869E-012	1.675787E-011	1	0.000000E+000
1	22.07587861	1.675787E-011	2.847869E-012	0	0.000000E+000
1	22.07591694	2.847869E-012	1.675787E-011	1	0.000000E+000
1	22.07597714	1.675787E-011	2.847869E-012	0	0.000000E+000
1	22.07599671	2.847869E-012	1.675787E-011	1	0.000000E+000
1	22.07617581	1.675787E-011	2.847869E-012	0	0.000000E+000
1	22.14295692	2.847869E-012	1.675787E-011	1	0.000000E+000
1	22.14329323	1.675787E-011	2.847869E-012	0	0.000000E+000
1	22.14332567	2.847869E-012	1.675787E-011	1	0.000000E+000
1	22.14338984	1.675787E-011	2.847869E-012	0	0.000000E+000
1	22.14345717	2.847869E-012	1.675787E-011	1	0.000000E+000
1	22.14350684	1.675787E-011	2.847869E-012	0	0.000000E+000
1	22.14354153	2.847869E-012	1.675787E-011	1	0.000000E+000
1	22.14355652	1.675787E-011	2.847869E-012	0	0.000000E+000
1	22.14361484	2.847869E-012	1.675787E-011	1	0.000000E+000
1	22.14388263	1.675787E-011	2.847869E-012	0	0.000000E+000
1	22.14391930	2.847869E-012	1.675787E-011	1	0.000000E+000
1	22.14429766	1.675787E-011	2.847869E-012	0	0.000000E+000
1	22.14433920	2.847869E-012	1.675787E-011	1	0.000000E+000
1	22.14437232	1.675787E-011	2.847869E-012	0	0.000000E+000
1	22.14440108	2.847869E-012	1.675787E-011	1	0.000000E+000
1	22.14469257	1.675787E-011	2.847869E-012	0	0.000000E+000
1	22.14472341	2.847869E-012	1.675787E-011	1	0.000000E+000
1	22.14492226	1.675787E-011	2.847869E-012	0	0.000000E+000
1	22.14496278	2.847869E-012	1.675787E-011	1	0.000000E+000
1	22.14602294	1.675787E-011	2.847869E-012	0	0.000000E+000
1	22.14609483	2.847869E-012	1.675787E-011	1	0.000000E+000
1	22.14623058	1.675787E-011	2.847869E-012	0	0.000000E+000
1	22.14630524	2.847869E-012	1.675787E-011	1	0.000000E+000
1	22.14667351	1.675787E-011	2.847869E-012	0	0.000000E+000
1	22.14669464	2.847869E-012	1.675787E-011	1	0.000000E+000
1	22.14690882	1.675787E-011	2.847869E-012	0	0.000000E+000
1	22.14692839	2.847869E-012	1.675787E-011	1	0.000000E+000
1	22.14760602	1.675787E-011	2.847869E-012	0	0.000000E+000
1	22.14764758	2.847869E-012	1.675787E-011	1	0.000000E+000
1	22.14769240	1.675787E-011	2.847869E-012	0	0.000000E+000
1	22.14770573	2.847869E-012	1.675787E-011	1	0.000000E+000
1	22.14804756	1.675787E-011	2.847869E-012	0	0.000000E+000
1	22.14808380	2.847869E-012	1.675787E-011	1	0.000000E+000
1	22.14865507	1.675787E-011	2.847869E-012	0	0.000000E+000
1	22.16726120	2.847869E-012	1.675787E-011	1	0.000000E+000
1	22.16739525	1.675787E-011	2.847869E-012	0	0.000000E+000
1	22.16741623	2.847869E-012	1.675787E-011	1	0.000000E+000
1	22.16825983	1.675787E-011	2.847869E-012	0	0.000000E+000
1	22.16829011	2.847869E-012	1.675787E-011	1	0.000000E+000
1	22.16920594	1.675787E-011	2.847869E-012	0	0.000000E+000
1	22.16970753	2.847869E-012	1.675787E-011	1	0.000000E+000
1	22.17002036	1.675787E-011	2.847869E-012	0	0.000000E+000
1	22.17003343	2.847869E-012	1.675787E-011	1	0.000000E+000
1	22.17005859	1.675787E-011	2.847869E-012	0	0.000000E+000
1	22.17082132	2.847869E-012	1.675787E-011	1	0.000000E+000
1	22.17088480	1.675787E-011	2.847869E-012	0	0.000000E+000
1	22.17091179	2.847869E-012	1.675787E-011	1	0.000000E+000
1	22.17101443	1.675787E-011	2.847869E-012	0	0.000000E+000
1	22.17107051	2.847869E-012	1.675787E-011	1	0.000000E+000
1	22.17114288	1.675787E-011	2.847869E-012	0	0.000000E+000
1	22.17117126	2.847869E-012	1.675787E-011	1	0.000000E+000
1	22.17141031	1.675787E-011	2.847869E-012	0	0.000000E+000
1	22.17147413	2.847869E-012	1.675787E-011	1	0.000000E+000
1	22.17152022	1.675787E-011	2.847869E-012	0	0.000000E+000
1	22.17154277	2.847869E-012	1.675787E-011	1	0.000000E+000
1	22.17171731	1.675787E-011	2.847869E-012	0	0.000000E+000
1	22.17175235	2.847869E-012	1.675787E-011	1	0.000000E+000
1	22.17177474	1.675787E-011	2.847869E-012	0	0.000000E+000
1	22.17181074	2.847869E-012	1.675787E-011	1	0.000000E+000
1	22.17188773	1.675787E-011	2.847869E-012	0	0.000000E+000
1	22.17191100	2.847869E-012	1.675787E-011	1	0.000000E+000
1	22.17203218	1.675787E-011	2.847869E-012	0	0.000000E+000
1	22.17207718	2.847869E-012	1.675787E-011	1	0.000000E+000
1	22.17223891	1.675787E-011	2.847869E-012	0	0.000000E+000
1	22.17229381	2.847869E-012	1.675787E-011	1	0.000000E+000
1	22.17243180	1.675787E-011	2.847869E-012	0	0.000000E+000
1	22.17246532	2.847869E-012	1.675787E-011	1	0.000000E+000
1	22.17260115	1.675787E-011	2.847869E-012	0	0.000000E+000
1	22.17262649	2.847869E-012	1.675787E-011	1	0.000000E+000
1	22.17294135	1.675787E-011	2.847869E-012	0	0.000000E+000
1	22.17297049	2.847869E-012	1.675787E-011	1	0.000000E+000
1	22.17303629	1.675787E-011	2.847869E-012	0	0.000000E+000
1	22.17308222	2.847869E-012	1.675787E-011	1	0.000000E+000
1	22.17320129	1.675787E-011	2.847869E-012	0	0.000000E+000
1	22.17394060	2.847869E-012	1.675787E-011	1	0.000000E+000
1	22.17420550	1.675787E-011	2.847869E-012	0	0.000000E+000
1	22.17422864	2.847869E-012	1.675787E-011	1	0.000000E+000
1	22.17428962	1.675787E-011	2.847869E-012	0	0.000000E+000
1	22.17432077	2.847869E-012	1.675787E-011	1	0.000000E+000
1	22.17461218	1.675787E-011	2.847869E-012	0	0.000000E+000
1	22.17463321	2.847869E-012	1.675787E-011	1	0.000000E+000
1	22.17490345	1.675787E-011	2.847869E-012	0	0.000000E+000
1	22.17491876	2.847869E-012	1.675787E-011	1	0.000000E+000
1	22.17531550	1.675787E-011	2.847869E-012	0	0.000000E+000
1	22.17535326	2.847869E-012	1.675787E-011	1	0.000000E+000
1	22.17548918	1.675787E-011	2.847869E-012	0	0.000000E+000
1	22.17550464	2.847869E-012	1.675787E-011	1	0.000000E+000
1	22.17556836	1.675787E-011	2.847869E-012	0	0.000000E+000
1	22.17574322	2.847869E-012	1.675787E-011	1	0.000000E+000
1	22.17591587	1.675787E-011	2.847869E-012	0	0.000000E+000
1	22.17601129	2.847869E-012	1.675787E-011	1	0.000000E+000
1	22.17671206	1.675787E-011	2.847869E-012	0	0.000000E+000
1	22.17674149	2.847869E-012	1.675787E-011	1	0.000000E+000
1	22.17697689	1.675787E-011	2.847869E-012	0	0.000000E+000
1	22.17700951	2.847869E-012	1.675787E-011	1	0.000000E+000
1	22.17710287	1.675787E-011	2.847869E-012	0	0.000000E+000
1	22.17711254	2.847869E-012	1.675787E-011	1	0.000000E+000
1	22.17717051	1.675787E-011	2.847869E-012	0	0.000000E+000
1	22.17719525	2.847869E-012	1.675787E-011	1	0.000000E+000
1	22.17781533	1.675787E-011	2.847869E-012	0	0.000000E+000
1	22.17784192	2.847869E-012	1.675787E-011	1	0.000000E+000
1	22.17836385	1.675787E-011	2.847869E-012	0	0.000000E+000
1	22.17843400	2.847869E-012	1.675787E-011	1	0.000000E+000
1	22.17846067	1.675787E-011	2.847869E-012	0	0.000000E+000
1	22.17846446	2.847869E-012	1.675787E-011	1	0.000000E+000
1	22.17883904	1.675787E-011	2.847869E-012	0	0.000000E+000
1	22.17886469	2.847869E-012	1.675787E-011	1	0.000000E+000
1	22.17923762	1.675787E-011	2.847869E-012	0	0.000000E+000
1	22.17926800	2.847869E-012	1.675787E-011	1	0.000000E+000
1	22.17942188	1.675787E-011	2.847869E-012	0	0.000000E+000
1	22.17944876	2.847869E-012	1.675787E-011	1	0.000000E+000
1	22.18051529	1.675787E-011	2.847869E-012	0	0.000000E+000
1	22.18053932	2.847869E-012	1.675787E-011	1	0.000000E+000
1	22.18060590	1.675787E-011	2.847869E-012	0	0.000000E+000
1	22.18066537	2.847869E-012	1.675787E-011	1	0.000000E+000
1	22.18136706	1.675787E-011	2.847869E-012	0	0.000000E+000
1	22.18159063	2.847869E-012	1.675787E-011	1	0.000000E+000
1	22.18163686	1.675787E-011	2.847869E-012	0	0.000000E+000
1	22.18166628	2.847869E-012	1.675787E-011	1	0.000000E+000
1	22.18172100	1.675787E-011	2.847869E-012	0	0.000000E+000
1	22.18175788	2.847869E-012	1.675787E-011	1	0.000000E+000
1	22.18189139	1.675787E-011	2.847869E-012	0	0.000000E+000
1	22.18190426	2.847869E-012	1.675787E-011	1	0.000000E+000
1	22.18206349	1.675787E-011	2.847869E-012	0	0.000000E+000
1	22.18211442	2.847869E-012	1.675787E-011	1	0.000000E+000
1	22.18212891	1.675787E-011	2.847869E-012	0	0.000000E+000
1	22.18216423	2.847869E-012	1.675787E-011	1	0.000000E+000
1	22.18328957	1.675787E-011	2.847869E-012	0	0.000000E+000
1	22.18331366	2.847869E-012	1.675787E-011	1	0.000000E+000
1	22.18335314	1.675787E-011	2.847869E-012	0	0.000000E+000
1	22.18337115	2.847869E-012	1.675787E-011	1	0.000000E+000
1	22.18342785	1.675787E-011	2.847869E-012	0	0.000000E+000
1	22.18344808	2.847869E-012	1.675787E-011	1	0.000000E+000
1	22.18402436	1.675787E-011	2.847869E-012	0	0.000000E+000
1	22.18405382	2.847869E-012	1.675787E-011	1	0.000000E+000
1	22.18424872	1.675787E-011	2.847869E-012	0	0.000000E+000
1	22.18429955	2.847869E-012	1.675787E-011	1	0.000000E+000
1	22.18457153	1.675787E-011	2.847869E-012	0	0.000000E+000
1	22.18462113	2.847869E-012	1.675787E-011	1	0.000000E+000
1	22.18479642	1.675787E-011	2.847869E-012	0	0.000000E+000
1	22.18482951	2.847869E-012	1.675787E-011	1	0.000000E+000
1	22.18508963	1.675787E-011	2.847869E-012	0	0.000000E+000
1	22.18770671	2.847869E-012	1.675787E-011	1	0.000000E+000
1	22.18843119	1.675787E-011	2.847869E-012	0	0.000000E+000
1	22.18847202	2.847869E-012	1.675787E-011	1	0.000000E+000
1	22.18862557	1.675787E-011	2.847869E-012	0	0.000000E+000
1	22.18865742	2.847869E-012	1.675787E-011	1	0.000000E+000
1	22.18875294	1.675787E-011	2.847869E-012	0	0.000000E+000
1	22.18877359	2.847869E-012	1.675787E-011	1	0.000000E+000
1	22.18891295	1.675787E-011	2.847869E-012	0	0.000000E+000
1	22.18894415	2.847869E-012	1.675787E-011	1	0.000000E+000
1	22.18925406	1.675787E-011	2.847869E-012	0	0.000000E+000
1	22.18951753	2.847869E-012	1.675787E-011	1	0.000000E+000
1	22.18965263	1.675787E-011	2.847869E-012	0	0.000000E+000
1	22.18969932	2.847869E-012	1.675787E-011	1	0.000000E+000
1	22.18988515	1.675787E-011	2.847869E-012	0	0.000000E+000
1	22.18988870	2.847869E-012	1.675787E-011	1	0.000000E+000
1	22.18998286	1.675787E-011	2.847869E-012	0	0.000000E+000
1	22.19002916	2.847869E-012	1.675787E-011	1	0.000000E+000
1	22.19048289	1.675787E-011	2.847869E-012	0	0.000000E+000
1	22.19287106	2.847869E-012	1.675787E-011	1	0.000000E+000
1	22.19297788	1.675787E-011	2.847869E-012	0	0.000000E+000
1	22.19301712	2.847869E-012	1.675787E-011	1	0.000000E+000
1	22.19306276	1.675787E-011	2.847869E-012	0	0.000000E+000
1	22.19311934	2.847869E-012	1.675787E-011	1	0.000000E+000
1	22.19314575	1.675787E-011	2.847869E-012	0	0.000000E+000
1	22.19319833	2.847869E-012	1.675787E-011	1	0.000000E+000
1	22.19333647	1.675787E-011	2.847869E-012	0	0.000000E+000
1	22.19347621	2.847869E-012	1.675787E-011	1	0.000000E+000
1	22.19363541	1.675787E-011	2.847869E-012	0	0.000000E+000
1	22.19366138	2.847869E-012	1.675787E-011	1	0.000000E+000
1	22.19372894	1.675787E-011	2.847869E-012	0	0.000000E+000
1	22.19376267	2.847869E-012	1.675787E-011	1	0.000000E+000
1	22.19427660	1.675787E-011	2.847869E-012	0	0.000000E+000
1	22.19428352	2.847869E-012	1.675787E-011	1	0.000000E+000
1	22.19436801	1.675787E-011	2.847869E-012	0	0.000000E+000
1	22.19440668	2.847869E-012	1.675787E-011	1	0.000000E+000
1	22.19503702	1.675787E-011	2.847869E-012	0	0.000000E+000
1	22.19506521	2.847869E-012	1.675787E-011	1	0.000000E+000
1	22.19530631	1.675787E-011	2.847869E-012	0	0.000000E+000
1	22.19533532	2.847869E-012	1.675787E-011	1	0.000000E+000
1	22.19578781	1.675787E-011	2.847869E-012	0	0.000000E+000
1	22.19638614	2.847869E-012	1.675787E-011	1	0.000000E+000
1	22.19648990	1.675787E-011	2.847869E-012	0	0.000000E+000
1	22.19653820	2.847869E-012	1.675787E-011	1	0.000000E+000
1	22.19681463	1.675787E-011	2.847869E-012	0	0.000000E+000
1	22.19686434	2.847869E-012	1.675787E-011	1	0.000000E+000
1	22.19710342	1.675787E-011	2.847869E-012	0	0.000000E+000
1	22.19716669	2.847869E-012	1.675787E-011	1	0.000000E+000
1	22.19769116	1.675787E-011	2.847869E-012	0	0.000000E+000
1	22.19770770	2.847869E-012	1.675787E-011	1	0.000000E+000
1	22.19776696	1.675787E-011	2.847869E-012	0	0.000000E+000
1	22.19784685	2.847869E-012	1.675787E-011	1	0.000000E+000
1	22.19798462	1.675787E-011	2.847869E-012	0	0.000000E+000
1	22.19801673	2.847869E-012	1.675787E-011	1	0.000000E+000
1	22.19806305	1.675787E-011	2.847869E-012	0	0.000000E+000
1	22.19807891	2.847869E-012	1.675787E-011	1	0.000000E+000
1	22.19874575	1.675787E-011	2.847869E-012	0	0.000000E+000
1	22.19875007	2.847869E-012	1.675787E-011	1	0.000000E+000
1	22.19918609	1.675787E-011	2.847869E-012	0	0.000000E+000
1	22.19919317	2.847869E-012	1.675787E-011	1	0.000000E+000
1	22.19951042	1.675787E-011	2.847869E-012	0	0.000000E+000
1	22.19954620	2.847869E-012	1.675787E-011	1	0.000000E+000
1	22.19996189	1.675787E-011	2.847869E-012	0	0.000000E+000
1	22.20000428	2.847869E-012	1.675787E-011	1	0.000000E+000
1	22.20004832	1.675787E-011	2.847869E-012	0	0.000000E+000
1	22.20006900	2.847869E-012	1.675787E-011	1	0.000000E+000
1	22.20064148	1.675787E-011	2.847869E-012	0	0.000000E+000
1	22.20065823	2.847869E-012	1.675787E-011	1	0.000000E+000
1	22.20124220	1.675787E-011	2.847869E-012	0	0.000000E+000
1	22.20127547	2.847869E-012	1.675787E-011	1	0.000000E+000
1	22.20148731	1.675787E-011	2.847869E-012	0	0.000000E+000
1	22.20149766	2.847869E-012	1.675787E-011	1	0.000000E+000
1	22.20161020	1.675787E-011	2.847869E-012	0	0.000000E+000
1	22.20162529	2.847869E-012	1.675787E-011	1	0.000000E+000
1	22.20234379	1.675787E-011	2.847869E-012	0	0.000000E+000
1	22.20237583	2.847869E-012	1.675787E-011	1	0.000000E+000
1	22.20251367	1.675787E-011	2.847869E-012	0	0.000000E+000
1	22.20256422	2.847869E-012	1.675787E-011	1	0.000000E+000
1	22.20257353	1.675787E-011	2.847869E-012	0	0.000000E+000
1	22.20262646	2.847869E-012	1.675787E-011	1	0.000000E+000
1	22.20264672	1.675787E-011	2.847869E-012	0	0.000000E+000
1	22.20269403	2.847869E-012	1.675787E-011	1	0.000000E+000
1	22.20352197	1.675787E-011	2.847869E-012	0	0.000000E+000
1	22.20356768	2.847869E-012	1.675787E-011	1	0.000000E+000
1	22.20365903	1.675787E-011	2.847869E-012	0	0.000000E+000
1	22.20368635	2.847869E-012	1.675787E-011	1	0.000000E+000
1	22.20381309	1.675787E-011	2.847869E-012	0	0.000000E+000
1	22.20384450	2.847869E-012	1.675787E-011	1	0.000000E+000
1	22.20469432	1.675787E-011	2.847869E-012	0	0.000000E+000
1	22.20476861	2.847869E-012	1.675787E-011	1	0.000000E+000
1	22.20566386	1.675787E-011	2.847869E-012	0	0.000000E+000
1	22.20570553	2.847869E-012	1.675787E-011	1	0.000000E+000
1	22.20582949	1.675787E-011	2.847869E-012	0	0.000000E+000
1	22.20585925	2.847869E-012	1.675787E-011	1	0.000000E+000
1	22.20590908	1.675787E-011	2.847869E-012	0	0.000000E+000
1	22.20594113	2.847869E-012	1.675787E-011	1	0.000000E+000
1	22.20652299	1.675787E-011	2.847869E-012	0	0.000000E+000
1	22.20655438	2.847869E-012	1.675787E-011	1	0.000000E+000
1	22.20715254	1.675787E-011	2.847869E-012	0	0.000000E+000
1	22.20721575	2.847869E-012	1.675787E-011	1	0.000000E+000
1	22.20736481	1.675787E-011	2.847869E-012	0	0.000000E+000
1	22.20738412	2.847869E-012	1.675787E-011	1	0.000000E+000
1	22.20754123	1.675787E-011	2.847869E-012	0	0.000000E+000
1	22.20781000	2.847869E-012	1.675787E-011	1	0.000000E+000
1	22.20857225	1.675787E-011	2.847869E-012	0	0.000000E+000
1	22.20863608	2.847869E-012	1.675787E-011	1	0.000000E+000
1	22.20887654	1.675787E-011	2.847869E-012	0	0.000000E+000
1	22.20889174	2.847869E-012	1.675787E-011	1	0.000000E+000
1	22.20954227	1.675787E-011	2.847869E-012	0	0.000000E+000
1	22.20956702	2.847869E-012	1.675787E-011	1	0.000000E+000
1	22.20985037	1.675787E-011	2.847869E-012	0	0.000000E+000
1	22.20986358	2.847869E-012	1.675787E-011	1	0.000000E+000
1	22.21000091	1.675787E-011	2.847869E-012	0	0.000000E+000
1	22.21002293	2.847869E-012	1.675787E-011	1	0.000000E+000
1	22.21008196	1.675787E-011	2.847869E-012	0	0.000000E+000
1	22.21019679	2.847869E-012	1.675787E-011	1	0.000000E+000
1	22.21032825	1.675787E-011	2.847869E-012	0	0.000000E+000
1	22.21034345	2.847869E-012	1.675787E-011	1	0.000000E+000
1	22.21072745	1.675787E-011	2.847869E-012	0	0.000000E+000
1	22.21075887	2.847869E-012	1.675787E-011	1	0.000000E+000
1	22.21087330	1.675787E-011	2.847869E-012	0	0.000000E+000
1	22.21089731	2.847869E-012	1.675787E-011	1	0.000000E+000
1	22.21110564	1.675787E-011	2.847869E-012	0	0.000000E+000
1	22.21114955	2.847869E-012	1.675787E-011	1	0.000000E+000
1	22.21118286	1.675787E-011	2.847869E-012	0	0.000000E+000
1	22.21122336	2.847869E-012	1.675787E-011	1	0.000000E+000
1	22.21166328	1.675787E-011	2.847869E-012	0	0.000000E+000
1	22.21168181	2.847869E-012	1.675787E-011	1	0.000000E+000
1	22.21186689	1.675787E-011	2.847869E-012	0	0.000000E+000
1	22.21191556	2.847869E-012	1.675787E-011	1	0.000000E+000
1	22.21200649	1.675787E-011	2.847869E-012	0	0.000000E+000
1	22.21202171	2.847869E-012	1.675787E-011	1	0.000000E+000
1	22.21215923	1.675787E-011	2.847869E-012	0	0.000000E+000
1	22.21222597	2.847869E-012	1.675787E-011	1	0.000000E+000
1	22.21262327	1.675787E-011	2.847869E-012	0	0.000000E+000
1	22.21265127	2.847869E-012	1.675787E-011	1	0.000000E+000
1	22.21313579	1.675787E-011	2.847869E-012	0	0.000000E+000
1	22.21325425	2.847869E-012	1.675787E-011	1	0.000000E+000
1	22.21344009	1.675787E-011	2.847869E-012	0	0.000000E+000
1	22.21347813	2.847869E-012	1.675787E-011	1	0.000000E+000
1	22.21351397	1.675787E-011	2.847869E-012	0	0.000000E+000
1	22.21355843	2.847869E-012	1.675787E-011	1	0.000000E+000
1	22.21376597	1.675787E-011	2.847869E-012	0	0.000000E+000
1	22.21381909	2.847869E-012	1.675787E-011	1	0.000000E+000
1	22.21413133	1.675787E-011	2.847869E-012	0	0.000000E+000
1	22.21414545	2.847869E-012	1.675787E-011	1	0.000000E+000
1	22.21424769	1.675787E-011	2.847869E-012	0	0.000000E+000
1	22.21427884	2.847869E-012	1.675787E-011	1	0.000000E+000
1	22.21451893	1.675787E-011	2.847869E-012	0	0.000000E+000
1	22.21453633	2.847869E-012	1.675787E-011	1	0.000000E+000
1	22.21459181	1.675787E-011	2.847869E-012	0	0.000000E+000
1	22.21464060	2.847869E-012	1.675787E-011	1	0.000000E+000
1	22.21479904	1.675787E-011	2.847869E-012	0	0.000000E+000
1	22.21521079	2.847869E-012	1.675787E-011	1	0.000000E+000
1	22.21588234	1.675787E-011	2.847869E-012	0	0.000000E+000
1	22.21590311	2.847869E-012	1.675787E-011	1	0.000000E+000
1	22.21609454	1.675787E-011	2.847869E-012	0	0.000000E+000
1	22.21611910	2.847869E-012	1.675787E-011	1	0.000000E+000
1	22.21619217	1.675787E-011	2.847869E-012	0	0.000000E+000
1	22.21622357	2.847869E-012	1.675787E-011	1	0.000000E+000
1	22.21669691	1.675787E-011	2.847869E-012	0	0.000000E+000
1	22.21670780	2.847869E-012	1.675787E-011	1	0.000000E+000
1	22.21674119	1.675787E-011	2.847869E-012	0	0.000000E+000
1	22.21677741	2.847869E-012	1.675787E-011	1	0.000000E+000
1	22.21704948	1.675787E-011	2.847869E-012	0	0.000000E+000
1	22.21706717	2.847869E-012	1.675787E-011	1	0.000000E+000
1	22.21756832	1.675787E-011	2.847869E-012	0	0.000000E+000
1	22.21759312	2.847869E-012	1.675787E-011	1	0.000000E+000
1	22.21788678	1.675787E-011	2.847869E-012	0	0.000000E+000
1	22.21894105	2.847869E-012	1.675787E-011	1	0.000000E+000
1	22.21899665	1.675787E-011	2.847869E-012	0	0.000000E+000
1	22.21901339	2.847869E-012	1.675787E-011	1	0.000000E+000
1	22.21950506	1.675787E-011	2.847869E-012	0	0.000000E+000
1	22.21953327	2.847869E-012	1.675787E-011	1	0.000000E+000
1	22.22022706	1.675787E-011	2.847869E-012	0	0.000000E+000
1	22.22025232	2.847869E-012	1.675787E-011	1	0.000000E+000
1	22.22036344	1.675787E-011	2.847869E-012	0	0.000000E+000
1	22.22037955	2.847869E-012	1.675787E-011	1	0.000000E+000
1	22.22044166	1.675787E-011	2.847869E-012	0	0.000000E+000
1	22.22050578	2.847869E-012	1.675787E-011	1	0.000000E+000
1	22.22076703	1.675787E-011	2.847869E-012	0	0.000000E+000
1	22.22078492	2.847869E-012	1.675787E-011	1	0.000000E+000
1	22.22127191	1.675787E-011	2.847869E-012	0	0.000000E+000
1	22.22127204	2.847869E-012	1.675787E-011	1	0.000000E+000
1	22.22134253	1.675787E-011	2.847869E-012	0	0.000000E+000
1	22.22136486	2.847869E-012	1.675787E-011	1	0.000000E+000
1	22.22166116	1.675787E-011	2.847869E-012	0	0.000000E+000
1	22.22175379	2.847869E-012	1.675787E-011	1	0.000000E+000
1	22.22183012	1.675787E-011	2.847869E-012	0	0.000000E+000
1	22.22184526	2.847869E-012	1.675787E-011	1	0.000000E+000
1	22.22197613	1.675787E-011	2.847869E-012	0	0.000000E+000
1	22.22201474	2.847869E-012	1.675787E-011	1	0.000000E+000
1	22.22285046	1.675787E-011	2.847869E-012	0	0.000000E+000
1	22.22288415	2.847869E-012	1.675787E-011	1	0.000000E+000
1	22.22295077	1.675787E-011	2.847869E-012	0	0.000000E+000
1	22.22296670	2.847869E-012	1.675787E-011	1	0.000000E+000
1	22.22322752	1.675787E-011	2.847869E-012	0	0.000000E+000
1	22.22425089	2.847869E-012	1.675787E-011	1	0.000000E+000
1	22.22448132	1.675787E-011	2.847869E-012	0	0.000000E+000
1	22.22448954	2.847869E-012	1.675787E-011	1	0.000000E+000
1	22.22454434	1.675787E-011	2.847869E-012	0	0.000000E+000
1	22.22460614	2.847869E-012	1.675787E-011	1	0.000000E+000
1	22.22496994	1.675787E-011	2.847869E-012	0	0.000000E+000
1	22.22500307	2.847869E-012	1.675787E-011	1	0.000000E+000
1	22.22523025	1.675787E-011	2.847869E-012	0	0.000000E+000
1	22.22525158	2.847869E-012	1.675787E-011	1	0.000000E+000
1	22.22534733	1.675787E-011	2.847869E-012	0	0.000000E+000
1	22.22536164	2.847869E-012	1.675787E-011	1	0.000000E+000
1	22.22562844	1.675787E-011	2.847869E-012	0	0.000000E+000
1	52.75695614	2.552949E-012	1.646295E-011	1	0.000000E+000
1	52.75704874	1.646295E-011	2.552949E-012	0	0.000000E+000
1	52.75802700	2.552949E-012	1.646295E-011	1	0.000000E+000
1	52.75814305	1.646295E-011	2.552949E-012	0	0.000000E+000
1	52.75817260	2.552949E-012	1.646295E-011	1	0.000000E+000
1	52.75832445	1.646295E-011	2.552949E-012	0	0.000000E+000
1	52.75838066	2.552949E-012	1.646295E-011	1	0.000000E+000
1	52.75906114	1.646295E-011	2.552949E-012	0	0.000000E+000
1	52.75911205	2.552949E-012	1.646295E-011	1	0.000000E+000
1	52.75921739	1.646295E-011	2.552949E-012	0	0.000000E+000
1	52.75923773	2.552949E-012	1.646295E-011	1	0.000000E+000
1	52.75956652	1.646295E-011	2.552949E-012	0	0.000000E+000
1	52.75961318	2.552949E-012	1.646295E-011	1	0.000000E+000
1	52.75973991	1.646295E-011	2.552949E-012	0	0.000000E+000
1	52.75975230	2.552949E-012	1.646295E-011	1	0.000000E+000
1	52.76015892	1.646295E-011	2.552949E-012	0	0.000000E+000
1	52.76019040	2.552949E-012	1.646295E-011	1	0.000000E+000
1	52.76068240	1.646295E-011	2.552949E-012	0	0.000000E+000
1	52.76070526	2.552949E-012	1.646295E-011	1	0.000000E+000
1	52.76095194	1.646295E-011	2.552949E-012	0	0.000000E+000
1	52.76097883	2.552949E-012	1.646295E-011	1	0.000000E+000
1	52.76102611	1.646295E-011	2.552949E-012	0	0.000000E+000
1	52.76104509	2.552949E-012	1.646295E-011	1	0.000000E+000
1	52.76150633	1.646295E-011	2.552949E-012	0	0.000000E+000
1	52.76156323	2.552949E-012	1.646295E-011	1	0.000000E+000
1	52.76188364	1.646295E-011	2.552949E-012	0	0.000000E+000
1	52.76191785	2.552949E-012	1.646295E-011	1	0.000000E+000
1	52.76196971	1.646295E-011	2.552949E-012	0	0.000000E+000
1	52.76205112	2.552949E-012	1.646295E-011	1	0.000000E+000
1	52.76221177	1.646295E-011	2.552949E-012	0	0.000000E+000
1	52.76227328	2.552949E-012	1.646295E-011	1	0.000000E+000
1	52.76301770	1.646295E-011	2.552949E-012	0	0.000000E+000
1	52.76306666	2.552949E-012	1.646295E-011	1	0.000000E+000
1	52.76331626	1.646295E-011	2.552949E-012	0	0.000000E+000
1	52.76335905	2.552949E-012	1.646295E-011	1	0.000000E+000
1	52.76393763	1.646295E-011	2.552949E-012	0	0.000000E+000
1	52.76396152	2.552949E-012	1.646295E-011	1	0.000000E+000
1	52.76417435	1.646295E-011	2.552949E-012	0	0.000000E+000
1	52.76424075	2.552949E-012	1.646295E-011	1	0.000000E+000
1	52.76465366	1.646295E-011	2.552949E-012	0	0.000000E+000
1	52.76534820	2.552949E-012	1.646295E-011	1	0.000000E+000
1	52.76552513	1.646295E-011	2.552949E-012	0	0.000000E+000
1	52.76556442	2.552949E-012	1.646295E-011	1	0.000000E+000
1	52.76588551	1.646295E-011	2.552949E-012	0	0.000000E+000
1	52.76591709	2.552949E-012	1.646295E-011	1	0.000000E+000
1	52.76648962	1.646295E-011	2.552949E-012	0	0.000000E+000
1	52.76650801	2.552949E-012	1.646295E-011	1	0.000000E+000
1	52.76723263	1.646295E-011	2.552949E-012	0	0.000000E+000
1	52.76726774	2.552949E-012	1.646295E-011	1	0.000000E+000
1	52.76750469	1.646295E-011	2.552949E-012	0	0.000000E+000
1	52.76752108	2.552949E-012	1.646295E-011	1	0.000000E+000
1	52.76768168	1.646295E-011	2.552949E-012	0	0.000000E+000
1	52.76769867	2.552949E-012	1.646295E-011	1	0.000000E+000
1	52.76775914	1.646295E-011	2.552949E-012	0	0.000000E+000
1	52.76777959	2.552949E-012	1.646295E-011	1	0.000000E+000
1	52.76794717	1.646295E-011	2.552949E-012	0	0.000000E+000
1	52.76796853	2.552949E-012	1.646295E-011	1	0.000000E+000
1	52.76812738	1.646295E-011	2.552949E-012	0	0.000000E+000
1	52.76815340	2.552949E-012	1.646295E-011	1	0.000000E+000
1	52.76838564	1.646295E-011	2.552949E-012	0	0.000000E+000
1	52.76839832	2.552949E-012	1.646295E-011	1	0.000000E+000
1	52.76853578	1.646295E-011	2.552949E-012	0	0.000000E+000
1	52.76920194	2.552949E-012	1.646295E-011	1	0.000000E+000
1	52.76949005	1.646295E-011	2.552949E-012	0	0.000000E+000
1	52.76950200	2.552949E-012	1.646295E-011	1	0.000000E+000
1	52.76986144	1.646295E-011	2.552949E-012	0	0.000000E+000
1	52.76988815	2.552949E-012	1.646295E-011	1	0.000000E+000
1	52.76995270	1.646295E-011	2.552949E-012	0	0.000000E+000
1	52.76997418	2.552949E-012	1.646295E-011	1	0.000000E+000
1	52.77001518	1.646295E-011	2.552949E-012	0	0.000000E+000
1	52.77005441	2.552949E-012	1.646295E-011	1	0.000000E+000
1	52.77045877	1.646295E-011	2.552949E-012	0	0.000000E+000
1	52.77049055	2.552949E-012	1.646295E-011	1	0.000000E+000
1	52.77099255	1.646295E-011	2.552949E-012	0	0.000000E+000
1	52.77115308	2.552949E-012	1.646295E-011	1	0.000000E+000
1	52.77118198	1.646295E-011	2.552949E-012	0	0.000000E+000
1	52.77121727	2.552949E-012	1.646295E-011	1	0.000000E+000
1	52.77163463	1.646295E-011	2.552949E-012	0	0.000000E+000
1	52.77164989	2.552949E-012	1.646295E-011	1	0.000000E+000
1	52.77185204	1.646295E-011	2.552949E-012	0	0.000000E+000
1	52.77185940	2.552949E-012	1.646295E-011	1	0.000000E+000
1	52.77210711	1.646295E-011	2.552949E-012	0	0.000000E+000
1	52.77213509	2.552949E-012	1.646295E-011	1	0.000000E+000
1	52.77227913	1.646295E-011	2.552949E-012	0	0.000000E+000
1	52.77232105	2.552949E-012	1.646295E-011	1	0.000000E+000
1	52.77250047	1.646295E-011	2.552949E-012	0	0.000000E+000
1	52.77252165	2.552949E-012	1.646295E-011	1	0.000000E+000
1	52.77257017	1.646295E-011	2.552949E-012	0	0.000000E+000
1	52.77258951	2.552949E-012	1.646295E-011	1	0.000000E+000
1	52.77292265	1.646295E-011	2.552949E-012	0	0.000000E+000
1	52.77294952	2.552949E-012	1.646295E-011	1	0.000000E+000
1	52.77296759	1.646295E-011	2.552949E-012	0	0.000000E+000
1	52.77298934	2.552949E-012	1.646295E-011	1	0.000000E+000
1	52.77304986	1.646295E-011	2.552949E-012	0	0.000000E+000
1	52.77308251	2.552949E-012	1.646295E-011	1	0.000000E+000
1	52.77312850	1.646295E-011	2.552949E-012	0	0.000000E+000
1	52.77314541	2.552949E-012	1.646295E-011	1	0.000000E+000
1	52.77342415	1.646295E-011	2.552949E-012	0	0.000000E+000
1	52.77350298	2.552949E-012	1.646295E-011	1	0.000000E+000
1	52.77397305	1.646295E-011	2.552949E-012	0	0.000000E+000
1	52.77412506	2.552949E-012	1.646295E-011	1	0.000000E+000
1	52.77488744	1.646295E-011	2.552949E-012	0	0.000000E+000
1	52.77489888	2.552949E-012	1.646295E-011	1	0.000000E+000
1	52.77497898	1.646295E-011	2.552949E-012	0	0.000000E+000
1	52.77501951	2.552949E-012	1.646295E-011	1	0.000000E+000
1	52.77604453	1.646295E-011	2.552949E-012	0	0.000000E+000
1	52.77608259	2.552949E-012	1.646295E-011	1	0.000000E+000
1	52.77610962	1.646295E-011	2.552949E-012	0	0.000000E+000
1	52.77612912	2.552949E-012	1.646295E-011	1	0.000000E+000
1	52.77692579	1.646295E-011	2.552949E-012	0	0.000000E+000
1	52.77694368	2.552949E-012	1.646295E-011	1	0.000000E+000
1	52.77748082	1.646295E-011	2.552949E-012	0	0.000000E+000
1	52.77750021	2.552949E-012	1.646295E-011	1	0.000000E+000
1	52.77763726	1.646295E-011	2.552949E-012	0	0.000000E+000
1	52.77767288	2.552949E-012	1.646295E-011	1	0.000000E+000
1	52.77807414	1.646295E-011	2.552949E-012	0	0.000000E+000
1	52.77809917	2.552949E-012	1.646295E-011	1	0.000000E+000
1	52.77818451	1.646295E-011	2.552949E-012	0	0.000000E+000
1	52.77819345	2.552949E-012	1.646295E-011	1	0.000000E+000
1	52.77846795	1.646295E-011	2.552949E-012	0	0.000000E+000
1	52.77850250	2.552949E-012	1.646295E-011	1	0.000000E+000
1	52.77855479	1.646295E-011	2.552949E-012	0	0.000000E+000
1	52.77858897	2.552949E-012	1.646295E-011	1	0.000000E+000
1	52.77878336	1.646295E-011	2.552949E-012	0	0.000000E+000
1	52.77899803	2.552949E-012	1.646295E-011	1	0.000000E+000
1	52.77963479	1.646295E-011	2.552949E-012	0	0.000000E+000
1	52.77964934	2.552949E-012	1.646295E-011	1	0.000000E+000
1	52.77996044	1.646295E-011	2.552949E-012	0	0.000000E+000
1	52.77996784	2.552949E-012	1.646295E-011	1	0.000000E+000
1	52.78047805	1.646295E-011	2.552949E-012	0	0.000000E+000
1	52.78048780	2.552949E-012	1.646295E-011	1	0.000000E+000
1	52.78072718	1.646295E-011	2.552949E-012	0	0.000000E+000
1	52.78073912	2.552949E-012	1.646295E-011	1	0.000000E+000
1	52.78081585	1.646295E-011	2.552949E-012	0	0.000000E+000
1	52.78103896	2.552949E-012	1.646295E-011	1	0.000000E+000
1	52.78103912	1.646295E-011	2.552949E-012	0	0.000000E+000
1	52.78107622	2.552949E-012	1.646295E-011	1	0.000000E+000
1	52.78178801	1.646295E-011	2.552949E-012	0	0.000000E+000
1	52.78180628	2.552949E-012	1.646295E-011	1	0.000000E+000
1	52.78248480	1.646295E-011	2.552949E-012	0	0.000000E+000
1	52.78254424	2.552949E-012	1.646295E-011	1	0.000000E+000
1	52.78295216	1.646295E-011	2.552949E-012	0	0.000000E+000
1	52.78298614	2.552949E-012	1.646295E-011	1	0.000000E+000
1	52.78337751	1.646295E-011	2.552949E-012	0	0.000000E+000
1	52.78340603	2.552949E-012	1.646295E-011	1	0.000000E+000
1	52.78343847	1.646295E-011	2.552949E-012	0	0.000000E+000
1	52.78346087	2.552949E-012	1.646295E-011	1	0.000000E+000
1	52.78356385	1.646295E-011	2.552949E-012	0	0.000000E+000
1	52.78359362	2.552949E-012	1.646295E-011	1	0.000000E+000
1	52.78418193	1.646295E-011	2.552949E-012	0	0.000000E+000
1	52.78422088	2.552949E-012	1.646295E-011	1	0.000000E+000
1	52.78429074	1.646295E-011	2.552949E-012	0	0.000000E+000
1	52.78430246	2.552949E-012	1.646295E-011	1	0.000000E+000
1	52.78436776	1.646295E-011	2.552949E-012	0	0.000000E+000
1	52.78440831	2.552949E-012	1.646295E-011	1	0.000000E+000
1	52.78453208	1.646295E-011	2.552949E-012	0	0.000000E+000
1	52.78457420	2.552949E-012	1.646295E-011	1	0.000000E+000
1	52.78464848	1.646295E-011	2.552949E-012	0	0.000000E+000
1	52.78466121	2.552949E-012	1.646295E-011	1	0.000000E+000
1	52.78472421	1.646295E-011	2.552949E-012	0	0.000000E+000
1	52.78473735	2.552949E-012	1.646295E-011	1	0.000000E+000
1	52.78499027	1.646295E-011	2.552949E-012	0	0.000000E+000
1	52.78504957	2.552949E-012	1.646295E-011	1	0.000000E+000
1	52.78514109	1.646295E-011	2.552949E-012	0	0.000000E+000
1	52.78521570	2.552949E-012	1.646295E-011	1	0.000000E+000
1	52.78572484	1.646295E-011	2.552949E-012	0	0.000000E+000
1	52.78577249	2.552949E-012	1.646295E-011	1	0.000000E+000
1	52.78616344	1.646295E-011	2.552949E-012	0	0.000000E+000
1	52.78620923	2.552949E-012	1.646295E-011	1	0.000000E+000
1	52.78628332	1.646295E-011	2.552949E-012	0	0.000000E+000
1	52.78630796	2.552949E-012	1.646295E-011	1	0.000000E+000
1	52.78656807	1.646295E-011	2.552949E-012	0	0.000000E+000
1	52.78658626	2.552949E-012	1.646295E-011	1	0.000000E+000
1	52.78719620	1.646295E-011	2.552949E-012	0	0.000000E+000
1	52.78722037	2.552949E-012	1.646295E-011	1	0.000000E+000
1	52.78745483	1.646295E-011	2.552949E-012	0	0.000000E+000
1	52.78746375	2.552949E-012	1.646295E-011	1	0.000000E+000
1	52.78762922	1.646295E-011	2.552949E-012	0	0.000000E+000
1	52.78819123	2.552949E-012	1.646295E-011	1	0.000000E+000
1	52.78828765	1.646295E-011	2.552949E-012	0	0.000000E+000
1	52.78831607	2.552949E-012	1.646295E-011	1	0.000000E+000
1	52.78848073	1.646295E-011	2.552949E-012	0	0.000000E+000
1	52.78851476	2.552949E-012	1.646295E-011	1	0.000000E+000
1	52.78858375	1.646295E-011	2.552949E-012	0	0.000000E+000
1	52.78902375	2.552949E-012	1.646295E-011	1	0.000000E+000
1	52.78927004	1.646295E-011	2.552949E-012	0	0.000000E+000
1	52.79267797	2.552949E-012	1.646295E-011	1	0.000000E+000
1	52.79275574	1.646295E-011	2.552949E-012	0	0.000000E+000
1	52.79276864	2.552949E-012	1.646295E-011	1	0.000000E+000
1	52.79377530	1.646295E-011	2.552949E-012	0	0.000000E+000
1	52.79380332	2.552949E-012	1.646295E-011	1	0.000000E+000
1	52.79412403	1.646295E-011	2.552949E-012	0	0.000000E+000
1	52.79417080	2.552949E-012	1.646295E-011	1	0.000000E+000
1	52.79441178	1.646295E-011	2.552949E-012	0	0.000000E+000
1	52.79444498	2.552949E-012	1.646295E-011	1	0.000000E+000
1	52.79518071	1.646295E-011	2.552949E-012	0	0.000000E+000
1	52.79520387	2.552949E-012	1.646295E-011	1	0.000000E+000
1	52.79543731	1.646295E-011	2.552949E-012	0	0.000000E+000
1	52.79546266	2.552949E-012	1.646295E-011	1	0.000000E+000
1	52.79590497	1.646295E-011	2.552949E-012	0	0.000000E+000
1	52.79591917	2.552949E-012	1.646295E-011	1	0.000000E+000
1	52.79638675	1.646295E-011	2.552949E-012	0	0.000000E+000
1	52.79643174	2.552949E-012	1.646295E-011	1	0.000000E+000
1	52.79671046	1.646295E-011	2.552949E-012	0	0.000000E+000
1	52.79674440	2.552949E-012	1.646295E-011	1	0.000000E+000
1	52.79680116	1.646295E-011	2.552949E-012	0	0.000000E+000
1	52.79681098	2.552949E-012	1.646295E-011	1	0.000000E+000
1	52.79722722	1.646295E-011	2.552949E-012	0	0.000000E+000
1	52.79724211	2.552949E-012	1.646295E-011	1	0.000000E+000
1	52.79769011	1.646295E-011	2.552949E-012	0	0.000000E+000
1	52.79769370	2.552949E-012	1.646295E-011	1	0.000000E+000
1	52.79854144	1.646295E-011	2.552949E-012	0	0.000000E+000
1	52.79857374	2.552949E-012	1.646295E-011	1	0.000000E+000
1	52.79865908	1.646295E-011	2.552949E-012	0	0.000000E+000
1	52.79869305	2.552949E-012	1.646295E-011	1	0.000000E+000
1	52.79902421	1.646295E-011	2.552949E-012	0	0.000000E+000
1	52.79912742	2.552949E-012	1.646295E-011	1	0.000000E+000
1	52.79930332	1.646295E-011	2.552949E-012	0	0.000000E+000
1	52.79935076	2.552949E-012	1.646295E-011	1	0.000000E+000
1	52.79939359	1.646295E-011	2.552949E-012	0	0.000000E+000
1	52.79944353	2.552949E-012	1.646295E-011	1	0.000000E+000
1	52.80084709	1.646295E-011	2.552949E-012	0	0.000000E+000
1	52.80085931	2.552949E-012	1.646295E-011	1	0.000000E+000
1	52.80097623	1.646295E-011	2.552949E-012	0	0.000000E+000
1	52.80099958	2.552949E-012	1.646295E-011	1	0.000000E+000
1	52.80145579	1.646295E-011	2.552949E-012	0	0.000000E+000
1	52.80147753	2.552949E-012	1.646295E-011	1	0.000000E+000
1	52.80200961	1.646295E-011	2.552949E-012	0	0.000000E+000
1	52.80209944	2.552949E-012	1.646295E-011	1	0.000000E+000
1	52.80214025	1.646295E-011	2.552949E-012	0	0.000000E+000
1	52.80215087	2.552949E-012	1.646295E-011	1	0.000000E+000
1	52.80226493	1.646295E-011	2.552949E-012	0	0.000000E+000
1	52.80230802	2.552949E-012	1.646295E-011	1	0.000000E+000
1	52.80235819	1.646295E-011	2.552949E-012	0	0.000000E+000
1	52.80238310	2.552949E-012	1.646295E-011	1	0.000000E+000
1	52.80260494	1.646295E-011	2.552949E-012	0	0.000000E+000
1	52.80346124	2.552949E-012	1.646295E-011	1	0.000000E+000
1	52.80350848	1.646295E-011	2.552949E-012	0	0.000000E+000
1	52.80353139	2.552949E-012	1.646295E-011	1	0.000000E+000
1	52.80408654	1.646295E-011	2.552949E-012	0	0.000000E+000
1	52.80412823	2.552949E-012	1.646295E-011	1	0.000000E+000
1	52.80482192	1.646295E-011	2.552949E-012	0	0.000000E+000
1	52.80486177	2.552949E-012	1.646295E-011	1	0.000000E+000
1	52.80496690	1.646295E-011	2.552949E-012	0	0.000000E+000
1	52.80498073	2.552949E-012	1.646295E-011	1	0.000000E+000
1	52.80512516	1.646295E-011	2.552949E-012	0	0.000000E+000
1	52.80514652	2.552949E-012	1.646295E-011	1	0.000000E+000
1	52.80538195	1.646295E-011	2.552949E-012	0	0.000000E+000
1	52.80539698	2.552949E-012	1.646295E-011	1	0.000000E+000
1	52.80562490	1.646295E-011	2.552949E-012	0	0.000000E+000
1	52.80567554	2.552949E-012	1.646295E-011	1	0.000000E+000
1	52.80578657	1.646295E-011	2.552949E-012	0	0.000000E+000
1	52.80585674	2.552949E-012	1.646295E-011	1	0.000000E+000
1	52.80592523	1.646295E-011	2.552949E-012	0	0.000000E+000
1	52.80594985	2.552949E-012	1.646295E-011	1	0.000000E+000
1	52.80626225	1.646295E-011	2.552949E-012	0	0.000000E+000
1	52.80628478	2.552949E-012	1.646295E-011	1	0.000000E+000
1	52.80679277	1.646295E-011	2.552949E-012	0	0.000000E+000
1	52.80682212	2.552949E-012	1.646295E-011	1	0.000000E+000
1	52.80687832	1.646295E-011	2.552949E-012	0	0.000000E+000
1	52.80693390	2.552949E-012	1.646295E-011	1	0.000000E+000
1	52.80707238	1.646295E-011	2.552949E-012	0	0.000000E+000
1	52.80708224	2.552949E-012	1.646295E-011	1	0.000000E+000
1	52.80727203	1.646295E-011	2.552949E-012	0	0.000000E+000
1	52.80730925	2.552949E-012	1.646295E-011	1	0.000000E+000
1	52.80741248	1.646295E-011	2.552949E-012	0	0.000000E+000
1	52.80749551	2.552949E-012	1.646295E-011	1	0.000000E+000
1	52.80755654	1.646295E-011	2.552949E-012	0	0.000000E+000
1	52.80758255	2.552949E-012	1.646295E-011	1	0.000000E+000
1	52.80761332	1.646295E-011	2.552949E-012	0	0.000000E+000
1	52.80765870	2.552949E-012	1.646295E-011	1	0.000000E+000
1	52.80771129	1.646295E-011	2.552949E-012	0	0.000000E+000
1	52.80777840	2.552949E-012	1.646295E-011	1	0.000000E+000
1	52.80806222	1.646295E-011	2.552949E-012	0	0.000000E+000
1	52.80812313	2.552949E-012	1.646295E-011	1	0.000000E+000
1	52.80815799	1.646295E-011	2.552949E-012	0	0.000000E+000
1	52.80819012	2.552949E-012	1.646295E-011	1	0.000000E+000
1	52.80857130	1.646295E-011	2.552949E-012	0	0.000000E+000
1	52.80872445	2.552949E-012	1.646295E-011	1	0.000000E+000
1	52.80894008	1.646295E-011	2.552949E-012	0	0.000000E+000
1	52.80895954	2.552949E-012	1.646295E-011	1	0.000000E+000
1	52.80929904	1.646295E-011	2.552949E-012	0	0.000000E+000
1	52.80932090	2.552949E-012	1.646295E-011	1	0.000000E+000
1	52.80980472	1.646295E-011	2.552949E-012	0	0.000000E+000
1	52.80984839	2.552949E-012	1.646295E-011	1	0.000000E+000
1	52.81023835	1.646295E-011	2.552949E-012	0	0.000000E+000
1	52.81028628	2.552949E-012	1.646295E-011	1	0.000000E+000
1	52.81100132	1.646295E-011	2.552949E-012	0	0.000000E+000
1	52.81139396	2.552949E-012	1.646295E-011	1	0.000000E+000
1	52.81160517	1.646295E-011	2.552949E-012	0	0.000000E+000
1	52.81164628	2.552949E-012	1.646295E-011	1	0.000000E+000
1	52.81189433	1.646295E-011	2.552949E-012	0	0.000000E+000
1	52.81208897	2.552949E-012	1.646295E-011	1	0.000000E+000
1	52.81210971	1.646295E-011	2.552949E-012	0	0.000000E+000
1	52.81214747	2.552949E-012	1.646295E-011	1	0.000000E+000
1	52.81227485	1.646295E-011	2.552949E-012	0	0.000000E+000
1	52.81228832	2.552949E-012	1.646295E-011	1	0.000000E+000
1	52.81289960	1.646295E-011	2.552949E-012	0	0.000000E+000
1	52.81295174	2.552949E-012	1.646295E-011	1	0.000000E+000
1	52.81301308	1.646295E-011	2.552949E-012	0	0.000000E+000
1	52.81302671	2.552949E-012	1.646295E-011	1	0.000000E+000
1	52.81307346	1.646295E-011	2.552949E-012	0	0.000000E+000
1	52.81315805	2.552949E-012	1.646295E-011	1	0.000000E+000
1	52.81319586	1.646295E-011	2.552949E-012	0	0.000000E+000
1	52.81383857	2.552949E-012	1.646295E-011	1	0.000000E+000
1	52.81465250	1.646295E-011	2.552949E-012	0	0.000000E+000
1	52.81470476	2.552949E-012	1.646295E-011	1	0.000000E+000
1	52.81500090	1.646295E-011	2.552949E-012	0	0.000000E+000
1	52.81503291	2.552949E-012	1.646295E-011	1	0.000000E+000
1	52.81512169	1.646295E-011	2.552949E-012	0	0.000000E+000
1	52.81514821	2.552949E-012	1.646295E-011	1	0.000000E+000
1	52.81519380	1.646295E-011	2.552949E-012	0	0.000000E+000
1	52.81525029	2.552949E-012	1.646295E-011	1	0.000000E+000
1	52.81545831	1.646295E-011	2.552949E-012	0	0.000000E+000
1	52.81549152	2.552949E-012	1.646295E-011	1	0.000000E+000
1	52.81572881	1.646295E-011	2.552949E-012	0	0.000000E+000
1	52.81575899	2.552949E-012	1.646295E-011	1	0.000000E+000
1	52.81615902	1.646295E-011	2.552949E-012	0	0.000000E+000
1	52.81617554	2.552949E-012	1.646295E-011	1	0.000000E+000
1	52.81622986	1.646295E-011	2.552949E-012	0	0.000000E+000
1	52.81624935	2.552949E-012	1.646295E-011	1	0.000000E+000
1	52.81642111	1.646295E-011	2.552949E-012	0	0.000000E+000
1	52.81646508	2.552949E-012	1.646295E-011	1	0.000000E+000
1	52.81677409	1.646295E-011	2.552949E-012	0	0.000000E+000
1	52.81678884	2.552949E-012	1.646295E-011	1	0.000000E+000
1	52.81681698	1.646295E-011	2.552949E-012	0	0.000000E+000
1	52.81684567	2.552949E-012	1.646295E-011	1	0.000000E+000
1	52.81754581	1.646295E-011	2.552949E-012	0	0.000000E+000
1	52.81759214	2.552949E-012	1.646295E-011	1	0.000000E+000
1	52.81824199	1.646295E-011	2.552949E-012	0	0.000000E+000
1	52.81827609	2.552949E-012	1.646295E-011	1	0.000000E+000
1	52.81831705	1.646295E-011	2.552949E-012	0	0.000000E+000
1	52.81835932	2.552949E-012	1.646295E-011	1	0.000000E+000
1	52.81846676	1.646295E-011	2.552949E-012	0	0.000000E+000
1	52.81848055	2.552949E-012	1.646295E-011	1	0.000000E+000
1	52.81855729	1.646295E-011	2.552949E-012	0	0.000000E+000
1	52.81860213	2.552949E-012	1.646295E-011	1	0.000000E+000
1	52.81869093	1.646295E-011	2.552949E-012	0	0.000000E+000
1	52.81871880	2.552949E-012	1.646295E-011	1	0.000000E+000
1	52.81904738	1.646295E-011	2.552949E-012	0	0.000000E+000
1	52.81907679	2.552949E-012	1.646295E-011	1	0.000000E+000
1	52.81918404	1.646295E-011	2.552949E-012	0	0.000000E+000
1	52.81919164	2.552949E-012	1.646295E-011	1	0.000000E+000
1	52.82030183	1.646295E-011	2.552949E-012	0	0.000000E+000
1	52.82035093	2.552949E-012	1.646295E-011	1	0.000000E+000
1	52.82038441	1.646295E-011	2.552949E-012	0	0.000000E+000
1	52.82039668	2.552949E-012	1.646295E-011	1	0.000000E+000
1	52.82061650	1.646295E-011	2.552949E-012	0	0.000000E+000
1	52.82063698	2.552949E-012	1.646295E-011	1	0.000000E+000
1	52.82256283	1.646295E-011	2.552949E-012	0	0.000000E+000
1	52.82259212	2.552949E-012	1.646295E-011	1	0.000000E+000
1	52.82328152	1.646295E-011	2.552949E-012	0	0.000000E+000
1	52.82330971	2.552949E-012	1.646295E-011	1	0.000000E+000
1	52.82335586	1.646295E-011	2.552949E-012	0	0.000000E+000
1	52.82337041	2.552949E-012	1.646295E-011	1	0.000000E+000
1	52.82405025	1.646295E-011	2.552949E-012	0	0.000000E+000
1	52.82458042	2.552949E-012	1.646295E-011	1	0.000000E+000
1	52.82500414	1.646295E-011	2.552949E-012	0	0.000000E+000
1	52.82506415	2.552949E-012	1.646295E-011	1	0.000000E+000
1	52.82523206	1.646295E-011	2.552949E-012	0	0.000000E+000
1	52.82526231	2.552949E-012	1.646295E-011	1	0.000000E+000
1	52.82564929	1.646295E-011	2.552949E-012	0	0.000000E+000
1	52.82567849	2.552949E-012	1.646295E-011	1	0.000000E+000
1	52.82669544	1.646295E-011	2.552949E-012	0	0.000000E+000
1	52.82673814	2.552949E-012	1.646295E-011	1	0.000000E+000
1	52.82679782	1.646295E-011	2.552949E-012	0	0.000000E+000
1	52.82682075	2.552949E-012	1.646295E-011	1	0.000000E+000
1	52.82686849	1.646295E-011	2.552949E-012	0	0.000000E+000
1	52.82700270	2.552949E-012	1.646295E-011	1	0.000000E+000
1	52.82704901	1.646295E-011	2.552949E-012	0	0.000000E+000
1	52.82707000	2.552949E-012	1.646295E-011	1	0.000000E+000
1	52.82746755	1.646295E-011	2.552949E-012	0	0.000000E+000
1	52.82837479	2.552949E-012	1.646295E-011	1	0.000000E+000
1	52.82871019	1.646295E-011	2.552949E-012	0	0.000000E+000
1	52.82874560	2.552949E-012	1.646295E-011	1	0.000000E+000
1	52.82891060	1.646295E-011	2.552949E-012	0	0.000000E+000
1	52.82892632	2.552949E-012	1.646295E-011	1	0.000000E+000
1	52.82906359	1.646295E-011	2.552949E-012	0	0.000000E+000
1	52.82909382	2.552949E-012	1.646295E-011	1	0.000000E+000
1	52.82951399	1.646295E-011	2.552949E-012	0	0.000000E+000
1	52.82955185	2.552949E-012	1.646295E-011	1	0.000000E+000
1	52.82998889	1.646295E-011	2.552949E-012	0	0.000000E+000
1	52.83034545	2.552949E-012	1.646295E-011	1	0.000000E+000
1	52.83047536	1.646295E-011	2.552949E-012	0	0.000000E+000
1	52.83071779	2.552949E-012	1.646295E-011	1	0.000000E+000
1	52.83103640	1.646295E-011	2.552949E-012	0	0.000000E+000
1	52.83107431	2.552949E-012	1.646295E-011	1	0.000000E+000
1	52.83132176	1.646295E-011	2.552949E-012	0	0.000000E+000
1	52.83190151	2.552949E-012	1.646295E-011	1	0.000000E+000
1	52.83299626	1.646295E-011	2.552949E-012	0	0.000000E+000
1	52.83304085	2.552949E-012	1.646295E-011	1	0.000000E+000
1	52.83401568	1.646295E-011	2.552949E-012	0	0.000000E+000
1	52.83406451	2.552949E-012	1.646295E-011	1	0.000000E+000
1	52.83419241	1.646295E-011	2.552949E-012	0	0.000000E+000
1	52.83422387	2.552949E-012	1.646295E-011	1	0.000000E+000
1	52.83474790	1.646295E-011	2.552949E-012	0	0.000000E+000
1	52.83481256	2.552949E-012	1.646295E-011	1	0.000000E+000
1	52.83496685	1.646295E-011	2.552949E-012	0	0.000000E+000
1	52.83498068	2.552949E-012	1.646295E-011	1	0.000000E+000
1	52.83512030	1.646295E-011	2.552949E-012	0	0.000000E+000
1	52.83517488	2.552949E-012	1.646295E-011	1	0.000000E+000
1	52.83552881	1.646295E-011	2.552949E-012	0	0.000000E+000
1	52.83555538	2.552949E-012	1.646295E-011	1	0.000000E+000
1	52.83573057	1.646295E-011	2.552949E-012	0	0.000000E+000
1	52.83575596	2.552949E-012	1.646295E-011	1	0.000000E+000
1	52.83581250	1.646295E-011	2.552949E-012	0	0.000000E+000
1	52.83585291	2.552949E-012	1.646295E-011	1	0.000000E+000
1	52.83596946	1.646295E-011	2.552949E-012	0	0.000000E+000
1	52.83601138	2.552949E-012	1.646295E-011	1	0.000000E+000
1	52.83624380	1.646295E-011	2.552949E-012	0	0.000000E+000
1	53.46954251	2.640280E-012	1.655028E-011	1	0.000000E+000
1	53.46964663	1.655028E-011	2.640280E-012	0	0.000000E+000
1	53.46968218	2.640280E-012	1.655028E-011	1	0.000000E+000
1	53.47012557	1.655028E-011	2.640280E-012	0	0.000000E+000
1	53.47015160	2.640280E-012	1.655028E-011	1	0.000000E+000
1	53.47041795	1.655028E-011	2.640280E-012	0	0.000000E+000
1	53.47047314	2.640280E-012	1.655028E-011	1	0.000000E+000
1	53.47062730	1.655028E-011	2.640280E-012	0	0.000000E+000
1	53.47064826	2.640280E-012	1.655028E-011	1	0.000000E+000
1	53.47070862	1.655028E-011	2.640280E-012	0	0.000000E+000
1	53.47073889	2.640280E-012	1.655028E-011	1	0.000000E+000
1	53.47123680	1.655028E-011	2.640280E-012	0	0.000000E+000
1	53.47126442	2.640280E-012	1.655028E-011	1	0.000000E+000
1	53.47128610	1.655028E-011	2.640280E-012	0	0.000000E+000
1	53.47139304	2.640280E-012	1.655028E-011	1	0.000000E+000
1	53.47170183	1.655028E-011	2.640280E-012	0	0.000000E+000
1	53.47178298	2.640280E-012	1.655028E-011	1	0.000000E+000
1	53.47189815	1.655028E-011	2.640280E-012	0	0.000000E+000
1	53.47192954	2.640280E-012	1.655028E-011	1	0.000000E+000
1	53.47205850	1.655028E-011	2.640280E-012	0	0.000000E+000
1	53.47207887	2.640280E-012	1.655028E-011	1	0.000000E+000
1	53.47230764	1.655028E-011	2.640280E-012	0	0.000000E+000
1	53.47235964	2.640280E-012	1.655028E-011	1	0.000000E+000
1	53.47248227	1.655028E-011	2.640280E-012	0	0.000000E+000
1	53.47251754	2.640280E-012	1.655028E-011	1	0.000000E+000
1	53.47327178	1.655028E-011	2.640280E-012	0	0.000000E+000
1	53.47329015	2.640280E-012	1.655028E-011	1	0.000000E+000
1	53.47345964	1.655028E-011	2.640280E-012	0	0.000000E+000
1	53.47348873	2.640280E-012	1.655028E-011	1	0.000000E+000
1	53.47363204	1.655028E-011	2.640280E-012	0	0.000000E+000
1	53.47365941	2.640280E-012	1.655028E-011	1	0.000000E+000
1	53.47389096	1.655028E-011	2.640280E-012	0	0.000000E+000
1	53.47391576	2.640280E-012	1.655028E-011	1	0.000000E+000
1	53.47394745	1.655028E-011	2.640280E-012	0	0.000000E+000
1	53.47396436	2.640280E-012	1.655028E-011	1	0.000000E+000
1	53.47493291	1.655028E-011	2.640280E-012	0	0.000000E+000
1	53.47498293	2.640280E-012	1.655028E-011	1	0.000000E+000
1	53.47504881	1.655028E-011	2.640280E-012	0	0.000000E+000
1	53.47510186	2.640280E-012	1.655028E-011	1	0.000000E+000
1	53.47547494	1.655028E-011	2.640280E-012	0	0.000000E+000
1	53.47549882	2.640280E-012	1.655028E-011	1	0.000000E+000
1	53.47562678	1.655028E-011	2.640280E-012	0	0.000000E+000
1	53.47564752	2.640280E-012	1.655028E-011	1	0.000000E+000
1	53.47596926	1.655028E-011	2.640280E-012	0	0.000000E+000
1	53.47599849	2.640280E-012	1.655028E-011	1	0.000000E+000
1	53.47606271	1.655028E-011	2.640280E-012	0	0.000000E+000
1	53.47612642	2.640280E-012	1.655028E-011	1	0.000000E+000
1	53.47655967	1.655028E-011	2.640280E-012	0	0.000000E+000
1	53.48217140	2.640280E-012	1.655028E-011	1	0.000000E+000
1	53.48219896	1.655028E-011	2.640280E-012	0	0.000000E+000
1	53.48220754	2.640280E-012	1.655028E-011	1	0.000000E+000
1	53.48237603	1.655028E-011	2.640280E-012	0	0.000000E+000
1	53.48240014	2.640280E-012	1.655028E-011	1	0.000000E+000
1	53.48266771	1.655028E-011	2.640280E-012	0	0.000000E+000
1	53.48268099	2.640280E-012	1.655028E-011	1	0.000000E+000
1	53.48274074	1.655028E-011	2.640280E-012	0	0.000000E+000
1	53.48274764	2.640280E-012	1.655028E-011	1	0.000000E+000
1	53.48361275	1.655028E-011	2.640280E-012	0	0.000000E+000
1	53.48365299	2.640280E-012	1.655028E-011	1	0.000000E+000
1	53.48371550	1.655028E-011	2.640280E-012	0	0.000000E+000
1	53.48374262	2.640280E-012	1.655028E-011	1	0.000000E+000
1	53.48452506	1.655028E-011	2.640280E-012	0	0.000000E+000
1	53.48456743	2.640280E-012	1.655028E-011	1	0.000000E+000
1	53.48563079	1.655028E-011	2.640280E-012	0	0.000000E+000
1	53.48564526	2.640280E-012	1.655028E-011	1	0.000000E+000
1	53.48622318	1.655028E-011	2.640280E-012	0	0.000000E+000
1	53.48624493	2.640280E-012	1.655028E-011	1	0.000000E+000
1	53.48647559	1.655028E-011	2.640280E-012	0	0.000000E+000
1	53.48653069	2.640280E-012	1.655028E-011	1	0.000000E+000
1	53.48660692	1.655028E-011	2.640280E-012	0	0.000000E+000
1	53.48662639	2.640280E-012	1.655028E-011	1	0.000000E+000
1	53.48667486	1.655028E-011	2.640280E-012	0	0.000000E+000
1	53.48821227	2.640280E-012	1.655028E-011	1	0.000000E+000
1	53.48830728	1.655028E-011	2.640280E-012	0	0.000000E+000
1	53.48831533	2.640280E-012	1.655028E-011	1	0.000000E+000
1	53.48862653	1.655028E-011	2.640280E-012	0	0.000000E+000
1	53.48866562	2.640280E-012	1.655028E-011	1	0.000000E+000
1	53.48904622	1.655028E-011	2.640280E-012	0	0.000000E+000
1	53.48911093	2.640280E-012	1.655028E-011	1	0.000000E+000
1	53.48917687	1.655028E-011	2.640280E-012	0	0.000000E+000
1	53.48919559	2.640280E-012	1.655028E-011	1	0.000000E+000
1	53.48961137	1.655028E-011	2.640280E-012	0	0.000000E+000
1	53.48964650	2.640280E-012	1.655028E-011	1	0.000000E+000
1	53.49013496	1.655028E-011	2.640280E-012	0	0.000000E+000
1	53.49020276	2.640280E-012	1.655028E-011	1	0.000000E+000
1	53.49034465	1.655028E-011	2.640280E-012	0	0.000000E+000
1	53.49036444	2.640280E-012	1.655028E-011	1	0.000000E+000
1	53.49043930	1.655028E-011	2.640280E-012	0	0.000000E+000
1	53.49046252	2.640280E-012	1.655028E-011	1	0.000000E+000
1	53.49049061	1.655028E-011	2.640280E-012	0	0.000000E+000
1	53.49051149	2.640280E-012	1.655028E-011	1	0.000000E+000
1	53.49068739	1.655028E-011	2.640280E-012	0	0.000000E+000
1	53.49071515	2.640280E-012	1.655028E-011	1	0.000000E+000
1	53.49076820	1.655028E-011	2.640280E-012	0	0.000000E+000
1	53.49081648	2.640280E-012	1.655028E-011	1	0.000000E+000
1	53.49085800	1.655028E-011	2.640280E-012	0	0.000000E+000
1	53.49092318	2.640280E-012	1.655028E-011	1	0.000000E+000
1	53.49112020	1.655028E-011	2.640280E-012	0	0.000000E+000
1	53.49173468	2.640280E-012	1.655028E-011	1	0.000000E+000
1	53.49185496	1.655028E-011	2.640280E-012	0	0.000000E+000
1	53.49185914	2.640280E-012	1.655028E-011	1	0.000000E+000
1	53.49230717	1.655028E-011	2.640280E-012	0	0.000000E+000
1	53.49235364	2.640280E-012	1.655028E-011	1	0.000000E+000
1	53.49268637	1.655028E-011	2.640280E-012	0	0.000000E+000
1	53.49270024	2.640280E-012	1.655028E-011	1	0.000000E+000
1	53.49297929	1.655028E-011	2.640280E-012	0	0.000000E+000
1	53.49301582	2.640280E-012	1.655028E-011	1	0.000000E+000
1	53.49302807	1.655028E-011	2.640280E-012	0	0.000000E+000
1	53.49304286	2.640280E-012	1.655028E-011	1	0.000000E+000
1	53.49347112	1.655028E-011	2.640280E-012	0	0.000000E+000
1	53.49348514	2.640280E-012	1.655028E-011	1	0.000000E+000
1	53.49411894	1.655028E-011	2.640280E-012	0	0.000000E+000
1	53.49429449	2.640280E-012	1.655028E-011	1	0.000000E+000
1	53.49448490	1.655028E-011	2.640280E-012	0	0.000000E+000
1	53.49455072	2.640280E-012	1.655028E-011	1	0.000000E+000
1	53.49466318	1.655028E-011	2.640280E-012	0	0.000000E+000
1	53.49471703	2.640280E-012	1.655028E-011	1	0.000000E+000
1	53.49529439	1.655028E-011	2.640280E-012	0	0.000000E+000
1	53.49534054	2.640280E-012	1.655028E-011	1	0.000000E+000
1	53.49582443	1.655028E-011	2.640280E-012	0	0.000000E+000
1	53.49584675	2.640280E-012	1.655028E-011	1	0.000000E+000
1	53.49621712	1.655028E-011	2.640280E-012	0	0.000000E+000
1	53.49632807	2.640280E-012	1.655028E-011	1	0.000000E+000
1	53.49688731	1.655028E-011	2.640280E-012	0	0.000000E+000
1	53.49696798	2.640280E-012	1.655028E-011	1	0.000000E+000
1	53.49739748	1.655028E-011	2.640280E-012	0	0.000000E+000
1	53.49791697	2.640280E-012	1.655028E-011	1	0.000000E+000
1	53.49819151	1.655028E-011	2.640280E-012	0	0.000000E+000
1	53.49821107	2.640280E-012	1.655028E-011	1	0.000000E+000
1	53.49915191	1.655028E-011	2.640280E-012	0	0.000000E+000
1	53.50039639	2.640280E-012	1.655028E-011	1	0.000000E+000
1	53.50100005	1.655028E-011	2.640280E-012	0	0.000000E+000
1	53.50101644	2.640280E-012	1.655028E-011	1	0.000000E+000
1	53.50162111	1.655028E-011	2.640280E-012	0	0.000000E+000
1	53.50167576	2.640280E-012	1.655028E-011	1	0.000000E+000
1	53.50178994	1.655028E-011	2.640280E-012	0	0.000000E+000
1	53.50185024	2.640280E-012	1.655028E-011	1	0.000000E+000
1	53.50211841	1.655028E-011	2.640280E-012	0	0.000000E+000
1	53.50214683	2.640280E-012	1.655028E-011	1	0.000000E+000
1	53.50258858	1.655028E-011	2.640280E-012	0	0.000000E+000
1	53.50260427	2.640280E-012	1.655028E-011	1	0.000000E+000
1	53.50271698	1.655028E-011	2.640280E-012	0	0.000000E+000
1	53.50275431	2.640280E-012	1.655028E-011	1	0.000000E+000
1	53.50311039	1.655028E-011	2.640280E-012	0	0.000000E+000
1	53.50316520	2.640280E-012	1.655028E-011	1	0.000000E+000
1	53.50338974	1.655028E-011	2.640280E-012	0	0.000000E+000
1	53.50340277	2.640280E-012	1.655028E-011	1	0.000000E+000
1	53.50370183	1.655028E-011	2.640280E-012	0	0.000000E+000
1	53.50372946	2.640280E-012	1.655028E-011	1	0.000000E+000
1	53.50386841	1.655028E-011	2.640280E-012	0	0.000000E+000
1	53.50388869	2.640280E-012	1.655028E-011	1	0.000000E+000
1	53.50399409	1.655028E-011	2.640280E-012	0	0.000000E+000
1	53.50404860	2.640280E-012	1.655028E-011	1	0.000000E+000
1	53.50464578	1.655028E-011	2.640280E-012	0	0.000000E+000
1	53.50472072	2.640280E-012	1.655028E-011	1	0.000000E+000
1	53.50536122	1.655028E-011	2.640280E-012	0	0.000000E+000
1	53.50539303	2.640280E-012	1.655028E-011	1	0.000000E+000
1	53.50569249	1.655028E-011	2.640280E-012	0	0.000000E+000
1	53.50569995	2.640280E-012	1.655028E-011	1	0.000000E+000
1	53.50606488	1.655028E-011	2.640280E-012	0	0.000000E+000
1	53.50610742	2.640280E-012	1.655028E-011	1	0.000000E+000
1	53.50614141	1.655028E-011	2.640280E-012	0	0.000000E+000
1	53.50617064	2.640280E-012	1.655028E-011	1	0.000000E+000
1	53.50673999	1.655028E-011	2.640280E-012	0	0.000000E+000
1	53.50676677	2.640280E-012	1.655028E-011	1	0.000000E+000
1	53.50714991	1.655028E-011	2.640280E-012	0	0.000000E+000
1	53.50717189	2.640280E-012	1.655028E-011	1	0.000000E+000
1	53.50727064	1.655028E-011	2.640280E-012	0	0.000000E+000
1	53.50731253	2.640280E-012	1.655028E-011	1	0.000000E+000
1	53.50758750	1.655028E-011	2.640280E-012	0	0.000000E+000
1	53.50760244	2.640280E-012	1.655028E-011	1	0.000000E+000
1	53.50772287	1.655028E-011	2.640280E-012	0	0.000000E+000
1	53.50778666	2.640280E-012	1.655028E-011	1	0.000000E+000
1	53.50809603	1.655028E-011	2.640280E-012	0	0.000000E+000
1	53.50814767	2.640280E-012	1.655028E-011	1	0.000000E+000
1	53.50852471	1.655028E-011	2.640280E-012	0	0.000000E+000
1	53.50852878	2.640280E-012	1.655028E-011	1	0.000000E+000
1	53.50858246	1.655028E-011	2.640280E-012	0	0.000000E+000
1	53.50861371	2.640280E-012	1.655028E-011	1	0.000000E+000
1	53.50881782	1.655028E-011	2.640280E-012	0	0.000000E+000
1	53.50941890	2.640280E-012	1.655028E-011	1	0.000000E+000
1	53.50958743	1.655028E-011	2.640280E-012	0	0.000000E+000
1	53.50960532	2.640280E-012	1.655028E-011	1	0.000000E+000
1	53.50974237	1.655028E-011	2.640280E-012	0	0.000000E+000
1	53.50978197	2.640280E-012	1.655028E-011	1	0.000000E+000
1	53.51060053	1.655028E-011	2.640280E-012	0	0.000000E+000
1	53.51061672	2.640280E-012	1.655028E-011	1	0.000000E+000
1	53.51125328	1.655028E-011	2.640280E-012	0	0.000000E+000
1	53.51130722	2.640280E-012	1.655028E-011	1	0.000000E+000
1	53.51157962	1.655028E-011	2.640280E-012	0	0.000000E+000
1	53.51380115	2.640280E-012	1.655028E-011	1	0.000000E+000
1	53.51400870	1.655028E-011	2.640280E-012	0	0.000000E+000
1	53.51401910	2.640280E-012	1.655028E-011	1	0.000000E+000
1	53.51422051	1.655028E-011	2.640280E-012	0	0.000000E+000
1	53.51437379	2.640280E-012	1.655028E-011	1	0.000000E+000
1	53.51479814	1.655028E-011	2.640280E-012	0	0.000000E+000
1	53.51639916	2.640280E-012	1.655028E-011	1	0.000000E+000
1	53.51720599	1.655028E-011	2.640280E-012	0	0.000000E+000
1	53.51727679	2.640280E-012	1.655028E-011	1	0.000000E+000
1	53.51733338	1.655028E-011	2.640280E-012	0	0.000000E+000
1	53.51736858	2.640280E-012	1.655028E-011	1	0.000000E+000
1	53.51815851	1.655028E-011	2.640280E-012	0	0.000000E+000
1	53.51833428	2.640280E-012	1.655028E-011	1	0.000000E+000
1	53.51885845	1.655028E-011	2.640280E-012	0	0.000000E+000
1	53.51889150	2.640280E-012	1.655028E-011	1	0.000000E+000
1	53.51912506	1.655028E-011	2.640280E-012	0	0.000000E+000
1	53.51913976	2.640280E-012	1.655028E-011	1	0.000000E+000
1	53.51926610	1.655028E-011	2.640280E-012	0	0.000000E+000
1	53.52080758	2.640280E-012	1.655028E-011	1	0.000000E+000
1	53.52085288	1.655028E-011	2.640280E-012	0	0.000000E+000
1	53.52086014	2.640280E-012	1.655028E-011	1	0.000000E+000
1	53.52094196	1.655028E-011	2.640280E-012	0	0.000000E+000
1	53.52098945	2.640280E-012	1.655028E-011	1	0.000000E+000
1	53.52130669	1.655028E-011	2.640280E-012	0	0.000000E+000
1	53.52135900	2.640280E-012	1.655028E-011	1	0.000000E+000
1	53.52183386	1.655028E-011	2.640280E-012	0	0.000000E+000
1	53.52186735	2.640280E-012	1.655028E-011	1	0.000000E+000
1	53.52189107	1.655028E-011	2.640280E-012	0	0.000000E+000
1	53.52201605	2.640280E-012	1.655028E-011	1	0.000000E+000
1	53.52271926	1.655028E-011	2.640280E-012	0	0.000000E+000
1	53.52278897	2.640280E-012	1.655028E-011	1	0.000000E+000
1	53.52311945	1.655028E-011	2.640280E-012	0	0.000000E+000
1	53.52313378	2.640280E-012	1.655028E-011	1	0.000000E+000
1	53.52325405	1.655028E-011	2.640280E-012	0	0.000000E+000
1	53.52329147	2.640280E-012	1.655028E-011	1	0.000000E+000
1	53.52348485	1.655028E-011	2.640280E-012	0	0.000000E+000
1	53.52357038	2.640280E-012	1.655028E-011	1	0.000000E+000
1	53.52415301	1.655028E-011	2.640280E-012	0	0.000000E+000
1	53.52419472	2.640280E-012	1.655028E-011	1	0.000000E+000
1	53.52425122	1.655028E-011	2.640280E-012	0	0.000000E+000
1	53.52428350	2.640280E-012	1.655028E-011	1	0.000000E+000
1	53.52455985	1.655028E-011	2.640280E-012	0	0.000000E+000
1	53.52456685	2.640280E-012	1.655028E-011	1	0.000000E+000
1	53.52475692	1.655028E-011	2.640280E-012	0	0.000000E+000
1	53.52483853	2.640280E-012	1.655028E-011	1	0.000000E+000
1	53.52514262	1.655028E-011	2.640280E-012	0	0.000000E+000
1	53.52516015	2.640280E-012	1.655028E-011	1	0.000000E+000
1	53.52537841	1.655028E-011	2.640280E-012	0	0.000000E+000
1	53.52543996	2.640280E-012	1.655028E-011	1	0.000000E+000
1	53.52544489	1.655028E-011	2.640280E-012	0	0.000000E+000
1	53.52552666	2.640280E-012	1.655028E-011	1	0.000000E+000
1	53.52652297	1.655028E-011	2.640280E-012	0	0.000000E+000
1	53.52656813	2.640280E-012	1.655028E-011	1	0.000000E+000
1	53.52716589	1.655028E-011	2.640280E-012	0	0.000000E+000
1	53.52722978	2.640280E-012	1.655028E-011	1	0.000000E+000
1	53.52828783	1.655028E-011	2.640280E-012	0	0.000000E+000
1	53.52831878	2.640280E-012	1.655028E-011	1	0.000000E+000
1	53.52836684	1.655028E-011	2.640280E-012	0	0.000000E+000
1	53.52838966	2.640280E-012	1.655028E-011	1	0.000000E+000
1	53.52848110	1.655028E-011	2.640280E-012	0	0.000000E+000
1	53.52851679	2.640280E-012	1.655028E-011	1	0.000000E+000
1	53.52878317	1.655028E-011	2.640280E-012	0	0.000000E+000
1	53.52885453	2.640280E-012	1.655028E-011	1	0.000000E+000
1	53.52885691	1.655028E-011	2.640280E-012	0	0.000000E+000
1	53.52888188	2.640280E-012	1.655028E-011	1	0.000000E+000
1	53.52899131	1.655028E-011	2.640280E-012	0	0.000000E+000
1	53.52903766	2.640280E-012	1.655028E-011	1	0.000000E+000
1	53.52963174	1.655028E-011	2.640280E-012	0	0.000000E+000
1	53.52964341	2.640280E-012	1.655028E-011	1	0.000000E+000
1	53.52978468	1.655028E-011	2.640280E-012	0	0.000000E+000
1	53.52979112	2.640280E-012	1.655028E-011	1	0.000000E+000
1	53.52996411	1.655028E-011	2.640280E-012	0	0.000000E+000
1	53.52997141	2.640280E-012	1.655028E-011	1	0.000000E+000
1	53.53032592	1.655028E-011	2.640280E-012	0	0.000000E+000
1	53.53034942	2.640280E-012	1.655028E-011	1	0.000000E+000
1	53.53051686	1.655028E-011	2.640280E-012	0	0.000000E+000
1	53.53053310	2.640280E-012	1.655028E-011	1	0.000000E+000
1	53.53094411	1.655028E-011	2.640280E-012	0	0.000000E+000
1	53.53097278	2.640280E-012	1.655028E-011	1	0.000000E+000
1	53.53142102	1.655028E-011	2.640280E-012	0	0.000000E+000
1	53.53144289	2.640280E-012	1.655028E-011	1	0.000000E+000
1	53.53213321	1.655028E-011	2.640280E-012	0	0.000000E+000
1	53.53216504	2.640280E-012	1.655028E-011	1	0.000000E+000
1	53.53229601	1.655028E-011	2.640280E-012	0	0.000000E+000
1	53.53247411	2.640280E-012	1.655028E-011	1	0.000000E+000
1	53.53263733	1.655028E-011	2.640280E-012	0	0.000000E+000
1	53.53426013	2.640280E-012	1.655028E-011	1	0.000000E+000
1	53.53438222	1.655028E-011	2.640280E-012	0	0.000000E+000
1	53.53442850	2.640280E-012	1.655028E-011	1	0.000000E+000
1	53.53514716	1.655028E-011	2.640280E-012	0	0.000000E+000
1	53.53520620	2.640280E-012	1.655028E-011	1	0.000000E+000
1	53.53576861	1.655028E-011	2.640280E-012	0	0.000000E+000
1	53.53577815	2.640280E-012	1.655028E-011	1	0.000000E+000
1	53.53617328	1.655028E-011	2.640280E-012	0	0.000000E+000
1	53.53621104	2.640280E-012	1.655028E-011	1	0.000000E+000
1	53.53648535	1.655028E-011	2.640280E-012	0	0.000000E+000
1	53.53653332	2.640280E-012	1.655028E-011	1	0.000000E+000
1	53.53658052	1.655028E-011	2.640280E-012	0	0.000000E+000
1	53.53659158	2.640280E-012	1.655028E-011	1	0.000000E+000
1	53.53669204	1.655028E-011	2.640280E-012	0	0.000000E+000
1	53.53694087	2.640280E-012	1.655028E-011	1	0.000000E+000
1	53.53719497	1.655028E-011	2.640280E-012	0	0.000000E+000
1	53.53721622	2.640280E-012	1.655028E-011	1	0.000000E+000
1	53.53771568	1.655028E-011	2.640280E-012	0	0.000000E+000
1	53.53773959	2.640280E-012	1.655028E-011	1	0.000000E+000
1	53.53780662	1.655028E-011	2.640280E-012	0	0.000000E+000
1	53.53785907	2.640280E-012	1.655028E-011	1	0.000000E+000
1	53.53831501	1.655028E-011	2.640280E-012	0	0.000000E+000
1	53.53836221	2.640280E-012	1.655028E-011	1	0.000000E+000
1	53.53865954	1.655028E-011	2.640280E-012	0	0.000000E+000
1	53.53868807	2.640280E-012	1.655028E-011	1	0.000000E+000
1	53.53887624	1.655028E-011	2.640280E-012	0	0.000000E+000
1	53.53890831	2.640280E-012	1.655028E-011	1	0.000000E+000
1	53.53906626	1.655028E-011	2.640280E-012	0	0.000000E+000
1	53.53908053	2.640280E-012	1.655028E-011	1	0.000000E+000
1	53.53918507	1.655028E-011	2.640280E-012	0	0.000000E+000
1	53.53945824	2.640280E-012	1.655028E-011	1	0.000000E+000
1	53.53961676	1.655028E-011	2.640280E-012	0	0.000000E+000
1	53.53966207	2.640280E-012	1.655028E-011	1	0.000000E+000
1	53.53970862	1.655028E-011	2.640280E-012	0	0.000000E+000
1	53.53973166	2.640280E-012	1.655028E-011	1	0.000000E+000
1	53.53994365	1.655028E-011	2.640280E-012	0	0.000000E+000
1	53.53998191	2.640280E-012	1.655028E-011	1	0.000000E+000
1	53.54037112	1.655028E-011	2.640280E-012	0	0.000000E+000
1	53.54043426	2.640280E-012	1.655028E-011	1	0.000000E+000
1	53.54051692	1.655028E-011	2.640280E-012	0	0.000000E+000
1	53.54052793	2.640280E-012	1.655028E-011	1	0.000000E+000
1	53.54087473	1.655028E-011	2.640280E-012	0	0.000000E+000
1	53.54134445	2.640280E-012	1.655028E-011	1	0.000000E+000
1	53.54144822	1.655028E-011	2.640280E-012	0	0.000000E+000
1	53.54145554	2.640280E-012	1.655028E-011	1	0.000000E+000
1	53.54169655	1.655028E-011	2.640280E-012	0	0.000000E+000
1	53.54172720	2.640280E-012	1.655028E-011	1	0.000000E+000
1	53.54175072	1.655028E-011	2.640280E-012	0	0.000000E+000
1	53.54177700	2.640280E-012	1.655028E-011	1	0.000000E+000
1	53.54191757	1.655028E-011	2.640280E-012	0	0.000000E+000
1	53.54197280	2.640280E-012	1.655028E-011	1	0.000000E+000
1	53.54202350	1.655028E-011	2.640280E-012	0	0.000000E+000
1	53.54204384	2.640280E-012	1.655028E-011	1	0.000000E+000
1	53.54272752	1.655028E-011	2.640280E-012	0	0.000000E+000
1	53.54279998	2.640280E-012	1.655028E-011	1	0.000000E+000
1	53.54290126	1.655028E-011	2.640280E-012	0	0.000000E+000
1	53.54292431	2.640280E-012	1.655028E-011	1	0.000000E+000
1	53.54293956	1.655028E-011	2.640280E-012	0	0.000000E+000
1	53.54298789	2.640280E-012	1.655028E-011	1	0.000000E+000
1	53.54311969	1.655028E-011	2.640280E-012	0	0.000000E+000
1	53.54318684	2.640280E-012	1.655028E-011	1	0.000000E+000
1	53.54356252	1.655028E-011	2.640280E-012	0	0.000000E+000
1	53.54361264	2.640280E-012	1.655028E-011	1	0.000000E+000
1	53.54420410	1.655028E-011	2.640280E-012	0	0.000000E+000
1	53.54422455	2.640280E-012	1.655028E-011	1	0.000000E+000
1	53.54476591	1.655028E-011	2.640280E-012	0	0.000000E+000
1	53.54484363	2.640280E-012	1.655028E-011	1	0.000000E+000
1	53.54524253	1.655028E-011	2.640280E-012	0	0.000000E+000
1	53.54526454	2.640280E-012	1.655028E-011	1	0.000000E+000
1	53.54530559	1.655028E-011	2.640280E-012	0	0.000000E+000
1	53.54534570	2.640280E-012	1.655028E-011	1	0.000000E+000
1	53.54552076	1.655028E-011	2.640280E-012	0	0.000000E+000
1	53.54554248	2.640280E-012	1.655028E-011	1	0.000000E+000
1	53.54573010	1.655028E-011	2.640280E-012	0	0.000000E+000
1	53.54575221	2.640280E-012	1.655028E-011	1	0.000000E+000
1	53.54632132	1.655028E-011	2.640280E-012	0	0.000000E+000
1	53.54637823	2.640280E-012	1.655028E-011	1	0.000000E+000
1	53.54645144	1.655028E-011	2.640280E-012	0	0.000000E+000
1	53.54647200	2.640280E-012	1.655028E-011	1	0.000000E+000
1	53.54649256	1.655028E-011	2.640280E-012	0	0.000000E+000
1	53.54651121	2.640280E-012	1.655028E-011	1	0.000000E+000
1	53.54696316	1.655028E-011	2.640280E-012	0	0.000000E+000
1	53.54701173	2.640280E-012	1.655028E-011	1	0.000000E+000
1	53.54709008	1.655028E-011	2.640280E-012	0	0.000000E+000
1	53.54716911	2.640280E-012	1.655028E-011	1	0.000000E+000
1	53.54836949	1.655028E-011	2.640280E-012	0	0.000000E+000
1	53.54845573	2.640280E-012	1.655028E-011	1	0.000000E+000
1	53.54852204	1.655028E-011	2.640280E-012	0	0.000000E+000
1	53.54856758	2.640280E-012	1.655028E-011	1	0.000000E+000
1	53.54883444	1.655028E-011	2.640280E-012	0	0.000000E+000
1	53.54886456	2.640280E-012	1.655028E-011	1	0.000000E+000
1	53.54892121	1.655028E-011	2.640280E-012	0	0.000000E+000
1	53.54894431	2.640280E-012	1.655028E-011	1	0.000000E+000
1	53.54953173	1.655028E-011	2.640280E-012	0	0.000000E+000
1	53.54967484	2.640280E-012	1.655028E-011	1	0.000000E+000
1	53.54998470	1.655028E-011	2.640280E-012	0	0.000000E+000
1	53.55001711	2.640280E-012	1.655028E-011	1	0.000000E+000
1	53.55013057	1.655028E-011	2.640280E-012	0	0.000000E+000
1	53.55016389	2.640280E-012	1.655028E-011	1	0.000000E+000
1	53.55047745	1.655028E-011	2.640280E-012	0	0.000000E+000
1	53.55053134	2.640280E-012	1.655028E-011	1	0.000000E+000
1	53.55057373	1.655028E-011	2.640280E-012	0	0.000000E+000
1	53.55059244	2.640280E-012	1.655028E-011	1	0.000000E+000
1	53.55102319	1.655028E-011	2.640280E-012	0	0.000000E+000
1	53.55106895	2.640280E-012	1.655028E-011	1	0.000000E+000
1	53.55114626	1.655028E-011	2.640280E-012	0	0.000000E+000
1	53.55116860	2.640280E-012	1.655028E-011	1	0.000000E+000
1	53.55124859	1.655028E-011	2.640280E-012	0	0.000000E+000
1	53.55126702	2.640280E-012	1.655028E-011	1	0.000000E+000
1	53.55132270	1.655028E-011	2.640280E-012	0	0.000000E+000
1	53.55142127	2.640280E-012	1.655028E-011	1	0.000000E+000
1	53.55173339	1.655028E-011	2.640280E-012	0	0.000000E+000
1	53.55175506	2.640280E-012	1.655028E-011	1	0.000000E+000
1	53.55208344	1.655028E-011	2.640280E-012	0	0.000000E+000
1	53.55209635	2.640280E-012	1.655028E-011	1	0.000000E+000
1	53.55216049	1.655028E-011	2.640280E-012	0	0.000000E+000
1	53.55219461	2.640280E-012	1.655028E-011	1	0.000000E+000
1	53.55238119	1.655028E-011	2.640280E-012	0	0.000000E+000
1	53.55240817	2.640280E-012	1.655028E-011	1	0.000000E+000
1	53.55259060	1.655028E-011	2.640280E-012	0	0.000000E+000
1	53.55263357	2.640280E-012	1.655028E-011	1	0.000000E+000
1	53.55282117	1.655028E-011	2.640280E-012	0	0.000000E+000
1	53.55283971	2.640280E-012	1.655028E-011	1	0.000000E+000
1	53.55327689	1.655028E-011	2.640280E-012	0	0.000000E+000
1	53.55328176	2.640280E-012	1.655028E-011	1	0.000000E+000
1	53.55330591	1.655028E-011	2.640280E-012	0	0.000000E+000
1	53.55331606	2.640280E-012	1.655028E-011	1	0.000000E+000
1	53.55348460	1.655028E-011	2.640280E-012	0	0.000000E+000
1	53.55350501	2.640280E-012	1.655028E-011	1	0.000000E+000
1	53.55413027	1.655028E-011	2.640280E-012	0	0.000000E+000
1	53.55418292	2.640280E-012	1.655028E-011	1	0.000000E+000
1	53.55424711	1.655028E-011	2.640280E-012	0	0.000000E+000
1	53.55427923	2.640280E-012	1.655028E-011	1	0.000000E+000
1	53.55430516	1.655028E-011	2.640280E-012	0	0.000000E+000
1	53.55432511	2.640280E-012	1.655028E-011	1	0.000000E+000
1	53.55438690	1.655028E-011	2.640280E-012	0	0.000000E+000
1	53.55442767	2.640280E-012	1.655028E-011	1	0.000000E+000
1	53.55449883	1.655028E-011	2.640280E-012	0	0.000000E+000
1	53.55453575	2.640280E-012	1.655028E-011	1	0.000000E+000
1	53.55466608	1.655028E-011	2.640280E-012	0	0.000000E+000
1	53.55470554	2.640280E-012	1.655028E-011	1	0.000000E+000
1	53.55486628	1.655028E-011	2.640280E-012	0	0.000000E+000
1	53.55488468	2.640280E-012	1.655028E-011	1	0.000000E+000
1	53.55504106	1.655028E-011	2.640280E-012	0	0.000000E+000
1	53.55577492	2.640280E-012	1.655028E-011	1	0.000000E+000
1	53.55596947	1.655028E-011	2.640280E-012	0	0.000000E+000
1	53.55598217	2.640280E-012	1.655028E-011	1	0.000000E+000
1	53.55630876	1.655028E-011	2.640280E-012	0	0.000000E+000
1	53.55634624	2.640280E-012	1.655028E-011	1	0.000000E+000
1	53.55697072	1.655028E-011	2.640280E-012	0	0.000000E+000
1	53.55699297	2.640280E-012	1.655028E-011	1	0.000000E+000
1	53.55747139	1.655028E-011	2.640280E-012	0	0.000000E+000
1	53.55750590	2.640280E-012	1.655028E-011	1	0.000000E+000
1	53.55856682	1.655028E-011	2.640280E-012	0	0.000000E+000
1	53.55859944	2.640280E-012	1.655028E-011	1	0.000000E+000
1	53.55883173	1.655028E-011	2.640280E-012	0	0.000000E+000
1	53.55903982	2.640280E-012	1.655028E-011	1	0.000000E+000
1	53.55936990	1.655028E-011	2.640280E-012	0	0.000000E+000
1	53.55938601	2.640280E-012	1.655028E-011	1	0.000000E+000
1	53.55962247	1.655028E-011	2.640280E-012	0	0.000000E+000
1	53.55963065	2.640280E-012	1.655028E-011	1	0.000000E+000
1	53.56018559	1.655028E-011	2.640280E-012	0	0.000000E+000
1	53.56021760	2.640280E-012	1.655028E-011	1	0.000000E+000
1	53.56060405	1.655028E-011	2.640280E-012	0	0.000000E+000
1	53.56065240	2.640280E-012	1.655028E-011	1	0.000000E+000
1	53.56081234	1.655028E-011	2.640280E-012	0	0.000000E+000
1	53.56082302	2.640280E-012	1.655028E-011	1	0.000000E+000
1	53.56090240	1.655028E-011	2.640280E-012	0	0.000000E+000
1	53.56092942	2.640280E-012	1.655028E-011	1	0.000000E+000
1	53.56114889	1.655028E-011	2.640280E-012	0	0.000000E+000
1	53.56116396	2.640280E-012	1.655028E-011	1	0.000000E+000
1	53.56121964	1.655028E-011	2.640280E-012	0	0.000000E+000
1	53.56124552	2.640280E-012	1.655028E-011	1	0.000000E+000
1	53.56151215	1.655028E-011	2.640280E-012	0	0.000000E+000
1	53.56154944	2.640280E-012	1.655028E-011	1	0.000000E+000
1	53.56155846	1.655028E-011	2.640280E-012	0	0.000000E+000
1	53.56161412	2.640280E-012	1.655028E-011	1	0.000000E+000
1	53.56272129	1.655028E-011	2.640280E-012	0	0.000000E+000
1	53.56277283	2.640280E-012	1.655028E-011	1	0.000000E+000
1	53.56283749	1.655028E-011	2.640280E-012	0	0.000000E+000
1	53.56286845	2.640280E-012	1.655028E-011	1	0.000000E+000
1	53.56305679	1.655028E-011	2.640280E-012	0	0.000000E+000
1	53.56306569	2.640280E-012	1.655028E-011	1	0.000000E+000
1	53.56345469	1.655028E-011	2.640280E-012	0	0.000000E+000
1	53.56353115	2.640280E-012	1.655028E-011	1	0.000000E+000
1	53.56372239	1.655028E-011	2.640280E-012	0	0.000000E+000
1	53.56374041	2.640280E-012	1.655028E-011	1	0.000000E+000
1	53.56378777	1.655028E-011	2.640280E-012	0	0.000000E+000
1	53.56380852	2.640280E-012	1.655028E-011	1	0.000000E+000
1	53.56390086	1.655028E-011	2.640280E-012	0	0.000000E+000
1	53.56391127	2.640280E-012	1.655028E-011	1	0.000000E+000
1	53.56504895	1.655028E-011	2.640280E-012	0	0.000000E+000
1	53.56505996	2.640280E-012	1.655028E-011	1	0.000000E+000
1	53.56524133	1.655028E-011	2.640280E-012	0	0.000000E+000
1	53.56529503	2.640280E-012	1.655028E-011	1	0.000000E+000
1	53.56550512	1.655028E-011	2.640280E-012	0	0.000000E+000
1	53.56555883	2.640280E-012	1.655028E-011	1	0.000000E+000
1	53.56562480	1.655028E-011	2.640280E-012	0	0.000000E+000
1	53.60689869	2.640280E-012	1.655028E-011	1	0.000000E+000
1	53.60739203	1.655028E-011	2.640280E-012	0	0.000000E+000
1	53.60748169	2.640280E-012	1.655028E-011	1	0.000000E+000
1	53.60770588	1.655028E-011	2.640280E-012	0	0.000000E+000
1	53.60773301	2.640280E-012	1.655028E-011	1	0.000000E+000
1	53.60839552	1.655028E-011	2.640280E-012	0	0.000000E+000
1	53.60901639	2.640280E-012	1.655028E-011	1	0.000000E+000
1	53.60905777	1.655028E-011	2.640280E-012	0	0.000000E+000
1	53.60908810	2.640280E-012	1.655028E-011	1	0.000000E+000
1	53.60965125	1.655028E-011	2.640280E-012	0	0.000000E+000
1	53.61045209	2.640280E-012	1.655028E-011	1	0.000000E+000
1	53.61054174	1.655028E-011	2.640280E-012	0	0.000000E+000
1	53.61057955	2.640280E-012	1.655028E-011	1	0.000000E+000
1	53.61060852	1.655028E-011	2.640280E-012	0	0.000000E+000
1	53.61064663	2.640280E-012	1.655028E-011	1	0.000000E+000
1	53.61124856	1.655028E-011	2.640280E-012	0	0.000000E+000
1	53.61131845	2.640280E-012	1.655028E-011	1	0.000000E+000
1	53.61154670	1.655028E-011	2.640280E-012	0	0.000000E+000
1	53.61280056	2.640280E-012	1.655028E-011	1	0.000000E+000
1	53.61301197	1.655028E-011	2.640280E-012	0	0.000000E+000
1	53.61332848	2.640280E-012	1.655028E-011	1	0.000000E+000
1	53.61425541	1.655028E-011	2.640280E-012	0	0.000000E+000
1	53.61432763	2.640280E-012	1.655028E-011	1	0.000000E+000
1	53.61463974	1.655028E-011	2.640280E-012	0	0.000000E+000
1	53.61581100	2.640280E-012	1.655028E-011	1	0.000000E+000
1	53.61583754	1.655028E-011	2.640280E-012	0	0.000000E+000
1	53.61585517	2.640280E-012	1.655028E-011	1	0.000000E+000
1	53.61588831	1.655028E-011	2.640280E-012	0	0.000000E+000
1	53.61593638	2.640280E-012	1.655028E-011	1	0.000000E+000
1	53.61611593	1.655028E-011	2.640280E-012	0	0.000000E+000
1	53.61612297	2.640280E-012	1.655028E-011	1	0.000000E+000
1	53.61647619	1.655028E-011	2.640280E-012	0	0.000000E+000
1	53.61649966	2.640280E-012	1.655028E-011	1	0.000000E+000
1	53.61702560	1.655028E-011	2.640280E-012	0	0.000000E+000
1	53.61708525	2.640280E-012	1.655028E-011	1	0.000000E+000
1	53.61723004	1.655028E-011	2.640280E-012	0	0.000000E+000
1	53.61724989	2.640280E-012	1.655028E-011	1	0.000000E+000
1	53.61745374	1.655028E-011	2.640280E-012	0	0.000000E+000
1	53.61746340	2.640280E-012	1.655028E-011	1	0.000000E+000
1	53.61784727	1.655028E-011	2.640280E-012	0	0.000000E+000
1	53.61786517	2.640280E-012	1.655028E-011	1	0.000000E+000
1	53.61790901	1.655028E-011	2.640280E-012	0	0.000000E+000
1	53.61793491	2.640280E-012	1.655028E-011	1	0.000000E+000
1	53.61812219	1.655028E-011	2.640280E-012	0	0.000000E+000
1	53.61818392	2.640280E-012	1.655028E-011	1	0.000000E+000
1	53.61823664	1.655028E-011	2.640280E-012	0	0.000000E+000
1	53.61827221	2.640280E-012	1.655028E-011	1	0.000000E+000
1	53.61831704	1.655028E-011	2.640280E-012	0	0.000000E+000
1	53.61854468	2.640280E-012	1.655028E-011	1	0.000000E+000
1	53.61859879	1.655028E-011	2.640280E-012	0	0.000000E+000
1	53.61866068	2.640280E-012	1.655028E-011	1	0.000000E+000
1	53.61902494	1.655028E-011	2.640280E-012	0	0.000000E+000
1	53.61907242	2.640280E-012	1.655028E-011	1	0.000000E+000
1	53.61916098	1.655028E-011	2.640280E-012	0	0.000000E+000
1	53.62055350	2.640280E-012	1.655028E-011	1	0.000000E+000
1	53.62058694	1.655028E-011	2.640280E-012	0	0.000000E+000
1	53.62066585	2.640280E-012	1.655028E-011	1	0.000000E+000
1	53.62115029	1.655028E-011	2.640280E-012	0	0.000000E+000
1	53.62129980	2.640280E-012	1.655028E-011	1	0.000000E+000
1	53.62180025	1.655028E-011	2.640280E-012	0	0.000000E+000
1	53.62186484	2.640280E-012	1.655028E-011	1	0.000000E+000
1	53.62237514	1.655028E-011	2.640280E-012	0	0.000000E+000
1	53.62244108	2.640280E-012	1.655028E-011	1	0.000000E+000
1	53.62264199	1.655028E-011	2.640280E-012	0	0.000000E+000
1	53.62265321	2.640280E-012	1.655028E-011	1	0.000000E+000
1	53.62421364	1.655028E-011	2.640280E-012	0	0.000000E+000
1	53.62493935	2.640280E-012	1.655028E-011	1	0.000000E+000
1	53.62518267	1.655028E-011	2.640280E-012	0	0.000000E+000
1	53.62550610	2.640280E-012	1.655028E-011	1	0.000000E+000
1	53.62553748	1.655028E-011	2.640280E-012	0	0.000000E+000
1	53.62555897	2.640280E-012	1.655028E-011	1	0.000000E+000
1	53.62559454	1.655028E-011	2.640280E-012	0	0.000000E+000
1	53.62563117	2.640280E-012	1.655028E-011	1	0.000000E+000
1	53.62571390	1.655028E-011	2.640280E-012	0	0.000000E+000
1	53.62578216	2.640280E-012	1.655028E-011	1	0.000000E+000
1	53.62655851	1.655028E-011	2.640280E-012	0	0.000000E+000
1	53.62662408	2.640280E-012	1.655028E-011	1	0.000000E+000
1	53.62703691	1.655028E-011	2.640280E-012	0	0.000000E+000
1	53.62706218	2.640280E-012	1.655028E-011	1	0.000000E+000
1	53.62747337	1.655028E-011	2.640280E-012	0	0.000000E+000
1	53.66343056	2.640280E-012	1.655028E-011	1	0.000000E+000
1	53.66353716	1.655028E-011	2.640280E-012	0	0.000000E+000
1	53.66355911	2.640280E-012	1.655028E-011	1	0.000000E+000
1	53.66377165	1.655028E-011	2.640280E-012	0	0.000000E+000
1	53.66448803	2.640280E-012	1.655028E-011	1	0.000000E+000
1	53.66495656	1.655028E-011	2.640280E-012	0	0.000000E+000
1	53.66497050	2.640280E-012	1.655028E-011	1	0.000000E+000
1	53.66502024	1.655028E-011	2.640280E-012	0	0.000000E+000
1	53.66507667	2.640280E-012	1.655028E-011	1	0.000000E+000
1	53.66518722	1.655028E-011	2.640280E-012	0	0.000000E+000
1	53.66521384	2.640280E-012	1.655028E-011	1	0.000000E+000
1	53.66588296	1.655028E-011	2.640280E-012	0	0.000000E+000
1	53.66610189	2.640280E-012	1.655028E-011	1	0.000000E+000
1	53.66612803	1.655028E-011	2.640280E-012	0	0.000000E+000
1	53.66614955	2.640280E-012	1.655028E-011	1	0.000000E+000
1	53.66640488	1.655028E-011	2.640280E-012	0	0.000000E+000
1	53.66643686	2.640280E-012	1.655028E-011	1	0.000000E+000
1	53.66699595	1.655028E-011	2.640280E-012	0	0.000000E+000
1	53.66705140	2.640280E-012	1.655028E-011	1	0.000000E+000
1	53.66714484	1.655028E-011	2.640280E-012	0	0.000000E+000
1	53.66769463	2.640280E-012	1.655028E-011	1	0.000000E+000
1	53.66829492	1.655028E-011	2.640280E-012	0	0.000000E+000
1	53.66838260	2.640280E-012	1.655028E-011	1	0.000000E+000
1	53.66856514	1.655028E-011	2.640280E-012	0	0.000000E+000
1	53.66858962	2.640280E-012	1.655028E-011	1	0.000000E+000
1	53.66905536	1.655028E-011	2.640280E-012	0	0.000000E+000
1	53.66908335	2.640280E-012	1.655028E-011	1	0.000000E+000
1	53.66936850	1.655028E-011	2.640280E-012	0	0.000000E+000
1	53.66937866	2.640280E-012	1.655028E-011	1	0.000000E+000
1	53.66944165	1.655028E-011	2.640280E-012	0	0.000000E+000
1	53.66945936	2.640280E-012	1.655028E-011	1	0.000000E+000
1	53.67010666	1.655028E-011	2.640280E-012	0	0.000000E+000
1	53.67013835	2.640280E-012	1.655028E-011	1	0.000000E+000
1	53.67047670	1.655028E-011	2.640280E-012	0	0.000000E+000
1	53.67051361	2.640280E-012	1.655028E-011	1	0.000000E+000
1	53.67053020	1.655028E-011	2.640280E-012	0	0.000000E+000
1	53.67054481	2.640280E-012	1.655028E-011	1	0.000000E+000
1	53.67075302	1.655028E-011	2.640280E-012	0	0.000000E+000
1	53.67080824	2.640280E-012	1.655028E-011	1	0.000000E+000
1	53.67095847	1.655028E-011	2.640280E-012	0	0.000000E+000
1	53.67097171	2.640280E-012	1.655028E-011	1	0.000000E+000
1	53.67108791	1.655028E-011	2.640280E-012	0	0.000000E+000
1	53.67115608	2.640280E-012	1.655028E-011	1	0.000000E+000
1	53.67121362	1.655028E-011	2.640280E-012	0	0.000000E+000
1	53.67123804	2.640280E-012	1.655028E-011	1	0.000000E+000
1	53.67155119	1.655028E-011	2.640280E-012	0	0.000000E+000
1	53.67156333	2.640280E-012	1.655028E-011	1	0.000000E+000
1	53.67280656	1.655028E-011	2.640280E-012	0	0.000000E+000
1	53.67285841	2.640280E-012	1.655028E-011	1	0.000000E+000
1	53.67304988	1.655028E-011	2.640280E-012	0	0.000000E+000
1	53.67335182	2.640280E-012	1.655028E-011	1	0.000000E+000
1	53.67340597	1.655028E-011	2.640280E-012	0	0.000000E+000
1	53.67343368	2.640280E-012	1.655028E-011	1	0.000000E+000
1	53.67347810	1.655028E-011	2.640280E-012	0	0.000000E+000
1	53.67392529	2.640280E-012	1.655028E-011	1	0.000000E+000
1	53.67398139	1.655028E-011	2.640280E-012	0	0.000000E+000
1	53.67403528	2.640280E-012	1.655028E-011	1	0.000000E+000
1	53.67410450	1.655028E-011	2.640280E-012	0	0.000000E+000
1	53.67417522	2.640280E-012	1.655028E-011	1	0.000000E+000
1	53.67421522	1.655028E-011	2.640280E-012	0	0.000000E+000
1	53.67423231	2.640280E-012	1.655028E-011	1	0.000000E+000
1	53.67476575	1.655028E-011	2.640280E-012	0	0.000000E+000
1	53.67483371	2.640280E-012	1.655028E-011	1	0.000000E+000
1	53.67519361	1.655028E-011	2.640280E-012	0	0.000000E+000
1	53.67521753	2.640280E-012	1.655028E-011	1	0.000000E+000
1	53.67587978	1.655028E-011	2.640280E-012	0	0.000000E+000
1	53.67590173	2.640280E-012	1.655028E-011	1	0.000000E+000
1	53.67610041	1.655028E-011	2.640280E-012	0	0.000000E+000
1	53.67613904	2.640280E-012	1.655028E-011	1	0.000000E+000
1	53.67637992	1.655028E-011	2.640280E-012	0	0.000000E+000
1	53.68467531	2.640280E-012	1.655028E-011	1	0.000000E+000
1	53.68469821	1.655028E-011	2.640280E-012	0	0.000000E+000
1	53.68474518	2.640280E-012	1.655028E-011	1	0.000000E+000
1	53.68494959	1.655028E-011	2.640280E-012	0	0.000000E+000
1	53.68497784	2.640280E-012	1.655028E-011	1	0.000000E+000
1	53.68515155	1.655028E-011	2.640280E-012	0	0.000000E+000
1	53.68516281	2.640280E-012	1.655028E-011	1	0.000000E+000
1	53.68529065	1.655028E-011	2.640280E-012	0	0.000000E+000
1	53.68533497	2.640280E-012	1.655028E-011	1	0.000000E+000
1	53.68571772	1.655028E-011	2.640280E-012	0	0.000000E+000
1	53.68579529	2.640280E-012	1.655028E-011	1	0.000000E+000
1	53.68611292	1.655028E-011	2.640280E-012	0	0.000000E+000
1	53.68614352	2.640280E-012	1.655028E-011	1	0.000000E+000
1	53.68643907	1.655028E-011	2.640280E-012	0	0.000000E+000
1	53.68651082	2.640280E-012	1.655028E-011	1	0.000000E+000
1	53.68659308	1.655028E-011	2.640280E-012	0	0.000000E+000
1	53.68660870	2.640280E-012	1.655028E-011	1	0.000000E+000
1	53.68677762	1.655028E-011	2.640280E-012	0	0.000000E+000
1	53.68680607	2.640280E-012	1.655028E-011	1	0.000000E+000
1	53.68694256	1.655028E-011	2.640280E-012	0	0.000000E+000
1	53.68695696	2.640280E-012	1.655028E-011	1	0.000000E+000
1	53.68732096	1.655028E-011	2.640280E-012	0	0.000000E+000
1	53.68737534	2.640280E-012	1.655028E-011	1	0.000000E+000
1	53.68861465	1.655028E-011	2.640280E-012	0	0.000000E+000
1	53.68862307	2.640280E-012	1.655028E-011	1	0.000000E+000
1	53.68885694	1.655028E-011	2.640280E-012	0	0.000000E+000
1	53.68890748	2.640280E-012	1.655028E-011	1	0.000000E+000
1	53.68905197	1.655028E-011	2.640280E-012	0	0.000000E+000
1	53.68914828	2.640280E-012	1.655028E-011	1	0.000000E+000
1	53.68928849	1.655028E-011	2.640280E-012	0	0.000000E+000
1	53.68929516	2.640280E-012	1.655028E-011	1	0.000000E+000
1	53.68943311	1.655028E-011	2.640280E-012	0	0.000000E+000
1	53.68945184	2.640280E-012	1.655028E-011	1	0.000000E+000
1	53.69017941	1.655028E-011	2.640280E-012	0	0.000000E+000
1	53.69019734	2.640280E-012	1.655028E-011	1	0.000000E+000
1	53.69045889	1.655028E-011	2.640280E-012	0	0.000000E+000
1	53.69064609	2.640280E-012	1.655028E-011	1	0.000000E+000
1	53.69124191	1.655028E-011	2.640280E-012	0	0.000000E+000
1	53.69125399	2.640280E-012	1.655028E-011	1	0.000000E+000
1	53.69155310	1.655028E-011	2.640280E-012	0	0.000000E+000
1	55.26059855	2.613025E-012	1.652302E-011	1	0.000000E+000
1	55.26060000	1.652302E-011	2.613025E-012	0	0.000000E+000
1	55.26060109	2.613025E-012	1.652302E-011	1	0.000000E+000
1	55.26078376	1.652302E-011	2.613025E-012	0	0.000000E+000
1	55.26080121	2.613025E-012	1.652302E-011	1	0.000000E+000
1	55.26102547	1.652302E-011	2.613025E-012	0	0.000000E+000
1	55.26104373	2.613025E-012	1.652302E-011	1	0.000000E+000
1	55.26124683	1.652302E-011	2.613025E-012	0	0.000000E+000
1	55.26130230	2.613025E-012	1.652302E-011	1	0.000000E+000
1	55.26139027	1.652302E-011	2.613025E-012	0	0.000000E+000
1	55.26140770	2.613025E-012	1.652302E-011	1	0.000000E+000
1	55.26209548	1.652302E-011	2.613025E-012	0	0.000000E+000
1	55.26269427	2.613025E-012	1.652302E-011	1	0.000000E+000
1	55.26296051	1.652302E-011	2.613025E-012	0	0.000000E+000
1	55.26298397	2.613025E-012	1.652302E-011	1	0.000000E+000
1	55.26343712	1.652302E-011	2.613025E-012	0	0.000000E+000
1	55.26345797	2.613025E-012	1.652302E-011	1	0.000000E+000
1	55.26406503	1.652302E-011	2.613025E-012	0	0.000000E+000
1	55.26408438	2.613025E-012	1.652302E-011	1	0.000000E+000
1	55.26418787	1.652302E-011	2.613025E-012	0	0.000000E+000
1	55.26421294	2.613025E-012	1.652302E-011	1	0.000000E+000
1	55.26428367	1.652302E-011	2.613025E-012	0	0.000000E+000
1	55.26435906	2.613025E-012	1.652302E-011	1	0.000000E+000
1	55.26447566	1.652302E-011	2.613025E-012	0	0.000000E+000
1	55.26456276	2.613025E-012	1.652302E-011	1	0.000000E+000
1	55.26512557	1.652302E-011	2.613025E-012	0	0.000000E+000
1	55.26515048	2.613025E-012	1.652302E-011	1	0.000000E+000
1	55.26519608	1.652302E-011	2.613025E-012	0	0.000000E+000
1	55.26670937	2.613025E-012	1.652302E-011	1	0.000000E+000
1	55.26754662	1.652302E-011	2.613025E-012	0	0.000000E+000
1	55.26800971	2.613025E-012	1.652302E-011	1	0.000000E+000
1	55.26805995	1.652302E-011	2.613025E-012	0	0.000000E+000
1	55.26830789	2.613025E-012	1.652302E-011	1	0.000000E+000
1	55.26839364	1.652302E-011	2.613025E-012	0	0.000000E+000
1	55.26845898	2.613025E-012	1.652302E-011	1	0.000000E+000
1	55.26919961	1.652302E-011	2.613025E-012	0	0.000000E+000
1	55.26922538	2.613025E-012	1.652302E-011	1	0.000000E+000
1	55.26938292	1.652302E-011	2.613025E-012	0	0.000000E+000
1	55.26941068	2.613025E-012	1.652302E-011	1	0.000000E+000
1	55.26984725	1.652302E-011	2.613025E-012	0	0.000000E+000
1	55.26986444	2.613025E-012	1.652302E-011	1	0.000000E+000
1	55.26996302	1.652302E-011	2.613025E-012	0	0.000000E+000
1	55.26998176	2.613025E-012	1.652302E-011	1	0.000000E+000
1	55.27078107	1.652302E-011	2.613025E-012	0	0.000000E+000
1	55.27081794	2.613025E-012	1.652302E-011	1	0.000000E+000
1	55.27108786	1.652302E-011	2.613025E-012	0	0.000000E+000
1	55.27111513	2.613025E-012	1.652302E-011	1	0.000000E+000
1	55.27117061	1.652302E-011	2.613025E-012	0	0.000000E+000
1	55.27122580	2.613025E-012	1.652302E-011	1	0.000000E+000
1	55.27173947	1.652302E-011	2.613025E-012	0	0.000000E+000
1	55.27177594	2.613025E-012	1.652302E-011	1	0.000000E+000
1	55.27193054	1.652302E-011	2.613025E-012	0	0.000000E+000
1	55.27195888	2.613025E-012	1.652302E-011	1	0.000000E+000
1	55.27255876	1.652302E-011	2.613025E-012	0	0.000000E+000
1	55.27258040	2.613025E-012	1.652302E-011	1	0.000000E+000
1	55.27261055	1.652302E-011	2.613025E-012	0	0.000000E+000
1	55.27264135	2.613025E-012	1.652302E-011	1	0.000000E+000
1	55.27287874	1.652302E-011	2.613025E-012	0	0.000000E+000
1	55.27293678	2.613025E-012	1.652302E-011	1	0.000000E+000
1	55.27298535	1.652302E-011	2.613025E-012	0	0.000000E+000
1	55.27299991	2.613025E-012	1.652302E-011	1	0.000000E+000
1	55.27307768	1.652302E-011	2.613025E-012	0	0.000000E+000
1	55.27472461	2.613025E-012	1.652302E-011	1	0.000000E+000
1	55.27491531	1.652302E-011	2.613025E-012	0	0.000000E+000
1	55.27493044	2.613025E-012	1.652302E-011	1	0.000000E+000
1	55.27508989	1.652302E-011	2.613025E-012	0	0.000000E+000
1	55.27530122	2.613025E-012	1.652302E-011	1	0.000000E+000
1	55.27540620	1.652302E-011	2.613025E-012	0	0.000000E+000
1	55.27545994	2.613025E-012	1.652302E-011	1	0.000000E+000
1	55.27559118	1.652302E-011	2.613025E-012	0	0.000000E+000
1	55.27560307	2.613025E-012	1.652302E-011	1	0.000000E+000
1	55.27565648	1.652302E-011	2.613025E-012	0	0.000000E+000
1	55.27576279	2.613025E-012	1.652302E-011	1	0.000000E+000
1	55.27586703	1.652302E-011	2.613025E-012	0	0.000000E+000
1	55.27590618	2.613025E-012	1.652302E-011	1	0.000000E+000
1	55.27684308	1.652302E-011	2.613025E-012	0	0.000000E+000
1	55.27685452	2.613025E-012	1.652302E-011	1	0.000000E+000
1	55.27691683	1.652302E-011	2.613025E-012	0	0.000000E+000
1	55.27693284	2.613025E-012	1.652302E-011	1	0.000000E+000
1	55.27735948	1.652302E-011	2.613025E-012	0	0.000000E+000
1	55.27739333	2.613025E-012	1.652302E-011	1	0.000000E+000
1	55.27742643	1.652302E-011	2.613025E-012	0	0.000000E+000
1	55.27745463	2.613025E-012	1.652302E-011	1	0.000000E+000
1	55.27766627	1.652302E-011	2.613025E-012	0	0.000000E+000
1	55.27769766	2.613025E-012	1.652302E-011	1	0.000000E+000
1	55.27786881	1.652302E-011	2.613025E-012	0	0.000000E+000
1	55.27789390	2.613025E-012	1.652302E-011	1	0.000000E+000
1	55.27812717	1.652302E-011	2.613025E-012	0	0.000000E+000
1	55.27813585	2.613025E-012	1.652302E-011	1	0.000000E+000
1	55.27852892	1.652302E-011	2.613025E-012	0	0.000000E+000
1	55.27855719	2.613025E-012	1.652302E-011	1	0.000000E+000
1	55.27908367	1.652302E-011	2.613025E-012	0	0.000000E+000
1	55.27909904	2.613025E-012	1.652302E-011	1	0.000000E+000
1	55.27926554	1.652302E-011	2.613025E-012	0	0.000000E+000
1	55.27928511	2.613025E-012	1.652302E-011	1	0.000000E+000
1	55.27983964	1.652302E-011	2.613025E-012	0	0.000000E+000
1	55.27985608	2.613025E-012	1.652302E-011	1	0.000000E+000
1	55.28025684	1.652302E-011	2.613025E-012	0	0.000000E+000
1	55.28029937	2.613025E-012	1.652302E-011	1	0.000000E+000
1	55.28041848	1.652302E-011	2.613025E-012	0	0.000000E+000
1	55.28043404	2.613025E-012	1.652302E-011	1	0.000000E+000
1	55.28053513	1.652302E-011	2.613025E-012	0	0.000000E+000
1	55.28056367	2.613025E-012	1.652302E-011	1	0.000000E+000
1	55.28078143	1.652302E-011	2.613025E-012	0	0.000000E+000
1	55.28078524	2.613025E-012	1.652302E-011	1	0.000000E+000
1	55.28086884	1.652302E-011	2.613025E-012	0	0.000000E+000
1	55.28088774	2.613025E-012	1.652302E-011	1	0.000000E+000
1	55.28094354	1.652302E-011	2.613025E-012	0	0.000000E+000
1	55.28099952	2.613025E-012	1.652302E-011	1	0.000000E+000
1	55.28143351	1.652302E-011	2.613025E-012	0	0.000000E+000
1	55.28149633	2.613025E-012	1.652302E-011	1	0.000000E+000
1	55.28157026	1.652302E-011	2.613025E-012	0	0.000000E+000
1	55.28233292	2.613025E-012	1.652302E-011	1	0.000000E+000
1	55.28355972	1.652302E-011	2.613025E-012	0	0.000000E+000
1	55.28359588	2.613025E-012	1.652302E-011	1	0.000000E+000
1	55.28413783	1.652302E-011	2.613025E-012	0	0.000000E+000
1	55.28415929	2.613025E-012	1.652302E-011	1	0.000000E+000
1	55.28464784	1.652302E-011	2.613025E-012	0	0.000000E+000
1	55.28466898	2.613025E-012	1.652302E-011	1	0.000000E+000
1	55.28490237	1.652302E-011	2.613025E-012	0	0.000000E+000
1	55.28491979	2.613025E-012	1.652302E-011	1	0.000000E+000
1	55.28520959	1.652302E-011	2.613025E-012	0	0.000000E+000
1	55.28524619	2.613025E-012	1.652302E-011	1	0.000000E+000
1	55.28527498	1.652302E-011	2.613025E-012	0	0.000000E+000
1	55.28530303	2.613025E-012	1.652302E-011	1	0.000000E+000
1	55.28574667	1.652302E-011	2.613025E-012	0	0.000000E+000
1	55.28577611	2.613025E-012	1.652302E-011	1	0.000000E+000
1	55.28597959	1.652302E-011	2.613025E-012	0	0.000000E+000
1	55.28600063	2.613025E-012	1.652302E-011	1	0.000000E+000
1	55.28737899	1.652302E-011	2.613025E-012	0	0.000000E+000
1	55.28738247	2.613025E-012	1.652302E-011	1	0.000000E+000
1	55.28786591	1.652302E-011	2.613025E-012	0	0.000000E+000
1	55.28809553	2.613025E-012	1.652302E-011	1	0.000000E+000
1	55.28812056	1.652302E-011	2.613025E-012	0	0.000000E+000
1	55.28812673	2.613025E-012	1.652302E-011	1	0.000000E+000
1	55.28866687	1.652302E-011	2.613025E-012	0	0.000000E+000
1	55.28868722	2.613025E-012	1.652302E-011	1	0.000000E+000
1	55.28933864	1.652302E-011	2.613025E-012	0	0.000000E+000
1	55.28940044	2.613025E-012	1.652302E-011	1	0.000000E+000
1	55.28942580	1.652302E-011	2.613025E-012	0	0.000000E+000
1	55.28944943	2.613025E-012	1.652302E-011	1	0.000000E+000
1	55.28967875	1.652302E-011	2.613025E-012	0	0.000000E+000
1	55.28972154	2.613025E-012	1.652302E-011	1	0.000000E+000
1	55.28978528	1.652302E-011	2.613025E-012	0	0.000000E+000
1	55.29078994	2.613025E-012	1.652302E-011	1	0.000000E+000
1	55.29133301	1.652302E-011	2.613025E-012	0	0.000000E+000
1	55.29134568	2.613025E-012	1.652302E-011	1	0.000000E+000
1	55.29173622	1.652302E-011	2.613025E-012	0	0.000000E+000
1	55.29176174	2.613025E-012	1.652302E-011	1	0.000000E+000
1	55.29199445	1.652302E-011	2.613025E-012	0	0.000000E+000
1	55.29204444	2.613025E-012	1.652302E-011	1	0.000000E+000
1	55.29244420	1.652302E-011	2.613025E-012	0	0.000000E+000
1	55.29246473	2.613025E-012	1.652302E-011	1	0.000000E+000
1	55.29317424	1.652302E-011	2.613025E-012	0	0.000000E+000
1	55.29323695	2.613025E-012	1.652302E-011	1	0.000000E+000
1	55.29358269	1.652302E-011	2.613025E-012	0	0.000000E+000
1	55.29373434	2.613025E-012	1.652302E-011	1	0.000000E+000
1	55.29377496	1.652302E-011	2.613025E-012	0	0.000000E+000
1	55.29378871	2.613025E-012	1.652302E-011	1	0.000000E+000
1	55.29552689	1.652302E-011	2.613025E-012	0	0.000000E+000
1	55.29561463	2.613025E-012	1.652302E-011	1	0.000000E+000
1	55.29587604	1.652302E-011	2.613025E-012	0	0.000000E+000
1	55.29589500	2.613025E-012	1.652302E-011	1	0.000000E+000
1	55.29622239	1.652302E-011	2.613025E-012	0	0.000000E+000
1	55.29625604	2.613025E-012	1.652302E-011	1	0.000000E+000
1	55.29678543	1.652302E-011	2.613025E-012	0	0.000000E+000
1	55.29681513	2.613025E-012	1.652302E-011	1	0.000000E+000
1	55.29701879	1.652302E-011	2.613025E-012	0	0.000000E+000
1	55.29706860	2.613025E-012	1.652302E-011	1	0.000000E+000
1	55.29736909	1.652302E-011	2.613025E-012	0	0.000000E+000
1	55.29743726	2.613025E-012	1.652302E-011	1	0.000000E+000
1	55.29755617	1.652302E-011	2.613025E-012	0	0.000000E+000
1	55.29757713	2.613025E-012	1.652302E-011	1	0.000000E+000
1	55.29787043	1.652302E-011	2.613025E-012	0	0.000000E+000
1	55.29787998	2.613025E-012	1.652302E-011	1	0.000000E+000
1	55.29838094	1.652302E-011	2.613025E-012	0	0.000000E+000
1	55.29839321	2.613025E-012	1.652302E-011	1	0.000000E+000
1	55.29858744	1.652302E-011	2.613025E-012	0	0.000000E+000
1	55.29860275	2.613025E-012	1.652302E-011	1	0.000000E+000
1	55.29877817	1.652302E-011	2.613025E-012	0	0.000000E+000
1	55.30015228	2.613025E-012	1.652302E-011	1	0.000000E+000
1	55.30017463	1.652302E-011	2.613025E-012	0	0.000000E+000
1	55.30029676	2.613025E-012	1.652302E-011	1	0.000000E+000
1	55.30033840	1.652302E-011	2.613025E-012	0	0.000000E+000
1	55.30038919	2.613025E-012	1.652302E-011	1	0.000000E+000
1	55.30091829	1.652302E-011	2.613025E-012	0	0.000000E+000
1	55.30094863	2.613025E-012	1.652302E-011	1	0.000000E+000
1	55.30119658	1.652302E-011	2.613025E-012	0	0.000000E+000
1	55.30120648	2.613025E-012	1.652302E-011	1	0.000000E+000
1	55.30136320	1.652302E-011	2.613025E-012	0	0.000000E+000
1	55.30138730	2.613025E-012	1.652302E-011	1	0.000000E+000
1	55.30141920	1.652302E-011	2.613025E-012	0	0.000000E+000
1	55.30143803	2.613025E-012	1.652302E-011	1	0.000000E+000
1	55.30148336	1.652302E-011	2.613025E-012	0	0.000000E+000
1	55.30155351	2.613025E-012	1.652302E-011	1	0.000000E+000
1	55.30205663	1.652302E-011	2.613025E-012	0	0.000000E+000
1	55.30208515	2.613025E-012	1.652302E-011	1	0.000000E+000
1	55.30229938	1.652302E-011	2.613025E-012	0	0.000000E+000
1	55.30231472	2.613025E-012	1.652302E-011	1	0.000000E+000
1	55.30327465	1.652302E-011	2.613025E-012	0	0.000000E+000
1	55.30331505	2.613025E-012	1.652302E-011	1	0.000000E+000
1	55.30351097	1.652302E-011	2.613025E-012	0	0.000000E+000
1	55.30352803	2.613025E-012	1.652302E-011	1	0.000000E+000
1	55.30367147	1.652302E-011	2.613025E-012	0	0.000000E+000
1	55.30370985	2.613025E-012	1.652302E-011	1	0.000000E+000
1	55.30398427	1.652302E-011	2.613025E-012	0	0.000000E+000
1	55.30402587	2.613025E-012	1.652302E-011	1	0.000000E+000
1	55.30454177	1.652302E-011	2.613025E-012	0	0.000000E+000
1	55.30454691	2.613025E-012	1.652302E-011	1	0.000000E+000
1	55.30485744	1.652302E-011	2.613025E-012	0	0.000000E+000
1	55.30491757	2.613025E-012	1.652302E-011	1	0.000000E+000
1	55.30499211	1.652302E-011	2.613025E-012	0	0.000000E+000
1	55.30503389	2.613025E-012	1.652302E-011	1	0.000000E+000
1	55.30509712	1.652302E-011	2.613025E-012	0	0.000000E+000
1	55.30513398	2.613025E-012	1.652302E-011	1	0.000000E+000
1	55.30514125	1.652302E-011	2.613025E-012	0	0.000000E+000
1	55.30641992	2.613025E-012	1.652302E-011	1	0.000000E+000
1	55.30646448	1.652302E-011	2.613025E-012	0	0.000000E+000
1	55.30649732	2.613025E-012	1.652302E-011	1	0.000000E+000
1	55.30662882	1.652302E-011	2.613025E-012	0	0.000000E+000
1	55.30664656	2.613025E-012	1.652302E-011	1	0.000000E+000
1	55.30676418	1.652302E-011	2.613025E-012	0	0.000000E+000
1	55.30682314	2.613025E-012	1.652302E-011	1	0.000000E+000
1	55.30695119	1.652302E-011	2.613025E-012	0	0.000000E+000
1	55.30699532	2.613025E-012	1.652302E-011	1	0.000000E+000
1	55.30714497	1.652302E-011	2.613025E-012	0	0.000000E+000
1	55.30715415	2.613025E-012	1.652302E-011	1	0.000000E+000
1	55.30750159	1.652302E-011	2.613025E-012	0	0.000000E+000
1	55.30752637	2.613025E-012	1.652302E-011	1	0.000000E+000
1	55.30824438	1.652302E-011	2.613025E-012	0	0.000000E+000
1	55.30826147	2.613025E-012	1.652302E-011	1	0.000000E+000
1	55.30851268	1.652302E-011	2.613025E-012	0	0.000000E+000
1	55.30854341	2.613025E-012	1.652302E-011	1	0.000000E+000
1	55.30910683	1.652302E-011	2.613025E-012	0	0.000000E+000
1	55.30913998	2.613025E-012	1.652302E-011	1	0.000000E+000
1	55.30916481	1.652302E-011	2.613025E-012	0	0.000000E+000
1	55.30920821	2.613025E-012	1.652302E-011	1	0.000000E+000
1	55.30933785	1.652302E-011	2.613025E-012	0	0.000000E+000
1	55.30939887	2.613025E-012	1.652302E-011	1	0.000000E+000
1	55.30988814	1.652302E-011	2.613025E-012	0	0.000000E+000
1	55.30990224	2.613025E-012	1.652302E-011	1	0.000000E+000
1	55.30998320	1.652302E-011	2.613025E-012	0	0.000000E+000
1	55.31004380	2.613025E-012	1.652302E-011	1	0.000000E+000
1	55.31047467	1.652302E-011	2.613025E-012	0	0.000000E+000
1	55.31051798	2.613025E-012	1.652302E-011	1	0.000000E+000
1	55.31062421	1.652302E-011	2.613025E-012	0	0.000000E+000
1	55.31066067	2.613025E-012	1.652302E-011	1	0.000000E+000
1	55.31122235	1.652302E-011	2.613025E-012	0	0.000000E+000
1	55.31124587	2.613025E-012	1.652302E-011	1	0.000000E+000
1	55.31148207	1.652302E-011	2.613025E-012	0	0.000000E+000
1	55.31149869	2.613025E-012	1.652302E-011	1	0.000000E+000
1	55.31173703	1.652302E-011	2.613025E-012	0	0.000000E+000
1	55.31181157	2.613025E-012	1.652302E-011	1	0.000000E+000
1	55.31207968	1.652302E-011	2.613025E-012	0	0.000000E+000
1	55.31211805	2.613025E-012	1.652302E-011	1	0.000000E+000
1	55.31225921	1.652302E-011	2.613025E-012	0	0.000000E+000
1	55.31228830	2.613025E-012	1.652302E-011	1	0.000000E+000
1	55.31246547	1.652302E-011	2.613025E-012	0	0.000000E+000
1	55.31248267	2.613025E-012	1.652302E-011	1	0.000000E+000
1	55.31313648	1.652302E-011	2.613025E-012	0	0.000000E+000
1	55.31419450	2.613025E-012	1.652302E-011	1	0.000000E+000
1	55.31446182	1.652302E-011	2.613025E-012	0	0.000000E+000
1	55.31448256	2.613025E-012	1.652302E-011	1	0.000000E+000
1	55.31470783	1.652302E-011	2.613025E-012	0	0.000000E+000
1	55.31472653	2.613025E-012	1.652302E-011	1	0.000000E+000
1	55.31486658	1.652302E-011	2.613025E-012	0	0.000000E+000
1	55.31497070	2.613025E-012	1.652302E-011	1	0.000000E+000
1	55.31615753	1.652302E-011	2.613025E-012	0	0.000000E+000
1	55.31619556	2.613025E-012	1.652302E-011	1	0.000000E+000
1	55.31647788	1.652302E-011	2.613025E-012	0	0.000000E+000
1	55.31652210	2.613025E-012	1.652302E-011	1	0.000000E+000
1	55.31691432	1.652302E-011	2.613025E-012	0	0.000000E+000
1	55.31699251	2.613025E-012	1.652302E-011	1	0.000000E+000
1	55.31702878	1.652302E-011	2.613025E-012	0	0.000000E+000
1	55.31706083	2.613025E-012	1.652302E-011	1	0.000000E+000
1	55.31750340	1.652302E-011	2.613025E-012	0	0.000000E+000
1	56.26774222	2.468402E-012	1.637840E-011	1	0.000000E+000
1	56.26812827	1.637840E-011	2.468402E-012	0	0.000000E+000
1	56.26813269	2.468402E-012	1.637840E-011	1	0.000000E+000
1	56.26860037	1.637840E-011	2.468402E-012	0	0.000000E+000
1	56.26864493	2.468402E-012	1.637840E-011	1	0.000000E+000
1	56.26873217	1.637840E-011	2.468402E-012	0	0.000000E+000
1	56.26875733	2.468402E-012	1.637840E-011	1	0.000000E+000
1	56.26920810	1.637840E-011	2.468402E-012	0	0.000000E+000
1	56.26930817	2.468402E-012	1.637840E-011	1	0.000000E+000
1	56.26945570	1.637840E-011	2.468402E-012	0	0.000000E+000
1	56.26948822	2.468402E-012	1.637840E-011	1	0.000000E+000
1	56.26971532	1.637840E-011	2.468402E-012	0	0.000000E+000
1	56.26975495	2.468402E-012	1.637840E-011	1	0.000000E+000
1	56.27005673	1.637840E-011	2.468402E-012	0	0.000000E+000
1	56.27008133	2.468402E-012	1.637840E-011	1	0.000000E+000
1	56.27019376	1.637840E-011	2.468402E-012	0	0.000000E+000
1	56.27022214	2.468402E-012	1.637840E-011	1	0.000000E+000
1	56.27039691	1.637840E-011	2.468402E-012	0	0.000000E+000
1	56.27041953	2.468402E-012	1.637840E-011	1	0.000000E+000
1	56.27046650	1.637840E-011	2.468402E-012	0	0.000000E+000
1	56.27226712	2.468402E-012	1.637840E-011	1	0.000000E+000
1	56.27282342	1.637840E-011	2.468402E-012	0	0.000000E+000
1	56.27284192	2.468402E-012	1.637840E-011	1	0.000000E+000
1	56.27342675	1.637840E-011	2.468402E-012	0	0.000000E+000
1	56.27351478	2.468402E-012	1.637840E-011	1	0.000000E+000
1	56.27367275	1.637840E-011	2.468402E-012	0	0.000000E+000
1	56.27368590	2.468402E-012	1.637840E-011	1	0.000000E+000
1	56.27380837	1.637840E-011	2.468402E-012	0	0.000000E+000
1	56.27383856	2.468402E-012	1.637840E-011	1	0.000000E+000
1	56.27483899	1.637840E-011	2.468402E-012	0	0.000000E+000
1	56.27488734	2.468402E-012	1.637840E-011	1	0.000000E+000
1	56.27497720	1.637840E-011	2.468402E-012	0	0.000000E+000
1	56.27498357	2.468402E-012	1.637840E-011	1	0.000000E+000
1	56.27531734	1.637840E-011	2.468402E-012	0	0.000000E+000
1	56.27684853	2.468402E-012	1.637840E-011	1	0.000000E+000
1	56.27704357	1.637840E-011	2.468402E-012	0	0.000000E+000
1	56.27707553	2.468402E-012	1.637840E-011	1	0.000000E+000
1	56.27741541	1.637840E-011	2.468402E-012	0	0.000000E+000
1	56.27745578	2.468402E-012	1.637840E-011	1	0.000000E+000
1	56.27779241	1.637840E-011	2.468402E-012	0	0.000000E+000
1	56.27780936	2.468402E-012	1.637840E-011	1	0.000000E+000
1	56.27787440	1.637840E-011	2.468402E-012	0	0.000000E+000
1	56.27788743	2.468402E-012	1.637840E-011	1	0.000000E+000
1	56.27812027	1.637840E-011	2.468402E-012	0	0.000000E+000
1	56.27816384	2.468402E-012	1.637840E-011	1	0.000000E+000
1	56.27822630	1.637840E-011	2.468402E-012	0	0.000000E+000
1	56.27825512	2.468402E-012	1.637840E-011	1	0.000000E+000
1	56.27849129	1.637840E-011	2.468402E-012	0	0.000000E+000
1	56.28006800	2.468402E-012	1.637840E-011	1	0.000000E+000
1	56.28029113	1.637840E-011	2.468402E-012	0	0.000000E+000
1	56.28031545	2.468402E-012	1.637840E-011	1	0.000000E+000
1	56.28051831	1.637840E-011	2.468402E-012	0	0.000000E+000
1	56.28052906	2.468402E-012	1.637840E-011	1	0.000000E+000
1	56.28066382	1.637840E-011	2.468402E-012	0	0.000000E+000
1	56.28067987	2.468402E-012	1.637840E-011	1	0.000000E+000
1	56.28073877	1.637840E-011	2.468402E-012	0	0.000000E+000
1	56.28076936	2.468402E-012	1.637840E-011	1	0.000000E+000
1	56.28109786	1.637840E-011	2.468402E-012	0	0.000000E+000
1	56.28110215	2.468402E-012	1.637840E-011	1	0.000000E+000
1	56.28132353	1.637840E-011	2.468402E-012	0	0.000000E+000
1	56.28136006	2.468402E-012	1.637840E-011	1	0.000000E+000
1	56.28157141	1.637840E-011	2.468402E-012	0	0.000000E+000
1	56.28162603	2.468402E-012	1.637840E-011	1	0.000000E+000
1	56.28263255	1.637840E-011	2.468402E-012	0	0.000000E+000
1	56.28264730	2.468402E-012	1.637840E-011	1	0.000000E+000
1	56.28279836	1.637840E-011	2.468402E-012	0	0.000000E+000
1	56.28284807	2.468402E-012	1.637840E-011	1	0.000000E+000
1	56.28332227	1.637840E-011	2.468402E-012	0	0.000000E+000
1	56.28431922	2.468402E-012	1.637840E-011	1	0.000000E+000
1	56.28468643	1.637840E-011	2.468402E-012	0	0.000000E+000
1	56.28470806	2.468402E-012	1.637840E-011	1	0.000000E+000
1	56.28477643	1.637840E-011	2.468402E-012	0	0.000000E+000
1	56.28672332	2.468402E-012	1.637840E-011	1	0.000000E+000
1	56.28678958	1.637840E-011	2.468402E-012	0	0.000000E+000
1	56.28680851	2.468402E-012	1.637840E-011	1	0.000000E+000
1	56.28725768	1.637840E-011	2.468402E-012	0	0.000000E+000
1	56.28730349	2.468402E-012	1.637840E-011	1	0.000000E+000
1	56.28736198	1.637840E-011	2.468402E-012	0	0.000000E+000
1	56.28738951	2.468402E-012	1.637840E-011	1	0.000000E+000
1	56.28830122	1.637840E-011	2.468402E-012	0	0.000000E+000
1	56.28848301	2.468402E-012	1.637840E-011	1	0.000000E+000
1	56.28857286	1.637840E-011	2.468402E-012	0	0.000000E+000
1	56.28860338	2.468402E-012	1.637840E-011	1	0.000000E+000
1	56.28866241	1.637840E-011	2.468402E-012	0	0.000000E+000
1	56.28869413	2.468402E-012	1.637840E-011	1	0.000000E+000
1	56.28877284	1.637840E-011	2.468402E-012	0	0.000000E+000
1	56.28884426	2.468402E-012	1.637840E-011	1	0.000000E+000
1	56.28888702	1.637840E-011	2.468402E-012	0	0.000000E+000
1	56.28894507	2.468402E-012	1.637840E-011	1	0.000000E+000
1	56.28942300	1.637840E-011	2.468402E-012	0	0.000000E+000
1	56.28944714	2.468402E-012	1.637840E-011	1	0.000000E+000
1	56.28990964	1.637840E-011	2.468402E-012	0	0.000000E+000
1	56.28992000	2.468402E-012	1.637840E-011	1	0.000000E+000
1	56.28997004	1.637840E-011	2.468402E-012	0	0.000000E+000
1	56.29000642	2.468402E-012	1.637840E-011	1	0.000000E+000
1	56.29028058	1.637840E-011	2.468402E-012	0	0.000000E+000
1	56.29031370	2.468402E-012	1.637840E-011	1	0.000000E+000
1	56.29045904	1.637840E-011	2.468402E-012	0	0.000000E+000
1	56.29047971	2.468402E-012	1.637840E-011	1	0.000000E+000
1	56.29065214	1.637840E-011	2.468402E-012	0	0.000000E+000
1	56.29069274	2.468402E-012	1.637840E-011	1	0.000000E+000
1	56.29101403	1.637840E-011	2.468402E-012	0	0.000000E+000
1	56.29107027	2.468402E-012	1.637840E-011	1	0.000000E+000
1	56.29154863	1.637840E-011	2.468402E-012	0	0.000000E+000
1	56.29155575	2.468402E-012	1.637840E-011	1	0.000000E+000
1	56.29264089	1.637840E-011	2.468402E-012	0	0.000000E+000
1	56.29268980	2.468402E-012	1.637840E-011	1	0.000000E+000
1	56.29298523	1.637840E-011	2.468402E-012	0	0.000000E+000
1	56.29303151	2.468402E-012	1.637840E-011	1	0.000000E+000
1	56.29313698	1.637840E-011	2.468402E-012	0	0.000000E+000
1	56.29315924	2.468402E-012	1.637840E-011	1	0.000000E+000
1	56.29318045	1.637840E-011	2.468402E-012	0	0.000000E+000
1	56.29320088	2.468402E-012	1.637840E-011	1	0.000000E+000
1	56.29324743	1.637840E-011	2.468402E-012	0	0.000000E+000
1	56.29327801	2.468402E-012	1.637840E-011	1	0.000000E+000
1	56.29352683	1.637840E-011	2.468402E-012	0	0.000000E+000
1	56.29354612	2.468402E-012	1.637840E-011	1	0.000000E+000
1	56.29369265	1.637840E-011	2.468402E-012	0	0.000000E+000
1	56.29371417	2.468402E-012	1.637840E-011	1	0.000000E+000
1	56.29382323	1.637840E-011	2.468402E-012	0	0.000000E+000
1	56.29382599	2.468402E-012	1.637840E-011	1	0.000000E+000
1	56.29387595	1.637840E-011	2.468402E-012	0	0.000000E+000
1	56.29391155	2.468402E-012	1.637840E-011	1	0.000000E+000
1	56.29462271	1.637840E-011	2.468402E-012	0	0.000000E+000
1	56.29466133	2.468402E-012	1.637840E-011	1	0.000000E+000
1	56.29506973	1.637840E-011	2.468402E-012	0	0.000000E+000
1	56.29507683	2.468402E-012	1.637840E-011	1	0.000000E+000
1	56.29563265	1.637840E-011	2.468402E-012	0	0.000000E+000
1	56.29565761	2.468402E-012	1.637840E-011	1	0.000000E+000
1	56.29584720	1.637840E-011	2.468402E-012	0	0.000000E+000
1	56.29587554	2.468402E-012	1.637840E-011	1	0.000000E+000
1	56.29605993	1.637840E-011	2.468402E-012	0	0.000000E+000
1	56.29611193	2.468402E-012	1.637840E-011	1	0.000000E+000
1	56.29623182	1.637840E-011	2.468402E-012	0	0.000000E+000
1	56.29628397	2.468402E-012	1.637840E-011	1	0.000000E+000
1	56.29636302	1.637840E-011	2.468402E-012	0	0.000000E+000
1	56.29637737	2.468402E-012	1.637840E-011	1	0.000000E+000
1	56.29642148	1.637840E-011	2.468402E-012	0	0.000000E+000
1	56.29644784	2.468402E-012	1.637840E-011	1	0.000000E+000
1	56.29656875	1.637840E-011	2.468402E-012	0	0.000000E+000
1	56.29665615	2.468402E-012	1.637840E-011	1	0.000000E+000
1	56.29752228	1.637840E-011	2.468402E-012	0	0.000000E+000
1	56.29757410	2.468402E-012	1.637840E-011	1	0.000000E+000
1	56.29787912	1.637840E-011	2.468402E-012	0	0.000000E+000
1	56.29789670	2.468402E-012	1.637840E-011	1	0.000000E+000
1	56.29800976	1.637840E-011	2.468402E-012	0	0.000000E+000
1	56.29802532	2.468402E-012	1.637840E-011	1	0.000000E+000
1	56.29809498	1.637840E-011	2.468402E-012	0	0.000000E+000
1	56.29815605	2.468402E-012	1.637840E-011	1	0.000000E+000
1	56.29827436	1.637840E-011	2.468402E-012	0	0.000000E+000
1	56.29830407	2.468402E-012	1.637840E-011	1	0.000000E+000
1	56.29884184	1.637840E-011	2.468402E-012	0	0.000000E+000
1	56.29885594	2.468402E-012	1.637840E-011	1	0.000000E+000
1	56.29933513	1.637840E-011	2.468402E-012	0	0.000000E+000
1	56.29936455	2.468402E-012	1.637840E-011	1	0.000000E+000
1	56.29941202	1.637840E-011	2.468402E-012	0	0.000000E+000
1	56.29945562	2.468402E-012	1.637840E-011	1	0.000000E+000
1	56.30056519	1.637840E-011	2.468402E-012	0	0.000000E+000
1	56.30059133	2.468402E-012	1.637840E-011	1	0.000000E+000
1	56.30069486	1.637840E-011	2.468402E-012	0	0.000000E+000
1	56.30075329	2.468402E-012	1.637840E-011	1	0.000000E+000
1	56.30086308	1.637840E-011	2.468402E-012	0	0.000000E+000
1	56.30088439	2.468402E-012	1.637840E-011	1	0.000000E+000
1	56.30090192	1.637840E-011	2.468402E-012	0	0.000000E+000
1	56.30094052	2.468402E-012	1.637840E-011	1	0.000000E+000
1	56.30097940	1.637840E-011	2.468402E-012	0	0.000000E+000
1	56.30101842	2.468402E-012	1.637840E-011	1	0.000000E+000
1	56.30102430	1.637840E-011	2.468402E-012	0	0.000000E+000
1	56.30106254	2.468402E-012	1.637840E-011	1	0.000000E+000
1	56.30153741	1.637840E-011	2.468402E-012	0	0.000000E+000
1	56.30179621	2.468402E-012	1.637840E-011	1	0.000000E+000
1	56.30185444	1.637840E-011	2.468402E-012	0	0.000000E+000
1	56.30189121	2.468402E-012	1.637840E-011	1	0.000000E+000
1	56.30191177	1.637840E-011	2.468402E-012	0	0.000000E+000
1	56.30192047	2.468402E-012	1.637840E-011	1	0.000000E+000
1	56.30201190	1.637840E-011	2.468402E-012	0	0.000000E+000
1	56.30204530	2.468402E-012	1.637840E-011	1	0.000000E+000
1	56.30280119	1.637840E-011	2.468402E-012	0	0.000000E+000
1	56.30282928	2.468402E-012	1.637840E-011	1	0.000000E+000
1	56.30517478	1.637840E-011	2.468402E-012	0	0.000000E+000
1	56.30519515	2.468402E-012	1.637840E-011	1	0.000000E+000
1	56.30555460	1.637840E-011	2.468402E-012	0	0.000000E+000
1	56.30556348	2.468402E-012	1.637840E-011	1	0.000000E+000
1	56.30565913	1.637840E-011	2.468402E-012	0	0.000000E+000
1	56.30570511	2.468402E-012	1.637840E-011	1	0.000000E+000
1	56.30575278	1.637840E-011	2.468402E-012	0	0.000000E+000
1	56.30579561	2.468402E-012	1.637840E-011	1	0.000000E+000
1	56.30583277	1.637840E-011	2.468402E-012	0	0.000000E+000
1	56.30585280	2.468402E-012	1.637840E-011	1	0.000000E+000
1	56.30627635	1.637840E-011	2.468402E-012	0	0.000000E+000
1	56.30631327	2.468402E-012	1.637840E-011	1	0.000000E+000
1	56.30634921	1.637840E-011	2.468402E-012	0	0.000000E+000
1	56.30636747	2.468402E-012	1.637840E-011	1	0.000000E+000
1	56.30684642	1.637840E-011	2.468402E-012	0	0.000000E+000
1	56.30692497	2.468402E-012	1.637840E-011	1	0.000000E+000
1	56.30705438	1.637840E-011	2.468402E-012	0	0.000000E+000
1	56.30707390	2.468402E-012	1.637840E-011	1	0.000000E+000
1	56.30718571	1.637840E-011	2.468402E-012	0	0.000000E+000
1	56.30720874	2.468402E-012	1.637840E-011	1	0.000000E+000
1	56.30735769	1.637840E-011	2.468402E-012	0	0.000000E+000
1	56.30737735	2.468402E-012	1.637840E-011	1	0.000000E+000
1	56.30778005	1.637840E-011	2.468402E-012	0	0.000000E+000
1	56.30780352	2.468402E-012	1.637840E-011	1	0.000000E+000
1	56.30872539	1.637840E-011	2.468402E-012	0	0.000000E+000
1	56.30873224	2.468402E-012	1.637840E-011	1	0.000000E+000
1	56.30878353	1.637840E-011	2.468402E-012	0	0.000000E+000
1	56.30879451	2.468402E-012	1.637840E-011	1	0.000000E+000
1	56.30934278	1.637840E-011	2.468402E-012	0	0.000000E+000
1	56.30936536	2.468402E-012	1.637840E-011	1	0.000000E+000
1	56.30941724	1.637840E-011	2.468402E-012	0	0.000000E+000
1	56.30944705	2.468402E-012	1.637840E-011	1	0.000000E+000
1	56.30991501	1.637840E-011	2.468402E-012	0	0.000000E+000
1	56.30995022	2.468402E-012	1.637840E-011	1	0.000000E+000
1	56.30997903	1.637840E-011	2.468402E-012	0	0.000000E+000
1	56.31000418	2.468402E-012	1.637840E-011	1	0.000000E+000
1	56.31051037	1.637840E-011	2.468402E-012	0	0.000000E+000
1	56.31058142	2.468402E-012	1.637840E-011	1	0.000000E+000
1	56.31168567	1.637840E-011	2.468402E-012	0	0.000000E+000
1	56.31224266	2.468402E-012	1.637840E-011	1	0.000000E+000
1	56.31252201	1.637840E-011	2.468402E-012	0	0.000000E+000
1	56.31348522	2.468402E-012	1.637840E-011	1	0.000000E+000
1	56.31359661	1.637840E-011	2.468402E-012	0	0.000000E+000
1	56.31362478	2.468402E-012	1.637840E-011	1	0.000000E+000
1	56.31380311	1.637840E-011	2.468402E-012	0	0.000000E+000
1	56.31380865	2.468402E-012	1.637840E-011	1	0.000000E+000
1	56.31470582	1.637840E-011	2.468402E-012	0	0.000000E+000
1	56.31473197	2.468402E-012	1.637840E-011	1	0.000000E+000
1	56.31494138	1.637840E-011	2.468402E-012	0	0.000000E+000
1	56.31496639	2.468402E-012	1.637840E-011	1	0.000000E+000
1	56.31514231	1.637840E-011	2.468402E-012	0	0.000000E+000
1	56.31516519	2.468402E-012	1.637840E-011	1	0.000000E+000
1	56.31538611	1.637840E-011	2.468402E-012	0	0.000000E+000
1	56.31539256	2.468402E-012	1.637840E-011	1	0.000000E+000
1	56.31556357	1.637840E-011	2.468402E-012	0	0.000000E+000
1	56.31558101	2.468402E-012	1.637840E-011	1	0.000000E+000
1	56.31622980	1.637840E-011	2.468402E-012	0	0.000000E+000
1	56.31628314	2.468402E-012	1.637840E-011	1	0.000000E+000
1	56.31643061	1.637840E-011	2.468402E-012	0	0.000000E+000
1	56.31643833	2.468402E-012	1.637840E-011	1	0.000000E+000
1	56.31779124	1.637840E-011	2.468402E-012	0	0.000000E+000
1	56.31783407	2.468402E-012	1.637840E-011	1	0.000000E+000
1	56.31790019	1.637840E-011	2.468402E-012	0	0.000000E+000
1	56.31791653	2.468402E-012	1.637840E-011	1	0.000000E+000
1	56.31802858	1.637840E-011	2.468402E-012	0	0.000000E+000
1	56.31805892	2.468402E-012	1.637840E-011	1	0.000000E+000
1	56.31826632	1.637840E-011	2.468402E-012	0	0.000000E+000
1	56.31828281	2.468402E-012	1.637840E-011	1	0.000000E+000
1	56.31891103	1.637840E-011	2.468402E-012	0	0.000000E+000
1	56.31893226	2.468402E-012	1.637840E-011	1	0.000000E+000
1	56.31923403	1.637840E-011	2.468402E-012	0	0.000000E+000
1	56.31926857	2.468402E-012	1.637840E-011	1	0.000000E+000
1	56.31991057	1.637840E-011	2.468402E-012	0	0.000000E+000
1	56.31993809	2.468402E-012	1.637840E-011	1	0.000000E+000
1	56.32067636	1.637840E-011	2.468402E-012	0	0.000000E+000
1	56.32076483	2.468402E-012	1.637840E-011	1	0.000000E+000
1	56.32089307	1.637840E-011	2.468402E-012	0	0.000000E+000
1	56.32090517	2.468402E-012	1.637840E-011	1	0.000000E+000
1	56.32095049	1.637840E-011	2.468402E-012	0	0.000000E+000
1	56.32100795	2.468402E-012	1.637840E-011	1	0.000000E+000
1	56.32103434	1.637840E-011	2.468402E-012	0	0.000000E+000
1	56.32106193	2.468402E-012	1.637840E-011	1	0.000000E+000
1	56.32132699	1.637840E-011	2.468402E-012	0	0.000000E+000
1	56.32134025	2.468402E-012	1.637840E-011	1	0.000000E+000
1	56.32150880	1.637840E-011	2.468402E-012	0	0.000000E+000
1	56.32163633	2.468402E-012	1.637840E-011	1	0.000000E+000
1	56.32204040	1.637840E-011	2.468402E-012	0	0.000000E+000
1	56.32205730	2.468402E-012	1.637840E-011	1	0.000000E+000
1	56.32233369	1.637840E-011	2.468402E-012	0	0.000000E+000
1	56.32235083	2.468402E-012	1.637840E-011	1	0.000000E+000
1	56.32246530	1.637840E-011	2.468402E-012	0	0.000000E+000
1	56.32247996	2.468402E-012	1.637840E-011	1	0.000000E+000
1	56.32311298	1.637840E-011	2.468402E-012	0	0.000000E+000
1	56.32315585	2.468402E-012	1.637840E-011	1	0.000000E+000
1	56.32331385	1.637840E-011	2.468402E-012	0	0.000000E+000
1	56.32357996	2.468402E-012	1.637840E-011	1	0.000000E+000
1	56.32377386	1.637840E-011	2.468402E-012	0	0.000000E+000
1	56.32380959	2.468402E-012	1.637840E-011	1	0.000000E+000
1	56.32409126	1.637840E-011	2.468402E-012	0	0.000000E+000
1	56.32412591	2.468402E-012	1.637840E-011	1	0.000000E+000
1	56.32426996	1.637840E-011	2.468402E-012	0	0.000000E+000
1	56.32439818	2.468402E-012	1.637840E-011	1	0.000000E+000
1	56.32478946	1.637840E-011	2.468402E-012	0	0.000000E+000
1	56.32483394	2.468402E-012	1.637840E-011	1	0.000000E+000
1	56.32500056	1.637840E-011	2.468402E-012	0	0.000000E+000
1	56.32501885	2.468402E-012	1.637840E-011	1	0.000000E+000
1	56.32616077	1.637840E-011	2.468402E-012	0	0.000000E+000
1	56.32617221	2.468402E-012	1.637840E-011	1	0.000000E+000
1	56.32654593	1.637840E-011	2.468402E-012	0	0.000000E+000
1	56.32659032	2.468402E-012	1.637840E-011	1	0.000000E+000
1	56.32713805	1.637840E-011	2.468402E-012	0	0.000000E+000
1	56.32718418	2.468402E-012	1.637840E-011	1	0.000000E+000
1	56.32756577	1.637840E-011	2.468402E-012	0	0.000000E+000
1	56.32854774	2.468402E-012	1.637840E-011	1	0.000000E+000
1	56.32890061	1.637840E-011	2.468402E-012	0	0.000000E+000
1	56.32893213	2.468402E-012	1.637840E-011	1	0.000000E+000
1	56.32912082	1.637840E-011	2.468402E-012	0	0.000000E+000
1	56.32914297	2.468402E-012	1.637840E-011	1	0.000000E+000
1	56.32937470	1.637840E-011	2.468402E-012	0	0.000000E+000
1	56.32940787	2.468402E-012	1.637840E-011	1	0.000000E+000
1	56.32942726	1.637840E-011	2.468402E-012	0	0.000000E+000
1	56.32944483	2.468402E-012	1.637840E-011	1	0.000000E+000
1	56.32955894	1.637840E-011	2.468402E-012	0	0.000000E+000
1	56.32959672	2.468402E-012	1.637840E-011	1	0.000000E+000
1	56.32965632	1.637840E-011	2.468402E-012	0	0.000000E+000
1	56.32978611	2.468402E-012	1.637840E-011	1	0.000000E+000
1	56.32980275	1.637840E-011	2.468402E-012	0	0.000000E+000
1	56.32983935	2.468402E-012	1.637840E-011	1	0.000000E+000
1	56.32995608	1.637840E-011	2.468402E-012	0	0.000000E+000
1	56.32998025	2.468402E-012	1.637840E-011	1	0.000000E+000
1	56.33020469	1.637840E-011	2.468402E-012	0	0.000000E+000
1	56.33025444	2.468402E-012	1.637840E-011	1	0.000000E+000
1	56.33039902	1.637840E-011	2.468402E-012	0	0.000000E+000
1	56.33042686	2.468402E-012	1.637840E-011	1	0.000000E+000
1	56.33046814	1.637840E-011	2.468402E-012	0	0.000000E+000
1	56.33048743	2.468402E-012	1.637840E-011	1	0.000000E+000
1	56.33053295	1.637840E-011	2.468402E-012	0	0.000000E+000
1	56.33057887	2.468402E-012	1.637840E-011	1	0.000000E+000
1	56.33098665	1.637840E-011	2.468402E-012	0	0.000000E+000
1	56.33100911	2.468402E-012	1.637840E-011	1	0.000000E+000
1	56.33105521	1.637840E-011	2.468402E-012	0	0.000000E+000
1	56.33106904	2.468402E-012	1.637840E-011	1	0.000000E+000
1	56.33171025	1.637840E-011	2.468402E-012	0	0.000000E+000
1	56.33171406	2.468402E-012	1.637840E-011	1	0.000000E+000
1	56.33175411	1.637840E-011	2.468402E-012	0	0.000000E+000
1	56.33177888	2.468402E-012	1.637840E-011	1	0.000000E+000
1	56.33217520	1.637840E-011	2.468402E-012	0	0.000000E+000
1	56.33260284	2.468402E-012	1.637840E-011	1	0.000000E+000
1	56.33267295	1.637840E-011	2.468402E-012	0	0.000000E+000
1	56.33271694	2.468402E-012	1.637840E-011	1	0.000000E+000
1	56.33349248	1.637840E-011	2.468402E-012	0	0.000000E+000
1	56.33390655	2.468402E-012	1.637840E-011	1	0.000000E+000
1	56.33438135	1.637840E-011	2.468402E-012	0	0.000000E+000
1	56.33441125	2.468402E-012	1.637840E-011	1	0.000000E+000
1	56.33480601	1.637840E-011	2.468402E-012	0	0.000000E+000
1	56.33481562	2.468402E-012	1.637840E-011	1	0.000000E+000
1	56.33491493	1.637840E-011	2.468402E-012	0	0.000000E+000
1	56.33978634	2.468402E-012	1.637840E-011	1	0.000000E+000
1	56.33983887	1.637840E-011	2.468402E-012	0	0.000000E+000
1	56.33985111	2.468402E-012	1.637840E-011	1	0.000000E+000
1	56.34019488	1.637840E-011	2.468402E-012	0	0.000000E+000
1	56.34021703	2.468402E-012	1.637840E-011	1	0.000000E+000
1	56.34035250	1.637840E-011	2.468402E-012	0	0.000000E+000
1	56.34037657	2.468402E-012	1.637840E-011	1	0.000000E+000
1	56.34044385	1.637840E-011	2.468402E-012	0	0.000000E+000
1	56.34051274	2.468402E-012	1.637840E-011	1	0.000000E+000
1	56.34065002	1.637840E-011	2.468402E-012	0	0.000000E+000
1	56.34066890	2.468402E-012	1.637840E-011	1	0.000000E+000
1	56.34110171	1.637840E-011	2.468402E-012	0	0.000000E+000
1	56.34112859	2.468402E-012	1.637840E-011	1	0.000000E+000
1	56.34122882	1.637840E-011	2.468402E-012	0	0.000000E+000
1	56.34126152	2.468402E-012	1.637840E-011	1	0.000000E+000
1	56.34162431	1.637840E-011	2.468402E-012	0	0.000000E+000
1	56.34169192	2.468402E-012	1.637840E-011	1	0.000000E+000
1	56.34184412	1.637840E-011	2.468402E-012	0	0.000000E+000
1	56.34188273	2.468402E-012	1.637840E-011	1	0.000000E+000
1	56.34193022	1.637840E-011	2.468402E-012	0	0.000000E+000
1	56.34194058	2.468402E-012	1.637840E-011	1	0.000000E+000
1	56.34199975	1.637840E-011	2.468402E-012	0	0.000000E+000
1	56.34238934	2.468402E-012	1.637840E-011	1	0.000000E+000
1	56.34249285	1.637840E-011	2.468402E-012	0	0.000000E+000
1	56.34252034	2.468402E-012	1.637840E-011	1	0.000000E+000
1	56.34259065	1.637840E-011	2.468402E-012	0	0.000000E+000
1	56.34307524	2.468402E-012	1.637840E-011	1	0.000000E+000
1	56.34312118	1.637840E-011	2.468402E-012	0	0.000000E+000
1	56.34315305	2.468402E-012	1.637840E-011	1	0.000000E+000
1	56.34321442	1.637840E-011	2.468402E-012	0	0.000000E+000
1	56.35296302	2.468402E-012	1.637840E-011	1	0.000000E+000
1	56.35311117	1.637840E-011	2.468402E-012	0	0.000000E+000
1	56.35312676	2.468402E-012	1.637840E-011	1	0.000000E+000
1	56.35333540	1.637840E-011	2.468402E-012	0	0.000000E+000
1	56.35336982	2.468402E-012	1.637840E-011	1	0.000000E+000
1	56.35341410	1.637840E-011	2.468402E-012	0	0.000000E+000
1	56.35344978	2.468402E-012	1.637840E-011	1	0.000000E+000
1	56.35361864	1.637840E-011	2.468402E-012	0	0.000000E+000
1	56.35366646	2.468402E-012	1.637840E-011	1	0.000000E+000
1	56.35386915	1.637840E-011	2.468402E-012	0	0.000000E+000
1	56.35399249	2.468402E-012	1.637840E-011	1	0.000000E+000
1	56.35404785	1.637840E-011	2.468402E-012	0	0.000000E+000
1	56.35771566	2.468402E-012	1.637840E-011	1	0.000000E+000
1	56.35814502	1.637840E-011	2.468402E-012	0	0.000000E+000
1	56.35819414	2.468402E-012	1.637840E-011	1	0.000000E+000
1	56.35836173	1.637840E-011	2.468402E-012	0	0.000000E+000
1	56.35838948	2.468402E-012	1.637840E-011	1	0.000000E+000
1	56.35840329	1.637840E-011	2.468402E-012	0	0.000000E+000
1	56.35847207	2.468402E-012	1.637840E-011	1	0.000000E+000
1	56.35874637	1.637840E-011	2.468402E-012	0	0.000000E+000
1	56.35878250	2.468402E-012	1.637840E-011	1	0.000000E+000
1	56.35880665	1.637840E-011	2.468402E-012	0	0.000000E+000
1	56.35883706	2.468402E-012	1.637840E-011	1	0.000000E+000
1	56.35990945	1.637840E-011	2.468402E-012	0	0.000000E+000
1	56.35992331	2.468402E-012	1.637840E-011	1	0.000000E+000
1	56.36050423	1.637840E-011	2.468402E-012	0	0.000000E+000
1	56.36054655	2.468402E-012	1.637840E-011	1	0.000000E+000
1	56.36062361	1.637840E-011	2.468402E-012	0	0.000000E+000
1	56.36076124	2.468402E-012	1.637840E-011	1	0.000000E+000
1	56.36086730	1.637840E-011	2.468402E-012	0	0.000000E+000
1	56.36173275	2.468402E-012	1.637840E-011	1	0.000000E+000
1	56.36180471	1.637840E-011	2.468402E-012	0	0.000000E+000
1	56.36204824	2.468402E-012	1.637840E-011	1	0.000000E+000
1	56.36210779	1.637840E-011	2.468402E-012	0	0.000000E+000
1	56.36213430	2.468402E-012	1.637840E-011	1	0.000000E+000
1	56.36246825	1.637840E-011	2.468402E-012	0	0.000000E+000
1	56.36251819	2.468402E-012	1.637840E-011	1	0.000000E+000
1	56.36310901	1.637840E-011	2.468402E-012	0	0.000000E+000
1	56.36328477	2.468402E-012	1.637840E-011	1	0.000000E+000
1	56.36328968	1.637840E-011	2.468402E-012	0	0.000000E+000
1	56.36336318	2.468402E-012	1.637840E-011	1	0.000000E+000
1	56.36340650	1.637840E-011	2.468402E-012	0	0.000000E+000
1	56.36342704	2.468402E-012	1.637840E-011	1	0.000000E+000
1	56.36348221	1.637840E-011	2.468402E-012	0	0.000000E+000
1	56.36352777	2.468402E-012	1.637840E-011	1	0.000000E+000
1	56.36363164	1.637840E-011	2.468402E-012	0	0.000000E+000
1	56.36367386	2.468402E-012	1.637840E-011	1	0.000000E+000
1	56.36380851	1.637840E-011	2.468402E-012	0	0.000000E+000
1	56.36385275	2.468402E-012	1.637840E-011	1	0.000000E+000
1	56.36391167	1.637840E-011	2.468402E-012	0	0.000000E+000
1	56.36393088	2.468402E-012	1.637840E-011	1	0.000000E+000
1	56.36476741	1.637840E-011	2.468402E-012	0	0.000000E+000
1	58.35553657	2.615307E-012	1.652531E-011	1	0.000000E+000
1	58.35566570	1.652531E-011	2.615307E-012	0	0.000000E+000
1	58.35572004	2.615307E-012	1.652531E-011	1	0.000000E+000
1	58.35648336	1.652531E-011	2.615307E-012	0	0.000000E+000
1	58.35650682	2.615307E-012	1.652531E-011	1	0.000000E+000
1	58.35688638	1.652531E-011	2.615307E-012	0	0.000000E+000
1	58.35690524	2.615307E-012	1.652531E-011	1	0.000000E+000
1	58.35705211	1.652531E-011	2.615307E-012	0	0.000000E+000
1	58.35708578	2.615307E-012	1.652531E-011	1	0.000000E+000
1	58.35736581	1.652531E-011	2.615307E-012	0	0.000000E+000
1	58.35737024	2.615307E-012	1.652531E-011	1	0.000000E+000
1	58.35775050	1.652531E-011	2.615307E-012	0	0.000000E+000
1	58.35777560	2.615307E-012	1.652531E-011	1	0.000000E+000
1	58.35795508	1.652531E-011	2.615307E-012	0	0.000000E+000
1	58.35796417	2.615307E-012	1.652531E-011	1	0.000000E+000
1	58.35807764	1.652531E-011	2.615307E-012	0	0.000000E+000
1	58.35810679	2.615307E-012	1.652531E-011	1	0.000000E+000
1	58.35880830	1.652531E-011	2.615307E-012	0	0.000000E+000
1	58.35883825	2.615307E-012	1.652531E-011	1	0.000000E+000
1	58.35912805	1.652531E-011	2.615307E-012	0	0.000000E+000
1	58.35923061	2.615307E-012	1.652531E-011	1	0.000000E+000
1	58.35940580	1.652531E-011	2.615307E-012	0	0.000000E+000
1	58.35942137	2.615307E-012	1.652531E-011	1	0.000000E+000
1	58.35968652	1.652531E-011	2.615307E-012	0	0.000000E+000
1	58.35972039	2.615307E-012	1.652531E-011	1	0.000000E+000
1	58.35988851	1.652531E-011	2.615307E-012	0	0.000000E+000
1	58.35991782	2.615307E-012	1.652531E-011	1	0.000000E+000
1	58.36016597	1.652531E-011	2.615307E-012	0	0.000000E+000
1	58.36019168	2.615307E-012	1.652531E-011	1	0.000000E+000
1	58.36031735	1.652531E-011	2.615307E-012	0	0.000000E+000
1	58.36032444	2.615307E-012	1.652531E-011	1	0.000000E+000
1	58.36046420	1.652531E-011	2.615307E-012	0	0.000000E+000
1	58.36052218	2.615307E-012	1.652531E-011	1	0.000000E+000
1	58.36063886	1.652531E-011	2.615307E-012	0	0.000000E+000
1	58.36067529	2.615307E-012	1.652531E-011	1	0.000000E+000
1	58.36082843	1.652531E-011	2.615307E-012	0	0.000000E+000
1	58.36089663	2.615307E-012	1.652531E-011	1	0.000000E+000
1	58.36145241	1.652531E-011	2.615307E-012	0	0.000000E+000
1	58.43331622	2.615307E-012	1.652531E-011	1	0.000000E+000
1	58.43337069	1.652531E-011	2.615307E-012	0	0.000000E+000
1	58.43338167	2.615307E-012	1.652531E-011	1	0.000000E+000
1	58.43353900	1.652531E-011	2.615307E-012	0	0.000000E+000
1	58.43356339	2.615307E-012	1.652531E-011	1	0.000000E+000
1	58.43362097	1.652531E-011	2.615307E-012	0	0.000000E+000
1	58.43362522	2.615307E-012	1.652531E-011	1	0.000000E+000
1	58.43412002	1.652531E-011	2.615307E-012	0	0.000000E+000
1	58.43413932	2.615307E-012	1.652531E-011	1	0.000000E+000
1	58.43462379	1.652531E-011	2.615307E-012	0	0.000000E+000
1	58.43465259	2.615307E-012	1.652531E-011	1	0.000000E+000
1	58.43475923	1.652531E-011	2.615307E-012	0	0.000000E+000
1	58.43511896	2.615307E-012	1.652531E-011	1	0.000000E+000
1	58.43514812	1.652531E-011	2.615307E-012	0	0.000000E+000
1	58.43517424	2.615307E-012	1.652531E-011	1	0.000000E+000
1	58.43531301	1.652531E-011	2.615307E-012	0	0.000000E+000
1	58.43534558	2.615307E-012	1.652531E-011	1	0.000000E+000
1	58.43560240	1.652531E-011	2.615307E-012	0	0.000000E+000
1	58.43562475	2.615307E-012	1.652531E-011	1	0.000000E+000
1	58.43567189	1.652531E-011	2.615307E-012	0	0.000000E+000
1	58.43569894	2.615307E-012	1.652531E-011	1	0.000000E+000
1	58.43580921	1.652531E-011	2.615307E-012	0	0.000000E+000
1	58.43585165	2.615307E-012	1.652531E-011	1	0.000000E+000
1	58.43590085	1.652531E-011	2.615307E-012	0	0.000000E+000
1	58.43635245	2.615307E-012	1.652531E-011	1	0.000000E+000
1	58.43688018	1.652531E-011	2.615307E-012	0	0.000000E+000
1	58.43692154	2.615307E-012	1.652531E-011	1	0.000000E+000
1	58.43711098	1.652531E-011	2.615307E-012	0	0.000000E+000
1	58.43712627	2.615307E-012	1.652531E-011	1	0.000000E+000
1	58.43754219	1.652531E-011	2.615307E-012	0	0.000000E+000
1	58.43756069	2.615307E-012	1.652531E-011	1	0.000000E+000
1	58.43776931	1.652531E-011	2.615307E-012	0	0.000000E+000
1	58.43781463	2.615307E-012	1.652531E-011	1	0.000000E+000
1	58.43816899	1.652531E-011	2.615307E-012	0	0.000000E+000
1	58.43820149	2.615307E-012	1.652531E-011	1	0.000000E+000
1	58.43835230	1.652531E-011	2.615307E-012	0	0.000000E+000
1	58.43839631	2.615307E-012	1.652531E-011	1	0.000000E+000
1	58.43919359	1.652531E-011	2.615307E-012	0	0.000000E+000
1	58.43924790	2.615307E-012	1.652531E-011	1	0.000000E+000
1	58.43940768	1.652531E-011	2.615307E-012	0	0.000000E+000
1	58.43943329	2.615307E-012	1.652531E-011	1	0.000000E+000
1	58.43952549	1.652531E-011	2.615307E-012	0	0.000000E+000
1	58.43957252	2.615307E-012	1.652531E-011	1	0.000000E+000
1	58.44017808	1.652531E-011	2.615307E-012	0	0.000000E+000
1	58.44023974	2.615307E-012	1.652531E-011	1	0.000000E+000
1	58.44024495	1.652531E-011	2.615307E-012	0	0.000000E+000
1	58.44031984	2.615307E-012	1.652531E-011	1	0.000000E+000
1	58.44035102	1.652531E-011	2.615307E-012	0	0.000000E+000
1	58.44040876	2.615307E-012	1.652531E-011	1	0.000000E+000
1	58.44077825	1.652531E-011	2.615307E-012	0	0.000000E+000
1	58.44078927	2.615307E-012	1.652531E-011	1	0.000000E+000
1	58.44199369	1.652531E-011	2.615307E-012	0	0.000000E+000
1	58.44200807	2.615307E-012	1.652531E-011	1	0.000000E+000
1	58.44239138	1.652531E-011	2.615307E-012	0	0.000000E+000
1	58.44240293	2.615307E-012	1.652531E-011	1	0.000000E+000
1	58.44254364	1.652531E-011	2.615307E-012	0	0.000000E+000
1	58.44256538	2.615307E-012	1.652531E-011	1	0.000000E+000
1	58.44284453	1.652531E-011	2.615307E-012	0	0.000000E+000
1	58.44288044	2.615307E-012	1.652531E-011	1	0.000000E+000
1	58.44315207	1.652531E-011	2.615307E-012	0	0.000000E+000
1	58.44327125	2.615307E-012	1.652531E-011	1	0.000000E+000
1	58.44360904	1.652531E-011	2.615307E-012	0	0.000000E+000
1	58.44364714	2.615307E-012	1.652531E-011	1	0.000000E+000
1	58.44379045	1.652531E-011	2.615307E-012	0	0.000000E+000
1	58.44380848	2.615307E-012	1.652531E-011	1	0.000000E+000
1	58.44397761	1.652531E-011	2.615307E-012	0	0.000000E+000
1	58.44404433	2.615307E-012	1.652531E-011	1	0.000000E+000
1	58.44430423	1.652531E-011	2.615307E-012	0	0.000000E+000
1	58.44436113	2.615307E-012	1.652531E-011	1	0.000000E+000
1	58.44440426	1.652531E-011	2.615307E-012	0	0.000000E+000
1	58.44449314	2.615307E-012	1.652531E-011	1	0.000000E+000
1	58.44499234	1.652531E-011	2.615307E-012	0	0.000000E+000
1	58.44507100	2.615307E-012	1.652531E-011	1	0.000000E+000
1	58.44561837	1.652531E-011	2.615307E-012	0	0.000000E+000
1	58.44569041	2.615307E-012	1.652531E-011	1	0.000000E+000
1	58.44658478	1.652531E-011	2.615307E-012	0	0.000000E+000
1	58.44659899	2.615307E-012	1.652531E-011	1	0.000000E+000
1	58.44673348	1.652531E-011	2.615307E-012	0	0.000000E+000
1	58.44678875	2.615307E-012	1.652531E-011	1	0.000000E+000
1	58.44709428	1.652531E-011	2.615307E-012	0	0.000000E+000
1	58.44711093	2.615307E-012	1.652531E-011	1	0.000000E+000
1	58.44820019	1.652531E-011	2.615307E-012	0	0.000000E+000
1	58.44821239	2.615307E-012	1.652531E-011	1	0.000000E+000
1	58.44824944	1.652531E-011	2.615307E-012	0	0.000000E+000
1	58.44826385	2.615307E-012	1.652531E-011	1	0.000000E+000
1	58.44847143	1.652531E-011	2.615307E-012	0	0.000000E+000
1	58.44848917	2.615307E-012	1.652531E-011	1	0.000000E+000
1	58.44857198	1.652531E-011	2.615307E-012	0	0.000000E+000
1	58.45069387	2.615307E-012	1.652531E-011	1	0.000000E+000
1	58.45100942	1.652531E-011	2.615307E-012	0	0.000000E+000
1	58.45104708	2.615307E-012	1.652531E-011	1	0.000000E+000
1	58.45109512	1.652531E-011	2.615307E-012	0	0.000000E+000
1	58.45111366	2.615307E-012	1.652531E-011	1	0.000000E+000
1	58.45134966	1.652531E-011	2.615307E-012	0	0.000000E+000
1	58.45138816	2.615307E-012	1.652531E-011	1	0.000000E+000
1	58.45161756	1.652531E-011	2.615307E-012	0	0.000000E+000
1	58.45163559	2.615307E-012	1.652531E-011	1	0.000000E+000
1	58.45175617	1.652531E-011	2.615307E-012	0	0.000000E+000
1	58.45183583	2.615307E-012	1.652531E-011	1	0.000000E+000
1	58.45187988	1.652531E-011	2.615307E-012	0	0.000000E+000
1	58.45191065	2.615307E-012	1.652531E-011	1	0.000000E+000
1	58.45223613	1.652531E-011	2.615307E-012	0	0.000000E+000
1	58.45228032	2.615307E-012	1.652531E-011	1	0.000000E+000
1	58.45247955	1.652531E-011	2.615307E-012	0	0.000000E+000
1	58.45250327	2.615307E-012	1.652531E-011	1	0.000000E+000
1	58.45305819	1.652531E-011	2.615307E-012	0	0.000000E+000
1	58.45306776	2.615307E-012	1.652531E-011	1	0.000000E+000
1	58.45355899	1.652531E-011	2.615307E-012	0	0.000000E+000
1	58.45357838	2.615307E-012	1.652531E-011	1	0.000000E+000
1	58.45399641	1.652531E-011	2.615307E-012	0	0.000000E+000
1	58.45400371	2.615307E-012	1.652531E-011	1	0.000000E+000
1	58.45453343	1.652531E-011	2.615307E-012	0	0.000000E+000
1	58.45465135	2.615307E-012	1.652531E-011	1	0.000000E+000
1	58.45488911	1.652531E-011	2.615307E-012	0	0.000000E+000
1	58.45490347	2.615307E-012	1.652531E-011	1	0.000000E+000
1	58.45497413	1.652531E-011	2.615307E-012	0	0.000000E+000
1	58.45502714	2.615307E-012	1.652531E-011	1	0.000000E+000
1	58.45515497	1.652531E-011	2.615307E-012	0	0.000000E+000
1	58.45525070	2.615307E-012	1.652531E-011	1	0.000000E+000
1	58.45563249	1.652531E-011	2.615307E-012	0	0.000000E+000
1	58.45567545	2.615307E-012	1.652531E-011	1	0.000000E+000
1	58.45585120	1.652531E-011	2.615307E-012	0	0.000000E+000
1	58.45586619	2.615307E-012	1.652531E-011	1	0.000000E+000
1	58.45633303	1.652531E-011	2.615307E-012	0	0.000000E+000
1	58.45639270	2.615307E-012	1.652531E-011	1	0.000000E+000
1	58.45681449	1.652531E-011	2.615307E-012	0	0.000000E+000
1	58.45685237	2.615307E-012	1.652531E-011	1	0.000000E+000
1	58.45689777	1.652531E-011	2.615307E-012	0	0.000000E+000
1	58.45693649	2.615307E-012	1.652531E-011	1	0.000000E+000
1	58.45702333	1.652531E-011	2.615307E-012	0	0.000000E+000
1	58.45705083	2.615307E-012	1.652531E-011	1	0.000000E+000
1	58.45719496	1.652531E-011	2.615307E-012	0	0.000000E+000
1	58.45724162	2.615307E-012	1.652531E-011	1	0.000000E+000
1	58.45755850	1.652531E-011	2.615307E-012	0	0.000000E+000
1	58.45756626	2.615307E-012	1.652531E-011	1	0.000000E+000
1	58.45762362	1.652531E-011	2.615307E-012	0	0.000000E+000
1	58.45762554	2.615307E-012	1.652531E-011	1	0.000000E+000
1	58.45782844	1.652531E-011	2.615307E-012	0	0.000000E+000
1	58.45784662	2.615307E-012	1.652531E-011	1	0.000000E+000
1	58.45822156	1.652531E-011	2.615307E-012	0	0.000000E+000
1	58.45827358	2.615307E-012	1.652531E-011	1	0.000000E+000
1	58.45828843	1.652531E-011	2.615307E-012	0	0.000000E+000
1	58.45831218	2.615307E-012	1.652531E-011	1	0.000000E+000
1	58.45843476	1.652531E-011	2.615307E-012	0	0.000000E+000
1	58.45847561	2.615307E-012	1.652531E-011	1	0.000000E+000
1	58.45884612	1.652531E-011	2.615307E-012	0	0.000000E+000
1	58.45888418	2.615307E-012	1.652531E-011	1	0.000000E+000
1	58.45912590	1.652531E-011	2.615307E-012	0	0.000000E+000
1	58.45917400	2.615307E-012	1.652531E-011	1	0.000000E+000
1	58.45942473	1.652531E-011	2.615307E-012	0	0.000000E+000
1	58.45943735	2.615307E-012	1.652531E-011	1	0.000000E+000
1	58.45972456	1.652531E-011	2.615307E-012	0	0.000000E+000
1	58.45978701	2.615307E-012	1.652531E-011	1	0.000000E+000
1	58.45987447	1.652531E-011	2.615307E-012	0	0.000000E+000
1	58.45988514	2.615307E-012	1.652531E-011	1	0.000000E+000
1	58.45992077	1.652531E-011	2.615307E-012	0	0.000000E+000
1	58.45993885	2.615307E-012	1.652531E-011	1	0.000000E+000
1	58.46002016	1.652531E-011	2.615307E-012	0	0.000000E+000
1	58.46005047	2.615307E-012	1.652531E-011	1	0.000000E+000
1	58.46027759	1.652531E-011	2.615307E-012	0	0.000000E+000
1	58.46032385	2.615307E-012	1.652531E-011	1	0.000000E+000
1	58.46037816	1.652531E-011	2.615307E-012	0	0.000000E+000
1	58.46040060	2.615307E-012	1.652531E-011	1	0.000000E+000
1	58.46084267	1.652531E-011	2.615307E-012	0	0.000000E+000
1	58.46088809	2.615307E-012	1.652531E-011	1	0.000000E+000
1	58.46101788	1.652531E-011	2.615307E-012	0	0.000000E+000
1	58.46102133	2.615307E-012	1.652531E-011	1	0.000000E+000
1	58.46135477	1.652531E-011	2.615307E-012	0	0.000000E+000
1	58.46137384	2.615307E-012	1.652531E-011	1	0.000000E+000
1	58.46147340	1.652531E-011	2.615307E-012	0	0.000000E+000
1	58.46150749	2.615307E-012	1.652531E-011	1	0.000000E+000
1	58.46158296	1.652531E-011	2.615307E-012	0	0.000000E+000
1	58.46160719	2.615307E-012	1.652531E-011	1	0.000000E+000
1	58.46181396	1.652531E-011	2.615307E-012	0	0.000000E+000
1	58.46187308	2.615307E-012	1.652531E-011	1	0.000000E+000
1	58.46193997	1.652531E-011	2.615307E-012	0	0.000000E+000
1	58.46259758	2.615307E-012	1.652531E-011	1	0.000000E+000
1	58.46267688	1.652531E-011	2.615307E-012	0	0.000000E+000
1	58.46268254	2.615307E-012	1.652531E-011	1	0.000000E+000
1	58.46292435	1.652531E-011	2.615307E-012	0	0.000000E+000
1	58.46294517	2.615307E-012	1.652531E-011	1	0.000000E+000
1	58.46301104	1.652531E-011	2.615307E-012	0	0.000000E+000
1	58.46304959	2.615307E-012	1.652531E-011	1	0.000000E+000
1	58.46308607	1.652531E-011	2.615307E-012	0	0.000000E+000
1	58.46318406	2.615307E-012	1.652531E-011	1	0.000000E+000
1	58.46345587	1.652531E-011	2.615307E-012	0	0.000000E+000
1	58.46345912	2.615307E-012	1.652531E-011	1	0.000000E+000
1	58.46369403	1.652531E-011	2.615307E-012	0	0.000000E+000
1	58.46372074	2.615307E-012	1.652531E-011	1	0.000000E+000
1	58.46377969	1.652531E-011	2.615307E-012	0	0.000000E+000
1	58.46414394	2.615307E-012	1.652531E-011	1	0.000000E+000
1	58.46437073	1.652531E-011	2.615307E-012	0	0.000000E+000
1	58.46442967	2.615307E-012	1.652531E-011	1	0.000000E+000
1	58.46509583	1.652531E-011	2.615307E-012	0	0.000000E+000
1	58.46510584	2.615307E-012	1.652531E-011	1	0.000000E+000
1	58.46614956	1.652531E-011	2.615307E-012	0	0.000000E+000
1	58.46620930	2.615307E-012	1.652531E-011	1	0.000000E+000
1	58.46715923	1.652531E-011	2.615307E-012	0	0.000000E+000
1	58.46721192	2.615307E-012	1.652531E-011	1	0.000000E+000
1	58.46742307	1.652531E-011	2.615307E-012	0	0.000000E+000
1	58.46746763	2.615307E-012	1.652531E-011	1	0.000000E+000
1	58.46753299	1.652531E-011	2.615307E-012	0	0.000000E+000
1	58.46757118	2.615307E-012	1.652531E-011	1	0.000000E+000
1	58.46816794	1.652531E-011	2.615307E-012	0	0.000000E+000
1	58.46819409	2.615307E-012	1.652531E-011	1	0.000000E+000
1	58.46835980	1.652531E-011	2.615307E-012	0	0.000000E+000
1	58.46837838	2.615307E-012	1.652531E-011	1	0.000000E+000
1	58.46839622	1.652531E-011	2.615307E-012	0	0.000000E+000
1	58.46842435	2.615307E-012	1.652531E-011	1	0.000000E+000
1	58.46858575	1.652531E-011	2.615307E-012	0	0.000000E+000
1	58.46861472	2.615307E-012	1.652531E-011	1	0.000000E+000
1	58.46870082	1.652531E-011	2.615307E-012	0	0.000000E+000
1	58.46871607	2.615307E-012	1.652531E-011	1	0.000000E+000
1	58.46913323	1.652531E-011	2.615307E-012	0	0.000000E+000
1	58.46916851	2.615307E-012	1.652531E-011	1	0.000000E+000
1	58.46969473	1.652531E-011	2.615307E-012	0	0.000000E+000
1	58.46974008	2.615307E-012	1.652531E-011	1	0.000000E+000
1	58.46980505	1.652531E-011	2.615307E-012	0	0.000000E+000
1	58.46981011	2.615307E-012	1.652531E-011	1	0.000000E+000
1	58.47007389	1.652531E-011	2.615307E-012	0	0.000000E+000
1	58.47010691	2.615307E-012	1.652531E-011	1	0.000000E+000
1	58.47032539	1.652531E-011	2.615307E-012	0	0.000000E+000
1	58.47035037	2.615307E-012	1.652531E-011	1	0.000000E+000
1	58.47053769	1.652531E-011	2.615307E-012	0	0.000000E+000
1	58.47055564	2.615307E-012	1.652531E-011	1	0.000000E+000
1	58.47097852	1.652531E-011	2.615307E-012	0	0.000000E+000
1	58.47099957	2.615307E-012	1.652531E-011	1	0.000000E+000
1	58.47107910	1.652531E-011	2.615307E-012	0	0.000000E+000
1	58.47112378	2.615307E-012	1.652531E-011	1	0.000000E+000
1	58.47124516	1.652531E-011	2.615307E-012	0	0.000000E+000
1	58.47127792	2.615307E-012	1.652531E-011	1	0.000000E+000
1	58.47148145	1.652531E-011	2.615307E-012	0	0.000000E+000
1	58.47149960	2.615307E-012	1.652531E-011	1	0.000000E+000
1	58.47170554	1.652531E-011	2.615307E-012	0	0.000000E+000
1	58.47172560	2.615307E-012	1.652531E-011	1	0.000000E+000
1	58.47191710	1.652531E-011	2.615307E-012	0	0.000000E+000
1	58.47198676	2.615307E-012	1.652531E-011	1	0.000000E+000
1	58.47230145	1.652531E-011	2.615307E-012	0	0.000000E+000
1	58.47235229	2.615307E-012	1.652531E-011	1	0.000000E+000
1	58.47302496	1.652531E-011	2.615307E-012	0	0.000000E+000
1	58.47302905	2.615307E-012	1.652531E-011	1	0.000000E+000
1	58.47321171	1.652531E-011	2.615307E-012	0	0.000000E+000
1	58.47321920	2.615307E-012	1.652531E-011	1	0.000000E+000
1	58.47325068	1.652531E-011	2.615307E-012	0	0.000000E+000
1	58.47325670	2.615307E-012	1.652531E-011	1	0.000000E+000
1	58.47350385	1.652531E-011	2.615307E-012	0	0.000000E+000
1	58.47352280	2.615307E-012	1.652531E-011	1	0.000000E+000
1	58.47360248	1.652531E-011	2.615307E-012	0	0.000000E+000
1	58.47362690	2.615307E-012	1.652531E-011	1	0.000000E+000
1	58.47376497	1.652531E-011	2.615307E-012	0	0.000000E+000
1	58.47380689	2.615307E-012	1.652531E-011	1	0.000000E+000
1	58.47402697	1.652531E-011	2.615307E-012	0	0.000000E+000
1	58.47404351	2.615307E-012	1.652531E-011	1	0.000000E+000
1	58.47410948	1.652531E-011	2.615307E-012	0	0.000000E+000
1	58.47418044	2.615307E-012	1.652531E-011	1	0.000000E+000
1	58.47465798	1.652531E-011	2.615307E-012	0	0.000000E+000
1	58.47470197	2.615307E-012	1.652531E-011	1	0.000000E+000
1	58.47503156	1.652531E-011	2.615307E-012	0	0.000000E+000
1	58.47510197	2.615307E-012	1.652531E-011	1	0.000000E+000
1	58.47629182	1.652531E-011	2.615307E-012	0	0.000000E+000
1	58.48554944	2.615307E-012	1.652531E-011	1	0.000000E+000
1	58.48564312	1.652531E-011	2.615307E-012	0	0.000000E+000
1	58.48565839	2.615307E-012	1.652531E-011	1	0.000000E+000
1	58.48575577	1.652531E-011	2.615307E-012	0	0.000000E+000
1	58.48578639	2.615307E-012	1.652531E-011	1	0.000000E+000
1	58.48714173	1.652531E-011	2.615307E-012	0	0.000000E+000
1	58.48719824	2.615307E-012	1.652531E-011	1	0.000000E+000
1	58.48732390	1.652531E-011	2.615307E-012	0	0.000000E+000
1	58.48735860	2.615307E-012	1.652531E-011	1	0.000000E+000
1	58.48747973	1.652531E-011	2.615307E-012	0	0.000000E+000
1	58.48751137	2.615307E-012	1.652531E-011	1	0.000000E+000
1	58.48760767	1.652531E-011	2.615307E-012	0	0.000000E+000
1	58.48765350	2.615307E-012	1.652531E-011	1	0.000000E+000
1	58.48793886	1.652531E-011	2.615307E-012	0	0.000000E+000
1	58.48795376	2.615307E-012	1.652531E-011	1	0.000000E+000
1	58.48799993	1.652531E-011	2.615307E-012	0	0.000000E+000
1	58.48800813	2.615307E-012	1.652531E-011	1	0.000000E+000
1	58.48807767	1.652531E-011	2.615307E-012	0	0.000000E+000
1	58.48809967	2.615307E-012	1.652531E-011	1	0.000000E+000
1	58.48942135	1.652531E-011	2.615307E-012	0	0.000000E+000
1	58.48973732	2.615307E-012	1.652531E-011	1	0.000000E+000
1	58.48980280	1.652531E-011	2.615307E-012	0	0.000000E+000
1	58.48981053	2.615307E-012	1.652531E-011	1	0.000000E+000
1	58.48990459	1.652531E-011	2.615307E-012	0	0.000000E+000
1	58.48993115	2.615307E-012	1.652531E-011	1	0.000000E+000
1	58.49006854	1.652531E-011	2.615307E-012	0	0.000000E+000
1	58.49012420	2.615307E-012	1.652531E-011	1	0.000000E+000
1	58.49045318	1.652531E-011	2.615307E-012	0	0.000000E+000
1	58.49047610	2.615307E-012	1.652531E-011	1	0.000000E+000
1	58.49081255	1.652531E-011	2.615307E-012	0	0.000000E+000
1	58.49104778	2.615307E-012	1.652531E-011	1	0.000000E+000
1	58.49135738	1.652531E-011	2.615307E-012	0	0.000000E+000
1	58.49140522	2.615307E-012	1.652531E-011	1	0.000000E+000
1	58.49175044	1.652531E-011	2.615307E-012	0	0.000000E+000
1	58.49178935	2.615307E-012	1.652531E-011	1	0.000000E+000
1	58.49233154	1.652531E-011	2.615307E-012	0	0.000000E+000
1	58.49233683	2.615307E-012	1.652531E-011	1	0.000000E+000
1	58.49242929	1.652531E-011	2.615307E-012	0	0.000000E+000
1	58.49246999	2.615307E-012	1.652531E-011	1	0.000000E+000
1	58.49315008	1.652531E-011	2.615307E-012	0	0.000000E+000
1	58.49323123	2.615307E-012	1.652531E-011	1	0.000000E+000
1	58.49355090	1.652531E-011	2.615307E-012	0	0.000000E+000
1	58.49357951	2.615307E-012	1.652531E-011	1	0.000000E+000
1	58.49398267	1.652531E-011	2.615307E-012	0	0.000000E+000
1	58.49402551	2.615307E-012	1.652531E-011	1	0.000000E+000
1	58.49436800	1.652531E-011	2.615307E-012	0	0.000000E+000
1	58.49442025	2.615307E-012	1.652531E-011	1	0.000000E+000
1	58.49464715	1.652531E-011	2.615307E-012	0	0.000000E+000
1	58.49466111	2.615307E-012	1.652531E-011	1	0.000000E+000
1	58.49474847	1.652531E-011	2.615307E-012	0	0.000000E+000
1	58.49477661	2.615307E-012	1.652531E-011	1	0.000000E+000
1	58.49497747	1.652531E-011	2.615307E-012	0	0.000000E+000
1	58.49502378	2.615307E-012	1.652531E-011	1	0.000000E+000
1	58.49599831	1.652531E-011	2.615307E-012	0	0.000000E+000
1	58.49601646	2.615307E-012	1.652531E-011	1	0.000000E+000
1	58.49658826	1.652531E-011	2.615307E-012	0	0.000000E+000
1	58.49660705	2.615307E-012	1.652531E-011	1	0.000000E+000
1	58.49675152	1.652531E-011	2.615307E-012	0	0.000000E+000
1	58.49675517	2.615307E-012	1.652531E-011	1	0.000000E+000
1	58.49690223	1.652531E-011	2.615307E-012	0	0.000000E+000
1	58.49717226	2.615307E-012	1.652531E-011	1	0.000000E+000
1	58.49722997	1.652531E-011	2.615307E-012	0	0.000000E+000
1	58.49724418	2.615307E-012	1.652531E-011	1	0.000000E+000
1	58.49734310	1.652531E-011	2.615307E-012	0	0.000000E+000
1	58.49737484	2.615307E-012	1.652531E-011	1	0.000000E+000
1	58.49803893	1.652531E-011	2.615307E-012	0	0.000000E+000
1	58.49811222	2.615307E-012	1.652531E-011	1	0.000000E+000
1	58.49842116	1.652531E-011	2.615307E-012	0	0.000000E+000
1	58.49846073	2.615307E-012	1.652531E-011	1	0.000000E+000
1	58.49853006	1.652531E-011	2.615307E-012	0	0.000000E+000
1	58.49856844	2.615307E-012	1.652531E-011	1	0.000000E+000
1	58.49860650	1.652531E-011	2.615307E-012	0	0.000000E+000
1	58.49862314	2.615307E-012	1.652531E-011	1	0.000000E+000
1	58.49868456	1.652531E-011	2.615307E-012	0	0.000000E+000
1	58.49870465	2.615307E-012	1.652531E-011	1	0.000000E+000
1	58.49922023	1.652531E-011	2.615307E-012	0	0.000000E+000
1	58.49924206	2.615307E-012	1.652531E-011	1	0.000000E+000
1	58.49933324	1.652531E-011	2.615307E-012	0	0.000000E+000
1	58.49935752	2.615307E-012	1.652531E-011	1	0.000000E+000
1	58.49972827	1.652531E-011	2.615307E-012	0	0.000000E+000
1	58.49980340	2.615307E-012	1.652531E-011	1	0.000000E+000
1	58.49999298	1.652531E-011	2.615307E-012	0	0.000000E+000
1	58.50006182	2.615307E-012	1.652531E-011	1	0.000000E+000
1	58.50048805	1.652531E-011	2.615307E-012	0	0.000000E+000
1	58.50052310	2.615307E-012	1.652531E-011	1	0.000000E+000
1	58.50099161	1.652531E-011	2.615307E-012	0	0.000000E+000
1	58.50117184	2.615307E-012	1.652531E-011	1	0.000000E+000
1	58.50147997	1.652531E-011	2.615307E-012	0	0.000000E+000
1	58.50153170	2.615307E-012	1.652531E-011	1	0.000000E+000
1	58.50185996	1.652531E-011	2.615307E-012	0	0.000000E+000
1	58.50191044	2.615307E-012	1.652531E-011	1	0.000000E+000
1	58.50309115	1.652531E-011	2.615307E-012	0	0.000000E+000
1	58.50317486	2.615307E-012	1.652531E-011	1	0.000000E+000
1	58.50344910	1.652531E-011	2.615307E-012	0	0.000000E+000
1	58.50347334	2.615307E-012	1.652531E-011	1	0.000000E+000
1	58.50359881	1.652531E-011	2.615307E-012	0	0.000000E+000
1	58.50363951	2.615307E-012	1.652531E-011	1	0.000000E+000
1	58.50398555	1.652531E-011	2.615307E-012	0	0.000000E+000
1	58.50400440	2.615307E-012	1.652531E-011	1	0.000000E+000
1	58.50438371	1.652531E-011	2.615307E-012	0	0.000000E+000
1	58.50439229	2.615307E-012	1.652531E-011	1	0.000000E+000
1	58.50475717	1.652531E-011	2.615307E-012	0	0.000000E+000
1	58.50478118	2.615307E-012	1.652531E-011	1	0.000000E+000
1	58.50507231	1.652531E-011	2.615307E-012	0	0.000000E+000
1	58.50510306	2.615307E-012	1.652531E-011	1	0.000000E+000
1	58.50534665	1.652531E-011	2.615307E-012	0	0.000000E+000
1	58.50537010	2.615307E-012	1.652531E-011	1	0.000000E+000
1	58.50548620	1.652531E-011	2.615307E-012	0	0.000000E+000
1	58.50551004	2.615307E-012	1.652531E-011	1	0.000000E+000
1	58.50555632	1.652531E-011	2.615307E-012	0	0.000000E+000
1	58.50563692	2.615307E-012	1.652531E-011	1	0.000000E+000
1	58.50566437	1.652531E-011	2.615307E-012	0	0.000000E+000
1	58.50569035	2.615307E-012	1.652531E-011	1	0.000000E+000
1	58.50602767	1.652531E-011	2.615307E-012	0	0.000000E+000
1	58.50604512	2.615307E-012	1.652531E-011	1	0.000000E+000
1	58.50677925	1.652531E-011	2.615307E-012	0	0.000000E+000
1	58.50680672	2.615307E-012	1.652531E-011	1	0.000000E+000
1	58.50696451	1.652531E-011	2.615307E-012	0	0.000000E+000
1	58.50699068	2.615307E-012	1.652531E-011	1	0.000000E+000
1	58.50735165	1.652531E-011	2.615307E-012	0	0.000000E+000
1	58.50765172	2.615307E-012	1.652531E-011	1	0.000000E+000
1	58.50777433	1.652531E-011	2.615307E-012	0	0.000000E+000
1	58.50780363	2.615307E-012	1.652531E-011	1	0.000000E+000
1	58.50864330	1.652531E-011	2.615307E-012	0	0.000000E+000
1	58.50866344	2.615307E-012	1.652531E-011	1	0.000000E+000
1	58.50926376	1.652531E-011	2.615307E-012	0	0.000000E+000
1	58.50928827	2.615307E-012	1.652531E-011	1	0.000000E+000
1	58.51017327	1.652531E-011	2.615307E-012	0	0.000000E+000
1	58.51026511	2.615307E-012	1.652531E-011	1	0.000000E+000
1	58.51030952	1.652531E-011	2.615307E-012	0	0.000000E+000
1	58.51031262	2.615307E-012	1.652531E-011	1	0.000000E+000
1	58.51042450	1.652531E-011	2.615307E-012	0	0.000000E+000
1	58.51044977	2.615307E-012	1.652531E-011	1	0.000000E+000
1	58.51062374	1.652531E-011	2.615307E-012	0	0.000000E+000
1	58.51064314	2.615307E-012	1.652531E-011	1	0.000000E+000
1	58.51108751	1.652531E-011	2.615307E-012	0	0.000000E+000
1	58.51114657	2.615307E-012	1.652531E-011	1	0.000000E+000
1	58.51129109	1.652531E-011	2.615307E-012	0	0.000000E+000
1	58.51131162	2.615307E-012	1.652531E-011	1	0.000000E+000
1	58.51159263	1.652531E-011	2.615307E-012	0	0.000000E+000
1	58.51162581	2.615307E-012	1.652531E-011	1	0.000000E+000
1	58.51201729	1.652531E-011	2.615307E-012	0	0.000000E+000
1	58.51205888	2.615307E-012	1.652531E-011	1	0.000000E+000
1	58.51224743	1.652531E-011	2.615307E-012	0	0.000000E+000
1	58.51229713	2.615307E-012	1.652531E-011	1	0.000000E+000
1	58.51251385	1.652531E-011	2.615307E-012	0	0.000000E+000
1	58.51253867	2.615307E-012	1.652531E-011	1	0.000000E+000
1	58.51327034	1.652531E-011	2.615307E-012	0	0.000000E+000
1	58.51333275	2.615307E-012	1.652531E-011	1	0.000000E+000
1	58.51388471	1.652531E-011	2.615307E-012	0	0.000000E+000
1	58.51397924	2.615307E-012	1.652531E-011	1	0.000000E+000
1	58.51408140	1.652531E-011	2.615307E-012	0	0.000000E+000
1	58.51410394	2.615307E-012	1.652531E-011	1	0.000000E+000
1	58.51461672	1.652531E-011	2.615307E-012	0	0.000000E+000
1	58.51470710	2.615307E-012	1.652531E-011	1	0.000000E+000
1	58.51508340	1.652531E-011	2.615307E-012	0	0.000000E+000
1	58.51512034	2.615307E-012	1.652531E-011	1	0.000000E+000
1	58.51565423	1.652531E-011	2.615307E-012	0	0.000000E+000
1	58.51568175	2.615307E-012	1.652531E-011	1	0.000000E+000
1	58.51595385	1.652531E-011	2.615307E-012	0	0.000000E+000
1	58.51601576	2.615307E-012	1.652531E-011	1	0.000000E+000
1	58.51604416	1.652531E-011	2.615307E-012	0	0.000000E+000
1	58.51606643	2.615307E-012	1.652531E-011	1	0.000000E+000
1	58.51611642	1.652531E-011	2.615307E-012	0	0.000000E+000
1	58.51614016	2.615307E-012	1.652531E-011	1	0.000000E+000
1	58.51638937	1.652531E-011	2.615307E-012	0	0.000000E+000
1	58.51641853	2.615307E-012	1.652531E-011	1	0.000000E+000
1	58.51693224	1.652531E-011	2.615307E-012	0	0.000000E+000
1	58.51696295	2.615307E-012	1.652531E-011	1	0.000000E+000
1	58.51750802	1.652531E-011	2.615307E-012	0	0.000000E+000
1	58.51752582	2.615307E-012	1.652531E-011	1	0.000000E+000
1	58.51771579	1.652531E-011	2.615307E-012	0	0.000000E+000
1	58.51772810	2.615307E-012	1.652531E-011	1	0.000000E+000
1	58.51781010	1.652531E-011	2.615307E-012	0	0.000000E+000
1	58.51788605	2.615307E-012	1.652531E-011	1	0.000000E+000
1	58.51804536	1.652531E-011	2.615307E-012	0	0.000000E+000
1	58.51806459	2.615307E-012	1.652531E-011	1	0.000000E+000
1	58.51813649	1.652531E-011	2.615307E-012	0	0.000000E+000
1	58.51815110	2.615307E-012	1.652531E-011	1	0.000000E+000
1	58.51822000	1.652531E-011	2.615307E-012	0	0.000000E+000
1	58.51826865	2.615307E-012	1.652531E-011	1	0.000000E+000
1	58.51829526	1.652531E-011	2.615307E-012	0	0.000000E+000
1	58.51831764	2.615307E-012	1.652531E-011	1	0.000000E+000
1	58.51888974	1.652531E-011	2.615307E-012	0	0.000000E+000
1	58.51891020	2.615307E-012	1.652531E-011	1	0.000000E+000
1	58.51926165	1.652531E-011	2.615307E-012	0	0.000000E+000
1	58.51931719	2.615307E-012	1.652531E-011	1	0.000000E+000
1	58.52021829	1.652531E-011	2.615307E-012	0	0.000000E+000
1	58.52025921	2.615307E-012	1.652531E-011	1	0.000000E+000
1	58.52027708	1.652531E-011	2.615307E-012	0	0.000000E+000
1	58.52031121	2.615307E-012	1.652531E-011	1	0.000000E+000
1	58.52124148	1.652531E-011	2.615307E-012	0	0.000000E+000
1	58.52228101	2.615307E-012	1.652531E-011	1	0.000000E+000
1	58.52269515	1.652531E-011	2.615307E-012	0	0.000000E+000
1	58.52272799	2.615307E-012	1.652531E-011	1	0.000000E+000
1	58.52285436	1.652531E-011	2.615307E-012	0	0.000000E+000
1	58.52288755	2.615307E-012	1.652531E-011	1	0.000000E+000
1	58.52295859	1.652531E-011	2.615307E-012	0	0.000000E+000
1	58.52297194	2.615307E-012	1.652531E-011	1	0.000000E+000
1	58.52306999	1.652531E-011	2.615307E-012	0	0.000000E+000
1	58.52314215	2.615307E-012	1.652531E-011	1	0.000000E+000
1	58.52318689	1.652531E-011	2.615307E-012	0	0.000000E+000
1	58.52321466	2.615307E-012	1.652531E-011	1	0.000000E+000
1	58.52382791	1.652531E-011	2.615307E-012	0	0.000000E+000
1	58.52386881	2.615307E-012	1.652531E-011	1	0.000000E+000
1	58.52389548	1.652531E-011	2.615307E-012	0	0.000000E+000
1	58.52394918	2.615307E-012	1.652531E-011	1	0.000000E+000
1	58.52434637	1.652531E-011	2.615307E-012	0	0.000000E+000
1	58.52439112	2.615307E-012	1.652531E-011	1	0.000000E+000
1	58.52492795	1.652531E-011	2.615307E-012	0	0.000000E+000
1	58.52496398	2.615307E-012	1.652531E-011	1	0.000000E+000
1	58.52544449	1.652531E-011	2.615307E-012	0	0.000000E+000
1	58.52550193	2.615307E-012	1.652531E-011	1	0.000000E+000
1	58.52557201	1.652531E-011	2.615307E-012	0	0.000000E+000
1	58.52564213	2.615307E-012	1.652531E-011	1	0.000000E+000
1	58.52593806	1.652531E-011	2.615307E-012	0	0.000000E+000
1	58.52594138	2.615307E-012	1.652531E-011	1	0.000000E+000
1	58.52635431	1.652531E-011	2.615307E-012	0	0.000000E+000
1	58.52637847	2.615307E-012	1.652531E-011	1	0.000000E+000
1	58.52654795	1.652531E-011	2.615307E-012	0	0.000000E+000
1	58.52656936	2.615307E-012	1.652531E-011	1	0.000000E+000
1	58.52682424	1.652531E-011	2.615307E-012	0	0.000000E+000
1	58.52688445	2.615307E-012	1.652531E-011	1	0.000000E+000
1	58.52690998	1.652531E-011	2.615307E-012	0	0.000000E+000
1	58.52691357	2.615307E-012	1.652531E-011	1	0.000000E+000
1	58.52696303	1.652531E-011	2.615307E-012	0	0.000000E+000
1	58.52699563	2.615307E-012	1.652531E-011	1	0.000000E+000
1	58.52703358	1.652531E-011	2.615307E-012	0	0.000000E+000
1	58.52705877	2.615307E-012	1.652531E-011	1	0.000000E+000
1	58.52736350	1.652531E-011	2.615307E-012	0	0.000000E+000
1	58.52737448	2.615307E-012	1.652531E-011	1	0.000000E+000
1	58.52788995	1.652531E-011	2.615307E-012	0	0.000000E+000
1	58.52790630	2.615307E-012	1.652531E-011	1	0.000000E+000
1	58.52806028	1.652531E-011	2.615307E-012	0	0.000000E+000
1	58.52812302	2.615307E-012	1.652531E-011	1	0.000000E+000
1	58.52820194	1.652531E-011	2.615307E-012	0	0.000000E+000
1	58.52861281	2.615307E-012	1.652531E-011	1	0.000000E+000
1	58.52883013	1.652531E-011	2.615307E-012	0	0.000000E+000
1	58.52886268	2.615307E-012	1.652531E-011	1	0.000000E+000
1	58.52888737	1.652531E-011	2.615307E-012	0	0.000000E+000
1	58.52894903	2.615307E-012	1.652531E-011	1	0.000000E+000
1	58.52951272	1.652531E-011	2.615307E-012	0	0.000000E+000
1	58.52953491	2.615307E-012	1.652531E-011	1	0.000000E+000
1	58.52984807	1.652531E-011	2.615307E-012	0	0.000000E+000
1	58.54450760	2.615307E-012	1.652531E-011	1	0.000000E+000
1	58.54470133	1.652531E-011	2.615307E-012	0	0.000000E+000
1	58.54473998	2.615307E-012	1.652531E-011	1	0.000000E+000
1	58.54525176	1.652531E-011	2.615307E-012	0	0.000000E+000
1	58.54529757	2.615307E-012	1.652531E-011	1	0.000000E+000
1	58.54598196	1.652531E-011	2.615307E-012	0	0.000000E+000
1	58.54600429	2.615307E-012	1.652531E-011	1	0.000000E+000
1	58.54666225	1.652531E-011	2.615307E-012	0	0.000000E+000
1	58.54667821	2.615307E-012	1.652531E-011	1	0.000000E+000
1	58.54729024	1.652531E-011	2.615307E-012	0	0.000000E+000
1	58.54730503	2.615307E-012	1.652531E-011	1	0.000000E+000
1	58.54744329	1.652531E-011	2.615307E-012	0	0.000000E+000
1	58.54747849	2.615307E-012	1.652531E-011	1	0.000000E+000
1	58.54749578	1.652531E-011	2.615307E-012	0	0.000000E+000
1	58.54752742	2.615307E-012	1.652531E-011	1	0.000000E+000
1	58.54821865	1.652531E-011	2.615307E-012	0	0.000000E+000
1	58.54826074	2.615307E-012	1.652531E-011	1	0.000000E+000
1	58.54879765	1.652531E-011	2.615307E-012	0	0.000000E+000
1	58.54880929	2.615307E-012	1.652531E-011	1	0.000000E+000
1	58.54917744	1.652531E-011	2.615307E-012	0	0.000000E+000
1	58.54975644	2.615307E-012	1.652531E-011	1	0.000000E+000
1	58.55013923	1.652531E-011	2.615307E-012	0	0.000000E+000
1	58.55022787	2.615307E-012	1.652531E-011	1	0.000000E+000
1	58.55058035	1.652531E-011	2.615307E-012	0	0.000000E+000
1	58.55063628	2.615307E-012	1.652531E-011	1	0.000000E+000
1	58.55071746	1.652531E-011	2.615307E-012	0	0.000000E+000
1	58.55073738	2.615307E-012	1.652531E-011	1	0.000000E+000
1	58.55082414	1.652531E-011	2.615307E-012	0	0.000000E+000
1	58.55082988	2.615307E-012	1.652531E-011	1	0.000000E+000
1	58.55085229	1.652531E-011	2.615307E-012	0	0.000000E+000
1	58.55238648	2.615307E-012	1.652531E-011	1	0.000000E+000
1	58.55250191	1.652531E-011	2.615307E-012	0	0.000000E+000
1	58.55290563	2.615307E-012	1.652531E-011	1	0.000000E+000
1	58.55338595	1.652531E-011	2.615307E-012	0	0.000000E+000
1	58.55340769	2.615307E-012	1.652531E-011	1	0.000000E+000
1	58.55381698	1.652531E-011	2.615307E-012	0	0.000000E+000
1	58.55382677	2.615307E-012	1.652531E-011	1	0.000000E+000
1	58.55397408	1.652531E-011	2.615307E-012	0	0.000000E+000
1	58.55402134	2.615307E-012	1.652531E-011	1	0.000000E+000
1	58.55424027	1.652531E-011	2.615307E-012	0	0.000000E+000
1	58.55424958	2.615307E-012	1.652531E-011	1	0.000000E+000
1	58.55456129	1.652531E-011	2.615307E-012	0	0.000000E+000
1	58.55459978	2.615307E-012	1.652531E-011	1	0.000000E+000
1	58.55496867	1.652531E-011	2.615307E-012	0	0.000000E+000
1	58.55499176	2.615307E-012	1.652531E-011	1	0.000000E+000
1	58.55505047	1.652531E-011	2.615307E-012	0	0.000000E+000
1	58.55505525	2.615307E-012	1.652531E-011	1	0.000000E+000
1	58.55508309	1.652531E-011	2.615307E-012	0	0.000000E+000
1	58.55512044	2.615307E-012	1.652531E-011	1	0.000000E+000
1	58.55562724	1.652531E-011	2.615307E-012	0	0.000000E+000
1	58.55565053	2.615307E-012	1.652531E-011	1	0.000000E+000
1	58.55588497	1.652531E-011	2.615307E-012	0	0.000000E+000
1	58.55591251	2.615307E-012	1.652531E-011	1	0.000000E+000
1	58.55619557	1.652531E-011	2.615307E-012	0	0.000000E+000
1	58.55621984	2.615307E-012	1.652531E-011	1	0.000000E+000
1	58.55634006	1.652531E-011	2.615307E-012	0	0.000000E+000
1	58.55635851	2.615307E-012	1.652531E-011	1	0.000000E+000
1	58.55649250	1.652531E-011	2.615307E-012	0	0.000000E+000
1	58.55662515	2.615307E-012	1.652531E-011	1	0.000000E+000
1	58.55684730	1.652531E-011	2.615307E-012	0	0.000000E+000
1	58.55695360	2.615307E-012	1.652531E-011	1	0.000000E+000
1	58.55789472	1.652531E-011	2.615307E-012	0	0.000000E+000
1	58.55792263	2.615307E-012	1.652531E-011	1	0.000000E+000
1	58.55811496	1.652531E-011	2.615307E-012	0	0.000000E+000
1	58.55811788	2.615307E-012	1.652531E-011	1	0.000000E+000
1	58.55824741	1.652531E-011	2.615307E-012	0	0.000000E+000
1	58.55834548	2.615307E-012	1.652531E-011	1	0.000000E+000
1	58.55837158	1.652531E-011	2.615307E-012	0	0.000000E+000
1	58.55838842	2.615307E-012	1.652531E-011	1	0.000000E+000
1	58.55878012	1.652531E-011	2.615307E-012	0	0.000000E+000
1	58.55885736	2.615307E-012	1.652531E-011	1	0.000000E+000
1	58.55905124	1.652531E-011	2.615307E-012	0	0.000000E+000
1	58.55907350	2.615307E-012	1.652531E-011	1	0.000000E+000
1	58.55947826	1.652531E-011	2.615307E-012	0	0.000000E+000
1	58.55953733	2.615307E-012	1.652531E-011	1	0.000000E+000
1	58.55995610	1.652531E-011	2.615307E-012	0	0.000000E+000
1	58.55999278	2.615307E-012	1.652531E-011	1	0.000000E+000
1	58.56024342	1.652531E-011	2.615307E-012	0	0.000000E+000
1	58.56027596	2.615307E-012	1.652531E-011	1	0.000000E+000
1	58.56040599	1.652531E-011	2.615307E-012	0	0.000000E+000
1	58.56041715	2.615307E-012	1.652531E-011	1	0.000000E+000
1	58.56051509	1.652531E-011	2.615307E-012	0	0.000000E+000
1	58.56053852	2.615307E-012	1.652531E-011	1	0.000000E+000
1	58.56062279	1.652531E-011	2.615307E-012	0	0.000000E+000
1	58.56068481	2.615307E-012	1.652531E-011	1	0.000000E+000
1	58.56101225	1.652531E-011	2.615307E-012	0	0.000000E+000
1	58.56106220	2.615307E-012	1.652531E-011	1	0.000000E+000
1	58.56118515	1.652531E-011	2.615307E-012	0	0.000000E+000
1	58.56119285	2.615307E-012	1.652531E-011	1	0.000000E+000
1	58.56131669	1.652531E-011	2.615307E-012	0	0.000000E+000
1	58.56133639	2.615307E-012	1.652531E-011	1	0.000000E+000
1	58.56138979	1.652531E-011	2.615307E-012	0	0.000000E+000
1	58.56142846	2.615307E-012	1.652531E-011	1	0.000000E+000
1	58.56181869	1.652531E-011	2.615307E-012	0	0.000000E+000
1	58.56183756	2.615307E-012	1.652531E-011	1	0.000000E+000
1	58.56193565	1.652531E-011	2.615307E-012	0	0.000000E+000
1	58.56196410	2.615307E-012	1.652531E-011	1	0.000000E+000
1	58.56207372	1.652531E-011	2.615307E-012	0	0.000000E+000
1	58.56211531	2.615307E-012	1.652531E-011	1	0.000000E+000
1	58.56222746	1.652531E-011	2.615307E-012	0	0.000000E+000
1	58.56257369	2.615307E-012	1.652531E-011	1	0.000000E+000
1	58.56270967	1.652531E-011	2.615307E-012	0	0.000000E+000
1	58.56278830	2.615307E-012	1.652531E-011	1	0.000000E+000
1	58.56322512	1.652531E-011	2.615307E-012	0	0.000000E+000
1	58.56327648	2.615307E-012	1.652531E-011	1	0.000000E+000
1	58.56328439	1.652531E-011	2.615307E-012	0	0.000000E+000
1	58.56333363	2.615307E-012	1.652531E-011	1	0.000000E+000
1	58.56333619	1.652531E-011	2.615307E-012	0	0.000000E+000
1	58.56336162	2.615307E-012	1.652531E-011	1	0.000000E+000
1	58.56349247	1.652531E-011	2.615307E-012	0	0.000000E+000
1	58.56353001	2.615307E-012	1.652531E-011	1	0.000000E+000
1	58.56361283	1.652531E-011	2.615307E-012	0	0.000000E+000
1	58.56363015	2.615307E-012	1.652531E-011	1	0.000000E+000
1	58.56398222	1.652531E-011	2.615307E-012	0	0.000000E+000
1	58.56399990	2.615307E-012	1.652531E-011	1	0.000000E+000
1	58.56437748	1.652531E-011	2.615307E-012	0	0.000000E+000
1	58.56441078	2.615307E-012	1.652531E-011	1	0.000000E+000
1	58.56459444	1.652531E-011	2.615307E-012	0	0.000000E+000
1	58.56462020	2.615307E-012	1.652531E-011	1	0.000000E+000
1	58.56493015	1.652531E-011	2.615307E-012	0	0.000000E+000
1	58.56496094	2.615307E-012	1.652531E-011	1	0.000000E+000
1	58.56526373	1.652531E-011	2.615307E-012	0	0.000000E+000
1	58.56528816	2.615307E-012	1.652531E-011	1	0.000000E+000
1	58.56548102	1.652531E-011	2.615307E-012	0	0.000000E+000
1	58.56550766	2.615307E-012	1.652531E-011	1	0.000000E+000
1	58.56569021	1.652531E-011	2.615307E-012	0	0.000000E+000
1	58.56574164	2.615307E-012	1.652531E-011	1	0.000000E+000
1	58.56578097	1.652531E-011	2.615307E-012	0	0.000000E+000
1	58.56581413	2.615307E-012	1.652531E-011	1	0.000000E+000
1	58.56593444	1.652531E-011	2.615307E-012	0	0.000000E+000
1	58.56598772	2.615307E-012	1.652531E-011	1	0.000000E+000
1	58.56613748	1.652531E-011	2.615307E-012	0	0.000000E+000
1	58.56614824	2.615307E-012	1.652531E-011	1	0.000000E+000
1	58.56633558	1.652531E-011	2.615307E-012	0	0.000000E+000
1	58.56636758	2.615307E-012	1.652531E-011	1	0.000000E+000
1	58.56692248	1.652531E-011	2.615307E-012	0	0.000000E+000
1	58.56694401	2.615307E-012	1.652531E-011	1	0.000000E+000
1	58.56719931	1.652531E-011	2.615307E-012	0	0.000000E+000
1	58.56726729	2.615307E-012	1.652531E-011	1	0.000000E+000
1	58.56798181	1.652531E-011	2.615307E-012	0	0.000000E+000
1	58.56799745	2.615307E-012	1.652531E-011	1	0.000000E+000
1	58.56832940	1.652531E-011	2.615307E-012	0	0.000000E+000
1	58.59125176	2.615307E-012	1.652531E-011	1	0.000000E+000
1	58.59133923	1.652531E-011	2.615307E-012	0	0.000000E+000
1	58.59136099	2.615307E-012	1.652531E-011	1	0.000000E+000
1	58.59143049	1.652531E-011	2.615307E-012	0	0.000000E+000
1	58.59144052	2.615307E-012	1.652531E-011	1	0.000000E+000
1	58.59161543	1.652531E-011	2.615307E-012	0	0.000000E+000
1	58.59163723	2.615307E-012	1.652531E-011	1	0.000000E+000
1	58.59167498	1.652531E-011	2.615307E-012	0	0.000000E+000
1	58.59173568	2.615307E-012	1.652531E-011	1	0.000000E+000
1	58.59192164	1.652531E-011	2.615307E-012	0	0.000000E+000
1	58.59194962	2.615307E-012	1.652531E-011	1	0.000000E+000
1	58.59199277	1.652531E-011	2.615307E-012	0	0.000000E+000
1	58.59225805	2.615307E-012	1.652531E-011	1	0.000000E+000
1	58.59257941	1.652531E-011	2.615307E-012	0	0.000000E+000
1	58.59258487	2.615307E-012	1.652531E-011	1	0.000000E+000
1	58.59269691	1.652531E-011	2.615307E-012	0	0.000000E+000
1	58.59272282	2.615307E-012	1.652531E-011	1	0.000000E+000
1	58.59312765	1.652531E-011	2.615307E-012	0	0.000000E+000
1	58.59314996	2.615307E-012	1.652531E-011	1	0.000000E+000
1	58.59326020	1.652531E-011	2.615307E-012	0	0.000000E+000
1	58.59327815	2.615307E-012	1.652531E-011	1	0.000000E+000
1	58.59341891	1.652531E-011	2.615307E-012	0	0.000000E+000
1	58.59346058	2.615307E-012	1.652531E-011	1	0.000000E+000
1	58.59387235	1.652531E-011	2.615307E-012	0	0.000000E+000
1	58.59389332	2.615307E-012	1.652531E-011	1	0.000000E+000
1	58.59405343	1.652531E-011	2.615307E-012	0	0.000000E+000
1	58.59438931	2.615307E-012	1.652531E-011	1	0.000000E+000
1	58.59446604	1.652531E-011	2.615307E-012	0	0.000000E+000
1	58.59448023	2.615307E-012	1.652531E-011	1	0.000000E+000
1	58.59478327	1.652531E-011	2.615307E-012	0	0.000000E+000
1	58.59479866	2.615307E-012	1.652531E-011	1	0.000000E+000
1	58.59504804	1.652531E-011	2.615307E-012	0	0.000000E+000
1	58.59508793	2.615307E-012	1.652531E-011	1	0.000000E+000
1	58.59551389	1.652531E-011	2.615307E-012	0	0.000000E+000
1	58.59553726	2.615307E-012	1.652531E-011	1	0.000000E+000
1	58.59635822	1.652531E-011	2.615307E-012	0	0.000000E+000
1	58.59666095	2.615307E-012	1.652531E-011	1	0.000000E+000
1	58.59728427	1.652531E-011	2.615307E-012	0	0.000000E+000
1	58.59729817	2.615307E-012	1.652531E-011	1	0.000000E+000
1	58.59742863	1.652531E-011	2.615307E-012	0	0.000000E+000
1	58.59746083	2.615307E-012	1.652531E-011	1	0.000000E+000
1	58.59753566	1.652531E-011	2.615307E-012	0	0.000000E+000
1	58.59757032	2.615307E-012	1.652531E-011	1	0.000000E+000
1	58.59780602	1.652531E-011	2.615307E-012	0	0.000000E+000
1	58.59828597	2.615307E-012	1.652531E-011	1	0.000000E+000
1	58.59914569	1.652531E-011	2.615307E-012	0	0.000000E+000
1	58.59920686	2.615307E-012	1.652531E-011	1	0.000000E+000
1	58.59925691	1.652531E-011	2.615307E-012	0	0.000000E+000
1	58.59929851	2.615307E-012	1.652531E-011	1	0.000000E+000
1	58.59979525	1.652531E-011	2.615307E-012	0	0.000000E+000
1	58.59980887	2.615307E-012	1.652531E-011	1	0.000000E+000
1	58.60016663	1.652531E-011	2.615307E-012	0	0.000000E+000
1	58.60018390	2.615307E-012	1.652531E-011	1	0.000000E+000
1	58.60028356	1.652531E-011	2.615307E-012	0	0.000000E+000
1	58.60200168	2.615307E-012	1.652531E-011	1	0.000000E+000
1	58.60260685	1.652531E-011	2.615307E-012	0	0.000000E+000
1	58.60264176	2.615307E-012	1.652531E-011	1	0.000000E+000
1	58.60282070	1.652531E-011	2.615307E-012	0	0.000000E+000
1	58.60290130	2.615307E-012	1.652531E-011	1	0.000000E+000
1	58.60363243	1.652531E-011	2.615307E-012	0	0.000000E+000
1	58.60364846	2.615307E-012	1.652531E-011	1	0.000000E+000
1	58.60370086	1.652531E-011	2.615307E-012	0	0.000000E+000
1	58.60374844	2.615307E-012	1.652531E-011	1	0.000000E+000
1	58.60413472	1.652531E-011	2.615307E-012	0	0.000000E+000
1	58.60413682	2.615307E-012	1.652531E-011	1	0.000000E+000
1	58.60455283	1.652531E-011	2.615307E-012	0	0.000000E+000
1	58.60457028	2.615307E-012	1.652531E-011	1	0.000000E+000
1	58.60464607	1.652531E-011	2.615307E-012	0	0.000000E+000
1	58.60467234	2.615307E-012	1.652531E-011	1	0.000000E+000
1	58.60474636	1.652531E-011	2.615307E-012	0	0.000000E+000
1	58.61768038	2.615307E-012	1.652531E-011	1	0.000000E+000
1	58.61791377	1.652531E-011	2.615307E-012	0	0.000000E+000
1	58.61794218	2.615307E-012	1.652531E-011	1	0.000000E+000
1	58.61865299	1.652531E-011	2.615307E-012	0	0.000000E+000
1	58.61870330	2.615307E-012	1.652531E-011	1	0.000000E+000
1	58.61921807	1.652531E-011	2.615307E-012	0	0.000000E+000
1	58.61930874	2.615307E-012	1.652531E-011	1	0.000000E+000
1	58.61934875	1.652531E-011	2.615307E-012	0	0.000000E+000
1	58.61941055	2.615307E-012	1.652531E-011	1	0.000000E+000
1	58.61997958	1.652531E-011	2.615307E-012	0	0.000000E+000
1	58.62001144	2.615307E-012	1.652531E-011	1	0.000000E+000
1	58.62023298	1.652531E-011	2.615307E-012	0	0.000000E+000
1	58.62027941	2.615307E-012	1.652531E-011	1	0.000000E+000
1	58.62073583	1.652531E-011	2.615307E-012	0	0.000000E+000
1	58.62078755	2.615307E-012	1.652531E-011	1	0.000000E+000
1	58.62084644	1.652531E-011	2.615307E-012	0	0.000000E+000
1	58.62090284	2.615307E-012	1.652531E-011	1	0.000000E+000
1	58.62123363	1.652531E-011	2.615307E-012	0	0.000000E+000
1	58.62125566	2.615307E-012	1.652531E-011	1	0.000000E+000
1	58.62177036	1.652531E-011	2.615307E-012	0	0.000000E+000
1	58.62177994	2.615307E-012	1.652531E-011	1	0.000000E+000
1	58.62215167	1.652531E-011	2.615307E-012	0	0.000000E+000
1	58.62217129	2.615307E-012	1.652531E-011	1	0.000000E+000
1	58.62333157	1.652531E-011	2.615307E-012	0	0.000000E+000
1	58.62335904	2.615307E-012	1.652531E-011	1	0.000000E+000
1	58.62378675	1.652531E-011	2.615307E-012	0	0.000000E+000
1	58.62381384	2.615307E-012	1.652531E-011	1	0.000000E+000
1	58.62407209	1.652531E-011	2.615307E-012	0	0.000000E+000
1	58.62409073	2.615307E-012	1.652531E-011	1	0.000000E+000
1	58.62419859	1.652531E-011	2.615307E-012	0	0.000000E+000
1	58.62423949	2.615307E-012	1.652531E-011	1	0.000000E+000
1	58.62460001	1.652531E-011	2.615307E-012	0	0.000000E+000
1	58.62462539	2.615307E-012	1.652531E-011	1	0.000000E+000
1	58.62474012	1.652531E-011	2.615307E-012	0	0.000000E+000
1	58.62478998	2.615307E-012	1.652531E-011	1	0.000000E+000
1	58.62496949	1.652531E-011	2.615307E-012	0	0.000000E+000
1	58.62500557	2.615307E-012	1.652531E-011	1	0.000000E+000
1	58.62503930	1.652531E-011	2.615307E-012	0	0.000000E+000
1	58.62513374	2.615307E-012	1.652531E-011	1	0.000000E+000
1	58.62519280	1.652531E-011	2.615307E-012	0	0.000000E+000
1	58.62522154	2.615307E-012	1.652531E-011	1	0.000000E+000
1	58.62535410	1.652531E-011	2.615307E-012	0	0.000000E+000
1	58.63104506	2.615307E-012	1.652531E-011	1	0.000000E+000
1	58.63155156	1.652531E-011	2.615307E-012	0	0.000000E+000
1	58.63164217	2.615307E-012	1.652531E-011	1	0.000000E+000
1	58.63189092	1.652531E-011	2.615307E-012	0	0.000000E+000
1	58.63190868	2.615307E-012	1.652531E-011	1	0.000000E+000
1	58.63206015	1.652531E-011	2.615307E-012	0	0.000000E+000
1	58.63208337	2.615307E-012	1.652531E-011	1	0.000000E+000
1	58.63214705	1.652531E-011	2.615307E-012	0	0.000000E+000
1	58.63216160	2.615307E-012	1.652531E-011	1	0.000000E+000
1	58.63265810	1.652531E-011	2.615307E-012	0	0.000000E+000
1	58.63267466	2.615307E-012	1.652531E-011	1	0.000000E+000
1	58.63363642	1.652531E-011	2.615307E-012	0	0.000000E+000
1	58.64823113	2.615307E-012	1.652531E-011	1	0.000000E+000
1	58.64849621	1.652531E-011	2.615307E-012	0	0.000000E+000
1	58.64852363	2.615307E-012	1.652531E-011	1	0.000000E+000
1	58.64883626	1.652531E-011	2.615307E-012	0	0.000000E+000
1	58.64884916	2.615307E-012	1.652531E-011	1	0.000000E+000
1	58.64929214	1.652531E-011	2.615307E-012	0	0.000000E+000
1	58.64932071	2.615307E-012	1.652531E-011	1	0.000000E+000
1	58.64975650	1.652531E-011	2.615307E-012	0	0.000000E+000
1	58.64981230	2.615307E-012	1.652531E-011	1	0.000000E+000
1	58.65009417	1.652531E-011	2.615307E-012	0	0.000000E+000
1	58.65012097	2.615307E-012	1.652531E-011	1	0.000000E+000
1	58.65033563	1.652531E-011	2.615307E-012	0	0.000000E+000
1	58.65036150	2.615307E-012	1.652531E-011	1	0.000000E+000
1	58.65047204	1.652531E-011	2.615307E-012	0	0.000000E+000
1	58.65052573	2.615307E-012	1.652531E-011	1	0.000000E+000
1	58.65086274	1.652531E-011	2.615307E-012	0	0.000000E+000
1	58.65092662	2.615307E-012	1.652531E-011	1	0.000000E+000
1	58.65093954	1.652531E-011	2.615307E-012	0	0.000000E+000
1	58.65097801	2.615307E-012	1.652531E-011	1	0.000000E+000
1	58.65136801	1.652531E-011	2.615307E-012	0	0.000000E+000
1	58.65138091	2.615307E-012	1.652531E-011	1	0.000000E+000
1	58.65182807	1.652531E-011	2.615307E-012	0	0.000000E+000
1	58.65185281	2.615307E-012	1.652531E-011	1	0.000000E+000
1	58.65209122	1.652531E-011	2.615307E-012	0	0.000000E+000
1	58.65213203	2.615307E-012	1.652531E-011	1	0.000000E+000
1	58.65234176	1.652531E-011	2.615307E-012	0	0.000000E+000
1	58.65303106	2.615307E-012	1.652531E-011	1	0.000000E+000
1	58.65317274	1.652531E-011	2.615307E-012	0	0.000000E+000
1	58.65319178	2.615307E-012	1.652531E-011	1	0.000000E+000
1	58.65343456	1.652531E-011	2.615307E-012	0	0.000000E+000
1	58.65349924	2.615307E-012	1.652531E-011	1	0.000000E+000
1	58.65359419	1.652531E-011	2.615307E-012	0	0.000000E+000
1	58.65360338	2.615307E-012	1.652531E-011	1	0.000000E+000
1	58.65367371	1.652531E-011	2.615307E-012	0	0.000000E+000
1	58.65370508	2.615307E-012	1.652531E-011	1	0.000000E+000
1	58.65386747	1.652531E-011	2.615307E-012	0	0.000000E+000
1	58.65387618	2.615307E-012	1.652531E-011	1	0.000000E+000
1	58.65417328	1.652531E-011	2.615307E-012	0	0.000000E+000
1	58.65419779	2.615307E-012	1.652531E-011	1	0.000000E+000
1	58.65447540	1.652531E-011	2.615307E-012	0	0.000000E+000
1	58.65449401	2.615307E-012	1.652531E-011	1	0.000000E+000
1	58.65457213	1.652531E-011	2.615307E-012	0	0.000000E+000
1	58.65464815	2.615307E-012	1.652531E-011	1	0.000000E+000
1	58.65509143	1.652531E-011	2.615307E-012	0	0.000000E+000
1	58.65512939	2.615307E-012	1.652531E-011	1	0.000000E+000
1	58.65515925	1.652531E-011	2.615307E-012	0	0.000000E+000
1	58.65518936	2.615307E-012	1.652531E-011	1	0.000000E+000
1	58.65529571	1.652531E-011	2.615307E-012	0	0.000000E+000
1	58.65532789	2.615307E-012	1.652531E-011	1	0.000000E+000
1	58.65566171	1.652531E-011	2.615307E-012	0	0.000000E+000
1	58.65568221	2.615307E-012	1.652531E-011	1	0.000000E+000
1	58.65606678	1.652531E-011	2.615307E-012	0	0.000000E+000
1	58.65610184	2.615307E-012	1.652531E-011	1	0.000000E+000
1	58.65701310	1.652531E-011	2.615307E-012	0	0.000000E+000
1	58.65707494	2.615307E-012	1.652531E-011	1	0.000000E+000
1	58.65715887	1.652531E-011	2.615307E-012	0	0.000000E+000
1	58.65718380	2.615307E-012	1.652531E-011	1	0.000000E+000
1	58.65753253	1.652531E-011	2.615307E-012	0	0.000000E+000
1	58.65757563	2.615307E-012	1.652531E-011	1	0.000000E+000
1	58.65761453	1.652531E-011	2.615307E-012	0	0.000000E+000
1	58.65765072	2.615307E-012	1.652531E-011	1	0.000000E+000
1	58.65809367	1.652531E-011	2.615307E-012	0	0.000000E+000
1	58.65810286	2.615307E-012	1.652531E-011	1	0.000000E+000
1	58.65847588	1.652531E-011	2.615307E-012	0	0.000000E+000
1	58.65851718	2.615307E-012	1.652531E-011	1	0.000000E+000
1	58.65940148	1.652531E-011	2.615307E-012	0	0.000000E+000
1	58.65946375	2.615307E-012	1.652531E-011	1	0.000000E+000
1	58.65977412	1.652531E-011	2.615307E-012	0	0.000000E+000
1	58.65979159	2.615307E-012	1.652531E-011	1	0.000000E+000
1	58.65982163	1.652531E-011	2.615307E-012	0	0.000000E+000
1	58.65983387	2.615307E-012	1.652531E-011	1	0.000000E+000
1	58.66012012	1.652531E-011	2.615307E-012	0	0.000000E+000
1	58.66014547	2.615307E-012	1.652531E-011	1	0.000000E+000
1	58.66064674	1.652531E-011	2.615307E-012	0	0.000000E+000
1	58.66067219	2.615307E-012	1.652531E-011	1	0.000000E+000
1	58.66077809	1.652531E-011	2.615307E-012	0	0.000000E+000
1	58.66080071	2.615307E-012	1.652531E-011	1	0.000000E+000
1	58.66085773	1.652531E-011	2.615307E-012	0	0.000000E+000
1	58.66087031	2.615307E-012	1.652531E-011	1	0.000000E+000
1	58.66110900	1.652531E-011	2.615307E-012	0	0.000000E+000
1	58.66115066	2.615307E-012	1.652531E-011	1	0.000000E+000
1	58.66125900	1.652531E-011	2.615307E-012	0	0.000000E+000
1	58.66277986	2.615307E-012	1.652531E-011	1	0.000000E+000
1	58.66310808	1.652531E-011	2.615307E-012	0	0.000000E+000
1	58.66311982	2.615307E-012	1.652531E-011	1	0.000000E+000
1	58.66349436	1.652531E-011	2.615307E-012	0	0.000000E+000
1	58.66353145	2.615307E-012	1.652531E-011	1	0.000000E+000
1	58.66434216	1.652531E-011	2.615307E-012	0	0.000000E+000
1	58.66438198	2.615307E-012	1.652531E-011	1	0.000000E+000
1	58.66445160	1.652531E-011	2.615307E-012	0	0.000000E+000
1	58.66449452	2.615307E-012	1.652531E-011	1	0.000000E+000
1	58.66458733	1.652531E-011	2.615307E-012	0	0.000000E+000
1	58.66460623	2.615307E-012	1.652531E-011	1	0.000000E+000
1	58.66471717	1.652531E-011	2.615307E-012	0	0.000000E+000
1	58.66565737	2.615307E-012	1.652531E-011	1	0.000000E+000
1	58.66584261	1.652531E-011	2.615307E-012	0	0.000000E+000
1	58.66586744	2.615307E-012	1.652531E-011	1	0.000000E+000
1	58.66618457	1.652531E-011	2.615307E-012	0	0.000000E+000
1	58.66622738	2.615307E-012	1.652531E-011	1	0.000000E+000
1	58.66624931	1.652531E-011	2.615307E-012	0	0.000000E+000
1	58.66629844	2.615307E-012	1.652531E-011	1	0.000000E+000
1	58.66685562	1.652531E-011	2.615307E-012	0	0.000000E+000
1	58.66689493	2.615307E-012	1.652531E-011	1	0.000000E+000
1	58.66734068	1.652531E-011	2.615307E-012	0	0.000000E+000
1	58.66741635	2.615307E-012	1.652531E-011	1	0.000000E+000
1	58.66858541	1.652531E-011	2.615307E-012	0	0.000000E+000
1	58.66864257	2.615307E-012	1.652531E-011	1	0.000000E+000
1	58.66892898	1.652531E-011	2.615307E-012	0	0.000000E+000
1	58.67564236	2.615307E-012	1.652531E-011	1	0.000000E+000
1	58.67616033	1.652531E-011	2.615307E-012	0	0.000000E+000
1	58.67618980	2.615307E-012	1.652531E-011	1	0.000000E+000
1	58.67643082	1.652531E-011	2.615307E-012	0	0.000000E+000
1	58.67644027	2.615307E-012	1.652531E-011	1	0.000000E+000
1	58.67679958	1.652531E-011	2.615307E-012	0	0.000000E+000
1	58.67684431	2.615307E-012	1.652531E-011	1	0.000000E+000
1	58.67686101	1.652531E-011	2.615307E-012	0	0.000000E+000
1	58.67692186	2.615307E-012	1.652531E-011	1	0.000000E+000
1	58.67697701	1.652531E-011	2.615307E-012	0	0.000000E+000
1	58.67701520	2.615307E-012	1.652531E-011	1	0.000000E+000
1	58.67709431	1.652531E-011	2.615307E-012	0	0.000000E+000
1	58.67710815	2.615307E-012	1.652531E-011	1	0.000000E+000
1	58.67733406	1.652531E-011	2.615307E-012	0	0.000000E+000
1	58.67737448	2.615307E-012	1.652531E-011	1	0.000000E+000
1	58.67766368	1.652531E-011	2.615307E-012	0	0.000000E+000
1	58.67776392	2.615307E-012	1.652531E-011	1	0.000000E+000
1	58.67845111	1.652531E-011	2.615307E-012	0	0.000000E+000
1	58.67881025	2.615307E-012	1.652531E-011	1	0.000000E+000
1	58.67920925	1.652531E-011	2.615307E-012	0	0.000000E+000
1	58.67921723	2.615307E-012	1.652531E-011	1	0.000000E+000
1	58.67964328	1.652531E-011	2.615307E-012	0	0.000000E+000
1	58.67965131	2.615307E-012	1.652531E-011	1	0.000000E+000
1	58.67986797	1.652531E-011	2.615307E-012	0	0.000000E+000
1	58.67990016	2.615307E-012	1.652531E-011	1	0.000000E+000
1	58.68016303	1.652531E-011	2.615307E-012	0	0.000000E+000
1	58.68018228	2.615307E-012	1.652531E-011	1	0.000000E+000
1	58.68020024	1.652531E-011	2.615307E-012	0	0.000000E+000
1	58.68023105	2.615307E-012	1.652531E-011	1	0.000000E+000
1	58.68041182	1.652531E-011	2.615307E-012	0	0.000000E+000
1	58.68042989	2.615307E-012	1.652531E-011	1	0.000000E+000
1	58.68099759	1.652531E-011	2.615307E-012	0	0.000000E+000
1	58.68105606	2.615307E-012	1.652531E-011	1	0.000000E+000
1	58.68113064	1.652531E-011	2.615307E-012	0	0.000000E+000
1	58.68117544	2.615307E-012	1.652531E-011	1	0.000000E+000
1	58.68125193	1.652531E-011	2.615307E-012	0	0.000000E+000
1	58.68128015	2.615307E-012	1.652531E-011	1	0.000000E+000
1	58.68134352	1.652531E-011	2.615307E-012	0	0.000000E+000
1	58.68138697	2.615307E-012	1.652531E-011	1	0.000000E+000
1	58.68166989	1.652531E-011	2.615307E-012	0	0.000000E+000
1	58.68168473	2.615307E-012	1.652531E-011	1	0.000000E+000
1	58.68174383	1.652531E-011	2.615307E-012	0	0.000000E+000
1	58.68176744	2.615307E-012	1.652531E-011	1	0.000000E+000
1	58.68197125	1.652531E-011	2.615307E-012	0	0.000000E+000
1	58.68198545	2.615307E-012	1.652531E-011	1	0.000000E+000
1	58.68201587	1.652531E-011	2.615307E-012	0	0.000000E+000
1	58.68202950	2.615307E-012	1.652531E-011	1	0.000000E+000
1	58.68234519	1.652531E-011	2.615307E-012	0	0.000000E+000
1	58.68314299	2.615307E-012	1.652531E-011	1	0.000000E+000
1	58.68331987	1.652531E-011	2.615307E-012	0	0.000000E+000
1	58.68346782	2.615307E-012	1.652531E-011	1	0.000000E+000
1	58.68347151	1.652531E-011	2.615307E-012	0	0.000000E+000
1	58.68348812	2.615307E-012	1.652531E-011	1	0.000000E+000
1	58.68355146	1.652531E-011	2.615307E-012	0	0.000000E+000
1	58.68358390	2.615307E-012	1.652531E-011	1	0.000000E+000
1	58.68371468	1.652531E-011	2.615307E-012	0	0.000000E+000
1	58.68397629	2.615307E-012	1.652531E-011	1	0.000000E+000
1	58.68401516	1.652531E-011	2.615307E-012	0	0.000000E+000
1	58.68407732	2.615307E-012	1.652531E-011	1	0.000000E+000
1	58.68409460	1.652531E-011	2.615307E-012	0	0.000000E+000
1	58.68412561	2.615307E-012	1.652531E-011	1	0.000000E+000
1	58.68447325	1.652531E-011	2.615307E-012	0	0.000000E+000
1	58.68458123	2.615307E-012	1.652531E-011	1	0.000000E+000
1	58.68489613	1.652531E-011	2.615307E-012	0	0.000000E+000
1	58.68492873	2.615307E-012	1.652531E-011	1	0.000000E+000
1	58.68607097	1.652531E-011	2.615307E-012	0	0.000000E+000
1	58.68614432	2.615307E-012	1.652531E-011	1	0.000000E+000
1	58.68622588	1.652531E-011	2.615307E-012	0	0.000000E+000
1	58.68628764	2.615307E-012	1.652531E-011	1	0.000000E+000
1	58.68666102	1.652531E-011	2.615307E-012	0	0.000000E+000
1	58.68675695	2.615307E-012	1.652531E-011	1	0.000000E+000
1	58.68759672	1.652531E-011	2.615307E-012	0	0.000000E+000
1	58.68763342	2.615307E-012	1.652531E-011	1	0.000000E+000
1	58.68769899	1.652531E-011	2.615307E-012	0	0.000000E+000
1	58.68827973	2.615307E-012	1.652531E-011	1	0.000000E+000
1	58.68856823	1.652531E-011	2.615307E-012	0	0.000000E+000
1	58.68861636	2.615307E-012	1.652531E-011	1	0.000000E+000
1	58.68893057	1.652531E-011	2.615307E-012	0	0.000000E+000
1	58.68898787	2.615307E-012	1.652531E-011	1	0.000000E+000
1	58.68907931	1.652531E-011	2.615307E-012	0	0.000000E+000
1	58.68912016	2.615307E-012	1.652531E-011	1	0.000000E+000
1	58.68937246	1.652531E-011	2.615307E-012	0	0.000000E+000
1	58.68938425	2.615307E-012	1.652531E-011	1	0.000000E+000
1	58.68945267	1.652531E-011	2.615307E-012	0	0.000000E+000
1	58.68946180	2.615307E-012	1.652531E-011	1	0.000000E+000
1	58.68957752	1.652531E-011	2.615307E-012	0	0.000000E+000
1	58.69032391	2.615307E-012	1.652531E-011	1	0.000000E+000
1	58.69042204	1.652531E-011	2.615307E-012	0	0.000000E+000
1	58.69043916	2.615307E-012	1.652531E-011	1	0.000000E+000
1	58.69066167	1.652531E-011	2.615307E-012	0	0.000000E+000
1	58.69068049	2.615307E-012	1.652531E-011	1	0.000000E+000
1	58.69076298	1.652531E-011	2.615307E-012	0	0.000000E+000
[truncated: 269,985 more chars]
