# Supplementary material for: Ancestral acetylcholine receptor β-subunit forms homopentamers that prime before opening spontaneously
Source: eLife. 2022 Jul 4;11:e76504. doi: 10.7554/eLife.76504 (PMC9365395; doi:10.7554/eLife.76504)
Supplement: Figure 4—source data 1. — Detected single-channel event durations of spontaneously opening βAnc homomers in the absence (agonist-free) and presence of increasing concentrations of acetylcholine (ACh; 10 µM, 30 µM, 60 µM, and 100 µM) or 2-[(2,6-dimethylphenyl)amino]-N,N,N-trimethyl-2-oxoethaniminium chloride (QX-222; QX; 10 µM, 30 µM, 60 µM, and 100µM). Compressed file includes 27 TAC 4.3.3 event files (*.evt format) of the single-channel detections for the three recordings for each condition (fileA, fileB, and fileC in each case) in the presented kinetic analysis, as well as the associated R scripts (*.txt format) for defining and sorting bursts. [file elife-76504-fig4-data1.zip › F4-SD1/Source Data - Figure 4/Figure4_ACh100uM_fileB.evt]

5
File
Acquire	D:\Data\Christian\2-81Homomer Project\ACh Block\100uM - 120mV - ACh\Recordings\a2-19-03-13-BAnc81Homomer_BRBS-PA100OOPS0-120mV-7.acquire	0	
Sweeps
1	184.942092	0.000000	0.257959	0.0000000E+000	0.0000000E+000	
Segments
1	320	0.000000	0.257959	0.317550	0.825906	1.030925	1.492664	1.506828	2.332661	2.456213	2.624457	2.708651	2.827434	2.828142	4.461861	4.927801	5.288604	5.396363	5.516987	6.188059	6.428216	6.776255	7.334864	7.341583	9.909134	9.960972	10.210436	10.236322	10.396961	10.419724	10.508839	10.560349	11.770356	11.802422	11.982279	12.145392	12.400459	12.451340	13.125170	13.172236	13.505405	13.573890	14.335525	14.351884	14.787318	14.833714	15.026602	15.205905	15.803321	15.859212	17.819969	18.517782	18.925561	19.015951	19.118871	19.422785	19.627529	19.710892	19.817641	20.759465	20.920437	21.408974	22.096470	22.441066	22.543762	22.669555	22.791327	22.806028	22.981383	23.141284	23.252076	23.558592	23.803180	23.854604	23.975437	24.136792	24.326108	24.494223	25.156687	25.165324	25.231273	25.296396	25.548097	26.226573	26.805534	26.869260	27.509539	27.560609	27.683358	28.088196	28.209279	28.245516	29.337228	29.385149	30.312412	30.608562	30.876229	31.793139	31.912856	31.988585	32.240091	32.300478	32.411944	32.486340	33.051086	33.095180	33.185486	34.799006	35.049649	35.166780	35.303604	35.360834	35.716015	35.716620	35.813019	35.942962	36.253960	36.317018	36.612523	36.655880	37.047008	37.092876	37.474673	37.486134	37.618010	37.975319	38.942348	39.153467	39.406241	39.452172	40.071124	40.416525	40.907644	40.959500	42.198002	42.204684	42.981622	43.166285	43.321919	43.384332	44.986096	46.368252	46.658521	46.661132	46.918420	46.923276	47.020067	47.332017	47.882514	47.909537	48.161545	48.309757	49.665510	49.722498	49.987828	50.005561	50.258282	50.265612	52.019761	52.090267	52.616266	52.627713	53.798504	53.804556	53.903478	53.955515	54.819500	54.879528	55.013796	55.049740	55.149855	55.358115	55.785098	56.191138	56.414275	57.427731	57.585121	57.815604	58.141303	58.356609	58.471824	58.558170	58.744597	58.785292	58.944337	59.160069	59.265384	59.363286	60.836197	60.926959	61.056777	61.292709	61.499773	61.538410	61.643661	61.668876	61.770092	62.078157	62.188574	62.413998	62.991172	63.288545	63.573585	63.634956	64.440896	64.605566	65.538206	65.776875	66.581842	66.584076	67.673650	68.121826	68.260484	68.288012	68.463552	68.644114	68.933824	69.822870	70.019494	70.815923	72.591898	72.613388	73.124682	73.237102	73.614998	73.863068	74.825826	74.850092	75.507077	75.770229	76.633256	76.676620	76.896503	76.939126	77.145601	77.212688	78.038257	78.052876	78.839608	79.097178	79.965896	80.018956	80.230809	80.281100	80.666169	80.674316	81.194569	81.219584	81.780708	82.933074	83.155384	83.632996	83.737164	83.754508	83.901357	85.477663	85.618613	85.805777	85.974706	85.982732	86.504170	86.507020	86.598038	86.638092	86.696194	86.703628	87.505298	87.735950	88.131012	88.145420	88.600712	88.639293	88.812211	88.866316	91.183683	91.684396	91.821218	91.880972	92.168968	92.225736	92.347354	92.781724	92.904241	92.977434	93.204592	93.290056	93.407436	93.454834	93.871156	93.912588	93.977613	93.978124	94.091642	94.109196	94.286604	94.394800	94.618328	94.633484	94.761033	94.934579	95.055348	95.166532	95.356220	95.419916	95.618157	95.701472	95.854779	96.087030	96.377009	96.442388	96.784714	96.796172	96.867957	96.966975	97.562132	97.585533	100.039379	100.209305	101.708765	101.711372	101.772639	101.776908	102.068336	102.104588	102.186565	102.235660	102.463668	102.761960	102.934534	102.956556	103.143388	103.153164	103.216996	103.240908	103.422004	103.625376	103.737059	103.886784	104.039327	104.107059	105.058754	105.119244	107.442074	107.593056	108.438587	108.517570	108.660334	108.662792	109.246036	109.373325	109.626930	109.717487	110.149972	110.165516	111.277705	111.279628	112.308155	112.328204	112.891094	112.918028	113.156855	113.261626	113.812155	113.835532	114.511583	114.556428	114.722333	114.753036	115.628886	115.759914	115.999216	116.063756	116.220495	116.632735	117.587598	117.678473	117.791638	117.833228	117.949324	118.053049	118.165163	118.226444	118.334923	118.381459	118.614615	118.690617	119.224026	119.339898	119.739623	119.799308	120.186636	120.192524	122.176416	122.224140	122.362036	122.370671	123.058219	123.076108	123.148279	123.215036	123.803173	124.013484	124.115167	124.179552	124.443398	124.452364	126.082305	126.090764	126.610032	126.733445	127.149037	127.204876	127.400581	127.401484	127.483404	127.536372	127.771521	127.814343	127.914522	127.925772	128.059545	128.331700	128.431930	128.886445	129.102554	131.433158	131.613835	131.661324	131.784759	131.792396	131.910649	132.025882	132.135216	132.332104	132.476129	132.746365	132.917438	133.039923	133.238292	133.245564	133.506974	133.606515	133.721376	133.765717	134.408728	134.413836	134.829575	134.872588	135.190035	135.200268	135.710297	135.724556	136.627379	136.642060	138.184079	138.290299	138.581685	138.744178	138.976738	139.004905	139.246122	139.263500	140.049293	140.049932	140.568844	140.579740	140.743344	140.919714	141.093911	141.819989	142.152902	142.212620	142.513442	142.540300	143.497988	143.606960	143.844277	143.851020	144.511458	144.744828	145.043638	145.259524	145.426298	145.429135	145.538006	145.554956	145.771878	145.862168	146.260147	146.457952	146.796860	146.800140	146.870805	146.879012	147.330680	147.397780	147.587587	147.715781	148.476536	148.504076	149.395558	149.682031	149.854910	149.880332	150.274547	150.339084	150.922316	150.928908	151.186675	151.191052	151.333017	151.585069	151.910425	151.911948	152.077906	152.108556	152.315576	152.446277	152.562082	152.567308	153.008086	153.224308	153.407557	154.285667	154.412056	154.577884	154.765499	155.117538	155.218134	155.292120	155.734016	155.778572	156.166020	156.171788	156.677929	156.726478	156.849752	157.426449	157.526579	157.836122	158.908518	158.924300	159.371766	159.383052	159.501603	159.704603	159.912367	159.972876	160.072395	160.103948	160.346241	160.983123	161.120569	161.152524	161.469570	161.898870	162.051797	162.085243	162.246700	162.624389	163.183647	163.184140	163.284129	163.325760	164.469193	164.544479	164.644601	164.854116	164.961235	165.022909	165.142769	165.285581	165.390856	165.540346	165.683596	165.934484	166.034630	167.608693	167.811709	167.953303	168.213360	168.573850	168.730354	169.551495	169.711224	169.737740	169.849730	170.103359	170.338722	171.345573	171.505269	171.680289	171.781055	172.186736	173.187160	173.211148	173.652970	173.777865	174.129366	174.310593	175.303273	175.366781	175.841304	176.107968	176.753882	176.842419	177.077646	177.077772	177.262752	177.274380	177.396193	177.418474	177.538824	178.018006	178.173814	178.222604	178.328078	178.529566	178.679811	179.612637	179.797157	180.018429	180.143899	180.582279	180.834872	181.739220	182.016645	182.058508	182.221710	182.255116	182.409858	182.451724	182.549352	182.582796	183.853679	183.900500	184.138157	184.281734	184.787654	184.811020	184.942092	
Events
1	1.51777200	2.577671E-012	1.705767E-011	1	0.000000E+000
1	1.51807622	1.705767E-011	2.577671E-012	0	0.000000E+000
1	1.51815725	2.577671E-012	1.705767E-011	1	0.000000E+000
1	1.51826077	1.705767E-011	2.577671E-012	0	0.000000E+000
1	1.51828808	2.577671E-012	1.705767E-011	1	0.000000E+000
1	1.51834951	1.705767E-011	2.577671E-012	0	0.000000E+000
1	1.51837218	2.577671E-012	1.705767E-011	1	0.000000E+000
1	1.51842306	1.705767E-011	2.577671E-012	0	0.000000E+000
1	1.51849233	2.577671E-012	1.705767E-011	1	0.000000E+000
1	1.51859311	1.705767E-011	2.577671E-012	0	0.000000E+000
1	1.51863342	2.577671E-012	1.705767E-011	1	0.000000E+000
1	1.51871771	1.705767E-011	2.577671E-012	0	0.000000E+000
1	1.51874535	2.577671E-012	1.705767E-011	1	0.000000E+000
1	1.51896136	1.705767E-011	2.577671E-012	0	0.000000E+000
1	1.51898611	2.577671E-012	1.705767E-011	1	0.000000E+000
1	1.51901200	1.705767E-011	2.577671E-012	0	0.000000E+000
1	1.51902234	2.577671E-012	1.705767E-011	1	0.000000E+000
1	1.51906029	1.705767E-011	2.577671E-012	0	0.000000E+000
1	1.51908685	2.577671E-012	1.705767E-011	1	0.000000E+000
1	1.51912307	1.705767E-011	2.577671E-012	0	0.000000E+000
1	1.51913978	2.577671E-012	1.705767E-011	1	0.000000E+000
1	1.51948862	1.705767E-011	2.577671E-012	0	0.000000E+000
1	1.51958210	2.577671E-012	1.705767E-011	1	0.000000E+000
1	1.51987667	1.705767E-011	2.577671E-012	0	0.000000E+000
1	1.51988248	2.577671E-012	1.705767E-011	1	0.000000E+000
1	1.52048213	1.705767E-011	2.577671E-012	0	0.000000E+000
1	1.52066066	2.577671E-012	1.705767E-011	1	0.000000E+000
1	1.52080381	1.705767E-011	2.577671E-012	0	0.000000E+000
1	1.52080771	2.577671E-012	1.705767E-011	1	0.000000E+000
1	1.52106185	1.705767E-011	2.577671E-012	0	0.000000E+000
1	1.52108978	2.577671E-012	1.705767E-011	1	0.000000E+000
1	1.52132930	1.705767E-011	2.577671E-012	0	0.000000E+000
1	1.52136979	2.577671E-012	1.705767E-011	1	0.000000E+000
1	1.52151878	1.705767E-011	2.577671E-012	0	0.000000E+000
1	1.52157953	2.577671E-012	1.705767E-011	1	0.000000E+000
1	1.52163583	1.705767E-011	2.577671E-012	0	0.000000E+000
1	1.52167495	2.577671E-012	1.705767E-011	1	0.000000E+000
1	1.52171900	1.705767E-011	2.577671E-012	0	0.000000E+000
1	1.52175347	2.577671E-012	1.705767E-011	1	0.000000E+000
1	1.52184556	1.705767E-011	2.577671E-012	0	0.000000E+000
1	1.52188040	2.577671E-012	1.705767E-011	1	0.000000E+000
1	1.52200168	1.705767E-011	2.577671E-012	0	0.000000E+000
1	1.52204080	2.577671E-012	1.705767E-011	1	0.000000E+000
1	1.52213443	1.705767E-011	2.577671E-012	0	0.000000E+000
1	1.52222239	2.577671E-012	1.705767E-011	1	0.000000E+000
1	1.52251363	1.705767E-011	2.577671E-012	0	0.000000E+000
1	1.52255942	2.577671E-012	1.705767E-011	1	0.000000E+000
1	1.52256936	1.705767E-011	2.577671E-012	0	0.000000E+000
1	1.52262187	2.577671E-012	1.705767E-011	1	0.000000E+000
1	1.52264583	1.705767E-011	2.577671E-012	0	0.000000E+000
1	1.52273952	2.577671E-012	1.705767E-011	1	0.000000E+000
1	1.52287948	1.705767E-011	2.577671E-012	0	0.000000E+000
1	1.52293723	2.577671E-012	1.705767E-011	1	0.000000E+000
1	1.52314831	1.705767E-011	2.577671E-012	0	0.000000E+000
1	1.52317157	2.577671E-012	1.705767E-011	1	0.000000E+000
1	1.52321986	1.705767E-011	2.577671E-012	0	0.000000E+000
1	1.52326253	2.577671E-012	1.705767E-011	1	0.000000E+000
1	1.52330351	1.705767E-011	2.577671E-012	0	0.000000E+000
1	1.52332497	2.577671E-012	1.705767E-011	1	0.000000E+000
1	1.52342841	1.705767E-011	2.577671E-012	0	0.000000E+000
1	1.52345461	2.577671E-012	1.705767E-011	1	0.000000E+000
1	1.52354420	1.705767E-011	2.577671E-012	0	0.000000E+000
1	1.52359899	2.577671E-012	1.705767E-011	1	0.000000E+000
1	1.52395421	1.705767E-011	2.577671E-012	0	0.000000E+000
1	1.52401805	2.577671E-012	1.705767E-011	1	0.000000E+000
1	1.52416974	1.705767E-011	2.577671E-012	0	0.000000E+000
1	1.52419854	2.577671E-012	1.705767E-011	1	0.000000E+000
1	1.52438451	1.705767E-011	2.577671E-012	0	0.000000E+000
1	1.52443814	2.577671E-012	1.705767E-011	1	0.000000E+000
1	1.52468972	1.705767E-011	2.577671E-012	0	0.000000E+000
1	1.52475818	2.577671E-012	1.705767E-011	1	0.000000E+000
1	1.52489822	1.705767E-011	2.577671E-012	0	0.000000E+000
1	1.52495765	2.577671E-012	1.705767E-011	1	0.000000E+000
1	1.52531798	1.705767E-011	2.577671E-012	0	0.000000E+000
1	1.52537397	2.577671E-012	1.705767E-011	1	0.000000E+000
1	1.52623637	1.705767E-011	2.577671E-012	0	0.000000E+000
1	1.52625960	2.577671E-012	1.705767E-011	1	0.000000E+000
1	1.52641947	1.705767E-011	2.577671E-012	0	0.000000E+000
1	1.52644117	2.577671E-012	1.705767E-011	1	0.000000E+000
1	1.52682625	1.705767E-011	2.577671E-012	0	0.000000E+000
1	1.52685125	2.577671E-012	1.705767E-011	1	0.000000E+000
1	1.52704048	1.705767E-011	2.577671E-012	0	0.000000E+000
1	1.52707055	2.577671E-012	1.705767E-011	1	0.000000E+000
1	1.52716522	1.705767E-011	2.577671E-012	0	0.000000E+000
1	1.52728124	2.577671E-012	1.705767E-011	1	0.000000E+000
1	1.52748397	1.705767E-011	2.577671E-012	0	0.000000E+000
1	1.52751404	2.577671E-012	1.705767E-011	1	0.000000E+000
1	1.52766796	1.705767E-011	2.577671E-012	0	0.000000E+000
1	1.52769087	2.577671E-012	1.705767E-011	1	0.000000E+000
1	1.52784204	1.705767E-011	2.577671E-012	0	0.000000E+000
1	1.52788777	2.577671E-012	1.705767E-011	1	0.000000E+000
1	1.52800752	1.705767E-011	2.577671E-012	0	0.000000E+000
1	1.52807901	2.577671E-012	1.705767E-011	1	0.000000E+000
1	1.52836009	1.705767E-011	2.577671E-012	0	0.000000E+000
1	1.52838412	2.577671E-012	1.705767E-011	1	0.000000E+000
1	1.52850071	1.705767E-011	2.577671E-012	0	0.000000E+000
1	1.52851666	2.577671E-012	1.705767E-011	1	0.000000E+000
1	1.52940385	1.705767E-011	2.577671E-012	0	0.000000E+000
1	1.52943816	2.577671E-012	1.705767E-011	1	0.000000E+000
1	1.52960957	1.705767E-011	2.577671E-012	0	0.000000E+000
1	1.52965568	2.577671E-012	1.705767E-011	1	0.000000E+000
1	1.52989254	1.705767E-011	2.577671E-012	0	0.000000E+000
1	1.52991627	2.577671E-012	1.705767E-011	1	0.000000E+000
1	1.52999589	1.705767E-011	2.577671E-012	0	0.000000E+000
1	1.53006050	2.577671E-012	1.705767E-011	1	0.000000E+000
1	1.53055227	1.705767E-011	2.577671E-012	0	0.000000E+000
1	1.53056341	2.577671E-012	1.705767E-011	1	0.000000E+000
1	1.53104675	1.705767E-011	2.577671E-012	0	0.000000E+000
1	1.53110034	2.577671E-012	1.705767E-011	1	0.000000E+000
1	1.53124170	1.705767E-011	2.577671E-012	0	0.000000E+000
1	1.53127967	2.577671E-012	1.705767E-011	1	0.000000E+000
1	1.53131483	1.705767E-011	2.577671E-012	0	0.000000E+000
1	1.53133619	2.577671E-012	1.705767E-011	1	0.000000E+000
1	1.53176308	1.705767E-011	2.577671E-012	0	0.000000E+000
1	1.53180201	2.577671E-012	1.705767E-011	1	0.000000E+000
1	1.53216570	1.705767E-011	2.577671E-012	0	0.000000E+000
1	1.53221588	2.577671E-012	1.705767E-011	1	0.000000E+000
1	1.53232323	1.705767E-011	2.577671E-012	0	0.000000E+000
1	1.53239395	2.577671E-012	1.705767E-011	1	0.000000E+000
1	1.53246362	1.705767E-011	2.577671E-012	0	0.000000E+000
1	1.53248200	2.577671E-012	1.705767E-011	1	0.000000E+000
1	1.53260106	1.705767E-011	2.577671E-012	0	0.000000E+000
1	1.53262279	2.577671E-012	1.705767E-011	1	0.000000E+000
1	1.53266246	1.705767E-011	2.577671E-012	0	0.000000E+000
1	1.53267985	2.577671E-012	1.705767E-011	1	0.000000E+000
1	1.53327662	1.705767E-011	2.577671E-012	0	0.000000E+000
1	1.53329914	2.577671E-012	1.705767E-011	1	0.000000E+000
1	1.53340550	1.705767E-011	2.577671E-012	0	0.000000E+000
1	1.53340881	2.577671E-012	1.705767E-011	1	0.000000E+000
1	1.53379740	1.705767E-011	2.577671E-012	0	0.000000E+000
1	1.53380798	2.577671E-012	1.705767E-011	1	0.000000E+000
1	1.53446332	1.705767E-011	2.577671E-012	0	0.000000E+000
1	1.53454548	2.577671E-012	1.705767E-011	1	0.000000E+000
1	1.53464939	1.705767E-011	2.577671E-012	0	0.000000E+000
1	1.53466061	2.577671E-012	1.705767E-011	1	0.000000E+000
1	1.53473154	1.705767E-011	2.577671E-012	0	0.000000E+000
1	1.53481821	2.577671E-012	1.705767E-011	1	0.000000E+000
1	1.53491242	1.705767E-011	2.577671E-012	0	0.000000E+000
1	1.53499900	2.577671E-012	1.705767E-011	1	0.000000E+000
1	1.53518292	1.705767E-011	2.577671E-012	0	0.000000E+000
1	1.53520537	2.577671E-012	1.705767E-011	1	0.000000E+000
1	1.53549308	1.705767E-011	2.577671E-012	0	0.000000E+000
1	1.53551567	2.577671E-012	1.705767E-011	1	0.000000E+000
1	1.53553603	1.705767E-011	2.577671E-012	0	0.000000E+000
1	1.53554346	2.577671E-012	1.705767E-011	1	0.000000E+000
1	1.53583505	1.705767E-011	2.577671E-012	0	0.000000E+000
1	1.53589550	2.577671E-012	1.705767E-011	1	0.000000E+000
1	1.53628615	1.705767E-011	2.577671E-012	0	0.000000E+000
1	1.53629947	2.577671E-012	1.705767E-011	1	0.000000E+000
1	1.53669583	1.705767E-011	2.577671E-012	0	0.000000E+000
1	1.53674484	2.577671E-012	1.705767E-011	1	0.000000E+000
1	1.53675337	1.705767E-011	2.577671E-012	0	0.000000E+000
1	1.53678411	2.577671E-012	1.705767E-011	1	0.000000E+000
1	1.53728536	1.705767E-011	2.577671E-012	0	0.000000E+000
1	1.53732022	2.577671E-012	1.705767E-011	1	0.000000E+000
1	1.53736370	1.705767E-011	2.577671E-012	0	0.000000E+000
1	1.53739440	2.577671E-012	1.705767E-011	1	0.000000E+000
1	1.53775832	1.705767E-011	2.577671E-012	0	0.000000E+000
1	1.53779239	2.577671E-012	1.705767E-011	1	0.000000E+000
1	1.53781956	1.705767E-011	2.577671E-012	0	0.000000E+000
1	1.53786128	2.577671E-012	1.705767E-011	1	0.000000E+000
1	1.53792612	1.705767E-011	2.577671E-012	0	0.000000E+000
1	1.53796966	2.577671E-012	1.705767E-011	1	0.000000E+000
1	1.53803133	1.705767E-011	2.577671E-012	0	0.000000E+000
1	1.53808351	2.577671E-012	1.705767E-011	1	0.000000E+000
1	1.53832227	1.705767E-011	2.577671E-012	0	0.000000E+000
1	1.53836978	2.577671E-012	1.705767E-011	1	0.000000E+000
1	1.53858076	1.705767E-011	2.577671E-012	0	0.000000E+000
1	1.53861383	2.577671E-012	1.705767E-011	1	0.000000E+000
1	1.53866184	1.705767E-011	2.577671E-012	0	0.000000E+000
1	1.53873342	2.577671E-012	1.705767E-011	1	0.000000E+000
1	1.53876961	1.705767E-011	2.577671E-012	0	0.000000E+000
1	1.53878979	2.577671E-012	1.705767E-011	1	0.000000E+000
1	1.53892539	1.705767E-011	2.577671E-012	0	0.000000E+000
1	1.53893723	2.577671E-012	1.705767E-011	1	0.000000E+000
1	1.53912573	1.705767E-011	2.577671E-012	0	0.000000E+000
1	1.53917998	2.577671E-012	1.705767E-011	1	0.000000E+000
1	1.53928683	1.705767E-011	2.577671E-012	0	0.000000E+000
1	1.53932839	2.577671E-012	1.705767E-011	1	0.000000E+000
1	1.53935792	1.705767E-011	2.577671E-012	0	0.000000E+000
1	1.53940332	2.577671E-012	1.705767E-011	1	0.000000E+000
1	1.53999031	1.705767E-011	2.577671E-012	0	0.000000E+000
1	1.53999902	2.577671E-012	1.705767E-011	1	0.000000E+000
1	1.54041831	1.705767E-011	2.577671E-012	0	0.000000E+000
1	1.54048844	2.577671E-012	1.705767E-011	1	0.000000E+000
1	1.54051938	1.705767E-011	2.577671E-012	0	0.000000E+000
1	1.54054967	2.577671E-012	1.705767E-011	1	0.000000E+000
1	1.54113301	1.705767E-011	2.577671E-012	0	0.000000E+000
1	1.54116756	2.577671E-012	1.705767E-011	1	0.000000E+000
1	1.54120313	1.705767E-011	2.577671E-012	0	0.000000E+000
1	1.54123409	2.577671E-012	1.705767E-011	1	0.000000E+000
1	1.54130218	1.705767E-011	2.577671E-012	0	0.000000E+000
1	1.54133395	2.577671E-012	1.705767E-011	1	0.000000E+000
1	1.54152452	1.705767E-011	2.577671E-012	0	0.000000E+000
1	1.54158782	2.577671E-012	1.705767E-011	1	0.000000E+000
1	1.54206470	1.705767E-011	2.577671E-012	0	0.000000E+000
1	1.54207811	2.577671E-012	1.705767E-011	1	0.000000E+000
1	1.54213840	1.705767E-011	2.577671E-012	0	0.000000E+000
1	1.54217314	2.577671E-012	1.705767E-011	1	0.000000E+000
1	1.54244984	1.705767E-011	2.577671E-012	0	0.000000E+000
1	1.54247979	2.577671E-012	1.705767E-011	1	0.000000E+000
1	1.54266062	1.705767E-011	2.577671E-012	0	0.000000E+000
1	1.54268492	2.577671E-012	1.705767E-011	1	0.000000E+000
1	1.54280386	1.705767E-011	2.577671E-012	0	0.000000E+000
1	1.54281916	2.577671E-012	1.705767E-011	1	0.000000E+000
1	1.54294950	1.705767E-011	2.577671E-012	0	0.000000E+000
1	1.54318560	2.577671E-012	1.705767E-011	1	0.000000E+000
1	1.54384974	1.705767E-011	2.577671E-012	0	0.000000E+000
1	1.54386430	2.577671E-012	1.705767E-011	1	0.000000E+000
1	1.54394158	1.705767E-011	2.577671E-012	0	0.000000E+000
1	1.54399634	2.577671E-012	1.705767E-011	1	0.000000E+000
1	1.54430439	1.705767E-011	2.577671E-012	0	0.000000E+000
1	1.54431788	2.577671E-012	1.705767E-011	1	0.000000E+000
1	1.54453249	1.705767E-011	2.577671E-012	0	0.000000E+000
1	1.54455871	2.577671E-012	1.705767E-011	1	0.000000E+000
1	1.54515678	1.705767E-011	2.577671E-012	0	0.000000E+000
1	1.54522151	2.577671E-012	1.705767E-011	1	0.000000E+000
1	1.54549990	1.705767E-011	2.577671E-012	0	0.000000E+000
1	1.54556460	2.577671E-012	1.705767E-011	1	0.000000E+000
1	1.54627454	1.705767E-011	2.577671E-012	0	0.000000E+000
1	1.54633810	2.577671E-012	1.705767E-011	1	0.000000E+000
1	1.54645230	1.705767E-011	2.577671E-012	0	0.000000E+000
1	1.54666112	2.577671E-012	1.705767E-011	1	0.000000E+000
1	1.54676454	1.705767E-011	2.577671E-012	0	0.000000E+000
1	1.54680842	2.577671E-012	1.705767E-011	1	0.000000E+000
1	1.54696160	1.705767E-011	2.577671E-012	0	0.000000E+000
1	1.54698908	2.577671E-012	1.705767E-011	1	0.000000E+000
1	1.54810150	1.705767E-011	2.577671E-012	0	0.000000E+000
1	1.54814913	2.577671E-012	1.705767E-011	1	0.000000E+000
1	1.54844880	1.705767E-011	2.577671E-012	0	0.000000E+000
1	1.54847294	2.577671E-012	1.705767E-011	1	0.000000E+000
1	1.54867878	1.705767E-011	2.577671E-012	0	0.000000E+000
1	1.54879612	2.577671E-012	1.705767E-011	1	0.000000E+000
1	1.54900322	1.705767E-011	2.577671E-012	0	0.000000E+000
1	1.54908919	2.577671E-012	1.705767E-011	1	0.000000E+000
1	1.54939395	1.705767E-011	2.577671E-012	0	0.000000E+000
1	1.54944767	2.577671E-012	1.705767E-011	1	0.000000E+000
1	1.54948497	1.705767E-011	2.577671E-012	0	0.000000E+000
1	1.54981366	2.577671E-012	1.705767E-011	1	0.000000E+000
1	1.54997918	1.705767E-011	2.577671E-012	0	0.000000E+000
1	1.55001808	2.577671E-012	1.705767E-011	1	0.000000E+000
1	1.55039958	1.705767E-011	2.577671E-012	0	0.000000E+000
1	1.55045384	2.577671E-012	1.705767E-011	1	0.000000E+000
1	1.55047717	1.705767E-011	2.577671E-012	0	0.000000E+000
1	1.55051473	2.577671E-012	1.705767E-011	1	0.000000E+000
1	1.55058021	1.705767E-011	2.577671E-012	0	0.000000E+000
1	1.55064228	2.577671E-012	1.705767E-011	1	0.000000E+000
1	1.55070467	1.705767E-011	2.577671E-012	0	0.000000E+000
1	1.55078223	2.577671E-012	1.705767E-011	1	0.000000E+000
1	1.55109251	1.705767E-011	2.577671E-012	0	0.000000E+000
1	1.55112781	2.577671E-012	1.705767E-011	1	0.000000E+000
1	1.55143709	1.705767E-011	2.577671E-012	0	0.000000E+000
1	1.55147390	2.577671E-012	1.705767E-011	1	0.000000E+000
1	1.55156182	1.705767E-011	2.577671E-012	0	0.000000E+000
1	1.55160838	2.577671E-012	1.705767E-011	1	0.000000E+000
1	1.55196468	1.705767E-011	2.577671E-012	0	0.000000E+000
1	1.55211969	2.577671E-012	1.705767E-011	1	0.000000E+000
1	1.55240438	1.705767E-011	2.577671E-012	0	0.000000E+000
1	1.55247651	2.577671E-012	1.705767E-011	1	0.000000E+000
1	1.55264103	1.705767E-011	2.577671E-012	0	0.000000E+000
1	1.55271607	2.577671E-012	1.705767E-011	1	0.000000E+000
1	1.55288652	1.705767E-011	2.577671E-012	0	0.000000E+000
1	1.55294585	2.577671E-012	1.705767E-011	1	0.000000E+000
1	1.55310281	1.705767E-011	2.577671E-012	0	0.000000E+000
1	1.55314177	2.577671E-012	1.705767E-011	1	0.000000E+000
1	1.55331349	1.705767E-011	2.577671E-012	0	0.000000E+000
1	1.55420585	2.577671E-012	1.705767E-011	1	0.000000E+000
1	1.55434540	1.705767E-011	2.577671E-012	0	0.000000E+000
1	1.55436872	2.577671E-012	1.705767E-011	1	0.000000E+000
1	1.55437584	1.705767E-011	2.577671E-012	0	0.000000E+000
1	1.55442784	2.577671E-012	1.705767E-011	1	0.000000E+000
1	1.55448773	1.705767E-011	2.577671E-012	0	0.000000E+000
1	1.55455275	2.577671E-012	1.705767E-011	1	0.000000E+000
1	1.55467565	1.705767E-011	2.577671E-012	0	0.000000E+000
1	1.55472877	2.577671E-012	1.705767E-011	1	0.000000E+000
1	1.55475026	1.705767E-011	2.577671E-012	0	0.000000E+000
1	1.55479687	2.577671E-012	1.705767E-011	1	0.000000E+000
1	1.55491860	1.705767E-011	2.577671E-012	0	0.000000E+000
1	1.55493863	2.577671E-012	1.705767E-011	1	0.000000E+000
1	1.55520984	1.705767E-011	2.577671E-012	0	0.000000E+000
1	1.55522149	2.577671E-012	1.705767E-011	1	0.000000E+000
1	1.55557328	1.705767E-011	2.577671E-012	0	0.000000E+000
1	1.55557736	2.577671E-012	1.705767E-011	1	0.000000E+000
1	1.55567263	1.705767E-011	2.577671E-012	0	0.000000E+000
1	1.55571881	2.577671E-012	1.705767E-011	1	0.000000E+000
1	1.55576470	1.705767E-011	2.577671E-012	0	0.000000E+000
1	1.55579477	2.577671E-012	1.705767E-011	1	0.000000E+000
1	1.55583326	1.705767E-011	2.577671E-012	0	0.000000E+000
1	1.55590291	2.577671E-012	1.705767E-011	1	0.000000E+000
1	1.55668097	1.705767E-011	2.577671E-012	0	0.000000E+000
1	1.55674390	2.577671E-012	1.705767E-011	1	0.000000E+000
1	1.55680389	1.705767E-011	2.577671E-012	0	0.000000E+000
1	1.55691626	2.577671E-012	1.705767E-011	1	0.000000E+000
1	1.55715520	1.705767E-011	2.577671E-012	0	0.000000E+000
1	1.55716660	2.577671E-012	1.705767E-011	1	0.000000E+000
1	1.55755383	1.705767E-011	2.577671E-012	0	0.000000E+000
1	1.55756319	2.577671E-012	1.705767E-011	1	0.000000E+000
1	1.55759928	1.705767E-011	2.577671E-012	0	0.000000E+000
1	1.55769736	2.577671E-012	1.705767E-011	1	0.000000E+000
1	1.55793999	1.705767E-011	2.577671E-012	0	0.000000E+000
1	1.55801663	2.577671E-012	1.705767E-011	1	0.000000E+000
1	1.55805190	1.705767E-011	2.577671E-012	0	0.000000E+000
1	1.55812008	2.577671E-012	1.705767E-011	1	0.000000E+000
1	1.55854952	1.705767E-011	2.577671E-012	0	0.000000E+000
1	1.55858888	2.577671E-012	1.705767E-011	1	0.000000E+000
1	1.55874574	1.705767E-011	2.577671E-012	0	0.000000E+000
1	1.55879317	2.577671E-012	1.705767E-011	1	0.000000E+000
1	1.55883306	1.705767E-011	2.577671E-012	0	0.000000E+000
1	1.55886395	2.577671E-012	1.705767E-011	1	0.000000E+000
1	1.55898667	1.705767E-011	2.577671E-012	0	0.000000E+000
1	1.55900286	2.577671E-012	1.705767E-011	1	0.000000E+000
1	1.55905326	1.705767E-011	2.577671E-012	0	0.000000E+000
1	1.55907115	2.577671E-012	1.705767E-011	1	0.000000E+000
1	1.55941363	1.705767E-011	2.577671E-012	0	0.000000E+000
1	1.55945056	2.577671E-012	1.705767E-011	1	0.000000E+000
1	1.55953036	1.705767E-011	2.577671E-012	0	0.000000E+000
1	1.55957427	2.577671E-012	1.705767E-011	1	0.000000E+000
1	1.55959477	1.705767E-011	2.577671E-012	0	0.000000E+000
1	1.55961687	2.577671E-012	1.705767E-011	1	0.000000E+000
1	1.55977929	1.705767E-011	2.577671E-012	0	0.000000E+000
1	1.55988028	2.577671E-012	1.705767E-011	1	0.000000E+000
1	1.55992402	1.705767E-011	2.577671E-012	0	0.000000E+000
1	1.55994308	2.577671E-012	1.705767E-011	1	0.000000E+000
1	1.55997189	1.705767E-011	2.577671E-012	0	0.000000E+000
1	1.55999804	2.577671E-012	1.705767E-011	1	0.000000E+000
1	1.56024601	1.705767E-011	2.577671E-012	0	0.000000E+000
1	1.56033823	2.577671E-012	1.705767E-011	1	0.000000E+000
1	1.56044009	1.705767E-011	2.577671E-012	0	0.000000E+000
1	1.56049851	2.577671E-012	1.705767E-011	1	0.000000E+000
1	1.56089357	1.705767E-011	2.577671E-012	0	0.000000E+000
1	1.56098863	2.577671E-012	1.705767E-011	1	0.000000E+000
1	1.56107805	1.705767E-011	2.577671E-012	0	0.000000E+000
1	1.56110263	2.577671E-012	1.705767E-011	1	0.000000E+000
1	1.56117339	1.705767E-011	2.577671E-012	0	0.000000E+000
1	1.56119073	2.577671E-012	1.705767E-011	1	0.000000E+000
1	1.56167222	1.705767E-011	2.577671E-012	0	0.000000E+000
1	1.56176020	2.577671E-012	1.705767E-011	1	0.000000E+000
1	1.56192145	1.705767E-011	2.577671E-012	0	0.000000E+000
1	1.56196423	2.577671E-012	1.705767E-011	1	0.000000E+000
1	1.56200310	1.705767E-011	2.577671E-012	0	0.000000E+000
1	1.56299032	2.577671E-012	1.705767E-011	1	0.000000E+000
1	1.56306312	1.705767E-011	2.577671E-012	0	0.000000E+000
1	1.56308573	2.577671E-012	1.705767E-011	1	0.000000E+000
1	1.56324346	1.705767E-011	2.577671E-012	0	0.000000E+000
1	1.56326129	2.577671E-012	1.705767E-011	1	0.000000E+000
1	1.56335827	1.705767E-011	2.577671E-012	0	0.000000E+000
1	1.56336513	2.577671E-012	1.705767E-011	1	0.000000E+000
1	1.56353084	1.705767E-011	2.577671E-012	0	0.000000E+000
1	1.56356158	2.577671E-012	1.705767E-011	1	0.000000E+000
1	1.56368526	1.705767E-011	2.577671E-012	0	0.000000E+000
1	1.56372514	2.577671E-012	1.705767E-011	1	0.000000E+000
1	1.56386249	1.705767E-011	2.577671E-012	0	0.000000E+000
1	1.56393134	2.577671E-012	1.705767E-011	1	0.000000E+000
1	1.56405050	1.705767E-011	2.577671E-012	0	0.000000E+000
1	1.56408494	2.577671E-012	1.705767E-011	1	0.000000E+000
1	1.56432791	1.705767E-011	2.577671E-012	0	0.000000E+000
1	1.56440810	2.577671E-012	1.705767E-011	1	0.000000E+000
1	1.56446057	1.705767E-011	2.577671E-012	0	0.000000E+000
1	1.56451544	2.577671E-012	1.705767E-011	1	0.000000E+000
1	1.56499361	1.705767E-011	2.577671E-012	0	0.000000E+000
1	1.56508151	2.577671E-012	1.705767E-011	1	0.000000E+000
1	1.56534488	1.705767E-011	2.577671E-012	0	0.000000E+000
1	1.56538382	2.577671E-012	1.705767E-011	1	0.000000E+000
1	1.56577203	1.705767E-011	2.577671E-012	0	0.000000E+000
1	1.56581509	2.577671E-012	1.705767E-011	1	0.000000E+000
1	1.56600078	1.705767E-011	2.577671E-012	0	0.000000E+000
1	1.56606088	2.577671E-012	1.705767E-011	1	0.000000E+000
1	1.56631688	1.705767E-011	2.577671E-012	0	0.000000E+000
1	1.56633545	2.577671E-012	1.705767E-011	1	0.000000E+000
1	1.56662535	1.705767E-011	2.577671E-012	0	0.000000E+000
1	1.56665818	2.577671E-012	1.705767E-011	1	0.000000E+000
1	1.56674247	1.705767E-011	2.577671E-012	0	0.000000E+000
1	1.56675574	2.577671E-012	1.705767E-011	1	0.000000E+000
1	1.56683912	1.705767E-011	2.577671E-012	0	0.000000E+000
1	1.56685924	2.577671E-012	1.705767E-011	1	0.000000E+000
1	1.56692864	1.705767E-011	2.577671E-012	0	0.000000E+000
1	1.56695465	2.577671E-012	1.705767E-011	1	0.000000E+000
1	1.56695908	1.705767E-011	2.577671E-012	0	0.000000E+000
1	1.56698716	2.577671E-012	1.705767E-011	1	0.000000E+000
1	1.56710726	1.705767E-011	2.577671E-012	0	0.000000E+000
1	1.56715935	2.577671E-012	1.705767E-011	1	0.000000E+000
1	1.56780628	1.705767E-011	2.577671E-012	0	0.000000E+000
1	1.56783536	2.577671E-012	1.705767E-011	1	0.000000E+000
1	1.56812384	1.705767E-011	2.577671E-012	0	0.000000E+000
1	1.56814111	2.577671E-012	1.705767E-011	1	0.000000E+000
1	1.56818906	1.705767E-011	2.577671E-012	0	0.000000E+000
1	1.56819641	2.577671E-012	1.705767E-011	1	0.000000E+000
1	1.56867848	1.705767E-011	2.577671E-012	0	0.000000E+000
1	1.56870508	2.577671E-012	1.705767E-011	1	0.000000E+000
1	1.56887114	1.705767E-011	2.577671E-012	0	0.000000E+000
1	1.56890241	2.577671E-012	1.705767E-011	1	0.000000E+000
1	1.56934464	1.705767E-011	2.577671E-012	0	0.000000E+000
1	1.56937938	2.577671E-012	1.705767E-011	1	0.000000E+000
1	1.56943645	1.705767E-011	2.577671E-012	0	0.000000E+000
1	1.56947630	2.577671E-012	1.705767E-011	1	0.000000E+000
1	1.56963602	1.705767E-011	2.577671E-012	0	0.000000E+000
1	1.56967352	2.577671E-012	1.705767E-011	1	0.000000E+000
1	1.56982527	1.705767E-011	2.577671E-012	0	0.000000E+000
1	1.56985930	2.577671E-012	1.705767E-011	1	0.000000E+000
1	1.57016029	1.705767E-011	2.577671E-012	0	0.000000E+000
1	1.57019132	2.577671E-012	1.705767E-011	1	0.000000E+000
1	1.57025294	1.705767E-011	2.577671E-012	0	0.000000E+000
1	1.57026671	2.577671E-012	1.705767E-011	1	0.000000E+000
1	1.57037506	1.705767E-011	2.577671E-012	0	0.000000E+000
1	1.57046442	2.577671E-012	1.705767E-011	1	0.000000E+000
1	1.57053431	1.705767E-011	2.577671E-012	0	0.000000E+000
1	1.57054457	2.577671E-012	1.705767E-011	1	0.000000E+000
1	1.57068208	1.705767E-011	2.577671E-012	0	0.000000E+000
1	1.57070801	2.577671E-012	1.705767E-011	1	0.000000E+000
1	1.57114402	1.705767E-011	2.577671E-012	0	0.000000E+000
1	1.57115471	2.577671E-012	1.705767E-011	1	0.000000E+000
1	1.57118189	1.705767E-011	2.577671E-012	0	0.000000E+000
1	1.57126856	2.577671E-012	1.705767E-011	1	0.000000E+000
1	1.57133175	1.705767E-011	2.577671E-012	0	0.000000E+000
1	1.57135226	2.577671E-012	1.705767E-011	1	0.000000E+000
1	1.57154622	1.705767E-011	2.577671E-012	0	0.000000E+000
1	1.57175548	2.577671E-012	1.705767E-011	1	0.000000E+000
1	1.57190470	1.705767E-011	2.577671E-012	0	0.000000E+000
1	1.57192458	2.577671E-012	1.705767E-011	1	0.000000E+000
1	1.57217109	1.705767E-011	2.577671E-012	0	0.000000E+000
1	1.57220730	2.577671E-012	1.705767E-011	1	0.000000E+000
1	1.57230095	1.705767E-011	2.577671E-012	0	0.000000E+000
1	1.57238580	2.577671E-012	1.705767E-011	1	0.000000E+000
1	1.57253182	1.705767E-011	2.577671E-012	0	0.000000E+000
1	1.57258137	2.577671E-012	1.705767E-011	1	0.000000E+000
1	1.57262597	1.705767E-011	2.577671E-012	0	0.000000E+000
1	1.57273840	2.577671E-012	1.705767E-011	1	0.000000E+000
1	1.57282811	1.705767E-011	2.577671E-012	0	0.000000E+000
1	1.57284013	2.577671E-012	1.705767E-011	1	0.000000E+000
1	1.57295086	1.705767E-011	2.577671E-012	0	0.000000E+000
1	1.57302686	2.577671E-012	1.705767E-011	1	0.000000E+000
1	1.57318162	1.705767E-011	2.577671E-012	0	0.000000E+000
1	1.57320338	2.577671E-012	1.705767E-011	1	0.000000E+000
1	1.57340543	1.705767E-011	2.577671E-012	0	0.000000E+000
1	1.57341994	2.577671E-012	1.705767E-011	1	0.000000E+000
1	1.57346949	1.705767E-011	2.577671E-012	0	0.000000E+000
1	1.57349393	2.577671E-012	1.705767E-011	1	0.000000E+000
1	1.57353845	1.705767E-011	2.577671E-012	0	0.000000E+000
1	1.57358561	2.577671E-012	1.705767E-011	1	0.000000E+000
1	1.57369746	1.705767E-011	2.577671E-012	0	0.000000E+000
1	1.57371442	2.577671E-012	1.705767E-011	1	0.000000E+000
1	1.57378174	1.705767E-011	2.577671E-012	0	0.000000E+000
1	1.57380667	2.577671E-012	1.705767E-011	1	0.000000E+000
1	1.57388596	1.705767E-011	2.577671E-012	0	0.000000E+000
1	1.57391973	2.577671E-012	1.705767E-011	1	0.000000E+000
1	1.57401615	1.705767E-011	2.577671E-012	0	0.000000E+000
1	1.57402308	2.577671E-012	1.705767E-011	1	0.000000E+000
1	1.57406740	1.705767E-011	2.577671E-012	0	0.000000E+000
1	1.57409300	2.577671E-012	1.705767E-011	1	0.000000E+000
1	1.57414482	1.705767E-011	2.577671E-012	0	0.000000E+000
1	1.57425123	2.577671E-012	1.705767E-011	1	0.000000E+000
1	1.57434722	1.705767E-011	2.577671E-012	0	0.000000E+000
1	1.57441708	2.577671E-012	1.705767E-011	1	0.000000E+000
1	1.57450966	1.705767E-011	2.577671E-012	0	0.000000E+000
1	1.57489231	2.577671E-012	1.705767E-011	1	0.000000E+000
1	1.57493433	1.705767E-011	2.577671E-012	0	0.000000E+000
1	1.57495551	2.577671E-012	1.705767E-011	1	0.000000E+000
1	1.57503190	1.705767E-011	2.577671E-012	0	0.000000E+000
1	1.57508522	2.577671E-012	1.705767E-011	1	0.000000E+000
1	1.57516174	1.705767E-011	2.577671E-012	0	0.000000E+000
1	1.57521330	2.577671E-012	1.705767E-011	1	0.000000E+000
1	1.57539321	1.705767E-011	2.577671E-012	0	0.000000E+000
1	1.57546069	2.577671E-012	1.705767E-011	1	0.000000E+000
1	1.57567983	1.705767E-011	2.577671E-012	0	0.000000E+000
1	1.57574672	2.577671E-012	1.705767E-011	1	0.000000E+000
1	1.57592199	1.705767E-011	2.577671E-012	0	0.000000E+000
1	1.57596821	2.577671E-012	1.705767E-011	1	0.000000E+000
1	1.57636948	1.705767E-011	2.577671E-012	0	0.000000E+000
1	1.57642958	2.577671E-012	1.705767E-011	1	0.000000E+000
1	1.57693677	1.705767E-011	2.577671E-012	0	0.000000E+000
1	1.57699833	2.577671E-012	1.705767E-011	1	0.000000E+000
1	1.57710318	1.705767E-011	2.577671E-012	0	0.000000E+000
1	1.57713491	2.577671E-012	1.705767E-011	1	0.000000E+000
1	1.57720105	1.705767E-011	2.577671E-012	0	0.000000E+000
1	1.57723110	2.577671E-012	1.705767E-011	1	0.000000E+000
1	1.57805712	1.705767E-011	2.577671E-012	0	0.000000E+000
1	1.57814656	2.577671E-012	1.705767E-011	1	0.000000E+000
1	1.57827821	1.705767E-011	2.577671E-012	0	0.000000E+000
1	1.57832469	2.577671E-012	1.705767E-011	1	0.000000E+000
1	1.57836699	1.705767E-011	2.577671E-012	0	0.000000E+000
1	1.57839852	2.577671E-012	1.705767E-011	1	0.000000E+000
1	1.57853064	1.705767E-011	2.577671E-012	0	0.000000E+000
1	1.57854834	2.577671E-012	1.705767E-011	1	0.000000E+000
1	1.57865982	1.705767E-011	2.577671E-012	0	0.000000E+000
1	1.57869586	2.577671E-012	1.705767E-011	1	0.000000E+000
1	1.57903425	1.705767E-011	2.577671E-012	0	0.000000E+000
1	1.57908510	2.577671E-012	1.705767E-011	1	0.000000E+000
1	1.57919353	1.705767E-011	2.577671E-012	0	0.000000E+000
1	1.57929053	2.577671E-012	1.705767E-011	1	0.000000E+000
1	1.57933567	1.705767E-011	2.577671E-012	0	0.000000E+000
1	1.57936497	2.577671E-012	1.705767E-011	1	0.000000E+000
1	1.57959994	1.705767E-011	2.577671E-012	0	0.000000E+000
1	1.57962284	2.577671E-012	1.705767E-011	1	0.000000E+000
1	1.58003584	1.705767E-011	2.577671E-012	0	0.000000E+000
1	1.58007018	2.577671E-012	1.705767E-011	1	0.000000E+000
1	1.58078664	1.705767E-011	2.577671E-012	0	0.000000E+000
1	1.58081267	2.577671E-012	1.705767E-011	1	0.000000E+000
1	1.58083512	1.705767E-011	2.577671E-012	0	0.000000E+000
1	1.58086457	2.577671E-012	1.705767E-011	1	0.000000E+000
1	1.58098810	1.705767E-011	2.577671E-012	0	0.000000E+000
1	1.58102012	2.577671E-012	1.705767E-011	1	0.000000E+000
1	1.58109079	1.705767E-011	2.577671E-012	0	0.000000E+000
1	1.58120773	2.577671E-012	1.705767E-011	1	0.000000E+000
1	1.58193615	1.705767E-011	2.577671E-012	0	0.000000E+000
1	1.58196186	2.577671E-012	1.705767E-011	1	0.000000E+000
1	1.58201536	1.705767E-011	2.577671E-012	0	0.000000E+000
1	1.58204070	2.577671E-012	1.705767E-011	1	0.000000E+000
1	1.58210994	1.705767E-011	2.577671E-012	0	0.000000E+000
1	1.58224423	2.577671E-012	1.705767E-011	1	0.000000E+000
1	1.58247068	1.705767E-011	2.577671E-012	0	0.000000E+000
1	1.58250484	2.577671E-012	1.705767E-011	1	0.000000E+000
1	1.58347148	1.705767E-011	2.577671E-012	0	0.000000E+000
1	1.58350448	2.577671E-012	1.705767E-011	1	0.000000E+000
1	1.58355272	1.705767E-011	2.577671E-012	0	0.000000E+000
1	1.58360184	2.577671E-012	1.705767E-011	1	0.000000E+000
1	1.58362726	1.705767E-011	2.577671E-012	0	0.000000E+000
1	1.58365674	2.577671E-012	1.705767E-011	1	0.000000E+000
1	1.58374010	1.705767E-011	2.577671E-012	0	0.000000E+000
1	1.58380299	2.577671E-012	1.705767E-011	1	0.000000E+000
1	1.58421959	1.705767E-011	2.577671E-012	0	0.000000E+000
1	1.58424299	2.577671E-012	1.705767E-011	1	0.000000E+000
1	1.58433775	1.705767E-011	2.577671E-012	0	0.000000E+000
1	1.58437498	2.577671E-012	1.705767E-011	1	0.000000E+000
1	1.58504281	1.705767E-011	2.577671E-012	0	0.000000E+000
1	1.58506875	2.577671E-012	1.705767E-011	1	0.000000E+000
1	1.58528673	1.705767E-011	2.577671E-012	0	0.000000E+000
1	1.58531395	2.577671E-012	1.705767E-011	1	0.000000E+000
1	1.58582550	1.705767E-011	2.577671E-012	0	0.000000E+000
1	1.58585518	2.577671E-012	1.705767E-011	1	0.000000E+000
1	1.58625606	1.705767E-011	2.577671E-012	0	0.000000E+000
1	1.58628287	2.577671E-012	1.705767E-011	1	0.000000E+000
1	1.58646000	1.705767E-011	2.577671E-012	0	0.000000E+000
1	1.58649803	2.577671E-012	1.705767E-011	1	0.000000E+000
1	1.58655714	1.705767E-011	2.577671E-012	0	0.000000E+000
1	1.58657415	2.577671E-012	1.705767E-011	1	0.000000E+000
1	1.58711692	1.705767E-011	2.577671E-012	0	0.000000E+000
1	1.58726813	2.577671E-012	1.705767E-011	1	0.000000E+000
1	1.58729023	1.705767E-011	2.577671E-012	0	0.000000E+000
1	1.58731140	2.577671E-012	1.705767E-011	1	0.000000E+000
1	1.58747117	1.705767E-011	2.577671E-012	0	0.000000E+000
1	1.58748570	2.577671E-012	1.705767E-011	1	0.000000E+000
1	1.58776104	1.705767E-011	2.577671E-012	0	0.000000E+000
1	1.58782137	2.577671E-012	1.705767E-011	1	0.000000E+000
1	1.58816117	1.705767E-011	2.577671E-012	0	0.000000E+000
1	1.58820936	2.577671E-012	1.705767E-011	1	0.000000E+000
1	1.58828818	1.705767E-011	2.577671E-012	0	0.000000E+000
1	1.58833003	2.577671E-012	1.705767E-011	1	0.000000E+000
1	1.58834424	1.705767E-011	2.577671E-012	0	0.000000E+000
1	1.58835380	2.577671E-012	1.705767E-011	1	0.000000E+000
1	1.58838457	1.705767E-011	2.577671E-012	0	0.000000E+000
1	1.58841965	2.577671E-012	1.705767E-011	1	0.000000E+000
1	1.58844773	1.705767E-011	2.577671E-012	0	0.000000E+000
1	1.58848041	2.577671E-012	1.705767E-011	1	0.000000E+000
1	1.58856652	1.705767E-011	2.577671E-012	0	0.000000E+000
1	1.58865955	2.577671E-012	1.705767E-011	1	0.000000E+000
1	1.58868489	1.705767E-011	2.577671E-012	0	0.000000E+000
1	1.58874654	2.577671E-012	1.705767E-011	1	0.000000E+000
1	1.58876532	1.705767E-011	2.577671E-012	0	0.000000E+000
1	1.58883186	2.577671E-012	1.705767E-011	1	0.000000E+000
1	1.58916930	1.705767E-011	2.577671E-012	0	0.000000E+000
1	1.58926502	2.577671E-012	1.705767E-011	1	0.000000E+000
1	1.58932350	1.705767E-011	2.577671E-012	0	0.000000E+000
1	1.58936446	2.577671E-012	1.705767E-011	1	0.000000E+000
1	1.58937462	1.705767E-011	2.577671E-012	0	0.000000E+000
1	1.58942969	2.577671E-012	1.705767E-011	1	0.000000E+000
1	1.58967806	1.705767E-011	2.577671E-012	0	0.000000E+000
1	1.58972987	2.577671E-012	1.705767E-011	1	0.000000E+000
1	1.58996562	1.705767E-011	2.577671E-012	0	0.000000E+000
1	1.59004178	2.577671E-012	1.705767E-011	1	0.000000E+000
1	1.59010745	1.705767E-011	2.577671E-012	0	0.000000E+000
1	1.59015180	2.577671E-012	1.705767E-011	1	0.000000E+000
1	1.59040015	1.705767E-011	2.577671E-012	0	0.000000E+000
1	1.59045595	2.577671E-012	1.705767E-011	1	0.000000E+000
1	1.59052348	1.705767E-011	2.577671E-012	0	0.000000E+000
1	1.59058545	2.577671E-012	1.705767E-011	1	0.000000E+000
1	1.59086406	1.705767E-011	2.577671E-012	0	0.000000E+000
1	1.59104642	2.577671E-012	1.705767E-011	1	0.000000E+000
1	1.59124371	1.705767E-011	2.577671E-012	0	0.000000E+000
1	1.59128397	2.577671E-012	1.705767E-011	1	0.000000E+000
1	1.59132493	1.705767E-011	2.577671E-012	0	0.000000E+000
1	1.59134502	2.577671E-012	1.705767E-011	1	0.000000E+000
1	1.59138618	1.705767E-011	2.577671E-012	0	0.000000E+000
1	1.59147238	2.577671E-012	1.705767E-011	1	0.000000E+000
1	1.59160873	1.705767E-011	2.577671E-012	0	0.000000E+000
1	1.59174802	2.577671E-012	1.705767E-011	1	0.000000E+000
1	1.59221823	1.705767E-011	2.577671E-012	0	0.000000E+000
1	1.59223693	2.577671E-012	1.705767E-011	1	0.000000E+000
1	1.59239570	1.705767E-011	2.577671E-012	0	0.000000E+000
1	1.59240853	2.577671E-012	1.705767E-011	1	0.000000E+000
1	1.59287387	1.705767E-011	2.577671E-012	0	0.000000E+000
1	1.59290013	2.577671E-012	1.705767E-011	1	0.000000E+000
1	1.59304661	1.705767E-011	2.577671E-012	0	0.000000E+000
1	1.59309854	2.577671E-012	1.705767E-011	1	0.000000E+000
1	1.59339122	1.705767E-011	2.577671E-012	0	0.000000E+000
1	1.59342925	2.577671E-012	1.705767E-011	1	0.000000E+000
1	1.59358796	1.705767E-011	2.577671E-012	0	0.000000E+000
1	1.59359468	2.577671E-012	1.705767E-011	1	0.000000E+000
1	1.59431691	1.705767E-011	2.577671E-012	0	0.000000E+000
1	1.59432802	2.577671E-012	1.705767E-011	1	0.000000E+000
1	1.59438828	1.705767E-011	2.577671E-012	0	0.000000E+000
1	1.59441709	2.577671E-012	1.705767E-011	1	0.000000E+000
1	1.59445956	1.705767E-011	2.577671E-012	0	0.000000E+000
1	1.59449696	2.577671E-012	1.705767E-011	1	0.000000E+000
1	1.59464681	1.705767E-011	2.577671E-012	0	0.000000E+000
1	1.59466264	2.577671E-012	1.705767E-011	1	0.000000E+000
1	1.59484119	1.705767E-011	2.577671E-012	0	0.000000E+000
1	1.59488510	2.577671E-012	1.705767E-011	1	0.000000E+000
1	1.59495137	1.705767E-011	2.577671E-012	0	0.000000E+000
1	1.59499972	2.577671E-012	1.705767E-011	1	0.000000E+000
1	1.59513805	1.705767E-011	2.577671E-012	0	0.000000E+000
1	1.59520426	2.577671E-012	1.705767E-011	1	0.000000E+000
1	1.59557777	1.705767E-011	2.577671E-012	0	0.000000E+000
1	1.59570761	2.577671E-012	1.705767E-011	1	0.000000E+000
1	1.59585402	1.705767E-011	2.577671E-012	0	0.000000E+000
1	1.59587000	2.577671E-012	1.705767E-011	1	0.000000E+000
1	1.59591870	1.705767E-011	2.577671E-012	0	0.000000E+000
1	1.59592563	2.577671E-012	1.705767E-011	1	0.000000E+000
1	1.59598598	1.705767E-011	2.577671E-012	0	0.000000E+000
1	1.59600848	2.577671E-012	1.705767E-011	1	0.000000E+000
1	1.59604453	1.705767E-011	2.577671E-012	0	0.000000E+000
1	1.59607833	2.577671E-012	1.705767E-011	1	0.000000E+000
1	1.59619745	1.705767E-011	2.577671E-012	0	0.000000E+000
1	1.59623877	2.577671E-012	1.705767E-011	1	0.000000E+000
1	1.59630638	1.705767E-011	2.577671E-012	0	0.000000E+000
1	1.59632341	2.577671E-012	1.705767E-011	1	0.000000E+000
1	1.59638662	1.705767E-011	2.577671E-012	0	0.000000E+000
1	1.59639239	2.577671E-012	1.705767E-011	1	0.000000E+000
1	1.59651769	1.705767E-011	2.577671E-012	0	0.000000E+000
1	1.59659091	2.577671E-012	1.705767E-011	1	0.000000E+000
1	1.59670497	1.705767E-011	2.577671E-012	0	0.000000E+000
1	1.59671382	2.577671E-012	1.705767E-011	1	0.000000E+000
1	1.59707517	1.705767E-011	2.577671E-012	0	0.000000E+000
1	1.59713295	2.577671E-012	1.705767E-011	1	0.000000E+000
1	1.59713625	1.705767E-011	2.577671E-012	0	0.000000E+000
1	1.59720937	2.577671E-012	1.705767E-011	1	0.000000E+000
1	1.59731773	1.705767E-011	2.577671E-012	0	0.000000E+000
1	1.59736878	2.577671E-012	1.705767E-011	1	0.000000E+000
1	1.59740869	1.705767E-011	2.577671E-012	0	0.000000E+000
1	1.59751794	2.577671E-012	1.705767E-011	1	0.000000E+000
1	1.59780331	1.705767E-011	2.577671E-012	0	0.000000E+000
1	1.59782043	2.577671E-012	1.705767E-011	1	0.000000E+000
1	1.59803029	1.705767E-011	2.577671E-012	0	0.000000E+000
1	1.59813976	2.577671E-012	1.705767E-011	1	0.000000E+000
1	1.59826273	1.705767E-011	2.577671E-012	0	0.000000E+000
1	1.59829076	2.577671E-012	1.705767E-011	1	0.000000E+000
1	1.59837083	1.705767E-011	2.577671E-012	0	0.000000E+000
1	1.59843467	2.577671E-012	1.705767E-011	1	0.000000E+000
1	1.59870218	1.705767E-011	2.577671E-012	0	0.000000E+000
1	1.59877656	2.577671E-012	1.705767E-011	1	0.000000E+000
1	1.59880495	1.705767E-011	2.577671E-012	0	0.000000E+000
1	1.59881579	2.577671E-012	1.705767E-011	1	0.000000E+000
1	1.59903854	1.705767E-011	2.577671E-012	0	0.000000E+000
1	1.59912853	2.577671E-012	1.705767E-011	1	0.000000E+000
1	1.59952044	1.705767E-011	2.577671E-012	0	0.000000E+000
1	1.59959288	2.577671E-012	1.705767E-011	1	0.000000E+000
1	1.59986332	1.705767E-011	2.577671E-012	0	0.000000E+000
1	1.59990344	2.577671E-012	1.705767E-011	1	0.000000E+000
1	1.60000335	1.705767E-011	2.577671E-012	0	0.000000E+000
1	1.60003001	2.577671E-012	1.705767E-011	1	0.000000E+000
1	1.60035087	1.705767E-011	2.577671E-012	0	0.000000E+000
1	1.60047318	2.577671E-012	1.705767E-011	1	0.000000E+000
1	1.60050274	1.705767E-011	2.577671E-012	0	0.000000E+000
1	1.60053351	2.577671E-012	1.705767E-011	1	0.000000E+000
1	1.60062540	1.705767E-011	2.577671E-012	0	0.000000E+000
1	1.60065485	2.577671E-012	1.705767E-011	1	0.000000E+000
1	1.60068584	1.705767E-011	2.577671E-012	0	0.000000E+000
1	1.60072267	2.577671E-012	1.705767E-011	1	0.000000E+000
1	1.60128231	1.705767E-011	2.577671E-012	0	0.000000E+000
1	1.60128707	2.577671E-012	1.705767E-011	1	0.000000E+000
1	1.60140475	1.705767E-011	2.577671E-012	0	0.000000E+000
1	1.60143831	2.577671E-012	1.705767E-011	1	0.000000E+000
1	1.60162284	1.705767E-011	2.577671E-012	0	0.000000E+000
1	1.60168292	2.577671E-012	1.705767E-011	1	0.000000E+000
1	1.60171723	1.705767E-011	2.577671E-012	0	0.000000E+000
1	1.60174309	2.577671E-012	1.705767E-011	1	0.000000E+000
1	1.60178783	1.705767E-011	2.577671E-012	0	0.000000E+000
1	1.60185139	2.577671E-012	1.705767E-011	1	0.000000E+000
1	1.60192091	1.705767E-011	2.577671E-012	0	0.000000E+000
1	1.60193329	2.577671E-012	1.705767E-011	1	0.000000E+000
1	1.60203096	1.705767E-011	2.577671E-012	0	0.000000E+000
1	1.60206417	2.577671E-012	1.705767E-011	1	0.000000E+000
1	1.60223257	1.705767E-011	2.577671E-012	0	0.000000E+000
1	1.60230009	2.577671E-012	1.705767E-011	1	0.000000E+000
1	1.60242469	1.705767E-011	2.577671E-012	0	0.000000E+000
1	1.60244821	2.577671E-012	1.705767E-011	1	0.000000E+000
1	1.60266309	1.705767E-011	2.577671E-012	0	0.000000E+000
1	1.60267495	2.577671E-012	1.705767E-011	1	0.000000E+000
1	1.60279421	1.705767E-011	2.577671E-012	0	0.000000E+000
1	1.60289605	2.577671E-012	1.705767E-011	1	0.000000E+000
1	1.60293001	1.705767E-011	2.577671E-012	0	0.000000E+000
1	1.60304390	2.577671E-012	1.705767E-011	1	0.000000E+000
1	1.60332997	1.705767E-011	2.577671E-012	0	0.000000E+000
1	1.60336079	2.577671E-012	1.705767E-011	1	0.000000E+000
1	1.60341294	1.705767E-011	2.577671E-012	0	0.000000E+000
1	1.60350313	2.577671E-012	1.705767E-011	1	0.000000E+000
1	1.60362188	1.705767E-011	2.577671E-012	0	0.000000E+000
1	1.60363367	2.577671E-012	1.705767E-011	1	0.000000E+000
1	1.60370832	1.705767E-011	2.577671E-012	0	0.000000E+000
1	1.60376369	2.577671E-012	1.705767E-011	1	0.000000E+000
1	1.60410785	1.705767E-011	2.577671E-012	0	0.000000E+000
1	1.60417802	2.577671E-012	1.705767E-011	1	0.000000E+000
1	1.60421629	1.705767E-011	2.577671E-012	0	0.000000E+000
1	1.60424322	2.577671E-012	1.705767E-011	1	0.000000E+000
1	1.60426869	1.705767E-011	2.577671E-012	0	0.000000E+000
1	1.60433950	2.577671E-012	1.705767E-011	1	0.000000E+000
1	1.60454868	1.705767E-011	2.577671E-012	0	0.000000E+000
1	1.60458215	2.577671E-012	1.705767E-011	1	0.000000E+000
1	1.60510727	1.705767E-011	2.577671E-012	0	0.000000E+000
1	1.60517280	2.577671E-012	1.705767E-011	1	0.000000E+000
1	1.60533241	1.705767E-011	2.577671E-012	0	0.000000E+000
1	1.60536145	2.577671E-012	1.705767E-011	1	0.000000E+000
1	1.60568304	1.705767E-011	2.577671E-012	0	0.000000E+000
1	1.60569892	2.577671E-012	1.705767E-011	1	0.000000E+000
1	1.60581198	1.705767E-011	2.577671E-012	0	0.000000E+000
1	1.60584262	2.577671E-012	1.705767E-011	1	0.000000E+000
1	1.60629280	1.705767E-011	2.577671E-012	0	0.000000E+000
1	1.60633569	2.577671E-012	1.705767E-011	1	0.000000E+000
1	1.60635750	1.705767E-011	2.577671E-012	0	0.000000E+000
1	1.60637660	2.577671E-012	1.705767E-011	1	0.000000E+000
1	1.60644669	1.705767E-011	2.577671E-012	0	0.000000E+000
1	1.60645992	2.577671E-012	1.705767E-011	1	0.000000E+000
1	1.60648883	1.705767E-011	2.577671E-012	0	0.000000E+000
1	1.60650681	2.577671E-012	1.705767E-011	1	0.000000E+000
1	1.60660882	1.705767E-011	2.577671E-012	0	0.000000E+000
1	1.60667655	2.577671E-012	1.705767E-011	1	0.000000E+000
1	1.60702901	1.705767E-011	2.577671E-012	0	0.000000E+000
1	1.60710665	2.577671E-012	1.705767E-011	1	0.000000E+000
1	1.60715244	1.705767E-011	2.577671E-012	0	0.000000E+000
1	1.60716956	2.577671E-012	1.705767E-011	1	0.000000E+000
1	1.60729600	1.705767E-011	2.577671E-012	0	0.000000E+000
1	1.60732996	2.577671E-012	1.705767E-011	1	0.000000E+000
1	1.60772614	1.705767E-011	2.577671E-012	0	0.000000E+000
1	1.60774877	2.577671E-012	1.705767E-011	1	0.000000E+000
1	1.60839014	1.705767E-011	2.577671E-012	0	0.000000E+000
1	1.60843499	2.577671E-012	1.705767E-011	1	0.000000E+000
1	1.60864768	1.705767E-011	2.577671E-012	0	0.000000E+000
1	1.60868287	2.577671E-012	1.705767E-011	1	0.000000E+000
1	1.60909382	1.705767E-011	2.577671E-012	0	0.000000E+000
1	1.60915965	2.577671E-012	1.705767E-011	1	0.000000E+000
1	1.60919264	1.705767E-011	2.577671E-012	0	0.000000E+000
1	1.60922995	2.577671E-012	1.705767E-011	1	0.000000E+000
1	1.60928227	1.705767E-011	2.577671E-012	0	0.000000E+000
1	1.60932460	2.577671E-012	1.705767E-011	1	0.000000E+000
1	1.60933363	1.705767E-011	2.577671E-012	0	0.000000E+000
1	1.60943621	2.577671E-012	1.705767E-011	1	0.000000E+000
1	1.60947352	1.705767E-011	2.577671E-012	0	0.000000E+000
1	1.60948017	2.577671E-012	1.705767E-011	1	0.000000E+000
1	1.60970775	1.705767E-011	2.577671E-012	0	0.000000E+000
1	1.60971868	2.577671E-012	1.705767E-011	1	0.000000E+000
1	1.60980586	1.705767E-011	2.577671E-012	0	0.000000E+000
1	1.60983585	2.577671E-012	1.705767E-011	1	0.000000E+000
1	1.60994442	1.705767E-011	2.577671E-012	0	0.000000E+000
1	1.61000230	2.577671E-012	1.705767E-011	1	0.000000E+000
1	1.61031596	1.705767E-011	2.577671E-012	0	0.000000E+000
1	1.61033193	2.577671E-012	1.705767E-011	1	0.000000E+000
1	1.61048816	1.705767E-011	2.577671E-012	0	0.000000E+000
1	1.61049877	2.577671E-012	1.705767E-011	1	0.000000E+000
1	1.61055269	1.705767E-011	2.577671E-012	0	0.000000E+000
1	1.61069160	2.577671E-012	1.705767E-011	1	0.000000E+000
1	1.61073721	1.705767E-011	2.577671E-012	0	0.000000E+000
1	1.61089468	2.577671E-012	1.705767E-011	1	0.000000E+000
1	1.61091907	1.705767E-011	2.577671E-012	0	0.000000E+000
1	1.61096864	2.577671E-012	1.705767E-011	1	0.000000E+000
1	1.61111626	1.705767E-011	2.577671E-012	0	0.000000E+000
1	1.61116845	2.577671E-012	1.705767E-011	1	0.000000E+000
1	1.61125997	1.705767E-011	2.577671E-012	0	0.000000E+000
1	1.61127872	2.577671E-012	1.705767E-011	1	0.000000E+000
1	1.61152190	1.705767E-011	2.577671E-012	0	0.000000E+000
1	1.61156174	2.577671E-012	1.705767E-011	1	0.000000E+000
1	1.61163312	1.705767E-011	2.577671E-012	0	0.000000E+000
1	1.61167887	2.577671E-012	1.705767E-011	1	0.000000E+000
1	1.61185501	1.705767E-011	2.577671E-012	0	0.000000E+000
1	1.61187603	2.577671E-012	1.705767E-011	1	0.000000E+000
1	1.61227975	1.705767E-011	2.577671E-012	0	0.000000E+000
1	1.61232325	2.577671E-012	1.705767E-011	1	0.000000E+000
1	1.61238379	1.705767E-011	2.577671E-012	0	0.000000E+000
1	1.61241163	2.577671E-012	1.705767E-011	1	0.000000E+000
1	1.61249180	1.705767E-011	2.577671E-012	0	0.000000E+000
1	1.61251885	2.577671E-012	1.705767E-011	1	0.000000E+000
1	1.61256275	1.705767E-011	2.577671E-012	0	0.000000E+000
1	1.61261223	2.577671E-012	1.705767E-011	1	0.000000E+000
1	1.61263732	1.705767E-011	2.577671E-012	0	0.000000E+000
1	1.61269228	2.577671E-012	1.705767E-011	1	0.000000E+000
1	1.61274009	1.705767E-011	2.577671E-012	0	0.000000E+000
1	1.61277524	2.577671E-012	1.705767E-011	1	0.000000E+000
1	1.61298563	1.705767E-011	2.577671E-012	0	0.000000E+000
1	1.61300699	2.577671E-012	1.705767E-011	1	0.000000E+000
1	1.61326720	1.705767E-011	2.577671E-012	0	0.000000E+000
1	1.61328804	2.577671E-012	1.705767E-011	1	0.000000E+000
1	1.61333610	1.705767E-011	2.577671E-012	0	0.000000E+000
1	1.61340760	2.577671E-012	1.705767E-011	1	0.000000E+000
1	1.61378361	1.705767E-011	2.577671E-012	0	0.000000E+000
1	1.61380845	2.577671E-012	1.705767E-011	1	0.000000E+000
1	1.61403094	1.705767E-011	2.577671E-012	0	0.000000E+000
1	1.61406542	2.577671E-012	1.705767E-011	1	0.000000E+000
1	1.61427753	1.705767E-011	2.577671E-012	0	0.000000E+000
1	1.61430294	2.577671E-012	1.705767E-011	1	0.000000E+000
1	1.61435159	1.705767E-011	2.577671E-012	0	0.000000E+000
1	1.61439313	2.577671E-012	1.705767E-011	1	0.000000E+000
1	1.61453417	1.705767E-011	2.577671E-012	0	0.000000E+000
1	1.61465887	2.577671E-012	1.705767E-011	1	0.000000E+000
1	1.61471353	1.705767E-011	2.577671E-012	0	0.000000E+000
1	1.61478894	2.577671E-012	1.705767E-011	1	0.000000E+000
1	1.61504050	1.705767E-011	2.577671E-012	0	0.000000E+000
1	1.61506248	2.577671E-012	1.705767E-011	1	0.000000E+000
1	1.61508567	1.705767E-011	2.577671E-012	0	0.000000E+000
1	1.61514566	2.577671E-012	1.705767E-011	1	0.000000E+000
1	1.61527235	1.705767E-011	2.577671E-012	0	0.000000E+000
1	1.61528202	2.577671E-012	1.705767E-011	1	0.000000E+000
1	1.61533461	1.705767E-011	2.577671E-012	0	0.000000E+000
1	1.61535181	2.577671E-012	1.705767E-011	1	0.000000E+000
1	1.61540064	1.705767E-011	2.577671E-012	0	0.000000E+000
1	1.61541860	2.577671E-012	1.705767E-011	1	0.000000E+000
1	1.61560484	1.705767E-011	2.577671E-012	0	0.000000E+000
1	1.61564406	2.577671E-012	1.705767E-011	1	0.000000E+000
1	1.61588919	1.705767E-011	2.577671E-012	0	0.000000E+000
1	1.61590906	2.577671E-012	1.705767E-011	1	0.000000E+000
1	1.61610524	1.705767E-011	2.577671E-012	0	0.000000E+000
1	1.61622473	2.577671E-012	1.705767E-011	1	0.000000E+000
1	1.61634618	1.705767E-011	2.577671E-012	0	0.000000E+000
1	1.61637773	2.577671E-012	1.705767E-011	1	0.000000E+000
1	1.61700688	1.705767E-011	2.577671E-012	0	0.000000E+000
1	1.61703565	2.577671E-012	1.705767E-011	1	0.000000E+000
1	1.61707570	1.705767E-011	2.577671E-012	0	0.000000E+000
1	1.61711118	2.577671E-012	1.705767E-011	1	0.000000E+000
1	1.61712443	1.705767E-011	2.577671E-012	0	0.000000E+000
1	1.61720101	2.577671E-012	1.705767E-011	1	0.000000E+000
1	1.61733662	1.705767E-011	2.577671E-012	0	0.000000E+000
1	1.61736626	2.577671E-012	1.705767E-011	1	0.000000E+000
1	1.61774022	1.705767E-011	2.577671E-012	0	0.000000E+000
1	1.61775909	2.577671E-012	1.705767E-011	1	0.000000E+000
1	1.61780215	1.705767E-011	2.577671E-012	0	0.000000E+000
1	1.61782929	2.577671E-012	1.705767E-011	1	0.000000E+000
1	1.61787336	1.705767E-011	2.577671E-012	0	0.000000E+000
1	1.61788991	2.577671E-012	1.705767E-011	1	0.000000E+000
1	1.61806115	1.705767E-011	2.577671E-012	0	0.000000E+000
1	1.61810404	2.577671E-012	1.705767E-011	1	0.000000E+000
1	1.61816975	1.705767E-011	2.577671E-012	0	0.000000E+000
1	1.61820394	2.577671E-012	1.705767E-011	1	0.000000E+000
1	1.61843950	1.705767E-011	2.577671E-012	0	0.000000E+000
1	1.61847490	2.577671E-012	1.705767E-011	1	0.000000E+000
1	1.61854239	1.705767E-011	2.577671E-012	0	0.000000E+000
1	1.61863494	2.577671E-012	1.705767E-011	1	0.000000E+000
1	1.61868302	1.705767E-011	2.577671E-012	0	0.000000E+000
1	1.61871131	2.577671E-012	1.705767E-011	1	0.000000E+000
1	1.61875490	1.705767E-011	2.577671E-012	0	0.000000E+000
1	1.61882259	2.577671E-012	1.705767E-011	1	0.000000E+000
1	1.61888857	1.705767E-011	2.577671E-012	0	0.000000E+000
1	1.61893721	2.577671E-012	1.705767E-011	1	0.000000E+000
1	1.61940898	1.705767E-011	2.577671E-012	0	0.000000E+000
1	1.61957988	2.577671E-012	1.705767E-011	1	0.000000E+000
1	1.61980621	1.705767E-011	2.577671E-012	0	0.000000E+000
1	1.61985383	2.577671E-012	1.705767E-011	1	0.000000E+000
1	1.61994670	1.705767E-011	2.577671E-012	0	0.000000E+000
1	1.61997576	2.577671E-012	1.705767E-011	1	0.000000E+000
1	1.62032564	1.705767E-011	2.577671E-012	0	0.000000E+000
1	1.62036864	2.577671E-012	1.705767E-011	1	0.000000E+000
1	1.62061751	1.705767E-011	2.577671E-012	0	0.000000E+000
1	1.62063028	2.577671E-012	1.705767E-011	1	0.000000E+000
1	1.62112450	1.705767E-011	2.577671E-012	0	0.000000E+000
1	1.62117890	2.577671E-012	1.705767E-011	1	0.000000E+000
1	1.62132357	1.705767E-011	2.577671E-012	0	0.000000E+000
1	1.62133054	2.577671E-012	1.705767E-011	1	0.000000E+000
1	1.62141064	1.705767E-011	2.577671E-012	0	0.000000E+000
1	1.62144691	2.577671E-012	1.705767E-011	1	0.000000E+000
1	1.62147344	1.705767E-011	2.577671E-012	0	0.000000E+000
1	1.62154843	2.577671E-012	1.705767E-011	1	0.000000E+000
1	1.62162742	1.705767E-011	2.577671E-012	0	0.000000E+000
1	1.62164950	2.577671E-012	1.705767E-011	1	0.000000E+000
1	1.62170426	1.705767E-011	2.577671E-012	0	0.000000E+000
1	1.62178744	2.577671E-012	1.705767E-011	1	0.000000E+000
1	1.62189544	1.705767E-011	2.577671E-012	0	0.000000E+000
1	1.62194979	2.577671E-012	1.705767E-011	1	0.000000E+000
1	1.62196853	1.705767E-011	2.577671E-012	0	0.000000E+000
1	1.62203009	2.577671E-012	1.705767E-011	1	0.000000E+000
1	1.62207208	1.705767E-011	2.577671E-012	0	0.000000E+000
1	1.62213206	2.577671E-012	1.705767E-011	1	0.000000E+000
1	1.62233987	1.705767E-011	2.577671E-012	0	0.000000E+000
1	1.62237314	2.577671E-012	1.705767E-011	1	0.000000E+000
1	1.62244956	1.705767E-011	2.577671E-012	0	0.000000E+000
1	1.62252204	2.577671E-012	1.705767E-011	1	0.000000E+000
1	1.62269375	1.705767E-011	2.577671E-012	0	0.000000E+000
1	1.62272638	2.577671E-012	1.705767E-011	1	0.000000E+000
1	1.62299824	1.705767E-011	2.577671E-012	0	0.000000E+000
1	1.62308006	2.577671E-012	1.705767E-011	1	0.000000E+000
1	1.62350389	1.705767E-011	2.577671E-012	0	0.000000E+000
1	1.62354920	2.577671E-012	1.705767E-011	1	0.000000E+000
1	1.62385664	1.705767E-011	2.577671E-012	0	0.000000E+000
1	1.62392316	2.577671E-012	1.705767E-011	1	0.000000E+000
1	1.62409012	1.705767E-011	2.577671E-012	0	0.000000E+000
1	1.63443702	2.577671E-012	1.705767E-011	1	0.000000E+000
1	1.63479076	1.705767E-011	2.577671E-012	0	0.000000E+000
1	1.63480982	2.577671E-012	1.705767E-011	1	0.000000E+000
1	1.63513501	1.705767E-011	2.577671E-012	0	0.000000E+000
1	1.63515416	2.577671E-012	1.705767E-011	1	0.000000E+000
1	1.63534998	1.705767E-011	2.577671E-012	0	0.000000E+000
1	1.63537240	2.577671E-012	1.705767E-011	1	0.000000E+000
1	1.63545987	1.705767E-011	2.577671E-012	0	0.000000E+000
1	1.63548935	2.577671E-012	1.705767E-011	1	0.000000E+000
1	1.63560208	1.705767E-011	2.577671E-012	0	0.000000E+000
1	1.63562557	2.577671E-012	1.705767E-011	1	0.000000E+000
1	1.63589737	1.705767E-011	2.577671E-012	0	0.000000E+000
1	1.63592271	2.577671E-012	1.705767E-011	1	0.000000E+000
1	1.63595397	1.705767E-011	2.577671E-012	0	0.000000E+000
1	1.63598631	2.577671E-012	1.705767E-011	1	0.000000E+000
1	1.63600804	1.705767E-011	2.577671E-012	0	0.000000E+000
1	1.63603862	2.577671E-012	1.705767E-011	1	0.000000E+000
1	1.63608445	1.705767E-011	2.577671E-012	0	0.000000E+000
1	1.63609480	2.577671E-012	1.705767E-011	1	0.000000E+000
1	1.63622202	1.705767E-011	2.577671E-012	0	0.000000E+000
1	1.63625377	2.577671E-012	1.705767E-011	1	0.000000E+000
1	1.63632432	1.705767E-011	2.577671E-012	0	0.000000E+000
1	1.63634129	2.577671E-012	1.705767E-011	1	0.000000E+000
1	1.63638760	1.705767E-011	2.577671E-012	0	0.000000E+000
1	1.63642968	2.577671E-012	1.705767E-011	1	0.000000E+000
1	1.63645320	1.705767E-011	2.577671E-012	0	0.000000E+000
1	1.63653470	2.577671E-012	1.705767E-011	1	0.000000E+000
1	1.63686215	1.705767E-011	2.577671E-012	0	0.000000E+000
1	1.63687950	2.577671E-012	1.705767E-011	1	0.000000E+000
1	1.63719043	1.705767E-011	2.577671E-012	0	0.000000E+000
1	1.63728354	2.577671E-012	1.705767E-011	1	0.000000E+000
1	1.63735814	1.705767E-011	2.577671E-012	0	0.000000E+000
1	1.63740793	2.577671E-012	1.705767E-011	1	0.000000E+000
1	1.63786631	1.705767E-011	2.577671E-012	0	0.000000E+000
1	1.63790556	2.577671E-012	1.705767E-011	1	0.000000E+000
1	1.63797369	1.705767E-011	2.577671E-012	0	0.000000E+000
1	1.63802272	2.577671E-012	1.705767E-011	1	0.000000E+000
1	1.63806324	1.705767E-011	2.577671E-012	0	0.000000E+000
1	1.63808870	2.577671E-012	1.705767E-011	1	0.000000E+000
1	1.63814541	1.705767E-011	2.577671E-012	0	0.000000E+000
1	1.63818374	2.577671E-012	1.705767E-011	1	0.000000E+000
1	1.63823751	1.705767E-011	2.577671E-012	0	0.000000E+000
1	1.63825682	2.577671E-012	1.705767E-011	1	0.000000E+000
1	1.63843883	1.705767E-011	2.577671E-012	0	0.000000E+000
1	1.63848655	2.577671E-012	1.705767E-011	1	0.000000E+000
1	1.63852968	1.705767E-011	2.577671E-012	0	0.000000E+000
1	1.63855289	2.577671E-012	1.705767E-011	1	0.000000E+000
1	1.63877530	1.705767E-011	2.577671E-012	0	0.000000E+000
1	1.63881731	2.577671E-012	1.705767E-011	1	0.000000E+000
1	1.63889665	1.705767E-011	2.577671E-012	0	0.000000E+000
1	1.63901975	2.577671E-012	1.705767E-011	1	0.000000E+000
1	1.63940783	1.705767E-011	2.577671E-012	0	0.000000E+000
1	1.63943181	2.577671E-012	1.705767E-011	1	0.000000E+000
1	1.63971527	1.705767E-011	2.577671E-012	0	0.000000E+000
1	1.63973907	2.577671E-012	1.705767E-011	1	0.000000E+000
1	1.63994138	1.705767E-011	2.577671E-012	0	0.000000E+000
1	1.63996055	2.577671E-012	1.705767E-011	1	0.000000E+000
1	1.64009269	1.705767E-011	2.577671E-012	0	0.000000E+000
1	1.64019892	2.577671E-012	1.705767E-011	1	0.000000E+000
1	1.64043497	1.705767E-011	2.577671E-012	0	0.000000E+000
1	1.64045701	2.577671E-012	1.705767E-011	1	0.000000E+000
1	1.64053549	1.705767E-011	2.577671E-012	0	0.000000E+000
1	1.64058024	2.577671E-012	1.705767E-011	1	0.000000E+000
1	1.64108557	1.705767E-011	2.577671E-012	0	0.000000E+000
1	1.64115809	2.577671E-012	1.705767E-011	1	0.000000E+000
1	1.64123501	1.705767E-011	2.577671E-012	0	0.000000E+000
1	1.64126409	2.577671E-012	1.705767E-011	1	0.000000E+000
1	1.64156959	1.705767E-011	2.577671E-012	0	0.000000E+000
1	1.64164405	2.577671E-012	1.705767E-011	1	0.000000E+000
1	1.64166800	1.705767E-011	2.577671E-012	0	0.000000E+000
1	1.64167212	2.577671E-012	1.705767E-011	1	0.000000E+000
1	1.64252108	1.705767E-011	2.577671E-012	0	0.000000E+000
1	1.64256411	2.577671E-012	1.705767E-011	1	0.000000E+000
1	1.64264795	1.705767E-011	2.577671E-012	0	0.000000E+000
1	1.64272265	2.577671E-012	1.705767E-011	1	0.000000E+000
1	1.64297300	1.705767E-011	2.577671E-012	0	0.000000E+000
1	1.64302251	2.577671E-012	1.705767E-011	1	0.000000E+000
1	1.64310878	1.705767E-011	2.577671E-012	0	0.000000E+000
1	1.64314749	2.577671E-012	1.705767E-011	1	0.000000E+000
1	1.64326687	1.705767E-011	2.577671E-012	0	0.000000E+000
1	1.64428795	2.577671E-012	1.705767E-011	1	0.000000E+000
1	1.64430950	1.705767E-011	2.577671E-012	0	0.000000E+000
1	1.64435434	2.577671E-012	1.705767E-011	1	0.000000E+000
1	1.64451561	1.705767E-011	2.577671E-012	0	0.000000E+000
1	1.70089977	2.577671E-012	1.705767E-011	1	0.000000E+000
1	1.70094865	1.705767E-011	2.577671E-012	0	0.000000E+000
1	1.70097331	2.577671E-012	1.705767E-011	1	0.000000E+000
1	1.70100033	1.705767E-011	2.577671E-012	0	0.000000E+000
1	1.70103693	2.577671E-012	1.705767E-011	1	0.000000E+000
1	1.70133251	1.705767E-011	2.577671E-012	0	0.000000E+000
1	1.70141413	2.577671E-012	1.705767E-011	1	0.000000E+000
1	1.70148438	1.705767E-011	2.577671E-012	0	0.000000E+000
1	1.70152301	2.577671E-012	1.705767E-011	1	0.000000E+000
1	1.70171152	1.705767E-011	2.577671E-012	0	0.000000E+000
1	1.70172649	2.577671E-012	1.705767E-011	1	0.000000E+000
1	1.70179164	1.705767E-011	2.577671E-012	0	0.000000E+000
1	1.70185004	2.577671E-012	1.705767E-011	1	0.000000E+000
1	1.70213952	1.705767E-011	2.577671E-012	0	0.000000E+000
1	1.70221319	2.577671E-012	1.705767E-011	1	0.000000E+000
1	1.70225556	1.705767E-011	2.577671E-012	0	0.000000E+000
1	1.70227107	2.577671E-012	1.705767E-011	1	0.000000E+000
1	1.70231190	1.705767E-011	2.577671E-012	0	0.000000E+000
1	1.70233310	2.577671E-012	1.705767E-011	1	0.000000E+000
1	1.70249019	1.705767E-011	2.577671E-012	0	0.000000E+000
1	1.70255134	2.577671E-012	1.705767E-011	1	0.000000E+000
1	1.70269067	1.705767E-011	2.577671E-012	0	0.000000E+000
1	1.70325921	2.577671E-012	1.705767E-011	1	0.000000E+000
1	1.70342005	1.705767E-011	2.577671E-012	0	0.000000E+000
1	1.70344017	2.577671E-012	1.705767E-011	1	0.000000E+000
1	1.70349201	1.705767E-011	2.577671E-012	0	0.000000E+000
1	1.70351162	2.577671E-012	1.705767E-011	1	0.000000E+000
1	1.70382742	1.705767E-011	2.577671E-012	0	0.000000E+000
1	1.70385302	2.577671E-012	1.705767E-011	1	0.000000E+000
1	1.70392439	1.705767E-011	2.577671E-012	0	0.000000E+000
1	1.70397948	2.577671E-012	1.705767E-011	1	0.000000E+000
1	1.70430860	1.705767E-011	2.577671E-012	0	0.000000E+000
1	1.70434298	2.577671E-012	1.705767E-011	1	0.000000E+000
1	1.70435318	1.705767E-011	2.577671E-012	0	0.000000E+000
1	1.70439160	2.577671E-012	1.705767E-011	1	0.000000E+000
1	1.70446743	1.705767E-011	2.577671E-012	0	0.000000E+000
1	1.70447528	2.577671E-012	1.705767E-011	1	0.000000E+000
1	1.70465703	1.705767E-011	2.577671E-012	0	0.000000E+000
1	1.70467164	2.577671E-012	1.705767E-011	1	0.000000E+000
1	1.70516529	1.705767E-011	2.577671E-012	0	0.000000E+000
1	1.70526178	2.577671E-012	1.705767E-011	1	0.000000E+000
1	1.70536758	1.705767E-011	2.577671E-012	0	0.000000E+000
1	1.70541567	2.577671E-012	1.705767E-011	1	0.000000E+000
1	1.70545162	1.705767E-011	2.577671E-012	0	0.000000E+000
1	1.70547741	2.577671E-012	1.705767E-011	1	0.000000E+000
1	1.70555165	1.705767E-011	2.577671E-012	0	0.000000E+000
1	1.70558239	2.577671E-012	1.705767E-011	1	0.000000E+000
1	1.70561384	1.705767E-011	2.577671E-012	0	0.000000E+000
1	1.70565169	2.577671E-012	1.705767E-011	1	0.000000E+000
1	1.70571858	1.705767E-011	2.577671E-012	0	0.000000E+000
1	1.70573626	2.577671E-012	1.705767E-011	1	0.000000E+000
1	1.70610716	1.705767E-011	2.577671E-012	0	0.000000E+000
1	1.70612659	2.577671E-012	1.705767E-011	1	0.000000E+000
1	1.70618823	1.705767E-011	2.577671E-012	0	0.000000E+000
1	1.70623301	2.577671E-012	1.705767E-011	1	0.000000E+000
1	1.70664036	1.705767E-011	2.577671E-012	0	0.000000E+000
1	1.70667180	2.577671E-012	1.705767E-011	1	0.000000E+000
1	1.70687343	1.705767E-011	2.577671E-012	0	0.000000E+000
1	1.70690244	2.577671E-012	1.705767E-011	1	0.000000E+000
1	1.70738720	1.705767E-011	2.577671E-012	0	0.000000E+000
1	1.70758454	2.577671E-012	1.705767E-011	1	0.000000E+000
1	1.70779404	1.705767E-011	2.577671E-012	0	0.000000E+000
1	1.70781974	2.577671E-012	1.705767E-011	1	0.000000E+000
1	1.70791413	1.705767E-011	2.577671E-012	0	0.000000E+000
1	1.70792847	2.577671E-012	1.705767E-011	1	0.000000E+000
1	1.70841716	1.705767E-011	2.577671E-012	0	0.000000E+000
1	1.70843154	2.577671E-012	1.705767E-011	1	0.000000E+000
1	1.70890224	1.705767E-011	2.577671E-012	0	0.000000E+000
1	1.70900217	2.577671E-012	1.705767E-011	1	0.000000E+000
1	1.70907875	1.705767E-011	2.577671E-012	0	0.000000E+000
1	1.70909665	2.577671E-012	1.705767E-011	1	0.000000E+000
1	1.70917229	1.705767E-011	2.577671E-012	0	0.000000E+000
1	1.70924397	2.577671E-012	1.705767E-011	1	0.000000E+000
1	1.70930348	1.705767E-011	2.577671E-012	0	0.000000E+000
1	1.70935146	2.577671E-012	1.705767E-011	1	0.000000E+000
1	1.70941293	1.705767E-011	2.577671E-012	0	0.000000E+000
1	1.70941786	2.577671E-012	1.705767E-011	1	0.000000E+000
1	1.70976631	1.705767E-011	2.577671E-012	0	0.000000E+000
1	1.70978679	2.577671E-012	1.705767E-011	1	0.000000E+000
1	1.70991900	1.705767E-011	2.577671E-012	0	0.000000E+000
1	1.70996249	2.577671E-012	1.705767E-011	1	0.000000E+000
1	1.70998137	1.705767E-011	2.577671E-012	0	0.000000E+000
1	1.71002469	2.577671E-012	1.705767E-011	1	0.000000E+000
1	1.71005532	1.705767E-011	2.577671E-012	0	0.000000E+000
1	1.71006099	2.577671E-012	1.705767E-011	1	0.000000E+000
1	1.71013776	1.705767E-011	2.577671E-012	0	0.000000E+000
1	1.71016446	2.577671E-012	1.705767E-011	1	0.000000E+000
1	1.71029107	1.705767E-011	2.577671E-012	0	0.000000E+000
1	1.71033440	2.577671E-012	1.705767E-011	1	0.000000E+000
1	1.71048118	1.705767E-011	2.577671E-012	0	0.000000E+000
1	1.71050878	2.577671E-012	1.705767E-011	1	0.000000E+000
1	1.71079775	1.705767E-011	2.577671E-012	0	0.000000E+000
1	1.71080495	2.577671E-012	1.705767E-011	1	0.000000E+000
1	1.71086850	1.705767E-011	2.577671E-012	0	0.000000E+000
1	1.71088551	2.577671E-012	1.705767E-011	1	0.000000E+000
1	1.71119691	1.705767E-011	2.577671E-012	0	0.000000E+000
1	1.71128448	2.577671E-012	1.705767E-011	1	0.000000E+000
1	1.71157862	1.705767E-011	2.577671E-012	0	0.000000E+000
1	1.71161169	2.577671E-012	1.705767E-011	1	0.000000E+000
1	1.71164551	1.705767E-011	2.577671E-012	0	0.000000E+000
1	1.71165641	2.577671E-012	1.705767E-011	1	0.000000E+000
1	1.71171880	1.705767E-011	2.577671E-012	0	0.000000E+000
1	1.71174854	2.577671E-012	1.705767E-011	1	0.000000E+000
1	1.71183580	1.705767E-011	2.577671E-012	0	0.000000E+000
1	1.71185575	2.577671E-012	1.705767E-011	1	0.000000E+000
1	1.71207494	1.705767E-011	2.577671E-012	0	0.000000E+000
1	1.71209446	2.577671E-012	1.705767E-011	1	0.000000E+000
1	1.71216559	1.705767E-011	2.577671E-012	0	0.000000E+000
1	1.71225408	2.577671E-012	1.705767E-011	1	0.000000E+000
1	1.71232816	1.705767E-011	2.577671E-012	0	0.000000E+000
1	1.71233806	2.577671E-012	1.705767E-011	1	0.000000E+000
1	1.71237154	1.705767E-011	2.577671E-012	0	0.000000E+000
1	1.71242660	2.577671E-012	1.705767E-011	1	0.000000E+000
1	1.71251270	1.705767E-011	2.577671E-012	0	0.000000E+000
1	1.71254755	2.577671E-012	1.705767E-011	1	0.000000E+000
1	1.71259760	1.705767E-011	2.577671E-012	0	0.000000E+000
1	1.71260112	2.577671E-012	1.705767E-011	1	0.000000E+000
1	1.71270816	1.705767E-011	2.577671E-012	0	0.000000E+000
1	1.71272633	2.577671E-012	1.705767E-011	1	0.000000E+000
1	1.71284588	1.705767E-011	2.577671E-012	0	0.000000E+000
1	1.71289291	2.577671E-012	1.705767E-011	1	0.000000E+000
1	1.71296819	1.705767E-011	2.577671E-012	0	0.000000E+000
1	1.71300109	2.577671E-012	1.705767E-011	1	0.000000E+000
1	1.71319499	1.705767E-011	2.577671E-012	0	0.000000E+000
1	1.71369255	2.577671E-012	1.705767E-011	1	0.000000E+000
1	1.71381726	1.705767E-011	2.577671E-012	0	0.000000E+000
1	1.71384380	2.577671E-012	1.705767E-011	1	0.000000E+000
1	1.71422156	1.705767E-011	2.577671E-012	0	0.000000E+000
1	1.71426685	2.577671E-012	1.705767E-011	1	0.000000E+000
1	1.71435574	1.705767E-011	2.577671E-012	0	0.000000E+000
1	1.71437681	2.577671E-012	1.705767E-011	1	0.000000E+000
1	1.71449773	1.705767E-011	2.577671E-012	0	0.000000E+000
1	1.71452183	2.577671E-012	1.705767E-011	1	0.000000E+000
1	1.71460718	1.705767E-011	2.577671E-012	0	0.000000E+000
1	1.71466083	2.577671E-012	1.705767E-011	1	0.000000E+000
1	1.71470475	1.705767E-011	2.577671E-012	0	0.000000E+000
1	1.71474108	2.577671E-012	1.705767E-011	1	0.000000E+000
1	1.71489990	1.705767E-011	2.577671E-012	0	0.000000E+000
1	1.71495588	2.577671E-012	1.705767E-011	1	0.000000E+000
1	1.71515778	1.705767E-011	2.577671E-012	0	0.000000E+000
1	1.71516606	2.577671E-012	1.705767E-011	1	0.000000E+000
1	1.71537722	1.705767E-011	2.577671E-012	0	0.000000E+000
1	1.71544764	2.577671E-012	1.705767E-011	1	0.000000E+000
1	1.71582254	1.705767E-011	2.577671E-012	0	0.000000E+000
1	1.71585851	2.577671E-012	1.705767E-011	1	0.000000E+000
1	1.71594378	1.705767E-011	2.577671E-012	0	0.000000E+000
1	1.71596895	2.577671E-012	1.705767E-011	1	0.000000E+000
1	1.71610829	1.705767E-011	2.577671E-012	0	0.000000E+000
1	1.71611786	2.577671E-012	1.705767E-011	1	0.000000E+000
1	1.71633044	1.705767E-011	2.577671E-012	0	0.000000E+000
1	1.71634462	2.577671E-012	1.705767E-011	1	0.000000E+000
1	1.71644689	1.705767E-011	2.577671E-012	0	0.000000E+000
1	1.71646364	2.577671E-012	1.705767E-011	1	0.000000E+000
1	1.71651138	1.705767E-011	2.577671E-012	0	0.000000E+000
1	1.71652433	2.577671E-012	1.705767E-011	1	0.000000E+000
1	1.71665116	1.705767E-011	2.577671E-012	0	0.000000E+000
1	1.71669643	2.577671E-012	1.705767E-011	1	0.000000E+000
1	1.71674719	1.705767E-011	2.577671E-012	0	0.000000E+000
1	1.71679220	2.577671E-012	1.705767E-011	1	0.000000E+000
1	1.71698327	1.705767E-011	2.577671E-012	0	0.000000E+000
1	1.71706495	2.577671E-012	1.705767E-011	1	0.000000E+000
1	1.71723904	1.705767E-011	2.577671E-012	0	0.000000E+000
1	1.71727918	2.577671E-012	1.705767E-011	1	0.000000E+000
1	1.71749949	1.705767E-011	2.577671E-012	0	0.000000E+000
1	1.71751551	2.577671E-012	1.705767E-011	1	0.000000E+000
1	1.71759151	1.705767E-011	2.577671E-012	0	0.000000E+000
1	1.71759785	2.577671E-012	1.705767E-011	1	0.000000E+000
1	1.71761489	1.705767E-011	2.577671E-012	0	0.000000E+000
1	1.71842883	2.577671E-012	1.705767E-011	1	0.000000E+000
1	1.71873858	1.705767E-011	2.577671E-012	0	0.000000E+000
1	1.71877921	2.577671E-012	1.705767E-011	1	0.000000E+000
1	1.71919772	1.705767E-011	2.577671E-012	0	0.000000E+000
1	1.71925014	2.577671E-012	1.705767E-011	1	0.000000E+000
1	1.71930565	1.705767E-011	2.577671E-012	0	0.000000E+000
1	1.71935380	2.577671E-012	1.705767E-011	1	0.000000E+000
1	1.71957406	1.705767E-011	2.577671E-012	0	0.000000E+000
1	1.71961460	2.577671E-012	1.705767E-011	1	0.000000E+000
1	1.71979649	1.705767E-011	2.577671E-012	0	0.000000E+000
1	1.71984331	2.577671E-012	1.705767E-011	1	0.000000E+000
1	1.72000869	1.705767E-011	2.577671E-012	0	0.000000E+000
1	1.72010017	2.577671E-012	1.705767E-011	1	0.000000E+000
1	1.72019511	1.705767E-011	2.577671E-012	0	0.000000E+000
1	1.72026042	2.577671E-012	1.705767E-011	1	0.000000E+000
1	1.72052158	1.705767E-011	2.577671E-012	0	0.000000E+000
1	1.72053493	2.577671E-012	1.705767E-011	1	0.000000E+000
1	1.72079994	1.705767E-011	2.577671E-012	0	0.000000E+000
1	1.72080513	2.577671E-012	1.705767E-011	1	0.000000E+000
1	1.72090591	1.705767E-011	2.577671E-012	0	0.000000E+000
1	1.72092637	2.577671E-012	1.705767E-011	1	0.000000E+000
1	1.72105522	1.705767E-011	2.577671E-012	0	0.000000E+000
1	1.72107623	2.577671E-012	1.705767E-011	1	0.000000E+000
1	1.72111878	1.705767E-011	2.577671E-012	0	0.000000E+000
1	1.72114853	2.577671E-012	1.705767E-011	1	0.000000E+000
1	1.72126231	1.705767E-011	2.577671E-012	0	0.000000E+000
1	1.72131379	2.577671E-012	1.705767E-011	1	0.000000E+000
1	1.72135361	1.705767E-011	2.577671E-012	0	0.000000E+000
1	1.72221396	2.577671E-012	1.705767E-011	1	0.000000E+000
1	1.72221703	1.705767E-011	2.577671E-012	0	0.000000E+000
1	1.72228627	2.577671E-012	1.705767E-011	1	0.000000E+000
1	1.72241826	1.705767E-011	2.577671E-012	0	0.000000E+000
1	1.72248445	2.577671E-012	1.705767E-011	1	0.000000E+000
1	1.72253978	1.705767E-011	2.577671E-012	0	0.000000E+000
1	1.72258423	2.577671E-012	1.705767E-011	1	0.000000E+000
1	1.72280278	1.705767E-011	2.577671E-012	0	0.000000E+000
1	1.72291392	2.577671E-012	1.705767E-011	1	0.000000E+000
1	1.72315394	1.705767E-011	2.577671E-012	0	0.000000E+000
1	1.72318649	2.577671E-012	1.705767E-011	1	0.000000E+000
1	1.72343097	1.705767E-011	2.577671E-012	0	0.000000E+000
1	1.72344277	2.577671E-012	1.705767E-011	1	0.000000E+000
1	1.72346376	1.705767E-011	2.577671E-012	0	0.000000E+000
1	1.72347857	2.577671E-012	1.705767E-011	1	0.000000E+000
1	1.72352388	1.705767E-011	2.577671E-012	0	0.000000E+000
1	1.72361467	2.577671E-012	1.705767E-011	1	0.000000E+000
1	1.72382680	1.705767E-011	2.577671E-012	0	0.000000E+000
1	1.72392202	2.577671E-012	1.705767E-011	1	0.000000E+000
1	1.72412944	1.705767E-011	2.577671E-012	0	0.000000E+000
1	1.72413775	2.577671E-012	1.705767E-011	1	0.000000E+000
1	1.72418079	1.705767E-011	2.577671E-012	0	0.000000E+000
1	1.72420383	2.577671E-012	1.705767E-011	1	0.000000E+000
1	1.72429731	1.705767E-011	2.577671E-012	0	0.000000E+000
1	1.72436950	2.577671E-012	1.705767E-011	1	0.000000E+000
1	1.72445242	1.705767E-011	2.577671E-012	0	0.000000E+000
1	1.72448396	2.577671E-012	1.705767E-011	1	0.000000E+000
1	1.72457746	1.705767E-011	2.577671E-012	0	0.000000E+000
1	1.72459679	2.577671E-012	1.705767E-011	1	0.000000E+000
1	1.72470467	1.705767E-011	2.577671E-012	0	0.000000E+000
1	1.72471739	2.577671E-012	1.705767E-011	1	0.000000E+000
1	1.72499225	1.705767E-011	2.577671E-012	0	0.000000E+000
1	1.72503175	2.577671E-012	1.705767E-011	1	0.000000E+000
1	1.72510127	1.705767E-011	2.577671E-012	0	0.000000E+000
1	1.72513363	2.577671E-012	1.705767E-011	1	0.000000E+000
1	1.72531256	1.705767E-011	2.577671E-012	0	0.000000E+000
1	1.72536142	2.577671E-012	1.705767E-011	1	0.000000E+000
1	1.72555869	1.705767E-011	2.577671E-012	0	0.000000E+000
1	1.72559055	2.577671E-012	1.705767E-011	1	0.000000E+000
1	1.72563959	1.705767E-011	2.577671E-012	0	0.000000E+000
1	1.72570637	2.577671E-012	1.705767E-011	1	0.000000E+000
1	1.72586690	1.705767E-011	2.577671E-012	0	0.000000E+000
1	1.72588650	2.577671E-012	1.705767E-011	1	0.000000E+000
1	1.72613340	1.705767E-011	2.577671E-012	0	0.000000E+000
1	1.72621043	2.577671E-012	1.705767E-011	1	0.000000E+000
1	1.72624149	1.705767E-011	2.577671E-012	0	0.000000E+000
1	1.72630780	2.577671E-012	1.705767E-011	1	0.000000E+000
1	1.72679755	1.705767E-011	2.577671E-012	0	0.000000E+000
1	1.72682629	2.577671E-012	1.705767E-011	1	0.000000E+000
1	1.72692486	1.705767E-011	2.577671E-012	0	0.000000E+000
1	1.72694576	2.577671E-012	1.705767E-011	1	0.000000E+000
1	1.72715046	1.705767E-011	2.577671E-012	0	0.000000E+000
1	1.72722089	2.577671E-012	1.705767E-011	1	0.000000E+000
1	1.72729995	1.705767E-011	2.577671E-012	0	0.000000E+000
1	1.72731736	2.577671E-012	1.705767E-011	1	0.000000E+000
1	1.72739940	1.705767E-011	2.577671E-012	0	0.000000E+000
1	1.72744471	2.577671E-012	1.705767E-011	1	0.000000E+000
1	1.72795216	1.705767E-011	2.577671E-012	0	0.000000E+000
1	1.72801184	2.577671E-012	1.705767E-011	1	0.000000E+000
1	1.72838658	1.705767E-011	2.577671E-012	0	0.000000E+000
1	1.72874027	2.577671E-012	1.705767E-011	1	0.000000E+000
1	1.72886121	1.705767E-011	2.577671E-012	0	0.000000E+000
1	1.72890362	2.577671E-012	1.705767E-011	1	0.000000E+000
1	1.72914900	1.705767E-011	2.577671E-012	0	0.000000E+000
1	1.72916467	2.577671E-012	1.705767E-011	1	0.000000E+000
1	1.72960566	1.705767E-011	2.577671E-012	0	0.000000E+000
1	1.72963504	2.577671E-012	1.705767E-011	1	0.000000E+000
1	1.72966786	1.705767E-011	2.577671E-012	0	0.000000E+000
1	1.72969724	2.577671E-012	1.705767E-011	1	0.000000E+000
1	1.72985723	1.705767E-011	2.577671E-012	0	0.000000E+000
1	1.72987519	2.577671E-012	1.705767E-011	1	0.000000E+000
1	1.72993301	1.705767E-011	2.577671E-012	0	0.000000E+000
1	1.72995040	2.577671E-012	1.705767E-011	1	0.000000E+000
1	1.73032694	1.705767E-011	2.577671E-012	0	0.000000E+000
1	1.73106367	2.577671E-012	1.705767E-011	1	0.000000E+000
1	1.73109237	1.705767E-011	2.577671E-012	0	0.000000E+000
1	1.73111573	2.577671E-012	1.705767E-011	1	0.000000E+000
1	1.73115601	1.705767E-011	2.577671E-012	0	0.000000E+000
1	1.73120382	2.577671E-012	1.705767E-011	1	0.000000E+000
1	1.73135922	1.705767E-011	2.577671E-012	0	0.000000E+000
1	1.73138958	2.577671E-012	1.705767E-011	1	0.000000E+000
1	1.73157316	1.705767E-011	2.577671E-012	0	0.000000E+000
1	1.73162438	2.577671E-012	1.705767E-011	1	0.000000E+000
1	1.73173544	1.705767E-011	2.577671E-012	0	0.000000E+000
1	1.73179673	2.577671E-012	1.705767E-011	1	0.000000E+000
1	1.73204969	1.705767E-011	2.577671E-012	0	0.000000E+000
1	1.73207696	2.577671E-012	1.705767E-011	1	0.000000E+000
1	1.73216738	1.705767E-011	2.577671E-012	0	0.000000E+000
1	1.73218914	2.577671E-012	1.705767E-011	1	0.000000E+000
1	1.73244363	1.705767E-011	2.577671E-012	0	0.000000E+000
1	1.73250296	2.577671E-012	1.705767E-011	1	0.000000E+000
1	1.73257364	1.705767E-011	2.577671E-012	0	0.000000E+000
1	1.73259569	2.577671E-012	1.705767E-011	1	0.000000E+000
1	1.73265948	1.705767E-011	2.577671E-012	0	0.000000E+000
1	1.73266693	2.577671E-012	1.705767E-011	1	0.000000E+000
1	1.73282401	1.705767E-011	2.577671E-012	0	0.000000E+000
1	1.73284682	2.577671E-012	1.705767E-011	1	0.000000E+000
1	1.73301391	1.705767E-011	2.577671E-012	0	0.000000E+000
1	1.73318027	2.577671E-012	1.705767E-011	1	0.000000E+000
1	1.73319933	1.705767E-011	2.577671E-012	0	0.000000E+000
1	1.73324932	2.577671E-012	1.705767E-011	1	0.000000E+000
1	1.73333114	1.705767E-011	2.577671E-012	0	0.000000E+000
1	1.73336019	2.577671E-012	1.705767E-011	1	0.000000E+000
1	1.73342620	1.705767E-011	2.577671E-012	0	0.000000E+000
1	1.73348309	2.577671E-012	1.705767E-011	1	0.000000E+000
1	1.73353943	1.705767E-011	2.577671E-012	0	0.000000E+000
1	1.73356345	2.577671E-012	1.705767E-011	1	0.000000E+000
1	1.73365302	1.705767E-011	2.577671E-012	0	0.000000E+000
1	1.73369968	2.577671E-012	1.705767E-011	1	0.000000E+000
1	1.73376759	1.705767E-011	2.577671E-012	0	0.000000E+000
1	1.73378210	2.577671E-012	1.705767E-011	1	0.000000E+000
1	1.73382131	1.705767E-011	2.577671E-012	0	0.000000E+000
1	1.73392708	2.577671E-012	1.705767E-011	1	0.000000E+000
1	1.73418880	1.705767E-011	2.577671E-012	0	0.000000E+000
1	1.73424786	2.577671E-012	1.705767E-011	1	0.000000E+000
1	1.73431619	1.705767E-011	2.577671E-012	0	0.000000E+000
1	1.73435235	2.577671E-012	1.705767E-011	1	0.000000E+000
1	1.73439541	1.705767E-011	2.577671E-012	0	0.000000E+000
1	1.73447380	2.577671E-012	1.705767E-011	1	0.000000E+000
1	1.73458094	1.705767E-011	2.577671E-012	0	0.000000E+000
1	1.73460855	2.577671E-012	1.705767E-011	1	0.000000E+000
1	1.73472318	1.705767E-011	2.577671E-012	0	0.000000E+000
1	1.73476302	2.577671E-012	1.705767E-011	1	0.000000E+000
1	1.73480057	1.705767E-011	2.577671E-012	0	0.000000E+000
1	1.73485806	2.577671E-012	1.705767E-011	1	0.000000E+000
1	1.73512134	1.705767E-011	2.577671E-012	0	0.000000E+000
1	1.73516473	2.577671E-012	1.705767E-011	1	0.000000E+000
1	1.73522083	1.705767E-011	2.577671E-012	0	0.000000E+000
1	1.73522227	2.577671E-012	1.705767E-011	1	0.000000E+000
1	1.73531830	1.705767E-011	2.577671E-012	0	0.000000E+000
1	1.73535576	2.577671E-012	1.705767E-011	1	0.000000E+000
1	1.73545157	1.705767E-011	2.577671E-012	0	0.000000E+000
1	1.73552587	2.577671E-012	1.705767E-011	1	0.000000E+000
1	1.73568515	1.705767E-011	2.577671E-012	0	0.000000E+000
1	1.73569523	2.577671E-012	1.705767E-011	1	0.000000E+000
1	1.73582735	1.705767E-011	2.577671E-012	0	0.000000E+000
1	1.73588502	2.577671E-012	1.705767E-011	1	0.000000E+000
1	1.73611177	1.705767E-011	2.577671E-012	0	0.000000E+000
1	1.73615407	2.577671E-012	1.705767E-011	1	0.000000E+000
1	1.73618386	1.705767E-011	2.577671E-012	0	0.000000E+000
1	1.73620743	2.577671E-012	1.705767E-011	1	0.000000E+000
1	1.73630493	1.705767E-011	2.577671E-012	0	0.000000E+000
1	1.73633302	2.577671E-012	1.705767E-011	1	0.000000E+000
1	1.73653873	1.705767E-011	2.577671E-012	0	0.000000E+000
1	1.73702244	2.577671E-012	1.705767E-011	1	0.000000E+000
1	1.73719098	1.705767E-011	2.577671E-012	0	0.000000E+000
1	1.73724194	2.577671E-012	1.705767E-011	1	0.000000E+000
1	1.73755312	1.705767E-011	2.577671E-012	0	0.000000E+000
1	1.73756801	2.577671E-012	1.705767E-011	1	0.000000E+000
1	1.73767741	1.705767E-011	2.577671E-012	0	0.000000E+000
1	1.73768608	2.577671E-012	1.705767E-011	1	0.000000E+000
1	1.73781960	1.705767E-011	2.577671E-012	0	0.000000E+000
1	1.73783718	2.577671E-012	1.705767E-011	1	0.000000E+000
1	1.73825307	1.705767E-011	2.577671E-012	0	0.000000E+000
1	1.73831087	2.577671E-012	1.705767E-011	1	0.000000E+000
1	1.73841267	1.705767E-011	2.577671E-012	0	0.000000E+000
1	1.73842533	2.577671E-012	1.705767E-011	1	0.000000E+000
1	1.73845263	1.705767E-011	2.577671E-012	0	0.000000E+000
1	1.73847251	2.577671E-012	1.705767E-011	1	0.000000E+000
1	1.73852261	1.705767E-011	2.577671E-012	0	0.000000E+000
1	1.73864259	2.577671E-012	1.705767E-011	1	0.000000E+000
1	1.73866508	1.705767E-011	2.577671E-012	0	0.000000E+000
1	1.73875163	2.577671E-012	1.705767E-011	1	0.000000E+000
1	1.73883783	1.705767E-011	2.577671E-012	0	0.000000E+000
1	1.73887317	2.577671E-012	1.705767E-011	1	0.000000E+000
1	1.73898991	1.705767E-011	2.577671E-012	0	0.000000E+000
1	1.73904523	2.577671E-012	1.705767E-011	1	0.000000E+000
1	1.73939696	1.705767E-011	2.577671E-012	0	0.000000E+000
1	1.73945238	2.577671E-012	1.705767E-011	1	0.000000E+000
1	1.73985840	1.705767E-011	2.577671E-012	0	0.000000E+000
1	1.73989883	2.577671E-012	1.705767E-011	1	0.000000E+000
1	1.73993237	1.705767E-011	2.577671E-012	0	0.000000E+000
1	1.74001475	2.577671E-012	1.705767E-011	1	0.000000E+000
1	1.74006047	1.705767E-011	2.577671E-012	0	0.000000E+000
1	1.74008799	2.577671E-012	1.705767E-011	1	0.000000E+000
1	1.74020098	1.705767E-011	2.577671E-012	0	0.000000E+000
1	1.74024054	2.577671E-012	1.705767E-011	1	0.000000E+000
1	1.74035767	1.705767E-011	2.577671E-012	0	0.000000E+000
1	1.74038482	2.577671E-012	1.705767E-011	1	0.000000E+000
1	1.74087498	1.705767E-011	2.577671E-012	0	0.000000E+000
1	1.74091526	2.577671E-012	1.705767E-011	1	0.000000E+000
1	1.74108294	1.705767E-011	2.577671E-012	0	0.000000E+000
1	1.74111301	2.577671E-012	1.705767E-011	1	0.000000E+000
1	1.74119885	1.705767E-011	2.577671E-012	0	0.000000E+000
1	1.74121324	2.577671E-012	1.705767E-011	1	0.000000E+000
1	1.74136544	1.705767E-011	2.577671E-012	0	0.000000E+000
1	1.74138471	2.577671E-012	1.705767E-011	1	0.000000E+000
1	1.74142695	1.705767E-011	2.577671E-012	0	0.000000E+000
1	1.74145965	2.577671E-012	1.705767E-011	1	0.000000E+000
1	1.74165284	1.705767E-011	2.577671E-012	0	0.000000E+000
1	1.74207360	2.577671E-012	1.705767E-011	1	0.000000E+000
1	1.74208865	1.705767E-011	2.577671E-012	0	0.000000E+000
1	1.74216743	2.577671E-012	1.705767E-011	1	0.000000E+000
1	1.74220654	1.705767E-011	2.577671E-012	0	0.000000E+000
1	1.74229431	2.577671E-012	1.705767E-011	1	0.000000E+000
1	1.74233060	1.705767E-011	2.577671E-012	0	0.000000E+000
1	1.74237274	2.577671E-012	1.705767E-011	1	0.000000E+000
1	1.74246537	1.705767E-011	2.577671E-012	0	0.000000E+000
1	1.74248154	2.577671E-012	1.705767E-011	1	0.000000E+000
1	1.74263810	1.705767E-011	2.577671E-012	0	0.000000E+000
1	1.74268345	2.577671E-012	1.705767E-011	1	0.000000E+000
1	1.74276194	1.705767E-011	2.577671E-012	0	0.000000E+000
1	1.74277092	2.577671E-012	1.705767E-011	1	0.000000E+000
1	1.74282638	1.705767E-011	2.577671E-012	0	0.000000E+000
1	1.74285288	2.577671E-012	1.705767E-011	1	0.000000E+000
1	1.74286595	1.705767E-011	2.577671E-012	0	0.000000E+000
1	1.74289885	2.577671E-012	1.705767E-011	1	0.000000E+000
1	1.74300794	1.705767E-011	2.577671E-012	0	0.000000E+000
1	1.74308817	2.577671E-012	1.705767E-011	1	0.000000E+000
1	1.74316779	1.705767E-011	2.577671E-012	0	0.000000E+000
1	1.74322293	2.577671E-012	1.705767E-011	1	0.000000E+000
1	1.74342277	1.705767E-011	2.577671E-012	0	0.000000E+000
1	1.74344592	2.577671E-012	1.705767E-011	1	0.000000E+000
1	1.74358658	1.705767E-011	2.577671E-012	0	0.000000E+000
1	1.74364262	2.577671E-012	1.705767E-011	1	0.000000E+000
1	1.74371441	1.705767E-011	2.577671E-012	0	0.000000E+000
1	1.74375255	2.577671E-012	1.705767E-011	1	0.000000E+000
1	1.74377383	1.705767E-011	2.577671E-012	0	0.000000E+000
1	1.74380311	2.577671E-012	1.705767E-011	1	0.000000E+000
1	1.74388534	1.705767E-011	2.577671E-012	0	0.000000E+000
1	1.74392661	2.577671E-012	1.705767E-011	1	0.000000E+000
1	1.74399244	1.705767E-011	2.577671E-012	0	0.000000E+000
1	1.74402396	2.577671E-012	1.705767E-011	1	0.000000E+000
1	1.74405680	1.705767E-011	2.577671E-012	0	0.000000E+000
1	1.74408354	2.577671E-012	1.705767E-011	1	0.000000E+000
1	1.74412982	1.705767E-011	2.577671E-012	0	0.000000E+000
1	1.74415503	2.577671E-012	1.705767E-011	1	0.000000E+000
1	1.74455566	1.705767E-011	2.577671E-012	0	0.000000E+000
1	1.74455747	2.577671E-012	1.705767E-011	1	0.000000E+000
1	1.74464958	1.705767E-011	2.577671E-012	0	0.000000E+000
1	1.74465706	2.577671E-012	1.705767E-011	1	0.000000E+000
1	1.74472084	1.705767E-011	2.577671E-012	0	0.000000E+000
1	1.74478086	2.577671E-012	1.705767E-011	1	0.000000E+000
1	1.74483195	1.705767E-011	2.577671E-012	0	0.000000E+000
1	1.74484158	2.577671E-012	1.705767E-011	1	0.000000E+000
1	1.74488692	1.705767E-011	2.577671E-012	0	0.000000E+000
1	1.74493381	2.577671E-012	1.705767E-011	1	0.000000E+000
1	1.74511398	1.705767E-011	2.577671E-012	0	0.000000E+000
1	1.74511920	2.577671E-012	1.705767E-011	1	0.000000E+000
1	1.74522016	1.705767E-011	2.577671E-012	0	0.000000E+000
1	1.74524328	2.577671E-012	1.705767E-011	1	0.000000E+000
1	1.74544543	1.705767E-011	2.577671E-012	0	0.000000E+000
1	1.74552070	2.577671E-012	1.705767E-011	1	0.000000E+000
1	1.74580096	1.705767E-011	2.577671E-012	0	0.000000E+000
1	1.74583961	2.577671E-012	1.705767E-011	1	0.000000E+000
1	1.74586328	1.705767E-011	2.577671E-012	0	0.000000E+000
1	1.74592137	2.577671E-012	1.705767E-011	1	0.000000E+000
1	1.74602232	1.705767E-011	2.577671E-012	0	0.000000E+000
1	1.74606871	2.577671E-012	1.705767E-011	1	0.000000E+000
1	1.74616193	1.705767E-011	2.577671E-012	0	0.000000E+000
1	1.74620674	2.577671E-012	1.705767E-011	1	0.000000E+000
1	1.74626051	1.705767E-011	2.577671E-012	0	0.000000E+000
1	1.74626715	2.577671E-012	1.705767E-011	1	0.000000E+000
1	1.74636362	1.705767E-011	2.577671E-012	0	0.000000E+000
1	1.74637659	2.577671E-012	1.705767E-011	1	0.000000E+000
1	1.74651525	1.705767E-011	2.577671E-012	0	0.000000E+000
1	1.74652393	2.577671E-012	1.705767E-011	1	0.000000E+000
1	1.74668928	1.705767E-011	2.577671E-012	0	0.000000E+000
1	1.74673710	2.577671E-012	1.705767E-011	1	0.000000E+000
1	1.74724965	1.705767E-011	2.577671E-012	0	0.000000E+000
1	1.74727944	2.577671E-012	1.705767E-011	1	0.000000E+000
1	1.74737627	1.705767E-011	2.577671E-012	0	0.000000E+000
1	1.74839968	2.577671E-012	1.705767E-011	1	0.000000E+000
1	1.74844978	1.705767E-011	2.577671E-012	0	0.000000E+000
1	1.74849266	2.577671E-012	1.705767E-011	1	0.000000E+000
1	1.74858109	1.705767E-011	2.577671E-012	0	0.000000E+000
1	1.74903629	2.577671E-012	1.705767E-011	1	0.000000E+000
1	1.74907895	1.705767E-011	2.577671E-012	0	0.000000E+000
1	1.74910120	2.577671E-012	1.705767E-011	1	0.000000E+000
1	1.74921319	1.705767E-011	2.577671E-012	0	0.000000E+000
1	1.74933389	2.577671E-012	1.705767E-011	1	0.000000E+000
1	1.74947252	1.705767E-011	2.577671E-012	0	0.000000E+000
1	1.74952136	2.577671E-012	1.705767E-011	1	0.000000E+000
1	1.74965529	1.705767E-011	2.577671E-012	0	0.000000E+000
1	1.74973314	2.577671E-012	1.705767E-011	1	0.000000E+000
1	1.75047769	1.705767E-011	2.577671E-012	0	0.000000E+000
1	1.75057453	2.577671E-012	1.705767E-011	1	0.000000E+000
1	1.75069947	1.705767E-011	2.577671E-012	0	0.000000E+000
1	1.75080125	2.577671E-012	1.705767E-011	1	0.000000E+000
1	1.75123815	1.705767E-011	2.577671E-012	0	0.000000E+000
1	1.75127193	2.577671E-012	1.705767E-011	1	0.000000E+000
1	1.75173641	1.705767E-011	2.577671E-012	0	0.000000E+000
1	1.75178144	2.577671E-012	1.705767E-011	1	0.000000E+000
1	1.75237757	1.705767E-011	2.577671E-012	0	0.000000E+000
1	1.75241692	2.577671E-012	1.705767E-011	1	0.000000E+000
1	1.75245301	1.705767E-011	2.577671E-012	0	0.000000E+000
1	1.75246616	2.577671E-012	1.705767E-011	1	0.000000E+000
1	1.75269584	1.705767E-011	2.577671E-012	0	0.000000E+000
1	1.75277258	2.577671E-012	1.705767E-011	1	0.000000E+000
1	1.75286916	1.705767E-011	2.577671E-012	0	0.000000E+000
1	1.75292647	2.577671E-012	1.705767E-011	1	0.000000E+000
1	1.75326990	1.705767E-011	2.577671E-012	0	0.000000E+000
1	1.75328841	2.577671E-012	1.705767E-011	1	0.000000E+000
1	1.75335677	1.705767E-011	2.577671E-012	0	0.000000E+000
1	1.75345738	2.577671E-012	1.705767E-011	1	0.000000E+000
1	1.75355618	1.705767E-011	2.577671E-012	0	0.000000E+000
1	1.75356215	2.577671E-012	1.705767E-011	1	0.000000E+000
1	1.75418001	1.705767E-011	2.577671E-012	0	0.000000E+000
1	1.75431415	2.577671E-012	1.705767E-011	1	0.000000E+000
1	1.75451414	1.705767E-011	2.577671E-012	0	0.000000E+000
1	1.75457714	2.577671E-012	1.705767E-011	1	0.000000E+000
1	1.75461132	1.705767E-011	2.577671E-012	0	0.000000E+000
1	1.75465269	2.577671E-012	1.705767E-011	1	0.000000E+000
1	1.75484683	1.705767E-011	2.577671E-012	0	0.000000E+000
1	1.75486461	2.577671E-012	1.705767E-011	1	0.000000E+000
1	1.75506623	1.705767E-011	2.577671E-012	0	0.000000E+000
1	1.75516100	2.577671E-012	1.705767E-011	1	0.000000E+000
1	1.75527173	1.705767E-011	2.577671E-012	0	0.000000E+000
1	1.75533180	2.577671E-012	1.705767E-011	1	0.000000E+000
1	1.75574728	1.705767E-011	2.577671E-012	0	0.000000E+000
1	1.75576845	2.577671E-012	1.705767E-011	1	0.000000E+000
1	1.75582368	1.705767E-011	2.577671E-012	0	0.000000E+000
1	1.75584777	2.577671E-012	1.705767E-011	1	0.000000E+000
1	1.75586434	1.705767E-011	2.577671E-012	0	0.000000E+000
1	1.75590366	2.577671E-012	1.705767E-011	1	0.000000E+000
1	1.75608373	1.705767E-011	2.577671E-012	0	0.000000E+000
1	1.75611550	2.577671E-012	1.705767E-011	1	0.000000E+000
1	1.75621488	1.705767E-011	2.577671E-012	0	0.000000E+000
1	1.75624423	2.577671E-012	1.705767E-011	1	0.000000E+000
1	1.75636392	1.705767E-011	2.577671E-012	0	0.000000E+000
1	1.75643235	2.577671E-012	1.705767E-011	1	0.000000E+000
1	1.75672915	1.705767E-011	2.577671E-012	0	0.000000E+000
1	1.75679067	2.577671E-012	1.705767E-011	1	0.000000E+000
1	1.75735626	1.705767E-011	2.577671E-012	0	0.000000E+000
1	1.75739532	2.577671E-012	1.705767E-011	1	0.000000E+000
1	1.75748992	1.705767E-011	2.577671E-012	0	0.000000E+000
1	1.75754455	2.577671E-012	1.705767E-011	1	0.000000E+000
1	1.75766725	1.705767E-011	2.577671E-012	0	0.000000E+000
1	1.75772967	2.577671E-012	1.705767E-011	1	0.000000E+000
1	1.75780819	1.705767E-011	2.577671E-012	0	0.000000E+000
1	1.75782794	2.577671E-012	1.705767E-011	1	0.000000E+000
1	1.75791301	1.705767E-011	2.577671E-012	0	0.000000E+000
1	1.75800503	2.577671E-012	1.705767E-011	1	0.000000E+000
1	1.75813588	1.705767E-011	2.577671E-012	0	0.000000E+000
1	1.75814768	2.577671E-012	1.705767E-011	1	0.000000E+000
1	1.75830261	1.705767E-011	2.577671E-012	0	0.000000E+000
1	1.75832099	2.577671E-012	1.705767E-011	1	0.000000E+000
1	1.75841951	1.705767E-011	2.577671E-012	0	0.000000E+000
1	1.75844430	2.577671E-012	1.705767E-011	1	0.000000E+000
1	1.75848881	1.705767E-011	2.577671E-012	0	0.000000E+000
1	1.75853134	2.577671E-012	1.705767E-011	1	0.000000E+000
1	1.75903726	1.705767E-011	2.577671E-012	0	0.000000E+000
1	1.75906531	2.577671E-012	1.705767E-011	1	0.000000E+000
1	1.75941274	1.705767E-011	2.577671E-012	0	0.000000E+000
1	1.75950502	2.577671E-012	1.705767E-011	1	0.000000E+000
1	1.75957374	1.705767E-011	2.577671E-012	0	0.000000E+000
1	1.75963054	2.577671E-012	1.705767E-011	1	0.000000E+000
1	1.75972060	1.705767E-011	2.577671E-012	0	0.000000E+000
1	1.75973791	2.577671E-012	1.705767E-011	1	0.000000E+000
1	1.75978775	1.705767E-011	2.577671E-012	0	0.000000E+000
1	1.75981080	2.577671E-012	1.705767E-011	1	0.000000E+000
1	1.75991294	1.705767E-011	2.577671E-012	0	0.000000E+000
1	1.75996453	2.577671E-012	1.705767E-011	1	0.000000E+000
1	1.76009800	1.705767E-011	2.577671E-012	0	0.000000E+000
1	1.76011686	2.577671E-012	1.705767E-011	1	0.000000E+000
1	1.76042478	1.705767E-011	2.577671E-012	0	0.000000E+000
1	1.76044390	2.577671E-012	1.705767E-011	1	0.000000E+000
1	1.76049785	1.705767E-011	2.577671E-012	0	0.000000E+000
1	1.76053060	2.577671E-012	1.705767E-011	1	0.000000E+000
1	1.76081037	1.705767E-011	2.577671E-012	0	0.000000E+000
1	1.76085842	2.577671E-012	1.705767E-011	1	0.000000E+000
1	1.76120365	1.705767E-011	2.577671E-012	0	0.000000E+000
1	1.76125633	2.577671E-012	1.705767E-011	1	0.000000E+000
1	1.76150867	1.705767E-011	2.577671E-012	0	0.000000E+000
1	1.76152348	2.577671E-012	1.705767E-011	1	0.000000E+000
1	1.76162745	1.705767E-011	2.577671E-012	0	0.000000E+000
1	1.76164495	2.577671E-012	1.705767E-011	1	0.000000E+000
1	1.76167852	1.705767E-011	2.577671E-012	0	0.000000E+000
1	1.76178694	2.577671E-012	1.705767E-011	1	0.000000E+000
1	1.76187420	1.705767E-011	2.577671E-012	0	0.000000E+000
1	1.76190739	2.577671E-012	1.705767E-011	1	0.000000E+000
1	1.76200396	1.705767E-011	2.577671E-012	0	0.000000E+000
1	1.76215287	2.577671E-012	1.705767E-011	1	0.000000E+000
1	1.76273571	1.705767E-011	2.577671E-012	0	0.000000E+000
1	1.76275427	2.577671E-012	1.705767E-011	1	0.000000E+000
1	1.76293729	1.705767E-011	2.577671E-012	0	0.000000E+000
1	1.76297937	2.577671E-012	1.705767E-011	1	0.000000E+000
1	1.76306813	1.705767E-011	2.577671E-012	0	0.000000E+000
1	1.76309907	2.577671E-012	1.705767E-011	1	0.000000E+000
1	1.76341313	1.705767E-011	2.577671E-012	0	0.000000E+000
1	1.76342962	2.577671E-012	1.705767E-011	1	0.000000E+000
1	1.76382784	1.705767E-011	2.577671E-012	0	0.000000E+000
1	1.76389577	2.577671E-012	1.705767E-011	1	0.000000E+000
1	1.76421060	1.705767E-011	2.577671E-012	0	0.000000E+000
1	1.76422045	2.577671E-012	1.705767E-011	1	0.000000E+000
1	1.76444369	1.705767E-011	2.577671E-012	0	0.000000E+000
1	1.76448185	2.577671E-012	1.705767E-011	1	0.000000E+000
1	1.76469649	1.705767E-011	2.577671E-012	0	0.000000E+000
1	1.76476877	2.577671E-012	1.705767E-011	1	0.000000E+000
1	1.76516862	1.705767E-011	2.577671E-012	0	0.000000E+000
1	1.76522136	2.577671E-012	1.705767E-011	1	0.000000E+000
1	1.76531967	1.705767E-011	2.577671E-012	0	0.000000E+000
1	1.76532509	2.577671E-012	1.705767E-011	1	0.000000E+000
1	1.76537329	1.705767E-011	2.577671E-012	0	0.000000E+000
1	1.76539918	2.577671E-012	1.705767E-011	1	0.000000E+000
1	1.76544308	1.705767E-011	2.577671E-012	0	0.000000E+000
1	1.76549029	2.577671E-012	1.705767E-011	1	0.000000E+000
1	1.76552381	1.705767E-011	2.577671E-012	0	0.000000E+000
1	1.76554495	2.577671E-012	1.705767E-011	1	0.000000E+000
1	1.76566808	1.705767E-011	2.577671E-012	0	0.000000E+000
1	1.76569867	2.577671E-012	1.705767E-011	1	0.000000E+000
1	1.76592200	1.705767E-011	2.577671E-012	0	0.000000E+000
1	1.76597419	2.577671E-012	1.705767E-011	1	0.000000E+000
1	1.76621572	1.705767E-011	2.577671E-012	0	0.000000E+000
1	1.76627777	2.577671E-012	1.705767E-011	1	0.000000E+000
1	1.76638803	1.705767E-011	2.577671E-012	0	0.000000E+000
1	1.76639123	2.577671E-012	1.705767E-011	1	0.000000E+000
1	1.76663374	1.705767E-011	2.577671E-012	0	0.000000E+000
1	1.76663665	2.577671E-012	1.705767E-011	1	0.000000E+000
1	1.76701330	1.705767E-011	2.577671E-012	0	0.000000E+000
1	1.76702000	2.577671E-012	1.705767E-011	1	0.000000E+000
1	1.76725385	1.705767E-011	2.577671E-012	0	0.000000E+000
1	1.76729287	2.577671E-012	1.705767E-011	1	0.000000E+000
1	1.76768936	1.705767E-011	2.577671E-012	0	0.000000E+000
1	1.76773717	2.577671E-012	1.705767E-011	1	0.000000E+000
1	1.76775125	1.705767E-011	2.577671E-012	0	0.000000E+000
1	1.76795843	2.577671E-012	1.705767E-011	1	0.000000E+000
1	1.76866454	1.705767E-011	2.577671E-012	0	0.000000E+000
1	1.76872396	2.577671E-012	1.705767E-011	1	0.000000E+000
1	1.76879809	1.705767E-011	2.577671E-012	0	0.000000E+000
1	1.76883684	2.577671E-012	1.705767E-011	1	0.000000E+000
1	1.76899270	1.705767E-011	2.577671E-012	0	0.000000E+000
1	1.76906891	2.577671E-012	1.705767E-011	1	0.000000E+000
1	1.76929876	1.705767E-011	2.577671E-012	0	0.000000E+000
1	1.76932307	2.577671E-012	1.705767E-011	1	0.000000E+000
1	1.76945207	1.705767E-011	2.577671E-012	0	0.000000E+000
1	1.76947669	2.577671E-012	1.705767E-011	1	0.000000E+000
1	1.76961952	1.705767E-011	2.577671E-012	0	0.000000E+000
1	1.76965308	2.577671E-012	1.705767E-011	1	0.000000E+000
1	1.76973093	1.705767E-011	2.577671E-012	0	0.000000E+000
1	1.76975334	2.577671E-012	1.705767E-011	1	0.000000E+000
1	1.77018252	1.705767E-011	2.577671E-012	0	0.000000E+000
1	1.77020116	2.577671E-012	1.705767E-011	1	0.000000E+000
1	1.77041588	1.705767E-011	2.577671E-012	0	0.000000E+000
1	1.77046509	2.577671E-012	1.705767E-011	1	0.000000E+000
1	1.77065420	1.705767E-011	2.577671E-012	0	0.000000E+000
1	1.77068171	2.577671E-012	1.705767E-011	1	0.000000E+000
1	1.77076916	1.705767E-011	2.577671E-012	0	0.000000E+000
1	1.77082287	2.577671E-012	1.705767E-011	1	0.000000E+000
1	1.77120336	1.705767E-011	2.577671E-012	0	0.000000E+000
1	1.77123885	2.577671E-012	1.705767E-011	1	0.000000E+000
1	1.77147614	1.705767E-011	2.577671E-012	0	0.000000E+000
1	1.77152328	2.577671E-012	1.705767E-011	1	0.000000E+000
1	1.77233946	1.705767E-011	2.577671E-012	0	0.000000E+000
1	1.77235281	2.577671E-012	1.705767E-011	1	0.000000E+000
1	1.77240869	1.705767E-011	2.577671E-012	0	0.000000E+000
1	1.77248458	2.577671E-012	1.705767E-011	1	0.000000E+000
1	1.77262362	1.705767E-011	2.577671E-012	0	0.000000E+000
1	1.77268853	2.577671E-012	1.705767E-011	1	0.000000E+000
1	1.77272311	1.705767E-011	2.577671E-012	0	0.000000E+000
1	1.77280179	2.577671E-012	1.705767E-011	1	0.000000E+000
1	1.77284930	1.705767E-011	2.577671E-012	0	0.000000E+000
1	1.77286871	2.577671E-012	1.705767E-011	1	0.000000E+000
1	1.77303044	1.705767E-011	2.577671E-012	0	0.000000E+000
1	1.77306580	2.577671E-012	1.705767E-011	1	0.000000E+000
1	1.77347882	1.705767E-011	2.577671E-012	0	0.000000E+000
1	1.77479927	2.577671E-012	1.705767E-011	1	0.000000E+000
1	1.77489355	1.705767E-011	2.577671E-012	0	0.000000E+000
1	1.77489640	2.577671E-012	1.705767E-011	1	0.000000E+000
1	1.77509269	1.705767E-011	2.577671E-012	0	0.000000E+000
1	1.77510957	2.577671E-012	1.705767E-011	1	0.000000E+000
1	1.77543588	1.705767E-011	2.577671E-012	0	0.000000E+000
1	1.77546664	2.577671E-012	1.705767E-011	1	0.000000E+000
1	1.77558407	1.705767E-011	2.577671E-012	0	0.000000E+000
1	1.77566430	2.577671E-012	1.705767E-011	1	0.000000E+000
1	1.77572602	1.705767E-011	2.577671E-012	0	0.000000E+000
1	1.77575245	2.577671E-012	1.705767E-011	1	0.000000E+000
1	1.77585082	1.705767E-011	2.577671E-012	0	0.000000E+000
1	1.77590041	2.577671E-012	1.705767E-011	1	0.000000E+000
1	1.77600864	1.705767E-011	2.577671E-012	0	0.000000E+000
1	1.77603584	2.577671E-012	1.705767E-011	1	0.000000E+000
1	1.77618186	1.705767E-011	2.577671E-012	0	0.000000E+000
1	1.77619275	2.577671E-012	1.705767E-011	1	0.000000E+000
1	1.77623028	1.705767E-011	2.577671E-012	0	0.000000E+000
1	1.77624857	2.577671E-012	1.705767E-011	1	0.000000E+000
1	1.77631612	1.705767E-011	2.577671E-012	0	0.000000E+000
1	1.77633507	2.577671E-012	1.705767E-011	1	0.000000E+000
1	1.77647782	1.705767E-011	2.577671E-012	0	0.000000E+000
1	1.77653329	2.577671E-012	1.705767E-011	1	0.000000E+000
1	1.77677363	1.705767E-011	2.577671E-012	0	0.000000E+000
1	1.77677944	2.577671E-012	1.705767E-011	1	0.000000E+000
1	1.77684409	1.705767E-011	2.577671E-012	0	0.000000E+000
1	1.77689509	2.577671E-012	1.705767E-011	1	0.000000E+000
1	1.77691167	1.705767E-011	2.577671E-012	0	0.000000E+000
1	1.77695123	2.577671E-012	1.705767E-011	1	0.000000E+000
1	1.77715003	1.705767E-011	2.577671E-012	0	0.000000E+000
1	1.77717620	2.577671E-012	1.705767E-011	1	0.000000E+000
1	1.77735044	1.705767E-011	2.577671E-012	0	0.000000E+000
1	1.77739040	2.577671E-012	1.705767E-011	1	0.000000E+000
1	1.77760549	1.705767E-011	2.577671E-012	0	0.000000E+000
1	1.77773127	2.577671E-012	1.705767E-011	1	0.000000E+000
1	1.77785180	1.705767E-011	2.577671E-012	0	0.000000E+000
1	1.77785892	2.577671E-012	1.705767E-011	1	0.000000E+000
1	1.77808086	1.705767E-011	2.577671E-012	0	0.000000E+000
1	1.77812354	2.577671E-012	1.705767E-011	1	0.000000E+000
1	1.77851835	1.705767E-011	2.577671E-012	0	0.000000E+000
1	1.77854612	2.577671E-012	1.705767E-011	1	0.000000E+000
1	1.77884891	1.705767E-011	2.577671E-012	0	0.000000E+000
1	1.77886106	2.577671E-012	1.705767E-011	1	0.000000E+000
1	1.77897054	1.705767E-011	2.577671E-012	0	0.000000E+000
1	1.77901758	2.577671E-012	1.705767E-011	1	0.000000E+000
1	1.77940957	1.705767E-011	2.577671E-012	0	0.000000E+000
1	1.77944399	2.577671E-012	1.705767E-011	1	0.000000E+000
1	1.77961609	1.705767E-011	2.577671E-012	0	0.000000E+000
1	1.78058124	2.577671E-012	1.705767E-011	1	0.000000E+000
1	1.78066410	1.705767E-011	2.577671E-012	0	0.000000E+000
1	1.78068212	2.577671E-012	1.705767E-011	1	0.000000E+000
1	1.78080826	1.705767E-011	2.577671E-012	0	0.000000E+000
1	1.78082448	2.577671E-012	1.705767E-011	1	0.000000E+000
1	1.78101126	1.705767E-011	2.577671E-012	0	0.000000E+000
1	1.78104771	2.577671E-012	1.705767E-011	1	0.000000E+000
1	1.78124078	1.705767E-011	2.577671E-012	0	0.000000E+000
1	1.78131372	2.577671E-012	1.705767E-011	1	0.000000E+000
1	1.78152210	1.705767E-011	2.577671E-012	0	0.000000E+000
1	1.78156385	2.577671E-012	1.705767E-011	1	0.000000E+000
1	1.78163466	1.705767E-011	2.577671E-012	0	0.000000E+000
1	1.78171162	2.577671E-012	1.705767E-011	1	0.000000E+000
1	1.78172633	1.705767E-011	2.577671E-012	0	0.000000E+000
1	1.78175002	2.577671E-012	1.705767E-011	1	0.000000E+000
1	1.78183595	1.705767E-011	2.577671E-012	0	0.000000E+000
1	1.78188229	2.577671E-012	1.705767E-011	1	0.000000E+000
1	1.78194159	1.705767E-011	2.577671E-012	0	0.000000E+000
1	1.78198421	2.577671E-012	1.705767E-011	1	0.000000E+000
1	1.78206537	1.705767E-011	2.577671E-012	0	0.000000E+000
1	1.78208802	2.577671E-012	1.705767E-011	1	0.000000E+000
1	1.78213288	1.705767E-011	2.577671E-012	0	0.000000E+000
1	1.78215904	2.577671E-012	1.705767E-011	1	0.000000E+000
1	1.78225935	1.705767E-011	2.577671E-012	0	0.000000E+000
1	1.78233822	2.577671E-012	1.705767E-011	1	0.000000E+000
1	1.78250767	1.705767E-011	2.577671E-012	0	0.000000E+000
1	1.78257848	2.577671E-012	1.705767E-011	1	0.000000E+000
1	1.78265729	1.705767E-011	2.577671E-012	0	0.000000E+000
1	1.78267206	2.577671E-012	1.705767E-011	1	0.000000E+000
1	1.78269222	1.705767E-011	2.577671E-012	0	0.000000E+000
1	1.78271926	2.577671E-012	1.705767E-011	1	0.000000E+000
1	1.78281331	1.705767E-011	2.577671E-012	0	0.000000E+000
1	1.78284793	2.577671E-012	1.705767E-011	1	0.000000E+000
1	1.78291437	1.705767E-011	2.577671E-012	0	0.000000E+000
1	1.78299225	2.577671E-012	1.705767E-011	1	0.000000E+000
1	1.78328179	1.705767E-011	2.577671E-012	0	0.000000E+000
1	1.78335025	2.577671E-012	1.705767E-011	1	0.000000E+000
1	1.78360920	1.705767E-011	2.577671E-012	0	0.000000E+000
1	1.78366731	2.577671E-012	1.705767E-011	1	0.000000E+000
1	1.78368074	1.705767E-011	2.577671E-012	0	0.000000E+000
1	1.78377255	2.577671E-012	1.705767E-011	1	0.000000E+000
1	1.78382975	1.705767E-011	2.577671E-012	0	0.000000E+000
1	1.78388928	2.577671E-012	1.705767E-011	1	0.000000E+000
1	1.78398068	1.705767E-011	2.577671E-012	0	0.000000E+000
1	1.78402322	2.577671E-012	1.705767E-011	1	0.000000E+000
1	1.78408223	1.705767E-011	2.577671E-012	0	0.000000E+000
1	1.78409247	2.577671E-012	1.705767E-011	1	0.000000E+000
1	1.78421250	1.705767E-011	2.577671E-012	0	0.000000E+000
1	1.78425603	2.577671E-012	1.705767E-011	1	0.000000E+000
1	1.78432536	1.705767E-011	2.577671E-012	0	0.000000E+000
1	1.78433449	2.577671E-012	1.705767E-011	1	0.000000E+000
1	1.78438839	1.705767E-011	2.577671E-012	0	0.000000E+000
1	1.78443021	2.577671E-012	1.705767E-011	1	0.000000E+000
1	1.78463974	1.705767E-011	2.577671E-012	0	0.000000E+000
1	1.78470073	2.577671E-012	1.705767E-011	1	0.000000E+000
1	1.78498466	1.705767E-011	2.577671E-012	0	0.000000E+000
1	1.78499718	2.577671E-012	1.705767E-011	1	0.000000E+000
1	1.78506203	1.705767E-011	2.577671E-012	0	0.000000E+000
1	1.78508839	2.577671E-012	1.705767E-011	1	0.000000E+000
1	1.78524065	1.705767E-011	2.577671E-012	0	0.000000E+000
1	1.78529204	2.577671E-012	1.705767E-011	1	0.000000E+000
1	1.78535235	1.705767E-011	2.577671E-012	0	0.000000E+000
1	1.78537188	2.577671E-012	1.705767E-011	1	0.000000E+000
1	1.78571962	1.705767E-011	2.577671E-012	0	0.000000E+000
1	1.78576970	2.577671E-012	1.705767E-011	1	0.000000E+000
1	1.78587716	1.705767E-011	2.577671E-012	0	0.000000E+000
1	1.78591130	2.577671E-012	1.705767E-011	1	0.000000E+000
1	1.78595155	1.705767E-011	2.577671E-012	0	0.000000E+000
1	1.78648182	2.577671E-012	1.705767E-011	1	0.000000E+000
1	1.78661770	1.705767E-011	2.577671E-012	0	0.000000E+000
1	1.78664082	2.577671E-012	1.705767E-011	1	0.000000E+000
1	1.78687427	1.705767E-011	2.577671E-012	0	0.000000E+000
1	1.78691296	2.577671E-012	1.705767E-011	1	0.000000E+000
1	1.78699063	1.705767E-011	2.577671E-012	0	0.000000E+000
1	1.78700789	2.577671E-012	1.705767E-011	1	0.000000E+000
1	1.78712382	1.705767E-011	2.577671E-012	0	0.000000E+000
1	1.78713933	2.577671E-012	1.705767E-011	1	0.000000E+000
1	1.78718934	1.705767E-011	2.577671E-012	0	0.000000E+000
1	1.78721780	2.577671E-012	1.705767E-011	1	0.000000E+000
1	1.78736378	1.705767E-011	2.577671E-012	0	0.000000E+000
1	1.78738811	2.577671E-012	1.705767E-011	1	0.000000E+000
1	1.78745298	1.705767E-011	2.577671E-012	0	0.000000E+000
1	1.78747633	2.577671E-012	1.705767E-011	1	0.000000E+000
1	1.78766912	1.705767E-011	2.577671E-012	0	0.000000E+000
1	1.78775308	2.577671E-012	1.705767E-011	1	0.000000E+000
1	1.78791659	1.705767E-011	2.577671E-012	0	0.000000E+000
1	1.78794693	2.577671E-012	1.705767E-011	1	0.000000E+000
1	1.78794935	1.705767E-011	2.577671E-012	0	0.000000E+000
1	1.78803045	2.577671E-012	1.705767E-011	1	0.000000E+000
1	1.78810737	1.705767E-011	2.577671E-012	0	0.000000E+000
1	1.78817875	2.577671E-012	1.705767E-011	1	0.000000E+000
1	1.78837368	1.705767E-011	2.577671E-012	0	0.000000E+000
1	1.78843108	2.577671E-012	1.705767E-011	1	0.000000E+000
1	1.78847751	1.705767E-011	2.577671E-012	0	0.000000E+000
1	1.78852042	2.577671E-012	1.705767E-011	1	0.000000E+000
1	1.78856217	1.705767E-011	2.577671E-012	0	0.000000E+000
1	1.78861890	2.577671E-012	1.705767E-011	1	0.000000E+000
1	1.78868755	1.705767E-011	2.577671E-012	0	0.000000E+000
1	1.78872336	2.577671E-012	1.705767E-011	1	0.000000E+000
1	1.78883230	1.705767E-011	2.577671E-012	0	0.000000E+000
1	1.78884825	2.577671E-012	1.705767E-011	1	0.000000E+000
1	1.78909194	1.705767E-011	2.577671E-012	0	0.000000E+000
1	1.78911411	2.577671E-012	1.705767E-011	1	0.000000E+000
1	1.78936289	1.705767E-011	2.577671E-012	0	0.000000E+000
1	1.78939040	2.577671E-012	1.705767E-011	1	0.000000E+000
1	1.78947953	1.705767E-011	2.577671E-012	0	0.000000E+000
1	1.78949828	2.577671E-012	1.705767E-011	1	0.000000E+000
1	1.78968546	1.705767E-011	2.577671E-012	0	0.000000E+000
1	1.78979546	2.577671E-012	1.705767E-011	1	0.000000E+000
1	1.78992040	1.705767E-011	2.577671E-012	0	0.000000E+000
1	1.78994054	2.577671E-012	1.705767E-011	1	0.000000E+000
1	1.78996436	1.705767E-011	2.577671E-012	0	0.000000E+000
1	1.79003691	2.577671E-012	1.705767E-011	1	0.000000E+000
1	1.79013101	1.705767E-011	2.577671E-012	0	0.000000E+000
1	1.79022102	2.577671E-012	1.705767E-011	1	0.000000E+000
1	1.79047845	1.705767E-011	2.577671E-012	0	0.000000E+000
1	1.79064432	2.577671E-012	1.705767E-011	1	0.000000E+000
1	1.79075160	1.705767E-011	2.577671E-012	0	0.000000E+000
1	1.79083153	2.577671E-012	1.705767E-011	1	0.000000E+000
1	1.79131360	1.705767E-011	2.577671E-012	0	0.000000E+000
1	1.79137210	2.577671E-012	1.705767E-011	1	0.000000E+000
1	1.79168352	1.705767E-011	2.577671E-012	0	0.000000E+000
1	1.79305574	2.577671E-012	1.705767E-011	1	0.000000E+000
1	1.79321302	1.705767E-011	2.577671E-012	0	0.000000E+000
1	1.79323618	2.577671E-012	1.705767E-011	1	0.000000E+000
1	1.79335101	1.705767E-011	2.577671E-012	0	0.000000E+000
1	1.79343548	2.577671E-012	1.705767E-011	1	0.000000E+000
1	1.79364357	1.705767E-011	2.577671E-012	0	0.000000E+000
1	1.79366555	2.577671E-012	1.705767E-011	1	0.000000E+000
1	1.79393913	1.705767E-011	2.577671E-012	0	0.000000E+000
1	1.79415551	2.577671E-012	1.705767E-011	1	0.000000E+000
1	1.79439692	1.705767E-011	2.577671E-012	0	0.000000E+000
1	1.79441138	2.577671E-012	1.705767E-011	1	0.000000E+000
1	1.79446504	1.705767E-011	2.577671E-012	0	0.000000E+000
1	1.79451005	2.577671E-012	1.705767E-011	1	0.000000E+000
1	1.79473493	1.705767E-011	2.577671E-012	0	0.000000E+000
1	1.79477452	2.577671E-012	1.705767E-011	1	0.000000E+000
1	1.79499056	1.705767E-011	2.577671E-012	0	0.000000E+000
1	1.79503224	2.577671E-012	1.705767E-011	1	0.000000E+000
1	1.79531926	1.705767E-011	2.577671E-012	0	0.000000E+000
1	1.79534541	2.577671E-012	1.705767E-011	1	0.000000E+000
1	1.79543459	1.705767E-011	2.577671E-012	0	0.000000E+000
1	1.79547921	2.577671E-012	1.705767E-011	1	0.000000E+000
1	1.79552152	1.705767E-011	2.577671E-012	0	0.000000E+000
1	1.79557868	2.577671E-012	1.705767E-011	1	0.000000E+000
1	1.79578647	1.705767E-011	2.577671E-012	0	0.000000E+000
1	1.79581234	2.577671E-012	1.705767E-011	1	0.000000E+000
1	1.79599698	1.705767E-011	2.577671E-012	0	0.000000E+000
1	1.79601693	2.577671E-012	1.705767E-011	1	0.000000E+000
1	1.79622898	1.705767E-011	2.577671E-012	0	0.000000E+000
1	1.79628709	2.577671E-012	1.705767E-011	1	0.000000E+000
1	1.79693444	1.705767E-011	2.577671E-012	0	0.000000E+000
1	1.79694122	2.577671E-012	1.705767E-011	1	0.000000E+000
1	1.79701373	1.705767E-011	2.577671E-012	0	0.000000E+000
1	1.79747061	2.577671E-012	1.705767E-011	1	0.000000E+000
1	1.79772441	1.705767E-011	2.577671E-012	0	0.000000E+000
1	1.79774410	2.577671E-012	1.705767E-011	1	0.000000E+000
1	1.79779229	1.705767E-011	2.577671E-012	0	0.000000E+000
1	1.79781835	2.577671E-012	1.705767E-011	1	0.000000E+000
1	1.79798051	1.705767E-011	2.577671E-012	0	0.000000E+000
1	1.79801312	2.577671E-012	1.705767E-011	1	0.000000E+000
1	1.79865890	1.705767E-011	2.577671E-012	0	0.000000E+000
1	1.79870402	2.577671E-012	1.705767E-011	1	0.000000E+000
1	1.79901429	1.705767E-011	2.577671E-012	0	0.000000E+000
1	1.79904719	2.577671E-012	1.705767E-011	1	0.000000E+000
1	1.79911779	1.705767E-011	2.577671E-012	0	0.000000E+000
1	1.79913588	2.577671E-012	1.705767E-011	1	0.000000E+000
1	1.79939030	1.705767E-011	2.577671E-012	0	0.000000E+000
1	1.79941296	2.577671E-012	1.705767E-011	1	0.000000E+000
1	1.79962091	1.705767E-011	2.577671E-012	0	0.000000E+000
1	1.79963871	2.577671E-012	1.705767E-011	1	0.000000E+000
1	1.79971608	1.705767E-011	2.577671E-012	0	0.000000E+000
1	1.79973891	2.577671E-012	1.705767E-011	1	0.000000E+000
1	1.79986741	1.705767E-011	2.577671E-012	0	0.000000E+000
1	1.79992938	2.577671E-012	1.705767E-011	1	0.000000E+000
1	1.80016754	1.705767E-011	2.577671E-012	0	0.000000E+000
1	1.80019909	2.577671E-012	1.705767E-011	1	0.000000E+000
1	1.80039235	1.705767E-011	2.577671E-012	0	0.000000E+000
1	1.80040547	2.577671E-012	1.705767E-011	1	0.000000E+000
1	1.80053470	1.705767E-011	2.577671E-012	0	0.000000E+000
1	1.80054266	2.577671E-012	1.705767E-011	1	0.000000E+000
1	1.80073472	1.705767E-011	2.577671E-012	0	0.000000E+000
1	1.80112875	2.577671E-012	1.705767E-011	1	0.000000E+000
1	1.80135157	1.705767E-011	2.577671E-012	0	0.000000E+000
1	1.80138638	2.577671E-012	1.705767E-011	1	0.000000E+000
1	1.80146241	1.705767E-011	2.577671E-012	0	0.000000E+000
1	1.80149790	2.577671E-012	1.705767E-011	1	0.000000E+000
1	1.80161206	1.705767E-011	2.577671E-012	0	0.000000E+000
1	1.80164089	2.577671E-012	1.705767E-011	1	0.000000E+000
1	1.80168446	1.705767E-011	2.577671E-012	0	0.000000E+000
1	1.80170252	2.577671E-012	1.705767E-011	1	0.000000E+000
1	1.80176482	1.705767E-011	2.577671E-012	0	0.000000E+000
1	1.80182543	2.577671E-012	1.705767E-011	1	0.000000E+000
1	1.80191132	1.705767E-011	2.577671E-012	0	0.000000E+000
1	1.80196176	2.577671E-012	1.705767E-011	1	0.000000E+000
1	1.80219842	1.705767E-011	2.577671E-012	0	0.000000E+000
1	1.80221767	2.577671E-012	1.705767E-011	1	0.000000E+000
1	1.80225492	1.705767E-011	2.577671E-012	0	0.000000E+000
1	1.80228628	2.577671E-012	1.705767E-011	1	0.000000E+000
1	1.80234980	1.705767E-011	2.577671E-012	0	0.000000E+000
1	1.80244631	2.577671E-012	1.705767E-011	1	0.000000E+000
1	1.80253557	1.705767E-011	2.577671E-012	0	0.000000E+000
1	1.80262922	2.577671E-012	1.705767E-011	1	0.000000E+000
1	1.80275712	1.705767E-011	2.577671E-012	0	0.000000E+000
1	1.80278226	2.577671E-012	1.705767E-011	1	0.000000E+000
1	1.80280788	1.705767E-011	2.577671E-012	0	0.000000E+000
1	1.80282810	2.577671E-012	1.705767E-011	1	0.000000E+000
1	1.80295722	1.705767E-011	2.577671E-012	0	0.000000E+000
1	1.80296714	2.577671E-012	1.705767E-011	1	0.000000E+000
1	1.80302479	1.705767E-011	2.577671E-012	0	0.000000E+000
1	1.80308288	2.577671E-012	1.705767E-011	1	0.000000E+000
1	1.80350728	1.705767E-011	2.577671E-012	0	0.000000E+000
1	1.80354110	2.577671E-012	1.705767E-011	1	0.000000E+000
1	1.80387565	1.705767E-011	2.577671E-012	0	0.000000E+000
1	1.80388580	2.577671E-012	1.705767E-011	1	0.000000E+000
1	1.80392036	1.705767E-011	2.577671E-012	0	0.000000E+000
1	1.80394635	2.577671E-012	1.705767E-011	1	0.000000E+000
1	1.80420351	1.705767E-011	2.577671E-012	0	0.000000E+000
1	1.80423537	2.577671E-012	1.705767E-011	1	0.000000E+000
1	1.80447329	1.705767E-011	2.577671E-012	0	0.000000E+000
1	1.80453144	2.577671E-012	1.705767E-011	1	0.000000E+000
1	1.80491981	1.705767E-011	2.577671E-012	0	0.000000E+000
1	1.80498642	2.577671E-012	1.705767E-011	1	0.000000E+000
1	1.80500621	1.705767E-011	2.577671E-012	0	0.000000E+000
1	1.80509840	2.577671E-012	1.705767E-011	1	0.000000E+000
1	1.80515430	1.705767E-011	2.577671E-012	0	0.000000E+000
1	1.80519251	2.577671E-012	1.705767E-011	1	0.000000E+000
1	1.80522308	1.705767E-011	2.577671E-012	0	0.000000E+000
1	1.80526923	2.577671E-012	1.705767E-011	1	0.000000E+000
1	1.80534475	1.705767E-011	2.577671E-012	0	0.000000E+000
1	1.80537130	2.577671E-012	1.705767E-011	1	0.000000E+000
1	1.80546460	1.705767E-011	2.577671E-012	0	0.000000E+000
1	1.80550327	2.577671E-012	1.705767E-011	1	0.000000E+000
1	1.80551682	1.705767E-011	2.577671E-012	0	0.000000E+000
1	1.80555234	2.577671E-012	1.705767E-011	1	0.000000E+000
1	1.80559735	1.705767E-011	2.577671E-012	0	0.000000E+000
1	1.80561485	2.577671E-012	1.705767E-011	1	0.000000E+000
1	1.80571542	1.705767E-011	2.577671E-012	0	0.000000E+000
1	1.80579089	2.577671E-012	1.705767E-011	1	0.000000E+000
1	1.80585422	1.705767E-011	2.577671E-012	0	0.000000E+000
1	1.80589687	2.577671E-012	1.705767E-011	1	0.000000E+000
1	1.80666972	1.705767E-011	2.577671E-012	0	0.000000E+000
1	1.80670553	2.577671E-012	1.705767E-011	1	0.000000E+000
1	1.80697284	1.705767E-011	2.577671E-012	0	0.000000E+000
1	1.80950941	2.577671E-012	1.705767E-011	1	0.000000E+000
1	1.81006292	1.705767E-011	2.577671E-012	0	0.000000E+000
1	1.81009239	2.577671E-012	1.705767E-011	1	0.000000E+000
1	1.81030712	1.705767E-011	2.577671E-012	0	0.000000E+000
1	1.81033481	2.577671E-012	1.705767E-011	1	0.000000E+000
1	1.81037312	1.705767E-011	2.577671E-012	0	0.000000E+000
1	1.81039395	2.577671E-012	1.705767E-011	1	0.000000E+000
1	1.81046009	1.705767E-011	2.577671E-012	0	0.000000E+000
1	1.81048784	2.577671E-012	1.705767E-011	1	0.000000E+000
1	1.81067490	1.705767E-011	2.577671E-012	0	0.000000E+000
1	1.81070256	2.577671E-012	1.705767E-011	1	0.000000E+000
1	1.81089252	1.705767E-011	2.577671E-012	0	0.000000E+000
1	1.81099293	2.577671E-012	1.705767E-011	1	0.000000E+000
1	1.81158514	1.705767E-011	2.577671E-012	0	0.000000E+000
1	1.81159722	2.577671E-012	1.705767E-011	1	0.000000E+000
1	1.81173139	1.705767E-011	2.577671E-012	0	0.000000E+000
1	1.81178344	2.577671E-012	1.705767E-011	1	0.000000E+000
1	1.81263634	1.705767E-011	2.577671E-012	0	0.000000E+000
1	1.81266408	2.577671E-012	1.705767E-011	1	0.000000E+000
1	1.81268900	1.705767E-011	2.577671E-012	0	0.000000E+000
1	1.81272536	2.577671E-012	1.705767E-011	1	0.000000E+000
1	1.81276755	1.705767E-011	2.577671E-012	0	0.000000E+000
1	1.81278786	2.577671E-012	1.705767E-011	1	0.000000E+000
1	1.81302694	1.705767E-011	2.577671E-012	0	0.000000E+000
1	1.81305026	2.577671E-012	1.705767E-011	1	0.000000E+000
1	1.81359885	1.705767E-011	2.577671E-012	0	0.000000E+000
1	1.81365411	2.577671E-012	1.705767E-011	1	0.000000E+000
1	1.81378723	1.705767E-011	2.577671E-012	0	0.000000E+000
1	1.81383672	2.577671E-012	1.705767E-011	1	0.000000E+000
1	1.81391039	1.705767E-011	2.577671E-012	0	0.000000E+000
1	1.81399149	2.577671E-012	1.705767E-011	1	0.000000E+000
1	1.81422413	1.705767E-011	2.577671E-012	0	0.000000E+000
1	1.81433197	2.577671E-012	1.705767E-011	1	0.000000E+000
1	1.81495742	1.705767E-011	2.577671E-012	0	0.000000E+000
1	1.81496636	2.577671E-012	1.705767E-011	1	0.000000E+000
1	1.81501317	1.705767E-011	2.577671E-012	0	0.000000E+000
1	1.81506166	2.577671E-012	1.705767E-011	1	0.000000E+000
1	1.81512629	1.705767E-011	2.577671E-012	0	0.000000E+000
1	1.81519219	2.577671E-012	1.705767E-011	1	0.000000E+000
1	1.81529780	1.705767E-011	2.577671E-012	0	0.000000E+000
1	1.81531440	2.577671E-012	1.705767E-011	1	0.000000E+000
1	1.81547019	1.705767E-011	2.577671E-012	0	0.000000E+000
1	1.81549046	2.577671E-012	1.705767E-011	1	0.000000E+000
1	1.81561509	1.705767E-011	2.577671E-012	0	0.000000E+000
1	1.81563941	2.577671E-012	1.705767E-011	1	0.000000E+000
1	1.81588894	1.705767E-011	2.577671E-012	0	0.000000E+000
1	1.81589195	2.577671E-012	1.705767E-011	1	0.000000E+000
1	1.81647758	1.705767E-011	2.577671E-012	0	0.000000E+000
1	1.81651922	2.577671E-012	1.705767E-011	1	0.000000E+000
1	1.81683250	1.705767E-011	2.577671E-012	0	0.000000E+000
1	1.81691355	2.577671E-012	1.705767E-011	1	0.000000E+000
1	1.81707968	1.705767E-011	2.577671E-012	0	0.000000E+000
1	1.81712570	2.577671E-012	1.705767E-011	1	0.000000E+000
1	1.81723724	1.705767E-011	2.577671E-012	0	0.000000E+000
1	1.81729883	2.577671E-012	1.705767E-011	1	0.000000E+000
1	1.81736615	1.705767E-011	2.577671E-012	0	0.000000E+000
1	1.81742651	2.577671E-012	1.705767E-011	1	0.000000E+000
1	1.81779136	1.705767E-011	2.577671E-012	0	0.000000E+000
1	1.81783420	2.577671E-012	1.705767E-011	1	0.000000E+000
1	1.81790742	1.705767E-011	2.577671E-012	0	0.000000E+000
1	1.81791834	2.577671E-012	1.705767E-011	1	0.000000E+000
1	1.81848617	1.705767E-011	2.577671E-012	0	0.000000E+000
1	1.81853749	2.577671E-012	1.705767E-011	1	0.000000E+000
1	1.81860699	1.705767E-011	2.577671E-012	0	0.000000E+000
1	1.81864982	2.577671E-012	1.705767E-011	1	0.000000E+000
1	1.81885331	1.705767E-011	2.577671E-012	0	0.000000E+000
1	1.81900884	2.577671E-012	1.705767E-011	1	0.000000E+000
1	1.81918812	1.705767E-011	2.577671E-012	0	0.000000E+000
1	1.81924223	2.577671E-012	1.705767E-011	1	0.000000E+000
1	1.81938208	1.705767E-011	2.577671E-012	0	0.000000E+000
1	1.81951658	2.577671E-012	1.705767E-011	1	0.000000E+000
1	1.81962550	1.705767E-011	2.577671E-012	0	0.000000E+000
1	1.81964752	2.577671E-012	1.705767E-011	1	0.000000E+000
1	1.81969244	1.705767E-011	2.577671E-012	0	0.000000E+000
1	1.81972284	2.577671E-012	1.705767E-011	1	0.000000E+000
1	1.81978767	1.705767E-011	2.577671E-012	0	0.000000E+000
1	1.81980374	2.577671E-012	1.705767E-011	1	0.000000E+000
1	1.81982187	1.705767E-011	2.577671E-012	0	0.000000E+000
1	1.81985051	2.577671E-012	1.705767E-011	1	0.000000E+000
1	1.81991861	1.705767E-011	2.577671E-012	0	0.000000E+000
1	1.81997100	2.577671E-012	1.705767E-011	1	0.000000E+000
1	1.82021204	1.705767E-011	2.577671E-012	0	0.000000E+000
1	1.82026812	2.577671E-012	1.705767E-011	1	0.000000E+000
1	1.82029998	1.705767E-011	2.577671E-012	0	0.000000E+000
1	1.82032328	2.577671E-012	1.705767E-011	1	0.000000E+000
1	1.82062420	1.705767E-011	2.577671E-012	0	0.000000E+000
1	1.82070221	2.577671E-012	1.705767E-011	1	0.000000E+000
1	1.82098998	1.705767E-011	2.577671E-012	0	0.000000E+000
1	1.82103226	2.577671E-012	1.705767E-011	1	0.000000E+000
1	1.82110217	1.705767E-011	2.577671E-012	0	0.000000E+000
1	1.82111539	2.577671E-012	1.705767E-011	1	0.000000E+000
1	1.82114413	1.705767E-011	2.577671E-012	0	0.000000E+000
1	1.82120357	2.577671E-012	1.705767E-011	1	0.000000E+000
1	1.82130371	1.705767E-011	2.577671E-012	0	0.000000E+000
1	1.82139022	2.577671E-012	1.705767E-011	1	0.000000E+000
1	1.82184543	1.705767E-011	2.577671E-012	0	0.000000E+000
1	1.82189836	2.577671E-012	1.705767E-011	1	0.000000E+000
1	1.82197263	1.705767E-011	2.577671E-012	0	0.000000E+000
1	1.82201099	2.577671E-012	1.705767E-011	1	0.000000E+000
1	1.82212449	1.705767E-011	2.577671E-012	0	0.000000E+000
1	1.82212936	2.577671E-012	1.705767E-011	1	0.000000E+000
1	1.82217086	1.705767E-011	2.577671E-012	0	0.000000E+000
1	1.82219869	2.577671E-012	1.705767E-011	1	0.000000E+000
1	1.82271595	1.705767E-011	2.577671E-012	0	0.000000E+000
1	1.82273208	2.577671E-012	1.705767E-011	1	0.000000E+000
1	1.82275450	1.705767E-011	2.577671E-012	0	0.000000E+000
1	1.82277409	2.577671E-012	1.705767E-011	1	0.000000E+000
1	1.82292750	1.705767E-011	2.577671E-012	0	0.000000E+000
1	1.82293720	2.577671E-012	1.705767E-011	1	0.000000E+000
1	1.82325443	1.705767E-011	2.577671E-012	0	0.000000E+000
1	1.82328892	2.577671E-012	1.705767E-011	1	0.000000E+000
1	1.82332771	1.705767E-011	2.577671E-012	0	0.000000E+000
1	1.82334004	2.577671E-012	1.705767E-011	1	0.000000E+000
1	1.82354062	1.705767E-011	2.577671E-012	0	0.000000E+000
1	1.82359442	2.577671E-012	1.705767E-011	1	0.000000E+000
1	1.82367395	1.705767E-011	2.577671E-012	0	0.000000E+000
1	1.82372591	2.577671E-012	1.705767E-011	1	0.000000E+000
1	1.82373151	1.705767E-011	2.577671E-012	0	0.000000E+000
1	1.82398501	2.577671E-012	1.705767E-011	1	0.000000E+000
1	1.82401155	1.705767E-011	2.577671E-012	0	0.000000E+000
1	1.82405342	2.577671E-012	1.705767E-011	1	0.000000E+000
1	1.82408494	1.705767E-011	2.577671E-012	0	0.000000E+000
1	1.82422746	2.577671E-012	1.705767E-011	1	0.000000E+000
1	1.82425188	1.705767E-011	2.577671E-012	0	0.000000E+000
1	1.82431849	2.577671E-012	1.705767E-011	1	0.000000E+000
1	1.82438168	1.705767E-011	2.577671E-012	0	0.000000E+000
1	1.82447293	2.577671E-012	1.705767E-011	1	0.000000E+000
1	1.82452143	1.705767E-011	2.577671E-012	0	0.000000E+000
1	1.82469652	2.577671E-012	1.705767E-011	1	0.000000E+000
1	1.82484484	1.705767E-011	2.577671E-012	0	0.000000E+000
1	1.82486609	2.577671E-012	1.705767E-011	1	0.000000E+000
1	1.82500769	1.705767E-011	2.577671E-012	0	0.000000E+000
1	1.82504122	2.577671E-012	1.705767E-011	1	0.000000E+000
1	1.82526921	1.705767E-011	2.577671E-012	0	0.000000E+000
1	1.82528932	2.577671E-012	1.705767E-011	1	0.000000E+000
1	1.82575474	1.705767E-011	2.577671E-012	0	0.000000E+000
1	1.82577419	2.577671E-012	1.705767E-011	1	0.000000E+000
1	1.82585854	1.705767E-011	2.577671E-012	0	0.000000E+000
1	1.82593079	2.577671E-012	1.705767E-011	1	0.000000E+000
1	1.82609380	1.705767E-011	2.577671E-012	0	0.000000E+000
1	1.82612540	2.577671E-012	1.705767E-011	1	0.000000E+000
1	1.82639887	1.705767E-011	2.577671E-012	0	0.000000E+000
1	1.82648118	2.577671E-012	1.705767E-011	1	0.000000E+000
1	1.82649892	1.705767E-011	2.577671E-012	0	0.000000E+000
1	1.82651487	2.577671E-012	1.705767E-011	1	0.000000E+000
1	1.82667024	1.705767E-011	2.577671E-012	0	0.000000E+000
1	1.82671768	2.577671E-012	1.705767E-011	1	0.000000E+000
1	1.82700113	1.705767E-011	2.577671E-012	0	0.000000E+000
1	1.82701794	2.577671E-012	1.705767E-011	1	0.000000E+000
1	1.82706871	1.705767E-011	2.577671E-012	0	0.000000E+000
1	1.82710262	2.577671E-012	1.705767E-011	1	0.000000E+000
1	1.82717951	1.705767E-011	2.577671E-012	0	0.000000E+000
1	1.82726687	2.577671E-012	1.705767E-011	1	0.000000E+000
1	1.82739631	1.705767E-011	2.577671E-012	0	0.000000E+000
1	1.82748428	2.577671E-012	1.705767E-011	1	0.000000E+000
1	1.82769430	1.705767E-011	2.577671E-012	0	0.000000E+000
1	1.82771328	2.577671E-012	1.705767E-011	1	0.000000E+000
1	1.82779591	1.705767E-011	2.577671E-012	0	0.000000E+000
1	1.82782144	2.577671E-012	1.705767E-011	1	0.000000E+000
1	1.82793237	1.705767E-011	2.577671E-012	0	0.000000E+000
1	1.82796633	2.577671E-012	1.705767E-011	1	0.000000E+000
1	1.82800312	1.705767E-011	2.577671E-012	0	0.000000E+000
1	1.82804506	2.577671E-012	1.705767E-011	1	0.000000E+000
1	1.82822637	1.705767E-011	2.577671E-012	0	0.000000E+000
1	1.82826277	2.577671E-012	1.705767E-011	1	0.000000E+000
1	1.82841123	1.705767E-011	2.577671E-012	0	0.000000E+000
1	1.82844002	2.577671E-012	1.705767E-011	1	0.000000E+000
1	1.82855459	1.705767E-011	2.577671E-012	0	0.000000E+000
1	1.82857433	2.577671E-012	1.705767E-011	1	0.000000E+000
1	1.82875387	1.705767E-011	2.577671E-012	0	0.000000E+000
1	1.82877050	2.577671E-012	1.705767E-011	1	0.000000E+000
1	1.82896859	1.705767E-011	2.577671E-012	0	0.000000E+000
1	1.82903999	2.577671E-012	1.705767E-011	1	0.000000E+000
1	1.82909335	1.705767E-011	2.577671E-012	0	0.000000E+000
1	1.82911160	2.577671E-012	1.705767E-011	1	0.000000E+000
1	1.82928260	1.705767E-011	2.577671E-012	0	0.000000E+000
1	1.82929203	2.577671E-012	1.705767E-011	1	0.000000E+000
1	1.82983257	1.705767E-011	2.577671E-012	0	0.000000E+000
1	1.82998336	2.577671E-012	1.705767E-011	1	0.000000E+000
1	1.83001887	1.705767E-011	2.577671E-012	0	0.000000E+000
1	1.83008520	2.577671E-012	1.705767E-011	1	0.000000E+000
1	1.83013477	1.705767E-011	2.577671E-012	0	0.000000E+000
1	1.83027665	2.577671E-012	1.705767E-011	1	0.000000E+000
1	1.83028548	1.705767E-011	2.577671E-012	0	0.000000E+000
1	1.83032283	2.577671E-012	1.705767E-011	1	0.000000E+000
1	1.83042671	1.705767E-011	2.577671E-012	0	0.000000E+000
1	1.83043973	2.577671E-012	1.705767E-011	1	0.000000E+000
1	1.83048604	1.705767E-011	2.577671E-012	0	0.000000E+000
1	1.83057185	2.577671E-012	1.705767E-011	1	0.000000E+000
1	1.83078671	1.705767E-011	2.577671E-012	0	0.000000E+000
1	1.83081769	2.577671E-012	1.705767E-011	1	0.000000E+000
1	1.83096014	1.705767E-011	2.577671E-012	0	0.000000E+000
1	1.83101079	2.577671E-012	1.705767E-011	1	0.000000E+000
1	1.83125698	1.705767E-011	2.577671E-012	0	0.000000E+000
1	1.83131520	2.577671E-012	1.705767E-011	1	0.000000E+000
1	1.83174343	1.705767E-011	2.577671E-012	0	0.000000E+000
1	1.83177002	2.577671E-012	1.705767E-011	1	0.000000E+000
1	1.83193919	1.705767E-011	2.577671E-012	0	0.000000E+000
1	1.83270725	2.577671E-012	1.705767E-011	1	0.000000E+000
1	1.83291841	1.705767E-011	2.577671E-012	0	0.000000E+000
1	1.83292104	2.577671E-012	1.705767E-011	1	0.000000E+000
1	1.83316874	1.705767E-011	2.577671E-012	0	0.000000E+000
1	1.83319306	2.577671E-012	1.705767E-011	1	0.000000E+000
1	1.83350911	1.705767E-011	2.577671E-012	0	0.000000E+000
1	1.83360867	2.577671E-012	1.705767E-011	1	0.000000E+000
1	1.83377795	1.705767E-011	2.577671E-012	0	0.000000E+000
1	1.83381207	2.577671E-012	1.705767E-011	1	0.000000E+000
1	1.83392588	1.705767E-011	2.577671E-012	0	0.000000E+000
1	1.83398996	2.577671E-012	1.705767E-011	1	0.000000E+000
1	1.83400166	1.705767E-011	2.577671E-012	0	0.000000E+000
1	1.83408436	2.577671E-012	1.705767E-011	1	0.000000E+000
1	1.83433517	1.705767E-011	2.577671E-012	0	0.000000E+000
1	1.83436409	2.577671E-012	1.705767E-011	1	0.000000E+000
1	1.83483498	1.705767E-011	2.577671E-012	0	0.000000E+000
1	1.83491589	2.577671E-012	1.705767E-011	1	0.000000E+000
1	1.83528041	1.705767E-011	2.577671E-012	0	0.000000E+000
1	1.83530221	2.577671E-012	1.705767E-011	1	0.000000E+000
1	1.83534236	1.705767E-011	2.577671E-012	0	0.000000E+000
1	1.83538836	2.577671E-012	1.705767E-011	1	0.000000E+000
1	1.83557972	1.705767E-011	2.577671E-012	0	0.000000E+000
1	1.83560960	2.577671E-012	1.705767E-011	1	0.000000E+000
1	1.83568002	1.705767E-011	2.577671E-012	0	0.000000E+000
1	1.83570545	2.577671E-012	1.705767E-011	1	0.000000E+000
1	1.83625615	1.705767E-011	2.577671E-012	0	0.000000E+000
1	1.83633514	2.577671E-012	1.705767E-011	1	0.000000E+000
1	1.83638617	1.705767E-011	2.577671E-012	0	0.000000E+000
1	1.83641098	2.577671E-012	1.705767E-011	1	0.000000E+000
1	1.83651204	1.705767E-011	2.577671E-012	0	0.000000E+000
1	1.83663531	2.577671E-012	1.705767E-011	1	0.000000E+000
1	1.83687885	1.705767E-011	2.577671E-012	0	0.000000E+000
1	1.83691749	2.577671E-012	1.705767E-011	1	0.000000E+000
1	1.83711380	1.705767E-011	2.577671E-012	0	0.000000E+000
1	1.83714420	2.577671E-012	1.705767E-011	1	0.000000E+000
1	1.83726636	1.705767E-011	2.577671E-012	0	0.000000E+000
1	1.83728137	2.577671E-012	1.705767E-011	1	0.000000E+000
1	1.83731234	1.705767E-011	2.577671E-012	0	0.000000E+000
1	1.83733404	2.577671E-012	1.705767E-011	1	0.000000E+000
1	1.83771706	1.705767E-011	2.577671E-012	0	0.000000E+000
1	1.83775470	2.577671E-012	1.705767E-011	1	0.000000E+000
1	1.83790849	1.705767E-011	2.577671E-012	0	0.000000E+000
1	1.83794582	2.577671E-012	1.705767E-011	1	0.000000E+000
1	1.83838487	1.705767E-011	2.577671E-012	0	0.000000E+000
1	1.83845374	2.577671E-012	1.705767E-011	1	0.000000E+000
1	1.83849070	1.705767E-011	2.577671E-012	0	0.000000E+000
1	1.83850814	2.577671E-012	1.705767E-011	1	0.000000E+000
1	1.83853010	1.705767E-011	2.577671E-012	0	0.000000E+000
1	1.83855394	2.577671E-012	1.705767E-011	1	0.000000E+000
1	1.83859812	1.705767E-011	2.577671E-012	0	0.000000E+000
1	1.83865352	2.577671E-012	1.705767E-011	1	0.000000E+000
1	1.83868348	1.705767E-011	2.577671E-012	0	0.000000E+000
1	1.83870791	2.577671E-012	1.705767E-011	1	0.000000E+000
1	1.83897140	1.705767E-011	2.577671E-012	0	0.000000E+000
1	1.83898193	2.577671E-012	1.705767E-011	1	0.000000E+000
1	1.83989047	1.705767E-011	2.577671E-012	0	0.000000E+000
1	1.83993396	2.577671E-012	1.705767E-011	1	0.000000E+000
1	1.84012227	1.705767E-011	2.577671E-012	0	0.000000E+000
1	1.84016256	2.577671E-012	1.705767E-011	1	0.000000E+000
1	1.84020888	1.705767E-011	2.577671E-012	0	0.000000E+000
1	1.84025209	2.577671E-012	1.705767E-011	1	0.000000E+000
1	1.84128748	1.705767E-011	2.577671E-012	0	0.000000E+000
1	1.84131973	2.577671E-012	1.705767E-011	1	0.000000E+000
1	1.84174805	1.705767E-011	2.577671E-012	0	0.000000E+000
1	1.84178196	2.577671E-012	1.705767E-011	1	0.000000E+000
1	1.84186443	1.705767E-011	2.577671E-012	0	0.000000E+000
1	1.84187695	2.577671E-012	1.705767E-011	1	0.000000E+000
1	1.84196943	1.705767E-011	2.577671E-012	0	0.000000E+000
1	1.84204541	2.577671E-012	1.705767E-011	1	0.000000E+000
1	1.84211787	1.705767E-011	2.577671E-012	0	0.000000E+000
1	1.84233563	2.577671E-012	1.705767E-011	1	0.000000E+000
1	1.84236810	1.705767E-011	2.577671E-012	0	0.000000E+000
1	1.84239930	2.577671E-012	1.705767E-011	1	0.000000E+000
1	1.84249316	1.705767E-011	2.577671E-012	0	0.000000E+000
1	1.84252008	2.577671E-012	1.705767E-011	1	0.000000E+000
1	1.84257112	1.705767E-011	2.577671E-012	0	0.000000E+000
1	1.84261060	2.577671E-012	1.705767E-011	1	0.000000E+000
1	1.84270467	1.705767E-011	2.577671E-012	0	0.000000E+000
1	1.84273666	2.577671E-012	1.705767E-011	1	0.000000E+000
1	1.84285908	1.705767E-011	2.577671E-012	0	0.000000E+000
1	1.84291185	2.577671E-012	1.705767E-011	1	0.000000E+000
1	1.84297953	1.705767E-011	2.577671E-012	0	0.000000E+000
1	1.84303900	2.577671E-012	1.705767E-011	1	0.000000E+000
1	1.84311542	1.705767E-011	2.577671E-012	0	0.000000E+000
1	1.84319709	2.577671E-012	1.705767E-011	1	0.000000E+000
1	1.84331562	1.705767E-011	2.577671E-012	0	0.000000E+000
1	1.84338124	2.577671E-012	1.705767E-011	1	0.000000E+000
1	1.84344577	1.705767E-011	2.577671E-012	0	0.000000E+000
1	1.84347147	2.577671E-012	1.705767E-011	1	0.000000E+000
1	1.84351802	1.705767E-011	2.577671E-012	0	0.000000E+000
1	1.84355074	2.577671E-012	1.705767E-011	1	0.000000E+000
1	1.84363796	1.705767E-011	2.577671E-012	0	0.000000E+000
1	1.84369371	2.577671E-012	1.705767E-011	1	0.000000E+000
1	1.84393179	1.705767E-011	2.577671E-012	0	0.000000E+000
1	1.84396426	2.577671E-012	1.705767E-011	1	0.000000E+000
1	1.84417230	1.705767E-011	2.577671E-012	0	0.000000E+000
1	1.84419953	2.577671E-012	1.705767E-011	1	0.000000E+000
1	1.84440303	1.705767E-011	2.577671E-012	0	0.000000E+000
1	1.84441651	2.577671E-012	1.705767E-011	1	0.000000E+000
1	1.84450775	1.705767E-011	2.577671E-012	0	0.000000E+000
1	1.84458163	2.577671E-012	1.705767E-011	1	0.000000E+000
1	1.84466544	1.705767E-011	2.577671E-012	0	0.000000E+000
1	1.84471648	2.577671E-012	1.705767E-011	1	0.000000E+000
1	1.84492229	1.705767E-011	2.577671E-012	0	0.000000E+000
1	1.84494552	2.577671E-012	1.705767E-011	1	0.000000E+000
1	1.84497897	1.705767E-011	2.577671E-012	0	0.000000E+000
1	1.84502293	2.577671E-012	1.705767E-011	1	0.000000E+000
1	1.84505883	1.705767E-011	2.577671E-012	0	0.000000E+000
1	1.84508251	2.577671E-012	1.705767E-011	1	0.000000E+000
1	1.84535554	1.705767E-011	2.577671E-012	0	0.000000E+000
1	1.84537099	2.577671E-012	1.705767E-011	1	0.000000E+000
1	1.84558643	1.705767E-011	2.577671E-012	0	0.000000E+000
1	1.84579108	2.577671E-012	1.705767E-011	1	0.000000E+000
1	1.84649232	1.705767E-011	2.577671E-012	0	0.000000E+000
1	1.84653985	2.577671E-012	1.705767E-011	1	0.000000E+000
1	1.84680504	1.705767E-011	2.577671E-012	0	0.000000E+000
1	1.84686470	2.577671E-012	1.705767E-011	1	0.000000E+000
1	1.84690472	1.705767E-011	2.577671E-012	0	0.000000E+000
1	1.84692070	2.577671E-012	1.705767E-011	1	0.000000E+000
1	1.84733381	1.705767E-011	2.577671E-012	0	0.000000E+000
1	1.84733793	2.577671E-012	1.705767E-011	1	0.000000E+000
1	1.84740055	1.705767E-011	2.577671E-012	0	0.000000E+000
1	1.84743893	2.577671E-012	1.705767E-011	1	0.000000E+000
1	1.84752290	1.705767E-011	2.577671E-012	0	0.000000E+000
1	1.84758193	2.577671E-012	1.705767E-011	1	0.000000E+000
1	1.84760754	1.705767E-011	2.577671E-012	0	0.000000E+000
1	1.84762856	2.577671E-012	1.705767E-011	1	0.000000E+000
1	1.84805543	1.705767E-011	2.577671E-012	0	0.000000E+000
1	1.84807943	2.577671E-012	1.705767E-011	1	0.000000E+000
1	1.84840021	1.705767E-011	2.577671E-012	0	0.000000E+000
1	1.84840833	2.577671E-012	1.705767E-011	1	0.000000E+000
1	1.84864407	1.705767E-011	2.577671E-012	0	0.000000E+000
1	1.84866203	2.577671E-012	1.705767E-011	1	0.000000E+000
1	1.84904782	1.705767E-011	2.577671E-012	0	0.000000E+000
1	1.84908456	2.577671E-012	1.705767E-011	1	0.000000E+000
1	1.84936147	1.705767E-011	2.577671E-012	0	0.000000E+000
1	1.84939473	2.577671E-012	1.705767E-011	1	0.000000E+000
1	1.84956167	1.705767E-011	2.577671E-012	0	0.000000E+000
1	1.84957125	2.577671E-012	1.705767E-011	1	0.000000E+000
1	1.84978662	1.705767E-011	2.577671E-012	0	0.000000E+000
1	1.84980012	2.577671E-012	1.705767E-011	1	0.000000E+000
1	1.84988181	1.705767E-011	2.577671E-012	0	0.000000E+000
1	1.85001374	2.577671E-012	1.705767E-011	1	0.000000E+000
1	1.85009845	1.705767E-011	2.577671E-012	0	0.000000E+000
1	1.85014426	2.577671E-012	1.705767E-011	1	0.000000E+000
1	1.85016925	1.705767E-011	2.577671E-012	0	0.000000E+000
1	1.85023606	2.577671E-012	1.705767E-011	1	0.000000E+000
1	1.85073907	1.705767E-011	2.577671E-012	0	0.000000E+000
1	1.85075082	2.577671E-012	1.705767E-011	1	0.000000E+000
1	1.85082762	1.705767E-011	2.577671E-012	0	0.000000E+000
1	1.85090717	2.577671E-012	1.705767E-011	1	0.000000E+000
1	1.85109790	1.705767E-011	2.577671E-012	0	0.000000E+000
1	1.85111586	2.577671E-012	1.705767E-011	1	0.000000E+000
1	1.85115807	1.705767E-011	2.577671E-012	0	0.000000E+000
1	1.85119577	2.577671E-012	1.705767E-011	1	0.000000E+000
1	1.85130306	1.705767E-011	2.577671E-012	0	0.000000E+000
1	1.85150445	2.577671E-012	1.705767E-011	1	0.000000E+000
1	1.85165647	1.705767E-011	2.577671E-012	0	0.000000E+000
1	1.85169387	2.577671E-012	1.705767E-011	1	0.000000E+000
1	1.85196692	1.705767E-011	2.577671E-012	0	0.000000E+000
1	1.85199657	2.577671E-012	1.705767E-011	1	0.000000E+000
1	1.85214167	1.705767E-011	2.577671E-012	0	0.000000E+000
1	1.85220160	2.577671E-012	1.705767E-011	1	0.000000E+000
1	1.85295234	1.705767E-011	2.577671E-012	0	0.000000E+000
1	1.85346004	2.577671E-012	1.705767E-011	1	0.000000E+000
1	1.85356801	1.705767E-011	2.577671E-012	0	0.000000E+000
1	1.85359821	2.577671E-012	1.705767E-011	1	0.000000E+000
1	1.85373400	1.705767E-011	2.577671E-012	0	0.000000E+000
1	1.85377774	2.577671E-012	1.705767E-011	1	0.000000E+000
1	1.85380716	1.705767E-011	2.577671E-012	0	0.000000E+000
1	1.85384150	2.577671E-012	1.705767E-011	1	0.000000E+000
1	1.85387061	1.705767E-011	2.577671E-012	0	0.000000E+000
1	1.85390186	2.577671E-012	1.705767E-011	1	0.000000E+000
1	1.85410186	1.705767E-011	2.577671E-012	0	0.000000E+000
1	1.85416050	2.577671E-012	1.705767E-011	1	0.000000E+000
1	1.85432354	1.705767E-011	2.577671E-012	0	0.000000E+000
1	1.85445212	2.577671E-012	1.705767E-011	1	0.000000E+000
1	1.85447603	1.705767E-011	2.577671E-012	0	0.000000E+000
1	1.85453599	2.577671E-012	1.705767E-011	1	0.000000E+000
1	1.85466974	1.705767E-011	2.577671E-012	0	0.000000E+000
1	1.85468229	2.577671E-012	1.705767E-011	1	0.000000E+000
1	1.85506517	1.705767E-011	2.577671E-012	0	0.000000E+000
1	1.85509745	2.577671E-012	1.705767E-011	1	0.000000E+000
1	1.85517650	1.705767E-011	2.577671E-012	0	0.000000E+000
1	1.85520573	2.577671E-012	1.705767E-011	1	0.000000E+000
1	1.85529870	1.705767E-011	2.577671E-012	0	0.000000E+000
1	1.85532384	2.577671E-012	1.705767E-011	1	0.000000E+000
1	1.85539577	1.705767E-011	2.577671E-012	0	0.000000E+000
1	1.85547866	2.577671E-012	1.705767E-011	1	0.000000E+000
1	1.85572836	1.705767E-011	2.577671E-012	0	0.000000E+000
1	1.85576623	2.577671E-012	1.705767E-011	1	0.000000E+000
1	1.85601256	1.705767E-011	2.577671E-012	0	0.000000E+000
1	1.85602646	2.577671E-012	1.705767E-011	1	0.000000E+000
1	1.85622945	1.705767E-011	2.577671E-012	0	0.000000E+000
1	1.85624434	2.577671E-012	1.705767E-011	1	0.000000E+000
1	1.85672163	1.705767E-011	2.577671E-012	0	0.000000E+000
1	1.85678732	2.577671E-012	1.705767E-011	1	0.000000E+000
1	1.85698305	1.705767E-011	2.577671E-012	0	0.000000E+000
1	1.85743411	2.577671E-012	1.705767E-011	1	0.000000E+000
1	1.85763176	1.705767E-011	2.577671E-012	0	0.000000E+000
1	1.85764400	2.577671E-012	1.705767E-011	1	0.000000E+000
1	1.85768363	1.705767E-011	2.577671E-012	0	0.000000E+000
1	1.85771262	2.577671E-012	1.705767E-011	1	0.000000E+000
1	1.85775788	1.705767E-011	2.577671E-012	0	0.000000E+000
1	1.85780408	2.577671E-012	1.705767E-011	1	0.000000E+000
1	1.85799710	1.705767E-011	2.577671E-012	0	0.000000E+000
1	1.85802303	2.577671E-012	1.705767E-011	1	0.000000E+000
1	1.85820256	1.705767E-011	2.577671E-012	0	0.000000E+000
1	1.85824441	2.577671E-012	1.705767E-011	1	0.000000E+000
1	1.85843490	1.705767E-011	2.577671E-012	0	0.000000E+000
1	1.85845261	2.577671E-012	1.705767E-011	1	0.000000E+000
1	1.85877708	1.705767E-011	2.577671E-012	0	0.000000E+000
1	1.85879347	2.577671E-012	1.705767E-011	1	0.000000E+000
1	1.85886760	1.705767E-011	2.577671E-012	0	0.000000E+000
1	1.85889765	2.577671E-012	1.705767E-011	1	0.000000E+000
1	1.85895518	1.705767E-011	2.577671E-012	0	0.000000E+000
1	1.85897504	2.577671E-012	1.705767E-011	1	0.000000E+000
1	1.85968030	1.705767E-011	2.577671E-012	0	0.000000E+000
1	1.85989640	2.577671E-012	1.705767E-011	1	0.000000E+000
1	1.85993508	1.705767E-011	2.577671E-012	0	0.000000E+000
1	1.85995086	2.577671E-012	1.705767E-011	1	0.000000E+000
1	1.86000890	1.705767E-011	2.577671E-012	0	0.000000E+000
1	1.86003119	2.577671E-012	1.705767E-011	1	0.000000E+000
1	1.86014604	1.705767E-011	2.577671E-012	0	0.000000E+000
1	1.86019809	2.577671E-012	1.705767E-011	1	0.000000E+000
1	1.86061885	1.705767E-011	2.577671E-012	0	0.000000E+000
1	1.86065297	2.577671E-012	1.705767E-011	1	0.000000E+000
1	1.86072355	1.705767E-011	2.577671E-012	0	0.000000E+000
1	1.86085901	2.577671E-012	1.705767E-011	1	0.000000E+000
1	1.86131714	1.705767E-011	2.577671E-012	0	0.000000E+000
1	1.86136252	2.577671E-012	1.705767E-011	1	0.000000E+000
1	1.86162527	1.705767E-011	2.577671E-012	0	0.000000E+000
1	1.86165314	2.577671E-012	1.705767E-011	1	0.000000E+000
1	1.86185895	1.705767E-011	2.577671E-012	0	0.000000E+000
1	1.86187091	2.577671E-012	1.705767E-011	1	0.000000E+000
1	1.86196894	1.705767E-011	2.577671E-012	0	0.000000E+000
1	1.86206044	2.577671E-012	1.705767E-011	1	0.000000E+000
1	1.86209048	1.705767E-011	2.577671E-012	0	0.000000E+000
1	1.86213463	2.577671E-012	1.705767E-011	1	0.000000E+000
1	1.86222855	1.705767E-011	2.577671E-012	0	0.000000E+000
1	1.86225158	2.577671E-012	1.705767E-011	1	0.000000E+000
1	1.86233246	1.705767E-011	2.577671E-012	0	0.000000E+000
1	1.86235174	2.577671E-012	1.705767E-011	1	0.000000E+000
1	1.86244990	1.705767E-011	2.577671E-012	0	0.000000E+000
1	1.86255401	2.577671E-012	1.705767E-011	1	0.000000E+000
1	1.86271719	1.705767E-011	2.577671E-012	0	0.000000E+000
1	1.86273351	2.577671E-012	1.705767E-011	1	0.000000E+000
1	1.86298994	1.705767E-011	2.577671E-012	0	0.000000E+000
1	1.86313093	2.577671E-012	1.705767E-011	1	0.000000E+000
1	1.86356657	1.705767E-011	2.577671E-012	0	0.000000E+000
1	1.86359618	2.577671E-012	1.705767E-011	1	0.000000E+000
1	1.86385998	1.705767E-011	2.577671E-012	0	0.000000E+000
1	1.86388771	2.577671E-012	1.705767E-011	1	0.000000E+000
1	1.86417607	1.705767E-011	2.577671E-012	0	0.000000E+000
1	1.86427310	2.577671E-012	1.705767E-011	1	0.000000E+000
1	1.86436487	1.705767E-011	2.577671E-012	0	0.000000E+000
1	1.86438118	2.577671E-012	1.705767E-011	1	0.000000E+000
1	1.86470638	1.705767E-011	2.577671E-012	0	0.000000E+000
1	1.86472572	2.577671E-012	1.705767E-011	1	0.000000E+000
1	1.86483575	1.705767E-011	2.577671E-012	0	0.000000E+000
1	1.86485516	2.577671E-012	1.705767E-011	1	0.000000E+000
1	1.86526292	1.705767E-011	2.577671E-012	0	0.000000E+000
1	1.86528936	2.577671E-012	1.705767E-011	1	0.000000E+000
1	1.86532812	1.705767E-011	2.577671E-012	0	0.000000E+000
1	1.87269951	2.577671E-012	1.705767E-011	1	0.000000E+000
1	1.87301730	1.705767E-011	2.577671E-012	0	0.000000E+000
1	1.87303356	2.577671E-012	1.705767E-011	1	0.000000E+000
1	1.87313370	1.705767E-011	2.577671E-012	0	0.000000E+000
1	1.87317016	2.577671E-012	1.705767E-011	1	0.000000E+000
1	1.87328010	1.705767E-011	2.577671E-012	0	0.000000E+000
1	1.87330923	2.577671E-012	1.705767E-011	1	0.000000E+000
1	1.87336477	1.705767E-011	2.577671E-012	0	0.000000E+000
1	1.87338993	2.577671E-012	1.705767E-011	1	0.000000E+000
1	1.87350173	1.705767E-011	2.577671E-012	0	0.000000E+000
1	1.87360398	2.577671E-012	1.705767E-011	1	0.000000E+000
1	1.87362521	1.705767E-011	2.577671E-012	0	0.000000E+000
1	1.87363761	2.577671E-012	1.705767E-011	1	0.000000E+000
1	1.87373557	1.705767E-011	2.577671E-012	0	0.000000E+000
1	1.87375973	2.577671E-012	1.705767E-011	1	0.000000E+000
1	1.87433296	1.705767E-011	2.577671E-012	0	0.000000E+000
1	1.87434849	2.577671E-012	1.705767E-011	1	0.000000E+000
1	1.87439229	1.705767E-011	2.577671E-012	0	0.000000E+000
1	1.87441648	2.577671E-012	1.705767E-011	1	0.000000E+000
1	1.87456310	1.705767E-011	2.577671E-012	0	0.000000E+000
1	1.87458884	2.577671E-012	1.705767E-011	1	0.000000E+000
1	1.87473743	1.705767E-011	2.577671E-012	0	0.000000E+000
1	1.87478863	2.577671E-012	1.705767E-011	1	0.000000E+000
1	1.87495062	1.705767E-011	2.577671E-012	0	0.000000E+000
1	1.87497847	2.577671E-012	1.705767E-011	1	0.000000E+000
1	1.87526241	1.705767E-011	2.577671E-012	0	0.000000E+000
1	1.87528349	2.577671E-012	1.705767E-011	1	0.000000E+000
1	1.87534617	1.705767E-011	2.577671E-012	0	0.000000E+000
1	1.87535212	2.577671E-012	1.705767E-011	1	0.000000E+000
1	1.87549918	1.705767E-011	2.577671E-012	0	0.000000E+000
1	1.87551102	2.577671E-012	1.705767E-011	1	0.000000E+000
1	1.87557492	1.705767E-011	2.577671E-012	0	0.000000E+000
1	1.87562004	2.577671E-012	1.705767E-011	1	0.000000E+000
1	1.87565213	1.705767E-011	2.577671E-012	0	0.000000E+000
1	1.87567800	2.577671E-012	1.705767E-011	1	0.000000E+000
1	1.87575923	1.705767E-011	2.577671E-012	0	0.000000E+000
1	1.87577473	2.577671E-012	1.705767E-011	1	0.000000E+000
1	1.87587688	1.705767E-011	2.577671E-012	0	0.000000E+000
1	1.87592068	2.577671E-012	1.705767E-011	1	0.000000E+000
1	1.87610647	1.705767E-011	2.577671E-012	0	0.000000E+000
1	1.87615111	2.577671E-012	1.705767E-011	1	0.000000E+000
1	1.87659571	1.705767E-011	2.577671E-012	0	0.000000E+000
1	1.87674658	2.577671E-012	1.705767E-011	1	0.000000E+000
1	1.87699840	1.705767E-011	2.577671E-012	0	0.000000E+000
1	1.87702544	2.577671E-012	1.705767E-011	1	0.000000E+000
1	1.87711982	1.705767E-011	2.577671E-012	0	0.000000E+000
1	1.87729682	2.577671E-012	1.705767E-011	1	0.000000E+000
1	1.87745688	1.705767E-011	2.577671E-012	0	0.000000E+000
1	1.87748171	2.577671E-012	1.705767E-011	1	0.000000E+000
1	1.87760420	1.705767E-011	2.577671E-012	0	0.000000E+000
1	1.87762144	2.577671E-012	1.705767E-011	1	0.000000E+000
1	1.87782072	1.705767E-011	2.577671E-012	0	0.000000E+000
1	1.87784836	2.577671E-012	1.705767E-011	1	0.000000E+000
1	1.87795111	1.705767E-011	2.577671E-012	0	0.000000E+000
1	1.87798791	2.577671E-012	1.705767E-011	1	0.000000E+000
1	1.87811023	1.705767E-011	2.577671E-012	0	0.000000E+000
1	1.87817983	2.577671E-012	1.705767E-011	1	0.000000E+000
1	1.87841368	1.705767E-011	2.577671E-012	0	0.000000E+000
1	1.87847490	2.577671E-012	1.705767E-011	1	0.000000E+000
1	1.87854611	1.705767E-011	2.577671E-012	0	0.000000E+000
1	1.87856510	2.577671E-012	1.705767E-011	1	0.000000E+000
1	1.87861856	1.705767E-011	2.577671E-012	0	0.000000E+000
1	1.87865052	2.577671E-012	1.705767E-011	1	0.000000E+000
1	1.87867827	1.705767E-011	2.577671E-012	0	0.000000E+000
1	1.87868401	2.577671E-012	1.705767E-011	1	0.000000E+000
1	1.87872143	1.705767E-011	2.577671E-012	0	0.000000E+000
1	1.87880182	2.577671E-012	1.705767E-011	1	0.000000E+000
1	1.87883481	1.705767E-011	2.577671E-012	0	0.000000E+000
1	1.87885934	2.577671E-012	1.705767E-011	1	0.000000E+000
1	1.87888931	1.705767E-011	2.577671E-012	0	0.000000E+000
1	1.87890040	2.577671E-012	1.705767E-011	1	0.000000E+000
1	1.87894701	1.705767E-011	2.577671E-012	0	0.000000E+000
1	1.87896300	2.577671E-012	1.705767E-011	1	0.000000E+000
1	1.87932670	1.705767E-011	2.577671E-012	0	0.000000E+000
1	1.87936485	2.577671E-012	1.705767E-011	1	0.000000E+000
1	1.87939017	1.705767E-011	2.577671E-012	0	0.000000E+000
1	1.87947120	2.577671E-012	1.705767E-011	1	0.000000E+000
1	1.87954646	1.705767E-011	2.577671E-012	0	0.000000E+000
1	1.87958819	2.577671E-012	1.705767E-011	1	0.000000E+000
1	1.87971815	1.705767E-011	2.577671E-012	0	0.000000E+000
1	1.87977758	2.577671E-012	1.705767E-011	1	0.000000E+000
1	1.87985582	1.705767E-011	2.577671E-012	0	0.000000E+000
1	1.87987863	2.577671E-012	1.705767E-011	1	0.000000E+000
1	1.88018405	1.705767E-011	2.577671E-012	0	0.000000E+000
1	1.88023487	2.577671E-012	1.705767E-011	1	0.000000E+000
1	1.88025906	1.705767E-011	2.577671E-012	0	0.000000E+000
1	1.88027948	2.577671E-012	1.705767E-011	1	0.000000E+000
1	1.88057882	1.705767E-011	2.577671E-012	0	0.000000E+000
1	1.88058564	2.577671E-012	1.705767E-011	1	0.000000E+000
1	1.88085685	1.705767E-011	2.577671E-012	0	0.000000E+000
1	1.88096173	2.577671E-012	1.705767E-011	1	0.000000E+000
1	1.88114093	1.705767E-011	2.577671E-012	0	0.000000E+000
1	1.88145844	2.577671E-012	1.705767E-011	1	0.000000E+000
1	1.88165675	1.705767E-011	2.577671E-012	0	0.000000E+000
1	1.88168858	2.577671E-012	1.705767E-011	1	0.000000E+000
1	1.88176493	1.705767E-011	2.577671E-012	0	0.000000E+000
1	1.88180992	2.577671E-012	1.705767E-011	1	0.000000E+000
1	1.88205867	1.705767E-011	2.577671E-012	0	0.000000E+000
1	1.88209437	2.577671E-012	1.705767E-011	1	0.000000E+000
1	1.88219649	1.705767E-011	2.577671E-012	0	0.000000E+000
1	1.88220697	2.577671E-012	1.705767E-011	1	0.000000E+000
1	1.88227405	1.705767E-011	2.577671E-012	0	0.000000E+000
1	1.88231163	2.577671E-012	1.705767E-011	1	0.000000E+000
1	1.88239646	1.705767E-011	2.577671E-012	0	0.000000E+000
1	1.88243928	2.577671E-012	1.705767E-011	1	0.000000E+000
1	1.88250862	1.705767E-011	2.577671E-012	0	0.000000E+000
1	1.88257873	2.577671E-012	1.705767E-011	1	0.000000E+000
1	1.88266842	1.705767E-011	2.577671E-012	0	0.000000E+000
1	1.88273396	2.577671E-012	1.705767E-011	1	0.000000E+000
1	1.88282985	1.705767E-011	2.577671E-012	0	0.000000E+000
1	1.88289088	2.577671E-012	1.705767E-011	1	0.000000E+000
1	1.88295635	1.705767E-011	2.577671E-012	0	0.000000E+000
1	1.88298082	2.577671E-012	1.705767E-011	1	0.000000E+000
1	1.88301006	1.705767E-011	2.577671E-012	0	0.000000E+000
1	1.88315612	2.577671E-012	1.705767E-011	1	0.000000E+000
1	1.88330481	1.705767E-011	2.577671E-012	0	0.000000E+000
1	1.88333075	2.577671E-012	1.705767E-011	1	0.000000E+000
1	1.88341572	1.705767E-011	2.577671E-012	0	0.000000E+000
1	1.88348932	2.577671E-012	1.705767E-011	1	0.000000E+000
1	1.88373589	1.705767E-011	2.577671E-012	0	0.000000E+000
1	1.88379377	2.577671E-012	1.705767E-011	1	0.000000E+000
1	1.88389686	1.705767E-011	2.577671E-012	0	0.000000E+000
1	1.88394713	2.577671E-012	1.705767E-011	1	0.000000E+000
1	1.88406467	1.705767E-011	2.577671E-012	0	0.000000E+000
1	1.88408582	2.577671E-012	1.705767E-011	1	0.000000E+000
1	1.88457058	1.705767E-011	2.577671E-012	0	0.000000E+000
1	1.88460949	2.577671E-012	1.705767E-011	1	0.000000E+000
1	1.88480908	1.705767E-011	2.577671E-012	0	0.000000E+000
1	1.88483333	2.577671E-012	1.705767E-011	1	0.000000E+000
1	1.88504351	1.705767E-011	2.577671E-012	0	0.000000E+000
1	1.88505326	2.577671E-012	1.705767E-011	1	0.000000E+000
1	1.88540215	1.705767E-011	2.577671E-012	0	0.000000E+000
1	1.88548597	2.577671E-012	1.705767E-011	1	0.000000E+000
1	1.88563370	1.705767E-011	2.577671E-012	0	0.000000E+000
1	1.88566057	2.577671E-012	1.705767E-011	1	0.000000E+000
1	1.88571170	1.705767E-011	2.577671E-012	0	0.000000E+000
1	1.88580095	2.577671E-012	1.705767E-011	1	0.000000E+000
1	1.88631685	1.705767E-011	2.577671E-012	0	0.000000E+000
1	1.88636040	2.577671E-012	1.705767E-011	1	0.000000E+000
1	1.88658364	1.705767E-011	2.577671E-012	0	0.000000E+000
1	1.88660399	2.577671E-012	1.705767E-011	1	0.000000E+000
1	1.88668294	1.705767E-011	2.577671E-012	0	0.000000E+000
1	1.88671496	2.577671E-012	1.705767E-011	1	0.000000E+000
1	1.88673497	1.705767E-011	2.577671E-012	0	0.000000E+000
1	1.88679542	2.577671E-012	1.705767E-011	1	0.000000E+000
1	1.88691898	1.705767E-011	2.577671E-012	0	0.000000E+000
1	1.88696701	2.577671E-012	1.705767E-011	1	0.000000E+000
1	1.88732740	1.705767E-011	2.577671E-012	0	0.000000E+000
1	1.88735986	2.577671E-012	1.705767E-011	1	0.000000E+000
1	1.88741676	1.705767E-011	2.577671E-012	0	0.000000E+000
1	1.88776475	2.577671E-012	1.705767E-011	1	0.000000E+000
1	1.88785036	1.705767E-011	2.577671E-012	0	0.000000E+000
1	1.88788881	2.577671E-012	1.705767E-011	1	0.000000E+000
1	1.88790802	1.705767E-011	2.577671E-012	0	0.000000E+000
1	1.88810507	2.577671E-012	1.705767E-011	1	0.000000E+000
1	1.88812657	1.705767E-011	2.577671E-012	0	0.000000E+000
1	1.88812951	2.577671E-012	1.705767E-011	1	0.000000E+000
1	1.88838195	1.705767E-011	2.577671E-012	0	0.000000E+000
1	1.88840428	2.577671E-012	1.705767E-011	1	0.000000E+000
1	1.88911221	1.705767E-011	2.577671E-012	0	0.000000E+000
1	1.88918541	2.577671E-012	1.705767E-011	1	0.000000E+000
1	1.88930410	1.705767E-011	2.577671E-012	0	0.000000E+000
1	1.88933269	2.577671E-012	1.705767E-011	1	0.000000E+000
1	1.88944046	1.705767E-011	2.577671E-012	0	0.000000E+000
1	1.88947124	2.577671E-012	1.705767E-011	1	0.000000E+000
1	1.88976205	1.705767E-011	2.577671E-012	0	0.000000E+000
1	1.88987751	2.577671E-012	1.705767E-011	1	0.000000E+000
1	1.88998675	1.705767E-011	2.577671E-012	0	0.000000E+000
1	1.89002663	2.577671E-012	1.705767E-011	1	0.000000E+000
1	1.89021101	1.705767E-011	2.577671E-012	0	0.000000E+000
1	1.89029263	2.577671E-012	1.705767E-011	1	0.000000E+000
1	1.89036166	1.705767E-011	2.577671E-012	0	0.000000E+000
1	1.89042469	2.577671E-012	1.705767E-011	1	0.000000E+000
1	1.89051576	1.705767E-011	2.577671E-012	0	0.000000E+000
1	1.89054959	2.577671E-012	1.705767E-011	1	0.000000E+000
1	1.89056544	1.705767E-011	2.577671E-012	0	0.000000E+000
1	1.89068450	2.577671E-012	1.705767E-011	1	0.000000E+000
1	1.89087965	1.705767E-011	2.577671E-012	0	0.000000E+000
1	1.89098295	2.577671E-012	1.705767E-011	1	0.000000E+000
1	1.89109838	1.705767E-011	2.577671E-012	0	0.000000E+000
1	1.89112432	2.577671E-012	1.705767E-011	1	0.000000E+000
1	1.89143482	1.705767E-011	2.577671E-012	0	0.000000E+000
1	1.89144428	2.577671E-012	1.705767E-011	1	0.000000E+000
1	1.89147306	1.705767E-011	2.577671E-012	0	0.000000E+000
1	1.89149443	2.577671E-012	1.705767E-011	1	0.000000E+000
1	1.89180907	1.705767E-011	2.577671E-012	0	0.000000E+000
1	1.89183665	2.577671E-012	1.705767E-011	1	0.000000E+000
1	1.89222001	1.705767E-011	2.577671E-012	0	0.000000E+000
1	1.89228202	2.577671E-012	1.705767E-011	1	0.000000E+000
1	1.89236771	1.705767E-011	2.577671E-012	0	0.000000E+000
1	1.89241884	2.577671E-012	1.705767E-011	1	0.000000E+000
1	1.89267446	1.705767E-011	2.577671E-012	0	0.000000E+000
1	1.90007014	2.577671E-012	1.705767E-011	1	0.000000E+000
1	1.90013348	1.705767E-011	2.577671E-012	0	0.000000E+000
1	1.90015185	2.577671E-012	1.705767E-011	1	0.000000E+000
1	1.90023829	1.705767E-011	2.577671E-012	0	0.000000E+000
1	1.90028183	2.577671E-012	1.705767E-011	1	0.000000E+000
1	1.90052352	1.705767E-011	2.577671E-012	0	0.000000E+000
1	1.90054223	2.577671E-012	1.705767E-011	1	0.000000E+000
1	1.90069643	1.705767E-011	2.577671E-012	0	0.000000E+000
1	1.90071589	2.577671E-012	1.705767E-011	1	0.000000E+000
1	1.90084897	1.705767E-011	2.577671E-012	0	0.000000E+000
1	1.90085551	2.577671E-012	1.705767E-011	1	0.000000E+000
1	1.90098051	1.705767E-011	2.577671E-012	0	0.000000E+000
1	1.90100900	2.577671E-012	1.705767E-011	1	0.000000E+000
1	1.90119086	1.705767E-011	2.577671E-012	0	0.000000E+000
1	1.90119644	2.577671E-012	1.705767E-011	1	0.000000E+000
1	1.90123105	1.705767E-011	2.577671E-012	0	0.000000E+000
1	1.90125900	2.577671E-012	1.705767E-011	1	0.000000E+000
1	1.90142774	1.705767E-011	2.577671E-012	0	0.000000E+000
1	1.90144326	2.577671E-012	1.705767E-011	1	0.000000E+000
1	1.90147542	1.705767E-011	2.577671E-012	0	0.000000E+000
1	1.90148604	2.577671E-012	1.705767E-011	1	0.000000E+000
1	1.90177980	1.705767E-011	2.577671E-012	0	0.000000E+000
1	1.90181565	2.577671E-012	1.705767E-011	1	0.000000E+000
1	1.90192629	1.705767E-011	2.577671E-012	0	0.000000E+000
1	1.90200789	2.577671E-012	1.705767E-011	1	0.000000E+000
1	1.90214037	1.705767E-011	2.577671E-012	0	0.000000E+000
1	1.90216951	2.577671E-012	1.705767E-011	1	0.000000E+000
1	1.90232959	1.705767E-011	2.577671E-012	0	0.000000E+000
1	1.90239201	2.577671E-012	1.705767E-011	1	0.000000E+000
1	1.90254321	1.705767E-011	2.577671E-012	0	0.000000E+000
1	1.90258408	2.577671E-012	1.705767E-011	1	0.000000E+000
1	1.90260254	1.705767E-011	2.577671E-012	0	0.000000E+000
1	1.90262275	2.577671E-012	1.705767E-011	1	0.000000E+000
1	1.90270094	1.705767E-011	2.577671E-012	0	0.000000E+000
1	1.90272336	2.577671E-012	1.705767E-011	1	0.000000E+000
1	1.90276848	1.705767E-011	2.577671E-012	0	0.000000E+000
1	1.90293611	2.577671E-012	1.705767E-011	1	0.000000E+000
1	1.90298232	1.705767E-011	2.577671E-012	0	0.000000E+000
1	1.90300300	2.577671E-012	1.705767E-011	1	0.000000E+000
1	1.90312003	1.705767E-011	2.577671E-012	0	0.000000E+000
1	1.90315902	2.577671E-012	1.705767E-011	1	0.000000E+000
1	1.90331346	1.705767E-011	2.577671E-012	0	0.000000E+000
1	1.90411171	2.577671E-012	1.705767E-011	1	0.000000E+000
1	1.90451498	1.705767E-011	2.577671E-012	0	0.000000E+000
1	1.90453590	2.577671E-012	1.705767E-011	1	0.000000E+000
1	1.90472544	1.705767E-011	2.577671E-012	0	0.000000E+000
1	1.90559700	2.577671E-012	1.705767E-011	1	0.000000E+000
1	1.90561891	1.705767E-011	2.577671E-012	0	0.000000E+000
1	1.90573185	2.577671E-012	1.705767E-011	1	0.000000E+000
1	1.90580487	1.705767E-011	2.577671E-012	0	0.000000E+000
1	1.90585691	2.577671E-012	1.705767E-011	1	0.000000E+000
1	1.90593642	1.705767E-011	2.577671E-012	0	0.000000E+000
1	1.90598618	2.577671E-012	1.705767E-011	1	0.000000E+000
1	1.90609723	1.705767E-011	2.577671E-012	0	0.000000E+000
1	1.90612645	2.577671E-012	1.705767E-011	1	0.000000E+000
1	1.90623616	1.705767E-011	2.577671E-012	0	0.000000E+000
1	1.90624355	2.577671E-012	1.705767E-011	1	0.000000E+000
1	1.90646500	1.705767E-011	2.577671E-012	0	0.000000E+000
1	1.90649260	2.577671E-012	1.705767E-011	1	0.000000E+000
1	1.90699865	1.705767E-011	2.577671E-012	0	0.000000E+000
1	1.90699952	2.577671E-012	1.705767E-011	1	0.000000E+000
1	1.90705663	1.705767E-011	2.577671E-012	0	0.000000E+000
1	1.90712024	2.577671E-012	1.705767E-011	1	0.000000E+000
1	1.90728571	1.705767E-011	2.577671E-012	0	0.000000E+000
1	1.90732141	2.577671E-012	1.705767E-011	1	0.000000E+000
1	1.90738779	1.705767E-011	2.577671E-012	0	0.000000E+000
1	1.90742668	2.577671E-012	1.705767E-011	1	0.000000E+000
1	1.90773240	1.705767E-011	2.577671E-012	0	0.000000E+000
1	1.90774625	2.577671E-012	1.705767E-011	1	0.000000E+000
1	1.90789477	1.705767E-011	2.577671E-012	0	0.000000E+000
1	1.90795369	2.577671E-012	1.705767E-011	1	0.000000E+000
1	1.90805003	1.705767E-011	2.577671E-012	0	0.000000E+000
1	1.90807370	2.577671E-012	1.705767E-011	1	0.000000E+000
1	1.90830853	1.705767E-011	2.577671E-012	0	0.000000E+000
1	1.93159939	2.577671E-012	1.705767E-011	1	0.000000E+000
1	1.93168904	1.705767E-011	2.577671E-012	0	0.000000E+000
1	1.93173869	2.577671E-012	1.705767E-011	1	0.000000E+000
1	1.93197552	1.705767E-011	2.577671E-012	0	0.000000E+000
1	1.93199287	2.577671E-012	1.705767E-011	1	0.000000E+000
1	1.93213532	1.705767E-011	2.577671E-012	0	0.000000E+000
1	1.93218641	2.577671E-012	1.705767E-011	1	0.000000E+000
1	1.93236023	1.705767E-011	2.577671E-012	0	0.000000E+000
1	1.93241497	2.577671E-012	1.705767E-011	1	0.000000E+000
1	1.93244960	1.705767E-011	2.577671E-012	0	0.000000E+000
1	1.93247929	2.577671E-012	1.705767E-011	1	0.000000E+000
1	1.93252138	1.705767E-011	2.577671E-012	0	0.000000E+000
1	1.93252479	2.577671E-012	1.705767E-011	1	0.000000E+000
1	1.93270730	1.705767E-011	2.577671E-012	0	0.000000E+000
1	1.93274136	2.577671E-012	1.705767E-011	1	0.000000E+000
1	1.93298119	1.705767E-011	2.577671E-012	0	0.000000E+000
1	1.93299948	2.577671E-012	1.705767E-011	1	0.000000E+000
1	1.93303718	1.705767E-011	2.577671E-012	0	0.000000E+000
1	1.93307222	2.577671E-012	1.705767E-011	1	0.000000E+000
1	1.93318193	1.705767E-011	2.577671E-012	0	0.000000E+000
1	1.93332552	2.577671E-012	1.705767E-011	1	0.000000E+000
1	1.93357113	1.705767E-011	2.577671E-012	0	0.000000E+000
1	1.93359465	2.577671E-012	1.705767E-011	1	0.000000E+000
1	1.93365693	1.705767E-011	2.577671E-012	0	0.000000E+000
1	1.93369106	2.577671E-012	1.705767E-011	1	0.000000E+000
1	1.93373975	1.705767E-011	2.577671E-012	0	0.000000E+000
1	1.93376305	2.577671E-012	1.705767E-011	1	0.000000E+000
1	1.93384971	1.705767E-011	2.577671E-012	0	0.000000E+000
1	1.93386769	2.577671E-012	1.705767E-011	1	0.000000E+000
1	1.93412283	1.705767E-011	2.577671E-012	0	0.000000E+000
1	1.93429982	2.577671E-012	1.705767E-011	1	0.000000E+000
1	1.93437583	1.705767E-011	2.577671E-012	0	0.000000E+000
1	1.93440297	2.577671E-012	1.705767E-011	1	0.000000E+000
1	1.93446156	1.705767E-011	2.577671E-012	0	0.000000E+000
1	1.93447398	2.577671E-012	1.705767E-011	1	0.000000E+000
1	1.93468650	1.705767E-011	2.577671E-012	0	0.000000E+000
1	1.93469619	2.577671E-012	1.705767E-011	1	0.000000E+000
1	1.93482087	1.705767E-011	2.577671E-012	0	0.000000E+000
1	1.93483399	2.577671E-012	1.705767E-011	1	0.000000E+000
1	1.93487904	1.705767E-011	2.577671E-012	0	0.000000E+000
1	1.93500271	2.577671E-012	1.705767E-011	1	0.000000E+000
1	1.93511524	1.705767E-011	2.577671E-012	0	0.000000E+000
1	1.93519508	2.577671E-012	1.705767E-011	1	0.000000E+000
1	1.93526206	1.705767E-011	2.577671E-012	0	0.000000E+000
1	1.93531827	2.577671E-012	1.705767E-011	1	0.000000E+000
1	1.93542057	1.705767E-011	2.577671E-012	0	0.000000E+000
1	1.93562601	2.577671E-012	1.705767E-011	1	0.000000E+000
1	1.93570198	1.705767E-011	2.577671E-012	0	0.000000E+000
1	1.93574056	2.577671E-012	1.705767E-011	1	0.000000E+000
1	1.93578103	1.705767E-011	2.577671E-012	0	0.000000E+000
1	1.93581330	2.577671E-012	1.705767E-011	1	0.000000E+000
1	1.93609798	1.705767E-011	2.577671E-012	0	0.000000E+000
1	1.93612147	2.577671E-012	1.705767E-011	1	0.000000E+000
1	1.93627798	1.705767E-011	2.577671E-012	0	0.000000E+000
1	1.93628729	2.577671E-012	1.705767E-011	1	0.000000E+000
1	1.93639981	1.705767E-011	2.577671E-012	0	0.000000E+000
1	1.93641446	2.577671E-012	1.705767E-011	1	0.000000E+000
1	1.93645698	1.705767E-011	2.577671E-012	0	0.000000E+000
1	1.93650675	2.577671E-012	1.705767E-011	1	0.000000E+000
1	1.93663884	1.705767E-011	2.577671E-012	0	0.000000E+000
1	1.93669360	2.577671E-012	1.705767E-011	1	0.000000E+000
1	1.93673307	1.705767E-011	2.577671E-012	0	0.000000E+000
1	1.93677686	2.577671E-012	1.705767E-011	1	0.000000E+000
1	1.93702984	1.705767E-011	2.577671E-012	0	0.000000E+000
1	1.93707764	2.577671E-012	1.705767E-011	1	0.000000E+000
1	1.93715290	1.705767E-011	2.577671E-012	0	0.000000E+000
1	1.93720783	2.577671E-012	1.705767E-011	1	0.000000E+000
1	1.93725754	1.705767E-011	2.577671E-012	0	0.000000E+000
1	1.93760425	2.577671E-012	1.705767E-011	1	0.000000E+000
1	1.93775689	1.705767E-011	2.577671E-012	0	0.000000E+000
1	1.93777411	2.577671E-012	1.705767E-011	1	0.000000E+000
1	1.93782832	1.705767E-011	2.577671E-012	0	0.000000E+000
1	1.93785661	2.577671E-012	1.705767E-011	1	0.000000E+000
1	1.93794807	1.705767E-011	2.577671E-012	0	0.000000E+000
1	1.93801153	2.577671E-012	1.705767E-011	1	0.000000E+000
1	1.93804025	1.705767E-011	2.577671E-012	0	0.000000E+000
1	1.93807105	2.577671E-012	1.705767E-011	1	0.000000E+000
1	1.93838135	1.705767E-011	2.577671E-012	0	0.000000E+000
1	1.93841013	2.577671E-012	1.705767E-011	1	0.000000E+000
1	1.93843900	1.705767E-011	2.577671E-012	0	0.000000E+000
1	1.93845666	2.577671E-012	1.705767E-011	1	0.000000E+000
1	1.93863559	1.705767E-011	2.577671E-012	0	0.000000E+000
1	1.93894621	2.577671E-012	1.705767E-011	1	0.000000E+000
1	1.93903739	1.705767E-011	2.577671E-012	0	0.000000E+000
1	1.93908954	2.577671E-012	1.705767E-011	1	0.000000E+000
1	1.93936204	1.705767E-011	2.577671E-012	0	0.000000E+000
1	1.93937230	2.577671E-012	1.705767E-011	1	0.000000E+000
1	1.93947112	1.705767E-011	2.577671E-012	0	0.000000E+000
1	1.93966895	2.577671E-012	1.705767E-011	1	0.000000E+000
1	1.93972755	1.705767E-011	2.577671E-012	0	0.000000E+000
1	1.93978467	2.577671E-012	1.705767E-011	1	0.000000E+000
1	1.94010931	1.705767E-011	2.577671E-012	0	0.000000E+000
1	1.94014714	2.577671E-012	1.705767E-011	1	0.000000E+000
1	1.94016154	1.705767E-011	2.577671E-012	0	0.000000E+000
1	1.94020859	2.577671E-012	1.705767E-011	1	0.000000E+000
1	1.94046578	1.705767E-011	2.577671E-012	0	0.000000E+000
1	1.94053678	2.577671E-012	1.705767E-011	1	0.000000E+000
1	1.94105998	1.705767E-011	2.577671E-012	0	0.000000E+000
1	1.94109549	2.577671E-012	1.705767E-011	1	0.000000E+000
1	1.94128532	1.705767E-011	2.577671E-012	0	0.000000E+000
1	1.94136139	2.577671E-012	1.705767E-011	1	0.000000E+000
1	1.94184629	1.705767E-011	2.577671E-012	0	0.000000E+000
1	1.94191106	2.577671E-012	1.705767E-011	1	0.000000E+000
1	1.94196963	1.705767E-011	2.577671E-012	0	0.000000E+000
1	1.94210774	2.577671E-012	1.705767E-011	1	0.000000E+000
1	1.94219184	1.705767E-011	2.577671E-012	0	0.000000E+000
1	1.94222750	2.577671E-012	1.705767E-011	1	0.000000E+000
1	1.94238260	1.705767E-011	2.577671E-012	0	0.000000E+000
1	1.94243659	2.577671E-012	1.705767E-011	1	0.000000E+000
1	1.94262258	1.705767E-011	2.577671E-012	0	0.000000E+000
1	1.94274363	2.577671E-012	1.705767E-011	1	0.000000E+000
1	1.94290110	1.705767E-011	2.577671E-012	0	0.000000E+000
1	1.94294331	2.577671E-012	1.705767E-011	1	0.000000E+000
1	1.94360615	1.705767E-011	2.577671E-012	0	0.000000E+000
1	1.94362868	2.577671E-012	1.705767E-011	1	0.000000E+000
1	1.94403494	1.705767E-011	2.577671E-012	0	0.000000E+000
1	1.94405129	2.577671E-012	1.705767E-011	1	0.000000E+000
1	1.94419209	1.705767E-011	2.577671E-012	0	0.000000E+000
1	1.94421945	2.577671E-012	1.705767E-011	1	0.000000E+000
1	1.94486967	1.705767E-011	2.577671E-012	0	0.000000E+000
1	1.94489003	2.577671E-012	1.705767E-011	1	0.000000E+000
1	1.94496038	1.705767E-011	2.577671E-012	0	0.000000E+000
1	1.94499323	2.577671E-012	1.705767E-011	1	0.000000E+000
1	1.94513621	1.705767E-011	2.577671E-012	0	0.000000E+000
1	1.94515480	2.577671E-012	1.705767E-011	1	0.000000E+000
1	1.94519323	1.705767E-011	2.577671E-012	0	0.000000E+000
1	1.94523604	2.577671E-012	1.705767E-011	1	0.000000E+000
1	1.94562137	1.705767E-011	2.577671E-012	0	0.000000E+000
1	1.94564869	2.577671E-012	1.705767E-011	1	0.000000E+000
1	1.94579244	1.705767E-011	2.577671E-012	0	0.000000E+000
1	1.94583034	2.577671E-012	1.705767E-011	1	0.000000E+000
1	1.94629357	1.705767E-011	2.577671E-012	0	0.000000E+000
1	1.94631711	2.577671E-012	1.705767E-011	1	0.000000E+000
1	1.94667038	1.705767E-011	2.577671E-012	0	0.000000E+000
1	1.94672365	2.577671E-012	1.705767E-011	1	0.000000E+000
1	1.94677438	1.705767E-011	2.577671E-012	0	0.000000E+000
1	1.94684813	2.577671E-012	1.705767E-011	1	0.000000E+000
1	1.94719643	1.705767E-011	2.577671E-012	0	0.000000E+000
1	1.94721075	2.577671E-012	1.705767E-011	1	0.000000E+000
1	1.94722831	1.705767E-011	2.577671E-012	0	0.000000E+000
1	1.94726139	2.577671E-012	1.705767E-011	1	0.000000E+000
1	1.94732739	1.705767E-011	2.577671E-012	0	0.000000E+000
1	1.94736421	2.577671E-012	1.705767E-011	1	0.000000E+000
1	1.94771829	1.705767E-011	2.577671E-012	0	0.000000E+000
1	1.94774735	2.577671E-012	1.705767E-011	1	0.000000E+000
1	1.94775088	1.705767E-011	2.577671E-012	0	0.000000E+000
1	1.94777624	2.577671E-012	1.705767E-011	1	0.000000E+000
1	1.94810856	1.705767E-011	2.577671E-012	0	0.000000E+000
1	1.94815466	2.577671E-012	1.705767E-011	1	0.000000E+000
1	1.94817005	1.705767E-011	2.577671E-012	0	0.000000E+000
1	1.94821869	2.577671E-012	1.705767E-011	1	0.000000E+000
1	1.94842615	1.705767E-011	2.577671E-012	0	0.000000E+000
1	1.94845170	2.577671E-012	1.705767E-011	1	0.000000E+000
1	1.94867680	1.705767E-011	2.577671E-012	0	0.000000E+000
1	1.94868142	2.577671E-012	1.705767E-011	1	0.000000E+000
1	1.94871060	1.705767E-011	2.577671E-012	0	0.000000E+000
1	1.94873393	2.577671E-012	1.705767E-011	1	0.000000E+000
1	1.94900495	1.705767E-011	2.577671E-012	0	0.000000E+000
1	1.94903909	2.577671E-012	1.705767E-011	1	0.000000E+000
1	1.94921934	1.705767E-011	2.577671E-012	0	0.000000E+000
1	1.94926453	2.577671E-012	1.705767E-011	1	0.000000E+000
1	1.94957414	1.705767E-011	2.577671E-012	0	0.000000E+000
1	1.94960083	2.577671E-012	1.705767E-011	1	0.000000E+000
1	1.94969660	1.705767E-011	2.577671E-012	0	0.000000E+000
1	1.94972537	2.577671E-012	1.705767E-011	1	0.000000E+000
1	1.95003405	1.705767E-011	2.577671E-012	0	0.000000E+000
1	1.95008855	2.577671E-012	1.705767E-011	1	0.000000E+000
1	1.95022495	1.705767E-011	2.577671E-012	0	0.000000E+000
1	1.95026836	2.577671E-012	1.705767E-011	1	0.000000E+000
1	1.95072018	1.705767E-011	2.577671E-012	0	0.000000E+000
1	1.95077739	2.577671E-012	1.705767E-011	1	0.000000E+000
1	1.95084859	1.705767E-011	2.577671E-012	0	0.000000E+000
1	1.95094253	2.577671E-012	1.705767E-011	1	0.000000E+000
1	1.95136282	1.705767E-011	2.577671E-012	0	0.000000E+000
1	1.95140255	2.577671E-012	1.705767E-011	1	0.000000E+000
1	1.95146396	1.705767E-011	2.577671E-012	0	0.000000E+000
1	1.95149284	2.577671E-012	1.705767E-011	1	0.000000E+000
1	1.95169459	1.705767E-011	2.577671E-012	0	0.000000E+000
1	1.95173628	2.577671E-012	1.705767E-011	1	0.000000E+000
1	1.95182461	1.705767E-011	2.577671E-012	0	0.000000E+000
1	1.95187126	2.577671E-012	1.705767E-011	1	0.000000E+000
1	1.95212839	1.705767E-011	2.577671E-012	0	0.000000E+000
1	1.95217223	2.577671E-012	1.705767E-011	1	0.000000E+000
1	1.95262744	1.705767E-011	2.577671E-012	0	0.000000E+000
1	1.95267106	2.577671E-012	1.705767E-011	1	0.000000E+000
1	1.95306324	1.705767E-011	2.577671E-012	0	0.000000E+000
1	1.95308388	2.577671E-012	1.705767E-011	1	0.000000E+000
1	1.95324378	1.705767E-011	2.577671E-012	0	0.000000E+000
1	1.95329698	2.577671E-012	1.705767E-011	1	0.000000E+000
1	1.95346752	1.705767E-011	2.577671E-012	0	0.000000E+000
1	1.95349846	2.577671E-012	1.705767E-011	1	0.000000E+000
1	1.95357467	1.705767E-011	2.577671E-012	0	0.000000E+000
1	1.95360807	2.577671E-012	1.705767E-011	1	0.000000E+000
1	1.95400627	1.705767E-011	2.577671E-012	0	0.000000E+000
1	1.95403519	2.577671E-012	1.705767E-011	1	0.000000E+000
1	1.95445760	1.705767E-011	2.577671E-012	0	0.000000E+000
1	1.95449711	2.577671E-012	1.705767E-011	1	0.000000E+000
1	1.95455875	1.705767E-011	2.577671E-012	0	0.000000E+000
1	1.95458821	2.577671E-012	1.705767E-011	1	0.000000E+000
1	1.95473537	1.705767E-011	2.577671E-012	0	0.000000E+000
1	1.95478006	2.577671E-012	1.705767E-011	1	0.000000E+000
1	1.95486729	1.705767E-011	2.577671E-012	0	0.000000E+000
1	1.95494205	2.577671E-012	1.705767E-011	1	0.000000E+000
1	1.95504045	1.705767E-011	2.577671E-012	0	0.000000E+000
1	1.95507423	2.577671E-012	1.705767E-011	1	0.000000E+000
1	1.95519979	1.705767E-011	2.577671E-012	0	0.000000E+000
1	1.95522855	2.577671E-012	1.705767E-011	1	0.000000E+000
1	1.95534508	1.705767E-011	2.577671E-012	0	0.000000E+000
1	1.95536505	2.577671E-012	1.705767E-011	1	0.000000E+000
1	1.95550834	1.705767E-011	2.577671E-012	0	0.000000E+000
1	1.95556253	2.577671E-012	1.705767E-011	1	0.000000E+000
1	1.95565782	1.705767E-011	2.577671E-012	0	0.000000E+000
1	1.95570298	2.577671E-012	1.705767E-011	1	0.000000E+000
1	1.95572711	1.705767E-011	2.577671E-012	0	0.000000E+000
1	1.95580834	2.577671E-012	1.705767E-011	1	0.000000E+000
1	1.95601529	1.705767E-011	2.577671E-012	0	0.000000E+000
1	1.95607270	2.577671E-012	1.705767E-011	1	0.000000E+000
1	1.95638210	1.705767E-011	2.577671E-012	0	0.000000E+000
1	1.95645126	2.577671E-012	1.705767E-011	1	0.000000E+000
1	1.95648331	1.705767E-011	2.577671E-012	0	0.000000E+000
1	1.95650447	2.577671E-012	1.705767E-011	1	0.000000E+000
1	1.95660143	1.705767E-011	2.577671E-012	0	0.000000E+000
1	1.95660674	2.577671E-012	1.705767E-011	1	0.000000E+000
1	1.95695771	1.705767E-011	2.577671E-012	0	0.000000E+000
1	1.95702889	2.577671E-012	1.705767E-011	1	0.000000E+000
1	1.95768672	1.705767E-011	2.577671E-012	0	0.000000E+000
1	1.95773027	2.577671E-012	1.705767E-011	1	0.000000E+000
1	1.95776965	1.705767E-011	2.577671E-012	0	0.000000E+000
1	1.95779765	2.577671E-012	1.705767E-011	1	0.000000E+000
1	1.95782011	1.705767E-011	2.577671E-012	0	0.000000E+000
1	1.95784618	2.577671E-012	1.705767E-011	1	0.000000E+000
1	1.95867196	1.705767E-011	2.577671E-012	0	0.000000E+000
1	1.95868818	2.577671E-012	1.705767E-011	1	0.000000E+000
1	1.95886454	1.705767E-011	2.577671E-012	0	0.000000E+000
1	1.95894905	2.577671E-012	1.705767E-011	1	0.000000E+000
1	1.95908450	1.705767E-011	2.577671E-012	0	0.000000E+000
1	1.95912544	2.577671E-012	1.705767E-011	1	0.000000E+000
1	1.95962730	1.705767E-011	2.577671E-012	0	0.000000E+000
1	1.95963536	2.577671E-012	1.705767E-011	1	0.000000E+000
1	1.95968254	1.705767E-011	2.577671E-012	0	0.000000E+000
1	1.95970664	2.577671E-012	1.705767E-011	1	0.000000E+000
1	1.95982922	1.705767E-011	2.577671E-012	0	0.000000E+000
1	1.95986849	2.577671E-012	1.705767E-011	1	0.000000E+000
1	1.95991713	1.705767E-011	2.577671E-012	0	0.000000E+000
1	1.95998010	2.577671E-012	1.705767E-011	1	0.000000E+000
1	1.96021406	1.705767E-011	2.577671E-012	0	0.000000E+000
1	1.96051812	2.577671E-012	1.705767E-011	1	0.000000E+000
1	1.96061713	1.705767E-011	2.577671E-012	0	0.000000E+000
1	1.96063830	2.577671E-012	1.705767E-011	1	0.000000E+000
1	1.96084470	1.705767E-011	2.577671E-012	0	0.000000E+000
1	1.96092054	2.577671E-012	1.705767E-011	1	0.000000E+000
1	1.96104851	1.705767E-011	2.577671E-012	0	0.000000E+000
1	1.96110333	2.577671E-012	1.705767E-011	1	0.000000E+000
1	1.96125806	1.705767E-011	2.577671E-012	0	0.000000E+000
1	1.96128075	2.577671E-012	1.705767E-011	1	0.000000E+000
1	1.96131720	1.705767E-011	2.577671E-012	0	0.000000E+000
1	1.96138296	2.577671E-012	1.705767E-011	1	0.000000E+000
1	1.96164796	1.705767E-011	2.577671E-012	0	0.000000E+000
1	1.96169579	2.577671E-012	1.705767E-011	1	0.000000E+000
1	1.96278203	1.705767E-011	2.577671E-012	0	0.000000E+000
1	1.96284563	2.577671E-012	1.705767E-011	1	0.000000E+000
1	1.96324086	1.705767E-011	2.577671E-012	0	0.000000E+000
1	1.96326682	2.577671E-012	1.705767E-011	1	0.000000E+000
1	1.96328832	1.705767E-011	2.577671E-012	0	0.000000E+000
1	1.96331453	2.577671E-012	1.705767E-011	1	0.000000E+000
1	1.96341631	1.705767E-011	2.577671E-012	0	0.000000E+000
1	1.96343940	2.577671E-012	1.705767E-011	1	0.000000E+000
1	1.96356542	1.705767E-011	2.577671E-012	0	0.000000E+000
1	1.96359986	2.577671E-012	1.705767E-011	1	0.000000E+000
1	1.96368651	1.705767E-011	2.577671E-012	0	0.000000E+000
1	1.96382872	2.577671E-012	1.705767E-011	1	0.000000E+000
1	1.96396970	1.705767E-011	2.577671E-012	0	0.000000E+000
1	1.96400829	2.577671E-012	1.705767E-011	1	0.000000E+000
1	1.96439396	1.705767E-011	2.577671E-012	0	0.000000E+000
1	1.96441515	2.577671E-012	1.705767E-011	1	0.000000E+000
1	1.96472625	1.705767E-011	2.577671E-012	0	0.000000E+000
1	1.96480586	2.577671E-012	1.705767E-011	1	0.000000E+000
1	1.96492028	1.705767E-011	2.577671E-012	0	0.000000E+000
1	1.96494975	2.577671E-012	1.705767E-011	1	0.000000E+000
1	1.96501597	1.705767E-011	2.577671E-012	0	0.000000E+000
1	1.96506948	2.577671E-012	1.705767E-011	1	0.000000E+000
1	1.96518797	1.705767E-011	2.577671E-012	0	0.000000E+000
1	1.96521375	2.577671E-012	1.705767E-011	1	0.000000E+000
1	1.96535150	1.705767E-011	2.577671E-012	0	0.000000E+000
1	1.96537906	2.577671E-012	1.705767E-011	1	0.000000E+000
1	1.96547971	1.705767E-011	2.577671E-012	0	0.000000E+000
1	1.96550383	2.577671E-012	1.705767E-011	1	0.000000E+000
1	1.96577028	1.705767E-011	2.577671E-012	0	0.000000E+000
1	1.96585741	2.577671E-012	1.705767E-011	1	0.000000E+000
1	1.96593409	1.705767E-011	2.577671E-012	0	0.000000E+000
1	1.96596732	2.577671E-012	1.705767E-011	1	0.000000E+000
1	1.96601374	1.705767E-011	2.577671E-012	0	0.000000E+000
1	1.96607181	2.577671E-012	1.705767E-011	1	0.000000E+000
1	1.96622231	1.705767E-011	2.577671E-012	0	0.000000E+000
1	1.96623483	2.577671E-012	1.705767E-011	1	0.000000E+000
1	1.96693036	1.705767E-011	2.577671E-012	0	0.000000E+000
1	1.96696033	2.577671E-012	1.705767E-011	1	0.000000E+000
1	1.96700244	1.705767E-011	2.577671E-012	0	0.000000E+000
1	1.96702142	2.577671E-012	1.705767E-011	1	0.000000E+000
1	1.96705651	1.705767E-011	2.577671E-012	0	0.000000E+000
1	1.96712834	2.577671E-012	1.705767E-011	1	0.000000E+000
1	1.96735788	1.705767E-011	2.577671E-012	0	0.000000E+000
1	1.96742754	2.577671E-012	1.705767E-011	1	0.000000E+000
1	1.96783729	1.705767E-011	2.577671E-012	0	0.000000E+000
1	1.96788520	2.577671E-012	1.705767E-011	1	0.000000E+000
1	1.96806866	1.705767E-011	2.577671E-012	0	0.000000E+000
1	1.96809206	2.577671E-012	1.705767E-011	1	0.000000E+000
1	1.96828410	1.705767E-011	2.577671E-012	0	0.000000E+000
1	1.96843777	2.577671E-012	1.705767E-011	1	0.000000E+000
1	1.96854794	1.705767E-011	2.577671E-012	0	0.000000E+000
1	1.96855820	2.577671E-012	1.705767E-011	1	0.000000E+000
1	1.96935259	1.705767E-011	2.577671E-012	0	0.000000E+000
1	1.96941299	2.577671E-012	1.705767E-011	1	0.000000E+000
1	1.96943669	1.705767E-011	2.577671E-012	0	0.000000E+000
1	1.96947661	2.577671E-012	1.705767E-011	1	0.000000E+000
1	1.96995900	1.705767E-011	2.577671E-012	0	0.000000E+000
1	1.96997834	2.577671E-012	1.705767E-011	1	0.000000E+000
1	1.97007355	1.705767E-011	2.577671E-012	0	0.000000E+000
1	1.97017097	2.577671E-012	1.705767E-011	1	0.000000E+000
1	1.97031690	1.705767E-011	2.577671E-012	0	0.000000E+000
1	1.97033849	2.577671E-012	1.705767E-011	1	0.000000E+000
1	1.97039141	1.705767E-011	2.577671E-012	0	0.000000E+000
1	1.97042482	2.577671E-012	1.705767E-011	1	0.000000E+000
1	1.97046637	1.705767E-011	2.577671E-012	0	0.000000E+000
1	1.97051402	2.577671E-012	1.705767E-011	1	0.000000E+000
1	1.97079213	1.705767E-011	2.577671E-012	0	0.000000E+000
1	1.97082984	2.577671E-012	1.705767E-011	1	0.000000E+000
1	1.97104426	1.705767E-011	2.577671E-012	0	0.000000E+000
1	1.97113955	2.577671E-012	1.705767E-011	1	0.000000E+000
1	1.97116862	1.705767E-011	2.577671E-012	0	0.000000E+000
1	1.97119477	2.577671E-012	1.705767E-011	1	0.000000E+000
1	1.97121754	1.705767E-011	2.577671E-012	0	0.000000E+000
1	1.97122421	2.577671E-012	1.705767E-011	1	0.000000E+000
1	1.97131480	1.705767E-011	2.577671E-012	0	0.000000E+000
1	1.97134135	2.577671E-012	1.705767E-011	1	0.000000E+000
1	1.97144644	1.705767E-011	2.577671E-012	0	0.000000E+000
1	1.97150026	2.577671E-012	1.705767E-011	1	0.000000E+000
1	1.97171685	1.705767E-011	2.577671E-012	0	0.000000E+000
1	1.97175872	2.577671E-012	1.705767E-011	1	0.000000E+000
1	1.97181878	1.705767E-011	2.577671E-012	0	0.000000E+000
1	1.97182973	2.577671E-012	1.705767E-011	1	0.000000E+000
1	1.97190523	1.705767E-011	2.577671E-012	0	0.000000E+000
1	1.97197981	2.577671E-012	1.705767E-011	1	0.000000E+000
1	1.97218826	1.705767E-011	2.577671E-012	0	0.000000E+000
1	1.97254893	2.577671E-012	1.705767E-011	1	0.000000E+000
1	1.97260931	1.705767E-011	2.577671E-012	0	0.000000E+000
1	1.97270022	2.577671E-012	1.705767E-011	1	0.000000E+000
1	1.97289994	1.705767E-011	2.577671E-012	0	0.000000E+000
1	1.97297021	2.577671E-012	1.705767E-011	1	0.000000E+000
1	1.97312910	1.705767E-011	2.577671E-012	0	0.000000E+000
1	1.97350746	2.577671E-012	1.705767E-011	1	0.000000E+000
1	1.97351911	1.705767E-011	2.577671E-012	0	0.000000E+000
1	1.97357192	2.577671E-012	1.705767E-011	1	0.000000E+000
1	1.97371007	1.705767E-011	2.577671E-012	0	0.000000E+000
1	1.97378980	2.577671E-012	1.705767E-011	1	0.000000E+000
1	1.97389530	1.705767E-011	2.577671E-012	0	0.000000E+000
1	1.97400706	2.577671E-012	1.705767E-011	1	0.000000E+000
1	1.97403239	1.705767E-011	2.577671E-012	0	0.000000E+000
1	1.97408267	2.577671E-012	1.705767E-011	1	0.000000E+000
1	1.97422700	1.705767E-011	2.577671E-012	0	0.000000E+000
1	1.97425900	2.577671E-012	1.705767E-011	1	0.000000E+000
1	1.97429896	1.705767E-011	2.577671E-012	0	0.000000E+000
1	1.97438735	2.577671E-012	1.705767E-011	1	0.000000E+000
1	1.97443570	1.705767E-011	2.577671E-012	0	0.000000E+000
1	1.97447931	2.577671E-012	1.705767E-011	1	0.000000E+000
1	1.97458561	1.705767E-011	2.577671E-012	0	0.000000E+000
1	1.97462002	2.577671E-012	1.705767E-011	1	0.000000E+000
1	1.97554284	1.705767E-011	2.577671E-012	0	0.000000E+000
1	1.97557889	2.577671E-012	1.705767E-011	1	0.000000E+000
1	1.97563648	1.705767E-011	2.577671E-012	0	0.000000E+000
1	1.97567588	2.577671E-012	1.705767E-011	1	0.000000E+000
1	1.97575458	1.705767E-011	2.577671E-012	0	0.000000E+000
1	1.97581022	2.577671E-012	1.705767E-011	1	0.000000E+000
1	1.97606378	1.705767E-011	2.577671E-012	0	0.000000E+000
1	1.97610341	2.577671E-012	1.705767E-011	1	0.000000E+000
1	1.97639670	1.705767E-011	2.577671E-012	0	0.000000E+000
1	1.97641224	2.577671E-012	1.705767E-011	1	0.000000E+000
1	1.97725028	1.705767E-011	2.577671E-012	0	0.000000E+000
1	1.97728000	2.577671E-012	1.705767E-011	1	0.000000E+000
1	1.97739667	1.705767E-011	2.577671E-012	0	0.000000E+000
1	1.97763322	2.577671E-012	1.705767E-011	1	0.000000E+000
1	1.97804318	1.705767E-011	2.577671E-012	0	0.000000E+000
1	1.97806121	2.577671E-012	1.705767E-011	1	0.000000E+000
1	1.97816707	1.705767E-011	2.577671E-012	0	0.000000E+000
1	1.97818993	2.577671E-012	1.705767E-011	1	0.000000E+000
1	1.97907089	1.705767E-011	2.577671E-012	0	0.000000E+000
1	1.97909685	2.577671E-012	1.705767E-011	1	0.000000E+000
1	1.97924131	1.705767E-011	2.577671E-012	0	0.000000E+000
1	1.97926771	2.577671E-012	1.705767E-011	1	0.000000E+000
1	1.97994728	1.705767E-011	2.577671E-012	0	0.000000E+000
1	1.97995969	2.577671E-012	1.705767E-011	1	0.000000E+000
1	1.98015536	1.705767E-011	2.577671E-012	0	0.000000E+000
1	1.98019220	2.577671E-012	1.705767E-011	1	0.000000E+000
1	1.98042280	1.705767E-011	2.577671E-012	0	0.000000E+000
1	1.98043813	2.577671E-012	1.705767E-011	1	0.000000E+000
1	1.98046081	1.705767E-011	2.577671E-012	0	0.000000E+000
1	1.98214409	2.577671E-012	1.705767E-011	1	0.000000E+000
1	1.98218281	1.705767E-011	2.577671E-012	0	0.000000E+000
1	1.98223272	2.577671E-012	1.705767E-011	1	0.000000E+000
1	1.98238351	1.705767E-011	2.577671E-012	0	0.000000E+000
1	1.98238522	2.577671E-012	1.705767E-011	1	0.000000E+000
1	1.98279931	1.705767E-011	2.577671E-012	0	0.000000E+000
1	1.98285381	2.577671E-012	1.705767E-011	1	0.000000E+000
1	1.98292788	1.705767E-011	2.577671E-012	0	0.000000E+000
1	1.98297182	2.577671E-012	1.705767E-011	1	0.000000E+000
1	1.98305288	1.705767E-011	2.577671E-012	0	0.000000E+000
1	1.98308972	2.577671E-012	1.705767E-011	1	0.000000E+000
1	1.98328519	1.705767E-011	2.577671E-012	0	0.000000E+000
1	1.98332714	2.577671E-012	1.705767E-011	1	0.000000E+000
1	1.98361478	1.705767E-011	2.577671E-012	0	0.000000E+000
1	1.98365146	2.577671E-012	1.705767E-011	1	0.000000E+000
1	1.98407336	1.705767E-011	2.577671E-012	0	0.000000E+000
1	1.98408446	2.577671E-012	1.705767E-011	1	0.000000E+000
1	1.98459705	1.705767E-011	2.577671E-012	0	0.000000E+000
1	1.98461351	2.577671E-012	1.705767E-011	1	0.000000E+000
1	1.98485305	1.705767E-011	2.577671E-012	0	0.000000E+000
1	1.98491334	2.577671E-012	1.705767E-011	1	0.000000E+000
1	1.98517247	1.705767E-011	2.577671E-012	0	0.000000E+000
1	1.98518346	2.577671E-012	1.705767E-011	1	0.000000E+000
1	1.98546570	1.705767E-011	2.577671E-012	0	0.000000E+000
1	1.98553300	2.577671E-012	1.705767E-011	1	0.000000E+000
1	1.98563774	1.705767E-011	2.577671E-012	0	0.000000E+000
1	1.98565694	2.577671E-012	1.705767E-011	1	0.000000E+000
1	1.98590858	1.705767E-011	2.577671E-012	0	0.000000E+000
1	1.98593946	2.577671E-012	1.705767E-011	1	0.000000E+000
1	1.98652887	1.705767E-011	2.577671E-012	0	0.000000E+000
1	1.98657430	2.577671E-012	1.705767E-011	1	0.000000E+000
1	1.98667778	1.705767E-011	2.577671E-012	0	0.000000E+000
1	1.98672157	2.577671E-012	1.705767E-011	1	0.000000E+000
1	1.98678458	1.705767E-011	2.577671E-012	0	0.000000E+000
1	1.98683626	2.577671E-012	1.705767E-011	1	0.000000E+000
1	1.98697426	1.705767E-011	2.577671E-012	0	0.000000E+000
1	1.98709261	2.577671E-012	1.705767E-011	1	0.000000E+000
1	1.98723426	1.705767E-011	2.577671E-012	0	0.000000E+000
1	1.98724343	2.577671E-012	1.705767E-011	1	0.000000E+000
1	1.98744972	1.705767E-011	2.577671E-012	0	0.000000E+000
1	1.98746531	2.577671E-012	1.705767E-011	1	0.000000E+000
1	1.98763701	1.705767E-011	2.577671E-012	0	0.000000E+000
1	1.98767109	2.577671E-012	1.705767E-011	1	0.000000E+000
1	1.98793962	1.705767E-011	2.577671E-012	0	0.000000E+000
1	1.98796864	2.577671E-012	1.705767E-011	1	0.000000E+000
1	1.98805149	1.705767E-011	2.577671E-012	0	0.000000E+000
1	1.98826331	2.577671E-012	1.705767E-011	1	0.000000E+000
1	1.98836637	1.705767E-011	2.577671E-012	0	0.000000E+000
1	1.98846209	2.577671E-012	1.705767E-011	1	0.000000E+000
1	1.98865797	1.705767E-011	2.577671E-012	0	0.000000E+000
1	1.98871025	2.577671E-012	1.705767E-011	1	0.000000E+000
1	1.98885726	1.705767E-011	2.577671E-012	0	0.000000E+000
1	1.98889401	2.577671E-012	1.705767E-011	1	0.000000E+000
1	1.98896652	1.705767E-011	2.577671E-012	0	0.000000E+000
1	1.98897979	2.577671E-012	1.705767E-011	1	0.000000E+000
1	1.98914393	1.705767E-011	2.577671E-012	0	0.000000E+000
1	1.98919249	2.577671E-012	1.705767E-011	1	0.000000E+000
1	1.98930612	1.705767E-011	2.577671E-012	0	0.000000E+000
1	1.98932468	2.577671E-012	1.705767E-011	1	0.000000E+000
1	1.98941653	1.705767E-011	2.577671E-012	0	0.000000E+000
1	1.98945492	2.577671E-012	1.705767E-011	1	0.000000E+000
1	1.98965462	1.705767E-011	2.577671E-012	0	0.000000E+000
1	1.98968545	2.577671E-012	1.705767E-011	1	0.000000E+000
1	1.98978329	1.705767E-011	2.577671E-012	0	0.000000E+000
1	1.98980308	2.577671E-012	1.705767E-011	1	0.000000E+000
1	1.98998053	1.705767E-011	2.577671E-012	0	0.000000E+000
1	1.99001878	2.577671E-012	1.705767E-011	1	0.000000E+000
1	1.99014568	1.705767E-011	2.577671E-012	0	0.000000E+000
1	1.99017159	2.577671E-012	1.705767E-011	1	0.000000E+000
1	1.99049745	1.705767E-011	2.577671E-012	0	0.000000E+000
1	1.99051919	2.577671E-012	1.705767E-011	1	0.000000E+000
1	1.99055169	1.705767E-011	2.577671E-012	0	0.000000E+000
1	1.99058142	2.577671E-012	1.705767E-011	1	0.000000E+000
1	1.99064582	1.705767E-011	2.577671E-012	0	0.000000E+000
1	1.99078268	2.577671E-012	1.705767E-011	1	0.000000E+000
1	1.99084926	1.705767E-011	2.577671E-012	0	0.000000E+000
1	1.99087265	2.577671E-012	1.705767E-011	1	0.000000E+000
1	1.99102767	1.705767E-011	2.577671E-012	0	0.000000E+000
1	1.99109988	2.577671E-012	1.705767E-011	1	0.000000E+000
1	1.99140473	1.705767E-011	2.577671E-012	0	0.000000E+000
1	1.99142410	2.577671E-012	1.705767E-011	1	0.000000E+000
1	1.99155541	1.705767E-011	2.577671E-012	0	0.000000E+000
1	1.99160940	2.577671E-012	1.705767E-011	1	0.000000E+000
1	1.99165887	1.705767E-011	2.577671E-012	0	0.000000E+000
1	1.99166620	2.577671E-012	1.705767E-011	1	0.000000E+000
1	1.99178357	1.705767E-011	2.577671E-012	0	0.000000E+000
1	1.99187863	2.577671E-012	1.705767E-011	1	0.000000E+000
1	1.99191657	1.705767E-011	2.577671E-012	0	0.000000E+000
1	1.99194128	2.577671E-012	1.705767E-011	1	0.000000E+000
1	1.99229712	1.705767E-011	2.577671E-012	0	0.000000E+000
1	1.99231330	2.577671E-012	1.705767E-011	1	0.000000E+000
1	1.99233543	1.705767E-011	2.577671E-012	0	0.000000E+000
1	1.99236331	2.577671E-012	1.705767E-011	1	0.000000E+000
1	1.99253967	1.705767E-011	2.577671E-012	0	0.000000E+000
1	1.99295864	2.577671E-012	1.705767E-011	1	0.000000E+000
1	1.99309708	1.705767E-011	2.577671E-012	0	0.000000E+000
1	1.99314648	2.577671E-012	1.705767E-011	1	0.000000E+000
1	1.99317133	1.705767E-011	2.577671E-012	0	0.000000E+000
1	1.99336094	2.577671E-012	1.705767E-011	1	0.000000E+000
1	1.99343062	1.705767E-011	2.577671E-012	0	0.000000E+000
1	1.99346995	2.577671E-012	1.705767E-011	1	0.000000E+000
1	1.99391401	1.705767E-011	2.577671E-012	0	0.000000E+000
1	1.99394065	2.577671E-012	1.705767E-011	1	0.000000E+000
1	1.99412724	1.705767E-011	2.577671E-012	0	0.000000E+000
1	1.99416146	2.577671E-012	1.705767E-011	1	0.000000E+000
1	1.99419387	1.705767E-011	2.577671E-012	0	0.000000E+000
1	1.99421313	2.577671E-012	1.705767E-011	1	0.000000E+000
1	1.99423926	1.705767E-011	2.577671E-012	0	0.000000E+000
1	1.99426800	2.577671E-012	1.705767E-011	1	0.000000E+000
1	1.99429684	1.705767E-011	2.577671E-012	0	0.000000E+000
1	1.99431252	2.577671E-012	1.705767E-011	1	0.000000E+000
1	1.99442742	1.705767E-011	2.577671E-012	0	0.000000E+000
1	1.99445136	2.577671E-012	1.705767E-011	1	0.000000E+000
1	1.99446594	1.705767E-011	2.577671E-012	0	0.000000E+000
1	1.99460101	2.577671E-012	1.705767E-011	1	0.000000E+000
1	1.99476309	1.705767E-011	2.577671E-012	0	0.000000E+000
1	1.99480099	2.577671E-012	1.705767E-011	1	0.000000E+000
1	1.99533454	1.705767E-011	2.577671E-012	0	0.000000E+000
1	1.99537852	2.577671E-012	1.705767E-011	1	0.000000E+000
1	1.99557093	1.705767E-011	2.577671E-012	0	0.000000E+000
1	1.99565071	2.577671E-012	1.705767E-011	1	0.000000E+000
1	1.99578760	1.705767E-011	2.577671E-012	0	0.000000E+000
1	1.99584187	2.577671E-012	1.705767E-011	1	0.000000E+000
1	1.99594012	1.705767E-011	2.577671E-012	0	0.000000E+000
1	1.99595623	2.577671E-012	1.705767E-011	1	0.000000E+000
1	1.99598555	1.705767E-011	2.577671E-012	0	0.000000E+000
1	1.99602542	2.577671E-012	1.705767E-011	1	0.000000E+000
1	1.99631070	1.705767E-011	2.577671E-012	0	0.000000E+000
1	1.99636427	2.577671E-012	1.705767E-011	1	0.000000E+000
1	1.99639163	1.705767E-011	2.577671E-012	0	0.000000E+000
1	1.99642655	2.577671E-012	1.705767E-011	1	0.000000E+000
1	1.99680760	1.705767E-011	2.577671E-012	0	0.000000E+000
1	1.99685408	2.577671E-012	1.705767E-011	1	0.000000E+000
1	1.99719097	1.705767E-011	2.577671E-012	0	0.000000E+000
1	1.99722144	2.577671E-012	1.705767E-011	1	0.000000E+000
1	1.99727795	1.705767E-011	2.577671E-012	0	0.000000E+000
1	1.99733377	2.577671E-012	1.705767E-011	1	0.000000E+000
1	1.99763028	1.705767E-011	2.577671E-012	0	0.000000E+000
1	1.99771035	2.577671E-012	1.705767E-011	1	0.000000E+000
1	1.99771201	1.705767E-011	2.577671E-012	0	0.000000E+000
1	1.99774349	2.577671E-012	1.705767E-011	1	0.000000E+000
1	1.99796675	1.705767E-011	2.577671E-012	0	0.000000E+000
1	1.99802910	2.577671E-012	1.705767E-011	1	0.000000E+000
1	1.99827270	1.705767E-011	2.577671E-012	0	0.000000E+000
1	1.99828909	2.577671E-012	1.705767E-011	1	0.000000E+000
1	1.99873623	1.705767E-011	2.577671E-012	0	0.000000E+000
1	1.99877847	2.577671E-012	1.705767E-011	1	0.000000E+000
1	1.99885219	1.705767E-011	2.577671E-012	0	0.000000E+000
1	1.99896711	2.577671E-012	1.705767E-011	1	0.000000E+000
1	1.99920354	1.705767E-011	2.577671E-012	0	0.000000E+000
1	1.99921761	2.577671E-012	1.705767E-011	1	0.000000E+000
1	1.99935372	1.705767E-011	2.577671E-012	0	0.000000E+000
1	1.99943336	2.577671E-012	1.705767E-011	1	0.000000E+000
1	1.99955446	1.705767E-011	2.577671E-012	0	0.000000E+000
1	1.99958009	2.577671E-012	1.705767E-011	1	0.000000E+000
1	1.99965491	1.705767E-011	2.577671E-012	0	0.000000E+000
1	1.99965748	2.577671E-012	1.705767E-011	1	0.000000E+000
1	1.99979696	1.705767E-011	2.577671E-012	0	0.000000E+000
1	1.99979703	2.577671E-012	1.705767E-011	1	0.000000E+000
1	2.00003530	1.705767E-011	2.577671E-012	0	0.000000E+000
1	2.00009892	2.577671E-012	1.705767E-011	1	0.000000E+000
1	2.00035326	1.705767E-011	2.577671E-012	0	0.000000E+000
1	2.00038369	2.577671E-012	1.705767E-011	1	0.000000E+000
1	2.00047345	1.705767E-011	2.577671E-012	0	0.000000E+000
1	2.00052574	2.577671E-012	1.705767E-011	1	0.000000E+000
1	2.00056536	1.705767E-011	2.577671E-012	0	0.000000E+000
1	2.00058115	2.577671E-012	1.705767E-011	1	0.000000E+000
1	2.00058814	1.705767E-011	2.577671E-012	0	0.000000E+000
1	2.00068872	2.577671E-012	1.705767E-011	1	0.000000E+000
1	2.00076154	1.705767E-011	2.577671E-012	0	0.000000E+000
1	2.00084064	2.577671E-012	1.705767E-011	1	0.000000E+000
1	2.00092233	1.705767E-011	2.577671E-012	0	0.000000E+000
1	2.00102155	2.577671E-012	1.705767E-011	1	0.000000E+000
1	2.00208465	1.705767E-011	2.577671E-012	0	0.000000E+000
1	2.00211553	2.577671E-012	1.705767E-011	1	0.000000E+000
1	2.00236675	1.705767E-011	2.577671E-012	0	0.000000E+000
1	2.00238769	2.577671E-012	1.705767E-011	1	0.000000E+000
1	2.00288426	1.705767E-011	2.577671E-012	0	0.000000E+000
1	2.00293893	2.577671E-012	1.705767E-011	1	0.000000E+000
1	2.00298079	1.705767E-011	2.577671E-012	0	0.000000E+000
1	2.00306675	2.577671E-012	1.705767E-011	1	0.000000E+000
1	2.00326109	1.705767E-011	2.577671E-012	0	0.000000E+000
1	2.00332482	2.577671E-012	1.705767E-011	1	0.000000E+000
1	2.00334562	1.705767E-011	2.577671E-012	0	0.000000E+000
1	2.00336566	2.577671E-012	1.705767E-011	1	0.000000E+000
1	2.00340634	1.705767E-011	2.577671E-012	0	0.000000E+000
1	2.00342487	2.577671E-012	1.705767E-011	1	0.000000E+000
1	2.00371812	1.705767E-011	2.577671E-012	0	0.000000E+000
1	2.00372440	2.577671E-012	1.705767E-011	1	0.000000E+000
1	2.00379437	1.705767E-011	2.577671E-012	0	0.000000E+000
1	2.00384968	2.577671E-012	1.705767E-011	1	0.000000E+000
1	2.00394895	1.705767E-011	2.577671E-012	0	0.000000E+000
1	2.00398038	2.577671E-012	1.705767E-011	1	0.000000E+000
1	2.00412050	1.705767E-011	2.577671E-012	0	0.000000E+000
1	2.00418179	2.577671E-012	1.705767E-011	1	0.000000E+000
1	2.00449724	1.705767E-011	2.577671E-012	0	0.000000E+000
1	2.00453424	2.577671E-012	1.705767E-011	1	0.000000E+000
1	2.00467182	1.705767E-011	2.577671E-012	0	0.000000E+000
1	2.00471712	2.577671E-012	1.705767E-011	1	0.000000E+000
1	2.00477756	1.705767E-011	2.577671E-012	0	0.000000E+000
1	2.00545647	2.577671E-012	1.705767E-011	1	0.000000E+000
1	2.00560991	1.705767E-011	2.577671E-012	0	0.000000E+000
1	2.00565775	2.577671E-012	1.705767E-011	1	0.000000E+000
1	2.00588270	1.705767E-011	2.577671E-012	0	0.000000E+000
1	2.00591553	2.577671E-012	1.705767E-011	1	0.000000E+000
1	2.00617273	1.705767E-011	2.577671E-012	0	0.000000E+000
1	2.00619007	2.577671E-012	1.705767E-011	1	0.000000E+000
1	2.00622044	1.705767E-011	2.577671E-012	0	0.000000E+000
1	2.00624049	2.577671E-012	1.705767E-011	1	0.000000E+000
1	2.00625400	1.705767E-011	2.577671E-012	0	0.000000E+000
1	2.00626878	2.577671E-012	1.705767E-011	1	0.000000E+000
1	2.00662478	1.705767E-011	2.577671E-012	0	0.000000E+000
1	2.00663880	2.577671E-012	1.705767E-011	1	0.000000E+000
1	2.00695080	1.705767E-011	2.577671E-012	0	0.000000E+000
1	2.00702324	2.577671E-012	1.705767E-011	1	0.000000E+000
1	2.00706583	1.705767E-011	2.577671E-012	0	0.000000E+000
1	2.00709199	2.577671E-012	1.705767E-011	1	0.000000E+000
1	2.00713872	1.705767E-011	2.577671E-012	0	0.000000E+000
1	2.00717829	2.577671E-012	1.705767E-011	1	0.000000E+000
1	2.00763783	1.705767E-011	2.577671E-012	0	0.000000E+000
1	2.00767217	2.577671E-012	1.705767E-011	1	0.000000E+000
1	2.00784200	1.705767E-011	2.577671E-012	0	0.000000E+000
1	2.00793306	2.577671E-012	1.705767E-011	1	0.000000E+000
1	2.00843875	1.705767E-011	2.577671E-012	0	0.000000E+000
1	2.00844349	2.577671E-012	1.705767E-011	1	0.000000E+000
1	2.00879916	1.705767E-011	2.577671E-012	0	0.000000E+000
1	2.00880405	2.577671E-012	1.705767E-011	1	0.000000E+000
1	2.00888082	1.705767E-011	2.577671E-012	0	0.000000E+000
1	2.00895538	2.577671E-012	1.705767E-011	1	0.000000E+000
1	2.00907351	1.705767E-011	2.577671E-012	0	0.000000E+000
1	2.00924592	2.577671E-012	1.705767E-011	1	0.000000E+000
1	2.00967968	1.705767E-011	2.577671E-012	0	0.000000E+000
1	2.00970550	2.577671E-012	1.705767E-011	1	0.000000E+000
1	2.01004002	1.705767E-011	2.577671E-012	0	0.000000E+000
1	2.01010135	2.577671E-012	1.705767E-011	1	0.000000E+000
1	2.01018432	1.705767E-011	2.577671E-012	0	0.000000E+000
1	2.01026448	2.577671E-012	1.705767E-011	1	0.000000E+000
1	2.01033439	1.705767E-011	2.577671E-012	0	0.000000E+000
1	2.01039160	2.577671E-012	1.705767E-011	1	0.000000E+000
1	2.01047537	1.705767E-011	2.577671E-012	0	0.000000E+000
1	2.01051314	2.577671E-012	1.705767E-011	1	0.000000E+000
1	2.01077873	1.705767E-011	2.577671E-012	0	0.000000E+000
1	2.01080198	2.577671E-012	1.705767E-011	1	0.000000E+000
1	2.01086195	1.705767E-011	2.577671E-012	0	0.000000E+000
1	2.01091951	2.577671E-012	1.705767E-011	1	0.000000E+000
1	2.01100927	1.705767E-011	2.577671E-012	0	0.000000E+000
1	2.01104983	2.577671E-012	1.705767E-011	1	0.000000E+000
1	2.01136869	1.705767E-011	2.577671E-012	0	0.000000E+000
1	2.01169322	2.577671E-012	1.705767E-011	1	0.000000E+000
1	2.01174018	1.705767E-011	2.577671E-012	0	0.000000E+000
1	2.01178501	2.577671E-012	1.705767E-011	1	0.000000E+000
1	2.01193687	1.705767E-011	2.577671E-012	0	0.000000E+000
1	2.01197859	2.577671E-012	1.705767E-011	1	0.000000E+000
1	2.01199475	1.705767E-011	2.577671E-012	0	0.000000E+000
1	2.01209351	2.577671E-012	1.705767E-011	1	0.000000E+000
1	2.01211577	1.705767E-011	2.577671E-012	0	0.000000E+000
1	2.01213327	2.577671E-012	1.705767E-011	1	0.000000E+000
1	2.01218678	1.705767E-011	2.577671E-012	0	0.000000E+000
1	2.01222282	2.577671E-012	1.705767E-011	1	0.000000E+000
1	2.01239167	1.705767E-011	2.577671E-012	0	0.000000E+000
1	2.01239821	2.577671E-012	1.705767E-011	1	0.000000E+000
1	2.01251417	1.705767E-011	2.577671E-012	0	0.000000E+000
1	2.01254108	2.577671E-012	1.705767E-011	1	0.000000E+000
1	2.01265581	1.705767E-011	2.577671E-012	0	0.000000E+000
1	2.01271341	2.577671E-012	1.705767E-011	1	0.000000E+000
1	2.01272912	1.705767E-011	2.577671E-012	0	0.000000E+000
1	2.01275860	2.577671E-012	1.705767E-011	1	0.000000E+000
1	2.01293695	1.705767E-011	2.577671E-012	0	0.000000E+000
1	2.01295041	2.577671E-012	1.705767E-011	1	0.000000E+000
1	2.01303228	1.705767E-011	2.577671E-012	0	0.000000E+000
1	2.01312592	2.577671E-012	1.705767E-011	1	0.000000E+000
1	2.01320567	1.705767E-011	2.577671E-012	0	0.000000E+000
1	2.01325484	2.577671E-012	1.705767E-011	1	0.000000E+000
1	2.01327992	1.705767E-011	2.577671E-012	0	0.000000E+000
1	2.01330052	2.577671E-012	1.705767E-011	1	0.000000E+000
1	2.01340349	1.705767E-011	2.577671E-012	0	0.000000E+000
1	2.01344541	2.577671E-012	1.705767E-011	1	0.000000E+000
1	2.01345354	1.705767E-011	2.577671E-012	0	0.000000E+000
1	2.01348582	2.577671E-012	1.705767E-011	1	0.000000E+000
1	2.01359864	1.705767E-011	2.577671E-012	0	0.000000E+000
1	2.01363447	2.577671E-012	1.705767E-011	1	0.000000E+000
1	2.01389270	1.705767E-011	2.577671E-012	0	0.000000E+000
1	2.01395807	2.577671E-012	1.705767E-011	1	0.000000E+000
1	2.01398103	1.705767E-011	2.577671E-012	0	0.000000E+000
1	2.01404643	2.577671E-012	1.705767E-011	1	0.000000E+000
1	2.01408512	1.705767E-011	2.577671E-012	0	0.000000E+000
1	2.01414415	2.577671E-012	1.705767E-011	1	0.000000E+000
1	2.01415068	1.705767E-011	2.577671E-012	0	0.000000E+000
1	2.01419586	2.577671E-012	1.705767E-011	1	0.000000E+000
1	2.01434513	1.705767E-011	2.577671E-012	0	0.000000E+000
1	2.01440753	2.577671E-012	1.705767E-011	1	0.000000E+000
1	2.01443678	1.705767E-011	2.577671E-012	0	0.000000E+000
1	2.01448545	2.577671E-012	1.705767E-011	1	0.000000E+000
1	2.01449817	1.705767E-011	2.577671E-012	0	0.000000E+000
1	2.01459390	2.577671E-012	1.705767E-011	1	0.000000E+000
1	2.01468888	1.705767E-011	2.577671E-012	0	0.000000E+000
1	2.01472939	2.577671E-012	1.705767E-011	1	0.000000E+000
1	2.01482211	1.705767E-011	2.577671E-012	0	0.000000E+000
1	2.01486465	2.577671E-012	1.705767E-011	1	0.000000E+000
1	2.01497698	1.705767E-011	2.577671E-012	0	0.000000E+000
1	2.01517998	2.577671E-012	1.705767E-011	1	0.000000E+000
1	2.01525651	1.705767E-011	2.577671E-012	0	0.000000E+000
1	2.01527978	2.577671E-012	1.705767E-011	1	0.000000E+000
1	2.01542544	1.705767E-011	2.577671E-012	0	0.000000E+000
1	2.01544749	2.577671E-012	1.705767E-011	1	0.000000E+000
1	2.01548146	1.705767E-011	2.577671E-012	0	0.000000E+000
1	2.01550874	2.577671E-012	1.705767E-011	1	0.000000E+000
1	2.01564295	1.705767E-011	2.577671E-012	0	0.000000E+000
1	2.01569942	2.577671E-012	1.705767E-011	1	0.000000E+000
1	2.01570521	1.705767E-011	2.577671E-012	0	0.000000E+000
1	2.01574823	2.577671E-012	1.705767E-011	1	0.000000E+000
1	2.01600438	1.705767E-011	2.577671E-012	0	0.000000E+000
1	2.01602538	2.577671E-012	1.705767E-011	1	0.000000E+000
1	2.01614224	1.705767E-011	2.577671E-012	0	0.000000E+000
1	2.01619202	2.577671E-012	1.705767E-011	1	0.000000E+000
1	2.01625195	1.705767E-011	2.577671E-012	0	0.000000E+000
1	2.01635588	2.577671E-012	1.705767E-011	1	0.000000E+000
1	2.01650936	1.705767E-011	2.577671E-012	0	0.000000E+000
1	2.01654239	2.577671E-012	1.705767E-011	1	0.000000E+000
1	2.01687675	1.705767E-011	2.577671E-012	0	0.000000E+000
1	2.01689487	2.577671E-012	1.705767E-011	1	0.000000E+000
1	2.01703572	1.705767E-011	2.577671E-012	0	0.000000E+000
1	2.01715301	2.577671E-012	1.705767E-011	1	0.000000E+000
1	2.01718698	1.705767E-011	2.577671E-012	0	0.000000E+000
1	2.01723161	2.577671E-012	1.705767E-011	1	0.000000E+000
1	2.01724643	1.705767E-011	2.577671E-012	0	0.000000E+000
1	2.01726952	2.577671E-012	1.705767E-011	1	0.000000E+000
1	2.01742683	1.705767E-011	2.577671E-012	0	0.000000E+000
1	2.01745792	2.577671E-012	1.705767E-011	1	0.000000E+000
1	2.01775012	1.705767E-011	2.577671E-012	0	0.000000E+000
1	2.01780002	2.577671E-012	1.705767E-011	1	0.000000E+000
1	2.01841260	1.705767E-011	2.577671E-012	0	0.000000E+000
1	2.01845069	2.577671E-012	1.705767E-011	1	0.000000E+000
1	2.01870935	1.705767E-011	2.577671E-012	0	0.000000E+000
1	2.01875827	2.577671E-012	1.705767E-011	1	0.000000E+000
1	2.01895977	1.705767E-011	2.577671E-012	0	0.000000E+000
1	2.01897724	2.577671E-012	1.705767E-011	1	0.000000E+000
1	2.01907784	1.705767E-011	2.577671E-012	0	0.000000E+000
1	2.01911527	2.577671E-012	1.705767E-011	1	0.000000E+000
1	2.01923133	1.705767E-011	2.577671E-012	0	0.000000E+000
1	2.01925555	2.577671E-012	1.705767E-011	1	0.000000E+000
1	2.01936342	1.705767E-011	2.577671E-012	0	0.000000E+000
1	2.01941738	2.577671E-012	1.705767E-011	1	0.000000E+000
1	2.01953475	1.705767E-011	2.577671E-012	0	0.000000E+000
1	2.01959699	2.577671E-012	1.705767E-011	1	0.000000E+000
1	2.01998192	1.705767E-011	2.577671E-012	0	0.000000E+000
1	2.02003699	2.577671E-012	1.705767E-011	1	0.000000E+000
1	2.02018816	1.705767E-011	2.577671E-012	0	0.000000E+000
1	2.02021209	2.577671E-012	1.705767E-011	1	0.000000E+000
1	2.02039427	1.705767E-011	2.577671E-012	0	0.000000E+000
1	2.02046956	2.577671E-012	1.705767E-011	1	0.000000E+000
1	2.02052899	1.705767E-011	2.577671E-012	0	0.000000E+000
1	2.02059791	2.577671E-012	1.705767E-011	1	0.000000E+000
1	2.02069801	1.705767E-011	2.577671E-012	0	0.000000E+000
1	2.02076651	2.577671E-012	1.705767E-011	1	0.000000E+000
1	2.02091490	1.705767E-011	2.577671E-012	0	0.000000E+000
1	2.02096919	2.577671E-012	1.705767E-011	1	0.000000E+000
1	2.02104287	1.705767E-011	2.577671E-012	0	0.000000E+000
1	2.02107459	2.577671E-012	1.705767E-011	1	0.000000E+000
1	2.02110678	1.705767E-011	2.577671E-012	0	0.000000E+000
1	2.02110849	2.577671E-012	1.705767E-011	1	0.000000E+000
1	2.02157118	1.705767E-011	2.577671E-012	0	0.000000E+000
1	2.02162819	2.577671E-012	1.705767E-011	1	0.000000E+000
1	2.02184302	1.705767E-011	2.577671E-012	0	0.000000E+000
1	2.02218141	2.577671E-012	1.705767E-011	1	0.000000E+000
1	2.02258647	1.705767E-011	2.577671E-012	0	0.000000E+000
1	2.02260754	2.577671E-012	1.705767E-011	1	0.000000E+000
1	2.02264932	1.705767E-011	2.577671E-012	0	0.000000E+000
1	2.02270063	2.577671E-012	1.705767E-011	1	0.000000E+000
1	2.02275944	1.705767E-011	2.577671E-012	0	0.000000E+000
1	2.02280300	2.577671E-012	1.705767E-011	1	0.000000E+000
1	2.02295356	1.705767E-011	2.577671E-012	0	0.000000E+000
1	2.02297121	2.577671E-012	1.705767E-011	1	0.000000E+000
1	2.02304269	1.705767E-011	2.577671E-012	0	0.000000E+000
1	2.02311831	2.577671E-012	1.705767E-011	1	0.000000E+000
1	2.02314534	1.705767E-011	2.577671E-012	0	0.000000E+000
1	2.02320015	2.577671E-012	1.705767E-011	1	0.000000E+000
1	2.02321537	1.705767E-011	2.577671E-012	0	0.000000E+000
1	2.02322526	2.577671E-012	1.705767E-011	1	0.000000E+000
1	2.02331072	1.705767E-011	2.577671E-012	0	0.000000E+000
1	2.02351767	2.577671E-012	1.705767E-011	1	0.000000E+000
1	2.02355374	1.705767E-011	2.577671E-012	0	0.000000E+000
1	2.02358897	2.577671E-012	1.705767E-011	1	0.000000E+000
1	2.02378717	1.705767E-011	2.577671E-012	0	0.000000E+000
1	2.02380179	2.577671E-012	1.705767E-011	1	0.000000E+000
1	2.02389962	1.705767E-011	2.577671E-012	0	0.000000E+000
1	2.02393806	2.577671E-012	1.705767E-011	1	0.000000E+000
1	2.02397707	1.705767E-011	2.577671E-012	0	0.000000E+000
1	2.02399664	2.577671E-012	1.705767E-011	1	0.000000E+000
1	2.02420375	1.705767E-011	2.577671E-012	0	0.000000E+000
1	2.02427297	2.577671E-012	1.705767E-011	1	0.000000E+000
1	2.02439464	1.705767E-011	2.577671E-012	0	0.000000E+000
1	2.02443854	2.577671E-012	1.705767E-011	1	0.000000E+000
1	2.02462699	1.705767E-011	2.577671E-012	0	0.000000E+000
1	2.02471872	2.577671E-012	1.705767E-011	1	0.000000E+000
1	2.02475096	1.705767E-011	2.577671E-012	0	0.000000E+000
1	2.02482410	2.577671E-012	1.705767E-011	1	0.000000E+000
1	2.02505867	1.705767E-011	2.577671E-012	0	0.000000E+000
1	2.02507994	2.577671E-012	1.705767E-011	1	0.000000E+000
1	2.02526463	1.705767E-011	2.577671E-012	0	0.000000E+000
1	2.02529175	2.577671E-012	1.705767E-011	1	0.000000E+000
1	2.02543742	1.705767E-011	2.577671E-012	0	0.000000E+000
1	2.02547262	2.577671E-012	1.705767E-011	1	0.000000E+000
1	2.02552808	1.705767E-011	2.577671E-012	0	0.000000E+000
1	2.02558481	2.577671E-012	1.705767E-011	1	0.000000E+000
1	2.02600410	1.705767E-011	2.577671E-012	0	0.000000E+000
1	2.02607457	2.577671E-012	1.705767E-011	1	0.000000E+000
1	2.02624147	1.705767E-011	2.577671E-012	0	0.000000E+000
1	2.02628472	2.577671E-012	1.705767E-011	1	0.000000E+000
1	2.02682844	1.705767E-011	2.577671E-012	0	0.000000E+000
1	2.02685127	2.577671E-012	1.705767E-011	1	0.000000E+000
1	2.02724035	1.705767E-011	2.577671E-012	0	0.000000E+000
1	2.02730196	2.577671E-012	1.705767E-011	1	0.000000E+000
1	2.02734024	1.705767E-011	2.577671E-012	0	0.000000E+000
1	2.02737102	2.577671E-012	1.705767E-011	1	0.000000E+000
1	2.02744848	1.705767E-011	2.577671E-012	0	0.000000E+000
1	2.02747645	2.577671E-012	1.705767E-011	1	0.000000E+000
1	2.02765287	1.705767E-011	2.577671E-012	0	0.000000E+000
1	2.02774049	2.577671E-012	1.705767E-011	1	0.000000E+000
1	2.02846838	1.705767E-011	2.577671E-012	0	0.000000E+000
1	2.02848981	2.577671E-012	1.705767E-011	1	0.000000E+000
1	2.02855717	1.705767E-011	2.577671E-012	0	0.000000E+000
1	2.02859181	2.577671E-012	1.705767E-011	1	0.000000E+000
1	2.02919765	1.705767E-011	2.577671E-012	0	0.000000E+000
1	2.02922933	2.577671E-012	1.705767E-011	1	0.000000E+000
1	2.02969009	1.705767E-011	2.577671E-012	0	0.000000E+000
1	2.02980980	2.577671E-012	1.705767E-011	1	0.000000E+000
1	2.02985411	1.705767E-011	2.577671E-012	0	0.000000E+000
1	2.02988263	2.577671E-012	1.705767E-011	1	0.000000E+000
1	2.02994516	1.705767E-011	2.577671E-012	0	0.000000E+000
1	2.02998866	2.577671E-012	1.705767E-011	1	0.000000E+000
1	2.03003230	1.705767E-011	2.577671E-012	0	0.000000E+000
1	2.03006167	2.577671E-012	1.705767E-011	1	0.000000E+000
1	2.03034897	1.705767E-011	2.577671E-012	0	0.000000E+000
1	2.03037250	2.577671E-012	1.705767E-011	1	0.000000E+000
1	2.03097934	1.705767E-011	2.577671E-012	0	0.000000E+000
1	2.03129354	2.577671E-012	1.705767E-011	1	0.000000E+000
1	2.03136238	1.705767E-011	2.577671E-012	0	0.000000E+000
1	2.03206731	2.577671E-012	1.705767E-011	1	0.000000E+000
1	2.03242087	1.705767E-011	2.577671E-012	0	0.000000E+000
1	2.03257366	2.577671E-012	1.705767E-011	1	0.000000E+000
1	2.03279442	1.705767E-011	2.577671E-012	0	0.000000E+000
1	2.03280831	2.577671E-012	1.705767E-011	1	0.000000E+000
1	2.03297889	1.705767E-011	2.577671E-012	0	0.000000E+000
1	2.03299324	2.577671E-012	1.705767E-011	1	0.000000E+000
1	2.03307953	1.705767E-011	2.577671E-012	0	0.000000E+000
1	2.03313362	2.577671E-012	1.705767E-011	1	0.000000E+000
1	2.03329747	1.705767E-011	2.577671E-012	0	0.000000E+000
1	2.03339026	2.577671E-012	1.705767E-011	1	0.000000E+000
1	2.03349652	1.705767E-011	2.577671E-012	0	0.000000E+000
1	2.03354719	2.577671E-012	1.705767E-011	1	0.000000E+000
1	2.03359292	1.705767E-011	2.577671E-012	0	0.000000E+000
1	2.03361187	2.577671E-012	1.705767E-011	1	0.000000E+000
1	2.03368332	1.705767E-011	2.577671E-012	0	0.000000E+000
1	2.03371640	2.577671E-012	1.705767E-011	1	0.000000E+000
1	2.03377566	1.705767E-011	2.577671E-012	0	0.000000E+000
1	2.03381196	2.577671E-012	1.705767E-011	1	0.000000E+000
1	2.03400046	1.705767E-011	2.577671E-012	0	0.000000E+000
1	2.03403987	2.577671E-012	1.705767E-011	1	0.000000E+000
1	2.03419284	1.705767E-011	2.577671E-012	0	0.000000E+000
1	2.03420670	2.577671E-012	1.705767E-011	1	0.000000E+000
1	2.03427425	1.705767E-011	2.577671E-012	0	0.000000E+000
1	2.03428046	2.577671E-012	1.705767E-011	1	0.000000E+000
1	2.03439506	1.705767E-011	2.577671E-012	0	0.000000E+000
1	2.03443299	2.577671E-012	1.705767E-011	1	0.000000E+000
1	2.03446586	1.705767E-011	2.577671E-012	0	0.000000E+000
1	2.03450120	2.577671E-012	1.705767E-011	1	0.000000E+000
1	2.03461225	1.705767E-011	2.577671E-012	0	0.000000E+000
1	2.03468769	2.577671E-012	1.705767E-011	1	0.000000E+000
1	2.03478831	1.705767E-011	2.577671E-012	0	0.000000E+000
1	2.03479838	2.577671E-012	1.705767E-011	1	0.000000E+000
1	2.03510761	1.705767E-011	2.577671E-012	0	0.000000E+000
1	2.03516177	2.577671E-012	1.705767E-011	1	0.000000E+000
1	2.03527213	1.705767E-011	2.577671E-012	0	0.000000E+000
1	2.03529731	2.577671E-012	1.705767E-011	1	0.000000E+000
1	2.03535285	1.705767E-011	2.577671E-012	0	0.000000E+000
1	2.03538168	2.577671E-012	1.705767E-011	1	0.000000E+000
1	2.03545849	1.705767E-011	2.577671E-012	0	0.000000E+000
1	2.03548417	2.577671E-012	1.705767E-011	1	0.000000E+000
1	2.03616040	1.705767E-011	2.577671E-012	0	0.000000E+000
1	2.03624551	2.577671E-012	1.705767E-011	1	0.000000E+000
1	2.03632091	1.705767E-011	2.577671E-012	0	0.000000E+000
1	2.03636238	2.577671E-012	1.705767E-011	1	0.000000E+000
1	2.03645332	1.705767E-011	2.577671E-012	0	0.000000E+000
1	2.03647596	2.577671E-012	1.705767E-011	1	0.000000E+000
1	2.03650971	1.705767E-011	2.577671E-012	0	0.000000E+000
1	2.03653370	2.577671E-012	1.705767E-011	1	0.000000E+000
1	2.03659034	1.705767E-011	2.577671E-012	0	0.000000E+000
1	2.03661042	2.577671E-012	1.705767E-011	1	0.000000E+000
1	2.03717778	1.705767E-011	2.577671E-012	0	0.000000E+000
1	2.03719235	2.577671E-012	1.705767E-011	1	0.000000E+000
1	2.03724866	1.705767E-011	2.577671E-012	0	0.000000E+000
1	2.03731212	2.577671E-012	1.705767E-011	1	0.000000E+000
1	2.03739138	1.705767E-011	2.577671E-012	0	0.000000E+000
1	2.03740340	2.577671E-012	1.705767E-011	1	0.000000E+000
1	2.03758614	1.705767E-011	2.577671E-012	0	0.000000E+000
1	2.03759233	2.577671E-012	1.705767E-011	1	0.000000E+000
1	2.03763726	1.705767E-011	2.577671E-012	0	0.000000E+000
1	2.03765590	2.577671E-012	1.705767E-011	1	0.000000E+000
1	2.03792786	1.705767E-011	2.577671E-012	0	0.000000E+000
1	2.03794797	2.577671E-012	1.705767E-011	1	0.000000E+000
1	2.03799957	1.705767E-011	2.577671E-012	0	0.000000E+000
1	2.03803653	2.577671E-012	1.705767E-011	1	0.000000E+000
1	2.03814551	1.705767E-011	2.577671E-012	0	0.000000E+000
1	2.03817886	2.577671E-012	1.705767E-011	1	0.000000E+000
1	2.03854603	1.705767E-011	2.577671E-012	0	0.000000E+000
1	2.03860655	2.577671E-012	1.705767E-011	1	0.000000E+000
1	2.03883709	1.705767E-011	2.577671E-012	0	0.000000E+000
1	2.03888537	2.577671E-012	1.705767E-011	1	0.000000E+000
1	2.03892207	1.705767E-011	2.577671E-012	0	0.000000E+000
1	2.03894167	2.577671E-012	1.705767E-011	1	0.000000E+000
1	2.03918315	1.705767E-011	2.577671E-012	0	0.000000E+000
1	2.03927736	2.577671E-012	1.705767E-011	1	0.000000E+000
1	2.03933648	1.705767E-011	2.577671E-012	0	0.000000E+000
1	2.03941459	2.577671E-012	1.705767E-011	1	0.000000E+000
1	2.03944045	1.705767E-011	2.577671E-012	0	0.000000E+000
1	2.03947963	2.577671E-012	1.705767E-011	1	0.000000E+000
1	2.03991112	1.705767E-011	2.577671E-012	0	0.000000E+000
1	2.04000599	2.577671E-012	1.705767E-011	1	0.000000E+000
1	2.04020943	1.705767E-011	2.577671E-012	0	0.000000E+000
1	2.04136943	2.577671E-012	1.705767E-011	1	0.000000E+000
1	2.04147422	1.705767E-011	2.577671E-012	0	0.000000E+000
1	2.04152019	2.577671E-012	1.705767E-011	1	0.000000E+000
1	2.04179767	1.705767E-011	2.577671E-012	0	0.000000E+000
1	2.04184248	2.577671E-012	1.705767E-011	1	0.000000E+000
1	2.04206220	1.705767E-011	2.577671E-012	0	0.000000E+000
1	2.04210030	2.577671E-012	1.705767E-011	1	0.000000E+000
1	2.04211908	1.705767E-011	2.577671E-012	0	0.000000E+000
1	2.04215419	2.577671E-012	1.705767E-011	1	0.000000E+000
1	2.04273106	1.705767E-011	2.577671E-012	0	0.000000E+000
1	2.04275615	2.577671E-012	1.705767E-011	1	0.000000E+000
1	2.04277001	1.705767E-011	2.577671E-012	0	0.000000E+000
1	2.04284102	2.577671E-012	1.705767E-011	1	0.000000E+000
1	2.04288803	1.705767E-011	2.577671E-012	0	0.000000E+000
1	2.04293529	2.577671E-012	1.705767E-011	1	0.000000E+000
1	2.04312628	1.705767E-011	2.577671E-012	0	0.000000E+000
1	2.04314547	2.577671E-012	1.705767E-011	1	0.000000E+000
1	2.04330838	1.705767E-011	2.577671E-012	0	0.000000E+000
1	2.04359730	2.577671E-012	1.705767E-011	1	0.000000E+000
1	2.04370291	1.705767E-011	2.577671E-012	0	0.000000E+000
1	2.04374227	2.577671E-012	1.705767E-011	1	0.000000E+000
1	2.04388370	1.705767E-011	2.577671E-012	0	0.000000E+000
1	2.04397157	2.577671E-012	1.705767E-011	1	0.000000E+000
1	2.04406242	1.705767E-011	2.577671E-012	0	0.000000E+000
1	2.04407614	2.577671E-012	1.705767E-011	1	0.000000E+000
1	2.04420067	1.705767E-011	2.577671E-012	0	0.000000E+000
1	2.04422174	2.577671E-012	1.705767E-011	1	0.000000E+000
1	2.04446400	1.705767E-011	2.577671E-012	0	0.000000E+000
1	2.04453084	2.577671E-012	1.705767E-011	1	0.000000E+000
1	2.04474370	1.705767E-011	2.577671E-012	0	0.000000E+000
1	2.04476258	2.577671E-012	1.705767E-011	1	0.000000E+000
1	2.04484106	1.705767E-011	2.577671E-012	0	0.000000E+000
1	2.04488075	2.577671E-012	1.705767E-011	1	0.000000E+000
1	2.04497448	1.705767E-011	2.577671E-012	0	0.000000E+000
1	2.04499841	2.577671E-012	1.705767E-011	1	0.000000E+000
1	2.04508974	1.705767E-011	2.577671E-012	0	0.000000E+000
1	2.04510565	2.577671E-012	1.705767E-011	1	0.000000E+000
1	2.04515246	1.705767E-011	2.577671E-012	0	0.000000E+000
1	2.04516879	2.577671E-012	1.705767E-011	1	0.000000E+000
1	2.04528162	1.705767E-011	2.577671E-012	0	0.000000E+000
1	2.04530918	2.577671E-012	1.705767E-011	1	0.000000E+000
1	2.04537234	1.705767E-011	2.577671E-012	0	0.000000E+000
1	2.04542912	2.577671E-012	1.705767E-011	1	0.000000E+000
1	2.04552315	1.705767E-011	2.577671E-012	0	0.000000E+000
1	2.04555818	2.577671E-012	1.705767E-011	1	0.000000E+000
1	2.04568924	1.705767E-011	2.577671E-012	0	0.000000E+000
1	2.04577046	2.577671E-012	1.705767E-011	1	0.000000E+000
1	2.04588507	1.705767E-011	2.577671E-012	0	0.000000E+000
1	2.04589485	2.577671E-012	1.705767E-011	1	0.000000E+000
1	2.04604185	1.705767E-011	2.577671E-012	0	0.000000E+000
1	2.04605257	2.577671E-012	1.705767E-011	1	0.000000E+000
1	2.04610445	1.705767E-011	2.577671E-012	0	0.000000E+000
1	2.04613216	2.577671E-012	1.705767E-011	1	0.000000E+000
1	2.04614497	1.705767E-011	2.577671E-012	0	0.000000E+000
1	2.04618387	2.577671E-012	1.705767E-011	1	0.000000E+000
1	2.04628775	1.705767E-011	2.577671E-012	0	0.000000E+000
1	2.04634168	2.577671E-012	1.705767E-011	1	0.000000E+000
1	2.04656448	1.705767E-011	2.577671E-012	0	0.000000E+000
1	2.04665588	2.577671E-012	1.705767E-011	1	0.000000E+000
1	2.04682611	1.705767E-011	2.577671E-012	0	0.000000E+000
1	2.04690014	2.577671E-012	1.705767E-011	1	0.000000E+000
1	2.04700550	1.705767E-011	2.577671E-012	0	0.000000E+000
1	2.04707096	2.577671E-012	1.705767E-011	1	0.000000E+000
1	2.04727893	1.705767E-011	2.577671E-012	0	0.000000E+000
1	2.04730588	2.577671E-012	1.705767E-011	1	0.000000E+000
1	2.04734182	1.705767E-011	2.577671E-012	0	0.000000E+000
1	2.04737227	2.577671E-012	1.705767E-011	1	0.000000E+000
1	2.04745595	1.705767E-011	2.577671E-012	0	0.000000E+000
1	2.04749348	2.577671E-012	1.705767E-011	1	0.000000E+000
1	2.04805536	1.705767E-011	2.577671E-012	0	0.000000E+000
1	2.04808698	2.577671E-012	1.705767E-011	1	0.000000E+000
1	2.04816650	1.705767E-011	2.577671E-012	0	0.000000E+000
1	2.04819523	2.577671E-012	1.705767E-011	1	0.000000E+000
1	2.04834403	1.705767E-011	2.577671E-012	0	0.000000E+000
1	2.04836675	2.577671E-012	1.705767E-011	1	0.000000E+000
1	2.04839199	1.705767E-011	2.577671E-012	0	0.000000E+000
1	2.04849445	2.577671E-012	1.705767E-011	1	0.000000E+000
1	2.04875613	1.705767E-011	2.577671E-012	0	0.000000E+000
1	2.04877294	2.577671E-012	1.705767E-011	1	0.000000E+000
1	2.04882831	1.705767E-011	2.577671E-012	0	0.000000E+000
1	2.04883777	2.577671E-012	1.705767E-011	1	0.000000E+000
1	2.04905713	1.705767E-011	2.577671E-012	0	0.000000E+000
1	2.04911787	2.577671E-012	1.705767E-011	1	0.000000E+000
1	2.04924327	1.705767E-011	2.577671E-012	0	0.000000E+000
1	2.04930144	2.577671E-012	1.705767E-011	1	0.000000E+000
1	2.04935033	1.705767E-011	2.577671E-012	0	0.000000E+000
1	2.04938131	2.577671E-012	1.705767E-011	1	0.000000E+000
1	2.04946581	1.705767E-011	2.577671E-012	0	0.000000E+000
1	2.04948392	2.577671E-012	1.705767E-011	1	0.000000E+000
1	2.04973727	1.705767E-011	2.577671E-012	0	0.000000E+000
1	2.04979170	2.577671E-012	1.705767E-011	1	0.000000E+000
1	2.05091398	1.705767E-011	2.577671E-012	0	0.000000E+000
1	2.05111328	2.577671E-012	1.705767E-011	1	0.000000E+000
1	2.05113255	1.705767E-011	2.577671E-012	0	0.000000E+000
1	2.05118184	2.577671E-012	1.705767E-011	1	0.000000E+000
1	2.05128645	1.705767E-011	2.577671E-012	0	0.000000E+000
1	2.05133830	2.577671E-012	1.705767E-011	1	0.000000E+000
1	2.05144996	1.705767E-011	2.577671E-012	0	0.000000E+000
1	2.05147759	2.577671E-012	1.705767E-011	1	0.000000E+000
1	2.05155535	1.705767E-011	2.577671E-012	0	0.000000E+000
1	2.05158906	2.577671E-012	1.705767E-011	1	0.000000E+000
1	2.05180951	1.705767E-011	2.577671E-012	0	0.000000E+000
1	2.05192189	2.577671E-012	1.705767E-011	1	0.000000E+000
1	2.05249125	1.705767E-011	2.577671E-012	0	0.000000E+000
1	2.05270897	2.577671E-012	1.705767E-011	1	0.000000E+000
1	2.05292894	1.705767E-011	2.577671E-012	0	0.000000E+000
1	2.05292931	2.577671E-012	1.705767E-011	1	0.000000E+000
1	2.05312788	1.705767E-011	2.577671E-012	0	0.000000E+000
1	2.05327027	2.577671E-012	1.705767E-011	1	0.000000E+000
1	2.05353894	1.705767E-011	2.577671E-012	0	0.000000E+000
1	2.05356437	2.577671E-012	1.705767E-011	1	0.000000E+000
1	2.05359631	1.705767E-011	2.577671E-012	0	0.000000E+000
1	2.05368115	2.577671E-012	1.705767E-011	1	0.000000E+000
1	2.05371469	1.705767E-011	2.577671E-012	0	0.000000E+000
1	2.05372368	2.577671E-012	1.705767E-011	1	0.000000E+000
1	2.05388349	1.705767E-011	2.577671E-012	0	0.000000E+000
1	2.05391544	2.577671E-012	1.705767E-011	1	0.000000E+000
1	2.05414293	1.705767E-011	2.577671E-012	0	0.000000E+000
1	2.05418668	2.577671E-012	1.705767E-011	1	0.000000E+000
1	2.05420765	1.705767E-011	2.577671E-012	0	0.000000E+000
1	2.05423989	2.577671E-012	1.705767E-011	1	0.000000E+000
1	2.05435604	1.705767E-011	2.577671E-012	0	0.000000E+000
1	2.05438806	2.577671E-012	1.705767E-011	1	0.000000E+000
1	2.05473421	1.705767E-011	2.577671E-012	0	0.000000E+000
1	2.05479386	2.577671E-012	1.705767E-011	1	0.000000E+000
1	2.05494788	1.705767E-011	2.577671E-012	0	0.000000E+000
1	2.05505322	2.577671E-012	1.705767E-011	1	0.000000E+000
1	2.05515041	1.705767E-011	2.577671E-012	0	0.000000E+000
1	2.05523247	2.577671E-012	1.705767E-011	1	0.000000E+000
1	2.05533930	1.705767E-011	2.577671E-012	0	0.000000E+000
1	2.05536773	2.577671E-012	1.705767E-011	1	0.000000E+000
1	2.05549931	1.705767E-011	2.577671E-012	0	0.000000E+000
1	2.05558788	2.577671E-012	1.705767E-011	1	0.000000E+000
1	2.05564571	1.705767E-011	2.577671E-012	0	0.000000E+000
1	2.05567396	2.577671E-012	1.705767E-011	1	0.000000E+000
1	2.05576155	1.705767E-011	2.577671E-012	0	0.000000E+000
1	2.05581026	2.577671E-012	1.705767E-011	1	0.000000E+000
1	2.05592889	1.705767E-011	2.577671E-012	0	0.000000E+000
1	2.05594337	2.577671E-012	1.705767E-011	1	0.000000E+000
1	2.05600770	1.705767E-011	2.577671E-012	0	0.000000E+000
1	2.05611414	2.577671E-012	1.705767E-011	1	0.000000E+000
1	2.05633618	1.705767E-011	2.577671E-012	0	0.000000E+000
1	2.05637502	2.577671E-012	1.705767E-011	1	0.000000E+000
1	2.05655823	1.705767E-011	2.577671E-012	0	0.000000E+000
1	2.05660877	2.577671E-012	1.705767E-011	1	0.000000E+000
1	2.05677858	1.705767E-011	2.577671E-012	0	0.000000E+000
1	2.05678618	2.577671E-012	1.705767E-011	1	0.000000E+000
1	2.05690998	1.705767E-011	2.577671E-012	0	0.000000E+000
1	2.05705562	2.577671E-012	1.705767E-011	1	0.000000E+000
1	2.05717229	1.705767E-011	2.577671E-012	0	0.000000E+000
1	2.05720848	2.577671E-012	1.705767E-011	1	0.000000E+000
1	2.05729131	1.705767E-011	2.577671E-012	0	0.000000E+000
1	2.05736845	2.577671E-012	1.705767E-011	1	0.000000E+000
1	2.05743908	1.705767E-011	2.577671E-012	0	0.000000E+000
1	2.05745131	2.577671E-012	1.705767E-011	1	0.000000E+000
1	2.05753939	1.705767E-011	2.577671E-012	0	0.000000E+000
1	2.05757195	2.577671E-012	1.705767E-011	1	0.000000E+000
1	2.05784039	1.705767E-011	2.577671E-012	0	0.000000E+000
1	2.05787370	2.577671E-012	1.705767E-011	1	0.000000E+000
1	2.05822967	1.705767E-011	2.577671E-012	0	0.000000E+000
1	2.05842056	2.577671E-012	1.705767E-011	1	0.000000E+000
1	2.05850982	1.705767E-011	2.577671E-012	0	0.000000E+000
1	2.05902640	2.577671E-012	1.705767E-011	1	0.000000E+000
1	2.05907555	1.705767E-011	2.577671E-012	0	0.000000E+000
1	2.05909906	2.577671E-012	1.705767E-011	1	0.000000E+000
1	2.05934398	1.705767E-011	2.577671E-012	0	0.000000E+000
1	2.05939071	2.577671E-012	1.705767E-011	1	0.000000E+000
1	2.05960207	1.705767E-011	2.577671E-012	0	0.000000E+000
1	2.05962373	2.577671E-012	1.705767E-011	1	0.000000E+000
1	2.05973159	1.705767E-011	2.577671E-012	0	0.000000E+000
1	2.05991195	2.577671E-012	1.705767E-011	1	0.000000E+000
1	2.06008236	1.705767E-011	2.577671E-012	0	0.000000E+000
1	2.06009237	2.577671E-012	1.705767E-011	1	0.000000E+000
1	2.06048303	1.705767E-011	2.577671E-012	0	0.000000E+000
1	2.06066486	2.577671E-012	1.705767E-011	1	0.000000E+000
1	2.06081738	1.705767E-011	2.577671E-012	0	0.000000E+000
1	2.06092528	2.577671E-012	1.705767E-011	1	0.000000E+000
1	2.06113265	1.705767E-011	2.577671E-012	0	0.000000E+000
1	2.06114244	2.577671E-012	1.705767E-011	1	0.000000E+000
1	2.06119800	1.705767E-011	2.577671E-012	0	0.000000E+000
1	2.06123233	2.577671E-012	1.705767E-011	1	0.000000E+000
1	2.06165064	1.705767E-011	2.577671E-012	0	0.000000E+000
1	2.06170494	2.577671E-012	1.705767E-011	1	0.000000E+000
1	2.06191852	1.705767E-011	2.577671E-012	0	0.000000E+000
1	2.06198331	2.577671E-012	1.705767E-011	1	0.000000E+000
1	2.06209344	1.705767E-011	2.577671E-012	0	0.000000E+000
1	2.06213685	2.577671E-012	1.705767E-011	1	0.000000E+000
1	2.06216394	1.705767E-011	2.577671E-012	0	0.000000E+000
1	2.06219706	2.577671E-012	1.705767E-011	1	0.000000E+000
1	2.06229616	1.705767E-011	2.577671E-012	0	0.000000E+000
1	2.06233101	2.577671E-012	1.705767E-011	1	0.000000E+000
1	2.06274067	1.705767E-011	2.577671E-012	0	0.000000E+000
1	2.06277876	2.577671E-012	1.705767E-011	1	0.000000E+000
1	2.06292337	1.705767E-011	2.577671E-012	0	0.000000E+000
1	2.06293576	2.577671E-012	1.705767E-011	1	0.000000E+000
1	2.06318898	1.705767E-011	2.577671E-012	0	0.000000E+000
1	2.06321623	2.577671E-012	1.705767E-011	1	0.000000E+000
1	2.06408949	1.705767E-011	2.577671E-012	0	0.000000E+000
1	2.06411710	2.577671E-012	1.705767E-011	1	0.000000E+000
1	2.06422890	1.705767E-011	2.577671E-012	0	0.000000E+000
1	2.06425150	2.577671E-012	1.705767E-011	1	0.000000E+000
1	2.06430758	1.705767E-011	2.577671E-012	0	0.000000E+000
1	2.06434586	2.577671E-012	1.705767E-011	1	0.000000E+000
1	2.06476671	1.705767E-011	2.577671E-012	0	0.000000E+000
1	2.06477703	2.577671E-012	1.705767E-011	1	0.000000E+000
1	2.06486967	1.705767E-011	2.577671E-012	0	0.000000E+000
1	2.06495600	2.577671E-012	1.705767E-011	1	0.000000E+000
1	2.06496155	1.705767E-011	2.577671E-012	0	0.000000E+000
1	2.06502769	2.577671E-012	1.705767E-011	1	0.000000E+000
1	2.06504667	1.705767E-011	2.577671E-012	0	0.000000E+000
1	2.06507811	2.577671E-012	1.705767E-011	1	0.000000E+000
1	2.06538756	1.705767E-011	2.577671E-012	0	0.000000E+000
1	2.06542169	2.577671E-012	1.705767E-011	1	0.000000E+000
1	2.06551635	1.705767E-011	2.577671E-012	0	0.000000E+000
1	2.06552787	2.577671E-012	1.705767E-011	1	0.000000E+000
1	2.06562301	1.705767E-011	2.577671E-012	0	0.000000E+000
1	2.06571692	2.577671E-012	1.705767E-011	1	0.000000E+000
1	2.06588400	1.705767E-011	2.577671E-012	0	0.000000E+000
1	2.06596848	2.577671E-012	1.705767E-011	1	0.000000E+000
1	2.06607829	1.705767E-011	2.577671E-012	0	0.000000E+000
1	2.06614665	2.577671E-012	1.705767E-011	1	0.000000E+000
1	2.06623670	1.705767E-011	2.577671E-012	0	0.000000E+000
1	2.06627592	2.577671E-012	1.705767E-011	1	0.000000E+000
1	2.06653029	1.705767E-011	2.577671E-012	0	0.000000E+000
1	2.06660259	2.577671E-012	1.705767E-011	1	0.000000E+000
1	2.06685050	1.705767E-011	2.577671E-012	0	0.000000E+000
1	2.06687519	2.577671E-012	1.705767E-011	1	0.000000E+000
1	2.06693560	1.705767E-011	2.577671E-012	0	0.000000E+000
1	2.06694681	2.577671E-012	1.705767E-011	1	0.000000E+000
1	2.06712742	1.705767E-011	2.577671E-012	0	0.000000E+000
1	2.06724757	2.577671E-012	1.705767E-011	1	0.000000E+000
1	2.06732434	1.705767E-011	2.577671E-012	0	0.000000E+000
1	2.06737994	2.577671E-012	1.705767E-011	1	0.000000E+000
1	2.06747725	1.705767E-011	2.577671E-012	0	0.000000E+000
1	2.06753394	2.577671E-012	1.705767E-011	1	0.000000E+000
1	2.06778007	1.705767E-011	2.577671E-012	0	0.000000E+000
1	2.06779196	2.577671E-012	1.705767E-011	1	0.000000E+000
1	2.06824248	1.705767E-011	2.577671E-012	0	0.000000E+000
1	2.06825206	2.577671E-012	1.705767E-011	1	0.000000E+000
1	2.06829875	1.705767E-011	2.577671E-012	0	0.000000E+000
1	2.06837238	2.577671E-012	1.705767E-011	1	0.000000E+000
1	2.06845928	1.705767E-011	2.577671E-012	0	0.000000E+000
1	2.06848288	2.577671E-012	1.705767E-011	1	0.000000E+000
1	2.06849794	1.705767E-011	2.577671E-012	0	0.000000E+000
1	2.06855610	2.577671E-012	1.705767E-011	1	0.000000E+000
1	2.06892782	1.705767E-011	2.577671E-012	0	0.000000E+000
1	2.06894586	2.577671E-012	1.705767E-011	1	0.000000E+000
1	2.06906140	1.705767E-011	2.577671E-012	0	0.000000E+000
1	2.06908228	2.577671E-012	1.705767E-011	1	0.000000E+000
1	2.06919723	1.705767E-011	2.577671E-012	0	0.000000E+000
1	2.06922205	2.577671E-012	1.705767E-011	1	0.000000E+000
1	2.06964818	1.705767E-011	2.577671E-012	0	0.000000E+000
1	2.06968359	2.577671E-012	1.705767E-011	1	0.000000E+000
1	2.06974099	1.705767E-011	2.577671E-012	0	0.000000E+000
1	2.06975202	2.577671E-012	1.705767E-011	1	0.000000E+000
1	2.06978933	1.705767E-011	2.577671E-012	0	0.000000E+000
1	2.06979916	2.577671E-012	1.705767E-011	1	0.000000E+000
1	2.06983660	1.705767E-011	2.577671E-012	0	0.000000E+000
1	2.06985285	2.577671E-012	1.705767E-011	1	0.000000E+000
1	2.07011408	1.705767E-011	2.577671E-012	0	0.000000E+000
1	2.07020805	2.577671E-012	1.705767E-011	1	0.000000E+000
1	2.07023250	1.705767E-011	2.577671E-012	0	0.000000E+000
1	2.07023884	2.577671E-012	1.705767E-011	1	0.000000E+000
1	2.07049047	1.705767E-011	2.577671E-012	0	0.000000E+000
1	2.07058327	2.577671E-012	1.705767E-011	1	0.000000E+000
1	2.07060724	1.705767E-011	2.577671E-012	0	0.000000E+000
1	2.07067942	2.577671E-012	1.705767E-011	1	0.000000E+000
1	2.07069706	1.705767E-011	2.577671E-012	0	0.000000E+000
1	2.07071892	2.577671E-012	1.705767E-011	1	0.000000E+000
1	2.07087109	1.705767E-011	2.577671E-012	0	0.000000E+000
1	2.07091812	2.577671E-012	1.705767E-011	1	0.000000E+000
1	2.07114589	1.705767E-011	2.577671E-012	0	0.000000E+000
1	2.07118733	2.577671E-012	1.705767E-011	1	0.000000E+000
1	2.07126480	1.705767E-011	2.577671E-012	0	0.000000E+000
1	2.07127689	2.577671E-012	1.705767E-011	1	0.000000E+000
1	2.07135721	1.705767E-011	2.577671E-012	0	0.000000E+000
1	2.07144982	2.577671E-012	1.705767E-011	1	0.000000E+000
1	2.07151638	1.705767E-011	2.577671E-012	0	0.000000E+000
1	2.07160700	2.577671E-012	1.705767E-011	1	0.000000E+000
1	2.07172491	1.705767E-011	2.577671E-012	0	0.000000E+000
1	2.07175051	2.577671E-012	1.705767E-011	1	0.000000E+000
1	2.07183595	1.705767E-011	2.577671E-012	0	0.000000E+000
1	2.07187632	2.577671E-012	1.705767E-011	1	0.000000E+000
1	2.07211306	1.705767E-011	2.577671E-012	0	0.000000E+000
1	2.07214236	2.577671E-012	1.705767E-011	1	0.000000E+000
1	2.07236235	1.705767E-011	2.577671E-012	0	0.000000E+000
1	2.07239443	2.577671E-012	1.705767E-011	1	0.000000E+000
1	2.07250405	1.705767E-011	2.577671E-012	0	0.000000E+000
1	2.07254086	2.577671E-012	1.705767E-011	1	0.000000E+000
1	2.07255574	1.705767E-011	2.577671E-012	0	0.000000E+000
1	2.07258096	2.577671E-012	1.705767E-011	1	0.000000E+000
1	2.07262576	1.705767E-011	2.577671E-012	0	0.000000E+000
1	2.07288192	2.577671E-012	1.705767E-011	1	0.000000E+000
1	2.07292314	1.705767E-011	2.577671E-012	0	0.000000E+000
1	2.07292709	2.577671E-012	1.705767E-011	1	0.000000E+000
1	2.07315509	1.705767E-011	2.577671E-012	0	0.000000E+000
1	2.07317164	2.577671E-012	1.705767E-011	1	0.000000E+000
1	2.07337526	1.705767E-011	2.577671E-012	0	0.000000E+000
1	2.07340333	2.577671E-012	1.705767E-011	1	0.000000E+000
1	2.07362288	1.705767E-011	2.577671E-012	0	0.000000E+000
1	2.07363173	2.577671E-012	1.705767E-011	1	0.000000E+000
1	2.07418100	1.705767E-011	2.577671E-012	0	0.000000E+000
1	2.07420987	2.577671E-012	1.705767E-011	1	0.000000E+000
1	2.07424217	1.705767E-011	2.577671E-012	0	0.000000E+000
1	2.07431660	2.577671E-012	1.705767E-011	1	0.000000E+000
1	2.07434586	1.705767E-011	2.577671E-012	0	0.000000E+000
1	2.07463663	2.577671E-012	1.705767E-011	1	0.000000E+000
1	2.07471168	1.705767E-011	2.577671E-012	0	0.000000E+000
1	2.07474925	2.577671E-012	1.705767E-011	1	0.000000E+000
1	2.07505260	1.705767E-011	2.577671E-012	0	0.000000E+000
1	2.07508605	2.577671E-012	1.705767E-011	1	0.000000E+000
1	2.07540782	1.705767E-011	2.577671E-012	0	0.000000E+000
1	2.07544153	2.577671E-012	1.705767E-011	1	0.000000E+000
1	2.07546676	1.705767E-011	2.577671E-012	0	0.000000E+000
1	2.07548446	2.577671E-012	1.705767E-011	1	0.000000E+000
1	2.07558504	1.705767E-011	2.577671E-012	0	0.000000E+000
1	2.07565309	2.577671E-012	1.705767E-011	1	0.000000E+000
1	2.07583310	1.705767E-011	2.577671E-012	0	0.000000E+000
1	2.07600396	2.577671E-012	1.705767E-011	1	0.000000E+000
1	2.07605349	1.705767E-011	2.577671E-012	0	0.000000E+000
1	2.07609447	2.577671E-012	1.705767E-011	1	0.000000E+000
1	2.07660725	1.705767E-011	2.577671E-012	0	0.000000E+000
1	2.07661682	2.577671E-012	1.705767E-011	1	0.000000E+000
1	2.07678225	1.705767E-011	2.577671E-012	0	0.000000E+000
1	2.07682637	2.577671E-012	1.705767E-011	1	0.000000E+000
1	2.07707264	1.705767E-011	2.577671E-012	0	0.000000E+000
1	2.07709073	2.577671E-012	1.705767E-011	1	0.000000E+000
1	2.07770522	1.705767E-011	2.577671E-012	0	0.000000E+000
1	2.07776592	2.577671E-012	1.705767E-011	1	0.000000E+000
1	2.07786115	1.705767E-011	2.577671E-012	0	0.000000E+000
1	2.07794349	2.577671E-012	1.705767E-011	1	0.000000E+000
1	2.07803495	1.705767E-011	2.577671E-012	0	0.000000E+000
1	2.07805509	2.577671E-012	1.705767E-011	1	0.000000E+000
1	2.07817103	1.705767E-011	2.577671E-012	0	0.000000E+000
1	2.07820396	2.577671E-012	1.705767E-011	1	0.000000E+000
1	2.07859261	1.705767E-011	2.577671E-012	0	0.000000E+000
1	2.07863391	2.577671E-012	1.705767E-011	1	0.000000E+000
1	2.07896976	1.705767E-011	2.577671E-012	0	0.000000E+000
1	2.07902928	2.577671E-012	1.705767E-011	1	0.000000E+000
1	2.07933152	1.705767E-011	2.577671E-012	0	0.000000E+000
1	2.07939664	2.577671E-012	1.705767E-011	1	0.000000E+000
1	2.07968956	1.705767E-011	2.577671E-012	0	0.000000E+000
1	2.07976206	2.577671E-012	1.705767E-011	1	0.000000E+000
1	2.07987386	1.705767E-011	2.577671E-012	0	0.000000E+000
1	2.07991142	2.577671E-012	1.705767E-011	1	0.000000E+000
1	2.08008315	1.705767E-011	2.577671E-012	0	0.000000E+000
1	2.08012519	2.577671E-012	1.705767E-011	1	0.000000E+000
1	2.08027185	1.705767E-011	2.577671E-012	0	0.000000E+000
1	2.08036100	2.577671E-012	1.705767E-011	1	0.000000E+000
1	2.08045241	1.705767E-011	2.577671E-012	0	0.000000E+000
1	2.08047392	2.577671E-012	1.705767E-011	1	0.000000E+000
1	2.08053541	1.705767E-011	2.577671E-012	0	0.000000E+000
1	2.08054821	2.577671E-012	1.705767E-011	1	0.000000E+000
1	2.08067297	1.705767E-011	2.577671E-012	0	0.000000E+000
1	2.08073067	2.577671E-012	1.705767E-011	1	0.000000E+000
1	2.08088421	1.705767E-011	2.577671E-012	0	0.000000E+000
1	2.08094944	2.577671E-012	1.705767E-011	1	0.000000E+000
1	2.08099351	1.705767E-011	2.577671E-012	0	0.000000E+000
1	2.08101967	2.577671E-012	1.705767E-011	1	0.000000E+000
1	2.08105105	1.705767E-011	2.577671E-012	0	0.000000E+000
1	2.08113335	2.577671E-012	1.705767E-011	1	0.000000E+000
1	2.08148780	1.705767E-011	2.577671E-012	0	0.000000E+000
1	2.08157515	2.577671E-012	1.705767E-011	1	0.000000E+000
1	2.08168853	1.705767E-011	2.577671E-012	0	0.000000E+000
1	2.08172734	2.577671E-012	1.705767E-011	1	0.000000E+000
1	2.08182961	1.705767E-011	2.577671E-012	0	0.000000E+000
1	2.08194329	2.577671E-012	1.705767E-011	1	0.000000E+000
1	2.08204964	1.705767E-011	2.577671E-012	0	0.000000E+000
1	2.08207227	2.577671E-012	1.705767E-011	1	0.000000E+000
1	2.08211718	1.705767E-011	2.577671E-012	0	0.000000E+000
1	2.08214586	2.577671E-012	1.705767E-011	1	0.000000E+000
1	2.08218289	1.705767E-011	2.577671E-012	0	0.000000E+000
1	2.08224687	2.577671E-012	1.705767E-011	1	0.000000E+000
1	2.08233752	1.705767E-011	2.577671E-012	0	0.000000E+000
1	2.08237161	2.577671E-012	1.705767E-011	1	0.000000E+000
1	2.08278763	1.705767E-011	2.577671E-012	0	0.000000E+000
1	2.08286054	2.577671E-012	1.705767E-011	1	0.000000E+000
1	2.08300593	1.705767E-011	2.577671E-012	0	0.000000E+000
1	2.08305972	2.577671E-012	1.705767E-011	1	0.000000E+000
1	2.08319047	1.705767E-011	2.577671E-012	0	0.000000E+000
1	2.08324044	2.577671E-012	1.705767E-011	1	0.000000E+000
1	2.08325655	1.705767E-011	2.577671E-012	0	0.000000E+000
1	2.08328254	2.577671E-012	1.705767E-011	1	0.000000E+000
1	2.08332375	1.705767E-011	2.577671E-012	0	0.000000E+000
1	2.08342819	2.577671E-012	1.705767E-011	1	0.000000E+000
1	2.08348380	1.705767E-011	2.577671E-012	0	0.000000E+000
1	2.08352030	2.577671E-012	1.705767E-011	1	0.000000E+000
1	2.08356000	1.705767E-011	2.577671E-012	0	0.000000E+000
1	2.08359439	2.577671E-012	1.705767E-011	1	0.000000E+000
1	2.08380863	1.705767E-011	2.577671E-012	0	0.000000E+000
1	2.08384352	2.577671E-012	1.705767E-011	1	0.000000E+000
1	2.08404246	1.705767E-011	2.577671E-012	0	0.000000E+000
1	2.08405818	2.577671E-012	1.705767E-011	1	0.000000E+000
1	2.08409801	1.705767E-011	2.577671E-012	0	0.000000E+000
1	2.08410585	2.577671E-012	1.705767E-011	1	0.000000E+000
1	2.08425768	1.705767E-011	2.577671E-012	0	0.000000E+000
1	2.08426900	2.577671E-012	1.705767E-011	1	0.000000E+000
1	2.08450282	1.705767E-011	2.577671E-012	0	0.000000E+000
1	2.08452463	2.577671E-012	1.705767E-011	1	0.000000E+000
1	2.08465991	1.705767E-011	2.577671E-012	0	0.000000E+000
1	2.08468826	2.577671E-012	1.705767E-011	1	0.000000E+000
1	2.08477367	1.705767E-011	2.577671E-012	0	0.000000E+000
1	2.08481095	2.577671E-012	1.705767E-011	1	0.000000E+000
1	2.08485431	1.705767E-011	2.577671E-012	0	0.000000E+000
1	2.08489691	2.577671E-012	1.705767E-011	1	0.000000E+000
1	2.08496935	1.705767E-011	2.577671E-012	0	0.000000E+000
1	2.08499236	2.577671E-012	1.705767E-011	1	0.000000E+000
1	2.08513337	1.705767E-011	2.577671E-012	0	0.000000E+000
1	2.08528368	2.577671E-012	1.705767E-011	1	0.000000E+000
1	2.08534198	1.705767E-011	2.577671E-012	0	0.000000E+000
1	2.08541114	2.577671E-012	1.705767E-011	1	0.000000E+000
1	2.08596354	1.705767E-011	2.577671E-012	0	0.000000E+000
1	2.08597950	2.577671E-012	1.705767E-011	1	0.000000E+000
1	2.08617777	1.705767E-011	2.577671E-012	0	0.000000E+000
1	2.08620919	2.577671E-012	1.705767E-011	1	0.000000E+000
1	2.08635913	1.705767E-011	2.577671E-012	0	0.000000E+000
1	2.08639063	2.577671E-012	1.705767E-011	1	0.000000E+000
1	2.08684785	1.705767E-011	2.577671E-012	0	0.000000E+000
1	2.08690014	2.577671E-012	1.705767E-011	1	0.000000E+000
1	2.08708314	1.705767E-011	2.577671E-012	0	0.000000E+000
1	2.08726817	2.577671E-012	1.705767E-011	1	0.000000E+000
1	2.08751314	1.705767E-011	2.577671E-012	0	0.000000E+000
1	2.08754169	2.577671E-012	1.705767E-011	1	0.000000E+000
1	2.08759039	1.705767E-011	2.577671E-012	0	0.000000E+000
1	2.08765904	2.577671E-012	1.705767E-011	1	0.000000E+000
1	2.08775252	1.705767E-011	2.577671E-012	0	0.000000E+000
1	2.08776738	2.577671E-012	1.705767E-011	1	0.000000E+000
1	2.08781121	1.705767E-011	2.577671E-012	0	0.000000E+000
1	2.08781402	2.577671E-012	1.705767E-011	1	0.000000E+000
1	2.08785877	1.705767E-011	2.577671E-012	0	0.000000E+000
1	2.08790500	2.577671E-012	1.705767E-011	1	0.000000E+000
1	2.08806026	1.705767E-011	2.577671E-012	0	0.000000E+000
1	2.08807405	2.577671E-012	1.705767E-011	1	0.000000E+000
1	2.08808337	1.705767E-011	2.577671E-012	0	0.000000E+000
1	2.08815078	2.577671E-012	1.705767E-011	1	0.000000E+000
1	2.08821965	1.705767E-011	2.577671E-012	0	0.000000E+000
1	2.08825277	2.577671E-012	1.705767E-011	1	0.000000E+000
1	2.08836001	1.705767E-011	2.577671E-012	0	0.000000E+000
1	2.08840539	2.577671E-012	1.705767E-011	1	0.000000E+000
1	2.08848333	1.705767E-011	2.577671E-012	0	0.000000E+000
1	2.08862442	2.577671E-012	1.705767E-011	1	0.000000E+000
1	2.08877456	1.705767E-011	2.577671E-012	0	0.000000E+000
1	2.08882026	2.577671E-012	1.705767E-011	1	0.000000E+000
1	2.08887142	1.705767E-011	2.577671E-012	0	0.000000E+000
1	2.08890074	2.577671E-012	1.705767E-011	1	0.000000E+000
1	2.08896556	1.705767E-011	2.577671E-012	0	0.000000E+000
1	2.08903159	2.577671E-012	1.705767E-011	1	0.000000E+000
1	2.08906108	1.705767E-011	2.577671E-012	0	0.000000E+000
1	2.08908709	2.577671E-012	1.705767E-011	1	0.000000E+000
1	2.08914764	1.705767E-011	2.577671E-012	0	0.000000E+000
1	2.08917300	2.577671E-012	1.705767E-011	1	0.000000E+000
1	2.08932004	1.705767E-011	2.577671E-012	0	0.000000E+000
1	2.08934291	2.577671E-012	1.705767E-011	1	0.000000E+000
1	2.08981306	1.705767E-011	2.577671E-012	0	0.000000E+000
1	2.08988481	2.577671E-012	1.705767E-011	1	0.000000E+000
1	2.09016729	1.705767E-011	2.577671E-012	0	0.000000E+000
1	2.09020821	2.577671E-012	1.705767E-011	1	0.000000E+000
1	2.09030371	1.705767E-011	2.577671E-012	0	0.000000E+000
1	2.09033829	2.577671E-012	1.705767E-011	1	0.000000E+000
1	2.09065289	1.705767E-011	2.577671E-012	0	0.000000E+000
1	2.09067013	2.577671E-012	1.705767E-011	1	0.000000E+000
1	2.09074899	1.705767E-011	2.577671E-012	0	0.000000E+000
1	2.09075956	2.577671E-012	1.705767E-011	1	0.000000E+000
1	2.09094728	1.705767E-011	2.577671E-012	0	0.000000E+000
1	2.09096780	2.577671E-012	1.705767E-011	1	0.000000E+000
1	2.09123615	1.705767E-011	2.577671E-012	0	0.000000E+000
1	2.09153641	2.577671E-012	1.705767E-011	1	0.000000E+000
1	2.09181318	1.705767E-011	2.577671E-012	0	0.000000E+000
1	2.09189356	2.577671E-012	1.705767E-011	1	0.000000E+000
1	2.09205539	1.705767E-011	2.577671E-012	0	0.000000E+000
1	2.09209694	2.577671E-012	1.705767E-011	1	0.000000E+000
1	2.09251689	1.705767E-011	2.577671E-012	0	0.000000E+000
1	2.09256583	2.577671E-012	1.705767E-011	1	0.000000E+000
1	2.09284547	1.705767E-011	2.577671E-012	0	0.000000E+000
1	2.09288332	2.577671E-012	1.705767E-011	1	0.000000E+000
1	2.09317311	1.705767E-011	2.577671E-012	0	0.000000E+000
1	2.09322047	2.577671E-012	1.705767E-011	1	0.000000E+000
1	2.09339697	1.705767E-011	2.577671E-012	0	0.000000E+000
1	2.09345826	2.577671E-012	1.705767E-011	1	0.000000E+000
1	2.09361090	1.705767E-011	2.577671E-012	0	0.000000E+000
1	2.09366701	2.577671E-012	1.705767E-011	1	0.000000E+000
1	2.09371346	1.705767E-011	2.577671E-012	0	0.000000E+000
1	2.09373732	2.577671E-012	1.705767E-011	1	0.000000E+000
1	2.09396749	1.705767E-011	2.577671E-012	0	0.000000E+000
1	2.09399639	2.577671E-012	1.705767E-011	1	0.000000E+000
1	2.09399869	1.705767E-011	2.577671E-012	0	0.000000E+000
1	2.09401700	2.577671E-012	1.705767E-011	1	0.000000E+000
1	2.09412171	1.705767E-011	2.577671E-012	0	0.000000E+000
1	2.09420453	2.577671E-012	1.705767E-011	1	0.000000E+000
1	2.09423562	1.705767E-011	2.577671E-012	0	0.000000E+000
1	2.09425468	2.577671E-012	1.705767E-011	1	0.000000E+000
1	2.09442014	1.705767E-011	2.577671E-012	0	0.000000E+000
1	2.09446790	2.577671E-012	1.705767E-011	1	0.000000E+000
1	2.09468153	1.705767E-011	2.577671E-012	0	0.000000E+000
1	2.09473572	2.577671E-012	1.705767E-011	1	0.000000E+000
1	2.09483918	1.705767E-011	2.577671E-012	0	0.000000E+000
1	2.09484890	2.577671E-012	1.705767E-011	1	0.000000E+000
1	2.09560237	1.705767E-011	2.577671E-012	0	0.000000E+000
1	2.09564947	2.577671E-012	1.705767E-011	1	0.000000E+000
1	2.09581136	1.705767E-011	2.577671E-012	0	0.000000E+000
1	2.09584223	2.577671E-012	1.705767E-011	1	0.000000E+000
1	2.09600892	1.705767E-011	2.577671E-012	0	0.000000E+000
1	2.09604592	2.577671E-012	1.705767E-011	1	0.000000E+000
1	2.09606782	1.705767E-011	2.577671E-012	0	0.000000E+000
1	2.09612768	2.577671E-012	1.705767E-011	1	0.000000E+000
1	2.09625942	1.705767E-011	2.577671E-012	0	0.000000E+000
1	2.09627905	2.577671E-012	1.705767E-011	1	0.000000E+000
1	2.09636248	1.705767E-011	2.577671E-012	0	0.000000E+000
1	2.09638265	2.577671E-012	1.705767E-011	1	0.000000E+000
1	2.09710225	1.705767E-011	2.577671E-012	0	0.000000E+000
1	2.09713561	2.577671E-012	1.705767E-011	1	0.000000E+000
1	2.09752717	1.705767E-011	2.577671E-012	0	0.000000E+000
1	2.09755250	2.577671E-012	1.705767E-011	1	0.000000E+000
1	2.09763454	1.705767E-011	2.577671E-012	0	0.000000E+000
1	2.09768234	2.577671E-012	1.705767E-011	1	0.000000E+000
1	2.09781581	1.705767E-011	2.577671E-012	0	0.000000E+000
1	2.09784313	2.577671E-012	1.705767E-011	1	0.000000E+000
1	2.09815016	1.705767E-011	2.577671E-012	0	0.000000E+000
1	2.09821793	2.577671E-012	1.705767E-011	1	0.000000E+000
1	2.09833351	1.705767E-011	2.577671E-012	0	0.000000E+000
1	2.09835829	2.577671E-012	1.705767E-011	1	0.000000E+000
1	2.09844350	1.705767E-011	2.577671E-012	0	0.000000E+000
1	2.09846700	2.577671E-012	1.705767E-011	1	0.000000E+000
1	2.09859944	1.705767E-011	2.577671E-012	0	0.000000E+000
1	2.09863204	2.577671E-012	1.705767E-011	1	0.000000E+000
1	2.09877327	1.705767E-011	2.577671E-012	0	0.000000E+000
1	2.09880195	2.577671E-012	1.705767E-011	1	0.000000E+000
1	2.09883939	1.705767E-011	2.577671E-012	0	0.000000E+000
1	2.09887884	2.577671E-012	1.705767E-011	1	0.000000E+000
1	2.09904079	1.705767E-011	2.577671E-012	0	0.000000E+000
1	2.09906134	2.577671E-012	1.705767E-011	1	0.000000E+000
1	2.09912649	1.705767E-011	2.577671E-012	0	0.000000E+000
1	2.09914402	2.577671E-012	1.705767E-011	1	0.000000E+000
1	2.09916011	1.705767E-011	2.577671E-012	0	0.000000E+000
1	2.09919352	2.577671E-012	1.705767E-011	1	0.000000E+000
1	2.09975033	1.705767E-011	2.577671E-012	0	0.000000E+000
1	2.09978319	2.577671E-012	1.705767E-011	1	0.000000E+000
1	2.10006177	1.705767E-011	2.577671E-012	0	0.000000E+000
1	2.10008386	2.577671E-012	1.705767E-011	1	0.000000E+000
1	2.10048282	1.705767E-011	2.577671E-012	0	0.000000E+000
1	2.10054631	2.577671E-012	1.705767E-011	1	0.000000E+000
1	2.10064785	1.705767E-011	2.577671E-012	0	0.000000E+000
1	2.10068363	2.577671E-012	1.705767E-011	1	0.000000E+000
1	2.10093789	1.705767E-011	2.577671E-012	0	0.000000E+000
1	2.10097014	2.577671E-012	1.705767E-011	1	0.000000E+000
1	2.10104465	1.705767E-011	2.577671E-012	0	0.000000E+000
1	2.10118576	2.577671E-012	1.705767E-011	1	0.000000E+000
1	2.10126319	1.705767E-011	2.577671E-012	0	0.000000E+000
1	2.10179827	2.577671E-012	1.705767E-011	1	0.000000E+000
1	2.10198552	1.705767E-011	2.577671E-012	0	0.000000E+000
1	2.10200737	2.577671E-012	1.705767E-011	1	0.000000E+000
1	2.10231688	1.705767E-011	2.577671E-012	0	0.000000E+000
1	2.10234674	2.577671E-012	1.705767E-011	1	0.000000E+000
1	2.10239690	1.705767E-011	2.577671E-012	0	0.000000E+000
1	2.10246394	2.577671E-012	1.705767E-011	1	0.000000E+000
1	2.10252376	1.705767E-011	2.577671E-012	0	0.000000E+000
1	2.10256741	2.577671E-012	1.705767E-011	1	0.000000E+000
1	2.10262731	1.705767E-011	2.577671E-012	0	0.000000E+000
1	2.10266923	2.577671E-012	1.705767E-011	1	0.000000E+000
1	2.10279852	1.705767E-011	2.577671E-012	0	0.000000E+000
1	2.10290217	2.577671E-012	1.705767E-011	1	0.000000E+000
1	2.10346481	1.705767E-011	2.577671E-012	0	0.000000E+000
1	2.10349457	2.577671E-012	1.705767E-011	1	0.000000E+000
1	2.10353796	1.705767E-011	2.577671E-012	0	0.000000E+000
1	2.10371955	2.577671E-012	1.705767E-011	1	0.000000E+000
1	2.10403699	1.705767E-011	2.577671E-012	0	0.000000E+000
1	2.10407725	2.577671E-012	1.705767E-011	1	0.000000E+000
1	2.10412247	1.705767E-011	2.577671E-012	0	0.000000E+000
1	2.10414216	2.577671E-012	1.705767E-011	1	0.000000E+000
1	2.10421919	1.705767E-011	2.577671E-012	0	0.000000E+000
1	2.10426456	2.577671E-012	1.705767E-011	1	0.000000E+000
1	2.10440160	1.705767E-011	2.577671E-012	0	0.000000E+000
1	2.10442326	2.577671E-012	1.705767E-011	1	0.000000E+000
1	2.10454150	1.705767E-011	2.577671E-012	0	0.000000E+000
1	2.10456233	2.577671E-012	1.705767E-011	1	0.000000E+000
1	2.10505644	1.705767E-011	2.577671E-012	0	0.000000E+000
1	2.10508134	2.577671E-012	1.705767E-011	1	0.000000E+000
1	2.10527178	1.705767E-011	2.577671E-012	0	0.000000E+000
1	2.10529877	2.577671E-012	1.705767E-011	1	0.000000E+000
1	2.10541248	1.705767E-011	2.577671E-012	0	0.000000E+000
1	2.10546539	2.577671E-012	1.705767E-011	1	0.000000E+000
1	2.10563243	1.705767E-011	2.577671E-012	0	0.000000E+000
1	2.10563755	2.577671E-012	1.705767E-011	1	0.000000E+000
1	2.10587719	1.705767E-011	2.577671E-012	0	0.000000E+000
1	2.10589088	2.577671E-012	1.705767E-011	1	0.000000E+000
1	2.10599907	1.705767E-011	2.577671E-012	0	0.000000E+000
1	2.10612357	2.577671E-012	1.705767E-011	1	0.000000E+000
1	2.10634228	1.705767E-011	2.577671E-012	0	0.000000E+000
1	2.10635753	2.577671E-012	1.705767E-011	1	0.000000E+000
1	2.10650823	1.705767E-011	2.577671E-012	0	0.000000E+000
1	2.10657306	2.577671E-012	1.705767E-011	1	0.000000E+000
1	2.10690407	1.705767E-011	2.577671E-012	0	0.000000E+000
1	2.10747082	2.577671E-012	1.705767E-011	1	0.000000E+000
1	2.10799835	1.705767E-011	2.577671E-012	0	0.000000E+000
1	2.10800792	2.577671E-012	1.705767E-011	1	0.000000E+000
1	2.10816701	1.705767E-011	2.577671E-012	0	0.000000E+000
1	2.10821351	2.577671E-012	1.705767E-011	1	0.000000E+000
1	2.10828931	1.705767E-011	2.577671E-012	0	0.000000E+000
1	2.10831508	2.577671E-012	1.705767E-011	1	0.000000E+000
1	2.10832114	1.705767E-011	2.577671E-012	0	0.000000E+000
1	2.10840926	2.577671E-012	1.705767E-011	1	0.000000E+000
1	2.10846616	1.705767E-011	2.577671E-012	0	0.000000E+000
1	2.10850515	2.577671E-012	1.705767E-011	1	0.000000E+000
1	2.10878819	1.705767E-011	2.577671E-012	0	0.000000E+000
1	2.10881513	2.577671E-012	1.705767E-011	1	0.000000E+000
1	2.10904331	1.705767E-011	2.577671E-012	0	0.000000E+000
1	2.10907755	2.577671E-012	1.705767E-011	1	0.000000E+000
1	2.10918372	1.705767E-011	2.577671E-012	0	0.000000E+000
1	2.10921587	2.577671E-012	1.705767E-011	1	0.000000E+000
1	2.10968327	1.705767E-011	2.577671E-012	0	0.000000E+000
1	2.10975367	2.577671E-012	1.705767E-011	1	0.000000E+000
1	2.11007239	1.705767E-011	2.577671E-012	0	0.000000E+000
1	2.11012909	2.577671E-012	1.705767E-011	1	0.000000E+000
1	2.11052723	1.705767E-011	2.577671E-012	0	0.000000E+000
1	2.11055609	2.577671E-012	1.705767E-011	1	0.000000E+000
1	2.11081432	1.705767E-011	2.577671E-012	0	0.000000E+000
1	2.11095572	2.577671E-012	1.705767E-011	1	0.000000E+000
1	2.11114242	1.705767E-011	2.577671E-012	0	0.000000E+000
1	2.11117092	2.577671E-012	1.705767E-011	1	0.000000E+000
1	2.11119280	1.705767E-011	2.577671E-012	0	0.000000E+000
1	2.11120493	2.577671E-012	1.705767E-011	1	0.000000E+000
1	2.11122080	1.705767E-011	2.577671E-012	0	0.000000E+000
1	2.11133504	2.577671E-012	1.705767E-011	1	0.000000E+000
1	2.11139232	1.705767E-011	2.577671E-012	0	0.000000E+000
1	2.11142271	2.577671E-012	1.705767E-011	1	0.000000E+000
1	2.11146451	1.705767E-011	2.577671E-012	0	0.000000E+000
1	2.11149216	2.577671E-012	1.705767E-011	1	0.000000E+000
1	2.11158559	1.705767E-011	2.577671E-012	0	0.000000E+000
1	2.11160883	2.577671E-012	1.705767E-011	1	0.000000E+000
1	2.11179013	1.705767E-011	2.577671E-012	0	0.000000E+000
1	2.11180593	2.577671E-012	1.705767E-011	1	0.000000E+000
1	2.11184684	1.705767E-011	2.577671E-012	0	0.000000E+000
1	2.11189748	2.577671E-012	1.705767E-011	1	0.000000E+000
1	2.11192710	1.705767E-011	2.577671E-012	0	0.000000E+000
1	2.11194397	2.577671E-012	1.705767E-011	1	0.000000E+000
1	2.11205018	1.705767E-011	2.577671E-012	0	0.000000E+000
1	2.11210720	2.577671E-012	1.705767E-011	1	0.000000E+000
1	2.11218708	1.705767E-011	2.577671E-012	0	0.000000E+000
1	2.11223010	2.577671E-012	1.705767E-011	1	0.000000E+000
1	2.11236878	1.705767E-011	2.577671E-012	0	0.000000E+000
1	2.11242262	2.577671E-012	1.705767E-011	1	0.000000E+000
1	2.11248935	1.705767E-011	2.577671E-012	0	0.000000E+000
1	2.11253236	2.577671E-012	1.705767E-011	1	0.000000E+000
1	2.11287607	1.705767E-011	2.577671E-012	0	0.000000E+000
1	2.11308791	2.577671E-012	1.705767E-011	1	0.000000E+000
1	2.11313629	1.705767E-011	2.577671E-012	0	0.000000E+000
1	2.11327596	2.577671E-012	1.705767E-011	1	0.000000E+000
1	2.11362171	1.705767E-011	2.577671E-012	0	0.000000E+000
1	2.11363814	2.577671E-012	1.705767E-011	1	0.000000E+000
1	2.11368265	1.705767E-011	2.577671E-012	0	0.000000E+000
1	2.11373007	2.577671E-012	1.705767E-011	1	0.000000E+000
1	2.11386163	1.705767E-011	2.577671E-012	0	0.000000E+000
1	2.11391188	2.577671E-012	1.705767E-011	1	0.000000E+000
1	2.11420049	1.705767E-011	2.577671E-012	0	0.000000E+000
1	2.11426770	2.577671E-012	1.705767E-011	1	0.000000E+000
1	2.11433427	1.705767E-011	2.577671E-012	0	0.000000E+000
1	2.11437758	2.577671E-012	1.705767E-011	1	0.000000E+000
1	2.11444617	1.705767E-011	2.577671E-012	0	0.000000E+000
1	2.11448269	2.577671E-012	1.705767E-011	1	0.000000E+000
1	2.11467064	1.705767E-011	2.577671E-012	0	0.000000E+000
1	2.11476328	2.577671E-012	1.705767E-011	1	0.000000E+000
1	2.11491242	1.705767E-011	2.577671E-012	0	0.000000E+000
1	2.11493611	2.577671E-012	1.705767E-011	1	0.000000E+000
1	2.11550462	1.705767E-011	2.577671E-012	0	0.000000E+000
1	2.11552130	2.577671E-012	1.705767E-011	1	0.000000E+000
1	2.11561277	1.705767E-011	2.577671E-012	0	0.000000E+000
1	2.11562133	2.577671E-012	1.705767E-011	1	0.000000E+000
1	2.11586842	1.705767E-011	2.577671E-012	0	0.000000E+000
1	2.11597273	2.577671E-012	1.705767E-011	1	0.000000E+000
1	2.11603272	1.705767E-011	2.577671E-012	0	0.000000E+000
1	2.11607364	2.577671E-012	1.705767E-011	1	0.000000E+000
1	2.11622590	1.705767E-011	2.577671E-012	0	0.000000E+000
1	2.11628897	2.577671E-012	1.705767E-011	1	0.000000E+000
1	2.11676229	1.705767E-011	2.577671E-012	0	0.000000E+000
1	2.11678911	2.577671E-012	1.705767E-011	1	0.000000E+000
1	2.11682150	1.705767E-011	2.577671E-012	0	0.000000E+000
1	2.11704942	2.577671E-012	1.705767E-011	1	0.000000E+000
1	2.11722748	1.705767E-011	2.577671E-012	0	0.000000E+000
1	2.11725255	2.577671E-012	1.705767E-011	1	0.000000E+000
1	2.11751613	1.705767E-011	2.577671E-012	0	0.000000E+000
1	2.11755293	2.577671E-012	1.705767E-011	1	0.000000E+000
1	2.11770354	1.705767E-011	2.577671E-012	0	0.000000E+000
1	2.11772378	2.577671E-012	1.705767E-011	1	0.000000E+000
1	2.11778401	1.705767E-011	2.577671E-012	0	0.000000E+000
1	2.11782004	2.577671E-012	1.705767E-011	1	0.000000E+000
1	2.11806312	1.705767E-011	2.577671E-012	0	0.000000E+000
1	2.11808427	2.577671E-012	1.705767E-011	1	0.000000E+000
1	2.11835787	1.705767E-011	2.577671E-012	0	0.000000E+000
1	2.11840108	2.577671E-012	1.705767E-011	1	0.000000E+000
1	2.11888707	1.705767E-011	2.577671E-012	0	0.000000E+000
1	2.11890974	2.577671E-012	1.705767E-011	1	0.000000E+000
1	2.11893924	1.705767E-011	2.577671E-012	0	0.000000E+000
1	2.11897477	2.577671E-012	1.705767E-011	1	0.000000E+000
1	2.11902271	1.705767E-011	2.577671E-012	0	0.000000E+000
1	2.11914259	2.577671E-012	1.705767E-011	1	0.000000E+000
1	2.11927723	1.705767E-011	2.577671E-012	0	0.000000E+000
1	2.11931278	2.577671E-012	1.705767E-011	1	0.000000E+000
1	2.11940268	1.705767E-011	2.577671E-012	0	0.000000E+000
1	2.11950072	2.577671E-012	1.705767E-011	1	0.000000E+000
1	2.11983197	1.705767E-011	2.577671E-012	0	0.000000E+000
1	2.11990210	2.577671E-012	1.705767E-011	1	0.000000E+000
1	2.11992080	1.705767E-011	2.577671E-012	0	0.000000E+000
1	2.11997096	2.577671E-012	1.705767E-011	1	0.000000E+000
1	2.12017978	1.705767E-011	2.577671E-012	0	0.000000E+000
1	2.12024936	2.577671E-012	1.705767E-011	1	0.000000E+000
1	2.12035208	1.705767E-011	2.577671E-012	0	0.000000E+000
1	2.12038233	2.577671E-012	1.705767E-011	1	0.000000E+000
1	2.12079603	1.705767E-011	2.577671E-012	0	0.000000E+000
1	2.12086471	2.577671E-012	1.705767E-011	1	0.000000E+000
1	2.12099236	1.705767E-011	2.577671E-012	0	0.000000E+000
1	2.12105250	2.577671E-012	1.705767E-011	1	0.000000E+000
1	2.12116956	1.705767E-011	2.577671E-012	0	0.000000E+000
1	2.12117135	2.577671E-012	1.705767E-011	1	0.000000E+000
1	2.12133406	1.705767E-011	2.577671E-012	0	0.000000E+000
1	2.12136086	2.577671E-012	1.705767E-011	1	0.000000E+000
1	2.12159435	1.705767E-011	2.577671E-012	0	0.000000E+000
1	2.12160128	2.577671E-012	1.705767E-011	1	0.000000E+000
1	2.12194514	1.705767E-011	2.577671E-012	0	0.000000E+000
1	2.12202652	2.577671E-012	1.705767E-011	1	0.000000E+000
1	2.12212709	1.705767E-011	2.577671E-012	0	0.000000E+000
1	2.12215951	2.577671E-012	1.705767E-011	1	0.000000E+000
1	2.12224221	1.705767E-011	2.577671E-012	0	0.000000E+000
1	2.12225828	2.577671E-012	1.705767E-011	1	0.000000E+000
1	2.12292884	1.705767E-011	2.577671E-012	0	0.000000E+000
1	2.12299973	2.577671E-012	1.705767E-011	1	0.000000E+000
1	2.12311374	1.705767E-011	2.577671E-012	0	0.000000E+000
1	2.12311844	2.577671E-012	1.705767E-011	1	0.000000E+000
1	2.12333775	1.705767E-011	2.577671E-012	0	0.000000E+000
1	2.12339574	2.577671E-012	1.705767E-011	1	0.000000E+000
1	2.12394425	1.705767E-011	2.577671E-012	0	0.000000E+000
1	2.12397336	2.577671E-012	1.705767E-011	1	0.000000E+000
1	2.12399282	1.705767E-011	2.577671E-012	0	0.000000E+000
1	2.12402896	2.577671E-012	1.705767E-011	1	0.000000E+000
1	2.12422371	1.705767E-011	2.577671E-012	0	0.000000E+000
1	2.12431785	2.577671E-012	1.705767E-011	1	0.000000E+000
1	2.12492336	1.705767E-011	2.577671E-012	0	0.000000E+000
1	2.12493169	2.577671E-012	1.705767E-011	1	0.000000E+000
1	2.12520600	1.705767E-011	2.577671E-012	0	0.000000E+000
1	2.12527312	2.577671E-012	1.705767E-011	1	0.000000E+000
1	2.12532334	1.705767E-011	2.577671E-012	0	0.000000E+000
1	2.12544448	2.577671E-012	1.705767E-011	1	0.000000E+000
1	2.12558707	1.705767E-011	2.577671E-012	0	0.000000E+000
1	2.12565063	2.577671E-012	1.705767E-011	1	0.000000E+000
1	2.12577247	1.705767E-011	2.577671E-012	0	0.000000E+000
1	2.12579036	2.577671E-012	1.705767E-011	1	0.000000E+000
1	2.12592215	1.705767E-011	2.577671E-012	0	0.000000E+000
1	2.12622346	2.577671E-012	1.705767E-011	1	0.000000E+000
1	2.12656841	1.705767E-011	2.577671E-012	0	0.000000E+000
1	2.12660955	2.577671E-012	1.705767E-011	1	0.000000E+000
1	2.12686522	1.705767E-011	2.577671E-012	0	0.000000E+000
1	2.12710312	2.577671E-012	1.705767E-011	1	0.000000E+000
1	2.12714274	1.705767E-011	2.577671E-012	0	0.000000E+000
1	2.12726390	2.577671E-012	1.705767E-011	1	0.000000E+000
1	2.12736771	1.705767E-011	2.577671E-012	0	0.000000E+000
1	2.12741909	2.577671E-012	1.705767E-011	1	0.000000E+000
1	2.12751284	1.705767E-011	2.577671E-012	0	0.000000E+000
1	2.12755797	2.577671E-012	1.705767E-011	1	0.000000E+000
1	2.12773836	1.705767E-011	2.577671E-012	0	0.000000E+000
1	2.12777019	2.577671E-012	1.705767E-011	1	0.000000E+000
1	2.12778922	1.705767E-011	2.577671E-012	0	0.000000E+000
1	2.12780507	2.577671E-012	1.705767E-011	1	0.000000E+000
1	2.12798370	1.705767E-011	2.577671E-012	0	0.000000E+000
1	2.12832486	2.577671E-012	1.705767E-011	1	0.000000E+000
1	2.12833423	1.705767E-011	2.577671E-012	0	0.000000E+000
1	2.12848366	2.577671E-012	1.705767E-011	1	0.000000E+000
1	2.12866483	1.705767E-011	2.577671E-012	0	0.000000E+000
1	2.12869282	2.577671E-012	1.705767E-011	1	0.000000E+000
1	2.12881570	1.705767E-011	2.577671E-012	0	0.000000E+000
1	2.12883581	2.577671E-012	1.705767E-011	1	0.000000E+000
1	2.12900705	1.705767E-011	2.577671E-012	0	0.000000E+000
1	2.12904511	2.577671E-012	1.705767E-011	1	0.000000E+000
1	2.12906099	1.705767E-011	2.577671E-012	0	0.000000E+000
1	2.12909072	2.577671E-012	1.705767E-011	1	0.000000E+000
1	2.12915196	1.705767E-011	2.577671E-012	0	0.000000E+000
1	2.12917931	2.577671E-012	1.705767E-011	1	0.000000E+000
1	2.12919813	1.705767E-011	2.577671E-012	0	0.000000E+000
1	2.12927398	2.577671E-012	1.705767E-011	1	0.000000E+000
1	2.12934648	1.705767E-011	2.577671E-012	0	0.000000E+000
1	2.12939084	2.577671E-012	1.705767E-011	1	0.000000E+000
1	2.12965056	1.705767E-011	2.577671E-012	0	0.000000E+000
1	2.12969837	2.577671E-012	1.705767E-011	1	0.000000E+000
1	2.12994885	1.705767E-011	2.577671E-012	0	0.000000E+000
1	2.12997391	2.577671E-012	1.705767E-011	1	0.000000E+000
1	2.13005221	1.705767E-011	2.577671E-012	0	0.000000E+000
1	2.13006167	2.577671E-012	1.705767E-011	1	0.000000E+000
1	2.13017260	1.705767E-011	2.577671E-012	0	0.000000E+000
1	2.13021016	2.577671E-012	1.705767E-011	1	0.000000E+000
1	2.13033227	1.705767E-011	2.577671E-012	0	0.000000E+000
1	2.13037771	2.577671E-012	1.705767E-011	1	0.000000E+000
1	2.13052322	1.705767E-011	2.577671E-012	0	0.000000E+000
1	2.13055253	2.577671E-012	1.705767E-011	1	0.000000E+000
1	2.13093473	1.705767E-011	2.577671E-012	0	0.000000E+000
1	2.13095722	2.577671E-012	1.705767E-011	1	0.000000E+000
1	2.13100861	1.705767E-011	2.577671E-012	0	0.000000E+000
1	2.13110072	2.577671E-012	1.705767E-011	1	0.000000E+000
1	2.13118360	1.705767E-011	2.577671E-012	0	0.000000E+000
1	2.13121394	2.577671E-012	1.705767E-011	1	0.000000E+000
1	2.13143601	1.705767E-011	2.577671E-012	0	0.000000E+000
1	2.13147721	2.577671E-012	1.705767E-011	1	0.000000E+000
1	2.13163548	1.705767E-011	2.577671E-012	0	0.000000E+000
1	2.13166706	2.577671E-012	1.705767E-011	1	0.000000E+000
1	2.13212605	1.705767E-011	2.577671E-012	0	0.000000E+000
1	2.13217890	2.577671E-012	1.705767E-011	1	0.000000E+000
1	2.13232328	1.705767E-011	2.577671E-012	0	0.000000E+000
1	2.13233709	2.577671E-012	1.705767E-011	1	0.000000E+000
1	2.13242273	1.705767E-011	2.577671E-012	0	0.000000E+000
1	2.13248699	2.577671E-012	1.705767E-011	1	0.000000E+000
1	2.13277525	1.705767E-011	2.577671E-012	0	0.000000E+000
1	2.13279276	2.577671E-012	1.705767E-011	1	0.000000E+000
1	2.13288289	1.705767E-011	2.577671E-012	0	0.000000E+000
1	2.13290702	2.577671E-012	1.705767E-011	1	0.000000E+000
1	2.13296792	1.705767E-011	2.577671E-012	0	0.000000E+000
1	2.13299525	2.577671E-012	1.705767E-011	1	0.000000E+000
1	2.13316739	1.705767E-011	2.577671E-012	0	0.000000E+000
1	2.13328495	2.577671E-012	1.705767E-011	1	0.000000E+000
1	2.13335746	1.705767E-011	2.577671E-012	0	0.000000E+000
1	2.13348853	2.577671E-012	1.705767E-011	1	0.000000E+000
1	2.13365750	1.705767E-011	2.577671E-012	0	0.000000E+000
1	2.13373052	2.577671E-012	1.705767E-011	1	0.000000E+000
1	2.13387225	1.705767E-011	2.577671E-012	0	0.000000E+000
1	2.13390699	2.577671E-012	1.705767E-011	1	0.000000E+000
1	2.13391505	1.705767E-011	2.577671E-012	0	0.000000E+000
1	2.13394389	2.577671E-012	1.705767E-011	1	0.000000E+000
1	2.13405691	1.705767E-011	2.577671E-012	0	0.000000E+000
1	2.13407325	2.577671E-012	1.705767E-011	1	0.000000E+000
1	2.13418250	1.705767E-011	2.577671E-012	0	0.000000E+000
1	2.13429774	2.577671E-012	1.705767E-011	1	0.000000E+000
1	2.13454788	1.705767E-011	2.577671E-012	0	0.000000E+000
1	2.13458689	2.577671E-012	1.705767E-011	1	0.000000E+000
1	2.13464159	1.705767E-011	2.577671E-012	0	0.000000E+000
1	2.13468228	2.577671E-012	1.705767E-011	1	0.000000E+000
1	2.13476094	1.705767E-011	2.577671E-012	0	0.000000E+000
1	2.13479314	2.577671E-012	1.705767E-011	1	0.000000E+000
1	2.13484728	1.705767E-011	2.577671E-012	0	0.000000E+000
1	2.13485824	2.577671E-012	1.705767E-011	1	0.000000E+000
1	2.13487260	1.705767E-011	2.577671E-012	0	0.000000E+000
1	2.13497712	2.577671E-012	1.705767E-011	1	0.000000E+000
1	2.13507281	1.705767E-011	2.577671E-012	0	0.000000E+000
1	2.13508283	2.577671E-012	1.705767E-011	1	0.000000E+000
1	2.13538330	1.705767E-011	2.577671E-012	0	0.000000E+000
1	2.13543710	2.577671E-012	1.705767E-011	1	0.000000E+000
1	2.13553247	1.705767E-011	2.577671E-012	0	0.000000E+000
1	2.13558155	2.577671E-012	1.705767E-011	1	0.000000E+000
1	2.13581887	1.705767E-011	2.577671E-012	0	0.000000E+000
1	2.13585585	2.577671E-012	1.705767E-011	1	0.000000E+000
1	2.13629574	1.705767E-011	2.577671E-012	0	0.000000E+000
1	2.13637646	2.577671E-012	1.705767E-011	1	0.000000E+000
1	2.13640999	1.705767E-011	2.577671E-012	0	0.000000E+000
1	2.13643629	2.577671E-012	1.705767E-011	1	0.000000E+000
1	2.13647753	1.705767E-011	2.577671E-012	0	0.000000E+000
1	2.13650219	2.577671E-012	1.705767E-011	1	0.000000E+000
1	2.13661630	1.705767E-011	2.577671E-012	0	0.000000E+000
1	2.13666975	2.577671E-012	1.705767E-011	1	0.000000E+000
1	2.13673641	1.705767E-011	2.577671E-012	0	0.000000E+000
1	2.13677108	2.577671E-012	1.705767E-011	1	0.000000E+000
1	2.13702534	1.705767E-011	2.577671E-012	0	0.000000E+000
1	2.13707204	2.577671E-012	1.705767E-011	1	0.000000E+000
1	2.13745097	1.705767E-011	2.577671E-012	0	0.000000E+000
1	2.13747615	2.577671E-012	1.705767E-011	1	0.000000E+000
1	2.13760315	1.705767E-011	2.577671E-012	0	0.000000E+000
1	2.13762849	2.577671E-012	1.705767E-011	1	0.000000E+000
1	2.13797150	1.705767E-011	2.577671E-012	0	0.000000E+000
1	2.13800059	2.577671E-012	1.705767E-011	1	0.000000E+000
1	2.13814684	1.705767E-011	2.577671E-012	0	0.000000E+000
1	2.13822389	2.577671E-012	1.705767E-011	1	0.000000E+000
1	2.13838634	1.705767E-011	2.577671E-012	0	0.000000E+000
1	2.13849694	2.577671E-012	1.705767E-011	1	0.000000E+000
1	2.13877845	1.705767E-011	2.577671E-012	0	0.000000E+000
1	2.13881054	2.577671E-012	1.705767E-011	1	0.000000E+000
1	2.13889846	1.705767E-011	2.577671E-012	0	0.000000E+000
1	2.13890628	2.577671E-012	1.705767E-011	1	0.000000E+000
1	2.13892859	1.705767E-011	2.577671E-012	0	0.000000E+000
1	2.13894985	2.577671E-012	1.705767E-011	1	0.000000E+000
1	2.13905086	1.705767E-011	2.577671E-012	0	0.000000E+000
1	2.13907068	2.577671E-012	1.705767E-011	1	0.000000E+000
1	2.13920783	1.705767E-011	2.577671E-012	0	0.000000E+000
1	2.13932501	2.577671E-012	1.705767E-011	1	0.000000E+000
1	2.13961765	1.705767E-011	2.577671E-012	0	0.000000E+000
1	2.13962565	2.577671E-012	1.705767E-011	1	0.000000E+000
1	2.13971810	1.705767E-011	2.577671E-012	0	0.000000E+000
1	2.13975464	2.577671E-012	1.705767E-011	1	0.000000E+000
1	2.13990989	1.705767E-011	2.577671E-012	0	0.000000E+000
1	2.13994259	2.577671E-012	1.705767E-011	1	0.000000E+000
1	2.14017472	1.705767E-011	2.577671E-012	0	0.000000E+000
1	2.14021989	2.577671E-012	1.705767E-011	1	0.000000E+000
1	2.14041323	1.705767E-011	2.577671E-012	0	0.000000E+000
1	2.14042777	2.577671E-012	1.705767E-011	1	0.000000E+000
1	2.14083871	1.705767E-011	2.577671E-012	0	0.000000E+000
1	2.14089511	2.577671E-012	1.705767E-011	1	0.000000E+000
1	2.14100398	1.705767E-011	2.577671E-012	0	0.000000E+000
1	2.14106960	2.577671E-012	1.705767E-011	1	0.000000E+000
1	2.14110700	1.705767E-011	2.577671E-012	0	0.000000E+000
1	2.14114903	2.577671E-012	1.705767E-011	1	0.000000E+000
1	2.14117512	1.705767E-011	2.577671E-012	0	0.000000E+000
1	2.14118610	2.577671E-012	1.705767E-011	1	0.000000E+000
1	2.14137666	1.705767E-011	2.577671E-012	0	0.000000E+000
1	2.14141675	2.577671E-012	1.705767E-011	1	0.000000E+000
1	2.14148022	1.705767E-011	2.577671E-012	0	0.000000E+000
1	2.14148577	2.577671E-012	1.705767E-011	1	0.000000E+000
1	2.14193913	1.705767E-011	2.577671E-012	0	0.000000E+000
1	2.14197841	2.577671E-012	1.705767E-011	1	0.000000E+000
1	2.14211378	1.705767E-011	2.577671E-012	0	0.000000E+000
1	2.14217802	2.577671E-012	1.705767E-011	1	0.000000E+000
1	2.14222855	1.705767E-011	2.577671E-012	0	0.000000E+000
1	2.14227168	2.577671E-012	1.705767E-011	1	0.000000E+000
1	2.14228894	1.705767E-011	2.577671E-012	0	0.000000E+000
1	2.14237083	2.577671E-012	1.705767E-011	1	0.000000E+000
1	2.14250902	1.705767E-011	2.577671E-012	0	0.000000E+000
1	2.14256960	2.577671E-012	1.705767E-011	1	0.000000E+000
1	2.14285670	1.705767E-011	2.577671E-012	0	0.000000E+000
1	2.14293434	2.577671E-012	1.705767E-011	1	0.000000E+000
1	2.14308651	1.705767E-011	2.577671E-012	0	0.000000E+000
1	2.14310011	2.577671E-012	1.705767E-011	1	0.000000E+000
1	2.14312251	1.705767E-011	2.577671E-012	0	0.000000E+000
1	2.14314713	2.577671E-012	1.705767E-011	1	0.000000E+000
1	2.14319379	1.705767E-011	2.577671E-012	0	0.000000E+000
1	2.14325123	2.577671E-012	1.705767E-011	1	0.000000E+000
1	2.14326551	1.705767E-011	2.577671E-012	0	0.000000E+000
1	2.14332065	2.577671E-012	1.705767E-011	1	0.000000E+000
1	2.14444467	1.705767E-011	2.577671E-012	0	0.000000E+000
1	2.14452819	2.577671E-012	1.705767E-011	1	0.000000E+000
1	2.14459829	1.705767E-011	2.577671E-012	0	0.000000E+000
1	2.14461389	2.577671E-012	1.705767E-011	1	0.000000E+000
1	2.14467556	1.705767E-011	2.577671E-012	0	0.000000E+000
1	2.14478094	2.577671E-012	1.705767E-011	1	0.000000E+000
1	2.14498489	1.705767E-011	2.577671E-012	0	0.000000E+000
1	2.14502324	2.577671E-012	1.705767E-011	1	0.000000E+000
1	2.14514873	1.705767E-011	2.577671E-012	0	0.000000E+000
1	2.14521179	2.577671E-012	1.705767E-011	1	0.000000E+000
1	2.14537174	1.705767E-011	2.577671E-012	0	0.000000E+000
1	2.14567359	2.577671E-012	1.705767E-011	1	0.000000E+000
1	2.14625547	1.705767E-011	2.577671E-012	0	0.000000E+000
1	2.14626720	2.577671E-012	1.705767E-011	1	0.000000E+000
1	2.14647170	1.705767E-011	2.577671E-012	0	0.000000E+000
1	2.14651692	2.577671E-012	1.705767E-011	1	0.000000E+000
1	2.14660203	1.705767E-011	2.577671E-012	0	0.000000E+000
1	2.14666516	2.577671E-012	1.705767E-011	1	0.000000E+000
1	2.14710383	1.705767E-011	2.577671E-012	0	0.000000E+000
1	2.14714242	2.577671E-012	1.705767E-011	1	0.000000E+000
1	2.14739321	1.705767E-011	2.577671E-012	0	0.000000E+000
1	2.14739735	2.577671E-012	1.705767E-011	1	0.000000E+000
1	2.14749705	1.705767E-011	2.577671E-012	0	0.000000E+000
1	2.14752547	2.577671E-012	1.705767E-011	1	0.000000E+000
1	2.14776553	1.705767E-011	2.577671E-012	0	0.000000E+000
1	2.14781914	2.577671E-012	1.705767E-011	1	0.000000E+000
1	2.14786500	1.705767E-011	2.577671E-012	0	0.000000E+000
1	2.14791519	2.577671E-012	1.705767E-011	1	0.000000E+000
1	2.14804562	1.705767E-011	2.577671E-012	0	0.000000E+000
1	2.14807940	2.577671E-012	1.705767E-011	1	0.000000E+000
1	2.14839554	1.705767E-011	2.577671E-012	0	0.000000E+000
1	2.14848465	2.577671E-012	1.705767E-011	1	0.000000E+000
1	2.14869634	1.705767E-011	2.577671E-012	0	0.000000E+000
1	2.14874873	2.577671E-012	1.705767E-011	1	0.000000E+000
1	2.14886589	1.705767E-011	2.577671E-012	0	0.000000E+000
1	2.14890002	2.577671E-012	1.705767E-011	1	0.000000E+000
1	2.14906253	1.705767E-011	2.577671E-012	0	0.000000E+000
1	2.14910180	2.577671E-012	1.705767E-011	1	0.000000E+000
1	2.14914412	1.705767E-011	2.577671E-012	0	0.000000E+000
1	2.14915263	2.577671E-012	1.705767E-011	1	0.000000E+000
1	2.14923477	1.705767E-011	2.577671E-012	0	0.000000E+000
1	2.14925894	2.577671E-012	1.705767E-011	1	0.000000E+000
1	2.14928744	1.705767E-011	2.577671E-012	0	0.000000E+000
1	2.14934247	2.577671E-012	1.705767E-011	1	0.000000E+000
1	2.14967173	1.705767E-011	2.577671E-012	0	0.000000E+000
1	2.14974340	2.577671E-012	1.705767E-011	1	0.000000E+000
1	2.14990438	1.705767E-011	2.577671E-012	0	0.000000E+000
1	2.14998874	2.577671E-012	1.705767E-011	1	0.000000E+000
1	2.15008176	1.705767E-011	2.577671E-012	0	0.000000E+000
1	2.15009607	2.577671E-012	1.705767E-011	1	0.000000E+000
1	2.15013585	1.705767E-011	2.577671E-012	0	0.000000E+000
1	2.15041510	2.577671E-012	1.705767E-011	1	0.000000E+000
1	2.15053913	1.705767E-011	2.577671E-012	0	0.000000E+000
1	2.15055765	2.577671E-012	1.705767E-011	1	0.000000E+000
1	2.15095043	1.705767E-011	2.577671E-012	0	0.000000E+000
1	2.15097525	2.577671E-012	1.705767E-011	1	0.000000E+000
1	2.15108296	1.705767E-011	2.577671E-012	0	0.000000E+000
1	2.15111676	2.577671E-012	1.705767E-011	1	0.000000E+000
1	2.15115387	1.705767E-011	2.577671E-012	0	0.000000E+000
1	2.15118938	2.577671E-012	1.705767E-011	1	0.000000E+000
1	2.15124230	1.705767E-011	2.577671E-012	0	0.000000E+000
1	2.15126760	2.577671E-012	1.705767E-011	1	0.000000E+000
1	2.15172500	1.705767E-011	2.577671E-012	0	0.000000E+000
1	2.15180702	2.577671E-012	1.705767E-011	1	0.000000E+000
1	2.15184400	1.705767E-011	2.577671E-012	0	0.000000E+000
1	2.15197727	2.577671E-012	1.705767E-011	1	0.000000E+000
1	2.15207965	1.705767E-011	2.577671E-012	0	0.000000E+000
1	2.15260348	2.577671E-012	1.705767E-011	1	0.000000E+000
1	2.15296758	1.705767E-011	2.577671E-012	0	0.000000E+000
1	2.15302270	2.577671E-012	1.705767E-011	1	0.000000E+000
1	2.15322925	1.705767E-011	2.577671E-012	0	0.000000E+000
1	2.15326285	2.577671E-012	1.705767E-011	1	0.000000E+000
1	2.15378760	1.705767E-011	2.577671E-012	0	0.000000E+000
1	2.15385776	2.577671E-012	1.705767E-011	1	0.000000E+000
1	2.15391447	1.705767E-011	2.577671E-012	0	0.000000E+000
1	2.15392615	2.577671E-012	1.705767E-011	1	0.000000E+000
1	2.15406267	1.705767E-011	2.577671E-012	0	0.000000E+000
1	2.15409940	2.577671E-012	1.705767E-011	1	0.000000E+000
1	2.15418794	1.705767E-011	2.577671E-012	0	0.000000E+000
1	2.15457078	2.577671E-012	1.705767E-011	1	0.000000E+000
1	2.15474282	1.705767E-011	2.577671E-012	0	0.000000E+000
1	2.15482007	2.577671E-012	1.705767E-011	1	0.000000E+000
1	2.15491466	1.705767E-011	2.577671E-012	0	0.000000E+000
1	2.15493568	2.577671E-012	1.705767E-011	1	0.000000E+000
1	2.15507812	1.705767E-011	2.577671E-012	0	0.000000E+000
1	2.15512802	2.577671E-012	1.705767E-011	1	0.000000E+000
1	2.15526022	1.705767E-011	2.577671E-012	0	0.000000E+000
1	2.15532400	2.577671E-012	1.705767E-011	1	0.000000E+000
1	2.15538098	1.705767E-011	2.577671E-012	0	0.000000E+000
1	2.15542733	2.577671E-012	1.705767E-011	1	0.000000E+000
1	2.15570198	1.705767E-011	2.577671E-012	0	0.000000E+000
1	2.15570977	2.577671E-012	1.705767E-011	1	0.000000E+000
1	2.15578153	1.705767E-011	2.577671E-012	0	0.000000E+000
1	2.15583512	2.577671E-012	1.705767E-011	1	0.000000E+000
1	2.15621542	1.705767E-011	2.577671E-012	0	0.000000E+000
1	2.15626208	2.577671E-012	1.705767E-011	1	0.000000E+000
1	2.15630104	1.705767E-011	2.577671E-012	0	0.000000E+000
1	2.15642388	2.577671E-012	1.705767E-011	1	0.000000E+000
1	2.15648175	1.705767E-011	2.577671E-012	0	0.000000E+000
1	2.15651974	2.577671E-012	1.705767E-011	1	0.000000E+000
1	2.15680426	1.705767E-011	2.577671E-012	0	0.000000E+000
1	2.15685469	2.577671E-012	1.705767E-011	1	0.000000E+000
1	2.15688672	1.705767E-011	2.577671E-012	0	0.000000E+000
1	2.15694567	2.577671E-012	1.705767E-011	1	0.000000E+000
1	2.15721908	1.705767E-011	2.577671E-012	0	0.000000E+000
1	2.15724727	2.577671E-012	1.705767E-011	1	0.000000E+000
1	2.15743067	1.705767E-011	2.577671E-012	0	0.000000E+000
1	2.15745912	2.577671E-012	1.705767E-011	1	0.000000E+000
1	2.15803412	1.705767E-011	2.577671E-012	0	0.000000E+000
1	2.15805917	2.577671E-012	1.705767E-011	1	0.000000E+000
1	2.15808529	1.705767E-011	2.577671E-012	0	0.000000E+000
1	2.15813422	2.577671E-012	1.705767E-011	1	0.000000E+000
1	2.15846682	1.705767E-011	2.577671E-012	0	0.000000E+000
1	2.15851743	2.577671E-012	1.705767E-011	1	0.000000E+000
1	2.15856112	1.705767E-011	2.577671E-012	0	0.000000E+000
1	2.15857766	2.577671E-012	1.705767E-011	1	0.000000E+000
1	2.15867800	1.705767E-011	2.577671E-012	0	0.000000E+000
1	2.15872727	2.577671E-012	1.705767E-011	1	0.000000E+000
1	2.15885892	1.705767E-011	2.577671E-012	0	0.000000E+000
1	2.15893546	2.577671E-012	1.705767E-011	1	0.000000E+000
1	2.15917861	1.705767E-011	2.577671E-012	0	0.000000E+000
1	2.15923848	2.577671E-012	1.705767E-011	1	0.000000E+000
1	2.15940752	1.705767E-011	2.577671E-012	0	0.000000E+000
1	2.15943756	2.577671E-012	1.705767E-011	1	0.000000E+000
1	2.15983769	1.705767E-011	2.577671E-012	0	0.000000E+000
1	2.15985455	2.577671E-012	1.705767E-011	1	0.000000E+000
1	2.16007609	1.705767E-011	2.577671E-012	0	0.000000E+000
1	2.16009510	2.577671E-012	1.705767E-011	1	0.000000E+000
1	2.16018915	1.705767E-011	2.577671E-012	0	0.000000E+000
1	2.16020088	2.577671E-012	1.705767E-011	1	0.000000E+000
1	2.16034155	1.705767E-011	2.577671E-012	0	0.000000E+000
1	2.16035385	2.577671E-012	1.705767E-011	1	0.000000E+000
1	2.16045507	1.705767E-011	2.577671E-012	0	0.000000E+000
1	2.16051883	2.577671E-012	1.705767E-011	1	0.000000E+000
1	2.16083958	1.705767E-011	2.577671E-012	0	0.000000E+000
1	2.16086024	2.577671E-012	1.705767E-011	1	0.000000E+000
1	2.16145047	1.705767E-011	2.577671E-012	0	0.000000E+000
1	2.16147808	2.577671E-012	1.705767E-011	1	0.000000E+000
1	2.16169213	1.705767E-011	2.577671E-012	0	0.000000E+000
1	2.16172165	2.577671E-012	1.705767E-011	1	0.000000E+000
1	2.16192321	1.705767E-011	2.577671E-012	0	0.000000E+000
1	2.16194521	2.577671E-012	1.705767E-011	1	0.000000E+000
1	2.16205787	1.705767E-011	2.577671E-012	0	0.000000E+000
1	2.16207408	2.577671E-012	1.705767E-011	1	0.000000E+000
1	2.16224220	1.705767E-011	2.577671E-012	0	0.000000E+000
1	2.16228698	2.577671E-012	1.705767E-011	1	0.000000E+000
1	2.16253390	1.705767E-011	2.577671E-012	0	0.000000E+000
1	2.16257856	2.577671E-012	1.705767E-011	1	0.000000E+000
1	2.16266777	1.705767E-011	2.577671E-012	0	0.000000E+000
1	2.16268620	2.577671E-012	1.705767E-011	1	0.000000E+000
1	2.16281316	1.705767E-011	2.577671E-012	0	0.000000E+000
1	2.16287548	2.577671E-012	1.705767E-011	1	0.000000E+000
1	2.16326508	1.705767E-011	2.577671E-012	0	0.000000E+000
1	2.16328817	2.577671E-012	1.705767E-011	1	0.000000E+000
1	2.16330791	1.705767E-011	2.577671E-012	0	0.000000E+000
1	2.16334979	2.577671E-012	1.705767E-011	1	0.000000E+000
1	2.16376461	1.705767E-011	2.577671E-012	0	0.000000E+000
1	2.16383628	2.577671E-012	1.705767E-011	1	0.000000E+000
1	2.16398620	1.705767E-011	2.577671E-012	0	0.000000E+000
1	2.16406142	2.577671E-012	1.705767E-011	1	0.000000E+000
1	2.16412994	1.705767E-011	2.577671E-012	0	0.000000E+000
1	2.16414409	2.577671E-012	1.705767E-011	1	0.000000E+000
1	2.16464876	1.705767E-011	2.577671E-012	0	0.000000E+000
1	2.16470103	2.577671E-012	1.705767E-011	1	0.000000E+000
1	2.16475781	1.705767E-011	2.577671E-012	0	0.000000E+000
1	2.16482196	2.577671E-012	1.705767E-011	1	0.000000E+000
1	2.16510982	1.705767E-011	2.577671E-012	0	0.000000E+000
1	2.16514083	2.577671E-012	1.705767E-011	1	0.000000E+000
1	2.16533633	1.705767E-011	2.577671E-012	0	0.000000E+000
1	2.16540874	2.577671E-012	1.705767E-011	1	0.000000E+000
1	2.16547716	1.705767E-011	2.577671E-012	0	0.000000E+000
1	2.16556379	2.577671E-012	1.705767E-011	1	0.000000E+000
1	2.16575982	1.705767E-011	2.577671E-012	0	0.000000E+000
1	2.16577829	2.577671E-012	1.705767E-011	1	0.000000E+000
1	2.16581749	1.705767E-011	2.577671E-012	0	0.000000E+000
1	2.16586230	2.577671E-012	1.705767E-011	1	0.000000E+000
1	2.16594057	1.705767E-011	2.577671E-012	0	0.000000E+000
1	2.16597444	2.577671E-012	1.705767E-011	1	0.000000E+000
1	2.16606993	1.705767E-011	2.577671E-012	0	0.000000E+000
1	2.16612046	2.577671E-012	1.705767E-011	1	0.000000E+000
1	2.16642216	1.705767E-011	2.577671E-012	0	0.000000E+000
1	2.16644548	2.577671E-012	1.705767E-011	1	0.000000E+000
1	2.16655963	1.705767E-011	2.577671E-012	0	0.000000E+000
1	2.16659906	2.577671E-012	1.705767E-011	1	0.000000E+000
1	2.16678216	1.705767E-011	2.577671E-012	0	0.000000E+000
1	2.16682605	2.577671E-012	1.705767E-011	1	0.000000E+000
1	2.16713743	1.705767E-011	2.577671E-012	0	0.000000E+000
1	2.16714822	2.577671E-012	1.705767E-011	1	0.000000E+000
1	2.16799439	1.705767E-011	2.577671E-012	0	0.000000E+000
1	2.16802945	2.577671E-012	1.705767E-011	1	0.000000E+000
1	2.16826440	1.705767E-011	2.577671E-012	0	0.000000E+000
1	2.16827542	2.577671E-012	1.705767E-011	1	0.000000E+000
1	2.16838261	1.705767E-011	2.577671E-012	0	0.000000E+000
1	2.16842066	2.577671E-012	1.705767E-011	1	0.000000E+000
1	2.16851951	1.705767E-011	2.577671E-012	0	0.000000E+000
1	2.16857829	2.577671E-012	1.705767E-011	1	0.000000E+000
1	2.16907931	1.705767E-011	2.577671E-012	0	0.000000E+000
1	2.16911091	2.577671E-012	1.705767E-011	1	0.000000E+000
1	2.16915653	1.705767E-011	2.577671E-012	0	0.000000E+000
1	2.16926029	2.577671E-012	1.705767E-011	1	0.000000E+000
1	2.16935965	1.705767E-011	2.577671E-012	0	0.000000E+000
1	2.16939541	2.577671E-012	1.705767E-011	1	0.000000E+000
1	2.16952750	1.705767E-011	2.577671E-012	0	0.000000E+000
1	2.16954808	2.577671E-012	1.705767E-011	1	0.000000E+000
1	2.16973036	1.705767E-011	2.577671E-012	0	0.000000E+000
1	2.16980312	2.577671E-012	1.705767E-011	1	0.000000E+000
1	2.16987083	1.705767E-011	2.577671E-012	0	0.000000E+000
1	2.16991023	2.577671E-012	1.705767E-011	1	0.000000E+000
1	2.17006908	1.705767E-011	2.577671E-012	0	0.000000E+000
1	2.17012805	2.577671E-012	1.705767E-011	1	0.000000E+000
1	2.17052052	1.705767E-011	2.577671E-012	0	0.000000E+000
1	2.17055164	2.577671E-012	1.705767E-011	1	0.000000E+000
1	2.17073249	1.705767E-011	2.577671E-012	0	0.000000E+000
1	2.17074834	2.577671E-012	1.705767E-011	1	0.000000E+000
1	2.17103248	1.705767E-011	2.577671E-012	0	0.000000E+000
1	2.17221259	2.577671E-012	1.705767E-011	1	0.000000E+000
1	2.17223711	1.705767E-011	2.577671E-012	0	0.000000E+000
1	2.17229945	2.577671E-012	1.705767E-011	1	0.000000E+000
1	2.17244437	1.705767E-011	2.577671E-012	0	0.000000E+000
1	2.17245467	2.577671E-012	1.705767E-011	1	0.000000E+000
1	2.17264908	1.705767E-011	2.577671E-012	0	0.000000E+000
1	2.17266368	2.577671E-012	1.705767E-011	1	0.000000E+000
1	2.17271021	1.705767E-011	2.577671E-012	0	0.000000E+000
1	2.17277783	2.577671E-012	1.705767E-011	1	0.000000E+000
1	2.17311787	1.705767E-011	2.577671E-012	0	0.000000E+000
1	2.17313681	2.577671E-012	1.705767E-011	1	0.000000E+000
1	2.17331911	1.705767E-011	2.577671E-012	0	0.000000E+000
1	2.17336576	2.577671E-012	1.705767E-011	1	0.000000E+000
1	2.17377316	1.705767E-011	2.577671E-012	0	0.000000E+000
1	2.17378803	2.577671E-012	1.705767E-011	1	0.000000E+000
1	2.17388896	1.705767E-011	2.577671E-012	0	0.000000E+000
1	2.17390071	2.577671E-012	1.705767E-011	1	0.000000E+000
1	2.17393447	1.705767E-011	2.577671E-012	0	0.000000E+000
1	2.17395098	2.577671E-012	1.705767E-011	1	0.000000E+000
1	2.17408420	1.705767E-011	2.577671E-012	0	0.000000E+000
1	2.17414791	2.577671E-012	1.705767E-011	1	0.000000E+000
1	2.17422667	1.705767E-011	2.577671E-012	0	0.000000E+000
1	2.17429930	2.577671E-012	1.705767E-011	1	0.000000E+000
1	2.17438723	1.705767E-011	2.577671E-012	0	0.000000E+000
1	2.17444918	2.577671E-012	1.705767E-011	1	0.000000E+000
1	2.17495872	1.705767E-011	2.577671E-012	0	0.000000E+000
1	2.17498256	2.577671E-012	1.705767E-011	1	0.000000E+000
1	2.17502142	1.705767E-011	2.577671E-012	0	0.000000E+000
1	2.17513589	2.577671E-012	1.705767E-011	1	0.000000E+000
1	2.17524808	1.705767E-011	2.577671E-012	0	0.000000E+000
1	2.17526292	2.577671E-012	1.705767E-011	1	0.000000E+000
1	2.17528472	1.705767E-011	2.577671E-012	0	0.000000E+000
1	2.17532056	2.577671E-012	1.705767E-011	1	0.000000E+000
1	2.17536943	1.705767E-011	2.577671E-012	0	0.000000E+000
1	2.17543220	2.577671E-012	1.705767E-011	1	0.000000E+000
1	2.17601542	1.705767E-011	2.577671E-012	0	0.000000E+000
1	2.17604500	2.577671E-012	1.705767E-011	1	0.000000E+000
1	2.17611731	1.705767E-011	2.577671E-012	0	0.000000E+000
1	2.17615254	2.577671E-012	1.705767E-011	1	0.000000E+000
1	2.17623808	1.705767E-011	2.577671E-012	0	0.000000E+000
1	2.17627135	2.577671E-012	1.705767E-011	1	0.000000E+000
1	2.17633455	1.705767E-011	2.577671E-012	0	0.000000E+000
1	2.17635322	2.577671E-012	1.705767E-011	1	0.000000E+000
1	2.17640495	1.705767E-011	2.577671E-012	0	0.000000E+000
1	2.17643061	2.577671E-012	1.705767E-011	1	0.000000E+000
1	2.17726546	1.705767E-011	2.577671E-012	0	0.000000E+000
1	2.17727532	2.577671E-012	1.705767E-011	1	0.000000E+000
1	2.17751414	1.705767E-011	2.577671E-012	0	0.000000E+000
1	2.17753871	2.577671E-012	1.705767E-011	1	0.000000E+000
1	2.17759316	1.705767E-011	2.577671E-012	0	0.000000E+000
1	2.17766235	2.577671E-012	1.705767E-011	1	0.000000E+000
1	2.17768949	1.705767E-011	2.577671E-012	0	0.000000E+000
1	2.17771665	2.577671E-012	1.705767E-011	1	0.000000E+000
1	2.17786416	1.705767E-011	2.577671E-012	0	0.000000E+000
1	2.17786861	2.577671E-012	1.705767E-011	1	0.000000E+000
1	2.17794129	1.705767E-011	2.577671E-012	0	0.000000E+000
1	2.17807873	2.577671E-012	1.705767E-011	1	0.000000E+000
1	2.17837298	1.705767E-011	2.577671E-012	0	0.000000E+000
1	2.17837542	2.577671E-012	1.705767E-011	1	0.000000E+000
1	2.17853831	1.705767E-011	2.577671E-012	0	0.000000E+000
1	2.17863199	2.577671E-012	1.705767E-011	1	0.000000E+000
1	2.17868421	1.705767E-011	2.577671E-012	0	0.000000E+000
1	2.17872741	2.577671E-012	1.705767E-011	1	0.000000E+000
1	2.17916426	1.705767E-011	2.577671E-012	0	0.000000E+000
1	2.17923496	2.577671E-012	1.705767E-011	1	0.000000E+000
1	2.17945653	1.705767E-011	2.577671E-012	0	0.000000E+000
1	2.17950173	2.577671E-012	1.705767E-011	1	0.000000E+000
1	2.17978268	1.705767E-011	2.577671E-012	0	0.000000E+000
1	2.17992663	2.577671E-012	1.705767E-011	1	0.000000E+000
1	2.17997299	1.705767E-011	2.577671E-012	0	0.000000E+000
1	2.18000789	2.577671E-012	1.705767E-011	1	0.000000E+000
1	2.18040091	1.705767E-011	2.577671E-012	0	0.000000E+000
1	2.18041711	2.577671E-012	1.705767E-011	1	0.000000E+000
1	2.18061990	1.705767E-011	2.577671E-012	0	0.000000E+000
1	2.18065548	2.577671E-012	1.705767E-011	1	0.000000E+000
1	2.18071781	1.705767E-011	2.577671E-012	0	0.000000E+000
1	2.18073065	2.577671E-012	1.705767E-011	1	0.000000E+000
1	2.18103710	1.705767E-011	2.577671E-012	0	0.000000E+000
1	2.18107815	2.577671E-012	1.705767E-011	1	0.000000E+000
1	2.18109761	1.705767E-011	2.577671E-012	0	0.000000E+000
1	2.18109977	2.577671E-012	1.705767E-011	1	0.000000E+000
1	2.18120222	1.705767E-011	2.577671E-012	0	0.000000E+000
1	2.18122994	2.577671E-012	1.705767E-011	1	0.000000E+000
1	2.18128361	1.705767E-011	2.577671E-012	0	0.000000E+000
1	2.18136080	2.577671E-012	1.705767E-011	1	0.000000E+000
1	2.18153075	1.705767E-011	2.577671E-012	0	0.000000E+000
1	2.18155085	2.577671E-012	1.705767E-011	1	0.000000E+000
1	2.18159493	1.705767E-011	2.577671E-012	0	0.000000E+000
1	2.18160803	2.577671E-012	1.705767E-011	1	0.000000E+000
1	2.18167843	1.705767E-011	2.577671E-012	0	0.000000E+000
1	2.18170801	2.577671E-012	1.705767E-011	1	0.000000E+000
1	2.18215694	1.705767E-011	2.577671E-012	0	0.000000E+000
1	2.18216819	2.577671E-012	1.705767E-011	1	0.000000E+000
1	2.18223468	1.705767E-011	2.577671E-012	0	0.000000E+000
1	2.18224767	2.577671E-012	1.705767E-011	1	0.000000E+000
1	2.18236348	1.705767E-011	2.577671E-012	0	0.000000E+000
1	2.18238290	2.577671E-012	1.705767E-011	1	0.000000E+000
1	2.18240742	1.705767E-011	2.577671E-012	0	0.000000E+000
1	2.18243178	2.577671E-012	1.705767E-011	1	0.000000E+000
1	2.18256963	1.705767E-011	2.577671E-012	0	0.000000E+000
1	2.18259973	2.577671E-012	1.705767E-011	1	0.000000E+000
1	2.18269386	1.705767E-011	2.577671E-012	0	0.000000E+000
1	2.18269650	2.577671E-012	1.705767E-011	1	0.000000E+000
1	2.18298598	1.705767E-011	2.577671E-012	0	0.000000E+000
1	2.18302796	2.577671E-012	1.705767E-011	1	0.000000E+000
1	2.18329905	1.705767E-011	2.577671E-012	0	0.000000E+000
1	2.18332576	2.577671E-012	1.705767E-011	1	0.000000E+000
1	2.18363385	1.705767E-011	2.577671E-012	0	0.000000E+000
1	2.18367110	2.577671E-012	1.705767E-011	1	0.000000E+000
1	2.18382661	1.705767E-011	2.577671E-012	0	0.000000E+000
1	2.18390625	2.577671E-012	1.705767E-011	1	0.000000E+000
1	2.18418809	1.705767E-011	2.577671E-012	0	0.000000E+000
1	2.18443896	2.577671E-012	1.705767E-011	1	0.000000E+000
1	2.18454746	1.705767E-011	2.577671E-012	0	0.000000E+000
1	2.18459150	2.577671E-012	1.705767E-011	1	0.000000E+000
1	2.18504154	1.705767E-011	2.577671E-012	0	0.000000E+000
1	2.18508562	2.577671E-012	1.705767E-011	1	0.000000E+000
1	2.18514895	1.705767E-011	2.577671E-012	0	0.000000E+000
1	2.18517345	2.577671E-012	1.705767E-011	1	0.000000E+000
1	2.18545071	1.705767E-011	2.577671E-012	0	0.000000E+000
1	2.18546847	2.577671E-012	1.705767E-011	1	0.000000E+000
1	2.18553071	1.705767E-011	2.577671E-012	0	0.000000E+000
1	2.18556936	2.577671E-012	1.705767E-011	1	0.000000E+000
1	2.18558457	1.705767E-011	2.577671E-012	0	0.000000E+000
1	2.18565891	2.577671E-012	1.705767E-011	1	0.000000E+000
1	2.18572441	1.705767E-011	2.577671E-012	0	0.000000E+000
1	2.18577328	2.577671E-012	1.705767E-011	1	0.000000E+000
1	2.18607208	1.705767E-011	2.577671E-012	0	0.000000E+000
1	2.18615561	2.577671E-012	1.705767E-011	1	0.000000E+000
1	2.18632596	1.705767E-011	2.577671E-012	0	0.000000E+000
1	2.18639583	2.577671E-012	1.705767E-011	1	0.000000E+000
1	2.18665604	1.705767E-011	2.577671E-012	0	0.000000E+000
1	2.18670623	2.577671E-012	1.705767E-011	1	0.000000E+000
1	2.18701069	1.705767E-011	2.577671E-012	0	0.000000E+000
1	2.18704680	2.577671E-012	1.705767E-011	1	0.000000E+000
1	2.18727385	1.705767E-011	2.577671E-012	0	0.000000E+000
1	2.18729260	2.577671E-012	1.705767E-011	1	0.000000E+000
1	2.18735000	1.705767E-011	2.577671E-012	0	0.000000E+000
1	2.18742409	2.577671E-012	1.705767E-011	1	0.000000E+000
1	2.18770172	1.705767E-011	2.577671E-012	0	0.000000E+000
1	2.18772864	2.577671E-012	1.705767E-011	1	0.000000E+000
1	2.18776868	1.705767E-011	2.577671E-012	0	0.000000E+000
1	2.18787632	2.577671E-012	1.705767E-011	1	0.000000E+000
1	2.18812760	1.705767E-011	2.577671E-012	0	0.000000E+000
1	2.18817840	2.577671E-012	1.705767E-011	1	0.000000E+000
1	2.18831599	1.705767E-011	2.577671E-012	0	0.000000E+000
1	2.18837304	2.577671E-012	1.705767E-011	1	0.000000E+000
1	2.18871968	1.705767E-011	2.577671E-012	0	0.000000E+000
1	2.18875933	2.577671E-012	1.705767E-011	1	0.000000E+000
1	2.18920458	1.705767E-011	2.577671E-012	0	0.000000E+000
1	2.18925607	2.577671E-012	1.705767E-011	1	0.000000E+000
1	2.18929021	1.705767E-011	2.577671E-012	0	0.000000E+000
1	2.18933938	2.577671E-012	1.705767E-011	1	0.000000E+000
1	2.18981769	1.705767E-011	2.577671E-012	0	0.000000E+000
1	2.18985739	2.577671E-012	1.705767E-011	1	0.000000E+000
1	2.18999416	1.705767E-011	2.577671E-012	0	0.000000E+000
1	2.19003589	2.577671E-012	1.705767E-011	1	0.000000E+000
1	2.19013931	1.705767E-011	2.577671E-012	0	0.000000E+000
1	2.19015833	2.577671E-012	1.705767E-011	1	0.000000E+000
1	2.19037115	1.705767E-011	2.577671E-012	0	0.000000E+000
1	2.19045776	2.577671E-012	1.705767E-011	1	0.000000E+000
1	2.19058708	1.705767E-011	2.577671E-012	0	0.000000E+000
1	2.19060946	2.577671E-012	1.705767E-011	1	0.000000E+000
1	2.19076338	1.705767E-011	2.577671E-012	0	0.000000E+000
1	2.19078495	2.577671E-012	1.705767E-011	1	0.000000E+000
1	2.19080594	1.705767E-011	2.577671E-012	0	0.000000E+000
1	2.19083514	2.577671E-012	1.705767E-011	1	0.000000E+000
1	2.19096946	1.705767E-011	2.577671E-012	0	0.000000E+000
1	2.19098200	2.577671E-012	1.705767E-011	1	0.000000E+000
1	2.19113147	1.705767E-011	2.577671E-012	0	0.000000E+000
1	2.19118047	2.577671E-012	1.705767E-011	1	0.000000E+000
1	2.19119721	1.705767E-011	2.577671E-012	0	0.000000E+000
1	2.19155259	2.577671E-012	1.705767E-011	1	0.000000E+000
1	2.19162844	1.705767E-011	2.577671E-012	0	0.000000E+000
1	2.19167411	2.577671E-012	1.705767E-011	1	0.000000E+000
1	2.19175560	1.705767E-011	2.577671E-012	0	0.000000E+000
1	2.19181013	2.577671E-012	1.705767E-011	1	0.000000E+000
1	2.19206662	1.705767E-011	2.577671E-012	0	0.000000E+000
1	2.19209827	2.577671E-012	1.705767E-011	1	0.000000E+000
1	2.19213219	1.705767E-011	2.577671E-012	0	0.000000E+000
1	2.19220083	2.577671E-012	1.705767E-011	1	0.000000E+000
1	2.19246133	1.705767E-011	2.577671E-012	0	0.000000E+000
1	2.19246638	2.577671E-012	1.705767E-011	1	0.000000E+000
1	2.19270086	1.705767E-011	2.577671E-012	0	0.000000E+000
1	2.19274730	2.577671E-012	1.705767E-011	1	0.000000E+000
1	2.19276198	1.705767E-011	2.577671E-012	0	0.000000E+000
1	2.19278305	2.577671E-012	1.705767E-011	1	0.000000E+000
1	2.19290008	1.705767E-011	2.577671E-012	0	0.000000E+000
1	2.19292423	2.577671E-012	1.705767E-011	1	0.000000E+000
1	2.19306957	1.705767E-011	2.577671E-012	0	0.000000E+000
1	2.19309849	2.577671E-012	1.705767E-011	1	0.000000E+000
1	2.19341354	1.705767E-011	2.577671E-012	0	0.000000E+000
1	2.19342972	2.577671E-012	1.705767E-011	1	0.000000E+000
1	2.19354531	1.705767E-011	2.577671E-012	0	0.000000E+000
1	2.19357239	2.577671E-012	1.705767E-011	1	0.000000E+000
1	2.19363403	1.705767E-011	2.577671E-012	0	0.000000E+000
1	2.19365096	2.577671E-012	1.705767E-011	1	0.000000E+000
1	2.19395582	1.705767E-011	2.577671E-012	0	0.000000E+000
1	2.19405151	2.577671E-012	1.705767E-011	1	0.000000E+000
1	2.19408088	1.705767E-011	2.577671E-012	0	0.000000E+000
1	2.19413934	2.577671E-012	1.705767E-011	1	0.000000E+000
1	2.19443790	1.705767E-011	2.577671E-012	0	0.000000E+000
1	2.19453128	2.577671E-012	1.705767E-011	1	0.000000E+000
1	2.19461412	1.705767E-011	2.577671E-012	0	0.000000E+000
1	2.19467901	2.577671E-012	1.705767E-011	1	0.000000E+000
1	2.19499466	1.705767E-011	2.577671E-012	0	0.000000E+000
1	2.19504558	2.577671E-012	1.705767E-011	1	0.000000E+000
1	2.19506253	1.705767E-011	2.577671E-012	0	0.000000E+000
1	2.19508162	2.577671E-012	1.705767E-011	1	0.000000E+000
1	2.19531763	1.705767E-011	2.577671E-012	0	0.000000E+000
1	2.19534377	2.577671E-012	1.705767E-011	1	0.000000E+000
1	2.19545982	1.705767E-011	2.577671E-012	0	0.000000E+000
1	2.19548037	2.577671E-012	1.705767E-011	1	0.000000E+000
1	2.19580055	1.705767E-011	2.577671E-012	0	0.000000E+000
1	2.19586096	2.577671E-012	1.705767E-011	1	0.000000E+000
1	2.19597564	1.705767E-011	2.577671E-012	0	0.000000E+000
1	2.19600909	2.577671E-012	1.705767E-011	1	0.000000E+000
1	2.19624804	1.705767E-011	2.577671E-012	0	0.000000E+000
1	2.19631189	2.577671E-012	1.705767E-011	1	0.000000E+000
1	2.19648424	1.705767E-011	2.577671E-012	0	0.000000E+000
1	2.19653442	2.577671E-012	1.705767E-011	1	0.000000E+000
1	2.19662170	1.705767E-011	2.577671E-012	0	0.000000E+000
1	2.19670117	2.577671E-012	1.705767E-011	1	0.000000E+000
1	2.19681841	1.705767E-011	2.577671E-012	0	0.000000E+000
1	2.19685812	2.577671E-012	1.705767E-011	1	0.000000E+000
1	2.19698325	1.705767E-011	2.577671E-012	0	0.000000E+000
1	2.19708205	2.577671E-012	1.705767E-011	1	0.000000E+000
1	2.19730158	1.705767E-011	2.577671E-012	0	0.000000E+000
1	2.19733587	2.577671E-012	1.705767E-011	1	0.000000E+000
1	2.19780711	1.705767E-011	2.577671E-012	0	0.000000E+000
1	2.19789717	2.577671E-012	1.705767E-011	1	0.000000E+000
1	2.19815785	1.705767E-011	2.577671E-012	0	0.000000E+000
1	2.19819999	2.577671E-012	1.705767E-011	1	0.000000E+000
1	2.19822884	1.705767E-011	2.577671E-012	0	0.000000E+000
1	2.19824871	2.577671E-012	1.705767E-011	1	0.000000E+000
1	2.19830060	1.705767E-011	2.577671E-012	0	0.000000E+000
1	2.19841863	2.577671E-012	1.705767E-011	1	0.000000E+000
1	2.19845438	1.705767E-011	2.577671E-012	0	0.000000E+000
1	2.19873464	2.577671E-012	1.705767E-011	1	0.000000E+000
1	2.19880304	1.705767E-011	2.577671E-012	0	0.000000E+000
1	2.19884027	2.577671E-012	1.705767E-011	1	0.000000E+000
1	2.19891096	1.705767E-011	2.577671E-012	0	0.000000E+000
1	2.19897055	2.577671E-012	1.705767E-011	1	0.000000E+000
1	2.19907387	1.705767E-011	2.577671E-012	0	0.000000E+000
1	2.19917583	2.577671E-012	1.705767E-011	1	0.000000E+000
1	2.19945772	1.705767E-011	2.577671E-012	0	0.000000E+000
1	2.19949353	2.577671E-012	1.705767E-011	1	0.000000E+000
1	2.19987625	1.705767E-011	2.577671E-012	0	0.000000E+000
1	2.20006609	2.577671E-012	1.705767E-011	1	0.000000E+000
1	2.20009408	1.705767E-011	2.577671E-012	0	0.000000E+000
1	2.20014675	2.577671E-012	1.705767E-011	1	0.000000E+000
1	2.20065753	1.705767E-011	2.577671E-012	0	0.000000E+000
1	2.20069772	2.577671E-012	1.705767E-011	1	0.000000E+000
1	2.20076255	1.705767E-011	2.577671E-012	0	0.000000E+000
1	2.20079678	2.577671E-012	1.705767E-011	1	0.000000E+000
1	2.20109234	1.705767E-011	2.577671E-012	0	0.000000E+000
1	2.20113145	2.577671E-012	1.705767E-011	1	0.000000E+000
1	2.20149804	1.705767E-011	2.577671E-012	0	0.000000E+000
1	2.20200319	2.577671E-012	1.705767E-011	1	0.000000E+000
1	2.20228734	1.705767E-011	2.577671E-012	0	0.000000E+000
1	2.20229764	2.577671E-012	1.705767E-011	1	0.000000E+000
1	2.20257029	1.705767E-011	2.577671E-012	0	0.000000E+000
1	2.20260555	2.577671E-012	1.705767E-011	1	0.000000E+000
1	2.20277367	1.705767E-011	2.577671E-012	0	0.000000E+000
1	2.20279162	2.577671E-012	1.705767E-011	1	0.000000E+000
1	2.20289735	1.705767E-011	2.577671E-012	0	0.000000E+000
1	2.20297445	2.577671E-012	1.705767E-011	1	0.000000E+000
1	2.20319530	1.705767E-011	2.577671E-012	0	0.000000E+000
1	2.20323324	2.577671E-012	1.705767E-011	1	0.000000E+000
1	2.20326951	1.705767E-011	2.577671E-012	0	0.000000E+000
1	2.20339066	2.577671E-012	1.705767E-011	1	0.000000E+000
1	2.20351976	1.705767E-011	2.577671E-012	0	0.000000E+000
1	2.20354114	2.577671E-012	1.705767E-011	1	0.000000E+000
1	2.20355276	1.705767E-011	2.577671E-012	0	0.000000E+000
1	2.20358495	2.577671E-012	1.705767E-011	1	0.000000E+000
1	2.20362020	1.705767E-011	2.577671E-012	0	0.000000E+000
1	2.20365184	2.577671E-012	1.705767E-011	1	0.000000E+000
1	2.20373060	1.705767E-011	2.577671E-012	0	0.000000E+000
1	2.20386598	2.577671E-012	1.705767E-011	1	0.000000E+000
1	2.20410918	1.705767E-011	2.577671E-012	0	0.000000E+000
1	2.20417883	2.577671E-012	1.705767E-011	1	0.000000E+000
1	2.20436650	1.705767E-011	2.577671E-012	0	0.000000E+000
1	2.20438946	2.577671E-012	1.705767E-011	1	0.000000E+000
1	2.20446736	1.705767E-011	2.577671E-012	0	0.000000E+000
1	2.20450072	2.577671E-012	1.705767E-011	1	0.000000E+000
1	2.20460196	1.705767E-011	2.577671E-012	0	0.000000E+000
1	2.20461612	2.577671E-012	1.705767E-011	1	0.000000E+000
1	2.20466321	1.705767E-011	2.577671E-012	0	0.000000E+000
1	2.20472031	2.577671E-012	1.705767E-011	1	0.000000E+000
1	2.20499817	1.705767E-011	2.577671E-012	0	0.000000E+000
1	2.20505064	2.577671E-012	1.705767E-011	1	0.000000E+000
1	2.20511630	1.705767E-011	2.577671E-012	0	0.000000E+000
1	2.20517306	2.577671E-012	1.705767E-011	1	0.000000E+000
1	2.20537816	1.705767E-011	2.577671E-012	0	0.000000E+000
1	2.20541842	2.577671E-012	1.705767E-011	1	0.000000E+000
1	2.20561584	1.705767E-011	2.577671E-012	0	0.000000E+000
1	2.20565258	2.577671E-012	1.705767E-011	1	0.000000E+000
1	2.20588890	1.705767E-011	2.577671E-012	0	0.000000E+000
1	2.20591885	2.577671E-012	1.705767E-011	1	0.000000E+000
1	2.20599781	1.705767E-011	2.577671E-012	0	0.000000E+000
1	2.20602907	2.577671E-012	1.705767E-011	1	0.000000E+000
1	2.20621000	1.705767E-011	2.577671E-012	0	0.000000E+000
1	2.20626521	2.577671E-012	1.705767E-011	1	0.000000E+000
1	2.20656594	1.705767E-011	2.577671E-012	0	0.000000E+000
1	2.20662302	2.577671E-012	1.705767E-011	1	0.000000E+000
1	2.20686774	1.705767E-011	2.577671E-012	0	0.000000E+000
1	2.20697970	2.577671E-012	1.705767E-011	1	0.000000E+000
1	2.20709047	1.705767E-011	2.577671E-012	0	0.000000E+000
1	2.20712842	2.577671E-012	1.705767E-011	1	0.000000E+000
1	2.20741637	1.705767E-011	2.577671E-012	0	0.000000E+000
1	2.20743954	2.577671E-012	1.705767E-011	1	0.000000E+000
1	2.20787764	1.705767E-011	2.577671E-012	0	0.000000E+000
1	2.20789776	2.577671E-012	1.705767E-011	1	0.000000E+000
1	2.20800172	1.705767E-011	2.577671E-012	0	0.000000E+000
1	2.20805183	2.577671E-012	1.705767E-011	1	0.000000E+000
1	2.20807796	1.705767E-011	2.577671E-012	0	0.000000E+000
1	2.20812253	2.577671E-012	1.705767E-011	1	0.000000E+000
1	2.20853091	1.705767E-011	2.577671E-012	0	0.000000E+000
1	2.20861641	2.577671E-012	1.705767E-011	1	0.000000E+000
1	2.20864435	1.705767E-011	2.577671E-012	0	0.000000E+000
1	2.20865672	2.577671E-012	1.705767E-011	1	0.000000E+000
1	2.20908838	1.705767E-011	2.577671E-012	0	0.000000E+000
1	2.20909451	2.577671E-012	1.705767E-011	1	0.000000E+000
1	2.20940481	1.705767E-011	2.577671E-012	0	0.000000E+000
1	2.20942919	2.577671E-012	1.705767E-011	1	0.000000E+000
1	2.20960571	1.705767E-011	2.577671E-012	0	0.000000E+000
1	2.20969097	2.577671E-012	1.705767E-011	1	0.000000E+000
1	2.21040776	1.705767E-011	2.577671E-012	0	0.000000E+000
1	2.21045254	2.577671E-012	1.705767E-011	1	0.000000E+000
1	2.21084155	1.705767E-011	2.577671E-012	0	0.000000E+000
1	2.21090936	2.577671E-012	1.705767E-011	1	0.000000E+000
1	2.21092608	1.705767E-011	2.577671E-012	0	0.000000E+000
1	2.21095532	2.577671E-012	1.705767E-011	1	0.000000E+000
1	2.21115418	1.705767E-011	2.577671E-012	0	0.000000E+000
1	2.21119806	2.577671E-012	1.705767E-011	1	0.000000E+000
1	2.21135040	1.705767E-011	2.577671E-012	0	0.000000E+000
1	2.21137511	2.577671E-012	1.705767E-011	1	0.000000E+000
1	2.21184650	1.705767E-011	2.577671E-012	0	0.000000E+000
1	2.21187463	2.577671E-012	1.705767E-011	1	0.000000E+000
1	2.21193211	1.705767E-011	2.577671E-012	0	0.000000E+000
1	2.21194651	2.577671E-012	1.705767E-011	1	0.000000E+000
1	2.21199116	1.705767E-011	2.577671E-012	0	0.000000E+000
1	2.21202898	2.577671E-012	1.705767E-011	1	0.000000E+000
1	2.21218038	1.705767E-011	2.577671E-012	0	0.000000E+000
1	2.21228086	2.577671E-012	1.705767E-011	1	0.000000E+000
1	2.21241998	1.705767E-011	2.577671E-012	0	0.000000E+000
1	2.21244078	2.577671E-012	1.705767E-011	1	0.000000E+000
1	2.21250637	1.705767E-011	2.577671E-012	0	0.000000E+000
1	2.21252383	2.577671E-012	1.705767E-011	1	0.000000E+000
1	2.21261904	1.705767E-011	2.577671E-012	0	0.000000E+000
1	2.21268460	2.577671E-012	1.705767E-011	1	0.000000E+000
1	2.21282004	1.705767E-011	2.577671E-012	0	0.000000E+000
1	2.21286115	2.577671E-012	1.705767E-011	1	0.000000E+000
1	2.21303871	1.705767E-011	2.577671E-012	0	0.000000E+000
1	2.21304733	2.577671E-012	1.705767E-011	1	0.000000E+000
1	2.21311226	1.705767E-011	2.577671E-012	0	0.000000E+000
1	2.21315930	2.577671E-012	1.705767E-011	1	0.000000E+000
1	2.21341402	1.705767E-011	2.577671E-012	0	0.000000E+000
1	2.21342889	2.577671E-012	1.705767E-011	1	0.000000E+000
1	2.21345336	1.705767E-011	2.577671E-012	0	0.000000E+000
1	2.21349855	2.577671E-012	1.705767E-011	1	0.000000E+000
1	2.21357602	1.705767E-011	2.577671E-012	0	0.000000E+000
1	2.21360078	2.577671E-012	1.705767E-011	1	0.000000E+000
1	2.21387619	1.705767E-011	2.577671E-012	0	0.000000E+000
1	2.21391411	2.577671E-012	1.705767E-011	1	0.000000E+000
1	2.21410615	1.705767E-011	2.577671E-012	0	0.000000E+000
1	2.21413028	2.577671E-012	1.705767E-011	1	0.000000E+000
1	2.21418037	1.705767E-011	2.577671E-012	0	0.000000E+000
1	2.21420147	2.577671E-012	1.705767E-011	1	0.000000E+000
1	2.21502746	1.705767E-011	2.577671E-012	0	0.000000E+000
1	2.21510999	2.577671E-012	1.705767E-011	1	0.000000E+000
1	2.21534147	1.705767E-011	2.577671E-012	0	0.000000E+000
1	2.21539576	2.577671E-012	1.705767E-011	1	0.000000E+000
1	2.21543850	1.705767E-011	2.577671E-012	0	0.000000E+000
1	2.21549659	2.577671E-012	1.705767E-011	1	0.000000E+000
1	2.21552961	1.705767E-011	2.577671E-012	0	0.000000E+000
1	2.21554596	2.577671E-012	1.705767E-011	1	0.000000E+000
1	2.21558651	1.705767E-011	2.577671E-012	0	0.000000E+000
1	2.21567844	2.577671E-012	1.705767E-011	1	0.000000E+000
1	2.21592582	1.705767E-011	2.577671E-012	0	0.000000E+000
1	2.21596204	2.577671E-012	1.705767E-011	1	0.000000E+000
1	2.21617353	1.705767E-011	2.577671E-012	0	0.000000E+000
1	2.21643598	2.577671E-012	1.705767E-011	1	0.000000E+000
1	2.21659532	1.705767E-011	2.577671E-012	0	0.000000E+000
1	2.21770288	2.577671E-012	1.705767E-011	1	0.000000E+000
1	2.21784803	1.705767E-011	2.577671E-012	0	0.000000E+000
1	2.21787670	2.577671E-012	1.705767E-011	1	0.000000E+000
1	2.21834786	1.705767E-011	2.577671E-012	0	0.000000E+000
1	2.21837854	2.577671E-012	1.705767E-011	1	0.000000E+000
1	2.21841487	1.705767E-011	2.577671E-012	0	0.000000E+000
1	2.21843893	2.577671E-012	1.705767E-011	1	0.000000E+000
1	2.21879056	1.705767E-011	2.577671E-012	0	0.000000E+000
1	2.21883731	2.577671E-012	1.705767E-011	1	0.000000E+000
1	2.21887030	1.705767E-011	2.577671E-012	0	0.000000E+000
1	2.21890305	2.577671E-012	1.705767E-011	1	0.000000E+000
1	2.21910271	1.705767E-011	2.577671E-012	0	0.000000E+000
1	2.21911654	2.577671E-012	1.705767E-011	1	0.000000E+000
1	2.21932576	1.705767E-011	2.577671E-012	0	0.000000E+000
1	2.21938065	2.577671E-012	1.705767E-011	1	0.000000E+000
1	2.21941049	1.705767E-011	2.577671E-012	0	0.000000E+000
1	2.21944922	2.577671E-012	1.705767E-011	1	0.000000E+000
1	2.21949955	1.705767E-011	2.577671E-012	0	0.000000E+000
1	2.21952923	2.577671E-012	1.705767E-011	1	0.000000E+000
1	2.21960779	1.705767E-011	2.577671E-012	0	0.000000E+000
1	2.21962560	2.577671E-012	1.705767E-011	1	0.000000E+000
1	2.21994840	1.705767E-011	2.577671E-012	0	0.000000E+000
1	2.21997446	2.577671E-012	1.705767E-011	1	0.000000E+000
1	2.22003780	1.705767E-011	2.577671E-012	0	0.000000E+000
1	2.22013470	2.577671E-012	1.705767E-011	1	0.000000E+000
1	2.22037896	1.705767E-011	2.577671E-012	0	0.000000E+000
1	2.22064685	2.577671E-012	1.705767E-011	1	0.000000E+000
1	2.22081732	1.705767E-011	2.577671E-012	0	0.000000E+000
1	2.22085045	2.577671E-012	1.705767E-011	1	0.000000E+000
1	2.22090090	1.705767E-011	2.577671E-012	0	0.000000E+000
1	2.22158841	2.577671E-012	1.705767E-011	1	0.000000E+000
1	2.22170334	1.705767E-011	2.577671E-012	0	0.000000E+000
1	2.22173218	2.577671E-012	1.705767E-011	1	0.000000E+000
1	2.22175087	1.705767E-011	2.577671E-012	0	0.000000E+000
1	2.22177284	2.577671E-012	1.705767E-011	1	0.000000E+000
1	2.22181099	1.705767E-011	2.577671E-012	0	0.000000E+000
1	2.22184108	2.577671E-012	1.705767E-011	1	0.000000E+000
1	2.22188559	1.705767E-011	2.577671E-012	0	0.000000E+000
1	2.22190608	2.577671E-012	1.705767E-011	1	0.000000E+000
1	2.22217075	1.705767E-011	2.577671E-012	0	0.000000E+000
1	2.22221766	2.577671E-012	1.705767E-011	1	0.000000E+000
1	2.22230727	1.705767E-011	2.577671E-012	0	0.000000E+000
1	2.22233553	2.577671E-012	1.705767E-011	1	0.000000E+000
1	2.22238254	1.705767E-011	2.577671E-012	0	0.000000E+000
1	2.22239925	2.577671E-012	1.705767E-011	1	0.000000E+000
1	2.22240248	1.705767E-011	2.577671E-012	0	0.000000E+000
1	2.22248396	2.577671E-012	1.705767E-011	1	0.000000E+000
1	2.22268216	1.705767E-011	2.577671E-012	0	0.000000E+000
1	2.22275372	2.577671E-012	1.705767E-011	1	0.000000E+000
1	2.22313016	1.705767E-011	2.577671E-012	0	0.000000E+000
1	2.22318513	2.577671E-012	1.705767E-011	1	0.000000E+000
1	2.22335865	1.705767E-011	2.577671E-012	0	0.000000E+000
1	2.22343170	2.577671E-012	1.705767E-011	1	0.000000E+000
1	2.22369104	1.705767E-011	2.577671E-012	0	0.000000E+000
1	2.22374023	2.577671E-012	1.705767E-011	1	0.000000E+000
1	2.22387631	1.705767E-011	2.577671E-012	0	0.000000E+000
1	2.22392479	2.577671E-012	1.705767E-011	1	0.000000E+000
1	2.22397349	1.705767E-011	2.577671E-012	0	0.000000E+000
1	2.22401140	2.577671E-012	1.705767E-011	1	0.000000E+000
1	2.22470152	1.705767E-011	2.577671E-012	0	0.000000E+000
1	2.22480898	2.577671E-012	1.705767E-011	1	0.000000E+000
1	2.22482326	1.705767E-011	2.577671E-012	0	0.000000E+000
1	2.22485603	2.577671E-012	1.705767E-011	1	0.000000E+000
1	2.22540173	1.705767E-011	2.577671E-012	0	0.000000E+000
1	2.22545975	2.577671E-012	1.705767E-011	1	0.000000E+000
1	2.22556939	1.705767E-011	2.577671E-012	0	0.000000E+000
1	2.22557970	2.577671E-012	1.705767E-011	1	0.000000E+000
1	2.22567504	1.705767E-011	2.577671E-012	0	0.000000E+000
1	2.22579546	2.577671E-012	1.705767E-011	1	0.000000E+000
1	2.22607442	1.705767E-011	2.577671E-012	0	0.000000E+000
1	2.22613027	2.577671E-012	1.705767E-011	1	0.000000E+000
1	2.22688704	1.705767E-011	2.577671E-012	0	0.000000E+000
1	2.22690722	2.577671E-012	1.705767E-011	1	0.000000E+000
1	2.22752822	1.705767E-011	2.577671E-012	0	0.000000E+000
1	2.22757346	2.577671E-012	1.705767E-011	1	0.000000E+000
1	2.22790597	1.705767E-011	2.577671E-012	0	0.000000E+000
1	2.22792895	2.577671E-012	1.705767E-011	1	0.000000E+000
1	2.22808743	1.705767E-011	2.577671E-012	0	0.000000E+000
1	2.22811444	2.577671E-012	1.705767E-011	1	0.000000E+000
1	2.22818836	1.705767E-011	2.577671E-012	0	0.000000E+000
1	2.22824044	2.577671E-012	1.705767E-011	1	0.000000E+000
1	2.22824956	1.705767E-011	2.577671E-012	0	0.000000E+000
1	2.22828910	2.577671E-012	1.705767E-011	1	0.000000E+000
1	2.22841639	1.705767E-011	2.577671E-012	0	0.000000E+000
1	2.22843205	2.577671E-012	1.705767E-011	1	0.000000E+000
1	2.22849083	1.705767E-011	2.577671E-012	0	0.000000E+000
1	2.22850899	2.577671E-012	1.705767E-011	1	0.000000E+000
1	2.22871443	1.705767E-011	2.577671E-012	0	0.000000E+000
1	2.22874170	2.577671E-012	1.705767E-011	1	0.000000E+000
1	2.22876214	1.705767E-011	2.577671E-012	0	0.000000E+000
1	2.22880973	2.577671E-012	1.705767E-011	1	0.000000E+000
1	2.22913649	1.705767E-011	2.577671E-012	0	0.000000E+000
1	2.22922143	2.577671E-012	1.705767E-011	1	0.000000E+000
1	2.22949669	1.705767E-011	2.577671E-012	0	0.000000E+000
1	2.22954649	2.577671E-012	1.705767E-011	1	0.000000E+000
1	2.22978203	1.705767E-011	2.577671E-012	0	0.000000E+000
1	2.22980625	2.577671E-012	1.705767E-011	1	0.000000E+000
1	2.22997135	1.705767E-011	2.577671E-012	0	0.000000E+000
1	2.23002635	2.577671E-012	1.705767E-011	1	0.000000E+000
1	2.23040758	1.705767E-011	2.577671E-012	0	0.000000E+000
1	2.23053288	2.577671E-012	1.705767E-011	1	0.000000E+000
1	2.23057421	1.705767E-011	2.577671E-012	0	0.000000E+000
1	2.23507360	2.577671E-012	1.705767E-011	1	0.000000E+000
1	2.23514770	1.705767E-011	2.577671E-012	0	0.000000E+000
1	2.23519811	2.577671E-012	1.705767E-011	1	0.000000E+000
1	2.23521817	1.705767E-011	2.577671E-012	0	0.000000E+000
1	2.23524810	2.577671E-012	1.705767E-011	1	0.000000E+000
1	2.23533413	1.705767E-011	2.577671E-012	0	0.000000E+000
1	2.23537062	2.577671E-012	1.705767E-011	1	0.000000E+000
1	2.23545712	1.705767E-011	2.577671E-012	0	0.000000E+000
1	2.23547874	2.577671E-012	1.705767E-011	1	0.000000E+000
1	2.23586289	1.705767E-011	2.577671E-012	0	0.000000E+000
1	2.23588139	2.577671E-012	1.705767E-011	1	0.000000E+000
1	2.23642848	1.705767E-011	2.577671E-012	0	0.000000E+000
1	2.23645671	2.577671E-012	1.705767E-011	1	0.000000E+000
1	2.23662672	1.705767E-011	2.577671E-012	0	0.000000E+000
1	2.23664191	2.577671E-012	1.705767E-011	1	0.000000E+000
1	2.23674437	1.705767E-011	2.577671E-012	0	0.000000E+000
1	2.23674992	2.577671E-012	1.705767E-011	1	0.000000E+000
1	2.23682123	1.705767E-011	2.577671E-012	0	0.000000E+000
1	2.23685620	2.577671E-012	1.705767E-011	1	0.000000E+000
1	2.23727647	1.705767E-011	2.577671E-012	0	0.000000E+000
1	2.23731369	2.577671E-012	1.705767E-011	1	0.000000E+000
1	2.23738468	1.705767E-011	2.577671E-012	0	0.000000E+000
1	2.23743149	2.577671E-012	1.705767E-011	1	0.000000E+000
1	2.23754543	1.705767E-011	2.577671E-012	0	0.000000E+000
1	2.23756705	2.577671E-012	1.705767E-011	1	0.000000E+000
1	2.23764088	1.705767E-011	2.577671E-012	0	0.000000E+000
1	2.23768706	2.577671E-012	1.705767E-011	1	0.000000E+000
1	2.23818730	1.705767E-011	2.577671E-012	0	0.000000E+000
1	2.23820616	2.577671E-012	1.705767E-011	1	0.000000E+000
1	2.23824297	1.705767E-011	2.577671E-012	0	0.000000E+000
1	2.23829681	2.577671E-012	1.705767E-011	1	0.000000E+000
1	2.23831150	1.705767E-011	2.577671E-012	0	0.000000E+000
1	2.23835494	2.577671E-012	1.705767E-011	1	0.000000E+000
1	2.23871445	1.705767E-011	2.577671E-012	0	0.000000E+000
1	2.23879252	2.577671E-012	1.705767E-011	1	0.000000E+000
1	2.23883422	1.705767E-011	2.577671E-012	0	0.000000E+000
1	2.23886052	2.577671E-012	1.705767E-011	1	0.000000E+000
1	2.23890442	1.705767E-011	2.577671E-012	0	0.000000E+000
1	2.23892640	2.577671E-012	1.705767E-011	1	0.000000E+000
1	2.23904116	1.705767E-011	2.577671E-012	0	0.000000E+000
1	2.23907149	2.577671E-012	1.705767E-011	1	0.000000E+000
1	2.23933954	1.705767E-011	2.577671E-012	0	0.000000E+000
1	2.23937895	2.577671E-012	1.705767E-011	1	0.000000E+000
1	2.23940946	1.705767E-011	2.577671E-012	0	0.000000E+000
1	2.23943480	2.577671E-012	1.705767E-011	1	0.000000E+000
1	2.24035344	1.705767E-011	2.577671E-012	0	0.000000E+000
1	2.24038557	2.577671E-012	1.705767E-011	1	0.000000E+000
1	2.24056568	1.705767E-011	2.577671E-012	0	0.000000E+000
1	2.24059475	2.577671E-012	1.705767E-011	1	0.000000E+000
1	2.24127610	1.705767E-011	2.577671E-012	0	0.000000E+000
1	2.24131128	2.577671E-012	1.705767E-011	1	0.000000E+000
1	2.24146183	1.705767E-011	2.577671E-012	0	0.000000E+000
1	2.24147336	2.577671E-012	1.705767E-011	1	0.000000E+000
1	2.24165425	1.705767E-011	2.577671E-012	0	0.000000E+000
1	2.24167782	2.577671E-012	1.705767E-011	1	0.000000E+000
1	2.24174285	1.705767E-011	2.577671E-012	0	0.000000E+000
1	2.24174553	2.577671E-012	1.705767E-011	1	0.000000E+000
1	2.24209080	1.705767E-011	2.577671E-012	0	0.000000E+000
1	2.24213921	2.577671E-012	1.705767E-011	1	0.000000E+000
1	2.24230414	1.705767E-011	2.577671E-012	0	0.000000E+000
1	2.24233777	2.577671E-012	1.705767E-011	1	0.000000E+000
1	2.24240812	1.705767E-011	2.577671E-012	0	0.000000E+000
1	2.24520056	2.577671E-012	1.705767E-011	1	0.000000E+000
1	2.24534419	1.705767E-011	2.577671E-012	0	0.000000E+000
1	2.24539946	2.577671E-012	1.705767E-011	1	0.000000E+000
1	2.24547373	1.705767E-011	2.577671E-012	0	0.000000E+000
1	2.24549012	2.577671E-012	1.705767E-011	1	0.000000E+000
1	2.24558969	1.705767E-011	2.577671E-012	0	0.000000E+000
1	2.24564038	2.577671E-012	1.705767E-011	1	0.000000E+000
1	2.24574795	1.705767E-011	2.577671E-012	0	0.000000E+000
1	2.24579238	2.577671E-012	1.705767E-011	1	0.000000E+000
1	2.24614780	1.705767E-011	2.577671E-012	0	0.000000E+000
1	2.24615373	2.577671E-012	1.705767E-011	1	0.000000E+000
1	2.24625521	1.705767E-011	2.577671E-012	0	0.000000E+000
1	2.24631898	2.577671E-012	1.705767E-011	1	0.000000E+000
1	2.24663531	1.705767E-011	2.577671E-012	0	0.000000E+000
1	2.24669230	2.577671E-012	1.705767E-011	1	0.000000E+000
1	2.24685339	1.705767E-011	2.577671E-012	0	0.000000E+000
1	2.24686390	2.577671E-012	1.705767E-011	1	0.000000E+000
1	2.24696887	1.705767E-011	2.577671E-012	0	0.000000E+000
1	2.24706175	2.577671E-012	1.705767E-011	1	0.000000E+000
1	2.24739166	1.705767E-011	2.577671E-012	0	0.000000E+000
1	2.24743803	2.577671E-012	1.705767E-011	1	0.000000E+000
1	2.24811087	1.705767E-011	2.577671E-012	0	0.000000E+000
1	2.24814979	2.577671E-012	1.705767E-011	1	0.000000E+000
1	2.24833555	1.705767E-011	2.577671E-012	0	0.000000E+000
1	2.24836379	2.577671E-012	1.705767E-011	1	0.000000E+000
1	2.24846368	1.705767E-011	2.577671E-012	0	0.000000E+000
1	2.24848717	2.577671E-012	1.705767E-011	1	0.000000E+000
1	2.24851967	1.705767E-011	2.577671E-012	0	0.000000E+000
1	2.24858524	2.577671E-012	1.705767E-011	1	0.000000E+000
1	2.24859876	1.705767E-011	2.577671E-012	0	0.000000E+000
1	2.24866409	2.577671E-012	1.705767E-011	1	0.000000E+000
1	2.24873577	1.705767E-011	2.577671E-012	0	0.000000E+000
1	2.24878480	2.577671E-012	1.705767E-011	1	0.000000E+000
1	2.24895500	1.705767E-011	2.577671E-012	0	0.000000E+000
1	2.24896660	2.577671E-012	1.705767E-011	1	0.000000E+000
1	2.24908257	1.705767E-011	2.577671E-012	0	0.000000E+000
1	2.24913893	2.577671E-012	1.705767E-011	1	0.000000E+000
1	2.24922913	1.705767E-011	2.577671E-012	0	0.000000E+000
1	2.24926420	2.577671E-012	1.705767E-011	1	0.000000E+000
1	2.24993470	1.705767E-011	2.577671E-012	0	0.000000E+000
1	2.24998249	2.577671E-012	1.705767E-011	1	0.000000E+000
1	2.25011486	1.705767E-011	2.577671E-012	0	0.000000E+000
1	2.25014274	2.577671E-012	1.705767E-011	1	0.000000E+000
1	2.25017214	1.705767E-011	2.577671E-012	0	0.000000E+000
1	2.25021471	2.577671E-012	1.705767E-011	1	0.000000E+000
1	2.25026864	1.705767E-011	2.577671E-012	0	0.000000E+000
1	2.25027912	2.577671E-012	1.705767E-011	1	0.000000E+000
1	2.25031722	1.705767E-011	2.577671E-012	0	0.000000E+000
1	2.25033639	2.577671E-012	1.705767E-011	1	0.000000E+000
1	2.25036592	1.705767E-011	2.577671E-012	0	0.000000E+000
1	2.25039142	2.577671E-012	1.705767E-011	1	0.000000E+000
1	2.25047022	1.705767E-011	2.577671E-012	0	0.000000E+000
1	2.25048850	2.577671E-012	1.705767E-011	1	0.000000E+000
1	2.25057168	1.705767E-011	2.577671E-012	0	0.000000E+000
1	2.25138113	2.577671E-012	1.705767E-011	1	0.000000E+000
1	2.25199679	1.705767E-011	2.577671E-012	0	0.000000E+000
1	2.25200796	2.577671E-012	1.705767E-011	1	0.000000E+000
1	2.25247659	1.705767E-011	2.577671E-012	0	0.000000E+000
1	2.25248802	2.577671E-012	1.705767E-011	1	0.000000E+000
1	2.25300285	1.705767E-011	2.577671E-012	0	0.000000E+000
1	2.25302145	2.577671E-012	1.705767E-011	1	0.000000E+000
1	2.25319068	1.705767E-011	2.577671E-012	0	0.000000E+000
1	2.25323029	2.577671E-012	1.705767E-011	1	0.000000E+000
1	2.25347128	1.705767E-011	2.577671E-012	0	0.000000E+000
1	2.25349142	2.577671E-012	1.705767E-011	1	0.000000E+000
1	2.25416117	1.705767E-011	2.577671E-012	0	0.000000E+000
1	2.25419302	2.577671E-012	1.705767E-011	1	0.000000E+000
1	2.25433717	1.705767E-011	2.577671E-012	0	0.000000E+000
1	2.25436093	2.577671E-012	1.705767E-011	1	0.000000E+000
1	2.25444148	1.705767E-011	2.577671E-012	0	0.000000E+000
1	2.25445007	2.577671E-012	1.705767E-011	1	0.000000E+000
1	2.25474668	1.705767E-011	2.577671E-012	0	0.000000E+000
1	2.25476961	2.577671E-012	1.705767E-011	1	0.000000E+000
1	2.25486095	1.705767E-011	2.577671E-012	0	0.000000E+000
1	2.25490200	2.577671E-012	1.705767E-011	1	0.000000E+000
1	2.25498913	1.705767E-011	2.577671E-012	0	0.000000E+000
1	2.25503543	2.577671E-012	1.705767E-011	1	0.000000E+000
1	2.25513078	1.705767E-011	2.577671E-012	0	0.000000E+000
1	2.25518979	2.577671E-012	1.705767E-011	1	0.000000E+000
1	2.25525924	1.705767E-011	2.577671E-012	0	0.000000E+000
1	2.25530333	2.577671E-012	1.705767E-011	1	0.000000E+000
1	2.25555990	1.705767E-011	2.577671E-012	0	0.000000E+000
1	2.25562330	2.577671E-012	1.705767E-011	1	0.000000E+000
1	2.25600124	1.705767E-011	2.577671E-012	0	0.000000E+000
1	2.25603649	2.577671E-012	1.705767E-011	1	0.000000E+000
1	2.25618500	1.705767E-011	2.577671E-012	0	0.000000E+000
1	2.25623538	2.577671E-012	1.705767E-011	1	0.000000E+000
1	2.25654225	1.705767E-011	2.577671E-012	0	0.000000E+000
1	2.25658140	2.577671E-012	1.705767E-011	1	0.000000E+000
1	2.25706346	1.705767E-011	2.577671E-012	0	0.000000E+000
1	2.25707803	2.577671E-012	1.705767E-011	1	0.000000E+000
1	2.25727921	1.705767E-011	2.577671E-012	0	0.000000E+000
1	2.25729489	2.577671E-012	1.705767E-011	1	0.000000E+000
1	2.25745672	1.705767E-011	2.577671E-012	0	0.000000E+000
1	2.25749622	2.577671E-012	1.705767E-011	1	0.000000E+000
1	2.25751844	1.705767E-011	2.577671E-012	0	0.000000E+000
1	2.25753573	2.577671E-012	1.705767E-011	1	0.000000E+000
1	2.25772056	1.705767E-011	2.577671E-012	0	0.000000E+000
1	2.25773954	2.577671E-012	1.705767E-011	1	0.000000E+000
1	2.25836908	1.705767E-011	2.577671E-012	0	0.000000E+000
1	2.25843159	2.577671E-012	1.705767E-011	1	0.000000E+000
1	2.25848758	1.705767E-011	2.577671E-012	0	0.000000E+000
1	2.25852637	2.577671E-012	1.705767E-011	1	0.000000E+000
1	2.25885022	1.705767E-011	2.577671E-012	0	0.000000E+000
1	2.25888723	2.577671E-012	1.705767E-011	1	0.000000E+000
1	2.25895030	1.705767E-011	2.577671E-012	0	0.000000E+000
1	2.25898371	2.577671E-012	1.705767E-011	1	0.000000E+000
1	2.25935018	1.705767E-011	2.577671E-012	0	0.000000E+000
1	2.25936820	2.577671E-012	1.705767E-011	1	0.000000E+000
1	2.25961838	1.705767E-011	2.577671E-012	0	0.000000E+000
1	2.25962852	2.577671E-012	1.705767E-011	1	0.000000E+000
1	2.25968291	1.705767E-011	2.577671E-012	0	0.000000E+000
1	2.26017576	2.577671E-012	1.705767E-011	1	0.000000E+000
1	2.26075505	1.705767E-011	2.577671E-012	0	0.000000E+000
1	2.26089358	2.577671E-012	1.705767E-011	1	0.000000E+000
1	2.26092935	1.705767E-011	2.577671E-012	0	0.000000E+000
1	2.26101833	2.577671E-012	1.705767E-011	1	0.000000E+000
1	2.26129883	1.705767E-011	2.577671E-012	0	0.000000E+000
1	2.26132730	2.577671E-012	1.705767E-011	1	0.000000E+000
1	2.26137205	1.705767E-011	2.577671E-012	0	0.000000E+000
1	2.26141845	2.577671E-012	1.705767E-011	1	0.000000E+000
1	2.26150169	1.705767E-011	2.577671E-012	0	0.000000E+000
1	2.26150604	2.577671E-012	1.705767E-011	1	0.000000E+000
1	2.26163844	1.705767E-011	2.577671E-012	0	0.000000E+000
1	2.26168789	2.577671E-012	1.705767E-011	1	0.000000E+000
1	2.26202981	1.705767E-011	2.577671E-012	0	0.000000E+000
1	2.26204315	2.577671E-012	1.705767E-011	1	0.000000E+000
1	2.26207820	1.705767E-011	2.577671E-012	0	0.000000E+000
1	2.26215645	2.577671E-012	1.705767E-011	1	0.000000E+000
1	2.26224479	1.705767E-011	2.577671E-012	0	0.000000E+000
1	2.26229373	2.577671E-012	1.705767E-011	1	0.000000E+000
1	2.26247704	1.705767E-011	2.577671E-012	0	0.000000E+000
1	2.26254798	2.577671E-012	1.705767E-011	1	0.000000E+000
1	2.26287033	1.705767E-011	2.577671E-012	0	0.000000E+000
1	2.26288516	2.577671E-012	1.705767E-011	1	0.000000E+000
1	2.26300877	1.705767E-011	2.577671E-012	0	0.000000E+000
1	2.26311098	2.577671E-012	1.705767E-011	1	0.000000E+000
1	2.26322814	1.705767E-011	2.577671E-012	0	0.000000E+000
1	2.26323878	2.577671E-012	1.705767E-011	1	0.000000E+000
1	2.26344847	1.705767E-011	2.577671E-012	0	0.000000E+000
1	2.26354627	2.577671E-012	1.705767E-011	1	0.000000E+000
1	2.26386414	1.705767E-011	2.577671E-012	0	0.000000E+000
1	2.26392421	2.577671E-012	1.705767E-011	1	0.000000E+000
1	2.26403872	1.705767E-011	2.577671E-012	0	0.000000E+000
1	2.26408240	2.577671E-012	1.705767E-011	1	0.000000E+000
1	2.26411451	1.705767E-011	2.577671E-012	0	0.000000E+000
1	2.26413539	2.577671E-012	1.705767E-011	1	0.000000E+000
1	2.26436699	1.705767E-011	2.577671E-012	0	0.000000E+000
1	2.26451544	2.577671E-012	1.705767E-011	1	0.000000E+000
1	2.26518876	1.705767E-011	2.577671E-012	0	0.000000E+000
1	2.26524761	2.577671E-012	1.705767E-011	1	0.000000E+000
1	2.26542303	1.705767E-011	2.577671E-012	0	0.000000E+000
1	2.26735096	2.577671E-012	1.705767E-011	1	0.000000E+000
1	2.26745825	1.705767E-011	2.577671E-012	0	0.000000E+000
1	2.26750942	2.577671E-012	1.705767E-011	1	0.000000E+000
1	2.26792529	1.705767E-011	2.577671E-012	0	0.000000E+000
1	2.26795256	2.577671E-012	1.705767E-011	1	0.000000E+000
1	2.26804219	1.705767E-011	2.577671E-012	0	0.000000E+000
1	2.26808442	2.577671E-012	1.705767E-011	1	0.000000E+000
1	2.26819912	1.705767E-011	2.577671E-012	0	0.000000E+000
1	2.26822463	2.577671E-012	1.705767E-011	1	0.000000E+000
1	2.26840619	1.705767E-011	2.577671E-012	0	0.000000E+000
1	2.26847983	2.577671E-012	1.705767E-011	1	0.000000E+000
1	2.26874805	1.705767E-011	2.577671E-012	0	0.000000E+000
1	2.26876957	2.577671E-012	1.705767E-011	1	0.000000E+000
1	2.26878467	1.705767E-011	2.577671E-012	0	0.000000E+000
1	2.26889182	2.577671E-012	1.705767E-011	1	0.000000E+000
1	2.26907355	1.705767E-011	2.577671E-012	0	0.000000E+000
1	2.26914644	2.577671E-012	1.705767E-011	1	0.000000E+000
1	2.26950879	1.705767E-011	2.577671E-012	0	0.000000E+000
1	2.26956341	2.577671E-012	1.705767E-011	1	0.000000E+000
1	2.26974510	1.705767E-011	2.577671E-012	0	0.000000E+000
1	2.26979070	2.577671E-012	1.705767E-011	1	0.000000E+000
1	2.27041076	1.705767E-011	2.577671E-012	0	0.000000E+000
1	2.27042276	2.577671E-012	1.705767E-011	1	0.000000E+000
1	2.27053432	1.705767E-011	2.577671E-012	0	0.000000E+000
1	2.27060181	2.577671E-012	1.705767E-011	1	0.000000E+000
1	2.27089272	1.705767E-011	2.577671E-012	0	0.000000E+000
1	2.27092468	2.577671E-012	1.705767E-011	1	0.000000E+000
1	2.27105727	1.705767E-011	2.577671E-012	0	0.000000E+000
1	2.27109626	2.577671E-012	1.705767E-011	1	0.000000E+000
1	2.27115174	1.705767E-011	2.577671E-012	0	0.000000E+000
1	2.27118568	2.577671E-012	1.705767E-011	1	0.000000E+000
1	2.27126125	1.705767E-011	2.577671E-012	0	0.000000E+000
1	2.27130910	2.577671E-012	1.705767E-011	1	0.000000E+000
1	2.27151316	1.705767E-011	2.577671E-012	0	0.000000E+000
1	2.27152927	2.577671E-012	1.705767E-011	1	0.000000E+000
1	2.27172891	1.705767E-011	2.577671E-012	0	0.000000E+000
1	2.27174036	2.577671E-012	1.705767E-011	1	0.000000E+000
1	2.27207698	1.705767E-011	2.577671E-012	0	0.000000E+000
1	2.27216987	2.577671E-012	1.705767E-011	1	0.000000E+000
1	2.27227413	1.705767E-011	2.577671E-012	0	0.000000E+000
1	2.27228788	2.577671E-012	1.705767E-011	1	0.000000E+000
1	2.27235731	1.705767E-011	2.577671E-012	0	0.000000E+000
1	2.27238923	2.577671E-012	1.705767E-011	1	0.000000E+000
1	2.27284043	1.705767E-011	2.577671E-012	0	0.000000E+000
1	2.27287416	2.577671E-012	1.705767E-011	1	0.000000E+000
1	2.27296398	1.705767E-011	2.577671E-012	0	0.000000E+000
1	2.27307313	2.577671E-012	1.705767E-011	1	0.000000E+000
1	2.27326179	1.705767E-011	2.577671E-012	0	0.000000E+000
1	2.27331419	2.577671E-012	1.705767E-011	1	0.000000E+000
1	2.27352816	1.705767E-011	2.577671E-012	0	0.000000E+000
1	2.27356219	2.577671E-012	1.705767E-011	1	0.000000E+000
1	2.27362847	1.705767E-011	2.577671E-012	0	0.000000E+000
1	2.27382843	2.577671E-012	1.705767E-011	1	0.000000E+000
1	2.27398949	1.705767E-011	2.577671E-012	0	0.000000E+000
1	2.27402398	2.577671E-012	1.705767E-011	1	0.000000E+000
1	2.27423796	1.705767E-011	2.577671E-012	0	0.000000E+000
1	2.27424643	2.577671E-012	1.705767E-011	1	0.000000E+000
1	2.27442610	1.705767E-011	2.577671E-012	0	0.000000E+000
1	2.27446244	2.577671E-012	1.705767E-011	1	0.000000E+000
1	2.27454568	1.705767E-011	2.577671E-012	0	0.000000E+000
1	2.27457740	2.577671E-012	1.705767E-011	1	0.000000E+000
1	2.27476138	1.705767E-011	2.577671E-012	0	0.000000E+000
1	2.27481653	2.577671E-012	1.705767E-011	1	0.000000E+000
1	2.27492133	1.705767E-011	2.577671E-012	0	0.000000E+000
1	2.27493991	2.577671E-012	1.705767E-011	1	0.000000E+000
1	2.27501280	1.705767E-011	2.577671E-012	0	0.000000E+000
1	2.27541739	2.577671E-012	1.705767E-011	1	0.000000E+000
1	2.27556515	1.705767E-011	2.577671E-012	0	0.000000E+000
1	2.27563676	2.577671E-012	1.705767E-011	1	0.000000E+000
1	2.27577636	1.705767E-011	2.577671E-012	0	0.000000E+000
1	2.27579610	2.577671E-012	1.705767E-011	1	0.000000E+000
1	2.27616821	1.705767E-011	2.577671E-012	0	0.000000E+000
1	2.27619559	2.577671E-012	1.705767E-011	1	0.000000E+000
1	2.27631728	1.705767E-011	2.577671E-012	0	0.000000E+000
1	2.27636304	2.577671E-012	1.705767E-011	1	0.000000E+000
1	2.27643957	1.705767E-011	2.577671E-012	0	0.000000E+000
1	2.27645982	2.577671E-012	1.705767E-011	1	0.000000E+000
1	2.27690278	1.705767E-011	2.577671E-012	0	0.000000E+000
1	2.27696443	2.577671E-012	1.705767E-011	1	0.000000E+000
1	2.27723437	1.705767E-011	2.577671E-012	0	0.000000E+000
1	2.27730726	2.577671E-012	1.705767E-011	1	0.000000E+000
1	2.27746549	1.705767E-011	2.577671E-012	0	0.000000E+000
1	2.27749594	2.577671E-012	1.705767E-011	1	0.000000E+000
1	2.27764307	1.705767E-011	2.577671E-012	0	0.000000E+000
1	2.27772881	2.577671E-012	1.705767E-011	1	0.000000E+000
1	2.27846664	1.705767E-011	2.577671E-012	0	0.000000E+000
1	2.27850024	2.577671E-012	1.705767E-011	1	0.000000E+000
1	2.27854335	1.705767E-011	2.577671E-012	0	0.000000E+000
1	2.27856264	2.577671E-012	1.705767E-011	1	0.000000E+000
1	2.27857794	1.705767E-011	2.577671E-012	0	0.000000E+000
1	2.27865166	2.577671E-012	1.705767E-011	1	0.000000E+000
1	2.27882508	1.705767E-011	2.577671E-012	0	0.000000E+000
1	2.27887459	2.577671E-012	1.705767E-011	1	0.000000E+000
1	2.27890458	1.705767E-011	2.577671E-012	0	0.000000E+000
1	2.27894671	2.577671E-012	1.705767E-011	1	0.000000E+000
1	2.27903251	1.705767E-011	2.577671E-012	0	0.000000E+000
1	2.27905423	2.577671E-012	1.705767E-011	1	0.000000E+000
1	2.27938524	1.705767E-011	2.577671E-012	0	0.000000E+000
1	2.28055159	2.577671E-012	1.705767E-011	1	0.000000E+000
1	2.28060201	1.705767E-011	2.577671E-012	0	0.000000E+000
1	2.28062516	2.577671E-012	1.705767E-011	1	0.000000E+000
1	2.28067539	1.705767E-011	2.577671E-012	0	0.000000E+000
1	2.28072490	2.577671E-012	1.705767E-011	1	0.000000E+000
1	2.28081014	1.705767E-011	2.577671E-012	0	0.000000E+000
1	2.28084245	2.577671E-012	1.705767E-011	1	0.000000E+000
1	2.28117977	1.705767E-011	2.577671E-012	0	0.000000E+000
1	2.28119702	2.577671E-012	1.705767E-011	1	0.000000E+000
1	2.28126137	1.705767E-011	2.577671E-012	0	0.000000E+000
1	2.28130767	2.577671E-012	1.705767E-011	1	0.000000E+000
1	2.28135138	1.705767E-011	2.577671E-012	0	0.000000E+000
1	2.28141211	2.577671E-012	1.705767E-011	1	0.000000E+000
1	2.28159133	1.705767E-011	2.577671E-012	0	0.000000E+000
1	2.28165101	2.577671E-012	1.705767E-011	1	0.000000E+000
1	2.28178185	1.705767E-011	2.577671E-012	0	0.000000E+000
1	2.28179944	2.577671E-012	1.705767E-011	1	0.000000E+000
1	2.28196376	1.705767E-011	2.577671E-012	0	0.000000E+000
1	2.28197501	2.577671E-012	1.705767E-011	1	0.000000E+000
1	2.28201596	1.705767E-011	2.577671E-012	0	0.000000E+000
1	2.28203114	2.577671E-012	1.705767E-011	1	0.000000E+000
1	2.28206108	1.705767E-011	2.577671E-012	0	0.000000E+000
1	2.28207916	2.577671E-012	1.705767E-011	1	0.000000E+000
1	2.28244671	1.705767E-011	2.577671E-012	0	0.000000E+000
1	2.28246371	2.577671E-012	1.705767E-011	1	0.000000E+000
1	2.28266002	1.705767E-011	2.577671E-012	0	0.000000E+000
1	2.28267662	2.577671E-012	1.705767E-011	1	0.000000E+000
1	2.28272553	1.705767E-011	2.577671E-012	0	0.000000E+000
1	6.82607194	2.487895E-012	1.696790E-011	1	0.000000E+000
1	6.82622174	1.696790E-011	2.487895E-012	0	0.000000E+000
1	6.82623879	2.487895E-012	1.696790E-011	1	0.000000E+000
1	6.82647843	1.696790E-011	2.487895E-012	0	0.000000E+000
1	6.82659876	2.487895E-012	1.696790E-011	1	0.000000E+000
1	6.82697829	1.696790E-011	2.487895E-012	0	0.000000E+000
1	6.82703006	2.487895E-012	1.696790E-011	1	0.000000E+000
1	6.82709873	1.696790E-011	2.487895E-012	0	0.000000E+000
1	6.82713486	2.487895E-012	1.696790E-011	1	0.000000E+000
1	6.82721561	1.696790E-011	2.487895E-012	0	0.000000E+000
1	6.82726727	2.487895E-012	1.696790E-011	1	0.000000E+000
1	6.82743545	1.696790E-011	2.487895E-012	0	0.000000E+000
1	6.82745228	2.487895E-012	1.696790E-011	1	0.000000E+000
1	6.82769808	1.696790E-011	2.487895E-012	0	0.000000E+000
1	6.82779496	2.487895E-012	1.696790E-011	1	0.000000E+000
1	6.82797714	1.696790E-011	2.487895E-012	0	0.000000E+000
1	6.82804390	2.487895E-012	1.696790E-011	1	0.000000E+000
1	6.82827793	1.696790E-011	2.487895E-012	0	0.000000E+000
1	6.82830721	2.487895E-012	1.696790E-011	1	0.000000E+000
1	6.82833476	1.696790E-011	2.487895E-012	0	0.000000E+000
1	6.82838733	2.487895E-012	1.696790E-011	1	0.000000E+000
1	6.82868986	1.696790E-011	2.487895E-012	0	0.000000E+000
1	6.82873566	2.487895E-012	1.696790E-011	1	0.000000E+000
1	6.82882118	1.696790E-011	2.487895E-012	0	0.000000E+000
1	6.82885458	2.487895E-012	1.696790E-011	1	0.000000E+000
1	6.82909911	1.696790E-011	2.487895E-012	0	0.000000E+000
1	6.82913639	2.487895E-012	1.696790E-011	1	0.000000E+000
1	6.82930012	1.696790E-011	2.487895E-012	0	0.000000E+000
1	6.82932676	2.487895E-012	1.696790E-011	1	0.000000E+000
1	6.82940527	1.696790E-011	2.487895E-012	0	0.000000E+000
1	6.82942948	2.487895E-012	1.696790E-011	1	0.000000E+000
1	6.82959976	1.696790E-011	2.487895E-012	0	0.000000E+000
1	6.82964101	2.487895E-012	1.696790E-011	1	0.000000E+000
1	6.82968058	1.696790E-011	2.487895E-012	0	0.000000E+000
1	6.82971434	2.487895E-012	1.696790E-011	1	0.000000E+000
1	6.82978019	1.696790E-011	2.487895E-012	0	0.000000E+000
1	6.82980439	2.487895E-012	1.696790E-011	1	0.000000E+000
1	6.83000376	1.696790E-011	2.487895E-012	0	0.000000E+000
1	6.83007851	2.487895E-012	1.696790E-011	1	0.000000E+000
1	6.83024179	1.696790E-011	2.487895E-012	0	0.000000E+000
1	6.83031469	2.487895E-012	1.696790E-011	1	0.000000E+000
1	6.83046789	1.696790E-011	2.487895E-012	0	0.000000E+000
1	6.83055975	2.487895E-012	1.696790E-011	1	0.000000E+000
1	6.83056731	1.696790E-011	2.487895E-012	0	0.000000E+000
1	6.83058525	2.487895E-012	1.696790E-011	1	0.000000E+000
1	6.83087181	1.696790E-011	2.487895E-012	0	0.000000E+000
1	6.83089743	2.487895E-012	1.696790E-011	1	0.000000E+000
1	6.83125387	1.696790E-011	2.487895E-012	0	0.000000E+000
1	6.83128590	2.487895E-012	1.696790E-011	1	0.000000E+000
1	6.83137862	1.696790E-011	2.487895E-012	0	0.000000E+000
1	6.83140528	2.487895E-012	1.696790E-011	1	0.000000E+000
1	6.83183535	1.696790E-011	2.487895E-012	0	0.000000E+000
1	6.83188089	2.487895E-012	1.696790E-011	1	0.000000E+000
1	6.83230160	1.696790E-011	2.487895E-012	0	0.000000E+000
1	6.83233747	2.487895E-012	1.696790E-011	1	0.000000E+000
1	6.83242319	1.696790E-011	2.487895E-012	0	0.000000E+000
1	6.83244501	2.487895E-012	1.696790E-011	1	0.000000E+000
1	6.83261002	1.696790E-011	2.487895E-012	0	0.000000E+000
1	6.83262521	2.487895E-012	1.696790E-011	1	0.000000E+000
1	6.83273564	1.696790E-011	2.487895E-012	0	0.000000E+000
1	6.83278492	2.487895E-012	1.696790E-011	1	0.000000E+000
1	6.83279299	1.696790E-011	2.487895E-012	0	0.000000E+000
1	6.83284369	2.487895E-012	1.696790E-011	1	0.000000E+000
1	6.83294827	1.696790E-011	2.487895E-012	0	0.000000E+000
1	6.83297764	2.487895E-012	1.696790E-011	1	0.000000E+000
1	6.83302422	1.696790E-011	2.487895E-012	0	0.000000E+000
1	6.83304943	2.487895E-012	1.696790E-011	1	0.000000E+000
1	6.83307359	1.696790E-011	2.487895E-012	0	0.000000E+000
1	6.83312183	2.487895E-012	1.696790E-011	1	0.000000E+000
1	6.83367601	1.696790E-011	2.487895E-012	0	0.000000E+000
1	6.83372311	2.487895E-012	1.696790E-011	1	0.000000E+000
1	6.83383674	1.696790E-011	2.487895E-012	0	0.000000E+000
1	6.83385194	2.487895E-012	1.696790E-011	1	0.000000E+000
1	6.83396657	1.696790E-011	2.487895E-012	0	0.000000E+000
1	6.83398045	2.487895E-012	1.696790E-011	1	0.000000E+000
1	6.83406484	1.696790E-011	2.487895E-012	0	0.000000E+000
1	6.83412908	2.487895E-012	1.696790E-011	1	0.000000E+000
1	6.83425439	1.696790E-011	2.487895E-012	0	0.000000E+000
1	6.83430190	2.487895E-012	1.696790E-011	1	0.000000E+000
1	6.83436222	1.696790E-011	2.487895E-012	0	0.000000E+000
1	6.83448721	2.487895E-012	1.696790E-011	1	0.000000E+000
1	6.83496438	1.696790E-011	2.487895E-012	0	0.000000E+000
1	6.83502841	2.487895E-012	1.696790E-011	1	0.000000E+000
1	6.83518596	1.696790E-011	2.487895E-012	0	0.000000E+000
1	6.83521917	2.487895E-012	1.696790E-011	1	0.000000E+000
1	6.83529559	1.696790E-011	2.487895E-012	0	0.000000E+000
1	6.83532759	2.487895E-012	1.696790E-011	1	0.000000E+000
1	6.83537501	1.696790E-011	2.487895E-012	0	0.000000E+000
1	6.83538587	2.487895E-012	1.696790E-011	1	0.000000E+000
1	6.83545059	1.696790E-011	2.487895E-012	0	0.000000E+000
1	6.83551688	2.487895E-012	1.696790E-011	1	0.000000E+000
1	6.83567420	1.696790E-011	2.487895E-012	0	0.000000E+000
1	6.83572176	2.487895E-012	1.696790E-011	1	0.000000E+000
1	6.83583124	1.696790E-011	2.487895E-012	0	0.000000E+000
1	6.83588342	2.487895E-012	1.696790E-011	1	0.000000E+000
1	6.83609860	1.696790E-011	2.487895E-012	0	0.000000E+000
1	6.83614100	2.487895E-012	1.696790E-011	1	0.000000E+000
1	6.83618668	1.696790E-011	2.487895E-012	0	0.000000E+000
1	6.83622031	2.487895E-012	1.696790E-011	1	0.000000E+000
1	6.83647097	1.696790E-011	2.487895E-012	0	0.000000E+000
1	6.83649908	2.487895E-012	1.696790E-011	1	0.000000E+000
1	6.83676644	1.696790E-011	2.487895E-012	0	0.000000E+000
1	6.83684952	2.487895E-012	1.696790E-011	1	0.000000E+000
1	6.83687595	1.696790E-011	2.487895E-012	0	0.000000E+000
1	6.83691670	2.487895E-012	1.696790E-011	1	0.000000E+000
1	6.83696398	1.696790E-011	2.487895E-012	0	0.000000E+000
1	6.83701714	2.487895E-012	1.696790E-011	1	0.000000E+000
1	6.83715486	1.696790E-011	2.487895E-012	0	0.000000E+000
1	6.83719124	2.487895E-012	1.696790E-011	1	0.000000E+000
1	6.83724626	1.696790E-011	2.487895E-012	0	0.000000E+000
1	6.83728675	2.487895E-012	1.696790E-011	1	0.000000E+000
1	6.83749169	1.696790E-011	2.487895E-012	0	0.000000E+000
1	6.83750710	2.487895E-012	1.696790E-011	1	0.000000E+000
1	6.83762597	1.696790E-011	2.487895E-012	0	0.000000E+000
1	6.83818906	2.487895E-012	1.696790E-011	1	0.000000E+000
1	6.83841744	1.696790E-011	2.487895E-012	0	0.000000E+000
1	6.83843177	2.487895E-012	1.696790E-011	1	0.000000E+000
1	6.83850545	1.696790E-011	2.487895E-012	0	0.000000E+000
1	6.83853988	2.487895E-012	1.696790E-011	1	0.000000E+000
1	6.83900982	1.696790E-011	2.487895E-012	0	0.000000E+000
1	6.83907690	2.487895E-012	1.696790E-011	1	0.000000E+000
1	6.83933736	1.696790E-011	2.487895E-012	0	0.000000E+000
1	6.83939690	2.487895E-012	1.696790E-011	1	0.000000E+000
1	6.83954710	1.696790E-011	2.487895E-012	0	0.000000E+000
1	6.83958406	2.487895E-012	1.696790E-011	1	0.000000E+000
1	6.83964225	1.696790E-011	2.487895E-012	0	0.000000E+000
1	6.83968006	2.487895E-012	1.696790E-011	1	0.000000E+000
1	6.83985995	1.696790E-011	2.487895E-012	0	0.000000E+000
1	6.83987182	2.487895E-012	1.696790E-011	1	0.000000E+000
1	6.83997988	1.696790E-011	2.487895E-012	0	0.000000E+000
1	6.84008277	2.487895E-012	1.696790E-011	1	0.000000E+000
1	6.84011185	1.696790E-011	2.487895E-012	0	0.000000E+000
1	6.84013008	2.487895E-012	1.696790E-011	1	0.000000E+000
1	6.84018535	1.696790E-011	2.487895E-012	0	0.000000E+000
1	6.84020097	2.487895E-012	1.696790E-011	1	0.000000E+000
1	6.84021814	1.696790E-011	2.487895E-012	0	0.000000E+000
1	6.84026376	2.487895E-012	1.696790E-011	1	0.000000E+000
1	6.84082851	1.696790E-011	2.487895E-012	0	0.000000E+000
1	6.84085282	2.487895E-012	1.696790E-011	1	0.000000E+000
1	6.84091091	1.696790E-011	2.487895E-012	0	0.000000E+000
1	6.84094835	2.487895E-012	1.696790E-011	1	0.000000E+000
1	6.84104165	1.696790E-011	2.487895E-012	0	0.000000E+000
1	6.84105265	2.487895E-012	1.696790E-011	1	0.000000E+000
1	6.84117108	1.696790E-011	2.487895E-012	0	0.000000E+000
1	6.84120259	2.487895E-012	1.696790E-011	1	0.000000E+000
1	6.84166557	1.696790E-011	2.487895E-012	0	0.000000E+000
1	6.84168749	2.487895E-012	1.696790E-011	1	0.000000E+000
1	6.84185373	1.696790E-011	2.487895E-012	0	0.000000E+000
1	6.84216315	2.487895E-012	1.696790E-011	1	0.000000E+000
1	6.84243770	1.696790E-011	2.487895E-012	0	0.000000E+000
1	6.84245764	2.487895E-012	1.696790E-011	1	0.000000E+000
1	6.84280709	1.696790E-011	2.487895E-012	0	0.000000E+000
1	6.84285946	2.487895E-012	1.696790E-011	1	0.000000E+000
1	6.84298247	1.696790E-011	2.487895E-012	0	0.000000E+000
1	6.84301750	2.487895E-012	1.696790E-011	1	0.000000E+000
1	6.84355350	1.696790E-011	2.487895E-012	0	0.000000E+000
1	6.84356232	2.487895E-012	1.696790E-011	1	0.000000E+000
1	6.84365949	1.696790E-011	2.487895E-012	0	0.000000E+000
1	6.84376520	2.487895E-012	1.696790E-011	1	0.000000E+000
1	6.84387734	1.696790E-011	2.487895E-012	0	0.000000E+000
1	6.84391540	2.487895E-012	1.696790E-011	1	0.000000E+000
1	6.84399320	1.696790E-011	2.487895E-012	0	0.000000E+000
1	6.84401422	2.487895E-012	1.696790E-011	1	0.000000E+000
1	6.84424739	1.696790E-011	2.487895E-012	0	0.000000E+000
1	6.84431414	2.487895E-012	1.696790E-011	1	0.000000E+000
1	6.84440272	1.696790E-011	2.487895E-012	0	0.000000E+000
1	6.84441881	2.487895E-012	1.696790E-011	1	0.000000E+000
1	6.84448651	1.696790E-011	2.487895E-012	0	0.000000E+000
1	6.84451597	2.487895E-012	1.696790E-011	1	0.000000E+000
1	6.84484135	1.696790E-011	2.487895E-012	0	0.000000E+000
1	6.84490985	2.487895E-012	1.696790E-011	1	0.000000E+000
1	6.84531568	1.696790E-011	2.487895E-012	0	0.000000E+000
1	6.84534287	2.487895E-012	1.696790E-011	1	0.000000E+000
1	6.84575331	1.696790E-011	2.487895E-012	0	0.000000E+000
1	6.84582608	2.487895E-012	1.696790E-011	1	0.000000E+000
1	6.84596607	1.696790E-011	2.487895E-012	0	0.000000E+000
1	6.84599181	2.487895E-012	1.696790E-011	1	0.000000E+000
1	6.84618546	1.696790E-011	2.487895E-012	0	0.000000E+000
1	6.84622602	2.487895E-012	1.696790E-011	1	0.000000E+000
1	6.84623303	1.696790E-011	2.487895E-012	0	0.000000E+000
1	6.84628881	2.487895E-012	1.696790E-011	1	0.000000E+000
1	6.84647596	1.696790E-011	2.487895E-012	0	0.000000E+000
1	6.84653797	2.487895E-012	1.696790E-011	1	0.000000E+000
1	6.84682417	1.696790E-011	2.487895E-012	0	0.000000E+000
1	6.84684536	2.487895E-012	1.696790E-011	1	0.000000E+000
1	6.84709288	1.696790E-011	2.487895E-012	0	0.000000E+000
1	6.84710727	2.487895E-012	1.696790E-011	1	0.000000E+000
1	6.84742521	1.696790E-011	2.487895E-012	0	0.000000E+000
1	6.84746055	2.487895E-012	1.696790E-011	1	0.000000E+000
1	6.84754064	1.696790E-011	2.487895E-012	0	0.000000E+000
1	6.84758398	2.487895E-012	1.696790E-011	1	0.000000E+000
1	6.84763679	1.696790E-011	2.487895E-012	0	0.000000E+000
1	6.84776318	2.487895E-012	1.696790E-011	1	0.000000E+000
1	6.84793121	1.696790E-011	2.487895E-012	0	0.000000E+000
1	6.84794593	2.487895E-012	1.696790E-011	1	0.000000E+000
1	6.84803663	1.696790E-011	2.487895E-012	0	0.000000E+000
1	6.84806659	2.487895E-012	1.696790E-011	1	0.000000E+000
1	6.84811896	1.696790E-011	2.487895E-012	0	0.000000E+000
1	6.84838515	2.487895E-012	1.696790E-011	1	0.000000E+000
1	6.84844334	1.696790E-011	2.487895E-012	0	0.000000E+000
1	6.84848366	2.487895E-012	1.696790E-011	1	0.000000E+000
1	6.84849150	1.696790E-011	2.487895E-012	0	0.000000E+000
1	6.84850330	2.487895E-012	1.696790E-011	1	0.000000E+000
1	6.84879342	1.696790E-011	2.487895E-012	0	0.000000E+000
1	6.84881395	2.487895E-012	1.696790E-011	1	0.000000E+000
1	6.84921236	1.696790E-011	2.487895E-012	0	0.000000E+000
1	6.84924171	2.487895E-012	1.696790E-011	1	0.000000E+000
1	6.84929458	1.696790E-011	2.487895E-012	0	0.000000E+000
1	6.84934504	2.487895E-012	1.696790E-011	1	0.000000E+000
1	6.84940618	1.696790E-011	2.487895E-012	0	0.000000E+000
1	6.84944423	2.487895E-012	1.696790E-011	1	0.000000E+000
1	6.84947092	1.696790E-011	2.487895E-012	0	0.000000E+000
1	6.84950273	2.487895E-012	1.696790E-011	1	0.000000E+000
1	6.84957712	1.696790E-011	2.487895E-012	0	0.000000E+000
1	6.84961096	2.487895E-012	1.696790E-011	1	0.000000E+000
1	6.84972378	1.696790E-011	2.487895E-012	0	0.000000E+000
1	6.84973012	2.487895E-012	1.696790E-011	1	0.000000E+000
1	6.85019705	1.696790E-011	2.487895E-012	0	0.000000E+000
1	6.85023192	2.487895E-012	1.696790E-011	1	0.000000E+000
1	6.85031707	1.696790E-011	2.487895E-012	0	0.000000E+000
1	6.85043323	2.487895E-012	1.696790E-011	1	0.000000E+000
1	6.85070629	1.696790E-011	2.487895E-012	0	0.000000E+000
1	6.85079348	2.487895E-012	1.696790E-011	1	0.000000E+000
1	6.85093841	1.696790E-011	2.487895E-012	0	0.000000E+000
1	6.85096897	2.487895E-012	1.696790E-011	1	0.000000E+000
1	6.85105896	1.696790E-011	2.487895E-012	0	0.000000E+000
1	6.85107617	2.487895E-012	1.696790E-011	1	0.000000E+000
1	6.85111613	1.696790E-011	2.487895E-012	0	0.000000E+000
1	6.85112623	2.487895E-012	1.696790E-011	1	0.000000E+000
1	6.85120204	1.696790E-011	2.487895E-012	0	0.000000E+000
1	6.85202694	2.487895E-012	1.696790E-011	1	0.000000E+000
1	6.85223071	1.696790E-011	2.487895E-012	0	0.000000E+000
1	6.85225765	2.487895E-012	1.696790E-011	1	0.000000E+000
1	6.85243544	1.696790E-011	2.487895E-012	0	0.000000E+000
1	6.85247138	2.487895E-012	1.696790E-011	1	0.000000E+000
1	6.85251479	1.696790E-011	2.487895E-012	0	0.000000E+000
1	6.85257540	2.487895E-012	1.696790E-011	1	0.000000E+000
1	6.85260783	1.696790E-011	2.487895E-012	0	0.000000E+000
1	6.85301802	2.487895E-012	1.696790E-011	1	0.000000E+000
1	6.85307642	1.696790E-011	2.487895E-012	0	0.000000E+000
1	6.85331924	2.487895E-012	1.696790E-011	1	0.000000E+000
1	6.85357309	1.696790E-011	2.487895E-012	0	0.000000E+000
1	6.85363641	2.487895E-012	1.696790E-011	1	0.000000E+000
1	6.85400139	1.696790E-011	2.487895E-012	0	0.000000E+000
1	6.85403723	2.487895E-012	1.696790E-011	1	0.000000E+000
1	6.85430268	1.696790E-011	2.487895E-012	0	0.000000E+000
1	6.85436207	2.487895E-012	1.696790E-011	1	0.000000E+000
1	6.85461814	1.696790E-011	2.487895E-012	0	0.000000E+000
1	6.85463429	2.487895E-012	1.696790E-011	1	0.000000E+000
1	6.85471679	1.696790E-011	2.487895E-012	0	0.000000E+000
1	6.85474808	2.487895E-012	1.696790E-011	1	0.000000E+000
1	6.85501069	1.696790E-011	2.487895E-012	0	0.000000E+000
1	6.85506820	2.487895E-012	1.696790E-011	1	0.000000E+000
1	6.85514646	1.696790E-011	2.487895E-012	0	0.000000E+000
1	6.85521900	2.487895E-012	1.696790E-011	1	0.000000E+000
1	6.85527981	1.696790E-011	2.487895E-012	0	0.000000E+000
1	6.85533529	2.487895E-012	1.696790E-011	1	0.000000E+000
1	6.85547310	1.696790E-011	2.487895E-012	0	0.000000E+000
1	6.85548615	2.487895E-012	1.696790E-011	1	0.000000E+000
1	6.85599891	1.696790E-011	2.487895E-012	0	0.000000E+000
1	6.85601221	2.487895E-012	1.696790E-011	1	0.000000E+000
1	6.85614676	1.696790E-011	2.487895E-012	0	0.000000E+000
1	6.85699954	2.487895E-012	1.696790E-011	1	0.000000E+000
1	6.85744584	1.696790E-011	2.487895E-012	0	0.000000E+000
1	6.85746123	2.487895E-012	1.696790E-011	1	0.000000E+000
1	6.85759167	1.696790E-011	2.487895E-012	0	0.000000E+000
1	6.85760699	2.487895E-012	1.696790E-011	1	0.000000E+000
1	6.85779327	1.696790E-011	2.487895E-012	0	0.000000E+000
1	6.85780611	2.487895E-012	1.696790E-011	1	0.000000E+000
1	6.85835729	1.696790E-011	2.487895E-012	0	0.000000E+000
1	6.85839399	2.487895E-012	1.696790E-011	1	0.000000E+000
1	6.85848247	1.696790E-011	2.487895E-012	0	0.000000E+000
1	6.85880418	2.487895E-012	1.696790E-011	1	0.000000E+000
1	6.85910664	1.696790E-011	2.487895E-012	0	0.000000E+000
1	6.85912540	2.487895E-012	1.696790E-011	1	0.000000E+000
1	6.85922110	1.696790E-011	2.487895E-012	0	0.000000E+000
1	6.85928672	2.487895E-012	1.696790E-011	1	0.000000E+000
1	6.85930507	1.696790E-011	2.487895E-012	0	0.000000E+000
1	6.85936101	2.487895E-012	1.696790E-011	1	0.000000E+000
1	6.85984244	1.696790E-011	2.487895E-012	0	0.000000E+000
1	6.85987798	2.487895E-012	1.696790E-011	1	0.000000E+000
1	6.86011957	1.696790E-011	2.487895E-012	0	0.000000E+000
1	6.86027862	2.487895E-012	1.696790E-011	1	0.000000E+000
1	6.86061738	1.696790E-011	2.487895E-012	0	0.000000E+000
1	6.86063644	2.487895E-012	1.696790E-011	1	0.000000E+000
1	6.86072220	1.696790E-011	2.487895E-012	0	0.000000E+000
1	6.86075063	2.487895E-012	1.696790E-011	1	0.000000E+000
1	6.86079528	1.696790E-011	2.487895E-012	0	0.000000E+000
1	6.86085471	2.487895E-012	1.696790E-011	1	0.000000E+000
1	6.86124990	1.696790E-011	2.487895E-012	0	0.000000E+000
1	6.86128822	2.487895E-012	1.696790E-011	1	0.000000E+000
1	6.86246784	1.696790E-011	2.487895E-012	0	0.000000E+000
1	6.86246811	2.487895E-012	1.696790E-011	1	0.000000E+000
1	6.86277713	1.696790E-011	2.487895E-012	0	0.000000E+000
1	6.86301346	2.487895E-012	1.696790E-011	1	0.000000E+000
1	6.86302811	1.696790E-011	2.487895E-012	0	0.000000E+000
1	6.86307179	2.487895E-012	1.696790E-011	1	0.000000E+000
1	6.86313687	1.696790E-011	2.487895E-012	0	0.000000E+000
1	6.86317943	2.487895E-012	1.696790E-011	1	0.000000E+000
1	6.86322249	1.696790E-011	2.487895E-012	0	0.000000E+000
1	6.86326453	2.487895E-012	1.696790E-011	1	0.000000E+000
1	6.86331311	1.696790E-011	2.487895E-012	0	0.000000E+000
1	6.86339569	2.487895E-012	1.696790E-011	1	0.000000E+000
1	6.86346709	1.696790E-011	2.487895E-012	0	0.000000E+000
1	6.86351220	2.487895E-012	1.696790E-011	1	0.000000E+000
1	6.86353061	1.696790E-011	2.487895E-012	0	0.000000E+000
1	6.86359119	2.487895E-012	1.696790E-011	1	0.000000E+000
1	6.86384283	1.696790E-011	2.487895E-012	0	0.000000E+000
1	6.86387351	2.487895E-012	1.696790E-011	1	0.000000E+000
1	6.86391675	1.696790E-011	2.487895E-012	0	0.000000E+000
1	6.86397199	2.487895E-012	1.696790E-011	1	0.000000E+000
1	6.86402991	1.696790E-011	2.487895E-012	0	0.000000E+000
1	6.86404812	2.487895E-012	1.696790E-011	1	0.000000E+000
1	6.86409460	1.696790E-011	2.487895E-012	0	0.000000E+000
1	6.86415715	2.487895E-012	1.696790E-011	1	0.000000E+000
1	6.86438938	1.696790E-011	2.487895E-012	0	0.000000E+000
1	6.86440911	2.487895E-012	1.696790E-011	1	0.000000E+000
1	6.86461129	1.696790E-011	2.487895E-012	0	0.000000E+000
1	6.86466780	2.487895E-012	1.696790E-011	1	0.000000E+000
1	6.86489444	1.696790E-011	2.487895E-012	0	0.000000E+000
1	6.86494343	2.487895E-012	1.696790E-011	1	0.000000E+000
1	6.86521192	1.696790E-011	2.487895E-012	0	0.000000E+000
1	6.86521611	2.487895E-012	1.696790E-011	1	0.000000E+000
1	6.86534572	1.696790E-011	2.487895E-012	0	0.000000E+000
1	6.86539591	2.487895E-012	1.696790E-011	1	0.000000E+000
1	6.86569864	1.696790E-011	2.487895E-012	0	0.000000E+000
1	6.86582017	2.487895E-012	1.696790E-011	1	0.000000E+000
1	6.86588903	1.696790E-011	2.487895E-012	0	0.000000E+000
1	6.86590727	2.487895E-012	1.696790E-011	1	0.000000E+000
1	6.86607391	1.696790E-011	2.487895E-012	0	0.000000E+000
1	6.86610326	2.487895E-012	1.696790E-011	1	0.000000E+000
1	6.86617525	1.696790E-011	2.487895E-012	0	0.000000E+000
1	6.86620371	2.487895E-012	1.696790E-011	1	0.000000E+000
1	6.86648415	1.696790E-011	2.487895E-012	0	0.000000E+000
1	6.86649266	2.487895E-012	1.696790E-011	1	0.000000E+000
1	6.86676354	1.696790E-011	2.487895E-012	0	0.000000E+000
1	6.86680092	2.487895E-012	1.696790E-011	1	0.000000E+000
1	6.86687291	1.696790E-011	2.487895E-012	0	0.000000E+000
1	6.86694362	2.487895E-012	1.696790E-011	1	0.000000E+000
1	6.86701578	1.696790E-011	2.487895E-012	0	0.000000E+000
1	6.86705483	2.487895E-012	1.696790E-011	1	0.000000E+000
1	6.86748841	1.696790E-011	2.487895E-012	0	0.000000E+000
1	6.86753802	2.487895E-012	1.696790E-011	1	0.000000E+000
1	6.86774888	1.696790E-011	2.487895E-012	0	0.000000E+000
1	6.86777560	2.487895E-012	1.696790E-011	1	0.000000E+000
1	6.86788794	1.696790E-011	2.487895E-012	0	0.000000E+000
1	6.86792271	2.487895E-012	1.696790E-011	1	0.000000E+000
1	6.86800302	1.696790E-011	2.487895E-012	0	0.000000E+000
1	6.86801460	2.487895E-012	1.696790E-011	1	0.000000E+000
1	6.86814662	1.696790E-011	2.487895E-012	0	0.000000E+000
1	6.86819778	2.487895E-012	1.696790E-011	1	0.000000E+000
1	6.86821408	1.696790E-011	2.487895E-012	0	0.000000E+000
1	6.86823828	2.487895E-012	1.696790E-011	1	0.000000E+000
1	6.86832571	1.696790E-011	2.487895E-012	0	0.000000E+000
1	6.86835085	2.487895E-012	1.696790E-011	1	0.000000E+000
1	6.86841231	1.696790E-011	2.487895E-012	0	0.000000E+000
1	6.86844926	2.487895E-012	1.696790E-011	1	0.000000E+000
1	6.86866742	1.696790E-011	2.487895E-012	0	0.000000E+000
1	6.86878827	2.487895E-012	1.696790E-011	1	0.000000E+000
1	6.86902299	1.696790E-011	2.487895E-012	0	0.000000E+000
1	6.86905824	2.487895E-012	1.696790E-011	1	0.000000E+000
1	6.86953668	1.696790E-011	2.487895E-012	0	0.000000E+000
1	6.86955637	2.487895E-012	1.696790E-011	1	0.000000E+000
1	6.86964723	1.696790E-011	2.487895E-012	0	0.000000E+000
1	6.86970350	2.487895E-012	1.696790E-011	1	0.000000E+000
1	6.86990063	1.696790E-011	2.487895E-012	0	0.000000E+000
1	6.86994373	2.487895E-012	1.696790E-011	1	0.000000E+000
1	6.87083008	1.696790E-011	2.487895E-012	0	0.000000E+000
1	6.87091694	2.487895E-012	1.696790E-011	1	0.000000E+000
1	6.87094886	1.696790E-011	2.487895E-012	0	0.000000E+000
1	6.87101297	2.487895E-012	1.696790E-011	1	0.000000E+000
1	6.87109725	1.696790E-011	2.487895E-012	0	0.000000E+000
1	6.87112195	2.487895E-012	1.696790E-011	1	0.000000E+000
1	6.87120478	1.696790E-011	2.487895E-012	0	0.000000E+000
1	6.87129393	2.487895E-012	1.696790E-011	1	0.000000E+000
1	6.87136858	1.696790E-011	2.487895E-012	0	0.000000E+000
1	6.87141436	2.487895E-012	1.696790E-011	1	0.000000E+000
1	6.87188091	1.696790E-011	2.487895E-012	0	0.000000E+000
1	6.87192122	2.487895E-012	1.696790E-011	1	0.000000E+000
1	6.87202091	1.696790E-011	2.487895E-012	0	0.000000E+000
1	6.87205638	2.487895E-012	1.696790E-011	1	0.000000E+000
1	6.87212182	1.696790E-011	2.487895E-012	0	0.000000E+000
1	6.87218921	2.487895E-012	1.696790E-011	1	0.000000E+000
1	6.87232475	1.696790E-011	2.487895E-012	0	0.000000E+000
1	6.87238570	2.487895E-012	1.696790E-011	1	0.000000E+000
1	6.87244703	1.696790E-011	2.487895E-012	0	0.000000E+000
1	6.87250641	2.487895E-012	1.696790E-011	1	0.000000E+000
1	6.87253059	1.696790E-011	2.487895E-012	0	0.000000E+000
1	6.87256043	2.487895E-012	1.696790E-011	1	0.000000E+000
1	6.87264051	1.696790E-011	2.487895E-012	0	0.000000E+000
1	6.87264240	2.487895E-012	1.696790E-011	1	0.000000E+000
1	6.87284852	1.696790E-011	2.487895E-012	0	0.000000E+000
1	6.87288501	2.487895E-012	1.696790E-011	1	0.000000E+000
1	6.87316631	1.696790E-011	2.487895E-012	0	0.000000E+000
1	6.87436678	2.487895E-012	1.696790E-011	1	0.000000E+000
1	6.87457701	1.696790E-011	2.487895E-012	0	0.000000E+000
1	6.87459510	2.487895E-012	1.696790E-011	1	0.000000E+000
1	6.87488031	1.696790E-011	2.487895E-012	0	0.000000E+000
1	6.87491157	2.487895E-012	1.696790E-011	1	0.000000E+000
1	6.87500991	1.696790E-011	2.487895E-012	0	0.000000E+000
1	6.87504096	2.487895E-012	1.696790E-011	1	0.000000E+000
1	6.87535365	1.696790E-011	2.487895E-012	0	0.000000E+000
1	6.87538408	2.487895E-012	1.696790E-011	1	0.000000E+000
1	6.87557142	1.696790E-011	2.487895E-012	0	0.000000E+000
1	6.87588039	2.487895E-012	1.696790E-011	1	0.000000E+000
1	6.87600870	1.696790E-011	2.487895E-012	0	0.000000E+000
1	6.87607654	2.487895E-012	1.696790E-011	1	0.000000E+000
1	6.87625779	1.696790E-011	2.487895E-012	0	0.000000E+000
1	6.87632365	2.487895E-012	1.696790E-011	1	0.000000E+000
1	6.87642417	1.696790E-011	2.487895E-012	0	0.000000E+000
1	6.87643974	2.487895E-012	1.696790E-011	1	0.000000E+000
1	6.87649739	1.696790E-011	2.487895E-012	0	0.000000E+000
1	6.87655223	2.487895E-012	1.696790E-011	1	0.000000E+000
1	6.87659728	1.696790E-011	2.487895E-012	0	0.000000E+000
1	6.87662927	2.487895E-012	1.696790E-011	1	0.000000E+000
1	6.87676244	1.696790E-011	2.487895E-012	0	0.000000E+000
1	6.87681506	2.487895E-012	1.696790E-011	1	0.000000E+000
1	6.87690521	1.696790E-011	2.487895E-012	0	0.000000E+000
1	6.87694067	2.487895E-012	1.696790E-011	1	0.000000E+000
1	6.87702584	1.696790E-011	2.487895E-012	0	0.000000E+000
1	6.87706506	2.487895E-012	1.696790E-011	1	0.000000E+000
1	6.87723351	1.696790E-011	2.487895E-012	0	0.000000E+000
1	6.87729865	2.487895E-012	1.696790E-011	1	0.000000E+000
1	6.87738157	1.696790E-011	2.487895E-012	0	0.000000E+000
1	6.87745289	2.487895E-012	1.696790E-011	1	0.000000E+000
1	6.87758199	1.696790E-011	2.487895E-012	0	0.000000E+000
1	6.87763068	2.487895E-012	1.696790E-011	1	0.000000E+000
1	6.87765186	1.696790E-011	2.487895E-012	0	0.000000E+000
1	6.87768711	2.487895E-012	1.696790E-011	1	0.000000E+000
1	6.87807926	1.696790E-011	2.487895E-012	0	0.000000E+000
1	6.87810978	2.487895E-012	1.696790E-011	1	0.000000E+000
1	6.87826070	1.696790E-011	2.487895E-012	0	0.000000E+000
1	6.87830633	2.487895E-012	1.696790E-011	1	0.000000E+000
1	6.87837085	1.696790E-011	2.487895E-012	0	0.000000E+000
1	6.87841537	2.487895E-012	1.696790E-011	1	0.000000E+000
1	6.87845942	1.696790E-011	2.487895E-012	0	0.000000E+000
1	6.87852108	2.487895E-012	1.696790E-011	1	0.000000E+000
1	6.87891474	1.696790E-011	2.487895E-012	0	0.000000E+000
1	6.87894046	2.487895E-012	1.696790E-011	1	0.000000E+000
1	6.87927320	1.696790E-011	2.487895E-012	0	0.000000E+000
1	6.87930306	2.487895E-012	1.696790E-011	1	0.000000E+000
1	6.87942166	1.696790E-011	2.487895E-012	0	0.000000E+000
1	6.87945082	2.487895E-012	1.696790E-011	1	0.000000E+000
1	6.87955031	1.696790E-011	2.487895E-012	0	0.000000E+000
1	6.87959358	2.487895E-012	1.696790E-011	1	0.000000E+000
1	6.87987375	1.696790E-011	2.487895E-012	0	0.000000E+000
1	6.87990924	2.487895E-012	1.696790E-011	1	0.000000E+000
1	6.87995476	1.696790E-011	2.487895E-012	0	0.000000E+000
1	6.87997985	2.487895E-012	1.696790E-011	1	0.000000E+000
1	6.88011300	1.696790E-011	2.487895E-012	0	0.000000E+000
1	6.88016258	2.487895E-012	1.696790E-011	1	0.000000E+000
1	6.88028606	1.696790E-011	2.487895E-012	0	0.000000E+000
1	6.88040587	2.487895E-012	1.696790E-011	1	0.000000E+000
1	6.88044815	1.696790E-011	2.487895E-012	0	0.000000E+000
1	6.88048893	2.487895E-012	1.696790E-011	1	0.000000E+000
1	6.88052005	1.696790E-011	2.487895E-012	0	0.000000E+000
1	6.88055099	2.487895E-012	1.696790E-011	1	0.000000E+000
1	6.88080192	1.696790E-011	2.487895E-012	0	0.000000E+000
1	6.88083473	2.487895E-012	1.696790E-011	1	0.000000E+000
1	6.88096088	1.696790E-011	2.487895E-012	0	0.000000E+000
1	6.88099911	2.487895E-012	1.696790E-011	1	0.000000E+000
1	6.88102479	1.696790E-011	2.487895E-012	0	0.000000E+000
1	6.88108583	2.487895E-012	1.696790E-011	1	0.000000E+000
1	6.88109990	1.696790E-011	2.487895E-012	0	0.000000E+000
1	6.88112055	2.487895E-012	1.696790E-011	1	0.000000E+000
1	6.88118761	1.696790E-011	2.487895E-012	0	0.000000E+000
1	6.88123610	2.487895E-012	1.696790E-011	1	0.000000E+000
1	6.88125196	1.696790E-011	2.487895E-012	0	0.000000E+000
1	6.88133679	2.487895E-012	1.696790E-011	1	0.000000E+000
1	6.88137948	1.696790E-011	2.487895E-012	0	0.000000E+000
1	6.88139326	2.487895E-012	1.696790E-011	1	0.000000E+000
1	6.88145560	1.696790E-011	2.487895E-012	0	0.000000E+000
1	6.88147828	2.487895E-012	1.696790E-011	1	0.000000E+000
1	6.88161028	1.696790E-011	2.487895E-012	0	0.000000E+000
1	6.88162612	2.487895E-012	1.696790E-011	1	0.000000E+000
1	6.88190751	1.696790E-011	2.487895E-012	0	0.000000E+000
1	6.88197998	2.487895E-012	1.696790E-011	1	0.000000E+000
1	6.88233284	1.696790E-011	2.487895E-012	0	0.000000E+000
1	6.88236658	2.487895E-012	1.696790E-011	1	0.000000E+000
1	6.88249707	1.696790E-011	2.487895E-012	0	0.000000E+000
1	6.88254155	2.487895E-012	1.696790E-011	1	0.000000E+000
1	6.88276940	1.696790E-011	2.487895E-012	0	0.000000E+000
1	6.88281836	2.487895E-012	1.696790E-011	1	0.000000E+000
1	6.88300089	1.696790E-011	2.487895E-012	0	0.000000E+000
1	6.88301821	2.487895E-012	1.696790E-011	1	0.000000E+000
1	6.88311292	1.696790E-011	2.487895E-012	0	0.000000E+000
1	6.88313306	2.487895E-012	1.696790E-011	1	0.000000E+000
1	6.88330688	1.696790E-011	2.487895E-012	0	0.000000E+000
1	6.88335451	2.487895E-012	1.696790E-011	1	0.000000E+000
1	6.88343583	1.696790E-011	2.487895E-012	0	0.000000E+000
1	6.88460703	2.487895E-012	1.696790E-011	1	0.000000E+000
1	6.88464203	1.696790E-011	2.487895E-012	0	0.000000E+000
1	6.88469434	2.487895E-012	1.696790E-011	1	0.000000E+000
1	6.88474104	1.696790E-011	2.487895E-012	0	0.000000E+000
1	6.88478447	2.487895E-012	1.696790E-011	1	0.000000E+000
1	6.88479914	1.696790E-011	2.487895E-012	0	0.000000E+000
1	6.88483906	2.487895E-012	1.696790E-011	1	0.000000E+000
1	6.88531235	1.696790E-011	2.487895E-012	0	0.000000E+000
1	6.88540945	2.487895E-012	1.696790E-011	1	0.000000E+000
1	6.88546122	1.696790E-011	2.487895E-012	0	0.000000E+000
1	6.88551731	2.487895E-012	1.696790E-011	1	0.000000E+000
1	6.88565109	1.696790E-011	2.487895E-012	0	0.000000E+000
1	6.88570875	2.487895E-012	1.696790E-011	1	0.000000E+000
1	6.88580992	1.696790E-011	2.487895E-012	0	0.000000E+000
1	6.88585404	2.487895E-012	1.696790E-011	1	0.000000E+000
1	6.88595144	1.696790E-011	2.487895E-012	0	0.000000E+000
1	6.88602425	2.487895E-012	1.696790E-011	1	0.000000E+000
1	6.88613137	1.696790E-011	2.487895E-012	0	0.000000E+000
1	6.88617422	2.487895E-012	1.696790E-011	1	0.000000E+000
1	6.88628165	1.696790E-011	2.487895E-012	0	0.000000E+000
1	6.88631999	2.487895E-012	1.696790E-011	1	0.000000E+000
1	6.88635479	1.696790E-011	2.487895E-012	0	0.000000E+000
1	6.88640215	2.487895E-012	1.696790E-011	1	0.000000E+000
1	6.88657843	1.696790E-011	2.487895E-012	0	0.000000E+000
1	6.88661681	2.487895E-012	1.696790E-011	1	0.000000E+000
1	6.88690973	1.696790E-011	2.487895E-012	0	0.000000E+000
1	6.88691208	2.487895E-012	1.696790E-011	1	0.000000E+000
1	6.88731282	1.696790E-011	2.487895E-012	0	0.000000E+000
1	6.88735818	2.487895E-012	1.696790E-011	1	0.000000E+000
1	6.88737420	1.696790E-011	2.487895E-012	0	0.000000E+000
1	6.88738960	2.487895E-012	1.696790E-011	1	0.000000E+000
1	6.88739847	1.696790E-011	2.487895E-012	0	0.000000E+000
1	6.88744067	2.487895E-012	1.696790E-011	1	0.000000E+000
1	6.88768325	1.696790E-011	2.487895E-012	0	0.000000E+000
1	6.88782868	2.487895E-012	1.696790E-011	1	0.000000E+000
1	6.88784301	1.696790E-011	2.487895E-012	0	0.000000E+000
1	6.88792074	2.487895E-012	1.696790E-011	1	0.000000E+000
1	6.88803641	1.696790E-011	2.487895E-012	0	0.000000E+000
1	6.88807461	2.487895E-012	1.696790E-011	1	0.000000E+000
1	6.88845758	1.696790E-011	2.487895E-012	0	0.000000E+000
1	6.88853994	2.487895E-012	1.696790E-011	1	0.000000E+000
1	6.88867297	1.696790E-011	2.487895E-012	0	0.000000E+000
1	6.88869387	2.487895E-012	1.696790E-011	1	0.000000E+000
1	6.88883578	1.696790E-011	2.487895E-012	0	0.000000E+000
1	6.88886000	2.487895E-012	1.696790E-011	1	0.000000E+000
1	6.88899547	1.696790E-011	2.487895E-012	0	0.000000E+000
1	6.88903054	2.487895E-012	1.696790E-011	1	0.000000E+000
1	6.88922349	1.696790E-011	2.487895E-012	0	0.000000E+000
1	6.88924879	2.487895E-012	1.696790E-011	1	0.000000E+000
1	6.88933336	1.696790E-011	2.487895E-012	0	0.000000E+000
1	6.88944662	2.487895E-012	1.696790E-011	1	0.000000E+000
1	6.88948563	1.696790E-011	2.487895E-012	0	0.000000E+000
1	6.88949343	2.487895E-012	1.696790E-011	1	0.000000E+000
1	6.88956851	1.696790E-011	2.487895E-012	0	0.000000E+000
1	6.88962443	2.487895E-012	1.696790E-011	1	0.000000E+000
1	6.88969033	1.696790E-011	2.487895E-012	0	0.000000E+000
1	6.88970697	2.487895E-012	1.696790E-011	1	0.000000E+000
1	6.89000251	1.696790E-011	2.487895E-012	0	0.000000E+000
1	6.89006674	2.487895E-012	1.696790E-011	1	0.000000E+000
1	6.89050954	1.696790E-011	2.487895E-012	0	0.000000E+000
1	6.89061511	2.487895E-012	1.696790E-011	1	0.000000E+000
1	6.89069141	1.696790E-011	2.487895E-012	0	0.000000E+000
1	6.89093117	2.487895E-012	1.696790E-011	1	0.000000E+000
1	6.89105355	1.696790E-011	2.487895E-012	0	0.000000E+000
1	6.89105714	2.487895E-012	1.696790E-011	1	0.000000E+000
1	6.89132104	1.696790E-011	2.487895E-012	0	0.000000E+000
1	6.89137479	2.487895E-012	1.696790E-011	1	0.000000E+000
1	6.89148161	1.696790E-011	2.487895E-012	0	0.000000E+000
1	6.89150643	2.487895E-012	1.696790E-011	1	0.000000E+000
1	6.89156536	1.696790E-011	2.487895E-012	0	0.000000E+000
1	6.89162855	2.487895E-012	1.696790E-011	1	0.000000E+000
1	6.89171872	1.696790E-011	2.487895E-012	0	0.000000E+000
1	6.89175448	2.487895E-012	1.696790E-011	1	0.000000E+000
1	6.89180830	1.696790E-011	2.487895E-012	0	0.000000E+000
1	6.89186193	2.487895E-012	1.696790E-011	1	0.000000E+000
1	6.89190534	1.696790E-011	2.487895E-012	0	0.000000E+000
1	6.89204115	2.487895E-012	1.696790E-011	1	0.000000E+000
1	6.89217279	1.696790E-011	2.487895E-012	0	0.000000E+000
1	6.89220988	2.487895E-012	1.696790E-011	1	0.000000E+000
1	6.89241605	1.696790E-011	2.487895E-012	0	0.000000E+000
1	6.89245717	2.487895E-012	1.696790E-011	1	0.000000E+000
1	6.89258510	1.696790E-011	2.487895E-012	0	0.000000E+000
1	6.89260478	2.487895E-012	1.696790E-011	1	0.000000E+000
1	6.89269476	1.696790E-011	2.487895E-012	0	0.000000E+000
1	6.89272405	2.487895E-012	1.696790E-011	1	0.000000E+000
1	6.89282336	1.696790E-011	2.487895E-012	0	0.000000E+000
1	6.89286561	2.487895E-012	1.696790E-011	1	0.000000E+000
1	6.89291846	1.696790E-011	2.487895E-012	0	0.000000E+000
1	6.89301164	2.487895E-012	1.696790E-011	1	0.000000E+000
1	6.89311769	1.696790E-011	2.487895E-012	0	0.000000E+000
1	6.89316185	2.487895E-012	1.696790E-011	1	0.000000E+000
1	6.89357526	1.696790E-011	2.487895E-012	0	0.000000E+000
1	6.89358887	2.487895E-012	1.696790E-011	1	0.000000E+000
1	6.89365927	1.696790E-011	2.487895E-012	0	0.000000E+000
1	6.89367340	2.487895E-012	1.696790E-011	1	0.000000E+000
1	6.89375715	1.696790E-011	2.487895E-012	0	0.000000E+000
1	6.89383281	2.487895E-012	1.696790E-011	1	0.000000E+000
1	6.89387795	1.696790E-011	2.487895E-012	0	0.000000E+000
1	6.89391472	2.487895E-012	1.696790E-011	1	0.000000E+000
1	6.89420229	1.696790E-011	2.487895E-012	0	0.000000E+000
1	6.89423246	2.487895E-012	1.696790E-011	1	0.000000E+000
1	6.89435974	1.696790E-011	2.487895E-012	0	0.000000E+000
1	6.89438991	2.487895E-012	1.696790E-011	1	0.000000E+000
1	6.89453465	1.696790E-011	2.487895E-012	0	0.000000E+000
1	6.89453737	2.487895E-012	1.696790E-011	1	0.000000E+000
1	6.89467401	1.696790E-011	2.487895E-012	0	0.000000E+000
1	6.89473154	2.487895E-012	1.696790E-011	1	0.000000E+000
1	6.89474854	1.696790E-011	2.487895E-012	0	0.000000E+000
1	6.89478421	2.487895E-012	1.696790E-011	1	0.000000E+000
1	6.89488761	1.696790E-011	2.487895E-012	0	0.000000E+000
1	6.89490205	2.487895E-012	1.696790E-011	1	0.000000E+000
1	6.89510805	1.696790E-011	2.487895E-012	0	0.000000E+000
1	6.89514015	2.487895E-012	1.696790E-011	1	0.000000E+000
1	6.89550281	1.696790E-011	2.487895E-012	0	0.000000E+000
1	6.89555296	2.487895E-012	1.696790E-011	1	0.000000E+000
1	6.89560075	1.696790E-011	2.487895E-012	0	0.000000E+000
1	6.89563674	2.487895E-012	1.696790E-011	1	0.000000E+000
1	6.89572328	1.696790E-011	2.487895E-012	0	0.000000E+000
1	6.89574090	2.487895E-012	1.696790E-011	1	0.000000E+000
1	6.89583001	1.696790E-011	2.487895E-012	0	0.000000E+000
1	6.89593809	2.487895E-012	1.696790E-011	1	0.000000E+000
1	6.89608832	1.696790E-011	2.487895E-012	0	0.000000E+000
1	6.89610864	2.487895E-012	1.696790E-011	1	0.000000E+000
1	6.89631890	1.696790E-011	2.487895E-012	0	0.000000E+000
1	6.89643994	2.487895E-012	1.696790E-011	1	0.000000E+000
1	6.89670706	1.696790E-011	2.487895E-012	0	0.000000E+000
1	6.89680372	2.487895E-012	1.696790E-011	1	0.000000E+000
1	6.89689231	1.696790E-011	2.487895E-012	0	0.000000E+000
1	6.89693025	2.487895E-012	1.696790E-011	1	0.000000E+000
1	6.89730698	1.696790E-011	2.487895E-012	0	0.000000E+000
1	6.89732272	2.487895E-012	1.696790E-011	1	0.000000E+000
1	6.89735390	1.696790E-011	2.487895E-012	0	0.000000E+000
1	6.89744423	2.487895E-012	1.696790E-011	1	0.000000E+000
1	6.89761874	1.696790E-011	2.487895E-012	0	0.000000E+000
1	6.89763490	2.487895E-012	1.696790E-011	1	0.000000E+000
1	6.89771617	1.696790E-011	2.487895E-012	0	0.000000E+000
1	6.89773904	2.487895E-012	1.696790E-011	1	0.000000E+000
1	6.89795089	1.696790E-011	2.487895E-012	0	0.000000E+000
1	6.89800158	2.487895E-012	1.696790E-011	1	0.000000E+000
1	6.89803653	1.696790E-011	2.487895E-012	0	0.000000E+000
1	6.89841345	2.487895E-012	1.696790E-011	1	0.000000E+000
1	6.89843550	1.696790E-011	2.487895E-012	0	0.000000E+000
1	6.89854272	2.487895E-012	1.696790E-011	1	0.000000E+000
1	6.89859480	1.696790E-011	2.487895E-012	0	0.000000E+000
1	6.89864638	2.487895E-012	1.696790E-011	1	0.000000E+000
1	6.89900451	1.696790E-011	2.487895E-012	0	0.000000E+000
1	6.89903241	2.487895E-012	1.696790E-011	1	0.000000E+000
1	6.89910840	1.696790E-011	2.487895E-012	0	0.000000E+000
1	6.89914531	2.487895E-012	1.696790E-011	1	0.000000E+000
1	6.89919743	1.696790E-011	2.487895E-012	0	0.000000E+000
1	6.89928399	2.487895E-012	1.696790E-011	1	0.000000E+000
1	6.89933139	1.696790E-011	2.487895E-012	0	0.000000E+000
1	6.89936042	2.487895E-012	1.696790E-011	1	0.000000E+000
1	6.89940627	1.696790E-011	2.487895E-012	0	0.000000E+000
1	6.89944347	2.487895E-012	1.696790E-011	1	0.000000E+000
1	6.89946862	1.696790E-011	2.487895E-012	0	0.000000E+000
1	6.89948819	2.487895E-012	1.696790E-011	1	0.000000E+000
1	6.89961426	1.696790E-011	2.487895E-012	0	0.000000E+000
1	6.89964775	2.487895E-012	1.696790E-011	1	0.000000E+000
1	6.90016644	1.696790E-011	2.487895E-012	0	0.000000E+000
1	6.90020863	2.487895E-012	1.696790E-011	1	0.000000E+000
1	6.90037335	1.696790E-011	2.487895E-012	0	0.000000E+000
1	6.90040855	2.487895E-012	1.696790E-011	1	0.000000E+000
1	6.90073040	1.696790E-011	2.487895E-012	0	0.000000E+000
1	6.90393570	2.487895E-012	1.696790E-011	1	0.000000E+000
1	6.90403880	1.696790E-011	2.487895E-012	0	0.000000E+000
1	6.90406446	2.487895E-012	1.696790E-011	1	0.000000E+000
1	6.90426349	1.696790E-011	2.487895E-012	0	0.000000E+000
1	6.90429501	2.487895E-012	1.696790E-011	1	0.000000E+000
1	6.90440192	1.696790E-011	2.487895E-012	0	0.000000E+000
1	6.90456133	2.487895E-012	1.696790E-011	1	0.000000E+000
1	6.90466151	1.696790E-011	2.487895E-012	0	0.000000E+000
1	6.90466663	2.487895E-012	1.696790E-011	1	0.000000E+000
1	6.90475821	1.696790E-011	2.487895E-012	0	0.000000E+000
1	6.90479575	2.487895E-012	1.696790E-011	1	0.000000E+000
1	6.90486525	1.696790E-011	2.487895E-012	0	0.000000E+000
1	6.90494376	2.487895E-012	1.696790E-011	1	0.000000E+000
1	6.90509290	1.696790E-011	2.487895E-012	0	0.000000E+000
1	6.90513571	2.487895E-012	1.696790E-011	1	0.000000E+000
1	6.90530171	1.696790E-011	2.487895E-012	0	0.000000E+000
1	6.90532126	2.487895E-012	1.696790E-011	1	0.000000E+000
1	6.90545386	1.696790E-011	2.487895E-012	0	0.000000E+000
1	6.90548016	2.487895E-012	1.696790E-011	1	0.000000E+000
1	6.90569214	1.696790E-011	2.487895E-012	0	0.000000E+000
1	6.90571969	2.487895E-012	1.696790E-011	1	0.000000E+000
1	6.90591707	1.696790E-011	2.487895E-012	0	0.000000E+000
1	6.90593705	2.487895E-012	1.696790E-011	1	0.000000E+000
1	6.90625280	1.696790E-011	2.487895E-012	0	0.000000E+000
1	6.90628285	2.487895E-012	1.696790E-011	1	0.000000E+000
1	6.90636946	1.696790E-011	2.487895E-012	0	0.000000E+000
1	6.90641876	2.487895E-012	1.696790E-011	1	0.000000E+000
1	6.90649784	1.696790E-011	2.487895E-012	0	0.000000E+000
1	6.90650512	2.487895E-012	1.696790E-011	1	0.000000E+000
1	6.90666660	1.696790E-011	2.487895E-012	0	0.000000E+000
1	6.90668358	2.487895E-012	1.696790E-011	1	0.000000E+000
1	6.90700290	1.696790E-011	2.487895E-012	0	0.000000E+000
1	6.90704023	2.487895E-012	1.696790E-011	1	0.000000E+000
1	6.90709253	1.696790E-011	2.487895E-012	0	0.000000E+000
1	6.90714522	2.487895E-012	1.696790E-011	1	0.000000E+000
1	6.90785220	1.696790E-011	2.487895E-012	0	0.000000E+000
1	6.90787060	2.487895E-012	1.696790E-011	1	0.000000E+000
1	6.90822934	1.696790E-011	2.487895E-012	0	0.000000E+000
1	6.90826756	2.487895E-012	1.696790E-011	1	0.000000E+000
1	6.90832185	1.696790E-011	2.487895E-012	0	0.000000E+000
1	6.90836697	2.487895E-012	1.696790E-011	1	0.000000E+000
1	6.90859932	1.696790E-011	2.487895E-012	0	0.000000E+000
1	6.90865531	2.487895E-012	1.696790E-011	1	0.000000E+000
1	6.90876813	1.696790E-011	2.487895E-012	0	0.000000E+000
1	6.90877876	2.487895E-012	1.696790E-011	1	0.000000E+000
1	6.90885810	1.696790E-011	2.487895E-012	0	0.000000E+000
1	6.90888985	2.487895E-012	1.696790E-011	1	0.000000E+000
1	6.90891923	1.696790E-011	2.487895E-012	0	0.000000E+000
1	6.90895723	2.487895E-012	1.696790E-011	1	0.000000E+000
1	6.90939323	1.696790E-011	2.487895E-012	0	0.000000E+000
1	6.90943395	2.487895E-012	1.696790E-011	1	0.000000E+000
1	6.90951688	1.696790E-011	2.487895E-012	0	0.000000E+000
1	6.90956205	2.487895E-012	1.696790E-011	1	0.000000E+000
1	6.90962792	1.696790E-011	2.487895E-012	0	0.000000E+000
1	6.90969002	2.487895E-012	1.696790E-011	1	0.000000E+000
1	6.90976781	1.696790E-011	2.487895E-012	0	0.000000E+000
1	6.90979456	2.487895E-012	1.696790E-011	1	0.000000E+000
1	6.91001764	1.696790E-011	2.487895E-012	0	0.000000E+000
1	6.91004537	2.487895E-012	1.696790E-011	1	0.000000E+000
1	6.91011318	1.696790E-011	2.487895E-012	0	0.000000E+000
1	6.91019066	2.487895E-012	1.696790E-011	1	0.000000E+000
1	6.91054343	1.696790E-011	2.487895E-012	0	0.000000E+000
1	6.91059350	2.487895E-012	1.696790E-011	1	0.000000E+000
1	6.91071131	1.696790E-011	2.487895E-012	0	0.000000E+000
1	6.91074776	2.487895E-012	1.696790E-011	1	0.000000E+000
1	6.91108249	1.696790E-011	2.487895E-012	0	0.000000E+000
1	6.91110516	2.487895E-012	1.696790E-011	1	0.000000E+000
1	6.91146302	1.696790E-011	2.487895E-012	0	0.000000E+000
1	6.91155326	2.487895E-012	1.696790E-011	1	0.000000E+000
1	6.91175148	1.696790E-011	2.487895E-012	0	0.000000E+000
1	6.91182112	2.487895E-012	1.696790E-011	1	0.000000E+000
1	6.91217223	1.696790E-011	2.487895E-012	0	0.000000E+000
1	6.91218697	2.487895E-012	1.696790E-011	1	0.000000E+000
1	6.91257787	1.696790E-011	2.487895E-012	0	0.000000E+000
1	6.91262865	2.487895E-012	1.696790E-011	1	0.000000E+000
1	6.91312505	1.696790E-011	2.487895E-012	0	0.000000E+000
1	6.91316386	2.487895E-012	1.696790E-011	1	0.000000E+000
1	6.91353355	1.696790E-011	2.487895E-012	0	0.000000E+000
1	6.91363050	2.487895E-012	1.696790E-011	1	0.000000E+000
1	6.91387727	1.696790E-011	2.487895E-012	0	0.000000E+000
1	6.91390189	2.487895E-012	1.696790E-011	1	0.000000E+000
1	6.91399339	1.696790E-011	2.487895E-012	0	0.000000E+000
1	6.91411707	2.487895E-012	1.696790E-011	1	0.000000E+000
1	6.91428261	1.696790E-011	2.487895E-012	0	0.000000E+000
1	6.91432601	2.487895E-012	1.696790E-011	1	0.000000E+000
1	6.91442188	1.696790E-011	2.487895E-012	0	0.000000E+000
1	6.91444822	2.487895E-012	1.696790E-011	1	0.000000E+000
1	6.91448995	1.696790E-011	2.487895E-012	0	0.000000E+000
1	6.91452275	2.487895E-012	1.696790E-011	1	0.000000E+000
1	6.91477341	1.696790E-011	2.487895E-012	0	0.000000E+000
1	6.91478608	2.487895E-012	1.696790E-011	1	0.000000E+000
1	6.91510258	1.696790E-011	2.487895E-012	0	0.000000E+000
1	6.91516050	2.487895E-012	1.696790E-011	1	0.000000E+000
1	6.91522288	1.696790E-011	2.487895E-012	0	0.000000E+000
1	6.91539616	2.487895E-012	1.696790E-011	1	0.000000E+000
1	6.91548667	1.696790E-011	2.487895E-012	0	0.000000E+000
1	6.91549812	2.487895E-012	1.696790E-011	1	0.000000E+000
1	6.91559366	1.696790E-011	2.487895E-012	0	0.000000E+000
1	6.91562278	2.487895E-012	1.696790E-011	1	0.000000E+000
1	6.91596113	1.696790E-011	2.487895E-012	0	0.000000E+000
1	6.91599892	2.487895E-012	1.696790E-011	1	0.000000E+000
1	6.91605184	1.696790E-011	2.487895E-012	0	0.000000E+000
1	6.91616972	2.487895E-012	1.696790E-011	1	0.000000E+000
1	6.91632995	1.696790E-011	2.487895E-012	0	0.000000E+000
1	6.91635921	2.487895E-012	1.696790E-011	1	0.000000E+000
1	6.91654696	1.696790E-011	2.487895E-012	0	0.000000E+000
1	6.91656791	2.487895E-012	1.696790E-011	1	0.000000E+000
1	6.91671351	1.696790E-011	2.487895E-012	0	0.000000E+000
1	6.91674065	2.487895E-012	1.696790E-011	1	0.000000E+000
1	6.91683662	1.696790E-011	2.487895E-012	0	0.000000E+000
1	6.91687229	2.487895E-012	1.696790E-011	1	0.000000E+000
1	6.91706294	1.696790E-011	2.487895E-012	0	0.000000E+000
1	6.91707878	2.487895E-012	1.696790E-011	1	0.000000E+000
1	6.91730651	1.696790E-011	2.487895E-012	0	0.000000E+000
1	6.91734031	2.487895E-012	1.696790E-011	1	0.000000E+000
1	6.91738032	1.696790E-011	2.487895E-012	0	0.000000E+000
1	6.91745248	2.487895E-012	1.696790E-011	1	0.000000E+000
1	6.91761556	1.696790E-011	2.487895E-012	0	0.000000E+000
1	6.91767607	2.487895E-012	1.696790E-011	1	0.000000E+000
1	6.91787587	1.696790E-011	2.487895E-012	0	0.000000E+000
1	6.91793363	2.487895E-012	1.696790E-011	1	0.000000E+000
1	6.91811232	1.696790E-011	2.487895E-012	0	0.000000E+000
1	6.91814486	2.487895E-012	1.696790E-011	1	0.000000E+000
1	6.91821357	1.696790E-011	2.487895E-012	0	0.000000E+000
1	6.91826088	2.487895E-012	1.696790E-011	1	0.000000E+000
1	6.91843239	1.696790E-011	2.487895E-012	0	0.000000E+000
1	6.91890677	2.487895E-012	1.696790E-011	1	0.000000E+000
1	6.91909098	1.696790E-011	2.487895E-012	0	0.000000E+000
1	6.91912310	2.487895E-012	1.696790E-011	1	0.000000E+000
1	6.91915921	1.696790E-011	2.487895E-012	0	0.000000E+000
1	6.91919102	2.487895E-012	1.696790E-011	1	0.000000E+000
1	6.91965633	1.696790E-011	2.487895E-012	0	0.000000E+000
1	6.91970676	2.487895E-012	1.696790E-011	1	0.000000E+000
1	6.91981823	1.696790E-011	2.487895E-012	0	0.000000E+000
1	6.91985103	2.487895E-012	1.696790E-011	1	0.000000E+000
1	6.91989646	1.696790E-011	2.487895E-012	0	0.000000E+000
1	6.92002066	2.487895E-012	1.696790E-011	1	0.000000E+000
1	6.92027986	1.696790E-011	2.487895E-012	0	0.000000E+000
1	6.92031389	2.487895E-012	1.696790E-011	1	0.000000E+000
1	6.92041784	1.696790E-011	2.487895E-012	0	0.000000E+000
1	6.92047604	2.487895E-012	1.696790E-011	1	0.000000E+000
1	6.92052873	1.696790E-011	2.487895E-012	0	0.000000E+000
1	6.92059568	2.487895E-012	1.696790E-011	1	0.000000E+000
1	6.92066270	1.696790E-011	2.487895E-012	0	0.000000E+000
1	6.92070011	2.487895E-012	1.696790E-011	1	0.000000E+000
1	6.92079492	1.696790E-011	2.487895E-012	0	0.000000E+000
1	6.92079992	2.487895E-012	1.696790E-011	1	0.000000E+000
1	6.92107543	1.696790E-011	2.487895E-012	0	0.000000E+000
1	6.92110794	2.487895E-012	1.696790E-011	1	0.000000E+000
1	6.92140234	1.696790E-011	2.487895E-012	0	0.000000E+000
1	6.92149033	2.487895E-012	1.696790E-011	1	0.000000E+000
1	6.92151548	1.696790E-011	2.487895E-012	0	0.000000E+000
1	6.92160451	2.487895E-012	1.696790E-011	1	0.000000E+000
1	6.92192657	1.696790E-011	2.487895E-012	0	0.000000E+000
1	6.92192915	2.487895E-012	1.696790E-011	1	0.000000E+000
1	6.92211355	1.696790E-011	2.487895E-012	0	0.000000E+000
1	6.92214837	2.487895E-012	1.696790E-011	1	0.000000E+000
1	6.92306470	1.696790E-011	2.487895E-012	0	0.000000E+000
1	6.92316910	2.487895E-012	1.696790E-011	1	0.000000E+000
1	6.92359758	1.696790E-011	2.487895E-012	0	0.000000E+000
1	6.92370282	2.487895E-012	1.696790E-011	1	0.000000E+000
1	6.92389357	1.696790E-011	2.487895E-012	0	0.000000E+000
1	6.92390679	2.487895E-012	1.696790E-011	1	0.000000E+000
1	6.92419593	1.696790E-011	2.487895E-012	0	0.000000E+000
1	6.92425711	2.487895E-012	1.696790E-011	1	0.000000E+000
1	6.92473688	1.696790E-011	2.487895E-012	0	0.000000E+000
1	6.92478685	2.487895E-012	1.696790E-011	1	0.000000E+000
1	6.92490344	1.696790E-011	2.487895E-012	0	0.000000E+000
1	6.92491141	2.487895E-012	1.696790E-011	1	0.000000E+000
1	6.92492425	1.696790E-011	2.487895E-012	0	0.000000E+000
1	6.92497839	2.487895E-012	1.696790E-011	1	0.000000E+000
1	6.92505122	1.696790E-011	2.487895E-012	0	0.000000E+000
1	6.92530338	2.487895E-012	1.696790E-011	1	0.000000E+000
1	6.92547692	1.696790E-011	2.487895E-012	0	0.000000E+000
1	6.92552192	2.487895E-012	1.696790E-011	1	0.000000E+000
1	6.92562249	1.696790E-011	2.487895E-012	0	0.000000E+000
1	6.92565654	2.487895E-012	1.696790E-011	1	0.000000E+000
1	6.92578204	1.696790E-011	2.487895E-012	0	0.000000E+000
1	6.92581128	2.487895E-012	1.696790E-011	1	0.000000E+000
1	6.92586420	1.696790E-011	2.487895E-012	0	0.000000E+000
1	6.92588340	2.487895E-012	1.696790E-011	1	0.000000E+000
1	6.92593447	1.696790E-011	2.487895E-012	0	0.000000E+000
1	6.92594940	2.487895E-012	1.696790E-011	1	0.000000E+000
1	6.92603457	1.696790E-011	2.487895E-012	0	0.000000E+000
1	6.92608760	2.487895E-012	1.696790E-011	1	0.000000E+000
1	6.92617210	1.696790E-011	2.487895E-012	0	0.000000E+000
1	6.92625913	2.487895E-012	1.696790E-011	1	0.000000E+000
1	6.92634537	1.696790E-011	2.487895E-012	0	0.000000E+000
1	6.92638822	2.487895E-012	1.696790E-011	1	0.000000E+000
1	6.92655726	1.696790E-011	2.487895E-012	0	0.000000E+000
1	6.92657954	2.487895E-012	1.696790E-011	1	0.000000E+000
1	6.92662431	1.696790E-011	2.487895E-012	0	0.000000E+000
1	6.92667360	2.487895E-012	1.696790E-011	1	0.000000E+000
1	6.92681033	1.696790E-011	2.487895E-012	0	0.000000E+000
1	6.92683114	2.487895E-012	1.696790E-011	1	0.000000E+000
1	6.92712312	1.696790E-011	2.487895E-012	0	0.000000E+000
1	6.92713736	2.487895E-012	1.696790E-011	1	0.000000E+000
1	6.92730715	1.696790E-011	2.487895E-012	0	0.000000E+000
1	6.92733353	2.487895E-012	1.696790E-011	1	0.000000E+000
1	6.92733839	1.696790E-011	2.487895E-012	0	0.000000E+000
1	6.92737486	2.487895E-012	1.696790E-011	1	0.000000E+000
1	6.92755998	1.696790E-011	2.487895E-012	0	0.000000E+000
1	6.92756528	2.487895E-012	1.696790E-011	1	0.000000E+000
1	6.92781446	1.696790E-011	2.487895E-012	0	0.000000E+000
1	6.92782569	2.487895E-012	1.696790E-011	1	0.000000E+000
1	6.92799588	1.696790E-011	2.487895E-012	0	0.000000E+000
1	6.92801536	2.487895E-012	1.696790E-011	1	0.000000E+000
1	6.92830265	1.696790E-011	2.487895E-012	0	0.000000E+000
1	6.92835578	2.487895E-012	1.696790E-011	1	0.000000E+000
1	6.92858854	1.696790E-011	2.487895E-012	0	0.000000E+000
1	6.92859566	2.487895E-012	1.696790E-011	1	0.000000E+000
1	6.92911683	1.696790E-011	2.487895E-012	0	0.000000E+000
1	6.92920612	2.487895E-012	1.696790E-011	1	0.000000E+000
1	6.92923949	1.696790E-011	2.487895E-012	0	0.000000E+000
1	6.92930277	2.487895E-012	1.696790E-011	1	0.000000E+000
1	6.92954626	1.696790E-011	2.487895E-012	0	0.000000E+000
1	6.92955950	2.487895E-012	1.696790E-011	1	0.000000E+000
1	6.92984716	1.696790E-011	2.487895E-012	0	0.000000E+000
1	6.92985532	2.487895E-012	1.696790E-011	1	0.000000E+000
1	6.93005195	1.696790E-011	2.487895E-012	0	0.000000E+000
1	6.93008327	2.487895E-012	1.696790E-011	1	0.000000E+000
1	6.93034568	1.696790E-011	2.487895E-012	0	0.000000E+000
1	6.93039935	2.487895E-012	1.696790E-011	1	0.000000E+000
1	6.93047102	1.696790E-011	2.487895E-012	0	0.000000E+000
1	6.93050581	2.487895E-012	1.696790E-011	1	0.000000E+000
1	6.93053840	1.696790E-011	2.487895E-012	0	0.000000E+000
1	6.93059505	2.487895E-012	1.696790E-011	1	0.000000E+000
1	6.93073112	1.696790E-011	2.487895E-012	0	0.000000E+000
1	6.93077472	2.487895E-012	1.696790E-011	1	0.000000E+000
1	6.93136211	1.696790E-011	2.487895E-012	0	0.000000E+000
1	6.93141419	2.487895E-012	1.696790E-011	1	0.000000E+000
1	6.93143896	1.696790E-011	2.487895E-012	0	0.000000E+000
1	6.93147119	2.487895E-012	1.696790E-011	1	0.000000E+000
1	6.93166029	1.696790E-011	2.487895E-012	0	0.000000E+000
1	6.93169447	2.487895E-012	1.696790E-011	1	0.000000E+000
1	6.93190444	1.696790E-011	2.487895E-012	0	0.000000E+000
1	6.93191982	2.487895E-012	1.696790E-011	1	0.000000E+000
1	6.93208101	1.696790E-011	2.487895E-012	0	0.000000E+000
1	6.93213381	2.487895E-012	1.696790E-011	1	0.000000E+000
1	6.93225560	1.696790E-011	2.487895E-012	0	0.000000E+000
1	6.93227095	2.487895E-012	1.696790E-011	1	0.000000E+000
1	6.93236313	1.696790E-011	2.487895E-012	0	0.000000E+000
1	6.93240942	2.487895E-012	1.696790E-011	1	0.000000E+000
1	6.93249706	1.696790E-011	2.487895E-012	0	0.000000E+000
1	6.93260739	2.487895E-012	1.696790E-011	1	0.000000E+000
1	6.93266403	1.696790E-011	2.487895E-012	0	0.000000E+000
1	6.93268919	2.487895E-012	1.696790E-011	1	0.000000E+000
1	6.93274179	1.696790E-011	2.487895E-012	0	0.000000E+000
1	6.93275465	2.487895E-012	1.696790E-011	1	0.000000E+000
1	6.93295700	1.696790E-011	2.487895E-012	0	0.000000E+000
1	6.93304699	2.487895E-012	1.696790E-011	1	0.000000E+000
1	6.93323570	1.696790E-011	2.487895E-012	0	0.000000E+000
1	6.93333172	2.487895E-012	1.696790E-011	1	0.000000E+000
1	6.93340245	1.696790E-011	2.487895E-012	0	0.000000E+000
1	6.93350452	2.487895E-012	1.696790E-011	1	0.000000E+000
1	6.93354729	1.696790E-011	2.487895E-012	0	0.000000E+000
1	6.93359394	2.487895E-012	1.696790E-011	1	0.000000E+000
1	6.93380862	1.696790E-011	2.487895E-012	0	0.000000E+000
1	6.93386209	2.487895E-012	1.696790E-011	1	0.000000E+000
1	6.93400908	1.696790E-011	2.487895E-012	0	0.000000E+000
1	6.93404092	2.487895E-012	1.696790E-011	1	0.000000E+000
1	6.93427221	1.696790E-011	2.487895E-012	0	0.000000E+000
1	6.93430513	2.487895E-012	1.696790E-011	1	0.000000E+000
1	6.93437929	1.696790E-011	2.487895E-012	0	0.000000E+000
1	6.93438935	2.487895E-012	1.696790E-011	1	0.000000E+000
1	6.93443535	1.696790E-011	2.487895E-012	0	0.000000E+000
1	6.93448187	2.487895E-012	1.696790E-011	1	0.000000E+000
1	6.93451982	1.696790E-011	2.487895E-012	0	0.000000E+000
1	6.93458224	2.487895E-012	1.696790E-011	1	0.000000E+000
1	6.93474019	1.696790E-011	2.487895E-012	0	0.000000E+000
1	6.93483444	2.487895E-012	1.696790E-011	1	0.000000E+000
1	6.93509422	1.696790E-011	2.487895E-012	0	0.000000E+000
1	6.93665084	2.487895E-012	1.696790E-011	1	0.000000E+000
1	6.93706970	1.696790E-011	2.487895E-012	0	0.000000E+000
1	6.93710494	2.487895E-012	1.696790E-011	1	0.000000E+000
1	6.93766871	1.696790E-011	2.487895E-012	0	0.000000E+000
1	6.93772742	2.487895E-012	1.696790E-011	1	0.000000E+000
1	6.93864858	1.696790E-011	2.487895E-012	0	0.000000E+000
1	6.93867426	2.487895E-012	1.696790E-011	1	0.000000E+000
1	6.93876614	1.696790E-011	2.487895E-012	0	0.000000E+000
1	6.93878107	2.487895E-012	1.696790E-011	1	0.000000E+000
1	6.93930926	1.696790E-011	2.487895E-012	0	0.000000E+000
1	6.93932178	2.487895E-012	1.696790E-011	1	0.000000E+000
1	6.93940018	1.696790E-011	2.487895E-012	0	0.000000E+000
1	6.93942703	2.487895E-012	1.696790E-011	1	0.000000E+000
1	6.93950383	1.696790E-011	2.487895E-012	0	0.000000E+000
1	6.93953800	2.487895E-012	1.696790E-011	1	0.000000E+000
1	6.93956222	1.696790E-011	2.487895E-012	0	0.000000E+000
1	6.93963529	2.487895E-012	1.696790E-011	1	0.000000E+000
1	6.94072937	1.696790E-011	2.487895E-012	0	0.000000E+000
1	6.94076756	2.487895E-012	1.696790E-011	1	0.000000E+000
1	6.94094793	1.696790E-011	2.487895E-012	0	0.000000E+000
1	6.94096478	2.487895E-012	1.696790E-011	1	0.000000E+000
1	6.94111676	1.696790E-011	2.487895E-012	0	0.000000E+000
1	6.94117952	2.487895E-012	1.696790E-011	1	0.000000E+000
1	6.94136594	1.696790E-011	2.487895E-012	0	0.000000E+000
1	6.94143152	2.487895E-012	1.696790E-011	1	0.000000E+000
1	6.94184231	1.696790E-011	2.487895E-012	0	0.000000E+000
1	6.94189150	2.487895E-012	1.696790E-011	1	0.000000E+000
1	6.94194140	1.696790E-011	2.487895E-012	0	0.000000E+000
1	6.94197200	2.487895E-012	1.696790E-011	1	0.000000E+000
1	6.94246953	1.696790E-011	2.487895E-012	0	0.000000E+000
1	6.94257669	2.487895E-012	1.696790E-011	1	0.000000E+000
1	6.94273542	1.696790E-011	2.487895E-012	0	0.000000E+000
1	6.94276646	2.487895E-012	1.696790E-011	1	0.000000E+000
1	6.94310380	1.696790E-011	2.487895E-012	0	0.000000E+000
1	6.94313472	2.487895E-012	1.696790E-011	1	0.000000E+000
1	6.94322847	1.696790E-011	2.487895E-012	0	0.000000E+000
1	6.94333479	2.487895E-012	1.696790E-011	1	0.000000E+000
1	6.94339300	1.696790E-011	2.487895E-012	0	0.000000E+000
1	6.94348422	2.487895E-012	1.696790E-011	1	0.000000E+000
1	6.94359242	1.696790E-011	2.487895E-012	0	0.000000E+000
1	6.94415657	2.487895E-012	1.696790E-011	1	0.000000E+000
1	6.94449608	1.696790E-011	2.487895E-012	0	0.000000E+000
1	6.94451371	2.487895E-012	1.696790E-011	1	0.000000E+000
1	6.94458056	1.696790E-011	2.487895E-012	0	0.000000E+000
1	6.94462769	2.487895E-012	1.696790E-011	1	0.000000E+000
1	6.94491926	1.696790E-011	2.487895E-012	0	0.000000E+000
1	6.94497183	2.487895E-012	1.696790E-011	1	0.000000E+000
1	6.94509687	1.696790E-011	2.487895E-012	0	0.000000E+000
1	6.94515187	2.487895E-012	1.696790E-011	1	0.000000E+000
1	6.94526254	1.696790E-011	2.487895E-012	0	0.000000E+000
1	6.94529628	2.487895E-012	1.696790E-011	1	0.000000E+000
1	6.94561575	1.696790E-011	2.487895E-012	0	0.000000E+000
1	6.94561989	2.487895E-012	1.696790E-011	1	0.000000E+000
1	6.94607822	1.696790E-011	2.487895E-012	0	0.000000E+000
1	6.94610274	2.487895E-012	1.696790E-011	1	0.000000E+000
1	6.94626948	1.696790E-011	2.487895E-012	0	0.000000E+000
1	6.94648072	2.487895E-012	1.696790E-011	1	0.000000E+000
1	6.94659135	1.696790E-011	2.487895E-012	0	0.000000E+000
1	6.94661642	2.487895E-012	1.696790E-011	1	0.000000E+000
1	6.94686212	1.696790E-011	2.487895E-012	0	0.000000E+000
1	6.94689382	2.487895E-012	1.696790E-011	1	0.000000E+000
1	6.94698099	1.696790E-011	2.487895E-012	0	0.000000E+000
1	6.94701052	2.487895E-012	1.696790E-011	1	0.000000E+000
1	6.94722188	1.696790E-011	2.487895E-012	0	0.000000E+000
1	6.94725155	2.487895E-012	1.696790E-011	1	0.000000E+000
1	6.94746159	1.696790E-011	2.487895E-012	0	0.000000E+000
1	6.94749331	2.487895E-012	1.696790E-011	1	0.000000E+000
1	6.94754381	1.696790E-011	2.487895E-012	0	0.000000E+000
1	6.94759131	2.487895E-012	1.696790E-011	1	0.000000E+000
1	6.94782737	1.696790E-011	2.487895E-012	0	0.000000E+000
1	6.94785789	2.487895E-012	1.696790E-011	1	0.000000E+000
1	6.94804124	1.696790E-011	2.487895E-012	0	0.000000E+000
1	6.94809231	2.487895E-012	1.696790E-011	1	0.000000E+000
1	6.94832405	1.696790E-011	2.487895E-012	0	0.000000E+000
1	6.94838476	2.487895E-012	1.696790E-011	1	0.000000E+000
1	6.94861883	1.696790E-011	2.487895E-012	0	0.000000E+000
1	6.94866277	2.487895E-012	1.696790E-011	1	0.000000E+000
1	6.94889667	1.696790E-011	2.487895E-012	0	0.000000E+000
1	6.94893977	2.487895E-012	1.696790E-011	1	0.000000E+000
1	6.94906443	1.696790E-011	2.487895E-012	0	0.000000E+000
1	6.94909471	2.487895E-012	1.696790E-011	1	0.000000E+000
1	6.94938297	1.696790E-011	2.487895E-012	0	0.000000E+000
1	6.94939995	2.487895E-012	1.696790E-011	1	0.000000E+000
1	6.94961483	1.696790E-011	2.487895E-012	0	0.000000E+000
1	6.94966830	2.487895E-012	1.696790E-011	1	0.000000E+000
1	6.94987188	1.696790E-011	2.487895E-012	0	0.000000E+000
1	6.94989186	2.487895E-012	1.696790E-011	1	0.000000E+000
1	6.95021097	1.696790E-011	2.487895E-012	0	0.000000E+000
1	6.95033930	2.487895E-012	1.696790E-011	1	0.000000E+000
1	6.95052595	1.696790E-011	2.487895E-012	0	0.000000E+000
1	6.95061945	2.487895E-012	1.696790E-011	1	0.000000E+000
1	6.95073334	1.696790E-011	2.487895E-012	0	0.000000E+000
1	6.95075944	2.487895E-012	1.696790E-011	1	0.000000E+000
1	6.95106473	1.696790E-011	2.487895E-012	0	0.000000E+000
1	6.95111951	2.487895E-012	1.696790E-011	1	0.000000E+000
1	6.95117941	1.696790E-011	2.487895E-012	0	0.000000E+000
1	6.95120684	2.487895E-012	1.696790E-011	1	0.000000E+000
1	6.95122622	1.696790E-011	2.487895E-012	0	0.000000E+000
1	6.95130339	2.487895E-012	1.696790E-011	1	0.000000E+000
1	6.95139984	1.696790E-011	2.487895E-012	0	0.000000E+000
1	6.95159297	2.487895E-012	1.696790E-011	1	0.000000E+000
1	6.95180541	1.696790E-011	2.487895E-012	0	0.000000E+000
1	6.95185127	2.487895E-012	1.696790E-011	1	0.000000E+000
1	6.95188091	1.696790E-011	2.487895E-012	0	0.000000E+000
1	6.95194750	2.487895E-012	1.696790E-011	1	0.000000E+000
1	6.95222568	1.696790E-011	2.487895E-012	0	0.000000E+000
1	6.95226705	2.487895E-012	1.696790E-011	1	0.000000E+000
1	6.95249331	1.696790E-011	2.487895E-012	0	0.000000E+000
1	6.95251754	2.487895E-012	1.696790E-011	1	0.000000E+000
1	6.95263038	1.696790E-011	2.487895E-012	0	0.000000E+000
1	6.95267611	2.487895E-012	1.696790E-011	1	0.000000E+000
1	6.95297655	1.696790E-011	2.487895E-012	0	0.000000E+000
1	6.95299192	2.487895E-012	1.696790E-011	1	0.000000E+000
1	6.95309251	1.696790E-011	2.487895E-012	0	0.000000E+000
1	6.95316485	2.487895E-012	1.696790E-011	1	0.000000E+000
1	6.95329013	1.696790E-011	2.487895E-012	0	0.000000E+000
1	6.95332059	2.487895E-012	1.696790E-011	1	0.000000E+000
1	6.95364326	1.696790E-011	2.487895E-012	0	0.000000E+000
1	6.95368315	2.487895E-012	1.696790E-011	1	0.000000E+000
1	6.95425778	1.696790E-011	2.487895E-012	0	0.000000E+000
1	6.95429923	2.487895E-012	1.696790E-011	1	0.000000E+000
1	6.95433949	1.696790E-011	2.487895E-012	0	0.000000E+000
1	6.95438086	2.487895E-012	1.696790E-011	1	0.000000E+000
1	6.95489943	1.696790E-011	2.487895E-012	0	0.000000E+000
1	6.95500920	2.487895E-012	1.696790E-011	1	0.000000E+000
1	6.95513750	1.696790E-011	2.487895E-012	0	0.000000E+000
1	6.95516584	2.487895E-012	1.696790E-011	1	0.000000E+000
1	6.95528332	1.696790E-011	2.487895E-012	0	0.000000E+000
1	6.95530702	2.487895E-012	1.696790E-011	1	0.000000E+000
1	6.95536216	1.696790E-011	2.487895E-012	0	0.000000E+000
1	6.95540867	2.487895E-012	1.696790E-011	1	0.000000E+000
1	6.95577513	1.696790E-011	2.487895E-012	0	0.000000E+000
1	6.95581730	2.487895E-012	1.696790E-011	1	0.000000E+000
1	6.95587466	1.696790E-011	2.487895E-012	0	0.000000E+000
1	6.95589782	2.487895E-012	1.696790E-011	1	0.000000E+000
1	6.95601571	1.696790E-011	2.487895E-012	0	0.000000E+000
1	6.95603709	2.487895E-012	1.696790E-011	1	0.000000E+000
1	6.95611938	1.696790E-011	2.487895E-012	0	0.000000E+000
1	6.95617064	2.487895E-012	1.696790E-011	1	0.000000E+000
1	6.95623283	1.696790E-011	2.487895E-012	0	0.000000E+000
1	6.95624044	2.487895E-012	1.696790E-011	1	0.000000E+000
1	6.95631378	1.696790E-011	2.487895E-012	0	0.000000E+000
1	6.95636725	2.487895E-012	1.696790E-011	1	0.000000E+000
1	6.95645439	1.696790E-011	2.487895E-012	0	0.000000E+000
1	6.95647755	2.487895E-012	1.696790E-011	1	0.000000E+000
1	6.95659187	1.696790E-011	2.487895E-012	0	0.000000E+000
1	6.95664560	2.487895E-012	1.696790E-011	1	0.000000E+000
1	6.95675620	1.696790E-011	2.487895E-012	0	0.000000E+000
1	6.95678648	2.487895E-012	1.696790E-011	1	0.000000E+000
1	6.95687247	1.696790E-011	2.487895E-012	0	0.000000E+000
1	6.95696181	2.487895E-012	1.696790E-011	1	0.000000E+000
1	6.95710142	1.696790E-011	2.487895E-012	0	0.000000E+000
1	6.95716555	2.487895E-012	1.696790E-011	1	0.000000E+000
1	6.95720171	1.696790E-011	2.487895E-012	0	0.000000E+000
1	6.95721191	2.487895E-012	1.696790E-011	1	0.000000E+000
1	6.95739096	1.696790E-011	2.487895E-012	0	0.000000E+000
1	6.95741314	2.487895E-012	1.696790E-011	1	0.000000E+000
1	6.95761826	1.696790E-011	2.487895E-012	0	0.000000E+000
1	6.95763217	2.487895E-012	1.696790E-011	1	0.000000E+000
1	6.95778018	1.696790E-011	2.487895E-012	0	0.000000E+000
1	6.95781890	2.487895E-012	1.696790E-011	1	0.000000E+000
1	6.95798740	1.696790E-011	2.487895E-012	0	0.000000E+000
1	6.95814061	2.487895E-012	1.696790E-011	1	0.000000E+000
1	6.95817114	1.696790E-011	2.487895E-012	0	0.000000E+000
1	6.95822251	2.487895E-012	1.696790E-011	1	0.000000E+000
1	6.95825533	1.696790E-011	2.487895E-012	0	0.000000E+000
1	6.95830559	2.487895E-012	1.696790E-011	1	0.000000E+000
1	6.95842935	1.696790E-011	2.487895E-012	0	0.000000E+000
1	6.95857764	2.487895E-012	1.696790E-011	1	0.000000E+000
1	6.95861202	1.696790E-011	2.487895E-012	0	0.000000E+000
1	6.95869779	2.487895E-012	1.696790E-011	1	0.000000E+000
1	6.95896230	1.696790E-011	2.487895E-012	0	0.000000E+000
1	6.95899284	2.487895E-012	1.696790E-011	1	0.000000E+000
1	6.95923763	1.696790E-011	2.487895E-012	0	0.000000E+000
1	6.95927075	2.487895E-012	1.696790E-011	1	0.000000E+000
1	6.95937615	1.696790E-011	2.487895E-012	0	0.000000E+000
1	6.95939913	2.487895E-012	1.696790E-011	1	0.000000E+000
1	6.95942757	1.696790E-011	2.487895E-012	0	0.000000E+000
1	6.95945964	2.487895E-012	1.696790E-011	1	0.000000E+000
1	6.95958553	1.696790E-011	2.487895E-012	0	0.000000E+000
1	6.95968288	2.487895E-012	1.696790E-011	1	0.000000E+000
1	6.95988065	1.696790E-011	2.487895E-012	0	0.000000E+000
1	6.95991531	2.487895E-012	1.696790E-011	1	0.000000E+000
1	6.96049991	1.696790E-011	2.487895E-012	0	0.000000E+000
1	6.96053734	2.487895E-012	1.696790E-011	1	0.000000E+000
1	6.96076743	1.696790E-011	2.487895E-012	0	0.000000E+000
1	6.96081825	2.487895E-012	1.696790E-011	1	0.000000E+000
1	6.96099809	1.696790E-011	2.487895E-012	0	0.000000E+000
1	6.96103287	2.487895E-012	1.696790E-011	1	0.000000E+000
1	6.96127534	1.696790E-011	2.487895E-012	0	0.000000E+000
1	6.96128879	2.487895E-012	1.696790E-011	1	0.000000E+000
1	6.96133757	1.696790E-011	2.487895E-012	0	0.000000E+000
1	6.96142642	2.487895E-012	1.696790E-011	1	0.000000E+000
1	6.96189353	1.696790E-011	2.487895E-012	0	0.000000E+000
1	6.96190823	2.487895E-012	1.696790E-011	1	0.000000E+000
1	6.96233238	1.696790E-011	2.487895E-012	0	0.000000E+000
1	6.96235406	2.487895E-012	1.696790E-011	1	0.000000E+000
1	6.96246421	1.696790E-011	2.487895E-012	0	0.000000E+000
1	6.96253919	2.487895E-012	1.696790E-011	1	0.000000E+000
1	6.96262461	1.696790E-011	2.487895E-012	0	0.000000E+000
1	6.96265403	2.487895E-012	1.696790E-011	1	0.000000E+000
1	6.96288525	1.696790E-011	2.487895E-012	0	0.000000E+000
1	6.96291458	2.487895E-012	1.696790E-011	1	0.000000E+000
1	6.96294659	1.696790E-011	2.487895E-012	0	0.000000E+000
1	6.96312347	2.487895E-012	1.696790E-011	1	0.000000E+000
1	6.96321444	1.696790E-011	2.487895E-012	0	0.000000E+000
1	6.96337472	2.487895E-012	1.696790E-011	1	0.000000E+000
1	6.96353012	1.696790E-011	2.487895E-012	0	0.000000E+000
1	6.96353849	2.487895E-012	1.696790E-011	1	0.000000E+000
1	6.96362329	1.696790E-011	2.487895E-012	0	0.000000E+000
1	6.96368020	2.487895E-012	1.696790E-011	1	0.000000E+000
1	6.96391866	1.696790E-011	2.487895E-012	0	0.000000E+000
1	6.96399828	2.487895E-012	1.696790E-011	1	0.000000E+000
1	6.96439642	1.696790E-011	2.487895E-012	0	0.000000E+000
1	6.96452639	2.487895E-012	1.696790E-011	1	0.000000E+000
1	6.96483184	1.696790E-011	2.487895E-012	0	0.000000E+000
1	6.96486110	2.487895E-012	1.696790E-011	1	0.000000E+000
1	6.96498266	1.696790E-011	2.487895E-012	0	0.000000E+000
1	6.96503811	2.487895E-012	1.696790E-011	1	0.000000E+000
1	6.96520660	1.696790E-011	2.487895E-012	0	0.000000E+000
1	6.96524385	2.487895E-012	1.696790E-011	1	0.000000E+000
1	6.96529248	1.696790E-011	2.487895E-012	0	0.000000E+000
1	6.96531086	2.487895E-012	1.696790E-011	1	0.000000E+000
1	6.96538657	1.696790E-011	2.487895E-012	0	0.000000E+000
1	6.96540414	2.487895E-012	1.696790E-011	1	0.000000E+000
1	6.96544701	1.696790E-011	2.487895E-012	0	0.000000E+000
1	6.96551753	2.487895E-012	1.696790E-011	1	0.000000E+000
1	6.96571221	1.696790E-011	2.487895E-012	0	0.000000E+000
1	6.96575841	2.487895E-012	1.696790E-011	1	0.000000E+000
1	6.96587877	1.696790E-011	2.487895E-012	0	0.000000E+000
1	6.96589790	2.487895E-012	1.696790E-011	1	0.000000E+000
1	6.96600752	1.696790E-011	2.487895E-012	0	0.000000E+000
1	6.96605338	2.487895E-012	1.696790E-011	1	0.000000E+000
1	6.96616910	1.696790E-011	2.487895E-012	0	0.000000E+000
1	6.96619432	2.487895E-012	1.696790E-011	1	0.000000E+000
1	6.96634997	1.696790E-011	2.487895E-012	0	0.000000E+000
1	6.96636591	2.487895E-012	1.696790E-011	1	0.000000E+000
1	6.96661420	1.696790E-011	2.487895E-012	0	0.000000E+000
1	6.96665659	2.487895E-012	1.696790E-011	1	0.000000E+000
1	6.96667797	1.696790E-011	2.487895E-012	0	0.000000E+000
1	6.96676679	2.487895E-012	1.696790E-011	1	0.000000E+000
1	6.96701482	1.696790E-011	2.487895E-012	0	0.000000E+000
1	6.96710540	2.487895E-012	1.696790E-011	1	0.000000E+000
1	6.96724315	1.696790E-011	2.487895E-012	0	0.000000E+000
1	6.96748517	2.487895E-012	1.696790E-011	1	0.000000E+000
1	6.96781725	1.696790E-011	2.487895E-012	0	0.000000E+000
1	6.96790833	2.487895E-012	1.696790E-011	1	0.000000E+000
1	6.96792411	1.696790E-011	2.487895E-012	0	0.000000E+000
1	6.96798217	2.487895E-012	1.696790E-011	1	0.000000E+000
1	6.96829294	1.696790E-011	2.487895E-012	0	0.000000E+000
1	6.96833679	2.487895E-012	1.696790E-011	1	0.000000E+000
1	6.96868988	1.696790E-011	2.487895E-012	0	0.000000E+000
1	6.96873367	2.487895E-012	1.696790E-011	1	0.000000E+000
1	6.96882338	1.696790E-011	2.487895E-012	0	0.000000E+000
1	6.96892851	2.487895E-012	1.696790E-011	1	0.000000E+000
1	6.96904983	1.696790E-011	2.487895E-012	0	0.000000E+000
1	6.96906173	2.487895E-012	1.696790E-011	1	0.000000E+000
1	6.96907749	1.696790E-011	2.487895E-012	0	0.000000E+000
1	6.96910494	2.487895E-012	1.696790E-011	1	0.000000E+000
1	6.96930845	1.696790E-011	2.487895E-012	0	0.000000E+000
1	6.96935173	2.487895E-012	1.696790E-011	1	0.000000E+000
1	6.96957157	1.696790E-011	2.487895E-012	0	0.000000E+000
1	6.96958535	2.487895E-012	1.696790E-011	1	0.000000E+000
1	6.96989606	1.696790E-011	2.487895E-012	0	0.000000E+000
1	6.96993577	2.487895E-012	1.696790E-011	1	0.000000E+000
1	6.97018551	1.696790E-011	2.487895E-012	0	0.000000E+000
1	6.97022872	2.487895E-012	1.696790E-011	1	0.000000E+000
1	6.97033305	1.696790E-011	2.487895E-012	0	0.000000E+000
1	6.97038439	2.487895E-012	1.696790E-011	1	0.000000E+000
1	6.97049716	1.696790E-011	2.487895E-012	0	0.000000E+000
1	6.97051518	2.487895E-012	1.696790E-011	1	0.000000E+000
1	6.97052705	1.696790E-011	2.487895E-012	0	0.000000E+000
1	6.97055976	2.487895E-012	1.696790E-011	1	0.000000E+000
1	6.97058038	1.696790E-011	2.487895E-012	0	0.000000E+000
1	6.97060757	2.487895E-012	1.696790E-011	1	0.000000E+000
1	6.97073051	1.696790E-011	2.487895E-012	0	0.000000E+000
1	6.97075148	2.487895E-012	1.696790E-011	1	0.000000E+000
1	6.97085056	1.696790E-011	2.487895E-012	0	0.000000E+000
1	6.97087236	2.487895E-012	1.696790E-011	1	0.000000E+000
1	6.97119975	1.696790E-011	2.487895E-012	0	0.000000E+000
1	6.97124662	2.487895E-012	1.696790E-011	1	0.000000E+000
1	6.97127521	1.696790E-011	2.487895E-012	0	0.000000E+000
1	6.97129677	2.487895E-012	1.696790E-011	1	0.000000E+000
1	6.97148286	1.696790E-011	2.487895E-012	0	0.000000E+000
1	6.97157621	2.487895E-012	1.696790E-011	1	0.000000E+000
1	6.97176337	1.696790E-011	2.487895E-012	0	0.000000E+000
1	6.97185711	2.487895E-012	1.696790E-011	1	0.000000E+000
1	6.97188469	1.696790E-011	2.487895E-012	0	0.000000E+000
1	6.97189934	2.487895E-012	1.696790E-011	1	0.000000E+000
1	6.97226348	1.696790E-011	2.487895E-012	0	0.000000E+000
1	6.97229745	2.487895E-012	1.696790E-011	1	0.000000E+000
1	6.97237974	1.696790E-011	2.487895E-012	0	0.000000E+000
1	6.97243727	2.487895E-012	1.696790E-011	1	0.000000E+000
1	6.97250026	1.696790E-011	2.487895E-012	0	0.000000E+000
1	6.97252936	2.487895E-012	1.696790E-011	1	0.000000E+000
1	6.97257770	1.696790E-011	2.487895E-012	0	0.000000E+000
1	6.97263799	2.487895E-012	1.696790E-011	1	0.000000E+000
1	6.97266305	1.696790E-011	2.487895E-012	0	0.000000E+000
1	6.97267845	2.487895E-012	1.696790E-011	1	0.000000E+000
1	6.97306202	1.696790E-011	2.487895E-012	0	0.000000E+000
1	6.97308051	2.487895E-012	1.696790E-011	1	0.000000E+000
1	6.97329115	1.696790E-011	2.487895E-012	0	0.000000E+000
1	6.97331581	2.487895E-012	1.696790E-011	1	0.000000E+000
1	6.97346820	1.696790E-011	2.487895E-012	0	0.000000E+000
1	6.97348877	2.487895E-012	1.696790E-011	1	0.000000E+000
1	6.97360420	1.696790E-011	2.487895E-012	0	0.000000E+000
1	6.97366164	2.487895E-012	1.696790E-011	1	0.000000E+000
1	6.97413272	1.696790E-011	2.487895E-012	0	0.000000E+000
1	6.97416011	2.487895E-012	1.696790E-011	1	0.000000E+000
1	6.97420117	1.696790E-011	2.487895E-012	0	0.000000E+000
1	6.97421054	2.487895E-012	1.696790E-011	1	0.000000E+000
1	6.97465864	1.696790E-011	2.487895E-012	0	0.000000E+000
1	6.97466723	2.487895E-012	1.696790E-011	1	0.000000E+000
1	6.97473325	1.696790E-011	2.487895E-012	0	0.000000E+000
1	6.97476642	2.487895E-012	1.696790E-011	1	0.000000E+000
1	6.97500434	1.696790E-011	2.487895E-012	0	0.000000E+000
1	6.97501906	2.487895E-012	1.696790E-011	1	0.000000E+000
1	6.97507742	1.696790E-011	2.487895E-012	0	0.000000E+000
1	6.97509811	2.487895E-012	1.696790E-011	1	0.000000E+000
1	6.97542348	1.696790E-011	2.487895E-012	0	0.000000E+000
1	6.97545608	2.487895E-012	1.696790E-011	1	0.000000E+000
1	6.97553490	1.696790E-011	2.487895E-012	0	0.000000E+000
1	6.97570752	2.487895E-012	1.696790E-011	1	0.000000E+000
1	6.97599042	1.696790E-011	2.487895E-012	0	0.000000E+000
1	6.97602627	2.487895E-012	1.696790E-011	1	0.000000E+000
1	6.97607796	1.696790E-011	2.487895E-012	0	0.000000E+000
1	6.97608712	2.487895E-012	1.696790E-011	1	0.000000E+000
1	6.97634537	1.696790E-011	2.487895E-012	0	0.000000E+000
1	6.97635606	2.487895E-012	1.696790E-011	1	0.000000E+000
1	6.97657537	1.696790E-011	2.487895E-012	0	0.000000E+000
1	6.97659885	2.487895E-012	1.696790E-011	1	0.000000E+000
1	6.97662353	1.696790E-011	2.487895E-012	0	0.000000E+000
1	6.97668012	2.487895E-012	1.696790E-011	1	0.000000E+000
1	6.97713017	1.696790E-011	2.487895E-012	0	0.000000E+000
1	6.97716725	2.487895E-012	1.696790E-011	1	0.000000E+000
1	6.97718361	1.696790E-011	2.487895E-012	0	0.000000E+000
1	6.97718845	2.487895E-012	1.696790E-011	1	0.000000E+000
1	6.97723043	1.696790E-011	2.487895E-012	0	0.000000E+000
1	6.97728757	2.487895E-012	1.696790E-011	1	0.000000E+000
1	6.97732126	1.696790E-011	2.487895E-012	0	0.000000E+000
1	6.97738610	2.487895E-012	1.696790E-011	1	0.000000E+000
1	6.97752115	1.696790E-011	2.487895E-012	0	0.000000E+000
1	6.97760877	2.487895E-012	1.696790E-011	1	0.000000E+000
1	6.97773813	1.696790E-011	2.487895E-012	0	0.000000E+000
1	6.97774672	2.487895E-012	1.696790E-011	1	0.000000E+000
1	6.97796743	1.696790E-011	2.487895E-012	0	0.000000E+000
1	6.97799788	2.487895E-012	1.696790E-011	1	0.000000E+000
1	6.97808071	1.696790E-011	2.487895E-012	0	0.000000E+000
1	6.97819650	2.487895E-012	1.696790E-011	1	0.000000E+000
1	6.97827462	1.696790E-011	2.487895E-012	0	0.000000E+000
1	6.97829360	2.487895E-012	1.696790E-011	1	0.000000E+000
1	6.97841868	1.696790E-011	2.487895E-012	0	0.000000E+000
1	6.97843395	2.487895E-012	1.696790E-011	1	0.000000E+000
1	6.97859669	1.696790E-011	2.487895E-012	0	0.000000E+000
1	6.97867210	2.487895E-012	1.696790E-011	1	0.000000E+000
1	6.97948254	1.696790E-011	2.487895E-012	0	0.000000E+000
1	6.97953245	2.487895E-012	1.696790E-011	1	0.000000E+000
1	6.97965406	1.696790E-011	2.487895E-012	0	0.000000E+000
1	6.97969785	2.487895E-012	1.696790E-011	1	0.000000E+000
1	6.98005976	1.696790E-011	2.487895E-012	0	0.000000E+000
1	6.98008938	2.487895E-012	1.696790E-011	1	0.000000E+000
1	6.98019763	1.696790E-011	2.487895E-012	0	0.000000E+000
1	6.98028668	2.487895E-012	1.696790E-011	1	0.000000E+000
1	6.98059765	1.696790E-011	2.487895E-012	0	0.000000E+000
1	6.98068037	2.487895E-012	1.696790E-011	1	0.000000E+000
1	6.98084568	1.696790E-011	2.487895E-012	0	0.000000E+000
1	6.98087982	2.487895E-012	1.696790E-011	1	0.000000E+000
1	6.98159157	1.696790E-011	2.487895E-012	0	0.000000E+000
1	6.98163980	2.487895E-012	1.696790E-011	1	0.000000E+000
1	6.98173487	1.696790E-011	2.487895E-012	0	0.000000E+000
1	6.98174918	2.487895E-012	1.696790E-011	1	0.000000E+000
1	6.98192870	1.696790E-011	2.487895E-012	0	0.000000E+000
1	6.98198019	2.487895E-012	1.696790E-011	1	0.000000E+000
1	6.98215625	1.696790E-011	2.487895E-012	0	0.000000E+000
1	6.98223375	2.487895E-012	1.696790E-011	1	0.000000E+000
1	6.98238823	1.696790E-011	2.487895E-012	0	0.000000E+000
1	6.98240490	2.487895E-012	1.696790E-011	1	0.000000E+000
1	6.98257586	1.696790E-011	2.487895E-012	0	0.000000E+000
1	6.98258906	2.487895E-012	1.696790E-011	1	0.000000E+000
1	6.98279044	1.696790E-011	2.487895E-012	0	0.000000E+000
1	6.98282838	2.487895E-012	1.696790E-011	1	0.000000E+000
1	6.98329131	1.696790E-011	2.487895E-012	0	0.000000E+000
1	6.98331846	2.487895E-012	1.696790E-011	1	0.000000E+000
1	6.98345085	1.696790E-011	2.487895E-012	0	0.000000E+000
1	6.98348467	2.487895E-012	1.696790E-011	1	0.000000E+000
1	6.98349659	1.696790E-011	2.487895E-012	0	0.000000E+000
1	6.98351470	2.487895E-012	1.696790E-011	1	0.000000E+000
1	6.98357890	1.696790E-011	2.487895E-012	0	0.000000E+000
1	6.98359312	2.487895E-012	1.696790E-011	1	0.000000E+000
1	6.98387629	1.696790E-011	2.487895E-012	0	0.000000E+000
1	6.98387747	2.487895E-012	1.696790E-011	1	0.000000E+000
1	6.98396017	1.696790E-011	2.487895E-012	0	0.000000E+000
1	6.98401278	2.487895E-012	1.696790E-011	1	0.000000E+000
1	6.98406800	1.696790E-011	2.487895E-012	0	0.000000E+000
1	6.98408494	2.487895E-012	1.696790E-011	1	0.000000E+000
1	6.98436937	1.696790E-011	2.487895E-012	0	0.000000E+000
1	6.98437364	2.487895E-012	1.696790E-011	1	0.000000E+000
1	6.98446998	1.696790E-011	2.487895E-012	0	0.000000E+000
1	6.98448488	2.487895E-012	1.696790E-011	1	0.000000E+000
1	6.98450748	1.696790E-011	2.487895E-012	0	0.000000E+000
1	6.98458172	2.487895E-012	1.696790E-011	1	0.000000E+000
1	6.98498085	1.696790E-011	2.487895E-012	0	0.000000E+000
1	6.98501803	2.487895E-012	1.696790E-011	1	0.000000E+000
1	6.98537138	1.696790E-011	2.487895E-012	0	0.000000E+000
1	6.98539850	2.487895E-012	1.696790E-011	1	0.000000E+000
1	6.98542250	1.696790E-011	2.487895E-012	0	0.000000E+000
1	6.98552315	2.487895E-012	1.696790E-011	1	0.000000E+000
1	6.98601407	1.696790E-011	2.487895E-012	0	0.000000E+000
1	6.98604026	2.487895E-012	1.696790E-011	1	0.000000E+000
1	6.98616682	1.696790E-011	2.487895E-012	0	0.000000E+000
1	6.98620638	2.487895E-012	1.696790E-011	1	0.000000E+000
1	6.98642016	1.696790E-011	2.487895E-012	0	0.000000E+000
1	6.98647905	2.487895E-012	1.696790E-011	1	0.000000E+000
1	6.98657285	1.696790E-011	2.487895E-012	0	0.000000E+000
1	6.98659525	2.487895E-012	1.696790E-011	1	0.000000E+000
1	6.98691382	1.696790E-011	2.487895E-012	0	0.000000E+000
1	6.98697177	2.487895E-012	1.696790E-011	1	0.000000E+000
1	6.98700101	1.696790E-011	2.487895E-012	0	0.000000E+000
1	6.98702682	2.487895E-012	1.696790E-011	1	0.000000E+000
1	6.98705301	1.696790E-011	2.487895E-012	0	0.000000E+000
1	6.98709003	2.487895E-012	1.696790E-011	1	0.000000E+000
1	6.98722453	1.696790E-011	2.487895E-012	0	0.000000E+000
1	6.98726651	2.487895E-012	1.696790E-011	1	0.000000E+000
1	6.98740432	1.696790E-011	2.487895E-012	0	0.000000E+000
1	6.98745294	2.487895E-012	1.696790E-011	1	0.000000E+000
1	6.98775712	1.696790E-011	2.487895E-012	0	0.000000E+000
1	6.98780259	2.487895E-012	1.696790E-011	1	0.000000E+000
1	6.98789706	1.696790E-011	2.487895E-012	0	0.000000E+000
1	6.98794521	2.487895E-012	1.696790E-011	1	0.000000E+000
1	6.98813404	1.696790E-011	2.487895E-012	0	0.000000E+000
1	6.98817427	2.487895E-012	1.696790E-011	1	0.000000E+000
1	6.98827743	1.696790E-011	2.487895E-012	0	0.000000E+000
1	6.98831945	2.487895E-012	1.696790E-011	1	0.000000E+000
1	6.98837834	1.696790E-011	2.487895E-012	0	0.000000E+000
1	6.98841202	2.487895E-012	1.696790E-011	1	0.000000E+000
1	6.98853045	1.696790E-011	2.487895E-012	0	0.000000E+000
1	6.98856145	2.487895E-012	1.696790E-011	1	0.000000E+000
1	6.98878643	1.696790E-011	2.487895E-012	0	0.000000E+000
1	6.98883557	2.487895E-012	1.696790E-011	1	0.000000E+000
1	6.98903894	1.696790E-011	2.487895E-012	0	0.000000E+000
1	6.98913003	2.487895E-012	1.696790E-011	1	0.000000E+000
1	6.98924232	1.696790E-011	2.487895E-012	0	0.000000E+000
1	6.98925003	2.487895E-012	1.696790E-011	1	0.000000E+000
1	6.98950083	1.696790E-011	2.487895E-012	0	0.000000E+000
1	6.98954892	2.487895E-012	1.696790E-011	1	0.000000E+000
1	6.98970658	1.696790E-011	2.487895E-012	0	0.000000E+000
1	6.98972550	2.487895E-012	1.696790E-011	1	0.000000E+000
[truncated: 319,500 more chars]
