# Supplementary material for: Ancestral acetylcholine receptor β-subunit forms homopentamers that prime before opening spontaneously
Source: eLife. 2022 Jul 4;11:e76504. doi: 10.7554/eLife.76504 (PMC9365395; doi:10.7554/eLife.76504)
Supplement: Figure 4—source data 1. — Detected single-channel event durations of spontaneously opening βAnc homomers in the absence (agonist-free) and presence of increasing concentrations of acetylcholine (ACh; 10 µM, 30 µM, 60 µM, and 100 µM) or 2-[(2,6-dimethylphenyl)amino]-N,N,N-trimethyl-2-oxoethaniminium chloride (QX-222; QX; 10 µM, 30 µM, 60 µM, and 100µM). Compressed file includes 27 TAC 4.3.3 event files (*.evt format) of the single-channel detections for the three recordings for each condition (fileA, fileB, and fileC in each case) in the presented kinetic analysis, as well as the associated R scripts (*.txt format) for defining and sorting bursts. [file elife-76504-fig4-data1.zip › F4-SD1/Source Data - Figure 4/Figure4_ACh100uM_fileC.evt]

5
File
Acquire	D:\Data\Christian\2-81Homomer Project\ACh Block\100uM - 120mV - ACh\Recordings\a3-19-03-05-BAncHomomer-BRBS-PA100OOPS-120mV-5.acquire	0	
Sweeps
1	52.982605	0.000000	0.231282	0.0000000E+000	0.0000000E+000	
Segments
1	78	0.134631	0.231282	0.261644	0.347036	0.392716	0.903752	1.739371	2.288929	3.448739	3.563448	4.402623	4.650161	4.784425	5.160292	5.185840	5.345182	5.430635	5.894523	5.897740	7.239219	7.273996	7.523955	7.543722	7.645497	7.667212	7.769989	8.818996	8.915666	9.219017	9.332128	9.386837	9.777443	10.225551	10.769392	10.886447	10.993384	11.102138	11.590613	11.630645	12.115628	14.378239	14.491386	15.530710	15.911258	16.049638	16.158835	16.232836	17.234405	17.249510	18.670683	18.677260	19.093873	19.211740	19.980993	19.987980	20.472823	20.574816	22.709824	22.740492	22.796777	22.806028	23.183081	23.506410	24.678621	24.803787	25.196784	25.243171	25.534000	25.679168	26.557982	26.684298	26.849264	26.878366	27.042312	27.131404	27.499265	27.524620	27.743258	27.797268	28.107138	28.454179	28.652607	28.704268	28.789367	28.835340	30.316016	30.353000	30.642495	30.670348	31.440798	31.456780	31.569969	31.587852	31.819884	31.849996	32.045336	32.046604	32.314628	32.374284	32.699627	32.701964	32.853562	33.488396	33.799807	33.829836	34.132072	34.145852	34.331540	34.340364	35.286520	35.323404	35.438791	35.512433	37.482983	37.486092	37.582338	37.660891	38.729044	38.731276	39.066133	39.284787	39.452381	40.048961	40.780464	40.828428	41.260320	41.440274	41.625666	42.092246	42.237278	42.270220	42.340518	42.401292	42.486313	42.570042	42.841271	42.860044	42.948402	42.991116	43.159929	43.187724	43.473119	43.515404	43.592177	44.498444	44.613557	44.639292	45.297285	45.350412	45.503183	45.547020	46.823213	46.857740	47.490738	47.513100	52.982605	
Events
1	0.14103448	2.991598E-012	1.811160E-011	1	0.000000E+000
1	0.14117977	1.811160E-011	2.991598E-012	0	0.000000E+000
1	0.14121425	2.991598E-012	1.811160E-011	1	0.000000E+000
1	0.14126708	1.811160E-011	2.991598E-012	0	0.000000E+000
1	0.14128124	2.991598E-012	1.811160E-011	1	0.000000E+000
1	0.14134123	1.811160E-011	2.991598E-012	0	0.000000E+000
1	0.14135610	2.991598E-012	1.811160E-011	1	0.000000E+000
1	0.14141467	1.811160E-011	2.991598E-012	0	0.000000E+000
1	0.14142878	2.991598E-012	1.811160E-011	1	0.000000E+000
1	0.14159208	1.811160E-011	2.991598E-012	0	0.000000E+000
1	0.14162311	2.991598E-012	1.811160E-011	1	0.000000E+000
1	0.14168751	1.811160E-011	2.991598E-012	0	0.000000E+000
1	0.14169833	2.991598E-012	1.811160E-011	1	0.000000E+000
1	0.14179884	1.811160E-011	2.991598E-012	0	0.000000E+000
1	0.14181228	2.991598E-012	1.811160E-011	1	0.000000E+000
1	0.14221420	1.811160E-011	2.991598E-012	0	0.000000E+000
1	0.14224494	2.991598E-012	1.811160E-011	1	0.000000E+000
1	0.14241569	1.811160E-011	2.991598E-012	0	0.000000E+000
1	0.14242014	2.991598E-012	1.811160E-011	1	0.000000E+000
1	0.14245136	1.811160E-011	2.991598E-012	0	0.000000E+000
1	0.14248573	2.991598E-012	1.811160E-011	1	0.000000E+000
1	0.14253180	1.811160E-011	2.991598E-012	0	0.000000E+000
1	0.14261674	2.991598E-012	1.811160E-011	1	0.000000E+000
1	0.14266464	1.811160E-011	2.991598E-012	0	0.000000E+000
1	0.14271866	2.991598E-012	1.811160E-011	1	0.000000E+000
1	0.14286328	1.811160E-011	2.991598E-012	0	0.000000E+000
1	0.14287993	2.991598E-012	1.811160E-011	1	0.000000E+000
1	0.14416262	1.811160E-011	2.991598E-012	0	0.000000E+000
1	0.14418087	2.991598E-012	1.811160E-011	1	0.000000E+000
1	0.14456442	1.811160E-011	2.991598E-012	0	0.000000E+000
1	0.14463451	2.991598E-012	1.811160E-011	1	0.000000E+000
1	0.14478687	1.811160E-011	2.991598E-012	0	0.000000E+000
1	0.14482607	2.991598E-012	1.811160E-011	1	0.000000E+000
1	0.14512989	1.811160E-011	2.991598E-012	0	0.000000E+000
1	0.14517779	2.991598E-012	1.811160E-011	1	0.000000E+000
1	0.14545006	1.811160E-011	2.991598E-012	0	0.000000E+000
1	0.14549604	2.991598E-012	1.811160E-011	1	0.000000E+000
1	0.14551120	1.811160E-011	2.991598E-012	0	0.000000E+000
1	0.14554979	2.991598E-012	1.811160E-011	1	0.000000E+000
1	0.14573045	1.811160E-011	2.991598E-012	0	0.000000E+000
1	0.14576343	2.991598E-012	1.811160E-011	1	0.000000E+000
1	0.14642475	1.811160E-011	2.991598E-012	0	0.000000E+000
1	0.14643607	2.991598E-012	1.811160E-011	1	0.000000E+000
1	0.14647528	1.811160E-011	2.991598E-012	0	0.000000E+000
1	0.14652182	2.991598E-012	1.811160E-011	1	0.000000E+000
1	0.14655404	1.811160E-011	2.991598E-012	0	0.000000E+000
1	0.14665530	2.991598E-012	1.811160E-011	1	0.000000E+000
1	0.14670666	1.811160E-011	2.991598E-012	0	0.000000E+000
1	0.14674964	2.991598E-012	1.811160E-011	1	0.000000E+000
1	0.14679880	1.811160E-011	2.991598E-012	0	0.000000E+000
1	0.14681277	2.991598E-012	1.811160E-011	1	0.000000E+000
1	0.14697253	1.811160E-011	2.991598E-012	0	0.000000E+000
1	0.14698728	2.991598E-012	1.811160E-011	1	0.000000E+000
1	0.14720244	1.811160E-011	2.991598E-012	0	0.000000E+000
1	0.14721548	2.991598E-012	1.811160E-011	1	0.000000E+000
1	0.14743741	1.811160E-011	2.991598E-012	0	0.000000E+000
1	0.14745585	2.991598E-012	1.811160E-011	1	0.000000E+000
1	0.14753279	1.811160E-011	2.991598E-012	0	0.000000E+000
1	0.14759953	2.991598E-012	1.811160E-011	1	0.000000E+000
1	0.14791292	1.811160E-011	2.991598E-012	0	0.000000E+000
1	0.14795455	2.991598E-012	1.811160E-011	1	0.000000E+000
1	0.14798831	1.811160E-011	2.991598E-012	0	0.000000E+000
1	0.14801041	2.991598E-012	1.811160E-011	1	0.000000E+000
1	0.14809821	1.811160E-011	2.991598E-012	0	0.000000E+000
1	0.14874873	2.991598E-012	1.811160E-011	1	0.000000E+000
1	0.14915297	1.811160E-011	2.991598E-012	0	0.000000E+000
1	0.14917888	2.991598E-012	1.811160E-011	1	0.000000E+000
1	0.14938411	1.811160E-011	2.991598E-012	0	0.000000E+000
1	0.14940581	2.991598E-012	1.811160E-011	1	0.000000E+000
1	0.14966972	1.811160E-011	2.991598E-012	0	0.000000E+000
1	0.14969555	2.991598E-012	1.811160E-011	1	0.000000E+000
1	0.14984942	1.811160E-011	2.991598E-012	0	0.000000E+000
1	0.14989847	2.991598E-012	1.811160E-011	1	0.000000E+000
1	0.14991941	1.811160E-011	2.991598E-012	0	0.000000E+000
1	0.14997438	2.991598E-012	1.811160E-011	1	0.000000E+000
1	0.15004030	1.811160E-011	2.991598E-012	0	0.000000E+000
1	0.15009420	2.991598E-012	1.811160E-011	1	0.000000E+000
1	0.15026480	1.811160E-011	2.991598E-012	0	0.000000E+000
1	0.15027112	2.991598E-012	1.811160E-011	1	0.000000E+000
1	0.15032328	1.811160E-011	2.991598E-012	0	0.000000E+000
1	0.15039813	2.991598E-012	1.811160E-011	1	0.000000E+000
1	0.15043810	1.811160E-011	2.991598E-012	0	0.000000E+000
1	0.15044498	2.991598E-012	1.811160E-011	1	0.000000E+000
1	0.15065559	1.811160E-011	2.991598E-012	0	0.000000E+000
1	0.15071469	2.991598E-012	1.811160E-011	1	0.000000E+000
1	0.15120188	1.811160E-011	2.991598E-012	0	0.000000E+000
1	0.15123713	2.991598E-012	1.811160E-011	1	0.000000E+000
1	0.15151596	1.811160E-011	2.991598E-012	0	0.000000E+000
1	0.15168740	2.991598E-012	1.811160E-011	1	0.000000E+000
1	0.15188890	1.811160E-011	2.991598E-012	0	0.000000E+000
1	0.15192890	2.991598E-012	1.811160E-011	1	0.000000E+000
1	0.15227240	1.811160E-011	2.991598E-012	0	0.000000E+000
1	0.15231402	2.991598E-012	1.811160E-011	1	0.000000E+000
1	0.15268320	1.811160E-011	2.991598E-012	0	0.000000E+000
1	0.15270958	2.991598E-012	1.811160E-011	1	0.000000E+000
1	0.15275027	1.811160E-011	2.991598E-012	0	0.000000E+000
1	0.15277422	2.991598E-012	1.811160E-011	1	0.000000E+000
1	0.15324024	1.811160E-011	2.991598E-012	0	0.000000E+000
1	0.15327054	2.991598E-012	1.811160E-011	1	0.000000E+000
1	0.15344941	1.811160E-011	2.991598E-012	0	0.000000E+000
1	0.15349475	2.991598E-012	1.811160E-011	1	0.000000E+000
1	0.15371299	1.811160E-011	2.991598E-012	0	0.000000E+000
1	0.15475141	2.991598E-012	1.811160E-011	1	0.000000E+000
1	0.15526659	1.811160E-011	2.991598E-012	0	0.000000E+000
1	0.15530769	2.991598E-012	1.811160E-011	1	0.000000E+000
1	0.15547426	1.811160E-011	2.991598E-012	0	0.000000E+000
1	0.15548835	2.991598E-012	1.811160E-011	1	0.000000E+000
1	0.15562178	1.811160E-011	2.991598E-012	0	0.000000E+000
1	0.15565229	2.991598E-012	1.811160E-011	1	0.000000E+000
1	0.15569242	1.811160E-011	2.991598E-012	0	0.000000E+000
1	0.15571426	2.991598E-012	1.811160E-011	1	0.000000E+000
1	0.15593119	1.811160E-011	2.991598E-012	0	0.000000E+000
1	0.15594872	2.991598E-012	1.811160E-011	1	0.000000E+000
1	0.15604322	1.811160E-011	2.991598E-012	0	0.000000E+000
1	0.15608815	2.991598E-012	1.811160E-011	1	0.000000E+000
1	0.15624324	1.811160E-011	2.991598E-012	0	0.000000E+000
1	0.15625431	2.991598E-012	1.811160E-011	1	0.000000E+000
1	0.15646016	1.811160E-011	2.991598E-012	0	0.000000E+000
1	0.15649567	2.991598E-012	1.811160E-011	1	0.000000E+000
1	0.15654415	1.811160E-011	2.991598E-012	0	0.000000E+000
1	0.15765898	2.991598E-012	1.811160E-011	1	0.000000E+000
1	0.15777612	1.811160E-011	2.991598E-012	0	0.000000E+000
1	0.15781557	2.991598E-012	1.811160E-011	1	0.000000E+000
1	0.15798908	1.811160E-011	2.991598E-012	0	0.000000E+000
1	0.15815949	2.991598E-012	1.811160E-011	1	0.000000E+000
1	0.16004722	1.811160E-011	2.991598E-012	0	0.000000E+000
1	0.16186558	2.991598E-012	1.811160E-011	1	0.000000E+000
1	0.16195555	1.811160E-011	2.991598E-012	0	0.000000E+000
1	0.16199783	2.991598E-012	1.811160E-011	1	0.000000E+000
1	0.16211490	1.811160E-011	2.991598E-012	0	0.000000E+000
1	0.16217479	2.991598E-012	1.811160E-011	1	0.000000E+000
1	0.16237411	1.811160E-011	2.991598E-012	0	0.000000E+000
1	0.16237772	2.991598E-012	1.811160E-011	1	0.000000E+000
1	0.16242983	1.811160E-011	2.991598E-012	0	0.000000E+000
1	0.16246729	2.991598E-012	1.811160E-011	1	0.000000E+000
1	0.16276275	1.811160E-011	2.991598E-012	0	0.000000E+000
1	0.16282604	2.991598E-012	1.811160E-011	1	0.000000E+000
1	0.16295212	1.811160E-011	2.991598E-012	0	0.000000E+000
1	0.16296965	2.991598E-012	1.811160E-011	1	0.000000E+000
1	0.16305132	1.811160E-011	2.991598E-012	0	0.000000E+000
1	0.16306429	2.991598E-012	1.811160E-011	1	0.000000E+000
1	0.16321591	1.811160E-011	2.991598E-012	0	0.000000E+000
1	0.16324812	2.991598E-012	1.811160E-011	1	0.000000E+000
1	0.16331051	1.811160E-011	2.991598E-012	0	0.000000E+000
1	0.16365153	2.991598E-012	1.811160E-011	1	0.000000E+000
1	0.16377286	1.811160E-011	2.991598E-012	0	0.000000E+000
1	0.16389130	2.991598E-012	1.811160E-011	1	0.000000E+000
1	0.16398281	1.811160E-011	2.991598E-012	0	0.000000E+000
1	0.16399782	2.991598E-012	1.811160E-011	1	0.000000E+000
1	0.16407964	1.811160E-011	2.991598E-012	0	0.000000E+000
1	0.16415623	2.991598E-012	1.811160E-011	1	0.000000E+000
1	0.16422843	1.811160E-011	2.991598E-012	0	0.000000E+000
1	0.16424686	2.991598E-012	1.811160E-011	1	0.000000E+000
1	0.16444052	1.811160E-011	2.991598E-012	0	0.000000E+000
1	0.16446504	2.991598E-012	1.811160E-011	1	0.000000E+000
1	0.16450237	1.811160E-011	2.991598E-012	0	0.000000E+000
1	0.16454873	2.991598E-012	1.811160E-011	1	0.000000E+000
1	0.16473334	1.811160E-011	2.991598E-012	0	0.000000E+000
1	0.16477088	2.991598E-012	1.811160E-011	1	0.000000E+000
1	0.16482938	1.811160E-011	2.991598E-012	0	0.000000E+000
1	0.16485912	2.991598E-012	1.811160E-011	1	0.000000E+000
1	0.16528232	1.811160E-011	2.991598E-012	0	0.000000E+000
1	0.16530014	2.991598E-012	1.811160E-011	1	0.000000E+000
1	0.16549980	1.811160E-011	2.991598E-012	0	0.000000E+000
1	0.16556078	2.991598E-012	1.811160E-011	1	0.000000E+000
1	0.16564406	1.811160E-011	2.991598E-012	0	0.000000E+000
1	0.16604836	2.991598E-012	1.811160E-011	1	0.000000E+000
1	0.16617988	1.811160E-011	2.991598E-012	0	0.000000E+000
1	0.16674733	2.991598E-012	1.811160E-011	1	0.000000E+000
1	0.16692648	1.811160E-011	2.991598E-012	0	0.000000E+000
1	0.16694996	2.991598E-012	1.811160E-011	1	0.000000E+000
1	0.16701184	1.811160E-011	2.991598E-012	0	0.000000E+000
1	0.16704366	2.991598E-012	1.811160E-011	1	0.000000E+000
1	0.16742613	1.811160E-011	2.991598E-012	0	0.000000E+000
1	0.16746586	2.991598E-012	1.811160E-011	1	0.000000E+000
1	0.16783025	1.811160E-011	2.991598E-012	0	0.000000E+000
1	0.16784933	2.991598E-012	1.811160E-011	1	0.000000E+000
1	0.16804077	1.811160E-011	2.991598E-012	0	0.000000E+000
1	0.16806457	2.991598E-012	1.811160E-011	1	0.000000E+000
1	0.16809474	1.811160E-011	2.991598E-012	0	0.000000E+000
1	0.16812178	2.991598E-012	1.811160E-011	1	0.000000E+000
1	0.16878814	1.811160E-011	2.991598E-012	0	0.000000E+000
1	0.16880515	2.991598E-012	1.811160E-011	1	0.000000E+000
1	0.16935656	1.811160E-011	2.991598E-012	0	0.000000E+000
1	0.16938406	2.991598E-012	1.811160E-011	1	0.000000E+000
1	0.17022129	1.811160E-011	2.991598E-012	0	0.000000E+000
1	0.17030025	2.991598E-012	1.811160E-011	1	0.000000E+000
1	0.17034239	1.811160E-011	2.991598E-012	0	0.000000E+000
1	0.17071124	2.991598E-012	1.811160E-011	1	0.000000E+000
1	0.17096368	1.811160E-011	2.991598E-012	0	0.000000E+000
1	0.17097665	2.991598E-012	1.811160E-011	1	0.000000E+000
1	0.17103145	1.811160E-011	2.991598E-012	0	0.000000E+000
1	0.17110176	2.991598E-012	1.811160E-011	1	0.000000E+000
1	0.17146158	1.811160E-011	2.991598E-012	0	0.000000E+000
1	0.17149289	2.991598E-012	1.811160E-011	1	0.000000E+000
1	0.17196429	1.811160E-011	2.991598E-012	0	0.000000E+000
1	0.17201133	2.991598E-012	1.811160E-011	1	0.000000E+000
1	0.17244992	1.811160E-011	2.991598E-012	0	0.000000E+000
1	0.17248636	2.991598E-012	1.811160E-011	1	0.000000E+000
1	0.17282991	1.811160E-011	2.991598E-012	0	0.000000E+000
1	0.17285339	2.991598E-012	1.811160E-011	1	0.000000E+000
1	0.17293979	1.811160E-011	2.991598E-012	0	0.000000E+000
1	0.17296826	2.991598E-012	1.811160E-011	1	0.000000E+000
1	0.17310386	1.811160E-011	2.991598E-012	0	0.000000E+000
1	0.17312403	2.991598E-012	1.811160E-011	1	0.000000E+000
1	0.17330765	1.811160E-011	2.991598E-012	0	0.000000E+000
1	0.17336700	2.991598E-012	1.811160E-011	1	0.000000E+000
1	0.17394176	1.811160E-011	2.991598E-012	0	0.000000E+000
1	0.17397565	2.991598E-012	1.811160E-011	1	0.000000E+000
1	0.17448340	1.811160E-011	2.991598E-012	0	0.000000E+000
1	0.17451747	2.991598E-012	1.811160E-011	1	0.000000E+000
1	0.17480080	1.811160E-011	2.991598E-012	0	0.000000E+000
1	0.17482102	2.991598E-012	1.811160E-011	1	0.000000E+000
1	0.17500455	1.811160E-011	2.991598E-012	0	0.000000E+000
1	0.17503327	2.991598E-012	1.811160E-011	1	0.000000E+000
1	0.17539110	1.811160E-011	2.991598E-012	0	0.000000E+000
1	0.17542749	2.991598E-012	1.811160E-011	1	0.000000E+000
1	0.17549306	1.811160E-011	2.991598E-012	0	0.000000E+000
1	0.17555376	2.991598E-012	1.811160E-011	1	0.000000E+000
1	0.17577892	1.811160E-011	2.991598E-012	0	0.000000E+000
1	0.17581864	2.991598E-012	1.811160E-011	1	0.000000E+000
1	0.17588661	1.811160E-011	2.991598E-012	0	0.000000E+000
1	0.17589943	2.991598E-012	1.811160E-011	1	0.000000E+000
1	0.17591519	1.811160E-011	2.991598E-012	0	0.000000E+000
1	0.17597862	2.991598E-012	1.811160E-011	1	0.000000E+000
1	0.17647154	1.811160E-011	2.991598E-012	0	0.000000E+000
1	0.17649162	2.991598E-012	1.811160E-011	1	0.000000E+000
1	0.17658074	1.811160E-011	2.991598E-012	0	0.000000E+000
1	0.17658817	2.991598E-012	1.811160E-011	1	0.000000E+000
1	0.17671985	1.811160E-011	2.991598E-012	0	0.000000E+000
1	0.17674830	2.991598E-012	1.811160E-011	1	0.000000E+000
1	0.17747731	1.811160E-011	2.991598E-012	0	0.000000E+000
1	0.17749281	2.991598E-012	1.811160E-011	1	0.000000E+000
1	0.17768618	1.811160E-011	2.991598E-012	0	0.000000E+000
1	0.17792979	2.991598E-012	1.811160E-011	1	0.000000E+000
1	0.17858486	1.811160E-011	2.991598E-012	0	0.000000E+000
1	0.17860982	2.991598E-012	1.811160E-011	1	0.000000E+000
1	0.17872604	1.811160E-011	2.991598E-012	0	0.000000E+000
1	0.17962604	2.991598E-012	1.811160E-011	1	0.000000E+000
1	0.18008755	1.811160E-011	2.991598E-012	0	0.000000E+000
1	0.18016478	2.991598E-012	1.811160E-011	1	0.000000E+000
1	0.18019554	1.811160E-011	2.991598E-012	0	0.000000E+000
1	0.18022973	2.991598E-012	1.811160E-011	1	0.000000E+000
1	0.18063588	1.811160E-011	2.991598E-012	0	0.000000E+000
1	0.18068624	2.991598E-012	1.811160E-011	1	0.000000E+000
1	0.18075187	1.811160E-011	2.991598E-012	0	0.000000E+000
1	0.18076093	2.991598E-012	1.811160E-011	1	0.000000E+000
1	0.18120191	1.811160E-011	2.991598E-012	0	0.000000E+000
1	0.18122636	2.991598E-012	1.811160E-011	1	0.000000E+000
1	0.18126142	1.811160E-011	2.991598E-012	0	0.000000E+000
1	1.75169885	2.938668E-012	1.805867E-011	1	0.000000E+000
1	1.75184643	1.805867E-011	2.938668E-012	0	0.000000E+000
1	1.75188528	2.938668E-012	1.805867E-011	1	0.000000E+000
1	1.75190458	1.805867E-011	2.938668E-012	0	0.000000E+000
1	1.75241860	2.938668E-012	1.805867E-011	1	0.000000E+000
1	1.75269925	1.805867E-011	2.938668E-012	0	0.000000E+000
1	1.75273733	2.938668E-012	1.805867E-011	1	0.000000E+000
1	1.75286764	1.805867E-011	2.938668E-012	0	0.000000E+000
1	1.75288281	2.938668E-012	1.805867E-011	1	0.000000E+000
1	1.75351552	1.805867E-011	2.938668E-012	0	0.000000E+000
1	1.75353908	2.938668E-012	1.805867E-011	1	0.000000E+000
1	1.75356136	1.805867E-011	2.938668E-012	0	0.000000E+000
1	1.75359209	2.938668E-012	1.805867E-011	1	0.000000E+000
1	1.75364019	1.805867E-011	2.938668E-012	0	0.000000E+000
1	1.75380581	2.938668E-012	1.805867E-011	1	0.000000E+000
1	1.75385612	1.805867E-011	2.938668E-012	0	0.000000E+000
1	1.75395700	2.938668E-012	1.805867E-011	1	0.000000E+000
1	1.75414493	1.805867E-011	2.938668E-012	0	0.000000E+000
1	1.75415817	2.938668E-012	1.805867E-011	1	0.000000E+000
1	1.75429528	1.805867E-011	2.938668E-012	0	0.000000E+000
1	1.75432038	2.938668E-012	1.805867E-011	1	0.000000E+000
1	1.75478054	1.805867E-011	2.938668E-012	0	0.000000E+000
1	1.75480263	2.938668E-012	1.805867E-011	1	0.000000E+000
1	1.75505852	1.805867E-011	2.938668E-012	0	0.000000E+000
1	1.75512550	2.938668E-012	1.805867E-011	1	0.000000E+000
1	1.75547071	1.805867E-011	2.938668E-012	0	0.000000E+000
1	1.75550593	2.938668E-012	1.805867E-011	1	0.000000E+000
1	1.75561548	1.805867E-011	2.938668E-012	0	0.000000E+000
1	1.75566997	2.938668E-012	1.805867E-011	1	0.000000E+000
1	1.75596600	1.805867E-011	2.938668E-012	0	0.000000E+000
1	1.75597983	2.938668E-012	1.805867E-011	1	0.000000E+000
1	1.75606459	1.805867E-011	2.938668E-012	0	0.000000E+000
1	1.75608331	2.938668E-012	1.805867E-011	1	0.000000E+000
1	1.75624855	1.805867E-011	2.938668E-012	0	0.000000E+000
1	1.75628317	2.938668E-012	1.805867E-011	1	0.000000E+000
1	1.75650177	1.805867E-011	2.938668E-012	0	0.000000E+000
1	1.75655713	2.938668E-012	1.805867E-011	1	0.000000E+000
1	1.75681522	1.805867E-011	2.938668E-012	0	0.000000E+000
1	1.75685191	2.938668E-012	1.805867E-011	1	0.000000E+000
1	1.75690591	1.805867E-011	2.938668E-012	0	0.000000E+000
1	1.75757617	2.938668E-012	1.805867E-011	1	0.000000E+000
1	1.75763113	1.805867E-011	2.938668E-012	0	0.000000E+000
1	1.75773646	2.938668E-012	1.805867E-011	1	0.000000E+000
1	1.75788111	1.805867E-011	2.938668E-012	0	0.000000E+000
1	1.75789807	2.938668E-012	1.805867E-011	1	0.000000E+000
1	1.75816084	1.805867E-011	2.938668E-012	0	0.000000E+000
1	1.75826331	2.938668E-012	1.805867E-011	1	0.000000E+000
1	1.75832279	1.805867E-011	2.938668E-012	0	0.000000E+000
1	1.75838452	2.938668E-012	1.805867E-011	1	0.000000E+000
1	1.75843486	1.805867E-011	2.938668E-012	0	0.000000E+000
1	1.75848804	2.938668E-012	1.805867E-011	1	0.000000E+000
1	1.75897374	1.805867E-011	2.938668E-012	0	0.000000E+000
1	1.75899309	2.938668E-012	1.805867E-011	1	0.000000E+000
1	1.75912570	1.805867E-011	2.938668E-012	0	0.000000E+000
1	1.75926321	2.938668E-012	1.805867E-011	1	0.000000E+000
1	1.75949734	1.805867E-011	2.938668E-012	0	0.000000E+000
1	1.75951272	2.938668E-012	1.805867E-011	1	0.000000E+000
1	1.75989333	1.805867E-011	2.938668E-012	0	0.000000E+000
1	1.75990934	2.938668E-012	1.805867E-011	1	0.000000E+000
1	1.76020129	1.805867E-011	2.938668E-012	0	0.000000E+000
1	1.76023746	2.938668E-012	1.805867E-011	1	0.000000E+000
1	1.76052343	1.805867E-011	2.938668E-012	0	0.000000E+000
1	1.76054585	2.938668E-012	1.805867E-011	1	0.000000E+000
1	1.76062090	1.805867E-011	2.938668E-012	0	0.000000E+000
1	1.76067748	2.938668E-012	1.805867E-011	1	0.000000E+000
1	1.76099358	1.805867E-011	2.938668E-012	0	0.000000E+000
1	1.76105506	2.938668E-012	1.805867E-011	1	0.000000E+000
1	1.76170687	1.805867E-011	2.938668E-012	0	0.000000E+000
1	1.76177438	2.938668E-012	1.805867E-011	1	0.000000E+000
1	1.76203768	1.805867E-011	2.938668E-012	0	0.000000E+000
1	1.76205025	2.938668E-012	1.805867E-011	1	0.000000E+000
1	1.76225812	1.805867E-011	2.938668E-012	0	0.000000E+000
1	1.76228226	2.938668E-012	1.805867E-011	1	0.000000E+000
1	1.76233369	1.805867E-011	2.938668E-012	0	0.000000E+000
1	1.76235378	2.938668E-012	1.805867E-011	1	0.000000E+000
1	1.76255198	1.805867E-011	2.938668E-012	0	0.000000E+000
1	1.76255847	2.938668E-012	1.805867E-011	1	0.000000E+000
1	1.76262301	1.805867E-011	2.938668E-012	0	0.000000E+000
1	1.76267239	2.938668E-012	1.805867E-011	1	0.000000E+000
1	1.76305002	1.805867E-011	2.938668E-012	0	0.000000E+000
1	1.76314170	2.938668E-012	1.805867E-011	1	0.000000E+000
1	1.76318699	1.805867E-011	2.938668E-012	0	0.000000E+000
1	1.76323789	2.938668E-012	1.805867E-011	1	0.000000E+000
1	1.76330770	1.805867E-011	2.938668E-012	0	0.000000E+000
1	1.76336657	2.938668E-012	1.805867E-011	1	0.000000E+000
1	1.76350595	1.805867E-011	2.938668E-012	0	0.000000E+000
1	1.76372231	2.938668E-012	1.805867E-011	1	0.000000E+000
1	1.76392391	1.805867E-011	2.938668E-012	0	0.000000E+000
1	1.76400229	2.938668E-012	1.805867E-011	1	0.000000E+000
1	1.76409121	1.805867E-011	2.938668E-012	0	0.000000E+000
1	1.76414054	2.938668E-012	1.805867E-011	1	0.000000E+000
1	1.76415264	1.805867E-011	2.938668E-012	0	0.000000E+000
1	1.76418156	2.938668E-012	1.805867E-011	1	0.000000E+000
1	1.76464354	1.805867E-011	2.938668E-012	0	0.000000E+000
1	1.76470649	2.938668E-012	1.805867E-011	1	0.000000E+000
1	1.76481646	1.805867E-011	2.938668E-012	0	0.000000E+000
1	1.76484451	2.938668E-012	1.805867E-011	1	0.000000E+000
1	1.76499992	1.805867E-011	2.938668E-012	0	0.000000E+000
1	1.76501978	2.938668E-012	1.805867E-011	1	0.000000E+000
1	1.76506388	1.805867E-011	2.938668E-012	0	0.000000E+000
1	1.76509544	2.938668E-012	1.805867E-011	1	0.000000E+000
1	1.76511912	1.805867E-011	2.938668E-012	0	0.000000E+000
1	1.76513428	2.938668E-012	1.805867E-011	1	0.000000E+000
1	1.76531025	1.805867E-011	2.938668E-012	0	0.000000E+000
1	1.76539353	2.938668E-012	1.805867E-011	1	0.000000E+000
1	1.76572330	1.805867E-011	2.938668E-012	0	0.000000E+000
1	1.76574617	2.938668E-012	1.805867E-011	1	0.000000E+000
1	1.76614279	1.805867E-011	2.938668E-012	0	0.000000E+000
1	1.76615817	2.938668E-012	1.805867E-011	1	0.000000E+000
1	1.76632831	1.805867E-011	2.938668E-012	0	0.000000E+000
1	1.76654830	2.938668E-012	1.805867E-011	1	0.000000E+000
1	1.76680727	1.805867E-011	2.938668E-012	0	0.000000E+000
1	1.76683880	2.938668E-012	1.805867E-011	1	0.000000E+000
1	1.76701822	1.805867E-011	2.938668E-012	0	0.000000E+000
1	1.76703307	2.938668E-012	1.805867E-011	1	0.000000E+000
1	1.76706537	1.805867E-011	2.938668E-012	0	0.000000E+000
1	1.76711017	2.938668E-012	1.805867E-011	1	0.000000E+000
1	1.76725844	1.805867E-011	2.938668E-012	0	0.000000E+000
1	1.76746825	2.938668E-012	1.805867E-011	1	0.000000E+000
1	1.76760777	1.805867E-011	2.938668E-012	0	0.000000E+000
1	1.76766649	2.938668E-012	1.805867E-011	1	0.000000E+000
1	1.76892391	1.805867E-011	2.938668E-012	0	0.000000E+000
1	1.76893134	2.938668E-012	1.805867E-011	1	0.000000E+000
1	1.76929121	1.805867E-011	2.938668E-012	0	0.000000E+000
1	1.76931981	2.938668E-012	1.805867E-011	1	0.000000E+000
1	1.76957143	1.805867E-011	2.938668E-012	0	0.000000E+000
1	1.76962203	2.938668E-012	1.805867E-011	1	0.000000E+000
1	1.76975402	1.805867E-011	2.938668E-012	0	0.000000E+000
1	1.76988316	2.938668E-012	1.805867E-011	1	0.000000E+000
1	1.76992588	1.805867E-011	2.938668E-012	0	0.000000E+000
1	1.76997978	2.938668E-012	1.805867E-011	1	0.000000E+000
1	1.77007082	1.805867E-011	2.938668E-012	0	0.000000E+000
1	1.77015924	2.938668E-012	1.805867E-011	1	0.000000E+000
1	1.77025000	1.805867E-011	2.938668E-012	0	0.000000E+000
1	1.77029745	2.938668E-012	1.805867E-011	1	0.000000E+000
1	1.77068105	1.805867E-011	2.938668E-012	0	0.000000E+000
1	1.77350529	2.938668E-012	1.805867E-011	1	0.000000E+000
1	1.77368328	1.805867E-011	2.938668E-012	0	0.000000E+000
1	1.77370517	2.938668E-012	1.805867E-011	1	0.000000E+000
1	1.77428317	1.805867E-011	2.938668E-012	0	0.000000E+000
1	1.77430553	2.938668E-012	1.805867E-011	1	0.000000E+000
1	1.77438045	1.805867E-011	2.938668E-012	0	0.000000E+000
1	1.77440856	2.938668E-012	1.805867E-011	1	0.000000E+000
1	1.77473301	1.805867E-011	2.938668E-012	0	0.000000E+000
1	1.77480958	2.938668E-012	1.805867E-011	1	0.000000E+000
1	1.77509786	1.805867E-011	2.938668E-012	0	0.000000E+000
1	1.77513726	2.938668E-012	1.805867E-011	1	0.000000E+000
1	1.77533789	1.805867E-011	2.938668E-012	0	0.000000E+000
1	1.77536677	2.938668E-012	1.805867E-011	1	0.000000E+000
1	1.77563427	1.805867E-011	2.938668E-012	0	0.000000E+000
1	1.77565206	2.938668E-012	1.805867E-011	1	0.000000E+000
1	1.77579931	1.805867E-011	2.938668E-012	0	0.000000E+000
1	1.77583371	2.938668E-012	1.805867E-011	1	0.000000E+000
1	1.77663620	1.805867E-011	2.938668E-012	0	0.000000E+000
1	1.77665425	2.938668E-012	1.805867E-011	1	0.000000E+000
1	1.77697113	1.805867E-011	2.938668E-012	0	0.000000E+000
1	1.77698587	2.938668E-012	1.805867E-011	1	0.000000E+000
1	1.77707156	1.805867E-011	2.938668E-012	0	0.000000E+000
1	1.77712872	2.938668E-012	1.805867E-011	1	0.000000E+000
1	1.77746936	1.805867E-011	2.938668E-012	0	0.000000E+000
1	1.77750114	2.938668E-012	1.805867E-011	1	0.000000E+000
1	1.77756701	1.805867E-011	2.938668E-012	0	0.000000E+000
1	1.77759951	2.938668E-012	1.805867E-011	1	0.000000E+000
1	1.77816808	1.805867E-011	2.938668E-012	0	0.000000E+000
1	1.77818953	2.938668E-012	1.805867E-011	1	0.000000E+000
1	1.77828792	1.805867E-011	2.938668E-012	0	0.000000E+000
1	1.77835713	2.938668E-012	1.805867E-011	1	0.000000E+000
1	1.77839708	1.805867E-011	2.938668E-012	0	0.000000E+000
1	1.77844500	2.938668E-012	1.805867E-011	1	0.000000E+000
1	1.77857866	1.805867E-011	2.938668E-012	0	0.000000E+000
1	1.77862905	2.938668E-012	1.805867E-011	1	0.000000E+000
1	1.77908805	1.805867E-011	2.938668E-012	0	0.000000E+000
1	1.77912152	2.938668E-012	1.805867E-011	1	0.000000E+000
1	1.77913941	1.805867E-011	2.938668E-012	0	0.000000E+000
1	1.77915057	2.938668E-012	1.805867E-011	1	0.000000E+000
1	1.77936996	1.805867E-011	2.938668E-012	0	0.000000E+000
1	1.77939085	2.938668E-012	1.805867E-011	1	0.000000E+000
1	1.77979812	1.805867E-011	2.938668E-012	0	0.000000E+000
1	1.77984544	2.938668E-012	1.805867E-011	1	0.000000E+000
1	1.78002475	1.805867E-011	2.938668E-012	0	0.000000E+000
1	1.78004964	2.938668E-012	1.805867E-011	1	0.000000E+000
1	1.78021166	1.805867E-011	2.938668E-012	0	0.000000E+000
1	1.78024387	2.938668E-012	1.805867E-011	1	0.000000E+000
1	1.78075794	1.805867E-011	2.938668E-012	0	0.000000E+000
1	1.78081074	2.938668E-012	1.805867E-011	1	0.000000E+000
1	1.78125853	1.805867E-011	2.938668E-012	0	0.000000E+000
1	1.78135683	2.938668E-012	1.805867E-011	1	0.000000E+000
1	1.78142861	1.805867E-011	2.938668E-012	0	0.000000E+000
1	1.78145613	2.938668E-012	1.805867E-011	1	0.000000E+000
1	1.78157826	1.805867E-011	2.938668E-012	0	0.000000E+000
1	1.78161486	2.938668E-012	1.805867E-011	1	0.000000E+000
1	1.78171643	1.805867E-011	2.938668E-012	0	0.000000E+000
1	1.78173716	2.938668E-012	1.805867E-011	1	0.000000E+000
1	1.78189047	1.805867E-011	2.938668E-012	0	0.000000E+000
1	1.78192199	2.938668E-012	1.805867E-011	1	0.000000E+000
1	1.78229759	1.805867E-011	2.938668E-012	0	0.000000E+000
1	1.78232997	2.938668E-012	1.805867E-011	1	0.000000E+000
1	1.78235021	1.805867E-011	2.938668E-012	0	0.000000E+000
1	1.78239234	2.938668E-012	1.805867E-011	1	0.000000E+000
1	1.78244392	1.805867E-011	2.938668E-012	0	0.000000E+000
1	1.78245935	2.938668E-012	1.805867E-011	1	0.000000E+000
1	1.78249657	1.805867E-011	2.938668E-012	0	0.000000E+000
1	1.78259602	2.938668E-012	1.805867E-011	1	0.000000E+000
1	1.78270824	1.805867E-011	2.938668E-012	0	0.000000E+000
1	1.78274095	2.938668E-012	1.805867E-011	1	0.000000E+000
1	1.78280611	1.805867E-011	2.938668E-012	0	0.000000E+000
1	1.78454378	2.938668E-012	1.805867E-011	1	0.000000E+000
1	1.78456433	1.805867E-011	2.938668E-012	0	0.000000E+000
1	1.78458345	2.938668E-012	1.805867E-011	1	0.000000E+000
1	1.78472594	1.805867E-011	2.938668E-012	0	0.000000E+000
1	1.78479033	2.938668E-012	1.805867E-011	1	0.000000E+000
1	1.78490930	1.805867E-011	2.938668E-012	0	0.000000E+000
1	1.78494017	2.938668E-012	1.805867E-011	1	0.000000E+000
1	1.78510421	1.805867E-011	2.938668E-012	0	0.000000E+000
1	1.78516933	2.938668E-012	1.805867E-011	1	0.000000E+000
1	1.78540278	1.805867E-011	2.938668E-012	0	0.000000E+000
1	1.78545965	2.938668E-012	1.805867E-011	1	0.000000E+000
1	1.78549598	1.805867E-011	2.938668E-012	0	0.000000E+000
1	1.78556990	2.938668E-012	1.805867E-011	1	0.000000E+000
1	1.78562130	1.805867E-011	2.938668E-012	0	0.000000E+000
1	1.78565480	2.938668E-012	1.805867E-011	1	0.000000E+000
1	1.78578664	1.805867E-011	2.938668E-012	0	0.000000E+000
1	1.78681960	2.938668E-012	1.805867E-011	1	0.000000E+000
1	1.78687854	1.805867E-011	2.938668E-012	0	0.000000E+000
1	1.78690452	2.938668E-012	1.805867E-011	1	0.000000E+000
1	1.78695495	1.805867E-011	2.938668E-012	0	0.000000E+000
1	1.78727397	2.938668E-012	1.805867E-011	1	0.000000E+000
1	1.78731046	1.805867E-011	2.938668E-012	0	0.000000E+000
1	1.78734707	2.938668E-012	1.805867E-011	1	0.000000E+000
1	1.78752852	1.805867E-011	2.938668E-012	0	0.000000E+000
1	1.78754033	2.938668E-012	1.805867E-011	1	0.000000E+000
1	1.78764622	1.805867E-011	2.938668E-012	0	0.000000E+000
1	1.78769639	2.938668E-012	1.805867E-011	1	0.000000E+000
1	1.78772864	1.805867E-011	2.938668E-012	0	0.000000E+000
1	1.78774034	2.938668E-012	1.805867E-011	1	0.000000E+000
1	1.78797269	1.805867E-011	2.938668E-012	0	0.000000E+000
1	1.78802154	2.938668E-012	1.805867E-011	1	0.000000E+000
1	1.78852034	1.805867E-011	2.938668E-012	0	0.000000E+000
1	1.78859656	2.938668E-012	1.805867E-011	1	0.000000E+000
1	1.78938896	1.805867E-011	2.938668E-012	0	0.000000E+000
1	1.78939061	2.938668E-012	1.805867E-011	1	0.000000E+000
1	1.78946476	1.805867E-011	2.938668E-012	0	0.000000E+000
1	1.78948436	2.938668E-012	1.805867E-011	1	0.000000E+000
1	1.78960383	1.805867E-011	2.938668E-012	0	0.000000E+000
1	1.78982922	2.938668E-012	1.805867E-011	1	0.000000E+000
1	1.78993236	1.805867E-011	2.938668E-012	0	0.000000E+000
1	1.78996757	2.938668E-012	1.805867E-011	1	0.000000E+000
1	1.78997424	1.805867E-011	2.938668E-012	0	0.000000E+000
1	1.79002502	2.938668E-012	1.805867E-011	1	0.000000E+000
1	1.79011664	1.805867E-011	2.938668E-012	0	0.000000E+000
1	1.79015224	2.938668E-012	1.805867E-011	1	0.000000E+000
1	1.79045975	1.805867E-011	2.938668E-012	0	0.000000E+000
1	1.79049100	2.938668E-012	1.805867E-011	1	0.000000E+000
1	1.79060667	1.805867E-011	2.938668E-012	0	0.000000E+000
1	1.79080499	2.938668E-012	1.805867E-011	1	0.000000E+000
1	1.79103727	1.805867E-011	2.938668E-012	0	0.000000E+000
1	1.79110086	2.938668E-012	1.805867E-011	1	0.000000E+000
1	1.79113152	1.805867E-011	2.938668E-012	0	0.000000E+000
1	1.79115621	2.938668E-012	1.805867E-011	1	0.000000E+000
1	1.79127804	1.805867E-011	2.938668E-012	0	0.000000E+000
1	1.79130804	2.938668E-012	1.805867E-011	1	0.000000E+000
1	1.79136297	1.805867E-011	2.938668E-012	0	0.000000E+000
1	1.79137624	2.938668E-012	1.805867E-011	1	0.000000E+000
1	1.79175662	1.805867E-011	2.938668E-012	0	0.000000E+000
1	1.79179142	2.938668E-012	1.805867E-011	1	0.000000E+000
1	1.79187907	1.805867E-011	2.938668E-012	0	0.000000E+000
1	1.79192840	2.938668E-012	1.805867E-011	1	0.000000E+000
1	1.79207132	1.805867E-011	2.938668E-012	0	0.000000E+000
1	1.79209450	2.938668E-012	1.805867E-011	1	0.000000E+000
1	1.79215513	1.805867E-011	2.938668E-012	0	0.000000E+000
1	1.79216217	2.938668E-012	1.805867E-011	1	0.000000E+000
1	1.79253688	1.805867E-011	2.938668E-012	0	0.000000E+000
1	1.79264091	2.938668E-012	1.805867E-011	1	0.000000E+000
1	1.79295364	1.805867E-011	2.938668E-012	0	0.000000E+000
1	1.79298614	2.938668E-012	1.805867E-011	1	0.000000E+000
1	1.79310465	1.805867E-011	2.938668E-012	0	0.000000E+000
1	1.79316317	2.938668E-012	1.805867E-011	1	0.000000E+000
1	1.79340981	1.805867E-011	2.938668E-012	0	0.000000E+000
1	1.79408180	2.938668E-012	1.805867E-011	1	0.000000E+000
1	1.79414185	1.805867E-011	2.938668E-012	0	0.000000E+000
1	1.79415425	2.938668E-012	1.805867E-011	1	0.000000E+000
1	1.79435144	1.805867E-011	2.938668E-012	0	0.000000E+000
1	1.79442023	2.938668E-012	1.805867E-011	1	0.000000E+000
1	1.79446759	1.805867E-011	2.938668E-012	0	0.000000E+000
1	1.79453961	2.938668E-012	1.805867E-011	1	0.000000E+000
1	1.79466845	1.805867E-011	2.938668E-012	0	0.000000E+000
1	1.79471151	2.938668E-012	1.805867E-011	1	0.000000E+000
1	1.79540275	1.805867E-011	2.938668E-012	0	0.000000E+000
1	1.79553025	2.938668E-012	1.805867E-011	1	0.000000E+000
1	1.79555809	1.805867E-011	2.938668E-012	0	0.000000E+000
1	1.79557881	2.938668E-012	1.805867E-011	1	0.000000E+000
1	1.79585961	1.805867E-011	2.938668E-012	0	0.000000E+000
1	1.79606873	2.938668E-012	1.805867E-011	1	0.000000E+000
1	1.79615346	1.805867E-011	2.938668E-012	0	0.000000E+000
1	1.79620375	2.938668E-012	1.805867E-011	1	0.000000E+000
1	1.79629709	1.805867E-011	2.938668E-012	0	0.000000E+000
1	1.79630586	2.938668E-012	1.805867E-011	1	0.000000E+000
1	1.79643415	1.805867E-011	2.938668E-012	0	0.000000E+000
1	1.84557476	2.938668E-012	1.805867E-011	1	0.000000E+000
1	1.84571693	1.805867E-011	2.938668E-012	0	0.000000E+000
1	1.84574125	2.938668E-012	1.805867E-011	1	0.000000E+000
1	1.84576536	1.805867E-011	2.938668E-012	0	0.000000E+000
1	1.84580152	2.938668E-012	1.805867E-011	1	0.000000E+000
1	1.84606929	1.805867E-011	2.938668E-012	0	0.000000E+000
1	1.84608560	2.938668E-012	1.805867E-011	1	0.000000E+000
1	1.84614482	1.805867E-011	2.938668E-012	0	0.000000E+000
1	1.84618663	2.938668E-012	1.805867E-011	1	0.000000E+000
1	1.84619081	1.805867E-011	2.938668E-012	0	0.000000E+000
1	1.84621159	2.938668E-012	1.805867E-011	1	0.000000E+000
1	1.84651134	1.805867E-011	2.938668E-012	0	0.000000E+000
1	1.84653394	2.938668E-012	1.805867E-011	1	0.000000E+000
1	1.84663723	1.805867E-011	2.938668E-012	0	0.000000E+000
1	1.84669141	2.938668E-012	1.805867E-011	1	0.000000E+000
1	1.84672961	1.805867E-011	2.938668E-012	0	0.000000E+000
1	1.84675453	2.938668E-012	1.805867E-011	1	0.000000E+000
1	1.84681152	1.805867E-011	2.938668E-012	0	0.000000E+000
1	1.84690895	2.938668E-012	1.805867E-011	1	0.000000E+000
1	1.84719173	1.805867E-011	2.938668E-012	0	0.000000E+000
1	1.84723946	2.938668E-012	1.805867E-011	1	0.000000E+000
1	1.84749382	1.805867E-011	2.938668E-012	0	0.000000E+000
1	1.84752780	2.938668E-012	1.805867E-011	1	0.000000E+000
1	1.84797208	1.805867E-011	2.938668E-012	0	0.000000E+000
1	1.84799749	2.938668E-012	1.805867E-011	1	0.000000E+000
1	1.84818065	1.805867E-011	2.938668E-012	0	0.000000E+000
1	1.84819749	2.938668E-012	1.805867E-011	1	0.000000E+000
1	1.84823056	1.805867E-011	2.938668E-012	0	0.000000E+000
1	1.84831275	2.938668E-012	1.805867E-011	1	0.000000E+000
1	1.84853565	1.805867E-011	2.938668E-012	0	0.000000E+000
1	1.84858281	2.938668E-012	1.805867E-011	1	0.000000E+000
1	1.84884084	1.805867E-011	2.938668E-012	0	0.000000E+000
1	1.84887463	2.938668E-012	1.805867E-011	1	0.000000E+000
1	1.84897915	1.805867E-011	2.938668E-012	0	0.000000E+000
1	1.84925808	2.938668E-012	1.805867E-011	1	0.000000E+000
1	1.84932379	1.805867E-011	2.938668E-012	0	0.000000E+000
1	1.84932967	2.938668E-012	1.805867E-011	1	0.000000E+000
1	1.84942352	1.805867E-011	2.938668E-012	0	0.000000E+000
1	1.84944166	2.938668E-012	1.805867E-011	1	0.000000E+000
1	1.84971882	1.805867E-011	2.938668E-012	0	0.000000E+000
1	1.84972041	2.938668E-012	1.805867E-011	1	0.000000E+000
1	1.85012794	1.805867E-011	2.938668E-012	0	0.000000E+000
1	1.85014217	2.938668E-012	1.805867E-011	1	0.000000E+000
1	1.85036178	1.805867E-011	2.938668E-012	0	0.000000E+000
1	1.85036768	2.938668E-012	1.805867E-011	1	0.000000E+000
1	1.85079550	1.805867E-011	2.938668E-012	0	0.000000E+000
1	1.85080494	2.938668E-012	1.805867E-011	1	0.000000E+000
1	1.85122052	1.805867E-011	2.938668E-012	0	0.000000E+000
1	1.85123713	2.938668E-012	1.805867E-011	1	0.000000E+000
1	1.85137933	1.805867E-011	2.938668E-012	0	0.000000E+000
1	1.85140325	2.938668E-012	1.805867E-011	1	0.000000E+000
1	1.85188843	1.805867E-011	2.938668E-012	0	0.000000E+000
1	1.85189206	2.938668E-012	1.805867E-011	1	0.000000E+000
1	1.85197867	1.805867E-011	2.938668E-012	0	0.000000E+000
1	1.87360057	2.938668E-012	1.805867E-011	1	0.000000E+000
1	1.87401162	1.805867E-011	2.938668E-012	0	0.000000E+000
1	1.87410177	2.938668E-012	1.805867E-011	1	0.000000E+000
1	1.87429920	1.805867E-011	2.938668E-012	0	0.000000E+000
1	1.87432251	2.938668E-012	1.805867E-011	1	0.000000E+000
1	1.87435807	1.805867E-011	2.938668E-012	0	0.000000E+000
1	1.87464498	2.938668E-012	1.805867E-011	1	0.000000E+000
1	1.87481786	1.805867E-011	2.938668E-012	0	0.000000E+000
1	1.87482916	2.938668E-012	1.805867E-011	1	0.000000E+000
1	1.87580902	1.805867E-011	2.938668E-012	0	0.000000E+000
1	1.87588210	2.938668E-012	1.805867E-011	1	0.000000E+000
1	1.87657616	1.805867E-011	2.938668E-012	0	0.000000E+000
1	1.87660396	2.938668E-012	1.805867E-011	1	0.000000E+000
1	1.87725136	1.805867E-011	2.938668E-012	0	0.000000E+000
1	1.87727159	2.938668E-012	1.805867E-011	1	0.000000E+000
1	1.87755674	1.805867E-011	2.938668E-012	0	0.000000E+000
1	1.87758418	2.938668E-012	1.805867E-011	1	0.000000E+000
1	1.87770709	1.805867E-011	2.938668E-012	0	0.000000E+000
1	1.87772068	2.938668E-012	1.805867E-011	1	0.000000E+000
1	1.87781993	1.805867E-011	2.938668E-012	0	0.000000E+000
1	1.87783226	2.938668E-012	1.805867E-011	1	0.000000E+000
1	1.87803320	1.805867E-011	2.938668E-012	0	0.000000E+000
1	1.87809509	2.938668E-012	1.805867E-011	1	0.000000E+000
1	1.87813650	1.805867E-011	2.938668E-012	0	0.000000E+000
1	1.87817263	2.938668E-012	1.805867E-011	1	0.000000E+000
1	1.87819450	1.805867E-011	2.938668E-012	0	0.000000E+000
1	1.87828679	2.938668E-012	1.805867E-011	1	0.000000E+000
1	1.87839501	1.805867E-011	2.938668E-012	0	0.000000E+000
1	1.87847161	2.938668E-012	1.805867E-011	1	0.000000E+000
1	1.87877443	1.805867E-011	2.938668E-012	0	0.000000E+000
1	1.87880535	2.938668E-012	1.805867E-011	1	0.000000E+000
1	1.87890817	1.805867E-011	2.938668E-012	0	0.000000E+000
1	1.87894913	2.938668E-012	1.805867E-011	1	0.000000E+000
1	1.87937010	1.805867E-011	2.938668E-012	0	0.000000E+000
1	1.87939097	2.938668E-012	1.805867E-011	1	0.000000E+000
1	1.87953653	1.805867E-011	2.938668E-012	0	0.000000E+000
1	1.87957718	2.938668E-012	1.805867E-011	1	0.000000E+000
1	1.87978489	1.805867E-011	2.938668E-012	0	0.000000E+000
1	1.87979473	2.938668E-012	1.805867E-011	1	0.000000E+000
1	1.87999364	1.805867E-011	2.938668E-012	0	0.000000E+000
1	1.88008376	2.938668E-012	1.805867E-011	1	0.000000E+000
1	1.88018052	1.805867E-011	2.938668E-012	0	0.000000E+000
1	1.88021264	2.938668E-012	1.805867E-011	1	0.000000E+000
1	1.88028180	1.805867E-011	2.938668E-012	0	0.000000E+000
1	1.88032853	2.938668E-012	1.805867E-011	1	0.000000E+000
1	1.88057851	1.805867E-011	2.938668E-012	0	0.000000E+000
1	1.88063279	2.938668E-012	1.805867E-011	1	0.000000E+000
1	1.88075806	1.805867E-011	2.938668E-012	0	0.000000E+000
1	1.88079126	2.938668E-012	1.805867E-011	1	0.000000E+000
1	1.88094690	1.805867E-011	2.938668E-012	0	0.000000E+000
1	1.88097186	2.938668E-012	1.805867E-011	1	0.000000E+000
1	1.88131417	1.805867E-011	2.938668E-012	0	0.000000E+000
1	1.88133003	2.938668E-012	1.805867E-011	1	0.000000E+000
1	1.88163695	1.805867E-011	2.938668E-012	0	0.000000E+000
1	1.88167896	2.938668E-012	1.805867E-011	1	0.000000E+000
1	1.88223020	1.805867E-011	2.938668E-012	0	0.000000E+000
1	1.88227704	2.938668E-012	1.805867E-011	1	0.000000E+000
1	1.88270177	1.805867E-011	2.938668E-012	0	0.000000E+000
1	1.88273851	2.938668E-012	1.805867E-011	1	0.000000E+000
1	1.88277314	1.805867E-011	2.938668E-012	0	0.000000E+000
1	1.88281072	2.938668E-012	1.805867E-011	1	0.000000E+000
1	1.88299132	1.805867E-011	2.938668E-012	0	0.000000E+000
1	1.88303749	2.938668E-012	1.805867E-011	1	0.000000E+000
1	1.88311242	1.805867E-011	2.938668E-012	0	0.000000E+000
1	1.88312491	2.938668E-012	1.805867E-011	1	0.000000E+000
1	1.88314355	1.805867E-011	2.938668E-012	0	0.000000E+000
1	1.88316125	2.938668E-012	1.805867E-011	1	0.000000E+000
1	1.88321413	1.805867E-011	2.938668E-012	0	0.000000E+000
1	1.88322207	2.938668E-012	1.805867E-011	1	0.000000E+000
1	1.88358200	1.805867E-011	2.938668E-012	0	0.000000E+000
1	1.88364830	2.938668E-012	1.805867E-011	1	0.000000E+000
1	1.88379714	1.805867E-011	2.938668E-012	0	0.000000E+000
1	1.88381601	2.938668E-012	1.805867E-011	1	0.000000E+000
1	1.88418187	1.805867E-011	2.938668E-012	0	0.000000E+000
1	1.88422596	2.938668E-012	1.805867E-011	1	0.000000E+000
1	1.88497862	1.805867E-011	2.938668E-012	0	0.000000E+000
1	1.88501584	2.938668E-012	1.805867E-011	1	0.000000E+000
1	1.88519440	1.805867E-011	2.938668E-012	0	0.000000E+000
1	1.88532512	2.938668E-012	1.805867E-011	1	0.000000E+000
1	1.88540057	1.805867E-011	2.938668E-012	0	0.000000E+000
1	1.88542585	2.938668E-012	1.805867E-011	1	0.000000E+000
1	1.88580061	1.805867E-011	2.938668E-012	0	0.000000E+000
1	1.88584991	2.938668E-012	1.805867E-011	1	0.000000E+000
1	1.88619820	1.805867E-011	2.938668E-012	0	0.000000E+000
1	1.88758950	2.938668E-012	1.805867E-011	1	0.000000E+000
1	1.88762322	1.805867E-011	2.938668E-012	0	0.000000E+000
1	1.88768378	2.938668E-012	1.805867E-011	1	0.000000E+000
1	1.88775877	1.805867E-011	2.938668E-012	0	0.000000E+000
1	1.88780729	2.938668E-012	1.805867E-011	1	0.000000E+000
1	1.88829202	1.805867E-011	2.938668E-012	0	0.000000E+000
1	1.88830642	2.938668E-012	1.805867E-011	1	0.000000E+000
1	1.88869414	1.805867E-011	2.938668E-012	0	0.000000E+000
1	1.88874758	2.938668E-012	1.805867E-011	1	0.000000E+000
1	1.88906856	1.805867E-011	2.938668E-012	0	0.000000E+000
1	1.89369206	2.938668E-012	1.805867E-011	1	0.000000E+000
1	1.89431195	1.805867E-011	2.938668E-012	0	0.000000E+000
1	1.89435229	2.938668E-012	1.805867E-011	1	0.000000E+000
1	1.89443237	1.805867E-011	2.938668E-012	0	0.000000E+000
1	1.89445099	2.938668E-012	1.805867E-011	1	0.000000E+000
1	1.89457155	1.805867E-011	2.938668E-012	0	0.000000E+000
1	1.89460512	2.938668E-012	1.805867E-011	1	0.000000E+000
1	1.89477404	1.805867E-011	2.938668E-012	0	0.000000E+000
1	1.89480676	2.938668E-012	1.805867E-011	1	0.000000E+000
1	1.89493423	1.805867E-011	2.938668E-012	0	0.000000E+000
1	1.89495257	2.938668E-012	1.805867E-011	1	0.000000E+000
1	1.89505135	1.805867E-011	2.938668E-012	0	0.000000E+000
1	1.89508651	2.938668E-012	1.805867E-011	1	0.000000E+000
1	1.89519732	1.805867E-011	2.938668E-012	0	0.000000E+000
1	1.89524134	2.938668E-012	1.805867E-011	1	0.000000E+000
1	1.89545967	1.805867E-011	2.938668E-012	0	0.000000E+000
1	1.89552043	2.938668E-012	1.805867E-011	1	0.000000E+000
1	1.89588938	1.805867E-011	2.938668E-012	0	0.000000E+000
1	1.89591350	2.938668E-012	1.805867E-011	1	0.000000E+000
1	1.89594420	1.805867E-011	2.938668E-012	0	0.000000E+000
1	1.89597435	2.938668E-012	1.805867E-011	1	0.000000E+000
1	1.89616962	1.805867E-011	2.938668E-012	0	0.000000E+000
1	1.89620062	2.938668E-012	1.805867E-011	1	0.000000E+000
1	1.89659726	1.805867E-011	2.938668E-012	0	0.000000E+000
1	1.89663460	2.938668E-012	1.805867E-011	1	0.000000E+000
1	1.89693450	1.805867E-011	2.938668E-012	0	0.000000E+000
1	1.89696395	2.938668E-012	1.805867E-011	1	0.000000E+000
1	1.89718964	1.805867E-011	2.938668E-012	0	0.000000E+000
1	1.92256781	2.938668E-012	1.805867E-011	1	0.000000E+000
1	1.92281418	1.805867E-011	2.938668E-012	0	0.000000E+000
1	1.92282445	2.938668E-012	1.805867E-011	1	0.000000E+000
1	1.92294673	1.805867E-011	2.938668E-012	0	0.000000E+000
1	1.92297873	2.938668E-012	1.805867E-011	1	0.000000E+000
1	1.92302661	1.805867E-011	2.938668E-012	0	0.000000E+000
1	1.92362476	2.938668E-012	1.805867E-011	1	0.000000E+000
1	1.92371500	1.805867E-011	2.938668E-012	0	0.000000E+000
1	1.92383127	2.938668E-012	1.805867E-011	1	0.000000E+000
1	1.92391624	1.805867E-011	2.938668E-012	0	0.000000E+000
1	1.92396178	2.938668E-012	1.805867E-011	1	0.000000E+000
1	1.92422256	1.805867E-011	2.938668E-012	0	0.000000E+000
1	1.92426821	2.938668E-012	1.805867E-011	1	0.000000E+000
1	1.92434783	1.805867E-011	2.938668E-012	0	0.000000E+000
1	1.92437177	2.938668E-012	1.805867E-011	1	0.000000E+000
1	1.92487164	1.805867E-011	2.938668E-012	0	0.000000E+000
1	1.92490829	2.938668E-012	1.805867E-011	1	0.000000E+000
1	1.92498336	1.805867E-011	2.938668E-012	0	0.000000E+000
1	1.92503632	2.938668E-012	1.805867E-011	1	0.000000E+000
1	1.92523264	1.805867E-011	2.938668E-012	0	0.000000E+000
1	1.92527976	2.938668E-012	1.805867E-011	1	0.000000E+000
1	1.92562560	1.805867E-011	2.938668E-012	0	0.000000E+000
1	1.92565181	2.938668E-012	1.805867E-011	1	0.000000E+000
1	1.92571069	1.805867E-011	2.938668E-012	0	0.000000E+000
1	1.92573620	2.938668E-012	1.805867E-011	1	0.000000E+000
1	1.92593290	1.805867E-011	2.938668E-012	0	0.000000E+000
1	1.92595609	2.938668E-012	1.805867E-011	1	0.000000E+000
1	1.92600737	1.805867E-011	2.938668E-012	0	0.000000E+000
1	1.92602350	2.938668E-012	1.805867E-011	1	0.000000E+000
1	1.92631116	1.805867E-011	2.938668E-012	0	0.000000E+000
1	1.92633184	2.938668E-012	1.805867E-011	1	0.000000E+000
1	1.92669998	1.805867E-011	2.938668E-012	0	0.000000E+000
1	1.92672484	2.938668E-012	1.805867E-011	1	0.000000E+000
1	1.92702401	1.805867E-011	2.938668E-012	0	0.000000E+000
1	1.92706985	2.938668E-012	1.805867E-011	1	0.000000E+000
1	1.92756349	1.805867E-011	2.938668E-012	0	0.000000E+000
1	1.92760862	2.938668E-012	1.805867E-011	1	0.000000E+000
1	1.92786890	1.805867E-011	2.938668E-012	0	0.000000E+000
1	1.92794375	2.938668E-012	1.805867E-011	1	0.000000E+000
1	1.92819747	1.805867E-011	2.938668E-012	0	0.000000E+000
1	1.92820633	2.938668E-012	1.805867E-011	1	0.000000E+000
1	1.92824929	1.805867E-011	2.938668E-012	0	0.000000E+000
1	1.92829498	2.938668E-012	1.805867E-011	1	0.000000E+000
1	1.92858832	1.805867E-011	2.938668E-012	0	0.000000E+000
1	1.92867072	2.938668E-012	1.805867E-011	1	0.000000E+000
1	1.92869133	1.805867E-011	2.938668E-012	0	0.000000E+000
1	1.92869850	2.938668E-012	1.805867E-011	1	0.000000E+000
1	1.92896015	1.805867E-011	2.938668E-012	0	0.000000E+000
1	1.92903623	2.938668E-012	1.805867E-011	1	0.000000E+000
1	1.92907649	1.805867E-011	2.938668E-012	0	0.000000E+000
1	1.92909976	2.938668E-012	1.805867E-011	1	0.000000E+000
1	1.92948527	1.805867E-011	2.938668E-012	0	0.000000E+000
1	1.92983758	2.938668E-012	1.805867E-011	1	0.000000E+000
1	1.93008671	1.805867E-011	2.938668E-012	0	0.000000E+000
1	1.93012821	2.938668E-012	1.805867E-011	1	0.000000E+000
1	1.93019129	1.805867E-011	2.938668E-012	0	0.000000E+000
1	1.93022535	2.938668E-012	1.805867E-011	1	0.000000E+000
1	1.93026379	1.805867E-011	2.938668E-012	0	0.000000E+000
1	1.93027502	2.938668E-012	1.805867E-011	1	0.000000E+000
1	1.93035995	1.805867E-011	2.938668E-012	0	0.000000E+000
1	1.93037219	2.938668E-012	1.805867E-011	1	0.000000E+000
1	1.93145248	1.805867E-011	2.938668E-012	0	0.000000E+000
1	1.93145331	2.938668E-012	1.805867E-011	1	0.000000E+000
1	1.93177526	1.805867E-011	2.938668E-012	0	0.000000E+000
1	1.93290891	2.938668E-012	1.805867E-011	1	0.000000E+000
1	1.93321642	1.805867E-011	2.938668E-012	0	0.000000E+000
1	1.93325556	2.938668E-012	1.805867E-011	1	0.000000E+000
1	1.93348794	1.805867E-011	2.938668E-012	0	0.000000E+000
1	1.93354152	2.938668E-012	1.805867E-011	1	0.000000E+000
1	1.93391323	1.805867E-011	2.938668E-012	0	0.000000E+000
1	1.93392720	2.938668E-012	1.805867E-011	1	0.000000E+000
1	1.93418465	1.805867E-011	2.938668E-012	0	0.000000E+000
1	1.93420338	2.938668E-012	1.805867E-011	1	0.000000E+000
1	1.93450301	1.805867E-011	2.938668E-012	0	0.000000E+000
1	1.93453805	2.938668E-012	1.805867E-011	1	0.000000E+000
1	1.93506018	1.805867E-011	2.938668E-012	0	0.000000E+000
1	1.93508841	2.938668E-012	1.805867E-011	1	0.000000E+000
1	1.93515777	1.805867E-011	2.938668E-012	0	0.000000E+000
1	1.93517424	2.938668E-012	1.805867E-011	1	0.000000E+000
1	1.93543254	1.805867E-011	2.938668E-012	0	0.000000E+000
1	1.93545175	2.938668E-012	1.805867E-011	1	0.000000E+000
1	1.93556198	1.805867E-011	2.938668E-012	0	0.000000E+000
1	1.93559834	2.938668E-012	1.805867E-011	1	0.000000E+000
1	1.93593417	1.805867E-011	2.938668E-012	0	0.000000E+000
1	1.93604141	2.938668E-012	1.805867E-011	1	0.000000E+000
1	1.93619105	1.805867E-011	2.938668E-012	0	0.000000E+000
1	1.93624501	2.938668E-012	1.805867E-011	1	0.000000E+000
1	1.93643428	1.805867E-011	2.938668E-012	0	0.000000E+000
1	1.93645696	2.938668E-012	1.805867E-011	1	0.000000E+000
1	1.93654429	1.805867E-011	2.938668E-012	0	0.000000E+000
1	1.93655884	2.938668E-012	1.805867E-011	1	0.000000E+000
1	1.93667637	1.805867E-011	2.938668E-012	0	0.000000E+000
1	1.93670134	2.938668E-012	1.805867E-011	1	0.000000E+000
1	1.93672903	1.805867E-011	2.938668E-012	0	0.000000E+000
1	1.93677289	2.938668E-012	1.805867E-011	1	0.000000E+000
1	1.93683473	1.805867E-011	2.938668E-012	0	0.000000E+000
1	1.93686631	2.938668E-012	1.805867E-011	1	0.000000E+000
1	1.93719254	1.805867E-011	2.938668E-012	0	0.000000E+000
1	1.93721214	2.938668E-012	1.805867E-011	1	0.000000E+000
1	1.93754743	1.805867E-011	2.938668E-012	0	0.000000E+000
1	1.93759230	2.938668E-012	1.805867E-011	1	0.000000E+000
1	1.93774755	1.805867E-011	2.938668E-012	0	0.000000E+000
1	1.93835189	2.938668E-012	1.805867E-011	1	0.000000E+000
1	1.93868260	1.805867E-011	2.938668E-012	0	0.000000E+000
1	1.94176469	2.938668E-012	1.805867E-011	1	0.000000E+000
1	1.94192812	1.805867E-011	2.938668E-012	0	0.000000E+000
1	1.94194527	2.938668E-012	1.805867E-011	1	0.000000E+000
1	1.94231977	1.805867E-011	2.938668E-012	0	0.000000E+000
1	1.94235474	2.938668E-012	1.805867E-011	1	0.000000E+000
1	1.94247117	1.805867E-011	2.938668E-012	0	0.000000E+000
1	1.94248971	2.938668E-012	1.805867E-011	1	0.000000E+000
1	1.94253018	1.805867E-011	2.938668E-012	0	0.000000E+000
1	1.94256420	2.938668E-012	1.805867E-011	1	0.000000E+000
1	1.94298786	1.805867E-011	2.938668E-012	0	0.000000E+000
1	1.94302222	2.938668E-012	1.805867E-011	1	0.000000E+000
1	1.94309795	1.805867E-011	2.938668E-012	0	0.000000E+000
1	1.94317864	2.938668E-012	1.805867E-011	1	0.000000E+000
1	1.94321665	1.805867E-011	2.938668E-012	0	0.000000E+000
1	1.94324701	2.938668E-012	1.805867E-011	1	0.000000E+000
1	1.94398988	1.805867E-011	2.938668E-012	0	0.000000E+000
1	1.94401120	2.938668E-012	1.805867E-011	1	0.000000E+000
1	1.94437622	1.805867E-011	2.938668E-012	0	0.000000E+000
1	1.94439056	2.938668E-012	1.805867E-011	1	0.000000E+000
1	1.94467714	1.805867E-011	2.938668E-012	0	0.000000E+000
1	1.94468399	2.938668E-012	1.805867E-011	1	0.000000E+000
1	1.94496342	1.805867E-011	2.938668E-012	0	0.000000E+000
1	1.94501250	2.938668E-012	1.805867E-011	1	0.000000E+000
1	1.94509816	1.805867E-011	2.938668E-012	0	0.000000E+000
1	1.94511149	2.938668E-012	1.805867E-011	1	0.000000E+000
1	1.94513962	1.805867E-011	2.938668E-012	0	0.000000E+000
1	1.94519738	2.938668E-012	1.805867E-011	1	0.000000E+000
1	1.94524035	1.805867E-011	2.938668E-012	0	0.000000E+000
1	1.94528581	2.938668E-012	1.805867E-011	1	0.000000E+000
1	1.94552147	1.805867E-011	2.938668E-012	0	0.000000E+000
1	1.94554486	2.938668E-012	1.805867E-011	1	0.000000E+000
1	1.94597391	1.805867E-011	2.938668E-012	0	0.000000E+000
1	1.94610747	2.938668E-012	1.805867E-011	1	0.000000E+000
1	1.94615134	1.805867E-011	2.938668E-012	0	0.000000E+000
1	1.94616304	2.938668E-012	1.805867E-011	1	0.000000E+000
1	1.94640363	1.805867E-011	2.938668E-012	0	0.000000E+000
1	1.94648176	2.938668E-012	1.805867E-011	1	0.000000E+000
1	1.94669230	1.805867E-011	2.938668E-012	0	0.000000E+000
1	1.94758630	2.938668E-012	1.805867E-011	1	0.000000E+000
1	1.94760860	1.805867E-011	2.938668E-012	0	0.000000E+000
1	1.94762282	2.938668E-012	1.805867E-011	1	0.000000E+000
1	1.94781250	1.805867E-011	2.938668E-012	0	0.000000E+000
1	1.94782752	2.938668E-012	1.805867E-011	1	0.000000E+000
1	1.94791019	1.805867E-011	2.938668E-012	0	0.000000E+000
1	1.94794224	2.938668E-012	1.805867E-011	1	0.000000E+000
1	1.94806366	1.805867E-011	2.938668E-012	0	0.000000E+000
1	1.94810197	2.938668E-012	1.805867E-011	1	0.000000E+000
1	1.94818437	1.805867E-011	2.938668E-012	0	0.000000E+000
1	1.94823667	2.938668E-012	1.805867E-011	1	0.000000E+000
1	1.94845940	1.805867E-011	2.938668E-012	0	0.000000E+000
1	1.94850337	2.938668E-012	1.805867E-011	1	0.000000E+000
1	1.94869454	1.805867E-011	2.938668E-012	0	0.000000E+000
1	1.94870517	2.938668E-012	1.805867E-011	1	0.000000E+000
1	1.94880124	1.805867E-011	2.938668E-012	0	0.000000E+000
1	1.94881703	2.938668E-012	1.805867E-011	1	0.000000E+000
1	1.94909050	1.805867E-011	2.938668E-012	0	0.000000E+000
1	1.94922142	2.938668E-012	1.805867E-011	1	0.000000E+000
1	1.94957091	1.805867E-011	2.938668E-012	0	0.000000E+000
1	1.94957344	2.938668E-012	1.805867E-011	1	0.000000E+000
1	1.94961785	1.805867E-011	2.938668E-012	0	0.000000E+000
1	1.94964103	2.938668E-012	1.805867E-011	1	0.000000E+000
1	1.94989253	1.805867E-011	2.938668E-012	0	0.000000E+000
1	1.94992325	2.938668E-012	1.805867E-011	1	0.000000E+000
1	1.94994783	1.805867E-011	2.938668E-012	0	0.000000E+000
1	1.95004915	2.938668E-012	1.805867E-011	1	0.000000E+000
1	1.95012221	1.805867E-011	2.938668E-012	0	0.000000E+000
1	1.95016579	2.938668E-012	1.805867E-011	1	0.000000E+000
1	1.95022023	1.805867E-011	2.938668E-012	0	0.000000E+000
1	1.95065832	2.938668E-012	1.805867E-011	1	0.000000E+000
1	1.95089610	1.805867E-011	2.938668E-012	0	0.000000E+000
1	1.95092507	2.938668E-012	1.805867E-011	1	0.000000E+000
1	1.95132674	1.805867E-011	2.938668E-012	0	0.000000E+000
1	1.95267796	2.938668E-012	1.805867E-011	1	0.000000E+000
1	1.95274787	1.805867E-011	2.938668E-012	0	0.000000E+000
1	1.95279790	2.938668E-012	1.805867E-011	1	0.000000E+000
1	1.95287381	1.805867E-011	2.938668E-012	0	0.000000E+000
1	1.95289520	2.938668E-012	1.805867E-011	1	0.000000E+000
1	1.95295580	1.805867E-011	2.938668E-012	0	0.000000E+000
1	1.95309084	2.938668E-012	1.805867E-011	1	0.000000E+000
1	1.95320978	1.805867E-011	2.938668E-012	0	0.000000E+000
1	1.95324334	2.938668E-012	1.805867E-011	1	0.000000E+000
1	1.95334510	1.805867E-011	2.938668E-012	0	0.000000E+000
1	1.95336999	2.938668E-012	1.805867E-011	1	0.000000E+000
1	1.95382039	1.805867E-011	2.938668E-012	0	0.000000E+000
1	1.95383121	2.938668E-012	1.805867E-011	1	0.000000E+000
1	1.95407037	1.805867E-011	2.938668E-012	0	0.000000E+000
1	1.95408831	2.938668E-012	1.805867E-011	1	0.000000E+000
1	1.95414564	1.805867E-011	2.938668E-012	0	0.000000E+000
1	1.95419487	2.938668E-012	1.805867E-011	1	0.000000E+000
1	1.95428698	1.805867E-011	2.938668E-012	0	0.000000E+000
1	1.95431928	2.938668E-012	1.805867E-011	1	0.000000E+000
1	1.95440746	1.805867E-011	2.938668E-012	0	0.000000E+000
1	1.95441678	2.938668E-012	1.805867E-011	1	0.000000E+000
1	1.95458528	1.805867E-011	2.938668E-012	0	0.000000E+000
1	1.95465788	2.938668E-012	1.805867E-011	1	0.000000E+000
1	1.95526316	1.805867E-011	2.938668E-012	0	0.000000E+000
1	1.95528737	2.938668E-012	1.805867E-011	1	0.000000E+000
1	1.95544510	1.805867E-011	2.938668E-012	0	0.000000E+000
1	1.95547219	2.938668E-012	1.805867E-011	1	0.000000E+000
1	1.95555851	1.805867E-011	2.938668E-012	0	0.000000E+000
1	1.95559382	2.938668E-012	1.805867E-011	1	0.000000E+000
1	1.95565199	1.805867E-011	2.938668E-012	0	0.000000E+000
1	1.95568681	2.938668E-012	1.805867E-011	1	0.000000E+000
1	1.95573243	1.805867E-011	2.938668E-012	0	0.000000E+000
1	1.95575014	2.938668E-012	1.805867E-011	1	0.000000E+000
1	1.95626165	1.805867E-011	2.938668E-012	0	0.000000E+000
1	1.95628920	2.938668E-012	1.805867E-011	1	0.000000E+000
1	1.95633028	1.805867E-011	2.938668E-012	0	0.000000E+000
1	1.95635640	2.938668E-012	1.805867E-011	1	0.000000E+000
1	1.95652379	1.805867E-011	2.938668E-012	0	0.000000E+000
1	1.95655135	2.938668E-012	1.805867E-011	1	0.000000E+000
1	1.95683564	1.805867E-011	2.938668E-012	0	0.000000E+000
1	1.95688746	2.938668E-012	1.805867E-011	1	0.000000E+000
1	1.95692621	1.805867E-011	2.938668E-012	0	0.000000E+000
1	1.95694494	2.938668E-012	1.805867E-011	1	0.000000E+000
1	1.95698655	1.805867E-011	2.938668E-012	0	0.000000E+000
1	1.95703794	2.938668E-012	1.805867E-011	1	0.000000E+000
1	1.95747147	1.805867E-011	2.938668E-012	0	0.000000E+000
1	1.95748651	2.938668E-012	1.805867E-011	1	0.000000E+000
1	1.95790151	1.805867E-011	2.938668E-012	0	0.000000E+000
1	1.95793474	2.938668E-012	1.805867E-011	1	0.000000E+000
1	1.95796986	1.805867E-011	2.938668E-012	0	0.000000E+000
1	1.95857147	2.938668E-012	1.805867E-011	1	0.000000E+000
1	1.95883980	1.805867E-011	2.938668E-012	0	0.000000E+000
1	1.95888159	2.938668E-012	1.805867E-011	1	0.000000E+000
1	1.95919235	1.805867E-011	2.938668E-012	0	0.000000E+000
1	1.95927653	2.938668E-012	1.805867E-011	1	0.000000E+000
1	1.95949218	1.805867E-011	2.938668E-012	0	0.000000E+000
1	1.95949810	2.938668E-012	1.805867E-011	1	0.000000E+000
1	1.95973259	1.805867E-011	2.938668E-012	0	0.000000E+000
1	1.95976121	2.938668E-012	1.805867E-011	1	0.000000E+000
1	1.96038255	1.805867E-011	2.938668E-012	0	0.000000E+000
1	1.96041715	2.938668E-012	1.805867E-011	1	0.000000E+000
1	1.96045254	1.805867E-011	2.938668E-012	0	0.000000E+000
1	1.96049319	2.938668E-012	1.805867E-011	1	0.000000E+000
1	1.96058040	1.805867E-011	2.938668E-012	0	0.000000E+000
1	1.96060751	2.938668E-012	1.805867E-011	1	0.000000E+000
1	1.96092114	1.805867E-011	2.938668E-012	0	0.000000E+000
1	1.96103795	2.938668E-012	1.805867E-011	1	0.000000E+000
1	1.96133688	1.805867E-011	2.938668E-012	0	0.000000E+000
1	1.96375713	2.938668E-012	1.805867E-011	1	0.000000E+000
1	1.96427406	1.805867E-011	2.938668E-012	0	0.000000E+000
1	1.96429660	2.938668E-012	1.805867E-011	1	0.000000E+000
1	1.96530475	1.805867E-011	2.938668E-012	0	0.000000E+000
1	1.96533976	2.938668E-012	1.805867E-011	1	0.000000E+000
1	1.96541717	1.805867E-011	2.938668E-012	0	0.000000E+000
1	1.96554216	2.938668E-012	1.805867E-011	1	0.000000E+000
1	1.96575188	1.805867E-011	2.938668E-012	0	0.000000E+000
1	1.96598339	2.938668E-012	1.805867E-011	1	0.000000E+000
1	1.96612847	1.805867E-011	2.938668E-012	0	0.000000E+000
1	1.96614245	2.938668E-012	1.805867E-011	1	0.000000E+000
1	1.96628695	1.805867E-011	2.938668E-012	0	0.000000E+000
1	1.96648490	2.938668E-012	1.805867E-011	1	0.000000E+000
1	1.96681725	1.805867E-011	2.938668E-012	0	0.000000E+000
1	1.96693071	2.938668E-012	1.805867E-011	1	0.000000E+000
1	1.96719153	1.805867E-011	2.938668E-012	0	0.000000E+000
1	1.96727569	2.938668E-012	1.805867E-011	1	0.000000E+000
1	1.96735289	1.805867E-011	2.938668E-012	0	0.000000E+000
1	1.96736370	2.938668E-012	1.805867E-011	1	0.000000E+000
1	1.96740939	1.805867E-011	2.938668E-012	0	0.000000E+000
1	1.96744504	2.938668E-012	1.805867E-011	1	0.000000E+000
1	1.96769420	1.805867E-011	2.938668E-012	0	0.000000E+000
1	1.96772853	2.938668E-012	1.805867E-011	1	0.000000E+000
1	1.96801422	1.805867E-011	2.938668E-012	0	0.000000E+000
1	1.96808237	2.938668E-012	1.805867E-011	1	0.000000E+000
1	1.96836183	1.805867E-011	2.938668E-012	0	0.000000E+000
1	1.96905034	2.938668E-012	1.805867E-011	1	0.000000E+000
1	1.96928887	1.805867E-011	2.938668E-012	0	0.000000E+000
1	1.96932169	2.938668E-012	1.805867E-011	1	0.000000E+000
1	1.96944049	1.805867E-011	2.938668E-012	0	0.000000E+000
1	1.96948716	2.938668E-012	1.805867E-011	1	0.000000E+000
1	1.96954398	1.805867E-011	2.938668E-012	0	0.000000E+000
1	1.96956329	2.938668E-012	1.805867E-011	1	0.000000E+000
1	1.97009712	1.805867E-011	2.938668E-012	0	0.000000E+000
1	1.97011640	2.938668E-012	1.805867E-011	1	0.000000E+000
1	1.97014553	1.805867E-011	2.938668E-012	0	0.000000E+000
1	1.97019001	2.938668E-012	1.805867E-011	1	0.000000E+000
1	1.97041958	1.805867E-011	2.938668E-012	0	0.000000E+000
1	1.97047137	2.938668E-012	1.805867E-011	1	0.000000E+000
1	1.97057382	1.805867E-011	2.938668E-012	0	0.000000E+000
1	1.97066828	2.938668E-012	1.805867E-011	1	0.000000E+000
1	1.97095996	1.805867E-011	2.938668E-012	0	0.000000E+000
1	1.97103215	2.938668E-012	1.805867E-011	1	0.000000E+000
1	1.97109611	1.805867E-011	2.938668E-012	0	0.000000E+000
1	1.97122689	2.938668E-012	1.805867E-011	1	0.000000E+000
1	1.97126083	1.805867E-011	2.938668E-012	0	0.000000E+000
1	1.97402447	2.938668E-012	1.805867E-011	1	0.000000E+000
1	1.97434368	1.805867E-011	2.938668E-012	0	0.000000E+000
1	1.97442726	2.938668E-012	1.805867E-011	1	0.000000E+000
1	1.97463503	1.805867E-011	2.938668E-012	0	0.000000E+000
1	1.97469455	2.938668E-012	1.805867E-011	1	0.000000E+000
1	1.97476561	1.805867E-011	2.938668E-012	0	0.000000E+000
1	1.97480805	2.938668E-012	1.805867E-011	1	0.000000E+000
1	1.97489575	1.805867E-011	2.938668E-012	0	0.000000E+000
1	1.97502128	2.938668E-012	1.805867E-011	1	0.000000E+000
1	1.97507690	1.805867E-011	2.938668E-012	0	0.000000E+000
1	1.97510669	2.938668E-012	1.805867E-011	1	0.000000E+000
1	1.97512733	1.805867E-011	2.938668E-012	0	0.000000E+000
1	1.97514262	2.938668E-012	1.805867E-011	1	0.000000E+000
1	1.97518965	1.805867E-011	2.938668E-012	0	0.000000E+000
1	1.97541210	2.938668E-012	1.805867E-011	1	0.000000E+000
1	1.97546109	1.805867E-011	2.938668E-012	0	0.000000E+000
1	1.97554239	2.938668E-012	1.805867E-011	1	0.000000E+000
1	1.97561019	1.805867E-011	2.938668E-012	0	0.000000E+000
1	1.97573606	2.938668E-012	1.805867E-011	1	0.000000E+000
1	1.97577181	1.805867E-011	2.938668E-012	0	0.000000E+000
1	1.97581764	2.938668E-012	1.805867E-011	1	0.000000E+000
1	1.97589691	1.805867E-011	2.938668E-012	0	0.000000E+000
1	1.97827683	2.938668E-012	1.805867E-011	1	0.000000E+000
1	1.97867257	1.805867E-011	2.938668E-012	0	0.000000E+000
1	1.97873450	2.938668E-012	1.805867E-011	1	0.000000E+000
1	1.97875672	1.805867E-011	2.938668E-012	0	0.000000E+000
1	1.97880501	2.938668E-012	1.805867E-011	1	0.000000E+000
1	1.97921367	1.805867E-011	2.938668E-012	0	0.000000E+000
1	1.97931935	2.938668E-012	1.805867E-011	1	0.000000E+000
1	1.97934728	1.805867E-011	2.938668E-012	0	0.000000E+000
1	1.97946965	2.938668E-012	1.805867E-011	1	0.000000E+000
1	1.97958710	1.805867E-011	2.938668E-012	0	0.000000E+000
1	1.97962705	2.938668E-012	1.805867E-011	1	0.000000E+000
1	1.98042444	1.805867E-011	2.938668E-012	0	0.000000E+000
1	1.98045968	2.938668E-012	1.805867E-011	1	0.000000E+000
1	1.98117477	1.805867E-011	2.938668E-012	0	0.000000E+000
1	1.98118777	2.938668E-012	1.805867E-011	1	0.000000E+000
1	1.98126008	1.805867E-011	2.938668E-012	0	0.000000E+000
1	1.98126744	2.938668E-012	1.805867E-011	1	0.000000E+000
1	1.98162358	1.805867E-011	2.938668E-012	0	0.000000E+000
1	1.98166472	2.938668E-012	1.805867E-011	1	0.000000E+000
1	1.98171712	1.805867E-011	2.938668E-012	0	0.000000E+000
1	1.98175470	2.938668E-012	1.805867E-011	1	0.000000E+000
1	1.98198963	1.805867E-011	2.938668E-012	0	0.000000E+000
1	1.98201550	2.938668E-012	1.805867E-011	1	0.000000E+000
1	1.98233332	1.805867E-011	2.938668E-012	0	0.000000E+000
1	1.98238445	2.938668E-012	1.805867E-011	1	0.000000E+000
1	1.98258127	1.805867E-011	2.938668E-012	0	0.000000E+000
1	1.98259769	2.938668E-012	1.805867E-011	1	0.000000E+000
1	1.98284529	1.805867E-011	2.938668E-012	0	0.000000E+000
1	1.98287527	2.938668E-012	1.805867E-011	1	0.000000E+000
1	1.98301430	1.805867E-011	2.938668E-012	0	0.000000E+000
1	1.98306378	2.938668E-012	1.805867E-011	1	0.000000E+000
1	1.98336104	1.805867E-011	2.938668E-012	0	0.000000E+000
1	1.98337495	2.938668E-012	1.805867E-011	1	0.000000E+000
1	1.98366039	1.805867E-011	2.938668E-012	0	0.000000E+000
1	1.98369927	2.938668E-012	1.805867E-011	1	0.000000E+000
1	1.98375067	1.805867E-011	2.938668E-012	0	0.000000E+000
1	1.98383405	2.938668E-012	1.805867E-011	1	0.000000E+000
1	1.98391820	1.805867E-011	2.938668E-012	0	0.000000E+000
1	1.98396109	2.938668E-012	1.805867E-011	1	0.000000E+000
1	1.98415710	1.805867E-011	2.938668E-012	0	0.000000E+000
1	1.98489988	2.938668E-012	1.805867E-011	1	0.000000E+000
1	1.98525621	1.805867E-011	2.938668E-012	0	0.000000E+000
1	1.98527686	2.938668E-012	1.805867E-011	1	0.000000E+000
1	1.98578458	1.805867E-011	2.938668E-012	0	0.000000E+000
1	1.98586790	2.938668E-012	1.805867E-011	1	0.000000E+000
1	1.98597298	1.805867E-011	2.938668E-012	0	0.000000E+000
1	1.98599984	2.938668E-012	1.805867E-011	1	0.000000E+000
1	1.98605258	1.805867E-011	2.938668E-012	0	0.000000E+000
1	1.98611194	2.938668E-012	1.805867E-011	1	0.000000E+000
1	1.98634083	1.805867E-011	2.938668E-012	0	0.000000E+000
1	1.98637151	2.938668E-012	1.805867E-011	1	0.000000E+000
1	1.98648004	1.805867E-011	2.938668E-012	0	0.000000E+000
1	1.98650407	2.938668E-012	1.805867E-011	1	0.000000E+000
1	1.98661669	1.805867E-011	2.938668E-012	0	0.000000E+000
1	1.98689195	2.938668E-012	1.805867E-011	1	0.000000E+000
1	1.98698288	1.805867E-011	2.938668E-012	0	0.000000E+000
1	1.98702170	2.938668E-012	1.805867E-011	1	0.000000E+000
1	1.98725530	1.805867E-011	2.938668E-012	0	0.000000E+000
1	1.98730041	2.938668E-012	1.805867E-011	1	0.000000E+000
1	1.98740807	1.805867E-011	2.938668E-012	0	0.000000E+000
1	1.98744962	2.938668E-012	1.805867E-011	1	0.000000E+000
1	1.98758715	1.805867E-011	2.938668E-012	0	0.000000E+000
1	1.98763714	2.938668E-012	1.805867E-011	1	0.000000E+000
1	1.98782265	1.805867E-011	2.938668E-012	0	0.000000E+000
1	1.98786448	2.938668E-012	1.805867E-011	1	0.000000E+000
1	1.98808888	1.805867E-011	2.938668E-012	0	0.000000E+000
1	1.98813523	2.938668E-012	1.805867E-011	1	0.000000E+000
1	1.98894093	1.805867E-011	2.938668E-012	0	0.000000E+000
1	1.98902783	2.938668E-012	1.805867E-011	1	0.000000E+000
1	1.98981794	1.805867E-011	2.938668E-012	0	0.000000E+000
1	1.98982015	2.938668E-012	1.805867E-011	1	0.000000E+000
1	1.99004375	1.805867E-011	2.938668E-012	0	0.000000E+000
1	1.99010486	2.938668E-012	1.805867E-011	1	0.000000E+000
1	1.99025928	1.805867E-011	2.938668E-012	0	0.000000E+000
1	1.99027759	2.938668E-012	1.805867E-011	1	0.000000E+000
1	1.99039860	1.805867E-011	2.938668E-012	0	0.000000E+000
1	2.05882213	2.938668E-012	1.805867E-011	1	0.000000E+000
1	2.05900490	1.805867E-011	2.938668E-012	0	0.000000E+000
1	2.05957104	2.938668E-012	1.805867E-011	1	0.000000E+000
1	2.05964673	1.805867E-011	2.938668E-012	0	0.000000E+000
1	2.05968635	2.938668E-012	1.805867E-011	1	0.000000E+000
1	2.05977514	1.805867E-011	2.938668E-012	0	0.000000E+000
1	2.05980550	2.938668E-012	1.805867E-011	1	0.000000E+000
1	2.06002317	1.805867E-011	2.938668E-012	0	0.000000E+000
1	2.06003627	2.938668E-012	1.805867E-011	1	0.000000E+000
1	2.06025007	1.805867E-011	2.938668E-012	0	0.000000E+000
1	2.06029350	2.938668E-012	1.805867E-011	1	0.000000E+000
1	2.06045696	1.805867E-011	2.938668E-012	0	0.000000E+000
1	2.06046709	2.938668E-012	1.805867E-011	1	0.000000E+000
1	2.06061135	1.805867E-011	2.938668E-012	0	0.000000E+000
1	2.06064320	2.938668E-012	1.805867E-011	1	0.000000E+000
1	2.06070415	1.805867E-011	2.938668E-012	0	0.000000E+000
1	2.06075587	2.938668E-012	1.805867E-011	1	0.000000E+000
1	2.06081985	1.805867E-011	2.938668E-012	0	0.000000E+000
1	2.06085120	2.938668E-012	1.805867E-011	1	0.000000E+000
1	2.06094735	1.805867E-011	2.938668E-012	0	0.000000E+000
1	2.06096489	2.938668E-012	1.805867E-011	1	0.000000E+000
1	2.06122517	1.805867E-011	2.938668E-012	0	0.000000E+000
1	2.06124485	2.938668E-012	1.805867E-011	1	0.000000E+000
1	2.06136495	1.805867E-011	2.938668E-012	0	0.000000E+000
1	2.06138786	2.938668E-012	1.805867E-011	1	0.000000E+000
1	2.06157086	1.805867E-011	2.938668E-012	0	0.000000E+000
1	2.06158748	2.938668E-012	1.805867E-011	1	0.000000E+000
1	2.06202227	1.805867E-011	2.938668E-012	0	0.000000E+000
1	2.06205263	2.938668E-012	1.805867E-011	1	0.000000E+000
1	2.06229071	1.805867E-011	2.938668E-012	0	0.000000E+000
1	2.06231015	2.938668E-012	1.805867E-011	1	0.000000E+000
1	2.06283253	1.805867E-011	2.938668E-012	0	0.000000E+000
1	2.06318088	2.938668E-012	1.805867E-011	1	0.000000E+000
1	2.06336978	1.805867E-011	2.938668E-012	0	0.000000E+000
1	2.06339344	2.938668E-012	1.805867E-011	1	0.000000E+000
1	2.06355805	1.805867E-011	2.938668E-012	0	0.000000E+000
1	2.06361315	2.938668E-012	1.805867E-011	1	0.000000E+000
1	2.06379699	1.805867E-011	2.938668E-012	0	0.000000E+000
1	2.06380586	2.938668E-012	1.805867E-011	1	0.000000E+000
1	2.06483462	1.805867E-011	2.938668E-012	0	0.000000E+000
1	2.06488154	2.938668E-012	1.805867E-011	1	0.000000E+000
1	2.06529889	1.805867E-011	2.938668E-012	0	0.000000E+000
1	2.06543513	2.938668E-012	1.805867E-011	1	0.000000E+000
1	2.06582003	1.805867E-011	2.938668E-012	0	0.000000E+000
1	2.06585423	2.938668E-012	1.805867E-011	1	0.000000E+000
1	2.06656596	1.805867E-011	2.938668E-012	0	0.000000E+000
1	2.06657755	2.938668E-012	1.805867E-011	1	0.000000E+000
1	2.06659073	1.805867E-011	2.938668E-012	0	0.000000E+000
1	2.06665278	2.938668E-012	1.805867E-011	1	0.000000E+000
1	2.06678469	1.805867E-011	2.938668E-012	0	0.000000E+000
1	2.06683052	2.938668E-012	1.805867E-011	1	0.000000E+000
1	2.06684324	1.805867E-011	2.938668E-012	0	0.000000E+000
1	2.06688397	2.938668E-012	1.805867E-011	1	0.000000E+000
1	2.06691861	1.805867E-011	2.938668E-012	0	0.000000E+000
1	2.06701700	2.938668E-012	1.805867E-011	1	0.000000E+000
1	2.06703162	1.805867E-011	2.938668E-012	0	0.000000E+000
1	2.06705078	2.938668E-012	1.805867E-011	1	0.000000E+000
1	2.06718497	1.805867E-011	2.938668E-012	0	0.000000E+000
1	2.06719045	2.938668E-012	1.805867E-011	1	0.000000E+000
1	2.06739855	1.805867E-011	2.938668E-012	0	0.000000E+000
1	2.06746106	2.938668E-012	1.805867E-011	1	0.000000E+000
1	2.06767403	1.805867E-011	2.938668E-012	0	0.000000E+000
1	2.06770584	2.938668E-012	1.805867E-011	1	0.000000E+000
1	2.06776112	1.805867E-011	2.938668E-012	0	0.000000E+000
1	2.06780737	2.938668E-012	1.805867E-011	1	0.000000E+000
1	2.06795279	1.805867E-011	2.938668E-012	0	0.000000E+000
1	2.06796422	2.938668E-012	1.805867E-011	1	0.000000E+000
1	2.06821383	1.805867E-011	2.938668E-012	0	0.000000E+000
1	2.06842223	2.938668E-012	1.805867E-011	1	0.000000E+000
1	2.06845348	1.805867E-011	2.938668E-012	0	0.000000E+000
1	2.06853402	2.938668E-012	1.805867E-011	1	0.000000E+000
1	2.06876752	1.805867E-011	2.938668E-012	0	0.000000E+000
1	2.06884330	2.938668E-012	1.805867E-011	1	0.000000E+000
1	2.06889946	1.805867E-011	2.938668E-012	0	0.000000E+000
1	2.06894883	2.938668E-012	1.805867E-011	1	0.000000E+000
1	2.06911554	1.805867E-011	2.938668E-012	0	0.000000E+000
1	2.06913707	2.938668E-012	1.805867E-011	1	0.000000E+000
1	2.06926451	1.805867E-011	2.938668E-012	0	0.000000E+000
1	2.06929507	2.938668E-012	1.805867E-011	1	0.000000E+000
1	2.06942311	1.805867E-011	2.938668E-012	0	0.000000E+000
1	2.06945528	2.938668E-012	1.805867E-011	1	0.000000E+000
1	2.06956208	1.805867E-011	2.938668E-012	0	0.000000E+000
1	2.06959195	2.938668E-012	1.805867E-011	1	0.000000E+000
1	2.06968485	1.805867E-011	2.938668E-012	0	0.000000E+000
1	2.06972344	2.938668E-012	1.805867E-011	1	0.000000E+000
1	2.06978239	1.805867E-011	2.938668E-012	0	0.000000E+000
1	2.06981818	2.938668E-012	1.805867E-011	1	0.000000E+000
1	2.07063705	1.805867E-011	2.938668E-012	0	0.000000E+000
1	2.07068357	2.938668E-012	1.805867E-011	1	0.000000E+000
1	2.07095103	1.805867E-011	2.938668E-012	0	0.000000E+000
1	2.07098643	2.938668E-012	1.805867E-011	1	0.000000E+000
1	2.07126502	1.805867E-011	2.938668E-012	0	0.000000E+000
1	2.07128852	2.938668E-012	1.805867E-011	1	0.000000E+000
1	2.07136244	1.805867E-011	2.938668E-012	0	0.000000E+000
1	2.07144025	2.938668E-012	1.805867E-011	1	0.000000E+000
1	2.07149957	1.805867E-011	2.938668E-012	0	0.000000E+000
1	2.07164023	2.938668E-012	1.805867E-011	1	0.000000E+000
1	2.07199003	1.805867E-011	2.938668E-012	0	0.000000E+000
1	2.07201399	2.938668E-012	1.805867E-011	1	0.000000E+000
1	2.07207066	1.805867E-011	2.938668E-012	0	0.000000E+000
1	2.07209459	2.938668E-012	1.805867E-011	1	0.000000E+000
1	2.07228672	1.805867E-011	2.938668E-012	0	0.000000E+000
1	2.07232132	2.938668E-012	1.805867E-011	1	0.000000E+000
1	2.07234203	1.805867E-011	2.938668E-012	0	0.000000E+000
1	2.07240056	2.938668E-012	1.805867E-011	1	0.000000E+000
1	2.07242638	1.805867E-011	2.938668E-012	0	0.000000E+000
1	2.07245035	2.938668E-012	1.805867E-011	1	0.000000E+000
1	2.07253280	1.805867E-011	2.938668E-012	0	0.000000E+000
1	2.07262946	2.938668E-012	1.805867E-011	1	0.000000E+000
1	2.07271081	1.805867E-011	2.938668E-012	0	0.000000E+000
1	2.07273509	2.938668E-012	1.805867E-011	1	0.000000E+000
1	2.07320277	1.805867E-011	2.938668E-012	0	0.000000E+000
1	2.07321588	2.938668E-012	1.805867E-011	1	0.000000E+000
1	2.07337319	1.805867E-011	2.938668E-012	0	0.000000E+000
1	2.07339348	2.938668E-012	1.805867E-011	1	0.000000E+000
1	2.07417296	1.805867E-011	2.938668E-012	0	0.000000E+000
1	2.07422585	2.938668E-012	1.805867E-011	1	0.000000E+000
1	2.07441536	1.805867E-011	2.938668E-012	0	0.000000E+000
1	2.07443315	2.938668E-012	1.805867E-011	1	0.000000E+000
1	2.07447824	1.805867E-011	2.938668E-012	0	0.000000E+000
1	2.07450470	2.938668E-012	1.805867E-011	1	0.000000E+000
1	2.07463631	1.805867E-011	2.938668E-012	0	0.000000E+000
1	2.07466384	2.938668E-012	1.805867E-011	1	0.000000E+000
1	2.07477002	1.805867E-011	2.938668E-012	0	0.000000E+000
1	2.07480183	2.938668E-012	1.805867E-011	1	0.000000E+000
1	2.07520767	1.805867E-011	2.938668E-012	0	0.000000E+000
1	2.07521358	2.938668E-012	1.805867E-011	1	0.000000E+000
1	2.07551297	1.805867E-011	2.938668E-012	0	0.000000E+000
1	2.07554916	2.938668E-012	1.805867E-011	1	0.000000E+000
1	2.07563532	1.805867E-011	2.938668E-012	0	0.000000E+000
1	2.07567371	2.938668E-012	1.805867E-011	1	0.000000E+000
1	2.07627444	1.805867E-011	2.938668E-012	0	0.000000E+000
1	2.07628911	2.938668E-012	1.805867E-011	1	0.000000E+000
1	2.07635489	1.805867E-011	2.938668E-012	0	0.000000E+000
1	2.07637959	2.938668E-012	1.805867E-011	1	0.000000E+000
1	2.07644505	1.805867E-011	2.938668E-012	0	0.000000E+000
1	2.07671872	2.938668E-012	1.805867E-011	1	0.000000E+000
1	2.07683447	1.805867E-011	2.938668E-012	0	0.000000E+000
1	2.07685514	2.938668E-012	1.805867E-011	1	0.000000E+000
1	2.07699521	1.805867E-011	2.938668E-012	0	0.000000E+000
1	2.07703793	2.938668E-012	1.805867E-011	1	0.000000E+000
1	2.07708619	1.805867E-011	2.938668E-012	0	0.000000E+000
1	2.07712034	2.938668E-012	1.805867E-011	1	0.000000E+000
1	2.07753963	1.805867E-011	2.938668E-012	0	0.000000E+000
1	2.07763778	2.938668E-012	1.805867E-011	1	0.000000E+000
1	2.07778769	1.805867E-011	2.938668E-012	0	0.000000E+000
1	2.07809341	2.938668E-012	1.805867E-011	1	0.000000E+000
1	2.07828894	1.805867E-011	2.938668E-012	0	0.000000E+000
1	2.07833340	2.938668E-012	1.805867E-011	1	0.000000E+000
1	2.07842104	1.805867E-011	2.938668E-012	0	0.000000E+000
1	2.07848010	2.938668E-012	1.805867E-011	1	0.000000E+000
1	2.07876782	1.805867E-011	2.938668E-012	0	0.000000E+000
1	2.07878574	2.938668E-012	1.805867E-011	1	0.000000E+000
1	2.07881047	1.805867E-011	2.938668E-012	0	0.000000E+000
1	2.07886706	2.938668E-012	1.805867E-011	1	0.000000E+000
1	2.07940882	1.805867E-011	2.938668E-012	0	0.000000E+000
1	2.07945171	2.938668E-012	1.805867E-011	1	0.000000E+000
1	2.07957333	1.805867E-011	2.938668E-012	0	0.000000E+000
1	2.07972331	2.938668E-012	1.805867E-011	1	0.000000E+000
1	2.07988284	1.805867E-011	2.938668E-012	0	0.000000E+000
1	2.07989762	2.938668E-012	1.805867E-011	1	0.000000E+000
1	2.08020629	1.805867E-011	2.938668E-012	0	0.000000E+000
1	2.08024213	2.938668E-012	1.805867E-011	1	0.000000E+000
1	2.08054888	1.805867E-011	2.938668E-012	0	0.000000E+000
1	2.08058290	2.938668E-012	1.805867E-011	1	0.000000E+000
1	2.08065089	1.805867E-011	2.938668E-012	0	0.000000E+000
1	2.08160373	2.938668E-012	1.805867E-011	1	0.000000E+000
1	2.08186298	1.805867E-011	2.938668E-012	0	0.000000E+000
1	2.08195153	2.938668E-012	1.805867E-011	1	0.000000E+000
1	2.08196963	1.805867E-011	2.938668E-012	0	0.000000E+000
1	2.08221812	2.938668E-012	1.805867E-011	1	0.000000E+000
1	2.08223175	1.805867E-011	2.938668E-012	0	0.000000E+000
1	2.08228407	2.938668E-012	1.805867E-011	1	0.000000E+000
1	2.08261021	1.805867E-011	2.938668E-012	0	0.000000E+000
1	2.08264258	2.938668E-012	1.805867E-011	1	0.000000E+000
1	2.08379282	1.805867E-011	2.938668E-012	0	0.000000E+000
1	2.08382085	2.938668E-012	1.805867E-011	1	0.000000E+000
1	2.08387790	1.805867E-011	2.938668E-012	0	0.000000E+000
1	2.08392078	2.938668E-012	1.805867E-011	1	0.000000E+000
1	2.08413970	1.805867E-011	2.938668E-012	0	0.000000E+000
1	2.08422667	2.938668E-012	1.805867E-011	1	0.000000E+000
1	2.08508525	1.805867E-011	2.938668E-012	0	0.000000E+000
1	2.08515261	2.938668E-012	1.805867E-011	1	0.000000E+000
1	2.08554242	1.805867E-011	2.938668E-012	0	0.000000E+000
1	2.08557303	2.938668E-012	1.805867E-011	1	0.000000E+000
1	2.08586350	1.805867E-011	2.938668E-012	0	0.000000E+000
1	2.08591770	2.938668E-012	1.805867E-011	1	0.000000E+000
1	2.08621044	1.805867E-011	2.938668E-012	0	0.000000E+000
1	2.08622698	2.938668E-012	1.805867E-011	1	0.000000E+000
1	2.08636977	1.805867E-011	2.938668E-012	0	0.000000E+000
1	2.08643577	2.938668E-012	1.805867E-011	1	0.000000E+000
1	2.08649085	1.805867E-011	2.938668E-012	0	0.000000E+000
1	2.08651620	2.938668E-012	1.805867E-011	1	0.000000E+000
1	2.08662088	1.805867E-011	2.938668E-012	0	0.000000E+000
1	2.08663796	2.938668E-012	1.805867E-011	1	0.000000E+000
1	2.08717913	1.805867E-011	2.938668E-012	0	0.000000E+000
1	2.08739328	2.938668E-012	1.805867E-011	1	0.000000E+000
1	2.08772087	1.805867E-011	2.938668E-012	0	0.000000E+000
1	2.08774867	2.938668E-012	1.805867E-011	1	0.000000E+000
1	2.08788729	1.805867E-011	2.938668E-012	0	0.000000E+000
1	2.08792580	2.938668E-012	1.805867E-011	1	0.000000E+000
1	2.08828662	1.805867E-011	2.938668E-012	0	0.000000E+000
1	2.08832230	2.938668E-012	1.805867E-011	1	0.000000E+000
1	2.08875905	1.805867E-011	2.938668E-012	0	0.000000E+000
1	2.08880432	2.938668E-012	1.805867E-011	1	0.000000E+000
1	2.08928667	1.805867E-011	2.938668E-012	0	0.000000E+000
1	2.08932050	2.938668E-012	1.805867E-011	1	0.000000E+000
1	2.08938889	1.805867E-011	2.938668E-012	0	0.000000E+000
1	2.08941798	2.938668E-012	1.805867E-011	1	0.000000E+000
1	2.08962381	1.805867E-011	2.938668E-012	0	0.000000E+000
1	2.08965167	2.938668E-012	1.805867E-011	1	0.000000E+000
1	2.09006606	1.805867E-011	2.938668E-012	0	0.000000E+000
1	2.09013821	2.938668E-012	1.805867E-011	1	0.000000E+000
1	2.09018156	1.805867E-011	2.938668E-012	0	0.000000E+000
1	2.09024619	2.938668E-012	1.805867E-011	1	0.000000E+000
1	2.09030470	1.805867E-011	2.938668E-012	0	0.000000E+000
1	2.09032457	2.938668E-012	1.805867E-011	1	0.000000E+000
1	2.09043247	1.805867E-011	2.938668E-012	0	0.000000E+000
1	2.09048413	2.938668E-012	1.805867E-011	1	0.000000E+000
1	2.09055599	1.805867E-011	2.938668E-012	0	0.000000E+000
1	2.09056814	2.938668E-012	1.805867E-011	1	0.000000E+000
1	2.09082400	1.805867E-011	2.938668E-012	0	0.000000E+000
1	2.09087016	2.938668E-012	1.805867E-011	1	0.000000E+000
1	2.09114378	1.805867E-011	2.938668E-012	0	0.000000E+000
1	2.09119052	2.938668E-012	1.805867E-011	1	0.000000E+000
1	2.09133365	1.805867E-011	2.938668E-012	0	0.000000E+000
1	2.09140610	2.938668E-012	1.805867E-011	1	0.000000E+000
1	2.09153604	1.805867E-011	2.938668E-012	0	0.000000E+000
1	2.09156015	2.938668E-012	1.805867E-011	1	0.000000E+000
1	2.09167979	1.805867E-011	2.938668E-012	0	0.000000E+000
1	2.09171263	2.938668E-012	1.805867E-011	1	0.000000E+000
1	2.09198508	1.805867E-011	2.938668E-012	0	0.000000E+000
1	2.09206235	2.938668E-012	1.805867E-011	1	0.000000E+000
1	2.09211052	1.805867E-011	2.938668E-012	0	0.000000E+000
1	2.09211525	2.938668E-012	1.805867E-011	1	0.000000E+000
1	2.09253870	1.805867E-011	2.938668E-012	0	0.000000E+000
1	2.09255871	2.938668E-012	1.805867E-011	1	0.000000E+000
1	2.09285186	1.805867E-011	2.938668E-012	0	0.000000E+000
1	2.09286779	2.938668E-012	1.805867E-011	1	0.000000E+000
1	2.09292248	1.805867E-011	2.938668E-012	0	0.000000E+000
1	2.09294208	2.938668E-012	1.805867E-011	1	0.000000E+000
1	2.09335657	1.805867E-011	2.938668E-012	0	0.000000E+000
1	2.09337454	2.938668E-012	1.805867E-011	1	0.000000E+000
1	2.09349747	1.805867E-011	2.938668E-012	0	0.000000E+000
1	2.09359358	2.938668E-012	1.805867E-011	1	0.000000E+000
1	2.09410702	1.805867E-011	2.938668E-012	0	0.000000E+000
1	2.09414897	2.938668E-012	1.805867E-011	1	0.000000E+000
1	2.09427664	1.805867E-011	2.938668E-012	0	0.000000E+000
1	2.09529072	2.938668E-012	1.805867E-011	1	0.000000E+000
1	2.09532211	1.805867E-011	2.938668E-012	0	0.000000E+000
1	2.09535853	2.938668E-012	1.805867E-011	1	0.000000E+000
1	2.09557817	1.805867E-011	2.938668E-012	0	0.000000E+000
1	2.09686732	2.938668E-012	1.805867E-011	1	0.000000E+000
1	2.09690700	1.805867E-011	2.938668E-012	0	0.000000E+000
1	2.09693022	2.938668E-012	1.805867E-011	1	0.000000E+000
1	2.09698717	1.805867E-011	2.938668E-012	0	0.000000E+000
1	2.09803831	2.938668E-012	1.805867E-011	1	0.000000E+000
1	2.09841302	1.805867E-011	2.938668E-012	0	0.000000E+000
1	2.09844860	2.938668E-012	1.805867E-011	1	0.000000E+000
1	2.09884025	1.805867E-011	2.938668E-012	0	0.000000E+000
1	2.09886247	2.938668E-012	1.805867E-011	1	0.000000E+000
1	2.09901051	1.805867E-011	2.938668E-012	0	0.000000E+000
1	2.09905914	2.938668E-012	1.805867E-011	1	0.000000E+000
1	2.09962139	1.805867E-011	2.938668E-012	0	0.000000E+000
1	2.09965382	2.938668E-012	1.805867E-011	1	0.000000E+000
1	2.09976651	1.805867E-011	2.938668E-012	0	0.000000E+000
1	2.09980501	2.938668E-012	1.805867E-011	1	0.000000E+000
1	2.10029257	1.805867E-011	2.938668E-012	0	0.000000E+000
1	2.10032118	2.938668E-012	1.805867E-011	1	0.000000E+000
1	2.10089242	1.805867E-011	2.938668E-012	0	0.000000E+000
1	2.10094593	2.938668E-012	1.805867E-011	1	0.000000E+000
1	2.10125014	1.805867E-011	2.938668E-012	0	0.000000E+000
1	2.10153804	2.938668E-012	1.805867E-011	1	0.000000E+000
1	2.10160045	1.805867E-011	2.938668E-012	0	0.000000E+000
1	2.10168623	2.938668E-012	1.805867E-011	1	0.000000E+000
1	2.10171891	1.805867E-011	2.938668E-012	0	0.000000E+000
1	2.10174433	2.938668E-012	1.805867E-011	1	0.000000E+000
1	2.10196694	1.805867E-011	2.938668E-012	0	0.000000E+000
1	2.10199098	2.938668E-012	1.805867E-011	1	0.000000E+000
1	2.10212590	1.805867E-011	2.938668E-012	0	0.000000E+000
1	2.10214434	2.938668E-012	1.805867E-011	1	0.000000E+000
1	2.10266877	1.805867E-011	2.938668E-012	0	0.000000E+000
1	2.10271624	2.938668E-012	1.805867E-011	1	0.000000E+000
1	2.10278367	1.805867E-011	2.938668E-012	0	0.000000E+000
1	2.10282884	2.938668E-012	1.805867E-011	1	0.000000E+000
1	2.10307354	1.805867E-011	2.938668E-012	0	0.000000E+000
1	2.10308078	2.938668E-012	1.805867E-011	1	0.000000E+000
1	2.10316384	1.805867E-011	2.938668E-012	0	0.000000E+000
1	2.10321662	2.938668E-012	1.805867E-011	1	0.000000E+000
1	2.10337413	1.805867E-011	2.938668E-012	0	0.000000E+000
1	2.10338908	2.938668E-012	1.805867E-011	1	0.000000E+000
1	2.10349180	1.805867E-011	2.938668E-012	0	0.000000E+000
1	2.10470841	2.938668E-012	1.805867E-011	1	0.000000E+000
1	2.10481008	1.805867E-011	2.938668E-012	0	0.000000E+000
1	2.10483746	2.938668E-012	1.805867E-011	1	0.000000E+000
1	2.10500535	1.805867E-011	2.938668E-012	0	0.000000E+000
1	2.10508364	2.938668E-012	1.805867E-011	1	0.000000E+000
1	2.10523342	1.805867E-011	2.938668E-012	0	0.000000E+000
1	2.10525716	2.938668E-012	1.805867E-011	1	0.000000E+000
1	2.10581406	1.805867E-011	2.938668E-012	0	0.000000E+000
1	2.10586246	2.938668E-012	1.805867E-011	1	0.000000E+000
1	2.10588988	1.805867E-011	2.938668E-012	0	0.000000E+000
1	2.10595005	2.938668E-012	1.805867E-011	1	0.000000E+000
1	2.10606089	1.805867E-011	2.938668E-012	0	0.000000E+000
1	2.10614045	2.938668E-012	1.805867E-011	1	0.000000E+000
1	2.10625497	1.805867E-011	2.938668E-012	0	0.000000E+000
1	2.10628994	2.938668E-012	1.805867E-011	1	0.000000E+000
1	2.10652908	1.805867E-011	2.938668E-012	0	0.000000E+000
1	2.10656875	2.938668E-012	1.805867E-011	1	0.000000E+000
1	2.10684582	1.805867E-011	2.938668E-012	0	0.000000E+000
1	2.10687173	2.938668E-012	1.805867E-011	1	0.000000E+000
1	2.10751457	1.805867E-011	2.938668E-012	0	0.000000E+000
1	2.10758833	2.938668E-012	1.805867E-011	1	0.000000E+000
1	2.10769391	1.805867E-011	2.938668E-012	0	0.000000E+000
1	2.10967227	2.938668E-012	1.805867E-011	1	0.000000E+000
1	2.10969980	1.805867E-011	2.938668E-012	0	0.000000E+000
1	2.10972519	2.938668E-012	1.805867E-011	1	0.000000E+000
1	2.10978723	1.805867E-011	2.938668E-012	0	0.000000E+000
1	2.10979880	2.938668E-012	1.805867E-011	1	0.000000E+000
1	2.10981436	1.805867E-011	2.938668E-012	0	0.000000E+000
1	2.10985426	2.938668E-012	1.805867E-011	1	0.000000E+000
1	2.10992633	1.805867E-011	2.938668E-012	0	0.000000E+000
1	2.10995420	2.938668E-012	1.805867E-011	1	0.000000E+000
1	2.11005619	1.805867E-011	2.938668E-012	0	0.000000E+000
1	2.11011819	2.938668E-012	1.805867E-011	1	0.000000E+000
1	2.11013411	1.805867E-011	2.938668E-012	0	0.000000E+000
1	2.11016647	2.938668E-012	1.805867E-011	1	0.000000E+000
1	2.11028216	1.805867E-011	2.938668E-012	0	0.000000E+000
1	2.11034152	2.938668E-012	1.805867E-011	1	0.000000E+000
1	2.11059979	1.805867E-011	2.938668E-012	0	0.000000E+000
1	2.11063318	2.938668E-012	1.805867E-011	1	0.000000E+000
1	2.11079842	1.805867E-011	2.938668E-012	0	0.000000E+000
1	2.11083422	2.938668E-012	1.805867E-011	1	0.000000E+000
1	2.11118735	1.805867E-011	2.938668E-012	0	0.000000E+000
1	2.11124489	2.938668E-012	1.805867E-011	1	0.000000E+000
1	2.11158829	1.805867E-011	2.938668E-012	0	0.000000E+000
1	2.11161679	2.938668E-012	1.805867E-011	1	0.000000E+000
1	2.11169212	1.805867E-011	2.938668E-012	0	0.000000E+000
1	2.11176756	2.938668E-012	1.805867E-011	1	0.000000E+000
1	2.11192240	1.805867E-011	2.938668E-012	0	0.000000E+000
1	2.11198850	2.938668E-012	1.805867E-011	1	0.000000E+000
1	2.11255655	1.805867E-011	2.938668E-012	0	0.000000E+000
1	2.11256967	2.938668E-012	1.805867E-011	1	0.000000E+000
1	2.11262404	1.805867E-011	2.938668E-012	0	0.000000E+000
1	2.11263939	2.938668E-012	1.805867E-011	1	0.000000E+000
1	2.11273174	1.805867E-011	2.938668E-012	0	0.000000E+000
1	2.11278772	2.938668E-012	1.805867E-011	1	0.000000E+000
1	2.11292887	1.805867E-011	2.938668E-012	0	0.000000E+000
1	2.11293454	2.938668E-012	1.805867E-011	1	0.000000E+000
1	2.11296821	1.805867E-011	2.938668E-012	0	0.000000E+000
1	2.11299749	2.938668E-012	1.805867E-011	1	0.000000E+000
1	2.11325538	1.805867E-011	2.938668E-012	0	0.000000E+000
1	2.11326542	2.938668E-012	1.805867E-011	1	0.000000E+000
1	2.11352629	1.805867E-011	2.938668E-012	0	0.000000E+000
1	2.11355671	2.938668E-012	1.805867E-011	1	0.000000E+000
1	2.11371348	1.805867E-011	2.938668E-012	0	0.000000E+000
1	2.11380276	2.938668E-012	1.805867E-011	1	0.000000E+000
1	2.11388687	1.805867E-011	2.938668E-012	0	0.000000E+000
1	2.11394246	2.938668E-012	1.805867E-011	1	0.000000E+000
1	2.11422387	1.805867E-011	2.938668E-012	0	0.000000E+000
1	2.11425517	2.938668E-012	1.805867E-011	1	0.000000E+000
1	2.11488183	1.805867E-011	2.938668E-012	0	0.000000E+000
1	2.11491587	2.938668E-012	1.805867E-011	1	0.000000E+000
1	2.11492414	1.805867E-011	2.938668E-012	0	0.000000E+000
1	2.11497389	2.938668E-012	1.805867E-011	1	0.000000E+000
1	2.11521072	1.805867E-011	2.938668E-012	0	0.000000E+000
1	2.11522075	2.938668E-012	1.805867E-011	1	0.000000E+000
1	2.11549312	1.805867E-011	2.938668E-012	0	0.000000E+000
1	2.11549931	2.938668E-012	1.805867E-011	1	0.000000E+000
1	2.11555462	1.805867E-011	2.938668E-012	0	0.000000E+000
1	2.11557206	2.938668E-012	1.805867E-011	1	0.000000E+000
1	2.11565699	1.805867E-011	2.938668E-012	0	0.000000E+000
1	2.11568913	2.938668E-012	1.805867E-011	1	0.000000E+000
1	2.11622976	1.805867E-011	2.938668E-012	0	0.000000E+000
1	2.11626910	2.938668E-012	1.805867E-011	1	0.000000E+000
1	2.11658237	1.805867E-011	2.938668E-012	0	0.000000E+000
1	2.11716366	2.938668E-012	1.805867E-011	1	0.000000E+000
1	2.11735091	1.805867E-011	2.938668E-012	0	0.000000E+000
1	2.11745225	2.938668E-012	1.805867E-011	1	0.000000E+000
1	2.11768186	1.805867E-011	2.938668E-012	0	0.000000E+000
1	2.11771656	2.938668E-012	1.805867E-011	1	0.000000E+000
1	2.11781577	1.805867E-011	2.938668E-012	0	0.000000E+000
1	2.11787818	2.938668E-012	1.805867E-011	1	0.000000E+000
1	2.11809232	1.805867E-011	2.938668E-012	0	0.000000E+000
1	2.11811724	2.938668E-012	1.805867E-011	1	0.000000E+000
1	2.11840589	1.805867E-011	2.938668E-012	0	0.000000E+000
1	2.11841205	2.938668E-012	1.805867E-011	1	0.000000E+000
1	2.11858751	1.805867E-011	2.938668E-012	0	0.000000E+000
1	2.11862460	2.938668E-012	1.805867E-011	1	0.000000E+000
1	2.11885454	1.805867E-011	2.938668E-012	0	0.000000E+000
1	2.11888771	2.938668E-012	1.805867E-011	1	0.000000E+000
1	2.11930910	1.805867E-011	2.938668E-012	0	0.000000E+000
1	2.11935486	2.938668E-012	1.805867E-011	1	0.000000E+000
1	2.11948745	1.805867E-011	2.938668E-012	0	0.000000E+000
1	2.11952990	2.938668E-012	1.805867E-011	1	0.000000E+000
1	2.11977693	1.805867E-011	2.938668E-012	0	0.000000E+000
1	2.11982068	2.938668E-012	1.805867E-011	1	0.000000E+000
1	2.12014057	1.805867E-011	2.938668E-012	0	0.000000E+000
1	2.12016223	2.938668E-012	1.805867E-011	1	0.000000E+000
1	2.12018387	1.805867E-011	2.938668E-012	0	0.000000E+000
1	2.12020964	2.938668E-012	1.805867E-011	1	0.000000E+000
1	2.12033262	1.805867E-011	2.938668E-012	0	0.000000E+000
1	2.12037221	2.938668E-012	1.805867E-011	1	0.000000E+000
1	2.12040549	1.805867E-011	2.938668E-012	0	0.000000E+000
1	2.12042457	2.938668E-012	1.805867E-011	1	0.000000E+000
1	2.12052385	1.805867E-011	2.938668E-012	0	0.000000E+000
1	2.12056360	2.938668E-012	1.805867E-011	1	0.000000E+000
1	2.12091786	1.805867E-011	2.938668E-012	0	0.000000E+000
1	2.12094735	2.938668E-012	1.805867E-011	1	0.000000E+000
1	2.12098372	1.805867E-011	2.938668E-012	0	0.000000E+000
1	2.12105084	2.938668E-012	1.805867E-011	1	0.000000E+000
1	2.12108813	1.805867E-011	2.938668E-012	0	0.000000E+000
1	2.12157628	2.938668E-012	1.805867E-011	1	0.000000E+000
1	2.12193317	1.805867E-011	2.938668E-012	0	0.000000E+000
1	2.12199973	2.938668E-012	1.805867E-011	1	0.000000E+000
1	2.12245150	1.805867E-011	2.938668E-012	0	0.000000E+000
1	2.12250492	2.938668E-012	1.805867E-011	1	0.000000E+000
1	2.12253032	1.805867E-011	2.938668E-012	0	0.000000E+000
1	2.12257024	2.938668E-012	1.805867E-011	1	0.000000E+000
1	2.12299526	1.805867E-011	2.938668E-012	0	0.000000E+000
1	2.12300623	2.938668E-012	1.805867E-011	1	0.000000E+000
1	2.12312760	1.805867E-011	2.938668E-012	0	0.000000E+000
1	2.12319100	2.938668E-012	1.805867E-011	1	0.000000E+000
1	2.12333014	1.805867E-011	2.938668E-012	0	0.000000E+000
1	2.12339347	2.938668E-012	1.805867E-011	1	0.000000E+000
1	2.12343179	1.805867E-011	2.938668E-012	0	0.000000E+000
1	2.12344521	2.938668E-012	1.805867E-011	1	0.000000E+000
1	2.12355515	1.805867E-011	2.938668E-012	0	0.000000E+000
1	2.12357087	2.938668E-012	1.805867E-011	1	0.000000E+000
1	2.12383079	1.805867E-011	2.938668E-012	0	0.000000E+000
1	2.12390274	2.938668E-012	1.805867E-011	1	0.000000E+000
1	2.12456055	1.805867E-011	2.938668E-012	0	0.000000E+000
1	2.12460619	2.938668E-012	1.805867E-011	1	0.000000E+000
1	2.12475381	1.805867E-011	2.938668E-012	0	0.000000E+000
1	2.12477326	2.938668E-012	1.805867E-011	1	0.000000E+000
1	2.12501243	1.805867E-011	2.938668E-012	0	0.000000E+000
1	2.12504280	2.938668E-012	1.805867E-011	1	0.000000E+000
1	2.12531366	1.805867E-011	2.938668E-012	0	0.000000E+000
1	2.12536169	2.938668E-012	1.805867E-011	1	0.000000E+000
1	2.12549391	1.805867E-011	2.938668E-012	0	0.000000E+000
1	2.12549962	2.938668E-012	1.805867E-011	1	0.000000E+000
1	2.12601424	1.805867E-011	2.938668E-012	0	0.000000E+000
1	2.12605325	2.938668E-012	1.805867E-011	1	0.000000E+000
1	2.12614318	1.805867E-011	2.938668E-012	0	0.000000E+000
1	2.12616058	2.938668E-012	1.805867E-011	1	0.000000E+000
1	2.12642616	1.805867E-011	2.938668E-012	0	0.000000E+000
1	2.12645661	2.938668E-012	1.805867E-011	1	0.000000E+000
1	2.12686896	1.805867E-011	2.938668E-012	0	0.000000E+000
1	2.12690943	2.938668E-012	1.805867E-011	1	0.000000E+000
1	2.12752440	1.805867E-011	2.938668E-012	0	0.000000E+000
1	2.12763794	2.938668E-012	1.805867E-011	1	0.000000E+000
1	2.12768199	1.805867E-011	2.938668E-012	0	0.000000E+000
1	2.12772874	2.938668E-012	1.805867E-011	1	0.000000E+000
1	2.12790240	1.805867E-011	2.938668E-012	0	0.000000E+000
1	2.12791729	2.938668E-012	1.805867E-011	1	0.000000E+000
1	2.12847646	1.805867E-011	2.938668E-012	0	0.000000E+000
1	2.12849640	2.938668E-012	1.805867E-011	1	0.000000E+000
1	2.12854580	1.805867E-011	2.938668E-012	0	0.000000E+000
1	2.12857617	2.938668E-012	1.805867E-011	1	0.000000E+000
1	2.12862991	1.805867E-011	2.938668E-012	0	0.000000E+000
1	2.12864909	2.938668E-012	1.805867E-011	1	0.000000E+000
1	2.12875566	1.805867E-011	2.938668E-012	0	0.000000E+000
1	2.12876951	2.938668E-012	1.805867E-011	1	0.000000E+000
1	2.12885209	1.805867E-011	2.938668E-012	0	0.000000E+000
1	2.12892565	2.938668E-012	1.805867E-011	1	0.000000E+000
1	2.12950286	1.805867E-011	2.938668E-012	0	0.000000E+000
1	2.12955885	2.938668E-012	1.805867E-011	1	0.000000E+000
1	2.12976135	1.805867E-011	2.938668E-012	0	0.000000E+000
1	2.12978622	2.938668E-012	1.805867E-011	1	0.000000E+000
1	2.12991714	1.805867E-011	2.938668E-012	0	0.000000E+000
1	2.12994166	2.938668E-012	1.805867E-011	1	0.000000E+000
1	2.12997137	1.805867E-011	2.938668E-012	0	0.000000E+000
1	2.12997808	2.938668E-012	1.805867E-011	1	0.000000E+000
1	2.13020530	1.805867E-011	2.938668E-012	0	0.000000E+000
1	2.13028088	2.938668E-012	1.805867E-011	1	0.000000E+000
1	2.13034323	1.805867E-011	2.938668E-012	0	0.000000E+000
1	2.13037911	2.938668E-012	1.805867E-011	1	0.000000E+000
1	2.13046365	1.805867E-011	2.938668E-012	0	0.000000E+000
1	2.13049512	2.938668E-012	1.805867E-011	1	0.000000E+000
1	2.13092734	1.805867E-011	2.938668E-012	0	0.000000E+000
1	2.13094781	2.938668E-012	1.805867E-011	1	0.000000E+000
1	2.13099449	1.805867E-011	2.938668E-012	0	0.000000E+000
1	2.13266453	2.938668E-012	1.805867E-011	1	0.000000E+000
1	2.13268221	1.805867E-011	2.938668E-012	0	0.000000E+000
1	2.13270375	2.938668E-012	1.805867E-011	1	0.000000E+000
1	2.13291177	1.805867E-011	2.938668E-012	0	0.000000E+000
1	2.13295123	2.938668E-012	1.805867E-011	1	0.000000E+000
1	2.13346873	1.805867E-011	2.938668E-012	0	0.000000E+000
1	2.13349217	2.938668E-012	1.805867E-011	1	0.000000E+000
1	2.13371437	1.805867E-011	2.938668E-012	0	0.000000E+000
1	2.13372574	2.938668E-012	1.805867E-011	1	0.000000E+000
1	2.13379225	1.805867E-011	2.938668E-012	0	0.000000E+000
1	2.13383774	2.938668E-012	1.805867E-011	1	0.000000E+000
1	2.13422909	1.805867E-011	2.938668E-012	0	0.000000E+000
1	2.13427055	2.938668E-012	1.805867E-011	1	0.000000E+000
1	2.13441248	1.805867E-011	2.938668E-012	0	0.000000E+000
1	2.13444799	2.938668E-012	1.805867E-011	1	0.000000E+000
1	2.13475895	1.805867E-011	2.938668E-012	0	0.000000E+000
1	2.13478285	2.938668E-012	1.805867E-011	1	0.000000E+000
1	2.13557554	1.805867E-011	2.938668E-012	0	0.000000E+000
1	2.13561094	2.938668E-012	1.805867E-011	1	0.000000E+000
1	2.13564332	1.805867E-011	2.938668E-012	0	0.000000E+000
1	2.13569020	2.938668E-012	1.805867E-011	1	0.000000E+000
1	2.13586734	1.805867E-011	2.938668E-012	0	0.000000E+000
1	2.13590541	2.938668E-012	1.805867E-011	1	0.000000E+000
1	2.13601396	1.805867E-011	2.938668E-012	0	0.000000E+000
1	2.13604977	2.938668E-012	1.805867E-011	1	0.000000E+000
1	2.13616132	1.805867E-011	2.938668E-012	0	0.000000E+000
1	2.13618514	2.938668E-012	1.805867E-011	1	0.000000E+000
1	2.13677224	1.805867E-011	2.938668E-012	0	0.000000E+000
1	2.13689781	2.938668E-012	1.805867E-011	1	0.000000E+000
1	2.13750349	1.805867E-011	2.938668E-012	0	0.000000E+000
1	2.13753030	2.938668E-012	1.805867E-011	1	0.000000E+000
1	2.13761736	1.805867E-011	2.938668E-012	0	0.000000E+000
1	2.13765030	2.938668E-012	1.805867E-011	1	0.000000E+000
1	2.13780068	1.805867E-011	2.938668E-012	0	0.000000E+000
1	2.13782360	2.938668E-012	1.805867E-011	1	0.000000E+000
1	2.13866381	1.805867E-011	2.938668E-012	0	0.000000E+000
1	2.13871766	2.938668E-012	1.805867E-011	1	0.000000E+000
1	2.13880377	1.805867E-011	2.938668E-012	0	0.000000E+000
1	2.13882732	2.938668E-012	1.805867E-011	1	0.000000E+000
1	2.13900695	1.805867E-011	2.938668E-012	0	0.000000E+000
1	2.13908647	2.938668E-012	1.805867E-011	1	0.000000E+000
1	2.13947226	1.805867E-011	2.938668E-012	0	0.000000E+000
1	2.13950076	2.938668E-012	1.805867E-011	1	0.000000E+000
1	2.13958216	1.805867E-011	2.938668E-012	0	0.000000E+000
1	2.14059983	2.938668E-012	1.805867E-011	1	0.000000E+000
1	2.14078932	1.805867E-011	2.938668E-012	0	0.000000E+000
1	2.14082272	2.938668E-012	1.805867E-011	1	0.000000E+000
1	2.14092733	1.805867E-011	2.938668E-012	0	0.000000E+000
1	2.14098292	2.938668E-012	1.805867E-011	1	0.000000E+000
1	2.14112322	1.805867E-011	2.938668E-012	0	0.000000E+000
1	2.14114710	2.938668E-012	1.805867E-011	1	0.000000E+000
1	2.14122710	1.805867E-011	2.938668E-012	0	0.000000E+000
1	2.14123799	2.938668E-012	1.805867E-011	1	0.000000E+000
1	2.14151365	1.805867E-011	2.938668E-012	0	0.000000E+000
1	2.14156085	2.938668E-012	1.805867E-011	1	0.000000E+000
1	2.14169100	1.805867E-011	2.938668E-012	0	0.000000E+000
1	2.14171860	2.938668E-012	1.805867E-011	1	0.000000E+000
1	2.14235693	1.805867E-011	2.938668E-012	0	0.000000E+000
1	2.14240587	2.938668E-012	1.805867E-011	1	0.000000E+000
1	2.14272087	1.805867E-011	2.938668E-012	0	0.000000E+000
1	2.14273739	2.938668E-012	1.805867E-011	1	0.000000E+000
1	2.14284337	1.805867E-011	2.938668E-012	0	0.000000E+000
1	2.14287741	2.938668E-012	1.805867E-011	1	0.000000E+000
1	2.14334035	1.805867E-011	2.938668E-012	0	0.000000E+000
1	2.14337460	2.938668E-012	1.805867E-011	1	0.000000E+000
1	2.14356885	1.805867E-011	2.938668E-012	0	0.000000E+000
1	2.14361363	2.938668E-012	1.805867E-011	1	0.000000E+000
1	2.14395771	1.805867E-011	2.938668E-012	0	0.000000E+000
1	2.14419835	2.938668E-012	1.805867E-011	1	0.000000E+000
1	2.14436732	1.805867E-011	2.938668E-012	0	0.000000E+000
1	2.14439142	2.938668E-012	1.805867E-011	1	0.000000E+000
1	2.14573555	1.805867E-011	2.938668E-012	0	0.000000E+000
1	2.14575981	2.938668E-012	1.805867E-011	1	0.000000E+000
1	2.14592723	1.805867E-011	2.938668E-012	0	0.000000E+000
1	2.14600918	2.938668E-012	1.805867E-011	1	0.000000E+000
1	2.14648765	1.805867E-011	2.938668E-012	0	0.000000E+000
1	2.14653878	2.938668E-012	1.805867E-011	1	0.000000E+000
1	2.14733646	1.805867E-011	2.938668E-012	0	0.000000E+000
1	2.14744619	2.938668E-012	1.805867E-011	1	0.000000E+000
1	2.14774680	1.805867E-011	2.938668E-012	0	0.000000E+000
1	2.14777282	2.938668E-012	1.805867E-011	1	0.000000E+000
1	2.14798160	1.805867E-011	2.938668E-012	0	0.000000E+000
1	2.14799717	2.938668E-012	1.805867E-011	1	0.000000E+000
1	2.14803770	1.805867E-011	2.938668E-012	0	0.000000E+000
1	2.14803899	2.938668E-012	1.805867E-011	1	0.000000E+000
1	2.14830785	1.805867E-011	2.938668E-012	0	0.000000E+000
1	2.14835357	2.938668E-012	1.805867E-011	1	0.000000E+000
1	2.14845169	1.805867E-011	2.938668E-012	0	0.000000E+000
1	2.14854497	2.938668E-012	1.805867E-011	1	0.000000E+000
1	2.14878249	1.805867E-011	2.938668E-012	0	0.000000E+000
1	2.14881132	2.938668E-012	1.805867E-011	1	0.000000E+000
1	2.14898422	1.805867E-011	2.938668E-012	0	0.000000E+000
1	2.14902002	2.938668E-012	1.805867E-011	1	0.000000E+000
1	2.14929383	1.805867E-011	2.938668E-012	0	0.000000E+000
1	2.14932986	2.938668E-012	1.805867E-011	1	0.000000E+000
1	2.14978721	1.805867E-011	2.938668E-012	0	0.000000E+000
1	2.14980693	2.938668E-012	1.805867E-011	1	0.000000E+000
1	2.15004791	1.805867E-011	2.938668E-012	0	0.000000E+000
1	2.15005464	2.938668E-012	1.805867E-011	1	0.000000E+000
1	2.15029100	1.805867E-011	2.938668E-012	0	0.000000E+000
1	2.15033487	2.938668E-012	1.805867E-011	1	0.000000E+000
1	2.15049438	1.805867E-011	2.938668E-012	0	0.000000E+000
1	2.15051927	2.938668E-012	1.805867E-011	1	0.000000E+000
1	2.15055721	1.805867E-011	2.938668E-012	0	0.000000E+000
1	2.15093827	2.938668E-012	1.805867E-011	1	0.000000E+000
1	2.15129494	1.805867E-011	2.938668E-012	0	0.000000E+000
1	2.15133954	2.938668E-012	1.805867E-011	1	0.000000E+000
1	2.15136161	1.805867E-011	2.938668E-012	0	0.000000E+000
1	2.15138811	2.938668E-012	1.805867E-011	1	0.000000E+000
1	2.15143520	1.805867E-011	2.938668E-012	0	0.000000E+000
1	2.15146364	2.938668E-012	1.805867E-011	1	0.000000E+000
1	2.15205337	1.805867E-011	2.938668E-012	0	0.000000E+000
1	2.15208582	2.938668E-012	1.805867E-011	1	0.000000E+000
1	2.15232357	1.805867E-011	2.938668E-012	0	0.000000E+000
1	2.15236303	2.938668E-012	1.805867E-011	1	0.000000E+000
1	2.15273464	1.805867E-011	2.938668E-012	0	0.000000E+000
1	2.15278973	2.938668E-012	1.805867E-011	1	0.000000E+000
1	2.15292323	1.805867E-011	2.938668E-012	0	0.000000E+000
1	2.15295892	2.938668E-012	1.805867E-011	1	0.000000E+000
1	2.15303617	1.805867E-011	2.938668E-012	0	0.000000E+000
1	2.15307547	2.938668E-012	1.805867E-011	1	0.000000E+000
1	2.15312259	1.805867E-011	2.938668E-012	0	0.000000E+000
1	2.15319173	2.938668E-012	1.805867E-011	1	0.000000E+000
1	2.15319596	1.805867E-011	2.938668E-012	0	0.000000E+000
1	2.15323909	2.938668E-012	1.805867E-011	1	0.000000E+000
1	2.15336556	1.805867E-011	2.938668E-012	0	0.000000E+000
1	2.15337764	2.938668E-012	1.805867E-011	1	0.000000E+000
1	2.15345494	1.805867E-011	2.938668E-012	0	0.000000E+000
1	2.15352782	2.938668E-012	1.805867E-011	1	0.000000E+000
1	2.15365308	1.805867E-011	2.938668E-012	0	0.000000E+000
1	2.15367905	2.938668E-012	1.805867E-011	1	0.000000E+000
1	2.15386161	1.805867E-011	2.938668E-012	0	0.000000E+000
1	2.15392674	2.938668E-012	1.805867E-011	1	0.000000E+000
1	2.15394275	1.805867E-011	2.938668E-012	0	0.000000E+000
1	2.15397119	2.938668E-012	1.805867E-011	1	0.000000E+000
1	2.15411198	1.805867E-011	2.938668E-012	0	0.000000E+000
1	2.15416018	2.938668E-012	1.805867E-011	1	0.000000E+000
1	2.15458959	1.805867E-011	2.938668E-012	0	0.000000E+000
1	2.15461427	2.938668E-012	1.805867E-011	1	0.000000E+000
1	2.15479848	1.805867E-011	2.938668E-012	0	0.000000E+000
1	2.15480233	2.938668E-012	1.805867E-011	1	0.000000E+000
1	2.15509053	1.805867E-011	2.938668E-012	0	0.000000E+000
1	2.15513699	2.938668E-012	1.805867E-011	1	0.000000E+000
1	2.15531548	1.805867E-011	2.938668E-012	0	0.000000E+000
1	2.15535097	2.938668E-012	1.805867E-011	1	0.000000E+000
1	2.15576883	1.805867E-011	2.938668E-012	0	0.000000E+000
1	2.15579711	2.938668E-012	1.805867E-011	1	0.000000E+000
1	2.15609149	1.805867E-011	2.938668E-012	0	0.000000E+000
1	2.15614017	2.938668E-012	1.805867E-011	1	0.000000E+000
1	2.15620590	1.805867E-011	2.938668E-012	0	0.000000E+000
1	2.15623381	2.938668E-012	1.805867E-011	1	0.000000E+000
1	2.15631891	1.805867E-011	2.938668E-012	0	0.000000E+000
1	2.15633000	2.938668E-012	1.805867E-011	1	0.000000E+000
1	2.15658371	1.805867E-011	2.938668E-012	0	0.000000E+000
1	2.15663210	2.938668E-012	1.805867E-011	1	0.000000E+000
1	2.15667669	1.805867E-011	2.938668E-012	0	0.000000E+000
1	2.15672909	2.938668E-012	1.805867E-011	1	0.000000E+000
1	2.15711311	1.805867E-011	2.938668E-012	0	0.000000E+000
1	2.15715066	2.938668E-012	1.805867E-011	1	0.000000E+000
1	2.15740146	1.805867E-011	2.938668E-012	0	0.000000E+000
1	2.15748177	2.938668E-012	1.805867E-011	1	0.000000E+000
1	2.15767938	1.805867E-011	2.938668E-012	0	0.000000E+000
1	2.15768829	2.938668E-012	1.805867E-011	1	0.000000E+000
1	2.15811538	1.805867E-011	2.938668E-012	0	0.000000E+000
1	2.15813539	2.938668E-012	1.805867E-011	1	0.000000E+000
1	2.15833379	1.805867E-011	2.938668E-012	0	0.000000E+000
1	2.15834664	2.938668E-012	1.805867E-011	1	0.000000E+000
1	2.15837682	1.805867E-011	2.938668E-012	0	0.000000E+000
1	2.15841526	2.938668E-012	1.805867E-011	1	0.000000E+000
1	2.15842864	1.805867E-011	2.938668E-012	0	0.000000E+000
1	2.15846083	2.938668E-012	1.805867E-011	1	0.000000E+000
1	2.15856443	1.805867E-011	2.938668E-012	0	0.000000E+000
1	2.15859241	2.938668E-012	1.805867E-011	1	0.000000E+000
1	2.15910668	1.805867E-011	2.938668E-012	0	0.000000E+000
1	2.16563808	2.938668E-012	1.805867E-011	1	0.000000E+000
1	2.16608474	1.805867E-011	2.938668E-012	0	0.000000E+000
1	2.16609877	2.938668E-012	1.805867E-011	1	0.000000E+000
1	2.16618835	1.805867E-011	2.938668E-012	0	0.000000E+000
1	2.16621311	2.938668E-012	1.805867E-011	1	0.000000E+000
1	2.16672976	1.805867E-011	2.938668E-012	0	0.000000E+000
1	2.16673344	2.938668E-012	1.805867E-011	1	0.000000E+000
1	2.16727694	1.805867E-011	2.938668E-012	0	0.000000E+000
1	2.16734563	2.938668E-012	1.805867E-011	1	0.000000E+000
1	2.16750458	1.805867E-011	2.938668E-012	0	0.000000E+000
1	2.16753049	2.938668E-012	1.805867E-011	1	0.000000E+000
1	2.16760993	1.805867E-011	2.938668E-012	0	0.000000E+000
1	2.16765231	2.938668E-012	1.805867E-011	1	0.000000E+000
1	2.16788534	1.805867E-011	2.938668E-012	0	0.000000E+000
1	2.16791660	2.938668E-012	1.805867E-011	1	0.000000E+000
1	2.16859677	1.805867E-011	2.938668E-012	0	0.000000E+000
1	2.16863390	2.938668E-012	1.805867E-011	1	0.000000E+000
1	2.16875330	1.805867E-011	2.938668E-012	0	0.000000E+000
1	2.17067852	2.938668E-012	1.805867E-011	1	0.000000E+000
1	2.17085113	1.805867E-011	2.938668E-012	0	0.000000E+000
1	2.17088211	2.938668E-012	1.805867E-011	1	0.000000E+000
1	2.17103082	1.805867E-011	2.938668E-012	0	0.000000E+000
1	2.17111229	2.938668E-012	1.805867E-011	1	0.000000E+000
1	2.17167386	1.805867E-011	2.938668E-012	0	0.000000E+000
1	2.17172139	2.938668E-012	1.805867E-011	1	0.000000E+000
1	2.17255361	1.805867E-011	2.938668E-012	0	0.000000E+000
1	2.17262960	2.938668E-012	1.805867E-011	1	0.000000E+000
1	2.17296002	1.805867E-011	2.938668E-012	0	0.000000E+000
1	2.17299105	2.938668E-012	1.805867E-011	1	0.000000E+000
1	2.17318980	1.805867E-011	2.938668E-012	0	0.000000E+000
1	2.17323589	2.938668E-012	1.805867E-011	1	0.000000E+000
1	2.17365164	1.805867E-011	2.938668E-012	0	0.000000E+000
1	2.17367596	2.938668E-012	1.805867E-011	1	0.000000E+000
1	2.17373709	1.805867E-011	2.938668E-012	0	0.000000E+000
1	2.17374844	2.938668E-012	1.805867E-011	1	0.000000E+000
1	2.17394419	1.805867E-011	2.938668E-012	0	0.000000E+000
1	2.17411313	2.938668E-012	1.805867E-011	1	0.000000E+000
1	2.17425269	1.805867E-011	2.938668E-012	0	0.000000E+000
1	2.17430670	2.938668E-012	1.805867E-011	1	0.000000E+000
1	2.17467088	1.805867E-011	2.938668E-012	0	0.000000E+000
1	2.17470512	2.938668E-012	1.805867E-011	1	0.000000E+000
1	2.17473140	1.805867E-011	2.938668E-012	0	0.000000E+000
1	2.17475633	2.938668E-012	1.805867E-011	1	0.000000E+000
1	2.17477618	1.805867E-011	2.938668E-012	0	0.000000E+000
1	2.17485024	2.938668E-012	1.805867E-011	1	0.000000E+000
1	2.17490268	1.805867E-011	2.938668E-012	0	0.000000E+000
1	2.17497562	2.938668E-012	1.805867E-011	1	0.000000E+000
1	2.17513749	1.805867E-011	2.938668E-012	0	0.000000E+000
1	2.17518420	2.938668E-012	1.805867E-011	1	0.000000E+000
1	2.17553072	1.805867E-011	2.938668E-012	0	0.000000E+000
1	2.17558598	2.938668E-012	1.805867E-011	1	0.000000E+000
1	2.17583981	1.805867E-011	2.938668E-012	0	0.000000E+000
1	2.17797412	2.938668E-012	1.805867E-011	1	0.000000E+000
1	2.17804751	1.805867E-011	2.938668E-012	0	0.000000E+000
1	2.17805118	2.938668E-012	1.805867E-011	1	0.000000E+000
1	2.17821128	1.805867E-011	2.938668E-012	0	0.000000E+000
1	2.17824534	2.938668E-012	1.805867E-011	1	0.000000E+000
1	2.17890194	1.805867E-011	2.938668E-012	0	0.000000E+000
1	2.17902004	2.938668E-012	1.805867E-011	1	0.000000E+000
1	2.17907368	1.805867E-011	2.938668E-012	0	0.000000E+000
1	2.17937751	2.938668E-012	1.805867E-011	1	0.000000E+000
1	2.17940603	1.805867E-011	2.938668E-012	0	0.000000E+000
1	2.17944638	2.938668E-012	1.805867E-011	1	0.000000E+000
1	2.17964259	1.805867E-011	2.938668E-012	0	0.000000E+000
1	2.17970469	2.938668E-012	1.805867E-011	1	0.000000E+000
1	2.18000068	1.805867E-011	2.938668E-012	0	0.000000E+000
1	2.18000426	2.938668E-012	1.805867E-011	1	0.000000E+000
1	2.18032834	1.805867E-011	2.938668E-012	0	0.000000E+000
1	2.18033684	2.938668E-012	1.805867E-011	1	0.000000E+000
1	2.18043700	1.805867E-011	2.938668E-012	0	0.000000E+000
1	2.18092098	2.938668E-012	1.805867E-011	1	0.000000E+000
1	2.18109630	1.805867E-011	2.938668E-012	0	0.000000E+000
1	2.18112922	2.938668E-012	1.805867E-011	1	0.000000E+000
1	2.18123564	1.805867E-011	2.938668E-012	0	0.000000E+000
1	2.18124464	2.938668E-012	1.805867E-011	1	0.000000E+000
1	2.18131630	1.805867E-011	2.938668E-012	0	0.000000E+000
1	2.18158438	2.938668E-012	1.805867E-011	1	0.000000E+000
1	2.18201212	1.805867E-011	2.938668E-012	0	0.000000E+000
1	2.18204279	2.938668E-012	1.805867E-011	1	0.000000E+000
1	2.18207721	1.805867E-011	2.938668E-012	0	0.000000E+000
1	2.18215346	2.938668E-012	1.805867E-011	1	0.000000E+000
1	2.18225016	1.805867E-011	2.938668E-012	0	0.000000E+000
1	2.18228425	2.938668E-012	1.805867E-011	1	0.000000E+000
1	2.18253376	1.805867E-011	2.938668E-012	0	0.000000E+000
1	2.18257328	2.938668E-012	1.805867E-011	1	0.000000E+000
1	2.18324573	1.805867E-011	2.938668E-012	0	0.000000E+000
1	2.18328179	2.938668E-012	1.805867E-011	1	0.000000E+000
1	2.18432979	1.805867E-011	2.938668E-012	0	0.000000E+000
1	2.18436878	2.938668E-012	1.805867E-011	1	0.000000E+000
1	2.18461236	1.805867E-011	2.938668E-012	0	0.000000E+000
1	2.18474118	2.938668E-012	1.805867E-011	1	0.000000E+000
1	2.18481910	1.805867E-011	2.938668E-012	0	0.000000E+000
1	2.18483778	2.938668E-012	1.805867E-011	1	0.000000E+000
1	2.18508822	1.805867E-011	2.938668E-012	0	0.000000E+000
1	2.18513309	2.938668E-012	1.805867E-011	1	0.000000E+000
1	2.18516080	1.805867E-011	2.938668E-012	0	0.000000E+000
1	2.18518619	2.938668E-012	1.805867E-011	1	0.000000E+000
1	2.18527755	1.805867E-011	2.938668E-012	0	0.000000E+000
1	2.18533712	2.938668E-012	1.805867E-011	1	0.000000E+000
1	2.18565021	1.805867E-011	2.938668E-012	0	0.000000E+000
1	2.18569596	2.938668E-012	1.805867E-011	1	0.000000E+000
1	2.18584723	1.805867E-011	2.938668E-012	0	0.000000E+000
1	2.18590073	2.938668E-012	1.805867E-011	1	0.000000E+000
1	2.18592317	1.805867E-011	2.938668E-012	0	0.000000E+000
1	2.18598336	2.938668E-012	1.805867E-011	1	0.000000E+000
1	2.18599433	1.805867E-011	2.938668E-012	0	0.000000E+000
1	2.18603385	2.938668E-012	1.805867E-011	1	0.000000E+000
1	2.18625819	1.805867E-011	2.938668E-012	0	0.000000E+000
1	2.18629812	2.938668E-012	1.805867E-011	1	0.000000E+000
1	2.18635048	1.805867E-011	2.938668E-012	0	0.000000E+000
1	2.18635616	2.938668E-012	1.805867E-011	1	0.000000E+000
1	2.18662036	1.805867E-011	2.938668E-012	0	0.000000E+000
1	2.18668280	2.938668E-012	1.805867E-011	1	0.000000E+000
1	2.18696491	1.805867E-011	2.938668E-012	0	0.000000E+000
1	2.18699018	2.938668E-012	1.805867E-011	1	0.000000E+000
1	2.18733002	1.805867E-011	2.938668E-012	0	0.000000E+000
1	2.18738510	2.938668E-012	1.805867E-011	1	0.000000E+000
1	2.18758992	1.805867E-011	2.938668E-012	0	0.000000E+000
1	2.18761213	2.938668E-012	1.805867E-011	1	0.000000E+000
1	2.18773748	1.805867E-011	2.938668E-012	0	0.000000E+000
1	2.18777623	2.938668E-012	1.805867E-011	1	0.000000E+000
1	2.18819410	1.805867E-011	2.938668E-012	0	0.000000E+000
1	2.18824040	2.938668E-012	1.805867E-011	1	0.000000E+000
1	2.18827097	1.805867E-011	2.938668E-012	0	0.000000E+000
1	2.18827863	2.938668E-012	1.805867E-011	1	0.000000E+000
1	2.18850375	1.805867E-011	2.938668E-012	0	0.000000E+000
1	2.18852301	2.938668E-012	1.805867E-011	1	0.000000E+000
1	2.18875890	1.805867E-011	2.938668E-012	0	0.000000E+000
1	2.18878231	2.938668E-012	1.805867E-011	1	0.000000E+000
1	2.18918162	1.805867E-011	2.938668E-012	0	0.000000E+000
1	2.18975097	2.938668E-012	1.805867E-011	1	0.000000E+000
1	2.18991514	1.805867E-011	2.938668E-012	0	0.000000E+000
1	2.18993385	2.938668E-012	1.805867E-011	1	0.000000E+000
1	2.19007166	1.805867E-011	2.938668E-012	0	0.000000E+000
1	2.19016588	2.938668E-012	1.805867E-011	1	0.000000E+000
1	2.19029493	1.805867E-011	2.938668E-012	0	0.000000E+000
1	2.19050321	2.938668E-012	1.805867E-011	1	0.000000E+000
1	2.19151370	1.805867E-011	2.938668E-012	0	0.000000E+000
1	2.19152869	2.938668E-012	1.805867E-011	1	0.000000E+000
1	2.19186102	1.805867E-011	2.938668E-012	0	0.000000E+000
1	2.19188214	2.938668E-012	1.805867E-011	1	0.000000E+000
1	2.19195367	1.805867E-011	2.938668E-012	0	0.000000E+000
1	2.19196121	2.938668E-012	1.805867E-011	1	0.000000E+000
1	2.19343640	1.805867E-011	2.938668E-012	0	0.000000E+000
1	2.19344679	2.938668E-012	1.805867E-011	1	0.000000E+000
1	2.19357287	1.805867E-011	2.938668E-012	0	0.000000E+000
1	2.19364426	2.938668E-012	1.805867E-011	1	0.000000E+000
1	2.19368197	1.805867E-011	2.938668E-012	0	0.000000E+000
1	2.19369179	2.938668E-012	1.805867E-011	1	0.000000E+000
1	2.19412040	1.805867E-011	2.938668E-012	0	0.000000E+000
1	2.19415835	2.938668E-012	1.805867E-011	1	0.000000E+000
1	2.19422731	1.805867E-011	2.938668E-012	0	0.000000E+000
1	2.19426138	2.938668E-012	1.805867E-011	1	0.000000E+000
1	2.19440568	1.805867E-011	2.938668E-012	0	0.000000E+000
1	2.19442740	2.938668E-012	1.805867E-011	1	0.000000E+000
1	2.19489389	1.805867E-011	2.938668E-012	0	0.000000E+000
1	2.19491657	2.938668E-012	1.805867E-011	1	0.000000E+000
1	2.19497125	1.805867E-011	2.938668E-012	0	0.000000E+000
1	2.19503583	2.938668E-012	1.805867E-011	1	0.000000E+000
1	2.19515248	1.805867E-011	2.938668E-012	0	0.000000E+000
1	2.19516970	2.938668E-012	1.805867E-011	1	0.000000E+000
1	2.19531989	1.805867E-011	2.938668E-012	0	0.000000E+000
1	2.19538915	2.938668E-012	1.805867E-011	1	0.000000E+000
1	2.19556786	1.805867E-011	2.938668E-012	0	0.000000E+000
1	2.19559488	2.938668E-012	1.805867E-011	1	0.000000E+000
1	2.19571296	1.805867E-011	2.938668E-012	0	0.000000E+000
1	2.19572817	2.938668E-012	1.805867E-011	1	0.000000E+000
1	2.19578381	1.805867E-011	2.938668E-012	0	0.000000E+000
1	2.19579460	2.938668E-012	1.805867E-011	1	0.000000E+000
1	2.19609623	1.805867E-011	2.938668E-012	0	0.000000E+000
1	2.19610939	2.938668E-012	1.805867E-011	1	0.000000E+000
1	2.19651363	1.805867E-011	2.938668E-012	0	0.000000E+000
1	2.19656282	2.938668E-012	1.805867E-011	1	0.000000E+000
1	2.19666848	1.805867E-011	2.938668E-012	0	0.000000E+000
1	2.19670892	2.938668E-012	1.805867E-011	1	0.000000E+000
1	2.19678221	1.805867E-011	2.938668E-012	0	0.000000E+000
1	2.19682511	2.938668E-012	1.805867E-011	1	0.000000E+000
1	2.19694935	1.805867E-011	2.938668E-012	0	0.000000E+000
1	2.19699428	2.938668E-012	1.805867E-011	1	0.000000E+000
1	2.19710079	1.805867E-011	2.938668E-012	0	0.000000E+000
1	2.19716516	2.938668E-012	1.805867E-011	1	0.000000E+000
1	2.19720577	1.805867E-011	2.938668E-012	0	0.000000E+000
1	2.19722669	2.938668E-012	1.805867E-011	1	0.000000E+000
1	2.19759448	1.805867E-011	2.938668E-012	0	0.000000E+000
1	2.19759532	2.938668E-012	1.805867E-011	1	0.000000E+000
1	2.19769883	1.805867E-011	2.938668E-012	0	0.000000E+000
1	2.19795509	2.938668E-012	1.805867E-011	1	0.000000E+000
1	2.19797735	1.805867E-011	2.938668E-012	0	0.000000E+000
1	2.19801213	2.938668E-012	1.805867E-011	1	0.000000E+000
1	2.19818072	1.805867E-011	2.938668E-012	0	0.000000E+000
1	2.19821654	2.938668E-012	1.805867E-011	1	0.000000E+000
1	2.19837761	1.805867E-011	2.938668E-012	0	0.000000E+000
1	2.19839954	2.938668E-012	1.805867E-011	1	0.000000E+000
1	2.19858501	1.805867E-011	2.938668E-012	0	0.000000E+000
1	2.19861922	2.938668E-012	1.805867E-011	1	0.000000E+000
1	2.19882404	1.805867E-011	2.938668E-012	0	0.000000E+000
1	2.19889142	2.938668E-012	1.805867E-011	1	0.000000E+000
1	2.19904148	1.805867E-011	2.938668E-012	0	0.000000E+000
1	2.19907329	2.938668E-012	1.805867E-011	1	0.000000E+000
1	2.19930718	1.805867E-011	2.938668E-012	0	0.000000E+000
1	2.21341982	2.938668E-012	1.805867E-011	1	0.000000E+000
1	2.21435521	1.805867E-011	2.938668E-012	0	0.000000E+000
1	2.21438105	2.938668E-012	1.805867E-011	1	0.000000E+000
1	2.21447855	1.805867E-011	2.938668E-012	0	0.000000E+000
1	2.21464382	2.938668E-012	1.805867E-011	1	0.000000E+000
1	2.21467074	1.805867E-011	2.938668E-012	0	0.000000E+000
1	2.21471703	2.938668E-012	1.805867E-011	1	0.000000E+000
1	2.21526298	1.805867E-011	2.938668E-012	0	0.000000E+000
1	2.21533989	2.938668E-012	1.805867E-011	1	0.000000E+000
1	2.21540865	1.805867E-011	2.938668E-012	0	0.000000E+000
1	2.21543158	2.938668E-012	1.805867E-011	1	0.000000E+000
1	2.21553527	1.805867E-011	2.938668E-012	0	0.000000E+000
1	2.21557822	2.938668E-012	1.805867E-011	1	0.000000E+000
1	2.21585805	1.805867E-011	2.938668E-012	0	0.000000E+000
1	2.21589152	2.938668E-012	1.805867E-011	1	0.000000E+000
1	2.21589837	1.805867E-011	2.938668E-012	0	0.000000E+000
1	2.21595810	2.938668E-012	1.805867E-011	1	0.000000E+000
1	2.21630043	1.805867E-011	2.938668E-012	0	0.000000E+000
1	2.21640017	2.938668E-012	1.805867E-011	1	0.000000E+000
1	2.21660594	1.805867E-011	2.938668E-012	0	0.000000E+000
1	2.21667411	2.938668E-012	1.805867E-011	1	0.000000E+000
1	2.21672771	1.805867E-011	2.938668E-012	0	0.000000E+000
1	2.21674411	2.938668E-012	1.805867E-011	1	0.000000E+000
1	2.21681540	1.805867E-011	2.938668E-012	0	0.000000E+000
1	2.21687172	2.938668E-012	1.805867E-011	1	0.000000E+000
1	2.21715209	1.805867E-011	2.938668E-012	0	0.000000E+000
1	2.21724943	2.938668E-012	1.805867E-011	1	0.000000E+000
1	2.21774365	1.805867E-011	2.938668E-012	0	0.000000E+000
1	2.21778963	2.938668E-012	1.805867E-011	1	0.000000E+000
1	2.21793335	1.805867E-011	2.938668E-012	0	0.000000E+000
1	2.21795142	2.938668E-012	1.805867E-011	1	0.000000E+000
1	2.21803331	1.805867E-011	2.938668E-012	0	0.000000E+000
1	2.21805735	2.938668E-012	1.805867E-011	1	0.000000E+000
1	2.21819807	1.805867E-011	2.938668E-012	0	0.000000E+000
1	2.21820499	2.938668E-012	1.805867E-011	1	0.000000E+000
1	2.21853121	1.805867E-011	2.938668E-012	0	0.000000E+000
1	2.21859868	2.938668E-012	1.805867E-011	1	0.000000E+000
1	2.21887184	1.805867E-011	2.938668E-012	0	0.000000E+000
1	2.21889323	2.938668E-012	1.805867E-011	1	0.000000E+000
1	2.21920090	1.805867E-011	2.938668E-012	0	0.000000E+000
1	2.21924352	2.938668E-012	1.805867E-011	1	0.000000E+000
1	2.21954266	1.805867E-011	2.938668E-012	0	0.000000E+000
1	2.21957818	2.938668E-012	1.805867E-011	1	0.000000E+000
1	2.21960875	1.805867E-011	2.938668E-012	0	0.000000E+000
1	2.21963409	2.938668E-012	1.805867E-011	1	0.000000E+000
1	2.21968209	1.805867E-011	2.938668E-012	0	0.000000E+000
1	2.21972008	2.938668E-012	1.805867E-011	1	0.000000E+000
1	2.22036501	1.805867E-011	2.938668E-012	0	0.000000E+000
1	2.22038917	2.938668E-012	1.805867E-011	1	0.000000E+000
1	2.22070792	1.805867E-011	2.938668E-012	0	0.000000E+000
1	2.22075367	2.938668E-012	1.805867E-011	1	0.000000E+000
1	2.22090913	1.805867E-011	2.938668E-012	0	0.000000E+000
1	2.22092258	2.938668E-012	1.805867E-011	1	0.000000E+000
1	2.22097111	1.805867E-011	2.938668E-012	0	0.000000E+000
1	2.22219058	2.938668E-012	1.805867E-011	1	0.000000E+000
1	2.22228969	1.805867E-011	2.938668E-012	0	0.000000E+000
1	2.22232666	2.938668E-012	1.805867E-011	1	0.000000E+000
1	2.22310138	1.805867E-011	2.938668E-012	0	0.000000E+000
1	2.22316956	2.938668E-012	1.805867E-011	1	0.000000E+000
1	2.22351287	1.805867E-011	2.938668E-012	0	0.000000E+000
1	2.22354669	2.938668E-012	1.805867E-011	1	0.000000E+000
1	2.22394920	1.805867E-011	2.938668E-012	0	0.000000E+000
1	2.22399524	2.938668E-012	1.805867E-011	1	0.000000E+000
1	2.22404257	1.805867E-011	2.938668E-012	0	0.000000E+000
1	2.22408331	2.938668E-012	1.805867E-011	1	0.000000E+000
1	2.22411223	1.805867E-011	2.938668E-012	0	0.000000E+000
1	2.22414997	2.938668E-012	1.805867E-011	1	0.000000E+000
1	2.22421839	1.805867E-011	2.938668E-012	0	0.000000E+000
1	2.22431911	2.938668E-012	1.805867E-011	1	0.000000E+000
1	2.22434383	1.805867E-011	2.938668E-012	0	0.000000E+000
1	2.22458983	2.938668E-012	1.805867E-011	1	0.000000E+000
1	2.22459592	1.805867E-011	2.938668E-012	0	0.000000E+000
1	2.22461816	2.938668E-012	1.805867E-011	1	0.000000E+000
1	2.22483777	1.805867E-011	2.938668E-012	0	0.000000E+000
1	2.22490391	2.938668E-012	1.805867E-011	1	0.000000E+000
1	2.22512673	1.805867E-011	2.938668E-012	0	0.000000E+000
1	2.22523189	2.938668E-012	1.805867E-011	1	0.000000E+000
1	2.22528119	1.805867E-011	2.938668E-012	0	0.000000E+000
1	2.22533201	2.938668E-012	1.805867E-011	1	0.000000E+000
1	2.22580407	1.805867E-011	2.938668E-012	0	0.000000E+000
1	2.22582906	2.938668E-012	1.805867E-011	1	0.000000E+000
1	2.22587194	1.805867E-011	2.938668E-012	0	0.000000E+000
1	2.22587477	2.938668E-012	1.805867E-011	1	0.000000E+000
1	2.22671447	1.805867E-011	2.938668E-012	0	0.000000E+000
1	2.22673105	2.938668E-012	1.805867E-011	1	0.000000E+000
1	2.22690964	1.805867E-011	2.938668E-012	0	0.000000E+000
1	2.22698622	2.938668E-012	1.805867E-011	1	0.000000E+000
1	2.22699783	1.805867E-011	2.938668E-012	0	0.000000E+000
1	2.22701415	2.938668E-012	1.805867E-011	1	0.000000E+000
1	2.22730779	1.805867E-011	2.938668E-012	0	0.000000E+000
1	2.22733243	2.938668E-012	1.805867E-011	1	0.000000E+000
1	2.22741388	1.805867E-011	2.938668E-012	0	0.000000E+000
1	2.22744996	2.938668E-012	1.805867E-011	1	0.000000E+000
1	2.22767135	1.805867E-011	2.938668E-012	0	0.000000E+000
1	2.22772675	2.938668E-012	1.805867E-011	1	0.000000E+000
1	2.22793300	1.805867E-011	2.938668E-012	0	0.000000E+000
1	2.22799377	2.938668E-012	1.805867E-011	1	0.000000E+000
1	2.22842324	1.805867E-011	2.938668E-012	0	0.000000E+000
1	2.22843708	2.938668E-012	1.805867E-011	1	0.000000E+000
1	2.22883909	1.805867E-011	2.938668E-012	0	0.000000E+000
1	2.22887275	2.938668E-012	1.805867E-011	1	0.000000E+000
1	2.22922398	1.805867E-011	2.938668E-012	0	0.000000E+000
1	2.22924059	2.938668E-012	1.805867E-011	1	0.000000E+000
1	2.22930108	1.805867E-011	2.938668E-012	0	0.000000E+000
1	2.22931830	2.938668E-012	1.805867E-011	1	0.000000E+000
1	2.22968386	1.805867E-011	2.938668E-012	0	0.000000E+000
1	2.23080148	2.938668E-012	1.805867E-011	1	0.000000E+000
1	2.23093974	1.805867E-011	2.938668E-012	0	0.000000E+000
1	2.23098376	2.938668E-012	1.805867E-011	1	0.000000E+000
1	2.23131415	1.805867E-011	2.938668E-012	0	0.000000E+000
1	2.23132777	2.938668E-012	1.805867E-011	1	0.000000E+000
1	2.23144883	1.805867E-011	2.938668E-012	0	0.000000E+000
1	2.23151443	2.938668E-012	1.805867E-011	1	0.000000E+000
1	2.23204316	1.805867E-011	2.938668E-012	0	0.000000E+000
1	2.23218783	2.938668E-012	1.805867E-011	1	0.000000E+000
1	2.23235010	1.805867E-011	2.938668E-012	0	0.000000E+000
1	2.23237281	2.938668E-012	1.805867E-011	1	0.000000E+000
1	2.23252269	1.805867E-011	2.938668E-012	0	0.000000E+000
1	2.23257160	2.938668E-012	1.805867E-011	1	0.000000E+000
1	2.23260944	1.805867E-011	2.938668E-012	0	0.000000E+000
1	2.23272379	2.938668E-012	1.805867E-011	1	0.000000E+000
1	2.23309657	1.805867E-011	2.938668E-012	0	0.000000E+000
1	2.23348956	2.938668E-012	1.805867E-011	1	0.000000E+000
1	2.23395337	1.805867E-011	2.938668E-012	0	0.000000E+000
1	2.23459174	2.938668E-012	1.805867E-011	1	0.000000E+000
1	2.23519892	1.805867E-011	2.938668E-012	0	0.000000E+000
1	2.23529830	2.938668E-012	1.805867E-011	1	0.000000E+000
1	2.23533612	1.805867E-011	2.938668E-012	0	0.000000E+000
1	2.23537997	2.938668E-012	1.805867E-011	1	0.000000E+000
1	2.23545546	1.805867E-011	2.938668E-012	0	0.000000E+000
1	2.23554187	2.938668E-012	1.805867E-011	1	0.000000E+000
1	2.23554836	1.805867E-011	2.938668E-012	0	0.000000E+000
1	2.23560743	2.938668E-012	1.805867E-011	1	0.000000E+000
1	2.23596149	1.805867E-011	2.938668E-012	0	0.000000E+000
1	2.23598889	2.938668E-012	1.805867E-011	1	0.000000E+000
1	2.23617554	1.805867E-011	2.938668E-012	0	0.000000E+000
1	2.23618286	2.938668E-012	1.805867E-011	1	0.000000E+000
1	2.23629708	1.805867E-011	2.938668E-012	0	0.000000E+000
1	2.23788769	2.938668E-012	1.805867E-011	1	0.000000E+000
1	2.23792993	1.805867E-011	2.938668E-012	0	0.000000E+000
1	2.23794945	2.938668E-012	1.805867E-011	1	0.000000E+000
1	2.23813941	1.805867E-011	2.938668E-012	0	0.000000E+000
1	2.23814915	2.938668E-012	1.805867E-011	1	0.000000E+000
1	2.23851182	1.805867E-011	2.938668E-012	0	0.000000E+000
1	2.23854836	2.938668E-012	1.805867E-011	1	0.000000E+000
1	2.23862895	1.805867E-011	2.938668E-012	0	0.000000E+000
1	2.23864322	2.938668E-012	1.805867E-011	1	0.000000E+000
1	2.23894184	1.805867E-011	2.938668E-012	0	0.000000E+000
1	2.23900632	2.938668E-012	1.805867E-011	1	0.000000E+000
1	2.23903197	1.805867E-011	2.938668E-012	0	0.000000E+000
1	2.23907223	2.938668E-012	1.805867E-011	1	0.000000E+000
1	2.23909015	1.805867E-011	2.938668E-012	0	0.000000E+000
1	3.49867382	2.888428E-012	1.800843E-011	1	0.000000E+000
1	3.49903757	1.800843E-011	2.888428E-012	0	0.000000E+000
1	3.49911695	2.888428E-012	1.800843E-011	1	0.000000E+000
1	3.49946149	1.800843E-011	2.888428E-012	0	0.000000E+000
1	3.49948504	2.888428E-012	1.800843E-011	1	0.000000E+000
1	3.49980554	1.800843E-011	2.888428E-012	0	0.000000E+000
1	3.49986535	2.888428E-012	1.800843E-011	1	0.000000E+000
1	3.50029182	1.800843E-011	2.888428E-012	0	0.000000E+000
1	3.50033874	2.888428E-012	1.800843E-011	1	0.000000E+000
1	3.50179593	1.800843E-011	2.888428E-012	0	0.000000E+000
1	3.50182953	2.888428E-012	1.800843E-011	1	0.000000E+000
1	3.50256548	1.800843E-011	2.888428E-012	0	0.000000E+000
1	3.50260474	2.888428E-012	1.800843E-011	1	0.000000E+000
1	3.50261714	1.800843E-011	2.888428E-012	0	0.000000E+000
1	3.50267048	2.888428E-012	1.800843E-011	1	0.000000E+000
1	3.50270734	1.800843E-011	2.888428E-012	0	0.000000E+000
1	3.50275616	2.888428E-012	1.800843E-011	1	0.000000E+000
1	3.50281970	1.800843E-011	2.888428E-012	0	0.000000E+000
1	3.50283510	2.888428E-012	1.800843E-011	1	0.000000E+000
1	3.50295075	1.800843E-011	2.888428E-012	0	0.000000E+000
1	3.50297254	2.888428E-012	1.800843E-011	1	0.000000E+000
1	3.50346750	1.800843E-011	2.888428E-012	0	0.000000E+000
1	3.50353317	2.888428E-012	1.800843E-011	1	0.000000E+000
1	3.50354585	1.800843E-011	2.888428E-012	0	0.000000E+000
1	3.50358539	2.888428E-012	1.800843E-011	1	0.000000E+000
1	3.50423619	1.800843E-011	2.888428E-012	0	0.000000E+000
1	3.50426251	2.888428E-012	1.800843E-011	1	0.000000E+000
1	3.50451882	1.800843E-011	2.888428E-012	0	0.000000E+000
1	3.50453800	2.888428E-012	1.800843E-011	1	0.000000E+000
1	3.50495048	1.800843E-011	2.888428E-012	0	0.000000E+000
1	3.50498267	2.888428E-012	1.800843E-011	1	0.000000E+000
1	3.50533936	1.800843E-011	2.888428E-012	0	0.000000E+000
1	3.50536857	2.888428E-012	1.800843E-011	1	0.000000E+000
1	3.50540424	1.800843E-011	2.888428E-012	0	0.000000E+000
1	3.50542168	2.888428E-012	1.800843E-011	1	0.000000E+000
1	3.50573122	1.800843E-011	2.888428E-012	0	0.000000E+000
1	3.50576747	2.888428E-012	1.800843E-011	1	0.000000E+000
1	3.50578917	1.800843E-011	2.888428E-012	0	0.000000E+000
1	3.50581909	2.888428E-012	1.800843E-011	1	0.000000E+000
1	3.50596301	1.800843E-011	2.888428E-012	0	0.000000E+000
1	3.50599328	2.888428E-012	1.800843E-011	1	0.000000E+000
1	3.50672402	1.800843E-011	2.888428E-012	0	0.000000E+000
1	3.50675853	2.888428E-012	1.800843E-011	1	0.000000E+000
1	3.50684970	1.800843E-011	2.888428E-012	0	0.000000E+000
1	3.50686629	2.888428E-012	1.800843E-011	1	0.000000E+000
1	3.50754983	1.800843E-011	2.888428E-012	0	0.000000E+000
1	3.50759312	2.888428E-012	1.800843E-011	1	0.000000E+000
1	3.50784011	1.800843E-011	2.888428E-012	0	0.000000E+000
1	3.50794314	2.888428E-012	1.800843E-011	1	0.000000E+000
1	3.50804826	1.800843E-011	2.888428E-012	0	0.000000E+000
1	3.50806140	2.888428E-012	1.800843E-011	1	0.000000E+000
1	3.50824656	1.800843E-011	2.888428E-012	0	0.000000E+000
1	3.50825136	2.888428E-012	1.800843E-011	1	0.000000E+000
1	3.50887426	1.800843E-011	2.888428E-012	0	0.000000E+000
1	3.50890935	2.888428E-012	1.800843E-011	1	0.000000E+000
1	3.50905203	1.800843E-011	2.888428E-012	0	0.000000E+000
1	3.50907104	2.888428E-012	1.800843E-011	1	0.000000E+000
1	3.50943146	1.800843E-011	2.888428E-012	0	0.000000E+000
1	3.50945368	2.888428E-012	1.800843E-011	1	0.000000E+000
1	3.50961252	1.800843E-011	2.888428E-012	0	0.000000E+000
1	3.50965136	2.888428E-012	1.800843E-011	1	0.000000E+000
1	3.50980763	1.800843E-011	2.888428E-012	0	0.000000E+000
1	3.50984260	2.888428E-012	1.800843E-011	1	0.000000E+000
1	3.50993787	1.800843E-011	2.888428E-012	0	0.000000E+000
1	3.51003667	2.888428E-012	1.800843E-011	1	0.000000E+000
1	3.51079890	1.800843E-011	2.888428E-012	0	0.000000E+000
1	3.51081098	2.888428E-012	1.800843E-011	1	0.000000E+000
1	3.51105621	1.800843E-011	2.888428E-012	0	0.000000E+000
1	3.51107824	2.888428E-012	1.800843E-011	1	0.000000E+000
1	3.51111899	1.800843E-011	2.888428E-012	0	0.000000E+000
1	3.51115875	2.888428E-012	1.800843E-011	1	0.000000E+000
1	3.51120577	1.800843E-011	2.888428E-012	0	0.000000E+000
1	3.51127239	2.888428E-012	1.800843E-011	1	0.000000E+000
1	3.51140254	1.800843E-011	2.888428E-012	0	0.000000E+000
1	3.51142946	2.888428E-012	1.800843E-011	1	0.000000E+000
1	3.51189524	1.800843E-011	2.888428E-012	0	0.000000E+000
1	3.51193270	2.888428E-012	1.800843E-011	1	0.000000E+000
1	3.51208901	1.800843E-011	2.888428E-012	0	0.000000E+000
1	3.51211187	2.888428E-012	1.800843E-011	1	0.000000E+000
1	3.51241405	1.800843E-011	2.888428E-012	0	0.000000E+000
1	3.51244509	2.888428E-012	1.800843E-011	1	0.000000E+000
1	3.51253119	1.800843E-011	2.888428E-012	0	0.000000E+000
1	3.51254361	2.888428E-012	1.800843E-011	1	0.000000E+000
1	3.51272246	1.800843E-011	2.888428E-012	0	0.000000E+000
1	3.51276181	2.888428E-012	1.800843E-011	1	0.000000E+000
1	3.51284876	1.800843E-011	2.888428E-012	0	0.000000E+000
1	3.51286525	2.888428E-012	1.800843E-011	1	0.000000E+000
1	3.51331684	1.800843E-011	2.888428E-012	0	0.000000E+000
1	3.51335751	2.888428E-012	1.800843E-011	1	0.000000E+000
1	3.51341694	1.800843E-011	2.888428E-012	0	0.000000E+000
1	3.51348474	2.888428E-012	1.800843E-011	1	0.000000E+000
1	3.51353860	1.800843E-011	2.888428E-012	0	0.000000E+000
1	4.45256642	2.918542E-012	1.803854E-011	1	0.000000E+000
1	4.45256700	1.803854E-011	2.918542E-012	0	0.000000E+000
1	4.45256854	2.918542E-012	1.803854E-011	1	0.000000E+000
1	4.45267948	1.803854E-011	2.918542E-012	0	0.000000E+000
1	4.45273828	2.918542E-012	1.803854E-011	1	0.000000E+000
1	4.45337458	1.803854E-011	2.918542E-012	0	0.000000E+000
1	4.45339763	2.918542E-012	1.803854E-011	1	0.000000E+000
1	4.45346736	1.803854E-011	2.918542E-012	0	0.000000E+000
1	4.45350201	2.918542E-012	1.803854E-011	1	0.000000E+000
1	4.45361456	1.803854E-011	2.918542E-012	0	0.000000E+000
1	4.45362612	2.918542E-012	1.803854E-011	1	0.000000E+000
1	4.45369756	1.803854E-011	2.918542E-012	0	0.000000E+000
1	4.45370627	2.918542E-012	1.803854E-011	1	0.000000E+000
1	4.45405163	1.803854E-011	2.918542E-012	0	0.000000E+000
1	4.45415602	2.918542E-012	1.803854E-011	1	0.000000E+000
1	4.45429480	1.803854E-011	2.918542E-012	0	0.000000E+000
1	4.45442699	2.918542E-012	1.803854E-011	1	0.000000E+000
1	4.45499597	1.803854E-011	2.918542E-012	0	0.000000E+000
1	4.45502813	2.918542E-012	1.803854E-011	1	0.000000E+000
1	4.45534167	1.803854E-011	2.918542E-012	0	0.000000E+000
1	4.45540547	2.918542E-012	1.803854E-011	1	0.000000E+000
1	4.45554079	1.803854E-011	2.918542E-012	0	0.000000E+000
1	4.45555990	2.918542E-012	1.803854E-011	1	0.000000E+000
1	4.45566294	1.803854E-011	2.918542E-012	0	0.000000E+000
1	4.45568332	2.918542E-012	1.803854E-011	1	0.000000E+000
1	4.45574836	1.803854E-011	2.918542E-012	0	0.000000E+000
1	4.45577584	2.918542E-012	1.803854E-011	1	0.000000E+000
1	4.45602637	1.803854E-011	2.918542E-012	0	0.000000E+000
1	4.45606652	2.918542E-012	1.803854E-011	1	0.000000E+000
1	4.45610747	1.803854E-011	2.918542E-012	0	0.000000E+000
1	4.45611321	2.918542E-012	1.803854E-011	1	0.000000E+000
1	4.45639314	1.803854E-011	2.918542E-012	0	0.000000E+000
1	4.45641502	2.918542E-012	1.803854E-011	1	0.000000E+000
1	4.45655639	1.803854E-011	2.918542E-012	0	0.000000E+000
1	4.45657223	2.918542E-012	1.803854E-011	1	0.000000E+000
1	4.45668294	1.803854E-011	2.918542E-012	0	0.000000E+000
1	4.45675414	2.918542E-012	1.803854E-011	1	0.000000E+000
1	4.45679931	1.803854E-011	2.918542E-012	0	0.000000E+000
1	4.45685060	2.918542E-012	1.803854E-011	1	0.000000E+000
1	4.45692975	1.803854E-011	2.918542E-012	0	0.000000E+000
1	4.45696250	2.918542E-012	1.803854E-011	1	0.000000E+000
1	4.45712555	1.803854E-011	2.918542E-012	0	0.000000E+000
1	4.45714735	2.918542E-012	1.803854E-011	1	0.000000E+000
1	4.45731104	1.803854E-011	2.918542E-012	0	0.000000E+000
1	4.45732037	2.918542E-012	1.803854E-011	1	0.000000E+000
1	4.45767491	1.803854E-011	2.918542E-012	0	0.000000E+000
1	4.45771961	2.918542E-012	1.803854E-011	1	0.000000E+000
1	4.45820588	1.803854E-011	2.918542E-012	0	0.000000E+000
1	4.45823647	2.918542E-012	1.803854E-011	1	0.000000E+000
1	4.45848682	1.803854E-011	2.918542E-012	0	0.000000E+000
1	4.45854588	2.918542E-012	1.803854E-011	1	0.000000E+000
1	4.45857516	1.803854E-011	2.918542E-012	0	0.000000E+000
1	4.45857830	2.918542E-012	1.803854E-011	1	0.000000E+000
1	4.45867925	1.803854E-011	2.918542E-012	0	0.000000E+000
1	4.45872824	2.918542E-012	1.803854E-011	1	0.000000E+000
1	4.45893841	1.803854E-011	2.918542E-012	0	0.000000E+000
1	4.45963345	2.918542E-012	1.803854E-011	1	0.000000E+000
1	4.45986594	1.803854E-011	2.918542E-012	0	0.000000E+000
1	4.45989816	2.918542E-012	1.803854E-011	1	0.000000E+000
1	4.45998552	1.803854E-011	2.918542E-012	0	0.000000E+000
1	4.46002745	2.918542E-012	1.803854E-011	1	0.000000E+000
1	4.46007718	1.803854E-011	2.918542E-012	0	0.000000E+000
1	4.46010677	2.918542E-012	1.803854E-011	1	0.000000E+000
1	4.46026791	1.803854E-011	2.918542E-012	0	0.000000E+000
1	4.46027187	2.918542E-012	1.803854E-011	1	0.000000E+000
1	4.46077173	1.803854E-011	2.918542E-012	0	0.000000E+000
1	4.46083740	2.918542E-012	1.803854E-011	1	0.000000E+000
1	4.46142003	1.803854E-011	2.918542E-012	0	0.000000E+000
1	4.46144676	2.918542E-012	1.803854E-011	1	0.000000E+000
1	4.46161363	1.803854E-011	2.918542E-012	0	0.000000E+000
1	4.46171849	2.918542E-012	1.803854E-011	1	0.000000E+000
1	4.46197468	1.803854E-011	2.918542E-012	0	0.000000E+000
1	4.46203522	2.918542E-012	1.803854E-011	1	0.000000E+000
1	4.46246903	1.803854E-011	2.918542E-012	0	0.000000E+000
1	4.46249214	2.918542E-012	1.803854E-011	1	0.000000E+000
1	4.46279296	1.803854E-011	2.918542E-012	0	0.000000E+000
1	4.46284098	2.918542E-012	1.803854E-011	1	0.000000E+000
1	4.46360584	1.803854E-011	2.918542E-012	0	0.000000E+000
1	4.46374265	2.918542E-012	1.803854E-011	1	0.000000E+000
1	4.46378814	1.803854E-011	2.918542E-012	0	0.000000E+000
1	4.46383619	2.918542E-012	1.803854E-011	1	0.000000E+000
1	4.46413278	1.803854E-011	2.918542E-012	0	0.000000E+000
1	4.46415349	2.918542E-012	1.803854E-011	1	0.000000E+000
1	4.46438035	1.803854E-011	2.918542E-012	0	0.000000E+000
1	4.46442098	2.918542E-012	1.803854E-011	1	0.000000E+000
1	4.46455687	1.803854E-011	2.918542E-012	0	0.000000E+000
1	4.46457837	2.918542E-012	1.803854E-011	1	0.000000E+000
1	4.46469746	1.803854E-011	2.918542E-012	0	0.000000E+000
1	4.46479176	2.918542E-012	1.803854E-011	1	0.000000E+000
1	4.46489014	1.803854E-011	2.918542E-012	0	0.000000E+000
1	4.46491891	2.918542E-012	1.803854E-011	1	0.000000E+000
1	4.46505342	1.803854E-011	2.918542E-012	0	0.000000E+000
1	4.46511543	2.918542E-012	1.803854E-011	1	0.000000E+000
1	4.46527685	1.803854E-011	2.918542E-012	0	0.000000E+000
1	4.46533167	2.918542E-012	1.803854E-011	1	0.000000E+000
1	4.46567571	1.803854E-011	2.918542E-012	0	0.000000E+000
1	4.46568550	2.918542E-012	1.803854E-011	1	0.000000E+000
1	4.46599692	1.803854E-011	2.918542E-012	0	0.000000E+000
1	4.46604015	2.918542E-012	1.803854E-011	1	0.000000E+000
1	4.46679998	1.803854E-011	2.918542E-012	0	0.000000E+000
1	4.46687232	2.918542E-012	1.803854E-011	1	0.000000E+000
1	4.46692255	1.803854E-011	2.918542E-012	0	0.000000E+000
1	4.46699296	2.918542E-012	1.803854E-011	1	0.000000E+000
1	4.46730783	1.803854E-011	2.918542E-012	0	0.000000E+000
1	4.46740221	2.918542E-012	1.803854E-011	1	0.000000E+000
1	4.46750667	1.803854E-011	2.918542E-012	0	0.000000E+000
1	4.46752694	2.918542E-012	1.803854E-011	1	0.000000E+000
1	4.46769139	1.803854E-011	2.918542E-012	0	0.000000E+000
1	4.46772992	2.918542E-012	1.803854E-011	1	0.000000E+000
1	4.46785668	1.803854E-011	2.918542E-012	0	0.000000E+000
1	4.46793084	2.918542E-012	1.803854E-011	1	0.000000E+000
1	4.46830528	1.803854E-011	2.918542E-012	0	0.000000E+000
1	4.46832436	2.918542E-012	1.803854E-011	1	0.000000E+000
1	4.46846664	1.803854E-011	2.918542E-012	0	0.000000E+000
1	4.46850370	2.918542E-012	1.803854E-011	1	0.000000E+000
1	4.46865011	1.803854E-011	2.918542E-012	0	0.000000E+000
1	4.46867516	2.918542E-012	1.803854E-011	1	0.000000E+000
1	4.46877358	1.803854E-011	2.918542E-012	0	0.000000E+000
1	4.46879346	2.918542E-012	1.803854E-011	1	0.000000E+000
1	4.46910978	1.803854E-011	2.918542E-012	0	0.000000E+000
1	4.46913120	2.918542E-012	1.803854E-011	1	0.000000E+000
1	4.46917075	1.803854E-011	2.918542E-012	0	0.000000E+000
1	4.46918913	2.918542E-012	1.803854E-011	1	0.000000E+000
1	4.46927432	1.803854E-011	2.918542E-012	0	0.000000E+000
1	4.46932623	2.918542E-012	1.803854E-011	1	0.000000E+000
1	4.46952356	1.803854E-011	2.918542E-012	0	0.000000E+000
1	4.46955331	2.918542E-012	1.803854E-011	1	0.000000E+000
1	4.46961283	1.803854E-011	2.918542E-012	0	0.000000E+000
1	4.46966629	2.918542E-012	1.803854E-011	1	0.000000E+000
1	4.46999670	1.803854E-011	2.918542E-012	0	0.000000E+000
1	4.47003565	2.918542E-012	1.803854E-011	1	0.000000E+000
1	4.47040110	1.803854E-011	2.918542E-012	0	0.000000E+000
1	4.47557993	2.918542E-012	1.803854E-011	1	0.000000E+000
1	4.47586030	1.803854E-011	2.918542E-012	0	0.000000E+000
1	4.47587168	2.918542E-012	1.803854E-011	1	0.000000E+000
1	4.47597588	1.803854E-011	2.918542E-012	0	0.000000E+000
1	4.47641644	2.918542E-012	1.803854E-011	1	0.000000E+000
1	4.47670392	1.803854E-011	2.918542E-012	0	0.000000E+000
1	4.47671504	2.918542E-012	1.803854E-011	1	0.000000E+000
1	4.47701758	1.803854E-011	2.918542E-012	0	0.000000E+000
1	4.47708435	2.918542E-012	1.803854E-011	1	0.000000E+000
1	4.47722408	1.803854E-011	2.918542E-012	0	0.000000E+000
1	4.47724835	2.918542E-012	1.803854E-011	1	0.000000E+000
1	4.47755487	1.803854E-011	2.918542E-012	0	0.000000E+000
1	4.47828328	2.918542E-012	1.803854E-011	1	0.000000E+000
1	4.47839993	1.803854E-011	2.918542E-012	0	0.000000E+000
1	4.47840943	2.918542E-012	1.803854E-011	1	0.000000E+000
1	4.47868364	1.803854E-011	2.918542E-012	0	0.000000E+000
1	4.48014673	2.918542E-012	1.803854E-011	1	0.000000E+000
1	4.48040660	1.803854E-011	2.918542E-012	0	0.000000E+000
1	4.48041864	2.918542E-012	1.803854E-011	1	0.000000E+000
1	4.48066069	1.803854E-011	2.918542E-012	0	0.000000E+000
1	4.48067144	2.918542E-012	1.803854E-011	1	0.000000E+000
1	4.48083426	1.803854E-011	2.918542E-012	0	0.000000E+000
1	4.48086555	2.918542E-012	1.803854E-011	1	0.000000E+000
1	4.48178402	1.803854E-011	2.918542E-012	0	0.000000E+000
1	4.48180640	2.918542E-012	1.803854E-011	1	0.000000E+000
1	4.48193074	1.803854E-011	2.918542E-012	0	0.000000E+000
1	4.48198013	2.918542E-012	1.803854E-011	1	0.000000E+000
1	4.48200759	1.803854E-011	2.918542E-012	0	0.000000E+000
1	4.48202636	2.918542E-012	1.803854E-011	1	0.000000E+000
1	4.48235487	1.803854E-011	2.918542E-012	0	0.000000E+000
1	4.48237525	2.918542E-012	1.803854E-011	1	0.000000E+000
1	4.48275332	1.803854E-011	2.918542E-012	0	0.000000E+000
1	4.48281372	2.918542E-012	1.803854E-011	1	0.000000E+000
1	4.48288126	1.803854E-011	2.918542E-012	0	0.000000E+000
1	4.48289883	2.918542E-012	1.803854E-011	1	0.000000E+000
1	4.48306646	1.803854E-011	2.918542E-012	0	0.000000E+000
1	4.48310480	2.918542E-012	1.803854E-011	1	0.000000E+000
1	4.48325172	1.803854E-011	2.918542E-012	0	0.000000E+000
1	4.48326771	2.918542E-012	1.803854E-011	1	0.000000E+000
1	4.48336408	1.803854E-011	2.918542E-012	0	0.000000E+000
1	4.48341104	2.918542E-012	1.803854E-011	1	0.000000E+000
1	4.48354232	1.803854E-011	2.918542E-012	0	0.000000E+000
1	4.48355255	2.918542E-012	1.803854E-011	1	0.000000E+000
1	4.48416813	1.803854E-011	2.918542E-012	0	0.000000E+000
1	4.48419256	2.918542E-012	1.803854E-011	1	0.000000E+000
1	4.48448749	1.803854E-011	2.918542E-012	0	0.000000E+000
1	4.48450907	2.918542E-012	1.803854E-011	1	0.000000E+000
1	4.48522335	1.803854E-011	2.918542E-012	0	0.000000E+000
1	4.48524754	2.918542E-012	1.803854E-011	1	0.000000E+000
1	4.48555669	1.803854E-011	2.918542E-012	0	0.000000E+000
1	4.48558474	2.918542E-012	1.803854E-011	1	0.000000E+000
1	4.48576682	1.803854E-011	2.918542E-012	0	0.000000E+000
1	4.48577471	2.918542E-012	1.803854E-011	1	0.000000E+000
1	4.48595976	1.803854E-011	2.918542E-012	0	0.000000E+000
1	4.48596326	2.918542E-012	1.803854E-011	1	0.000000E+000
1	4.48623241	1.803854E-011	2.918542E-012	0	0.000000E+000
1	4.48626210	2.918542E-012	1.803854E-011	1	0.000000E+000
1	4.48628797	1.803854E-011	2.918542E-012	0	0.000000E+000
1	4.48636436	2.918542E-012	1.803854E-011	1	0.000000E+000
1	4.48681276	1.803854E-011	2.918542E-012	0	0.000000E+000
1	4.48682862	2.918542E-012	1.803854E-011	1	0.000000E+000
1	4.48689275	1.803854E-011	2.918542E-012	0	0.000000E+000
1	4.53847833	2.918542E-012	1.803854E-011	1	0.000000E+000
1	4.53883468	1.803854E-011	2.918542E-012	0	0.000000E+000
1	4.53885986	2.918542E-012	1.803854E-011	1	0.000000E+000
1	4.53899734	1.803854E-011	2.918542E-012	0	0.000000E+000
1	4.53902028	2.918542E-012	1.803854E-011	1	0.000000E+000
1	4.53939969	1.803854E-011	2.918542E-012	0	0.000000E+000
1	4.53941530	2.918542E-012	1.803854E-011	1	0.000000E+000
1	4.53946123	1.803854E-011	2.918542E-012	0	0.000000E+000
1	4.53948528	2.918542E-012	1.803854E-011	1	0.000000E+000
1	4.53983284	1.803854E-011	2.918542E-012	0	0.000000E+000
1	4.53987378	2.918542E-012	1.803854E-011	1	0.000000E+000
1	4.54030849	1.803854E-011	2.918542E-012	0	0.000000E+000
1	4.54034002	2.918542E-012	1.803854E-011	1	0.000000E+000
1	4.54046913	1.803854E-011	2.918542E-012	0	0.000000E+000
1	4.54050075	2.918542E-012	1.803854E-011	1	0.000000E+000
1	4.54057361	1.803854E-011	2.918542E-012	0	0.000000E+000
1	4.54060184	2.918542E-012	1.803854E-011	1	0.000000E+000
1	4.54084067	1.803854E-011	2.918542E-012	0	0.000000E+000
1	4.54088620	2.918542E-012	1.803854E-011	1	0.000000E+000
1	4.54124256	1.803854E-011	2.918542E-012	0	0.000000E+000
1	4.54128156	2.918542E-012	1.803854E-011	1	0.000000E+000
1	4.54164646	1.803854E-011	2.918542E-012	0	0.000000E+000
1	4.54185071	2.918542E-012	1.803854E-011	1	0.000000E+000
1	4.54191976	1.803854E-011	2.918542E-012	0	0.000000E+000
1	4.54193388	2.918542E-012	1.803854E-011	1	0.000000E+000
1	4.54213848	1.803854E-011	2.918542E-012	0	0.000000E+000
1	4.54221597	2.918542E-012	1.803854E-011	1	0.000000E+000
1	4.54291852	1.803854E-011	2.918542E-012	0	0.000000E+000
1	4.54293501	2.918542E-012	1.803854E-011	1	0.000000E+000
1	4.54322914	1.803854E-011	2.918542E-012	0	0.000000E+000
1	4.54325022	2.918542E-012	1.803854E-011	1	0.000000E+000
1	4.54359825	1.803854E-011	2.918542E-012	0	0.000000E+000
1	4.54444754	2.918542E-012	1.803854E-011	1	0.000000E+000
1	4.54464396	1.803854E-011	2.918542E-012	0	0.000000E+000
1	4.54466457	2.918542E-012	1.803854E-011	1	0.000000E+000
1	4.54469782	1.803854E-011	2.918542E-012	0	0.000000E+000
1	4.54471797	2.918542E-012	1.803854E-011	1	0.000000E+000
1	4.54504289	1.803854E-011	2.918542E-012	0	0.000000E+000
1	4.54513317	2.918542E-012	1.803854E-011	1	0.000000E+000
1	4.54568597	1.803854E-011	2.918542E-012	0	0.000000E+000
1	4.54571889	2.918542E-012	1.803854E-011	1	0.000000E+000
1	4.54596322	1.803854E-011	2.918542E-012	0	0.000000E+000
1	4.54599599	2.918542E-012	1.803854E-011	1	0.000000E+000
1	4.54635785	1.803854E-011	2.918542E-012	0	0.000000E+000
1	4.54636529	2.918542E-012	1.803854E-011	1	0.000000E+000
1	4.54681329	1.803854E-011	2.918542E-012	0	0.000000E+000
1	4.54708704	2.918542E-012	1.803854E-011	1	0.000000E+000
1	4.54710241	1.803854E-011	2.918542E-012	0	0.000000E+000
1	4.54712388	2.918542E-012	1.803854E-011	1	0.000000E+000
1	4.54715088	1.803854E-011	2.918542E-012	0	0.000000E+000
1	4.54716582	2.918542E-012	1.803854E-011	1	0.000000E+000
1	4.54742347	1.803854E-011	2.918542E-012	0	0.000000E+000
1	4.54744087	2.918542E-012	1.803854E-011	1	0.000000E+000
1	4.54778675	1.803854E-011	2.918542E-012	0	0.000000E+000
1	4.54782030	2.918542E-012	1.803854E-011	1	0.000000E+000
1	4.54896611	1.803854E-011	2.918542E-012	0	0.000000E+000
1	4.54900107	2.918542E-012	1.803854E-011	1	0.000000E+000
1	4.54915770	1.803854E-011	2.918542E-012	0	0.000000E+000
1	4.54916577	2.918542E-012	1.803854E-011	1	0.000000E+000
1	4.54920282	1.803854E-011	2.918542E-012	0	0.000000E+000
1	4.54922810	2.918542E-012	1.803854E-011	1	0.000000E+000
1	4.54932090	1.803854E-011	2.918542E-012	0	0.000000E+000
1	4.54939123	2.918542E-012	1.803854E-011	1	0.000000E+000
1	4.55021427	1.803854E-011	2.918542E-012	0	0.000000E+000
1	4.55023238	2.918542E-012	1.803854E-011	1	0.000000E+000
1	4.55042459	1.803854E-011	2.918542E-012	0	0.000000E+000
1	4.55044675	2.918542E-012	1.803854E-011	1	0.000000E+000
1	4.55053760	1.803854E-011	2.918542E-012	0	0.000000E+000
1	4.55056661	2.918542E-012	1.803854E-011	1	0.000000E+000
1	4.55102177	1.803854E-011	2.918542E-012	0	0.000000E+000
1	4.55104609	2.918542E-012	1.803854E-011	1	0.000000E+000
1	4.55115267	1.803854E-011	2.918542E-012	0	0.000000E+000
1	4.55116847	2.918542E-012	1.803854E-011	1	0.000000E+000
1	4.55188830	1.803854E-011	2.918542E-012	0	0.000000E+000
1	4.55195764	2.918542E-012	1.803854E-011	1	0.000000E+000
1	4.55226262	1.803854E-011	2.918542E-012	0	0.000000E+000
1	4.55229378	2.918542E-012	1.803854E-011	1	0.000000E+000
1	4.55271364	1.803854E-011	2.918542E-012	0	0.000000E+000
1	4.55272813	2.918542E-012	1.803854E-011	1	0.000000E+000
1	4.55274723	1.803854E-011	2.918542E-012	0	0.000000E+000
1	4.55276008	2.918542E-012	1.803854E-011	1	0.000000E+000
1	4.55293242	1.803854E-011	2.918542E-012	0	0.000000E+000
1	4.55299405	2.918542E-012	1.803854E-011	1	0.000000E+000
1	4.55317023	1.803854E-011	2.918542E-012	0	0.000000E+000
1	4.55320329	2.918542E-012	1.803854E-011	1	0.000000E+000
1	4.55324029	1.803854E-011	2.918542E-012	0	0.000000E+000
1	4.55326102	2.918542E-012	1.803854E-011	1	0.000000E+000
1	4.55363414	1.803854E-011	2.918542E-012	0	0.000000E+000
1	4.55366219	2.918542E-012	1.803854E-011	1	0.000000E+000
1	4.55386461	1.803854E-011	2.918542E-012	0	0.000000E+000
1	4.55406804	2.918542E-012	1.803854E-011	1	0.000000E+000
1	4.55413592	1.803854E-011	2.918542E-012	0	0.000000E+000
1	4.55441698	2.918542E-012	1.803854E-011	1	0.000000E+000
1	4.55460835	1.803854E-011	2.918542E-012	0	0.000000E+000
1	4.55466260	2.918542E-012	1.803854E-011	1	0.000000E+000
1	4.55470874	1.803854E-011	2.918542E-012	0	0.000000E+000
1	4.55606276	2.918542E-012	1.803854E-011	1	0.000000E+000
1	4.55617933	1.803854E-011	2.918542E-012	0	0.000000E+000
1	4.55637106	2.918542E-012	1.803854E-011	1	0.000000E+000
1	4.55640983	1.803854E-011	2.918542E-012	0	0.000000E+000
1	4.55644976	2.918542E-012	1.803854E-011	1	0.000000E+000
1	4.55653431	1.803854E-011	2.918542E-012	0	0.000000E+000
1	4.55787385	2.918542E-012	1.803854E-011	1	0.000000E+000
1	4.55813344	1.803854E-011	2.918542E-012	0	0.000000E+000
1	4.55969984	2.918542E-012	1.803854E-011	1	0.000000E+000
1	4.55976216	1.803854E-011	2.918542E-012	0	0.000000E+000
1	4.55980538	2.918542E-012	1.803854E-011	1	0.000000E+000
1	4.56028903	1.803854E-011	2.918542E-012	0	0.000000E+000
1	4.56037011	2.918542E-012	1.803854E-011	1	0.000000E+000
1	4.56056543	1.803854E-011	2.918542E-012	0	0.000000E+000
1	4.56059841	2.918542E-012	1.803854E-011	1	0.000000E+000
1	4.56080846	1.803854E-011	2.918542E-012	0	0.000000E+000
1	4.56087008	2.918542E-012	1.803854E-011	1	0.000000E+000
1	4.56092173	1.803854E-011	2.918542E-012	0	0.000000E+000
1	4.56098822	2.918542E-012	1.803854E-011	1	0.000000E+000
1	4.56103101	1.803854E-011	2.918542E-012	0	0.000000E+000
1	4.56109983	2.918542E-012	1.803854E-011	1	0.000000E+000
1	4.56131518	1.803854E-011	2.918542E-012	0	0.000000E+000
1	4.56134422	2.918542E-012	1.803854E-011	1	0.000000E+000
1	4.56159387	1.803854E-011	2.918542E-012	0	0.000000E+000
1	4.56161686	2.918542E-012	1.803854E-011	1	0.000000E+000
1	4.56186195	1.803854E-011	2.918542E-012	0	0.000000E+000
1	4.56188754	2.918542E-012	1.803854E-011	1	0.000000E+000
1	4.56236159	1.803854E-011	2.918542E-012	0	0.000000E+000
1	4.56237025	2.918542E-012	1.803854E-011	1	0.000000E+000
1	4.56250771	1.803854E-011	2.918542E-012	0	0.000000E+000
1	4.56254141	2.918542E-012	1.803854E-011	1	0.000000E+000
1	4.56338668	1.803854E-011	2.918542E-012	0	0.000000E+000
1	4.56341419	2.918542E-012	1.803854E-011	1	0.000000E+000
1	4.56361096	1.803854E-011	2.918542E-012	0	0.000000E+000
1	4.56363150	2.918542E-012	1.803854E-011	1	0.000000E+000
1	4.56367296	1.803854E-011	2.918542E-012	0	0.000000E+000
1	4.56371117	2.918542E-012	1.803854E-011	1	0.000000E+000
1	4.56404022	1.803854E-011	2.918542E-012	0	0.000000E+000
1	4.56406126	2.918542E-012	1.803854E-011	1	0.000000E+000
1	4.56417641	1.803854E-011	2.918542E-012	0	0.000000E+000
1	4.56422766	2.918542E-012	1.803854E-011	1	0.000000E+000
1	4.56432844	1.803854E-011	2.918542E-012	0	0.000000E+000
1	4.56437742	2.918542E-012	1.803854E-011	1	0.000000E+000
1	4.56445167	1.803854E-011	2.918542E-012	0	0.000000E+000
1	4.56448335	2.918542E-012	1.803854E-011	1	0.000000E+000
1	4.56459240	1.803854E-011	2.918542E-012	0	0.000000E+000
1	4.56463168	2.918542E-012	1.803854E-011	1	0.000000E+000
1	4.56513212	1.803854E-011	2.918542E-012	0	0.000000E+000
1	4.56516281	2.918542E-012	1.803854E-011	1	0.000000E+000
1	4.56520655	1.803854E-011	2.918542E-012	0	0.000000E+000
1	4.56529190	2.918542E-012	1.803854E-011	1	0.000000E+000
1	4.56536864	1.803854E-011	2.918542E-012	0	0.000000E+000
1	4.56542811	2.918542E-012	1.803854E-011	1	0.000000E+000
1	4.56585884	1.803854E-011	2.918542E-012	0	0.000000E+000
1	4.56588778	2.918542E-012	1.803854E-011	1	0.000000E+000
1	4.56615241	1.803854E-011	2.918542E-012	0	0.000000E+000
1	4.56618528	2.918542E-012	1.803854E-011	1	0.000000E+000
1	4.56637467	1.803854E-011	2.918542E-012	0	0.000000E+000
1	4.56645903	2.918542E-012	1.803854E-011	1	0.000000E+000
1	4.56648644	1.803854E-011	2.918542E-012	0	0.000000E+000
1	4.56649434	2.918542E-012	1.803854E-011	1	0.000000E+000
1	4.56660343	1.803854E-011	2.918542E-012	0	0.000000E+000
1	4.56667708	2.918542E-012	1.803854E-011	1	0.000000E+000
1	4.56673729	1.803854E-011	2.918542E-012	0	0.000000E+000
1	4.56678097	2.918542E-012	1.803854E-011	1	0.000000E+000
1	4.56741179	1.803854E-011	2.918542E-012	0	0.000000E+000
1	4.56743448	2.918542E-012	1.803854E-011	1	0.000000E+000
1	4.56752021	1.803854E-011	2.918542E-012	0	0.000000E+000
1	4.56753440	2.918542E-012	1.803854E-011	1	0.000000E+000
1	4.56761509	1.803854E-011	2.918542E-012	0	0.000000E+000
1	4.56764254	2.918542E-012	1.803854E-011	1	0.000000E+000
1	4.56781791	1.803854E-011	2.918542E-012	0	0.000000E+000
1	4.56783236	2.918542E-012	1.803854E-011	1	0.000000E+000
1	4.56802465	1.803854E-011	2.918542E-012	0	0.000000E+000
1	4.56912433	2.918542E-012	1.803854E-011	1	0.000000E+000
1	4.56936191	1.803854E-011	2.918542E-012	0	0.000000E+000
1	4.56938828	2.918542E-012	1.803854E-011	1	0.000000E+000
1	4.56949391	1.803854E-011	2.918542E-012	0	0.000000E+000
1	4.56952486	2.918542E-012	1.803854E-011	1	0.000000E+000
1	4.56958079	1.803854E-011	2.918542E-012	0	0.000000E+000
1	4.56961741	2.918542E-012	1.803854E-011	1	0.000000E+000
1	4.56966467	1.803854E-011	2.918542E-012	0	0.000000E+000
1	4.56969977	2.918542E-012	1.803854E-011	1	0.000000E+000
1	4.57023710	1.803854E-011	2.918542E-012	0	0.000000E+000
1	4.57031381	2.918542E-012	1.803854E-011	1	0.000000E+000
1	4.57071094	1.803854E-011	2.918542E-012	0	0.000000E+000
1	4.57075505	2.918542E-012	1.803854E-011	1	0.000000E+000
1	4.57085654	1.803854E-011	2.918542E-012	0	0.000000E+000
1	4.57089843	2.918542E-012	1.803854E-011	1	0.000000E+000
1	4.57093184	1.803854E-011	2.918542E-012	0	0.000000E+000
1	4.57096143	2.918542E-012	1.803854E-011	1	0.000000E+000
1	4.57103543	1.803854E-011	2.918542E-012	0	0.000000E+000
1	4.57249303	2.918542E-012	1.803854E-011	1	0.000000E+000
1	4.57274620	1.803854E-011	2.918542E-012	0	0.000000E+000
1	4.57278083	2.918542E-012	1.803854E-011	1	0.000000E+000
1	4.57294471	1.803854E-011	2.918542E-012	0	0.000000E+000
1	4.57305049	2.918542E-012	1.803854E-011	1	0.000000E+000
1	4.57316780	1.803854E-011	2.918542E-012	0	0.000000E+000
1	4.57332513	2.918542E-012	1.803854E-011	1	0.000000E+000
1	4.57344303	1.803854E-011	2.918542E-012	0	0.000000E+000
1	4.57344586	2.918542E-012	1.803854E-011	1	0.000000E+000
1	4.57357701	1.803854E-011	2.918542E-012	0	0.000000E+000
1	4.57361543	2.918542E-012	1.803854E-011	1	0.000000E+000
1	4.57392657	1.803854E-011	2.918542E-012	0	0.000000E+000
1	4.57400877	2.918542E-012	1.803854E-011	1	0.000000E+000
1	4.57420583	1.803854E-011	2.918542E-012	0	0.000000E+000
1	4.57421677	2.918542E-012	1.803854E-011	1	0.000000E+000
1	4.57430525	1.803854E-011	2.918542E-012	0	0.000000E+000
1	4.57435990	2.918542E-012	1.803854E-011	1	0.000000E+000
1	4.57446610	1.803854E-011	2.918542E-012	0	0.000000E+000
1	4.57448717	2.918542E-012	1.803854E-011	1	0.000000E+000
1	4.57451647	1.803854E-011	2.918542E-012	0	0.000000E+000
1	4.57453162	2.918542E-012	1.803854E-011	1	0.000000E+000
1	4.57462166	1.803854E-011	2.918542E-012	0	0.000000E+000
1	4.57731142	2.918542E-012	1.803854E-011	1	0.000000E+000
1	4.57732743	1.803854E-011	2.918542E-012	0	0.000000E+000
1	4.57733263	2.918542E-012	1.803854E-011	1	0.000000E+000
1	4.57769756	1.803854E-011	2.918542E-012	0	0.000000E+000
1	4.57772952	2.918542E-012	1.803854E-011	1	0.000000E+000
1	4.57786570	1.803854E-011	2.918542E-012	0	0.000000E+000
1	4.57789810	2.918542E-012	1.803854E-011	1	0.000000E+000
1	4.57799537	1.803854E-011	2.918542E-012	0	0.000000E+000
1	4.57811268	2.918542E-012	1.803854E-011	1	0.000000E+000
1	4.57819502	1.803854E-011	2.918542E-012	0	0.000000E+000
1	4.57820670	2.918542E-012	1.803854E-011	1	0.000000E+000
1	4.57863762	1.803854E-011	2.918542E-012	0	0.000000E+000
1	4.57868032	2.918542E-012	1.803854E-011	1	0.000000E+000
1	4.57894234	1.803854E-011	2.918542E-012	0	0.000000E+000
1	4.57895160	2.918542E-012	1.803854E-011	1	0.000000E+000
1	4.57926339	1.803854E-011	2.918542E-012	0	0.000000E+000
1	4.57928539	2.918542E-012	1.803854E-011	1	0.000000E+000
1	4.57948710	1.803854E-011	2.918542E-012	0	0.000000E+000
1	4.57951299	2.918542E-012	1.803854E-011	1	0.000000E+000
1	4.57962813	1.803854E-011	2.918542E-012	0	0.000000E+000
1	4.57966484	2.918542E-012	1.803854E-011	1	0.000000E+000
1	4.57983393	1.803854E-011	2.918542E-012	0	0.000000E+000
1	4.57996598	2.918542E-012	1.803854E-011	1	0.000000E+000
1	4.58013928	1.803854E-011	2.918542E-012	0	0.000000E+000
1	4.58060801	2.918542E-012	1.803854E-011	1	0.000000E+000
1	4.58062898	1.803854E-011	2.918542E-012	0	0.000000E+000
1	4.58067529	2.918542E-012	1.803854E-011	1	0.000000E+000
1	4.58081995	1.803854E-011	2.918542E-012	0	0.000000E+000
1	4.58082976	2.918542E-012	1.803854E-011	1	0.000000E+000
1	4.58093299	1.803854E-011	2.918542E-012	0	0.000000E+000
1	4.58096549	2.918542E-012	1.803854E-011	1	0.000000E+000
1	4.58102655	1.803854E-011	2.918542E-012	0	0.000000E+000
1	4.58106027	2.918542E-012	1.803854E-011	1	0.000000E+000
1	4.58120376	1.803854E-011	2.918542E-012	0	0.000000E+000
1	4.58122597	2.918542E-012	1.803854E-011	1	0.000000E+000
1	4.58134300	1.803854E-011	2.918542E-012	0	0.000000E+000
1	4.58148852	2.918542E-012	1.803854E-011	1	0.000000E+000
1	4.58150475	1.803854E-011	2.918542E-012	0	0.000000E+000
1	4.58151927	2.918542E-012	1.803854E-011	1	0.000000E+000
1	4.58179386	1.803854E-011	2.918542E-012	0	0.000000E+000
1	4.58181612	2.918542E-012	1.803854E-011	1	0.000000E+000
1	4.58191265	1.803854E-011	2.918542E-012	0	0.000000E+000
1	4.58212833	2.918542E-012	1.803854E-011	1	0.000000E+000
1	4.58266798	1.803854E-011	2.918542E-012	0	0.000000E+000
1	4.58276266	2.918542E-012	1.803854E-011	1	0.000000E+000
1	4.58314161	1.803854E-011	2.918542E-012	0	0.000000E+000
1	4.58317644	2.918542E-012	1.803854E-011	1	0.000000E+000
1	4.58324710	1.803854E-011	2.918542E-012	0	0.000000E+000
1	4.58327804	2.918542E-012	1.803854E-011	1	0.000000E+000
1	4.58329906	1.803854E-011	2.918542E-012	0	0.000000E+000
1	4.58333872	2.918542E-012	1.803854E-011	1	0.000000E+000
1	4.58371564	1.803854E-011	2.918542E-012	0	0.000000E+000
1	4.58375030	2.918542E-012	1.803854E-011	1	0.000000E+000
1	4.58466311	1.803854E-011	2.918542E-012	0	0.000000E+000
1	4.58470242	2.918542E-012	1.803854E-011	1	0.000000E+000
1	4.58497912	1.803854E-011	2.918542E-012	0	0.000000E+000
1	4.58506408	2.918542E-012	1.803854E-011	1	0.000000E+000
1	4.58532227	1.803854E-011	2.918542E-012	0	0.000000E+000
1	4.58533433	2.918542E-012	1.803854E-011	1	0.000000E+000
1	4.58556417	1.803854E-011	2.918542E-012	0	0.000000E+000
1	4.58559521	2.918542E-012	1.803854E-011	1	0.000000E+000
1	4.58570013	1.803854E-011	2.918542E-012	0	0.000000E+000
1	4.58571503	2.918542E-012	1.803854E-011	1	0.000000E+000
1	4.58614450	1.803854E-011	2.918542E-012	0	0.000000E+000
1	4.58618167	2.918542E-012	1.803854E-011	1	0.000000E+000
1	4.58622726	1.803854E-011	2.918542E-012	0	0.000000E+000
1	4.58636899	2.918542E-012	1.803854E-011	1	0.000000E+000
1	4.58648031	1.803854E-011	2.918542E-012	0	0.000000E+000
1	4.58651332	2.918542E-012	1.803854E-011	1	0.000000E+000
1	4.58667892	1.803854E-011	2.918542E-012	0	0.000000E+000
1	4.58763224	2.918542E-012	1.803854E-011	1	0.000000E+000
1	4.58775725	1.803854E-011	2.918542E-012	0	0.000000E+000
1	4.58778344	2.918542E-012	1.803854E-011	1	0.000000E+000
1	4.58778828	1.803854E-011	2.918542E-012	0	0.000000E+000
1	4.58780454	2.918542E-012	1.803854E-011	1	0.000000E+000
1	4.58787720	1.803854E-011	2.918542E-012	0	0.000000E+000
1	4.58807355	2.918542E-012	1.803854E-011	1	0.000000E+000
1	4.58831056	1.803854E-011	2.918542E-012	0	0.000000E+000
1	4.58835062	2.918542E-012	1.803854E-011	1	0.000000E+000
1	4.58883082	1.803854E-011	2.918542E-012	0	0.000000E+000
1	4.59005021	2.918542E-012	1.803854E-011	1	0.000000E+000
1	4.59007327	1.803854E-011	2.918542E-012	0	0.000000E+000
1	4.59014633	2.918542E-012	1.803854E-011	1	0.000000E+000
1	4.59038089	1.803854E-011	2.918542E-012	0	0.000000E+000
1	4.59129579	2.918542E-012	1.803854E-011	1	0.000000E+000
1	4.59139848	1.803854E-011	2.918542E-012	0	0.000000E+000
1	4.59142960	2.918542E-012	1.803854E-011	1	0.000000E+000
1	4.59184976	1.803854E-011	2.918542E-012	0	0.000000E+000
1	4.59187233	2.918542E-012	1.803854E-011	1	0.000000E+000
1	4.59198091	1.803854E-011	2.918542E-012	0	0.000000E+000
1	4.59319575	2.918542E-012	1.803854E-011	1	0.000000E+000
1	4.59333962	1.803854E-011	2.918542E-012	0	0.000000E+000
1	4.59347214	2.918542E-012	1.803854E-011	1	0.000000E+000
1	4.59359257	1.803854E-011	2.918542E-012	0	0.000000E+000
1	4.59362817	2.918542E-012	1.803854E-011	1	0.000000E+000
1	4.59380414	1.803854E-011	2.918542E-012	0	0.000000E+000
1	4.59386067	2.918542E-012	1.803854E-011	1	0.000000E+000
1	4.59468688	1.803854E-011	2.918542E-012	0	0.000000E+000
1	4.59636208	2.918542E-012	1.803854E-011	1	0.000000E+000
1	4.59662512	1.803854E-011	2.918542E-012	0	0.000000E+000
1	4.59670582	2.918542E-012	1.803854E-011	1	0.000000E+000
1	4.59674108	1.803854E-011	2.918542E-012	0	0.000000E+000
1	4.59680176	2.918542E-012	1.803854E-011	1	0.000000E+000
1	4.59713186	1.803854E-011	2.918542E-012	0	0.000000E+000
1	4.59717935	2.918542E-012	1.803854E-011	1	0.000000E+000
1	4.59725658	1.803854E-011	2.918542E-012	0	0.000000E+000
1	4.59732858	2.918542E-012	1.803854E-011	1	0.000000E+000
1	4.59798110	1.803854E-011	2.918542E-012	0	0.000000E+000
1	4.59803813	2.918542E-012	1.803854E-011	1	0.000000E+000
1	4.59810097	1.803854E-011	2.918542E-012	0	0.000000E+000
1	4.59816400	2.918542E-012	1.803854E-011	1	0.000000E+000
1	4.59900690	1.803854E-011	2.918542E-012	0	0.000000E+000
1	4.59903320	2.918542E-012	1.803854E-011	1	0.000000E+000
1	4.59946413	1.803854E-011	2.918542E-012	0	0.000000E+000
1	4.59951706	2.918542E-012	1.803854E-011	1	0.000000E+000
1	4.59986024	1.803854E-011	2.918542E-012	0	0.000000E+000
1	4.59989405	2.918542E-012	1.803854E-011	1	0.000000E+000
1	4.60019976	1.803854E-011	2.918542E-012	0	0.000000E+000
1	5.23582117	2.903594E-012	1.802359E-011	1	0.000000E+000
1	5.23588579	1.802359E-011	2.903594E-012	0	0.000000E+000
1	5.23590251	2.903594E-012	1.802359E-011	1	0.000000E+000
1	5.23636405	1.802359E-011	2.903594E-012	0	0.000000E+000
1	5.23640321	2.903594E-012	1.802359E-011	1	0.000000E+000
1	5.23666083	1.802359E-011	2.903594E-012	0	0.000000E+000
1	5.23669149	2.903594E-012	1.802359E-011	1	0.000000E+000
1	5.23682990	1.802359E-011	2.903594E-012	0	0.000000E+000
1	5.23684153	2.903594E-012	1.802359E-011	1	0.000000E+000
1	5.23787456	1.802359E-011	2.903594E-012	0	0.000000E+000
1	5.23793979	2.903594E-012	1.802359E-011	1	0.000000E+000
1	5.23814330	1.802359E-011	2.903594E-012	0	0.000000E+000
1	5.23815993	2.903594E-012	1.802359E-011	1	0.000000E+000
1	5.23824282	1.802359E-011	2.903594E-012	0	0.000000E+000
1	5.23825457	2.903594E-012	1.802359E-011	1	0.000000E+000
1	5.23840117	1.802359E-011	2.903594E-012	0	0.000000E+000
1	5.23850483	2.903594E-012	1.802359E-011	1	0.000000E+000
1	5.23870610	1.802359E-011	2.903594E-012	0	0.000000E+000
1	5.23876505	2.903594E-012	1.802359E-011	1	0.000000E+000
1	5.23927332	1.802359E-011	2.903594E-012	0	0.000000E+000
1	5.23928911	2.903594E-012	1.802359E-011	1	0.000000E+000
1	5.23931220	1.802359E-011	2.903594E-012	0	0.000000E+000
1	5.23933898	2.903594E-012	1.802359E-011	1	0.000000E+000
1	5.23959172	1.802359E-011	2.903594E-012	0	0.000000E+000
1	5.23962001	2.903594E-012	1.802359E-011	1	0.000000E+000
1	5.23966213	1.802359E-011	2.903594E-012	0	0.000000E+000
1	5.23970660	2.903594E-012	1.802359E-011	1	0.000000E+000
1	5.24021821	1.802359E-011	2.903594E-012	0	0.000000E+000
1	5.24026152	2.903594E-012	1.802359E-011	1	0.000000E+000
1	5.24070725	1.802359E-011	2.903594E-012	0	0.000000E+000
1	5.24075525	2.903594E-012	1.802359E-011	1	0.000000E+000
1	5.24098743	1.802359E-011	2.903594E-012	0	0.000000E+000
1	5.24102466	2.903594E-012	1.802359E-011	1	0.000000E+000
1	5.24107724	1.802359E-011	2.903594E-012	0	0.000000E+000
1	5.24112400	2.903594E-012	1.802359E-011	1	0.000000E+000
1	5.24152121	1.802359E-011	2.903594E-012	0	0.000000E+000
1	5.24156761	2.903594E-012	1.802359E-011	1	0.000000E+000
1	5.24168462	1.802359E-011	2.903594E-012	0	0.000000E+000
1	5.24171089	2.903594E-012	1.802359E-011	1	0.000000E+000
1	5.24190777	1.802359E-011	2.903594E-012	0	0.000000E+000
1	5.24193095	2.903594E-012	1.802359E-011	1	0.000000E+000
1	5.24195428	1.802359E-011	2.903594E-012	0	0.000000E+000
1	5.24208835	2.903594E-012	1.802359E-011	1	0.000000E+000
1	5.24272037	1.802359E-011	2.903594E-012	0	0.000000E+000
1	5.24295916	2.903594E-012	1.802359E-011	1	0.000000E+000
1	5.24362660	1.802359E-011	2.903594E-012	0	0.000000E+000
1	5.24363584	2.903594E-012	1.802359E-011	1	0.000000E+000
1	5.24381149	1.802359E-011	2.903594E-012	0	0.000000E+000
1	5.24385811	2.903594E-012	1.802359E-011	1	0.000000E+000
1	5.24404140	1.802359E-011	2.903594E-012	0	0.000000E+000
1	5.24409728	2.903594E-012	1.802359E-011	1	0.000000E+000
1	5.24431932	1.802359E-011	2.903594E-012	0	0.000000E+000
1	5.24433168	2.903594E-012	1.802359E-011	1	0.000000E+000
1	5.24460890	1.802359E-011	2.903594E-012	0	0.000000E+000
1	5.24462537	2.903594E-012	1.802359E-011	1	0.000000E+000
1	5.24468466	1.802359E-011	2.903594E-012	0	0.000000E+000
1	5.24473110	2.903594E-012	1.802359E-011	1	0.000000E+000
1	5.24517202	1.802359E-011	2.903594E-012	0	0.000000E+000
1	5.24524506	2.903594E-012	1.802359E-011	1	0.000000E+000
1	5.24530157	1.802359E-011	2.903594E-012	0	0.000000E+000
1	5.24533301	2.903594E-012	1.802359E-011	1	0.000000E+000
1	5.24540957	1.802359E-011	2.903594E-012	0	0.000000E+000
1	5.24542592	2.903594E-012	1.802359E-011	1	0.000000E+000
1	5.24545818	1.802359E-011	2.903594E-012	0	0.000000E+000
1	5.24552042	2.903594E-012	1.802359E-011	1	0.000000E+000
1	5.24581484	1.802359E-011	2.903594E-012	0	0.000000E+000
1	5.24582009	2.903594E-012	1.802359E-011	1	0.000000E+000
1	5.24629535	1.802359E-011	2.903594E-012	0	0.000000E+000
1	5.24632054	2.903594E-012	1.802359E-011	1	0.000000E+000
1	5.24645918	1.802359E-011	2.903594E-012	0	0.000000E+000
1	5.24648039	2.903594E-012	1.802359E-011	1	0.000000E+000
1	5.24660803	1.802359E-011	2.903594E-012	0	0.000000E+000
1	5.24661695	2.903594E-012	1.802359E-011	1	0.000000E+000
1	5.24677280	1.802359E-011	2.903594E-012	0	0.000000E+000
1	5.24682047	2.903594E-012	1.802359E-011	1	0.000000E+000
1	5.24804474	1.802359E-011	2.903594E-012	0	0.000000E+000
1	5.24807413	2.903594E-012	1.802359E-011	1	0.000000E+000
1	5.24819378	1.802359E-011	2.903594E-012	0	0.000000E+000
1	5.24820851	2.903594E-012	1.802359E-011	1	0.000000E+000
1	5.24854897	1.802359E-011	2.903594E-012	0	0.000000E+000
1	5.24858370	2.903594E-012	1.802359E-011	1	0.000000E+000
1	5.24861783	1.802359E-011	2.903594E-012	0	0.000000E+000
1	5.24864402	2.903594E-012	1.802359E-011	1	0.000000E+000
1	5.24878006	1.802359E-011	2.903594E-012	0	0.000000E+000
1	5.24881589	2.903594E-012	1.802359E-011	1	0.000000E+000
1	5.24887681	1.802359E-011	2.903594E-012	0	0.000000E+000
1	5.24909559	2.903594E-012	1.802359E-011	1	0.000000E+000
1	5.24966810	1.802359E-011	2.903594E-012	0	0.000000E+000
1	5.24970200	2.903594E-012	1.802359E-011	1	0.000000E+000
1	5.24979939	1.802359E-011	2.903594E-012	0	0.000000E+000
1	5.24981478	2.903594E-012	1.802359E-011	1	0.000000E+000
1	5.25009102	1.802359E-011	2.903594E-012	0	0.000000E+000
1	5.25014618	2.903594E-012	1.802359E-011	1	0.000000E+000
1	5.25020501	1.802359E-011	2.903594E-012	0	0.000000E+000
1	5.25021981	2.903594E-012	1.802359E-011	1	0.000000E+000
1	5.25026766	1.802359E-011	2.903594E-012	0	0.000000E+000
1	5.25028794	2.903594E-012	1.802359E-011	1	0.000000E+000
1	5.25058340	1.802359E-011	2.903594E-012	0	0.000000E+000
1	5.25061544	2.903594E-012	1.802359E-011	1	0.000000E+000
1	5.25065739	1.802359E-011	2.903594E-012	0	0.000000E+000
1	5.25078017	2.903594E-012	1.802359E-011	1	0.000000E+000
1	5.25081064	1.802359E-011	2.903594E-012	0	0.000000E+000
1	5.25082336	2.903594E-012	1.802359E-011	1	0.000000E+000
1	5.25115972	1.802359E-011	2.903594E-012	0	0.000000E+000
1	5.25120554	2.903594E-012	1.802359E-011	1	0.000000E+000
1	5.25124757	1.802359E-011	2.903594E-012	0	0.000000E+000
1	5.25184715	2.903594E-012	1.802359E-011	1	0.000000E+000
1	5.25188996	1.802359E-011	2.903594E-012	0	0.000000E+000
1	5.25192727	2.903594E-012	1.802359E-011	1	0.000000E+000
1	5.25205082	1.802359E-011	2.903594E-012	0	0.000000E+000
1	5.25213679	2.903594E-012	1.802359E-011	1	0.000000E+000
1	5.25225228	1.802359E-011	2.903594E-012	0	0.000000E+000
1	5.25228149	2.903594E-012	1.802359E-011	1	0.000000E+000
1	5.25251751	1.802359E-011	2.903594E-012	0	0.000000E+000
1	5.25257056	2.903594E-012	1.802359E-011	1	0.000000E+000
1	5.25317592	1.802359E-011	2.903594E-012	0	0.000000E+000
1	5.25346347	2.903594E-012	1.802359E-011	1	0.000000E+000
1	5.25357395	1.802359E-011	2.903594E-012	0	0.000000E+000
1	5.25361002	2.903594E-012	1.802359E-011	1	0.000000E+000
1	5.25382095	1.802359E-011	2.903594E-012	0	0.000000E+000
1	5.25389550	2.903594E-012	1.802359E-011	1	0.000000E+000
1	5.25390725	1.802359E-011	2.903594E-012	0	0.000000E+000
1	5.25396099	2.903594E-012	1.802359E-011	1	0.000000E+000
1	5.25421933	1.802359E-011	2.903594E-012	0	0.000000E+000
1	5.25425097	2.903594E-012	1.802359E-011	1	0.000000E+000
1	5.25445878	1.802359E-011	2.903594E-012	0	0.000000E+000
1	5.25453121	2.903594E-012	1.802359E-011	1	0.000000E+000
1	5.25462123	1.802359E-011	2.903594E-012	0	0.000000E+000
1	5.25464035	2.903594E-012	1.802359E-011	1	0.000000E+000
1	5.25484998	1.802359E-011	2.903594E-012	0	0.000000E+000
1	5.25488309	2.903594E-012	1.802359E-011	1	0.000000E+000
1	5.25496734	1.802359E-011	2.903594E-012	0	0.000000E+000
1	5.25597518	2.903594E-012	1.802359E-011	1	0.000000E+000
1	5.25600009	1.802359E-011	2.903594E-012	0	0.000000E+000
1	5.25604026	2.903594E-012	1.802359E-011	1	0.000000E+000
1	5.25628280	1.802359E-011	2.903594E-012	0	0.000000E+000
1	5.25907994	2.903594E-012	1.802359E-011	1	0.000000E+000
1	5.25950151	1.802359E-011	2.903594E-012	0	0.000000E+000
1	5.25952976	2.903594E-012	1.802359E-011	1	0.000000E+000
1	5.25998155	1.802359E-011	2.903594E-012	0	0.000000E+000
1	5.26003143	2.903594E-012	1.802359E-011	1	0.000000E+000
1	5.26029571	1.802359E-011	2.903594E-012	0	0.000000E+000
1	5.26036746	2.903594E-012	1.802359E-011	1	0.000000E+000
1	5.26089351	1.802359E-011	2.903594E-012	0	0.000000E+000
1	5.26142400	2.903594E-012	1.802359E-011	1	0.000000E+000
1	5.26145539	1.802359E-011	2.903594E-012	0	0.000000E+000
1	5.26152516	2.903594E-012	1.802359E-011	1	0.000000E+000
1	5.26174528	1.802359E-011	2.903594E-012	0	0.000000E+000
1	5.26174883	2.903594E-012	1.802359E-011	1	0.000000E+000
1	5.26201153	1.802359E-011	2.903594E-012	0	0.000000E+000
1	5.26205991	2.903594E-012	1.802359E-011	1	0.000000E+000
1	5.26246913	1.802359E-011	2.903594E-012	0	0.000000E+000
1	5.26249103	2.903594E-012	1.802359E-011	1	0.000000E+000
1	5.26314276	1.802359E-011	2.903594E-012	0	0.000000E+000
1	5.26321199	2.903594E-012	1.802359E-011	1	0.000000E+000
1	5.26327475	1.802359E-011	2.903594E-012	0	0.000000E+000
1	5.26329930	2.903594E-012	1.802359E-011	1	0.000000E+000
1	5.26375441	1.802359E-011	2.903594E-012	0	0.000000E+000
1	5.26378468	2.903594E-012	1.802359E-011	1	0.000000E+000
1	5.26408585	1.802359E-011	2.903594E-012	0	0.000000E+000
1	5.26409899	2.903594E-012	1.802359E-011	1	0.000000E+000
1	5.26424397	1.802359E-011	2.903594E-012	0	0.000000E+000
1	5.26427278	2.903594E-012	1.802359E-011	1	0.000000E+000
1	5.26456704	1.802359E-011	2.903594E-012	0	0.000000E+000
1	5.26461701	2.903594E-012	1.802359E-011	1	0.000000E+000
1	5.26488956	1.802359E-011	2.903594E-012	0	0.000000E+000
1	5.26495154	2.903594E-012	1.802359E-011	1	0.000000E+000
1	5.26571061	1.802359E-011	2.903594E-012	0	0.000000E+000
1	5.26572949	2.903594E-012	1.802359E-011	1	0.000000E+000
1	5.26598641	1.802359E-011	2.903594E-012	0	0.000000E+000
1	5.26604091	2.903594E-012	1.802359E-011	1	0.000000E+000
1	5.26635088	1.802359E-011	2.903594E-012	0	0.000000E+000
1	5.26636568	2.903594E-012	1.802359E-011	1	0.000000E+000
1	5.26649156	1.802359E-011	2.903594E-012	0	0.000000E+000
1	5.26654179	2.903594E-012	1.802359E-011	1	0.000000E+000
1	5.26667600	1.802359E-011	2.903594E-012	0	0.000000E+000
1	5.26670783	2.903594E-012	1.802359E-011	1	0.000000E+000
1	5.26673135	1.802359E-011	2.903594E-012	0	0.000000E+000
1	5.26675315	2.903594E-012	1.802359E-011	1	0.000000E+000
1	5.26740678	1.802359E-011	2.903594E-012	0	0.000000E+000
1	5.26742240	2.903594E-012	1.802359E-011	1	0.000000E+000
1	5.26748432	1.802359E-011	2.903594E-012	0	0.000000E+000
1	5.26749979	2.903594E-012	1.802359E-011	1	0.000000E+000
1	5.26754410	1.802359E-011	2.903594E-012	0	0.000000E+000
1	5.26756448	2.903594E-012	1.802359E-011	1	0.000000E+000
1	5.26764799	1.802359E-011	2.903594E-012	0	0.000000E+000
1	5.26775557	2.903594E-012	1.802359E-011	1	0.000000E+000
1	5.26783435	1.802359E-011	2.903594E-012	0	0.000000E+000
1	5.26787826	2.903594E-012	1.802359E-011	1	0.000000E+000
1	5.26804234	1.802359E-011	2.903594E-012	0	0.000000E+000
1	5.26806530	2.903594E-012	1.802359E-011	1	0.000000E+000
1	5.26828669	1.802359E-011	2.903594E-012	0	0.000000E+000
1	5.26834226	2.903594E-012	1.802359E-011	1	0.000000E+000
1	5.26836082	1.802359E-011	2.903594E-012	0	0.000000E+000
1	5.26838231	2.903594E-012	1.802359E-011	1	0.000000E+000
1	5.26841469	1.802359E-011	2.903594E-012	0	0.000000E+000
1	5.26849456	2.903594E-012	1.802359E-011	1	0.000000E+000
1	5.26854876	1.802359E-011	2.903594E-012	0	0.000000E+000
1	5.26857400	2.903594E-012	1.802359E-011	1	0.000000E+000
1	5.26860752	1.802359E-011	2.903594E-012	0	0.000000E+000
1	5.26863817	2.903594E-012	1.802359E-011	1	0.000000E+000
1	5.26878023	1.802359E-011	2.903594E-012	0	0.000000E+000
1	5.26882979	2.903594E-012	1.802359E-011	1	0.000000E+000
1	5.26917009	1.802359E-011	2.903594E-012	0	0.000000E+000
1	5.26918455	2.903594E-012	1.802359E-011	1	0.000000E+000
1	5.26942809	1.802359E-011	2.903594E-012	0	0.000000E+000
1	5.26944451	2.903594E-012	1.802359E-011	1	0.000000E+000
1	5.26962836	1.802359E-011	2.903594E-012	0	0.000000E+000
1	5.26963150	2.903594E-012	1.802359E-011	1	0.000000E+000
1	5.27002779	1.802359E-011	2.903594E-012	0	0.000000E+000
1	5.27017987	2.903594E-012	1.802359E-011	1	0.000000E+000
1	5.27050887	1.802359E-011	2.903594E-012	0	0.000000E+000
1	5.27058199	2.903594E-012	1.802359E-011	1	0.000000E+000
1	5.27107890	1.802359E-011	2.903594E-012	0	0.000000E+000
1	5.27111987	2.903594E-012	1.802359E-011	1	0.000000E+000
1	5.27137138	1.802359E-011	2.903594E-012	0	0.000000E+000
1	5.27148792	2.903594E-012	1.802359E-011	1	0.000000E+000
1	5.27152118	1.802359E-011	2.903594E-012	0	0.000000E+000
1	5.27154895	2.903594E-012	1.802359E-011	1	0.000000E+000
1	5.27176365	1.802359E-011	2.903594E-012	0	0.000000E+000
1	5.27179255	2.903594E-012	1.802359E-011	1	0.000000E+000
1	5.27186230	1.802359E-011	2.903594E-012	0	0.000000E+000
1	5.27219691	2.903594E-012	1.802359E-011	1	0.000000E+000
1	5.27267097	1.802359E-011	2.903594E-012	0	0.000000E+000
1	5.27268932	2.903594E-012	1.802359E-011	1	0.000000E+000
1	5.27274179	1.802359E-011	2.903594E-012	0	0.000000E+000
1	5.27276993	2.903594E-012	1.802359E-011	1	0.000000E+000
1	5.27299555	1.802359E-011	2.903594E-012	0	0.000000E+000
1	5.27308277	2.903594E-012	1.802359E-011	1	0.000000E+000
1	5.27319696	1.802359E-011	2.903594E-012	0	0.000000E+000
1	5.27321537	2.903594E-012	1.802359E-011	1	0.000000E+000
1	5.27351925	1.802359E-011	2.903594E-012	0	0.000000E+000
1	5.27353813	2.903594E-012	1.802359E-011	1	0.000000E+000
1	5.27363401	1.802359E-011	2.903594E-012	0	0.000000E+000
1	5.27365416	2.903594E-012	1.802359E-011	1	0.000000E+000
1	5.27386015	1.802359E-011	2.903594E-012	0	0.000000E+000
1	5.27388781	2.903594E-012	1.802359E-011	1	0.000000E+000
1	5.27418985	1.802359E-011	2.903594E-012	0	0.000000E+000
1	5.27421416	2.903594E-012	1.802359E-011	1	0.000000E+000
1	5.27471622	1.802359E-011	2.903594E-012	0	0.000000E+000
1	5.27474881	2.903594E-012	1.802359E-011	1	0.000000E+000
1	5.27479906	1.802359E-011	2.903594E-012	0	0.000000E+000
1	5.27483387	2.903594E-012	1.802359E-011	1	0.000000E+000
1	5.27495784	1.802359E-011	2.903594E-012	0	0.000000E+000
1	5.27500138	2.903594E-012	1.802359E-011	1	0.000000E+000
1	5.27519331	1.802359E-011	2.903594E-012	0	0.000000E+000
1	5.27525275	2.903594E-012	1.802359E-011	1	0.000000E+000
1	5.27548204	1.802359E-011	2.903594E-012	0	0.000000E+000
1	5.27550400	2.903594E-012	1.802359E-011	1	0.000000E+000
1	5.27573827	1.802359E-011	2.903594E-012	0	0.000000E+000
1	5.27579095	2.903594E-012	1.802359E-011	1	0.000000E+000
1	5.27580603	1.802359E-011	2.903594E-012	0	0.000000E+000
1	5.27621583	2.903594E-012	1.802359E-011	1	0.000000E+000
1	5.27639534	1.802359E-011	2.903594E-012	0	0.000000E+000
1	5.27640754	2.903594E-012	1.802359E-011	1	0.000000E+000
1	5.27660818	1.802359E-011	2.903594E-012	0	0.000000E+000
1	5.27663733	2.903594E-012	1.802359E-011	1	0.000000E+000
1	5.27667196	1.802359E-011	2.903594E-012	0	0.000000E+000
1	5.27670729	2.903594E-012	1.802359E-011	1	0.000000E+000
1	5.27708972	1.802359E-011	2.903594E-012	0	0.000000E+000
1	5.27713898	2.903594E-012	1.802359E-011	1	0.000000E+000
1	5.27724158	1.802359E-011	2.903594E-012	0	0.000000E+000
1	5.27724650	2.903594E-012	1.802359E-011	1	0.000000E+000
1	5.27729278	1.802359E-011	2.903594E-012	0	0.000000E+000
1	5.28349618	2.903594E-012	1.802359E-011	1	0.000000E+000
1	5.28415815	1.802359E-011	2.903594E-012	0	0.000000E+000
1	5.28418809	2.903594E-012	1.802359E-011	1	0.000000E+000
1	5.28438283	1.802359E-011	2.903594E-012	0	0.000000E+000
1	5.28443698	2.903594E-012	1.802359E-011	1	0.000000E+000
1	5.28460579	1.802359E-011	2.903594E-012	0	0.000000E+000
1	5.28462866	2.903594E-012	1.802359E-011	1	0.000000E+000
1	5.28519029	1.802359E-011	2.903594E-012	0	0.000000E+000
1	5.28521640	2.903594E-012	1.802359E-011	1	0.000000E+000
1	5.28530614	1.802359E-011	2.903594E-012	0	0.000000E+000
1	5.28531834	2.903594E-012	1.802359E-011	1	0.000000E+000
1	5.28535119	1.802359E-011	2.903594E-012	0	0.000000E+000
1	5.28540090	2.903594E-012	1.802359E-011	1	0.000000E+000
1	5.28559068	1.802359E-011	2.903594E-012	0	0.000000E+000
1	5.28560470	2.903594E-012	1.802359E-011	1	0.000000E+000
1	5.28591729	1.802359E-011	2.903594E-012	0	0.000000E+000
1	5.28593068	2.903594E-012	1.802359E-011	1	0.000000E+000
1	5.28624751	1.802359E-011	2.903594E-012	0	0.000000E+000
1	5.28628104	2.903594E-012	1.802359E-011	1	0.000000E+000
1	5.28628763	1.802359E-011	2.903594E-012	0	0.000000E+000
1	5.28632718	2.903594E-012	1.802359E-011	1	0.000000E+000
1	5.28664273	1.802359E-011	2.903594E-012	0	0.000000E+000
1	5.28667435	2.903594E-012	1.802359E-011	1	0.000000E+000
1	5.28708384	1.802359E-011	2.903594E-012	0	0.000000E+000
1	5.28711256	2.903594E-012	1.802359E-011	1	0.000000E+000
1	5.28737010	1.802359E-011	2.903594E-012	0	0.000000E+000
1	5.28739402	2.903594E-012	1.802359E-011	1	0.000000E+000
1	5.28759146	1.802359E-011	2.903594E-012	0	0.000000E+000
1	5.28759581	2.903594E-012	1.802359E-011	1	0.000000E+000
1	5.28769722	1.802359E-011	2.903594E-012	0	0.000000E+000
1	5.28771965	2.903594E-012	1.802359E-011	1	0.000000E+000
1	5.28780172	1.802359E-011	2.903594E-012	0	0.000000E+000
1	5.28781169	2.903594E-012	1.802359E-011	1	0.000000E+000
1	5.28786073	1.802359E-011	2.903594E-012	0	0.000000E+000
1	5.28786361	2.903594E-012	1.802359E-011	1	0.000000E+000
1	5.28825367	1.802359E-011	2.903594E-012	0	0.000000E+000
1	5.28826876	2.903594E-012	1.802359E-011	1	0.000000E+000
1	5.28843993	1.802359E-011	2.903594E-012	0	0.000000E+000
1	5.28848940	2.903594E-012	1.802359E-011	1	0.000000E+000
1	5.28875559	1.802359E-011	2.903594E-012	0	0.000000E+000
1	5.28879166	2.903594E-012	1.802359E-011	1	0.000000E+000
1	5.28911031	1.802359E-011	2.903594E-012	0	0.000000E+000
1	5.28914211	2.903594E-012	1.802359E-011	1	0.000000E+000
1	5.28948791	1.802359E-011	2.903594E-012	0	0.000000E+000
1	5.28953422	2.903594E-012	1.802359E-011	1	0.000000E+000
1	5.29017901	1.802359E-011	2.903594E-012	0	0.000000E+000
1	5.29021108	2.903594E-012	1.802359E-011	1	0.000000E+000
1	5.29038906	1.802359E-011	2.903594E-012	0	0.000000E+000
1	5.29041938	2.903594E-012	1.802359E-011	1	0.000000E+000
1	5.29061088	1.802359E-011	2.903594E-012	0	0.000000E+000
1	5.29063809	2.903594E-012	1.802359E-011	1	0.000000E+000
1	5.29068140	1.802359E-011	2.903594E-012	0	0.000000E+000
1	5.29069813	2.903594E-012	1.802359E-011	1	0.000000E+000
1	5.29076694	1.802359E-011	2.903594E-012	0	0.000000E+000
1	5.29133330	2.903594E-012	1.802359E-011	1	0.000000E+000
1	5.29232168	1.802359E-011	2.903594E-012	0	0.000000E+000
1	5.29236783	2.903594E-012	1.802359E-011	1	0.000000E+000
1	5.29283859	1.802359E-011	2.903594E-012	0	0.000000E+000
1	5.29285566	2.903594E-012	1.802359E-011	1	0.000000E+000
1	5.29300672	1.802359E-011	2.903594E-012	0	0.000000E+000
1	5.29303132	2.903594E-012	1.802359E-011	1	0.000000E+000
1	5.29314455	1.802359E-011	2.903594E-012	0	0.000000E+000
1	5.29316351	2.903594E-012	1.802359E-011	1	0.000000E+000
1	5.29341574	1.802359E-011	2.903594E-012	0	0.000000E+000
1	5.29345346	2.903594E-012	1.802359E-011	1	0.000000E+000
1	5.29359454	1.802359E-011	2.903594E-012	0	0.000000E+000
1	5.29363968	2.903594E-012	1.802359E-011	1	0.000000E+000
1	5.29379835	1.802359E-011	2.903594E-012	0	0.000000E+000
1	5.29383583	2.903594E-012	1.802359E-011	1	0.000000E+000
1	5.29413077	1.802359E-011	2.903594E-012	0	0.000000E+000
1	5.29417814	2.903594E-012	1.802359E-011	1	0.000000E+000
1	5.29429319	1.802359E-011	2.903594E-012	0	0.000000E+000
1	5.29432926	2.903594E-012	1.802359E-011	1	0.000000E+000
1	5.29442619	1.802359E-011	2.903594E-012	0	0.000000E+000
1	5.29446200	2.903594E-012	1.802359E-011	1	0.000000E+000
1	5.29473050	1.802359E-011	2.903594E-012	0	0.000000E+000
1	5.29484333	2.903594E-012	1.802359E-011	1	0.000000E+000
1	5.29495280	1.802359E-011	2.903594E-012	0	0.000000E+000
1	5.29501461	2.903594E-012	1.802359E-011	1	0.000000E+000
1	5.29533138	1.802359E-011	2.903594E-012	0	0.000000E+000
1	5.69921361	2.894954E-012	1.801495E-011	1	0.000000E+000
1	5.69921400	1.801495E-011	2.894954E-012	0	0.000000E+000
1	5.69921422	2.894954E-012	1.801495E-011	1	0.000000E+000
1	5.69927776	1.801495E-011	2.894954E-012	0	0.000000E+000
1	5.69931095	2.894954E-012	1.801495E-011	1	0.000000E+000
1	5.69941027	1.801495E-011	2.894954E-012	0	0.000000E+000
1	5.69943118	2.894954E-012	1.801495E-011	1	0.000000E+000
1	5.69985198	1.801495E-011	2.894954E-012	0	0.000000E+000
1	5.69988277	2.894954E-012	1.801495E-011	1	0.000000E+000
1	5.69992212	1.801495E-011	2.894954E-012	0	0.000000E+000
1	5.69994321	2.894954E-012	1.801495E-011	1	0.000000E+000
1	5.70006813	1.801495E-011	2.894954E-012	0	0.000000E+000
1	5.70010518	2.894954E-012	1.801495E-011	1	0.000000E+000
1	5.70032371	1.801495E-011	2.894954E-012	0	0.000000E+000
1	5.70035115	2.894954E-012	1.801495E-011	1	0.000000E+000
1	5.70039898	1.801495E-011	2.894954E-012	0	0.000000E+000
1	5.70042221	2.894954E-012	1.801495E-011	1	0.000000E+000
1	5.70066588	1.801495E-011	2.894954E-012	0	0.000000E+000
1	5.70071006	2.894954E-012	1.801495E-011	1	0.000000E+000
1	5.70074908	1.801495E-011	2.894954E-012	0	0.000000E+000
1	5.70088506	2.894954E-012	1.801495E-011	1	0.000000E+000
1	5.70142653	1.801495E-011	2.894954E-012	0	0.000000E+000
1	5.70144434	2.894954E-012	1.801495E-011	1	0.000000E+000
1	5.70186428	1.801495E-011	2.894954E-012	0	0.000000E+000
1	5.70188627	2.894954E-012	1.801495E-011	1	0.000000E+000
1	5.70230798	1.801495E-011	2.894954E-012	0	0.000000E+000
1	5.70232992	2.894954E-012	1.801495E-011	1	0.000000E+000
1	5.70258801	1.801495E-011	2.894954E-012	0	0.000000E+000
1	5.70261834	2.894954E-012	1.801495E-011	1	0.000000E+000
1	5.70266747	1.801495E-011	2.894954E-012	0	0.000000E+000
1	5.70270541	2.894954E-012	1.801495E-011	1	0.000000E+000
1	5.70272145	1.801495E-011	2.894954E-012	0	0.000000E+000
1	5.70273326	2.894954E-012	1.801495E-011	1	0.000000E+000
1	5.70286610	1.801495E-011	2.894954E-012	0	0.000000E+000
1	5.70290129	2.894954E-012	1.801495E-011	1	0.000000E+000
1	5.70358590	1.801495E-011	2.894954E-012	0	0.000000E+000
1	5.70361243	2.894954E-012	1.801495E-011	1	0.000000E+000
1	5.70364301	1.801495E-011	2.894954E-012	0	0.000000E+000
1	5.70373154	2.894954E-012	1.801495E-011	1	0.000000E+000
1	5.70375975	1.801495E-011	2.894954E-012	0	0.000000E+000
1	5.70380857	2.894954E-012	1.801495E-011	1	0.000000E+000
1	5.70400437	1.801495E-011	2.894954E-012	0	0.000000E+000
1	5.70405233	2.894954E-012	1.801495E-011	1	0.000000E+000
1	5.70406985	1.801495E-011	2.894954E-012	0	0.000000E+000
1	5.70415924	2.894954E-012	1.801495E-011	1	0.000000E+000
1	5.70431382	1.801495E-011	2.894954E-012	0	0.000000E+000
1	5.70433087	2.894954E-012	1.801495E-011	1	0.000000E+000
1	5.70434849	1.801495E-011	2.894954E-012	0	0.000000E+000
1	5.70438343	2.894954E-012	1.801495E-011	1	0.000000E+000
1	5.70442840	1.801495E-011	2.894954E-012	0	0.000000E+000
1	5.70444889	2.894954E-012	1.801495E-011	1	0.000000E+000
1	5.70614480	1.801495E-011	2.894954E-012	0	0.000000E+000
1	5.70615814	2.894954E-012	1.801495E-011	1	0.000000E+000
1	5.70635630	1.801495E-011	2.894954E-012	0	0.000000E+000
1	5.70915276	2.894954E-012	1.801495E-011	1	0.000000E+000
1	5.70932372	1.801495E-011	2.894954E-012	0	0.000000E+000
1	5.70973752	2.894954E-012	1.801495E-011	1	0.000000E+000
1	5.70975973	1.801495E-011	2.894954E-012	0	0.000000E+000
1	5.70978021	2.894954E-012	1.801495E-011	1	0.000000E+000
1	5.70980347	1.801495E-011	2.894954E-012	0	0.000000E+000
1	5.70984587	2.894954E-012	1.801495E-011	1	0.000000E+000
1	5.70987079	1.801495E-011	2.894954E-012	0	0.000000E+000
1	5.71114436	2.894954E-012	1.801495E-011	1	0.000000E+000
1	5.71243809	1.801495E-011	2.894954E-012	0	0.000000E+000
1	5.71257454	2.894954E-012	1.801495E-011	1	0.000000E+000
1	5.71307691	1.801495E-011	2.894954E-012	0	0.000000E+000
1	5.71312584	2.894954E-012	1.801495E-011	1	0.000000E+000
1	5.71316956	1.801495E-011	2.894954E-012	0	0.000000E+000
1	5.71320155	2.894954E-012	1.801495E-011	1	0.000000E+000
1	5.71335731	1.801495E-011	2.894954E-012	0	0.000000E+000
1	5.71624755	2.894954E-012	1.801495E-011	1	0.000000E+000
1	5.71644965	1.801495E-011	2.894954E-012	0	0.000000E+000
1	5.71645947	2.894954E-012	1.801495E-011	1	0.000000E+000
1	5.71673934	1.801495E-011	2.894954E-012	0	0.000000E+000
1	5.71675012	2.894954E-012	1.801495E-011	1	0.000000E+000
1	5.71675770	1.801495E-011	2.894954E-012	0	0.000000E+000
1	5.71677499	2.894954E-012	1.801495E-011	1	0.000000E+000
1	5.71684403	1.801495E-011	2.894954E-012	0	0.000000E+000
1	5.71687025	2.894954E-012	1.801495E-011	1	0.000000E+000
1	5.71691400	1.801495E-011	2.894954E-012	0	0.000000E+000
1	5.71695957	2.894954E-012	1.801495E-011	1	0.000000E+000
1	5.71725264	1.801495E-011	2.894954E-012	0	0.000000E+000
1	5.71727924	2.894954E-012	1.801495E-011	1	0.000000E+000
1	5.71748403	1.801495E-011	2.894954E-012	0	0.000000E+000
1	5.71749682	2.894954E-012	1.801495E-011	1	0.000000E+000
1	5.71755445	1.801495E-011	2.894954E-012	0	0.000000E+000
1	5.71758389	2.894954E-012	1.801495E-011	1	0.000000E+000
1	5.71765682	1.801495E-011	2.894954E-012	0	0.000000E+000
1	5.71766515	2.894954E-012	1.801495E-011	1	0.000000E+000
1	5.71787649	1.801495E-011	2.894954E-012	0	0.000000E+000
1	5.71789267	2.894954E-012	1.801495E-011	1	0.000000E+000
1	5.71801545	1.801495E-011	2.894954E-012	0	0.000000E+000
1	5.71803694	2.894954E-012	1.801495E-011	1	0.000000E+000
1	5.71826487	1.801495E-011	2.894954E-012	0	0.000000E+000
1	5.71828339	2.894954E-012	1.801495E-011	1	0.000000E+000
1	5.71866291	1.801495E-011	2.894954E-012	0	0.000000E+000
1	5.71868728	2.894954E-012	1.801495E-011	1	0.000000E+000
1	5.71938614	1.801495E-011	2.894954E-012	0	0.000000E+000
1	5.71940662	2.894954E-012	1.801495E-011	1	0.000000E+000
1	5.71970365	1.801495E-011	2.894954E-012	0	0.000000E+000
1	5.71978507	2.894954E-012	1.801495E-011	1	0.000000E+000
1	5.71992405	1.801495E-011	2.894954E-012	0	0.000000E+000
1	5.72015882	2.894954E-012	1.801495E-011	1	0.000000E+000
1	5.72022991	1.801495E-011	2.894954E-012	0	0.000000E+000
1	5.72026525	2.894954E-012	1.801495E-011	1	0.000000E+000
1	5.72038366	1.801495E-011	2.894954E-012	0	0.000000E+000
1	5.72043348	2.894954E-012	1.801495E-011	1	0.000000E+000
1	5.72044303	1.801495E-011	2.894954E-012	0	0.000000E+000
1	5.72048064	2.894954E-012	1.801495E-011	1	0.000000E+000
1	5.72051958	1.801495E-011	2.894954E-012	0	0.000000E+000
1	5.72054869	2.894954E-012	1.801495E-011	1	0.000000E+000
1	5.72070244	1.801495E-011	2.894954E-012	0	0.000000E+000
1	5.72071658	2.894954E-012	1.801495E-011	1	0.000000E+000
1	5.72125603	1.801495E-011	2.894954E-012	0	0.000000E+000
1	5.72130420	2.894954E-012	1.801495E-011	1	0.000000E+000
1	5.72141959	1.801495E-011	2.894954E-012	0	0.000000E+000
1	5.72151812	2.894954E-012	1.801495E-011	1	0.000000E+000
1	5.72208480	1.801495E-011	2.894954E-012	0	0.000000E+000
1	5.72211234	2.894954E-012	1.801495E-011	1	0.000000E+000
1	5.72227294	1.801495E-011	2.894954E-012	0	0.000000E+000
1	5.72229154	2.894954E-012	1.801495E-011	1	0.000000E+000
1	5.72231101	1.801495E-011	2.894954E-012	0	0.000000E+000
1	5.72233923	2.894954E-012	1.801495E-011	1	0.000000E+000
1	5.72249990	1.801495E-011	2.894954E-012	0	0.000000E+000
1	5.72276485	2.894954E-012	1.801495E-011	1	0.000000E+000
1	5.72286972	1.801495E-011	2.894954E-012	0	0.000000E+000
1	5.72290326	2.894954E-012	1.801495E-011	1	0.000000E+000
1	5.72293258	1.801495E-011	2.894954E-012	0	0.000000E+000
1	5.72296857	2.894954E-012	1.801495E-011	1	0.000000E+000
1	5.72327546	1.801495E-011	2.894954E-012	0	0.000000E+000
1	5.72333500	2.894954E-012	1.801495E-011	1	0.000000E+000
1	5.72340230	1.801495E-011	2.894954E-012	0	0.000000E+000
1	5.72342679	2.894954E-012	1.801495E-011	1	0.000000E+000
1	5.72387938	1.801495E-011	2.894954E-012	0	0.000000E+000
1	5.72397154	2.894954E-012	1.801495E-011	1	0.000000E+000
1	5.72404784	1.801495E-011	2.894954E-012	0	0.000000E+000
1	5.72405591	2.894954E-012	1.801495E-011	1	0.000000E+000
1	5.72443156	1.801495E-011	2.894954E-012	0	0.000000E+000
1	5.72443970	2.894954E-012	1.801495E-011	1	0.000000E+000
1	5.72476923	1.801495E-011	2.894954E-012	0	0.000000E+000
1	5.72480639	2.894954E-012	1.801495E-011	1	0.000000E+000
1	5.72491840	1.801495E-011	2.894954E-012	0	0.000000E+000
1	5.72498799	2.894954E-012	1.801495E-011	1	0.000000E+000
1	5.72524933	1.801495E-011	2.894954E-012	0	0.000000E+000
1	5.72529205	2.894954E-012	1.801495E-011	1	0.000000E+000
1	5.72532583	1.801495E-011	2.894954E-012	0	0.000000E+000
1	5.72535236	2.894954E-012	1.801495E-011	1	0.000000E+000
1	5.72556181	1.801495E-011	2.894954E-012	0	0.000000E+000
1	5.72561711	2.894954E-012	1.801495E-011	1	0.000000E+000
1	5.72575537	1.801495E-011	2.894954E-012	0	0.000000E+000
1	5.72578611	2.894954E-012	1.801495E-011	1	0.000000E+000
1	5.72625528	1.801495E-011	2.894954E-012	0	0.000000E+000
1	5.72627891	2.894954E-012	1.801495E-011	1	0.000000E+000
1	5.72677797	1.801495E-011	2.894954E-012	0	0.000000E+000
1	5.72679564	2.894954E-012	1.801495E-011	1	0.000000E+000
1	5.72701993	1.801495E-011	2.894954E-012	0	0.000000E+000
1	5.72702870	2.894954E-012	1.801495E-011	1	0.000000E+000
1	5.72710211	1.801495E-011	2.894954E-012	0	0.000000E+000
1	5.72791673	2.894954E-012	1.801495E-011	1	0.000000E+000
1	5.72803260	1.801495E-011	2.894954E-012	0	0.000000E+000
1	5.72813243	2.894954E-012	1.801495E-011	1	0.000000E+000
1	5.72838501	1.801495E-011	2.894954E-012	0	0.000000E+000
1	5.72840463	2.894954E-012	1.801495E-011	1	0.000000E+000
1	5.72855947	1.801495E-011	2.894954E-012	0	0.000000E+000
1	5.72858477	2.894954E-012	1.801495E-011	1	0.000000E+000
1	5.72878503	1.801495E-011	2.894954E-012	0	0.000000E+000
1	5.72879788	2.894954E-012	1.801495E-011	1	0.000000E+000
1	5.72954077	1.801495E-011	2.894954E-012	0	0.000000E+000
1	5.72963789	2.894954E-012	1.801495E-011	1	0.000000E+000
1	5.72981971	1.801495E-011	2.894954E-012	0	0.000000E+000
1	5.72983722	2.894954E-012	1.801495E-011	1	0.000000E+000
1	5.73073955	1.801495E-011	2.894954E-012	0	0.000000E+000
1	5.73078796	2.894954E-012	1.801495E-011	1	0.000000E+000
1	5.73090793	1.801495E-011	2.894954E-012	0	0.000000E+000
1	5.75507492	2.894954E-012	1.801495E-011	1	0.000000E+000
1	5.75523127	1.801495E-011	2.894954E-012	0	0.000000E+000
1	5.75526288	2.894954E-012	1.801495E-011	1	0.000000E+000
1	5.75566799	1.801495E-011	2.894954E-012	0	0.000000E+000
1	5.75567892	2.894954E-012	1.801495E-011	1	0.000000E+000
1	5.75573869	1.801495E-011	2.894954E-012	0	0.000000E+000
1	5.75578370	2.894954E-012	1.801495E-011	1	0.000000E+000
1	5.75602093	1.801495E-011	2.894954E-012	0	0.000000E+000
1	5.75603755	2.894954E-012	1.801495E-011	1	0.000000E+000
1	5.75620814	1.801495E-011	2.894954E-012	0	0.000000E+000
1	5.75621860	2.894954E-012	1.801495E-011	1	0.000000E+000
1	5.75643309	1.801495E-011	2.894954E-012	0	0.000000E+000
1	5.75652281	2.894954E-012	1.801495E-011	1	0.000000E+000
1	5.75666867	1.801495E-011	2.894954E-012	0	0.000000E+000
1	5.75671833	2.894954E-012	1.801495E-011	1	0.000000E+000
1	5.75678136	1.801495E-011	2.894954E-012	0	0.000000E+000
1	5.75679783	2.894954E-012	1.801495E-011	1	0.000000E+000
1	5.75696932	1.801495E-011	2.894954E-012	0	0.000000E+000
1	5.75699749	2.894954E-012	1.801495E-011	1	0.000000E+000
1	5.75717297	1.801495E-011	2.894954E-012	0	0.000000E+000
1	5.75727759	2.894954E-012	1.801495E-011	1	0.000000E+000
1	5.75746758	1.801495E-011	2.894954E-012	0	0.000000E+000
1	5.75750137	2.894954E-012	1.801495E-011	1	0.000000E+000
1	5.75770867	1.801495E-011	2.894954E-012	0	0.000000E+000
1	5.75775346	2.894954E-012	1.801495E-011	1	0.000000E+000
1	5.75784572	1.801495E-011	2.894954E-012	0	0.000000E+000
1	5.75789065	2.894954E-012	1.801495E-011	1	0.000000E+000
1	5.75810852	1.801495E-011	2.894954E-012	0	0.000000E+000
1	5.75815658	2.894954E-012	1.801495E-011	1	0.000000E+000
1	5.75843041	1.801495E-011	2.894954E-012	0	0.000000E+000
1	5.75844405	2.894954E-012	1.801495E-011	1	0.000000E+000
1	5.75920894	1.801495E-011	2.894954E-012	0	0.000000E+000
1	5.75923614	2.894954E-012	1.801495E-011	1	0.000000E+000
1	5.75933574	1.801495E-011	2.894954E-012	0	0.000000E+000
1	5.75937295	2.894954E-012	1.801495E-011	1	0.000000E+000
1	5.75943794	1.801495E-011	2.894954E-012	0	0.000000E+000
1	5.75945543	2.894954E-012	1.801495E-011	1	0.000000E+000
1	5.75969141	1.801495E-011	2.894954E-012	0	0.000000E+000
1	5.75970208	2.894954E-012	1.801495E-011	1	0.000000E+000
1	5.75984228	1.801495E-011	2.894954E-012	0	0.000000E+000
1	5.75988310	2.894954E-012	1.801495E-011	1	0.000000E+000
1	5.76014464	1.801495E-011	2.894954E-012	0	0.000000E+000
1	5.76018732	2.894954E-012	1.801495E-011	1	0.000000E+000
1	5.76024379	1.801495E-011	2.894954E-012	0	0.000000E+000
1	5.76026121	2.894954E-012	1.801495E-011	1	0.000000E+000
1	5.76064053	1.801495E-011	2.894954E-012	0	0.000000E+000
1	5.76066360	2.894954E-012	1.801495E-011	1	0.000000E+000
1	5.76111711	1.801495E-011	2.894954E-012	0	0.000000E+000
1	5.76113926	2.894954E-012	1.801495E-011	1	0.000000E+000
1	5.76172791	1.801495E-011	2.894954E-012	0	0.000000E+000
1	5.76182951	2.894954E-012	1.801495E-011	1	0.000000E+000
1	5.76209235	1.801495E-011	2.894954E-012	0	0.000000E+000
1	5.76212312	2.894954E-012	1.801495E-011	1	0.000000E+000
1	5.76216917	1.801495E-011	2.894954E-012	0	0.000000E+000
1	5.76218631	2.894954E-012	1.801495E-011	1	0.000000E+000
1	5.76241428	1.801495E-011	2.894954E-012	0	0.000000E+000
1	5.76245168	2.894954E-012	1.801495E-011	1	0.000000E+000
1	5.76262484	1.801495E-011	2.894954E-012	0	0.000000E+000
1	5.76266507	2.894954E-012	1.801495E-011	1	0.000000E+000
1	5.76271120	1.801495E-011	2.894954E-012	0	0.000000E+000
1	5.76278274	2.894954E-012	1.801495E-011	1	0.000000E+000
1	5.76300657	1.801495E-011	2.894954E-012	0	0.000000E+000
1	5.76302858	2.894954E-012	1.801495E-011	1	0.000000E+000
1	5.76330671	1.801495E-011	2.894954E-012	0	0.000000E+000
1	5.76375522	2.894954E-012	1.801495E-011	1	0.000000E+000
1	5.76383930	1.801495E-011	2.894954E-012	0	0.000000E+000
1	5.76393389	2.894954E-012	1.801495E-011	1	0.000000E+000
1	5.76396065	1.801495E-011	2.894954E-012	0	0.000000E+000
1	5.76399631	2.894954E-012	1.801495E-011	1	0.000000E+000
1	5.76416990	1.801495E-011	2.894954E-012	0	0.000000E+000
1	5.76419567	2.894954E-012	1.801495E-011	1	0.000000E+000
1	5.76454499	1.801495E-011	2.894954E-012	0	0.000000E+000
1	5.76456146	2.894954E-012	1.801495E-011	1	0.000000E+000
1	5.76461543	1.801495E-011	2.894954E-012	0	0.000000E+000
1	5.76464767	2.894954E-012	1.801495E-011	1	0.000000E+000
1	5.76504142	1.801495E-011	2.894954E-012	0	0.000000E+000
1	5.76508382	2.894954E-012	1.801495E-011	1	0.000000E+000
1	5.76529706	1.801495E-011	2.894954E-012	0	0.000000E+000
1	5.76532424	2.894954E-012	1.801495E-011	1	0.000000E+000
1	5.76558969	1.801495E-011	2.894954E-012	0	0.000000E+000
1	5.76559847	2.894954E-012	1.801495E-011	1	0.000000E+000
1	5.76567504	1.801495E-011	2.894954E-012	0	0.000000E+000
1	5.76570924	2.894954E-012	1.801495E-011	1	0.000000E+000
1	5.76581190	1.801495E-011	2.894954E-012	0	0.000000E+000
1	5.76587405	2.894954E-012	1.801495E-011	1	0.000000E+000
1	5.76598219	1.801495E-011	2.894954E-012	0	0.000000E+000
1	5.76604083	2.894954E-012	1.801495E-011	1	0.000000E+000
1	5.76610612	1.801495E-011	2.894954E-012	0	0.000000E+000
1	5.76614771	2.894954E-012	1.801495E-011	1	0.000000E+000
1	5.76655849	1.801495E-011	2.894954E-012	0	0.000000E+000
1	5.76661634	2.894954E-012	1.801495E-011	1	0.000000E+000
1	5.76667915	1.801495E-011	2.894954E-012	0	0.000000E+000
1	5.76670542	2.894954E-012	1.801495E-011	1	0.000000E+000
1	5.76685526	1.801495E-011	2.894954E-012	0	0.000000E+000
1	5.76693641	2.894954E-012	1.801495E-011	1	0.000000E+000
1	5.76703558	1.801495E-011	2.894954E-012	0	0.000000E+000
1	5.76704565	2.894954E-012	1.801495E-011	1	0.000000E+000
1	5.76720734	1.801495E-011	2.894954E-012	0	0.000000E+000
1	5.76724148	2.894954E-012	1.801495E-011	1	0.000000E+000
1	5.76767216	1.801495E-011	2.894954E-012	0	0.000000E+000
1	5.76772288	2.894954E-012	1.801495E-011	1	0.000000E+000
1	5.76833772	1.801495E-011	2.894954E-012	0	0.000000E+000
1	5.76835401	2.894954E-012	1.801495E-011	1	0.000000E+000
1	5.76898058	1.801495E-011	2.894954E-012	0	0.000000E+000
1	5.76899654	2.894954E-012	1.801495E-011	1	0.000000E+000
1	5.76951860	1.801495E-011	2.894954E-012	0	0.000000E+000
1	5.76954455	2.894954E-012	1.801495E-011	1	0.000000E+000
1	5.76968795	1.801495E-011	2.894954E-012	0	0.000000E+000
1	5.76970884	2.894954E-012	1.801495E-011	1	0.000000E+000
1	5.77028631	1.801495E-011	2.894954E-012	0	0.000000E+000
1	5.77031658	2.894954E-012	1.801495E-011	1	0.000000E+000
1	5.77033009	1.801495E-011	2.894954E-012	0	0.000000E+000
1	5.77036409	2.894954E-012	1.801495E-011	1	0.000000E+000
1	5.77048944	1.801495E-011	2.894954E-012	0	0.000000E+000
1	5.77156425	2.894954E-012	1.801495E-011	1	0.000000E+000
1	5.77197836	1.801495E-011	2.894954E-012	0	0.000000E+000
1	5.77201427	2.894954E-012	1.801495E-011	1	0.000000E+000
1	5.77239108	1.801495E-011	2.894954E-012	0	0.000000E+000
1	5.77243221	2.894954E-012	1.801495E-011	1	0.000000E+000
1	5.77254020	1.801495E-011	2.894954E-012	0	0.000000E+000
1	5.77255688	2.894954E-012	1.801495E-011	1	0.000000E+000
1	5.77309440	1.801495E-011	2.894954E-012	0	0.000000E+000
1	5.77313686	2.894954E-012	1.801495E-011	1	0.000000E+000
1	5.77348748	1.801495E-011	2.894954E-012	0	0.000000E+000
1	5.77361209	2.894954E-012	1.801495E-011	1	0.000000E+000
1	5.77364120	1.801495E-011	2.894954E-012	0	0.000000E+000
1	5.77368906	2.894954E-012	1.801495E-011	1	0.000000E+000
1	5.77394810	1.801495E-011	2.894954E-012	0	0.000000E+000
1	5.77401356	2.894954E-012	1.801495E-011	1	0.000000E+000
1	5.77459696	1.801495E-011	2.894954E-012	0	0.000000E+000
1	5.77463806	2.894954E-012	1.801495E-011	1	0.000000E+000
1	5.77465995	1.801495E-011	2.894954E-012	0	0.000000E+000
1	5.77469000	2.894954E-012	1.801495E-011	1	0.000000E+000
1	5.77495514	1.801495E-011	2.894954E-012	0	0.000000E+000
1	5.77498250	2.894954E-012	1.801495E-011	1	0.000000E+000
1	5.77530234	1.801495E-011	2.894954E-012	0	0.000000E+000
1	5.77533295	2.894954E-012	1.801495E-011	1	0.000000E+000
1	5.77573624	1.801495E-011	2.894954E-012	0	0.000000E+000
1	5.77578222	2.894954E-012	1.801495E-011	1	0.000000E+000
1	5.77590335	1.801495E-011	2.894954E-012	0	0.000000E+000
1	5.77594773	2.894954E-012	1.801495E-011	1	0.000000E+000
1	5.77612684	1.801495E-011	2.894954E-012	0	0.000000E+000
1	5.81525396	2.894954E-012	1.801495E-011	1	0.000000E+000
1	5.81544474	1.801495E-011	2.894954E-012	0	0.000000E+000
1	5.81548284	2.894954E-012	1.801495E-011	1	0.000000E+000
1	5.81554776	1.801495E-011	2.894954E-012	0	0.000000E+000
1	5.81557009	2.894954E-012	1.801495E-011	1	0.000000E+000
1	5.81626642	1.801495E-011	2.894954E-012	0	0.000000E+000
1	5.81628929	2.894954E-012	1.801495E-011	1	0.000000E+000
1	5.81635835	1.801495E-011	2.894954E-012	0	0.000000E+000
1	5.81636394	2.894954E-012	1.801495E-011	1	0.000000E+000
1	5.81640994	1.801495E-011	2.894954E-012	0	0.000000E+000
1	5.81644393	2.894954E-012	1.801495E-011	1	0.000000E+000
1	5.81682308	1.801495E-011	2.894954E-012	0	0.000000E+000
1	5.81684231	2.894954E-012	1.801495E-011	1	0.000000E+000
1	5.81691213	1.801495E-011	2.894954E-012	0	0.000000E+000
1	5.81693422	2.894954E-012	1.801495E-011	1	0.000000E+000
1	5.81696310	1.801495E-011	2.894954E-012	0	0.000000E+000
1	5.81700564	2.894954E-012	1.801495E-011	1	0.000000E+000
1	5.81704717	1.801495E-011	2.894954E-012	0	0.000000E+000
1	5.81707901	2.894954E-012	1.801495E-011	1	0.000000E+000
1	5.81716850	1.801495E-011	2.894954E-012	0	0.000000E+000
1	5.81734909	2.894954E-012	1.801495E-011	1	0.000000E+000
1	5.81747752	1.801495E-011	2.894954E-012	0	0.000000E+000
1	5.81749934	2.894954E-012	1.801495E-011	1	0.000000E+000
1	5.81792764	1.801495E-011	2.894954E-012	0	0.000000E+000
1	5.81798615	2.894954E-012	1.801495E-011	1	0.000000E+000
1	5.81809078	1.801495E-011	2.894954E-012	0	0.000000E+000
1	5.81811194	2.894954E-012	1.801495E-011	1	0.000000E+000
1	5.81856581	1.801495E-011	2.894954E-012	0	0.000000E+000
1	5.81861731	2.894954E-012	1.801495E-011	1	0.000000E+000
1	5.81867620	1.801495E-011	2.894954E-012	0	0.000000E+000
1	5.81870186	2.894954E-012	1.801495E-011	1	0.000000E+000
1	5.81890467	1.801495E-011	2.894954E-012	0	0.000000E+000
1	5.81900269	2.894954E-012	1.801495E-011	1	0.000000E+000
1	5.81938191	1.801495E-011	2.894954E-012	0	0.000000E+000
1	5.81939722	2.894954E-012	1.801495E-011	1	0.000000E+000
1	5.81945495	1.801495E-011	2.894954E-012	0	0.000000E+000
1	5.81947781	2.894954E-012	1.801495E-011	1	0.000000E+000
1	5.81958460	1.801495E-011	2.894954E-012	0	0.000000E+000
1	5.81962604	2.894954E-012	1.801495E-011	1	0.000000E+000
1	5.81986775	1.801495E-011	2.894954E-012	0	0.000000E+000
1	5.81990847	2.894954E-012	1.801495E-011	1	0.000000E+000
1	5.82011709	1.801495E-011	2.894954E-012	0	0.000000E+000
1	5.82033642	2.894954E-012	1.801495E-011	1	0.000000E+000
1	5.82051751	1.801495E-011	2.894954E-012	0	0.000000E+000
1	5.82054520	2.894954E-012	1.801495E-011	1	0.000000E+000
1	5.82099196	1.801495E-011	2.894954E-012	0	0.000000E+000
1	5.82101732	2.894954E-012	1.801495E-011	1	0.000000E+000
1	5.82116488	1.801495E-011	2.894954E-012	0	0.000000E+000
1	5.82119164	2.894954E-012	1.801495E-011	1	0.000000E+000
1	5.82162976	1.801495E-011	2.894954E-012	0	0.000000E+000
1	5.82167002	2.894954E-012	1.801495E-011	1	0.000000E+000
1	5.82192970	1.801495E-011	2.894954E-012	0	0.000000E+000
1	5.82198007	2.894954E-012	1.801495E-011	1	0.000000E+000
1	5.82255994	1.801495E-011	2.894954E-012	0	0.000000E+000
1	5.82264470	2.894954E-012	1.801495E-011	1	0.000000E+000
1	5.82286877	1.801495E-011	2.894954E-012	0	0.000000E+000
1	5.82290298	2.894954E-012	1.801495E-011	1	0.000000E+000
1	5.82301931	1.801495E-011	2.894954E-012	0	0.000000E+000
1	5.82353666	2.894954E-012	1.801495E-011	1	0.000000E+000
1	5.82362080	1.801495E-011	2.894954E-012	0	0.000000E+000
1	5.82367423	2.894954E-012	1.801495E-011	1	0.000000E+000
1	5.82380680	1.801495E-011	2.894954E-012	0	0.000000E+000
1	5.82382309	2.894954E-012	1.801495E-011	1	0.000000E+000
1	5.82398375	1.801495E-011	2.894954E-012	0	0.000000E+000
1	5.82399904	2.894954E-012	1.801495E-011	1	0.000000E+000
1	5.82405368	1.801495E-011	2.894954E-012	0	0.000000E+000
1	5.82406518	2.894954E-012	1.801495E-011	1	0.000000E+000
1	5.82427054	1.801495E-011	2.894954E-012	0	0.000000E+000
1	5.82430438	2.894954E-012	1.801495E-011	1	0.000000E+000
1	5.82438693	1.801495E-011	2.894954E-012	0	0.000000E+000
1	5.82446958	2.894954E-012	1.801495E-011	1	0.000000E+000
1	5.82471581	1.801495E-011	2.894954E-012	0	0.000000E+000
1	5.82476127	2.894954E-012	1.801495E-011	1	0.000000E+000
1	5.82484674	1.801495E-011	2.894954E-012	0	0.000000E+000
1	5.82489098	2.894954E-012	1.801495E-011	1	0.000000E+000
1	5.82510490	1.801495E-011	2.894954E-012	0	0.000000E+000
1	5.82522244	2.894954E-012	1.801495E-011	1	0.000000E+000
1	5.82542967	1.801495E-011	2.894954E-012	0	0.000000E+000
1	5.82543358	2.894954E-012	1.801495E-011	1	0.000000E+000
1	5.82554920	1.801495E-011	2.894954E-012	0	0.000000E+000
1	5.82686149	2.894954E-012	1.801495E-011	1	0.000000E+000
1	5.82708035	1.801495E-011	2.894954E-012	0	0.000000E+000
1	5.82710777	2.894954E-012	1.801495E-011	1	0.000000E+000
1	5.82727811	1.801495E-011	2.894954E-012	0	0.000000E+000
1	5.82730796	2.894954E-012	1.801495E-011	1	0.000000E+000
1	5.82784926	1.801495E-011	2.894954E-012	0	0.000000E+000
1	5.82785317	2.894954E-012	1.801495E-011	1	0.000000E+000
1	5.82798178	1.801495E-011	2.894954E-012	0	0.000000E+000
1	5.82805400	2.894954E-012	1.801495E-011	1	0.000000E+000
1	5.82809727	1.801495E-011	2.894954E-012	0	0.000000E+000
1	5.82815961	2.894954E-012	1.801495E-011	1	0.000000E+000
1	5.82840802	1.801495E-011	2.894954E-012	0	0.000000E+000
1	5.82847950	2.894954E-012	1.801495E-011	1	0.000000E+000
1	5.82865178	1.801495E-011	2.894954E-012	0	0.000000E+000
1	5.82881124	2.894954E-012	1.801495E-011	1	0.000000E+000
1	5.82979111	1.801495E-011	2.894954E-012	0	0.000000E+000
1	5.82987390	2.894954E-012	1.801495E-011	1	0.000000E+000
1	5.82995829	1.801495E-011	2.894954E-012	0	0.000000E+000
1	5.83000554	2.894954E-012	1.801495E-011	1	0.000000E+000
1	5.83037593	1.801495E-011	2.894954E-012	0	0.000000E+000
1	5.83055844	2.894954E-012	1.801495E-011	1	0.000000E+000
1	5.83074697	1.801495E-011	2.894954E-012	0	0.000000E+000
1	5.83076477	2.894954E-012	1.801495E-011	1	0.000000E+000
1	5.83084914	1.801495E-011	2.894954E-012	0	0.000000E+000
1	5.83086924	2.894954E-012	1.801495E-011	1	0.000000E+000
1	5.83095970	1.801495E-011	2.894954E-012	0	0.000000E+000
1	5.83099069	2.894954E-012	1.801495E-011	1	0.000000E+000
1	5.83112041	1.801495E-011	2.894954E-012	0	0.000000E+000
1	5.83116432	2.894954E-012	1.801495E-011	1	0.000000E+000
1	5.83118472	1.801495E-011	2.894954E-012	0	0.000000E+000
1	5.83186905	2.894954E-012	1.801495E-011	1	0.000000E+000
1	5.83193058	1.801495E-011	2.894954E-012	0	0.000000E+000
1	5.83203671	2.894954E-012	1.801495E-011	1	0.000000E+000
1	5.83222473	1.801495E-011	2.894954E-012	0	0.000000E+000
1	5.83244322	2.894954E-012	1.801495E-011	1	0.000000E+000
1	5.83249810	1.801495E-011	2.894954E-012	0	0.000000E+000
1	5.83254296	2.894954E-012	1.801495E-011	1	0.000000E+000
1	5.83269563	1.801495E-011	2.894954E-012	0	0.000000E+000
1	5.83270646	2.894954E-012	1.801495E-011	1	0.000000E+000
1	5.83278068	1.801495E-011	2.894954E-012	0	0.000000E+000
1	5.83281120	2.894954E-012	1.801495E-011	1	0.000000E+000
1	5.83300531	1.801495E-011	2.894954E-012	0	0.000000E+000
1	5.83301822	2.894954E-012	1.801495E-011	1	0.000000E+000
1	5.83312649	1.801495E-011	2.894954E-012	0	0.000000E+000
1	5.83322534	2.894954E-012	1.801495E-011	1	0.000000E+000
1	5.83371609	1.801495E-011	2.894954E-012	0	0.000000E+000
1	5.83378111	2.894954E-012	1.801495E-011	1	0.000000E+000
1	5.83385245	1.801495E-011	2.894954E-012	0	0.000000E+000
1	5.83387530	2.894954E-012	1.801495E-011	1	0.000000E+000
1	5.83406408	1.801495E-011	2.894954E-012	0	0.000000E+000
1	5.83409868	2.894954E-012	1.801495E-011	1	0.000000E+000
1	5.83425830	1.801495E-011	2.894954E-012	0	0.000000E+000
1	5.83427054	2.894954E-012	1.801495E-011	1	0.000000E+000
1	5.83439143	1.801495E-011	2.894954E-012	0	0.000000E+000
1	5.83443465	2.894954E-012	1.801495E-011	1	0.000000E+000
1	5.83451593	1.801495E-011	2.894954E-012	0	0.000000E+000
1	5.83453588	2.894954E-012	1.801495E-011	1	0.000000E+000
1	5.83473368	1.801495E-011	2.894954E-012	0	0.000000E+000
1	5.83475798	2.894954E-012	1.801495E-011	1	0.000000E+000
1	5.83492159	1.801495E-011	2.894954E-012	0	0.000000E+000
1	5.83494947	2.894954E-012	1.801495E-011	1	0.000000E+000
1	5.83513990	1.801495E-011	2.894954E-012	0	0.000000E+000
1	5.83516026	2.894954E-012	1.801495E-011	1	0.000000E+000
1	5.83578780	1.801495E-011	2.894954E-012	0	0.000000E+000
1	5.83585723	2.894954E-012	1.801495E-011	1	0.000000E+000
1	5.83617428	1.801495E-011	2.894954E-012	0	0.000000E+000
1	5.83619128	2.894954E-012	1.801495E-011	1	0.000000E+000
1	5.83625510	1.801495E-011	2.894954E-012	0	0.000000E+000
1	5.83626900	2.894954E-012	1.801495E-011	1	0.000000E+000
1	5.83640613	1.801495E-011	2.894954E-012	0	0.000000E+000
1	5.83643068	2.894954E-012	1.801495E-011	1	0.000000E+000
1	5.83660064	1.801495E-011	2.894954E-012	0	0.000000E+000
1	5.83663480	2.894954E-012	1.801495E-011	1	0.000000E+000
1	5.83675812	1.801495E-011	2.894954E-012	0	0.000000E+000
1	5.83680297	2.894954E-012	1.801495E-011	1	0.000000E+000
1	5.83685687	1.801495E-011	2.894954E-012	0	0.000000E+000
1	5.83690662	2.894954E-012	1.801495E-011	1	0.000000E+000
1	5.83702085	1.801495E-011	2.894954E-012	0	0.000000E+000
1	5.83740823	2.894954E-012	1.801495E-011	1	0.000000E+000
1	5.83758131	1.801495E-011	2.894954E-012	0	0.000000E+000
1	5.83760457	2.894954E-012	1.801495E-011	1	0.000000E+000
1	5.83786718	1.801495E-011	2.894954E-012	0	0.000000E+000
1	5.83788585	2.894954E-012	1.801495E-011	1	0.000000E+000
1	5.83793224	1.801495E-011	2.894954E-012	0	0.000000E+000
1	5.83793661	2.894954E-012	1.801495E-011	1	0.000000E+000
1	5.83804190	1.801495E-011	2.894954E-012	0	0.000000E+000
1	5.83806412	2.894954E-012	1.801495E-011	1	0.000000E+000
1	5.83816270	1.801495E-011	2.894954E-012	0	0.000000E+000
1	5.83818516	2.894954E-012	1.801495E-011	1	0.000000E+000
1	5.83852156	1.801495E-011	2.894954E-012	0	0.000000E+000
1	5.83853625	2.894954E-012	1.801495E-011	1	0.000000E+000
1	5.83860622	1.801495E-011	2.894954E-012	0	0.000000E+000
1	5.83862536	2.894954E-012	1.801495E-011	1	0.000000E+000
1	5.83865437	1.801495E-011	2.894954E-012	0	0.000000E+000
1	5.83868439	2.894954E-012	1.801495E-011	1	0.000000E+000
1	5.83892005	1.801495E-011	2.894954E-012	0	0.000000E+000
1	5.83897038	2.894954E-012	1.801495E-011	1	0.000000E+000
1	5.83899538	1.801495E-011	2.894954E-012	0	0.000000E+000
1	5.83908436	2.894954E-012	1.801495E-011	1	0.000000E+000
1	5.83952549	1.801495E-011	2.894954E-012	0	0.000000E+000
1	5.83963356	2.894954E-012	1.801495E-011	1	0.000000E+000
1	5.83985579	1.801495E-011	2.894954E-012	0	0.000000E+000
1	5.83993189	2.894954E-012	1.801495E-011	1	0.000000E+000
1	5.83997533	1.801495E-011	2.894954E-012	0	0.000000E+000
1	5.83998619	2.894954E-012	1.801495E-011	1	0.000000E+000
1	5.84019715	1.801495E-011	2.894954E-012	0	0.000000E+000
1	5.84021855	2.894954E-012	1.801495E-011	1	0.000000E+000
1	5.84026923	1.801495E-011	2.894954E-012	0	0.000000E+000
1	5.84032041	2.894954E-012	1.801495E-011	1	0.000000E+000
1	5.84057241	1.801495E-011	2.894954E-012	0	0.000000E+000
1	5.84061128	2.894954E-012	1.801495E-011	1	0.000000E+000
1	5.84064262	1.801495E-011	2.894954E-012	0	0.000000E+000
1	5.84072183	2.894954E-012	1.801495E-011	1	0.000000E+000
1	5.84112577	1.801495E-011	2.894954E-012	0	0.000000E+000
1	5.84114447	2.894954E-012	1.801495E-011	1	0.000000E+000
1	5.84130310	1.801495E-011	2.894954E-012	0	0.000000E+000
1	5.84133537	2.894954E-012	1.801495E-011	1	0.000000E+000
1	5.84174677	1.801495E-011	2.894954E-012	0	0.000000E+000
1	5.84176571	2.894954E-012	1.801495E-011	1	0.000000E+000
1	5.84236554	1.801495E-011	2.894954E-012	0	0.000000E+000
1	5.84244735	2.894954E-012	1.801495E-011	1	0.000000E+000
1	5.84258952	1.801495E-011	2.894954E-012	0	0.000000E+000
1	5.84259967	2.894954E-012	1.801495E-011	1	0.000000E+000
1	5.84282119	1.801495E-011	2.894954E-012	0	0.000000E+000
1	5.84286981	2.894954E-012	1.801495E-011	1	0.000000E+000
1	5.84297401	1.801495E-011	2.894954E-012	0	0.000000E+000
1	5.84300177	2.894954E-012	1.801495E-011	1	0.000000E+000
1	5.84323576	1.801495E-011	2.894954E-012	0	0.000000E+000
1	5.84326344	2.894954E-012	1.801495E-011	1	0.000000E+000
1	5.84332147	1.801495E-011	2.894954E-012	0	0.000000E+000
1	5.84335847	2.894954E-012	1.801495E-011	1	0.000000E+000
1	5.84378436	1.801495E-011	2.894954E-012	0	0.000000E+000
1	5.84380297	2.894954E-012	1.801495E-011	1	0.000000E+000
1	5.84405759	1.801495E-011	2.894954E-012	0	0.000000E+000
1	5.84410509	2.894954E-012	1.801495E-011	1	0.000000E+000
1	5.84425919	1.801495E-011	2.894954E-012	0	0.000000E+000
1	5.84427722	2.894954E-012	1.801495E-011	1	0.000000E+000
1	5.84433227	1.801495E-011	2.894954E-012	0	0.000000E+000
1	5.84435104	2.894954E-012	1.801495E-011	1	0.000000E+000
1	5.84460830	1.801495E-011	2.894954E-012	0	0.000000E+000
1	8.83423447	2.837982E-012	1.795798E-011	1	0.000000E+000
1	8.83444214	1.795798E-011	2.837982E-012	0	0.000000E+000
1	8.83444502	2.837982E-012	1.795798E-011	1	0.000000E+000
1	8.83468567	1.795798E-011	2.837982E-012	0	0.000000E+000
1	8.83473784	2.837982E-012	1.795798E-011	1	0.000000E+000
1	8.83509635	1.795798E-011	2.837982E-012	0	0.000000E+000
1	8.83512203	2.837982E-012	1.795798E-011	1	0.000000E+000
1	8.83530768	1.795798E-011	2.837982E-012	0	0.000000E+000
1	8.83534707	2.837982E-012	1.795798E-011	1	0.000000E+000
1	8.83539707	1.795798E-011	2.837982E-012	0	0.000000E+000
1	8.83542834	2.837982E-012	1.795798E-011	1	0.000000E+000
1	8.83564773	1.795798E-011	2.837982E-012	0	0.000000E+000
1	8.83566760	2.837982E-012	1.795798E-011	1	0.000000E+000
1	8.83574753	1.795798E-011	2.837982E-012	0	0.000000E+000
1	8.83574905	2.837982E-012	1.795798E-011	1	0.000000E+000
1	8.83586348	1.795798E-011	2.837982E-012	0	0.000000E+000
1	8.83589279	2.837982E-012	1.795798E-011	1	0.000000E+000
1	8.83604618	1.795798E-011	2.837982E-012	0	0.000000E+000
1	8.83610148	2.837982E-012	1.795798E-011	1	0.000000E+000
1	8.83643958	1.795798E-011	2.837982E-012	0	0.000000E+000
1	8.83646826	2.837982E-012	1.795798E-011	1	0.000000E+000
1	8.83683699	1.795798E-011	2.837982E-012	0	0.000000E+000
1	8.83687848	2.837982E-012	1.795798E-011	1	0.000000E+000
1	8.83692240	1.795798E-011	2.837982E-012	0	0.000000E+000
1	8.83692606	2.837982E-012	1.795798E-011	1	0.000000E+000
1	8.83695977	1.795798E-011	2.837982E-012	0	0.000000E+000
1	8.83700091	2.837982E-012	1.795798E-011	1	0.000000E+000
1	8.83705149	1.795798E-011	2.837982E-012	0	0.000000E+000
1	8.83711320	2.837982E-012	1.795798E-011	1	0.000000E+000
1	8.83715212	1.795798E-011	2.837982E-012	0	0.000000E+000
1	8.83715989	2.837982E-012	1.795798E-011	1	0.000000E+000
1	8.83738291	1.795798E-011	2.837982E-012	0	0.000000E+000
1	8.83738332	2.837982E-012	1.795798E-011	1	0.000000E+000
1	8.83748353	1.795798E-011	2.837982E-012	0	0.000000E+000
1	8.83751191	2.837982E-012	1.795798E-011	1	0.000000E+000
1	8.83822580	1.795798E-011	2.837982E-012	0	0.000000E+000
1	8.83828519	2.837982E-012	1.795798E-011	1	0.000000E+000
1	8.83912972	1.795798E-011	2.837982E-012	0	0.000000E+000
1	8.83916675	2.837982E-012	1.795798E-011	1	0.000000E+000
1	8.84005828	1.795798E-011	2.837982E-012	0	0.000000E+000
1	8.84008878	2.837982E-012	1.795798E-011	1	0.000000E+000
1	8.84059001	1.795798E-011	2.837982E-012	0	0.000000E+000
1	8.84061336	2.837982E-012	1.795798E-011	1	0.000000E+000
1	8.84067173	1.795798E-011	2.837982E-012	0	0.000000E+000
1	8.84256572	2.837982E-012	1.795798E-011	1	0.000000E+000
1	8.84261284	1.795798E-011	2.837982E-012	0	0.000000E+000
1	8.84264587	2.837982E-012	1.795798E-011	1	0.000000E+000
1	8.84275725	1.795798E-011	2.837982E-012	0	0.000000E+000
1	8.84279928	2.837982E-012	1.795798E-011	1	0.000000E+000
1	8.84286598	1.795798E-011	2.837982E-012	0	0.000000E+000
1	8.84291327	2.837982E-012	1.795798E-011	1	0.000000E+000
1	8.84304936	1.795798E-011	2.837982E-012	0	0.000000E+000
1	8.84312474	2.837982E-012	1.795798E-011	1	0.000000E+000
1	8.84339182	1.795798E-011	2.837982E-012	0	0.000000E+000
1	8.84343984	2.837982E-012	1.795798E-011	1	0.000000E+000
1	8.84359440	1.795798E-011	2.837982E-012	0	0.000000E+000
1	8.84360882	2.837982E-012	1.795798E-011	1	0.000000E+000
1	8.84364484	1.795798E-011	2.837982E-012	0	0.000000E+000
1	8.84367468	2.837982E-012	1.795798E-011	1	0.000000E+000
1	8.84377539	1.795798E-011	2.837982E-012	0	0.000000E+000
1	8.84380759	2.837982E-012	1.795798E-011	1	0.000000E+000
1	8.84383358	1.795798E-011	2.837982E-012	0	0.000000E+000
1	8.84390823	2.837982E-012	1.795798E-011	1	0.000000E+000
1	8.84396326	1.795798E-011	2.837982E-012	0	0.000000E+000
1	8.84400456	2.837982E-012	1.795798E-011	1	0.000000E+000
1	8.84423159	1.795798E-011	2.837982E-012	0	0.000000E+000
1	8.84427375	2.837982E-012	1.795798E-011	1	0.000000E+000
1	8.84431921	1.795798E-011	2.837982E-012	0	0.000000E+000
1	8.84435027	2.837982E-012	1.795798E-011	1	0.000000E+000
1	8.84437086	1.795798E-011	2.837982E-012	0	0.000000E+000
1	8.84438056	2.837982E-012	1.795798E-011	1	0.000000E+000
1	8.84458561	1.795798E-011	2.837982E-012	0	0.000000E+000
1	8.84461550	2.837982E-012	1.795798E-011	1	0.000000E+000
1	8.84487007	1.795798E-011	2.837982E-012	0	0.000000E+000
1	8.84490302	2.837982E-012	1.795798E-011	1	0.000000E+000
1	8.84511480	1.795798E-011	2.837982E-012	0	0.000000E+000
1	8.84522980	2.837982E-012	1.795798E-011	1	0.000000E+000
1	8.84541455	1.795798E-011	2.837982E-012	0	0.000000E+000
1	8.84549890	2.837982E-012	1.795798E-011	1	0.000000E+000
1	8.84556265	1.795798E-011	2.837982E-012	0	0.000000E+000
1	8.84569910	2.837982E-012	1.795798E-011	1	0.000000E+000
1	8.84574853	1.795798E-011	2.837982E-012	0	0.000000E+000
1	8.84589142	2.837982E-012	1.795798E-011	1	0.000000E+000
1	8.84604233	1.795798E-011	2.837982E-012	0	0.000000E+000
1	8.84604872	2.837982E-012	1.795798E-011	1	0.000000E+000
1	8.84609327	1.795798E-011	2.837982E-012	0	0.000000E+000
1	8.84612102	2.837982E-012	1.795798E-011	1	0.000000E+000
1	8.84721798	1.795798E-011	2.837982E-012	0	0.000000E+000
1	8.84725132	2.837982E-012	1.795798E-011	1	0.000000E+000
1	8.84730154	1.795798E-011	2.837982E-012	0	0.000000E+000
1	8.84734226	2.837982E-012	1.795798E-011	1	0.000000E+000
1	8.84768201	1.795798E-011	2.837982E-012	0	0.000000E+000
1	8.84770619	2.837982E-012	1.795798E-011	1	0.000000E+000
1	8.84797387	1.795798E-011	2.837982E-012	0	0.000000E+000
1	8.84804787	2.837982E-012	1.795798E-011	1	0.000000E+000
1	8.84848752	1.795798E-011	2.837982E-012	0	0.000000E+000
1	8.84851792	2.837982E-012	1.795798E-011	1	0.000000E+000
1	8.84868920	1.795798E-011	2.837982E-012	0	0.000000E+000
1	8.84871328	2.837982E-012	1.795798E-011	1	0.000000E+000
1	8.84876877	1.795798E-011	2.837982E-012	0	0.000000E+000
1	8.84882124	2.837982E-012	1.795798E-011	1	0.000000E+000
1	8.84907342	1.795798E-011	2.837982E-012	0	0.000000E+000
1	8.84914221	2.837982E-012	1.795798E-011	1	0.000000E+000
1	8.84923398	1.795798E-011	2.837982E-012	0	0.000000E+000
1	8.84929884	2.837982E-012	1.795798E-011	1	0.000000E+000
1	8.84956106	1.795798E-011	2.837982E-012	0	0.000000E+000
1	8.84959112	2.837982E-012	1.795798E-011	1	0.000000E+000
1	8.84969077	1.795798E-011	2.837982E-012	0	0.000000E+000
1	8.84971649	2.837982E-012	1.795798E-011	1	0.000000E+000
1	8.84994731	1.795798E-011	2.837982E-012	0	0.000000E+000
1	8.85002548	2.837982E-012	1.795798E-011	1	0.000000E+000
1	8.85020599	1.795798E-011	2.837982E-012	0	0.000000E+000
1	8.85021936	2.837982E-012	1.795798E-011	1	0.000000E+000
1	8.85027712	1.795798E-011	2.837982E-012	0	0.000000E+000
1	8.85028804	2.837982E-012	1.795798E-011	1	0.000000E+000
1	8.85036072	1.795798E-011	2.837982E-012	0	0.000000E+000
1	8.85039508	2.837982E-012	1.795798E-011	1	0.000000E+000
1	8.85059627	1.795798E-011	2.837982E-012	0	0.000000E+000
1	8.85061660	2.837982E-012	1.795798E-011	1	0.000000E+000
1	8.85070568	1.795798E-011	2.837982E-012	0	0.000000E+000
1	8.85071771	2.837982E-012	1.795798E-011	1	0.000000E+000
1	8.85079576	1.795798E-011	2.837982E-012	0	0.000000E+000
1	8.85085529	2.837982E-012	1.795798E-011	1	0.000000E+000
1	8.85101470	1.795798E-011	2.837982E-012	0	0.000000E+000
1	8.85105881	2.837982E-012	1.795798E-011	1	0.000000E+000
1	8.85116277	1.795798E-011	2.837982E-012	0	0.000000E+000
1	8.85122049	2.837982E-012	1.795798E-011	1	0.000000E+000
1	8.85125884	1.795798E-011	2.837982E-012	0	0.000000E+000
1	8.85130754	2.837982E-012	1.795798E-011	1	0.000000E+000
1	8.85149815	1.795798E-011	2.837982E-012	0	0.000000E+000
1	8.85157220	2.837982E-012	1.795798E-011	1	0.000000E+000
1	8.85165384	1.795798E-011	2.837982E-012	0	0.000000E+000
1	8.85170008	2.837982E-012	1.795798E-011	1	0.000000E+000
1	8.85175670	1.795798E-011	2.837982E-012	0	0.000000E+000
1	8.85180933	2.837982E-012	1.795798E-011	1	0.000000E+000
1	8.85219123	1.795798E-011	2.837982E-012	0	0.000000E+000
1	8.85220917	2.837982E-012	1.795798E-011	1	0.000000E+000
1	8.85225851	1.795798E-011	2.837982E-012	0	0.000000E+000
1	8.85229983	2.837982E-012	1.795798E-011	1	0.000000E+000
1	8.85247442	1.795798E-011	2.837982E-012	0	0.000000E+000
1	8.85261149	2.837982E-012	1.795798E-011	1	0.000000E+000
1	8.85286154	1.795798E-011	2.837982E-012	0	0.000000E+000
1	8.85288472	2.837982E-012	1.795798E-011	1	0.000000E+000
1	8.85336268	1.795798E-011	2.837982E-012	0	0.000000E+000
1	8.85342348	2.837982E-012	1.795798E-011	1	0.000000E+000
1	8.85349268	1.795798E-011	2.837982E-012	0	0.000000E+000
1	8.85354707	2.837982E-012	1.795798E-011	1	0.000000E+000
1	8.85382386	1.795798E-011	2.837982E-012	0	0.000000E+000
1	8.85386693	2.837982E-012	1.795798E-011	1	0.000000E+000
1	8.85407390	1.795798E-011	2.837982E-012	0	0.000000E+000
1	8.85410300	2.837982E-012	1.795798E-011	1	0.000000E+000
1	8.85418489	1.795798E-011	2.837982E-012	0	0.000000E+000
1	8.85443243	2.837982E-012	1.795798E-011	1	0.000000E+000
1	8.85455899	1.795798E-011	2.837982E-012	0	0.000000E+000
1	8.85461005	2.837982E-012	1.795798E-011	1	0.000000E+000
1	8.85473055	1.795798E-011	2.837982E-012	0	0.000000E+000
1	8.85478087	2.837982E-012	1.795798E-011	1	0.000000E+000
1	8.85494541	1.795798E-011	2.837982E-012	0	0.000000E+000
1	8.85497348	2.837982E-012	1.795798E-011	1	0.000000E+000
1	8.85511687	1.795798E-011	2.837982E-012	0	0.000000E+000
1	8.85516283	2.837982E-012	1.795798E-011	1	0.000000E+000
1	8.85580828	1.795798E-011	2.837982E-012	0	0.000000E+000
1	8.85585153	2.837982E-012	1.795798E-011	1	0.000000E+000
1	8.85621465	1.795798E-011	2.837982E-012	0	0.000000E+000
1	8.85624760	2.837982E-012	1.795798E-011	1	0.000000E+000
1	8.85640259	1.795798E-011	2.837982E-012	0	0.000000E+000
1	8.85643798	2.837982E-012	1.795798E-011	1	0.000000E+000
1	8.85675274	1.795798E-011	2.837982E-012	0	0.000000E+000
1	8.85677508	2.837982E-012	1.795798E-011	1	0.000000E+000
1	8.85693763	1.795798E-011	2.837982E-012	0	0.000000E+000
1	8.85695794	2.837982E-012	1.795798E-011	1	0.000000E+000
1	8.85710428	1.795798E-011	2.837982E-012	0	0.000000E+000
1	8.85714110	2.837982E-012	1.795798E-011	1	0.000000E+000
1	8.85721871	1.795798E-011	2.837982E-012	0	0.000000E+000
1	8.85725013	2.837982E-012	1.795798E-011	1	0.000000E+000
1	8.85741271	1.795798E-011	2.837982E-012	0	0.000000E+000
1	8.85747363	2.837982E-012	1.795798E-011	1	0.000000E+000
1	8.85749619	1.795798E-011	2.837982E-012	0	0.000000E+000
1	8.85754252	2.837982E-012	1.795798E-011	1	0.000000E+000
1	8.85784290	1.795798E-011	2.837982E-012	0	0.000000E+000
1	8.85790742	2.837982E-012	1.795798E-011	1	0.000000E+000
1	8.85796159	1.795798E-011	2.837982E-012	0	0.000000E+000
1	8.85801263	2.837982E-012	1.795798E-011	1	0.000000E+000
1	8.85823368	1.795798E-011	2.837982E-012	0	0.000000E+000
1	8.85825961	2.837982E-012	1.795798E-011	1	0.000000E+000
1	8.85841136	1.795798E-011	2.837982E-012	0	0.000000E+000
1	8.85844095	2.837982E-012	1.795798E-011	1	0.000000E+000
1	8.85849868	1.795798E-011	2.837982E-012	0	0.000000E+000
1	8.85852467	2.837982E-012	1.795798E-011	1	0.000000E+000
1	8.85864302	1.795798E-011	2.837982E-012	0	0.000000E+000
1	8.85866502	2.837982E-012	1.795798E-011	1	0.000000E+000
1	8.85914550	1.795798E-011	2.837982E-012	0	0.000000E+000
1	8.85918032	2.837982E-012	1.795798E-011	1	0.000000E+000
1	8.85973636	1.795798E-011	2.837982E-012	0	0.000000E+000
1	8.85982230	2.837982E-012	1.795798E-011	1	0.000000E+000
1	8.85992115	1.795798E-011	2.837982E-012	0	0.000000E+000
1	8.85996326	2.837982E-012	1.795798E-011	1	0.000000E+000
1	8.86031954	1.795798E-011	2.837982E-012	0	0.000000E+000
1	8.86032560	2.837982E-012	1.795798E-011	1	0.000000E+000
1	8.86047223	1.795798E-011	2.837982E-012	0	0.000000E+000
1	8.86052997	2.837982E-012	1.795798E-011	1	0.000000E+000
1	8.86085605	1.795798E-011	2.837982E-012	0	0.000000E+000
1	8.86086353	2.837982E-012	1.795798E-011	1	0.000000E+000
1	8.86108933	1.795798E-011	2.837982E-012	0	0.000000E+000
1	8.86111926	2.837982E-012	1.795798E-011	1	0.000000E+000
1	8.86118368	1.795798E-011	2.837982E-012	0	0.000000E+000
1	8.86122057	2.837982E-012	1.795798E-011	1	0.000000E+000
1	8.86133167	1.795798E-011	2.837982E-012	0	0.000000E+000
1	8.86133554	2.837982E-012	1.795798E-011	1	0.000000E+000
1	8.86139090	1.795798E-011	2.837982E-012	0	0.000000E+000
1	8.86146266	2.837982E-012	1.795798E-011	1	0.000000E+000
1	8.86153527	1.795798E-011	2.837982E-012	0	0.000000E+000
1	8.86157505	2.837982E-012	1.795798E-011	1	0.000000E+000
1	8.86162486	1.795798E-011	2.837982E-012	0	0.000000E+000
1	8.86166637	2.837982E-012	1.795798E-011	1	0.000000E+000
1	8.86184852	1.795798E-011	2.837982E-012	0	0.000000E+000
1	8.86188647	2.837982E-012	1.795798E-011	1	0.000000E+000
1	8.86194239	1.795798E-011	2.837982E-012	0	0.000000E+000
1	8.86199432	2.837982E-012	1.795798E-011	1	0.000000E+000
1	8.86228568	1.795798E-011	2.837982E-012	0	0.000000E+000
1	8.86230172	2.837982E-012	1.795798E-011	1	0.000000E+000
1	8.86257795	1.795798E-011	2.837982E-012	0	0.000000E+000
1	8.86259958	2.837982E-012	1.795798E-011	1	0.000000E+000
1	8.86264135	1.795798E-011	2.837982E-012	0	0.000000E+000
1	8.86268867	2.837982E-012	1.795798E-011	1	0.000000E+000
1	8.86291834	1.795798E-011	2.837982E-012	0	0.000000E+000
1	8.86295076	2.837982E-012	1.795798E-011	1	0.000000E+000
1	8.86313975	1.795798E-011	2.837982E-012	0	0.000000E+000
1	8.86317087	2.837982E-012	1.795798E-011	1	0.000000E+000
1	8.86332211	1.795798E-011	2.837982E-012	0	0.000000E+000
1	8.86334329	2.837982E-012	1.795798E-011	1	0.000000E+000
1	8.86371767	1.795798E-011	2.837982E-012	0	0.000000E+000
1	8.86374841	2.837982E-012	1.795798E-011	1	0.000000E+000
1	8.86380591	1.795798E-011	2.837982E-012	0	0.000000E+000
1	8.86386312	2.837982E-012	1.795798E-011	1	0.000000E+000
1	8.86405578	1.795798E-011	2.837982E-012	0	0.000000E+000
1	8.86410009	2.837982E-012	1.795798E-011	1	0.000000E+000
1	8.86458180	1.795798E-011	2.837982E-012	0	0.000000E+000
1	8.86460893	2.837982E-012	1.795798E-011	1	0.000000E+000
1	8.86471956	1.795798E-011	2.837982E-012	0	0.000000E+000
1	8.86473198	2.837982E-012	1.795798E-011	1	0.000000E+000
1	8.86501357	1.795798E-011	2.837982E-012	0	0.000000E+000
1	8.86504855	2.837982E-012	1.795798E-011	1	0.000000E+000
1	8.86522876	1.795798E-011	2.837982E-012	0	0.000000E+000
1	8.86531204	2.837982E-012	1.795798E-011	1	0.000000E+000
1	8.86545308	1.795798E-011	2.837982E-012	0	0.000000E+000
1	8.86546596	2.837982E-012	1.795798E-011	1	0.000000E+000
1	8.86560495	1.795798E-011	2.837982E-012	0	0.000000E+000
1	8.86564276	2.837982E-012	1.795798E-011	1	0.000000E+000
1	8.86579067	1.795798E-011	2.837982E-012	0	0.000000E+000
1	9.26889250	2.900979E-012	1.802098E-011	1	0.000000E+000
1	9.26910336	1.802098E-011	2.900979E-012	0	0.000000E+000
1	9.26911036	2.900979E-012	1.802098E-011	1	0.000000E+000
1	9.26921939	1.802098E-011	2.900979E-012	0	0.000000E+000
1	9.26925640	2.900979E-012	1.802098E-011	1	0.000000E+000
1	9.26933257	1.802098E-011	2.900979E-012	0	0.000000E+000
1	9.26937677	2.900979E-012	1.802098E-011	1	0.000000E+000
1	9.26942761	1.802098E-011	2.900979E-012	0	0.000000E+000
1	9.26948034	2.900979E-012	1.802098E-011	1	0.000000E+000
1	9.26979770	1.802098E-011	2.900979E-012	0	0.000000E+000
1	9.26982916	2.900979E-012	1.802098E-011	1	0.000000E+000
1	9.26991566	1.802098E-011	2.900979E-012	0	0.000000E+000
1	9.26992916	2.900979E-012	1.802098E-011	1	0.000000E+000
1	9.26997221	1.802098E-011	2.900979E-012	0	0.000000E+000
1	9.27001362	2.900979E-012	1.802098E-011	1	0.000000E+000
1	9.27018618	1.802098E-011	2.900979E-012	0	0.000000E+000
1	9.27022018	2.900979E-012	1.802098E-011	1	0.000000E+000
1	9.27072760	1.802098E-011	2.900979E-012	0	0.000000E+000
1	9.27075981	2.900979E-012	1.802098E-011	1	0.000000E+000
1	9.27080722	1.802098E-011	2.900979E-012	0	0.000000E+000
1	9.27082713	2.900979E-012	1.802098E-011	1	0.000000E+000
1	9.27122318	1.802098E-011	2.900979E-012	0	0.000000E+000
1	9.27128990	2.900979E-012	1.802098E-011	1	0.000000E+000
1	9.27136115	1.802098E-011	2.900979E-012	0	0.000000E+000
1	9.27140290	2.900979E-012	1.802098E-011	1	0.000000E+000
1	9.27141417	1.802098E-011	2.900979E-012	0	0.000000E+000
1	9.27150456	2.900979E-012	1.802098E-011	1	0.000000E+000
1	9.27194862	1.802098E-011	2.900979E-012	0	0.000000E+000
1	9.27199243	2.900979E-012	1.802098E-011	1	0.000000E+000
1	9.27203761	1.802098E-011	2.900979E-012	0	0.000000E+000
1	9.27212115	2.900979E-012	1.802098E-011	1	0.000000E+000
1	9.27228216	1.802098E-011	2.900979E-012	0	0.000000E+000
1	9.27231091	2.900979E-012	1.802098E-011	1	0.000000E+000
1	9.27238506	1.802098E-011	2.900979E-012	0	0.000000E+000
1	9.27241393	2.900979E-012	1.802098E-011	1	0.000000E+000
1	9.27250233	1.802098E-011	2.900979E-012	0	0.000000E+000
1	9.27252802	2.900979E-012	1.802098E-011	1	0.000000E+000
1	9.27275069	1.802098E-011	2.900979E-012	0	0.000000E+000
1	9.27282219	2.900979E-012	1.802098E-011	1	0.000000E+000
1	9.27301394	1.802098E-011	2.900979E-012	0	0.000000E+000
1	9.27301853	2.900979E-012	1.802098E-011	1	0.000000E+000
1	9.27336817	1.802098E-011	2.900979E-012	0	0.000000E+000
1	9.27340635	2.900979E-012	1.802098E-011	1	0.000000E+000
1	9.27347154	1.802098E-011	2.900979E-012	0	0.000000E+000
1	9.27348227	2.900979E-012	1.802098E-011	1	0.000000E+000
1	9.27363614	1.802098E-011	2.900979E-012	0	0.000000E+000
1	9.27366768	2.900979E-012	1.802098E-011	1	0.000000E+000
1	9.27370639	1.802098E-011	2.900979E-012	0	0.000000E+000
1	9.27371606	2.900979E-012	1.802098E-011	1	0.000000E+000
1	9.27412415	1.802098E-011	2.900979E-012	0	0.000000E+000
1	9.27415071	2.900979E-012	1.802098E-011	1	0.000000E+000
1	9.27416959	1.802098E-011	2.900979E-012	0	0.000000E+000
1	9.27419133	2.900979E-012	1.802098E-011	1	0.000000E+000
1	9.27421333	1.802098E-011	2.900979E-012	0	0.000000E+000
1	9.27425332	2.900979E-012	1.802098E-011	1	0.000000E+000
1	9.27430155	1.802098E-011	2.900979E-012	0	0.000000E+000
1	9.27434442	2.900979E-012	1.802098E-011	1	0.000000E+000
1	9.27448292	1.802098E-011	2.900979E-012	0	0.000000E+000
1	9.27450948	2.900979E-012	1.802098E-011	1	0.000000E+000
1	9.27474297	1.802098E-011	2.900979E-012	0	0.000000E+000
1	9.27477330	2.900979E-012	1.802098E-011	1	0.000000E+000
1	9.27498206	1.802098E-011	2.900979E-012	0	0.000000E+000
1	9.27503839	2.900979E-012	1.802098E-011	1	0.000000E+000
1	9.27537118	1.802098E-011	2.900979E-012	0	0.000000E+000
1	9.27539724	2.900979E-012	1.802098E-011	1	0.000000E+000
1	9.27558570	1.802098E-011	2.900979E-012	0	0.000000E+000
1	9.27562212	2.900979E-012	1.802098E-011	1	0.000000E+000
1	9.27565819	1.802098E-011	2.900979E-012	0	0.000000E+000
1	9.27568300	2.900979E-012	1.802098E-011	1	0.000000E+000
1	9.27585588	1.802098E-011	2.900979E-012	0	0.000000E+000
1	9.27590449	2.900979E-012	1.802098E-011	1	0.000000E+000
1	9.27608086	1.802098E-011	2.900979E-012	0	0.000000E+000
1	9.27612934	2.900979E-012	1.802098E-011	1	0.000000E+000
1	9.27621560	1.802098E-011	2.900979E-012	0	0.000000E+000
1	9.27625453	2.900979E-012	1.802098E-011	1	0.000000E+000
1	9.27708463	1.802098E-011	2.900979E-012	0	0.000000E+000
1	9.27710724	2.900979E-012	1.802098E-011	1	0.000000E+000
1	9.27736722	1.802098E-011	2.900979E-012	0	0.000000E+000
1	9.27743381	2.900979E-012	1.802098E-011	1	0.000000E+000
1	9.27777159	1.802098E-011	2.900979E-012	0	0.000000E+000
1	9.27788216	2.900979E-012	1.802098E-011	1	0.000000E+000
1	9.27789956	1.802098E-011	2.900979E-012	0	0.000000E+000
1	9.27793741	2.900979E-012	1.802098E-011	1	0.000000E+000
1	9.27812250	1.802098E-011	2.900979E-012	0	0.000000E+000
1	9.27814498	2.900979E-012	1.802098E-011	1	0.000000E+000
1	9.27815969	1.802098E-011	2.900979E-012	0	0.000000E+000
1	9.27828118	2.900979E-012	1.802098E-011	1	0.000000E+000
1	9.27831642	1.802098E-011	2.900979E-012	0	0.000000E+000
1	9.27834169	2.900979E-012	1.802098E-011	1	0.000000E+000
1	9.27899173	1.802098E-011	2.900979E-012	0	0.000000E+000
1	9.27900270	2.900979E-012	1.802098E-011	1	0.000000E+000
1	9.27918544	1.802098E-011	2.900979E-012	0	0.000000E+000
1	9.27921408	2.900979E-012	1.802098E-011	1	0.000000E+000
1	9.28011541	1.802098E-011	2.900979E-012	0	0.000000E+000
1	9.28011833	2.900979E-012	1.802098E-011	1	0.000000E+000
1	9.28044502	1.802098E-011	2.900979E-012	0	0.000000E+000
1	9.28046788	2.900979E-012	1.802098E-011	1	0.000000E+000
1	9.28054535	1.802098E-011	2.900979E-012	0	0.000000E+000
1	9.28065165	2.900979E-012	1.802098E-011	1	0.000000E+000
1	9.28085848	1.802098E-011	2.900979E-012	0	0.000000E+000
1	9.28090625	2.900979E-012	1.802098E-011	1	0.000000E+000
1	9.28129524	1.802098E-011	2.900979E-012	0	0.000000E+000
1	9.28132779	2.900979E-012	1.802098E-011	1	0.000000E+000
1	9.28190576	1.802098E-011	2.900979E-012	0	0.000000E+000
1	9.28194043	2.900979E-012	1.802098E-011	1	0.000000E+000
1	9.28215138	1.802098E-011	2.900979E-012	0	0.000000E+000
1	9.43663588	2.785869E-012	1.790587E-011	1	0.000000E+000
1	9.43663600	1.790587E-011	2.785869E-012	0	0.000000E+000
1	9.43663827	2.785869E-012	1.790587E-011	1	0.000000E+000
1	9.43668094	1.790587E-011	2.785869E-012	0	0.000000E+000
1	9.43674529	2.785869E-012	1.790587E-011	1	0.000000E+000
1	9.43697605	1.790587E-011	2.785869E-012	0	0.000000E+000
1	9.43704518	2.785869E-012	1.790587E-011	1	0.000000E+000
1	9.43723450	1.790587E-011	2.785869E-012	0	0.000000E+000
1	9.43729633	2.785869E-012	1.790587E-011	1	0.000000E+000
1	9.43734723	1.790587E-011	2.785869E-012	0	0.000000E+000
1	9.43742736	2.785869E-012	1.790587E-011	1	0.000000E+000
1	9.43765360	1.790587E-011	2.785869E-012	0	0.000000E+000
1	9.43768967	2.785869E-012	1.790587E-011	1	0.000000E+000
1	9.43775543	1.790587E-011	2.785869E-012	0	0.000000E+000
1	9.43797029	2.785869E-012	1.790587E-011	1	0.000000E+000
1	9.43817414	1.790587E-011	2.785869E-012	0	0.000000E+000
1	9.43820271	2.785869E-012	1.790587E-011	1	0.000000E+000
1	9.43823947	1.790587E-011	2.785869E-012	0	0.000000E+000
1	9.43826129	2.785869E-012	1.790587E-011	1	0.000000E+000
1	9.43827065	1.790587E-011	2.785869E-012	0	0.000000E+000
1	9.43832500	2.785869E-012	1.790587E-011	1	0.000000E+000
1	9.43876458	1.790587E-011	2.785869E-012	0	0.000000E+000
1	9.43878973	2.785869E-012	1.790587E-011	1	0.000000E+000
1	9.43879551	1.790587E-011	2.785869E-012	0	0.000000E+000
1	9.43884601	2.785869E-012	1.790587E-011	1	0.000000E+000
1	9.43896352	1.790587E-011	2.785869E-012	0	0.000000E+000
1	9.43897867	2.785869E-012	1.790587E-011	1	0.000000E+000
1	9.43928276	1.790587E-011	2.785869E-012	0	0.000000E+000
1	9.43943398	2.785869E-012	1.790587E-011	1	0.000000E+000
1	9.43976240	1.790587E-011	2.785869E-012	0	0.000000E+000
1	9.43979752	2.785869E-012	1.790587E-011	1	0.000000E+000
1	9.43981371	1.790587E-011	2.785869E-012	0	0.000000E+000
1	9.43984934	2.785869E-012	1.790587E-011	1	0.000000E+000
1	9.44012186	1.790587E-011	2.785869E-012	0	0.000000E+000
1	9.44014759	2.785869E-012	1.790587E-011	1	0.000000E+000
1	9.44044323	1.790587E-011	2.785869E-012	0	0.000000E+000
1	9.44097038	2.785869E-012	1.790587E-011	1	0.000000E+000
1	9.44109950	1.790587E-011	2.785869E-012	0	0.000000E+000
1	9.44112811	2.785869E-012	1.790587E-011	1	0.000000E+000
1	9.44117580	1.790587E-011	2.785869E-012	0	0.000000E+000
1	9.44124194	2.785869E-012	1.790587E-011	1	0.000000E+000
1	9.44141874	1.790587E-011	2.785869E-012	0	0.000000E+000
1	9.44145907	2.785869E-012	1.790587E-011	1	0.000000E+000
1	9.44151963	1.790587E-011	2.785869E-012	0	0.000000E+000
1	9.44153839	2.785869E-012	1.790587E-011	1	0.000000E+000
1	9.44167497	1.790587E-011	2.785869E-012	0	0.000000E+000
1	9.44170228	2.785869E-012	1.790587E-011	1	0.000000E+000
1	9.44178808	1.790587E-011	2.785869E-012	0	0.000000E+000
1	9.44183219	2.785869E-012	1.790587E-011	1	0.000000E+000
1	9.44221188	1.790587E-011	2.785869E-012	0	0.000000E+000
1	9.44222935	2.785869E-012	1.790587E-011	1	0.000000E+000
1	9.44252549	1.790587E-011	2.785869E-012	0	0.000000E+000
1	9.44253428	2.785869E-012	1.790587E-011	1	0.000000E+000
1	9.44255422	1.790587E-011	2.785869E-012	0	0.000000E+000
1	9.44258768	2.785869E-012	1.790587E-011	1	0.000000E+000
1	9.44267506	1.790587E-011	2.785869E-012	0	0.000000E+000
1	9.44269650	2.785869E-012	1.790587E-011	1	0.000000E+000
1	9.44280382	1.790587E-011	2.785869E-012	0	0.000000E+000
1	9.44282657	2.785869E-012	1.790587E-011	1	0.000000E+000
1	9.44318981	1.790587E-011	2.785869E-012	0	0.000000E+000
1	9.44319778	2.785869E-012	1.790587E-011	1	0.000000E+000
1	9.44320657	1.790587E-011	2.785869E-012	0	0.000000E+000
1	9.44324013	2.785869E-012	1.790587E-011	1	0.000000E+000
1	9.44341884	1.790587E-011	2.785869E-012	0	0.000000E+000
1	9.44344997	2.785869E-012	1.790587E-011	1	0.000000E+000
1	9.44372660	1.790587E-011	2.785869E-012	0	0.000000E+000
1	9.44378988	2.785869E-012	1.790587E-011	1	0.000000E+000
1	9.44383975	1.790587E-011	2.785869E-012	0	0.000000E+000
1	9.44386513	2.785869E-012	1.790587E-011	1	0.000000E+000
1	9.44397980	1.790587E-011	2.785869E-012	0	0.000000E+000
1	9.44401915	2.785869E-012	1.790587E-011	1	0.000000E+000
1	9.44413537	1.790587E-011	2.785869E-012	0	0.000000E+000
1	9.44414763	2.785869E-012	1.790587E-011	1	0.000000E+000
1	9.44442332	1.790587E-011	2.785869E-012	0	0.000000E+000
1	9.44444445	2.785869E-012	1.790587E-011	1	0.000000E+000
1	9.44486272	1.790587E-011	2.785869E-012	0	0.000000E+000
1	9.44488215	2.785869E-012	1.790587E-011	1	0.000000E+000
1	9.44500082	1.790587E-011	2.785869E-012	0	0.000000E+000
1	9.44501619	2.785869E-012	1.790587E-011	1	0.000000E+000
1	9.44512130	1.790587E-011	2.785869E-012	0	0.000000E+000
1	9.44521019	2.785869E-012	1.790587E-011	1	0.000000E+000
1	9.44527288	1.790587E-011	2.785869E-012	0	0.000000E+000
1	9.44556804	2.785869E-012	1.790587E-011	1	0.000000E+000
1	9.44581618	1.790587E-011	2.785869E-012	0	0.000000E+000
1	9.44584706	2.785869E-012	1.790587E-011	1	0.000000E+000
1	9.44606416	1.790587E-011	2.785869E-012	0	0.000000E+000
1	9.44613564	2.785869E-012	1.790587E-011	1	0.000000E+000
1	9.44650545	1.790587E-011	2.785869E-012	0	0.000000E+000
1	9.44653908	2.785869E-012	1.790587E-011	1	0.000000E+000
1	9.44671102	1.790587E-011	2.785869E-012	0	0.000000E+000
1	9.44674952	2.785869E-012	1.790587E-011	1	0.000000E+000
1	9.44684455	1.790587E-011	2.785869E-012	0	0.000000E+000
1	9.44684612	2.785869E-012	1.790587E-011	1	0.000000E+000
1	9.44691045	1.790587E-011	2.785869E-012	0	0.000000E+000
1	9.44692452	2.785869E-012	1.790587E-011	1	0.000000E+000
1	9.44720316	1.790587E-011	2.785869E-012	0	0.000000E+000
1	9.44722370	2.785869E-012	1.790587E-011	1	0.000000E+000
1	9.44751782	1.790587E-011	2.785869E-012	0	0.000000E+000
1	9.44766550	2.785869E-012	1.790587E-011	1	0.000000E+000
1	9.44769986	1.790587E-011	2.785869E-012	0	0.000000E+000
1	9.44842641	2.785869E-012	1.790587E-011	1	0.000000E+000
1	9.44843816	1.790587E-011	2.785869E-012	0	0.000000E+000
1	9.44846517	2.785869E-012	1.790587E-011	1	0.000000E+000
1	9.44850108	1.790587E-011	2.785869E-012	0	0.000000E+000
1	9.44853839	2.785869E-012	1.790587E-011	1	0.000000E+000
1	9.44858930	1.790587E-011	2.785869E-012	0	0.000000E+000
1	9.44860949	2.785869E-012	1.790587E-011	1	0.000000E+000
1	9.44867645	1.790587E-011	2.785869E-012	0	0.000000E+000
1	9.44869045	2.785869E-012	1.790587E-011	1	0.000000E+000
1	9.44878316	1.790587E-011	2.785869E-012	0	0.000000E+000
1	9.44883823	2.785869E-012	1.790587E-011	1	0.000000E+000
1	9.44911787	1.790587E-011	2.785869E-012	0	0.000000E+000
1	9.44913452	2.785869E-012	1.790587E-011	1	0.000000E+000
1	9.44916305	1.790587E-011	2.785869E-012	0	0.000000E+000
1	9.44918120	2.785869E-012	1.790587E-011	1	0.000000E+000
1	9.44932900	1.790587E-011	2.785869E-012	0	0.000000E+000
1	9.44935596	2.785869E-012	1.790587E-011	1	0.000000E+000
1	9.44964989	1.790587E-011	2.785869E-012	0	0.000000E+000
1	9.44966490	2.785869E-012	1.790587E-011	1	0.000000E+000
1	9.44984582	1.790587E-011	2.785869E-012	0	0.000000E+000
1	9.44985774	2.785869E-012	1.790587E-011	1	0.000000E+000
1	9.45006628	1.790587E-011	2.785869E-012	0	0.000000E+000
1	9.45011609	2.785869E-012	1.790587E-011	1	0.000000E+000
1	9.45030889	1.790587E-011	2.785869E-012	0	0.000000E+000
1	9.45032941	2.785869E-012	1.790587E-011	1	0.000000E+000
1	9.45135977	1.790587E-011	2.785869E-012	0	0.000000E+000
1	9.45140586	2.785869E-012	1.790587E-011	1	0.000000E+000
1	9.45195163	1.790587E-011	2.785869E-012	0	0.000000E+000
1	9.45198698	2.785869E-012	1.790587E-011	1	0.000000E+000
1	9.45209245	1.790587E-011	2.785869E-012	0	0.000000E+000
1	9.45218961	2.785869E-012	1.790587E-011	1	0.000000E+000
1	9.45224664	1.790587E-011	2.785869E-012	0	0.000000E+000
1	9.45228000	2.785869E-012	1.790587E-011	1	0.000000E+000
1	9.45241659	1.790587E-011	2.785869E-012	0	0.000000E+000
1	9.45242576	2.785869E-012	1.790587E-011	1	0.000000E+000
1	9.45246402	1.790587E-011	2.785869E-012	0	0.000000E+000
1	9.45250344	2.785869E-012	1.790587E-011	1	0.000000E+000
1	9.45271389	1.790587E-011	2.785869E-012	0	0.000000E+000
1	9.45272689	2.785869E-012	1.790587E-011	1	0.000000E+000
1	9.45287697	1.790587E-011	2.785869E-012	0	0.000000E+000
1	9.45289928	2.785869E-012	1.790587E-011	1	0.000000E+000
1	9.45299806	1.790587E-011	2.785869E-012	0	0.000000E+000
1	9.45302802	2.785869E-012	1.790587E-011	1	0.000000E+000
1	9.45306202	1.790587E-011	2.785869E-012	0	0.000000E+000
1	9.45310200	2.785869E-012	1.790587E-011	1	0.000000E+000
1	9.45324881	1.790587E-011	2.785869E-012	0	0.000000E+000
1	9.45328529	2.785869E-012	1.790587E-011	1	0.000000E+000
1	9.45339454	1.790587E-011	2.785869E-012	0	0.000000E+000
1	9.45340871	2.785869E-012	1.790587E-011	1	0.000000E+000
1	9.45449455	1.790587E-011	2.785869E-012	0	0.000000E+000
1	9.45452268	2.785869E-012	1.790587E-011	1	0.000000E+000
1	9.45455509	1.790587E-011	2.785869E-012	0	0.000000E+000
1	9.45463017	2.785869E-012	1.790587E-011	1	0.000000E+000
1	9.45486119	1.790587E-011	2.785869E-012	0	0.000000E+000
1	9.45488013	2.785869E-012	1.790587E-011	1	0.000000E+000
1	9.45500427	1.790587E-011	2.785869E-012	0	0.000000E+000
1	9.45501928	2.785869E-012	1.790587E-011	1	0.000000E+000
1	9.45512447	1.790587E-011	2.785869E-012	0	0.000000E+000
1	9.45514077	2.785869E-012	1.790587E-011	1	0.000000E+000
1	9.45554363	1.790587E-011	2.785869E-012	0	0.000000E+000
1	9.45559779	2.785869E-012	1.790587E-011	1	0.000000E+000
1	9.45617202	1.790587E-011	2.785869E-012	0	0.000000E+000
1	9.45623816	2.785869E-012	1.790587E-011	1	0.000000E+000
1	9.45632836	1.790587E-011	2.785869E-012	0	0.000000E+000
1	9.45633311	2.785869E-012	1.790587E-011	1	0.000000E+000
1	9.45642838	1.790587E-011	2.785869E-012	0	0.000000E+000
1	9.45648490	2.785869E-012	1.790587E-011	1	0.000000E+000
1	9.45664156	1.790587E-011	2.785869E-012	0	0.000000E+000
1	9.45668852	2.785869E-012	1.790587E-011	1	0.000000E+000
1	9.45692518	1.790587E-011	2.785869E-012	0	0.000000E+000
1	9.45698796	2.785869E-012	1.790587E-011	1	0.000000E+000
1	9.45709137	1.790587E-011	2.785869E-012	0	0.000000E+000
1	9.45714987	2.785869E-012	1.790587E-011	1	0.000000E+000
1	9.45723702	1.790587E-011	2.785869E-012	0	0.000000E+000
1	9.45726208	2.785869E-012	1.790587E-011	1	0.000000E+000
1	9.45734451	1.790587E-011	2.785869E-012	0	0.000000E+000
1	9.45736865	2.785869E-012	1.790587E-011	1	0.000000E+000
1	9.45743324	1.790587E-011	2.785869E-012	0	0.000000E+000
1	9.45746076	2.785869E-012	1.790587E-011	1	0.000000E+000
1	9.45770674	1.790587E-011	2.785869E-012	0	0.000000E+000
1	9.45774384	2.785869E-012	1.790587E-011	1	0.000000E+000
1	9.45793169	1.790587E-011	2.785869E-012	0	0.000000E+000
1	9.45802805	2.785869E-012	1.790587E-011	1	0.000000E+000
1	9.45807797	1.790587E-011	2.785869E-012	0	0.000000E+000
1	9.45826451	2.785869E-012	1.790587E-011	1	0.000000E+000
1	9.45843228	1.790587E-011	2.785869E-012	0	0.000000E+000
1	9.45846261	2.785869E-012	1.790587E-011	1	0.000000E+000
1	9.45902198	1.790587E-011	2.785869E-012	0	0.000000E+000
1	9.45909797	2.785869E-012	1.790587E-011	1	0.000000E+000
1	9.45914270	1.790587E-011	2.785869E-012	0	0.000000E+000
1	9.45935264	2.785869E-012	1.790587E-011	1	0.000000E+000
1	9.45970257	1.790587E-011	2.785869E-012	0	0.000000E+000
1	9.45971063	2.785869E-012	1.790587E-011	1	0.000000E+000
1	9.45992697	1.790587E-011	2.785869E-012	0	0.000000E+000
1	9.45992878	2.785869E-012	1.790587E-011	1	0.000000E+000
1	9.46034797	1.790587E-011	2.785869E-012	0	0.000000E+000
1	9.46038067	2.785869E-012	1.790587E-011	1	0.000000E+000
1	9.46041594	1.790587E-011	2.785869E-012	0	0.000000E+000
1	9.46042349	2.785869E-012	1.790587E-011	1	0.000000E+000
1	9.46058762	1.790587E-011	2.785869E-012	0	0.000000E+000
1	9.46061664	2.785869E-012	1.790587E-011	1	0.000000E+000
1	9.46068072	1.790587E-011	2.785869E-012	0	0.000000E+000
1	9.46070131	2.785869E-012	1.790587E-011	1	0.000000E+000
1	9.46080744	1.790587E-011	2.785869E-012	0	0.000000E+000
1	9.46082968	2.785869E-012	1.790587E-011	1	0.000000E+000
1	9.46087603	1.790587E-011	2.785869E-012	0	0.000000E+000
1	9.46091445	2.785869E-012	1.790587E-011	1	0.000000E+000
1	9.46115955	1.790587E-011	2.785869E-012	0	0.000000E+000
1	9.46117708	2.785869E-012	1.790587E-011	1	0.000000E+000
1	9.46126989	1.790587E-011	2.785869E-012	0	0.000000E+000
1	9.46130201	2.785869E-012	1.790587E-011	1	0.000000E+000
1	9.46132081	1.790587E-011	2.785869E-012	0	0.000000E+000
1	9.46133688	2.785869E-012	1.790587E-011	1	0.000000E+000
1	9.46190506	1.790587E-011	2.785869E-012	0	0.000000E+000
1	9.46192553	2.785869E-012	1.790587E-011	1	0.000000E+000
1	9.46199162	1.790587E-011	2.785869E-012	0	0.000000E+000
1	9.46206027	2.785869E-012	1.790587E-011	1	0.000000E+000
1	9.46213438	1.790587E-011	2.785869E-012	0	0.000000E+000
1	9.46217170	2.785869E-012	1.790587E-011	1	0.000000E+000
1	9.46225129	1.790587E-011	2.785869E-012	0	0.000000E+000
1	9.46226887	2.785869E-012	1.790587E-011	1	0.000000E+000
1	9.46316242	1.790587E-011	2.785869E-012	0	0.000000E+000
1	9.46317810	2.785869E-012	1.790587E-011	1	0.000000E+000
1	9.46361649	1.790587E-011	2.785869E-012	0	0.000000E+000
1	9.46365224	2.785869E-012	1.790587E-011	1	0.000000E+000
1	9.46400175	1.790587E-011	2.785869E-012	0	0.000000E+000
1	9.46405018	2.785869E-012	1.790587E-011	1	0.000000E+000
1	9.46416108	1.790587E-011	2.785869E-012	0	0.000000E+000
1	9.46416996	2.785869E-012	1.790587E-011	1	0.000000E+000
1	9.46438581	1.790587E-011	2.785869E-012	0	0.000000E+000
1	9.46444708	2.785869E-012	1.790587E-011	1	0.000000E+000
1	9.46453551	1.790587E-011	2.785869E-012	0	0.000000E+000
1	9.46455932	2.785869E-012	1.790587E-011	1	0.000000E+000
1	9.46496963	1.790587E-011	2.785869E-012	0	0.000000E+000
1	9.46499999	2.785869E-012	1.790587E-011	1	0.000000E+000
1	9.46503018	1.790587E-011	2.785869E-012	0	0.000000E+000
1	9.46507483	2.785869E-012	1.790587E-011	1	0.000000E+000
1	9.46553581	1.790587E-011	2.785869E-012	0	0.000000E+000
1	9.46560701	2.785869E-012	1.790587E-011	1	0.000000E+000
1	9.46594890	1.790587E-011	2.785869E-012	0	0.000000E+000
1	9.46596572	2.785869E-012	1.790587E-011	1	0.000000E+000
1	9.46629130	1.790587E-011	2.785869E-012	0	0.000000E+000
1	9.46633783	2.785869E-012	1.790587E-011	1	0.000000E+000
1	9.46641218	1.790587E-011	2.785869E-012	0	0.000000E+000
1	9.46646776	2.785869E-012	1.790587E-011	1	0.000000E+000
1	9.46669228	1.790587E-011	2.785869E-012	0	0.000000E+000
1	9.46677679	2.785869E-012	1.790587E-011	1	0.000000E+000
1	9.46685267	1.790587E-011	2.785869E-012	0	0.000000E+000
1	9.46689108	2.785869E-012	1.790587E-011	1	0.000000E+000
1	9.46704766	1.790587E-011	2.785869E-012	0	0.000000E+000
1	9.46706403	2.785869E-012	1.790587E-011	1	0.000000E+000
1	9.46712721	1.790587E-011	2.785869E-012	0	0.000000E+000
1	9.46716848	2.785869E-012	1.790587E-011	1	0.000000E+000
1	9.46753387	1.790587E-011	2.785869E-012	0	0.000000E+000
1	9.46760224	2.785869E-012	1.790587E-011	1	0.000000E+000
1	9.46784526	1.790587E-011	2.785869E-012	0	0.000000E+000
1	9.46788213	2.785869E-012	1.790587E-011	1	0.000000E+000
1	9.46814147	1.790587E-011	2.785869E-012	0	0.000000E+000
1	9.46820015	2.785869E-012	1.790587E-011	1	0.000000E+000
1	9.46850889	1.790587E-011	2.785869E-012	0	0.000000E+000
1	9.46853375	2.785869E-012	1.790587E-011	1	0.000000E+000
1	9.46860483	1.790587E-011	2.785869E-012	0	0.000000E+000
1	9.46862013	2.785869E-012	1.790587E-011	1	0.000000E+000
1	9.46869554	1.790587E-011	2.785869E-012	0	0.000000E+000
1	9.46872032	2.785869E-012	1.790587E-011	1	0.000000E+000
1	9.46881677	1.790587E-011	2.785869E-012	0	0.000000E+000
1	9.46884159	2.785869E-012	1.790587E-011	1	0.000000E+000
1	9.46892125	1.790587E-011	2.785869E-012	0	0.000000E+000
1	9.46900705	2.785869E-012	1.790587E-011	1	0.000000E+000
1	9.46913724	1.790587E-011	2.785869E-012	0	0.000000E+000
1	9.46916769	2.785869E-012	1.790587E-011	1	0.000000E+000
1	9.46919739	1.790587E-011	2.785869E-012	0	0.000000E+000
1	9.46922365	2.785869E-012	1.790587E-011	1	0.000000E+000
1	9.46959058	1.790587E-011	2.785869E-012	0	0.000000E+000
1	9.46963334	2.785869E-012	1.790587E-011	1	0.000000E+000
1	9.46970176	1.790587E-011	2.785869E-012	0	0.000000E+000
1	9.46971415	2.785869E-012	1.790587E-011	1	0.000000E+000
1	9.46980222	1.790587E-011	2.785869E-012	0	0.000000E+000
1	9.46982850	2.785869E-012	1.790587E-011	1	0.000000E+000
1	9.47005664	1.790587E-011	2.785869E-012	0	0.000000E+000
1	9.47008200	2.785869E-012	1.790587E-011	1	0.000000E+000
1	9.47074796	1.790587E-011	2.785869E-012	0	0.000000E+000
1	9.47080411	2.785869E-012	1.790587E-011	1	0.000000E+000
1	9.47101694	1.790587E-011	2.785869E-012	0	0.000000E+000
1	9.47105800	2.785869E-012	1.790587E-011	1	0.000000E+000
1	9.47108091	1.790587E-011	2.785869E-012	0	0.000000E+000
1	9.47115714	2.785869E-012	1.790587E-011	1	0.000000E+000
1	9.47163103	1.790587E-011	2.785869E-012	0	0.000000E+000
1	9.47167543	2.785869E-012	1.790587E-011	1	0.000000E+000
1	9.47207868	1.790587E-011	2.785869E-012	0	0.000000E+000
1	9.47211337	2.785869E-012	1.790587E-011	1	0.000000E+000
1	9.47245294	1.790587E-011	2.785869E-012	0	0.000000E+000
1	9.47247151	2.785869E-012	1.790587E-011	1	0.000000E+000
1	9.47267554	1.790587E-011	2.785869E-012	0	0.000000E+000
1	9.47271176	2.785869E-012	1.790587E-011	1	0.000000E+000
1	9.47341435	1.790587E-011	2.785869E-012	0	0.000000E+000
1	9.47344144	2.785869E-012	1.790587E-011	1	0.000000E+000
1	9.47377699	1.790587E-011	2.785869E-012	0	0.000000E+000
1	9.47380984	2.785869E-012	1.790587E-011	1	0.000000E+000
1	9.47385644	1.790587E-011	2.785869E-012	0	0.000000E+000
1	9.47388071	2.785869E-012	1.790587E-011	1	0.000000E+000
1	9.47412049	1.790587E-011	2.785869E-012	0	0.000000E+000
1	9.47415961	2.785869E-012	1.790587E-011	1	0.000000E+000
1	9.47417683	1.790587E-011	2.785869E-012	0	0.000000E+000
1	9.47419971	2.785869E-012	1.790587E-011	1	0.000000E+000
1	9.47444568	1.790587E-011	2.785869E-012	0	0.000000E+000
1	9.47446860	2.785869E-012	1.790587E-011	1	0.000000E+000
1	9.47470257	1.790587E-011	2.785869E-012	0	0.000000E+000
1	9.47472782	2.785869E-012	1.790587E-011	1	0.000000E+000
1	9.47482024	1.790587E-011	2.785869E-012	0	0.000000E+000
1	9.47492990	2.785869E-012	1.790587E-011	1	0.000000E+000
1	9.47533278	1.790587E-011	2.785869E-012	0	0.000000E+000
1	9.47536020	2.785869E-012	1.790587E-011	1	0.000000E+000
1	9.47557185	1.790587E-011	2.785869E-012	0	0.000000E+000
1	9.47563636	2.785869E-012	1.790587E-011	1	0.000000E+000
1	9.47569767	1.790587E-011	2.785869E-012	0	0.000000E+000
1	9.47573763	2.785869E-012	1.790587E-011	1	0.000000E+000
1	9.47580918	1.790587E-011	2.785869E-012	0	0.000000E+000
1	9.47582247	2.785869E-012	1.790587E-011	1	0.000000E+000
1	9.47594666	1.790587E-011	2.785869E-012	0	0.000000E+000
1	9.47598782	2.785869E-012	1.790587E-011	1	0.000000E+000
1	9.47646758	1.790587E-011	2.785869E-012	0	0.000000E+000
1	9.47647951	2.785869E-012	1.790587E-011	1	0.000000E+000
1	9.47658223	1.790587E-011	2.785869E-012	0	0.000000E+000
1	9.47662217	2.785869E-012	1.790587E-011	1	0.000000E+000
1	9.47697204	1.790587E-011	2.785869E-012	0	0.000000E+000
1	9.47700186	2.785869E-012	1.790587E-011	1	0.000000E+000
1	9.47702976	1.790587E-011	2.785869E-012	0	0.000000E+000
1	9.47704409	2.785869E-012	1.790587E-011	1	0.000000E+000
1	9.47738539	1.790587E-011	2.785869E-012	0	0.000000E+000
1	9.47745022	2.785869E-012	1.790587E-011	1	0.000000E+000
1	9.47755477	1.790587E-011	2.785869E-012	0	0.000000E+000
1	9.47762908	2.785869E-012	1.790587E-011	1	0.000000E+000
1	9.47804329	1.790587E-011	2.785869E-012	0	0.000000E+000
1	9.47896440	2.785869E-012	1.790587E-011	1	0.000000E+000
1	9.47989948	1.790587E-011	2.785869E-012	0	0.000000E+000
1	9.47991759	2.785869E-012	1.790587E-011	1	0.000000E+000
1	9.48041043	1.790587E-011	2.785869E-012	0	0.000000E+000
1	9.48043450	2.785869E-012	1.790587E-011	1	0.000000E+000
1	9.48054977	1.790587E-011	2.785869E-012	0	0.000000E+000
1	9.48058484	2.785869E-012	1.790587E-011	1	0.000000E+000
1	9.48104352	1.790587E-011	2.785869E-012	0	0.000000E+000
1	9.48107089	2.785869E-012	1.790587E-011	1	0.000000E+000
1	9.48116021	1.790587E-011	2.785869E-012	0	0.000000E+000
1	9.48118997	2.785869E-012	1.790587E-011	1	0.000000E+000
1	9.48174086	1.790587E-011	2.785869E-012	0	0.000000E+000
1	9.48176344	2.785869E-012	1.790587E-011	1	0.000000E+000
1	9.48182290	1.790587E-011	2.785869E-012	0	0.000000E+000
1	9.48188628	2.785869E-012	1.790587E-011	1	0.000000E+000
1	9.48203052	1.790587E-011	2.785869E-012	0	0.000000E+000
1	9.48205385	2.785869E-012	1.790587E-011	1	0.000000E+000
1	9.48209341	1.790587E-011	2.785869E-012	0	0.000000E+000
1	9.48211405	2.785869E-012	1.790587E-011	1	0.000000E+000
1	9.48241866	1.790587E-011	2.785869E-012	0	0.000000E+000
1	9.48242919	2.785869E-012	1.790587E-011	1	0.000000E+000
1	9.48264564	1.790587E-011	2.785869E-012	0	0.000000E+000
1	9.48267114	2.785869E-012	1.790587E-011	1	0.000000E+000
1	9.48278760	1.790587E-011	2.785869E-012	0	0.000000E+000
1	9.48279890	2.785869E-012	1.790587E-011	1	0.000000E+000
1	9.48301288	1.790587E-011	2.785869E-012	0	0.000000E+000
1	9.48302153	2.785869E-012	1.790587E-011	1	0.000000E+000
1	9.48358775	1.790587E-011	2.785869E-012	0	0.000000E+000
1	9.48362335	2.785869E-012	1.790587E-011	1	0.000000E+000
1	9.48371436	1.790587E-011	2.785869E-012	0	0.000000E+000
1	9.48380207	2.785869E-012	1.790587E-011	1	0.000000E+000
1	9.48392839	1.790587E-011	2.785869E-012	0	0.000000E+000
1	9.48393708	2.785869E-012	1.790587E-011	1	0.000000E+000
1	9.48419209	1.790587E-011	2.785869E-012	0	0.000000E+000
1	9.48420931	2.785869E-012	1.790587E-011	1	0.000000E+000
1	9.48434598	1.790587E-011	2.785869E-012	0	0.000000E+000
1	9.48436461	2.785869E-012	1.790587E-011	1	0.000000E+000
1	9.48470961	1.790587E-011	2.785869E-012	0	0.000000E+000
1	9.48472247	2.785869E-012	1.790587E-011	1	0.000000E+000
1	9.48481202	1.790587E-011	2.785869E-012	0	0.000000E+000
1	9.48483342	2.785869E-012	1.790587E-011	1	0.000000E+000
1	9.48486951	1.790587E-011	2.785869E-012	0	0.000000E+000
1	9.48488340	2.785869E-012	1.790587E-011	1	0.000000E+000
1	9.48495908	1.790587E-011	2.785869E-012	0	0.000000E+000
1	9.48497338	2.785869E-012	1.790587E-011	1	0.000000E+000
1	9.48519664	1.790587E-011	2.785869E-012	0	0.000000E+000
1	9.48527562	2.785869E-012	1.790587E-011	1	0.000000E+000
1	9.48535503	1.790587E-011	2.785869E-012	0	0.000000E+000
1	9.48538560	2.785869E-012	1.790587E-011	1	0.000000E+000
1	9.48544605	1.790587E-011	2.785869E-012	0	0.000000E+000
1	9.48546523	2.785869E-012	1.790587E-011	1	0.000000E+000
1	9.48556832	1.790587E-011	2.785869E-012	0	0.000000E+000
1	9.48558094	2.785869E-012	1.790587E-011	1	0.000000E+000
1	9.48630416	1.790587E-011	2.785869E-012	0	0.000000E+000
1	9.48633033	2.785869E-012	1.790587E-011	1	0.000000E+000
1	9.48658525	1.790587E-011	2.785869E-012	0	0.000000E+000
1	9.48662017	2.785869E-012	1.790587E-011	1	0.000000E+000
1	9.48679344	1.790587E-011	2.785869E-012	0	0.000000E+000
1	9.48681813	2.785869E-012	1.790587E-011	1	0.000000E+000
1	9.48688501	1.790587E-011	2.785869E-012	0	0.000000E+000
1	9.48691051	2.785869E-012	1.790587E-011	1	0.000000E+000
1	9.48766064	1.790587E-011	2.785869E-012	0	0.000000E+000
1	9.48782263	2.785869E-012	1.790587E-011	1	0.000000E+000
1	9.48786667	1.790587E-011	2.785869E-012	0	0.000000E+000
1	9.48790871	2.785869E-012	1.790587E-011	1	0.000000E+000
1	9.48819156	1.790587E-011	2.785869E-012	0	0.000000E+000
1	9.48825356	2.785869E-012	1.790587E-011	1	0.000000E+000
1	9.48836846	1.790587E-011	2.785869E-012	0	0.000000E+000
1	9.48839751	2.785869E-012	1.790587E-011	1	0.000000E+000
1	9.48856940	1.790587E-011	2.785869E-012	0	0.000000E+000
1	9.48860995	2.785869E-012	1.790587E-011	1	0.000000E+000
1	9.48863891	1.790587E-011	2.785869E-012	0	0.000000E+000
1	9.48866405	2.785869E-012	1.790587E-011	1	0.000000E+000
1	9.48890919	1.790587E-011	2.785869E-012	0	0.000000E+000
1	9.48894914	2.785869E-012	1.790587E-011	1	0.000000E+000
1	9.48925665	1.790587E-011	2.785869E-012	0	0.000000E+000
1	9.48928385	2.785869E-012	1.790587E-011	1	0.000000E+000
1	9.48934725	1.790587E-011	2.785869E-012	0	0.000000E+000
1	9.48938555	2.785869E-012	1.790587E-011	1	0.000000E+000
1	9.48951059	1.790587E-011	2.785869E-012	0	0.000000E+000
1	9.48953484	2.785869E-012	1.790587E-011	1	0.000000E+000
1	9.48963277	1.790587E-011	2.785869E-012	0	0.000000E+000
1	9.48964942	2.785869E-012	1.790587E-011	1	0.000000E+000
1	9.48984203	1.790587E-011	2.785869E-012	0	0.000000E+000
1	9.48986350	2.785869E-012	1.790587E-011	1	0.000000E+000
1	9.49014948	1.790587E-011	2.785869E-012	0	0.000000E+000
1	9.49020703	2.785869E-012	1.790587E-011	1	0.000000E+000
1	9.49026830	1.790587E-011	2.785869E-012	0	0.000000E+000
1	9.49028943	2.785869E-012	1.790587E-011	1	0.000000E+000
1	9.49034055	1.790587E-011	2.785869E-012	0	0.000000E+000
1	9.49036671	2.785869E-012	1.790587E-011	1	0.000000E+000
1	9.49042704	1.790587E-011	2.785869E-012	0	0.000000E+000
1	9.49045741	2.785869E-012	1.790587E-011	1	0.000000E+000
1	9.49052439	1.790587E-011	2.785869E-012	0	0.000000E+000
1	9.49056588	2.785869E-012	1.790587E-011	1	0.000000E+000
1	9.49061888	1.790587E-011	2.785869E-012	0	0.000000E+000
1	9.49062619	2.785869E-012	1.790587E-011	1	0.000000E+000
1	9.49066373	1.790587E-011	2.785869E-012	0	0.000000E+000
1	9.49069128	2.785869E-012	1.790587E-011	1	0.000000E+000
1	9.49078411	1.790587E-011	2.785869E-012	0	0.000000E+000
1	9.49088500	2.785869E-012	1.790587E-011	1	0.000000E+000
1	9.49134884	1.790587E-011	2.785869E-012	0	0.000000E+000
1	9.49138005	2.785869E-012	1.790587E-011	1	0.000000E+000
1	9.49141328	1.790587E-011	2.785869E-012	0	0.000000E+000
1	9.49145864	2.785869E-012	1.790587E-011	1	0.000000E+000
1	9.49165517	1.790587E-011	2.785869E-012	0	0.000000E+000
1	9.49166205	2.785869E-012	1.790587E-011	1	0.000000E+000
1	9.49218542	1.790587E-011	2.785869E-012	0	0.000000E+000
1	9.49223608	2.785869E-012	1.790587E-011	1	0.000000E+000
1	9.49251023	1.790587E-011	2.785869E-012	0	0.000000E+000
1	9.49252081	2.785869E-012	1.790587E-011	1	0.000000E+000
1	9.49266837	1.790587E-011	2.785869E-012	0	0.000000E+000
1	9.49268815	2.785869E-012	1.790587E-011	1	0.000000E+000
1	9.49299292	1.790587E-011	2.785869E-012	0	0.000000E+000
1	9.49300164	2.785869E-012	1.790587E-011	1	0.000000E+000
1	9.49320797	1.790587E-011	2.785869E-012	0	0.000000E+000
1	9.49326092	2.785869E-012	1.790587E-011	1	0.000000E+000
1	9.49389911	1.790587E-011	2.785869E-012	0	0.000000E+000
1	9.49394651	2.785869E-012	1.790587E-011	1	0.000000E+000
1	9.49407981	1.790587E-011	2.785869E-012	0	0.000000E+000
1	9.49416117	2.785869E-012	1.790587E-011	1	0.000000E+000
1	9.49422428	1.790587E-011	2.785869E-012	0	0.000000E+000
1	9.49424875	2.785869E-012	1.790587E-011	1	0.000000E+000
1	9.49439180	1.790587E-011	2.785869E-012	0	0.000000E+000
1	9.49446284	2.785869E-012	1.790587E-011	1	0.000000E+000
1	9.49464178	1.790587E-011	2.785869E-012	0	0.000000E+000
1	9.49466832	2.785869E-012	1.790587E-011	1	0.000000E+000
1	9.49480717	1.790587E-011	2.785869E-012	0	0.000000E+000
1	9.49485618	2.785869E-012	1.790587E-011	1	0.000000E+000
1	9.49516578	1.790587E-011	2.785869E-012	0	0.000000E+000
1	9.49529503	2.785869E-012	1.790587E-011	1	0.000000E+000
1	9.49534721	1.790587E-011	2.785869E-012	0	0.000000E+000
1	9.49538002	2.785869E-012	1.790587E-011	1	0.000000E+000
1	9.49551202	1.790587E-011	2.785869E-012	0	0.000000E+000
1	9.49554582	2.785869E-012	1.790587E-011	1	0.000000E+000
1	9.49592800	1.790587E-011	2.785869E-012	0	0.000000E+000
1	9.49602077	2.785869E-012	1.790587E-011	1	0.000000E+000
1	9.49624111	1.790587E-011	2.785869E-012	0	0.000000E+000
1	9.49627846	2.785869E-012	1.790587E-011	1	0.000000E+000
1	9.49660937	1.790587E-011	2.785869E-012	0	0.000000E+000
1	9.49662760	2.785869E-012	1.790587E-011	1	0.000000E+000
1	9.49677443	1.790587E-011	2.785869E-012	0	0.000000E+000
1	9.49682374	2.785869E-012	1.790587E-011	1	0.000000E+000
1	9.49687227	1.790587E-011	2.785869E-012	0	0.000000E+000
1	9.49689681	2.785869E-012	1.790587E-011	1	0.000000E+000
1	9.49704252	1.790587E-011	2.785869E-012	0	0.000000E+000
1	9.49706591	2.785869E-012	1.790587E-011	1	0.000000E+000
1	9.49724291	1.790587E-011	2.785869E-012	0	0.000000E+000
1	9.49728547	2.785869E-012	1.790587E-011	1	0.000000E+000
1	9.49795653	1.790587E-011	2.785869E-012	0	0.000000E+000
1	9.49798534	2.785869E-012	1.790587E-011	1	0.000000E+000
1	9.49807199	1.790587E-011	2.785869E-012	0	0.000000E+000
1	9.49920514	2.785869E-012	1.790587E-011	1	0.000000E+000
1	9.49933027	1.790587E-011	2.785869E-012	0	0.000000E+000
1	9.49934156	2.785869E-012	1.790587E-011	1	0.000000E+000
1	9.49942321	1.790587E-011	2.785869E-012	0	0.000000E+000
1	9.49943537	2.785869E-012	1.790587E-011	1	0.000000E+000
1	9.49960339	1.790587E-011	2.785869E-012	0	0.000000E+000
1	9.49966037	2.785869E-012	1.790587E-011	1	0.000000E+000
1	9.50028348	1.790587E-011	2.785869E-012	0	0.000000E+000
1	9.50033945	2.785869E-012	1.790587E-011	1	0.000000E+000
1	9.50061233	1.790587E-011	2.785869E-012	0	0.000000E+000
1	9.50066190	2.785869E-012	1.790587E-011	1	0.000000E+000
1	9.50084133	1.790587E-011	2.785869E-012	0	0.000000E+000
1	9.50086240	2.785869E-012	1.790587E-011	1	0.000000E+000
1	9.50092310	1.790587E-011	2.785869E-012	0	0.000000E+000
1	9.50097366	2.785869E-012	1.790587E-011	1	0.000000E+000
1	9.50112529	1.790587E-011	2.785869E-012	0	0.000000E+000
1	9.50115220	2.785869E-012	1.790587E-011	1	0.000000E+000
1	9.50119567	1.790587E-011	2.785869E-012	0	0.000000E+000
1	9.50122276	2.785869E-012	1.790587E-011	1	0.000000E+000
1	9.50170908	1.790587E-011	2.785869E-012	0	0.000000E+000
1	9.50174459	2.785869E-012	1.790587E-011	1	0.000000E+000
1	9.50213822	1.790587E-011	2.785869E-012	0	0.000000E+000
1	9.50218174	2.785869E-012	1.790587E-011	1	0.000000E+000
1	9.50276411	1.790587E-011	2.785869E-012	0	0.000000E+000
1	9.50280869	2.785869E-012	1.790587E-011	1	0.000000E+000
1	9.50332411	1.790587E-011	2.785869E-012	0	0.000000E+000
1	9.50333849	2.785869E-012	1.790587E-011	1	0.000000E+000
1	9.50409135	1.790587E-011	2.785869E-012	0	0.000000E+000
1	9.50432396	2.785869E-012	1.790587E-011	1	0.000000E+000
1	9.50469958	1.790587E-011	2.785869E-012	0	0.000000E+000
1	9.50470319	2.785869E-012	1.790587E-011	1	0.000000E+000
1	9.50491726	1.790587E-011	2.785869E-012	0	0.000000E+000
1	9.50493594	2.785869E-012	1.790587E-011	1	0.000000E+000
1	9.50501364	1.790587E-011	2.785869E-012	0	0.000000E+000
1	9.50505955	2.785869E-012	1.790587E-011	1	0.000000E+000
1	9.50567673	1.790587E-011	2.785869E-012	0	0.000000E+000
1	9.50575549	2.785869E-012	1.790587E-011	1	0.000000E+000
1	9.50583028	1.790587E-011	2.785869E-012	0	0.000000E+000
1	9.50585219	2.785869E-012	1.790587E-011	1	0.000000E+000
1	9.50596160	1.790587E-011	2.785869E-012	0	0.000000E+000
1	9.50597590	2.785869E-012	1.790587E-011	1	0.000000E+000
1	9.50615446	1.790587E-011	2.785869E-012	0	0.000000E+000
1	9.50619076	2.785869E-012	1.790587E-011	1	0.000000E+000
1	9.50660967	1.790587E-011	2.785869E-012	0	0.000000E+000
1	9.50664847	2.785869E-012	1.790587E-011	1	0.000000E+000
1	9.50670324	1.790587E-011	2.785869E-012	0	0.000000E+000
1	9.50678408	2.785869E-012	1.790587E-011	1	0.000000E+000
1	9.50689042	1.790587E-011	2.785869E-012	0	0.000000E+000
1	9.50692108	2.785869E-012	1.790587E-011	1	0.000000E+000
1	9.50700513	1.790587E-011	2.785869E-012	0	0.000000E+000
1	9.50705911	2.785869E-012	1.790587E-011	1	0.000000E+000
1	9.50721888	1.790587E-011	2.785869E-012	0	0.000000E+000
1	9.50727210	2.785869E-012	1.790587E-011	1	0.000000E+000
1	9.50747173	1.790587E-011	2.785869E-012	0	0.000000E+000
1	9.50748686	2.785869E-012	1.790587E-011	1	0.000000E+000
1	9.50801906	1.790587E-011	2.785869E-012	0	0.000000E+000
1	9.50803120	2.785869E-012	1.790587E-011	1	0.000000E+000
1	9.50822656	1.790587E-011	2.785869E-012	0	0.000000E+000
1	9.50825904	2.785869E-012	1.790587E-011	1	0.000000E+000
1	9.50847903	1.790587E-011	2.785869E-012	0	0.000000E+000
1	9.50860057	2.785869E-012	1.790587E-011	1	0.000000E+000
1	9.50929096	1.790587E-011	2.785869E-012	0	0.000000E+000
1	9.50931054	2.785869E-012	1.790587E-011	1	0.000000E+000
1	9.50938939	1.790587E-011	2.785869E-012	0	0.000000E+000
1	9.50941752	2.785869E-012	1.790587E-011	1	0.000000E+000
1	9.50963926	1.790587E-011	2.785869E-012	0	0.000000E+000
1	9.50969089	2.785869E-012	1.790587E-011	1	0.000000E+000
1	9.50971466	1.790587E-011	2.785869E-012	0	0.000000E+000
1	9.50973438	2.785869E-012	1.790587E-011	1	0.000000E+000
1	9.50989298	1.790587E-011	2.785869E-012	0	0.000000E+000
1	9.50991890	2.785869E-012	1.790587E-011	1	0.000000E+000
1	9.50993906	1.790587E-011	2.785869E-012	0	0.000000E+000
1	9.50997772	2.785869E-012	1.790587E-011	1	0.000000E+000
1	9.51011259	1.790587E-011	2.785869E-012	0	0.000000E+000
1	9.51013154	2.785869E-012	1.790587E-011	1	0.000000E+000
1	9.51021975	1.790587E-011	2.785869E-012	0	0.000000E+000
1	9.51026895	2.785869E-012	1.790587E-011	1	0.000000E+000
1	9.51065942	1.790587E-011	2.785869E-012	0	0.000000E+000
1	9.51071291	2.785869E-012	1.790587E-011	1	0.000000E+000
1	9.51098876	1.790587E-011	2.785869E-012	0	0.000000E+000
1	9.51100985	2.785869E-012	1.790587E-011	1	0.000000E+000
1	9.51105504	1.790587E-011	2.785869E-012	0	0.000000E+000
1	9.51108216	2.785869E-012	1.790587E-011	1	0.000000E+000
1	9.51164187	1.790587E-011	2.785869E-012	0	0.000000E+000
1	9.51167944	2.785869E-012	1.790587E-011	1	0.000000E+000
1	9.51175638	1.790587E-011	2.785869E-012	0	0.000000E+000
1	9.51178343	2.785869E-012	1.790587E-011	1	0.000000E+000
1	9.51180783	1.790587E-011	2.785869E-012	0	0.000000E+000
1	9.51185502	2.785869E-012	1.790587E-011	1	0.000000E+000
1	9.51278754	1.790587E-011	2.785869E-012	0	0.000000E+000
1	9.51287539	2.785869E-012	1.790587E-011	1	0.000000E+000
1	9.51344918	1.790587E-011	2.785869E-012	0	0.000000E+000
1	9.51350327	2.785869E-012	1.790587E-011	1	0.000000E+000
1	9.51370482	1.790587E-011	2.785869E-012	0	0.000000E+000
1	9.51377943	2.785869E-012	1.790587E-011	1	0.000000E+000
1	9.51463003	1.790587E-011	2.785869E-012	0	0.000000E+000
1	9.51465180	2.785869E-012	1.790587E-011	1	0.000000E+000
1	9.51494549	1.790587E-011	2.785869E-012	0	0.000000E+000
1	9.51560486	2.785869E-012	1.790587E-011	1	0.000000E+000
1	9.51571140	1.790587E-011	2.785869E-012	0	0.000000E+000
1	9.51572587	2.785869E-012	1.790587E-011	1	0.000000E+000
1	9.51576722	1.790587E-011	2.785869E-012	0	0.000000E+000
1	9.51579970	2.785869E-012	1.790587E-011	1	0.000000E+000
1	9.51611735	1.790587E-011	2.785869E-012	0	0.000000E+000
1	9.51618087	2.785869E-012	1.790587E-011	1	0.000000E+000
1	9.51634497	1.790587E-011	2.785869E-012	0	0.000000E+000
1	9.51638372	2.785869E-012	1.790587E-011	1	0.000000E+000
1	9.51647267	1.790587E-011	2.785869E-012	0	0.000000E+000
1	9.51650270	2.785869E-012	1.790587E-011	1	0.000000E+000
1	9.51682894	1.790587E-011	2.785869E-012	0	0.000000E+000
1	9.51687783	2.785869E-012	1.790587E-011	1	0.000000E+000
1	9.51690882	1.790587E-011	2.785869E-012	0	0.000000E+000
1	9.51697381	2.785869E-012	1.790587E-011	1	0.000000E+000
1	9.51746361	1.790587E-011	2.785869E-012	0	0.000000E+000
1	9.51748792	2.785869E-012	1.790587E-011	1	0.000000E+000
1	9.51754138	1.790587E-011	2.785869E-012	0	0.000000E+000
1	9.51755254	2.785869E-012	1.790587E-011	1	0.000000E+000
1	9.51763898	1.790587E-011	2.785869E-012	0	0.000000E+000
1	9.51766871	2.785869E-012	1.790587E-011	1	0.000000E+000
1	9.51803054	1.790587E-011	2.785869E-012	0	0.000000E+000
1	9.51805881	2.785869E-012	1.790587E-011	1	0.000000E+000
1	9.51819367	1.790587E-011	2.785869E-012	0	0.000000E+000
1	9.51826884	2.785869E-012	1.790587E-011	1	0.000000E+000
1	9.51838864	1.790587E-011	2.785869E-012	0	0.000000E+000
1	9.51842125	2.785869E-012	1.790587E-011	1	0.000000E+000
1	9.51854939	1.790587E-011	2.785869E-012	0	0.000000E+000
1	9.51857497	2.785869E-012	1.790587E-011	1	0.000000E+000
1	9.51885899	1.790587E-011	2.785869E-012	0	0.000000E+000
1	9.51890527	2.785869E-012	1.790587E-011	1	0.000000E+000
1	9.51900114	1.790587E-011	2.785869E-012	0	0.000000E+000
1	9.51907220	2.785869E-012	1.790587E-011	1	0.000000E+000
1	9.51922481	1.790587E-011	2.785869E-012	0	0.000000E+000
1	9.51922979	2.785869E-012	1.790587E-011	1	0.000000E+000
1	9.51947771	1.790587E-011	2.785869E-012	0	0.000000E+000
1	9.51950704	2.785869E-012	1.790587E-011	1	0.000000E+000
1	9.51966384	1.790587E-011	2.785869E-012	0	0.000000E+000
1	9.51979801	2.785869E-012	1.790587E-011	1	0.000000E+000
1	9.52005481	1.790587E-011	2.785869E-012	0	0.000000E+000
1	9.52007862	2.785869E-012	1.790587E-011	1	0.000000E+000
1	9.52014219	1.790587E-011	2.785869E-012	0	0.000000E+000
1	9.52017756	2.785869E-012	1.790587E-011	1	0.000000E+000
1	9.52047392	1.790587E-011	2.785869E-012	0	0.000000E+000
1	9.52048092	2.785869E-012	1.790587E-011	1	0.000000E+000
1	9.52053910	1.790587E-011	2.785869E-012	0	0.000000E+000
1	9.52057586	2.785869E-012	1.790587E-011	1	0.000000E+000
1	9.52083230	1.790587E-011	2.785869E-012	0	0.000000E+000
1	9.52086150	2.785869E-012	1.790587E-011	1	0.000000E+000
1	9.52149415	1.790587E-011	2.785869E-012	0	0.000000E+000
1	9.52150450	2.785869E-012	1.790587E-011	1	0.000000E+000
1	9.52166857	1.790587E-011	2.785869E-012	0	0.000000E+000
1	9.52173670	2.785869E-012	1.790587E-011	1	0.000000E+000
1	9.52175501	1.790587E-011	2.785869E-012	0	0.000000E+000
1	9.52184824	2.785869E-012	1.790587E-011	1	0.000000E+000
1	9.52195010	1.790587E-011	2.785869E-012	0	0.000000E+000
1	9.52202205	2.785869E-012	1.790587E-011	1	0.000000E+000
1	9.52218769	1.790587E-011	2.785869E-012	0	0.000000E+000
1	9.52220696	2.785869E-012	1.790587E-011	1	0.000000E+000
1	9.52282210	1.790587E-011	2.785869E-012	0	0.000000E+000
1	9.52291753	2.785869E-012	1.790587E-011	1	0.000000E+000
1	9.52372278	1.790587E-011	2.785869E-012	0	0.000000E+000
1	9.52373182	2.785869E-012	1.790587E-011	1	0.000000E+000
1	9.52374875	1.790587E-011	2.785869E-012	0	0.000000E+000
1	9.52377311	2.785869E-012	1.790587E-011	1	0.000000E+000
1	9.52398199	1.790587E-011	2.785869E-012	0	0.000000E+000
1	9.52399529	2.785869E-012	1.790587E-011	1	0.000000E+000
1	9.52426731	1.790587E-011	2.785869E-012	0	0.000000E+000
1	9.52429354	2.785869E-012	1.790587E-011	1	0.000000E+000
1	9.52434300	1.790587E-011	2.785869E-012	0	0.000000E+000
1	9.52436226	2.785869E-012	1.790587E-011	1	0.000000E+000
1	9.52442546	1.790587E-011	2.785869E-012	0	0.000000E+000
1	9.52449210	2.785869E-012	1.790587E-011	1	0.000000E+000
1	9.52486281	1.790587E-011	2.785869E-012	0	0.000000E+000
1	9.52489284	2.785869E-012	1.790587E-011	1	0.000000E+000
1	9.52518756	1.790587E-011	2.785869E-012	0	0.000000E+000
1	9.52519380	2.785869E-012	1.790587E-011	1	0.000000E+000
1	9.52568024	1.790587E-011	2.785869E-012	0	0.000000E+000
1	9.52569632	2.785869E-012	1.790587E-011	1	0.000000E+000
1	9.52575866	1.790587E-011	2.785869E-012	0	0.000000E+000
1	9.52578361	2.785869E-012	1.790587E-011	1	0.000000E+000
1	9.52616875	1.790587E-011	2.785869E-012	0	0.000000E+000
1	9.52618892	2.785869E-012	1.790587E-011	1	0.000000E+000
1	9.52631500	1.790587E-011	2.785869E-012	0	0.000000E+000
1	9.52635473	2.785869E-012	1.790587E-011	1	0.000000E+000
1	9.52664525	1.790587E-011	2.785869E-012	0	0.000000E+000
1	9.52668605	2.785869E-012	1.790587E-011	1	0.000000E+000
1	9.52671523	1.790587E-011	2.785869E-012	0	0.000000E+000
1	9.52673392	2.785869E-012	1.790587E-011	1	0.000000E+000
1	9.52709385	1.790587E-011	2.785869E-012	0	0.000000E+000
1	9.52713601	2.785869E-012	1.790587E-011	1	0.000000E+000
1	9.52726844	1.790587E-011	2.785869E-012	0	0.000000E+000
1	9.52731733	2.785869E-012	1.790587E-011	1	0.000000E+000
1	9.52745713	1.790587E-011	2.785869E-012	0	0.000000E+000
1	9.52751558	2.785869E-012	1.790587E-011	1	0.000000E+000
1	9.52764349	1.790587E-011	2.785869E-012	0	0.000000E+000
1	9.52768158	2.785869E-012	1.790587E-011	1	0.000000E+000
1	9.52770485	1.790587E-011	2.785869E-012	0	0.000000E+000
1	9.52775872	2.785869E-012	1.790587E-011	1	0.000000E+000
1	9.52789063	1.790587E-011	2.785869E-012	0	0.000000E+000
1	9.52792092	2.785869E-012	1.790587E-011	1	0.000000E+000
1	9.52792433	1.790587E-011	2.785869E-012	0	0.000000E+000
1	9.52795461	2.785869E-012	1.790587E-011	1	0.000000E+000
1	9.52812108	1.790587E-011	2.785869E-012	0	0.000000E+000
1	9.52816587	2.785869E-012	1.790587E-011	1	0.000000E+000
1	9.52828162	1.790587E-011	2.785869E-012	0	0.000000E+000
1	9.52830991	2.785869E-012	1.790587E-011	1	0.000000E+000
1	9.52832741	1.790587E-011	2.785869E-012	0	0.000000E+000
1	9.52838136	2.785869E-012	1.790587E-011	1	0.000000E+000
1	9.52888726	1.790587E-011	2.785869E-012	0	0.000000E+000
1	9.52894642	2.785869E-012	1.790587E-011	1	0.000000E+000
1	9.52899433	1.790587E-011	2.785869E-012	0	0.000000E+000
1	9.52907093	2.785869E-012	1.790587E-011	1	0.000000E+000
1	9.52909842	1.790587E-011	2.785869E-012	0	0.000000E+000
1	9.52923037	2.785869E-012	1.790587E-011	1	0.000000E+000
1	9.52938891	1.790587E-011	2.785869E-012	0	0.000000E+000
1	9.52944344	2.785869E-012	1.790587E-011	1	0.000000E+000
1	9.52949536	1.790587E-011	2.785869E-012	0	0.000000E+000
1	9.52955647	2.785869E-012	1.790587E-011	1	0.000000E+000
1	9.52964695	1.790587E-011	2.785869E-012	0	0.000000E+000
1	9.52967294	2.785869E-012	1.790587E-011	1	0.000000E+000
1	9.52970562	1.790587E-011	2.785869E-012	0	0.000000E+000
1	9.52972705	2.785869E-012	1.790587E-011	1	0.000000E+000
1	9.52990769	1.790587E-011	2.785869E-012	0	0.000000E+000
1	9.52992062	2.785869E-012	1.790587E-011	1	0.000000E+000
1	9.53000768	1.790587E-011	2.785869E-012	0	0.000000E+000
1	9.53003528	2.785869E-012	1.790587E-011	1	0.000000E+000
1	9.53019503	1.790587E-011	2.785869E-012	0	0.000000E+000
1	9.53035129	2.785869E-012	1.790587E-011	1	0.000000E+000
1	9.53037576	1.790587E-011	2.785869E-012	0	0.000000E+000
1	9.53040531	2.785869E-012	1.790587E-011	1	0.000000E+000
1	9.53047482	1.790587E-011	2.785869E-012	0	0.000000E+000
1	9.53051328	2.785869E-012	1.790587E-011	1	0.000000E+000
1	9.53082442	1.790587E-011	2.785869E-012	0	0.000000E+000
1	9.53083936	2.785869E-012	1.790587E-011	1	0.000000E+000
1	9.53121522	1.790587E-011	2.785869E-012	0	0.000000E+000
1	9.53127860	2.785869E-012	1.790587E-011	1	0.000000E+000
1	9.53142525	1.790587E-011	2.785869E-012	0	0.000000E+000
1	9.53144942	2.785869E-012	1.790587E-011	1	0.000000E+000
1	9.53256744	1.790587E-011	2.785869E-012	0	0.000000E+000
1	9.53257431	2.785869E-012	1.790587E-011	1	0.000000E+000
1	9.53262311	1.790587E-011	2.785869E-012	0	0.000000E+000
1	9.53266670	2.785869E-012	1.790587E-011	1	0.000000E+000
1	9.53280691	1.790587E-011	2.785869E-012	0	0.000000E+000
1	9.53282790	2.785869E-012	1.790587E-011	1	0.000000E+000
1	9.53304111	1.790587E-011	2.785869E-012	0	0.000000E+000
1	9.53307907	2.785869E-012	1.790587E-011	1	0.000000E+000
1	9.53315573	1.790587E-011	2.785869E-012	0	0.000000E+000
1	9.53324195	2.785869E-012	1.790587E-011	1	0.000000E+000
1	9.53327523	1.790587E-011	2.785869E-012	0	0.000000E+000
1	9.53331872	2.785869E-012	1.790587E-011	1	0.000000E+000
1	9.53335539	1.790587E-011	2.785869E-012	0	0.000000E+000
1	9.53338022	2.785869E-012	1.790587E-011	1	0.000000E+000
1	9.53344868	1.790587E-011	2.785869E-012	0	0.000000E+000
1	9.53347584	2.785869E-012	1.790587E-011	1	0.000000E+000
1	9.53353945	1.790587E-011	2.785869E-012	0	0.000000E+000
1	9.53357528	2.785869E-012	1.790587E-011	1	0.000000E+000
1	9.53367928	1.790587E-011	2.785869E-012	0	0.000000E+000
1	9.53370573	2.785869E-012	1.790587E-011	1	0.000000E+000
1	9.53385231	1.790587E-011	2.785869E-012	0	0.000000E+000
1	9.53388441	2.785869E-012	1.790587E-011	1	0.000000E+000
1	9.53392056	1.790587E-011	2.785869E-012	0	0.000000E+000
1	9.53393799	2.785869E-012	1.790587E-011	1	0.000000E+000
1	9.53401016	1.790587E-011	2.785869E-012	0	0.000000E+000
1	9.53401728	2.785869E-012	1.790587E-011	1	0.000000E+000
1	9.53415973	1.790587E-011	2.785869E-012	0	0.000000E+000
1	9.53417841	2.785869E-012	1.790587E-011	1	0.000000E+000
1	9.53428356	1.790587E-011	2.785869E-012	0	0.000000E+000
1	9.53435567	2.785869E-012	1.790587E-011	1	0.000000E+000
1	9.53462219	1.790587E-011	2.785869E-012	0	0.000000E+000
1	9.53464605	2.785869E-012	1.790587E-011	1	0.000000E+000
1	9.53466255	1.790587E-011	2.785869E-012	0	0.000000E+000
1	9.53469060	2.785869E-012	1.790587E-011	1	0.000000E+000
1	9.53484835	1.790587E-011	2.785869E-012	0	0.000000E+000
1	9.53518860	2.785869E-012	1.790587E-011	1	0.000000E+000
1	9.53565811	1.790587E-011	2.785869E-012	0	0.000000E+000
1	9.53567545	2.785869E-012	1.790587E-011	1	0.000000E+000
1	9.53575839	1.790587E-011	2.785869E-012	0	0.000000E+000
1	9.53579423	2.785869E-012	1.790587E-011	1	0.000000E+000
1	9.53587786	1.790587E-011	2.785869E-012	0	0.000000E+000
1	9.53591405	2.785869E-012	1.790587E-011	1	0.000000E+000
1	9.53604755	1.790587E-011	2.785869E-012	0	0.000000E+000
1	9.53609870	2.785869E-012	1.790587E-011	1	0.000000E+000
1	9.53618388	1.790587E-011	2.785869E-012	0	0.000000E+000
1	9.53621884	2.785869E-012	1.790587E-011	1	0.000000E+000
1	9.53629672	1.790587E-011	2.785869E-012	0	0.000000E+000
1	9.53631392	2.785869E-012	1.790587E-011	1	0.000000E+000
1	9.53661035	1.790587E-011	2.785869E-012	0	0.000000E+000
1	9.53663094	2.785869E-012	1.790587E-011	1	0.000000E+000
1	9.53666432	1.790587E-011	2.785869E-012	0	0.000000E+000
1	9.53669995	2.785869E-012	1.790587E-011	1	0.000000E+000
1	9.53696255	1.790587E-011	2.785869E-012	0	0.000000E+000
1	9.53702206	2.785869E-012	1.790587E-011	1	0.000000E+000
1	9.53730509	1.790587E-011	2.785869E-012	0	0.000000E+000
1	9.53736078	2.785869E-012	1.790587E-011	1	0.000000E+000
1	9.53762132	1.790587E-011	2.785869E-012	0	0.000000E+000
1	9.53767846	2.785869E-012	1.790587E-011	1	0.000000E+000
1	9.53797799	1.790587E-011	2.785869E-012	0	0.000000E+000
1	9.53799008	2.785869E-012	1.790587E-011	1	0.000000E+000
1	9.53837285	1.790587E-011	2.785869E-012	0	0.000000E+000
1	9.53839350	2.785869E-012	1.790587E-011	1	0.000000E+000
1	9.53860115	1.790587E-011	2.785869E-012	0	0.000000E+000
1	9.53866876	2.785869E-012	1.790587E-011	1	0.000000E+000
1	9.53874287	1.790587E-011	2.785869E-012	0	0.000000E+000
1	9.53920304	2.785869E-012	1.790587E-011	1	0.000000E+000
1	9.53922781	1.790587E-011	2.785869E-012	0	0.000000E+000
1	9.53926856	2.785869E-012	1.790587E-011	1	0.000000E+000
1	9.53939707	1.790587E-011	2.785869E-012	0	0.000000E+000
1	9.53945223	2.785869E-012	1.790587E-011	1	0.000000E+000
1	9.53967727	1.790587E-011	2.785869E-012	0	0.000000E+000
1	9.53974010	2.785869E-012	1.790587E-011	1	0.000000E+000
1	9.53975984	1.790587E-011	2.785869E-012	0	0.000000E+000
1	9.53978535	2.785869E-012	1.790587E-011	1	0.000000E+000
1	9.53991135	1.790587E-011	2.785869E-012	0	0.000000E+000
1	9.53998685	2.785869E-012	1.790587E-011	1	0.000000E+000
1	9.54025966	1.790587E-011	2.785869E-012	0	0.000000E+000
1	9.54062880	2.785869E-012	1.790587E-011	1	0.000000E+000
1	9.54083600	1.790587E-011	2.785869E-012	0	0.000000E+000
1	9.54085173	2.785869E-012	1.790587E-011	1	0.000000E+000
1	9.54126246	1.790587E-011	2.785869E-012	0	0.000000E+000
1	9.54128044	2.785869E-012	1.790587E-011	1	0.000000E+000
1	9.54143407	1.790587E-011	2.785869E-012	0	0.000000E+000
1	9.54147431	2.785869E-012	1.790587E-011	1	0.000000E+000
1	9.54160744	1.790587E-011	2.785869E-012	0	0.000000E+000
1	9.54165435	2.785869E-012	1.790587E-011	1	0.000000E+000
1	9.54168775	1.790587E-011	2.785869E-012	0	0.000000E+000
1	9.54171532	2.785869E-012	1.790587E-011	1	0.000000E+000
1	9.54181778	1.790587E-011	2.785869E-012	0	0.000000E+000
1	9.54185007	2.785869E-012	1.790587E-011	1	0.000000E+000
1	9.54219226	1.790587E-011	2.785869E-012	0	0.000000E+000
1	9.54235906	2.785869E-012	1.790587E-011	1	0.000000E+000
1	9.54255883	1.790587E-011	2.785869E-012	0	0.000000E+000
1	9.54274587	2.785869E-012	1.790587E-011	1	0.000000E+000
1	9.54280574	1.790587E-011	2.785869E-012	0	0.000000E+000
1	9.54284491	2.785869E-012	1.790587E-011	1	0.000000E+000
1	9.54294889	1.790587E-011	2.785869E-012	0	0.000000E+000
1	9.54296174	2.785869E-012	1.790587E-011	1	0.000000E+000
1	9.54318921	1.790587E-011	2.785869E-012	0	0.000000E+000
1	9.54321450	2.785869E-012	1.790587E-011	1	0.000000E+000
1	9.54424013	1.790587E-011	2.785869E-012	0	0.000000E+000
1	9.54435947	2.785869E-012	1.790587E-011	1	0.000000E+000
1	9.54438064	1.790587E-011	2.785869E-012	0	0.000000E+000
1	9.54439228	2.785869E-012	1.790587E-011	1	0.000000E+000
1	9.54463615	1.790587E-011	2.785869E-012	0	0.000000E+000
1	9.54468625	2.785869E-012	1.790587E-011	1	0.000000E+000
1	9.54479746	1.790587E-011	2.785869E-012	0	0.000000E+000
1	9.54485552	2.785869E-012	1.790587E-011	1	0.000000E+000
1	9.54510994	1.790587E-011	2.785869E-012	0	0.000000E+000
1	9.54518665	2.785869E-012	1.790587E-011	1	0.000000E+000
1	9.54546046	1.790587E-011	2.785869E-012	0	0.000000E+000
1	9.54547583	2.785869E-012	1.790587E-011	1	0.000000E+000
1	9.54604089	1.790587E-011	2.785869E-012	0	0.000000E+000
1	9.54606325	2.785869E-012	1.790587E-011	1	0.000000E+000
1	9.54612652	1.790587E-011	2.785869E-012	0	0.000000E+000
1	9.54616034	2.785869E-012	1.790587E-011	1	0.000000E+000
1	9.54633308	1.790587E-011	2.785869E-012	0	0.000000E+000
1	9.54634437	2.785869E-012	1.790587E-011	1	0.000000E+000
1	9.54638785	1.790587E-011	2.785869E-012	0	0.000000E+000
1	9.54641510	2.785869E-012	1.790587E-011	1	0.000000E+000
1	9.54645019	1.790587E-011	2.785869E-012	0	0.000000E+000
1	9.54647648	2.785869E-012	1.790587E-011	1	0.000000E+000
1	9.54654969	1.790587E-011	2.785869E-012	0	0.000000E+000
1	9.54657078	2.785869E-012	1.790587E-011	1	0.000000E+000
1	9.54693010	1.790587E-011	2.785869E-012	0	0.000000E+000
1	9.54698919	2.785869E-012	1.790587E-011	1	0.000000E+000
1	9.54746035	1.790587E-011	2.785869E-012	0	0.000000E+000
1	9.54751014	2.785869E-012	1.790587E-011	1	0.000000E+000
1	9.54799733	1.790587E-011	2.785869E-012	0	0.000000E+000
1	9.54806999	2.785869E-012	1.790587E-011	1	0.000000E+000
1	9.54838826	1.790587E-011	2.785869E-012	0	0.000000E+000
1	9.54841473	2.785869E-012	1.790587E-011	1	0.000000E+000
1	9.54893028	1.790587E-011	2.785869E-012	0	0.000000E+000
1	9.54893882	2.785869E-012	1.790587E-011	1	0.000000E+000
1	9.54923898	1.790587E-011	2.785869E-012	0	0.000000E+000
1	9.54930078	2.785869E-012	1.790587E-011	1	0.000000E+000
1	9.54948039	1.790587E-011	2.785869E-012	0	0.000000E+000
1	9.54951269	2.785869E-012	1.790587E-011	1	0.000000E+000
1	9.55040545	1.790587E-011	2.785869E-012	0	0.000000E+000
1	9.55046119	2.785869E-012	1.790587E-011	1	0.000000E+000
1	9.55073460	1.790587E-011	2.785869E-012	0	0.000000E+000
1	9.55082413	2.785869E-012	1.790587E-011	1	0.000000E+000
1	9.55106712	1.790587E-011	2.785869E-012	0	0.000000E+000
1	9.55110499	2.785869E-012	1.790587E-011	1	0.000000E+000
1	9.55113501	1.790587E-011	2.785869E-012	0	0.000000E+000
1	9.55121272	2.785869E-012	1.790587E-011	1	0.000000E+000
1	9.55149889	1.790587E-011	2.785869E-012	0	0.000000E+000
1	9.55152945	2.785869E-012	1.790587E-011	1	0.000000E+000
1	9.55157713	1.790587E-011	2.785869E-012	0	0.000000E+000
1	9.55161028	2.785869E-012	1.790587E-011	1	0.000000E+000
1	9.55226722	1.790587E-011	2.785869E-012	0	0.000000E+000
1	9.55228762	2.785869E-012	1.790587E-011	1	0.000000E+000
1	9.55239350	1.790587E-011	2.785869E-012	0	0.000000E+000
1	9.55241396	2.785869E-012	1.790587E-011	1	0.000000E+000
1	9.55244401	1.790587E-011	2.785869E-012	0	0.000000E+000
1	9.55247884	2.785869E-012	1.790587E-011	1	0.000000E+000
1	9.55269278	1.790587E-011	2.785869E-012	0	0.000000E+000
1	9.55272616	2.785869E-012	1.790587E-011	1	0.000000E+000
1	9.55275022	1.790587E-011	2.785869E-012	0	0.000000E+000
1	9.55276209	2.785869E-012	1.790587E-011	1	0.000000E+000
1	9.55284155	1.790587E-011	2.785869E-012	0	0.000000E+000
1	9.55288162	2.785869E-012	1.790587E-011	1	0.000000E+000
1	9.55308373	1.790587E-011	2.785869E-012	0	0.000000E+000
1	9.55309856	2.785869E-012	1.790587E-011	1	0.000000E+000
1	9.55313963	1.790587E-011	2.785869E-012	0	0.000000E+000
1	9.55317139	2.785869E-012	1.790587E-011	1	0.000000E+000
1	9.55320408	1.790587E-011	2.785869E-012	0	0.000000E+000
1	9.55324083	2.785869E-012	1.790587E-011	1	0.000000E+000
1	9.55339214	1.790587E-011	2.785869E-012	0	0.000000E+000
1	9.55341825	2.785869E-012	1.790587E-011	1	0.000000E+000
1	9.55345057	1.790587E-011	2.785869E-012	0	0.000000E+000
1	9.55347891	2.785869E-012	1.790587E-011	1	0.000000E+000
1	9.55359101	1.790587E-011	2.785869E-012	0	0.000000E+000
1	9.55362033	2.785869E-012	1.790587E-011	1	0.000000E+000
1	9.55373342	1.790587E-011	2.785869E-012	0	0.000000E+000
1	9.55375960	2.785869E-012	1.790587E-011	1	0.000000E+000
1	9.55445491	1.790587E-011	2.785869E-012	0	0.000000E+000
1	9.55450113	2.785869E-012	1.790587E-011	1	0.000000E+000
1	9.55494135	1.790587E-011	2.785869E-012	0	0.000000E+000
1	9.55497272	2.785869E-012	1.790587E-011	1	0.000000E+000
1	9.55513484	1.790587E-011	2.785869E-012	0	0.000000E+000
1	9.55515734	2.785869E-012	1.790587E-011	1	0.000000E+000
1	9.55518952	1.790587E-011	2.785869E-012	0	0.000000E+000
1	9.55523417	2.785869E-012	1.790587E-011	1	0.000000E+000
1	9.55601998	1.790587E-011	2.785869E-012	0	0.000000E+000
1	9.55606388	2.785869E-012	1.790587E-011	1	0.000000E+000
1	9.55643885	1.790587E-011	2.785869E-012	0	0.000000E+000
1	9.55646209	2.785869E-012	1.790587E-011	1	0.000000E+000
1	9.55696816	1.790587E-011	2.785869E-012	0	0.000000E+000
1	9.55700388	2.785869E-012	1.790587E-011	1	0.000000E+000
1	9.55751794	1.790587E-011	2.785869E-012	0	0.000000E+000
1	9.55753086	2.785869E-012	1.790587E-011	1	0.000000E+000
1	9.55762375	1.790587E-011	2.785869E-012	0	0.000000E+000
1	9.55765228	2.785869E-012	1.790587E-011	1	0.000000E+000
1	9.55777152	1.790587E-011	2.785869E-012	0	0.000000E+000
1	9.55783905	2.785869E-012	1.790587E-011	1	0.000000E+000
1	9.55797813	1.790587E-011	2.785869E-012	0	0.000000E+000
1	9.55802295	2.785869E-012	1.790587E-011	1	0.000000E+000
1	9.55828274	1.790587E-011	2.785869E-012	0	0.000000E+000
1	9.55829032	2.785869E-012	1.790587E-011	1	0.000000E+000
1	9.55830195	1.790587E-011	2.785869E-012	0	0.000000E+000
1	9.55834026	2.785869E-012	1.790587E-011	1	0.000000E+000
1	9.55854938	1.790587E-011	2.785869E-012	0	0.000000E+000
1	9.55857182	2.785869E-012	1.790587E-011	1	0.000000E+000
1	9.55859991	1.790587E-011	2.785869E-012	0	0.000000E+000
1	9.55863156	2.785869E-012	1.790587E-011	1	0.000000E+000
1	9.55893658	1.790587E-011	2.785869E-012	0	0.000000E+000
1	9.55897013	2.785869E-012	1.790587E-011	1	0.000000E+000
1	9.55926428	1.790587E-011	2.785869E-012	0	0.000000E+000
1	9.55933329	2.785869E-012	1.790587E-011	1	0.000000E+000
1	9.55966367	1.790587E-011	2.785869E-012	0	0.000000E+000
1	9.55968418	2.785869E-012	1.790587E-011	1	0.000000E+000
1	9.55977765	1.790587E-011	2.785869E-012	0	0.000000E+000
1	9.55981171	2.785869E-012	1.790587E-011	1	0.000000E+000
1	9.55989217	1.790587E-011	2.785869E-012	0	0.000000E+000
1	9.55998357	2.785869E-012	1.790587E-011	1	0.000000E+000
1	9.56007317	1.790587E-011	2.785869E-012	0	0.000000E+000
1	9.56010654	2.785869E-012	1.790587E-011	1	0.000000E+000
1	9.56018341	1.790587E-011	2.785869E-012	0	0.000000E+000
1	9.56025900	2.785869E-012	1.790587E-011	1	0.000000E+000
1	9.56030512	1.790587E-011	2.785869E-012	0	0.000000E+000
1	9.56035673	2.785869E-012	1.790587E-011	1	0.000000E+000
1	9.56042953	1.790587E-011	2.785869E-012	0	0.000000E+000
1	9.56044676	2.785869E-012	1.790587E-011	1	0.000000E+000
1	9.56063244	1.790587E-011	2.785869E-012	0	0.000000E+000
1	9.56068880	2.785869E-012	1.790587E-011	1	0.000000E+000
1	9.56069612	1.790587E-011	2.785869E-012	0	0.000000E+000
1	9.56082908	2.785869E-012	1.790587E-011	1	0.000000E+000
1	9.56088889	1.790587E-011	2.785869E-012	0	0.000000E+000
1	9.56093763	2.785869E-012	1.790587E-011	1	0.000000E+000
1	9.56113396	1.790587E-011	2.785869E-012	0	0.000000E+000
1	9.56117604	2.785869E-012	1.790587E-011	1	0.000000E+000
1	9.56200533	1.790587E-011	2.785869E-012	0	0.000000E+000
1	9.56204258	2.785869E-012	1.790587E-011	1	0.000000E+000
1	9.56271373	1.790587E-011	2.785869E-012	0	0.000000E+000
1	9.56274492	2.785869E-012	1.790587E-011	1	0.000000E+000
1	9.56288174	1.790587E-011	2.785869E-012	0	0.000000E+000
1	9.56307607	2.785869E-012	1.790587E-011	1	0.000000E+000
1	9.56335481	1.790587E-011	2.785869E-012	0	0.000000E+000
1	9.56352928	2.785869E-012	1.790587E-011	1	0.000000E+000
1	9.56369547	1.790587E-011	2.785869E-012	0	0.000000E+000
1	9.56373107	2.785869E-012	1.790587E-011	1	0.000000E+000
1	9.56383944	1.790587E-011	2.785869E-012	0	0.000000E+000
1	9.56387674	2.785869E-012	1.790587E-011	1	0.000000E+000
1	9.56419296	1.790587E-011	2.785869E-012	0	0.000000E+000
1	9.56423214	2.785869E-012	1.790587E-011	1	0.000000E+000
1	9.56442562	1.790587E-011	2.785869E-012	0	0.000000E+000
1	9.56443050	2.785869E-012	1.790587E-011	1	0.000000E+000
1	9.56455141	1.790587E-011	2.785869E-012	0	0.000000E+000
1	9.56457924	2.785869E-012	1.790587E-011	1	0.000000E+000
1	9.56465351	1.790587E-011	2.785869E-012	0	0.000000E+000
1	9.56468982	2.785869E-012	1.790587E-011	1	0.000000E+000
1	9.56489483	1.790587E-011	2.785869E-012	0	0.000000E+000
1	9.56495385	2.785869E-012	1.790587E-011	1	0.000000E+000
1	9.56519837	1.790587E-011	2.785869E-012	0	0.000000E+000
1	9.56528102	2.785869E-012	1.790587E-011	1	0.000000E+000
1	9.56539561	1.790587E-011	2.785869E-012	0	0.000000E+000
1	9.56542404	2.785869E-012	1.790587E-011	1	0.000000E+000
1	9.56560948	1.790587E-011	2.785869E-012	0	0.000000E+000
1	9.56566360	2.785869E-012	1.790587E-011	1	0.000000E+000
1	9.56579070	1.790587E-011	2.785869E-012	0	0.000000E+000
1	9.56580686	2.785869E-012	1.790587E-011	1	0.000000E+000
1	9.56595439	1.790587E-011	2.785869E-012	0	0.000000E+000
1	9.56597452	2.785869E-012	1.790587E-011	1	0.000000E+000
1	9.56612107	1.790587E-011	2.785869E-012	0	0.000000E+000
1	9.56631185	2.785869E-012	1.790587E-011	1	0.000000E+000
1	9.56662119	1.790587E-011	2.785869E-012	0	0.000000E+000
1	9.56664933	2.785869E-012	1.790587E-011	1	0.000000E+000
1	9.56683502	1.790587E-011	2.785869E-012	0	0.000000E+000
1	9.56687144	2.785869E-012	1.790587E-011	1	0.000000E+000
1	9.56716635	1.790587E-011	2.785869E-012	0	0.000000E+000
1	9.56723344	2.785869E-012	1.790587E-011	1	0.000000E+000
1	9.56726265	1.790587E-011	2.785869E-012	0	0.000000E+000
1	9.56730485	2.785869E-012	1.790587E-011	1	0.000000E+000
1	9.56752350	1.790587E-011	2.785869E-012	0	0.000000E+000
1	9.56789654	2.785869E-012	1.790587E-011	1	0.000000E+000
1	9.56851095	1.790587E-011	2.785869E-012	0	0.000000E+000
1	9.56852501	2.785869E-012	1.790587E-011	1	0.000000E+000
1	9.56865936	1.790587E-011	2.785869E-012	0	0.000000E+000
1	9.56870616	2.785869E-012	1.790587E-011	1	0.000000E+000
1	9.56907411	1.790587E-011	2.785869E-012	0	0.000000E+000
1	9.56910499	2.785869E-012	1.790587E-011	1	0.000000E+000
1	9.56938791	1.790587E-011	2.785869E-012	0	0.000000E+000
1	9.56940652	2.785869E-012	1.790587E-011	1	0.000000E+000
1	9.56957579	1.790587E-011	2.785869E-012	0	0.000000E+000
1	9.56960885	2.785869E-012	1.790587E-011	1	0.000000E+000
1	9.56982761	1.790587E-011	2.785869E-012	0	0.000000E+000
1	9.56985394	2.785869E-012	1.790587E-011	1	0.000000E+000
1	9.57007202	1.790587E-011	2.785869E-012	0	0.000000E+000
1	9.57011932	2.785869E-012	1.790587E-011	1	0.000000E+000
1	9.57019284	1.790587E-011	2.785869E-012	0	0.000000E+000
1	9.57024087	2.785869E-012	1.790587E-011	1	0.000000E+000
1	9.57046808	1.790587E-011	2.785869E-012	0	0.000000E+000
1	9.57052414	2.785869E-012	1.790587E-011	1	0.000000E+000
1	9.57053923	1.790587E-011	2.785869E-012	0	0.000000E+000
1	9.57058766	2.785869E-012	1.790587E-011	1	0.000000E+000
1	9.57075007	1.790587E-011	2.785869E-012	0	0.000000E+000
1	9.57114478	2.785869E-012	1.790587E-011	1	0.000000E+000
1	9.57123362	1.790587E-011	2.785869E-012	0	0.000000E+000
1	9.57125902	2.785869E-012	1.790587E-011	1	0.000000E+000
1	9.57147738	1.790587E-011	2.785869E-012	0	0.000000E+000
1	9.57149276	2.785869E-012	1.790587E-011	1	0.000000E+000
1	9.57154125	1.790587E-011	2.785869E-012	0	0.000000E+000
1	9.57155944	2.785869E-012	1.790587E-011	1	0.000000E+000
1	9.57173781	1.790587E-011	2.785869E-012	0	0.000000E+000
1	9.57176302	2.785869E-012	1.790587E-011	1	0.000000E+000
1	9.57261117	1.790587E-011	2.785869E-012	0	0.000000E+000
1	9.57263092	2.785869E-012	1.790587E-011	1	0.000000E+000
1	9.57299395	1.790587E-011	2.785869E-012	0	0.000000E+000
1	9.57301344	2.785869E-012	1.790587E-011	1	0.000000E+000
1	9.57302540	1.790587E-011	2.785869E-012	0	0.000000E+000
1	9.57304619	2.785869E-012	1.790587E-011	1	0.000000E+000
1	9.57311436	1.790587E-011	2.785869E-012	0	0.000000E+000
1	9.57314082	2.785869E-012	1.790587E-011	1	0.000000E+000
1	9.57323384	1.790587E-011	2.785869E-012	0	0.000000E+000
1	9.57328323	2.785869E-012	1.790587E-011	1	0.000000E+000
1	9.57351608	1.790587E-011	2.785869E-012	0	0.000000E+000
1	9.57358929	2.785869E-012	1.790587E-011	1	0.000000E+000
1	9.57374997	1.790587E-011	2.785869E-012	0	0.000000E+000
1	9.57378875	2.785869E-012	1.790587E-011	1	0.000000E+000
1	9.57412531	1.790587E-011	2.785869E-012	0	0.000000E+000
1	9.57415432	2.785869E-012	1.790587E-011	1	0.000000E+000
1	9.57477816	1.790587E-011	2.785869E-012	0	0.000000E+000
1	9.57482490	2.785869E-012	1.790587E-011	1	0.000000E+000
1	9.57504357	1.790587E-011	2.785869E-012	0	0.000000E+000
1	9.57508116	2.785869E-012	1.790587E-011	1	0.000000E+000
1	9.57536600	1.790587E-011	2.785869E-012	0	0.000000E+000
1	9.57553419	2.785869E-012	1.790587E-011	1	0.000000E+000
1	9.57555734	1.790587E-011	2.785869E-012	0	0.000000E+000
1	9.57560628	2.785869E-012	1.790587E-011	1	0.000000E+000
1	9.57562629	1.790587E-011	2.785869E-012	0	0.000000E+000
1	9.57567783	2.785869E-012	1.790587E-011	1	0.000000E+000
1	9.57587410	1.790587E-011	2.785869E-012	0	0.000000E+000
1	9.57588786	2.785869E-012	1.790587E-011	1	0.000000E+000
1	9.57592984	1.790587E-011	2.785869E-012	0	0.000000E+000
1	9.57595327	2.785869E-012	1.790587E-011	1	0.000000E+000
1	9.57600665	1.790587E-011	2.785869E-012	0	0.000000E+000
1	9.57604166	2.785869E-012	1.790587E-011	1	0.000000E+000
1	9.57614059	1.790587E-011	2.785869E-012	0	0.000000E+000
1	9.57616709	2.785869E-012	1.790587E-011	1	0.000000E+000
1	9.57622024	1.790587E-011	2.785869E-012	0	0.000000E+000
1	9.57623347	2.785869E-012	1.790587E-011	1	0.000000E+000
1	9.57649520	1.790587E-011	2.785869E-012	0	0.000000E+000
1	9.57652565	2.785869E-012	1.790587E-011	1	0.000000E+000
1	9.57669174	1.790587E-011	2.785869E-012	0	0.000000E+000
1	9.57669651	2.785869E-012	1.790587E-011	1	0.000000E+000
1	9.57745485	1.790587E-011	2.785869E-012	0	0.000000E+000
1	9.57758170	2.785869E-012	1.790587E-011	1	0.000000E+000
1	9.57762056	1.790587E-011	2.785869E-012	0	0.000000E+000
1	9.57765690	2.785869E-012	1.790587E-011	1	0.000000E+000
1	9.57795395	1.790587E-011	2.785869E-012	0	0.000000E+000
1	9.57800853	2.785869E-012	1.790587E-011	1	0.000000E+000
1	9.57909067	1.790587E-011	2.785869E-012	0	0.000000E+000
1	9.57917354	2.785869E-012	1.790587E-011	1	0.000000E+000
1	9.57931733	1.790587E-011	2.785869E-012	0	0.000000E+000
1	9.57932866	2.785869E-012	1.790587E-011	1	0.000000E+000
1	9.57962447	1.790587E-011	2.785869E-012	0	0.000000E+000
1	9.57968714	2.785869E-012	1.790587E-011	1	0.000000E+000
1	9.57985674	1.790587E-011	2.785869E-012	0	0.000000E+000
1	9.57988281	2.785869E-012	1.790587E-011	1	0.000000E+000
1	9.57994412	1.790587E-011	2.785869E-012	0	0.000000E+000
1	9.57997736	2.785869E-012	1.790587E-011	1	0.000000E+000
1	9.58032586	1.790587E-011	2.785869E-012	0	0.000000E+000
1	9.58041040	2.785869E-012	1.790587E-011	1	0.000000E+000
1	9.58045395	1.790587E-011	2.785869E-012	0	0.000000E+000
1	9.58047669	2.785869E-012	1.790587E-011	1	0.000000E+000
1	9.58069008	1.790587E-011	2.785869E-012	0	0.000000E+000
1	9.58072531	2.785869E-012	1.790587E-011	1	0.000000E+000
1	9.58104614	1.790587E-011	2.785869E-012	0	0.000000E+000
1	9.58106033	2.785869E-012	1.790587E-011	1	0.000000E+000
1	9.58135057	1.790587E-011	2.785869E-012	0	0.000000E+000
1	9.58138731	2.785869E-012	1.790587E-011	1	0.000000E+000
1	9.58142518	1.790587E-011	2.785869E-012	0	0.000000E+000
1	9.58144821	2.785869E-012	1.790587E-011	1	0.000000E+000
1	9.58165311	1.790587E-011	2.785869E-012	0	0.000000E+000
1	9.58170866	2.785869E-012	1.790587E-011	1	0.000000E+000
1	9.58182082	1.790587E-011	2.785869E-012	0	0.000000E+000
1	9.58183043	2.785869E-012	1.790587E-011	1	0.000000E+000
1	9.58190159	1.790587E-011	2.785869E-012	0	0.000000E+000
1	9.58192688	2.785869E-012	1.790587E-011	1	0.000000E+000
1	9.58195931	1.790587E-011	2.785869E-012	0	0.000000E+000
1	9.58197508	2.785869E-012	1.790587E-011	1	0.000000E+000
1	9.58215869	1.790587E-011	2.785869E-012	0	0.000000E+000
1	9.58218994	2.785869E-012	1.790587E-011	1	0.000000E+000
1	9.58222693	1.790587E-011	2.785869E-012	0	0.000000E+000
1	9.58226446	2.785869E-012	1.790587E-011	1	0.000000E+000
1	9.58233655	1.790587E-011	2.785869E-012	0	0.000000E+000
1	9.58246103	2.785869E-012	1.790587E-011	1	0.000000E+000
1	9.58257837	1.790587E-011	2.785869E-012	0	0.000000E+000
1	9.58261923	2.785869E-012	1.790587E-011	1	0.000000E+000
1	9.58271923	1.790587E-011	2.785869E-012	0	0.000000E+000
1	9.58276126	2.785869E-012	1.790587E-011	1	0.000000E+000
1	9.58333420	1.790587E-011	2.785869E-012	0	0.000000E+000
1	9.58336204	2.785869E-012	1.790587E-011	1	0.000000E+000
1	9.58339959	1.790587E-011	2.785869E-012	0	0.000000E+000
1	9.58340903	2.785869E-012	1.790587E-011	1	0.000000E+000
1	9.58361640	1.790587E-011	2.785869E-012	0	0.000000E+000
1	9.58365947	2.785869E-012	1.790587E-011	1	0.000000E+000
1	9.58382506	1.790587E-011	2.785869E-012	0	0.000000E+000
1	9.58384820	2.785869E-012	1.790587E-011	1	0.000000E+000
1	9.58392573	1.790587E-011	2.785869E-012	0	0.000000E+000
1	9.58395931	2.785869E-012	1.790587E-011	1	0.000000E+000
1	9.58403064	1.790587E-011	2.785869E-012	0	0.000000E+000
1	9.58405864	2.785869E-012	1.790587E-011	1	0.000000E+000
1	9.58423450	1.790587E-011	2.785869E-012	0	0.000000E+000
1	9.58426446	2.785869E-012	1.790587E-011	1	0.000000E+000
1	9.58440146	1.790587E-011	2.785869E-012	0	0.000000E+000
1	9.58444463	2.785869E-012	1.790587E-011	1	0.000000E+000
1	9.58497436	1.790587E-011	2.785869E-012	0	0.000000E+000
1	9.58501998	2.785869E-012	1.790587E-011	1	0.000000E+000
1	9.58571594	1.790587E-011	2.785869E-012	0	0.000000E+000
1	9.58574471	2.785869E-012	1.790587E-011	1	0.000000E+000
1	9.58601563	1.790587E-011	2.785869E-012	0	0.000000E+000
1	9.58603840	2.785869E-012	1.790587E-011	1	0.000000E+000
1	9.58613986	1.790587E-011	2.785869E-012	0	0.000000E+000
1	9.58615907	2.785869E-012	1.790587E-011	1	0.000000E+000
1	9.58620684	1.790587E-011	2.785869E-012	0	0.000000E+000
1	9.58628811	2.785869E-012	1.790587E-011	1	0.000000E+000
1	9.58651321	1.790587E-011	2.785869E-012	0	0.000000E+000
1	9.58651554	2.785869E-012	1.790587E-011	1	0.000000E+000
1	9.58655271	1.790587E-011	2.785869E-012	0	0.000000E+000
1	9.58659189	2.785869E-012	1.790587E-011	1	0.000000E+000
1	9.58694542	1.790587E-011	2.785869E-012	0	0.000000E+000
1	9.58696806	2.785869E-012	1.790587E-011	1	0.000000E+000
1	9.58706557	1.790587E-011	2.785869E-012	0	0.000000E+000
1	9.58710924	2.785869E-012	1.790587E-011	1	0.000000E+000
1	9.58715404	1.790587E-011	2.785869E-012	0	0.000000E+000
1	9.58719413	2.785869E-012	1.790587E-011	1	0.000000E+000
1	9.58754014	1.790587E-011	2.785869E-012	0	0.000000E+000
1	9.58757069	2.785869E-012	1.790587E-011	1	0.000000E+000
1	9.58770292	1.790587E-011	2.785869E-012	0	0.000000E+000
1	9.58775663	2.785869E-012	1.790587E-011	1	0.000000E+000
1	9.58783089	1.790587E-011	2.785869E-012	0	0.000000E+000
1	9.58788373	2.785869E-012	1.790587E-011	1	0.000000E+000
1	9.58800508	1.790587E-011	2.785869E-012	0	0.000000E+000
1	9.58804399	2.785869E-012	1.790587E-011	1	0.000000E+000
1	9.58871391	1.790587E-011	2.785869E-012	0	0.000000E+000
1	9.58874492	2.785869E-012	1.790587E-011	1	0.000000E+000
1	9.58883634	1.790587E-011	2.785869E-012	0	0.000000E+000
1	9.58886241	2.785869E-012	1.790587E-011	1	0.000000E+000
1	9.58919736	1.790587E-011	2.785869E-012	0	0.000000E+000
1	9.58922942	2.785869E-012	1.790587E-011	1	0.000000E+000
1	9.58928482	1.790587E-011	2.785869E-012	0	0.000000E+000
1	9.58933076	2.785869E-012	1.790587E-011	1	0.000000E+000
1	9.58950934	1.790587E-011	2.785869E-012	0	0.000000E+000
1	9.58954155	2.785869E-012	1.790587E-011	1	0.000000E+000
1	9.58967057	1.790587E-011	2.785869E-012	0	0.000000E+000
1	9.58970687	2.785869E-012	1.790587E-011	1	0.000000E+000
1	9.58976846	1.790587E-011	2.785869E-012	0	0.000000E+000
1	9.58979418	2.785869E-012	1.790587E-011	1	0.000000E+000
1	9.59022542	1.790587E-011	2.785869E-012	0	0.000000E+000
1	9.59025368	2.785869E-012	1.790587E-011	1	0.000000E+000
1	9.59083891	1.790587E-011	2.785869E-012	0	0.000000E+000
1	9.59089014	2.785869E-012	1.790587E-011	1	0.000000E+000
1	9.59104144	1.790587E-011	2.785869E-012	0	0.000000E+000
1	9.59106827	2.785869E-012	1.790587E-011	1	0.000000E+000
1	9.59116626	1.790587E-011	2.785869E-012	0	0.000000E+000
1	9.59123566	2.785869E-012	1.790587E-011	1	0.000000E+000
1	9.59151424	1.790587E-011	2.785869E-012	0	0.000000E+000
1	9.59156765	2.785869E-012	1.790587E-011	1	0.000000E+000
1	9.59170657	1.790587E-011	2.785869E-012	0	0.000000E+000
1	9.59177998	2.785869E-012	1.790587E-011	1	0.000000E+000
1	9.59196392	1.790587E-011	2.785869E-012	0	0.000000E+000
1	9.59198378	2.785869E-012	1.790587E-011	1	0.000000E+000
1	9.59244052	1.790587E-011	2.785869E-012	0	0.000000E+000
1	9.59247217	2.785869E-012	1.790587E-011	1	0.000000E+000
1	9.59255897	1.790587E-011	2.785869E-012	0	0.000000E+000
1	9.59258609	2.785869E-012	1.790587E-011	1	0.000000E+000
1	9.59268960	1.790587E-011	2.785869E-012	0	0.000000E+000
1	9.59273857	2.785869E-012	1.790587E-011	1	0.000000E+000
1	9.59276767	1.790587E-011	2.785869E-012	0	0.000000E+000
1	9.59278286	2.785869E-012	1.790587E-011	1	0.000000E+000
1	9.59302755	1.790587E-011	2.785869E-012	0	0.000000E+000
1	9.59305840	2.785869E-012	1.790587E-011	1	0.000000E+000
1	9.59335432	1.790587E-011	2.785869E-012	0	0.000000E+000
1	9.59338542	2.785869E-012	1.790587E-011	1	0.000000E+000
1	9.59398004	1.790587E-011	2.785869E-012	0	0.000000E+000
1	9.59430275	2.785869E-012	1.790587E-011	1	0.000000E+000
1	9.59444204	1.790587E-011	2.785869E-012	0	0.000000E+000
1	9.59447104	2.785869E-012	1.790587E-011	1	0.000000E+000
1	9.59472472	1.790587E-011	2.785869E-012	0	0.000000E+000
1	9.59477821	2.785869E-012	1.790587E-011	1	0.000000E+000
1	9.59495630	1.790587E-011	2.785869E-012	0	0.000000E+000
1	9.59500231	2.785869E-012	1.790587E-011	1	0.000000E+000
1	9.59579189	1.790587E-011	2.785869E-012	0	0.000000E+000
1	9.59582086	2.785869E-012	1.790587E-011	1	0.000000E+000
1	9.59620497	1.790587E-011	2.785869E-012	0	0.000000E+000
1	9.59623672	2.785869E-012	1.790587E-011	1	0.000000E+000
1	9.59643005	1.790587E-011	2.785869E-012	0	0.000000E+000
1	9.59645091	2.785869E-012	1.790587E-011	1	0.000000E+000
1	9.59648576	1.790587E-011	2.785869E-012	0	0.000000E+000
1	9.59653422	2.785869E-012	1.790587E-011	1	0.000000E+000
1	9.59691597	1.790587E-011	2.785869E-012	0	0.000000E+000
1	9.59692794	2.785869E-012	1.790587E-011	1	0.000000E+000
1	9.59697846	1.790587E-011	2.785869E-012	0	0.000000E+000
1	9.59699800	2.785869E-012	1.790587E-011	1	0.000000E+000
1	9.59703255	1.790587E-011	2.785869E-012	0	0.000000E+000
1	9.59706383	2.785869E-012	1.790587E-011	1	0.000000E+000
1	9.59735949	1.790587E-011	2.785869E-012	0	0.000000E+000
1	9.59737558	2.785869E-012	1.790587E-011	1	0.000000E+000
1	9.59747976	1.790587E-011	2.785869E-012	0	0.000000E+000
1	9.59755838	2.785869E-012	1.790587E-011	1	0.000000E+000
1	9.59758277	1.790587E-011	2.785869E-012	0	0.000000E+000
1	9.59760010	2.785869E-012	1.790587E-011	1	0.000000E+000
1	9.59764072	1.790587E-011	2.785869E-012	0	0.000000E+000
1	9.59765490	2.785869E-012	1.790587E-011	1	0.000000E+000
1	9.59783748	1.790587E-011	2.785869E-012	0	0.000000E+000
1	9.59786239	2.785869E-012	1.790587E-011	1	0.000000E+000
1	9.59809121	1.790587E-011	2.785869E-012	0	0.000000E+000
1	9.59810739	2.785869E-012	1.790587E-011	1	0.000000E+000
1	9.59824935	1.790587E-011	2.785869E-012	0	0.000000E+000
1	9.59826856	2.785869E-012	1.790587E-011	1	0.000000E+000
1	9.59838588	1.790587E-011	2.785869E-012	0	0.000000E+000
1	9.59843970	2.785869E-012	1.790587E-011	1	0.000000E+000
1	9.59860167	1.790587E-011	2.785869E-012	0	0.000000E+000
1	9.59866876	2.785869E-012	1.790587E-011	1	0.000000E+000
1	9.59877010	1.790587E-011	2.785869E-012	0	0.000000E+000
1	9.59881331	2.785869E-012	1.790587E-011	1	0.000000E+000
1	9.59897833	1.790587E-011	2.785869E-012	0	0.000000E+000
1	9.59899207	2.785869E-012	1.790587E-011	1	0.000000E+000
1	9.59923030	1.790587E-011	2.785869E-012	0	0.000000E+000
1	9.59925435	2.785869E-012	1.790587E-011	1	0.000000E+000
1	9.59961600	1.790587E-011	2.785869E-012	0	0.000000E+000
1	9.59965198	2.785869E-012	1.790587E-011	1	0.000000E+000
1	9.59971869	1.790587E-011	2.785869E-012	0	0.000000E+000
1	9.59974305	2.785869E-012	1.790587E-011	1	0.000000E+000
1	9.59980319	1.790587E-011	2.785869E-012	0	0.000000E+000
1	9.59983387	2.785869E-012	1.790587E-011	1	0.000000E+000
1	9.60010317	1.790587E-011	2.785869E-012	0	0.000000E+000
1	9.60011129	2.785869E-012	1.790587E-011	1	0.000000E+000
1	9.60025480	1.790587E-011	2.785869E-012	0	0.000000E+000
1	9.60029275	2.785869E-012	1.790587E-011	1	0.000000E+000
1	9.60043126	1.790587E-011	2.785869E-012	0	0.000000E+000
1	9.60047486	2.785869E-012	1.790587E-011	1	0.000000E+000
1	9.60162424	1.790587E-011	2.785869E-012	0	0.000000E+000
1	9.60163808	2.785869E-012	1.790587E-011	1	0.000000E+000
1	9.60200334	1.790587E-011	2.785869E-012	0	0.000000E+000
1	9.60204294	2.785869E-012	1.790587E-011	1	0.000000E+000
1	9.60254329	1.790587E-011	2.785869E-012	0	0.000000E+000
1	9.60256573	2.785869E-012	1.790587E-011	1	0.000000E+000
1	9.60269825	1.790587E-011	2.785869E-012	0	0.000000E+000
1	9.60274139	2.785869E-012	1.790587E-011	1	0.000000E+000
1	9.60304092	1.790587E-011	2.785869E-012	0	0.000000E+000
1	9.60309969	2.785869E-012	1.790587E-011	1	0.000000E+000
1	9.60314180	1.790587E-011	2.785869E-012	0	0.000000E+000
1	9.60321789	2.785869E-012	1.790587E-011	1	0.000000E+000
1	9.60324187	1.790587E-011	2.785869E-012	0	0.000000E+000
1	9.60374633	2.785869E-012	1.790587E-011	1	0.000000E+000
1	9.60418207	1.790587E-011	2.785869E-012	0	0.000000E+000
1	9.60420632	2.785869E-012	1.790587E-011	1	0.000000E+000
1	9.60427590	1.790587E-011	2.785869E-012	0	0.000000E+000
1	9.60430339	2.785869E-012	1.790587E-011	1	0.000000E+000
1	9.60437014	1.790587E-011	2.785869E-012	0	0.000000E+000
1	9.60437748	2.785869E-012	1.790587E-011	1	0.000000E+000
1	9.60440649	1.790587E-011	2.785869E-012	0	0.000000E+000
1	9.60451067	2.785869E-012	1.790587E-011	1	0.000000E+000
1	9.60458098	1.790587E-011	2.785869E-012	0	0.000000E+000
1	9.60478686	2.785869E-012	1.790587E-011	1	0.000000E+000
1	9.60479677	1.790587E-011	2.785869E-012	0	0.000000E+000
1	9.60484297	2.785869E-012	1.790587E-011	1	0.000000E+000
1	9.60519302	1.790587E-011	2.785869E-012	0	0.000000E+000
1	9.60519635	2.785869E-012	1.790587E-011	1	0.000000E+000
1	9.60617981	1.790587E-011	2.785869E-012	0	0.000000E+000
1	9.61899874	2.785869E-012	1.790587E-011	1	0.000000E+000
1	9.61910069	1.790587E-011	2.785869E-012	0	0.000000E+000
1	9.66123248	2.785869E-012	1.790587E-011	1	0.000000E+000
1	9.66127165	1.790587E-011	2.785869E-012	0	0.000000E+000
1	9.66130492	2.785869E-012	1.790587E-011	1	0.000000E+000
1	9.66132305	1.790587E-011	2.785869E-012	0	0.000000E+000
1	9.66149457	2.785869E-012	1.790587E-011	1	0.000000E+000
1	9.66159154	1.790587E-011	2.785869E-012	0	0.000000E+000
1	9.66160988	2.785869E-012	1.790587E-011	1	0.000000E+000
1	9.66215996	1.790587E-011	2.785869E-012	0	0.000000E+000
1	9.66225665	2.785869E-012	1.790587E-011	1	0.000000E+000
1	9.66250639	1.790587E-011	2.785869E-012	0	0.000000E+000
1	9.66257433	2.785869E-012	1.790587E-011	1	0.000000E+000
1	9.66259967	1.790587E-011	2.785869E-012	0	0.000000E+000
1	9.66266324	2.785869E-012	1.790587E-011	1	0.000000E+000
1	9.66268708	1.790587E-011	2.785869E-012	0	0.000000E+000
1	9.66270659	2.785869E-012	1.790587E-011	1	0.000000E+000
1	9.66284222	1.790587E-011	2.785869E-012	0	0.000000E+000
1	9.66291601	2.785869E-012	1.790587E-011	1	0.000000E+000
1	9.66301729	1.790587E-011	2.785869E-012	0	0.000000E+000
1	9.66306251	2.785869E-012	1.790587E-011	1	0.000000E+000
1	9.66323803	1.790587E-011	2.785869E-012	0	0.000000E+000
1	9.66328007	2.785869E-012	1.790587E-011	1	0.000000E+000
1	9.66338584	1.790587E-011	2.785869E-012	0	0.000000E+000
1	9.66345911	2.785869E-012	1.790587E-011	1	0.000000E+000
1	9.66354886	1.790587E-011	2.785869E-012	0	0.000000E+000
1	9.66356831	2.785869E-012	1.790587E-011	1	0.000000E+000
1	9.66401906	1.790587E-011	2.785869E-012	0	0.000000E+000
1	9.66405251	2.785869E-012	1.790587E-011	1	0.000000E+000
1	9.66507539	1.790587E-011	2.785869E-012	0	0.000000E+000
1	9.66511425	2.785869E-012	1.790587E-011	1	0.000000E+000
1	9.66513999	1.790587E-011	2.785869E-012	0	0.000000E+000
1	9.66518894	2.785869E-012	1.790587E-011	1	0.000000E+000
1	9.66542470	1.790587E-011	2.785869E-012	0	0.000000E+000
1	9.66699708	2.785869E-012	1.790587E-011	1	0.000000E+000
1	9.66715198	1.790587E-011	2.785869E-012	0	0.000000E+000
1	9.66716101	2.785869E-012	1.790587E-011	1	0.000000E+000
1	9.66789571	1.790587E-011	2.785869E-012	0	0.000000E+000
1	9.66791193	2.785869E-012	1.790587E-011	1	0.000000E+000
1	9.66836365	1.790587E-011	2.785869E-012	0	0.000000E+000
1	9.66838134	2.785869E-012	1.790587E-011	1	0.000000E+000
1	9.66847159	1.790587E-011	2.785869E-012	0	0.000000E+000
1	9.66850403	2.785869E-012	1.790587E-011	1	0.000000E+000
1	9.66894404	1.790587E-011	2.785869E-012	0	0.000000E+000
1	9.66895083	2.785869E-012	1.790587E-011	1	0.000000E+000
1	9.66912673	1.790587E-011	2.785869E-012	0	0.000000E+000
1	9.66916454	2.785869E-012	1.790587E-011	1	0.000000E+000
1	9.66972131	1.790587E-011	2.785869E-012	0	0.000000E+000
1	9.66973301	2.785869E-012	1.790587E-011	1	0.000000E+000
1	9.67000348	1.790587E-011	2.785869E-012	0	0.000000E+000
1	9.67003218	2.785869E-012	1.790587E-011	1	0.000000E+000
1	9.67006023	1.790587E-011	2.785869E-012	0	0.000000E+000
1	9.67015773	2.785869E-012	1.790587E-011	1	0.000000E+000
1	9.67037881	1.790587E-011	2.785869E-012	0	0.000000E+000
1	9.67041886	2.785869E-012	1.790587E-011	1	0.000000E+000
1	9.67076259	1.790587E-011	2.785869E-012	0	0.000000E+000
1	9.67086101	2.785869E-012	1.790587E-011	1	0.000000E+000
1	9.67099616	1.790587E-011	2.785869E-012	0	0.000000E+000
1	9.67101948	2.785869E-012	1.790587E-011	1	0.000000E+000
1	9.67174778	1.790587E-011	2.785869E-012	0	0.000000E+000
1	9.67175946	2.785869E-012	1.790587E-011	1	0.000000E+000
1	9.67241742	1.790587E-011	2.785869E-012	0	0.000000E+000
1	9.67245512	2.785869E-012	1.790587E-011	1	0.000000E+000
1	9.67261529	1.790587E-011	2.785869E-012	0	0.000000E+000
1	9.67265678	2.785869E-012	1.790587E-011	1	0.000000E+000
1	9.67270573	1.790587E-011	2.785869E-012	0	0.000000E+000
1	9.67271399	2.785869E-012	1.790587E-011	1	0.000000E+000
1	9.67276190	1.790587E-011	2.785869E-012	0	0.000000E+000
1	9.67278148	2.785869E-012	1.790587E-011	1	0.000000E+000
1	9.67286209	1.790587E-011	2.785869E-012	0	0.000000E+000
1	9.67289019	2.785869E-012	1.790587E-011	1	0.000000E+000
1	9.67295375	1.790587E-011	2.785869E-012	0	0.000000E+000
1	9.67298485	2.785869E-012	1.790587E-011	1	0.000000E+000
1	9.67308522	1.790587E-011	2.785869E-012	0	0.000000E+000
1	9.67313866	2.785869E-012	1.790587E-011	1	0.000000E+000
1	9.67360120	1.790587E-011	2.785869E-012	0	0.000000E+000
1	9.67362554	2.785869E-012	1.790587E-011	1	0.000000E+000
1	9.67368897	1.790587E-011	2.785869E-012	0	0.000000E+000
1	9.67369772	2.785869E-012	1.790587E-011	1	0.000000E+000
1	9.67382051	1.790587E-011	2.785869E-012	0	0.000000E+000
1	9.67384227	2.785869E-012	1.790587E-011	1	0.000000E+000
1	9.67394355	1.790587E-011	2.785869E-012	0	0.000000E+000
1	9.67423337	2.785869E-012	1.790587E-011	1	0.000000E+000
1	9.67455721	1.790587E-011	2.785869E-012	0	0.000000E+000
1	9.67458922	2.785869E-012	1.790587E-011	1	0.000000E+000
1	9.67532628	1.790587E-011	2.785869E-012	0	0.000000E+000
1	9.67535434	2.785869E-012	1.790587E-011	1	0.000000E+000
1	9.67579887	1.790587E-011	2.785869E-012	0	0.000000E+000
1	9.67582066	2.785869E-012	1.790587E-011	1	0.000000E+000
1	9.67643396	1.790587E-011	2.785869E-012	0	0.000000E+000
1	9.67645231	2.785869E-012	1.790587E-011	1	0.000000E+000
1	9.67688103	1.790587E-011	2.785869E-012	0	0.000000E+000
1	9.67693522	2.785869E-012	1.790587E-011	1	0.000000E+000
1	9.67703583	1.790587E-011	2.785869E-012	0	0.000000E+000
1	9.67708550	2.785869E-012	1.790587E-011	1	0.000000E+000
1	9.67728377	1.790587E-011	2.785869E-012	0	0.000000E+000
1	9.67733706	2.785869E-012	1.790587E-011	1	0.000000E+000
1	9.67777516	1.790587E-011	2.785869E-012	0	0.000000E+000
1	9.67779301	2.785869E-012	1.790587E-011	1	0.000000E+000
1	9.67811252	1.790587E-011	2.785869E-012	0	0.000000E+000
1	9.67817509	2.785869E-012	1.790587E-011	1	0.000000E+000
1	9.67826439	1.790587E-011	2.785869E-012	0	0.000000E+000
1	9.67832513	2.785869E-012	1.790587E-011	1	0.000000E+000
1	9.67866438	1.790587E-011	2.785869E-012	0	0.000000E+000
1	9.67874344	2.785869E-012	1.790587E-011	1	0.000000E+000
1	9.67903172	1.790587E-011	2.785869E-012	0	0.000000E+000
1	9.67908100	2.785869E-012	1.790587E-011	1	0.000000E+000
1	9.67922012	1.790587E-011	2.785869E-012	0	0.000000E+000
1	9.67925882	2.785869E-012	1.790587E-011	1	0.000000E+000
1	9.67939870	1.790587E-011	2.785869E-012	0	0.000000E+000
1	9.67944385	2.785869E-012	1.790587E-011	1	0.000000E+000
1	9.67955295	1.790587E-011	2.785869E-012	0	0.000000E+000
1	9.67957023	2.785869E-012	1.790587E-011	1	0.000000E+000
1	9.68031721	1.790587E-011	2.785869E-012	0	0.000000E+000
1	9.68033657	2.785869E-012	1.790587E-011	1	0.000000E+000
1	9.68093368	1.790587E-011	2.785869E-012	0	0.000000E+000
1	9.68096522	2.785869E-012	1.790587E-011	1	0.000000E+000
1	9.68119510	1.790587E-011	2.785869E-012	0	0.000000E+000
1	9.68121657	2.785869E-012	1.790587E-011	1	0.000000E+000
1	9.68142581	1.790587E-011	2.785869E-012	0	0.000000E+000
1	9.68144262	2.785869E-012	1.790587E-011	1	0.000000E+000
1	9.68172946	1.790587E-011	2.785869E-012	0	0.000000E+000
1	9.68174143	2.785869E-012	1.790587E-011	1	0.000000E+000
1	9.68192670	1.790587E-011	2.785869E-012	0	0.000000E+000
1	9.68194372	2.785869E-012	1.790587E-011	1	0.000000E+000
1	9.68221870	1.790587E-011	2.785869E-012	0	0.000000E+000
1	9.68224106	2.785869E-012	1.790587E-011	1	0.000000E+000
1	9.68239615	1.790587E-011	2.785869E-012	0	0.000000E+000
1	9.68244389	2.785869E-012	1.790587E-011	1	0.000000E+000
1	9.68274166	1.790587E-011	2.785869E-012	0	0.000000E+000
1	9.68277453	2.785869E-012	1.790587E-011	1	0.000000E+000
1	9.68279669	1.790587E-011	2.785869E-012	0	0.000000E+000
1	9.68280629	2.785869E-012	1.790587E-011	1	0.000000E+000
1	9.68310264	1.790587E-011	2.785869E-012	0	0.000000E+000
1	9.68313771	2.785869E-012	1.790587E-011	1	0.000000E+000
1	9.68333217	1.790587E-011	2.785869E-012	0	0.000000E+000
1	9.68339269	2.785869E-012	1.790587E-011	1	0.000000E+000
1	9.68466826	1.790587E-011	2.785869E-012	0	0.000000E+000
1	9.68468396	2.785869E-012	1.790587E-011	1	0.000000E+000
1	9.68486545	1.790587E-011	2.785869E-012	0	0.000000E+000
1	9.68492551	2.785869E-012	1.790587E-011	1	0.000000E+000
1	9.68502747	1.790587E-011	2.785869E-012	0	0.000000E+000
1	9.68506811	2.785869E-012	1.790587E-011	1	0.000000E+000
1	9.68571965	1.790587E-011	2.785869E-012	0	0.000000E+000
1	9.68574386	2.785869E-012	1.790587E-011	1	0.000000E+000
1	9.68603159	1.790587E-011	2.785869E-012	0	0.000000E+000
1	9.68606879	2.785869E-012	1.790587E-011	1	0.000000E+000
1	9.68627311	1.790587E-011	2.785869E-012	0	0.000000E+000
1	9.68630623	2.785869E-012	1.790587E-011	1	0.000000E+000
1	9.68635256	1.790587E-011	2.785869E-012	0	0.000000E+000
1	9.68636997	2.785869E-012	1.790587E-011	1	0.000000E+000
1	9.68694831	1.790587E-011	2.785869E-012	0	0.000000E+000
1	9.68701298	2.785869E-012	1.790587E-011	1	0.000000E+000
1	9.68744635	1.790587E-011	2.785869E-012	0	0.000000E+000
1	9.68751951	2.785869E-012	1.790587E-011	1	0.000000E+000
1	9.68764286	1.790587E-011	2.785869E-012	0	0.000000E+000
1	9.68766770	2.785869E-012	1.790587E-011	1	0.000000E+000
1	9.68810801	1.790587E-011	2.785869E-012	0	0.000000E+000
1	9.68817364	2.785869E-012	1.790587E-011	1	0.000000E+000
1	9.68841888	1.790587E-011	2.785869E-012	0	0.000000E+000
1	9.68844645	2.785869E-012	1.790587E-011	1	0.000000E+000
1	9.68854191	1.790587E-011	2.785869E-012	0	0.000000E+000
1	9.68862647	2.785869E-012	1.790587E-011	1	0.000000E+000
1	9.68864654	1.790587E-011	2.785869E-012	0	0.000000E+000
1	9.68873963	2.785869E-012	1.790587E-011	1	0.000000E+000
1	9.68924640	1.790587E-011	2.785869E-012	0	0.000000E+000
1	9.68927929	2.785869E-012	1.790587E-011	1	0.000000E+000
1	9.68945064	1.790587E-011	2.785869E-012	0	0.000000E+000
1	9.68955701	2.785869E-012	1.790587E-011	1	0.000000E+000
1	9.68966412	1.790587E-011	2.785869E-012	0	0.000000E+000
1	9.68973097	2.785869E-012	1.790587E-011	1	0.000000E+000
1	9.68981330	1.790587E-011	2.785869E-012	0	0.000000E+000
1	9.68987016	2.785869E-012	1.790587E-011	1	0.000000E+000
1	9.69012588	1.790587E-011	2.785869E-012	0	0.000000E+000
1	9.69016108	2.785869E-012	1.790587E-011	1	0.000000E+000
1	9.69055355	1.790587E-011	2.785869E-012	0	0.000000E+000
1	9.69066536	2.785869E-012	1.790587E-011	1	0.000000E+000
1	9.69109400	1.790587E-011	2.785869E-012	0	0.000000E+000
1	9.69116775	2.785869E-012	1.790587E-011	1	0.000000E+000
1	9.69127742	1.790587E-011	2.785869E-012	0	0.000000E+000
1	9.69133264	2.785869E-012	1.790587E-011	1	0.000000E+000
1	9.69137788	1.790587E-011	2.785869E-012	0	0.000000E+000
1	9.69142304	2.785869E-012	1.790587E-011	1	0.000000E+000
1	9.69148463	1.790587E-011	2.785869E-012	0	0.000000E+000
1	9.69152456	2.785869E-012	1.790587E-011	1	0.000000E+000
1	9.69166293	1.790587E-011	2.785869E-012	0	0.000000E+000
1	9.69169231	2.785869E-012	1.790587E-011	1	0.000000E+000
1	9.69177723	1.790587E-011	2.785869E-012	0	0.000000E+000
1	9.69178121	2.785869E-012	1.790587E-011	1	0.000000E+000
1	9.69186590	1.790587E-011	2.785869E-012	0	0.000000E+000
1	9.69193731	2.785869E-012	1.790587E-011	1	0.000000E+000
1	9.69199811	1.790587E-011	2.785869E-012	0	0.000000E+000
1	9.69208132	2.785869E-012	1.790587E-011	1	0.000000E+000
1	9.69248337	1.790587E-011	2.785869E-012	0	0.000000E+000
1	9.69256895	2.785869E-012	1.790587E-011	1	0.000000E+000
1	9.69262391	1.790587E-011	2.785869E-012	0	0.000000E+000
1	9.69263781	2.785869E-012	1.790587E-011	1	0.000000E+000
1	9.69267544	1.790587E-011	2.785869E-012	0	0.000000E+000
1	9.69271959	2.785869E-012	1.790587E-011	1	0.000000E+000
1	9.69285690	1.790587E-011	2.785869E-012	0	0.000000E+000
1	9.69288317	2.785869E-012	1.790587E-011	1	0.000000E+000
1	9.69319547	1.790587E-011	2.785869E-012	0	0.000000E+000
1	9.69322185	2.785869E-012	1.790587E-011	1	0.000000E+000
1	9.69345156	1.790587E-011	2.785869E-012	0	0.000000E+000
1	9.69346966	2.785869E-012	1.790587E-011	1	0.000000E+000
1	9.69414322	1.790587E-011	2.785869E-012	0	0.000000E+000
1	9.69415938	2.785869E-012	1.790587E-011	1	0.000000E+000
1	9.69461500	1.790587E-011	2.785869E-012	0	0.000000E+000
1	9.69462990	2.785869E-012	1.790587E-011	1	0.000000E+000
1	9.69486609	1.790587E-011	2.785869E-012	0	0.000000E+000
1	9.69494261	2.785869E-012	1.790587E-011	1	0.000000E+000
1	9.69517853	1.790587E-011	2.785869E-012	0	0.000000E+000
1	9.69519758	2.785869E-012	1.790587E-011	1	0.000000E+000
1	9.69521764	1.790587E-011	2.785869E-012	0	0.000000E+000
1	9.69543525	2.785869E-012	1.790587E-011	1	0.000000E+000
1	9.69555387	1.790587E-011	2.785869E-012	0	0.000000E+000
1	9.69557045	2.785869E-012	1.790587E-011	1	0.000000E+000
1	9.69596565	1.790587E-011	2.785869E-012	0	0.000000E+000
1	9.69602114	2.785869E-012	1.790587E-011	1	0.000000E+000
1	9.69645133	1.790587E-011	2.785869E-012	0	0.000000E+000
1	9.69648056	2.785869E-012	1.790587E-011	1	0.000000E+000
1	9.69659956	1.790587E-011	2.785869E-012	0	0.000000E+000
1	9.69662016	2.785869E-012	1.790587E-011	1	0.000000E+000
1	9.69668208	1.790587E-011	2.785869E-012	0	0.000000E+000
1	9.69669385	2.785869E-012	1.790587E-011	1	0.000000E+000
1	9.69716766	1.790587E-011	2.785869E-012	0	0.000000E+000
1	9.69720369	2.785869E-012	1.790587E-011	1	0.000000E+000
1	9.69743939	1.790587E-011	2.785869E-012	0	0.000000E+000
1	9.69750248	2.785869E-012	1.790587E-011	1	0.000000E+000
1	9.69766522	1.790587E-011	2.785869E-012	0	0.000000E+000
1	9.69771389	2.785869E-012	1.790587E-011	1	0.000000E+000
1	9.69772053	1.790587E-011	2.785869E-012	0	0.000000E+000
1	9.69775592	2.785869E-012	1.790587E-011	1	0.000000E+000
1	9.69797788	1.790587E-011	2.785869E-012	0	0.000000E+000
1	9.69798994	2.785869E-012	1.790587E-011	1	0.000000E+000
1	9.69819894	1.790587E-011	2.785869E-012	0	0.000000E+000
1	9.69820393	2.785869E-012	1.790587E-011	1	0.000000E+000
1	9.69837425	1.790587E-011	2.785869E-012	0	0.000000E+000
1	9.69842095	2.785869E-012	1.790587E-011	1	0.000000E+000
1	9.69861510	1.790587E-011	2.785869E-012	0	0.000000E+000
1	9.69864393	2.785869E-012	1.790587E-011	1	0.000000E+000
1	9.69875091	1.790587E-011	2.785869E-012	0	0.000000E+000
1	9.69883165	2.785869E-012	1.790587E-011	1	0.000000E+000
1	9.69889571	1.790587E-011	2.785869E-012	0	0.000000E+000
1	9.69893830	2.785869E-012	1.790587E-011	1	0.000000E+000
1	9.69903224	1.790587E-011	2.785869E-012	0	0.000000E+000
1	9.69904455	2.785869E-012	1.790587E-011	1	0.000000E+000
1	9.69914019	1.790587E-011	2.785869E-012	0	0.000000E+000
1	9.69917017	2.785869E-012	1.790587E-011	1	0.000000E+000
1	9.69930070	1.790587E-011	2.785869E-012	0	0.000000E+000
1	9.69989592	2.785869E-012	1.790587E-011	1	0.000000E+000
1	9.70100248	1.790587E-011	2.785869E-012	0	0.000000E+000
1	9.70104124	2.785869E-012	1.790587E-011	1	0.000000E+000
1	9.70115328	1.790587E-011	2.785869E-012	0	0.000000E+000
1	9.70122587	2.785869E-012	1.790587E-011	1	0.000000E+000
1	9.70164177	1.790587E-011	2.785869E-012	0	0.000000E+000
1	9.70167262	2.785869E-012	1.790587E-011	1	0.000000E+000
1	9.70189639	1.790587E-011	2.785869E-012	0	0.000000E+000
1	9.70193494	2.785869E-012	1.790587E-011	1	0.000000E+000
1	9.70199874	1.790587E-011	2.785869E-012	0	0.000000E+000
1	9.70203098	2.785869E-012	1.790587E-011	1	0.000000E+000
1	9.70208021	1.790587E-011	2.785869E-012	0	0.000000E+000
1	9.70213358	2.785869E-012	1.790587E-011	1	0.000000E+000
1	9.70261817	1.790587E-011	2.785869E-012	0	0.000000E+000
1	9.70271371	2.785869E-012	1.790587E-011	1	0.000000E+000
1	9.70293389	1.790587E-011	2.785869E-012	0	0.000000E+000
1	9.70294334	2.785869E-012	1.790587E-011	1	0.000000E+000
1	9.70345612	1.790587E-011	2.785869E-012	0	0.000000E+000
1	9.70348314	2.785869E-012	1.790587E-011	1	0.000000E+000
1	9.70352971	1.790587E-011	2.785869E-012	0	0.000000E+000
1	9.70357395	2.785869E-012	1.790587E-011	1	0.000000E+000
1	9.70384250	1.790587E-011	2.785869E-012	0	0.000000E+000
1	9.70387970	2.785869E-012	1.790587E-011	1	0.000000E+000
1	9.70409843	1.790587E-011	2.785869E-012	0	0.000000E+000
1	9.70415792	2.785869E-012	1.790587E-011	1	0.000000E+000
1	9.70419906	1.790587E-011	2.785869E-012	0	0.000000E+000
1	9.70421765	2.785869E-012	1.790587E-011	1	0.000000E+000
1	9.70449969	1.790587E-011	2.785869E-012	0	0.000000E+000
1	9.70453696	2.785869E-012	1.790587E-011	1	0.000000E+000
1	9.70468447	1.790587E-011	2.785869E-012	0	0.000000E+000
1	9.70469715	2.785869E-012	1.790587E-011	1	0.000000E+000
1	9.70474240	1.790587E-011	2.785869E-012	0	0.000000E+000
1	9.70477952	2.785869E-012	1.790587E-011	1	0.000000E+000
1	9.70482857	1.790587E-011	2.785869E-012	0	0.000000E+000
1	9.70489215	2.785869E-012	1.790587E-011	1	0.000000E+000
1	9.70506891	1.790587E-011	2.785869E-012	0	0.000000E+000
1	9.70511123	2.785869E-012	1.790587E-011	1	0.000000E+000
1	9.70512475	1.790587E-011	2.785869E-012	0	0.000000E+000
1	9.70520838	2.785869E-012	1.790587E-011	1	0.000000E+000
1	9.70547318	1.790587E-011	2.785869E-012	0	0.000000E+000
1	9.70555784	2.785869E-012	1.790587E-011	1	0.000000E+000
1	9.70583158	1.790587E-011	2.785869E-012	0	0.000000E+000
1	9.70587436	2.785869E-012	1.790587E-011	1	0.000000E+000
1	9.70605179	1.790587E-011	2.785869E-012	0	0.000000E+000
1	9.70610737	2.785869E-012	1.790587E-011	1	0.000000E+000
1	9.70638604	1.790587E-011	2.785869E-012	0	0.000000E+000
1	9.70639262	2.785869E-012	1.790587E-011	1	0.000000E+000
1	9.70652514	1.790587E-011	2.785869E-012	0	0.000000E+000
1	9.70658418	2.785869E-012	1.790587E-011	1	0.000000E+000
1	9.70766277	1.790587E-011	2.785869E-012	0	0.000000E+000
1	9.70768130	2.785869E-012	1.790587E-011	1	0.000000E+000
1	9.70783846	1.790587E-011	2.785869E-012	0	0.000000E+000
1	9.70787380	2.785869E-012	1.790587E-011	1	0.000000E+000
1	9.70802674	1.790587E-011	2.785869E-012	0	0.000000E+000
1	9.70805968	2.785869E-012	1.790587E-011	1	0.000000E+000
1	9.70825226	1.790587E-011	2.785869E-012	0	0.000000E+000
1	9.70826339	2.785869E-012	1.790587E-011	1	0.000000E+000
1	9.70833569	1.790587E-011	2.785869E-012	0	0.000000E+000
1	9.70836085	2.785869E-012	1.790587E-011	1	0.000000E+000
1	9.70840295	1.790587E-011	2.785869E-012	0	0.000000E+000
1	9.70843067	2.785869E-012	1.790587E-011	1	0.000000E+000
1	9.70855362	1.790587E-011	2.785869E-012	0	0.000000E+000
1	9.70858358	2.785869E-012	1.790587E-011	1	0.000000E+000
1	9.70871133	1.790587E-011	2.785869E-012	0	0.000000E+000
1	9.70872160	2.785869E-012	1.790587E-011	1	0.000000E+000
1	9.70895886	1.790587E-011	2.785869E-012	0	0.000000E+000
1	9.70897734	2.785869E-012	1.790587E-011	1	0.000000E+000
1	9.70918652	1.790587E-011	2.785869E-012	0	0.000000E+000
1	9.70925589	2.785869E-012	1.790587E-011	1	0.000000E+000
1	9.70955196	1.790587E-011	2.785869E-012	0	0.000000E+000
1	9.70955948	2.785869E-012	1.790587E-011	1	0.000000E+000
1	9.70969308	1.790587E-011	2.785869E-012	0	0.000000E+000
1	9.70971423	2.785869E-012	1.790587E-011	1	0.000000E+000
1	9.71005643	1.790587E-011	2.785869E-012	0	0.000000E+000
1	9.71008725	2.785869E-012	1.790587E-011	1	0.000000E+000
1	9.71070015	1.790587E-011	2.785869E-012	0	0.000000E+000
1	9.71075188	2.785869E-012	1.790587E-011	1	0.000000E+000
1	9.71079979	1.790587E-011	2.785869E-012	0	0.000000E+000
1	9.71087742	2.785869E-012	1.790587E-011	1	0.000000E+000
1	9.71108661	1.790587E-011	2.785869E-012	0	0.000000E+000
1	9.71113498	2.785869E-012	1.790587E-011	1	0.000000E+000
1	9.71116498	1.790587E-011	2.785869E-012	0	0.000000E+000
1	9.71121308	2.785869E-012	1.790587E-011	1	0.000000E+000
1	9.71167760	1.790587E-011	2.785869E-012	0	0.000000E+000
1	9.71171250	2.785869E-012	1.790587E-011	1	0.000000E+000
1	9.71192572	1.790587E-011	2.785869E-012	0	0.000000E+000
1	9.71196669	2.785869E-012	1.790587E-011	1	0.000000E+000
1	9.71205253	1.790587E-011	2.785869E-012	0	0.000000E+000
1	9.71207613	2.785869E-012	1.790587E-011	1	0.000000E+000
1	9.71272243	1.790587E-011	2.785869E-012	0	0.000000E+000
1	9.71274151	2.785869E-012	1.790587E-011	1	0.000000E+000
1	9.71277319	1.790587E-011	2.785869E-012	0	0.000000E+000
1	9.71279011	2.785869E-012	1.790587E-011	1	0.000000E+000
1	9.71292186	1.790587E-011	2.785869E-012	0	0.000000E+000
1	9.71294240	2.785869E-012	1.790587E-011	1	0.000000E+000
1	9.71315846	1.790587E-011	2.785869E-012	0	0.000000E+000
1	9.71325108	2.785869E-012	1.790587E-011	1	0.000000E+000
1	9.71343749	1.790587E-011	2.785869E-012	0	0.000000E+000
1	9.71344958	2.785869E-012	1.790587E-011	1	0.000000E+000
1	9.71375169	1.790587E-011	2.785869E-012	0	0.000000E+000
1	9.71376902	2.785869E-012	1.790587E-011	1	0.000000E+000
1	9.71385342	1.790587E-011	2.785869E-012	0	0.000000E+000
1	9.71385991	2.785869E-012	1.790587E-011	1	0.000000E+000
1	9.71389925	1.790587E-011	2.785869E-012	0	0.000000E+000
1	9.71395323	2.785869E-012	1.790587E-011	1	0.000000E+000
1	9.71414538	1.790587E-011	2.785869E-012	0	0.000000E+000
1	9.71415116	2.785869E-012	1.790587E-011	1	0.000000E+000
1	9.71436702	1.790587E-011	2.785869E-012	0	0.000000E+000
1	9.71438674	2.785869E-012	1.790587E-011	1	0.000000E+000
1	9.71500233	1.790587E-011	2.785869E-012	0	0.000000E+000
1	9.71502598	2.785869E-012	1.790587E-011	1	0.000000E+000
1	9.71555931	1.790587E-011	2.785869E-012	0	0.000000E+000
1	9.71557119	2.785869E-012	1.790587E-011	1	0.000000E+000
1	9.71564936	1.790587E-011	2.785869E-012	0	0.000000E+000
1	9.71570659	2.785869E-012	1.790587E-011	1	0.000000E+000
1	9.71659980	1.790587E-011	2.785869E-012	0	0.000000E+000
1	9.71664621	2.785869E-012	1.790587E-011	1	0.000000E+000
1	9.71707785	1.790587E-011	2.785869E-012	0	0.000000E+000
1	9.71718223	2.785869E-012	1.790587E-011	1	0.000000E+000
1	9.71725747	1.790587E-011	2.785869E-012	0	0.000000E+000
1	9.71728762	2.785869E-012	1.790587E-011	1	0.000000E+000
1	9.71764504	1.790587E-011	2.785869E-012	0	0.000000E+000
1	9.71767055	2.785869E-012	1.790587E-011	1	0.000000E+000
1	9.71770616	1.790587E-011	2.785869E-012	0	0.000000E+000
1	9.71772789	2.785869E-012	1.790587E-011	1	0.000000E+000
1	9.71784585	1.790587E-011	2.785869E-012	0	0.000000E+000
1	9.71785504	2.785869E-012	1.790587E-011	1	0.000000E+000
1	9.71854494	1.790587E-011	2.785869E-012	0	0.000000E+000
1	9.71857449	2.785869E-012	1.790587E-011	1	0.000000E+000
1	9.71889217	1.790587E-011	2.785869E-012	0	0.000000E+000
1	9.71892724	2.785869E-012	1.790587E-011	1	0.000000E+000
1	9.71954497	1.790587E-011	2.785869E-012	0	0.000000E+000
1	9.71960039	2.785869E-012	1.790587E-011	1	0.000000E+000
1	9.71971829	1.790587E-011	2.785869E-012	0	0.000000E+000
1	9.71976400	2.785869E-012	1.790587E-011	1	0.000000E+000
1	9.71980632	1.790587E-011	2.785869E-012	0	0.000000E+000
1	9.71982756	2.785869E-012	1.790587E-011	1	0.000000E+000
1	9.71992692	1.790587E-011	2.785869E-012	0	0.000000E+000
1	9.71996506	2.785869E-012	1.790587E-011	1	0.000000E+000
1	9.72031573	1.790587E-011	2.785869E-012	0	0.000000E+000
1	9.72033774	2.785869E-012	1.790587E-011	1	0.000000E+000
1	9.72037520	1.790587E-011	2.785869E-012	0	0.000000E+000
1	9.72040093	2.785869E-012	1.790587E-011	1	0.000000E+000
1	9.72077188	1.790587E-011	2.785869E-012	0	0.000000E+000
1	9.72082624	2.785869E-012	1.790587E-011	1	0.000000E+000
1	9.72101889	1.790587E-011	2.785869E-012	0	0.000000E+000
1	9.72105704	2.785869E-012	1.790587E-011	1	0.000000E+000
1	9.72108847	1.790587E-011	2.785869E-012	0	0.000000E+000
1	9.72109835	2.785869E-012	1.790587E-011	1	0.000000E+000
1	9.72116199	1.790587E-011	2.785869E-012	0	0.000000E+000
1	9.72149656	2.785869E-012	1.790587E-011	1	0.000000E+000
1	9.72185170	1.790587E-011	2.785869E-012	0	0.000000E+000
1	9.72194168	2.785869E-012	1.790587E-011	1	0.000000E+000
1	9.72196788	1.790587E-011	2.785869E-012	0	0.000000E+000
1	9.72201650	2.785869E-012	1.790587E-011	1	0.000000E+000
1	9.72217166	1.790587E-011	2.785869E-012	0	0.000000E+000
1	9.72220202	2.785869E-012	1.790587E-011	1	0.000000E+000
1	9.72226498	1.790587E-011	2.785869E-012	0	0.000000E+000
1	9.72230362	2.785869E-012	1.790587E-011	1	0.000000E+000
1	9.72322019	1.790587E-011	2.785869E-012	0	0.000000E+000
1	9.72325323	2.785869E-012	1.790587E-011	1	0.000000E+000
1	9.72350513	1.790587E-011	2.785869E-012	0	0.000000E+000
1	9.72353319	2.785869E-012	1.790587E-011	1	0.000000E+000
1	9.72408888	1.790587E-011	2.785869E-012	0	0.000000E+000
1	9.72409680	2.785869E-012	1.790587E-011	1	0.000000E+000
1	9.72423169	1.790587E-011	2.785869E-012	0	0.000000E+000
1	9.72426283	2.785869E-012	1.790587E-011	1	0.000000E+000
1	9.72451308	1.790587E-011	2.785869E-012	0	0.000000E+000
1	9.72462384	2.785869E-012	1.790587E-011	1	0.000000E+000
1	9.72476118	1.790587E-011	2.785869E-012	0	0.000000E+000
1	9.72478331	2.785869E-012	1.790587E-011	1	0.000000E+000
1	9.72519148	1.790587E-011	2.785869E-012	0	0.000000E+000
1	9.72521220	2.785869E-012	1.790587E-011	1	0.000000E+000
1	9.72609428	1.790587E-011	2.785869E-012	0	0.000000E+000
1	9.72609948	2.785869E-012	1.790587E-011	1	0.000000E+000
1	9.72615988	1.790587E-011	2.785869E-012	0	0.000000E+000
1	9.72617754	2.785869E-012	1.790587E-011	1	0.000000E+000
1	9.72621291	1.790587E-011	2.785869E-012	0	0.000000E+000
1	9.72622277	2.785869E-012	1.790587E-011	1	0.000000E+000
1	9.72628473	1.790587E-011	2.785869E-012	0	0.000000E+000
1	9.72631513	2.785869E-012	1.790587E-011	1	0.000000E+000
1	9.72660894	1.790587E-011	2.785869E-012	0	0.000000E+000
1	9.72662053	2.785869E-012	1.790587E-011	1	0.000000E+000
1	9.72669159	1.790587E-011	2.785869E-012	0	0.000000E+000
1	9.72674712	2.785869E-012	1.790587E-011	1	0.000000E+000
1	9.72708999	1.790587E-011	2.785869E-012	0	0.000000E+000
1	9.72712914	2.785869E-012	1.790587E-011	1	0.000000E+000
1	9.72744952	1.790587E-011	2.785869E-012	0	0.000000E+000
1	15.54847256	2.688016E-012	1.780802E-011	1	0.000000E+000
1	15.54847300	1.780802E-011	2.688016E-012	0	0.000000E+000
1	15.54847359	2.688016E-012	1.780802E-011	1	0.000000E+000
1	15.54856614	1.780802E-011	2.688016E-012	0	0.000000E+000
1	15.54857155	2.688016E-012	1.780802E-011	1	0.000000E+000
1	15.54879634	1.780802E-011	2.688016E-012	0	0.000000E+000
1	15.54881653	2.688016E-012	1.780802E-011	1	0.000000E+000
1	15.54961732	1.780802E-011	2.688016E-012	0	0.000000E+000
1	15.54962146	2.688016E-012	1.780802E-011	1	0.000000E+000
1	15.54968673	1.780802E-011	2.688016E-012	0	0.000000E+000
1	15.54975956	2.688016E-012	1.780802E-011	1	0.000000E+000
1	15.54994521	1.780802E-011	2.688016E-012	0	0.000000E+000
1	15.54997694	2.688016E-012	1.780802E-011	1	0.000000E+000
1	15.55007173	1.780802E-011	2.688016E-012	0	0.000000E+000
1	15.55022747	2.688016E-012	1.780802E-011	1	0.000000E+000
1	15.55064497	1.780802E-011	2.688016E-012	0	0.000000E+000
1	15.55075560	2.688016E-012	1.780802E-011	1	0.000000E+000
1	15.55078272	1.780802E-011	2.688016E-012	0	0.000000E+000
1	15.55081754	2.688016E-012	1.780802E-011	1	0.000000E+000
1	15.55092267	1.780802E-011	2.688016E-012	0	0.000000E+000
1	15.55092702	2.688016E-012	1.780802E-011	1	0.000000E+000
1	15.55101205	1.780802E-011	2.688016E-012	0	0.000000E+000
1	15.55102623	2.688016E-012	1.780802E-011	1	0.000000E+000
1	15.55108512	1.780802E-011	2.688016E-012	0	0.000000E+000
1	15.55114447	2.688016E-012	1.780802E-011	1	0.000000E+000
1	15.55140161	1.780802E-011	2.688016E-012	0	0.000000E+000
1	15.55142265	2.688016E-012	1.780802E-011	1	0.000000E+000
1	15.55147302	1.780802E-011	2.688016E-012	0	0.000000E+000
1	15.55152939	2.688016E-012	1.780802E-011	1	0.000000E+000
1	15.55182327	1.780802E-011	2.688016E-012	0	0.000000E+000
1	15.55185773	2.688016E-012	1.780802E-011	1	0.000000E+000
1	15.55190262	1.780802E-011	2.688016E-012	0	0.000000E+000
1	15.55196065	2.688016E-012	1.780802E-011	1	0.000000E+000
1	15.55231593	1.780802E-011	2.688016E-012	0	0.000000E+000
1	15.55238607	2.688016E-012	1.780802E-011	1	0.000000E+000
1	15.55248987	1.780802E-011	2.688016E-012	0	0.000000E+000
1	15.55312945	2.688016E-012	1.780802E-011	1	0.000000E+000
1	15.55315530	1.780802E-011	2.688016E-012	0	0.000000E+000
1	15.55320740	2.688016E-012	1.780802E-011	1	0.000000E+000
1	15.55329666	1.780802E-011	2.688016E-012	0	0.000000E+000
1	15.55332532	2.688016E-012	1.780802E-011	1	0.000000E+000
1	15.55360480	1.780802E-011	2.688016E-012	0	0.000000E+000
1	15.55364990	2.688016E-012	1.780802E-011	1	0.000000E+000
1	15.55368530	1.780802E-011	2.688016E-012	0	0.000000E+000
1	15.55376110	2.688016E-012	1.780802E-011	1	0.000000E+000
1	15.55426004	1.780802E-011	2.688016E-012	0	0.000000E+000
1	15.55428976	2.688016E-012	1.780802E-011	1	0.000000E+000
1	15.55441725	1.780802E-011	2.688016E-012	0	0.000000E+000
1	15.55446933	2.688016E-012	1.780802E-011	1	0.000000E+000
1	15.55501094	1.780802E-011	2.688016E-012	0	0.000000E+000
1	15.55505289	2.688016E-012	1.780802E-011	1	0.000000E+000
1	15.55549397	1.780802E-011	2.688016E-012	0	0.000000E+000
1	15.55553243	2.688016E-012	1.780802E-011	1	0.000000E+000
1	15.55574512	1.780802E-011	2.688016E-012	0	0.000000E+000
1	15.55583411	2.688016E-012	1.780802E-011	1	0.000000E+000
1	15.55615044	1.780802E-011	2.688016E-012	0	0.000000E+000
1	15.55616809	2.688016E-012	1.780802E-011	1	0.000000E+000
1	15.55618471	1.780802E-011	2.688016E-012	0	0.000000E+000
1	15.55622481	2.688016E-012	1.780802E-011	1	0.000000E+000
1	15.55685781	1.780802E-011	2.688016E-012	0	0.000000E+000
1	15.55692791	2.688016E-012	1.780802E-011	1	0.000000E+000
1	15.55706312	1.780802E-011	2.688016E-012	0	0.000000E+000
1	15.55711693	2.688016E-012	1.780802E-011	1	0.000000E+000
1	15.55732038	1.780802E-011	2.688016E-012	0	0.000000E+000
1	15.55734140	2.688016E-012	1.780802E-011	1	0.000000E+000
1	15.55734922	1.780802E-011	2.688016E-012	0	0.000000E+000
1	15.55737703	2.688016E-012	1.780802E-011	1	0.000000E+000
1	15.55739353	1.780802E-011	2.688016E-012	0	0.000000E+000
1	15.55742526	2.688016E-012	1.780802E-011	1	0.000000E+000
1	15.55757829	1.780802E-011	2.688016E-012	0	0.000000E+000
1	15.55762128	2.688016E-012	1.780802E-011	1	0.000000E+000
1	15.55780675	1.780802E-011	2.688016E-012	0	0.000000E+000
1	15.55787402	2.688016E-012	1.780802E-011	1	0.000000E+000
1	15.55853267	1.780802E-011	2.688016E-012	0	0.000000E+000
1	15.55854928	2.688016E-012	1.780802E-011	1	0.000000E+000
1	15.55861991	1.780802E-011	2.688016E-012	0	0.000000E+000
1	15.55869132	2.688016E-012	1.780802E-011	1	0.000000E+000
1	15.55882314	1.780802E-011	2.688016E-012	0	0.000000E+000
1	15.55883143	2.688016E-012	1.780802E-011	1	0.000000E+000
1	15.55890625	1.780802E-011	2.688016E-012	0	0.000000E+000
1	15.55897117	2.688016E-012	1.780802E-011	1	0.000000E+000
1	15.55915889	1.780802E-011	2.688016E-012	0	0.000000E+000
1	15.55920970	2.688016E-012	1.780802E-011	1	0.000000E+000
1	15.55929142	1.780802E-011	2.688016E-012	0	0.000000E+000
1	15.55931051	2.688016E-012	1.780802E-011	1	0.000000E+000
1	15.55957060	1.780802E-011	2.688016E-012	0	0.000000E+000
1	15.55958837	2.688016E-012	1.780802E-011	1	0.000000E+000
1	15.56062368	1.780802E-011	2.688016E-012	0	0.000000E+000
1	15.56065460	2.688016E-012	1.780802E-011	1	0.000000E+000
1	15.56071991	1.780802E-011	2.688016E-012	0	0.000000E+000
1	15.56074347	2.688016E-012	1.780802E-011	1	0.000000E+000
1	15.56089712	1.780802E-011	2.688016E-012	0	0.000000E+000
1	15.56091232	2.688016E-012	1.780802E-011	1	0.000000E+000
1	15.56093066	1.780802E-011	2.688016E-012	0	0.000000E+000
1	15.56101272	2.688016E-012	1.780802E-011	1	0.000000E+000
1	15.56115552	1.780802E-011	2.688016E-012	0	0.000000E+000
1	15.56128358	2.688016E-012	1.780802E-011	1	0.000000E+000
1	15.56160316	1.780802E-011	2.688016E-012	0	0.000000E+000
1	15.56168950	2.688016E-012	1.780802E-011	1	0.000000E+000
1	15.56175394	1.780802E-011	2.688016E-012	0	0.000000E+000
1	15.56214106	2.688016E-012	1.780802E-011	1	0.000000E+000
1	15.56238284	1.780802E-011	2.688016E-012	0	0.000000E+000
1	15.56242499	2.688016E-012	1.780802E-011	1	0.000000E+000
1	15.56263143	1.780802E-011	2.688016E-012	0	0.000000E+000
1	15.56267736	2.688016E-012	1.780802E-011	1	0.000000E+000
1	15.56277548	1.780802E-011	2.688016E-012	0	0.000000E+000
1	15.56278123	2.688016E-012	1.780802E-011	1	0.000000E+000
1	15.56294001	1.780802E-011	2.688016E-012	0	0.000000E+000
1	15.56295831	2.688016E-012	1.780802E-011	1	0.000000E+000
1	15.56299223	1.780802E-011	2.688016E-012	0	0.000000E+000
1	15.56305269	2.688016E-012	1.780802E-011	1	0.000000E+000
1	15.56321244	1.780802E-011	2.688016E-012	0	0.000000E+000
1	15.56323495	2.688016E-012	1.780802E-011	1	0.000000E+000
1	15.56424801	1.780802E-011	2.688016E-012	0	0.000000E+000
1	15.56427088	2.688016E-012	1.780802E-011	1	0.000000E+000
1	15.56444999	1.780802E-011	2.688016E-012	0	0.000000E+000
1	15.56447142	2.688016E-012	1.780802E-011	1	0.000000E+000
1	15.56452122	1.780802E-011	2.688016E-012	0	0.000000E+000
1	15.56576771	2.688016E-012	1.780802E-011	1	0.000000E+000
1	15.56589382	1.780802E-011	2.688016E-012	0	0.000000E+000
1	15.56592540	2.688016E-012	1.780802E-011	1	0.000000E+000
1	15.56595246	1.780802E-011	2.688016E-012	0	0.000000E+000
1	15.56598898	2.688016E-012	1.780802E-011	1	0.000000E+000
1	15.56612544	1.780802E-011	2.688016E-012	0	0.000000E+000
1	15.56618300	2.688016E-012	1.780802E-011	1	0.000000E+000
1	15.56639147	1.780802E-011	2.688016E-012	0	0.000000E+000
1	15.56641001	2.688016E-012	1.780802E-011	1	0.000000E+000
1	15.56667208	1.780802E-011	2.688016E-012	0	0.000000E+000
1	15.56692447	2.688016E-012	1.780802E-011	1	0.000000E+000
1	15.56700403	1.780802E-011	2.688016E-012	0	0.000000E+000
1	15.56702986	2.688016E-012	1.780802E-011	1	0.000000E+000
1	15.56729117	1.780802E-011	2.688016E-012	0	0.000000E+000
1	15.56767206	2.688016E-012	1.780802E-011	1	0.000000E+000
1	15.56779935	1.780802E-011	2.688016E-012	0	0.000000E+000
1	15.56784354	2.688016E-012	1.780802E-011	1	0.000000E+000
1	15.56803294	1.780802E-011	2.688016E-012	0	0.000000E+000
1	15.56803971	2.688016E-012	1.780802E-011	1	0.000000E+000
1	15.56811260	1.780802E-011	2.688016E-012	0	0.000000E+000
1	15.56814894	2.688016E-012	1.780802E-011	1	0.000000E+000
1	15.56832421	1.780802E-011	2.688016E-012	0	0.000000E+000
1	15.56898275	2.688016E-012	1.780802E-011	1	0.000000E+000
1	15.56928275	1.780802E-011	2.688016E-012	0	0.000000E+000
1	15.56934668	2.688016E-012	1.780802E-011	1	0.000000E+000
1	15.56957516	1.780802E-011	2.688016E-012	0	0.000000E+000
1	15.56958984	2.688016E-012	1.780802E-011	1	0.000000E+000
1	15.56978554	1.780802E-011	2.688016E-012	0	0.000000E+000
1	15.56979782	2.688016E-012	1.780802E-011	1	0.000000E+000
1	15.57007382	1.780802E-011	2.688016E-012	0	0.000000E+000
1	15.57011332	2.688016E-012	1.780802E-011	1	0.000000E+000
1	15.57034120	1.780802E-011	2.688016E-012	0	0.000000E+000
1	15.57039139	2.688016E-012	1.780802E-011	1	0.000000E+000
1	15.57042130	1.780802E-011	2.688016E-012	0	0.000000E+000
1	15.57063055	2.688016E-012	1.780802E-011	1	0.000000E+000
1	15.57117156	1.780802E-011	2.688016E-012	0	0.000000E+000
1	15.57119125	2.688016E-012	1.780802E-011	1	0.000000E+000
1	15.57123531	1.780802E-011	2.688016E-012	0	0.000000E+000
1	15.57127480	2.688016E-012	1.780802E-011	1	0.000000E+000
1	15.57137062	1.780802E-011	2.688016E-012	0	0.000000E+000
1	15.57140163	2.688016E-012	1.780802E-011	1	0.000000E+000
1	15.57152249	1.780802E-011	2.688016E-012	0	0.000000E+000
1	15.57189829	2.688016E-012	1.780802E-011	1	0.000000E+000
1	15.57214849	1.780802E-011	2.688016E-012	0	0.000000E+000
1	15.57215022	2.688016E-012	1.780802E-011	1	0.000000E+000
1	15.57221501	1.780802E-011	2.688016E-012	0	0.000000E+000
1	15.57222719	2.688016E-012	1.780802E-011	1	0.000000E+000
1	15.57275256	1.780802E-011	2.688016E-012	0	0.000000E+000
1	15.57282551	2.688016E-012	1.780802E-011	1	0.000000E+000
1	15.57285749	1.780802E-011	2.688016E-012	0	0.000000E+000
1	15.57290535	2.688016E-012	1.780802E-011	1	0.000000E+000
1	15.57347781	1.780802E-011	2.688016E-012	0	0.000000E+000
1	15.57349169	2.688016E-012	1.780802E-011	1	0.000000E+000
1	15.57370702	1.780802E-011	2.688016E-012	0	0.000000E+000
1	15.57377811	2.688016E-012	1.780802E-011	1	0.000000E+000
1	15.57382428	1.780802E-011	2.688016E-012	0	0.000000E+000
1	15.57385736	2.688016E-012	1.780802E-011	1	0.000000E+000
1	15.57393136	1.780802E-011	2.688016E-012	0	0.000000E+000
1	15.57401357	2.688016E-012	1.780802E-011	1	0.000000E+000
1	15.57403747	1.780802E-011	2.688016E-012	0	0.000000E+000
1	15.57407721	2.688016E-012	1.780802E-011	1	0.000000E+000
1	15.57416954	1.780802E-011	2.688016E-012	0	0.000000E+000
1	15.57420791	2.688016E-012	1.780802E-011	1	0.000000E+000
1	15.57432140	1.780802E-011	2.688016E-012	0	0.000000E+000
1	15.57435270	2.688016E-012	1.780802E-011	1	0.000000E+000
1	15.57475435	1.780802E-011	2.688016E-012	0	0.000000E+000
1	15.57479731	2.688016E-012	1.780802E-011	1	0.000000E+000
1	15.57520454	1.780802E-011	2.688016E-012	0	0.000000E+000
1	15.57528678	2.688016E-012	1.780802E-011	1	0.000000E+000
1	15.57578880	1.780802E-011	2.688016E-012	0	0.000000E+000
1	15.57580427	2.688016E-012	1.780802E-011	1	0.000000E+000
1	15.57599462	1.780802E-011	2.688016E-012	0	0.000000E+000
1	15.57602341	2.688016E-012	1.780802E-011	1	0.000000E+000
1	15.57609152	1.780802E-011	2.688016E-012	0	0.000000E+000
1	15.57609844	2.688016E-012	1.780802E-011	1	0.000000E+000
1	15.57653625	1.780802E-011	2.688016E-012	0	0.000000E+000
1	15.57675175	2.688016E-012	1.780802E-011	1	0.000000E+000
1	15.57683550	1.780802E-011	2.688016E-012	0	0.000000E+000
1	15.57686396	2.688016E-012	1.780802E-011	1	0.000000E+000
1	15.57710223	1.780802E-011	2.688016E-012	0	0.000000E+000
1	15.57712917	2.688016E-012	1.780802E-011	1	0.000000E+000
1	15.57722092	1.780802E-011	2.688016E-012	0	0.000000E+000
1	15.57726119	2.688016E-012	1.780802E-011	1	0.000000E+000
1	15.57740094	1.780802E-011	2.688016E-012	0	0.000000E+000
1	15.57748843	2.688016E-012	1.780802E-011	1	0.000000E+000
1	15.57767496	1.780802E-011	2.688016E-012	0	0.000000E+000
1	15.57770601	2.688016E-012	1.780802E-011	1	0.000000E+000
1	15.57784671	1.780802E-011	2.688016E-012	0	0.000000E+000
1	15.57789702	2.688016E-012	1.780802E-011	1	0.000000E+000
1	15.57789941	1.780802E-011	2.688016E-012	0	0.000000E+000
1	15.57795073	2.688016E-012	1.780802E-011	1	0.000000E+000
1	15.57799738	1.780802E-011	2.688016E-012	0	0.000000E+000
1	15.57803003	2.688016E-012	1.780802E-011	1	0.000000E+000
1	15.57817884	1.780802E-011	2.688016E-012	0	0.000000E+000
1	15.57820349	2.688016E-012	1.780802E-011	1	0.000000E+000
1	15.57822177	1.780802E-011	2.688016E-012	0	0.000000E+000
1	15.57824567	2.688016E-012	1.780802E-011	1	0.000000E+000
1	15.57834388	1.780802E-011	2.688016E-012	0	0.000000E+000
1	15.57836975	2.688016E-012	1.780802E-011	1	0.000000E+000
1	15.57903791	1.780802E-011	2.688016E-012	0	0.000000E+000
1	15.57904809	2.688016E-012	1.780802E-011	1	0.000000E+000
1	15.57916133	1.780802E-011	2.688016E-012	0	0.000000E+000
1	15.57947654	2.688016E-012	1.780802E-011	1	0.000000E+000
1	15.57986530	1.780802E-011	2.688016E-012	0	0.000000E+000
1	15.57988334	2.688016E-012	1.780802E-011	1	0.000000E+000
1	15.58022154	1.780802E-011	2.688016E-012	0	0.000000E+000
1	15.58026216	2.688016E-012	1.780802E-011	1	0.000000E+000
1	15.58078209	1.780802E-011	2.688016E-012	0	0.000000E+000
1	15.58080367	2.688016E-012	1.780802E-011	1	0.000000E+000
1	15.58099379	1.780802E-011	2.688016E-012	0	0.000000E+000
1	15.58104439	2.688016E-012	1.780802E-011	1	0.000000E+000
1	15.58116076	1.780802E-011	2.688016E-012	0	0.000000E+000
1	15.58118398	2.688016E-012	1.780802E-011	1	0.000000E+000
1	15.58131951	1.780802E-011	2.688016E-012	0	0.000000E+000
1	15.58137867	2.688016E-012	1.780802E-011	1	0.000000E+000
1	15.58154450	1.780802E-011	2.688016E-012	0	0.000000E+000
1	15.58157509	2.688016E-012	1.780802E-011	1	0.000000E+000
1	15.58161393	1.780802E-011	2.688016E-012	0	0.000000E+000
1	15.58161974	2.688016E-012	1.780802E-011	1	0.000000E+000
1	15.58164056	1.780802E-011	2.688016E-012	0	0.000000E+000
1	15.58168775	2.688016E-012	1.780802E-011	1	0.000000E+000
1	15.58178630	1.780802E-011	2.688016E-012	0	0.000000E+000
1	15.58181145	2.688016E-012	1.780802E-011	1	0.000000E+000
1	15.58194164	1.780802E-011	2.688016E-012	0	0.000000E+000
1	15.58248319	2.688016E-012	1.780802E-011	1	0.000000E+000
1	15.58252514	1.780802E-011	2.688016E-012	0	0.000000E+000
1	15.58263625	2.688016E-012	1.780802E-011	1	0.000000E+000
1	15.58298522	1.780802E-011	2.688016E-012	0	0.000000E+000
1	15.58300220	2.688016E-012	1.780802E-011	1	0.000000E+000
1	15.58337702	1.780802E-011	2.688016E-012	0	0.000000E+000
1	15.58342470	2.688016E-012	1.780802E-011	1	0.000000E+000
1	15.58350681	1.780802E-011	2.688016E-012	0	0.000000E+000
1	15.58354816	2.688016E-012	1.780802E-011	1	0.000000E+000
1	15.58382511	1.780802E-011	2.688016E-012	0	0.000000E+000
1	15.58386033	2.688016E-012	1.780802E-011	1	0.000000E+000
1	15.58399366	1.780802E-011	2.688016E-012	0	0.000000E+000
1	15.58403675	2.688016E-012	1.780802E-011	1	0.000000E+000
1	15.58412581	1.780802E-011	2.688016E-012	0	0.000000E+000
1	15.58416007	2.688016E-012	1.780802E-011	1	0.000000E+000
1	15.58470629	1.780802E-011	2.688016E-012	0	0.000000E+000
1	15.58477556	2.688016E-012	1.780802E-011	1	0.000000E+000
1	15.58483271	1.780802E-011	2.688016E-012	0	0.000000E+000
1	15.58486491	2.688016E-012	1.780802E-011	1	0.000000E+000
1	15.58502269	1.780802E-011	2.688016E-012	0	0.000000E+000
1	15.58504338	2.688016E-012	1.780802E-011	1	0.000000E+000
1	15.58523017	1.780802E-011	2.688016E-012	0	0.000000E+000
1	15.58524967	2.688016E-012	1.780802E-011	1	0.000000E+000
1	15.58531619	1.780802E-011	2.688016E-012	0	0.000000E+000
1	15.58535796	2.688016E-012	1.780802E-011	1	0.000000E+000
1	15.58575303	1.780802E-011	2.688016E-012	0	0.000000E+000
1	15.58577479	2.688016E-012	1.780802E-011	1	0.000000E+000
1	15.58582521	1.780802E-011	2.688016E-012	0	0.000000E+000
1	15.58590255	2.688016E-012	1.780802E-011	1	0.000000E+000
1	15.58669812	1.780802E-011	2.688016E-012	0	0.000000E+000
1	15.58672415	2.688016E-012	1.780802E-011	1	0.000000E+000
1	15.58679720	1.780802E-011	2.688016E-012	0	0.000000E+000
1	15.58681229	2.688016E-012	1.780802E-011	1	0.000000E+000
1	15.58713509	1.780802E-011	2.688016E-012	0	0.000000E+000
1	15.58715311	2.688016E-012	1.780802E-011	1	0.000000E+000
1	15.58746822	1.780802E-011	2.688016E-012	0	0.000000E+000
1	15.58757245	2.688016E-012	1.780802E-011	1	0.000000E+000
1	15.58801172	1.780802E-011	2.688016E-012	0	0.000000E+000
1	15.59405595	2.688016E-012	1.780802E-011	1	0.000000E+000
1	15.59464966	1.780802E-011	2.688016E-012	0	0.000000E+000
1	15.59466477	2.688016E-012	1.780802E-011	1	0.000000E+000
1	15.59483336	1.780802E-011	2.688016E-012	0	0.000000E+000
1	15.59495674	2.688016E-012	1.780802E-011	1	0.000000E+000
1	15.59546594	1.780802E-011	2.688016E-012	0	0.000000E+000
1	15.59553050	2.688016E-012	1.780802E-011	1	0.000000E+000
1	15.59573328	1.780802E-011	2.688016E-012	0	0.000000E+000
1	15.59581589	2.688016E-012	1.780802E-011	1	0.000000E+000
1	15.59590687	1.780802E-011	2.688016E-012	0	0.000000E+000
1	15.59592276	2.688016E-012	1.780802E-011	1	0.000000E+000
1	15.59657807	1.780802E-011	2.688016E-012	0	0.000000E+000
1	15.59662186	2.688016E-012	1.780802E-011	1	0.000000E+000
1	15.59663373	1.780802E-011	2.688016E-012	0	0.000000E+000
1	15.59668324	2.688016E-012	1.780802E-011	1	0.000000E+000
1	15.59674516	1.780802E-011	2.688016E-012	0	0.000000E+000
1	15.59677757	2.688016E-012	1.780802E-011	1	0.000000E+000
1	15.59710420	1.780802E-011	2.688016E-012	0	0.000000E+000
1	15.59716276	2.688016E-012	1.780802E-011	1	0.000000E+000
1	15.59731771	1.780802E-011	2.688016E-012	0	0.000000E+000
1	15.59739496	2.688016E-012	1.780802E-011	1	0.000000E+000
1	15.59755074	1.780802E-011	2.688016E-012	0	0.000000E+000
1	15.59757475	2.688016E-012	1.780802E-011	1	0.000000E+000
1	15.59762055	1.780802E-011	2.688016E-012	0	0.000000E+000
1	15.59767461	2.688016E-012	1.780802E-011	1	0.000000E+000
1	15.59770846	1.780802E-011	2.688016E-012	0	0.000000E+000
1	15.59773017	2.688016E-012	1.780802E-011	1	0.000000E+000
1	15.59776252	1.780802E-011	2.688016E-012	0	0.000000E+000
1	15.59789162	2.688016E-012	1.780802E-011	1	0.000000E+000
1	15.59808565	1.780802E-011	2.688016E-012	0	0.000000E+000
1	15.59813004	2.688016E-012	1.780802E-011	1	0.000000E+000
1	15.59862710	1.780802E-011	2.688016E-012	0	0.000000E+000
1	15.59930946	2.688016E-012	1.780802E-011	1	0.000000E+000
1	15.59933034	1.780802E-011	2.688016E-012	0	0.000000E+000
1	15.60073625	2.688016E-012	1.780802E-011	1	0.000000E+000
1	15.60083405	1.780802E-011	2.688016E-012	0	0.000000E+000
1	15.60088421	2.688016E-012	1.780802E-011	1	0.000000E+000
1	15.60136460	1.780802E-011	2.688016E-012	0	0.000000E+000
1	15.60138765	2.688016E-012	1.780802E-011	1	0.000000E+000
1	15.60167896	1.780802E-011	2.688016E-012	0	0.000000E+000
1	15.60172094	2.688016E-012	1.780802E-011	1	0.000000E+000
1	15.60218751	1.780802E-011	2.688016E-012	0	0.000000E+000
1	15.60221922	2.688016E-012	1.780802E-011	1	0.000000E+000
1	15.60242834	1.780802E-011	2.688016E-012	0	0.000000E+000
1	15.61283475	2.688016E-012	1.780802E-011	1	0.000000E+000
1	15.61287528	1.780802E-011	2.688016E-012	0	0.000000E+000
1	15.61290367	2.688016E-012	1.780802E-011	1	0.000000E+000
1	15.61303157	1.780802E-011	2.688016E-012	0	0.000000E+000
1	15.61307707	2.688016E-012	1.780802E-011	1	0.000000E+000
1	15.61329268	1.780802E-011	2.688016E-012	0	0.000000E+000
1	15.61332978	2.688016E-012	1.780802E-011	1	0.000000E+000
1	15.61353500	1.780802E-011	2.688016E-012	0	0.000000E+000
1	15.61356023	2.688016E-012	1.780802E-011	1	0.000000E+000
1	15.61359520	1.780802E-011	2.688016E-012	0	0.000000E+000
1	15.61365605	2.688016E-012	1.780802E-011	1	0.000000E+000
1	15.61385178	1.780802E-011	2.688016E-012	0	0.000000E+000
1	15.61387660	2.688016E-012	1.780802E-011	1	0.000000E+000
1	15.61416286	1.780802E-011	2.688016E-012	0	0.000000E+000
1	15.61419985	2.688016E-012	1.780802E-011	1	0.000000E+000
1	15.61433683	1.780802E-011	2.688016E-012	0	0.000000E+000
1	15.61444114	2.688016E-012	1.780802E-011	1	0.000000E+000
1	15.61485865	1.780802E-011	2.688016E-012	0	0.000000E+000
1	15.61488002	2.688016E-012	1.780802E-011	1	0.000000E+000
1	15.61491126	1.780802E-011	2.688016E-012	0	0.000000E+000
1	15.61493303	2.688016E-012	1.780802E-011	1	0.000000E+000
1	15.61533491	1.780802E-011	2.688016E-012	0	0.000000E+000
1	15.61538937	2.688016E-012	1.780802E-011	1	0.000000E+000
1	15.61580755	1.780802E-011	2.688016E-012	0	0.000000E+000
1	15.61588641	2.688016E-012	1.780802E-011	1	0.000000E+000
1	15.61592344	1.780802E-011	2.688016E-012	0	0.000000E+000
1	15.61597123	2.688016E-012	1.780802E-011	1	0.000000E+000
1	15.61629147	1.780802E-011	2.688016E-012	0	0.000000E+000
1	15.61631508	2.688016E-012	1.780802E-011	1	0.000000E+000
1	15.61644467	1.780802E-011	2.688016E-012	0	0.000000E+000
1	15.61649456	2.688016E-012	1.780802E-011	1	0.000000E+000
1	15.61658210	1.780802E-011	2.688016E-012	0	0.000000E+000
1	15.61663335	2.688016E-012	1.780802E-011	1	0.000000E+000
1	15.61688805	1.780802E-011	2.688016E-012	0	0.000000E+000
1	15.61694505	2.688016E-012	1.780802E-011	1	0.000000E+000
1	15.61714961	1.780802E-011	2.688016E-012	0	0.000000E+000
1	15.61716375	2.688016E-012	1.780802E-011	1	0.000000E+000
1	15.61752787	1.780802E-011	2.688016E-012	0	0.000000E+000
1	15.61754461	2.688016E-012	1.780802E-011	1	0.000000E+000
1	15.61772397	1.780802E-011	2.688016E-012	0	0.000000E+000
1	15.61872315	2.688016E-012	1.780802E-011	1	0.000000E+000
1	15.61905282	1.780802E-011	2.688016E-012	0	0.000000E+000
1	15.61910976	2.688016E-012	1.780802E-011	1	0.000000E+000
1	15.61990255	1.780802E-011	2.688016E-012	0	0.000000E+000
1	15.61993590	2.688016E-012	1.780802E-011	1	0.000000E+000
1	15.62005534	1.780802E-011	2.688016E-012	0	0.000000E+000
1	15.62008243	2.688016E-012	1.780802E-011	1	0.000000E+000
1	15.62016673	1.780802E-011	2.688016E-012	0	0.000000E+000
1	15.62019298	2.688016E-012	1.780802E-011	1	0.000000E+000
1	15.62036545	1.780802E-011	2.688016E-012	0	0.000000E+000
1	15.62043810	2.688016E-012	1.780802E-011	1	0.000000E+000
1	15.62050096	1.780802E-011	2.688016E-012	0	0.000000E+000
1	15.62053820	2.688016E-012	1.780802E-011	1	0.000000E+000
1	15.62081898	1.780802E-011	2.688016E-012	0	0.000000E+000
1	15.62086204	2.688016E-012	1.780802E-011	1	0.000000E+000
1	15.62088686	1.780802E-011	2.688016E-012	0	0.000000E+000
1	15.62098491	2.688016E-012	1.780802E-011	1	0.000000E+000
1	15.62104542	1.780802E-011	2.688016E-012	0	0.000000E+000
1	15.62105591	2.688016E-012	1.780802E-011	1	0.000000E+000
1	15.62127123	1.780802E-011	2.688016E-012	0	0.000000E+000
1	15.62129527	2.688016E-012	1.780802E-011	1	0.000000E+000
1	15.62129946	1.780802E-011	2.688016E-012	0	0.000000E+000
1	15.62132322	2.688016E-012	1.780802E-011	1	0.000000E+000
1	15.62149113	1.780802E-011	2.688016E-012	0	0.000000E+000
1	15.62153476	2.688016E-012	1.780802E-011	1	0.000000E+000
1	15.62156572	1.780802E-011	2.688016E-012	0	0.000000E+000
1	15.62159029	2.688016E-012	1.780802E-011	1	0.000000E+000
1	15.62173182	1.780802E-011	2.688016E-012	0	0.000000E+000
1	15.62174272	2.688016E-012	1.780802E-011	1	0.000000E+000
1	15.62201905	1.780802E-011	2.688016E-012	0	0.000000E+000
1	15.62205231	2.688016E-012	1.780802E-011	1	0.000000E+000
1	15.62220966	1.780802E-011	2.688016E-012	0	0.000000E+000
1	15.62369264	2.688016E-012	1.780802E-011	1	0.000000E+000
1	15.62375833	1.780802E-011	2.688016E-012	0	0.000000E+000
1	15.62384124	2.688016E-012	1.780802E-011	1	0.000000E+000
1	15.62400223	1.780802E-011	2.688016E-012	0	0.000000E+000
1	15.62401915	2.688016E-012	1.780802E-011	1	0.000000E+000
1	15.62410376	1.780802E-011	2.688016E-012	0	0.000000E+000
1	15.62813350	2.688016E-012	1.780802E-011	1	0.000000E+000
1	15.62827653	1.780802E-011	2.688016E-012	0	0.000000E+000
1	15.62845068	2.688016E-012	1.780802E-011	1	0.000000E+000
1	15.62847340	1.780802E-011	2.688016E-012	0	0.000000E+000
1	15.62850155	2.688016E-012	1.780802E-011	1	0.000000E+000
1	15.62875819	1.780802E-011	2.688016E-012	0	0.000000E+000
1	15.62886970	2.688016E-012	1.780802E-011	1	0.000000E+000
1	15.62895981	1.780802E-011	2.688016E-012	0	0.000000E+000
1	15.62901680	2.688016E-012	1.780802E-011	1	0.000000E+000
1	15.62927252	1.780802E-011	2.688016E-012	0	0.000000E+000
1	15.62928311	2.688016E-012	1.780802E-011	1	0.000000E+000
1	15.62933586	1.780802E-011	2.688016E-012	0	0.000000E+000
1	15.62936246	2.688016E-012	1.780802E-011	1	0.000000E+000
1	15.62941287	1.780802E-011	2.688016E-012	0	0.000000E+000
1	15.62944213	2.688016E-012	1.780802E-011	1	0.000000E+000
1	15.62961990	1.780802E-011	2.688016E-012	0	0.000000E+000
1	15.62963077	2.688016E-012	1.780802E-011	1	0.000000E+000
1	15.62970601	1.780802E-011	2.688016E-012	0	0.000000E+000
1	15.63000694	2.688016E-012	1.780802E-011	1	0.000000E+000
1	15.63025710	1.780802E-011	2.688016E-012	0	0.000000E+000
1	15.63032499	2.688016E-012	1.780802E-011	1	0.000000E+000
1	15.63033711	1.780802E-011	2.688016E-012	0	0.000000E+000
1	15.63039905	2.688016E-012	1.780802E-011	1	0.000000E+000
1	15.63061213	1.780802E-011	2.688016E-012	0	0.000000E+000
1	15.63083102	2.688016E-012	1.780802E-011	1	0.000000E+000
1	15.63085465	1.780802E-011	2.688016E-012	0	0.000000E+000
1	15.63093711	2.688016E-012	1.780802E-011	1	0.000000E+000
1	15.63224361	1.780802E-011	2.688016E-012	0	0.000000E+000
1	15.63232820	2.688016E-012	1.780802E-011	1	0.000000E+000
1	15.63240992	1.780802E-011	2.688016E-012	0	0.000000E+000
1	15.63245055	2.688016E-012	1.780802E-011	1	0.000000E+000
1	15.63255502	1.780802E-011	2.688016E-012	0	0.000000E+000
1	15.63257902	2.688016E-012	1.780802E-011	1	0.000000E+000
1	15.63270201	1.780802E-011	2.688016E-012	0	0.000000E+000
1	15.63273571	2.688016E-012	1.780802E-011	1	0.000000E+000
1	15.63332076	1.780802E-011	2.688016E-012	0	0.000000E+000
1	15.63364607	2.688016E-012	1.780802E-011	1	0.000000E+000
1	15.63367609	1.780802E-011	2.688016E-012	0	0.000000E+000
1	15.63371267	2.688016E-012	1.780802E-011	1	0.000000E+000
1	15.63446128	1.780802E-011	2.688016E-012	0	0.000000E+000
1	15.63622649	2.688016E-012	1.780802E-011	1	0.000000E+000
1	15.63671413	1.780802E-011	2.688016E-012	0	0.000000E+000
1	15.63678178	2.688016E-012	1.780802E-011	1	0.000000E+000
1	15.63701168	1.780802E-011	2.688016E-012	0	0.000000E+000
1	15.63703307	2.688016E-012	1.780802E-011	1	0.000000E+000
1	15.63752254	1.780802E-011	2.688016E-012	0	0.000000E+000
1	15.63755755	2.688016E-012	1.780802E-011	1	0.000000E+000
1	15.63844117	1.780802E-011	2.688016E-012	0	0.000000E+000
1	15.63848104	2.688016E-012	1.780802E-011	1	0.000000E+000
1	15.63852992	1.780802E-011	2.688016E-012	0	0.000000E+000
1	15.63855231	2.688016E-012	1.780802E-011	1	0.000000E+000
1	15.63867762	1.780802E-011	2.688016E-012	0	0.000000E+000
1	15.63871674	2.688016E-012	1.780802E-011	1	0.000000E+000
1	15.63884134	1.780802E-011	2.688016E-012	0	0.000000E+000
1	15.63885724	2.688016E-012	1.780802E-011	1	0.000000E+000
1	15.63889095	1.780802E-011	2.688016E-012	0	0.000000E+000
1	15.63889802	2.688016E-012	1.780802E-011	1	0.000000E+000
1	15.63914548	1.780802E-011	2.688016E-012	0	0.000000E+000
1	15.63915630	2.688016E-012	1.780802E-011	1	0.000000E+000
1	15.63936079	1.780802E-011	2.688016E-012	0	0.000000E+000
1	15.63954291	2.688016E-012	1.780802E-011	1	0.000000E+000
1	15.63962410	1.780802E-011	2.688016E-012	0	0.000000E+000
1	15.63967621	2.688016E-012	1.780802E-011	1	0.000000E+000
1	15.64002066	1.780802E-011	2.688016E-012	0	0.000000E+000
1	15.64003982	2.688016E-012	1.780802E-011	1	0.000000E+000
1	15.64014992	1.780802E-011	2.688016E-012	0	0.000000E+000
1	15.64018445	2.688016E-012	1.780802E-011	1	0.000000E+000
1	15.64023953	1.780802E-011	2.688016E-012	0	0.000000E+000
1	15.64032935	2.688016E-012	1.780802E-011	1	0.000000E+000
1	15.64043441	1.780802E-011	2.688016E-012	0	0.000000E+000
1	15.64045760	2.688016E-012	1.780802E-011	1	0.000000E+000
1	15.64064742	1.780802E-011	2.688016E-012	0	0.000000E+000
1	15.64067243	2.688016E-012	1.780802E-011	1	0.000000E+000
1	15.64072452	1.780802E-011	2.688016E-012	0	0.000000E+000
1	15.64073906	2.688016E-012	1.780802E-011	1	0.000000E+000
1	15.64098862	1.780802E-011	2.688016E-012	0	0.000000E+000
1	15.64102976	2.688016E-012	1.780802E-011	1	0.000000E+000
1	15.64121463	1.780802E-011	2.688016E-012	0	0.000000E+000
1	15.64123283	2.688016E-012	1.780802E-011	1	0.000000E+000
1	15.64126335	1.780802E-011	2.688016E-012	0	0.000000E+000
1	15.64128439	2.688016E-012	1.780802E-011	1	0.000000E+000
1	15.64138135	1.780802E-011	2.688016E-012	0	0.000000E+000
1	15.64140324	2.688016E-012	1.780802E-011	1	0.000000E+000
1	15.64171151	1.780802E-011	2.688016E-012	0	0.000000E+000
1	15.64186172	2.688016E-012	1.780802E-011	1	0.000000E+000
1	15.64193770	1.780802E-011	2.688016E-012	0	0.000000E+000
1	15.64207673	2.688016E-012	1.780802E-011	1	0.000000E+000
1	15.64247533	1.780802E-011	2.688016E-012	0	0.000000E+000
1	15.64249306	2.688016E-012	1.780802E-011	1	0.000000E+000
1	15.64319017	1.780802E-011	2.688016E-012	0	0.000000E+000
1	15.64330515	2.688016E-012	1.780802E-011	1	0.000000E+000
1	15.64351803	1.780802E-011	2.688016E-012	0	0.000000E+000
1	15.64353541	2.688016E-012	1.780802E-011	1	0.000000E+000
1	15.64388667	1.780802E-011	2.688016E-012	0	0.000000E+000
1	15.64393498	2.688016E-012	1.780802E-011	1	0.000000E+000
1	15.64406500	1.780802E-011	2.688016E-012	0	0.000000E+000
1	15.64411488	2.688016E-012	1.780802E-011	1	0.000000E+000
1	15.64414288	1.780802E-011	2.688016E-012	0	0.000000E+000
1	15.64418816	2.688016E-012	1.780802E-011	1	0.000000E+000
1	15.64474627	1.780802E-011	2.688016E-012	0	0.000000E+000
1	15.64477374	2.688016E-012	1.780802E-011	1	0.000000E+000
1	15.64495480	1.780802E-011	2.688016E-012	0	0.000000E+000
1	15.64495936	2.688016E-012	1.780802E-011	1	0.000000E+000
1	15.64573381	1.780802E-011	2.688016E-012	0	0.000000E+000
1	15.64576528	2.688016E-012	1.780802E-011	1	0.000000E+000
1	15.64623862	1.780802E-011	2.688016E-012	0	0.000000E+000
1	15.64626136	2.688016E-012	1.780802E-011	1	0.000000E+000
1	15.64641461	1.780802E-011	2.688016E-012	0	0.000000E+000
1	15.64643303	2.688016E-012	1.780802E-011	1	0.000000E+000
1	15.64648991	1.780802E-011	2.688016E-012	0	0.000000E+000
1	15.64651782	2.688016E-012	1.780802E-011	1	0.000000E+000
1	15.64683547	1.780802E-011	2.688016E-012	0	0.000000E+000
1	15.64683904	2.688016E-012	1.780802E-011	1	0.000000E+000
1	15.64721351	1.780802E-011	2.688016E-012	0	0.000000E+000
1	15.64725225	2.688016E-012	1.780802E-011	1	0.000000E+000
1	15.64729081	1.780802E-011	2.688016E-012	0	0.000000E+000
1	15.64733173	2.688016E-012	1.780802E-011	1	0.000000E+000
1	15.64739965	1.780802E-011	2.688016E-012	0	0.000000E+000
1	15.64741612	2.688016E-012	1.780802E-011	1	0.000000E+000
1	15.64748913	1.780802E-011	2.688016E-012	0	0.000000E+000
1	15.64751319	2.688016E-012	1.780802E-011	1	0.000000E+000
1	15.64761162	1.780802E-011	2.688016E-012	0	0.000000E+000
1	15.64763587	2.688016E-012	1.780802E-011	1	0.000000E+000
1	15.64767136	1.780802E-011	2.688016E-012	0	0.000000E+000
1	15.64771161	2.688016E-012	1.780802E-011	1	0.000000E+000
1	15.64830297	1.780802E-011	2.688016E-012	0	0.000000E+000
1	15.64837037	2.688016E-012	1.780802E-011	1	0.000000E+000
1	15.64839248	1.780802E-011	2.688016E-012	0	0.000000E+000
1	15.65806840	2.688016E-012	1.780802E-011	1	0.000000E+000
1	15.65812597	1.780802E-011	2.688016E-012	0	0.000000E+000
1	15.65842489	2.688016E-012	1.780802E-011	1	0.000000E+000
1	15.65847168	1.780802E-011	2.688016E-012	0	0.000000E+000
1	15.65848448	2.688016E-012	1.780802E-011	1	0.000000E+000
1	15.65856335	1.780802E-011	2.688016E-012	0	0.000000E+000
1	15.65859373	2.688016E-012	1.780802E-011	1	0.000000E+000
1	15.65863094	1.780802E-011	2.688016E-012	0	0.000000E+000
1	15.65869217	2.688016E-012	1.780802E-011	1	0.000000E+000
1	15.65884029	1.780802E-011	2.688016E-012	0	0.000000E+000
1	15.65887648	2.688016E-012	1.780802E-011	1	0.000000E+000
1	15.65927354	1.780802E-011	2.688016E-012	0	0.000000E+000
1	15.65928104	2.688016E-012	1.780802E-011	1	0.000000E+000
1	15.65946857	1.780802E-011	2.688016E-012	0	0.000000E+000
1	15.65950481	2.688016E-012	1.780802E-011	1	0.000000E+000
1	15.65966141	1.780802E-011	2.688016E-012	0	0.000000E+000
1	15.65967639	2.688016E-012	1.780802E-011	1	0.000000E+000
1	15.66111864	1.780802E-011	2.688016E-012	0	0.000000E+000
1	15.66114873	2.688016E-012	1.780802E-011	1	0.000000E+000
1	15.66135925	1.780802E-011	2.688016E-012	0	0.000000E+000
1	15.66140679	2.688016E-012	1.780802E-011	1	0.000000E+000
1	15.66148750	1.780802E-011	2.688016E-012	0	0.000000E+000
1	15.66151196	2.688016E-012	1.780802E-011	1	0.000000E+000
1	15.66191317	1.780802E-011	2.688016E-012	0	0.000000E+000
1	15.66193138	2.688016E-012	1.780802E-011	1	0.000000E+000
1	15.66195186	1.780802E-011	2.688016E-012	0	0.000000E+000
1	15.66198857	2.688016E-012	1.780802E-011	1	0.000000E+000
1	15.66212163	1.780802E-011	2.688016E-012	0	0.000000E+000
1	15.66233205	2.688016E-012	1.780802E-011	1	0.000000E+000
1	15.66249185	1.780802E-011	2.688016E-012	0	0.000000E+000
1	15.66253676	2.688016E-012	1.780802E-011	1	0.000000E+000
1	15.66256709	1.780802E-011	2.688016E-012	0	0.000000E+000
1	15.66259978	2.688016E-012	1.780802E-011	1	0.000000E+000
1	15.66284450	1.780802E-011	2.688016E-012	0	0.000000E+000
1	15.66287800	2.688016E-012	1.780802E-011	1	0.000000E+000
1	15.66290318	1.780802E-011	2.688016E-012	0	0.000000E+000
1	15.66293129	2.688016E-012	1.780802E-011	1	0.000000E+000
1	15.66304511	1.780802E-011	2.688016E-012	0	0.000000E+000
1	15.66310861	2.688016E-012	1.780802E-011	1	0.000000E+000
1	15.66348838	1.780802E-011	2.688016E-012	0	0.000000E+000
1	15.66351036	2.688016E-012	1.780802E-011	1	0.000000E+000
1	15.66351945	1.780802E-011	2.688016E-012	0	0.000000E+000
1	15.66354364	2.688016E-012	1.780802E-011	1	0.000000E+000
1	15.66358892	1.780802E-011	2.688016E-012	0	0.000000E+000
1	15.66362052	2.688016E-012	1.780802E-011	1	0.000000E+000
1	15.66447701	1.780802E-011	2.688016E-012	0	0.000000E+000
1	15.66451504	2.688016E-012	1.780802E-011	1	0.000000E+000
1	15.66456407	1.780802E-011	2.688016E-012	0	0.000000E+000
1	15.66458849	2.688016E-012	1.780802E-011	1	0.000000E+000
1	15.66518561	1.780802E-011	2.688016E-012	0	0.000000E+000
1	15.66523803	2.688016E-012	1.780802E-011	1	0.000000E+000
1	15.66539832	1.780802E-011	2.688016E-012	0	0.000000E+000
1	15.66541884	2.688016E-012	1.780802E-011	1	0.000000E+000
1	15.66608735	1.780802E-011	2.688016E-012	0	0.000000E+000
1	15.66612533	2.688016E-012	1.780802E-011	1	0.000000E+000
1	15.66618970	1.780802E-011	2.688016E-012	0	0.000000E+000
1	15.66623110	2.688016E-012	1.780802E-011	1	0.000000E+000
1	15.66641705	1.780802E-011	2.688016E-012	0	0.000000E+000
1	15.66647120	2.688016E-012	1.780802E-011	1	0.000000E+000
1	15.66655993	1.780802E-011	2.688016E-012	0	0.000000E+000
1	15.66664431	2.688016E-012	1.780802E-011	1	0.000000E+000
1	15.66669920	1.780802E-011	2.688016E-012	0	0.000000E+000
1	15.66671508	2.688016E-012	1.780802E-011	1	0.000000E+000
1	15.66697406	1.780802E-011	2.688016E-012	0	0.000000E+000
1	15.66706496	2.688016E-012	1.780802E-011	1	0.000000E+000
1	15.66708238	1.780802E-011	2.688016E-012	0	0.000000E+000
1	15.66736065	2.688016E-012	1.780802E-011	1	0.000000E+000
1	15.66788923	1.780802E-011	2.688016E-012	0	0.000000E+000
1	15.66793495	2.688016E-012	1.780802E-011	1	0.000000E+000
1	15.66806111	1.780802E-011	2.688016E-012	0	0.000000E+000
1	15.66811320	2.688016E-012	1.780802E-011	1	0.000000E+000
1	15.66824385	1.780802E-011	2.688016E-012	0	0.000000E+000
1	15.66825487	2.688016E-012	1.780802E-011	1	0.000000E+000
1	15.66836231	1.780802E-011	2.688016E-012	0	0.000000E+000
1	15.66841369	2.688016E-012	1.780802E-011	1	0.000000E+000
1	15.66853089	1.780802E-011	2.688016E-012	0	0.000000E+000
1	15.66854697	2.688016E-012	1.780802E-011	1	0.000000E+000
1	15.66855427	1.780802E-011	2.688016E-012	0	0.000000E+000
1	15.66856918	2.688016E-012	1.780802E-011	1	0.000000E+000
1	15.66881245	1.780802E-011	2.688016E-012	0	0.000000E+000
1	15.66883511	2.688016E-012	1.780802E-011	1	0.000000E+000
1	15.66916429	1.780802E-011	2.688016E-012	0	0.000000E+000
1	15.66920039	2.688016E-012	1.780802E-011	1	0.000000E+000
1	15.66932044	1.780802E-011	2.688016E-012	0	0.000000E+000
1	15.66934421	2.688016E-012	1.780802E-011	1	0.000000E+000
1	15.66935279	1.780802E-011	2.688016E-012	0	0.000000E+000
1	15.66939524	2.688016E-012	1.780802E-011	1	0.000000E+000
1	15.66950092	1.780802E-011	2.688016E-012	0	0.000000E+000
1	15.66953332	2.688016E-012	1.780802E-011	1	0.000000E+000
1	15.66972868	1.780802E-011	2.688016E-012	0	0.000000E+000
1	15.66980805	2.688016E-012	1.780802E-011	1	0.000000E+000
1	15.66996059	1.780802E-011	2.688016E-012	0	0.000000E+000
1	15.66998594	2.688016E-012	1.780802E-011	1	0.000000E+000
1	15.67064352	1.780802E-011	2.688016E-012	0	0.000000E+000
1	15.67065901	2.688016E-012	1.780802E-011	1	0.000000E+000
1	15.67074808	1.780802E-011	2.688016E-012	0	0.000000E+000
1	15.67085637	2.688016E-012	1.780802E-011	1	0.000000E+000
1	15.67113344	1.780802E-011	2.688016E-012	0	0.000000E+000
1	15.67113623	2.688016E-012	1.780802E-011	1	0.000000E+000
1	15.67156438	1.780802E-011	2.688016E-012	0	0.000000E+000
1	15.67169135	2.688016E-012	1.780802E-011	1	0.000000E+000
1	15.67172249	1.780802E-011	2.688016E-012	0	0.000000E+000
1	15.67175548	2.688016E-012	1.780802E-011	1	0.000000E+000
1	15.67185529	1.780802E-011	2.688016E-012	0	0.000000E+000
1	15.67191888	2.688016E-012	1.780802E-011	1	0.000000E+000
1	15.67193333	1.780802E-011	2.688016E-012	0	0.000000E+000
1	15.67199522	2.688016E-012	1.780802E-011	1	0.000000E+000
1	15.67223535	1.780802E-011	2.688016E-012	0	0.000000E+000
1	15.67226332	2.688016E-012	1.780802E-011	1	0.000000E+000
1	15.67252400	1.780802E-011	2.688016E-012	0	0.000000E+000
1	15.67269382	2.688016E-012	1.780802E-011	1	0.000000E+000
1	15.67276027	1.780802E-011	2.688016E-012	0	0.000000E+000
1	15.67303158	2.688016E-012	1.780802E-011	1	0.000000E+000
1	15.67309904	1.780802E-011	2.688016E-012	0	0.000000E+000
1	15.67382447	2.688016E-012	1.780802E-011	1	0.000000E+000
1	15.67396127	1.780802E-011	2.688016E-012	0	0.000000E+000
1	15.67396983	2.688016E-012	1.780802E-011	1	0.000000E+000
1	15.67408136	1.780802E-011	2.688016E-012	0	0.000000E+000
1	15.67408802	2.688016E-012	1.780802E-011	1	0.000000E+000
1	15.67418604	1.780802E-011	2.688016E-012	0	0.000000E+000
1	15.67428861	2.688016E-012	1.780802E-011	1	0.000000E+000
1	15.67469675	1.780802E-011	2.688016E-012	0	0.000000E+000
1	15.67474702	2.688016E-012	1.780802E-011	1	0.000000E+000
1	15.67483668	1.780802E-011	2.688016E-012	0	0.000000E+000
1	15.67564468	2.688016E-012	1.780802E-011	1	0.000000E+000
1	15.67588795	1.780802E-011	2.688016E-012	0	0.000000E+000
1	15.67591991	2.688016E-012	1.780802E-011	1	0.000000E+000
1	15.67611435	1.780802E-011	2.688016E-012	0	0.000000E+000
1	15.67751116	2.688016E-012	1.780802E-011	1	0.000000E+000
1	15.67753675	1.780802E-011	2.688016E-012	0	0.000000E+000
1	15.67793671	2.688016E-012	1.780802E-011	1	0.000000E+000
1	15.67903280	1.780802E-011	2.688016E-012	0	0.000000E+000
1	15.67905669	2.688016E-012	1.780802E-011	1	0.000000E+000
1	15.67927594	1.780802E-011	2.688016E-012	0	0.000000E+000
1	15.67936823	2.688016E-012	1.780802E-011	1	0.000000E+000
1	15.67955389	1.780802E-011	2.688016E-012	0	0.000000E+000
1	15.67959862	2.688016E-012	1.780802E-011	1	0.000000E+000
1	15.67986584	1.780802E-011	2.688016E-012	0	0.000000E+000
1	15.68006724	2.688016E-012	1.780802E-011	1	0.000000E+000
1	15.68022727	1.780802E-011	2.688016E-012	0	0.000000E+000
1	15.68024102	2.688016E-012	1.780802E-011	1	0.000000E+000
1	15.68111934	1.780802E-011	2.688016E-012	0	0.000000E+000
1	15.68351549	2.688016E-012	1.780802E-011	1	0.000000E+000
1	15.68372907	1.780802E-011	2.688016E-012	0	0.000000E+000
1	15.68374429	2.688016E-012	1.780802E-011	1	0.000000E+000
1	15.68378909	1.780802E-011	2.688016E-012	0	0.000000E+000
1	15.70620133	2.688016E-012	1.780802E-011	1	0.000000E+000
1	15.70651273	1.780802E-011	2.688016E-012	0	0.000000E+000
1	15.70657035	2.688016E-012	1.780802E-011	1	0.000000E+000
1	15.70692694	1.780802E-011	2.688016E-012	0	0.000000E+000
1	15.70928973	2.688016E-012	1.780802E-011	1	0.000000E+000
1	15.70942226	1.780802E-011	2.688016E-012	0	0.000000E+000
1	15.71000725	2.688016E-012	1.780802E-011	1	0.000000E+000
1	15.71005423	1.780802E-011	2.688016E-012	0	0.000000E+000
1	15.71012631	2.688016E-012	1.780802E-011	1	0.000000E+000
1	15.71042713	1.780802E-011	2.688016E-012	0	0.000000E+000
1	15.71045836	2.688016E-012	1.780802E-011	1	0.000000E+000
1	15.71054135	1.780802E-011	2.688016E-012	0	0.000000E+000
1	15.71055541	2.688016E-012	1.780802E-011	1	0.000000E+000
1	15.71071310	1.780802E-011	2.688016E-012	0	0.000000E+000
1	15.71072563	2.688016E-012	1.780802E-011	1	0.000000E+000
1	15.71161128	1.780802E-011	2.688016E-012	0	0.000000E+000
1	15.71161732	2.688016E-012	1.780802E-011	1	0.000000E+000
1	15.71176776	1.780802E-011	2.688016E-012	0	0.000000E+000
1	15.71180204	2.688016E-012	1.780802E-011	1	0.000000E+000
1	15.71187878	1.780802E-011	2.688016E-012	0	0.000000E+000
1	15.71189960	2.688016E-012	1.780802E-011	1	0.000000E+000
1	15.71193010	1.780802E-011	2.688016E-012	0	0.000000E+000
1	15.71199623	2.688016E-012	1.780802E-011	1	0.000000E+000
1	15.71213881	1.780802E-011	2.688016E-012	0	0.000000E+000
1	15.71215795	2.688016E-012	1.780802E-011	1	0.000000E+000
1	15.71233919	1.780802E-011	2.688016E-012	0	0.000000E+000
1	15.71364152	2.688016E-012	1.780802E-011	1	0.000000E+000
1	15.71379473	1.780802E-011	2.688016E-012	0	0.000000E+000
1	15.71382165	2.688016E-012	1.780802E-011	1	0.000000E+000
1	15.71385545	1.780802E-011	2.688016E-012	0	0.000000E+000
1	15.71387873	2.688016E-012	1.780802E-011	1	0.000000E+000
1	15.71453955	1.780802E-011	2.688016E-012	0	0.000000E+000
1	15.71455762	2.688016E-012	1.780802E-011	1	0.000000E+000
1	15.71516288	1.780802E-011	2.688016E-012	0	0.000000E+000
1	15.71518320	2.688016E-012	1.780802E-011	1	0.000000E+000
1	15.71529609	1.780802E-011	2.688016E-012	0	0.000000E+000
1	15.71574888	2.688016E-012	1.780802E-011	1	0.000000E+000
1	15.71585856	1.780802E-011	2.688016E-012	0	0.000000E+000
1	15.71618483	2.688016E-012	1.780802E-011	1	0.000000E+000
1	15.71643660	1.780802E-011	2.688016E-012	0	0.000000E+000
1	15.71649701	2.688016E-012	1.780802E-011	1	0.000000E+000
1	15.71671623	1.780802E-011	2.688016E-012	0	0.000000E+000
1	15.71674838	2.688016E-012	1.780802E-011	1	0.000000E+000
1	15.71714584	1.780802E-011	2.688016E-012	0	0.000000E+000
1	15.71719328	2.688016E-012	1.780802E-011	1	0.000000E+000
1	15.71724134	1.780802E-011	2.688016E-012	0	0.000000E+000
1	15.71725463	2.688016E-012	1.780802E-011	1	0.000000E+000
1	15.71736805	1.780802E-011	2.688016E-012	0	0.000000E+000
1	15.71816263	2.688016E-012	1.780802E-011	1	0.000000E+000
1	15.71831655	1.780802E-011	2.688016E-012	0	0.000000E+000
1	15.71833859	2.688016E-012	1.780802E-011	1	0.000000E+000
1	15.71838125	1.780802E-011	2.688016E-012	0	0.000000E+000
1	15.71842175	2.688016E-012	1.780802E-011	1	0.000000E+000
1	15.71853054	1.780802E-011	2.688016E-012	0	0.000000E+000
1	15.71865999	2.688016E-012	1.780802E-011	1	0.000000E+000
1	15.71934426	1.780802E-011	2.688016E-012	0	0.000000E+000
1	15.71942598	2.688016E-012	1.780802E-011	1	0.000000E+000
1	15.71949888	1.780802E-011	2.688016E-012	0	0.000000E+000
1	15.71956059	2.688016E-012	1.780802E-011	1	0.000000E+000
1	15.71965159	1.780802E-011	2.688016E-012	0	0.000000E+000
1	15.71970220	2.688016E-012	1.780802E-011	1	0.000000E+000
1	15.71980089	1.780802E-011	2.688016E-012	0	0.000000E+000
1	15.71981192	2.688016E-012	1.780802E-011	1	0.000000E+000
1	15.71994855	1.780802E-011	2.688016E-012	0	0.000000E+000
1	15.72001058	2.688016E-012	1.780802E-011	1	0.000000E+000
1	15.72002876	1.780802E-011	2.688016E-012	0	0.000000E+000
1	15.72005300	2.688016E-012	1.780802E-011	1	0.000000E+000
1	15.72018123	1.780802E-011	2.688016E-012	0	0.000000E+000
1	15.72023216	2.688016E-012	1.780802E-011	1	0.000000E+000
1	15.72028454	1.780802E-011	2.688016E-012	0	0.000000E+000
1	15.72032461	2.688016E-012	1.780802E-011	1	0.000000E+000
1	15.72062460	1.780802E-011	2.688016E-012	0	0.000000E+000
1	15.72066332	2.688016E-012	1.780802E-011	1	0.000000E+000
1	15.72077588	1.780802E-011	2.688016E-012	0	0.000000E+000
1	15.72090020	2.688016E-012	1.780802E-011	1	0.000000E+000
1	15.72127580	1.780802E-011	2.688016E-012	0	0.000000E+000
1	15.72130018	2.688016E-012	1.780802E-011	1	0.000000E+000
1	15.72184038	1.780802E-011	2.688016E-012	0	0.000000E+000
1	15.72186490	2.688016E-012	1.780802E-011	1	0.000000E+000
1	15.72194145	1.780802E-011	2.688016E-012	0	0.000000E+000
1	15.72202776	2.688016E-012	1.780802E-011	1	0.000000E+000
1	15.72216969	1.780802E-011	2.688016E-012	0	0.000000E+000
1	15.72221476	2.688016E-012	1.780802E-011	1	0.000000E+000
1	15.72249467	1.780802E-011	2.688016E-012	0	0.000000E+000
1	15.72251433	2.688016E-012	1.780802E-011	1	0.000000E+000
1	15.72257106	1.780802E-011	2.688016E-012	0	0.000000E+000
1	15.72258887	2.688016E-012	1.780802E-011	1	0.000000E+000
1	15.72349604	1.780802E-011	2.688016E-012	0	0.000000E+000
1	15.72353154	2.688016E-012	1.780802E-011	1	0.000000E+000
1	15.72383150	1.780802E-011	2.688016E-012	0	0.000000E+000
1	15.72386577	2.688016E-012	1.780802E-011	1	0.000000E+000
1	15.72410322	1.780802E-011	2.688016E-012	0	0.000000E+000
1	15.72410911	2.688016E-012	1.780802E-011	1	0.000000E+000
1	15.72433442	1.780802E-011	2.688016E-012	0	0.000000E+000
1	15.72441431	2.688016E-012	1.780802E-011	1	0.000000E+000
1	15.72477023	1.780802E-011	2.688016E-012	0	0.000000E+000
1	15.72485418	2.688016E-012	1.780802E-011	1	0.000000E+000
1	15.72489297	1.780802E-011	2.688016E-012	0	0.000000E+000
1	15.72492756	2.688016E-012	1.780802E-011	1	0.000000E+000
1	15.72501406	1.780802E-011	2.688016E-012	0	0.000000E+000
1	15.72504442	2.688016E-012	1.780802E-011	1	0.000000E+000
1	15.72547728	1.780802E-011	2.688016E-012	0	0.000000E+000
1	15.72550100	2.688016E-012	1.780802E-011	1	0.000000E+000
1	15.72598427	1.780802E-011	2.688016E-012	0	0.000000E+000
1	15.72601189	2.688016E-012	1.780802E-011	1	0.000000E+000
1	15.72618407	1.780802E-011	2.688016E-012	0	0.000000E+000
1	15.72621092	2.688016E-012	1.780802E-011	1	0.000000E+000
1	15.72672797	1.780802E-011	2.688016E-012	0	0.000000E+000
1	15.72676411	2.688016E-012	1.780802E-011	1	0.000000E+000
1	15.72698843	1.780802E-011	2.688016E-012	0	0.000000E+000
1	15.72700634	2.688016E-012	1.780802E-011	1	0.000000E+000
1	15.72704284	1.780802E-011	2.688016E-012	0	0.000000E+000
1	15.72707070	2.688016E-012	1.780802E-011	1	0.000000E+000
1	15.72717009	1.780802E-011	2.688016E-012	0	0.000000E+000
1	15.72721220	2.688016E-012	1.780802E-011	1	0.000000E+000
1	15.72779595	1.780802E-011	2.688016E-012	0	0.000000E+000
1	15.72780652	2.688016E-012	1.780802E-011	1	0.000000E+000
1	15.72837352	1.780802E-011	2.688016E-012	0	0.000000E+000
1	15.72841642	2.688016E-012	1.780802E-011	1	0.000000E+000
1	15.72849204	1.780802E-011	2.688016E-012	0	0.000000E+000
1	15.72851739	2.688016E-012	1.780802E-011	1	0.000000E+000
1	15.72903445	1.780802E-011	2.688016E-012	0	0.000000E+000
1	15.72906771	2.688016E-012	1.780802E-011	1	0.000000E+000
1	15.72908102	1.780802E-011	2.688016E-012	0	0.000000E+000
1	15.72909031	2.688016E-012	1.780802E-011	1	0.000000E+000
1	15.72938798	1.780802E-011	2.688016E-012	0	0.000000E+000
1	15.72940320	2.688016E-012	1.780802E-011	1	0.000000E+000
1	15.72947494	1.780802E-011	2.688016E-012	0	0.000000E+000
1	15.72948804	2.688016E-012	1.780802E-011	1	0.000000E+000
1	15.72971715	1.780802E-011	2.688016E-012	0	0.000000E+000
1	15.72974293	2.688016E-012	1.780802E-011	1	0.000000E+000
1	15.72983981	1.780802E-011	2.688016E-012	0	0.000000E+000
1	15.72984686	2.688016E-012	1.780802E-011	1	0.000000E+000
1	15.73022521	1.780802E-011	2.688016E-012	0	0.000000E+000
1	15.73025120	2.688016E-012	1.780802E-011	1	0.000000E+000
1	15.73060192	1.780802E-011	2.688016E-012	0	0.000000E+000
1	15.73068338	2.688016E-012	1.780802E-011	1	0.000000E+000
1	15.73074002	1.780802E-011	2.688016E-012	0	0.000000E+000
1	15.73078180	2.688016E-012	1.780802E-011	1	0.000000E+000
1	15.73088430	1.780802E-011	2.688016E-012	0	0.000000E+000
1	15.73091454	2.688016E-012	1.780802E-011	1	0.000000E+000
1	15.73100991	1.780802E-011	2.688016E-012	0	0.000000E+000
1	15.73127057	2.688016E-012	1.780802E-011	1	0.000000E+000
1	15.73134634	1.780802E-011	2.688016E-012	0	0.000000E+000
1	15.73137907	2.688016E-012	1.780802E-011	1	0.000000E+000
1	15.73148253	1.780802E-011	2.688016E-012	0	0.000000E+000
1	15.73151676	2.688016E-012	1.780802E-011	1	0.000000E+000
1	15.73163127	1.780802E-011	2.688016E-012	0	0.000000E+000
1	15.73171503	2.688016E-012	1.780802E-011	1	0.000000E+000
1	15.73188062	1.780802E-011	2.688016E-012	0	0.000000E+000
1	15.73188926	2.688016E-012	1.780802E-011	1	0.000000E+000
1	15.73221262	1.780802E-011	2.688016E-012	0	0.000000E+000
1	15.73224294	2.688016E-012	1.780802E-011	1	0.000000E+000
1	15.73226106	1.780802E-011	2.688016E-012	0	0.000000E+000
1	15.73227263	2.688016E-012	1.780802E-011	1	0.000000E+000
1	15.73252389	1.780802E-011	2.688016E-012	0	0.000000E+000
1	15.73252961	2.688016E-012	1.780802E-011	1	0.000000E+000
1	15.73267691	1.780802E-011	2.688016E-012	0	0.000000E+000
1	15.73271891	2.688016E-012	1.780802E-011	1	0.000000E+000
1	15.73284123	1.780802E-011	2.688016E-012	0	0.000000E+000
1	15.73293654	2.688016E-012	1.780802E-011	1	0.000000E+000
1	15.73359744	1.780802E-011	2.688016E-012	0	0.000000E+000
1	15.73372445	2.688016E-012	1.780802E-011	1	0.000000E+000
1	15.73381817	1.780802E-011	2.688016E-012	0	0.000000E+000
1	15.73383771	2.688016E-012	1.780802E-011	1	0.000000E+000
1	15.73386883	1.780802E-011	2.688016E-012	0	0.000000E+000
1	15.73388757	2.688016E-012	1.780802E-011	1	0.000000E+000
1	15.73397605	1.780802E-011	2.688016E-012	0	0.000000E+000
1	15.73401196	2.688016E-012	1.780802E-011	1	0.000000E+000
1	15.73404669	1.780802E-011	2.688016E-012	0	0.000000E+000
1	15.73520857	2.688016E-012	1.780802E-011	1	0.000000E+000
1	15.73530338	1.780802E-011	2.688016E-012	0	0.000000E+000
1	15.73532880	2.688016E-012	1.780802E-011	1	0.000000E+000
1	15.73582054	1.780802E-011	2.688016E-012	0	0.000000E+000
1	15.73587473	2.688016E-012	1.780802E-011	1	0.000000E+000
1	15.73608238	1.780802E-011	2.688016E-012	0	0.000000E+000
1	15.73610383	2.688016E-012	1.780802E-011	1	0.000000E+000
1	15.73640063	1.780802E-011	2.688016E-012	0	0.000000E+000
1	15.73643820	2.688016E-012	1.780802E-011	1	0.000000E+000
1	15.73687357	1.780802E-011	2.688016E-012	0	0.000000E+000
1	15.73690212	2.688016E-012	1.780802E-011	1	0.000000E+000
1	15.73691808	1.780802E-011	2.688016E-012	0	0.000000E+000
1	15.73694366	2.688016E-012	1.780802E-011	1	0.000000E+000
1	15.73708029	1.780802E-011	2.688016E-012	0	0.000000E+000
1	15.73709043	2.688016E-012	1.780802E-011	1	0.000000E+000
1	15.73717193	1.780802E-011	2.688016E-012	0	0.000000E+000
1	15.73756582	2.688016E-012	1.780802E-011	1	0.000000E+000
1	15.73790960	1.780802E-011	2.688016E-012	0	0.000000E+000
1	15.73800484	2.688016E-012	1.780802E-011	1	0.000000E+000
1	15.73810849	1.780802E-011	2.688016E-012	0	0.000000E+000
1	15.73902762	2.688016E-012	1.780802E-011	1	0.000000E+000
1	15.73946140	1.780802E-011	2.688016E-012	0	0.000000E+000
1	15.73951683	2.688016E-012	1.780802E-011	1	0.000000E+000
1	15.73960831	1.780802E-011	2.688016E-012	0	0.000000E+000
1	15.73965175	2.688016E-012	1.780802E-011	1	0.000000E+000
1	15.73986486	1.780802E-011	2.688016E-012	0	0.000000E+000
1	15.73994492	2.688016E-012	1.780802E-011	1	0.000000E+000
1	15.74019807	1.780802E-011	2.688016E-012	0	0.000000E+000
1	15.74021542	2.688016E-012	1.780802E-011	1	0.000000E+000
1	15.74024747	1.780802E-011	2.688016E-012	0	0.000000E+000
1	15.74026558	2.688016E-012	1.780802E-011	1	0.000000E+000
1	15.74056179	1.780802E-011	2.688016E-012	0	0.000000E+000
1	15.74060590	2.688016E-012	1.780802E-011	1	0.000000E+000
1	15.74153761	1.780802E-011	2.688016E-012	0	0.000000E+000
1	15.74164892	2.688016E-012	1.780802E-011	1	0.000000E+000
1	15.74175043	1.780802E-011	2.688016E-012	0	0.000000E+000
1	15.74175459	2.688016E-012	1.780802E-011	1	0.000000E+000
1	15.74180102	1.780802E-011	2.688016E-012	0	0.000000E+000
1	15.74183869	2.688016E-012	1.780802E-011	1	0.000000E+000
1	15.74192668	1.780802E-011	2.688016E-012	0	0.000000E+000
1	15.74197881	2.688016E-012	1.780802E-011	1	0.000000E+000
1	15.74220904	1.780802E-011	2.688016E-012	0	0.000000E+000
1	15.74226660	2.688016E-012	1.780802E-011	1	0.000000E+000
1	15.74231913	1.780802E-011	2.688016E-012	0	0.000000E+000
1	15.74237006	2.688016E-012	1.780802E-011	1	0.000000E+000
1	15.74255646	1.780802E-011	2.688016E-012	0	0.000000E+000
1	15.74258951	2.688016E-012	1.780802E-011	1	0.000000E+000
1	15.74285832	1.780802E-011	2.688016E-012	0	0.000000E+000
1	15.74291202	2.688016E-012	1.780802E-011	1	0.000000E+000
1	15.74302861	1.780802E-011	2.688016E-012	0	0.000000E+000
1	15.74305559	2.688016E-012	1.780802E-011	1	0.000000E+000
1	15.74317088	1.780802E-011	2.688016E-012	0	0.000000E+000
1	15.74320437	2.688016E-012	1.780802E-011	1	0.000000E+000
1	15.74328240	1.780802E-011	2.688016E-012	0	0.000000E+000
1	15.74332467	2.688016E-012	1.780802E-011	1	0.000000E+000
1	15.74340576	1.780802E-011	2.688016E-012	0	0.000000E+000
1	15.74341546	2.688016E-012	1.780802E-011	1	0.000000E+000
1	15.74377053	1.780802E-011	2.688016E-012	0	0.000000E+000
1	15.74378023	2.688016E-012	1.780802E-011	1	0.000000E+000
1	15.74416113	1.780802E-011	2.688016E-012	0	0.000000E+000
1	15.74420986	2.688016E-012	1.780802E-011	1	0.000000E+000
1	15.74428624	1.780802E-011	2.688016E-012	0	0.000000E+000
1	15.74430349	2.688016E-012	1.780802E-011	1	0.000000E+000
1	15.74438847	1.780802E-011	2.688016E-012	0	0.000000E+000
1	15.74447042	2.688016E-012	1.780802E-011	1	0.000000E+000
1	15.74468814	1.780802E-011	2.688016E-012	0	0.000000E+000
1	15.74471148	2.688016E-012	1.780802E-011	1	0.000000E+000
1	15.74483923	1.780802E-011	2.688016E-012	0	0.000000E+000
1	15.74486620	2.688016E-012	1.780802E-011	1	0.000000E+000
1	15.74494133	1.780802E-011	2.688016E-012	0	0.000000E+000
1	15.74601132	2.688016E-012	1.780802E-011	1	0.000000E+000
1	15.74645134	1.780802E-011	2.688016E-012	0	0.000000E+000
1	15.74647194	2.688016E-012	1.780802E-011	1	0.000000E+000
1	15.74675518	1.780802E-011	2.688016E-012	0	0.000000E+000
1	15.74676545	2.688016E-012	1.780802E-011	1	0.000000E+000
1	15.74682496	1.780802E-011	2.688016E-012	0	0.000000E+000
1	15.74684262	2.688016E-012	1.780802E-011	1	0.000000E+000
1	15.74699412	1.780802E-011	2.688016E-012	0	0.000000E+000
1	15.74724653	2.688016E-012	1.780802E-011	1	0.000000E+000
1	15.74729815	1.780802E-011	2.688016E-012	0	0.000000E+000
1	15.74731412	2.688016E-012	1.780802E-011	1	0.000000E+000
1	15.74757256	1.780802E-011	2.688016E-012	0	0.000000E+000
1	15.74759780	2.688016E-012	1.780802E-011	1	0.000000E+000
1	15.74779868	1.780802E-011	2.688016E-012	0	0.000000E+000
1	15.74780305	2.688016E-012	1.780802E-011	1	0.000000E+000
1	15.74803929	1.780802E-011	2.688016E-012	0	0.000000E+000
1	15.74806920	2.688016E-012	1.780802E-011	1	0.000000E+000
1	15.74815040	1.780802E-011	2.688016E-012	0	0.000000E+000
1	15.74815801	2.688016E-012	1.780802E-011	1	0.000000E+000
1	15.74820212	1.780802E-011	2.688016E-012	0	0.000000E+000
1	15.74823467	2.688016E-012	1.780802E-011	1	0.000000E+000
1	15.74831975	1.780802E-011	2.688016E-012	0	0.000000E+000
1	15.74833078	2.688016E-012	1.780802E-011	1	0.000000E+000
1	15.74856837	1.780802E-011	2.688016E-012	0	0.000000E+000
1	15.74873862	2.688016E-012	1.780802E-011	1	0.000000E+000
1	15.74884472	1.780802E-011	2.688016E-012	0	0.000000E+000
1	15.74887096	2.688016E-012	1.780802E-011	1	0.000000E+000
1	15.74906891	1.780802E-011	2.688016E-012	0	0.000000E+000
1	15.75111214	2.688016E-012	1.780802E-011	1	0.000000E+000
1	15.75128639	1.780802E-011	2.688016E-012	0	0.000000E+000
1	15.75130757	2.688016E-012	1.780802E-011	1	0.000000E+000
1	15.75199963	1.780802E-011	2.688016E-012	0	0.000000E+000
1	15.75202756	2.688016E-012	1.780802E-011	1	0.000000E+000
1	15.75227649	1.780802E-011	2.688016E-012	0	0.000000E+000
1	15.75237710	2.688016E-012	1.780802E-011	1	0.000000E+000
1	15.75273402	1.780802E-011	2.688016E-012	0	0.000000E+000
1	15.75280754	2.688016E-012	1.780802E-011	1	0.000000E+000
1	15.75329121	1.780802E-011	2.688016E-012	0	0.000000E+000
1	15.75329694	2.688016E-012	1.780802E-011	1	0.000000E+000
1	15.75340612	1.780802E-011	2.688016E-012	0	0.000000E+000
1	15.75346747	2.688016E-012	1.780802E-011	1	0.000000E+000
1	15.75351600	1.780802E-011	2.688016E-012	0	0.000000E+000
1	15.75353817	2.688016E-012	1.780802E-011	1	0.000000E+000
1	15.75368478	1.780802E-011	2.688016E-012	0	0.000000E+000
1	15.75370867	2.688016E-012	1.780802E-011	1	0.000000E+000
1	15.75386439	1.780802E-011	2.688016E-012	0	0.000000E+000
1	15.75388440	2.688016E-012	1.780802E-011	1	0.000000E+000
1	15.75412702	1.780802E-011	2.688016E-012	0	0.000000E+000
1	15.75473628	2.688016E-012	1.780802E-011	1	0.000000E+000
1	15.75495288	1.780802E-011	2.688016E-012	0	0.000000E+000
1	15.75497359	2.688016E-012	1.780802E-011	1	0.000000E+000
1	15.75506620	1.780802E-011	2.688016E-012	0	0.000000E+000
1	15.75509277	2.688016E-012	1.780802E-011	1	0.000000E+000
1	15.75517375	1.780802E-011	2.688016E-012	0	0.000000E+000
1	15.75522156	2.688016E-012	1.780802E-011	1	0.000000E+000
1	15.75573630	1.780802E-011	2.688016E-012	0	0.000000E+000
1	15.75575141	2.688016E-012	1.780802E-011	1	0.000000E+000
1	15.75582700	1.780802E-011	2.688016E-012	0	0.000000E+000
1	15.75586080	2.688016E-012	1.780802E-011	1	0.000000E+000
1	15.75594569	1.780802E-011	2.688016E-012	0	0.000000E+000
1	15.75596534	2.688016E-012	1.780802E-011	1	0.000000E+000
1	15.75606106	1.780802E-011	2.688016E-012	0	0.000000E+000
1	15.75609567	2.688016E-012	1.780802E-011	1	0.000000E+000
1	15.75624885	1.780802E-011	2.688016E-012	0	0.000000E+000
1	15.75627169	2.688016E-012	1.780802E-011	1	0.000000E+000
1	15.75662456	1.780802E-011	2.688016E-012	0	0.000000E+000
1	15.75665099	2.688016E-012	1.780802E-011	1	0.000000E+000
1	15.75694266	1.780802E-011	2.688016E-012	0	0.000000E+000
1	15.75695553	2.688016E-012	1.780802E-011	1	0.000000E+000
1	15.75714570	1.780802E-011	2.688016E-012	0	0.000000E+000
1	15.75715308	2.688016E-012	1.780802E-011	1	0.000000E+000
1	15.75718214	1.780802E-011	2.688016E-012	0	0.000000E+000
1	15.75812231	2.688016E-012	1.780802E-011	1	0.000000E+000
1	15.75823636	1.780802E-011	2.688016E-012	0	0.000000E+000
1	15.75828458	2.688016E-012	1.780802E-011	1	0.000000E+000
1	15.75843258	1.780802E-011	2.688016E-012	0	0.000000E+000
1	15.75848400	2.688016E-012	1.780802E-011	1	0.000000E+000
1	15.75871487	1.780802E-011	2.688016E-012	0	0.000000E+000
1	15.75874605	2.688016E-012	1.780802E-011	1	0.000000E+000
1	15.75890771	1.780802E-011	2.688016E-012	0	0.000000E+000
1	15.75899610	2.688016E-012	1.780802E-011	1	0.000000E+000
1	15.75912758	1.780802E-011	2.688016E-012	0	0.000000E+000
1	15.75927510	2.688016E-012	1.780802E-011	1	0.000000E+000
1	15.75927634	1.780802E-011	2.688016E-012	0	0.000000E+000
1	15.75930456	2.688016E-012	1.780802E-011	1	0.000000E+000
1	15.75951758	1.780802E-011	2.688016E-012	0	0.000000E+000
1	15.75955267	2.688016E-012	1.780802E-011	1	0.000000E+000
1	15.75956980	1.780802E-011	2.688016E-012	0	0.000000E+000
1	15.75962371	2.688016E-012	1.780802E-011	1	0.000000E+000
1	15.75982550	1.780802E-011	2.688016E-012	0	0.000000E+000
1	15.75985485	2.688016E-012	1.780802E-011	1	0.000000E+000
1	15.76077313	1.780802E-011	2.688016E-012	0	0.000000E+000
1	15.76080320	2.688016E-012	1.780802E-011	1	0.000000E+000
1	15.76125129	1.780802E-011	2.688016E-012	0	0.000000E+000
1	15.76130936	2.688016E-012	1.780802E-011	1	0.000000E+000
1	15.76159427	1.780802E-011	2.688016E-012	0	0.000000E+000
1	15.76160076	2.688016E-012	1.780802E-011	1	0.000000E+000
1	15.76179688	1.780802E-011	2.688016E-012	0	0.000000E+000
1	15.76181041	2.688016E-012	1.780802E-011	1	0.000000E+000
1	15.76279175	1.780802E-011	2.688016E-012	0	0.000000E+000
1	15.76283361	2.688016E-012	1.780802E-011	1	0.000000E+000
1	15.76296105	1.780802E-011	2.688016E-012	0	0.000000E+000
1	15.76300276	2.688016E-012	1.780802E-011	1	0.000000E+000
1	15.76317170	1.780802E-011	2.688016E-012	0	0.000000E+000
1	15.76321639	2.688016E-012	1.780802E-011	1	0.000000E+000
1	15.76344252	1.780802E-011	2.688016E-012	0	0.000000E+000
1	15.76351872	2.688016E-012	1.780802E-011	1	0.000000E+000
1	15.76356034	1.780802E-011	2.688016E-012	0	0.000000E+000
1	15.76359567	2.688016E-012	1.780802E-011	1	0.000000E+000
1	15.76365068	1.780802E-011	2.688016E-012	0	0.000000E+000
1	15.76365710	2.688016E-012	1.780802E-011	1	0.000000E+000
1	15.76380333	1.780802E-011	2.688016E-012	0	0.000000E+000
1	15.76386720	2.688016E-012	1.780802E-011	1	0.000000E+000
1	15.76396016	1.780802E-011	2.688016E-012	0	0.000000E+000
1	15.76398510	2.688016E-012	1.780802E-011	1	0.000000E+000
1	15.76435724	1.780802E-011	2.688016E-012	0	0.000000E+000
1	15.76438500	2.688016E-012	1.780802E-011	1	0.000000E+000
1	15.76447059	1.780802E-011	2.688016E-012	0	0.000000E+000
1	15.76449578	2.688016E-012	1.780802E-011	1	0.000000E+000
1	15.76473832	1.780802E-011	2.688016E-012	0	0.000000E+000
1	15.76476828	2.688016E-012	1.780802E-011	1	0.000000E+000
1	15.76482808	1.780802E-011	2.688016E-012	0	0.000000E+000
1	15.76484305	2.688016E-012	1.780802E-011	1	0.000000E+000
1	15.76558858	1.780802E-011	2.688016E-012	0	0.000000E+000
1	15.76597611	2.688016E-012	1.780802E-011	1	0.000000E+000
1	15.76632125	1.780802E-011	2.688016E-012	0	0.000000E+000
1	15.76637854	2.688016E-012	1.780802E-011	1	0.000000E+000
1	15.76672327	1.780802E-011	2.688016E-012	0	0.000000E+000
1	15.76677549	2.688016E-012	1.780802E-011	1	0.000000E+000
1	15.76706223	1.780802E-011	2.688016E-012	0	0.000000E+000
1	15.76710789	2.688016E-012	1.780802E-011	1	0.000000E+000
1	15.76715291	1.780802E-011	2.688016E-012	0	0.000000E+000
1	15.76718442	2.688016E-012	1.780802E-011	1	0.000000E+000
1	15.76750641	1.780802E-011	2.688016E-012	0	0.000000E+000
1	15.76752142	2.688016E-012	1.780802E-011	1	0.000000E+000
1	15.76789841	1.780802E-011	2.688016E-012	0	0.000000E+000
1	15.76815577	2.688016E-012	1.780802E-011	1	0.000000E+000
1	15.76829589	1.780802E-011	2.688016E-012	0	0.000000E+000
1	15.76832211	2.688016E-012	1.780802E-011	1	0.000000E+000
1	15.76865497	1.780802E-011	2.688016E-012	0	0.000000E+000
1	15.76867083	2.688016E-012	1.780802E-011	1	0.000000E+000
1	15.76870803	1.780802E-011	2.688016E-012	0	0.000000E+000
1	15.76874914	2.688016E-012	1.780802E-011	1	0.000000E+000
1	15.76886042	1.780802E-011	2.688016E-012	0	0.000000E+000
1	15.76889160	2.688016E-012	1.780802E-011	1	0.000000E+000
1	15.76899578	1.780802E-011	2.688016E-012	0	0.000000E+000
1	15.76902210	2.688016E-012	1.780802E-011	1	0.000000E+000
1	15.76911344	1.780802E-011	2.688016E-012	0	0.000000E+000
1	15.76933786	2.688016E-012	1.780802E-011	1	0.000000E+000
1	15.76984556	1.780802E-011	2.688016E-012	0	0.000000E+000
1	15.76992062	2.688016E-012	1.780802E-011	1	0.000000E+000
1	15.77023741	1.780802E-011	2.688016E-012	0	0.000000E+000
1	15.77024790	2.688016E-012	1.780802E-011	1	0.000000E+000
1	15.77026838	1.780802E-011	2.688016E-012	0	0.000000E+000
1	15.77030707	2.688016E-012	1.780802E-011	1	0.000000E+000
1	15.77039664	1.780802E-011	2.688016E-012	0	0.000000E+000
1	15.77042310	2.688016E-012	1.780802E-011	1	0.000000E+000
1	15.77082123	1.780802E-011	2.688016E-012	0	0.000000E+000
1	15.77087034	2.688016E-012	1.780802E-011	1	0.000000E+000
1	15.77089543	1.780802E-011	2.688016E-012	0	0.000000E+000
1	15.77091287	2.688016E-012	1.780802E-011	1	0.000000E+000
1	15.77116824	1.780802E-011	2.688016E-012	0	0.000000E+000
1	15.77123836	2.688016E-012	1.780802E-011	1	0.000000E+000
1	15.77135291	1.780802E-011	2.688016E-012	0	0.000000E+000
1	15.77139027	2.688016E-012	1.780802E-011	1	0.000000E+000
1	15.77163107	1.780802E-011	2.688016E-012	0	0.000000E+000
1	15.77167733	2.688016E-012	1.780802E-011	1	0.000000E+000
1	15.77193334	1.780802E-011	2.688016E-012	0	0.000000E+000
1	15.77195520	2.688016E-012	1.780802E-011	1	0.000000E+000
1	15.77233110	1.780802E-011	2.688016E-012	0	0.000000E+000
1	15.77236679	2.688016E-012	1.780802E-011	1	0.000000E+000
1	15.77253462	1.780802E-011	2.688016E-012	0	0.000000E+000
1	15.77256695	2.688016E-012	1.780802E-011	1	0.000000E+000
1	15.77349834	1.780802E-011	2.688016E-012	0	0.000000E+000
1	15.77352914	2.688016E-012	1.780802E-011	1	0.000000E+000
1	15.77378248	1.780802E-011	2.688016E-012	0	0.000000E+000
1	15.77386341	2.688016E-012	1.780802E-011	1	0.000000E+000
1	15.77390576	1.780802E-011	2.688016E-012	0	0.000000E+000
1	15.77399433	2.688016E-012	1.780802E-011	1	0.000000E+000
1	15.77406688	1.780802E-011	2.688016E-012	0	0.000000E+000
1	15.77411448	2.688016E-012	1.780802E-011	1	0.000000E+000
1	15.77413743	1.780802E-011	2.688016E-012	0	0.000000E+000
1	15.77416812	2.688016E-012	1.780802E-011	1	0.000000E+000
1	15.77471010	1.780802E-011	2.688016E-012	0	0.000000E+000
1	15.77475913	2.688016E-012	1.780802E-011	1	0.000000E+000
1	15.77479699	1.780802E-011	2.688016E-012	0	0.000000E+000
1	15.77482284	2.688016E-012	1.780802E-011	1	0.000000E+000
1	15.77486397	1.780802E-011	2.688016E-012	0	0.000000E+000
1	15.77492078	2.688016E-012	1.780802E-011	1	0.000000E+000
1	15.77498231	1.780802E-011	2.688016E-012	0	0.000000E+000
1	15.77500065	2.688016E-012	1.780802E-011	1	0.000000E+000
1	15.77550957	1.780802E-011	2.688016E-012	0	0.000000E+000
1	15.77556139	2.688016E-012	1.780802E-011	1	0.000000E+000
1	15.77574604	1.780802E-011	2.688016E-012	0	0.000000E+000
1	15.77576472	2.688016E-012	1.780802E-011	1	0.000000E+000
1	15.77577689	1.780802E-011	2.688016E-012	0	0.000000E+000
1	15.77582287	2.688016E-012	1.780802E-011	1	0.000000E+000
1	15.77651509	1.780802E-011	2.688016E-012	0	0.000000E+000
1	15.77653204	2.688016E-012	1.780802E-011	1	0.000000E+000
1	15.77658626	1.780802E-011	2.688016E-012	0	0.000000E+000
1	15.78861746	2.688016E-012	1.780802E-011	1	0.000000E+000
1	15.78882148	1.780802E-011	2.688016E-012	0	0.000000E+000
1	15.78884347	2.688016E-012	1.780802E-011	1	0.000000E+000
1	15.78896060	1.780802E-011	2.688016E-012	0	0.000000E+000
1	15.78900119	2.688016E-012	1.780802E-011	1	0.000000E+000
1	15.78930630	1.780802E-011	2.688016E-012	0	0.000000E+000
1	15.78946414	2.688016E-012	1.780802E-011	1	0.000000E+000
1	15.78951933	1.780802E-011	2.688016E-012	0	0.000000E+000
1	15.78954960	2.688016E-012	1.780802E-011	1	0.000000E+000
1	15.78974678	1.780802E-011	2.688016E-012	0	0.000000E+000
1	15.78986010	2.688016E-012	1.780802E-011	1	0.000000E+000
1	15.79012327	1.780802E-011	2.688016E-012	0	0.000000E+000
1	15.79020292	2.688016E-012	1.780802E-011	1	0.000000E+000
1	15.79026257	1.780802E-011	2.688016E-012	0	0.000000E+000
1	15.79033316	2.688016E-012	1.780802E-011	1	0.000000E+000
1	15.79036723	1.780802E-011	2.688016E-012	0	0.000000E+000
1	15.79040291	2.688016E-012	1.780802E-011	1	0.000000E+000
1	15.79063190	1.780802E-011	2.688016E-012	0	0.000000E+000
1	15.79065693	2.688016E-012	1.780802E-011	1	0.000000E+000
1	15.79092543	1.780802E-011	2.688016E-012	0	0.000000E+000
1	15.79095649	2.688016E-012	1.780802E-011	1	0.000000E+000
1	15.79124767	1.780802E-011	2.688016E-012	0	0.000000E+000
1	15.79131850	2.688016E-012	1.780802E-011	1	0.000000E+000
1	15.79140978	1.780802E-011	2.688016E-012	0	0.000000E+000
1	15.79144296	2.688016E-012	1.780802E-011	1	0.000000E+000
1	15.79166663	1.780802E-011	2.688016E-012	0	0.000000E+000
1	15.79176291	2.688016E-012	1.780802E-011	1	0.000000E+000
1	15.79247940	1.780802E-011	2.688016E-012	0	0.000000E+000
1	15.79250236	2.688016E-012	1.780802E-011	1	0.000000E+000
1	15.79264568	1.780802E-011	2.688016E-012	0	0.000000E+000
1	15.79266691	2.688016E-012	1.780802E-011	1	0.000000E+000
1	15.79302664	1.780802E-011	2.688016E-012	0	0.000000E+000
1	15.79305592	2.688016E-012	1.780802E-011	1	0.000000E+000
1	15.79341649	1.780802E-011	2.688016E-012	0	0.000000E+000
1	15.79344439	2.688016E-012	1.780802E-011	1	0.000000E+000
1	15.79346627	1.780802E-011	2.688016E-012	0	0.000000E+000
1	15.79348444	2.688016E-012	1.780802E-011	1	0.000000E+000
1	15.79371687	1.780802E-011	2.688016E-012	0	0.000000E+000
1	15.79376023	2.688016E-012	1.780802E-011	1	0.000000E+000
1	15.79378407	1.780802E-011	2.688016E-012	0	0.000000E+000
1	15.79385475	2.688016E-012	1.780802E-011	1	0.000000E+000
1	15.79388102	1.780802E-011	2.688016E-012	0	0.000000E+000
1	15.79390047	2.688016E-012	1.780802E-011	1	0.000000E+000
1	15.79415703	1.780802E-011	2.688016E-012	0	0.000000E+000
1	15.79424254	2.688016E-012	1.780802E-011	1	0.000000E+000
1	15.79446708	1.780802E-011	2.688016E-012	0	0.000000E+000
1	15.79448391	2.688016E-012	1.780802E-011	1	0.000000E+000
1	15.79479771	1.780802E-011	2.688016E-012	0	0.000000E+000
1	15.79532353	2.688016E-012	1.780802E-011	1	0.000000E+000
1	15.79543011	1.780802E-011	2.688016E-012	0	0.000000E+000
1	15.79551630	2.688016E-012	1.780802E-011	1	0.000000E+000
1	15.79592084	1.780802E-011	2.688016E-012	0	0.000000E+000
1	15.79594186	2.688016E-012	1.780802E-011	1	0.000000E+000
1	15.79596624	1.780802E-011	2.688016E-012	0	0.000000E+000
1	15.79600247	2.688016E-012	1.780802E-011	1	0.000000E+000
1	15.79613189	1.780802E-011	2.688016E-012	0	0.000000E+000
1	15.79614983	2.688016E-012	1.780802E-011	1	0.000000E+000
1	15.79669413	1.780802E-011	2.688016E-012	0	0.000000E+000
1	15.79674436	2.688016E-012	1.780802E-011	1	0.000000E+000
1	15.79695888	1.780802E-011	2.688016E-012	0	0.000000E+000
1	15.79701633	2.688016E-012	1.780802E-011	1	0.000000E+000
1	15.79712155	1.780802E-011	2.688016E-012	0	0.000000E+000
1	15.79715207	2.688016E-012	1.780802E-011	1	0.000000E+000
1	15.79721950	1.780802E-011	2.688016E-012	0	0.000000E+000
1	15.79724763	2.688016E-012	1.780802E-011	1	0.000000E+000
1	15.79793436	1.780802E-011	2.688016E-012	0	0.000000E+000
1	15.79799635	2.688016E-012	1.780802E-011	1	0.000000E+000
1	15.79828260	1.780802E-011	2.688016E-012	0	0.000000E+000
1	15.79831018	2.688016E-012	1.780802E-011	1	0.000000E+000
1	15.79873262	1.780802E-011	2.688016E-012	0	0.000000E+000
1	15.79873722	2.688016E-012	1.780802E-011	1	0.000000E+000
1	15.79891287	1.780802E-011	2.688016E-012	0	0.000000E+000
1	15.79893773	2.688016E-012	1.780802E-011	1	0.000000E+000
1	15.79934211	1.780802E-011	2.688016E-012	0	0.000000E+000
1	15.79939118	2.688016E-012	1.780802E-011	1	0.000000E+000
1	15.79944267	1.780802E-011	2.688016E-012	0	0.000000E+000
1	15.79946693	2.688016E-012	1.780802E-011	1	0.000000E+000
1	15.80012556	1.780802E-011	2.688016E-012	0	0.000000E+000
1	15.80016746	2.688016E-012	1.780802E-011	1	0.000000E+000
1	15.80021874	1.780802E-011	2.688016E-012	0	0.000000E+000
1	15.80027253	2.688016E-012	1.780802E-011	1	0.000000E+000
1	15.80040629	1.780802E-011	2.688016E-012	0	0.000000E+000
1	15.80201934	2.688016E-012	1.780802E-011	1	0.000000E+000
1	15.80286073	1.780802E-011	2.688016E-012	0	0.000000E+000
1	15.80292071	2.688016E-012	1.780802E-011	1	0.000000E+000
1	15.80292463	1.780802E-011	2.688016E-012	0	0.000000E+000
1	15.80294994	2.688016E-012	1.780802E-011	1	0.000000E+000
1	15.80304332	1.780802E-011	2.688016E-012	0	0.000000E+000
1	15.80379615	2.688016E-012	1.780802E-011	1	0.000000E+000
1	15.80391452	1.780802E-011	2.688016E-012	0	0.000000E+000
1	15.80609695	2.688016E-012	1.780802E-011	1	0.000000E+000
1	15.80645431	1.780802E-011	2.688016E-012	0	0.000000E+000
1	15.80648555	2.688016E-012	1.780802E-011	1	0.000000E+000
1	15.80754929	1.780802E-011	2.688016E-012	0	0.000000E+000
1	15.80759321	2.688016E-012	1.780802E-011	1	0.000000E+000
1	15.80762893	1.780802E-011	2.688016E-012	0	0.000000E+000
1	15.80764686	2.688016E-012	1.780802E-011	1	0.000000E+000
1	15.80772467	1.780802E-011	2.688016E-012	0	0.000000E+000
1	15.80780427	2.688016E-012	1.780802E-011	1	0.000000E+000
1	15.80798473	1.780802E-011	2.688016E-012	0	0.000000E+000
1	15.80809670	2.688016E-012	1.780802E-011	1	0.000000E+000
1	15.80837854	1.780802E-011	2.688016E-012	0	0.000000E+000
1	15.80845766	2.688016E-012	1.780802E-011	1	0.000000E+000
1	15.80853921	1.780802E-011	2.688016E-012	0	0.000000E+000
1	15.80857669	2.688016E-012	1.780802E-011	1	0.000000E+000
1	15.80886547	1.780802E-011	2.688016E-012	0	0.000000E+000
1	15.80889903	2.688016E-012	1.780802E-011	1	0.000000E+000
1	15.80925212	1.780802E-011	2.688016E-012	0	0.000000E+000
1	15.80931865	2.688016E-012	1.780802E-011	1	0.000000E+000
1	15.80946837	1.780802E-011	2.688016E-012	0	0.000000E+000
1	15.80948947	2.688016E-012	1.780802E-011	1	0.000000E+000
1	15.80968735	1.780802E-011	2.688016E-012	0	0.000000E+000
1	15.80972390	2.688016E-012	1.780802E-011	1	0.000000E+000
1	15.80981391	1.780802E-011	2.688016E-012	0	0.000000E+000
1	15.80987221	2.688016E-012	1.780802E-011	1	0.000000E+000
1	15.81010992	1.780802E-011	2.688016E-012	0	0.000000E+000
1	15.81020339	2.688016E-012	1.780802E-011	1	0.000000E+000
1	15.81039758	1.780802E-011	2.688016E-012	0	0.000000E+000
1	15.81043430	2.688016E-012	1.780802E-011	1	0.000000E+000
1	15.81097317	1.780802E-011	2.688016E-012	0	0.000000E+000
1	15.81100609	2.688016E-012	1.780802E-011	1	0.000000E+000
1	15.81126243	1.780802E-011	2.688016E-012	0	0.000000E+000
1	15.81555614	2.688016E-012	1.780802E-011	1	0.000000E+000
1	15.81572482	1.780802E-011	2.688016E-012	0	0.000000E+000
1	15.81576320	2.688016E-012	1.780802E-011	1	0.000000E+000
1	15.81613656	1.780802E-011	2.688016E-012	0	0.000000E+000
1	15.81620673	2.688016E-012	1.780802E-011	1	0.000000E+000
1	15.81625863	1.780802E-011	2.688016E-012	0	0.000000E+000
1	15.81636656	2.688016E-012	1.780802E-011	1	0.000000E+000
1	15.81646413	1.780802E-011	2.688016E-012	0	0.000000E+000
1	15.81654114	2.688016E-012	1.780802E-011	1	0.000000E+000
1	15.81664046	1.780802E-011	2.688016E-012	0	0.000000E+000
1	15.81668133	2.688016E-012	1.780802E-011	1	0.000000E+000
1	15.81678077	1.780802E-011	2.688016E-012	0	0.000000E+000
1	15.81680413	2.688016E-012	1.780802E-011	1	0.000000E+000
1	15.81700490	1.780802E-011	2.688016E-012	0	0.000000E+000
1	15.81703646	2.688016E-012	1.780802E-011	1	0.000000E+000
1	15.81743614	1.780802E-011	2.688016E-012	0	0.000000E+000
1	15.81748714	2.688016E-012	1.780802E-011	1	0.000000E+000
1	15.81773235	1.780802E-011	2.688016E-012	0	0.000000E+000
1	15.81787365	2.688016E-012	1.780802E-011	1	0.000000E+000
1	15.81793441	1.780802E-011	2.688016E-012	0	0.000000E+000
1	15.81797388	2.688016E-012	1.780802E-011	1	0.000000E+000
1	15.81852117	1.780802E-011	2.688016E-012	0	0.000000E+000
1	15.81859367	2.688016E-012	1.780802E-011	1	0.000000E+000
1	15.81887661	1.780802E-011	2.688016E-012	0	0.000000E+000
1	15.81890473	2.688016E-012	1.780802E-011	1	0.000000E+000
1	15.81895734	1.780802E-011	2.688016E-012	0	0.000000E+000
1	15.81899463	2.688016E-012	1.780802E-011	1	0.000000E+000
1	15.81918612	1.780802E-011	2.688016E-012	0	0.000000E+000
1	15.81930165	2.688016E-012	1.780802E-011	1	0.000000E+000
1	15.81942571	1.780802E-011	2.688016E-012	0	0.000000E+000
1	15.82026611	2.688016E-012	1.780802E-011	1	0.000000E+000
1	15.82040563	1.780802E-011	2.688016E-012	0	0.000000E+000
[truncated: 251,489 more chars]
