# Supplementary material for: Ancestral acetylcholine receptor β-subunit forms homopentamers that prime before opening spontaneously
Source: eLife. 2022 Jul 4;11:e76504. doi: 10.7554/eLife.76504 (PMC9365395; doi:10.7554/eLife.76504)
Supplement: Figure 4—source data 1. — Detected single-channel event durations of spontaneously opening βAnc homomers in the absence (agonist-free) and presence of increasing concentrations of acetylcholine (ACh; 10 µM, 30 µM, 60 µM, and 100 µM) or 2-[(2,6-dimethylphenyl)amino]-N,N,N-trimethyl-2-oxoethaniminium chloride (QX-222; QX; 10 µM, 30 µM, 60 µM, and 100µM). Compressed file includes 27 TAC 4.3.3 event files (*.evt format) of the single-channel detections for the three recordings for each condition (fileA, fileB, and fileC in each case) in the presented kinetic analysis, as well as the associated R scripts (*.txt format) for defining and sorting bursts. [file elife-76504-fig4-data1.zip › F4-SD1/Source Data - Figure 4/Figure4_ACh10uM_fileA.evt]

5
File
Acquire	C:\Users\daCostaLab\Desktop\CJT\2-81Homomer Project\ACh Block\10uM - 120mV - ACh\Recordings\a1-19-03-27-BAnc81Homomer-BRBS-PA10OOPS-120mV-7.acquire	0	
Sweeps
1	141.821614	0.000000	0.262964	0.0000000E+000	0.0000000E+000	
Segments
1	396	0.000000	0.262964	0.389963	0.588008	0.810304	1.273785	1.335280	1.516759	2.100629	2.277511	2.318320	2.812126	2.903062	3.027646	3.039216	3.112809	3.368897	3.490555	3.549329	3.728598	4.060278	4.668095	4.677616	4.816216	4.874224	4.963841	5.498957	5.624326	5.667172	6.359546	6.463042	6.607046	6.643696	7.202124	7.233520	7.502136	7.581387	7.708485	7.757808	8.140126	8.384547	8.942592	8.946337	9.192138	9.211921	9.652632	9.928652	10.529526	10.663389	10.782802	10.968140	11.362228	11.362288	11.541877	11.558896	11.726172	11.755504	11.917904	12.170646	12.280352	12.779740	12.883309	12.935152	13.021725	13.066224	13.191251	13.240157	13.411452	13.459440	14.183741	14.628930	14.764993	14.917521	15.064412	15.120872	15.328081	15.359984	15.610879	15.694121	15.944605	16.122888	16.243905	16.494505	16.605698	16.690052	16.845116	16.911222	17.194912	17.194992	17.312248	17.326064	17.927942	17.981424	18.051841	18.139427	18.281131	18.362832	18.761896	18.767856	18.868973	19.001109	19.104711	19.161072	19.271746	19.548908	19.771892	19.816432	19.938730	20.048004	20.152774	20.209648	20.403024	20.453313	20.571431	20.670777	20.847422	20.930274	21.136725	21.378590	21.597974	21.651440	22.134259	22.175728	22.650405	22.700016	22.985349	23.282838	23.383066	23.484312	23.608187	23.617520	24.095429	24.714428	25.162314	25.342201	25.525232	26.034152	26.138069	26.173424	26.389751	26.502350	27.531163	27.625104	27.767846	28.021831	28.203853	28.309929	28.619085	28.795268	29.098491	29.122544	29.215687	29.253616	29.412986	29.450224	29.675146	29.717564	29.886476	30.071343	30.249303	30.302192	30.418057	30.666965	30.858415	31.232843	31.370248	32.109202	32.442394	32.468836	32.608137	32.711595	33.030249	33.054704	33.287312	33.359791	33.572449	33.584699	33.692748	33.749746	33.975486	34.143818	34.450270	34.496496	34.788063	34.827859	35.460451	35.479536	35.648913	35.676144	36.075904	36.283000	36.396508	36.397040	36.952702	36.986864	37.070269	37.195821	37.312522	37.513122	37.634054	37.642224	37.801707	37.944962	38.185658	38.232048	38.344239	38.434556	38.611328	38.955690	39.370755	39.411696	39.552810	39.638052	40.180562	40.198128	40.320043	40.329200	40.634173	40.656880	40.860255	41.166205	41.272522	41.341702	41.452122	41.600933	41.849649	41.902915	42.038559	42.098672	42.200793	42.251043	42.456859	42.882663	42.988644	43.501826	43.650634	43.671536	44.377257	44.392432	44.680856	44.751612	44.882442	44.916720	45.218577	45.361487	45.566358	45.672348	45.814418	45.834224	45.899909	46.097080	46.213014	46.436130	47.026940	47.101408	47.574495	47.859373	48.028779	48.062448	48.180636	48.193520	48.433935	48.455917	48.567990	48.622582	48.758489	48.827586	49.607115	49.727613	49.920027	49.962992	50.171845	50.440224	51.552407	51.942060	52.894792	53.129697	53.233131	53.239792	53.328985	53.411520	53.515351	53.567472	53.765633	53.934652	54.314326	54.398520	54.582220	54.620535	54.780182	54.812656	54.939735	55.126948	55.264429	55.497092	55.609648	55.785742	55.894359	55.926768	56.009097	56.198752	56.732994	56.778736	56.953698	56.991176	57.094855	57.106416	57.210049	57.351902	57.550888	57.565168	57.824916	57.827312	57.974886	58.023920	58.311552	58.367310	58.661413	58.720169	59.023649	59.072496	59.339276	59.349341	60.056782	60.121072	60.284550	60.659569	60.763370	60.913790	61.066034	61.104112	61.158689	61.169648	61.270344	61.710049	61.936135	61.959849	62.131262	62.219149	62.666951	62.676976	62.793077	62.808048	63.112183	63.135728	63.265623	63.388022	63.788791	63.791088	63.913134	63.930217	64.193845	64.249840	64.433489	64.523543	64.701315	64.748840	64.856563	64.905200	65.034788	65.036272	65.323900	65.466721	65.570863	65.573432	65.987899	66.108076	66.213710	66.291499	66.884218	67.368835	67.487891	67.526640	67.613210	67.657712	68.039645	68.079209	68.542016	68.575216	68.769008	68.956708	69.060160	69.099504	69.401185	69.427184	69.547433	69.738553	69.983370	70.017008	70.206009	70.213616	70.461582	70.475760	70.567221	70.839515	70.962888	71.000048	72.616672	72.681095	73.019936	73.210899	73.463251	73.490416	73.673088	73.687024	73.932213	73.949168	74.131641	74.166141	74.270490	74.431711	74.595110	74.604528	74.710786	74.841473	75.042315	75.063280	75.354280	75.390960	75.543668	75.587568	75.753298	75.784176	76.159598	76.177392	76.237463	76.242928	76.314742	76.374000	77.047863	77.148142	77.251394	77.332112	77.450606	77.495684	77.604584	77.619184	77.913374	77.946864	78.039068	78.275162	78.381484	78.405616	78.719837	78.778073	79.591528	79.592368	80.406663	80.437232	80.683568	80.699376	81.130568	81.158128	81.375553	81.437525	81.544029	81.551344	82.190419	82.235191	82.762051	82.796528	83.049950	83.159366	83.509465	83.539203	83.681433	83.738928	83.935635	84.011261	84.452176	84.500464	84.762227	84.762608	84.846459	85.042284	85.259068	85.286896	85.356184	85.503539	85.603541	85.689395	86.058617	86.073328	86.176030	86.257710	86.400789	86.458920	86.790093	86.794224	87.315439	87.633356	87.763977	87.777264	87.877706	87.910937	88.060289	88.104944	88.165312	88.425709	88.545815	88.997374	89.110318	89.200024	89.419697	89.430737	89.594850	89.740467	89.888515	89.939952	90.062435	90.184058	90.758303	90.791920	90.910772	90.983605	91.227050	91.250672	91.910712	91.971568	92.035263	92.074435	92.181088	92.272891	92.491772	93.389826	93.537945	93.544432	93.955351	94.003184	94.067747	94.068720	94.184365	94.199792	94.362640	94.396400	95.264923	95.313904	95.471634	95.510512	95.741248	95.772656	96.429352	96.533849	96.690327	96.776694	97.047385	97.083376	97.435791	97.576205	97.873575	97.935344	98.013000	98.118462	98.289944	98.412058	98.537935	98.653670	98.803595	99.014870	99.297915	99.311600	99.670597	99.704816	99.899174	100.010247	100.120068	100.420766	100.774421	100.898495	101.008642	101.054486	101.197946	101.212144	101.728583	101.736432	101.902682	101.933040	102.019543	102.067989	102.227501	102.408817	102.626748	102.703024	102.824967	102.877949	103.089593	103.291357	103.407338	103.618146	103.739265	104.196311	104.387402	104.429814	104.533415	104.554480	104.882338	104.947696	105.193852	105.303132	105.406919	105.471984	105.660005	105.668592	105.905676	105.930736	106.109659	106.347276	106.509077	106.583485	107.056331	107.060040	107.170856	107.175920	107.574424	107.582008	108.224741	108.428433	108.977825	109.010928	109.328464	109.338608	109.621905	109.712717	109.907507	110.187727	110.293287	110.338863	110.752255	110.811418	111.209180	111.770771	111.961027	112.373803	112.599065	112.828130	113.253563	113.368342	113.592927	113.598448	113.856823	113.860592	114.766289	114.797657	114.914391	115.406389	115.554005	115.640145	115.802665	115.984130	116.243049	116.285424	116.378782	116.481446	116.858284	117.155537	117.260432	117.308477	117.412399	117.578727	117.838229	118.141931	118.245815	118.251504	118.429767	118.519553	118.658784	118.745705	118.880961	119.545432	119.663524	119.878825	119.991251	120.025095	120.202254	120.298608	120.402298	120.456879	120.608164	120.620601	120.855992	120.872944	120.963851	121.100142	121.234768	121.411894	121.517850	121.539316	121.781162	121.917232	122.102611	122.118128	122.377674	122.380272	122.639090	122.642416	123.048005	123.111581	123.223119	123.521634	123.667787	123.794669	123.907035	124.409657	124.513862	124.743464	124.848769	125.251787	125.407941	125.460464	125.761258	125.788144	125.887009	126.193524	126.300062	126.614751	126.720754	126.839501	126.957918	127.181920	127.319988	127.361008	127.446163	127.495705	127.889663	127.975764	128.120502	128.622771	128.734734	128.901970	129.020797	131.211511	131.358561	131.390909	131.648072	131.770613	131.874290	132.012038	132.264340	132.284164	132.413833	132.472816	132.634344	132.669931	132.856780	133.027236	133.209893	133.260321	133.364433	133.390320	133.549708	133.616036	133.719631	134.232222	134.342735	134.387792	134.654208	134.922113	135.027277	135.387815	135.603042	135.668829	135.772931	135.815152	135.911560	135.946224	136.193718	136.311513	136.509894	136.749137	136.895928	136.929264	137.009122	137.112125	137.229714	137.401175	137.503855	137.519088	137.618257	137.822067	137.956089	138.544236	138.679606	139.129539	139.256984	139.344988	139.459477	140.383177	140.488433	141.539523	141.663052	141.717791	141.821614	
Events
1	0.44030304	1.763785E-012	1.629378E-011	1	0.000000E+000
1	0.44067554	1.629378E-011	1.763785E-012	0	0.000000E+000
1	0.44131497	1.763785E-012	1.629378E-011	1	0.000000E+000
1	0.44296713	1.629378E-011	1.763785E-012	0	0.000000E+000
1	0.44302530	1.763785E-012	1.629378E-011	1	0.000000E+000
1	0.44465722	1.629378E-011	1.763785E-012	0	0.000000E+000
1	0.44486626	1.763785E-012	1.629378E-011	1	0.000000E+000
1	0.44529668	1.629378E-011	1.763785E-012	0	0.000000E+000
1	0.44636458	1.763785E-012	1.629378E-011	1	0.000000E+000
1	0.44649495	1.629378E-011	1.763785E-012	0	0.000000E+000
1	0.44667785	1.763785E-012	1.629378E-011	1	0.000000E+000
1	0.44767229	1.629378E-011	1.763785E-012	0	0.000000E+000
1	0.53401961	1.763785E-012	1.629378E-011	1	0.000000E+000
1	0.53489653	1.629378E-011	1.763785E-012	0	0.000000E+000
1	0.53501610	1.763785E-012	1.629378E-011	1	0.000000E+000
1	0.53509161	1.629378E-011	1.763785E-012	0	0.000000E+000
1	0.53511253	1.763785E-012	1.629378E-011	1	0.000000E+000
1	0.53558539	1.629378E-011	1.763785E-012	0	0.000000E+000
1	0.53563156	1.763785E-012	1.629378E-011	1	0.000000E+000
1	0.53663026	1.629378E-011	1.763785E-012	0	0.000000E+000
1	0.55094921	1.763785E-012	1.629378E-011	1	0.000000E+000
1	0.55128174	1.629378E-011	1.763785E-012	0	0.000000E+000
1	0.55155179	1.763785E-012	1.629378E-011	1	0.000000E+000
1	0.55178578	1.629378E-011	1.763785E-012	0	0.000000E+000
1	0.86137372	1.580929E-012	1.611093E-011	1	0.000000E+000
1	0.86141819	1.611093E-011	1.580929E-012	0	0.000000E+000
1	0.86166597	1.580929E-012	1.611093E-011	1	0.000000E+000
1	0.86317658	1.611093E-011	1.580929E-012	0	0.000000E+000
1	0.86323117	1.580929E-012	1.611093E-011	1	0.000000E+000
1	0.86559188	1.611093E-011	1.580929E-012	0	0.000000E+000
1	0.86567109	1.580929E-012	1.611093E-011	1	0.000000E+000
1	0.86906988	1.611093E-011	1.580929E-012	0	0.000000E+000
1	0.86910882	1.580929E-012	1.611093E-011	1	0.000000E+000
1	0.87026211	1.611093E-011	1.580929E-012	0	0.000000E+000
1	0.87028939	1.580929E-012	1.611093E-011	1	0.000000E+000
1	0.87082778	1.611093E-011	1.580929E-012	0	0.000000E+000
1	0.87088299	1.580929E-012	1.611093E-011	1	0.000000E+000
1	0.87168413	1.611093E-011	1.580929E-012	0	0.000000E+000
1	0.87172169	1.580929E-012	1.611093E-011	1	0.000000E+000
1	0.87278307	1.611093E-011	1.580929E-012	0	0.000000E+000
1	0.87279647	1.580929E-012	1.611093E-011	1	0.000000E+000
1	0.87286150	1.611093E-011	1.580929E-012	0	0.000000E+000
1	0.87287662	1.580929E-012	1.611093E-011	1	0.000000E+000
1	0.87292138	1.611093E-011	1.580929E-012	0	0.000000E+000
1	0.87346212	1.580929E-012	1.611093E-011	1	0.000000E+000
1	0.87477285	1.611093E-011	1.580929E-012	0	0.000000E+000
1	0.87487826	1.580929E-012	1.611093E-011	1	0.000000E+000
1	0.87611481	1.611093E-011	1.580929E-012	0	0.000000E+000
1	0.87622641	1.580929E-012	1.611093E-011	1	0.000000E+000
1	0.87736320	1.611093E-011	1.580929E-012	0	0.000000E+000
1	0.87842346	1.580929E-012	1.611093E-011	1	0.000000E+000
1	0.87925557	1.611093E-011	1.580929E-012	0	0.000000E+000
1	0.88012760	1.580929E-012	1.611093E-011	1	0.000000E+000
1	0.88021554	1.611093E-011	1.580929E-012	0	0.000000E+000
1	0.88022134	1.580929E-012	1.611093E-011	1	0.000000E+000
1	0.88086367	1.611093E-011	1.580929E-012	0	0.000000E+000
1	0.88088403	1.580929E-012	1.611093E-011	1	0.000000E+000
1	0.88282650	1.611093E-011	1.580929E-012	0	0.000000E+000
1	0.88285007	1.580929E-012	1.611093E-011	1	0.000000E+000
1	0.88535501	1.611093E-011	1.580929E-012	0	0.000000E+000
1	0.88569638	1.580929E-012	1.611093E-011	1	0.000000E+000
1	0.88795257	1.611093E-011	1.580929E-012	0	0.000000E+000
1	0.88804124	1.580929E-012	1.611093E-011	1	0.000000E+000
1	0.88820722	1.611093E-011	1.580929E-012	0	0.000000E+000
1	0.88821783	1.580929E-012	1.611093E-011	1	0.000000E+000
1	0.88841098	1.611093E-011	1.580929E-012	0	0.000000E+000
1	0.88847081	1.580929E-012	1.611093E-011	1	0.000000E+000
1	0.88875263	1.611093E-011	1.580929E-012	0	0.000000E+000
1	0.89016475	1.580929E-012	1.611093E-011	1	0.000000E+000
1	0.89219678	1.611093E-011	1.580929E-012	0	0.000000E+000
1	0.89376043	1.580929E-012	1.611093E-011	1	0.000000E+000
1	0.89480047	1.611093E-011	1.580929E-012	0	0.000000E+000
1	0.89483349	1.580929E-012	1.611093E-011	1	0.000000E+000
1	0.89527938	1.611093E-011	1.580929E-012	0	0.000000E+000
1	0.89532255	1.580929E-012	1.611093E-011	1	0.000000E+000
1	0.89570484	1.611093E-011	1.580929E-012	0	0.000000E+000
1	0.89574738	1.580929E-012	1.611093E-011	1	0.000000E+000
1	0.89744698	1.611093E-011	1.580929E-012	0	0.000000E+000
1	0.89745673	1.580929E-012	1.611093E-011	1	0.000000E+000
1	0.89833898	1.611093E-011	1.580929E-012	0	0.000000E+000
1	0.89834674	1.580929E-012	1.611093E-011	1	0.000000E+000
1	0.89925961	1.611093E-011	1.580929E-012	0	0.000000E+000
1	0.90016807	1.580929E-012	1.611093E-011	1	0.000000E+000
1	0.90070648	1.611093E-011	1.580929E-012	0	0.000000E+000
1	0.90082451	1.580929E-012	1.611093E-011	1	0.000000E+000
1	0.90321375	1.611093E-011	1.580929E-012	0	0.000000E+000
1	0.90324241	1.580929E-012	1.611093E-011	1	0.000000E+000
1	0.90492373	1.611093E-011	1.580929E-012	0	0.000000E+000
1	0.90505095	1.580929E-012	1.611093E-011	1	0.000000E+000
1	0.90882180	1.611093E-011	1.580929E-012	0	0.000000E+000
1	0.90884963	1.580929E-012	1.611093E-011	1	0.000000E+000
1	0.90906558	1.611093E-011	1.580929E-012	0	0.000000E+000
1	0.92519234	1.580929E-012	1.611093E-011	1	0.000000E+000
1	0.92577990	1.611093E-011	1.580929E-012	0	0.000000E+000
1	0.92579443	1.580929E-012	1.611093E-011	1	0.000000E+000
1	0.92583770	1.611093E-011	1.580929E-012	0	0.000000E+000
1	0.92587770	1.580929E-012	1.611093E-011	1	0.000000E+000
1	0.92687100	1.611093E-011	1.580929E-012	0	0.000000E+000
1	0.96148956	1.580929E-012	1.611093E-011	1	0.000000E+000
1	0.96171490	1.611093E-011	1.580929E-012	0	0.000000E+000
1	0.96172214	1.580929E-012	1.611093E-011	1	0.000000E+000
1	0.96203587	1.611093E-011	1.580929E-012	0	0.000000E+000
1	0.96225816	1.580929E-012	1.611093E-011	1	0.000000E+000
1	0.96312149	1.611093E-011	1.580929E-012	0	0.000000E+000
1	0.96388511	1.580929E-012	1.611093E-011	1	0.000000E+000
1	0.96454369	1.611093E-011	1.580929E-012	0	0.000000E+000
1	0.96481323	1.580929E-012	1.611093E-011	1	0.000000E+000
1	0.96493521	1.611093E-011	1.580929E-012	0	0.000000E+000
1	0.96500718	1.580929E-012	1.611093E-011	1	0.000000E+000
1	0.96517773	1.611093E-011	1.580929E-012	0	0.000000E+000
1	0.96588875	1.580929E-012	1.611093E-011	1	0.000000E+000
1	0.96608227	1.611093E-011	1.580929E-012	0	0.000000E+000
1	0.96608992	1.580929E-012	1.611093E-011	1	0.000000E+000
1	0.96817006	1.611093E-011	1.580929E-012	0	0.000000E+000
1	0.96829821	1.580929E-012	1.611093E-011	1	0.000000E+000
1	0.96896712	1.611093E-011	1.580929E-012	0	0.000000E+000
1	0.96898262	1.580929E-012	1.611093E-011	1	0.000000E+000
1	0.96912504	1.611093E-011	1.580929E-012	0	0.000000E+000
1	0.96955007	1.580929E-012	1.611093E-011	1	0.000000E+000
1	0.96987025	1.611093E-011	1.580929E-012	0	0.000000E+000
1	0.96989747	1.580929E-012	1.611093E-011	1	0.000000E+000
1	0.97060116	1.611093E-011	1.580929E-012	0	0.000000E+000
1	0.97061070	1.580929E-012	1.611093E-011	1	0.000000E+000
1	0.97277096	1.611093E-011	1.580929E-012	0	0.000000E+000
1	0.97288952	1.580929E-012	1.611093E-011	1	0.000000E+000
1	0.97362916	1.611093E-011	1.580929E-012	0	0.000000E+000
1	0.97398291	1.580929E-012	1.611093E-011	1	0.000000E+000
1	0.97515316	1.611093E-011	1.580929E-012	0	0.000000E+000
1	0.99109964	1.580929E-012	1.611093E-011	1	0.000000E+000
1	0.99111072	1.611093E-011	1.580929E-012	0	0.000000E+000
1	0.99192144	1.580929E-012	1.611093E-011	1	0.000000E+000
1	0.99320365	1.611093E-011	1.580929E-012	0	0.000000E+000
1	0.99322248	1.580929E-012	1.611093E-011	1	0.000000E+000
1	0.99376262	1.611093E-011	1.580929E-012	0	0.000000E+000
1	1.06323348	1.580929E-012	1.611093E-011	1	0.000000E+000
1	1.06449319	1.611093E-011	1.580929E-012	0	0.000000E+000
1	1.06474215	1.580929E-012	1.611093E-011	1	0.000000E+000
1	1.06570065	1.611093E-011	1.580929E-012	0	0.000000E+000
1	1.06594013	1.580929E-012	1.611093E-011	1	0.000000E+000
1	1.06669496	1.611093E-011	1.580929E-012	0	0.000000E+000
1	1.06672400	1.580929E-012	1.611093E-011	1	0.000000E+000
1	1.06702320	1.611093E-011	1.580929E-012	0	0.000000E+000
1	1.06704468	1.580929E-012	1.611093E-011	1	0.000000E+000
1	1.06723143	1.611093E-011	1.580929E-012	0	0.000000E+000
1	1.06727054	1.580929E-012	1.611093E-011	1	0.000000E+000
1	1.06855176	1.611093E-011	1.580929E-012	0	0.000000E+000
1	1.06867802	1.580929E-012	1.611093E-011	1	0.000000E+000
1	1.06882945	1.611093E-011	1.580929E-012	0	0.000000E+000
1	1.06951447	1.580929E-012	1.611093E-011	1	0.000000E+000
1	1.07019059	1.611093E-011	1.580929E-012	0	0.000000E+000
1	1.07021276	1.580929E-012	1.611093E-011	1	0.000000E+000
1	1.07102981	1.611093E-011	1.580929E-012	0	0.000000E+000
1	1.07120425	1.580929E-012	1.611093E-011	1	0.000000E+000
1	1.07211895	1.611093E-011	1.580929E-012	0	0.000000E+000
1	1.07215174	1.580929E-012	1.611093E-011	1	0.000000E+000
1	1.07234734	1.611093E-011	1.580929E-012	0	0.000000E+000
1	1.08860943	1.580929E-012	1.611093E-011	1	0.000000E+000
1	1.08861259	1.611093E-011	1.580929E-012	0	0.000000E+000
1	1.11135720	1.580929E-012	1.611093E-011	1	0.000000E+000
1	1.11216020	1.611093E-011	1.580929E-012	0	0.000000E+000
1	1.11227556	1.580929E-012	1.611093E-011	1	0.000000E+000
1	1.11241745	1.611093E-011	1.580929E-012	0	0.000000E+000
1	1.11243772	1.580929E-012	1.611093E-011	1	0.000000E+000
1	1.11292146	1.611093E-011	1.580929E-012	0	0.000000E+000
1	1.11321563	1.580929E-012	1.611093E-011	1	0.000000E+000
1	1.11397806	1.611093E-011	1.580929E-012	0	0.000000E+000
1	1.11421326	1.580929E-012	1.611093E-011	1	0.000000E+000
1	1.11455826	1.611093E-011	1.580929E-012	0	0.000000E+000
1	1.11460175	1.580929E-012	1.611093E-011	1	0.000000E+000
1	1.11479372	1.611093E-011	1.580929E-012	0	0.000000E+000
1	1.11480104	1.580929E-012	1.611093E-011	1	0.000000E+000
1	1.11571169	1.611093E-011	1.580929E-012	0	0.000000E+000
1	1.11574132	1.580929E-012	1.611093E-011	1	0.000000E+000
1	1.11739275	1.611093E-011	1.580929E-012	0	0.000000E+000
1	1.11759040	1.580929E-012	1.611093E-011	1	0.000000E+000
1	1.11918313	1.611093E-011	1.580929E-012	0	0.000000E+000
1	1.20391729	1.580929E-012	1.611093E-011	1	0.000000E+000
1	1.20464712	1.611093E-011	1.580929E-012	0	0.000000E+000
1	1.20468161	1.580929E-012	1.611093E-011	1	0.000000E+000
1	1.20527813	1.611093E-011	1.580929E-012	0	0.000000E+000
1	1.20535169	1.580929E-012	1.611093E-011	1	0.000000E+000
1	1.20616020	1.611093E-011	1.580929E-012	0	0.000000E+000
1	1.20626397	1.580929E-012	1.611093E-011	1	0.000000E+000
1	1.20725816	1.611093E-011	1.580929E-012	0	0.000000E+000
1	1.20728722	1.580929E-012	1.611093E-011	1	0.000000E+000
1	1.20784322	1.611093E-011	1.580929E-012	0	0.000000E+000
1	1.20825084	1.580929E-012	1.611093E-011	1	0.000000E+000
1	1.21003104	1.611093E-011	1.580929E-012	0	0.000000E+000
1	1.21007947	1.580929E-012	1.611093E-011	1	0.000000E+000
1	1.21057487	1.611093E-011	1.580929E-012	0	0.000000E+000
1	1.21059897	1.580929E-012	1.611093E-011	1	0.000000E+000
1	1.21197129	1.611093E-011	1.580929E-012	0	0.000000E+000
1	1.21492093	1.580929E-012	1.611093E-011	1	0.000000E+000
1	1.21518600	1.611093E-011	1.580929E-012	0	0.000000E+000
1	1.21526721	1.580929E-012	1.611093E-011	1	0.000000E+000
1	1.21596215	1.611093E-011	1.580929E-012	0	0.000000E+000
1	1.21727864	1.580929E-012	1.611093E-011	1	0.000000E+000
1	1.21760646	1.611093E-011	1.580929E-012	0	0.000000E+000
1	1.21769747	1.580929E-012	1.611093E-011	1	0.000000E+000
1	1.21867856	1.611093E-011	1.580929E-012	0	0.000000E+000
1	1.21879813	1.580929E-012	1.611093E-011	1	0.000000E+000
1	1.21904426	1.611093E-011	1.580929E-012	0	0.000000E+000
1	1.21906410	1.580929E-012	1.611093E-011	1	0.000000E+000
1	1.21979599	1.611093E-011	1.580929E-012	0	0.000000E+000
1	1.22012904	1.580929E-012	1.611093E-011	1	0.000000E+000
1	1.22241504	1.611093E-011	1.580929E-012	0	0.000000E+000
1	1.36236924	1.938116E-012	1.646812E-011	1	0.000000E+000
1	1.36306097	1.646812E-011	1.938116E-012	0	0.000000E+000
1	1.36308641	1.938116E-012	1.646812E-011	1	0.000000E+000
1	1.36427599	1.646812E-011	1.938116E-012	0	0.000000E+000
1	1.36448223	1.938116E-012	1.646812E-011	1	0.000000E+000
1	1.36512997	1.646812E-011	1.938116E-012	0	0.000000E+000
1	1.36515520	1.938116E-012	1.646812E-011	1	0.000000E+000
1	1.36608676	1.646812E-011	1.938116E-012	0	0.000000E+000
1	1.36612291	1.938116E-012	1.646812E-011	1	0.000000E+000
1	1.36692904	1.646812E-011	1.938116E-012	0	0.000000E+000
1	1.36696169	1.938116E-012	1.646812E-011	1	0.000000E+000
1	1.36938303	1.646812E-011	1.938116E-012	0	0.000000E+000
1	1.36941250	1.938116E-012	1.646812E-011	1	0.000000E+000
1	1.36969108	1.646812E-011	1.938116E-012	0	0.000000E+000
1	1.37131517	1.938116E-012	1.646812E-011	1	0.000000E+000
1	1.37343746	1.646812E-011	1.938116E-012	0	0.000000E+000
1	1.37347848	1.938116E-012	1.646812E-011	1	0.000000E+000
1	1.37466313	1.646812E-011	1.938116E-012	0	0.000000E+000
1	1.37578980	1.938116E-012	1.646812E-011	1	0.000000E+000
1	1.37890880	1.646812E-011	1.938116E-012	0	0.000000E+000
1	1.37906657	1.938116E-012	1.646812E-011	1	0.000000E+000
1	1.37991789	1.646812E-011	1.938116E-012	0	0.000000E+000
1	1.37996858	1.938116E-012	1.646812E-011	1	0.000000E+000
1	1.38344553	1.646812E-011	1.938116E-012	0	0.000000E+000
1	1.45473647	1.938116E-012	1.646812E-011	1	0.000000E+000
1	1.45480178	1.646812E-011	1.938116E-012	0	0.000000E+000
1	1.45483019	1.938116E-012	1.646812E-011	1	0.000000E+000
1	1.45678941	1.646812E-011	1.938116E-012	0	0.000000E+000
1	1.45741863	1.938116E-012	1.646812E-011	1	0.000000E+000
1	1.45805549	1.646812E-011	1.938116E-012	0	0.000000E+000
1	1.45809062	1.938116E-012	1.646812E-011	1	0.000000E+000
1	1.45890670	1.646812E-011	1.938116E-012	0	0.000000E+000
1	1.45958262	1.938116E-012	1.646812E-011	1	0.000000E+000
1	1.45963895	1.646812E-011	1.938116E-012	0	0.000000E+000
1	1.45968811	1.938116E-012	1.646812E-011	1	0.000000E+000
1	1.46309157	1.646812E-011	1.938116E-012	0	0.000000E+000
1	1.46360454	1.938116E-012	1.646812E-011	1	0.000000E+000
1	1.46377649	1.646812E-011	1.938116E-012	0	0.000000E+000
1	1.46378861	1.938116E-012	1.646812E-011	1	0.000000E+000
1	1.46542074	1.646812E-011	1.938116E-012	0	0.000000E+000
1	1.49256109	1.938116E-012	1.646812E-011	1	0.000000E+000
1	1.49321546	1.646812E-011	1.938116E-012	0	0.000000E+000
1	2.95431485	1.911954E-012	1.644195E-011	1	0.000000E+000
1	2.95448575	1.644195E-011	1.911954E-012	0	0.000000E+000
1	2.95450871	1.911954E-012	1.644195E-011	1	0.000000E+000
1	2.95491943	1.644195E-011	1.911954E-012	0	0.000000E+000
1	2.95492388	1.911954E-012	1.644195E-011	1	0.000000E+000
1	2.95504582	1.644195E-011	1.911954E-012	0	0.000000E+000
1	2.95506937	1.911954E-012	1.644195E-011	1	0.000000E+000
1	2.95546897	1.644195E-011	1.911954E-012	0	0.000000E+000
1	2.95566584	1.911954E-012	1.644195E-011	1	0.000000E+000
1	2.95583477	1.644195E-011	1.911954E-012	0	0.000000E+000
1	2.95584131	1.911954E-012	1.644195E-011	1	0.000000E+000
1	2.95624009	1.644195E-011	1.911954E-012	0	0.000000E+000
1	2.95626639	1.911954E-012	1.644195E-011	1	0.000000E+000
1	2.95768780	1.644195E-011	1.911954E-012	0	0.000000E+000
1	2.95806769	1.911954E-012	1.644195E-011	1	0.000000E+000
1	2.95844282	1.644195E-011	1.911954E-012	0	0.000000E+000
1	2.95847689	1.911954E-012	1.644195E-011	1	0.000000E+000
1	2.95877240	1.644195E-011	1.911954E-012	0	0.000000E+000
1	2.95884940	1.911954E-012	1.644195E-011	1	0.000000E+000
1	2.96118194	1.644195E-011	1.911954E-012	0	0.000000E+000
1	2.96155092	1.911954E-012	1.644195E-011	1	0.000000E+000
1	2.96351941	1.644195E-011	1.911954E-012	0	0.000000E+000
1	2.96354846	1.911954E-012	1.644195E-011	1	0.000000E+000
1	2.96465181	1.644195E-011	1.911954E-012	0	0.000000E+000
1	2.96515182	1.911954E-012	1.644195E-011	1	0.000000E+000
1	2.96538282	1.644195E-011	1.911954E-012	0	0.000000E+000
1	2.96603425	1.911954E-012	1.644195E-011	1	0.000000E+000
1	2.96636744	1.644195E-011	1.911954E-012	0	0.000000E+000
1	2.96641548	1.911954E-012	1.644195E-011	1	0.000000E+000
1	2.96676013	1.644195E-011	1.911954E-012	0	0.000000E+000
1	2.96678645	1.911954E-012	1.644195E-011	1	0.000000E+000
1	2.96957014	1.644195E-011	1.911954E-012	0	0.000000E+000
1	2.96958881	1.911954E-012	1.644195E-011	1	0.000000E+000
1	2.97167439	1.644195E-011	1.911954E-012	0	0.000000E+000
1	2.97170565	1.911954E-012	1.644195E-011	1	0.000000E+000
1	2.97251124	1.644195E-011	1.911954E-012	0	0.000000E+000
1	2.97322994	1.911954E-012	1.644195E-011	1	0.000000E+000
1	2.97348976	1.644195E-011	1.911954E-012	0	0.000000E+000
1	2.97354848	1.911954E-012	1.644195E-011	1	0.000000E+000
1	2.97451862	1.644195E-011	1.911954E-012	0	0.000000E+000
1	2.97479140	1.911954E-012	1.644195E-011	1	0.000000E+000
1	2.97485749	1.644195E-011	1.911954E-012	0	0.000000E+000
1	2.97531735	1.911954E-012	1.644195E-011	1	0.000000E+000
1	2.97603226	1.644195E-011	1.911954E-012	0	0.000000E+000
1	2.97604003	1.911954E-012	1.644195E-011	1	0.000000E+000
1	2.97627487	1.644195E-011	1.911954E-012	0	0.000000E+000
1	2.97644324	1.911954E-012	1.644195E-011	1	0.000000E+000
1	2.97650717	1.644195E-011	1.911954E-012	0	0.000000E+000
1	3.04370722	1.995185E-012	1.652519E-011	1	0.000000E+000
1	3.04388413	1.652519E-011	1.995185E-012	0	0.000000E+000
1	3.04410682	1.995185E-012	1.652519E-011	1	0.000000E+000
1	3.04481220	1.652519E-011	1.995185E-012	0	0.000000E+000
1	3.04484126	1.995185E-012	1.652519E-011	1	0.000000E+000
1	3.04603332	1.652519E-011	1.995185E-012	0	0.000000E+000
1	3.04654320	1.995185E-012	1.652519E-011	1	0.000000E+000
1	3.04662440	1.652519E-011	1.995185E-012	0	0.000000E+000
1	3.04682303	1.995185E-012	1.652519E-011	1	0.000000E+000
1	3.04712451	1.652519E-011	1.995185E-012	0	0.000000E+000
1	3.04715550	1.995185E-012	1.652519E-011	1	0.000000E+000
1	3.04735759	1.652519E-011	1.995185E-012	0	0.000000E+000
1	3.04739411	1.995185E-012	1.652519E-011	1	0.000000E+000
1	3.04759998	1.652519E-011	1.995185E-012	0	0.000000E+000
1	3.04760306	1.995185E-012	1.652519E-011	1	0.000000E+000
1	3.04870988	1.652519E-011	1.995185E-012	0	0.000000E+000
1	3.04872714	1.995185E-012	1.652519E-011	1	0.000000E+000
1	3.04900483	1.652519E-011	1.995185E-012	0	0.000000E+000
1	3.04902224	1.995185E-012	1.652519E-011	1	0.000000E+000
1	3.05023508	1.652519E-011	1.995185E-012	0	0.000000E+000
1	3.05025312	1.995185E-012	1.652519E-011	1	0.000000E+000
1	3.05032434	1.652519E-011	1.995185E-012	0	0.000000E+000
1	3.05034896	1.995185E-012	1.652519E-011	1	0.000000E+000
1	3.05251338	1.652519E-011	1.995185E-012	0	0.000000E+000
1	3.05253273	1.995185E-012	1.652519E-011	1	0.000000E+000
1	3.05410515	1.652519E-011	1.995185E-012	0	0.000000E+000
1	3.05415230	1.995185E-012	1.652519E-011	1	0.000000E+000
1	3.05525490	1.652519E-011	1.995185E-012	0	0.000000E+000
1	3.05527306	1.995185E-012	1.652519E-011	1	0.000000E+000
1	3.05629366	1.652519E-011	1.995185E-012	0	0.000000E+000
1	3.05648706	1.995185E-012	1.652519E-011	1	0.000000E+000
1	3.05711783	1.652519E-011	1.995185E-012	0	0.000000E+000
1	3.05715679	1.995185E-012	1.652519E-011	1	0.000000E+000
1	3.06095611	1.652519E-011	1.995185E-012	0	0.000000E+000
1	3.06097669	1.995185E-012	1.652519E-011	1	0.000000E+000
1	3.06153780	1.652519E-011	1.995185E-012	0	0.000000E+000
1	3.42021371	1.679098E-012	1.620910E-011	1	0.000000E+000
1	3.42196719	1.620910E-011	1.679098E-012	0	0.000000E+000
1	3.42200621	1.679098E-012	1.620910E-011	1	0.000000E+000
1	3.42482355	1.620910E-011	1.679098E-012	0	0.000000E+000
1	3.42484502	1.679098E-012	1.620910E-011	1	0.000000E+000
1	3.42585737	1.620910E-011	1.679098E-012	0	0.000000E+000
1	3.42589476	1.679098E-012	1.620910E-011	1	0.000000E+000
1	3.42611624	1.620910E-011	1.679098E-012	0	0.000000E+000
1	3.42613155	1.679098E-012	1.620910E-011	1	0.000000E+000
1	3.43168140	1.620910E-011	1.679098E-012	0	0.000000E+000
1	3.43193581	1.679098E-012	1.620910E-011	1	0.000000E+000
1	3.43281689	1.620910E-011	1.679098E-012	0	0.000000E+000
1	3.43282568	1.679098E-012	1.620910E-011	1	0.000000E+000
1	3.43385151	1.620910E-011	1.679098E-012	0	0.000000E+000
1	3.43448692	1.679098E-012	1.620910E-011	1	0.000000E+000
1	3.43773066	1.620910E-011	1.679098E-012	0	0.000000E+000
1	3.43777454	1.679098E-012	1.620910E-011	1	0.000000E+000
1	3.43853299	1.620910E-011	1.679098E-012	0	0.000000E+000
1	3.43854699	1.679098E-012	1.620910E-011	1	0.000000E+000
1	3.43924191	1.620910E-011	1.679098E-012	0	0.000000E+000
1	3.59908017	1.655649E-012	1.618565E-011	1	0.000000E+000
1	3.59960010	1.618565E-011	1.655649E-012	0	0.000000E+000
1	3.60063340	1.655649E-012	1.618565E-011	1	0.000000E+000
1	3.60076383	1.618565E-011	1.655649E-012	0	0.000000E+000
1	3.60080385	1.655649E-012	1.618565E-011	1	0.000000E+000
1	3.60175488	1.618565E-011	1.655649E-012	0	0.000000E+000
1	3.60176747	1.655649E-012	1.618565E-011	1	0.000000E+000
1	3.60211397	1.618565E-011	1.655649E-012	0	0.000000E+000
1	3.60213721	1.655649E-012	1.618565E-011	1	0.000000E+000
1	3.60223051	1.618565E-011	1.655649E-012	0	0.000000E+000
1	3.62055126	1.655649E-012	1.618565E-011	1	0.000000E+000
1	3.62073428	1.618565E-011	1.655649E-012	0	0.000000E+000
1	3.62074188	1.655649E-012	1.618565E-011	1	0.000000E+000
1	3.62361784	1.618565E-011	1.655649E-012	0	0.000000E+000
1	3.62417064	1.655649E-012	1.618565E-011	1	0.000000E+000
1	3.62496089	1.618565E-011	1.655649E-012	0	0.000000E+000
1	3.62497813	1.655649E-012	1.618565E-011	1	0.000000E+000
1	3.62603861	1.618565E-011	1.655649E-012	0	0.000000E+000
1	3.62630916	1.655649E-012	1.618565E-011	1	0.000000E+000
1	3.62655014	1.618565E-011	1.655649E-012	0	0.000000E+000
1	3.62672517	1.655649E-012	1.618565E-011	1	0.000000E+000
1	3.62792721	1.618565E-011	1.655649E-012	0	0.000000E+000
1	3.64242830	1.655649E-012	1.618565E-011	1	0.000000E+000
1	3.64290270	1.618565E-011	1.655649E-012	0	0.000000E+000
1	3.64303430	1.655649E-012	1.618565E-011	1	0.000000E+000
1	3.64598472	1.618565E-011	1.655649E-012	0	0.000000E+000
1	3.64608831	1.655649E-012	1.618565E-011	1	0.000000E+000
1	3.64627509	1.618565E-011	1.655649E-012	0	0.000000E+000
1	3.64631058	1.655649E-012	1.618565E-011	1	0.000000E+000
1	3.64691043	1.618565E-011	1.655649E-012	0	0.000000E+000
1	3.67148973	1.655649E-012	1.618565E-011	1	0.000000E+000
1	3.67379041	1.618565E-011	1.655649E-012	0	0.000000E+000
1	3.67596998	1.655649E-012	1.618565E-011	1	0.000000E+000
1	3.67608292	1.618565E-011	1.655649E-012	0	0.000000E+000
1	3.67642245	1.655649E-012	1.618565E-011	1	0.000000E+000
1	3.67719266	1.618565E-011	1.655649E-012	0	0.000000E+000
1	3.67728178	1.655649E-012	1.618565E-011	1	0.000000E+000
1	3.67732747	1.618565E-011	1.655649E-012	0	0.000000E+000
1	3.71265544	1.655649E-012	1.618565E-011	1	0.000000E+000
1	3.71270832	1.618565E-011	1.655649E-012	0	0.000000E+000
1	3.71274208	1.655649E-012	1.618565E-011	1	0.000000E+000
1	3.71306876	1.618565E-011	1.655649E-012	0	0.000000E+000
1	5.71846696	1.725366E-012	1.625537E-011	1	0.000000E+000
1	5.71874687	1.625537E-011	1.725366E-012	0	0.000000E+000
1	5.71876784	1.725366E-012	1.625537E-011	1	0.000000E+000
1	5.71968281	1.625537E-011	1.725366E-012	0	0.000000E+000
1	5.72020094	1.725366E-012	1.625537E-011	1	0.000000E+000
1	5.72071394	1.625537E-011	1.725366E-012	0	0.000000E+000
1	5.72074436	1.725366E-012	1.625537E-011	1	0.000000E+000
1	5.72153933	1.625537E-011	1.725366E-012	0	0.000000E+000
1	5.72160414	1.725366E-012	1.625537E-011	1	0.000000E+000
1	5.72185646	1.625537E-011	1.725366E-012	0	0.000000E+000
1	5.72186675	1.725366E-012	1.625537E-011	1	0.000000E+000
1	5.72363615	1.625537E-011	1.725366E-012	0	0.000000E+000
1	5.72380104	1.725366E-012	1.625537E-011	1	0.000000E+000
1	5.72478085	1.625537E-011	1.725366E-012	0	0.000000E+000
1	5.72482052	1.725366E-012	1.625537E-011	1	0.000000E+000
1	5.72525091	1.625537E-011	1.725366E-012	0	0.000000E+000
1	5.72529343	1.725366E-012	1.625537E-011	1	0.000000E+000
1	5.72610702	1.625537E-011	1.725366E-012	0	0.000000E+000
1	5.72615580	1.725366E-012	1.625537E-011	1	0.000000E+000
1	5.72646430	1.625537E-011	1.725366E-012	0	0.000000E+000
1	5.72653388	1.725366E-012	1.625537E-011	1	0.000000E+000
1	5.72669624	1.625537E-011	1.725366E-012	0	0.000000E+000
1	5.72674467	1.725366E-012	1.625537E-011	1	0.000000E+000
1	5.72784258	1.625537E-011	1.725366E-012	0	0.000000E+000
1	5.72787209	1.725366E-012	1.625537E-011	1	0.000000E+000
1	5.72968464	1.625537E-011	1.725366E-012	0	0.000000E+000
1	5.73111425	1.725366E-012	1.625537E-011	1	0.000000E+000
1	5.73121579	1.625537E-011	1.725366E-012	0	0.000000E+000
1	5.78003144	1.725366E-012	1.625537E-011	1	0.000000E+000
1	5.78196404	1.625537E-011	1.725366E-012	0	0.000000E+000
1	5.78199237	1.725366E-012	1.625537E-011	1	0.000000E+000
1	5.78220822	1.625537E-011	1.725366E-012	0	0.000000E+000
1	5.78533266	1.725366E-012	1.625537E-011	1	0.000000E+000
1	5.78906506	1.625537E-011	1.725366E-012	0	0.000000E+000
1	5.83906682	1.725366E-012	1.625537E-011	1	0.000000E+000
1	5.83927749	1.625537E-011	1.725366E-012	0	0.000000E+000
1	5.83928713	1.725366E-012	1.625537E-011	1	0.000000E+000
1	5.84044685	1.625537E-011	1.725366E-012	0	0.000000E+000
1	5.84049018	1.725366E-012	1.625537E-011	1	0.000000E+000
1	5.84086428	1.625537E-011	1.725366E-012	0	0.000000E+000
1	5.84088766	1.725366E-012	1.625537E-011	1	0.000000E+000
1	5.84544243	1.625537E-011	1.725366E-012	0	0.000000E+000
1	5.84545362	1.725366E-012	1.625537E-011	1	0.000000E+000
1	5.84611868	1.625537E-011	1.725366E-012	0	0.000000E+000
1	5.84613059	1.725366E-012	1.625537E-011	1	0.000000E+000
1	5.84644702	1.625537E-011	1.725366E-012	0	0.000000E+000
1	5.84645806	1.725366E-012	1.625537E-011	1	0.000000E+000
1	5.84674539	1.625537E-011	1.725366E-012	0	0.000000E+000
1	5.84677712	1.725366E-012	1.625537E-011	1	0.000000E+000
1	5.84760227	1.625537E-011	1.725366E-012	0	0.000000E+000
1	5.84765580	1.725366E-012	1.625537E-011	1	0.000000E+000
1	5.84806036	1.625537E-011	1.725366E-012	0	0.000000E+000
1	5.84807363	1.725366E-012	1.625537E-011	1	0.000000E+000
1	5.84931697	1.625537E-011	1.725366E-012	0	0.000000E+000
1	5.84932712	1.725366E-012	1.625537E-011	1	0.000000E+000
1	5.85164486	1.625537E-011	1.725366E-012	0	0.000000E+000
1	5.85205349	1.725366E-012	1.625537E-011	1	0.000000E+000
1	5.85218073	1.625537E-011	1.725366E-012	0	0.000000E+000
1	5.85270620	1.725366E-012	1.625537E-011	1	0.000000E+000
1	5.85292542	1.625537E-011	1.725366E-012	0	0.000000E+000
1	5.85304494	1.725366E-012	1.625537E-011	1	0.000000E+000
1	5.85449588	1.625537E-011	1.725366E-012	0	0.000000E+000
1	5.85452782	1.725366E-012	1.625537E-011	1	0.000000E+000
1	5.85465841	1.625537E-011	1.725366E-012	0	0.000000E+000
1	5.85466926	1.725366E-012	1.625537E-011	1	0.000000E+000
1	5.85489520	1.625537E-011	1.725366E-012	0	0.000000E+000
1	5.85493547	1.725366E-012	1.625537E-011	1	0.000000E+000
1	5.85599334	1.625537E-011	1.725366E-012	0	0.000000E+000
1	5.85686930	1.725366E-012	1.625537E-011	1	0.000000E+000
1	5.85858440	1.625537E-011	1.725366E-012	0	0.000000E+000
1	5.85861725	1.725366E-012	1.625537E-011	1	0.000000E+000
1	5.86117576	1.625537E-011	1.725366E-012	0	0.000000E+000
1	5.86127083	1.725366E-012	1.625537E-011	1	0.000000E+000
1	5.86261972	1.625537E-011	1.725366E-012	0	0.000000E+000
1	5.86265582	1.725366E-012	1.625537E-011	1	0.000000E+000
1	5.86284710	1.625537E-011	1.725366E-012	0	0.000000E+000
1	5.86380524	1.725366E-012	1.625537E-011	1	0.000000E+000
1	5.86558229	1.625537E-011	1.725366E-012	0	0.000000E+000
1	5.86560767	1.725366E-012	1.625537E-011	1	0.000000E+000
1	5.86575387	1.625537E-011	1.725366E-012	0	0.000000E+000
1	5.86577050	1.725366E-012	1.625537E-011	1	0.000000E+000
1	5.86582350	1.625537E-011	1.725366E-012	0	0.000000E+000
1	5.86586395	1.725366E-012	1.625537E-011	1	0.000000E+000
1	5.86645086	1.625537E-011	1.725366E-012	0	0.000000E+000
1	5.86648530	1.725366E-012	1.625537E-011	1	0.000000E+000
1	5.86797269	1.625537E-011	1.725366E-012	0	0.000000E+000
1	5.86802291	1.725366E-012	1.625537E-011	1	0.000000E+000
1	5.86910004	1.625537E-011	1.725366E-012	0	0.000000E+000
1	5.86914245	1.725366E-012	1.625537E-011	1	0.000000E+000
1	5.87115837	1.625537E-011	1.725366E-012	0	0.000000E+000
1	5.87122003	1.725366E-012	1.625537E-011	1	0.000000E+000
1	5.87674966	1.625537E-011	1.725366E-012	0	0.000000E+000
1	5.87699752	1.725366E-012	1.625537E-011	1	0.000000E+000
1	5.87812348	1.625537E-011	1.725366E-012	0	0.000000E+000
1	5.91113522	1.725366E-012	1.625537E-011	1	0.000000E+000
1	5.91164721	1.625537E-011	1.725366E-012	0	0.000000E+000
1	5.91166914	1.725366E-012	1.625537E-011	1	0.000000E+000
1	5.91215742	1.625537E-011	1.725366E-012	0	0.000000E+000
1	5.91224075	1.725366E-012	1.625537E-011	1	0.000000E+000
1	5.91359292	1.625537E-011	1.725366E-012	0	0.000000E+000
1	5.91427739	1.725366E-012	1.625537E-011	1	0.000000E+000
1	5.91595998	1.625537E-011	1.725366E-012	0	0.000000E+000
1	5.91597851	1.725366E-012	1.625537E-011	1	0.000000E+000
1	5.91611728	1.625537E-011	1.725366E-012	0	0.000000E+000
1	5.91615531	1.725366E-012	1.625537E-011	1	0.000000E+000
1	5.91669148	1.625537E-011	1.725366E-012	0	0.000000E+000
1	5.91669596	1.725366E-012	1.625537E-011	1	0.000000E+000
1	5.91731656	1.625537E-011	1.725366E-012	0	0.000000E+000
1	5.91734999	1.725366E-012	1.625537E-011	1	0.000000E+000
1	5.91764591	1.625537E-011	1.725366E-012	0	0.000000E+000
1	5.91767815	1.725366E-012	1.625537E-011	1	0.000000E+000
1	5.91775238	1.625537E-011	1.725366E-012	0	0.000000E+000
1	5.91928796	1.725366E-012	1.625537E-011	1	0.000000E+000
1	5.92257536	1.625537E-011	1.725366E-012	0	0.000000E+000
1	5.92371259	1.725366E-012	1.625537E-011	1	0.000000E+000
1	5.92451544	1.625537E-011	1.725366E-012	0	0.000000E+000
1	5.92454165	1.725366E-012	1.625537E-011	1	0.000000E+000
1	5.92649780	1.625537E-011	1.725366E-012	0	0.000000E+000
1	5.92656187	1.725366E-012	1.625537E-011	1	0.000000E+000
1	5.92660066	1.625537E-011	1.725366E-012	0	0.000000E+000
1	5.92664258	1.725366E-012	1.625537E-011	1	0.000000E+000
1	5.92816646	1.625537E-011	1.725366E-012	0	0.000000E+000
1	5.92824800	1.725366E-012	1.625537E-011	1	0.000000E+000
1	5.92964021	1.625537E-011	1.725366E-012	0	0.000000E+000
1	5.92966369	1.725366E-012	1.625537E-011	1	0.000000E+000
1	5.93021822	1.625537E-011	1.725366E-012	0	0.000000E+000
1	5.93063791	1.725366E-012	1.625537E-011	1	0.000000E+000
1	5.93317793	1.625537E-011	1.725366E-012	0	0.000000E+000
1	5.93320355	1.725366E-012	1.625537E-011	1	0.000000E+000
1	5.93520267	1.625537E-011	1.725366E-012	0	0.000000E+000
1	5.93523227	1.725366E-012	1.625537E-011	1	0.000000E+000
1	5.93586570	1.625537E-011	1.725366E-012	0	0.000000E+000
1	5.93589584	1.725366E-012	1.625537E-011	1	0.000000E+000
1	5.93635451	1.625537E-011	1.725366E-012	0	0.000000E+000
1	5.93651375	1.725366E-012	1.625537E-011	1	0.000000E+000
1	5.93913585	1.625537E-011	1.725366E-012	0	0.000000E+000
1	5.93942039	1.725366E-012	1.625537E-011	1	0.000000E+000
1	5.93953273	1.625537E-011	1.725366E-012	0	0.000000E+000
1	5.93957604	1.725366E-012	1.625537E-011	1	0.000000E+000
1	5.94290899	1.625537E-011	1.725366E-012	0	0.000000E+000
1	5.94293445	1.725366E-012	1.625537E-011	1	0.000000E+000
1	5.94518951	1.625537E-011	1.725366E-012	0	0.000000E+000
1	5.94522874	1.725366E-012	1.625537E-011	1	0.000000E+000
1	5.94601591	1.625537E-011	1.725366E-012	0	0.000000E+000
1	5.97731711	1.725366E-012	1.625537E-011	1	0.000000E+000
1	5.97748706	1.625537E-011	1.725366E-012	0	0.000000E+000
1	6.51436596	1.540776E-012	1.607078E-011	1	0.000000E+000
1	6.51516360	1.607078E-011	1.540776E-012	0	0.000000E+000
1	6.51517864	1.540776E-012	1.607078E-011	1	0.000000E+000
1	6.51520240	1.607078E-011	1.540776E-012	0	0.000000E+000
1	6.51523550	1.540776E-012	1.607078E-011	1	0.000000E+000
1	6.51580548	1.607078E-011	1.540776E-012	0	0.000000E+000
1	6.51583044	1.540776E-012	1.607078E-011	1	0.000000E+000
1	6.51631418	1.607078E-011	1.540776E-012	0	0.000000E+000
1	6.51633990	1.540776E-012	1.607078E-011	1	0.000000E+000
1	6.51786593	1.607078E-011	1.540776E-012	0	0.000000E+000
1	6.51788448	1.540776E-012	1.607078E-011	1	0.000000E+000
1	6.52129031	1.607078E-011	1.540776E-012	0	0.000000E+000
1	6.55112834	1.540776E-012	1.607078E-011	1	0.000000E+000
1	6.55169470	1.607078E-011	1.540776E-012	0	0.000000E+000
1	6.55170816	1.540776E-012	1.607078E-011	1	0.000000E+000
1	6.55409091	1.607078E-011	1.540776E-012	0	0.000000E+000
1	6.55411925	1.540776E-012	1.607078E-011	1	0.000000E+000
1	6.55572581	1.607078E-011	1.540776E-012	0	0.000000E+000
1	8.76487623	1.432967E-012	1.596297E-011	1	0.000000E+000
1	8.76620387	1.596297E-011	1.432967E-012	0	0.000000E+000
1	8.76624926	1.432967E-012	1.596297E-011	1	0.000000E+000
1	8.76700454	1.596297E-011	1.432967E-012	0	0.000000E+000
1	8.76704558	1.432967E-012	1.596297E-011	1	0.000000E+000
1	8.76791373	1.596297E-011	1.432967E-012	0	0.000000E+000
1	8.76794143	1.432967E-012	1.596297E-011	1	0.000000E+000
1	8.76875326	1.596297E-011	1.432967E-012	0	0.000000E+000
1	8.76879857	1.432967E-012	1.596297E-011	1	0.000000E+000
1	8.77000351	1.596297E-011	1.432967E-012	0	0.000000E+000
1	8.77003306	1.432967E-012	1.596297E-011	1	0.000000E+000
1	8.77098410	1.596297E-011	1.432967E-012	0	0.000000E+000
1	8.77110361	1.432967E-012	1.596297E-011	1	0.000000E+000
1	8.77192690	1.596297E-011	1.432967E-012	0	0.000000E+000
1	8.77196058	1.432967E-012	1.596297E-011	1	0.000000E+000
1	8.77212781	1.596297E-011	1.432967E-012	0	0.000000E+000
1	8.77213781	1.432967E-012	1.596297E-011	1	0.000000E+000
1	8.77636504	1.596297E-011	1.432967E-012	0	0.000000E+000
1	8.77637290	1.432967E-012	1.596297E-011	1	0.000000E+000
1	8.77666174	1.596297E-011	1.432967E-012	0	0.000000E+000
1	8.77667732	1.432967E-012	1.596297E-011	1	0.000000E+000
1	8.77704834	1.596297E-011	1.432967E-012	0	0.000000E+000
1	8.77724349	1.432967E-012	1.596297E-011	1	0.000000E+000
1	8.77773397	1.596297E-011	1.432967E-012	0	0.000000E+000
1	8.77775133	1.432967E-012	1.596297E-011	1	0.000000E+000
1	8.77844613	1.596297E-011	1.432967E-012	0	0.000000E+000
1	8.77846408	1.432967E-012	1.596297E-011	1	0.000000E+000
1	8.77929001	1.596297E-011	1.432967E-012	0	0.000000E+000
1	8.77956895	1.432967E-012	1.596297E-011	1	0.000000E+000
1	8.77970303	1.596297E-011	1.432967E-012	0	0.000000E+000
1	8.77972038	1.432967E-012	1.596297E-011	1	0.000000E+000
1	8.77982932	1.596297E-011	1.432967E-012	0	0.000000E+000
1	8.77984253	1.432967E-012	1.596297E-011	1	0.000000E+000
1	8.78125332	1.596297E-011	1.432967E-012	0	0.000000E+000
1	8.78239906	1.432967E-012	1.596297E-011	1	0.000000E+000
1	8.78249347	1.596297E-011	1.432967E-012	0	0.000000E+000
1	8.78256836	1.432967E-012	1.596297E-011	1	0.000000E+000
1	8.78389978	1.596297E-011	1.432967E-012	0	0.000000E+000
1	8.78390848	1.432967E-012	1.596297E-011	1	0.000000E+000
1	8.78528230	1.596297E-011	1.432967E-012	0	0.000000E+000
1	8.78534260	1.432967E-012	1.596297E-011	1	0.000000E+000
1	8.78538233	1.596297E-011	1.432967E-012	0	0.000000E+000
1	8.78553824	1.432967E-012	1.596297E-011	1	0.000000E+000
1	8.78559785	1.596297E-011	1.432967E-012	0	0.000000E+000
1	8.78561761	1.432967E-012	1.596297E-011	1	0.000000E+000
1	8.78879333	1.596297E-011	1.432967E-012	0	0.000000E+000
1	8.78881498	1.432967E-012	1.596297E-011	1	0.000000E+000
1	8.78994079	1.596297E-011	1.432967E-012	0	0.000000E+000
1	8.78998975	1.432967E-012	1.596297E-011	1	0.000000E+000
1	8.79567665	1.596297E-011	1.432967E-012	0	0.000000E+000
1	8.79569799	1.432967E-012	1.596297E-011	1	0.000000E+000
1	8.79581544	1.596297E-011	1.432967E-012	0	0.000000E+000
1	8.79585961	1.432967E-012	1.596297E-011	1	0.000000E+000
1	8.79987462	1.596297E-011	1.432967E-012	0	0.000000E+000
1	8.79989875	1.432967E-012	1.596297E-011	1	0.000000E+000
1	8.80295253	1.596297E-011	1.432967E-012	0	0.000000E+000
1	8.80300867	1.432967E-012	1.596297E-011	1	0.000000E+000
1	8.80418212	1.596297E-011	1.432967E-012	0	0.000000E+000
1	8.80420273	1.432967E-012	1.596297E-011	1	0.000000E+000
1	8.80490641	1.596297E-011	1.432967E-012	0	0.000000E+000
1	8.80494037	1.432967E-012	1.596297E-011	1	0.000000E+000
1	8.80510771	1.596297E-011	1.432967E-012	0	0.000000E+000
1	8.80512469	1.432967E-012	1.596297E-011	1	0.000000E+000
1	8.80748956	1.596297E-011	1.432967E-012	0	0.000000E+000
1	8.80750810	1.432967E-012	1.596297E-011	1	0.000000E+000
1	8.80760153	1.596297E-011	1.432967E-012	0	0.000000E+000
1	8.80764255	1.432967E-012	1.596297E-011	1	0.000000E+000
1	8.80853505	1.596297E-011	1.432967E-012	0	0.000000E+000
1	8.80855343	1.432967E-012	1.596297E-011	1	0.000000E+000
1	8.80879511	1.596297E-011	1.432967E-012	0	0.000000E+000
1	8.80885035	1.432967E-012	1.596297E-011	1	0.000000E+000
1	8.80908697	1.596297E-011	1.432967E-012	0	0.000000E+000
1	8.80938016	1.432967E-012	1.596297E-011	1	0.000000E+000
1	8.81029486	1.596297E-011	1.432967E-012	0	0.000000E+000
1	8.81033391	1.432967E-012	1.596297E-011	1	0.000000E+000
1	8.81082624	1.596297E-011	1.432967E-012	0	0.000000E+000
1	8.81085164	1.432967E-012	1.596297E-011	1	0.000000E+000
1	8.81191906	1.596297E-011	1.432967E-012	0	0.000000E+000
1	8.81195824	1.432967E-012	1.596297E-011	1	0.000000E+000
1	8.81229791	1.596297E-011	1.432967E-012	0	0.000000E+000
1	8.81268720	1.432967E-012	1.596297E-011	1	0.000000E+000
1	8.81329609	1.596297E-011	1.432967E-012	0	0.000000E+000
1	8.81332172	1.432967E-012	1.596297E-011	1	0.000000E+000
1	8.81385451	1.596297E-011	1.432967E-012	0	0.000000E+000
1	8.81387207	1.432967E-012	1.596297E-011	1	0.000000E+000
1	8.81402234	1.596297E-011	1.432967E-012	0	0.000000E+000
1	8.81406021	1.432967E-012	1.596297E-011	1	0.000000E+000
1	8.81409916	1.596297E-011	1.432967E-012	0	0.000000E+000
1	8.81411247	1.432967E-012	1.596297E-011	1	0.000000E+000
1	8.81455766	1.596297E-011	1.432967E-012	0	0.000000E+000
1	8.81457759	1.432967E-012	1.596297E-011	1	0.000000E+000
1	8.81532183	1.596297E-011	1.432967E-012	0	0.000000E+000
1	8.81536726	1.432967E-012	1.596297E-011	1	0.000000E+000
1	8.81620877	1.596297E-011	1.432967E-012	0	0.000000E+000
1	8.81621468	1.432967E-012	1.596297E-011	1	0.000000E+000
1	8.81671445	1.596297E-011	1.432967E-012	0	0.000000E+000
1	8.81677375	1.432967E-012	1.596297E-011	1	0.000000E+000
1	8.81720187	1.596297E-011	1.432967E-012	0	0.000000E+000
1	8.81725620	1.432967E-012	1.596297E-011	1	0.000000E+000
1	8.81997655	1.596297E-011	1.432967E-012	0	0.000000E+000
1	8.82001661	1.432967E-012	1.596297E-011	1	0.000000E+000
1	8.82076325	1.596297E-011	1.432967E-012	0	0.000000E+000
1	8.82083422	1.432967E-012	1.596297E-011	1	0.000000E+000
1	8.82216938	1.596297E-011	1.432967E-012	0	0.000000E+000
1	8.82230837	1.432967E-012	1.596297E-011	1	0.000000E+000
1	8.82453429	1.596297E-011	1.432967E-012	0	0.000000E+000
1	8.82457312	1.432967E-012	1.596297E-011	1	0.000000E+000
1	8.82558232	1.596297E-011	1.432967E-012	0	0.000000E+000
1	8.82561308	1.432967E-012	1.596297E-011	1	0.000000E+000
1	8.82865059	1.596297E-011	1.432967E-012	0	0.000000E+000
1	8.88006532	1.432967E-012	1.596297E-011	1	0.000000E+000
1	8.88055161	1.596297E-011	1.432967E-012	0	0.000000E+000
1	8.88057338	1.432967E-012	1.596297E-011	1	0.000000E+000
1	8.88197418	1.596297E-011	1.432967E-012	0	0.000000E+000
1	8.88199110	1.432967E-012	1.596297E-011	1	0.000000E+000
1	8.88232588	1.596297E-011	1.432967E-012	0	0.000000E+000
1	8.88233653	1.432967E-012	1.596297E-011	1	0.000000E+000
1	8.88302460	1.596297E-011	1.432967E-012	0	0.000000E+000
1	8.88362940	1.432967E-012	1.596297E-011	1	0.000000E+000
1	8.88415506	1.596297E-011	1.432967E-012	0	0.000000E+000
1	8.88416905	1.432967E-012	1.596297E-011	1	0.000000E+000
1	8.88588772	1.596297E-011	1.432967E-012	0	0.000000E+000
1	8.88590864	1.432967E-012	1.596297E-011	1	0.000000E+000
1	8.88611103	1.596297E-011	1.432967E-012	0	0.000000E+000
1	8.88614027	1.432967E-012	1.596297E-011	1	0.000000E+000
1	8.88615911	1.596297E-011	1.432967E-012	0	0.000000E+000
1	8.88619213	1.432967E-012	1.596297E-011	1	0.000000E+000
1	8.88860872	1.596297E-011	1.432967E-012	0	0.000000E+000
1	8.88864380	1.432967E-012	1.596297E-011	1	0.000000E+000
1	8.89101088	1.596297E-011	1.432967E-012	0	0.000000E+000
1	8.89102510	1.432967E-012	1.596297E-011	1	0.000000E+000
1	8.89115500	1.596297E-011	1.432967E-012	0	0.000000E+000
1	8.89118484	1.432967E-012	1.596297E-011	1	0.000000E+000
1	8.89134557	1.596297E-011	1.432967E-012	0	0.000000E+000
1	9.46273152	1.097033E-012	1.562703E-011	1	0.000000E+000
1	9.46292639	1.562703E-011	1.097033E-012	0	0.000000E+000
1	9.46294490	1.097033E-012	1.562703E-011	1	0.000000E+000
1	9.46353816	1.562703E-011	1.097033E-012	0	0.000000E+000
1	9.46363530	1.097033E-012	1.562703E-011	1	0.000000E+000
1	9.46421392	1.562703E-011	1.097033E-012	0	0.000000E+000
1	9.46424459	1.097033E-012	1.562703E-011	1	0.000000E+000
1	9.46741609	1.562703E-011	1.097033E-012	0	0.000000E+000
1	9.46755312	1.097033E-012	1.562703E-011	1	0.000000E+000
1	9.47034974	1.562703E-011	1.097033E-012	0	0.000000E+000
1	9.47115621	1.097033E-012	1.562703E-011	1	0.000000E+000
1	9.47128138	1.562703E-011	1.097033E-012	0	0.000000E+000
1	9.47130812	1.097033E-012	1.562703E-011	1	0.000000E+000
1	9.47157424	1.562703E-011	1.097033E-012	0	0.000000E+000
1	9.47162060	1.097033E-012	1.562703E-011	1	0.000000E+000
1	9.47313053	1.562703E-011	1.097033E-012	0	0.000000E+000
1	9.47324243	1.097033E-012	1.562703E-011	1	0.000000E+000
1	9.47426346	1.562703E-011	1.097033E-012	0	0.000000E+000
1	9.47429066	1.097033E-012	1.562703E-011	1	0.000000E+000
1	9.47961110	1.562703E-011	1.097033E-012	0	0.000000E+000
1	9.47966009	1.097033E-012	1.562703E-011	1	0.000000E+000
1	9.48102080	1.562703E-011	1.097033E-012	0	0.000000E+000
1	9.48468069	1.097033E-012	1.562703E-011	1	0.000000E+000
1	9.48601319	1.562703E-011	1.097033E-012	0	0.000000E+000
1	9.48602537	1.097033E-012	1.562703E-011	1	0.000000E+000
1	9.48827571	1.562703E-011	1.097033E-012	0	0.000000E+000
1	9.48829107	1.097033E-012	1.562703E-011	1	0.000000E+000
1	9.48923941	1.562703E-011	1.097033E-012	0	0.000000E+000
1	9.48940916	1.097033E-012	1.562703E-011	1	0.000000E+000
1	9.48997561	1.562703E-011	1.097033E-012	0	0.000000E+000
1	9.49000449	1.097033E-012	1.562703E-011	1	0.000000E+000
1	9.49093976	1.562703E-011	1.097033E-012	0	0.000000E+000
1	9.49421140	1.097033E-012	1.562703E-011	1	0.000000E+000
1	9.49489295	1.562703E-011	1.097033E-012	0	0.000000E+000
1	9.49491156	1.097033E-012	1.562703E-011	1	0.000000E+000
1	9.49528765	1.562703E-011	1.097033E-012	0	0.000000E+000
1	9.49530159	1.097033E-012	1.562703E-011	1	0.000000E+000
1	9.49663101	1.562703E-011	1.097033E-012	0	0.000000E+000
1	9.49840953	1.097033E-012	1.562703E-011	1	0.000000E+000
1	9.49850218	1.562703E-011	1.097033E-012	0	0.000000E+000
1	9.49984304	1.097033E-012	1.562703E-011	1	0.000000E+000
1	9.50022376	1.562703E-011	1.097033E-012	0	0.000000E+000
1	9.50037288	1.097033E-012	1.562703E-011	1	0.000000E+000
1	9.50486248	1.562703E-011	1.097033E-012	0	0.000000E+000
1	9.50488212	1.097033E-012	1.562703E-011	1	0.000000E+000
1	9.50537690	1.562703E-011	1.097033E-012	0	0.000000E+000
1	9.57377876	1.229484E-012	1.575948E-011	1	0.000000E+000
1	9.57377900	1.575948E-011	1.229484E-012	0	0.000000E+000
1	9.57378100	1.229484E-012	1.575948E-011	1	0.000000E+000
1	9.57446345	1.575948E-011	1.229484E-012	0	0.000000E+000
1	9.57529156	1.229484E-012	1.575948E-011	1	0.000000E+000
1	9.57756148	1.575948E-011	1.229484E-012	0	0.000000E+000
1	9.57759221	1.229484E-012	1.575948E-011	1	0.000000E+000
1	9.57812602	1.575948E-011	1.229484E-012	0	0.000000E+000
1	9.57815808	1.229484E-012	1.575948E-011	1	0.000000E+000
1	9.58061842	1.575948E-011	1.229484E-012	0	0.000000E+000
1	9.58064107	1.229484E-012	1.575948E-011	1	0.000000E+000
1	9.58121066	1.575948E-011	1.229484E-012	0	0.000000E+000
1	9.58145076	1.229484E-012	1.575948E-011	1	0.000000E+000
1	9.58196144	1.575948E-011	1.229484E-012	0	0.000000E+000
1	9.58198106	1.229484E-012	1.575948E-011	1	0.000000E+000
1	9.58598580	1.575948E-011	1.229484E-012	0	0.000000E+000
1	9.58606104	1.229484E-012	1.575948E-011	1	0.000000E+000
1	9.58651680	1.575948E-011	1.229484E-012	0	0.000000E+000
1	9.58676303	1.229484E-012	1.575948E-011	1	0.000000E+000
1	9.58847691	1.575948E-011	1.229484E-012	0	0.000000E+000
1	9.58856303	1.229484E-012	1.575948E-011	1	0.000000E+000
1	9.59165812	1.575948E-011	1.229484E-012	0	0.000000E+000
1	9.59168043	1.229484E-012	1.575948E-011	1	0.000000E+000
1	9.59256356	1.575948E-011	1.229484E-012	0	0.000000E+000
1	9.59677576	1.229484E-012	1.575948E-011	1	0.000000E+000
1	9.59704195	1.575948E-011	1.229484E-012	0	0.000000E+000
1	9.59780631	1.229484E-012	1.575948E-011	1	0.000000E+000
1	9.59854539	1.575948E-011	1.229484E-012	0	0.000000E+000
1	9.59925178	1.229484E-012	1.575948E-011	1	0.000000E+000
1	9.60132019	1.575948E-011	1.229484E-012	0	0.000000E+000
1	9.97998420	1.453250E-012	1.598325E-011	1	0.000000E+000
1	9.98246183	1.598325E-011	1.453250E-012	0	0.000000E+000
1	9.98248176	1.453250E-012	1.598325E-011	1	0.000000E+000
1	9.98348161	1.598325E-011	1.453250E-012	0	0.000000E+000
1	9.98351258	1.453250E-012	1.598325E-011	1	0.000000E+000
1	9.98390804	1.598325E-011	1.453250E-012	0	0.000000E+000
1	9.98392602	1.453250E-012	1.598325E-011	1	0.000000E+000
1	9.98398107	1.598325E-011	1.453250E-012	0	0.000000E+000
1	9.98400426	1.453250E-012	1.598325E-011	1	0.000000E+000
1	9.98535891	1.598325E-011	1.453250E-012	0	0.000000E+000
1	9.98541688	1.453250E-012	1.598325E-011	1	0.000000E+000
1	9.98621883	1.598325E-011	1.453250E-012	0	0.000000E+000
1	9.98625374	1.453250E-012	1.598325E-011	1	0.000000E+000
1	9.98694688	1.598325E-011	1.453250E-012	0	0.000000E+000
1	9.98980445	1.453250E-012	1.598325E-011	1	0.000000E+000
1	9.99382811	1.598325E-011	1.453250E-012	0	0.000000E+000
1	9.99391541	1.453250E-012	1.598325E-011	1	0.000000E+000
1	9.99488144	1.598325E-011	1.453250E-012	0	0.000000E+000
1	9.99489086	1.453250E-012	1.598325E-011	1	0.000000E+000
1	9.99556656	1.598325E-011	1.453250E-012	0	0.000000E+000
1	9.99559226	1.453250E-012	1.598325E-011	1	0.000000E+000
1	9.99733506	1.598325E-011	1.453250E-012	0	0.000000E+000
1	9.99744931	1.453250E-012	1.598325E-011	1	0.000000E+000
1	9.99800600	1.598325E-011	1.453250E-012	0	0.000000E+000
1	9.99802336	1.453250E-012	1.598325E-011	1	0.000000E+000
1	9.99922502	1.598325E-011	1.453250E-012	0	0.000000E+000
1	9.99924535	1.453250E-012	1.598325E-011	1	0.000000E+000
1	10.00304817	1.598325E-011	1.453250E-012	0	0.000000E+000
1	10.00307557	1.453250E-012	1.598325E-011	1	0.000000E+000
1	10.00437572	1.598325E-011	1.453250E-012	0	0.000000E+000
1	10.00443015	1.453250E-012	1.598325E-011	1	0.000000E+000
1	10.00672336	1.598325E-011	1.453250E-012	0	0.000000E+000
1	10.00675658	1.453250E-012	1.598325E-011	1	0.000000E+000
1	10.00732270	1.598325E-011	1.453250E-012	0	0.000000E+000
1	10.00735338	1.453250E-012	1.598325E-011	1	0.000000E+000
1	10.00842125	1.598325E-011	1.453250E-012	0	0.000000E+000
1	10.00845754	1.453250E-012	1.598325E-011	1	0.000000E+000
1	10.00875767	1.598325E-011	1.453250E-012	0	0.000000E+000
1	10.00876372	1.453250E-012	1.598325E-011	1	0.000000E+000
1	10.00881474	1.598325E-011	1.453250E-012	0	0.000000E+000
1	10.01049651	1.453250E-012	1.598325E-011	1	0.000000E+000
1	10.01078590	1.598325E-011	1.453250E-012	0	0.000000E+000
1	10.01084064	1.453250E-012	1.598325E-011	1	0.000000E+000
1	10.01361985	1.598325E-011	1.453250E-012	0	0.000000E+000
1	10.01401424	1.453250E-012	1.598325E-011	1	0.000000E+000
1	10.01418134	1.598325E-011	1.453250E-012	0	0.000000E+000
1	10.01426096	1.453250E-012	1.598325E-011	1	0.000000E+000
1	10.01492890	1.598325E-011	1.453250E-012	0	0.000000E+000
1	10.01561533	1.453250E-012	1.598325E-011	1	0.000000E+000
1	10.01710488	1.598325E-011	1.453250E-012	0	0.000000E+000
1	10.01712235	1.453250E-012	1.598325E-011	1	0.000000E+000
1	10.01787124	1.598325E-011	1.453250E-012	0	0.000000E+000
1	10.01789193	1.453250E-012	1.598325E-011	1	0.000000E+000
1	10.02027734	1.598325E-011	1.453250E-012	0	0.000000E+000
1	10.02030759	1.453250E-012	1.598325E-011	1	0.000000E+000
1	10.02166341	1.598325E-011	1.453250E-012	0	0.000000E+000
1	10.02185361	1.453250E-012	1.598325E-011	1	0.000000E+000
1	10.02425266	1.598325E-011	1.453250E-012	0	0.000000E+000
1	10.02500747	1.453250E-012	1.598325E-011	1	0.000000E+000
1	10.02704468	1.598325E-011	1.453250E-012	0	0.000000E+000
1	10.02795388	1.453250E-012	1.598325E-011	1	0.000000E+000
1	10.02929948	1.598325E-011	1.453250E-012	0	0.000000E+000
1	10.02932464	1.453250E-012	1.598325E-011	1	0.000000E+000
1	10.02974234	1.598325E-011	1.453250E-012	0	0.000000E+000
1	10.02978758	1.453250E-012	1.598325E-011	1	0.000000E+000
1	10.02989451	1.598325E-011	1.453250E-012	0	0.000000E+000
1	10.02992496	1.453250E-012	1.598325E-011	1	0.000000E+000
1	10.03068339	1.598325E-011	1.453250E-012	0	0.000000E+000
1	10.03070918	1.453250E-012	1.598325E-011	1	0.000000E+000
1	10.03161960	1.598325E-011	1.453250E-012	0	0.000000E+000
1	10.03164897	1.453250E-012	1.598325E-011	1	0.000000E+000
1	10.03345894	1.598325E-011	1.453250E-012	0	0.000000E+000
1	10.03349051	1.453250E-012	1.598325E-011	1	0.000000E+000
1	10.03420301	1.598325E-011	1.453250E-012	0	0.000000E+000
1	10.03423184	1.453250E-012	1.598325E-011	1	0.000000E+000
1	10.03463481	1.598325E-011	1.453250E-012	0	0.000000E+000
1	10.03466728	1.453250E-012	1.598325E-011	1	0.000000E+000
1	10.03687704	1.598325E-011	1.453250E-012	0	0.000000E+000
1	10.03836574	1.453250E-012	1.598325E-011	1	0.000000E+000
1	10.03901224	1.598325E-011	1.453250E-012	0	0.000000E+000
1	10.03906112	1.453250E-012	1.598325E-011	1	0.000000E+000
1	10.04105694	1.598325E-011	1.453250E-012	0	0.000000E+000
1	10.04110013	1.453250E-012	1.598325E-011	1	0.000000E+000
1	10.04160735	1.598325E-011	1.453250E-012	0	0.000000E+000
1	10.04164362	1.453250E-012	1.598325E-011	1	0.000000E+000
1	10.04173271	1.598325E-011	1.453250E-012	0	0.000000E+000
1	10.04180243	1.453250E-012	1.598325E-011	1	0.000000E+000
1	10.04367637	1.598325E-011	1.453250E-012	0	0.000000E+000
1	10.04368941	1.453250E-012	1.598325E-011	1	0.000000E+000
1	10.04559458	1.598325E-011	1.453250E-012	0	0.000000E+000
1	10.04559839	1.453250E-012	1.598325E-011	1	0.000000E+000
1	10.04655961	1.598325E-011	1.453250E-012	0	0.000000E+000
1	10.04660370	1.453250E-012	1.598325E-011	1	0.000000E+000
1	10.04778943	1.598325E-011	1.453250E-012	0	0.000000E+000
1	10.04781877	1.453250E-012	1.598325E-011	1	0.000000E+000
1	10.04948474	1.598325E-011	1.453250E-012	0	0.000000E+000
1	10.04951452	1.453250E-012	1.598325E-011	1	0.000000E+000
1	10.04965578	1.598325E-011	1.453250E-012	0	0.000000E+000
1	10.04968747	1.453250E-012	1.598325E-011	1	0.000000E+000
1	10.05073142	1.598325E-011	1.453250E-012	0	0.000000E+000
1	10.05076482	1.453250E-012	1.598325E-011	1	0.000000E+000
1	10.05352770	1.598325E-011	1.453250E-012	0	0.000000E+000
1	10.05356003	1.453250E-012	1.598325E-011	1	0.000000E+000
1	10.05491505	1.598325E-011	1.453250E-012	0	0.000000E+000
1	10.05493827	1.453250E-012	1.598325E-011	1	0.000000E+000
1	10.05563067	1.598325E-011	1.453250E-012	0	0.000000E+000
1	10.05564579	1.453250E-012	1.598325E-011	1	0.000000E+000
1	10.05794759	1.598325E-011	1.453250E-012	0	0.000000E+000
1	10.05797322	1.453250E-012	1.598325E-011	1	0.000000E+000
1	10.05878296	1.598325E-011	1.453250E-012	0	0.000000E+000
1	10.05882112	1.453250E-012	1.598325E-011	1	0.000000E+000
1	10.06011908	1.598325E-011	1.453250E-012	0	0.000000E+000
1	10.06014783	1.453250E-012	1.598325E-011	1	0.000000E+000
1	10.06200481	1.598325E-011	1.453250E-012	0	0.000000E+000
1	10.06202853	1.453250E-012	1.598325E-011	1	0.000000E+000
1	10.06660879	1.598325E-011	1.453250E-012	0	0.000000E+000
1	10.06663062	1.453250E-012	1.598325E-011	1	0.000000E+000
1	10.06700251	1.598325E-011	1.453250E-012	0	0.000000E+000
1	10.06705445	1.453250E-012	1.598325E-011	1	0.000000E+000
1	10.06827799	1.598325E-011	1.453250E-012	0	0.000000E+000
1	10.06862243	1.453250E-012	1.598325E-011	1	0.000000E+000
1	10.06892678	1.598325E-011	1.453250E-012	0	0.000000E+000
1	10.06896115	1.453250E-012	1.598325E-011	1	0.000000E+000
1	10.06914304	1.598325E-011	1.453250E-012	0	0.000000E+000
1	10.06917661	1.453250E-012	1.598325E-011	1	0.000000E+000
1	10.07092556	1.598325E-011	1.453250E-012	0	0.000000E+000
1	10.07105404	1.453250E-012	1.598325E-011	1	0.000000E+000
1	10.07196081	1.598325E-011	1.453250E-012	0	0.000000E+000
1	10.07199505	1.453250E-012	1.598325E-011	1	0.000000E+000
1	10.07371294	1.598325E-011	1.453250E-012	0	0.000000E+000
1	10.07417710	1.453250E-012	1.598325E-011	1	0.000000E+000
1	10.07648704	1.598325E-011	1.453250E-012	0	0.000000E+000
1	10.07650242	1.453250E-012	1.598325E-011	1	0.000000E+000
1	10.07885887	1.598325E-011	1.453250E-012	0	0.000000E+000
1	10.07886593	1.453250E-012	1.598325E-011	1	0.000000E+000
1	10.08037910	1.598325E-011	1.453250E-012	0	0.000000E+000
1	10.08042095	1.453250E-012	1.598325E-011	1	0.000000E+000
1	10.08267014	1.598325E-011	1.453250E-012	0	0.000000E+000
1	10.08269320	1.453250E-012	1.598325E-011	1	0.000000E+000
1	10.08400246	1.598325E-011	1.453250E-012	0	0.000000E+000
1	10.08407503	1.453250E-012	1.598325E-011	1	0.000000E+000
1	10.08413002	1.598325E-011	1.453250E-012	0	0.000000E+000
1	10.08413670	1.453250E-012	1.598325E-011	1	0.000000E+000
1	10.08420090	1.598325E-011	1.453250E-012	0	0.000000E+000
1	10.08421709	1.453250E-012	1.598325E-011	1	0.000000E+000
1	10.08704530	1.598325E-011	1.453250E-012	0	0.000000E+000
1	10.08708107	1.453250E-012	1.598325E-011	1	0.000000E+000
1	10.08761634	1.598325E-011	1.453250E-012	0	0.000000E+000
1	10.09160867	1.453250E-012	1.598325E-011	1	0.000000E+000
1	10.09501549	1.598325E-011	1.453250E-012	0	0.000000E+000
1	10.09502981	1.453250E-012	1.598325E-011	1	0.000000E+000
1	10.09553848	1.598325E-011	1.453250E-012	0	0.000000E+000
1	10.09555061	1.453250E-012	1.598325E-011	1	0.000000E+000
1	10.09667150	1.598325E-011	1.453250E-012	0	0.000000E+000
1	10.09669108	1.453250E-012	1.598325E-011	1	0.000000E+000
1	10.09918279	1.598325E-011	1.453250E-012	0	0.000000E+000
1	10.09945967	1.453250E-012	1.598325E-011	1	0.000000E+000
1	10.09956418	1.598325E-011	1.453250E-012	0	0.000000E+000
1	10.09958978	1.453250E-012	1.598325E-011	1	0.000000E+000
1	10.10037793	1.598325E-011	1.453250E-012	0	0.000000E+000
1	10.10041283	1.453250E-012	1.598325E-011	1	0.000000E+000
1	10.10079692	1.598325E-011	1.453250E-012	0	0.000000E+000
1	10.10081339	1.453250E-012	1.598325E-011	1	0.000000E+000
1	10.10240061	1.598325E-011	1.453250E-012	0	0.000000E+000
1	10.10241264	1.453250E-012	1.598325E-011	1	0.000000E+000
1	10.10318464	1.598325E-011	1.453250E-012	0	0.000000E+000
1	10.10320637	1.453250E-012	1.598325E-011	1	0.000000E+000
1	10.10427995	1.598325E-011	1.453250E-012	0	0.000000E+000
1	10.14550622	1.453250E-012	1.598325E-011	1	0.000000E+000
1	10.14591809	1.598325E-011	1.453250E-012	0	0.000000E+000
1	10.14594725	1.453250E-012	1.598325E-011	1	0.000000E+000
1	10.14828560	1.598325E-011	1.453250E-012	0	0.000000E+000
1	10.14831719	1.453250E-012	1.598325E-011	1	0.000000E+000
1	10.14847439	1.598325E-011	1.453250E-012	0	0.000000E+000
1	10.14852534	1.453250E-012	1.598325E-011	1	0.000000E+000
1	10.14918522	1.598325E-011	1.453250E-012	0	0.000000E+000
1	10.14922084	1.453250E-012	1.598325E-011	1	0.000000E+000
1	10.14961193	1.598325E-011	1.453250E-012	0	0.000000E+000
1	10.14961855	1.453250E-012	1.598325E-011	1	0.000000E+000
1	10.15028175	1.598325E-011	1.453250E-012	0	0.000000E+000
1	10.15035698	1.453250E-012	1.598325E-011	1	0.000000E+000
1	10.15052965	1.598325E-011	1.453250E-012	0	0.000000E+000
1	10.15054681	1.453250E-012	1.598325E-011	1	0.000000E+000
1	10.15258449	1.598325E-011	1.453250E-012	0	0.000000E+000
1	10.15259898	1.453250E-012	1.598325E-011	1	0.000000E+000
1	10.15282477	1.598325E-011	1.453250E-012	0	0.000000E+000
1	10.15285388	1.453250E-012	1.598325E-011	1	0.000000E+000
1	10.15296619	1.598325E-011	1.453250E-012	0	0.000000E+000
1	10.15299199	1.453250E-012	1.598325E-011	1	0.000000E+000
1	10.15484714	1.598325E-011	1.453250E-012	0	0.000000E+000
1	10.15486207	1.453250E-012	1.598325E-011	1	0.000000E+000
1	10.15884932	1.598325E-011	1.453250E-012	0	0.000000E+000
1	10.15888253	1.453250E-012	1.598325E-011	1	0.000000E+000
1	10.16274904	1.598325E-011	1.453250E-012	0	0.000000E+000
1	10.16275913	1.453250E-012	1.598325E-011	1	0.000000E+000
1	10.16426478	1.598325E-011	1.453250E-012	0	0.000000E+000
1	10.16433159	1.453250E-012	1.598325E-011	1	0.000000E+000
1	10.16532772	1.598325E-011	1.453250E-012	0	0.000000E+000
1	10.16536731	1.453250E-012	1.598325E-011	1	0.000000E+000
1	10.16575996	1.598325E-011	1.453250E-012	0	0.000000E+000
1	10.16580790	1.453250E-012	1.598325E-011	1	0.000000E+000
1	10.16586025	1.598325E-011	1.453250E-012	0	0.000000E+000
1	10.16593770	1.453250E-012	1.598325E-011	1	0.000000E+000
1	10.16875971	1.598325E-011	1.453250E-012	0	0.000000E+000
1	10.16888111	1.453250E-012	1.598325E-011	1	0.000000E+000
1	10.16932474	1.598325E-011	1.453250E-012	0	0.000000E+000
1	10.16934983	1.453250E-012	1.598325E-011	1	0.000000E+000
1	10.16989210	1.598325E-011	1.453250E-012	0	0.000000E+000
1	10.16993282	1.453250E-012	1.598325E-011	1	0.000000E+000
1	10.17273625	1.598325E-011	1.453250E-012	0	0.000000E+000
1	10.17275233	1.453250E-012	1.598325E-011	1	0.000000E+000
1	10.17619354	1.598325E-011	1.453250E-012	0	0.000000E+000
1	10.17623062	1.453250E-012	1.598325E-011	1	0.000000E+000
1	10.17631811	1.598325E-011	1.453250E-012	0	0.000000E+000
1	10.17635845	1.453250E-012	1.598325E-011	1	0.000000E+000
1	10.17738297	1.598325E-011	1.453250E-012	0	0.000000E+000
1	10.17743119	1.453250E-012	1.598325E-011	1	0.000000E+000
1	10.17791293	1.598325E-011	1.453250E-012	0	0.000000E+000
1	10.17797979	1.453250E-012	1.598325E-011	1	0.000000E+000
1	10.17911688	1.598325E-011	1.453250E-012	0	0.000000E+000
1	10.17917513	1.453250E-012	1.598325E-011	1	0.000000E+000
1	10.18018577	1.598325E-011	1.453250E-012	0	0.000000E+000
1	10.18021359	1.453250E-012	1.598325E-011	1	0.000000E+000
1	10.18288088	1.598325E-011	1.453250E-012	0	0.000000E+000
1	10.18293685	1.453250E-012	1.598325E-011	1	0.000000E+000
1	10.18488607	1.598325E-011	1.453250E-012	0	0.000000E+000
1	10.18491196	1.453250E-012	1.598325E-011	1	0.000000E+000
1	10.18533077	1.598325E-011	1.453250E-012	0	0.000000E+000
1	10.18634320	1.453250E-012	1.598325E-011	1	0.000000E+000
1	10.18709056	1.598325E-011	1.453250E-012	0	0.000000E+000
1	10.18720882	1.453250E-012	1.598325E-011	1	0.000000E+000
1	10.18782097	1.598325E-011	1.453250E-012	0	0.000000E+000
1	10.18786179	1.453250E-012	1.598325E-011	1	0.000000E+000
1	10.18953870	1.598325E-011	1.453250E-012	0	0.000000E+000
1	10.18967164	1.453250E-012	1.598325E-011	1	0.000000E+000
1	10.18976546	1.598325E-011	1.453250E-012	0	0.000000E+000
1	10.18999767	1.453250E-012	1.598325E-011	1	0.000000E+000
1	10.19134747	1.598325E-011	1.453250E-012	0	0.000000E+000
1	10.19144247	1.453250E-012	1.598325E-011	1	0.000000E+000
1	10.19154364	1.598325E-011	1.453250E-012	0	0.000000E+000
1	10.19156323	1.453250E-012	1.598325E-011	1	0.000000E+000
1	10.19196046	1.598325E-011	1.453250E-012	0	0.000000E+000
1	10.19197693	1.453250E-012	1.598325E-011	1	0.000000E+000
1	10.19334577	1.598325E-011	1.453250E-012	0	0.000000E+000
1	10.19337745	1.453250E-012	1.598325E-011	1	0.000000E+000
1	10.19345344	1.598325E-011	1.453250E-012	0	0.000000E+000
1	10.19351803	1.453250E-012	1.598325E-011	1	0.000000E+000
1	10.19536495	1.598325E-011	1.453250E-012	0	0.000000E+000
1	10.21882371	1.453250E-012	1.598325E-011	1	0.000000E+000
1	10.21948446	1.598325E-011	1.453250E-012	0	0.000000E+000
1	10.22024227	1.453250E-012	1.598325E-011	1	0.000000E+000
1	10.22049382	1.598325E-011	1.453250E-012	0	0.000000E+000
1	10.22061422	1.453250E-012	1.598325E-011	1	0.000000E+000
1	10.22082960	1.598325E-011	1.453250E-012	0	0.000000E+000
1	10.22086802	1.453250E-012	1.598325E-011	1	0.000000E+000
1	10.22133382	1.598325E-011	1.453250E-012	0	0.000000E+000
1	10.22134335	1.453250E-012	1.598325E-011	1	0.000000E+000
1	10.22140677	1.598325E-011	1.453250E-012	0	0.000000E+000
1	10.22687392	1.453250E-012	1.598325E-011	1	0.000000E+000
1	10.22721507	1.598325E-011	1.453250E-012	0	0.000000E+000
1	10.22723129	1.453250E-012	1.598325E-011	1	0.000000E+000
1	10.22887784	1.598325E-011	1.453250E-012	0	0.000000E+000
1	10.22888465	1.453250E-012	1.598325E-011	1	0.000000E+000
1	10.22981601	1.598325E-011	1.453250E-012	0	0.000000E+000
1	10.22983264	1.453250E-012	1.598325E-011	1	0.000000E+000
1	10.23003191	1.598325E-011	1.453250E-012	0	0.000000E+000
1	10.23006631	1.453250E-012	1.598325E-011	1	0.000000E+000
1	10.23028100	1.598325E-011	1.453250E-012	0	0.000000E+000
1	10.23125265	1.453250E-012	1.598325E-011	1	0.000000E+000
1	10.23148889	1.598325E-011	1.453250E-012	0	0.000000E+000
1	10.23149873	1.453250E-012	1.598325E-011	1	0.000000E+000
1	10.23268724	1.598325E-011	1.453250E-012	0	0.000000E+000
1	10.23269468	1.453250E-012	1.598325E-011	1	0.000000E+000
1	10.23445700	1.598325E-011	1.453250E-012	0	0.000000E+000
1	10.23450498	1.453250E-012	1.598325E-011	1	0.000000E+000
1	10.23504471	1.598325E-011	1.453250E-012	0	0.000000E+000
1	10.23507041	1.453250E-012	1.598325E-011	1	0.000000E+000
1	10.23542869	1.598325E-011	1.453250E-012	0	0.000000E+000
1	10.23550526	1.453250E-012	1.598325E-011	1	0.000000E+000
1	10.23646688	1.598325E-011	1.453250E-012	0	0.000000E+000
1	10.23648395	1.453250E-012	1.598325E-011	1	0.000000E+000
1	10.23932217	1.598325E-011	1.453250E-012	0	0.000000E+000
1	10.23934084	1.453250E-012	1.598325E-011	1	0.000000E+000
1	10.24121403	1.598325E-011	1.453250E-012	0	0.000000E+000
1	10.24129497	1.453250E-012	1.598325E-011	1	0.000000E+000
1	10.24215681	1.598325E-011	1.453250E-012	0	0.000000E+000
1	10.24940540	1.453250E-012	1.598325E-011	1	0.000000E+000
1	10.24946754	1.598325E-011	1.453250E-012	0	0.000000E+000
1	10.24949912	1.453250E-012	1.598325E-011	1	0.000000E+000
1	10.24951091	1.598325E-011	1.453250E-012	0	0.000000E+000
1	10.24959503	1.453250E-012	1.598325E-011	1	0.000000E+000
1	10.25044066	1.598325E-011	1.453250E-012	0	0.000000E+000
1	10.25046873	1.453250E-012	1.598325E-011	1	0.000000E+000
1	10.25418459	1.598325E-011	1.453250E-012	0	0.000000E+000
1	10.25423447	1.453250E-012	1.598325E-011	1	0.000000E+000
1	10.25441073	1.598325E-011	1.453250E-012	0	0.000000E+000
1	10.25445959	1.453250E-012	1.598325E-011	1	0.000000E+000
1	10.25502431	1.598325E-011	1.453250E-012	0	0.000000E+000
1	10.25504066	1.453250E-012	1.598325E-011	1	0.000000E+000
1	10.25573077	1.598325E-011	1.453250E-012	0	0.000000E+000
1	10.25574617	1.453250E-012	1.598325E-011	1	0.000000E+000
1	10.25717856	1.598325E-011	1.453250E-012	0	0.000000E+000
1	10.25733500	1.453250E-012	1.598325E-011	1	0.000000E+000
1	10.25960839	1.598325E-011	1.453250E-012	0	0.000000E+000
1	10.25964275	1.453250E-012	1.598325E-011	1	0.000000E+000
1	10.25990145	1.598325E-011	1.453250E-012	0	0.000000E+000
1	10.25991972	1.453250E-012	1.598325E-011	1	0.000000E+000
1	10.26119300	1.598325E-011	1.453250E-012	0	0.000000E+000
1	10.26173428	1.453250E-012	1.598325E-011	1	0.000000E+000
1	10.26225374	1.598325E-011	1.453250E-012	0	0.000000E+000
1	10.26226674	1.453250E-012	1.598325E-011	1	0.000000E+000
1	10.26275806	1.598325E-011	1.453250E-012	0	0.000000E+000
1	10.26280808	1.453250E-012	1.598325E-011	1	0.000000E+000
1	10.26451708	1.598325E-011	1.453250E-012	0	0.000000E+000
1	10.26453597	1.453250E-012	1.598325E-011	1	0.000000E+000
1	10.26463119	1.598325E-011	1.453250E-012	0	0.000000E+000
1	10.26469216	1.453250E-012	1.598325E-011	1	0.000000E+000
1	10.26539480	1.598325E-011	1.453250E-012	0	0.000000E+000
1	10.26542823	1.453250E-012	1.598325E-011	1	0.000000E+000
1	10.26553864	1.598325E-011	1.453250E-012	0	0.000000E+000
1	10.26557372	1.453250E-012	1.598325E-011	1	0.000000E+000
1	10.26639844	1.598325E-011	1.453250E-012	0	0.000000E+000
1	10.26641454	1.453250E-012	1.598325E-011	1	0.000000E+000
1	10.26700615	1.598325E-011	1.453250E-012	0	0.000000E+000
1	10.26704950	1.453250E-012	1.598325E-011	1	0.000000E+000
1	10.26722947	1.598325E-011	1.453250E-012	0	0.000000E+000
1	10.26724186	1.453250E-012	1.598325E-011	1	0.000000E+000
1	10.26866315	1.598325E-011	1.453250E-012	0	0.000000E+000
1	10.26868903	1.453250E-012	1.598325E-011	1	0.000000E+000
1	10.27709337	1.598325E-011	1.453250E-012	0	0.000000E+000
1	10.27711524	1.453250E-012	1.598325E-011	1	0.000000E+000
1	10.27722714	1.598325E-011	1.453250E-012	0	0.000000E+000
1	10.29897402	1.453250E-012	1.598325E-011	1	0.000000E+000
1	10.30088507	1.598325E-011	1.453250E-012	0	0.000000E+000
1	10.30089993	1.453250E-012	1.598325E-011	1	0.000000E+000
1	10.30123873	1.598325E-011	1.453250E-012	0	0.000000E+000
1	10.30148364	1.453250E-012	1.598325E-011	1	0.000000E+000
1	10.30607437	1.598325E-011	1.453250E-012	0	0.000000E+000
1	10.30610627	1.453250E-012	1.598325E-011	1	0.000000E+000
1	10.31032229	1.598325E-011	1.453250E-012	0	0.000000E+000
1	10.31042283	1.453250E-012	1.598325E-011	1	0.000000E+000
1	10.31105974	1.598325E-011	1.453250E-012	0	0.000000E+000
1	10.31107803	1.453250E-012	1.598325E-011	1	0.000000E+000
1	10.31145866	1.598325E-011	1.453250E-012	0	0.000000E+000
1	10.31149075	1.453250E-012	1.598325E-011	1	0.000000E+000
1	10.31302861	1.598325E-011	1.453250E-012	0	0.000000E+000
1	10.31307347	1.453250E-012	1.598325E-011	1	0.000000E+000
1	10.31334225	1.598325E-011	1.453250E-012	0	0.000000E+000
1	10.31335960	1.453250E-012	1.598325E-011	1	0.000000E+000
1	10.31365185	1.598325E-011	1.453250E-012	0	0.000000E+000
1	10.31371857	1.453250E-012	1.598325E-011	1	0.000000E+000
1	10.31459003	1.598325E-011	1.453250E-012	0	0.000000E+000
1	10.31460542	1.453250E-012	1.598325E-011	1	0.000000E+000
1	10.31577716	1.598325E-011	1.453250E-012	0	0.000000E+000
1	10.31579511	1.453250E-012	1.598325E-011	1	0.000000E+000
1	10.31759880	1.598325E-011	1.453250E-012	0	0.000000E+000
1	10.31766288	1.453250E-012	1.598325E-011	1	0.000000E+000
1	10.31809412	1.598325E-011	1.453250E-012	0	0.000000E+000
1	10.31813157	1.453250E-012	1.598325E-011	1	0.000000E+000
1	10.31814137	1.598325E-011	1.453250E-012	0	0.000000E+000
1	10.31818524	1.453250E-012	1.598325E-011	1	0.000000E+000
1	10.31877968	1.598325E-011	1.453250E-012	0	0.000000E+000
1	10.31883374	1.453250E-012	1.598325E-011	1	0.000000E+000
1	10.32043151	1.598325E-011	1.453250E-012	0	0.000000E+000
1	10.32058256	1.453250E-012	1.598325E-011	1	0.000000E+000
1	10.32136236	1.598325E-011	1.453250E-012	0	0.000000E+000
1	10.32140368	1.453250E-012	1.598325E-011	1	0.000000E+000
1	10.32395834	1.598325E-011	1.453250E-012	0	0.000000E+000
1	10.32396540	1.453250E-012	1.598325E-011	1	0.000000E+000
1	10.32735796	1.598325E-011	1.453250E-012	0	0.000000E+000
1	10.32737646	1.453250E-012	1.598325E-011	1	0.000000E+000
1	10.32967654	1.598325E-011	1.453250E-012	0	0.000000E+000
1	10.32999653	1.453250E-012	1.598325E-011	1	0.000000E+000
1	10.33172554	1.598325E-011	1.453250E-012	0	0.000000E+000
1	10.35515411	1.453250E-012	1.598325E-011	1	0.000000E+000
1	10.35805326	1.598325E-011	1.453250E-012	0	0.000000E+000
1	10.35807633	1.453250E-012	1.598325E-011	1	0.000000E+000
1	10.35880916	1.598325E-011	1.453250E-012	0	0.000000E+000
1	10.35882584	1.453250E-012	1.598325E-011	1	0.000000E+000
1	10.35916801	1.598325E-011	1.453250E-012	0	0.000000E+000
1	10.35920631	1.453250E-012	1.598325E-011	1	0.000000E+000
1	10.35983929	1.598325E-011	1.453250E-012	0	0.000000E+000
1	10.35987639	1.453250E-012	1.598325E-011	1	0.000000E+000
1	10.36105320	1.598325E-011	1.453250E-012	0	0.000000E+000
1	10.36108253	1.453250E-012	1.598325E-011	1	0.000000E+000
1	10.36163514	1.598325E-011	1.453250E-012	0	0.000000E+000
1	10.36169201	1.453250E-012	1.598325E-011	1	0.000000E+000
1	10.36192122	1.598325E-011	1.453250E-012	0	0.000000E+000
1	10.36482959	1.453250E-012	1.598325E-011	1	0.000000E+000
1	10.36605809	1.598325E-011	1.453250E-012	0	0.000000E+000
1	10.36606656	1.453250E-012	1.598325E-011	1	0.000000E+000
1	10.36616454	1.598325E-011	1.453250E-012	0	0.000000E+000
1	10.36619824	1.453250E-012	1.598325E-011	1	0.000000E+000
1	10.36669307	1.598325E-011	1.453250E-012	0	0.000000E+000
1	10.36673885	1.453250E-012	1.598325E-011	1	0.000000E+000
1	10.36690902	1.598325E-011	1.453250E-012	0	0.000000E+000
1	10.36701046	1.453250E-012	1.598325E-011	1	0.000000E+000
1	10.36761151	1.598325E-011	1.453250E-012	0	0.000000E+000
1	10.36764494	1.453250E-012	1.598325E-011	1	0.000000E+000
1	10.36832371	1.598325E-011	1.453250E-012	0	0.000000E+000
1	10.36834942	1.453250E-012	1.598325E-011	1	0.000000E+000
1	10.36881870	1.598325E-011	1.453250E-012	0	0.000000E+000
1	10.41172062	1.453250E-012	1.598325E-011	1	0.000000E+000
1	10.41400360	1.598325E-011	1.453250E-012	0	0.000000E+000
1	10.41403974	1.453250E-012	1.598325E-011	1	0.000000E+000
1	10.41705905	1.598325E-011	1.453250E-012	0	0.000000E+000
1	10.43975727	1.453250E-012	1.598325E-011	1	0.000000E+000
1	10.44117251	1.598325E-011	1.453250E-012	0	0.000000E+000
1	10.44117980	1.453250E-012	1.598325E-011	1	0.000000E+000
1	10.44162081	1.598325E-011	1.453250E-012	0	0.000000E+000
1	10.44165075	1.453250E-012	1.598325E-011	1	0.000000E+000
1	10.44280232	1.598325E-011	1.453250E-012	0	0.000000E+000
1	10.44283134	1.453250E-012	1.598325E-011	1	0.000000E+000
1	10.44339406	1.598325E-011	1.453250E-012	0	0.000000E+000
1	10.44343715	1.453250E-012	1.598325E-011	1	0.000000E+000
1	10.44365372	1.598325E-011	1.453250E-012	0	0.000000E+000
1	10.44367560	1.453250E-012	1.598325E-011	1	0.000000E+000
1	10.44749338	1.598325E-011	1.453250E-012	0	0.000000E+000
1	10.44753533	1.453250E-012	1.598325E-011	1	0.000000E+000
1	10.44784029	1.598325E-011	1.453250E-012	0	0.000000E+000
1	10.44786069	1.453250E-012	1.598325E-011	1	0.000000E+000
1	10.45117194	1.598325E-011	1.453250E-012	0	0.000000E+000
1	10.45148832	1.453250E-012	1.598325E-011	1	0.000000E+000
1	10.45412636	1.598325E-011	1.453250E-012	0	0.000000E+000
1	10.45416711	1.453250E-012	1.598325E-011	1	0.000000E+000
1	10.45545886	1.598325E-011	1.453250E-012	0	0.000000E+000
1	10.45551268	1.453250E-012	1.598325E-011	1	0.000000E+000
1	10.45700546	1.598325E-011	1.453250E-012	0	0.000000E+000
1	10.45707361	1.453250E-012	1.598325E-011	1	0.000000E+000
1	10.45852769	1.598325E-011	1.453250E-012	0	0.000000E+000
1	10.45857005	1.453250E-012	1.598325E-011	1	0.000000E+000
1	10.45984962	1.598325E-011	1.453250E-012	0	0.000000E+000
1	10.45989030	1.453250E-012	1.598325E-011	1	0.000000E+000
1	10.46132338	1.598325E-011	1.453250E-012	0	0.000000E+000
1	10.46135810	1.453250E-012	1.598325E-011	1	0.000000E+000
1	10.46205496	1.598325E-011	1.453250E-012	0	0.000000E+000
1	10.46208295	1.453250E-012	1.598325E-011	1	0.000000E+000
1	10.46411657	1.598325E-011	1.453250E-012	0	0.000000E+000
1	10.46414216	1.453250E-012	1.598325E-011	1	0.000000E+000
1	10.46672293	1.598325E-011	1.453250E-012	0	0.000000E+000
1	10.46675145	1.453250E-012	1.598325E-011	1	0.000000E+000
1	10.46832091	1.598325E-011	1.453250E-012	0	0.000000E+000
1	10.46834791	1.453250E-012	1.598325E-011	1	0.000000E+000
1	10.46844183	1.598325E-011	1.453250E-012	0	0.000000E+000
1	10.46860014	1.453250E-012	1.598325E-011	1	0.000000E+000
1	10.46932640	1.598325E-011	1.453250E-012	0	0.000000E+000
1	10.46935279	1.453250E-012	1.598325E-011	1	0.000000E+000
1	10.47110069	1.598325E-011	1.453250E-012	0	0.000000E+000
1	10.47115249	1.453250E-012	1.598325E-011	1	0.000000E+000
1	10.47280897	1.598325E-011	1.453250E-012	0	0.000000E+000
1	10.47283450	1.453250E-012	1.598325E-011	1	0.000000E+000
1	10.47301779	1.598325E-011	1.453250E-012	0	0.000000E+000
1	10.47305481	1.453250E-012	1.598325E-011	1	0.000000E+000
1	10.47339054	1.598325E-011	1.453250E-012	0	0.000000E+000
1	10.47346042	1.453250E-012	1.598325E-011	1	0.000000E+000
1	10.47554807	1.598325E-011	1.453250E-012	0	0.000000E+000
1	10.47565029	1.453250E-012	1.598325E-011	1	0.000000E+000
1	10.47821934	1.598325E-011	1.453250E-012	0	0.000000E+000
1	10.47922100	1.453250E-012	1.598325E-011	1	0.000000E+000
1	10.47926074	1.598325E-011	1.453250E-012	0	0.000000E+000
1	10.71472134	1.551147E-012	1.608115E-011	1	0.000000E+000
1	10.71644440	1.608115E-011	1.551147E-012	0	0.000000E+000
1	10.71645746	1.551147E-012	1.608115E-011	1	0.000000E+000
1	10.71673889	1.608115E-011	1.551147E-012	0	0.000000E+000
1	10.71676595	1.551147E-012	1.608115E-011	1	0.000000E+000
1	10.71716447	1.608115E-011	1.551147E-012	0	0.000000E+000
1	10.71719113	1.551147E-012	1.608115E-011	1	0.000000E+000
1	10.72005787	1.608115E-011	1.551147E-012	0	0.000000E+000
1	10.72008365	1.551147E-012	1.608115E-011	1	0.000000E+000
1	10.72211601	1.608115E-011	1.551147E-012	0	0.000000E+000
1	10.72215117	1.551147E-012	1.608115E-011	1	0.000000E+000
1	10.72491004	1.608115E-011	1.551147E-012	0	0.000000E+000
1	10.72495100	1.551147E-012	1.608115E-011	1	0.000000E+000
1	10.72524482	1.608115E-011	1.551147E-012	0	0.000000E+000
1	10.72534357	1.551147E-012	1.608115E-011	1	0.000000E+000
1	10.72561693	1.608115E-011	1.551147E-012	0	0.000000E+000
1	10.72562726	1.551147E-012	1.608115E-011	1	0.000000E+000
1	10.72690488	1.608115E-011	1.551147E-012	0	0.000000E+000
1	10.72693855	1.551147E-012	1.608115E-011	1	0.000000E+000
1	10.72943147	1.608115E-011	1.551147E-012	0	0.000000E+000
1	10.72944601	1.551147E-012	1.608115E-011	1	0.000000E+000
1	10.72964422	1.608115E-011	1.551147E-012	0	0.000000E+000
1	10.72995865	1.551147E-012	1.608115E-011	1	0.000000E+000
1	10.73118308	1.608115E-011	1.551147E-012	0	0.000000E+000
1	10.73138453	1.551147E-012	1.608115E-011	1	0.000000E+000
1	10.73169526	1.608115E-011	1.551147E-012	0	0.000000E+000
1	12.22181413	1.513599E-012	1.604360E-011	1	0.000000E+000
1	12.22273746	1.604360E-011	1.513599E-012	0	0.000000E+000
1	12.22275020	1.513599E-012	1.604360E-011	1	0.000000E+000
1	12.22399333	1.604360E-011	1.513599E-012	0	0.000000E+000
1	12.22403206	1.513599E-012	1.604360E-011	1	0.000000E+000
1	12.22447392	1.604360E-011	1.513599E-012	0	0.000000E+000
1	12.22448234	1.513599E-012	1.604360E-011	1	0.000000E+000
1	12.22490157	1.604360E-011	1.513599E-012	0	0.000000E+000
1	12.22493543	1.513599E-012	1.604360E-011	1	0.000000E+000
1	12.22664697	1.604360E-011	1.513599E-012	0	0.000000E+000
1	12.22712858	1.513599E-012	1.604360E-011	1	0.000000E+000
1	12.22864171	1.604360E-011	1.513599E-012	0	0.000000E+000
1	12.22867431	1.513599E-012	1.604360E-011	1	0.000000E+000
1	12.22907499	1.604360E-011	1.513599E-012	0	0.000000E+000
1	13.07157407	1.624042E-012	1.615404E-011	1	0.000000E+000
1	13.07226934	1.615404E-011	1.624042E-012	0	0.000000E+000
1	13.07232199	1.624042E-012	1.615404E-011	1	0.000000E+000
1	13.07250404	1.615404E-011	1.624042E-012	0	0.000000E+000
1	13.07252353	1.624042E-012	1.615404E-011	1	0.000000E+000
1	13.07321680	1.615404E-011	1.624042E-012	0	0.000000E+000
1	13.07323793	1.624042E-012	1.615404E-011	1	0.000000E+000
1	13.07498165	1.615404E-011	1.624042E-012	0	0.000000E+000
1	13.07502126	1.624042E-012	1.615404E-011	1	0.000000E+000
1	13.07663585	1.615404E-011	1.624042E-012	0	0.000000E+000
1	13.07667827	1.624042E-012	1.615404E-011	1	0.000000E+000
1	13.07670584	1.615404E-011	1.624042E-012	0	0.000000E+000
1	13.07672374	1.624042E-012	1.615404E-011	1	0.000000E+000
1	13.07704255	1.615404E-011	1.624042E-012	0	0.000000E+000
1	13.07706920	1.624042E-012	1.615404E-011	1	0.000000E+000
1	13.07725568	1.615404E-011	1.624042E-012	0	0.000000E+000
1	13.07796252	1.624042E-012	1.615404E-011	1	0.000000E+000
1	13.07809336	1.615404E-011	1.624042E-012	0	0.000000E+000
1	13.07815144	1.624042E-012	1.615404E-011	1	0.000000E+000
1	13.07974611	1.615404E-011	1.624042E-012	0	0.000000E+000
1	13.07976694	1.624042E-012	1.615404E-011	1	0.000000E+000
1	13.08382229	1.615404E-011	1.624042E-012	0	0.000000E+000
1	13.08405968	1.624042E-012	1.615404E-011	1	0.000000E+000
1	13.08780568	1.615404E-011	1.624042E-012	0	0.000000E+000
1	13.08784396	1.624042E-012	1.615404E-011	1	0.000000E+000
1	13.08863004	1.615404E-011	1.624042E-012	0	0.000000E+000
1	13.08915383	1.624042E-012	1.615404E-011	1	0.000000E+000
1	13.08950723	1.615404E-011	1.624042E-012	0	0.000000E+000
1	13.13784332	1.624042E-012	1.615404E-011	1	0.000000E+000
1	13.13818966	1.615404E-011	1.624042E-012	0	0.000000E+000
1	13.13819470	1.624042E-012	1.615404E-011	1	0.000000E+000
1	13.13900034	1.615404E-011	1.624042E-012	0	0.000000E+000
1	13.13903835	1.624042E-012	1.615404E-011	1	0.000000E+000
1	13.13952010	1.615404E-011	1.624042E-012	0	0.000000E+000
1	13.13954643	1.624042E-012	1.615404E-011	1	0.000000E+000
1	13.13992637	1.615404E-011	1.624042E-012	0	0.000000E+000
1	13.46630151	1.473918E-012	1.600392E-011	1	0.000000E+000
1	13.46630200	1.600392E-011	1.473918E-012	0	0.000000E+000
1	13.46630400	1.473918E-012	1.600392E-011	1	0.000000E+000
1	13.46742326	1.600392E-011	1.473918E-012	0	0.000000E+000
1	13.46746342	1.473918E-012	1.600392E-011	1	0.000000E+000
1	13.46755265	1.600392E-011	1.473918E-012	0	0.000000E+000
1	13.47328136	1.473918E-012	1.600392E-011	1	0.000000E+000
1	13.47505755	1.600392E-011	1.473918E-012	0	0.000000E+000
1	13.47506805	1.473918E-012	1.600392E-011	1	0.000000E+000
1	13.47589734	1.600392E-011	1.473918E-012	0	0.000000E+000
1	13.56716398	1.473918E-012	1.600392E-011	1	0.000000E+000
1	13.57121950	1.600392E-011	1.473918E-012	0	0.000000E+000
1	13.57124300	1.473918E-012	1.600392E-011	1	0.000000E+000
1	13.57266098	1.600392E-011	1.473918E-012	0	0.000000E+000
1	13.57269027	1.473918E-012	1.600392E-011	1	0.000000E+000
1	13.57363748	1.600392E-011	1.473918E-012	0	0.000000E+000
1	13.57365880	1.473918E-012	1.600392E-011	1	0.000000E+000
1	13.57598612	1.600392E-011	1.473918E-012	0	0.000000E+000
1	13.57631921	1.473918E-012	1.600392E-011	1	0.000000E+000
1	13.57648498	1.600392E-011	1.473918E-012	0	0.000000E+000
1	13.57650162	1.473918E-012	1.600392E-011	1	0.000000E+000
1	13.57682910	1.600392E-011	1.473918E-012	0	0.000000E+000
1	13.57751371	1.473918E-012	1.600392E-011	1	0.000000E+000
1	13.57802401	1.600392E-011	1.473918E-012	0	0.000000E+000
1	13.57805300	1.473918E-012	1.600392E-011	1	0.000000E+000
1	13.57824304	1.600392E-011	1.473918E-012	0	0.000000E+000
1	13.57842186	1.473918E-012	1.600392E-011	1	0.000000E+000
1	13.57878636	1.600392E-011	1.473918E-012	0	0.000000E+000
1	13.57880366	1.473918E-012	1.600392E-011	1	0.000000E+000
1	13.58076166	1.600392E-011	1.473918E-012	0	0.000000E+000
1	13.58085140	1.473918E-012	1.600392E-011	1	0.000000E+000
1	13.58106068	1.600392E-011	1.473918E-012	0	0.000000E+000
1	13.58107967	1.473918E-012	1.600392E-011	1	0.000000E+000
1	13.58238526	1.600392E-011	1.473918E-012	0	0.000000E+000
1	13.58240637	1.473918E-012	1.600392E-011	1	0.000000E+000
1	13.58255334	1.600392E-011	1.473918E-012	0	0.000000E+000
1	13.58325230	1.473918E-012	1.600392E-011	1	0.000000E+000
1	13.58446230	1.600392E-011	1.473918E-012	0	0.000000E+000
1	13.58451596	1.473918E-012	1.600392E-011	1	0.000000E+000
1	13.58532355	1.600392E-011	1.473918E-012	0	0.000000E+000
1	13.58533363	1.473918E-012	1.600392E-011	1	0.000000E+000
1	13.58671714	1.600392E-011	1.473918E-012	0	0.000000E+000
1	13.58737004	1.473918E-012	1.600392E-011	1	0.000000E+000
1	13.58789228	1.600392E-011	1.473918E-012	0	0.000000E+000
1	13.58795842	1.473918E-012	1.600392E-011	1	0.000000E+000
1	13.58879973	1.600392E-011	1.473918E-012	0	0.000000E+000
1	13.59021527	1.473918E-012	1.600392E-011	1	0.000000E+000
1	13.59035226	1.600392E-011	1.473918E-012	0	0.000000E+000
1	13.59041230	1.473918E-012	1.600392E-011	1	0.000000E+000
1	13.59178358	1.600392E-011	1.473918E-012	0	0.000000E+000
1	13.59180637	1.473918E-012	1.600392E-011	1	0.000000E+000
1	13.59397020	1.600392E-011	1.473918E-012	0	0.000000E+000
1	13.59507752	1.473918E-012	1.600392E-011	1	0.000000E+000
1	13.59518474	1.600392E-011	1.473918E-012	0	0.000000E+000
1	13.59522410	1.473918E-012	1.600392E-011	1	0.000000E+000
1	13.59583778	1.600392E-011	1.473918E-012	0	0.000000E+000
1	13.59588139	1.473918E-012	1.600392E-011	1	0.000000E+000
1	13.59709360	1.600392E-011	1.473918E-012	0	0.000000E+000
1	13.59710800	1.473918E-012	1.600392E-011	1	0.000000E+000
1	13.59827915	1.600392E-011	1.473918E-012	0	0.000000E+000
1	13.61164831	1.473918E-012	1.600392E-011	1	0.000000E+000
1	13.61365879	1.600392E-011	1.473918E-012	0	0.000000E+000
1	13.61375652	1.473918E-012	1.600392E-011	1	0.000000E+000
1	13.61432244	1.600392E-011	1.473918E-012	0	0.000000E+000
1	13.61434731	1.473918E-012	1.600392E-011	1	0.000000E+000
1	13.61497232	1.600392E-011	1.473918E-012	0	0.000000E+000
1	13.61623345	1.473918E-012	1.600392E-011	1	0.000000E+000
1	13.61669463	1.600392E-011	1.473918E-012	0	0.000000E+000
1	13.61672190	1.473918E-012	1.600392E-011	1	0.000000E+000
1	13.61850627	1.600392E-011	1.473918E-012	0	0.000000E+000
1	13.61853513	1.473918E-012	1.600392E-011	1	0.000000E+000
1	13.61862506	1.600392E-011	1.473918E-012	0	0.000000E+000
1	13.61878582	1.473918E-012	1.600392E-011	1	0.000000E+000
1	13.61895493	1.600392E-011	1.473918E-012	0	0.000000E+000
1	13.61897354	1.473918E-012	1.600392E-011	1	0.000000E+000
1	13.61998171	1.600392E-011	1.473918E-012	0	0.000000E+000
1	13.61999433	1.473918E-012	1.600392E-011	1	0.000000E+000
1	13.62033142	1.600392E-011	1.473918E-012	0	0.000000E+000
1	13.62045655	1.473918E-012	1.600392E-011	1	0.000000E+000
1	13.62064810	1.600392E-011	1.473918E-012	0	0.000000E+000
1	13.63496594	1.473918E-012	1.600392E-011	1	0.000000E+000
1	13.63735208	1.600392E-011	1.473918E-012	0	0.000000E+000
1	13.63737280	1.473918E-012	1.600392E-011	1	0.000000E+000
1	13.63795128	1.600392E-011	1.473918E-012	0	0.000000E+000
1	13.63796249	1.473918E-012	1.600392E-011	1	0.000000E+000
1	13.63831458	1.600392E-011	1.473918E-012	0	0.000000E+000
1	13.63833281	1.473918E-012	1.600392E-011	1	0.000000E+000
1	13.63850277	1.600392E-011	1.473918E-012	0	0.000000E+000
1	13.63854806	1.473918E-012	1.600392E-011	1	0.000000E+000
1	13.63891688	1.600392E-011	1.473918E-012	0	0.000000E+000
1	13.63894176	1.473918E-012	1.600392E-011	1	0.000000E+000
1	13.63910875	1.600392E-011	1.473918E-012	0	0.000000E+000
1	13.63912780	1.473918E-012	1.600392E-011	1	0.000000E+000
1	13.63984141	1.600392E-011	1.473918E-012	0	0.000000E+000
1	13.63987865	1.473918E-012	1.600392E-011	1	0.000000E+000
1	13.64073748	1.600392E-011	1.473918E-012	0	0.000000E+000
1	13.64076183	1.473918E-012	1.600392E-011	1	0.000000E+000
1	13.64094424	1.600392E-011	1.473918E-012	0	0.000000E+000
1	13.64094962	1.473918E-012	1.600392E-011	1	0.000000E+000
1	13.64107578	1.600392E-011	1.473918E-012	0	0.000000E+000
1	13.64471437	1.473918E-012	1.600392E-011	1	0.000000E+000
1	13.64584458	1.600392E-011	1.473918E-012	0	0.000000E+000
1	13.64590475	1.473918E-012	1.600392E-011	1	0.000000E+000
1	13.64679895	1.600392E-011	1.473918E-012	0	0.000000E+000
1	13.64683068	1.473918E-012	1.600392E-011	1	0.000000E+000
1	13.64733903	1.600392E-011	1.473918E-012	0	0.000000E+000
1	13.64739946	1.473918E-012	1.600392E-011	1	0.000000E+000
1	13.64918197	1.600392E-011	1.473918E-012	0	0.000000E+000
1	13.64922085	1.473918E-012	1.600392E-011	1	0.000000E+000
1	13.65145742	1.600392E-011	1.473918E-012	0	0.000000E+000
1	13.65195851	1.473918E-012	1.600392E-011	1	0.000000E+000
1	13.65256512	1.600392E-011	1.473918E-012	0	0.000000E+000
1	13.65282067	1.473918E-012	1.600392E-011	1	0.000000E+000
1	13.65368541	1.600392E-011	1.473918E-012	0	0.000000E+000
1	13.65372511	1.473918E-012	1.600392E-011	1	0.000000E+000
1	13.65377087	1.600392E-011	1.473918E-012	0	0.000000E+000
1	13.65381476	1.473918E-012	1.600392E-011	1	0.000000E+000
1	13.65439048	1.600392E-011	1.473918E-012	0	0.000000E+000
1	13.65439881	1.473918E-012	1.600392E-011	1	0.000000E+000
1	13.65484083	1.600392E-011	1.473918E-012	0	0.000000E+000
1	13.65490553	1.473918E-012	1.600392E-011	1	0.000000E+000
1	13.65537178	1.600392E-011	1.473918E-012	0	0.000000E+000
1	13.65541314	1.473918E-012	1.600392E-011	1	0.000000E+000
1	13.65625384	1.600392E-011	1.473918E-012	0	0.000000E+000
1	13.65631874	1.473918E-012	1.600392E-011	1	0.000000E+000
1	13.65668633	1.600392E-011	1.473918E-012	0	0.000000E+000
1	13.65671510	1.473918E-012	1.600392E-011	1	0.000000E+000
1	13.65824233	1.600392E-011	1.473918E-012	0	0.000000E+000
1	13.65826604	1.473918E-012	1.600392E-011	1	0.000000E+000
1	13.65830049	1.600392E-011	1.473918E-012	0	0.000000E+000
1	13.65838636	1.473918E-012	1.600392E-011	1	0.000000E+000
1	13.65915815	1.600392E-011	1.473918E-012	0	0.000000E+000
1	13.65922948	1.473918E-012	1.600392E-011	1	0.000000E+000
1	13.66121995	1.600392E-011	1.473918E-012	0	0.000000E+000
1	13.66126927	1.473918E-012	1.600392E-011	1	0.000000E+000
1	13.66300742	1.600392E-011	1.473918E-012	0	0.000000E+000
1	13.66302811	1.473918E-012	1.600392E-011	1	0.000000E+000
1	13.66348822	1.600392E-011	1.473918E-012	0	0.000000E+000
1	13.66352990	1.473918E-012	1.600392E-011	1	0.000000E+000
1	13.66435278	1.600392E-011	1.473918E-012	0	0.000000E+000
1	13.66436514	1.473918E-012	1.600392E-011	1	0.000000E+000
1	13.66483456	1.600392E-011	1.473918E-012	0	0.000000E+000
1	13.66487529	1.473918E-012	1.600392E-011	1	0.000000E+000
1	13.66700755	1.600392E-011	1.473918E-012	0	0.000000E+000
1	13.66702477	1.473918E-012	1.600392E-011	1	0.000000E+000
1	13.66742960	1.600392E-011	1.473918E-012	0	0.000000E+000
1	13.66744399	1.473918E-012	1.600392E-011	1	0.000000E+000
1	13.66912979	1.600392E-011	1.473918E-012	0	0.000000E+000
1	13.66926232	1.473918E-012	1.600392E-011	1	0.000000E+000
1	13.66985404	1.600392E-011	1.473918E-012	0	0.000000E+000
1	13.66999445	1.473918E-012	1.600392E-011	1	0.000000E+000
1	13.67007147	1.600392E-011	1.473918E-012	0	0.000000E+000
1	13.67013529	1.473918E-012	1.600392E-011	1	0.000000E+000
1	13.67202814	1.600392E-011	1.473918E-012	0	0.000000E+000
1	13.67229926	1.473918E-012	1.600392E-011	1	0.000000E+000
1	13.67388706	1.600392E-011	1.473918E-012	0	0.000000E+000
1	13.67390187	1.473918E-012	1.600392E-011	1	0.000000E+000
1	13.67410543	1.600392E-011	1.473918E-012	0	0.000000E+000
1	13.67411853	1.473918E-012	1.600392E-011	1	0.000000E+000
1	13.67573941	1.600392E-011	1.473918E-012	0	0.000000E+000
1	13.67576029	1.473918E-012	1.600392E-011	1	0.000000E+000
1	13.67630849	1.600392E-011	1.473918E-012	0	0.000000E+000
1	13.67632145	1.473918E-012	1.600392E-011	1	0.000000E+000
1	13.67633737	1.600392E-011	1.473918E-012	0	0.000000E+000
1	13.67636734	1.473918E-012	1.600392E-011	1	0.000000E+000
1	13.67794617	1.600392E-011	1.473918E-012	0	0.000000E+000
1	13.67799503	1.473918E-012	1.600392E-011	1	0.000000E+000
1	13.67974567	1.600392E-011	1.473918E-012	0	0.000000E+000
1	13.67979430	1.473918E-012	1.600392E-011	1	0.000000E+000
1	13.68129963	1.600392E-011	1.473918E-012	0	0.000000E+000
1	13.68134538	1.473918E-012	1.600392E-011	1	0.000000E+000
1	13.68284131	1.600392E-011	1.473918E-012	0	0.000000E+000
1	13.68297720	1.473918E-012	1.600392E-011	1	0.000000E+000
1	13.68327915	1.600392E-011	1.473918E-012	0	0.000000E+000
1	13.68329095	1.473918E-012	1.600392E-011	1	0.000000E+000
1	13.68417814	1.600392E-011	1.473918E-012	0	0.000000E+000
1	13.68418618	1.473918E-012	1.600392E-011	1	0.000000E+000
1	13.68644675	1.600392E-011	1.473918E-012	0	0.000000E+000
1	13.68679348	1.473918E-012	1.600392E-011	1	0.000000E+000
1	13.68790330	1.600392E-011	1.473918E-012	0	0.000000E+000
1	13.68792837	1.473918E-012	1.600392E-011	1	0.000000E+000
1	13.68814440	1.600392E-011	1.473918E-012	0	0.000000E+000
1	13.68835210	1.473918E-012	1.600392E-011	1	0.000000E+000
1	13.69246597	1.600392E-011	1.473918E-012	0	0.000000E+000
1	13.69249357	1.473918E-012	1.600392E-011	1	0.000000E+000
1	13.69359729	1.600392E-011	1.473918E-012	0	0.000000E+000
1	13.69395176	1.473918E-012	1.600392E-011	1	0.000000E+000
1	13.69499591	1.600392E-011	1.473918E-012	0	0.000000E+000
1	13.69530800	1.473918E-012	1.600392E-011	1	0.000000E+000
1	13.69559620	1.600392E-011	1.473918E-012	0	0.000000E+000
1	13.69566208	1.473918E-012	1.600392E-011	1	0.000000E+000
1	13.69581666	1.600392E-011	1.473918E-012	0	0.000000E+000
1	13.69585557	1.473918E-012	1.600392E-011	1	0.000000E+000
1	13.69626705	1.600392E-011	1.473918E-012	0	0.000000E+000
1	13.69641649	1.473918E-012	1.600392E-011	1	0.000000E+000
1	13.69698654	1.600392E-011	1.473918E-012	0	0.000000E+000
1	13.69700997	1.473918E-012	1.600392E-011	1	0.000000E+000
1	13.69832557	1.600392E-011	1.473918E-012	0	0.000000E+000
1	13.69837728	1.473918E-012	1.600392E-011	1	0.000000E+000
1	13.69850867	1.600392E-011	1.473918E-012	0	0.000000E+000
1	13.69853554	1.473918E-012	1.600392E-011	1	0.000000E+000
1	13.69864351	1.600392E-011	1.473918E-012	0	0.000000E+000
1	13.71827237	1.473918E-012	1.600392E-011	1	0.000000E+000
1	13.71850238	1.600392E-011	1.473918E-012	0	0.000000E+000
1	13.71852100	1.473918E-012	1.600392E-011	1	0.000000E+000
1	13.71894364	1.600392E-011	1.473918E-012	0	0.000000E+000
1	13.71896197	1.473918E-012	1.600392E-011	1	0.000000E+000
1	13.71906543	1.600392E-011	1.473918E-012	0	0.000000E+000
1	13.71909284	1.473918E-012	1.600392E-011	1	0.000000E+000
1	13.71983266	1.600392E-011	1.473918E-012	0	0.000000E+000
1	13.71986332	1.473918E-012	1.600392E-011	1	0.000000E+000
1	13.72002753	1.600392E-011	1.473918E-012	0	0.000000E+000
1	13.72005170	1.473918E-012	1.600392E-011	1	0.000000E+000
1	13.72029736	1.600392E-011	1.473918E-012	0	0.000000E+000
1	13.72177572	1.473918E-012	1.600392E-011	1	0.000000E+000
1	13.72220151	1.600392E-011	1.473918E-012	0	0.000000E+000
1	13.72221877	1.473918E-012	1.600392E-011	1	0.000000E+000
1	13.72462388	1.600392E-011	1.473918E-012	0	0.000000E+000
1	13.72464688	1.473918E-012	1.600392E-011	1	0.000000E+000
1	13.72543657	1.600392E-011	1.473918E-012	0	0.000000E+000
1	13.72548127	1.473918E-012	1.600392E-011	1	0.000000E+000
1	13.72673929	1.600392E-011	1.473918E-012	0	0.000000E+000
1	13.72676587	1.473918E-012	1.600392E-011	1	0.000000E+000
1	13.72704995	1.600392E-011	1.473918E-012	0	0.000000E+000
1	13.72707789	1.473918E-012	1.600392E-011	1	0.000000E+000
1	13.72749743	1.600392E-011	1.473918E-012	0	0.000000E+000
1	13.72752764	1.473918E-012	1.600392E-011	1	0.000000E+000
1	13.72955520	1.600392E-011	1.473918E-012	0	0.000000E+000
1	13.72956806	1.473918E-012	1.600392E-011	1	0.000000E+000
1	13.73423924	1.600392E-011	1.473918E-012	0	0.000000E+000
1	13.73449736	1.473918E-012	1.600392E-011	1	0.000000E+000
1	13.73489513	1.600392E-011	1.473918E-012	0	0.000000E+000
1	13.73518087	1.473918E-012	1.600392E-011	1	0.000000E+000
1	13.73774269	1.600392E-011	1.473918E-012	0	0.000000E+000
1	13.73777560	1.473918E-012	1.600392E-011	1	0.000000E+000
1	13.73950835	1.600392E-011	1.473918E-012	0	0.000000E+000
1	13.73954679	1.473918E-012	1.600392E-011	1	0.000000E+000
1	13.73992481	1.600392E-011	1.473918E-012	0	0.000000E+000
1	13.73994079	1.473918E-012	1.600392E-011	1	0.000000E+000
1	13.74198044	1.600392E-011	1.473918E-012	0	0.000000E+000
1	13.74203455	1.473918E-012	1.600392E-011	1	0.000000E+000
1	13.74357518	1.600392E-011	1.473918E-012	0	0.000000E+000
1	13.74362135	1.473918E-012	1.600392E-011	1	0.000000E+000
1	13.74369211	1.600392E-011	1.473918E-012	0	0.000000E+000
1	13.74374011	1.473918E-012	1.600392E-011	1	0.000000E+000
1	13.74399709	1.600392E-011	1.473918E-012	0	0.000000E+000
1	14.68027053	1.128491E-012	1.565849E-011	1	0.000000E+000
1	14.68115564	1.565849E-011	1.128491E-012	0	0.000000E+000
1	14.68119284	1.128491E-012	1.565849E-011	1	0.000000E+000
1	14.68131496	1.565849E-011	1.128491E-012	0	0.000000E+000
1	14.68133794	1.128491E-012	1.565849E-011	1	0.000000E+000
1	14.68177131	1.565849E-011	1.128491E-012	0	0.000000E+000
1	14.68179950	1.128491E-012	1.565849E-011	1	0.000000E+000
1	14.68268057	1.565849E-011	1.128491E-012	0	0.000000E+000
1	14.68280712	1.128491E-012	1.565849E-011	1	0.000000E+000
1	14.68386637	1.565849E-011	1.128491E-012	0	0.000000E+000
1	14.68501406	1.128491E-012	1.565849E-011	1	0.000000E+000
1	14.68584560	1.565849E-011	1.128491E-012	0	0.000000E+000
1	14.70972657	1.128491E-012	1.565849E-011	1	0.000000E+000
1	14.70992884	1.565849E-011	1.128491E-012	0	0.000000E+000
1	14.70994780	1.128491E-012	1.565849E-011	1	0.000000E+000
1	14.71177398	1.565849E-011	1.128491E-012	0	0.000000E+000
1	14.71182367	1.128491E-012	1.565849E-011	1	0.000000E+000
1	14.71205007	1.565849E-011	1.128491E-012	0	0.000000E+000
1	14.71221400	1.128491E-012	1.565849E-011	1	0.000000E+000
1	14.71260988	1.565849E-011	1.128491E-012	0	0.000000E+000
1	14.71264683	1.128491E-012	1.565849E-011	1	0.000000E+000
1	14.71367686	1.565849E-011	1.128491E-012	0	0.000000E+000
1	14.71431749	1.128491E-012	1.565849E-011	1	0.000000E+000
1	14.71437321	1.565849E-011	1.128491E-012	0	0.000000E+000
1	14.71785953	1.128491E-012	1.565849E-011	1	0.000000E+000
1	14.71798631	1.565849E-011	1.128491E-012	0	0.000000E+000
1	14.96885460	1.503503E-012	1.603350E-011	1	0.000000E+000
1	14.96972588	1.603350E-011	1.503503E-012	0	0.000000E+000
1	14.96985008	1.503503E-012	1.603350E-011	1	0.000000E+000
1	14.97210092	1.603350E-011	1.503503E-012	0	0.000000E+000
1	14.97211709	1.503503E-012	1.603350E-011	1	0.000000E+000
1	14.97222045	1.603350E-011	1.503503E-012	0	0.000000E+000
1	14.97225041	1.503503E-012	1.603350E-011	1	0.000000E+000
1	14.97281157	1.603350E-011	1.503503E-012	0	0.000000E+000
1	14.97283363	1.503503E-012	1.603350E-011	1	0.000000E+000
1	14.97583003	1.603350E-011	1.503503E-012	0	0.000000E+000
1	14.97593542	1.503503E-012	1.603350E-011	1	0.000000E+000
1	14.97671857	1.603350E-011	1.503503E-012	0	0.000000E+000
1	14.97674288	1.503503E-012	1.603350E-011	1	0.000000E+000
1	14.97786778	1.603350E-011	1.503503E-012	0	0.000000E+000
1	14.97815911	1.503503E-012	1.603350E-011	1	0.000000E+000
1	14.97819371	1.603350E-011	1.503503E-012	0	0.000000E+000
1	14.97822554	1.503503E-012	1.603350E-011	1	0.000000E+000
1	14.97947261	1.603350E-011	1.503503E-012	0	0.000000E+000
1	14.97950694	1.503503E-012	1.603350E-011	1	0.000000E+000
1	14.98064952	1.603350E-011	1.503503E-012	0	0.000000E+000
1	14.98120858	1.503503E-012	1.603350E-011	1	0.000000E+000
1	14.98421431	1.603350E-011	1.503503E-012	0	0.000000E+000
1	14.98426134	1.503503E-012	1.603350E-011	1	0.000000E+000
1	14.98668185	1.603350E-011	1.503503E-012	0	0.000000E+000
1	14.98671316	1.503503E-012	1.603350E-011	1	0.000000E+000
1	14.98686617	1.603350E-011	1.503503E-012	0	0.000000E+000
1	14.98695747	1.503503E-012	1.603350E-011	1	0.000000E+000
1	14.98702660	1.603350E-011	1.503503E-012	0	0.000000E+000
1	14.98704943	1.503503E-012	1.603350E-011	1	0.000000E+000
1	14.99253365	1.603350E-011	1.503503E-012	0	0.000000E+000
1	14.99315143	1.503503E-012	1.603350E-011	1	0.000000E+000
1	14.99362212	1.603350E-011	1.503503E-012	0	0.000000E+000
1	14.99368270	1.503503E-012	1.603350E-011	1	0.000000E+000
1	14.99437648	1.603350E-011	1.503503E-012	0	0.000000E+000
1	14.99442241	1.503503E-012	1.603350E-011	1	0.000000E+000
1	14.99526651	1.603350E-011	1.503503E-012	0	0.000000E+000
1	14.99530622	1.503503E-012	1.603350E-011	1	0.000000E+000
1	14.99598218	1.603350E-011	1.503503E-012	0	0.000000E+000
1	14.99600262	1.503503E-012	1.603350E-011	1	0.000000E+000
1	14.99896314	1.603350E-011	1.503503E-012	0	0.000000E+000
1	14.99899997	1.503503E-012	1.603350E-011	1	0.000000E+000
1	15.00164537	1.603350E-011	1.503503E-012	0	0.000000E+000
1	15.00165418	1.503503E-012	1.603350E-011	1	0.000000E+000
1	15.00376741	1.603350E-011	1.503503E-012	0	0.000000E+000
1	15.00383638	1.503503E-012	1.603350E-011	1	0.000000E+000
1	15.00418143	1.603350E-011	1.503503E-012	0	0.000000E+000
1	15.00425988	1.503503E-012	1.603350E-011	1	0.000000E+000
1	15.00520509	1.603350E-011	1.503503E-012	0	0.000000E+000
1	15.00533642	1.503503E-012	1.603350E-011	1	0.000000E+000
1	15.00654672	1.603350E-011	1.503503E-012	0	0.000000E+000
1	15.00657263	1.503503E-012	1.603350E-011	1	0.000000E+000
1	15.00982795	1.603350E-011	1.503503E-012	0	0.000000E+000
1	15.00983648	1.503503E-012	1.603350E-011	1	0.000000E+000
1	15.01024889	1.603350E-011	1.503503E-012	0	0.000000E+000
1	15.01025664	1.503503E-012	1.603350E-011	1	0.000000E+000
1	15.01311450	1.603350E-011	1.503503E-012	0	0.000000E+000
1	16.54580915	1.125393E-012	1.565539E-011	1	0.000000E+000
1	16.54941477	1.565539E-011	1.125393E-012	0	0.000000E+000
1	16.54947149	1.125393E-012	1.565539E-011	1	0.000000E+000
1	16.55007909	1.565539E-011	1.125393E-012	0	0.000000E+000
1	16.55107790	1.125393E-012	1.565539E-011	1	0.000000E+000
1	16.55121493	1.565539E-011	1.125393E-012	0	0.000000E+000
1	16.55173624	1.125393E-012	1.565539E-011	1	0.000000E+000
1	16.55424514	1.565539E-011	1.125393E-012	0	0.000000E+000
1	16.55426145	1.125393E-012	1.565539E-011	1	0.000000E+000
1	16.55442315	1.565539E-011	1.125393E-012	0	0.000000E+000
1	20.50463321	8.831680E-013	1.541317E-011	1	0.000000E+000
1	20.50571811	1.541317E-011	8.831680E-013	0	0.000000E+000
1	20.50580636	8.831680E-013	1.541317E-011	1	0.000000E+000
1	20.50662639	1.541317E-011	8.831680E-013	0	0.000000E+000
1	20.50670400	8.831680E-013	1.541317E-011	1	0.000000E+000
1	20.50897900	1.541317E-011	8.831680E-013	0	0.000000E+000
1	20.50901884	8.831680E-013	1.541317E-011	1	0.000000E+000
1	20.50981671	1.541317E-011	8.831680E-013	0	0.000000E+000
1	20.50984612	8.831680E-013	1.541317E-011	1	0.000000E+000
1	20.51165352	1.541317E-011	8.831680E-013	0	0.000000E+000
1	20.51171998	8.831680E-013	1.541317E-011	1	0.000000E+000
1	20.51399175	1.541317E-011	8.831680E-013	0	0.000000E+000
1	20.51407189	8.831680E-013	1.541317E-011	1	0.000000E+000
1	20.51491582	1.541317E-011	8.831680E-013	0	0.000000E+000
1	20.51493990	8.831680E-013	1.541317E-011	1	0.000000E+000
1	20.51502722	1.541317E-011	8.831680E-013	0	0.000000E+000
1	20.51549487	8.831680E-013	1.541317E-011	1	0.000000E+000
1	20.51570752	1.541317E-011	8.831680E-013	0	0.000000E+000
1	20.51576753	8.831680E-013	1.541317E-011	1	0.000000E+000
1	20.51776309	1.541317E-011	8.831680E-013	0	0.000000E+000
1	20.51784035	8.831680E-013	1.541317E-011	1	0.000000E+000
1	20.51874952	1.541317E-011	8.831680E-013	0	0.000000E+000
1	20.51917266	8.831680E-013	1.541317E-011	1	0.000000E+000
1	20.51990456	1.541317E-011	8.831680E-013	0	0.000000E+000
1	20.52006672	8.831680E-013	1.541317E-011	1	0.000000E+000
1	20.52024921	1.541317E-011	8.831680E-013	0	0.000000E+000
1	20.98158888	1.460526E-012	1.599053E-011	1	0.000000E+000
1	20.98158900	1.599053E-011	1.460526E-012	0	0.000000E+000
1	20.98158994	1.460526E-012	1.599053E-011	1	0.000000E+000
1	20.98283500	1.599053E-011	1.460526E-012	0	0.000000E+000
1	20.98285355	1.460526E-012	1.599053E-011	1	0.000000E+000
1	20.98355052	1.599053E-011	1.460526E-012	0	0.000000E+000
1	20.98359612	1.460526E-012	1.599053E-011	1	0.000000E+000
1	20.98363527	1.599053E-011	1.460526E-012	0	0.000000E+000
1	21.02454575	1.460526E-012	1.599053E-011	1	0.000000E+000
1	21.02553771	1.599053E-011	1.460526E-012	0	0.000000E+000
1	21.02555277	1.460526E-012	1.599053E-011	1	0.000000E+000
1	21.02572585	1.599053E-011	1.460526E-012	0	0.000000E+000
1	21.02577163	1.460526E-012	1.599053E-011	1	0.000000E+000
1	21.02864628	1.599053E-011	1.460526E-012	0	0.000000E+000
1	21.02867494	1.460526E-012	1.599053E-011	1	0.000000E+000
1	21.02952678	1.599053E-011	1.460526E-012	0	0.000000E+000
1	21.02957786	1.460526E-012	1.599053E-011	1	0.000000E+000
1	21.03054430	1.599053E-011	1.460526E-012	0	0.000000E+000
1	21.03057731	1.460526E-012	1.599053E-011	1	0.000000E+000
1	21.03090608	1.599053E-011	1.460526E-012	0	0.000000E+000
1	21.03165473	1.460526E-012	1.599053E-011	1	0.000000E+000
1	21.03369954	1.599053E-011	1.460526E-012	0	0.000000E+000
1	21.03374558	1.460526E-012	1.599053E-011	1	0.000000E+000
1	21.03408737	1.599053E-011	1.460526E-012	0	0.000000E+000
1	21.03429115	1.460526E-012	1.599053E-011	1	0.000000E+000
1	21.03553598	1.599053E-011	1.460526E-012	0	0.000000E+000
1	21.03555050	1.460526E-012	1.599053E-011	1	0.000000E+000
1	21.03692121	1.599053E-011	1.460526E-012	0	0.000000E+000
1	21.03694024	1.460526E-012	1.599053E-011	1	0.000000E+000
1	21.03728708	1.599053E-011	1.460526E-012	0	0.000000E+000
1	21.03804962	1.460526E-012	1.599053E-011	1	0.000000E+000
1	21.04124470	1.599053E-011	1.460526E-012	0	0.000000E+000
1	21.05031678	1.460526E-012	1.599053E-011	1	0.000000E+000
1	21.05130203	1.599053E-011	1.460526E-012	0	0.000000E+000
1	21.05132061	1.460526E-012	1.599053E-011	1	0.000000E+000
1	21.05305224	1.599053E-011	1.460526E-012	0	0.000000E+000
1	21.05310251	1.460526E-012	1.599053E-011	1	0.000000E+000
1	21.05315283	1.599053E-011	1.460526E-012	0	0.000000E+000
1	21.05318951	1.460526E-012	1.599053E-011	1	0.000000E+000
1	21.05331368	1.599053E-011	1.460526E-012	0	0.000000E+000
1	21.05334940	1.460526E-012	1.599053E-011	1	0.000000E+000
1	21.05454344	1.599053E-011	1.460526E-012	0	0.000000E+000
1	21.05456699	1.460526E-012	1.599053E-011	1	0.000000E+000
1	21.05467341	1.599053E-011	1.460526E-012	0	0.000000E+000
1	21.05471854	1.460526E-012	1.599053E-011	1	0.000000E+000
1	21.05601027	1.599053E-011	1.460526E-012	0	0.000000E+000
1	21.05841941	1.460526E-012	1.599053E-011	1	0.000000E+000
1	21.05973740	1.599053E-011	1.460526E-012	0	0.000000E+000
1	21.05974109	1.460526E-012	1.599053E-011	1	0.000000E+000
1	21.05988899	1.599053E-011	1.460526E-012	0	0.000000E+000
1	21.05991529	1.460526E-012	1.599053E-011	1	0.000000E+000
1	21.06056749	1.599053E-011	1.460526E-012	0	0.000000E+000
1	21.06062321	1.460526E-012	1.599053E-011	1	0.000000E+000
1	21.06133507	1.599053E-011	1.460526E-012	0	0.000000E+000
1	21.06133780	1.460526E-012	1.599053E-011	1	0.000000E+000
1	21.06448418	1.599053E-011	1.460526E-012	0	0.000000E+000
1	21.06472529	1.460526E-012	1.599053E-011	1	0.000000E+000
1	21.06652248	1.599053E-011	1.460526E-012	0	0.000000E+000
1	21.06655334	1.460526E-012	1.599053E-011	1	0.000000E+000
1	21.06790890	1.599053E-011	1.460526E-012	0	0.000000E+000
1	21.06791724	1.460526E-012	1.599053E-011	1	0.000000E+000
1	21.06904204	1.599053E-011	1.460526E-012	0	0.000000E+000
1	21.06953529	1.460526E-012	1.599053E-011	1	0.000000E+000
1	21.07029537	1.599053E-011	1.460526E-012	0	0.000000E+000
1	21.07036109	1.460526E-012	1.599053E-011	1	0.000000E+000
1	21.07174797	1.599053E-011	1.460526E-012	0	0.000000E+000
1	21.07181055	1.460526E-012	1.599053E-011	1	0.000000E+000
1	21.07252082	1.599053E-011	1.460526E-012	0	0.000000E+000
1	21.07254608	1.460526E-012	1.599053E-011	1	0.000000E+000
1	21.07328276	1.599053E-011	1.460526E-012	0	0.000000E+000
1	21.07330141	1.460526E-012	1.599053E-011	1	0.000000E+000
1	21.07398189	1.599053E-011	1.460526E-012	0	0.000000E+000
1	21.07408483	1.460526E-012	1.599053E-011	1	0.000000E+000
1	21.07417071	1.599053E-011	1.460526E-012	0	0.000000E+000
1	21.07420996	1.460526E-012	1.599053E-011	1	0.000000E+000
1	21.07430293	1.599053E-011	1.460526E-012	0	0.000000E+000
1	21.07435827	1.460526E-012	1.599053E-011	1	0.000000E+000
1	21.07565994	1.599053E-011	1.460526E-012	0	0.000000E+000
1	21.07568216	1.460526E-012	1.599053E-011	1	0.000000E+000
1	21.07965068	1.599053E-011	1.460526E-012	0	0.000000E+000
1	21.07991492	1.460526E-012	1.599053E-011	1	0.000000E+000
1	21.08003401	1.599053E-011	1.460526E-012	0	0.000000E+000
1	21.08024134	1.460526E-012	1.599053E-011	1	0.000000E+000
1	21.08265851	1.599053E-011	1.460526E-012	0	0.000000E+000
1	21.08269932	1.460526E-012	1.599053E-011	1	0.000000E+000
1	21.08297432	1.599053E-011	1.460526E-012	0	0.000000E+000
1	21.08298283	1.460526E-012	1.599053E-011	1	0.000000E+000
1	21.08405943	1.599053E-011	1.460526E-012	0	0.000000E+000
1	21.08408623	1.460526E-012	1.599053E-011	1	0.000000E+000
1	21.08484583	1.599053E-011	1.460526E-012	0	0.000000E+000
1	21.08489071	1.460526E-012	1.599053E-011	1	0.000000E+000
1	21.08544327	1.599053E-011	1.460526E-012	0	0.000000E+000
1	21.11787387	1.460526E-012	1.599053E-011	1	0.000000E+000
1	21.11842393	1.599053E-011	1.460526E-012	0	0.000000E+000
1	21.11845229	1.460526E-012	1.599053E-011	1	0.000000E+000
1	21.11852587	1.599053E-011	1.460526E-012	0	0.000000E+000
1	21.11920223	1.460526E-012	1.599053E-011	1	0.000000E+000
1	21.11955909	1.599053E-011	1.460526E-012	0	0.000000E+000
1	21.42913503	1.257984E-012	1.578798E-011	1	0.000000E+000
1	21.42916381	1.578798E-011	1.257984E-012	0	0.000000E+000
1	21.42969276	1.257984E-012	1.578798E-011	1	0.000000E+000
1	21.43005617	1.578798E-011	1.257984E-012	0	0.000000E+000
1	21.43024752	1.257984E-012	1.578798E-011	1	0.000000E+000
1	21.43120746	1.578798E-011	1.257984E-012	0	0.000000E+000
1	21.43121980	1.257984E-012	1.578798E-011	1	0.000000E+000
1	21.43533038	1.578798E-011	1.257984E-012	0	0.000000E+000
1	21.43535615	1.257984E-012	1.578798E-011	1	0.000000E+000
1	21.43632647	1.578798E-011	1.257984E-012	0	0.000000E+000
1	21.43738811	1.257984E-012	1.578798E-011	1	0.000000E+000
1	21.43954284	1.578798E-011	1.257984E-012	0	0.000000E+000
1	21.43957253	1.257984E-012	1.578798E-011	1	0.000000E+000
1	21.44050479	1.578798E-011	1.257984E-012	0	0.000000E+000
1	21.44051532	1.257984E-012	1.578798E-011	1	0.000000E+000
1	21.44156225	1.578798E-011	1.257984E-012	0	0.000000E+000
1	21.44157554	1.257984E-012	1.578798E-011	1	0.000000E+000
1	21.44331757	1.578798E-011	1.257984E-012	0	0.000000E+000
1	21.44340775	1.257984E-012	1.578798E-011	1	0.000000E+000
1	21.44375546	1.578798E-011	1.257984E-012	0	0.000000E+000
1	21.44377038	1.257984E-012	1.578798E-011	1	0.000000E+000
1	21.44410325	1.578798E-011	1.257984E-012	0	0.000000E+000
1	21.44416480	1.257984E-012	1.578798E-011	1	0.000000E+000
1	21.44465888	1.578798E-011	1.257984E-012	0	0.000000E+000
1	21.44468644	1.257984E-012	1.578798E-011	1	0.000000E+000
1	21.44622751	1.578798E-011	1.257984E-012	0	0.000000E+000
1	21.44624556	1.257984E-012	1.578798E-011	1	0.000000E+000
1	21.44636278	1.578798E-011	1.257984E-012	0	0.000000E+000
1	21.45465418	1.257984E-012	1.578798E-011	1	0.000000E+000
1	21.45687071	1.578798E-011	1.257984E-012	0	0.000000E+000
1	21.45689157	1.257984E-012	1.578798E-011	1	0.000000E+000
1	21.45788763	1.578798E-011	1.257984E-012	0	0.000000E+000
1	21.45794138	1.257984E-012	1.578798E-011	1	0.000000E+000
1	21.45917933	1.578798E-011	1.257984E-012	0	0.000000E+000
1	21.45922948	1.257984E-012	1.578798E-011	1	0.000000E+000
1	21.45945471	1.578798E-011	1.257984E-012	0	0.000000E+000
1	21.45949341	1.257984E-012	1.578798E-011	1	0.000000E+000
1	21.46150187	1.578798E-011	1.257984E-012	0	0.000000E+000
1	21.46278807	1.257984E-012	1.578798E-011	1	0.000000E+000
1	21.46472830	1.578798E-011	1.257984E-012	0	0.000000E+000
1	21.46583450	1.257984E-012	1.578798E-011	1	0.000000E+000
1	21.46754160	1.578798E-011	1.257984E-012	0	0.000000E+000
1	21.46755944	1.257984E-012	1.578798E-011	1	0.000000E+000
1	21.46797069	1.578798E-011	1.257984E-012	0	0.000000E+000
1	21.46801809	1.257984E-012	1.578798E-011	1	0.000000E+000
1	21.46948568	1.578798E-011	1.257984E-012	0	0.000000E+000
1	21.46952559	1.257984E-012	1.578798E-011	1	0.000000E+000
1	21.47108866	1.578798E-011	1.257984E-012	0	0.000000E+000
1	21.47111148	1.257984E-012	1.578798E-011	1	0.000000E+000
1	21.47345859	1.578798E-011	1.257984E-012	0	0.000000E+000
1	21.47359393	1.257984E-012	1.578798E-011	1	0.000000E+000
1	21.47456885	1.578798E-011	1.257984E-012	0	0.000000E+000
1	21.47472515	1.257984E-012	1.578798E-011	1	0.000000E+000
1	21.47477008	1.578798E-011	1.257984E-012	0	0.000000E+000
1	21.47478633	1.257984E-012	1.578798E-011	1	0.000000E+000
1	21.47509902	1.578798E-011	1.257984E-012	0	0.000000E+000
1	21.47536090	1.257984E-012	1.578798E-011	1	0.000000E+000
1	21.47644239	1.578798E-011	1.257984E-012	0	0.000000E+000
1	21.53067257	1.257984E-012	1.578798E-011	1	0.000000E+000
1	21.53110188	1.578798E-011	1.257984E-012	0	0.000000E+000
1	21.53112688	1.257984E-012	1.578798E-011	1	0.000000E+000
1	21.53160505	1.578798E-011	1.257984E-012	0	0.000000E+000
1	21.53161518	1.257984E-012	1.578798E-011	1	0.000000E+000
1	21.53418515	1.578798E-011	1.257984E-012	0	0.000000E+000
1	21.53420151	1.257984E-012	1.578798E-011	1	0.000000E+000
1	21.53587767	1.578798E-011	1.257984E-012	0	0.000000E+000
1	21.53594423	1.257984E-012	1.578798E-011	1	0.000000E+000
1	21.53618713	1.578798E-011	1.257984E-012	0	0.000000E+000
1	21.54019287	1.257984E-012	1.578798E-011	1	0.000000E+000
1	21.54044705	1.578798E-011	1.257984E-012	0	0.000000E+000
1	21.54046135	1.257984E-012	1.578798E-011	1	0.000000E+000
1	21.54207965	1.578798E-011	1.257984E-012	0	0.000000E+000
1	21.54209663	1.257984E-012	1.578798E-011	1	0.000000E+000
1	21.54222773	1.578798E-011	1.257984E-012	0	0.000000E+000
1	21.54230839	1.257984E-012	1.578798E-011	1	0.000000E+000
1	21.54266387	1.578798E-011	1.257984E-012	0	0.000000E+000
1	21.54266847	1.257984E-012	1.578798E-011	1	0.000000E+000
1	21.54415238	1.578798E-011	1.257984E-012	0	0.000000E+000
1	21.54563148	1.257984E-012	1.578798E-011	1	0.000000E+000
1	21.54625512	1.578798E-011	1.257984E-012	0	0.000000E+000
1	21.54629070	1.257984E-012	1.578798E-011	1	0.000000E+000
1	21.54673864	1.578798E-011	1.257984E-012	0	0.000000E+000
1	22.47925386	1.041692E-012	1.557169E-011	1	0.000000E+000
1	22.47925500	1.557169E-011	1.041692E-012	0	0.000000E+000
1	22.47925534	1.041692E-012	1.557169E-011	1	0.000000E+000
1	22.48152174	1.557169E-011	1.041692E-012	0	0.000000E+000
1	22.48153913	1.041692E-012	1.557169E-011	1	0.000000E+000
1	22.48169478	1.557169E-011	1.041692E-012	0	0.000000E+000
1	22.49860098	1.041692E-012	1.557169E-011	1	0.000000E+000
1	22.49927143	1.557169E-011	1.041692E-012	0	0.000000E+000
1	22.49957200	1.041692E-012	1.557169E-011	1	0.000000E+000
1	22.50215934	1.557169E-011	1.041692E-012	0	0.000000E+000
1	22.50223786	1.041692E-012	1.557169E-011	1	0.000000E+000
1	22.50262696	1.557169E-011	1.041692E-012	0	0.000000E+000
1	22.50263504	1.041692E-012	1.557169E-011	1	0.000000E+000
1	22.50311206	1.557169E-011	1.041692E-012	0	0.000000E+000
1	22.50360257	1.041692E-012	1.557169E-011	1	0.000000E+000
1	22.50533894	1.557169E-011	1.041692E-012	0	0.000000E+000
1	22.50535613	1.041692E-012	1.557169E-011	1	0.000000E+000
1	22.50633506	1.557169E-011	1.041692E-012	0	0.000000E+000
1	22.50637782	1.041692E-012	1.557169E-011	1	0.000000E+000
1	22.50707283	1.557169E-011	1.041692E-012	0	0.000000E+000
1	22.50708919	1.041692E-012	1.557169E-011	1	0.000000E+000
1	22.50760969	1.557169E-011	1.041692E-012	0	0.000000E+000
1	22.50764691	1.041692E-012	1.557169E-011	1	0.000000E+000
1	22.50777693	1.557169E-011	1.041692E-012	0	0.000000E+000
1	22.50780578	1.041692E-012	1.557169E-011	1	0.000000E+000
1	22.50828458	1.557169E-011	1.041692E-012	0	0.000000E+000
1	22.51092952	1.041692E-012	1.557169E-011	1	0.000000E+000
1	22.51101184	1.557169E-011	1.041692E-012	0	0.000000E+000
1	22.51119069	1.041692E-012	1.557169E-011	1	0.000000E+000
1	22.51131954	1.557169E-011	1.041692E-012	0	0.000000E+000
1	22.51134534	1.041692E-012	1.557169E-011	1	0.000000E+000
1	22.51211065	1.557169E-011	1.041692E-012	0	0.000000E+000
1	22.51213476	1.041692E-012	1.557169E-011	1	0.000000E+000
1	22.51225811	1.557169E-011	1.041692E-012	0	0.000000E+000
1	22.51228492	1.041692E-012	1.557169E-011	1	0.000000E+000
1	22.51338654	1.557169E-011	1.041692E-012	0	0.000000E+000
1	22.51348862	1.041692E-012	1.557169E-011	1	0.000000E+000
1	22.51462573	1.557169E-011	1.041692E-012	0	0.000000E+000
1	22.51464861	1.041692E-012	1.557169E-011	1	0.000000E+000
1	22.51615286	1.557169E-011	1.041692E-012	0	0.000000E+000
1	22.51652969	1.041692E-012	1.557169E-011	1	0.000000E+000
1	22.51697255	1.557169E-011	1.041692E-012	0	0.000000E+000
1	22.51698753	1.041692E-012	1.557169E-011	1	0.000000E+000
1	22.51717121	1.557169E-011	1.041692E-012	0	0.000000E+000
1	22.51722519	1.041692E-012	1.557169E-011	1	0.000000E+000
1	22.51731622	1.557169E-011	1.041692E-012	0	0.000000E+000
1	22.51735374	1.041692E-012	1.557169E-011	1	0.000000E+000
1	22.51929326	1.557169E-011	1.041692E-012	0	0.000000E+000
1	22.51963990	1.041692E-012	1.557169E-011	1	0.000000E+000
1	22.52011936	1.557169E-011	1.041692E-012	0	0.000000E+000
1	22.52018496	1.041692E-012	1.557169E-011	1	0.000000E+000
1	22.52131119	1.557169E-011	1.041692E-012	0	0.000000E+000
1	22.52137378	1.041692E-012	1.557169E-011	1	0.000000E+000
1	22.52445848	1.557169E-011	1.041692E-012	0	0.000000E+000
1	22.52454328	1.041692E-012	1.557169E-011	1	0.000000E+000
1	22.52455870	1.557169E-011	1.041692E-012	0	0.000000E+000
1	22.52458707	1.041692E-012	1.557169E-011	1	0.000000E+000
1	22.52528192	1.557169E-011	1.041692E-012	0	0.000000E+000
1	22.52530898	1.041692E-012	1.557169E-011	1	0.000000E+000
1	22.52545196	1.557169E-011	1.041692E-012	0	0.000000E+000
1	22.52550306	1.041692E-012	1.557169E-011	1	0.000000E+000
1	22.52782399	1.557169E-011	1.041692E-012	0	0.000000E+000
1	22.52783946	1.041692E-012	1.557169E-011	1	0.000000E+000
1	22.52868592	1.557169E-011	1.041692E-012	0	0.000000E+000
1	22.52871785	1.041692E-012	1.557169E-011	1	0.000000E+000
1	22.53223265	1.557169E-011	1.041692E-012	0	0.000000E+000
1	22.54324453	1.041692E-012	1.557169E-011	1	0.000000E+000
1	22.54354846	1.557169E-011	1.041692E-012	0	0.000000E+000
1	22.54408288	1.041692E-012	1.557169E-011	1	0.000000E+000
1	22.54434455	1.557169E-011	1.041692E-012	0	0.000000E+000
1	22.54437595	1.041692E-012	1.557169E-011	1	0.000000E+000
1	22.54482556	1.557169E-011	1.041692E-012	0	0.000000E+000
1	22.55979147	1.041692E-012	1.557169E-011	1	0.000000E+000
1	22.55993183	1.557169E-011	1.041692E-012	0	0.000000E+000
1	22.58656736	1.041692E-012	1.557169E-011	1	0.000000E+000
1	22.58666192	1.557169E-011	1.041692E-012	0	0.000000E+000
1	22.58668132	1.041692E-012	1.557169E-011	1	0.000000E+000
1	22.58817848	1.557169E-011	1.041692E-012	0	0.000000E+000
1	22.59627285	1.041692E-012	1.557169E-011	1	0.000000E+000
1	22.59878614	1.557169E-011	1.041692E-012	0	0.000000E+000
1	22.59894472	1.041692E-012	1.557169E-011	1	0.000000E+000
1	22.59921412	1.557169E-011	1.041692E-012	0	0.000000E+000
1	22.59995734	1.041692E-012	1.557169E-011	1	0.000000E+000
1	22.60001950	1.557169E-011	1.041692E-012	0	0.000000E+000
1	22.60017167	1.041692E-012	1.557169E-011	1	0.000000E+000
1	22.60026237	1.557169E-011	1.041692E-012	0	0.000000E+000
1	22.60029005	1.041692E-012	1.557169E-011	1	0.000000E+000
1	22.60035159	1.557169E-011	1.041692E-012	0	0.000000E+000
1	22.60063983	1.041692E-012	1.557169E-011	1	0.000000E+000
1	22.60071686	1.557169E-011	1.041692E-012	0	0.000000E+000
1	23.53539202	1.158355E-012	1.568836E-011	1	0.000000E+000
1	23.53581847	1.568836E-011	1.158355E-012	0	0.000000E+000
1	23.53605790	1.158355E-012	1.568836E-011	1	0.000000E+000
1	23.53648813	1.568836E-011	1.158355E-012	0	0.000000E+000
1	23.53649958	1.158355E-012	1.568836E-011	1	0.000000E+000
1	23.53660313	1.568836E-011	1.158355E-012	0	0.000000E+000
1	23.53673236	1.158355E-012	1.568836E-011	1	0.000000E+000
1	23.53794001	1.568836E-011	1.158355E-012	0	0.000000E+000
1	23.53852264	1.158355E-012	1.568836E-011	1	0.000000E+000
1	23.53964530	1.568836E-011	1.158355E-012	0	0.000000E+000
1	23.53967762	1.158355E-012	1.568836E-011	1	0.000000E+000
1	23.54171008	1.568836E-011	1.158355E-012	0	0.000000E+000
1	23.54174967	1.158355E-012	1.568836E-011	1	0.000000E+000
1	23.54188685	1.568836E-011	1.158355E-012	0	0.000000E+000
1	23.54190664	1.158355E-012	1.568836E-011	1	0.000000E+000
1	23.54211976	1.568836E-011	1.158355E-012	0	0.000000E+000
1	23.54317807	1.158355E-012	1.568836E-011	1	0.000000E+000
1	23.54536572	1.568836E-011	1.158355E-012	0	0.000000E+000
1	23.54540425	1.158355E-012	1.568836E-011	1	0.000000E+000
1	23.54553437	1.568836E-011	1.158355E-012	0	0.000000E+000
1	23.54555738	1.158355E-012	1.568836E-011	1	0.000000E+000
1	23.54751651	1.568836E-011	1.158355E-012	0	0.000000E+000
1	23.54809294	1.158355E-012	1.568836E-011	1	0.000000E+000
1	23.55096236	1.568836E-011	1.158355E-012	0	0.000000E+000
1	23.55194785	1.158355E-012	1.568836E-011	1	0.000000E+000
1	23.55296339	1.568836E-011	1.158355E-012	0	0.000000E+000
1	23.55308565	1.158355E-012	1.568836E-011	1	0.000000E+000
1	23.55340220	1.568836E-011	1.158355E-012	0	0.000000E+000
1	23.55343428	1.158355E-012	1.568836E-011	1	0.000000E+000
1	23.55623358	1.568836E-011	1.158355E-012	0	0.000000E+000
1	23.55628714	1.158355E-012	1.568836E-011	1	0.000000E+000
1	23.55692589	1.568836E-011	1.158355E-012	0	0.000000E+000
1	23.55770822	1.158355E-012	1.568836E-011	1	0.000000E+000
1	23.55784768	1.568836E-011	1.158355E-012	0	0.000000E+000
1	23.55896838	1.158355E-012	1.568836E-011	1	0.000000E+000
1	23.55920076	1.568836E-011	1.158355E-012	0	0.000000E+000
1	23.63300383	1.091287E-012	1.562129E-011	1	0.000000E+000
1	23.63440774	1.562129E-011	1.091287E-012	0	0.000000E+000
1	23.63444753	1.091287E-012	1.562129E-011	1	0.000000E+000
1	23.63827597	1.562129E-011	1.091287E-012	0	0.000000E+000
1	23.63867504	1.091287E-012	1.562129E-011	1	0.000000E+000
1	23.63887667	1.562129E-011	1.091287E-012	0	0.000000E+000
1	23.63897109	1.091287E-012	1.562129E-011	1	0.000000E+000
1	23.63990432	1.562129E-011	1.091287E-012	0	0.000000E+000
1	23.63995197	1.091287E-012	1.562129E-011	1	0.000000E+000
1	23.64233154	1.562129E-011	1.091287E-012	0	0.000000E+000
1	23.69607019	1.091287E-012	1.562129E-011	1	0.000000E+000
1	23.69627831	1.562129E-011	1.091287E-012	0	0.000000E+000
1	23.69710066	1.091287E-012	1.562129E-011	1	0.000000E+000
1	23.69971265	1.562129E-011	1.091287E-012	0	0.000000E+000
1	23.69976096	1.091287E-012	1.562129E-011	1	0.000000E+000
1	23.70020911	1.562129E-011	1.091287E-012	0	0.000000E+000
1	23.70030436	1.091287E-012	1.562129E-011	1	0.000000E+000
1	23.70154284	1.562129E-011	1.091287E-012	0	0.000000E+000
1	23.70165886	1.091287E-012	1.562129E-011	1	0.000000E+000
1	23.70279686	1.562129E-011	1.091287E-012	0	0.000000E+000
1	23.70284886	1.091287E-012	1.562129E-011	1	0.000000E+000
1	23.70422305	1.562129E-011	1.091287E-012	0	0.000000E+000
1	23.70452687	1.091287E-012	1.562129E-011	1	0.000000E+000
1	23.70637868	1.562129E-011	1.091287E-012	0	0.000000E+000
1	23.71796393	1.091287E-012	1.562129E-011	1	0.000000E+000
1	23.71829963	1.562129E-011	1.091287E-012	0	0.000000E+000
1	23.71831707	1.091287E-012	1.562129E-011	1	0.000000E+000
1	23.71841029	1.562129E-011	1.091287E-012	0	0.000000E+000
1	23.71844334	1.091287E-012	1.562129E-011	1	0.000000E+000
1	23.71959822	1.562129E-011	1.091287E-012	0	0.000000E+000
1	23.71966147	1.091287E-012	1.562129E-011	1	0.000000E+000
1	23.72049635	1.562129E-011	1.091287E-012	0	0.000000E+000
1	23.72051439	1.091287E-012	1.562129E-011	1	0.000000E+000
1	23.72300354	1.562129E-011	1.091287E-012	0	0.000000E+000
1	23.72508562	1.091287E-012	1.562129E-011	1	0.000000E+000
1	23.72864225	1.562129E-011	1.091287E-012	0	0.000000E+000
1	23.72902869	1.091287E-012	1.562129E-011	1	0.000000E+000
1	23.73136886	1.562129E-011	1.091287E-012	0	0.000000E+000
1	23.73144423	1.091287E-012	1.562129E-011	1	0.000000E+000
1	23.73157721	1.562129E-011	1.091287E-012	0	0.000000E+000
1	23.73216462	1.091287E-012	1.562129E-011	1	0.000000E+000
1	23.73271029	1.562129E-011	1.091287E-012	0	0.000000E+000
1	23.73273568	1.091287E-012	1.562129E-011	1	0.000000E+000
1	23.73659666	1.562129E-011	1.091287E-012	0	0.000000E+000
1	23.73664185	1.091287E-012	1.562129E-011	1	0.000000E+000
1	23.73696938	1.562129E-011	1.091287E-012	0	0.000000E+000
1	23.73698999	1.091287E-012	1.562129E-011	1	0.000000E+000
1	23.73757026	1.562129E-011	1.091287E-012	0	0.000000E+000
1	23.73802868	1.091287E-012	1.562129E-011	1	0.000000E+000
1	23.73836367	1.562129E-011	1.091287E-012	0	0.000000E+000
1	23.73899736	1.091287E-012	1.562129E-011	1	0.000000E+000
1	23.73988287	1.562129E-011	1.091287E-012	0	0.000000E+000
1	23.73992977	1.091287E-012	1.562129E-011	1	0.000000E+000
1	23.74156252	1.562129E-011	1.091287E-012	0	0.000000E+000
1	23.74160349	1.091287E-012	1.562129E-011	1	0.000000E+000
1	23.74517367	1.562129E-011	1.091287E-012	0	0.000000E+000
1	23.74521926	1.091287E-012	1.562129E-011	1	0.000000E+000
1	23.74545312	1.562129E-011	1.091287E-012	0	0.000000E+000
1	23.74547560	1.091287E-012	1.562129E-011	1	0.000000E+000
1	23.74570469	1.562129E-011	1.091287E-012	0	0.000000E+000
1	23.74574053	1.091287E-012	1.562129E-011	1	0.000000E+000
1	23.74728034	1.562129E-011	1.091287E-012	0	0.000000E+000
1	23.74762477	1.091287E-012	1.562129E-011	1	0.000000E+000
1	23.74796783	1.562129E-011	1.091287E-012	0	0.000000E+000
1	23.77633080	1.091287E-012	1.562129E-011	1	0.000000E+000
1	23.77795915	1.562129E-011	1.091287E-012	0	0.000000E+000
1	23.77803912	1.091287E-012	1.562129E-011	1	0.000000E+000
1	23.77863306	1.562129E-011	1.091287E-012	0	0.000000E+000
1	23.77864593	1.091287E-012	1.562129E-011	1	0.000000E+000
1	23.78190904	1.562129E-011	1.091287E-012	0	0.000000E+000
1	23.78194526	1.091287E-012	1.562129E-011	1	0.000000E+000
1	23.78213452	1.562129E-011	1.091287E-012	0	0.000000E+000
1	23.78215987	1.091287E-012	1.562129E-011	1	0.000000E+000
1	23.78255297	1.562129E-011	1.091287E-012	0	0.000000E+000
1	23.78256768	1.091287E-012	1.562129E-011	1	0.000000E+000
1	23.78331585	1.562129E-011	1.091287E-012	0	0.000000E+000
1	23.78352798	1.091287E-012	1.562129E-011	1	0.000000E+000
1	23.78565018	1.562129E-011	1.091287E-012	0	0.000000E+000
1	23.78573128	1.091287E-012	1.562129E-011	1	0.000000E+000
1	23.78609794	1.562129E-011	1.091287E-012	0	0.000000E+000
1	23.78611902	1.091287E-012	1.562129E-011	1	0.000000E+000
1	23.78672551	1.562129E-011	1.091287E-012	0	0.000000E+000
1	23.78682420	1.091287E-012	1.562129E-011	1	0.000000E+000
1	23.78746792	1.562129E-011	1.091287E-012	0	0.000000E+000
1	23.78749109	1.091287E-012	1.562129E-011	1	0.000000E+000
1	23.78831090	1.562129E-011	1.091287E-012	0	0.000000E+000
1	23.78842291	1.091287E-012	1.562129E-011	1	0.000000E+000
1	23.78975913	1.562129E-011	1.091287E-012	0	0.000000E+000
1	23.78981937	1.091287E-012	1.562129E-011	1	0.000000E+000
1	23.78991927	1.562129E-011	1.091287E-012	0	0.000000E+000
1	23.78992930	1.091287E-012	1.562129E-011	1	0.000000E+000
1	23.79364401	1.562129E-011	1.091287E-012	0	0.000000E+000
1	23.79366521	1.091287E-012	1.562129E-011	1	0.000000E+000
1	23.79826166	1.562129E-011	1.091287E-012	0	0.000000E+000
1	23.79830380	1.091287E-012	1.562129E-011	1	0.000000E+000
1	23.79868069	1.562129E-011	1.091287E-012	0	0.000000E+000
1	23.79870605	1.091287E-012	1.562129E-011	1	0.000000E+000
1	23.79889708	1.562129E-011	1.091287E-012	0	0.000000E+000
1	23.79907775	1.091287E-012	1.562129E-011	1	0.000000E+000
1	23.80141616	1.562129E-011	1.091287E-012	0	0.000000E+000
1	23.80148232	1.091287E-012	1.562129E-011	1	0.000000E+000
1	23.80163390	1.562129E-011	1.091287E-012	0	0.000000E+000
1	23.84730398	1.091287E-012	1.562129E-011	1	0.000000E+000
1	23.84744697	1.562129E-011	1.091287E-012	0	0.000000E+000
1	23.84757083	1.091287E-012	1.562129E-011	1	0.000000E+000
1	23.84924823	1.562129E-011	1.091287E-012	0	0.000000E+000
1	23.84928839	1.091287E-012	1.562129E-011	1	0.000000E+000
1	23.85000051	1.562129E-011	1.091287E-012	0	0.000000E+000
1	23.85005354	1.091287E-012	1.562129E-011	1	0.000000E+000
1	23.85372334	1.562129E-011	1.091287E-012	0	0.000000E+000
1	23.85376858	1.091287E-012	1.562129E-011	1	0.000000E+000
1	23.85389524	1.562129E-011	1.091287E-012	0	0.000000E+000
1	23.85507995	1.091287E-012	1.562129E-011	1	0.000000E+000
1	23.85770357	1.562129E-011	1.091287E-012	0	0.000000E+000
1	23.85774008	1.091287E-012	1.562129E-011	1	0.000000E+000
1	23.85775614	1.562129E-011	1.091287E-012	0	0.000000E+000
1	23.85783490	1.091287E-012	1.562129E-011	1	0.000000E+000
1	23.85802607	1.562129E-011	1.091287E-012	0	0.000000E+000
1	23.85813346	1.091287E-012	1.562129E-011	1	0.000000E+000
1	23.85845337	1.562129E-011	1.091287E-012	0	0.000000E+000
1	23.85971176	1.091287E-012	1.562129E-011	1	0.000000E+000
1	23.86047768	1.562129E-011	1.091287E-012	0	0.000000E+000
1	23.86049783	1.091287E-012	1.562129E-011	1	0.000000E+000
1	23.86192147	1.562129E-011	1.091287E-012	0	0.000000E+000
1	23.86237724	1.091287E-012	1.562129E-011	1	0.000000E+000
1	23.86570275	1.562129E-011	1.091287E-012	0	0.000000E+000
1	23.86599700	1.091287E-012	1.562129E-011	1	0.000000E+000
1	23.86641105	1.562129E-011	1.091287E-012	0	0.000000E+000
1	23.86643211	1.091287E-012	1.562129E-011	1	0.000000E+000
1	23.86815216	1.562129E-011	1.091287E-012	0	0.000000E+000
1	23.86818590	1.091287E-012	1.562129E-011	1	0.000000E+000
1	23.86895929	1.562129E-011	1.091287E-012	0	0.000000E+000
1	23.86896850	1.091287E-012	1.562129E-011	1	0.000000E+000
1	23.86925239	1.562129E-011	1.091287E-012	0	0.000000E+000
1	23.86931449	1.091287E-012	1.562129E-011	1	0.000000E+000
1	23.87137479	1.562129E-011	1.091287E-012	0	0.000000E+000
1	23.87137970	1.091287E-012	1.562129E-011	1	0.000000E+000
1	23.87243330	1.562129E-011	1.091287E-012	0	0.000000E+000
1	23.87247004	1.091287E-012	1.562129E-011	1	0.000000E+000
1	23.87351720	1.562129E-011	1.091287E-012	0	0.000000E+000
1	23.87356709	1.091287E-012	1.562129E-011	1	0.000000E+000
1	23.87384517	1.562129E-011	1.091287E-012	0	0.000000E+000
1	23.87389452	1.091287E-012	1.562129E-011	1	0.000000E+000
1	23.87509826	1.562129E-011	1.091287E-012	0	0.000000E+000
1	23.87512412	1.091287E-012	1.562129E-011	1	0.000000E+000
1	23.87616801	1.562129E-011	1.091287E-012	0	0.000000E+000
1	23.87727187	1.091287E-012	1.562129E-011	1	0.000000E+000
1	23.87737798	1.562129E-011	1.091287E-012	0	0.000000E+000
1	23.87739691	1.091287E-012	1.562129E-011	1	0.000000E+000
1	23.87836619	1.562129E-011	1.091287E-012	0	0.000000E+000
1	23.87871964	1.091287E-012	1.562129E-011	1	0.000000E+000
1	23.87885679	1.562129E-011	1.091287E-012	0	0.000000E+000
1	23.87887586	1.091287E-012	1.562129E-011	1	0.000000E+000
1	23.87907497	1.562129E-011	1.091287E-012	0	0.000000E+000
1	23.87910810	1.091287E-012	1.562129E-011	1	0.000000E+000
1	23.88148209	1.562129E-011	1.091287E-012	0	0.000000E+000
1	23.88158563	1.091287E-012	1.562129E-011	1	0.000000E+000
1	23.88168892	1.562129E-011	1.091287E-012	0	0.000000E+000
1	23.88171532	1.091287E-012	1.562129E-011	1	0.000000E+000
1	23.88497730	1.562129E-011	1.091287E-012	0	0.000000E+000
1	23.88525373	1.091287E-012	1.562129E-011	1	0.000000E+000
1	23.88653695	1.562129E-011	1.091287E-012	0	0.000000E+000
1	23.88692750	1.091287E-012	1.562129E-011	1	0.000000E+000
1	23.88821055	1.562129E-011	1.091287E-012	0	0.000000E+000
1	23.88823144	1.091287E-012	1.562129E-011	1	0.000000E+000
1	23.89127542	1.562129E-011	1.091287E-012	0	0.000000E+000
1	23.89136203	1.091287E-012	1.562129E-011	1	0.000000E+000
1	23.89241031	1.562129E-011	1.091287E-012	0	0.000000E+000
1	23.89243884	1.091287E-012	1.562129E-011	1	0.000000E+000
1	23.89245955	1.562129E-011	1.091287E-012	0	0.000000E+000
1	23.89248734	1.091287E-012	1.562129E-011	1	0.000000E+000
1	23.89269947	1.562129E-011	1.091287E-012	0	0.000000E+000
1	23.89273935	1.091287E-012	1.562129E-011	1	0.000000E+000
1	23.89682439	1.562129E-011	1.091287E-012	0	0.000000E+000
1	23.89715177	1.091287E-012	1.562129E-011	1	0.000000E+000
1	23.89765209	1.562129E-011	1.091287E-012	0	0.000000E+000
1	23.93272725	1.091287E-012	1.562129E-011	1	0.000000E+000
1	23.93361046	1.562129E-011	1.091287E-012	0	0.000000E+000
1	23.93377122	1.091287E-012	1.562129E-011	1	0.000000E+000
1	23.93379980	1.562129E-011	1.091287E-012	0	0.000000E+000
1	23.93384264	1.091287E-012	1.562129E-011	1	0.000000E+000
1	23.93570747	1.562129E-011	1.091287E-012	0	0.000000E+000
1	23.93577604	1.091287E-012	1.562129E-011	1	0.000000E+000
1	23.93631412	1.562129E-011	1.091287E-012	0	0.000000E+000
1	23.93632890	1.091287E-012	1.562129E-011	1	0.000000E+000
1	23.93657289	1.562129E-011	1.091287E-012	0	0.000000E+000
1	23.93660857	1.091287E-012	1.562129E-011	1	0.000000E+000
1	23.93740985	1.562129E-011	1.091287E-012	0	0.000000E+000
1	23.93745864	1.091287E-012	1.562129E-011	1	0.000000E+000
1	23.93769627	1.562129E-011	1.091287E-012	0	0.000000E+000
1	23.93774492	1.091287E-012	1.562129E-011	1	0.000000E+000
1	23.93794023	1.562129E-011	1.091287E-012	0	0.000000E+000
1	23.93836050	1.091287E-012	1.562129E-011	1	0.000000E+000
1	23.93908139	1.562129E-011	1.091287E-012	0	0.000000E+000
1	23.93909699	1.091287E-012	1.562129E-011	1	0.000000E+000
1	23.94010561	1.562129E-011	1.091287E-012	0	0.000000E+000
1	23.94011029	1.091287E-012	1.562129E-011	1	0.000000E+000
1	23.94102159	1.562129E-011	1.091287E-012	0	0.000000E+000
1	23.94108798	1.091287E-012	1.562129E-011	1	0.000000E+000
1	23.94136421	1.562129E-011	1.091287E-012	0	0.000000E+000
1	23.94136878	1.091287E-012	1.562129E-011	1	0.000000E+000
1	23.94141303	1.562129E-011	1.091287E-012	0	0.000000E+000
1	23.95685434	1.091287E-012	1.562129E-011	1	0.000000E+000
1	23.95707113	1.562129E-011	1.091287E-012	0	0.000000E+000
1	23.95756609	1.091287E-012	1.562129E-011	1	0.000000E+000
1	23.95817046	1.562129E-011	1.091287E-012	0	0.000000E+000
1	23.95863054	1.091287E-012	1.562129E-011	1	0.000000E+000
1	23.96067919	1.562129E-011	1.091287E-012	0	0.000000E+000
1	23.96074285	1.091287E-012	1.562129E-011	1	0.000000E+000
1	23.96125425	1.562129E-011	1.091287E-012	0	0.000000E+000
1	23.96197491	1.091287E-012	1.562129E-011	1	0.000000E+000
1	23.96225073	1.562129E-011	1.091287E-012	0	0.000000E+000
1	23.96231075	1.091287E-012	1.562129E-011	1	0.000000E+000
1	23.96353839	1.562129E-011	1.091287E-012	0	0.000000E+000
1	23.96369037	1.091287E-012	1.562129E-011	1	0.000000E+000
1	23.96388390	1.562129E-011	1.091287E-012	0	0.000000E+000
1	23.96392011	1.091287E-012	1.562129E-011	1	0.000000E+000
1	23.96447208	1.562129E-011	1.091287E-012	0	0.000000E+000
1	23.96450837	1.091287E-012	1.562129E-011	1	0.000000E+000
1	23.96743435	1.562129E-011	1.091287E-012	0	0.000000E+000
1	23.96886763	1.091287E-012	1.562129E-011	1	0.000000E+000
1	23.96929331	1.562129E-011	1.091287E-012	0	0.000000E+000
1	23.96933186	1.091287E-012	1.562129E-011	1	0.000000E+000
1	23.96958253	1.562129E-011	1.091287E-012	0	0.000000E+000
1	23.99787370	1.091287E-012	1.562129E-011	1	0.000000E+000
1	23.99915593	1.562129E-011	1.091287E-012	0	0.000000E+000
1	23.99919614	1.091287E-012	1.562129E-011	1	0.000000E+000
1	24.00157775	1.562129E-011	1.091287E-012	0	0.000000E+000
1	24.00161339	1.091287E-012	1.562129E-011	1	0.000000E+000
1	24.00171846	1.562129E-011	1.091287E-012	0	0.000000E+000
1	24.00820436	1.091287E-012	1.562129E-011	1	0.000000E+000
1	24.01255086	1.562129E-011	1.091287E-012	0	0.000000E+000
1	24.01256439	1.091287E-012	1.562129E-011	1	0.000000E+000
1	24.01529254	1.562129E-011	1.091287E-012	0	0.000000E+000
1	24.01535081	1.091287E-012	1.562129E-011	1	0.000000E+000
1	24.01537596	1.562129E-011	1.091287E-012	0	0.000000E+000
1	24.01539162	1.091287E-012	1.562129E-011	1	0.000000E+000
1	24.01633839	1.562129E-011	1.091287E-012	0	0.000000E+000
1	24.01635775	1.091287E-012	1.562129E-011	1	0.000000E+000
1	24.01757675	1.562129E-011	1.091287E-012	0	0.000000E+000
1	24.01831312	1.091287E-012	1.562129E-011	1	0.000000E+000
1	24.01870534	1.562129E-011	1.091287E-012	0	0.000000E+000
1	24.01872260	1.091287E-012	1.562129E-011	1	0.000000E+000
1	24.01876545	1.562129E-011	1.091287E-012	0	0.000000E+000
1	24.01887808	1.091287E-012	1.562129E-011	1	0.000000E+000
1	24.01950352	1.562129E-011	1.091287E-012	0	0.000000E+000
1	24.01951748	1.091287E-012	1.562129E-011	1	0.000000E+000
1	24.02196487	1.562129E-011	1.091287E-012	0	0.000000E+000
1	24.02248724	1.091287E-012	1.562129E-011	1	0.000000E+000
1	24.02557028	1.562129E-011	1.091287E-012	0	0.000000E+000
1	24.02565299	1.091287E-012	1.562129E-011	1	0.000000E+000
1	24.02582555	1.562129E-011	1.091287E-012	0	0.000000E+000
1	24.02584939	1.091287E-012	1.562129E-011	1	0.000000E+000
1	24.02827815	1.562129E-011	1.091287E-012	0	0.000000E+000
1	24.02844283	1.091287E-012	1.562129E-011	1	0.000000E+000
1	24.02998558	1.562129E-011	1.091287E-012	0	0.000000E+000
1	24.03003183	1.091287E-012	1.562129E-011	1	0.000000E+000
1	24.03074436	1.562129E-011	1.091287E-012	0	0.000000E+000
1	24.03076053	1.091287E-012	1.562129E-011	1	0.000000E+000
1	24.03166919	1.562129E-011	1.091287E-012	0	0.000000E+000
1	24.03204664	1.091287E-012	1.562129E-011	1	0.000000E+000
1	24.03228384	1.562129E-011	1.091287E-012	0	0.000000E+000
1	24.03230868	1.091287E-012	1.562129E-011	1	0.000000E+000
1	24.03246413	1.562129E-011	1.091287E-012	0	0.000000E+000
1	24.03392496	1.091287E-012	1.562129E-011	1	0.000000E+000
1	24.03469382	1.562129E-011	1.091287E-012	0	0.000000E+000
1	24.03472240	1.091287E-012	1.562129E-011	1	0.000000E+000
1	24.03593801	1.562129E-011	1.091287E-012	0	0.000000E+000
1	24.03595770	1.091287E-012	1.562129E-011	1	0.000000E+000
1	24.03626984	1.562129E-011	1.091287E-012	0	0.000000E+000
1	24.03634009	1.091287E-012	1.562129E-011	1	0.000000E+000
1	24.03645213	1.562129E-011	1.091287E-012	0	0.000000E+000
1	24.03650019	1.091287E-012	1.562129E-011	1	0.000000E+000
1	24.03896774	1.562129E-011	1.091287E-012	0	0.000000E+000
1	24.03906530	1.091287E-012	1.562129E-011	1	0.000000E+000
1	24.03942846	1.562129E-011	1.091287E-012	0	0.000000E+000
1	24.03949413	1.091287E-012	1.562129E-011	1	0.000000E+000
1	24.03967034	1.562129E-011	1.091287E-012	0	0.000000E+000
1	24.03968766	1.091287E-012	1.562129E-011	1	0.000000E+000
1	24.04088017	1.562129E-011	1.091287E-012	0	0.000000E+000
1	24.04090843	1.091287E-012	1.562129E-011	1	0.000000E+000
1	24.04416688	1.562129E-011	1.091287E-012	0	0.000000E+000
1	24.76568733	1.345795E-012	1.587579E-011	1	0.000000E+000
1	24.76607591	1.587579E-011	1.345795E-012	0	0.000000E+000
1	24.76609586	1.345795E-012	1.587579E-011	1	0.000000E+000
1	24.76623830	1.587579E-011	1.345795E-012	0	0.000000E+000
1	24.76627225	1.345795E-012	1.587579E-011	1	0.000000E+000
1	24.76680420	1.587579E-011	1.345795E-012	0	0.000000E+000
1	24.76682159	1.345795E-012	1.587579E-011	1	0.000000E+000
1	24.76692263	1.587579E-011	1.345795E-012	0	0.000000E+000
1	24.76699401	1.345795E-012	1.587579E-011	1	0.000000E+000
1	24.77085471	1.587579E-011	1.345795E-012	0	0.000000E+000
1	24.77087715	1.345795E-012	1.587579E-011	1	0.000000E+000
1	24.77167297	1.587579E-011	1.345795E-012	0	0.000000E+000
1	24.77174982	1.345795E-012	1.587579E-011	1	0.000000E+000
1	24.77311545	1.587579E-011	1.345795E-012	0	0.000000E+000
1	24.77312542	1.345795E-012	1.587579E-011	1	0.000000E+000
1	24.77581230	1.587579E-011	1.345795E-012	0	0.000000E+000
1	24.77583951	1.345795E-012	1.587579E-011	1	0.000000E+000
1	24.78019198	1.587579E-011	1.345795E-012	0	0.000000E+000
1	24.78024899	1.345795E-012	1.587579E-011	1	0.000000E+000
1	24.78107882	1.587579E-011	1.345795E-012	0	0.000000E+000
1	24.78109561	1.345795E-012	1.587579E-011	1	0.000000E+000
1	24.78146897	1.587579E-011	1.345795E-012	0	0.000000E+000
1	24.78147548	1.345795E-012	1.587579E-011	1	0.000000E+000
1	24.78230300	1.587579E-011	1.345795E-012	0	0.000000E+000
1	24.78237703	1.345795E-012	1.587579E-011	1	0.000000E+000
1	24.78308087	1.587579E-011	1.345795E-012	0	0.000000E+000
1	24.78312155	1.345795E-012	1.587579E-011	1	0.000000E+000
1	24.78494275	1.587579E-011	1.345795E-012	0	0.000000E+000
1	24.78594738	1.345795E-012	1.587579E-011	1	0.000000E+000
1	24.78691447	1.587579E-011	1.345795E-012	0	0.000000E+000
1	24.78723412	1.345795E-012	1.587579E-011	1	0.000000E+000
1	24.78895116	1.587579E-011	1.345795E-012	0	0.000000E+000
1	24.78971019	1.345795E-012	1.587579E-011	1	0.000000E+000
1	24.79022316	1.587579E-011	1.345795E-012	0	0.000000E+000
1	24.85865672	1.345795E-012	1.587579E-011	1	0.000000E+000
1	24.86051549	1.587579E-011	1.345795E-012	0	0.000000E+000
1	24.86061222	1.345795E-012	1.587579E-011	1	0.000000E+000
1	24.86086580	1.587579E-011	1.345795E-012	0	0.000000E+000
1	24.86091263	1.345795E-012	1.587579E-011	1	0.000000E+000
1	24.86112455	1.587579E-011	1.345795E-012	0	0.000000E+000
1	24.86114890	1.345795E-012	1.587579E-011	1	0.000000E+000
1	24.86339299	1.587579E-011	1.345795E-012	0	0.000000E+000
1	24.86347429	1.345795E-012	1.587579E-011	1	0.000000E+000
1	24.86627553	1.587579E-011	1.345795E-012	0	0.000000E+000
1	24.86632038	1.345795E-012	1.587579E-011	1	0.000000E+000
1	24.86646333	1.587579E-011	1.345795E-012	0	0.000000E+000
1	24.86648324	1.345795E-012	1.587579E-011	1	0.000000E+000
1	24.86652424	1.587579E-011	1.345795E-012	0	0.000000E+000
1	24.86665048	1.345795E-012	1.587579E-011	1	0.000000E+000
1	24.86974300	1.587579E-011	1.345795E-012	0	0.000000E+000
1	24.86976060	1.345795E-012	1.587579E-011	1	0.000000E+000
1	24.87102438	1.587579E-011	1.345795E-012	0	0.000000E+000
1	24.87103615	1.345795E-012	1.587579E-011	1	0.000000E+000
1	24.87133318	1.587579E-011	1.345795E-012	0	0.000000E+000
1	24.87209177	1.345795E-012	1.587579E-011	1	0.000000E+000
1	24.87229426	1.587579E-011	1.345795E-012	0	0.000000E+000
1	24.87230716	1.345795E-012	1.587579E-011	1	0.000000E+000
1	24.87274359	1.587579E-011	1.345795E-012	0	0.000000E+000
1	24.87282421	1.345795E-012	1.587579E-011	1	0.000000E+000
1	24.87466963	1.587579E-011	1.345795E-012	0	0.000000E+000
1	24.87467689	1.345795E-012	1.587579E-011	1	0.000000E+000
1	24.87533871	1.587579E-011	1.345795E-012	0	0.000000E+000
1	24.87537365	1.345795E-012	1.587579E-011	1	0.000000E+000
1	24.87646272	1.587579E-011	1.345795E-012	0	0.000000E+000
1	24.87666864	1.345795E-012	1.587579E-011	1	0.000000E+000
1	24.87973791	1.587579E-011	1.345795E-012	0	0.000000E+000
1	24.87975894	1.345795E-012	1.587579E-011	1	0.000000E+000
1	24.88028396	1.587579E-011	1.345795E-012	0	0.000000E+000
1	24.88028654	1.345795E-012	1.587579E-011	1	0.000000E+000
1	24.88039986	1.587579E-011	1.345795E-012	0	0.000000E+000
1	24.88046378	1.345795E-012	1.587579E-011	1	0.000000E+000
1	24.88049213	1.587579E-011	1.345795E-012	0	0.000000E+000
1	24.88050127	1.345795E-012	1.587579E-011	1	0.000000E+000
1	24.88134560	1.587579E-011	1.345795E-012	0	0.000000E+000
1	24.88138080	1.345795E-012	1.587579E-011	1	0.000000E+000
1	24.88166082	1.587579E-011	1.345795E-012	0	0.000000E+000
1	24.88187366	1.345795E-012	1.587579E-011	1	0.000000E+000
1	24.88190655	1.587579E-011	1.345795E-012	0	0.000000E+000
1	24.88225888	1.345795E-012	1.587579E-011	1	0.000000E+000
1	24.88354414	1.587579E-011	1.345795E-012	0	0.000000E+000
1	24.88359981	1.345795E-012	1.587579E-011	1	0.000000E+000
1	24.88382457	1.587579E-011	1.345795E-012	0	0.000000E+000
1	24.88384227	1.345795E-012	1.587579E-011	1	0.000000E+000
1	24.88535182	1.587579E-011	1.345795E-012	0	0.000000E+000
1	24.88536736	1.345795E-012	1.587579E-011	1	0.000000E+000
1	24.88980511	1.587579E-011	1.345795E-012	0	0.000000E+000
1	24.88983840	1.345795E-012	1.587579E-011	1	0.000000E+000
1	24.89107084	1.587579E-011	1.345795E-012	0	0.000000E+000
1	24.89117784	1.345795E-012	1.587579E-011	1	0.000000E+000
1	24.89208544	1.587579E-011	1.345795E-012	0	0.000000E+000
1	24.89213026	1.345795E-012	1.587579E-011	1	0.000000E+000
1	24.89238574	1.587579E-011	1.345795E-012	0	0.000000E+000
1	24.89242548	1.345795E-012	1.587579E-011	1	0.000000E+000
1	24.89483140	1.587579E-011	1.345795E-012	0	0.000000E+000
1	24.89487517	1.345795E-012	1.587579E-011	1	0.000000E+000
1	24.89590171	1.587579E-011	1.345795E-012	0	0.000000E+000
1	24.89599178	1.345795E-012	1.587579E-011	1	0.000000E+000
1	24.89643318	1.587579E-011	1.345795E-012	0	0.000000E+000
1	24.89645125	1.345795E-012	1.587579E-011	1	0.000000E+000
1	24.89764123	1.587579E-011	1.345795E-012	0	0.000000E+000
1	24.89766925	1.345795E-012	1.587579E-011	1	0.000000E+000
1	24.90181282	1.587579E-011	1.345795E-012	0	0.000000E+000
1	24.90184113	1.345795E-012	1.587579E-011	1	0.000000E+000
1	24.90188942	1.587579E-011	1.345795E-012	0	0.000000E+000
1	24.90190787	1.345795E-012	1.587579E-011	1	0.000000E+000
1	24.90306429	1.587579E-011	1.345795E-012	0	0.000000E+000
1	24.90309624	1.345795E-012	1.587579E-011	1	0.000000E+000
1	24.90363718	1.587579E-011	1.345795E-012	0	0.000000E+000
1	24.90368163	1.345795E-012	1.587579E-011	1	0.000000E+000
1	24.90418822	1.587579E-011	1.345795E-012	0	0.000000E+000
1	24.90426245	1.345795E-012	1.587579E-011	1	0.000000E+000
1	24.90654388	1.587579E-011	1.345795E-012	0	0.000000E+000
1	24.90721107	1.345795E-012	1.587579E-011	1	0.000000E+000
1	24.90809222	1.587579E-011	1.345795E-012	0	0.000000E+000
1	24.90811104	1.345795E-012	1.587579E-011	1	0.000000E+000
1	24.90827275	1.587579E-011	1.345795E-012	0	0.000000E+000
1	24.90916703	1.345795E-012	1.587579E-011	1	0.000000E+000
1	24.91316650	1.587579E-011	1.345795E-012	0	0.000000E+000
1	24.91317854	1.345795E-012	1.587579E-011	1	0.000000E+000
1	24.91369701	1.587579E-011	1.345795E-012	0	0.000000E+000
1	24.91371121	1.345795E-012	1.587579E-011	1	0.000000E+000
1	24.91425817	1.587579E-011	1.345795E-012	0	0.000000E+000
1	24.91426851	1.345795E-012	1.587579E-011	1	0.000000E+000
1	24.91453607	1.587579E-011	1.345795E-012	0	0.000000E+000
1	24.91454956	1.345795E-012	1.587579E-011	1	0.000000E+000
1	24.91544414	1.587579E-011	1.345795E-012	0	0.000000E+000
1	24.91555251	1.345795E-012	1.587579E-011	1	0.000000E+000
1	24.91576898	1.587579E-011	1.345795E-012	0	0.000000E+000
1	25.39347452	1.234530E-012	1.576453E-011	1	0.000000E+000
1	25.39347500	1.576453E-011	1.234530E-012	0	0.000000E+000
1	25.39347700	1.234530E-012	1.576453E-011	1	0.000000E+000
1	25.39371703	1.576453E-011	1.234530E-012	0	0.000000E+000
1	25.39374397	1.234530E-012	1.576453E-011	1	0.000000E+000
1	25.39578710	1.576453E-011	1.234530E-012	0	0.000000E+000
1	25.43450401	1.234530E-012	1.576453E-011	1	0.000000E+000
1	25.43602564	1.576453E-011	1.234530E-012	0	0.000000E+000
1	25.43728729	1.234530E-012	1.576453E-011	1	0.000000E+000
1	25.43833105	1.576453E-011	1.234530E-012	0	0.000000E+000
1	25.43845583	1.234530E-012	1.576453E-011	1	0.000000E+000
1	25.43882925	1.576453E-011	1.234530E-012	0	0.000000E+000
1	25.43883861	1.234530E-012	1.576453E-011	1	0.000000E+000
1	25.43966625	1.576453E-011	1.234530E-012	0	0.000000E+000
1	25.43969206	1.234530E-012	1.576453E-011	1	0.000000E+000
1	25.44018044	1.576453E-011	1.234530E-012	0	0.000000E+000
1	25.44028504	1.234530E-012	1.576453E-011	1	0.000000E+000
1	25.44372854	1.576453E-011	1.234530E-012	0	0.000000E+000
1	25.44374417	1.234530E-012	1.576453E-011	1	0.000000E+000
1	25.44383300	1.576453E-011	1.234530E-012	0	0.000000E+000
1	25.44386043	1.234530E-012	1.576453E-011	1	0.000000E+000
1	25.44398829	1.576453E-011	1.234530E-012	0	0.000000E+000
1	25.44402074	1.234530E-012	1.576453E-011	1	0.000000E+000
1	25.44456833	1.576453E-011	1.234530E-012	0	0.000000E+000
1	25.44468094	1.234530E-012	1.576453E-011	1	0.000000E+000
1	25.44632568	1.576453E-011	1.234530E-012	0	0.000000E+000
1	25.44636344	1.234530E-012	1.576453E-011	1	0.000000E+000
1	25.44720213	1.576453E-011	1.234530E-012	0	0.000000E+000
1	25.44814521	1.234530E-012	1.576453E-011	1	0.000000E+000
1	25.44861229	1.576453E-011	1.234530E-012	0	0.000000E+000
1	25.44908870	1.234530E-012	1.576453E-011	1	0.000000E+000
1	25.44927515	1.576453E-011	1.234530E-012	0	0.000000E+000
1	25.44928384	1.234530E-012	1.576453E-011	1	0.000000E+000
1	25.45201226	1.576453E-011	1.234530E-012	0	0.000000E+000
1	25.45204221	1.234530E-012	1.576453E-011	1	0.000000E+000
1	25.45420031	1.576453E-011	1.234530E-012	0	0.000000E+000
1	25.45498441	1.234530E-012	1.576453E-011	1	0.000000E+000
1	25.45593349	1.576453E-011	1.234530E-012	0	0.000000E+000
1	25.45603363	1.234530E-012	1.576453E-011	1	0.000000E+000
1	25.45657230	1.576453E-011	1.234530E-012	0	0.000000E+000
1	25.45661884	1.234530E-012	1.576453E-011	1	0.000000E+000
1	25.45729511	1.576453E-011	1.234530E-012	0	0.000000E+000
1	25.45776617	1.234530E-012	1.576453E-011	1	0.000000E+000
1	25.45912607	1.576453E-011	1.234530E-012	0	0.000000E+000
1	25.45913381	1.234530E-012	1.576453E-011	1	0.000000E+000
1	25.45956757	1.576453E-011	1.234530E-012	0	0.000000E+000
1	25.45962534	1.234530E-012	1.576453E-011	1	0.000000E+000
1	25.46001153	1.576453E-011	1.234530E-012	0	0.000000E+000
1	25.46054180	1.234530E-012	1.576453E-011	1	0.000000E+000
1	25.46164889	1.576453E-011	1.234530E-012	0	0.000000E+000
1	25.46166567	1.234530E-012	1.576453E-011	1	0.000000E+000
1	25.46556580	1.576453E-011	1.234530E-012	0	0.000000E+000
1	25.46562587	1.234530E-012	1.576453E-011	1	0.000000E+000
1	25.46592512	1.576453E-011	1.234530E-012	0	0.000000E+000
1	25.46614786	1.234530E-012	1.576453E-011	1	0.000000E+000
1	25.46698259	1.576453E-011	1.234530E-012	0	0.000000E+000
1	25.46700454	1.234530E-012	1.576453E-011	1	0.000000E+000
1	25.46720226	1.576453E-011	1.234530E-012	0	0.000000E+000
1	25.46721728	1.234530E-012	1.576453E-011	1	0.000000E+000
1	25.46735550	1.576453E-011	1.234530E-012	0	0.000000E+000
1	25.46822490	1.234530E-012	1.576453E-011	1	0.000000E+000
1	25.47046495	1.576453E-011	1.234530E-012	0	0.000000E+000
1	25.47202029	1.234530E-012	1.576453E-011	1	0.000000E+000
1	25.47262241	1.576453E-011	1.234530E-012	0	0.000000E+000
1	25.47263151	1.234530E-012	1.576453E-011	1	0.000000E+000
1	25.47301843	1.576453E-011	1.234530E-012	0	0.000000E+000
1	25.47304861	1.234530E-012	1.576453E-011	1	0.000000E+000
1	25.47319441	1.576453E-011	1.234530E-012	0	0.000000E+000
1	25.47320940	1.234530E-012	1.576453E-011	1	0.000000E+000
1	25.47344097	1.576453E-011	1.234530E-012	0	0.000000E+000
1	25.47347248	1.234530E-012	1.576453E-011	1	0.000000E+000
1	25.47350526	1.576453E-011	1.234530E-012	0	0.000000E+000
1	25.47351763	1.234530E-012	1.576453E-011	1	0.000000E+000
1	25.47377162	1.576453E-011	1.234530E-012	0	0.000000E+000
1	25.47404485	1.234530E-012	1.576453E-011	1	0.000000E+000
1	25.47421472	1.576453E-011	1.234530E-012	0	0.000000E+000
1	27.02570208	1.262931E-012	1.579293E-011	1	0.000000E+000
1	27.02682638	1.579293E-011	1.262931E-012	0	0.000000E+000
1	27.02710013	1.262931E-012	1.579293E-011	1	0.000000E+000
1	27.02715277	1.579293E-011	1.262931E-012	0	0.000000E+000
1	27.04305024	1.262931E-012	1.579293E-011	1	0.000000E+000
1	27.04579981	1.579293E-011	1.262931E-012	0	0.000000E+000
1	27.04581991	1.262931E-012	1.579293E-011	1	0.000000E+000
1	27.04710706	1.579293E-011	1.262931E-012	0	0.000000E+000
1	27.04760535	1.262931E-012	1.579293E-011	1	0.000000E+000
1	27.04771844	1.579293E-011	1.262931E-012	0	0.000000E+000
1	27.04775412	1.262931E-012	1.579293E-011	1	0.000000E+000
1	27.04823818	1.579293E-011	1.262931E-012	0	0.000000E+000
1	27.04829757	1.262931E-012	1.579293E-011	1	0.000000E+000
1	27.04843399	1.579293E-011	1.262931E-012	0	0.000000E+000
1	27.04847193	1.262931E-012	1.579293E-011	1	0.000000E+000
1	27.04879625	1.579293E-011	1.262931E-012	0	0.000000E+000
1	27.04881765	1.262931E-012	1.579293E-011	1	0.000000E+000
1	27.04968422	1.579293E-011	1.262931E-012	0	0.000000E+000
1	27.04987179	1.262931E-012	1.579293E-011	1	0.000000E+000
1	27.05371288	1.579293E-011	1.262931E-012	0	0.000000E+000
1	27.05372718	1.262931E-012	1.579293E-011	1	0.000000E+000
1	27.05508651	1.579293E-011	1.262931E-012	0	0.000000E+000
1	27.05513017	1.262931E-012	1.579293E-011	1	0.000000E+000
1	27.05641389	1.579293E-011	1.262931E-012	0	0.000000E+000
1	27.05642863	1.262931E-012	1.579293E-011	1	0.000000E+000
1	27.05930979	1.579293E-011	1.262931E-012	0	0.000000E+000
1	27.05933144	1.262931E-012	1.579293E-011	1	0.000000E+000
1	27.05975224	1.579293E-011	1.262931E-012	0	0.000000E+000
1	27.05979159	1.262931E-012	1.579293E-011	1	0.000000E+000
1	27.06056945	1.579293E-011	1.262931E-012	0	0.000000E+000
1	27.06061595	1.262931E-012	1.579293E-011	1	0.000000E+000
1	27.06190604	1.579293E-011	1.262931E-012	0	0.000000E+000
1	27.06957541	1.262931E-012	1.579293E-011	1	0.000000E+000
1	27.06981654	1.579293E-011	1.262931E-012	0	0.000000E+000
1	27.06985538	1.262931E-012	1.579293E-011	1	0.000000E+000
1	27.07047166	1.579293E-011	1.262931E-012	0	0.000000E+000
1	27.10080371	1.262931E-012	1.579293E-011	1	0.000000E+000
1	27.10362875	1.579293E-011	1.262931E-012	0	0.000000E+000
1	27.10366249	1.262931E-012	1.579293E-011	1	0.000000E+000
1	27.10491528	1.579293E-011	1.262931E-012	0	0.000000E+000
1	27.10493271	1.262931E-012	1.579293E-011	1	0.000000E+000
1	27.10587232	1.579293E-011	1.262931E-012	0	0.000000E+000
1	27.10589688	1.262931E-012	1.579293E-011	1	0.000000E+000
1	27.10595492	1.579293E-011	1.262931E-012	0	0.000000E+000
1	27.10598078	1.262931E-012	1.579293E-011	1	0.000000E+000
1	27.10621922	1.579293E-011	1.262931E-012	0	0.000000E+000
1	27.10868337	1.262931E-012	1.579293E-011	1	0.000000E+000
1	27.10924283	1.579293E-011	1.262931E-012	0	0.000000E+000
1	27.10927510	1.262931E-012	1.579293E-011	1	0.000000E+000
1	27.11101455	1.579293E-011	1.262931E-012	0	0.000000E+000
1	27.11191552	1.262931E-012	1.579293E-011	1	0.000000E+000
1	27.11194005	1.579293E-011	1.262931E-012	0	0.000000E+000
1	27.11195305	1.262931E-012	1.579293E-011	1	0.000000E+000
1	27.11253737	1.579293E-011	1.262931E-012	0	0.000000E+000
1	27.11261774	1.262931E-012	1.579293E-011	1	0.000000E+000
1	27.11324610	1.579293E-011	1.262931E-012	0	0.000000E+000
1	27.11326320	1.262931E-012	1.579293E-011	1	0.000000E+000
1	27.11414929	1.579293E-011	1.262931E-012	0	0.000000E+000
1	27.11417525	1.262931E-012	1.579293E-011	1	0.000000E+000
1	27.11461920	1.579293E-011	1.262931E-012	0	0.000000E+000
1	27.11465583	1.262931E-012	1.579293E-011	1	0.000000E+000
1	27.11514266	1.579293E-011	1.262931E-012	0	0.000000E+000
1	27.11516515	1.262931E-012	1.579293E-011	1	0.000000E+000
1	27.11572301	1.579293E-011	1.262931E-012	0	0.000000E+000
1	27.11576883	1.262931E-012	1.579293E-011	1	0.000000E+000
1	27.11603316	1.579293E-011	1.262931E-012	0	0.000000E+000
1	27.11606049	1.262931E-012	1.579293E-011	1	0.000000E+000
1	27.12039039	1.579293E-011	1.262931E-012	0	0.000000E+000
1	27.12047567	1.262931E-012	1.579293E-011	1	0.000000E+000
1	27.12286710	1.579293E-011	1.262931E-012	0	0.000000E+000
1	27.12288525	1.262931E-012	1.579293E-011	1	0.000000E+000
1	27.12370349	1.579293E-011	1.262931E-012	0	0.000000E+000
1	27.12373289	1.262931E-012	1.579293E-011	1	0.000000E+000
1	27.12416701	1.579293E-011	1.262931E-012	0	0.000000E+000
1	27.12442672	1.262931E-012	1.579293E-011	1	0.000000E+000
1	27.12479195	1.579293E-011	1.262931E-012	0	0.000000E+000
1	27.12481609	1.262931E-012	1.579293E-011	1	0.000000E+000
1	27.12694937	1.579293E-011	1.262931E-012	0	0.000000E+000
1	27.12704795	1.262931E-012	1.579293E-011	1	0.000000E+000
1	27.12796020	1.579293E-011	1.262931E-012	0	0.000000E+000
1	27.12800031	1.262931E-012	1.579293E-011	1	0.000000E+000
1	27.12812935	1.579293E-011	1.262931E-012	0	0.000000E+000
1	27.12815543	1.262931E-012	1.579293E-011	1	0.000000E+000
1	27.12987773	1.579293E-011	1.262931E-012	0	0.000000E+000
1	27.13023558	1.262931E-012	1.579293E-011	1	0.000000E+000
1	27.13050298	1.579293E-011	1.262931E-012	0	0.000000E+000
1	27.13148329	1.262931E-012	1.579293E-011	1	0.000000E+000
1	27.13181278	1.579293E-011	1.262931E-012	0	0.000000E+000
1	27.13188207	1.262931E-012	1.579293E-011	1	0.000000E+000
1	27.13232106	1.579293E-011	1.262931E-012	0	0.000000E+000
1	27.13234952	1.262931E-012	1.579293E-011	1	0.000000E+000
1	27.13324277	1.579293E-011	1.262931E-012	0	0.000000E+000
1	27.13368099	1.262931E-012	1.579293E-011	1	0.000000E+000
1	27.13692327	1.579293E-011	1.262931E-012	0	0.000000E+000
1	27.13789755	1.262931E-012	1.579293E-011	1	0.000000E+000
1	27.13919531	1.579293E-011	1.262931E-012	0	0.000000E+000
1	27.13926421	1.262931E-012	1.579293E-011	1	0.000000E+000
1	27.14118607	1.579293E-011	1.262931E-012	0	0.000000E+000
1	27.19332172	1.262931E-012	1.579293E-011	1	0.000000E+000
1	27.19583158	1.579293E-011	1.262931E-012	0	0.000000E+000
1	27.19722487	1.262931E-012	1.579293E-011	1	0.000000E+000
1	27.19738864	1.579293E-011	1.262931E-012	0	0.000000E+000
1	27.19760049	1.262931E-012	1.579293E-011	1	0.000000E+000
1	27.19832339	1.579293E-011	1.262931E-012	0	0.000000E+000
1	27.22008537	1.262931E-012	1.579293E-011	1	0.000000E+000
1	27.22268408	1.579293E-011	1.262931E-012	0	0.000000E+000
1	27.22346189	1.262931E-012	1.579293E-011	1	0.000000E+000
1	27.22584287	1.579293E-011	1.262931E-012	0	0.000000E+000
1	27.22588077	1.262931E-012	1.579293E-011	1	0.000000E+000
1	27.22620705	1.579293E-011	1.262931E-012	0	0.000000E+000
1	27.22622128	1.262931E-012	1.579293E-011	1	0.000000E+000
1	27.22651480	1.579293E-011	1.262931E-012	0	0.000000E+000
1	27.22753518	1.262931E-012	1.579293E-011	1	0.000000E+000
1	27.22882951	1.579293E-011	1.262931E-012	0	0.000000E+000
1	27.22885175	1.262931E-012	1.579293E-011	1	0.000000E+000
1	27.23023696	1.579293E-011	1.262931E-012	0	0.000000E+000
1	27.23025427	1.262931E-012	1.579293E-011	1	0.000000E+000
1	27.23057227	1.579293E-011	1.262931E-012	0	0.000000E+000
1	27.23098513	1.262931E-012	1.579293E-011	1	0.000000E+000
1	27.23118708	1.579293E-011	1.262931E-012	0	0.000000E+000
1	27.23123010	1.262931E-012	1.579293E-011	1	0.000000E+000
1	27.23147090	1.579293E-011	1.262931E-012	0	0.000000E+000
1	27.23147506	1.262931E-012	1.579293E-011	1	0.000000E+000
1	27.23196063	1.579293E-011	1.262931E-012	0	0.000000E+000
1	27.23201051	1.262931E-012	1.579293E-011	1	0.000000E+000
1	27.23251967	1.579293E-011	1.262931E-012	0	0.000000E+000
1	27.23253364	1.262931E-012	1.579293E-011	1	0.000000E+000
1	27.23277330	1.579293E-011	1.262931E-012	0	0.000000E+000
1	27.25906081	1.262931E-012	1.579293E-011	1	0.000000E+000
1	27.26179340	1.579293E-011	1.262931E-012	0	0.000000E+000
1	27.26182373	1.262931E-012	1.579293E-011	1	0.000000E+000
1	27.26189901	1.579293E-011	1.262931E-012	0	0.000000E+000
1	27.26209142	1.262931E-012	1.579293E-011	1	0.000000E+000
1	27.26300025	1.579293E-011	1.262931E-012	0	0.000000E+000
1	27.26501967	1.262931E-012	1.579293E-011	1	0.000000E+000
1	27.26519892	1.579293E-011	1.262931E-012	0	0.000000E+000
1	27.26521275	1.262931E-012	1.579293E-011	1	0.000000E+000
1	27.26552084	1.579293E-011	1.262931E-012	0	0.000000E+000
1	27.26559849	1.262931E-012	1.579293E-011	1	0.000000E+000
1	27.26678162	1.579293E-011	1.262931E-012	0	0.000000E+000
1	27.30499972	1.262931E-012	1.579293E-011	1	0.000000E+000
1	27.30522057	1.579293E-011	1.262931E-012	0	0.000000E+000
1	27.30528778	1.262931E-012	1.579293E-011	1	0.000000E+000
1	27.30648724	1.579293E-011	1.262931E-012	0	0.000000E+000
1	27.30656930	1.262931E-012	1.579293E-011	1	0.000000E+000
1	27.30708444	1.579293E-011	1.262931E-012	0	0.000000E+000
1	27.30710212	1.262931E-012	1.579293E-011	1	0.000000E+000
1	27.30740704	1.579293E-011	1.262931E-012	0	0.000000E+000
1	27.30771701	1.262931E-012	1.579293E-011	1	0.000000E+000
1	27.30871380	1.579293E-011	1.262931E-012	0	0.000000E+000
1	27.30878213	1.262931E-012	1.579293E-011	1	0.000000E+000
1	27.30943948	1.579293E-011	1.262931E-012	0	0.000000E+000
1	27.32288431	1.262931E-012	1.579293E-011	1	0.000000E+000
1	27.32349869	1.579293E-011	1.262931E-012	0	0.000000E+000
1	27.32477923	1.262931E-012	1.579293E-011	1	0.000000E+000
1	27.32504661	1.579293E-011	1.262931E-012	0	0.000000E+000
1	27.34478535	1.262931E-012	1.579293E-011	1	0.000000E+000
1	27.34611352	1.579293E-011	1.262931E-012	0	0.000000E+000
1	27.34676599	1.262931E-012	1.579293E-011	1	0.000000E+000
1	27.34742405	1.579293E-011	1.262931E-012	0	0.000000E+000
1	27.34747426	1.262931E-012	1.579293E-011	1	0.000000E+000
1	27.34763234	1.579293E-011	1.262931E-012	0	0.000000E+000
1	27.34770226	1.262931E-012	1.579293E-011	1	0.000000E+000
1	27.34824918	1.579293E-011	1.262931E-012	0	0.000000E+000
1	27.34827159	1.262931E-012	1.579293E-011	1	0.000000E+000
1	27.34870885	1.579293E-011	1.262931E-012	0	0.000000E+000
1	27.34875741	1.262931E-012	1.579293E-011	1	0.000000E+000
1	27.34922239	1.579293E-011	1.262931E-012	0	0.000000E+000
1	27.34953836	1.262931E-012	1.579293E-011	1	0.000000E+000
1	27.35010007	1.579293E-011	1.262931E-012	0	0.000000E+000
1	27.35540454	1.262931E-012	1.579293E-011	1	0.000000E+000
1	27.35576444	1.579293E-011	1.262931E-012	0	0.000000E+000
1	27.35652118	1.262931E-012	1.579293E-011	1	0.000000E+000
1	27.35678912	1.579293E-011	1.262931E-012	0	0.000000E+000
1	27.35683587	1.262931E-012	1.579293E-011	1	0.000000E+000
1	27.35707137	1.579293E-011	1.262931E-012	0	0.000000E+000
1	27.35713696	1.262931E-012	1.579293E-011	1	0.000000E+000
1	27.35759140	1.579293E-011	1.262931E-012	0	0.000000E+000
1	27.35948291	1.262931E-012	1.579293E-011	1	0.000000E+000
1	27.36075278	1.579293E-011	1.262931E-012	0	0.000000E+000
1	27.36076846	1.262931E-012	1.579293E-011	1	0.000000E+000
1	27.36196253	1.579293E-011	1.262931E-012	0	0.000000E+000
1	27.36200127	1.262931E-012	1.579293E-011	1	0.000000E+000
1	27.36264176	1.579293E-011	1.262931E-012	0	0.000000E+000
1	27.38055821	1.262931E-012	1.579293E-011	1	0.000000E+000
1	27.38168198	1.579293E-011	1.262931E-012	0	0.000000E+000
1	27.38174816	1.262931E-012	1.579293E-011	1	0.000000E+000
1	27.38177674	1.579293E-011	1.262931E-012	0	0.000000E+000
1	27.38179903	1.262931E-012	1.579293E-011	1	0.000000E+000
1	27.38183451	1.579293E-011	1.262931E-012	0	0.000000E+000
1	27.43356158	1.262931E-012	1.579293E-011	1	0.000000E+000
1	27.43683874	1.579293E-011	1.262931E-012	0	0.000000E+000
1	27.43695776	1.262931E-012	1.579293E-011	1	0.000000E+000
1	27.43749131	1.579293E-011	1.262931E-012	0	0.000000E+000
1	27.43856659	1.262931E-012	1.579293E-011	1	0.000000E+000
1	27.43878668	1.579293E-011	1.262931E-012	0	0.000000E+000
1	27.43884315	1.262931E-012	1.579293E-011	1	0.000000E+000
1	27.43895893	1.579293E-011	1.262931E-012	0	0.000000E+000
1	27.43900323	1.262931E-012	1.579293E-011	1	0.000000E+000
1	27.43915515	1.579293E-011	1.262931E-012	0	0.000000E+000
1	27.43917270	1.262931E-012	1.579293E-011	1	0.000000E+000
1	27.43962959	1.579293E-011	1.262931E-012	0	0.000000E+000
1	27.43988601	1.262931E-012	1.579293E-011	1	0.000000E+000
1	27.44303058	1.579293E-011	1.262931E-012	0	0.000000E+000
1	27.44305499	1.262931E-012	1.579293E-011	1	0.000000E+000
1	27.44400781	1.579293E-011	1.262931E-012	0	0.000000E+000
1	27.44405129	1.262931E-012	1.579293E-011	1	0.000000E+000
1	27.44468480	1.579293E-011	1.262931E-012	0	0.000000E+000
1	27.44478511	1.262931E-012	1.579293E-011	1	0.000000E+000
1	27.44499504	1.579293E-011	1.262931E-012	0	0.000000E+000
1	27.44501376	1.262931E-012	1.579293E-011	1	0.000000E+000
1	27.44607870	1.579293E-011	1.262931E-012	0	0.000000E+000
1	27.44614975	1.262931E-012	1.579293E-011	1	0.000000E+000
1	27.44673117	1.579293E-011	1.262931E-012	0	0.000000E+000
1	27.44766270	1.262931E-012	1.579293E-011	1	0.000000E+000
1	27.44800266	1.579293E-011	1.262931E-012	0	0.000000E+000
1	27.44813407	1.262931E-012	1.579293E-011	1	0.000000E+000
1	27.44844197	1.579293E-011	1.262931E-012	0	0.000000E+000
1	27.44847954	1.262931E-012	1.579293E-011	1	0.000000E+000
1	27.44891353	1.579293E-011	1.262931E-012	0	0.000000E+000
1	27.44891974	1.262931E-012	1.579293E-011	1	0.000000E+000
1	27.44966809	1.579293E-011	1.262931E-012	0	0.000000E+000
1	27.44969685	1.262931E-012	1.579293E-011	1	0.000000E+000
1	27.45124630	1.579293E-011	1.262931E-012	0	0.000000E+000
1	27.45127093	1.262931E-012	1.579293E-011	1	0.000000E+000
1	27.45191274	1.579293E-011	1.262931E-012	0	0.000000E+000
1	27.45203030	1.262931E-012	1.579293E-011	1	0.000000E+000
1	27.45216069	1.579293E-011	1.262931E-012	0	0.000000E+000
1	27.45219315	1.262931E-012	1.579293E-011	1	0.000000E+000
1	27.45440397	1.579293E-011	1.262931E-012	0	0.000000E+000
1	27.47259893	1.262931E-012	1.579293E-011	1	0.000000E+000
1	27.47365993	1.579293E-011	1.262931E-012	0	0.000000E+000
1	27.47367289	1.262931E-012	1.579293E-011	1	0.000000E+000
1	27.47449520	1.579293E-011	1.262931E-012	0	0.000000E+000
1	27.47455775	1.262931E-012	1.579293E-011	1	0.000000E+000
1	27.47458930	1.579293E-011	1.262931E-012	0	0.000000E+000
1	27.47459998	1.262931E-012	1.579293E-011	1	0.000000E+000
1	27.47580272	1.579293E-011	1.262931E-012	0	0.000000E+000
1	27.47581331	1.262931E-012	1.579293E-011	1	0.000000E+000
1	27.47626253	1.579293E-011	1.262931E-012	0	0.000000E+000
1	27.47683782	1.262931E-012	1.579293E-011	1	0.000000E+000
1	27.47984493	1.579293E-011	1.262931E-012	0	0.000000E+000
1	28.36127974	9.603065E-013	1.549031E-011	1	0.000000E+000
1	28.36210844	1.549031E-011	9.603065E-013	0	0.000000E+000
1	28.36235452	9.603065E-013	1.549031E-011	1	0.000000E+000
1	28.36324915	1.549031E-011	9.603065E-013	0	0.000000E+000
1	28.36332423	9.603065E-013	1.549031E-011	1	0.000000E+000
1	28.36434681	1.549031E-011	9.603065E-013	0	0.000000E+000
1	28.36437058	9.603065E-013	1.549031E-011	1	0.000000E+000
1	28.36568207	1.549031E-011	9.603065E-013	0	0.000000E+000
1	28.36579801	9.603065E-013	1.549031E-011	1	0.000000E+000
1	28.36625343	1.549031E-011	9.603065E-013	0	0.000000E+000
1	28.36725609	9.603065E-013	1.549031E-011	1	0.000000E+000
1	28.36889573	1.549031E-011	9.603065E-013	0	0.000000E+000
1	28.36904871	9.603065E-013	1.549031E-011	1	0.000000E+000
1	28.36934687	1.549031E-011	9.603065E-013	0	0.000000E+000
1	28.36937611	9.603065E-013	1.549031E-011	1	0.000000E+000
1	28.36940630	1.549031E-011	9.603065E-013	0	0.000000E+000
1	28.38062374	9.603065E-013	1.549031E-011	1	0.000000E+000
1	28.38076211	1.549031E-011	9.603065E-013	0	0.000000E+000
1	28.41733175	9.603065E-013	1.549031E-011	1	0.000000E+000
1	28.41754337	1.549031E-011	9.603065E-013	0	0.000000E+000
1	28.41789850	9.603065E-013	1.549031E-011	1	0.000000E+000
1	28.41853628	1.549031E-011	9.603065E-013	0	0.000000E+000
1	28.41855114	9.603065E-013	1.549031E-011	1	0.000000E+000
1	28.42122146	1.549031E-011	9.603065E-013	0	0.000000E+000
1	28.42124435	9.603065E-013	1.549031E-011	1	0.000000E+000
1	28.42643645	1.549031E-011	9.603065E-013	0	0.000000E+000
1	28.42646105	9.603065E-013	1.549031E-011	1	0.000000E+000
1	28.42757234	1.549031E-011	9.603065E-013	0	0.000000E+000
1	28.42762250	9.603065E-013	1.549031E-011	1	0.000000E+000
1	28.43099400	1.549031E-011	9.603065E-013	0	0.000000E+000
1	28.43102273	9.603065E-013	1.549031E-011	1	0.000000E+000
1	28.43107993	1.549031E-011	9.603065E-013	0	0.000000E+000
1	28.43140641	9.603065E-013	1.549031E-011	1	0.000000E+000
1	28.43219145	1.549031E-011	9.603065E-013	0	0.000000E+000
1	28.43224657	9.603065E-013	1.549031E-011	1	0.000000E+000
1	28.43257251	1.549031E-011	9.603065E-013	0	0.000000E+000
1	28.43258319	9.603065E-013	1.549031E-011	1	0.000000E+000
1	28.43289947	1.549031E-011	9.603065E-013	0	0.000000E+000
1	28.43324402	9.603065E-013	1.549031E-011	1	0.000000E+000
1	28.43332888	1.549031E-011	9.603065E-013	0	0.000000E+000
1	28.43342261	9.603065E-013	1.549031E-011	1	0.000000E+000
1	28.43594276	1.549031E-011	9.603065E-013	0	0.000000E+000
1	28.43599067	9.603065E-013	1.549031E-011	1	0.000000E+000
1	28.43613850	1.549031E-011	9.603065E-013	0	0.000000E+000
1	28.43665113	9.603065E-013	1.549031E-011	1	0.000000E+000
1	28.43705112	1.549031E-011	9.603065E-013	0	0.000000E+000
1	28.43708489	9.603065E-013	1.549031E-011	1	0.000000E+000
1	28.43782712	1.549031E-011	9.603065E-013	0	0.000000E+000
1	28.43811889	9.603065E-013	1.549031E-011	1	0.000000E+000
1	28.43977732	1.549031E-011	9.603065E-013	0	0.000000E+000
1	28.44028751	9.603065E-013	1.549031E-011	1	0.000000E+000
1	28.44353652	1.549031E-011	9.603065E-013	0	0.000000E+000
1	28.44360047	9.603065E-013	1.549031E-011	1	0.000000E+000
1	28.44377956	1.549031E-011	9.603065E-013	0	0.000000E+000
1	28.44387858	9.603065E-013	1.549031E-011	1	0.000000E+000
1	28.44550212	1.549031E-011	9.603065E-013	0	0.000000E+000
1	28.44552604	9.603065E-013	1.549031E-011	1	0.000000E+000
1	28.44769303	1.549031E-011	9.603065E-013	0	0.000000E+000
1	28.44957725	9.603065E-013	1.549031E-011	1	0.000000E+000
1	28.45003480	1.549031E-011	9.603065E-013	0	0.000000E+000
1	28.47529409	9.603065E-013	1.549031E-011	1	0.000000E+000
1	28.47646911	1.549031E-011	9.603065E-013	0	0.000000E+000
1	28.47651285	9.603065E-013	1.549031E-011	1	0.000000E+000
1	28.47677670	1.549031E-011	9.603065E-013	0	0.000000E+000
1	28.47682254	9.603065E-013	1.549031E-011	1	0.000000E+000
1	28.47686927	1.549031E-011	9.603065E-013	0	0.000000E+000
1	28.47726486	9.603065E-013	1.549031E-011	1	0.000000E+000
1	28.47777721	1.549031E-011	9.603065E-013	0	0.000000E+000
1	28.47783041	9.603065E-013	1.549031E-011	1	0.000000E+000
1	28.48201537	1.549031E-011	9.603065E-013	0	0.000000E+000
1	28.48204402	9.603065E-013	1.549031E-011	1	0.000000E+000
1	28.48268046	1.549031E-011	9.603065E-013	0	0.000000E+000
1	28.48270261	9.603065E-013	1.549031E-011	1	0.000000E+000
1	28.48277108	1.549031E-011	9.603065E-013	0	0.000000E+000
1	28.48798122	9.603065E-013	1.549031E-011	1	0.000000E+000
1	28.48972703	1.549031E-011	9.603065E-013	0	0.000000E+000
1	28.50316844	9.603065E-013	1.549031E-011	1	0.000000E+000
1	28.50494726	1.549031E-011	9.603065E-013	0	0.000000E+000
1	28.50578781	9.603065E-013	1.549031E-011	1	0.000000E+000
1	28.50594090	1.549031E-011	9.603065E-013	0	0.000000E+000
1	28.50596566	9.603065E-013	1.549031E-011	1	0.000000E+000
1	28.50609783	1.549031E-011	9.603065E-013	0	0.000000E+000
1	28.50655170	9.603065E-013	1.549031E-011	1	0.000000E+000
1	28.50699235	1.549031E-011	9.603065E-013	0	0.000000E+000
1	28.50701784	9.603065E-013	1.549031E-011	1	0.000000E+000
1	28.50728781	1.549031E-011	9.603065E-013	0	0.000000E+000
1	28.50736192	9.603065E-013	1.549031E-011	1	0.000000E+000
1	28.50877999	1.549031E-011	9.603065E-013	0	0.000000E+000
1	28.50881766	9.603065E-013	1.549031E-011	1	0.000000E+000
1	28.51010220	1.549031E-011	9.603065E-013	0	0.000000E+000
1	28.51012680	9.603065E-013	1.549031E-011	1	0.000000E+000
1	28.51108430	1.549031E-011	9.603065E-013	0	0.000000E+000
1	28.51109590	9.603065E-013	1.549031E-011	1	0.000000E+000
1	28.51237731	1.549031E-011	9.603065E-013	0	0.000000E+000
1	28.51245201	9.603065E-013	1.549031E-011	1	0.000000E+000
1	28.51361345	1.549031E-011	9.603065E-013	0	0.000000E+000
1	28.51366792	9.603065E-013	1.549031E-011	1	0.000000E+000
1	28.51486444	1.549031E-011	9.603065E-013	0	0.000000E+000
1	28.51738301	9.603065E-013	1.549031E-011	1	0.000000E+000
1	28.51827992	1.549031E-011	9.603065E-013	0	0.000000E+000
1	28.51832909	9.603065E-013	1.549031E-011	1	0.000000E+000
1	28.51863069	1.549031E-011	9.603065E-013	0	0.000000E+000
1	28.51875814	9.603065E-013	1.549031E-011	1	0.000000E+000
1	28.52205423	1.549031E-011	9.603065E-013	0	0.000000E+000
1	28.52236952	9.603065E-013	1.549031E-011	1	0.000000E+000
1	28.52419035	1.549031E-011	9.603065E-013	0	0.000000E+000
1	28.52526991	9.603065E-013	1.549031E-011	1	0.000000E+000
1	28.52530208	1.549031E-011	9.603065E-013	0	0.000000E+000
1	28.52535815	9.603065E-013	1.549031E-011	1	0.000000E+000
1	28.52569986	1.549031E-011	9.603065E-013	0	0.000000E+000
1	28.52571927	9.603065E-013	1.549031E-011	1	0.000000E+000
1	28.52713364	1.549031E-011	9.603065E-013	0	0.000000E+000
1	28.52764460	9.603065E-013	1.549031E-011	1	0.000000E+000
1	28.52990681	1.549031E-011	9.603065E-013	0	0.000000E+000
1	28.53003826	9.603065E-013	1.549031E-011	1	0.000000E+000
1	28.53225193	1.549031E-011	9.603065E-013	0	0.000000E+000
1	28.53324496	9.603065E-013	1.549031E-011	1	0.000000E+000
1	28.53609736	1.549031E-011	9.603065E-013	0	0.000000E+000
1	28.53614009	9.603065E-013	1.549031E-011	1	0.000000E+000
1	28.53627500	1.549031E-011	9.603065E-013	0	0.000000E+000
1	28.53630376	9.603065E-013	1.549031E-011	1	0.000000E+000
1	28.53711235	1.549031E-011	9.603065E-013	0	0.000000E+000
1	28.54880200	9.603065E-013	1.549031E-011	1	0.000000E+000
1	28.54913786	1.549031E-011	9.603065E-013	0	0.000000E+000
1	28.54918466	9.603065E-013	1.549031E-011	1	0.000000E+000
1	28.55069823	1.549031E-011	9.603065E-013	0	0.000000E+000
1	28.55073950	9.603065E-013	1.549031E-011	1	0.000000E+000
1	28.55140199	1.549031E-011	9.603065E-013	0	0.000000E+000
1	28.55143553	9.603065E-013	1.549031E-011	1	0.000000E+000
1	28.55179779	1.549031E-011	9.603065E-013	0	0.000000E+000
1	28.55337646	9.603065E-013	1.549031E-011	1	0.000000E+000
1	28.55406744	1.549031E-011	9.603065E-013	0	0.000000E+000
1	28.55408921	9.603065E-013	1.549031E-011	1	0.000000E+000
1	28.55421105	1.549031E-011	9.603065E-013	0	0.000000E+000
1	28.55425999	9.603065E-013	1.549031E-011	1	0.000000E+000
1	28.55580390	1.549031E-011	9.603065E-013	0	0.000000E+000
1	28.55897239	9.603065E-013	1.549031E-011	1	0.000000E+000
1	28.55910257	1.549031E-011	9.603065E-013	0	0.000000E+000
1	28.55916974	9.603065E-013	1.549031E-011	1	0.000000E+000
1	28.55981756	1.549031E-011	9.603065E-013	0	0.000000E+000
1	28.55985219	9.603065E-013	1.549031E-011	1	0.000000E+000
1	28.56080820	1.549031E-011	9.603065E-013	0	0.000000E+000
1	28.56122410	9.603065E-013	1.549031E-011	1	0.000000E+000
1	28.56289155	1.549031E-011	9.603065E-013	0	0.000000E+000
1	28.56299565	9.603065E-013	1.549031E-011	1	0.000000E+000
1	28.56414721	1.549031E-011	9.603065E-013	0	0.000000E+000
1	28.56417795	9.603065E-013	1.549031E-011	1	0.000000E+000
1	28.56500158	1.549031E-011	9.603065E-013	0	0.000000E+000
1	28.56503528	9.603065E-013	1.549031E-011	1	0.000000E+000
1	28.56793884	1.549031E-011	9.603065E-013	0	0.000000E+000
1	28.56795154	9.603065E-013	1.549031E-011	1	0.000000E+000
1	28.56987494	1.549031E-011	9.603065E-013	0	0.000000E+000
1	28.56988208	9.603065E-013	1.549031E-011	1	0.000000E+000
1	28.56998998	1.549031E-011	9.603065E-013	0	0.000000E+000
1	28.57030043	9.603065E-013	1.549031E-011	1	0.000000E+000
1	28.57177088	1.549031E-011	9.603065E-013	0	0.000000E+000
1	28.57179828	9.603065E-013	1.549031E-011	1	0.000000E+000
1	28.57288027	1.549031E-011	9.603065E-013	0	0.000000E+000
1	28.57292496	9.603065E-013	1.549031E-011	1	0.000000E+000
1	28.57732477	1.549031E-011	9.603065E-013	0	0.000000E+000
1	28.57736115	9.603065E-013	1.549031E-011	1	0.000000E+000
1	28.57883599	1.549031E-011	9.603065E-013	0	0.000000E+000
1	28.57886759	9.603065E-013	1.549031E-011	1	0.000000E+000
1	28.57933225	1.549031E-011	9.603065E-013	0	0.000000E+000
1	28.57936926	9.603065E-013	1.549031E-011	1	0.000000E+000
1	28.57969686	1.549031E-011	9.603065E-013	0	0.000000E+000
1	28.57974477	9.603065E-013	1.549031E-011	1	0.000000E+000
1	28.58057213	1.549031E-011	9.603065E-013	0	0.000000E+000
1	28.58059258	9.603065E-013	1.549031E-011	1	0.000000E+000
1	28.58240860	1.549031E-011	9.603065E-013	0	0.000000E+000
1	28.58867608	9.603065E-013	1.549031E-011	1	0.000000E+000
1	28.58928298	1.549031E-011	9.603065E-013	0	0.000000E+000
1	28.58938387	9.603065E-013	1.549031E-011	1	0.000000E+000
1	28.58957263	1.549031E-011	9.603065E-013	0	0.000000E+000
1	28.58961504	9.603065E-013	1.549031E-011	1	0.000000E+000
1	28.59057839	1.549031E-011	9.603065E-013	0	0.000000E+000
1	28.59078903	9.603065E-013	1.549031E-011	1	0.000000E+000
1	28.59118702	1.549031E-011	9.603065E-013	0	0.000000E+000
1	28.59429486	9.603065E-013	1.549031E-011	1	0.000000E+000
1	28.59674734	1.549031E-011	9.603065E-013	0	0.000000E+000
1	28.59676283	9.603065E-013	1.549031E-011	1	0.000000E+000
1	28.59680233	1.549031E-011	9.603065E-013	0	0.000000E+000
1	28.59875543	9.603065E-013	1.549031E-011	1	0.000000E+000
1	28.59894031	1.549031E-011	9.603065E-013	0	0.000000E+000
1	28.59895626	9.603065E-013	1.549031E-011	1	0.000000E+000
1	28.59950033	1.549031E-011	9.603065E-013	0	0.000000E+000
1	28.59958713	9.603065E-013	1.549031E-011	1	0.000000E+000
1	28.60078976	1.549031E-011	9.603065E-013	0	0.000000E+000
1	28.60080526	9.603065E-013	1.549031E-011	1	0.000000E+000
1	28.60191210	1.549031E-011	9.603065E-013	0	0.000000E+000
1	28.60218969	9.603065E-013	1.549031E-011	1	0.000000E+000
1	28.60318970	1.549031E-011	9.603065E-013	0	0.000000E+000
1	28.84661671	9.148669E-013	1.544487E-011	1	0.000000E+000
1	28.84734857	1.544487E-011	9.148669E-013	0	0.000000E+000
1	28.84756423	9.148669E-013	1.544487E-011	1	0.000000E+000
1	28.84808521	1.544487E-011	9.148669E-013	0	0.000000E+000
1	28.84812105	9.148669E-013	1.544487E-011	1	0.000000E+000
1	28.85124895	1.544487E-011	9.148669E-013	0	0.000000E+000
1	28.85129184	9.148669E-013	1.544487E-011	1	0.000000E+000
1	28.85137894	1.544487E-011	9.148669E-013	0	0.000000E+000
1	28.85181773	9.148669E-013	1.544487E-011	1	0.000000E+000
1	28.85187683	1.544487E-011	9.148669E-013	0	0.000000E+000
1	28.85200578	9.148669E-013	1.544487E-011	1	0.000000E+000
1	28.85219123	1.544487E-011	9.148669E-013	0	0.000000E+000
1	28.85227511	9.148669E-013	1.544487E-011	1	0.000000E+000
1	28.85293258	1.544487E-011	9.148669E-013	0	0.000000E+000
1	28.85361033	9.148669E-013	1.544487E-011	1	0.000000E+000
1	28.85738449	1.544487E-011	9.148669E-013	0	0.000000E+000
1	28.85830734	9.148669E-013	1.544487E-011	1	0.000000E+000
1	28.85850070	1.544487E-011	9.148669E-013	0	0.000000E+000
1	28.85866656	9.148669E-013	1.544487E-011	1	0.000000E+000
1	28.85908862	1.544487E-011	9.148669E-013	0	0.000000E+000
1	28.85911525	9.148669E-013	1.544487E-011	1	0.000000E+000
1	28.85922870	1.544487E-011	9.148669E-013	0	0.000000E+000
1	28.85929675	9.148669E-013	1.544487E-011	1	0.000000E+000
1	28.85942326	1.544487E-011	9.148669E-013	0	0.000000E+000
1	28.85946552	9.148669E-013	1.544487E-011	1	0.000000E+000
1	28.86088017	1.544487E-011	9.148669E-013	0	0.000000E+000
1	28.86089568	9.148669E-013	1.544487E-011	1	0.000000E+000
1	28.86276700	1.544487E-011	9.148669E-013	0	0.000000E+000
1	28.86279663	9.148669E-013	1.544487E-011	1	0.000000E+000
1	28.86380174	1.544487E-011	9.148669E-013	0	0.000000E+000
1	28.86382922	9.148669E-013	1.544487E-011	1	0.000000E+000
1	28.86702614	1.544487E-011	9.148669E-013	0	0.000000E+000
1	28.86703540	9.148669E-013	1.544487E-011	1	0.000000E+000
1	28.86845660	1.544487E-011	9.148669E-013	0	0.000000E+000
1	28.86851012	9.148669E-013	1.544487E-011	1	0.000000E+000
1	28.86890088	1.544487E-011	9.148669E-013	0	0.000000E+000
1	28.86899235	9.148669E-013	1.544487E-011	1	0.000000E+000
1	28.86918419	1.544487E-011	9.148669E-013	0	0.000000E+000
1	28.86919146	9.148669E-013	1.544487E-011	1	0.000000E+000
1	28.87137467	1.544487E-011	9.148669E-013	0	0.000000E+000
1	28.87145749	9.148669E-013	1.544487E-011	1	0.000000E+000
1	28.87327793	1.544487E-011	9.148669E-013	0	0.000000E+000
1	28.87328048	9.148669E-013	1.544487E-011	1	0.000000E+000
1	28.87366623	1.544487E-011	9.148669E-013	0	0.000000E+000
1	28.87370971	9.148669E-013	1.544487E-011	1	0.000000E+000
1	28.87469855	1.544487E-011	9.148669E-013	0	0.000000E+000
1	28.87471850	9.148669E-013	1.544487E-011	1	0.000000E+000
1	28.87547496	1.544487E-011	9.148669E-013	0	0.000000E+000
1	28.87549672	9.148669E-013	1.544487E-011	1	0.000000E+000
1	28.87610682	1.544487E-011	9.148669E-013	0	0.000000E+000
1	28.87619467	9.148669E-013	1.544487E-011	1	0.000000E+000
1	28.87687325	1.544487E-011	9.148669E-013	0	0.000000E+000
1	28.87694072	9.148669E-013	1.544487E-011	1	0.000000E+000
1	28.87700262	1.544487E-011	9.148669E-013	0	0.000000E+000
1	28.87703297	9.148669E-013	1.544487E-011	1	0.000000E+000
1	28.87752598	1.544487E-011	9.148669E-013	0	0.000000E+000
1	28.87752942	9.148669E-013	1.544487E-011	1	0.000000E+000
1	28.87889505	1.544487E-011	9.148669E-013	0	0.000000E+000
1	28.87894865	9.148669E-013	1.544487E-011	1	0.000000E+000
1	28.87921051	1.544487E-011	9.148669E-013	0	0.000000E+000
1	28.87925198	9.148669E-013	1.544487E-011	1	0.000000E+000
1	28.88351066	1.544487E-011	9.148669E-013	0	0.000000E+000
1	28.88353528	9.148669E-013	1.544487E-011	1	0.000000E+000
1	28.88476196	1.544487E-011	9.148669E-013	0	0.000000E+000
1	28.88514854	9.148669E-013	1.544487E-011	1	0.000000E+000
1	28.88660112	1.544487E-011	9.148669E-013	0	0.000000E+000
1	28.88660730	9.148669E-013	1.544487E-011	1	0.000000E+000
1	28.88693073	1.544487E-011	9.148669E-013	0	0.000000E+000
1	28.88697532	9.148669E-013	1.544487E-011	1	0.000000E+000
1	28.88901002	1.544487E-011	9.148669E-013	0	0.000000E+000
1	28.88901642	9.148669E-013	1.544487E-011	1	0.000000E+000
1	28.88944156	1.544487E-011	9.148669E-013	0	0.000000E+000
1	29.13757008	7.246405E-013	1.525464E-011	1	0.000000E+000
1	29.13788349	1.525464E-011	7.246405E-013	0	0.000000E+000
1	29.13790429	7.246405E-013	1.525464E-011	1	0.000000E+000
1	29.13833284	1.525464E-011	7.246405E-013	0	0.000000E+000
1	29.13837496	7.246405E-013	1.525464E-011	1	0.000000E+000
1	29.13925282	1.525464E-011	7.246405E-013	0	0.000000E+000
1	29.13932506	7.246405E-013	1.525464E-011	1	0.000000E+000
1	29.13984754	1.525464E-011	7.246405E-013	0	0.000000E+000
1	29.13997606	7.246405E-013	1.525464E-011	1	0.000000E+000
1	29.14084853	1.525464E-011	7.246405E-013	0	0.000000E+000
1	29.14087959	7.246405E-013	1.525464E-011	1	0.000000E+000
1	29.14742501	1.525464E-011	7.246405E-013	0	0.000000E+000
1	29.14748272	7.246405E-013	1.525464E-011	1	0.000000E+000
1	29.14815233	1.525464E-011	7.246405E-013	0	0.000000E+000
1	29.14817460	7.246405E-013	1.525464E-011	1	0.000000E+000
1	29.15188774	1.525464E-011	7.246405E-013	0	0.000000E+000
1	29.15210343	7.246405E-013	1.525464E-011	1	0.000000E+000
1	29.15359999	1.525464E-011	7.246405E-013	0	0.000000E+000
1	29.15362354	7.246405E-013	1.525464E-011	1	0.000000E+000
1	29.15504975	1.525464E-011	7.246405E-013	0	0.000000E+000
1	29.15509423	7.246405E-013	1.525464E-011	1	0.000000E+000
1	29.15530980	1.525464E-011	7.246405E-013	0	0.000000E+000
1	29.16037546	7.246405E-013	1.525464E-011	1	0.000000E+000
1	29.16277192	1.525464E-011	7.246405E-013	0	0.000000E+000
1	29.16314558	7.246405E-013	1.525464E-011	1	0.000000E+000
1	29.16371107	1.525464E-011	7.246405E-013	0	0.000000E+000
1	29.16375019	7.246405E-013	1.525464E-011	1	0.000000E+000
1	29.16439069	1.525464E-011	7.246405E-013	0	0.000000E+000
1	29.76891281	8.124659E-013	1.534247E-011	1	0.000000E+000
1	29.77085407	1.534247E-011	8.124659E-013	0	0.000000E+000
1	29.77087823	8.124659E-013	1.534247E-011	1	0.000000E+000
1	29.77263940	1.534247E-011	8.124659E-013	0	0.000000E+000
1	29.77266077	8.124659E-013	1.534247E-011	1	0.000000E+000
1	29.77468533	1.534247E-011	8.124659E-013	0	0.000000E+000
1	29.77470510	8.124659E-013	1.534247E-011	1	0.000000E+000
1	29.77951962	1.534247E-011	8.124659E-013	0	0.000000E+000
1	29.77956532	8.124659E-013	1.534247E-011	1	0.000000E+000
1	29.78206409	1.534247E-011	8.124659E-013	0	0.000000E+000
1	29.78207152	8.124659E-013	1.534247E-011	1	0.000000E+000
1	29.78217204	1.534247E-011	8.124659E-013	0	0.000000E+000
1	29.78219667	8.124659E-013	1.534247E-011	1	0.000000E+000
1	29.78236268	1.534247E-011	8.124659E-013	0	0.000000E+000
1	29.78238471	8.124659E-013	1.534247E-011	1	0.000000E+000
1	29.78241411	1.534247E-011	8.124659E-013	0	0.000000E+000
1	29.78242420	8.124659E-013	1.534247E-011	1	0.000000E+000
1	29.78437442	1.534247E-011	8.124659E-013	0	0.000000E+000
1	29.78540556	8.124659E-013	1.534247E-011	1	0.000000E+000
1	29.78701664	1.534247E-011	8.124659E-013	0	0.000000E+000
1	29.78731555	8.124659E-013	1.534247E-011	1	0.000000E+000
1	29.78748981	1.534247E-011	8.124659E-013	0	0.000000E+000
1	29.78812971	8.124659E-013	1.534247E-011	1	0.000000E+000
1	29.78923372	1.534247E-011	8.124659E-013	0	0.000000E+000
1	29.78937493	8.124659E-013	1.534247E-011	1	0.000000E+000
1	29.79048424	1.534247E-011	8.124659E-013	0	0.000000E+000
1	29.79048822	8.124659E-013	1.534247E-011	1	0.000000E+000
1	29.79307577	1.534247E-011	8.124659E-013	0	0.000000E+000
1	29.79309952	8.124659E-013	1.534247E-011	1	0.000000E+000
1	29.79496557	1.534247E-011	8.124659E-013	0	0.000000E+000
1	29.79507444	8.124659E-013	1.534247E-011	1	0.000000E+000
1	29.79615174	1.534247E-011	8.124659E-013	0	0.000000E+000
1	29.79621321	8.124659E-013	1.534247E-011	1	0.000000E+000
1	29.79697493	1.534247E-011	8.124659E-013	0	0.000000E+000
1	29.79703510	8.124659E-013	1.534247E-011	1	0.000000E+000
1	29.79760238	1.534247E-011	8.124659E-013	0	0.000000E+000
1	29.79762449	8.124659E-013	1.534247E-011	1	0.000000E+000
1	29.80246867	1.534247E-011	8.124659E-013	0	0.000000E+000
1	29.80252744	8.124659E-013	1.534247E-011	1	0.000000E+000
1	29.80346016	1.534247E-011	8.124659E-013	0	0.000000E+000
1	29.80350810	8.124659E-013	1.534247E-011	1	0.000000E+000
1	29.80814016	1.534247E-011	8.124659E-013	0	0.000000E+000
1	29.80819331	8.124659E-013	1.534247E-011	1	0.000000E+000
1	29.80932911	1.534247E-011	8.124659E-013	0	0.000000E+000
1	29.80936072	8.124659E-013	1.534247E-011	1	0.000000E+000
1	29.81006173	1.534247E-011	8.124659E-013	0	0.000000E+000
1	29.82974062	8.124659E-013	1.534247E-011	1	0.000000E+000
1	29.83050433	1.534247E-011	8.124659E-013	0	0.000000E+000
1	29.83054144	8.124659E-013	1.534247E-011	1	0.000000E+000
1	29.83502881	1.534247E-011	8.124659E-013	0	0.000000E+000
1	29.83505890	8.124659E-013	1.534247E-011	1	0.000000E+000
1	29.83519645	1.534247E-011	8.124659E-013	0	0.000000E+000
1	29.83527799	8.124659E-013	1.534247E-011	1	0.000000E+000
1	29.83529205	1.534247E-011	8.124659E-013	0	0.000000E+000
1	30.33180799	1.055763E-012	1.558576E-011	1	0.000000E+000
1	30.33180900	1.558576E-011	1.055763E-012	0	0.000000E+000
1	30.33180923	1.055763E-012	1.558576E-011	1	0.000000E+000
1	30.33198612	1.558576E-011	1.055763E-012	0	0.000000E+000
1	30.33200532	1.055763E-012	1.558576E-011	1	0.000000E+000
1	30.33205148	1.558576E-011	1.055763E-012	0	0.000000E+000
1	30.33211699	1.055763E-012	1.558576E-011	1	0.000000E+000
1	30.33318269	1.558576E-011	1.055763E-012	0	0.000000E+000
1	30.33325301	1.055763E-012	1.558576E-011	1	0.000000E+000
1	30.33833260	1.558576E-011	1.055763E-012	0	0.000000E+000
1	30.33835482	1.055763E-012	1.558576E-011	1	0.000000E+000
1	30.33853203	1.558576E-011	1.055763E-012	0	0.000000E+000
1	30.33892077	1.055763E-012	1.558576E-011	1	0.000000E+000
1	30.33910192	1.558576E-011	1.055763E-012	0	0.000000E+000
1	30.33918667	1.055763E-012	1.558576E-011	1	0.000000E+000
1	30.33948784	1.558576E-011	1.055763E-012	0	0.000000E+000
1	30.33952242	1.055763E-012	1.558576E-011	1	0.000000E+000
1	30.34165964	1.558576E-011	1.055763E-012	0	0.000000E+000
1	30.34168575	1.055763E-012	1.558576E-011	1	0.000000E+000
1	30.34310848	1.558576E-011	1.055763E-012	0	0.000000E+000
1	30.34313936	1.055763E-012	1.558576E-011	1	0.000000E+000
1	30.34412191	1.558576E-011	1.055763E-012	0	0.000000E+000
1	30.34562155	1.055763E-012	1.558576E-011	1	0.000000E+000
1	30.34688158	1.558576E-011	1.055763E-012	0	0.000000E+000
1	30.34782642	1.055763E-012	1.558576E-011	1	0.000000E+000
1	30.34909043	1.558576E-011	1.055763E-012	0	0.000000E+000
1	30.34917811	1.055763E-012	1.558576E-011	1	0.000000E+000
1	30.34966047	1.558576E-011	1.055763E-012	0	0.000000E+000
1	30.34983209	1.055763E-012	1.558576E-011	1	0.000000E+000
1	30.35166157	1.558576E-011	1.055763E-012	0	0.000000E+000
1	30.35169662	1.055763E-012	1.558576E-011	1	0.000000E+000
1	30.35217744	1.558576E-011	1.055763E-012	0	0.000000E+000
1	30.35218413	1.055763E-012	1.558576E-011	1	0.000000E+000
1	30.35224610	1.558576E-011	1.055763E-012	0	0.000000E+000
1	30.35228770	1.055763E-012	1.558576E-011	1	0.000000E+000
1	30.35387139	1.558576E-011	1.055763E-012	0	0.000000E+000
1	30.35521140	1.055763E-012	1.558576E-011	1	0.000000E+000
1	30.35649414	1.558576E-011	1.055763E-012	0	0.000000E+000
1	30.35654469	1.055763E-012	1.558576E-011	1	0.000000E+000
1	30.35784393	1.558576E-011	1.055763E-012	0	0.000000E+000
1	30.35800238	1.055763E-012	1.558576E-011	1	0.000000E+000
1	30.35847836	1.558576E-011	1.055763E-012	0	0.000000E+000
1	30.35850219	1.055763E-012	1.558576E-011	1	0.000000E+000
1	30.35902155	1.558576E-011	1.055763E-012	0	0.000000E+000
1	30.35905239	1.055763E-012	1.558576E-011	1	0.000000E+000
1	30.36059876	1.558576E-011	1.055763E-012	0	0.000000E+000
1	30.36068578	1.055763E-012	1.558576E-011	1	0.000000E+000
1	30.36123131	1.558576E-011	1.055763E-012	0	0.000000E+000
1	30.36129943	1.055763E-012	1.558576E-011	1	0.000000E+000
1	30.36180272	1.558576E-011	1.055763E-012	0	0.000000E+000
1	30.36202767	1.055763E-012	1.558576E-011	1	0.000000E+000
1	30.36494622	1.558576E-011	1.055763E-012	0	0.000000E+000
1	30.36586946	1.055763E-012	1.558576E-011	1	0.000000E+000
1	30.36620974	1.558576E-011	1.055763E-012	0	0.000000E+000
1	30.36622559	1.055763E-012	1.558576E-011	1	0.000000E+000
1	30.36677347	1.558576E-011	1.055763E-012	0	0.000000E+000
1	30.36737998	1.055763E-012	1.558576E-011	1	0.000000E+000
1	30.36773335	1.558576E-011	1.055763E-012	0	0.000000E+000
1	30.71631037	1.111326E-012	1.564133E-011	1	0.000000E+000
1	30.71631100	1.564133E-011	1.111326E-012	0	0.000000E+000
1	30.71631202	1.111326E-012	1.564133E-011	1	0.000000E+000
1	30.71641091	1.564133E-011	1.111326E-012	0	0.000000E+000
1	30.71792917	1.111326E-012	1.564133E-011	1	0.000000E+000
1	30.71805819	1.564133E-011	1.111326E-012	0	0.000000E+000
1	30.71836689	1.111326E-012	1.564133E-011	1	0.000000E+000
1	30.72154072	1.564133E-011	1.111326E-012	0	0.000000E+000
1	30.72156217	1.111326E-012	1.564133E-011	1	0.000000E+000
1	30.72190028	1.564133E-011	1.111326E-012	0	0.000000E+000
1	30.72192149	1.111326E-012	1.564133E-011	1	0.000000E+000
1	30.72210544	1.564133E-011	1.111326E-012	0	0.000000E+000
1	30.72211512	1.111326E-012	1.564133E-011	1	0.000000E+000
1	30.72364467	1.564133E-011	1.111326E-012	0	0.000000E+000
1	30.72366174	1.111326E-012	1.564133E-011	1	0.000000E+000
1	30.72603375	1.564133E-011	1.111326E-012	0	0.000000E+000
1	30.72623252	1.111326E-012	1.564133E-011	1	0.000000E+000
1	30.72685908	1.564133E-011	1.111326E-012	0	0.000000E+000
1	30.72774316	1.111326E-012	1.564133E-011	1	0.000000E+000
1	30.72837045	1.564133E-011	1.111326E-012	0	0.000000E+000
1	30.72842620	1.111326E-012	1.564133E-011	1	0.000000E+000
1	30.72873536	1.564133E-011	1.111326E-012	0	0.000000E+000
1	30.72875371	1.111326E-012	1.564133E-011	1	0.000000E+000
1	30.72940051	1.564133E-011	1.111326E-012	0	0.000000E+000
1	30.72947751	1.111326E-012	1.564133E-011	1	0.000000E+000
1	30.73065793	1.564133E-011	1.111326E-012	0	0.000000E+000
1	30.73067351	1.111326E-012	1.564133E-011	1	0.000000E+000
1	30.73242093	1.564133E-011	1.111326E-012	0	0.000000E+000
1	30.73249785	1.111326E-012	1.564133E-011	1	0.000000E+000
1	30.73330853	1.564133E-011	1.111326E-012	0	0.000000E+000
1	30.73422794	1.111326E-012	1.564133E-011	1	0.000000E+000
1	30.73447807	1.564133E-011	1.111326E-012	0	0.000000E+000
1	30.73449290	1.111326E-012	1.564133E-011	1	0.000000E+000
1	30.73454893	1.564133E-011	1.111326E-012	0	0.000000E+000
1	30.73458818	1.111326E-012	1.564133E-011	1	0.000000E+000
1	30.73611869	1.564133E-011	1.111326E-012	0	0.000000E+000
1	30.73625973	1.111326E-012	1.564133E-011	1	0.000000E+000
1	30.73728275	1.564133E-011	1.111326E-012	0	0.000000E+000
1	30.73729358	1.111326E-012	1.564133E-011	1	0.000000E+000
1	30.73895528	1.564133E-011	1.111326E-012	0	0.000000E+000
1	30.73917561	1.111326E-012	1.564133E-011	1	0.000000E+000
1	30.74057536	1.564133E-011	1.111326E-012	0	0.000000E+000
1	30.74215323	1.111326E-012	1.564133E-011	1	0.000000E+000
1	30.74355907	1.564133E-011	1.111326E-012	0	0.000000E+000
1	30.74413340	1.111326E-012	1.564133E-011	1	0.000000E+000
1	30.74437740	1.564133E-011	1.111326E-012	0	0.000000E+000
1	30.74440516	1.111326E-012	1.564133E-011	1	0.000000E+000
1	30.74539169	1.564133E-011	1.111326E-012	0	0.000000E+000
1	30.74544002	1.111326E-012	1.564133E-011	1	0.000000E+000
1	30.74699094	1.564133E-011	1.111326E-012	0	0.000000E+000
1	30.74703888	1.111326E-012	1.564133E-011	1	0.000000E+000
1	30.74841241	1.564133E-011	1.111326E-012	0	0.000000E+000
1	30.74842630	1.111326E-012	1.564133E-011	1	0.000000E+000
1	30.74847895	1.564133E-011	1.111326E-012	0	0.000000E+000
1	30.74853378	1.111326E-012	1.564133E-011	1	0.000000E+000
1	30.74893578	1.564133E-011	1.111326E-012	0	0.000000E+000
1	30.74894068	1.111326E-012	1.564133E-011	1	0.000000E+000
1	30.75064666	1.564133E-011	1.111326E-012	0	0.000000E+000
1	30.78580369	1.111326E-012	1.564133E-011	1	0.000000E+000
1	30.78611547	1.564133E-011	1.111326E-012	0	0.000000E+000
1	30.78710369	1.111326E-012	1.564133E-011	1	0.000000E+000
1	30.78889352	1.564133E-011	1.111326E-012	0	0.000000E+000
1	30.78942660	1.111326E-012	1.564133E-011	1	0.000000E+000
1	30.79012611	1.564133E-011	1.111326E-012	0	0.000000E+000
1	30.79349356	1.111326E-012	1.564133E-011	1	0.000000E+000
1	30.79406300	1.564133E-011	1.111326E-012	0	0.000000E+000
1	30.79406992	1.111326E-012	1.564133E-011	1	0.000000E+000
1	30.79474842	1.564133E-011	1.111326E-012	0	0.000000E+000
1	30.79478263	1.111326E-012	1.564133E-011	1	0.000000E+000
1	30.79505458	1.564133E-011	1.111326E-012	0	0.000000E+000
1	30.79508237	1.111326E-012	1.564133E-011	1	0.000000E+000
1	30.79512647	1.564133E-011	1.111326E-012	0	0.000000E+000
1	30.79515680	1.111326E-012	1.564133E-011	1	0.000000E+000
1	30.79585944	1.564133E-011	1.111326E-012	0	0.000000E+000
1	30.79587811	1.111326E-012	1.564133E-011	1	0.000000E+000
1	30.79630458	1.564133E-011	1.111326E-012	0	0.000000E+000
1	30.79632942	1.111326E-012	1.564133E-011	1	0.000000E+000
1	30.79693450	1.564133E-011	1.111326E-012	0	0.000000E+000
1	30.79695401	1.111326E-012	1.564133E-011	1	0.000000E+000
1	30.79710268	1.564133E-011	1.111326E-012	0	0.000000E+000
1	30.79713967	1.111326E-012	1.564133E-011	1	0.000000E+000
1	30.79762945	1.564133E-011	1.111326E-012	0	0.000000E+000
1	30.79765354	1.111326E-012	1.564133E-011	1	0.000000E+000
1	30.79956861	1.564133E-011	1.111326E-012	0	0.000000E+000
1	30.79979393	1.111326E-012	1.564133E-011	1	0.000000E+000
1	30.79982087	1.564133E-011	1.111326E-012	0	0.000000E+000
1	30.79983106	1.111326E-012	1.564133E-011	1	0.000000E+000
1	30.80028410	1.564133E-011	1.111326E-012	0	0.000000E+000
1	30.80034575	1.111326E-012	1.564133E-011	1	0.000000E+000
1	30.80082826	1.564133E-011	1.111326E-012	0	0.000000E+000
1	30.80124846	1.111326E-012	1.564133E-011	1	0.000000E+000
1	30.80150156	1.564133E-011	1.111326E-012	0	0.000000E+000
1	30.80159839	1.111326E-012	1.564133E-011	1	0.000000E+000
1	30.80163304	1.564133E-011	1.111326E-012	0	0.000000E+000
1	30.80167966	1.111326E-012	1.564133E-011	1	0.000000E+000
1	30.80224864	1.564133E-011	1.111326E-012	0	0.000000E+000
1	30.80277939	1.111326E-012	1.564133E-011	1	0.000000E+000
1	30.80705044	1.564133E-011	1.111326E-012	0	0.000000E+000
1	31.28424272	8.462705E-013	1.537627E-011	1	0.000000E+000
1	31.28627012	1.537627E-011	8.462705E-013	0	0.000000E+000
1	31.28632320	8.462705E-013	1.537627E-011	1	0.000000E+000
1	31.28730809	1.537627E-011	8.462705E-013	0	0.000000E+000
1	31.28741180	8.462705E-013	1.537627E-011	1	0.000000E+000
1	31.28752277	1.537627E-011	8.462705E-013	0	0.000000E+000
1	31.28757446	8.462705E-013	1.537627E-011	1	0.000000E+000
1	31.28795371	1.537627E-011	8.462705E-013	0	0.000000E+000
1	31.28812110	8.462705E-013	1.537627E-011	1	0.000000E+000
1	31.28870386	1.537627E-011	8.462705E-013	0	0.000000E+000
1	31.28899906	8.462705E-013	1.537627E-011	1	0.000000E+000
1	31.28904868	1.537627E-011	8.462705E-013	0	0.000000E+000
1	31.29058328	8.462705E-013	1.537627E-011	1	0.000000E+000
1	31.29117329	1.537627E-011	8.462705E-013	0	0.000000E+000
1	31.30556518	8.462705E-013	1.537627E-011	1	0.000000E+000
1	31.30566583	1.537627E-011	8.462705E-013	0	0.000000E+000
1	31.31760582	8.462705E-013	1.537627E-011	1	0.000000E+000
1	31.31775469	1.537627E-011	8.462705E-013	0	0.000000E+000
1	31.31781707	8.462705E-013	1.537627E-011	1	0.000000E+000
1	31.31812180	1.537627E-011	8.462705E-013	0	0.000000E+000
1	31.31816002	8.462705E-013	1.537627E-011	1	0.000000E+000
1	31.31891157	1.537627E-011	8.462705E-013	0	0.000000E+000
1	31.31993543	8.462705E-013	1.537627E-011	1	0.000000E+000
1	31.31995762	1.537627E-011	8.462705E-013	0	0.000000E+000
1	31.32048086	8.462705E-013	1.537627E-011	1	0.000000E+000
1	31.32092182	1.537627E-011	8.462705E-013	0	0.000000E+000
1	33.80103392	9.406208E-013	1.547062E-011	1	0.000000E+000
1	33.80110204	1.547062E-011	9.406208E-013	0	0.000000E+000
1	33.80110928	9.406208E-013	1.547062E-011	1	0.000000E+000
1	33.80320847	1.547062E-011	9.406208E-013	0	0.000000E+000
1	33.80326163	9.406208E-013	1.547062E-011	1	0.000000E+000
1	33.80484938	1.547062E-011	9.406208E-013	0	0.000000E+000
1	33.80563219	9.406208E-013	1.547062E-011	1	0.000000E+000
1	33.80602164	1.547062E-011	9.406208E-013	0	0.000000E+000
1	33.80602343	9.406208E-013	1.547062E-011	1	0.000000E+000
1	33.80620225	1.547062E-011	9.406208E-013	0	0.000000E+000
1	33.80721074	9.406208E-013	1.547062E-011	1	0.000000E+000
1	33.80736278	1.547062E-011	9.406208E-013	0	0.000000E+000
1	33.80740858	9.406208E-013	1.547062E-011	1	0.000000E+000
1	33.80941194	1.547062E-011	9.406208E-013	0	0.000000E+000
1	33.80954587	9.406208E-013	1.547062E-011	1	0.000000E+000
1	33.81106994	1.547062E-011	9.406208E-013	0	0.000000E+000
1	33.81107180	9.406208E-013	1.547062E-011	1	0.000000E+000
1	33.81123514	1.547062E-011	9.406208E-013	0	0.000000E+000
1	33.88073123	9.406208E-013	1.547062E-011	1	0.000000E+000
1	33.88252384	1.547062E-011	9.406208E-013	0	0.000000E+000
1	33.91757745	9.406208E-013	1.547062E-011	1	0.000000E+000
1	33.91867011	1.547062E-011	9.406208E-013	0	0.000000E+000
1	33.91867583	9.406208E-013	1.547062E-011	1	0.000000E+000
1	33.91892544	1.547062E-011	9.406208E-013	0	0.000000E+000
1	33.91893962	9.406208E-013	1.547062E-011	1	0.000000E+000
1	33.91973628	1.547062E-011	9.406208E-013	0	0.000000E+000
1	33.91975584	9.406208E-013	1.547062E-011	1	0.000000E+000
1	33.91990849	1.547062E-011	9.406208E-013	0	0.000000E+000
1	33.92001838	9.406208E-013	1.547062E-011	1	0.000000E+000
1	33.92041956	1.547062E-011	9.406208E-013	0	0.000000E+000
1	33.92057851	9.406208E-013	1.547062E-011	1	0.000000E+000
1	33.92148162	1.547062E-011	9.406208E-013	0	0.000000E+000
1	33.92154903	9.406208E-013	1.547062E-011	1	0.000000E+000
1	33.92158000	1.547062E-011	9.406208E-013	0	0.000000E+000
1	33.92158786	9.406208E-013	1.547062E-011	1	0.000000E+000
1	33.92349525	1.547062E-011	9.406208E-013	0	0.000000E+000
1	33.92352553	9.406208E-013	1.547062E-011	1	0.000000E+000
1	33.92414013	1.547062E-011	9.406208E-013	0	0.000000E+000
1	34.19520505	1.143483E-012	1.567348E-011	1	0.000000E+000
1	34.19611142	1.567348E-011	1.143483E-012	0	0.000000E+000
1	34.25877456	1.143483E-012	1.567348E-011	1	0.000000E+000
1	34.25879425	1.567348E-011	1.143483E-012	0	0.000000E+000
1	34.28659411	1.143483E-012	1.567348E-011	1	0.000000E+000
1	34.28681649	1.567348E-011	1.143483E-012	0	0.000000E+000
1	34.28767430	1.143483E-012	1.567348E-011	1	0.000000E+000
1	34.28942277	1.567348E-011	1.143483E-012	0	0.000000E+000
1	34.28944831	1.143483E-012	1.567348E-011	1	0.000000E+000
1	34.28967972	1.567348E-011	1.143483E-012	0	0.000000E+000
1	34.28970264	1.143483E-012	1.567348E-011	1	0.000000E+000
1	34.29165751	1.567348E-011	1.143483E-012	0	0.000000E+000
1	34.29192217	1.143483E-012	1.567348E-011	1	0.000000E+000
1	34.29235392	1.567348E-011	1.143483E-012	0	0.000000E+000
1	34.29238695	1.143483E-012	1.567348E-011	1	0.000000E+000
1	34.29291794	1.567348E-011	1.143483E-012	0	0.000000E+000
1	34.29295901	1.143483E-012	1.567348E-011	1	0.000000E+000
1	34.29681362	1.567348E-011	1.143483E-012	0	0.000000E+000
1	34.29685359	1.143483E-012	1.567348E-011	1	0.000000E+000
1	34.29688859	1.567348E-011	1.143483E-012	0	0.000000E+000
1	34.29695258	1.143483E-012	1.567348E-011	1	0.000000E+000
1	34.29743744	1.567348E-011	1.143483E-012	0	0.000000E+000
1	34.29748812	1.143483E-012	1.567348E-011	1	0.000000E+000
1	34.29842378	1.567348E-011	1.143483E-012	0	0.000000E+000
1	34.29843708	1.143483E-012	1.567348E-011	1	0.000000E+000
1	34.29905621	1.567348E-011	1.143483E-012	0	0.000000E+000
1	34.29906210	1.143483E-012	1.567348E-011	1	0.000000E+000
1	34.30166029	1.567348E-011	1.143483E-012	0	0.000000E+000
1	34.30170653	1.143483E-012	1.567348E-011	1	0.000000E+000
1	34.30297147	1.567348E-011	1.143483E-012	0	0.000000E+000
1	34.30309025	1.143483E-012	1.567348E-011	1	0.000000E+000
1	34.30330360	1.567348E-011	1.143483E-012	0	0.000000E+000
1	34.30333349	1.143483E-012	1.567348E-011	1	0.000000E+000
1	34.30340238	1.567348E-011	1.143483E-012	0	0.000000E+000
1	34.30342922	1.143483E-012	1.567348E-011	1	0.000000E+000
1	34.30418891	1.567348E-011	1.143483E-012	0	0.000000E+000
1	34.30443559	1.143483E-012	1.567348E-011	1	0.000000E+000
1	34.30471860	1.567348E-011	1.143483E-012	0	0.000000E+000
1	34.31743599	1.143483E-012	1.567348E-011	1	0.000000E+000
1	34.32057751	1.567348E-011	1.143483E-012	0	0.000000E+000
1	34.32059666	1.143483E-012	1.567348E-011	1	0.000000E+000
1	34.32135128	1.567348E-011	1.143483E-012	0	0.000000E+000
1	34.32136843	1.143483E-012	1.567348E-011	1	0.000000E+000
1	34.32332609	1.567348E-011	1.143483E-012	0	0.000000E+000
1	34.32337590	1.143483E-012	1.567348E-011	1	0.000000E+000
1	34.32512434	1.567348E-011	1.143483E-012	0	0.000000E+000
1	34.32514575	1.143483E-012	1.567348E-011	1	0.000000E+000
1	34.32598244	1.567348E-011	1.143483E-012	0	0.000000E+000
1	34.32601813	1.143483E-012	1.567348E-011	1	0.000000E+000
1	34.32812504	1.567348E-011	1.143483E-012	0	0.000000E+000
1	34.32814077	1.143483E-012	1.567348E-011	1	0.000000E+000
1	34.32834153	1.567348E-011	1.143483E-012	0	0.000000E+000
1	34.32837209	1.143483E-012	1.567348E-011	1	0.000000E+000
1	34.33258020	1.567348E-011	1.143483E-012	0	0.000000E+000
1	34.33264678	1.143483E-012	1.567348E-011	1	0.000000E+000
1	34.33330642	1.567348E-011	1.143483E-012	0	0.000000E+000
1	34.33333540	1.143483E-012	1.567348E-011	1	0.000000E+000
1	34.33342935	1.567348E-011	1.143483E-012	0	0.000000E+000
1	34.33343815	1.143483E-012	1.567348E-011	1	0.000000E+000
1	34.33399475	1.567348E-011	1.143483E-012	0	0.000000E+000
1	34.33400739	1.143483E-012	1.567348E-011	1	0.000000E+000
1	34.33417522	1.567348E-011	1.143483E-012	0	0.000000E+000
1	34.33419060	1.143483E-012	1.567348E-011	1	0.000000E+000
1	34.33509204	1.567348E-011	1.143483E-012	0	0.000000E+000
1	34.33512013	1.143483E-012	1.567348E-011	1	0.000000E+000
1	34.33638877	1.567348E-011	1.143483E-012	0	0.000000E+000
1	34.33642204	1.143483E-012	1.567348E-011	1	0.000000E+000
1	34.33643681	1.567348E-011	1.143483E-012	0	0.000000E+000
1	34.33645906	1.143483E-012	1.567348E-011	1	0.000000E+000
1	34.33688872	1.567348E-011	1.143483E-012	0	0.000000E+000
1	34.33693389	1.143483E-012	1.567348E-011	1	0.000000E+000
1	34.33902761	1.567348E-011	1.143483E-012	0	0.000000E+000
1	34.33904764	1.143483E-012	1.567348E-011	1	0.000000E+000
1	34.34229876	1.567348E-011	1.143483E-012	0	0.000000E+000
1	34.34233216	1.143483E-012	1.567348E-011	1	0.000000E+000
1	34.34254692	1.567348E-011	1.143483E-012	0	0.000000E+000
1	34.34255712	1.143483E-012	1.567348E-011	1	0.000000E+000
1	34.34271836	1.567348E-011	1.143483E-012	0	0.000000E+000
1	34.34272884	1.143483E-012	1.567348E-011	1	0.000000E+000
1	34.34301224	1.567348E-011	1.143483E-012	0	0.000000E+000
1	34.34303551	1.143483E-012	1.567348E-011	1	0.000000E+000
1	34.34370508	1.567348E-011	1.143483E-012	0	0.000000E+000
1	34.34374852	1.143483E-012	1.567348E-011	1	0.000000E+000
1	34.34565993	1.567348E-011	1.143483E-012	0	0.000000E+000
1	34.34570033	1.143483E-012	1.567348E-011	1	0.000000E+000
1	34.34573728	1.567348E-011	1.143483E-012	0	0.000000E+000
1	34.34613173	1.143483E-012	1.567348E-011	1	0.000000E+000
1	34.34697797	1.567348E-011	1.143483E-012	0	0.000000E+000
1	34.34701800	1.143483E-012	1.567348E-011	1	0.000000E+000
1	34.34790364	1.567348E-011	1.143483E-012	0	0.000000E+000
1	34.34951308	1.143483E-012	1.567348E-011	1	0.000000E+000
1	34.35113576	1.567348E-011	1.143483E-012	0	0.000000E+000
1	34.35139827	1.143483E-012	1.567348E-011	1	0.000000E+000
1	34.35146665	1.567348E-011	1.143483E-012	0	0.000000E+000
1	34.36734834	1.143483E-012	1.567348E-011	1	0.000000E+000
1	34.36753370	1.567348E-011	1.143483E-012	0	0.000000E+000
1	34.36755413	1.143483E-012	1.567348E-011	1	0.000000E+000
1	34.36806899	1.567348E-011	1.143483E-012	0	0.000000E+000
1	34.36809962	1.143483E-012	1.567348E-011	1	0.000000E+000
1	34.36820107	1.567348E-011	1.143483E-012	0	0.000000E+000
1	34.36820800	1.143483E-012	1.567348E-011	1	0.000000E+000
1	34.37129322	1.567348E-011	1.143483E-012	0	0.000000E+000
1	34.37132011	1.143483E-012	1.567348E-011	1	0.000000E+000
1	34.37405680	1.567348E-011	1.143483E-012	0	0.000000E+000
1	34.37516937	1.143483E-012	1.567348E-011	1	0.000000E+000
1	34.37532552	1.567348E-011	1.143483E-012	0	0.000000E+000
1	34.37569405	1.143483E-012	1.567348E-011	1	0.000000E+000
1	34.37670445	1.567348E-011	1.143483E-012	0	0.000000E+000
1	34.37672822	1.143483E-012	1.567348E-011	1	0.000000E+000
1	34.37713485	1.567348E-011	1.143483E-012	0	0.000000E+000
1	34.37716998	1.143483E-012	1.567348E-011	1	0.000000E+000
1	34.37782700	1.567348E-011	1.143483E-012	0	0.000000E+000
1	34.37786344	1.143483E-012	1.567348E-011	1	0.000000E+000
1	34.37817801	1.567348E-011	1.143483E-012	0	0.000000E+000
1	34.37823850	1.143483E-012	1.567348E-011	1	0.000000E+000
1	34.37967019	1.567348E-011	1.143483E-012	0	0.000000E+000
1	34.37970422	1.143483E-012	1.567348E-011	1	0.000000E+000
1	34.38000658	1.567348E-011	1.143483E-012	0	0.000000E+000
1	34.38182563	1.143483E-012	1.567348E-011	1	0.000000E+000
1	34.38223093	1.567348E-011	1.143483E-012	0	0.000000E+000
1	34.38228675	1.143483E-012	1.567348E-011	1	0.000000E+000
1	34.39060936	1.567348E-011	1.143483E-012	0	0.000000E+000
1	34.39106701	1.143483E-012	1.567348E-011	1	0.000000E+000
1	34.39245991	1.567348E-011	1.143483E-012	0	0.000000E+000
1	34.39248616	1.143483E-012	1.567348E-011	1	0.000000E+000
1	34.39390558	1.567348E-011	1.143483E-012	0	0.000000E+000
1	34.39410435	1.143483E-012	1.567348E-011	1	0.000000E+000
1	34.39546383	1.567348E-011	1.143483E-012	0	0.000000E+000
1	34.39548750	1.143483E-012	1.567348E-011	1	0.000000E+000
1	34.39897049	1.567348E-011	1.143483E-012	0	0.000000E+000
1	34.52869116	5.922723E-013	1.512227E-011	1	0.000000E+000
1	34.53044165	1.512227E-011	5.922723E-013	0	0.000000E+000
1	34.53048638	5.922723E-013	1.512227E-011	1	0.000000E+000
1	34.53101759	1.512227E-011	5.922723E-013	0	0.000000E+000
1	34.53303926	5.922723E-013	1.512227E-011	1	0.000000E+000
1	34.53332628	1.512227E-011	5.922723E-013	0	0.000000E+000
1	34.53401649	5.922723E-013	1.512227E-011	1	0.000000E+000
1	34.53532522	1.512227E-011	5.922723E-013	0	0.000000E+000
1	34.53605344	5.922723E-013	1.512227E-011	1	0.000000E+000
1	34.53666469	1.512227E-011	5.922723E-013	0	0.000000E+000
1	34.53667962	5.922723E-013	1.512227E-011	1	0.000000E+000
1	34.53790491	1.512227E-011	5.922723E-013	0	0.000000E+000
1	34.53793537	5.922723E-013	1.512227E-011	1	0.000000E+000
1	34.53810938	1.512227E-011	5.922723E-013	0	0.000000E+000
1	34.53854822	5.922723E-013	1.512227E-011	1	0.000000E+000
1	34.53868247	1.512227E-011	5.922723E-013	0	0.000000E+000
1	34.58542923	5.922723E-013	1.512227E-011	1	0.000000E+000
1	34.58595693	1.512227E-011	5.922723E-013	0	0.000000E+000
1	34.58602537	5.922723E-013	1.512227E-011	1	0.000000E+000
1	34.58797807	1.512227E-011	5.922723E-013	0	0.000000E+000
1	34.58849495	5.922723E-013	1.512227E-011	1	0.000000E+000
1	34.58850821	1.512227E-011	5.922723E-013	0	0.000000E+000
1	34.58851961	5.922723E-013	1.512227E-011	1	0.000000E+000
1	34.58932131	1.512227E-011	5.922723E-013	0	0.000000E+000
1	34.58935102	5.922723E-013	1.512227E-011	1	0.000000E+000
1	34.58969857	1.512227E-011	5.922723E-013	0	0.000000E+000
1	34.62809128	5.922723E-013	1.512227E-011	1	0.000000E+000
1	34.62858946	1.512227E-011	5.922723E-013	0	0.000000E+000
1	34.62954608	5.922723E-013	1.512227E-011	1	0.000000E+000
1	34.62958556	1.512227E-011	5.922723E-013	0	0.000000E+000
1	34.62978967	5.922723E-013	1.512227E-011	1	0.000000E+000
1	34.63229807	1.512227E-011	5.922723E-013	0	0.000000E+000
1	34.63291132	5.922723E-013	1.512227E-011	1	0.000000E+000
1	34.63346774	1.512227E-011	5.922723E-013	0	0.000000E+000
1	34.63352673	5.922723E-013	1.512227E-011	1	0.000000E+000
1	34.63360827	1.512227E-011	5.922723E-013	0	0.000000E+000
1	34.63364036	5.922723E-013	1.512227E-011	1	0.000000E+000
1	34.63392538	1.512227E-011	5.922723E-013	0	0.000000E+000
1	34.63393369	5.922723E-013	1.512227E-011	1	0.000000E+000
1	34.63538345	1.512227E-011	5.922723E-013	0	0.000000E+000
1	34.63667393	5.922723E-013	1.512227E-011	1	0.000000E+000
1	34.63873694	1.512227E-011	5.922723E-013	0	0.000000E+000
1	34.63876995	5.922723E-013	1.512227E-011	1	0.000000E+000
1	34.63880473	1.512227E-011	5.922723E-013	0	0.000000E+000
1	34.63948776	5.922723E-013	1.512227E-011	1	0.000000E+000
1	34.64013464	1.512227E-011	5.922723E-013	0	0.000000E+000
1	34.64015411	5.922723E-013	1.512227E-011	1	0.000000E+000
1	34.64344272	1.512227E-011	5.922723E-013	0	0.000000E+000
1	34.64346159	5.922723E-013	1.512227E-011	1	0.000000E+000
1	34.64560269	1.512227E-011	5.922723E-013	0	0.000000E+000
1	34.64586649	5.922723E-013	1.512227E-011	1	0.000000E+000
1	34.64681475	1.512227E-011	5.922723E-013	0	0.000000E+000
1	34.64684843	5.922723E-013	1.512227E-011	1	0.000000E+000
1	34.64705706	1.512227E-011	5.922723E-013	0	0.000000E+000
1	34.64711043	5.922723E-013	1.512227E-011	1	0.000000E+000
1	34.64749550	1.512227E-011	5.922723E-013	0	0.000000E+000
1	34.64754464	5.922723E-013	1.512227E-011	1	0.000000E+000
1	34.64759889	1.512227E-011	5.922723E-013	0	0.000000E+000
1	34.64762224	5.922723E-013	1.512227E-011	1	0.000000E+000
1	34.64854464	1.512227E-011	5.922723E-013	0	0.000000E+000
1	34.73252286	5.922723E-013	1.512227E-011	1	0.000000E+000
1	34.73574539	1.512227E-011	5.922723E-013	0	0.000000E+000
1	34.73576086	5.922723E-013	1.512227E-011	1	0.000000E+000
1	34.73669708	1.512227E-011	5.922723E-013	0	0.000000E+000
1	35.12846859	7.054682E-013	1.523547E-011	1	0.000000E+000
1	35.12941747	1.523547E-011	7.054682E-013	0	0.000000E+000
1	35.12946194	7.054682E-013	1.523547E-011	1	0.000000E+000
1	35.13005781	1.523547E-011	7.054682E-013	0	0.000000E+000
1	35.18847291	7.054682E-013	1.523547E-011	1	0.000000E+000
1	35.18910735	1.523547E-011	7.054682E-013	0	0.000000E+000
1	35.18912377	7.054682E-013	1.523547E-011	1	0.000000E+000
1	35.19023302	1.523547E-011	7.054682E-013	0	0.000000E+000
1	35.19026224	7.054682E-013	1.523547E-011	1	0.000000E+000
1	35.19045117	1.523547E-011	7.054682E-013	0	0.000000E+000
1	35.19048430	7.054682E-013	1.523547E-011	1	0.000000E+000
1	35.19239127	1.523547E-011	7.054682E-013	0	0.000000E+000
1	35.19242704	7.054682E-013	1.523547E-011	1	0.000000E+000
1	35.19424598	1.523547E-011	7.054682E-013	0	0.000000E+000
1	35.19427127	7.054682E-013	1.523547E-011	1	0.000000E+000
1	35.19932055	1.523547E-011	7.054682E-013	0	0.000000E+000
1	35.19933019	7.054682E-013	1.523547E-011	1	0.000000E+000
1	35.19951699	1.523547E-011	7.054682E-013	0	0.000000E+000
1	35.19955559	7.054682E-013	1.523547E-011	1	0.000000E+000
1	35.20001808	1.523547E-011	7.054682E-013	0	0.000000E+000
1	35.20004872	7.054682E-013	1.523547E-011	1	0.000000E+000
1	35.20368932	1.523547E-011	7.054682E-013	0	0.000000E+000
1	35.20371880	7.054682E-013	1.523547E-011	1	0.000000E+000
1	35.20444065	1.523547E-011	7.054682E-013	0	0.000000E+000
1	35.20446710	7.054682E-013	1.523547E-011	1	0.000000E+000
1	35.20799021	1.523547E-011	7.054682E-013	0	0.000000E+000
1	35.20801889	7.054682E-013	1.523547E-011	1	0.000000E+000
1	35.20997880	1.523547E-011	7.054682E-013	0	0.000000E+000
1	35.20998614	7.054682E-013	1.523547E-011	1	0.000000E+000
1	35.21135662	1.523547E-011	7.054682E-013	0	0.000000E+000
1	35.21139134	7.054682E-013	1.523547E-011	1	0.000000E+000
1	35.21494051	1.523547E-011	7.054682E-013	0	0.000000E+000
1	35.21495905	7.054682E-013	1.523547E-011	1	0.000000E+000
1	35.21903890	1.523547E-011	7.054682E-013	0	0.000000E+000
1	35.21908094	7.054682E-013	1.523547E-011	1	0.000000E+000
1	35.22295921	1.523547E-011	7.054682E-013	0	0.000000E+000
1	35.22296458	7.054682E-013	1.523547E-011	1	0.000000E+000
1	35.22342958	1.523547E-011	7.054682E-013	0	0.000000E+000
1	35.22351258	7.054682E-013	1.523547E-011	1	0.000000E+000
1	35.22354167	1.523547E-011	7.054682E-013	0	0.000000E+000
1	35.22484430	7.054682E-013	1.523547E-011	1	0.000000E+000
1	35.22487559	1.523547E-011	7.054682E-013	0	0.000000E+000
1	35.22534163	7.054682E-013	1.523547E-011	1	0.000000E+000
1	35.22646229	1.523547E-011	7.054682E-013	0	0.000000E+000
1	35.22647526	7.054682E-013	1.523547E-011	1	0.000000E+000
1	35.22831930	1.523547E-011	7.054682E-013	0	0.000000E+000
1	35.22840615	7.054682E-013	1.523547E-011	1	0.000000E+000
1	35.22842180	1.523547E-011	7.054682E-013	0	0.000000E+000
1	35.22888661	7.054682E-013	1.523547E-011	1	0.000000E+000
1	35.22897675	1.523547E-011	7.054682E-013	0	0.000000E+000
1	35.22905635	7.054682E-013	1.523547E-011	1	0.000000E+000
1	35.22950941	1.523547E-011	7.054682E-013	0	0.000000E+000
1	35.22953327	7.054682E-013	1.523547E-011	1	0.000000E+000
1	35.22987488	1.523547E-011	7.054682E-013	0	0.000000E+000
1	35.23041665	7.054682E-013	1.523547E-011	1	0.000000E+000
1	35.23110208	1.523547E-011	7.054682E-013	0	0.000000E+000
1	35.23183410	7.054682E-013	1.523547E-011	1	0.000000E+000
1	35.23220055	1.523547E-011	7.054682E-013	0	0.000000E+000
1	35.23238964	7.054682E-013	1.523547E-011	1	0.000000E+000
1	35.23282059	1.523547E-011	7.054682E-013	0	0.000000E+000
1	35.23283832	7.054682E-013	1.523547E-011	1	0.000000E+000
1	35.23289497	1.523547E-011	7.054682E-013	0	0.000000E+000
1	35.23338054	7.054682E-013	1.523547E-011	1	0.000000E+000
1	35.23392158	1.523547E-011	7.054682E-013	0	0.000000E+000
1	35.23430586	7.054682E-013	1.523547E-011	1	0.000000E+000
1	35.23477195	1.523547E-011	7.054682E-013	0	0.000000E+000
1	35.23479151	7.054682E-013	1.523547E-011	1	0.000000E+000
1	35.23598250	1.523547E-011	7.054682E-013	0	0.000000E+000
1	35.23602290	7.054682E-013	1.523547E-011	1	0.000000E+000
1	35.23625122	1.523547E-011	7.054682E-013	0	0.000000E+000
1	35.23764106	7.054682E-013	1.523547E-011	1	0.000000E+000
1	35.23835268	1.523547E-011	7.054682E-013	0	0.000000E+000
1	35.23838335	7.054682E-013	1.523547E-011	1	0.000000E+000
1	35.23887672	1.523547E-011	7.054682E-013	0	0.000000E+000
1	35.49094942	1.002269E-012	1.553227E-011	1	0.000000E+000
1	35.49162582	1.553227E-011	1.002269E-012	0	0.000000E+000
1	35.49192367	1.002269E-012	1.553227E-011	1	0.000000E+000
1	35.49337649	1.553227E-011	1.002269E-012	0	0.000000E+000
1	35.49343931	1.002269E-012	1.553227E-011	1	0.000000E+000
1	35.49374836	1.553227E-011	1.002269E-012	0	0.000000E+000
1	35.49542387	1.002269E-012	1.553227E-011	1	0.000000E+000
1	35.49605384	1.553227E-011	1.002269E-012	0	0.000000E+000
1	35.49629000	1.002269E-012	1.553227E-011	1	0.000000E+000
1	35.49825536	1.553227E-011	1.002269E-012	0	0.000000E+000
1	35.49860461	1.002269E-012	1.553227E-011	1	0.000000E+000
1	35.50093050	1.553227E-011	1.002269E-012	0	0.000000E+000
1	35.50096839	1.002269E-012	1.553227E-011	1	0.000000E+000
1	35.50153338	1.553227E-011	1.002269E-012	0	0.000000E+000
1	35.50159558	1.002269E-012	1.553227E-011	1	0.000000E+000
1	35.50297267	1.553227E-011	1.002269E-012	0	0.000000E+000
1	35.50297928	1.002269E-012	1.553227E-011	1	0.000000E+000
1	35.50345240	1.553227E-011	1.002269E-012	0	0.000000E+000
1	35.50349233	1.002269E-012	1.553227E-011	1	0.000000E+000
1	35.50384551	1.553227E-011	1.002269E-012	0	0.000000E+000
1	35.52047474	1.002269E-012	1.553227E-011	1	0.000000E+000
1	35.52137158	1.553227E-011	1.002269E-012	0	0.000000E+000
1	35.52139896	1.002269E-012	1.553227E-011	1	0.000000E+000
1	35.52305898	1.553227E-011	1.002269E-012	0	0.000000E+000
1	35.52310805	1.002269E-012	1.553227E-011	1	0.000000E+000
1	35.52362484	1.553227E-011	1.002269E-012	0	0.000000E+000
1	35.52364583	1.002269E-012	1.553227E-011	1	0.000000E+000
1	35.52364847	1.553227E-011	1.002269E-012	0	0.000000E+000
1	35.52368387	1.002269E-012	1.553227E-011	1	0.000000E+000
1	35.52778457	1.553227E-011	1.002269E-012	0	0.000000E+000
1	35.52818882	1.002269E-012	1.553227E-011	1	0.000000E+000
1	35.52963057	1.553227E-011	1.002269E-012	0	0.000000E+000
1	35.55970606	1.002269E-012	1.553227E-011	1	0.000000E+000
1	35.56480039	1.553227E-011	1.002269E-012	0	0.000000E+000
1	35.59119727	1.002269E-012	1.553227E-011	1	0.000000E+000
1	35.59425617	1.553227E-011	1.002269E-012	0	0.000000E+000
1	35.59436394	1.002269E-012	1.553227E-011	1	0.000000E+000
1	35.59519567	1.553227E-011	1.002269E-012	0	0.000000E+000
1	35.59520351	1.002269E-012	1.553227E-011	1	0.000000E+000
1	35.59530378	1.553227E-011	1.002269E-012	0	0.000000E+000
1	35.59532086	1.002269E-012	1.553227E-011	1	0.000000E+000
1	35.59752508	1.553227E-011	1.002269E-012	0	0.000000E+000
1	35.90148394	9.362350E-013	1.546624E-011	1	0.000000E+000
1	35.90148400	1.546624E-011	9.362350E-013	0	0.000000E+000
1	35.90148514	9.362350E-013	1.546624E-011	1	0.000000E+000
1	35.90215112	1.546624E-011	9.362350E-013	0	0.000000E+000
1	35.90255528	9.362350E-013	1.546624E-011	1	0.000000E+000
1	35.90366574	1.546624E-011	9.362350E-013	0	0.000000E+000
1	35.90385111	9.362350E-013	1.546624E-011	1	0.000000E+000
1	35.90587808	1.546624E-011	9.362350E-013	0	0.000000E+000
1	35.90598104	9.362350E-013	1.546624E-011	1	0.000000E+000
1	35.90729010	1.546624E-011	9.362350E-013	0	0.000000E+000
1	35.90732644	9.362350E-013	1.546624E-011	1	0.000000E+000
1	35.91036925	1.546624E-011	9.362350E-013	0	0.000000E+000
1	35.91047124	9.362350E-013	1.546624E-011	1	0.000000E+000
1	35.91079603	1.546624E-011	9.362350E-013	0	0.000000E+000
1	35.91081876	9.362350E-013	1.546624E-011	1	0.000000E+000
1	35.91202618	1.546624E-011	9.362350E-013	0	0.000000E+000
1	35.91207437	9.362350E-013	1.546624E-011	1	0.000000E+000
1	35.91464336	1.546624E-011	9.362350E-013	0	0.000000E+000
1	35.91741204	9.362350E-013	1.546624E-011	1	0.000000E+000
1	35.91858047	1.546624E-011	9.362350E-013	0	0.000000E+000
1	35.91899075	9.362350E-013	1.546624E-011	1	0.000000E+000
1	35.91968492	1.546624E-011	9.362350E-013	0	0.000000E+000
1	35.92040419	9.362350E-013	1.546624E-011	1	0.000000E+000
1	35.92153341	1.546624E-011	9.362350E-013	0	0.000000E+000
1	35.92158086	9.362350E-013	1.546624E-011	1	0.000000E+000
1	35.92262054	1.546624E-011	9.362350E-013	0	0.000000E+000
1	35.92265245	9.362350E-013	1.546624E-011	1	0.000000E+000
1	35.92457942	1.546624E-011	9.362350E-013	0	0.000000E+000
1	35.92461388	9.362350E-013	1.546624E-011	1	0.000000E+000
1	35.92530390	1.546624E-011	9.362350E-013	0	0.000000E+000
1	35.92533705	9.362350E-013	1.546624E-011	1	0.000000E+000
1	35.92629179	1.546624E-011	9.362350E-013	0	0.000000E+000
1	35.92633766	9.362350E-013	1.546624E-011	1	0.000000E+000
1	35.92676335	1.546624E-011	9.362350E-013	0	0.000000E+000
1	35.92681577	9.362350E-013	1.546624E-011	1	0.000000E+000
1	35.92799880	1.546624E-011	9.362350E-013	0	0.000000E+000
1	35.92802487	9.362350E-013	1.546624E-011	1	0.000000E+000
1	35.93090534	1.546624E-011	9.362350E-013	0	0.000000E+000
1	35.93097055	9.362350E-013	1.546624E-011	1	0.000000E+000
1	35.93400676	1.546624E-011	9.362350E-013	0	0.000000E+000
1	35.93406656	9.362350E-013	1.546624E-011	1	0.000000E+000
1	35.93552676	1.546624E-011	9.362350E-013	0	0.000000E+000
1	35.93559018	9.362350E-013	1.546624E-011	1	0.000000E+000
1	35.93768303	1.546624E-011	9.362350E-013	0	0.000000E+000
1	35.93769831	9.362350E-013	1.546624E-011	1	0.000000E+000
1	35.93834741	1.546624E-011	9.362350E-013	0	0.000000E+000
1	35.96605661	9.362350E-013	1.546624E-011	1	0.000000E+000
1	35.96770945	1.546624E-011	9.362350E-013	0	0.000000E+000
1	35.98733560	9.362350E-013	1.546624E-011	1	0.000000E+000
1	35.98747363	1.546624E-011	9.362350E-013	0	0.000000E+000
1	35.98749934	9.362350E-013	1.546624E-011	1	0.000000E+000
1	35.98972746	1.546624E-011	9.362350E-013	0	0.000000E+000
1	35.98976450	9.362350E-013	1.546624E-011	1	0.000000E+000
1	35.99026713	1.546624E-011	9.362350E-013	0	0.000000E+000
1	36.02245032	9.362350E-013	1.546624E-011	1	0.000000E+000
1	36.02325319	1.546624E-011	9.362350E-013	0	0.000000E+000
1	36.02326713	9.362350E-013	1.546624E-011	1	0.000000E+000
1	36.02457090	1.546624E-011	9.362350E-013	0	0.000000E+000
1	36.33430253	7.918409E-013	1.532184E-011	1	0.000000E+000
1	36.33491329	1.532184E-011	7.918409E-013	0	0.000000E+000
1	36.33493931	7.918409E-013	1.532184E-011	1	0.000000E+000
1	36.33616116	1.532184E-011	7.918409E-013	0	0.000000E+000
1	36.33788255	7.918409E-013	1.532184E-011	1	0.000000E+000
1	36.33812964	1.532184E-011	7.918409E-013	0	0.000000E+000
1	36.33857261	7.918409E-013	1.532184E-011	1	0.000000E+000
1	36.34124295	1.532184E-011	7.918409E-013	0	0.000000E+000
1	36.34175865	7.918409E-013	1.532184E-011	1	0.000000E+000
1	36.34222247	1.532184E-011	7.918409E-013	0	0.000000E+000
1	36.34225723	7.918409E-013	1.532184E-011	1	0.000000E+000
1	36.34438750	1.532184E-011	7.918409E-013	0	0.000000E+000
1	36.34445322	7.918409E-013	1.532184E-011	1	0.000000E+000
1	36.34524280	1.532184E-011	7.918409E-013	0	0.000000E+000
1	36.42008785	9.433678E-013	1.547337E-011	1	0.000000E+000
1	36.42008800	1.547337E-011	9.433678E-013	0	0.000000E+000
1	36.42008846	9.433678E-013	1.547337E-011	1	0.000000E+000
1	36.42012701	1.547337E-011	9.433678E-013	0	0.000000E+000
1	36.42015821	9.433678E-013	1.547337E-011	1	0.000000E+000
1	36.42145530	1.547337E-011	9.433678E-013	0	0.000000E+000
1	36.42664528	9.433678E-013	1.547337E-011	1	0.000000E+000
1	36.42672435	1.547337E-011	9.433678E-013	0	0.000000E+000
1	36.42678004	9.433678E-013	1.547337E-011	1	0.000000E+000
1	36.42695357	1.547337E-011	9.433678E-013	0	0.000000E+000
1	36.42696932	9.433678E-013	1.547337E-011	1	0.000000E+000
1	36.42960750	1.547337E-011	9.433678E-013	0	0.000000E+000
1	36.42966775	9.433678E-013	1.547337E-011	1	0.000000E+000
1	36.43017894	1.547337E-011	9.433678E-013	0	0.000000E+000
1	36.43035661	9.433678E-013	1.547337E-011	1	0.000000E+000
1	36.43052085	1.547337E-011	9.433678E-013	0	0.000000E+000
1	36.43055122	9.433678E-013	1.547337E-011	1	0.000000E+000
1	36.43172429	1.547337E-011	9.433678E-013	0	0.000000E+000
1	36.43174649	9.433678E-013	1.547337E-011	1	0.000000E+000
1	36.43297559	1.547337E-011	9.433678E-013	0	0.000000E+000
1	36.43309091	9.433678E-013	1.547337E-011	1	0.000000E+000
1	36.43393009	1.547337E-011	9.433678E-013	0	0.000000E+000
1	36.43395693	9.433678E-013	1.547337E-011	1	0.000000E+000
1	36.43600097	1.547337E-011	9.433678E-013	0	0.000000E+000
1	36.43600551	9.433678E-013	1.547337E-011	1	0.000000E+000
1	36.43774624	1.547337E-011	9.433678E-013	0	0.000000E+000
1	36.43777747	9.433678E-013	1.547337E-011	1	0.000000E+000
1	36.43816592	1.547337E-011	9.433678E-013	0	0.000000E+000
1	36.43817892	9.433678E-013	1.547337E-011	1	0.000000E+000
1	36.43821815	1.547337E-011	9.433678E-013	0	0.000000E+000
1	36.43826454	9.433678E-013	1.547337E-011	1	0.000000E+000
1	36.43830682	1.547337E-011	9.433678E-013	0	0.000000E+000
1	36.43974549	9.433678E-013	1.547337E-011	1	0.000000E+000
1	36.44031395	1.547337E-011	9.433678E-013	0	0.000000E+000
1	36.44034947	9.433678E-013	1.547337E-011	1	0.000000E+000
1	36.44282543	1.547337E-011	9.433678E-013	0	0.000000E+000
1	36.44284380	9.433678E-013	1.547337E-011	1	0.000000E+000
1	36.44322487	1.547337E-011	9.433678E-013	0	0.000000E+000
1	36.44324664	9.433678E-013	1.547337E-011	1	0.000000E+000
1	36.44459549	1.547337E-011	9.433678E-013	0	0.000000E+000
1	36.44464227	9.433678E-013	1.547337E-011	1	0.000000E+000
1	36.44554637	1.547337E-011	9.433678E-013	0	0.000000E+000
1	36.44574040	9.433678E-013	1.547337E-011	1	0.000000E+000
1	36.44695018	1.547337E-011	9.433678E-013	0	0.000000E+000
1	36.44698496	9.433678E-013	1.547337E-011	1	0.000000E+000
1	36.44848391	1.547337E-011	9.433678E-013	0	0.000000E+000
1	36.44851151	9.433678E-013	1.547337E-011	1	0.000000E+000
1	36.45139980	1.547337E-011	9.433678E-013	0	0.000000E+000
1	36.45142636	9.433678E-013	1.547337E-011	1	0.000000E+000
1	36.45238005	1.547337E-011	9.433678E-013	0	0.000000E+000
1	36.45524103	9.433678E-013	1.547337E-011	1	0.000000E+000
1	36.45560315	1.547337E-011	9.433678E-013	0	0.000000E+000
1	36.45565029	9.433678E-013	1.547337E-011	1	0.000000E+000
1	36.45668774	1.547337E-011	9.433678E-013	0	0.000000E+000
1	36.45766793	9.433678E-013	1.547337E-011	1	0.000000E+000
1	36.45796093	1.547337E-011	9.433678E-013	0	0.000000E+000
1	36.45798648	9.433678E-013	1.547337E-011	1	0.000000E+000
1	36.45801553	1.547337E-011	9.433678E-013	0	0.000000E+000
1	36.45809699	9.433678E-013	1.547337E-011	1	0.000000E+000
1	36.46097768	1.547337E-011	9.433678E-013	0	0.000000E+000
1	36.46099006	9.433678E-013	1.547337E-011	1	0.000000E+000
1	36.46150629	1.547337E-011	9.433678E-013	0	0.000000E+000
1	36.51813840	9.433678E-013	1.547337E-011	1	0.000000E+000
1	36.51871977	1.547337E-011	9.433678E-013	0	0.000000E+000
1	36.51901927	9.433678E-013	1.547337E-011	1	0.000000E+000
1	36.51991507	1.547337E-011	9.433678E-013	0	0.000000E+000
1	36.51994832	9.433678E-013	1.547337E-011	1	0.000000E+000
1	36.52066241	1.547337E-011	9.433678E-013	0	0.000000E+000
1	36.57385357	9.433678E-013	1.547337E-011	1	0.000000E+000
1	36.57955030	1.547337E-011	9.433678E-013	0	0.000000E+000
1	36.57956127	9.433678E-013	1.547337E-011	1	0.000000E+000
1	36.58210274	1.547337E-011	9.433678E-013	0	0.000000E+000
1	36.58213132	9.433678E-013	1.547337E-011	1	0.000000E+000
1	36.58672349	1.547337E-011	9.433678E-013	0	0.000000E+000
1	36.58674002	9.433678E-013	1.547337E-011	1	0.000000E+000
1	36.58828663	1.547337E-011	9.433678E-013	0	0.000000E+000
1	36.58890686	9.433678E-013	1.547337E-011	1	0.000000E+000
1	36.58932625	1.547337E-011	9.433678E-013	0	0.000000E+000
1	36.58937258	9.433678E-013	1.547337E-011	1	0.000000E+000
1	36.58993212	1.547337E-011	9.433678E-013	0	0.000000E+000
1	36.58996576	9.433678E-013	1.547337E-011	1	0.000000E+000
1	36.59230590	1.547337E-011	9.433678E-013	0	0.000000E+000
1	36.59233452	9.433678E-013	1.547337E-011	1	0.000000E+000
1	36.59313337	1.547337E-011	9.433678E-013	0	0.000000E+000
1	36.59318855	9.433678E-013	1.547337E-011	1	0.000000E+000
1	36.59379863	1.547337E-011	9.433678E-013	0	0.000000E+000
1	36.59382107	9.433678E-013	1.547337E-011	1	0.000000E+000
1	36.59596121	1.547337E-011	9.433678E-013	0	0.000000E+000
1	36.59599743	9.433678E-013	1.547337E-011	1	0.000000E+000
1	36.59628822	1.547337E-011	9.433678E-013	0	0.000000E+000
1	36.59632340	9.433678E-013	1.547337E-011	1	0.000000E+000
1	36.59943903	1.547337E-011	9.433678E-013	0	0.000000E+000
1	36.59947194	9.433678E-013	1.547337E-011	1	0.000000E+000
1	36.59967317	1.547337E-011	9.433678E-013	0	0.000000E+000
1	36.59969488	9.433678E-013	1.547337E-011	1	0.000000E+000
1	36.60061243	1.547337E-011	9.433678E-013	0	0.000000E+000
1	36.60062382	9.433678E-013	1.547337E-011	1	0.000000E+000
1	36.60224625	1.547337E-011	9.433678E-013	0	0.000000E+000
1	36.60233787	9.433678E-013	1.547337E-011	1	0.000000E+000
1	36.60429775	1.547337E-011	9.433678E-013	0	0.000000E+000
1	36.61241925	9.433678E-013	1.547337E-011	1	0.000000E+000
1	36.61259477	1.547337E-011	9.433678E-013	0	0.000000E+000
1	36.61385851	9.433678E-013	1.547337E-011	1	0.000000E+000
1	36.61455209	1.547337E-011	9.433678E-013	0	0.000000E+000
1	36.61456167	9.433678E-013	1.547337E-011	1	0.000000E+000
1	36.61782275	1.547337E-011	9.433678E-013	0	0.000000E+000
1	36.61784025	9.433678E-013	1.547337E-011	1	0.000000E+000
1	36.61789410	1.547337E-011	9.433678E-013	0	0.000000E+000
1	36.61793207	9.433678E-013	1.547337E-011	1	0.000000E+000
1	36.61972782	1.547337E-011	9.433678E-013	0	0.000000E+000
1	36.61976005	9.433678E-013	1.547337E-011	1	0.000000E+000
1	36.62278336	1.547337E-011	9.433678E-013	0	0.000000E+000
1	36.62283950	9.433678E-013	1.547337E-011	1	0.000000E+000
1	36.62310901	1.547337E-011	9.433678E-013	0	0.000000E+000
1	36.62313020	9.433678E-013	1.547337E-011	1	0.000000E+000
1	36.62609911	1.547337E-011	9.433678E-013	0	0.000000E+000
1	36.62613606	9.433678E-013	1.547337E-011	1	0.000000E+000
1	36.63234522	1.547337E-011	9.433678E-013	0	0.000000E+000
1	36.63235439	9.433678E-013	1.547337E-011	1	0.000000E+000
1	36.63303089	1.547337E-011	9.433678E-013	0	0.000000E+000
1	36.63354588	9.433678E-013	1.547337E-011	1	0.000000E+000
1	36.63971602	1.547337E-011	9.433678E-013	0	0.000000E+000
1	36.63973271	9.433678E-013	1.547337E-011	1	0.000000E+000
1	36.63988330	1.547337E-011	9.433678E-013	0	0.000000E+000
1	36.79112800	9.433678E-013	1.547337E-011	1	0.000000E+000
1	36.79146913	1.547337E-011	9.433678E-013	0	0.000000E+000
1	36.79149967	9.433678E-013	1.547337E-011	1	0.000000E+000
1	36.79185297	1.547337E-011	9.433678E-013	0	0.000000E+000
1	36.79188793	9.433678E-013	1.547337E-011	1	0.000000E+000
1	36.79259385	1.547337E-011	9.433678E-013	0	0.000000E+000
1	36.79260968	9.433678E-013	1.547337E-011	1	0.000000E+000
1	36.79480280	1.547337E-011	9.433678E-013	0	0.000000E+000
1	36.79582271	9.433678E-013	1.547337E-011	1	0.000000E+000
1	36.79667729	1.547337E-011	9.433678E-013	0	0.000000E+000
1	36.79668945	9.433678E-013	1.547337E-011	1	0.000000E+000
1	36.79686524	1.547337E-011	9.433678E-013	0	0.000000E+000
1	36.79688499	9.433678E-013	1.547337E-011	1	0.000000E+000
1	36.80189396	1.547337E-011	9.433678E-013	0	0.000000E+000
1	36.80193349	9.433678E-013	1.547337E-011	1	0.000000E+000
1	36.80347903	1.547337E-011	9.433678E-013	0	0.000000E+000
1	36.80352321	9.433678E-013	1.547337E-011	1	0.000000E+000
1	36.80435103	1.547337E-011	9.433678E-013	0	0.000000E+000
1	36.80456348	9.433678E-013	1.547337E-011	1	0.000000E+000
1	36.80461125	1.547337E-011	9.433678E-013	0	0.000000E+000
1	36.80462959	9.433678E-013	1.547337E-011	1	0.000000E+000
1	36.80827777	1.547337E-011	9.433678E-013	0	0.000000E+000
1	36.80894044	9.433678E-013	1.547337E-011	1	0.000000E+000
1	36.80918206	1.547337E-011	9.433678E-013	0	0.000000E+000
1	36.80927890	9.433678E-013	1.547337E-011	1	0.000000E+000
1	36.81009988	1.547337E-011	9.433678E-013	0	0.000000E+000
1	36.81089640	9.433678E-013	1.547337E-011	1	0.000000E+000
1	36.81143824	1.547337E-011	9.433678E-013	0	0.000000E+000
1	36.81179363	9.433678E-013	1.547337E-011	1	0.000000E+000
1	36.81359512	1.547337E-011	9.433678E-013	0	0.000000E+000
1	36.81527257	9.433678E-013	1.547337E-011	1	0.000000E+000
1	36.81588922	1.547337E-011	9.433678E-013	0	0.000000E+000
1	36.81593333	9.433678E-013	1.547337E-011	1	0.000000E+000
1	36.81634821	1.547337E-011	9.433678E-013	0	0.000000E+000
1	36.81637433	9.433678E-013	1.547337E-011	1	0.000000E+000
1	36.81645516	1.547337E-011	9.433678E-013	0	0.000000E+000
1	36.81650442	9.433678E-013	1.547337E-011	1	0.000000E+000
1	36.81881720	1.547337E-011	9.433678E-013	0	0.000000E+000
1	36.81889078	9.433678E-013	1.547337E-011	1	0.000000E+000
1	36.82055955	1.547337E-011	9.433678E-013	0	0.000000E+000
1	36.89564500	9.433678E-013	1.547337E-011	1	0.000000E+000
1	36.89606186	1.547337E-011	9.433678E-013	0	0.000000E+000
1	36.89608085	9.433678E-013	1.547337E-011	1	0.000000E+000
1	36.89700514	1.547337E-011	9.433678E-013	0	0.000000E+000
1	36.89786128	9.433678E-013	1.547337E-011	1	0.000000E+000
1	36.89804745	1.547337E-011	9.433678E-013	0	0.000000E+000
1	36.89832767	9.433678E-013	1.547337E-011	1	0.000000E+000
1	36.89908210	1.547337E-011	9.433678E-013	0	0.000000E+000
1	36.89916890	9.433678E-013	1.547337E-011	1	0.000000E+000
1	36.90002846	1.547337E-011	9.433678E-013	0	0.000000E+000
1	36.90003519	9.433678E-013	1.547337E-011	1	0.000000E+000
1	36.90072046	1.547337E-011	9.433678E-013	0	0.000000E+000
1	36.90076420	9.433678E-013	1.547337E-011	1	0.000000E+000
1	36.90148643	1.547337E-011	9.433678E-013	0	0.000000E+000
1	37.24720011	1.016573E-012	1.554657E-011	1	0.000000E+000
1	37.24720100	1.554657E-011	1.016573E-012	0	0.000000E+000
1	37.24720300	1.016573E-012	1.554657E-011	1	0.000000E+000
1	37.24825183	1.554657E-011	1.016573E-012	0	0.000000E+000
1	37.24942839	1.016573E-012	1.554657E-011	1	0.000000E+000
1	37.25052902	1.554657E-011	1.016573E-012	0	0.000000E+000
1	37.25081170	1.016573E-012	1.554657E-011	1	0.000000E+000
1	37.25100976	1.554657E-011	1.016573E-012	0	0.000000E+000
1	37.25134502	1.016573E-012	1.554657E-011	1	0.000000E+000
1	37.25189783	1.554657E-011	1.016573E-012	0	0.000000E+000
1	37.25193313	1.016573E-012	1.554657E-011	1	0.000000E+000
1	37.25297725	1.554657E-011	1.016573E-012	0	0.000000E+000
1	37.25298979	1.016573E-012	1.554657E-011	1	0.000000E+000
1	37.25307706	1.554657E-011	1.016573E-012	0	0.000000E+000
1	37.25310810	1.016573E-012	1.554657E-011	1	0.000000E+000
1	37.25476591	1.554657E-011	1.016573E-012	0	0.000000E+000
1	37.25551303	1.016573E-012	1.554657E-011	1	0.000000E+000
1	37.25582562	1.554657E-011	1.016573E-012	0	0.000000E+000
1	37.25584607	1.016573E-012	1.554657E-011	1	0.000000E+000
1	37.25643680	1.554657E-011	1.016573E-012	0	0.000000E+000
1	37.25644700	1.016573E-012	1.554657E-011	1	0.000000E+000
1	37.25670563	1.554657E-011	1.016573E-012	0	0.000000E+000
1	37.25673629	1.016573E-012	1.554657E-011	1	0.000000E+000
1	37.25708507	1.554657E-011	1.016573E-012	0	0.000000E+000
1	37.25711855	1.016573E-012	1.554657E-011	1	0.000000E+000
1	37.25906593	1.554657E-011	1.016573E-012	0	0.000000E+000
1	37.25909131	1.016573E-012	1.554657E-011	1	0.000000E+000
1	37.25932371	1.554657E-011	1.016573E-012	0	0.000000E+000
1	37.25934662	1.016573E-012	1.554657E-011	1	0.000000E+000
1	37.26015392	1.554657E-011	1.016573E-012	0	0.000000E+000
1	37.26053050	1.016573E-012	1.554657E-011	1	0.000000E+000
1	37.26110220	1.554657E-011	1.016573E-012	0	0.000000E+000
1	37.26116033	1.016573E-012	1.554657E-011	1	0.000000E+000
1	37.26125904	1.554657E-011	1.016573E-012	0	0.000000E+000
1	37.66890422	1.040295E-012	1.557029E-011	1	0.000000E+000
1	37.66992409	1.557029E-011	1.040295E-012	0	0.000000E+000
1	37.67013621	1.040295E-012	1.557029E-011	1	0.000000E+000
1	37.67051335	1.557029E-011	1.040295E-012	0	0.000000E+000
1	37.71813163	1.040295E-012	1.557029E-011	1	0.000000E+000
1	37.71819349	1.557029E-011	1.040295E-012	0	0.000000E+000
1	37.71914784	1.040295E-012	1.557029E-011	1	0.000000E+000
1	37.71942917	1.557029E-011	1.040295E-012	0	0.000000E+000
1	37.72041150	1.040295E-012	1.557029E-011	1	0.000000E+000
1	37.72220527	1.557029E-011	1.040295E-012	0	0.000000E+000
1	37.72226026	1.040295E-012	1.557029E-011	1	0.000000E+000
1	37.72408109	1.557029E-011	1.040295E-012	0	0.000000E+000
1	37.72480600	1.040295E-012	1.557029E-011	1	0.000000E+000
1	37.72603895	1.557029E-011	1.040295E-012	0	0.000000E+000
1	37.72606451	1.040295E-012	1.557029E-011	1	0.000000E+000
1	37.72679212	1.557029E-011	1.040295E-012	0	0.000000E+000
1	37.72681211	1.040295E-012	1.557029E-011	1	0.000000E+000
1	37.72911405	1.557029E-011	1.040295E-012	0	0.000000E+000
1	37.72971595	1.040295E-012	1.557029E-011	1	0.000000E+000
1	37.73045544	1.557029E-011	1.040295E-012	0	0.000000E+000
1	37.73367382	1.040295E-012	1.557029E-011	1	0.000000E+000
1	37.73574768	1.557029E-011	1.040295E-012	0	0.000000E+000
1	37.73587842	1.040295E-012	1.557029E-011	1	0.000000E+000
1	37.73708165	1.557029E-011	1.040295E-012	0	0.000000E+000
1	37.73859810	1.040295E-012	1.557029E-011	1	0.000000E+000
1	37.73892700	1.557029E-011	1.040295E-012	0	0.000000E+000
1	37.73919923	1.040295E-012	1.557029E-011	1	0.000000E+000
1	37.73973788	1.557029E-011	1.040295E-012	0	0.000000E+000
1	37.73977074	1.040295E-012	1.557029E-011	1	0.000000E+000
1	37.74182583	1.557029E-011	1.040295E-012	0	0.000000E+000
1	37.74187717	1.040295E-012	1.557029E-011	1	0.000000E+000
1	37.74348954	1.557029E-011	1.040295E-012	0	0.000000E+000
1	37.74352531	1.040295E-012	1.557029E-011	1	0.000000E+000
1	37.74536107	1.557029E-011	1.040295E-012	0	0.000000E+000
1	37.74537657	1.040295E-012	1.557029E-011	1	0.000000E+000
1	37.74764022	1.557029E-011	1.040295E-012	0	0.000000E+000
1	37.74942790	1.040295E-012	1.557029E-011	1	0.000000E+000
1	37.75038448	1.557029E-011	1.040295E-012	0	0.000000E+000
1	38.48590146	1.173435E-012	1.570344E-011	1	0.000000E+000
1	38.48724705	1.570344E-011	1.173435E-012	0	0.000000E+000
1	38.48787482	1.173435E-012	1.570344E-011	1	0.000000E+000
1	38.48839516	1.570344E-011	1.173435E-012	0	0.000000E+000
1	38.48843593	1.173435E-012	1.570344E-011	1	0.000000E+000
1	38.48847700	1.570344E-011	1.173435E-012	0	0.000000E+000
1	38.48851750	1.173435E-012	1.570344E-011	1	0.000000E+000
1	38.48951517	1.570344E-011	1.173435E-012	0	0.000000E+000
1	38.48987092	1.173435E-012	1.570344E-011	1	0.000000E+000
1	38.49062542	1.570344E-011	1.173435E-012	0	0.000000E+000
1	38.49065699	1.173435E-012	1.570344E-011	1	0.000000E+000
1	38.49098763	1.570344E-011	1.173435E-012	0	0.000000E+000
1	38.49102534	1.173435E-012	1.570344E-011	1	0.000000E+000
1	38.49129679	1.570344E-011	1.173435E-012	0	0.000000E+000
1	38.49147660	1.173435E-012	1.570344E-011	1	0.000000E+000
1	38.49168644	1.570344E-011	1.173435E-012	0	0.000000E+000
1	38.49221849	1.173435E-012	1.570344E-011	1	0.000000E+000
1	38.49311416	1.570344E-011	1.173435E-012	0	0.000000E+000
1	38.49318586	1.173435E-012	1.570344E-011	1	0.000000E+000
1	38.49329593	1.570344E-011	1.173435E-012	0	0.000000E+000
1	38.49332226	1.173435E-012	1.570344E-011	1	0.000000E+000
1	38.49424612	1.570344E-011	1.173435E-012	0	0.000000E+000
1	38.49469662	1.173435E-012	1.570344E-011	1	0.000000E+000
1	38.49728423	1.570344E-011	1.173435E-012	0	0.000000E+000
1	38.49733075	1.173435E-012	1.570344E-011	1	0.000000E+000
1	38.49787488	1.570344E-011	1.173435E-012	0	0.000000E+000
1	38.50163794	1.173435E-012	1.570344E-011	1	0.000000E+000
1	38.50204688	1.570344E-011	1.173435E-012	0	0.000000E+000
1	38.50327905	1.173435E-012	1.570344E-011	1	0.000000E+000
1	38.50370733	1.570344E-011	1.173435E-012	0	0.000000E+000
1	38.50406491	1.173435E-012	1.570344E-011	1	0.000000E+000
1	38.50430561	1.570344E-011	1.173435E-012	0	0.000000E+000
1	38.50470538	1.173435E-012	1.570344E-011	1	0.000000E+000
1	38.50689453	1.570344E-011	1.173435E-012	0	0.000000E+000
1	38.50741103	1.173435E-012	1.570344E-011	1	0.000000E+000
1	38.50761466	1.570344E-011	1.173435E-012	0	0.000000E+000
1	38.50765427	1.173435E-012	1.570344E-011	1	0.000000E+000
1	38.50773723	1.570344E-011	1.173435E-012	0	0.000000E+000
1	38.50775616	1.173435E-012	1.570344E-011	1	0.000000E+000
1	38.50848081	1.570344E-011	1.173435E-012	0	0.000000E+000
1	38.50949069	1.173435E-012	1.570344E-011	1	0.000000E+000
1	38.51212767	1.570344E-011	1.173435E-012	0	0.000000E+000
1	38.51215224	1.173435E-012	1.570344E-011	1	0.000000E+000
1	38.51389739	1.570344E-011	1.173435E-012	0	0.000000E+000
1	38.51393812	1.173435E-012	1.570344E-011	1	0.000000E+000
1	38.51454508	1.570344E-011	1.173435E-012	0	0.000000E+000
1	38.55703810	1.173435E-012	1.570344E-011	1	0.000000E+000
1	38.55798343	1.570344E-011	1.173435E-012	0	0.000000E+000
1	38.55799032	1.173435E-012	1.570344E-011	1	0.000000E+000
1	38.55836614	1.570344E-011	1.173435E-012	0	0.000000E+000
1	38.55847855	1.173435E-012	1.570344E-011	1	0.000000E+000
1	38.55851118	1.570344E-011	1.173435E-012	0	0.000000E+000
1	38.55853898	1.173435E-012	1.570344E-011	1	0.000000E+000
1	38.55918041	1.570344E-011	1.173435E-012	0	0.000000E+000
1	38.55923389	1.173435E-012	1.570344E-011	1	0.000000E+000
1	38.56002317	1.570344E-011	1.173435E-012	0	0.000000E+000
1	38.56084673	1.173435E-012	1.570344E-011	1	0.000000E+000
1	38.56149641	1.570344E-011	1.173435E-012	0	0.000000E+000
1	40.23119607	1.049687E-012	1.557969E-011	1	0.000000E+000
1	40.23190020	1.557969E-011	1.049687E-012	0	0.000000E+000
1	40.23196458	1.049687E-012	1.557969E-011	1	0.000000E+000
1	40.23223184	1.557969E-011	1.049687E-012	0	0.000000E+000
1	40.23329643	1.049687E-012	1.557969E-011	1	0.000000E+000
1	40.23514075	1.557969E-011	1.049687E-012	0	0.000000E+000
1	40.23517816	1.049687E-012	1.557969E-011	1	0.000000E+000
1	40.23567012	1.557969E-011	1.049687E-012	0	0.000000E+000
1	40.23579074	1.049687E-012	1.557969E-011	1	0.000000E+000
1	40.23694545	1.557969E-011	1.049687E-012	0	0.000000E+000
1	40.23741589	1.049687E-012	1.557969E-011	1	0.000000E+000
1	40.23774626	1.557969E-011	1.049687E-012	0	0.000000E+000
1	40.23778273	1.049687E-012	1.557969E-011	1	0.000000E+000
1	40.23798657	1.557969E-011	1.049687E-012	0	0.000000E+000
1	40.23802978	1.049687E-012	1.557969E-011	1	0.000000E+000
1	40.23928434	1.557969E-011	1.049687E-012	0	0.000000E+000
1	40.23929211	1.049687E-012	1.557969E-011	1	0.000000E+000
1	40.24067469	1.557969E-011	1.049687E-012	0	0.000000E+000
1	40.24077091	1.049687E-012	1.557969E-011	1	0.000000E+000
1	40.24087410	1.557969E-011	1.049687E-012	0	0.000000E+000
1	40.24088847	1.049687E-012	1.557969E-011	1	0.000000E+000
1	40.24131342	1.557969E-011	1.049687E-012	0	0.000000E+000
1	40.24255644	1.049687E-012	1.557969E-011	1	0.000000E+000
1	40.24309245	1.557969E-011	1.049687E-012	0	0.000000E+000
1	40.24311106	1.049687E-012	1.557969E-011	1	0.000000E+000
1	40.24550133	1.557969E-011	1.049687E-012	0	0.000000E+000
1	40.24575048	1.049687E-012	1.557969E-011	1	0.000000E+000
1	40.24721251	1.557969E-011	1.049687E-012	0	0.000000E+000
1	40.24724363	1.049687E-012	1.557969E-011	1	0.000000E+000
1	40.24827347	1.557969E-011	1.049687E-012	0	0.000000E+000
1	40.24831538	1.049687E-012	1.557969E-011	1	0.000000E+000
1	40.24954489	1.557969E-011	1.049687E-012	0	0.000000E+000
1	40.24960963	1.049687E-012	1.557969E-011	1	0.000000E+000
1	40.25135383	1.557969E-011	1.049687E-012	0	0.000000E+000
1	40.25138236	1.049687E-012	1.557969E-011	1	0.000000E+000
1	40.25756203	1.557969E-011	1.049687E-012	0	0.000000E+000
1	40.25785925	1.049687E-012	1.557969E-011	1	0.000000E+000
1	40.25874656	1.557969E-011	1.049687E-012	0	0.000000E+000
1	40.25893840	1.049687E-012	1.557969E-011	1	0.000000E+000
1	40.25936540	1.557969E-011	1.049687E-012	0	0.000000E+000
1	40.25938394	1.049687E-012	1.557969E-011	1	0.000000E+000
1	40.25939940	1.557969E-011	1.049687E-012	0	0.000000E+000
1	40.25941058	1.049687E-012	1.557969E-011	1	0.000000E+000
1	40.26188161	1.557969E-011	1.049687E-012	0	0.000000E+000
1	40.26275229	1.049687E-012	1.557969E-011	1	0.000000E+000
1	40.26357932	1.557969E-011	1.049687E-012	0	0.000000E+000
1	40.26361087	1.049687E-012	1.557969E-011	1	0.000000E+000
1	40.26506036	1.557969E-011	1.049687E-012	0	0.000000E+000
1	40.26514891	1.049687E-012	1.557969E-011	1	0.000000E+000
1	40.26767491	1.557969E-011	1.049687E-012	0	0.000000E+000
1	40.26776435	1.049687E-012	1.557969E-011	1	0.000000E+000
1	40.26876552	1.557969E-011	1.049687E-012	0	0.000000E+000
1	43.70465241	1.133918E-012	1.566392E-011	1	0.000000E+000
1	43.70477458	1.566392E-011	1.133918E-012	0	0.000000E+000
1	43.70478571	1.133918E-012	1.566392E-011	1	0.000000E+000
1	43.70504555	1.566392E-011	1.133918E-012	0	0.000000E+000
1	43.70639527	1.133918E-012	1.566392E-011	1	0.000000E+000
1	43.70830756	1.566392E-011	1.133918E-012	0	0.000000E+000
1	43.77716908	1.133918E-012	1.566392E-011	1	0.000000E+000
1	43.77754978	1.566392E-011	1.133918E-012	0	0.000000E+000
1	43.77756568	1.133918E-012	1.566392E-011	1	0.000000E+000
1	43.78008347	1.566392E-011	1.133918E-012	0	0.000000E+000
1	43.78009689	1.133918E-012	1.566392E-011	1	0.000000E+000
1	43.78162653	1.566392E-011	1.133918E-012	0	0.000000E+000
1	43.78165682	1.133918E-012	1.566392E-011	1	0.000000E+000
1	43.78178065	1.566392E-011	1.133918E-012	0	0.000000E+000
1	43.78183712	1.133918E-012	1.566392E-011	1	0.000000E+000
1	43.78764948	1.566392E-011	1.133918E-012	0	0.000000E+000
1	43.78765922	1.133918E-012	1.566392E-011	1	0.000000E+000
1	43.79157871	1.566392E-011	1.133918E-012	0	0.000000E+000
1	43.79159023	1.133918E-012	1.566392E-011	1	0.000000E+000
1	43.79241818	1.566392E-011	1.133918E-012	0	0.000000E+000
1	43.79245066	1.133918E-012	1.566392E-011	1	0.000000E+000
1	43.79254519	1.566392E-011	1.133918E-012	0	0.000000E+000
1	43.79269683	1.133918E-012	1.566392E-011	1	0.000000E+000
1	43.79838874	1.566392E-011	1.133918E-012	0	0.000000E+000
1	43.79842795	1.133918E-012	1.566392E-011	1	0.000000E+000
1	43.80081891	1.566392E-011	1.133918E-012	0	0.000000E+000
1	43.80085507	1.133918E-012	1.566392E-011	1	0.000000E+000
1	43.80225070	1.566392E-011	1.133918E-012	0	0.000000E+000
1	43.80228688	1.133918E-012	1.566392E-011	1	0.000000E+000
1	43.80281743	1.566392E-011	1.133918E-012	0	0.000000E+000
1	43.80283380	1.133918E-012	1.566392E-011	1	0.000000E+000
1	43.80369506	1.566392E-011	1.133918E-012	0	0.000000E+000
1	43.80372954	1.133918E-012	1.566392E-011	1	0.000000E+000
1	43.80438983	1.566392E-011	1.133918E-012	0	0.000000E+000
1	43.80439824	1.133918E-012	1.566392E-011	1	0.000000E+000
1	43.80587294	1.566392E-011	1.133918E-012	0	0.000000E+000
1	43.80614165	1.133918E-012	1.566392E-011	1	0.000000E+000
1	43.80850569	1.566392E-011	1.133918E-012	0	0.000000E+000
1	43.80855181	1.133918E-012	1.566392E-011	1	0.000000E+000
1	43.80957080	1.566392E-011	1.133918E-012	0	0.000000E+000
1	43.80961966	1.133918E-012	1.566392E-011	1	0.000000E+000
1	43.80992482	1.566392E-011	1.133918E-012	0	0.000000E+000
1	43.80994079	1.133918E-012	1.566392E-011	1	0.000000E+000
1	43.81261760	1.566392E-011	1.133918E-012	0	0.000000E+000
1	43.81262654	1.133918E-012	1.566392E-011	1	0.000000E+000
1	43.81298364	1.566392E-011	1.133918E-012	0	0.000000E+000
1	43.81610197	1.133918E-012	1.566392E-011	1	0.000000E+000
1	43.81742069	1.566392E-011	1.133918E-012	0	0.000000E+000
1	43.81744257	1.133918E-012	1.566392E-011	1	0.000000E+000
1	43.81985636	1.566392E-011	1.133918E-012	0	0.000000E+000
1	43.81988476	1.133918E-012	1.566392E-011	1	0.000000E+000
1	43.82049884	1.566392E-011	1.133918E-012	0	0.000000E+000
1	43.82050959	1.133918E-012	1.566392E-011	1	0.000000E+000
1	43.82251023	1.566392E-011	1.133918E-012	0	0.000000E+000
1	43.82253149	1.133918E-012	1.566392E-011	1	0.000000E+000
1	43.83045894	1.566392E-011	1.133918E-012	0	0.000000E+000
1	43.83050207	1.133918E-012	1.566392E-011	1	0.000000E+000
1	43.83980918	1.566392E-011	1.133918E-012	0	0.000000E+000
1	43.83982665	1.133918E-012	1.566392E-011	1	0.000000E+000
1	43.84017366	1.566392E-011	1.133918E-012	0	0.000000E+000
1	43.84020653	1.133918E-012	1.566392E-011	1	0.000000E+000
1	43.84191029	1.566392E-011	1.133918E-012	0	0.000000E+000
1	44.80292425	2.381845E-012	1.691184E-011	1	0.000000E+000
1	44.80425896	1.691184E-011	2.381845E-012	0	0.000000E+000
1	44.80465532	2.381845E-012	1.691184E-011	1	0.000000E+000
1	44.80481219	1.691184E-011	2.381845E-012	0	0.000000E+000
1	44.80571696	2.381845E-012	1.691184E-011	1	0.000000E+000
1	44.80581718	1.691184E-011	2.381845E-012	0	0.000000E+000
1	44.80582336	2.381845E-012	1.691184E-011	1	0.000000E+000
1	44.80785472	1.691184E-011	2.381845E-012	0	0.000000E+000
1	44.80791254	2.381845E-012	1.691184E-011	1	0.000000E+000
1	44.80832874	1.691184E-011	2.381845E-012	0	0.000000E+000
1	44.80881905	2.381845E-012	1.691184E-011	1	0.000000E+000
1	44.80897308	1.691184E-011	2.381845E-012	0	0.000000E+000
1	44.80899610	2.381845E-012	1.691184E-011	1	0.000000E+000
1	44.80981776	1.691184E-011	2.381845E-012	0	0.000000E+000
1	44.81148851	2.381845E-012	1.691184E-011	1	0.000000E+000
1	44.81227418	1.691184E-011	2.381845E-012	0	0.000000E+000
1	44.81229254	2.381845E-012	1.691184E-011	1	0.000000E+000
1	44.81255220	1.691184E-011	2.381845E-012	0	0.000000E+000
1	44.81256569	2.381845E-012	1.691184E-011	1	0.000000E+000
1	44.81273197	1.691184E-011	2.381845E-012	0	0.000000E+000
1	44.81288154	2.381845E-012	1.691184E-011	1	0.000000E+000
1	44.81714446	1.691184E-011	2.381845E-012	0	0.000000E+000
1	44.81718689	2.381845E-012	1.691184E-011	1	0.000000E+000
1	44.81877275	1.691184E-011	2.381845E-012	0	0.000000E+000
1	44.81880224	2.381845E-012	1.691184E-011	1	0.000000E+000
1	44.82015149	1.691184E-011	2.381845E-012	0	0.000000E+000
1	44.82016741	2.381845E-012	1.691184E-011	1	0.000000E+000
1	44.82136170	1.691184E-011	2.381845E-012	0	0.000000E+000
1	44.82138381	2.381845E-012	1.691184E-011	1	0.000000E+000
1	44.82145427	1.691184E-011	2.381845E-012	0	0.000000E+000
1	44.82148453	2.381845E-012	1.691184E-011	1	0.000000E+000
1	44.82276923	1.691184E-011	2.381845E-012	0	0.000000E+000
1	44.82318075	2.381845E-012	1.691184E-011	1	0.000000E+000
1	44.82333597	1.691184E-011	2.381845E-012	0	0.000000E+000
1	44.82337163	2.381845E-012	1.691184E-011	1	0.000000E+000
1	44.82418082	1.691184E-011	2.381845E-012	0	0.000000E+000
1	44.82419536	2.381845E-012	1.691184E-011	1	0.000000E+000
1	44.82584508	1.691184E-011	2.381845E-012	0	0.000000E+000
1	44.82586909	2.381845E-012	1.691184E-011	1	0.000000E+000
1	44.82647084	1.691184E-011	2.381845E-012	0	0.000000E+000
1	44.82652537	2.381845E-012	1.691184E-011	1	0.000000E+000
1	44.82810608	1.691184E-011	2.381845E-012	0	0.000000E+000
1	44.82978085	2.381845E-012	1.691184E-011	1	0.000000E+000
1	44.83095898	1.691184E-011	2.381845E-012	0	0.000000E+000
1	44.83098681	2.381845E-012	1.691184E-011	1	0.000000E+000
1	44.83115704	1.691184E-011	2.381845E-012	0	0.000000E+000
1	47.29859943	2.754625E-012	1.728463E-011	1	0.000000E+000
1	47.29860000	1.728463E-011	2.754625E-012	0	0.000000E+000
1	47.29860211	2.754625E-012	1.728463E-011	1	0.000000E+000
1	47.30013371	1.728463E-011	2.754625E-012	0	0.000000E+000
1	47.30015916	2.754625E-012	1.728463E-011	1	0.000000E+000
1	47.30114346	1.728463E-011	2.754625E-012	0	0.000000E+000
1	47.30197837	2.754625E-012	1.728463E-011	1	0.000000E+000
1	47.30200445	1.728463E-011	2.754625E-012	0	0.000000E+000
1	47.30310074	2.754625E-012	1.728463E-011	1	0.000000E+000
1	47.30487656	1.728463E-011	2.754625E-012	0	0.000000E+000
1	47.30515909	2.754625E-012	1.728463E-011	1	0.000000E+000
1	47.30547096	1.728463E-011	2.754625E-012	0	0.000000E+000
1	47.30787369	2.754625E-012	1.728463E-011	1	0.000000E+000
1	47.30788756	1.728463E-011	2.754625E-012	0	0.000000E+000
1	47.30814235	2.754625E-012	1.728463E-011	1	0.000000E+000
1	47.30994665	1.728463E-011	2.754625E-012	0	0.000000E+000
1	47.31147406	2.754625E-012	1.728463E-011	1	0.000000E+000
1	47.31184239	1.728463E-011	2.754625E-012	0	0.000000E+000
1	47.31187335	2.754625E-012	1.728463E-011	1	0.000000E+000
1	47.31202380	1.728463E-011	2.754625E-012	0	0.000000E+000
1	47.31209828	2.754625E-012	1.728463E-011	1	0.000000E+000
1	47.31243924	1.728463E-011	2.754625E-012	0	0.000000E+000
1	47.31244729	2.754625E-012	1.728463E-011	1	0.000000E+000
1	47.31261203	1.728463E-011	2.754625E-012	0	0.000000E+000
1	47.31264355	2.754625E-012	1.728463E-011	1	0.000000E+000
1	47.31398860	1.728463E-011	2.754625E-012	0	0.000000E+000
1	47.31449399	2.754625E-012	1.728463E-011	1	0.000000E+000
1	47.31547704	1.728463E-011	2.754625E-012	0	0.000000E+000
1	47.31554802	2.754625E-012	1.728463E-011	1	0.000000E+000
1	47.31787764	1.728463E-011	2.754625E-012	0	0.000000E+000
1	47.32314700	2.754625E-012	1.728463E-011	1	0.000000E+000
1	47.32317922	1.728463E-011	2.754625E-012	0	0.000000E+000
1	47.33320460	2.754625E-012	1.728463E-011	1	0.000000E+000
1	47.33412516	1.728463E-011	2.754625E-012	0	0.000000E+000
1	47.33416060	2.754625E-012	1.728463E-011	1	0.000000E+000
1	47.33628332	1.728463E-011	2.754625E-012	0	0.000000E+000
1	47.33636106	2.754625E-012	1.728463E-011	1	0.000000E+000
1	47.33720846	1.728463E-011	2.754625E-012	0	0.000000E+000
1	47.33722620	2.754625E-012	1.728463E-011	1	0.000000E+000
1	47.33842434	1.728463E-011	2.754625E-012	0	0.000000E+000
1	47.33842534	2.754625E-012	1.728463E-011	1	0.000000E+000
1	47.33856858	1.728463E-011	2.754625E-012	0	0.000000E+000
1	47.34330952	2.754625E-012	1.728463E-011	1	0.000000E+000
1	47.34336110	1.728463E-011	2.754625E-012	0	0.000000E+000
1	47.34339926	2.754625E-012	1.728463E-011	1	0.000000E+000
1	47.34347568	1.728463E-011	2.754625E-012	0	0.000000E+000
1	47.34348381	2.754625E-012	1.728463E-011	1	0.000000E+000
1	47.34360884	1.728463E-011	2.754625E-012	0	0.000000E+000
1	47.34376674	2.754625E-012	1.728463E-011	1	0.000000E+000
1	47.34387541	1.728463E-011	2.754625E-012	0	0.000000E+000
1	47.34445092	2.754625E-012	1.728463E-011	1	0.000000E+000
1	47.34474374	1.728463E-011	2.754625E-012	0	0.000000E+000
1	47.34475648	2.754625E-012	1.728463E-011	1	0.000000E+000
1	47.34496683	1.728463E-011	2.754625E-012	0	0.000000E+000
1	47.35515630	2.754625E-012	1.728463E-011	1	0.000000E+000
1	47.35586670	1.728463E-011	2.754625E-012	0	0.000000E+000
1	47.35587216	2.754625E-012	1.728463E-011	1	0.000000E+000
1	47.35769447	1.728463E-011	2.754625E-012	0	0.000000E+000
1	47.35772049	2.754625E-012	1.728463E-011	1	0.000000E+000
1	47.35975826	1.728463E-011	2.754625E-012	0	0.000000E+000
1	47.35988352	2.754625E-012	1.728463E-011	1	0.000000E+000
1	47.36034246	1.728463E-011	2.754625E-012	0	0.000000E+000
1	47.36036747	2.754625E-012	1.728463E-011	1	0.000000E+000
1	47.36048027	1.728463E-011	2.754625E-012	0	0.000000E+000
1	47.36049613	2.754625E-012	1.728463E-011	1	0.000000E+000
1	47.36129874	1.728463E-011	2.754625E-012	0	0.000000E+000
1	47.36132131	2.754625E-012	1.728463E-011	1	0.000000E+000
1	47.36145828	1.728463E-011	2.754625E-012	0	0.000000E+000
1	47.36152158	2.754625E-012	1.728463E-011	1	0.000000E+000
1	47.36185703	1.728463E-011	2.754625E-012	0	0.000000E+000
1	47.36201886	2.754625E-012	1.728463E-011	1	0.000000E+000
1	47.36328722	1.728463E-011	2.754625E-012	0	0.000000E+000
1	47.36337332	2.754625E-012	1.728463E-011	1	0.000000E+000
1	47.36492460	1.728463E-011	2.754625E-012	0	0.000000E+000
1	47.36519261	2.754625E-012	1.728463E-011	1	0.000000E+000
1	47.36567188	1.728463E-011	2.754625E-012	0	0.000000E+000
1	47.36573522	2.754625E-012	1.728463E-011	1	0.000000E+000
1	47.36669880	1.728463E-011	2.754625E-012	0	0.000000E+000
1	47.36671579	2.754625E-012	1.728463E-011	1	0.000000E+000
1	47.36756774	1.728463E-011	2.754625E-012	0	0.000000E+000
1	47.36761310	2.754625E-012	1.728463E-011	1	0.000000E+000
1	47.36915189	1.728463E-011	2.754625E-012	0	0.000000E+000
1	47.36942960	2.754625E-012	1.728463E-011	1	0.000000E+000
1	47.37122401	1.728463E-011	2.754625E-012	0	0.000000E+000
1	47.37125143	2.754625E-012	1.728463E-011	1	0.000000E+000
1	47.37266960	1.728463E-011	2.754625E-012	0	0.000000E+000
1	47.42047636	2.754625E-012	1.728463E-011	1	0.000000E+000
1	47.42052567	1.728463E-011	2.754625E-012	0	0.000000E+000
1	47.42071154	2.754625E-012	1.728463E-011	1	0.000000E+000
1	47.42077465	1.728463E-011	2.754625E-012	0	0.000000E+000
1	47.42081960	2.754625E-012	1.728463E-011	1	0.000000E+000
1	47.42087556	1.728463E-011	2.754625E-012	0	0.000000E+000
1	47.42098789	2.754625E-012	1.728463E-011	1	0.000000E+000
1	47.42142631	1.728463E-011	2.754625E-012	0	0.000000E+000
1	47.42145920	2.754625E-012	1.728463E-011	1	0.000000E+000
1	47.42356400	1.728463E-011	2.754625E-012	0	0.000000E+000
1	47.46658894	2.754625E-012	1.728463E-011	1	0.000000E+000
1	47.46748685	1.728463E-011	2.754625E-012	0	0.000000E+000
1	47.46753191	2.754625E-012	1.728463E-011	1	0.000000E+000
1	47.46846139	1.728463E-011	2.754625E-012	0	0.000000E+000
1	47.46847362	2.754625E-012	1.728463E-011	1	0.000000E+000
1	47.46957881	1.728463E-011	2.754625E-012	0	0.000000E+000
1	47.50156686	2.754625E-012	1.728463E-011	1	0.000000E+000
1	47.50213311	1.728463E-011	2.754625E-012	0	0.000000E+000
1	47.50217174	2.754625E-012	1.728463E-011	1	0.000000E+000
1	47.50529052	1.728463E-011	2.754625E-012	0	0.000000E+000
1	47.50530976	2.754625E-012	1.728463E-011	1	0.000000E+000
1	47.50694701	1.728463E-011	2.754625E-012	0	0.000000E+000
1	47.50822546	2.754625E-012	1.728463E-011	1	0.000000E+000
1	47.50849282	1.728463E-011	2.754625E-012	0	0.000000E+000
1	47.50875028	2.754625E-012	1.728463E-011	1	0.000000E+000
1	47.50970695	1.728463E-011	2.754625E-012	0	0.000000E+000
1	47.50977035	2.754625E-012	1.728463E-011	1	0.000000E+000
1	47.51197377	1.728463E-011	2.754625E-012	0	0.000000E+000
1	47.51271776	2.754625E-012	1.728463E-011	1	0.000000E+000
1	47.51445154	1.728463E-011	2.754625E-012	0	0.000000E+000
1	47.51446611	2.754625E-012	1.728463E-011	1	0.000000E+000
1	47.51589378	1.728463E-011	2.754625E-012	0	0.000000E+000
1	47.51591028	2.754625E-012	1.728463E-011	1	0.000000E+000
1	47.51702528	1.728463E-011	2.754625E-012	0	0.000000E+000
1	47.52008736	2.754625E-012	1.728463E-011	1	0.000000E+000
1	47.52042292	1.728463E-011	2.754625E-012	0	0.000000E+000
1	47.52060654	2.754625E-012	1.728463E-011	1	0.000000E+000
1	47.52071332	1.728463E-011	2.754625E-012	0	0.000000E+000
1	47.52075788	2.754625E-012	1.728463E-011	1	0.000000E+000
1	47.52319713	1.728463E-011	2.754625E-012	0	0.000000E+000
1	48.21821083	3.431446E-012	1.796145E-011	1	0.000000E+000
1	48.21956494	1.796145E-011	3.431446E-012	0	0.000000E+000
1	48.21958557	3.431446E-012	1.796145E-011	1	0.000000E+000
1	48.22047450	1.796145E-011	3.431446E-012	0	0.000000E+000
1	48.22214302	3.431446E-012	1.796145E-011	1	0.000000E+000
1	48.22220903	1.796145E-011	3.431446E-012	0	0.000000E+000
1	48.22244345	3.431446E-012	1.796145E-011	1	0.000000E+000
1	48.22659884	1.796145E-011	3.431446E-012	0	0.000000E+000
1	48.22662738	3.431446E-012	1.796145E-011	1	0.000000E+000
1	48.22684133	1.796145E-011	3.431446E-012	0	0.000000E+000
1	48.22687165	3.431446E-012	1.796145E-011	1	0.000000E+000
1	48.22710420	1.796145E-011	3.431446E-012	0	0.000000E+000
1	48.22712670	3.431446E-012	1.796145E-011	1	0.000000E+000
1	48.22885540	1.796145E-011	3.431446E-012	0	0.000000E+000
1	48.22886561	3.431446E-012	1.796145E-011	1	0.000000E+000
1	48.22932155	1.796145E-011	3.431446E-012	0	0.000000E+000
1	48.22951762	3.431446E-012	1.796145E-011	1	0.000000E+000
1	48.22957091	1.796145E-011	3.431446E-012	0	0.000000E+000
1	48.23044838	3.431446E-012	1.796145E-011	1	0.000000E+000
1	48.23120165	1.796145E-011	3.431446E-012	0	0.000000E+000
1	48.26197806	3.431446E-012	1.796145E-011	1	0.000000E+000
1	48.26262366	1.796145E-011	3.431446E-012	0	0.000000E+000
1	48.26376932	3.431446E-012	1.796145E-011	1	0.000000E+000
1	48.26409019	1.796145E-011	3.431446E-012	0	0.000000E+000
1	48.26863959	3.431446E-012	1.796145E-011	1	0.000000E+000
1	48.27167310	1.796145E-011	3.431446E-012	0	0.000000E+000
1	48.27172585	3.431446E-012	1.796145E-011	1	0.000000E+000
1	48.27216494	1.796145E-011	3.431446E-012	0	0.000000E+000
1	48.27222045	3.431446E-012	1.796145E-011	1	0.000000E+000
1	48.27269804	1.796145E-011	3.431446E-012	0	0.000000E+000
1	48.27273394	3.431446E-012	1.796145E-011	1	0.000000E+000
1	48.27366539	1.796145E-011	3.431446E-012	0	0.000000E+000
1	48.27399490	3.431446E-012	1.796145E-011	1	0.000000E+000
1	48.27566249	1.796145E-011	3.431446E-012	0	0.000000E+000
1	48.27634344	3.431446E-012	1.796145E-011	1	0.000000E+000
1	48.27641490	1.796145E-011	3.431446E-012	0	0.000000E+000
1	48.27642536	3.431446E-012	1.796145E-011	1	0.000000E+000
1	48.27671904	1.796145E-011	3.431446E-012	0	0.000000E+000
1	48.27675488	3.431446E-012	1.796145E-011	1	0.000000E+000
1	48.27689966	1.796145E-011	3.431446E-012	0	0.000000E+000
1	48.27701264	3.431446E-012	1.796145E-011	1	0.000000E+000
1	48.27731965	1.796145E-011	3.431446E-012	0	0.000000E+000
1	48.27737184	3.431446E-012	1.796145E-011	1	0.000000E+000
1	48.27813265	1.796145E-011	3.431446E-012	0	0.000000E+000
1	48.27842000	3.431446E-012	1.796145E-011	1	0.000000E+000
1	48.28159633	1.796145E-011	3.431446E-012	0	0.000000E+000
1	48.28174078	3.431446E-012	1.796145E-011	1	0.000000E+000
1	48.28178810	1.796145E-011	3.431446E-012	0	0.000000E+000
1	48.28262134	3.431446E-012	1.796145E-011	1	0.000000E+000
1	48.28288059	1.796145E-011	3.431446E-012	0	0.000000E+000
1	48.28292698	3.431446E-012	1.796145E-011	1	0.000000E+000
1	48.28298400	1.796145E-011	3.431446E-012	0	0.000000E+000
1	48.28463849	3.431446E-012	1.796145E-011	1	0.000000E+000
1	48.28471133	1.796145E-011	3.431446E-012	0	0.000000E+000
1	48.33403686	3.431446E-012	1.796145E-011	1	0.000000E+000
1	48.33419030	1.796145E-011	3.431446E-012	0	0.000000E+000
1	48.38150074	3.431446E-012	1.796145E-011	1	0.000000E+000
1	48.38209518	1.796145E-011	3.431446E-012	0	0.000000E+000
1	48.38214594	3.431446E-012	1.796145E-011	1	0.000000E+000
1	48.38241498	1.796145E-011	3.431446E-012	0	0.000000E+000
1	48.38246724	3.431446E-012	1.796145E-011	1	0.000000E+000
1	48.38279350	1.796145E-011	3.431446E-012	0	0.000000E+000
1	48.67384504	3.635256E-012	1.816526E-011	1	0.000000E+000
1	48.67475817	1.816526E-011	3.635256E-012	0	0.000000E+000
1	48.67479269	3.635256E-012	1.816526E-011	1	0.000000E+000
1	48.67564818	1.816526E-011	3.635256E-012	0	0.000000E+000
1	48.67829056	3.635256E-012	1.816526E-011	1	0.000000E+000
1	48.67847988	1.816526E-011	3.635256E-012	0	0.000000E+000
1	48.67848391	3.635256E-012	1.816526E-011	1	0.000000E+000
1	48.67853058	1.816526E-011	3.635256E-012	0	0.000000E+000
1	48.67910958	3.635256E-012	1.816526E-011	1	0.000000E+000
1	48.67913068	1.816526E-011	3.635256E-012	0	0.000000E+000
1	48.68922594	3.635256E-012	1.816526E-011	1	0.000000E+000
1	48.68991471	1.816526E-011	3.635256E-012	0	0.000000E+000
1	48.69004075	3.635256E-012	1.816526E-011	1	0.000000E+000
1	48.69375313	1.816526E-011	3.635256E-012	0	0.000000E+000
1	48.69380711	3.635256E-012	1.816526E-011	1	0.000000E+000
1	48.69397562	1.816526E-011	3.635256E-012	0	0.000000E+000
1	48.69405473	3.635256E-012	1.816526E-011	1	0.000000E+000
1	48.69663772	1.816526E-011	3.635256E-012	0	0.000000E+000
1	48.69861166	3.635256E-012	1.816526E-011	1	0.000000E+000
1	48.69875569	1.816526E-011	3.635256E-012	0	0.000000E+000
1	48.69879722	3.635256E-012	1.816526E-011	1	0.000000E+000
1	48.69918481	1.816526E-011	3.635256E-012	0	0.000000E+000
1	48.69940676	3.635256E-012	1.816526E-011	1	0.000000E+000
1	48.69952148	1.816526E-011	3.635256E-012	0	0.000000E+000
1	48.69965270	3.635256E-012	1.816526E-011	1	0.000000E+000
1	48.70045064	1.816526E-011	3.635256E-012	0	0.000000E+000
1	48.70093531	3.635256E-012	1.816526E-011	1	0.000000E+000
1	48.70157343	1.816526E-011	3.635256E-012	0	0.000000E+000
1	48.70163974	3.635256E-012	1.816526E-011	1	0.000000E+000
1	48.70166769	1.816526E-011	3.635256E-012	0	0.000000E+000
1	48.70168150	3.635256E-012	1.816526E-011	1	0.000000E+000
1	48.70269852	1.816526E-011	3.635256E-012	0	0.000000E+000
1	48.70271940	3.635256E-012	1.816526E-011	1	0.000000E+000
1	48.70306699	1.816526E-011	3.635256E-012	0	0.000000E+000
1	48.70330905	3.635256E-012	1.816526E-011	1	0.000000E+000
1	48.70388371	1.816526E-011	3.635256E-012	0	0.000000E+000
1	48.70391781	3.635256E-012	1.816526E-011	1	0.000000E+000
1	48.70566025	1.816526E-011	3.635256E-012	0	0.000000E+000
1	48.70569588	3.635256E-012	1.816526E-011	1	0.000000E+000
1	48.70691590	1.816526E-011	3.635256E-012	0	0.000000E+000
1	48.70693185	3.635256E-012	1.816526E-011	1	0.000000E+000
1	48.70723869	1.816526E-011	3.635256E-012	0	0.000000E+000
1	49.08477569	3.325968E-012	1.785597E-011	1	0.000000E+000
1	49.08514044	1.785597E-011	3.325968E-012	0	0.000000E+000
1	49.08518793	3.325968E-012	1.785597E-011	1	0.000000E+000
1	49.08599509	1.785597E-011	3.325968E-012	0	0.000000E+000
1	49.08640313	3.325968E-012	1.785597E-011	1	0.000000E+000
1	49.08797114	1.785597E-011	3.325968E-012	0	0.000000E+000
1	49.08804088	3.325968E-012	1.785597E-011	1	0.000000E+000
1	49.09022607	1.785597E-011	3.325968E-012	0	0.000000E+000
1	49.09025947	3.325968E-012	1.785597E-011	1	0.000000E+000
1	49.09045421	1.785597E-011	3.325968E-012	0	0.000000E+000
1	49.09049297	3.325968E-012	1.785597E-011	1	0.000000E+000
1	49.09144929	1.785597E-011	3.325968E-012	0	0.000000E+000
1	49.09150617	3.325968E-012	1.785597E-011	1	0.000000E+000
1	49.09162117	1.785597E-011	3.325968E-012	0	0.000000E+000
1	49.09166424	3.325968E-012	1.785597E-011	1	0.000000E+000
1	49.09186938	1.785597E-011	3.325968E-012	0	0.000000E+000
1	49.09205229	3.325968E-012	1.785597E-011	1	0.000000E+000
1	49.09276948	1.785597E-011	3.325968E-012	0	0.000000E+000
1	49.09280858	3.325968E-012	1.785597E-011	1	0.000000E+000
1	49.09347898	1.785597E-011	3.325968E-012	0	0.000000E+000
1	49.09350743	3.325968E-012	1.785597E-011	1	0.000000E+000
1	49.09883728	1.785597E-011	3.325968E-012	0	0.000000E+000
1	49.09917514	3.325968E-012	1.785597E-011	1	0.000000E+000
1	49.10097404	1.785597E-011	3.325968E-012	0	0.000000E+000
1	49.10101605	3.325968E-012	1.785597E-011	1	0.000000E+000
1	49.10199642	1.785597E-011	3.325968E-012	0	0.000000E+000
1	49.10203936	3.325968E-012	1.785597E-011	1	0.000000E+000
1	49.10241517	1.785597E-011	3.325968E-012	0	0.000000E+000
1	49.10243653	3.325968E-012	1.785597E-011	1	0.000000E+000
1	49.10708992	1.785597E-011	3.325968E-012	0	0.000000E+000
1	49.10710291	3.325968E-012	1.785597E-011	1	0.000000E+000
1	49.10767721	1.785597E-011	3.325968E-012	0	0.000000E+000
1	49.10886939	3.325968E-012	1.785597E-011	1	0.000000E+000
1	49.10987250	1.785597E-011	3.325968E-012	0	0.000000E+000
1	49.10994033	3.325968E-012	1.785597E-011	1	0.000000E+000
1	49.11137735	1.785597E-011	3.325968E-012	0	0.000000E+000
1	49.11151795	3.325968E-012	1.785597E-011	1	0.000000E+000
1	49.11268294	1.785597E-011	3.325968E-012	0	0.000000E+000
1	49.11271641	3.325968E-012	1.785597E-011	1	0.000000E+000
1	49.11324262	1.785597E-011	3.325968E-012	0	0.000000E+000
1	49.11326579	3.325968E-012	1.785597E-011	1	0.000000E+000
1	49.11459730	1.785597E-011	3.325968E-012	0	0.000000E+000
1	49.11463704	3.325968E-012	1.785597E-011	1	0.000000E+000
1	49.11541620	1.785597E-011	3.325968E-012	0	0.000000E+000
1	49.11556876	3.325968E-012	1.785597E-011	1	0.000000E+000
1	49.11584699	1.785597E-011	3.325968E-012	0	0.000000E+000
1	49.11587828	3.325968E-012	1.785597E-011	1	0.000000E+000
1	49.11673302	1.785597E-011	3.325968E-012	0	0.000000E+000
1	49.11680642	3.325968E-012	1.785597E-011	1	0.000000E+000
1	49.11708870	1.785597E-011	3.325968E-012	0	0.000000E+000
1	49.11712574	3.325968E-012	1.785597E-011	1	0.000000E+000
1	49.12025051	1.785597E-011	3.325968E-012	0	0.000000E+000
1	49.12027762	3.325968E-012	1.785597E-011	1	0.000000E+000
1	49.12055827	1.785597E-011	3.325968E-012	0	0.000000E+000
1	49.12065503	3.325968E-012	1.785597E-011	1	0.000000E+000
1	49.12177021	1.785597E-011	3.325968E-012	0	0.000000E+000
1	49.12180467	3.325968E-012	1.785597E-011	1	0.000000E+000
1	49.12192665	1.785597E-011	3.325968E-012	0	0.000000E+000
1	49.12271559	3.325968E-012	1.785597E-011	1	0.000000E+000
1	49.12356934	1.785597E-011	3.325968E-012	0	0.000000E+000
1	49.12358366	3.325968E-012	1.785597E-011	1	0.000000E+000
1	49.12476921	1.785597E-011	3.325968E-012	0	0.000000E+000
1	49.12477972	3.325968E-012	1.785597E-011	1	0.000000E+000
1	49.12833277	1.785597E-011	3.325968E-012	0	0.000000E+000
1	49.12836632	3.325968E-012	1.785597E-011	1	0.000000E+000
1	49.12887824	1.785597E-011	3.325968E-012	0	0.000000E+000
1	49.31470409	3.325968E-012	1.785597E-011	1	0.000000E+000
1	49.31527847	1.785597E-011	3.325968E-012	0	0.000000E+000
1	49.31545826	3.325968E-012	1.785597E-011	1	0.000000E+000
1	49.31553111	1.785597E-011	3.325968E-012	0	0.000000E+000
1	49.31613497	3.325968E-012	1.785597E-011	1	0.000000E+000
1	49.31852412	1.785597E-011	3.325968E-012	0	0.000000E+000
1	49.31853775	3.325968E-012	1.785597E-011	1	0.000000E+000
1	49.31942126	1.785597E-011	3.325968E-012	0	0.000000E+000
1	49.31943709	3.325968E-012	1.785597E-011	1	0.000000E+000
1	49.32118098	1.785597E-011	3.325968E-012	0	0.000000E+000
1	49.32122577	3.325968E-012	1.785597E-011	1	0.000000E+000
1	49.32146241	1.785597E-011	3.325968E-012	0	0.000000E+000
1	49.32147291	3.325968E-012	1.785597E-011	1	0.000000E+000
1	49.32203864	1.785597E-011	3.325968E-012	0	0.000000E+000
1	49.32207947	3.325968E-012	1.785597E-011	1	0.000000E+000
1	49.32440419	1.785597E-011	3.325968E-012	0	0.000000E+000
1	49.32460175	3.325968E-012	1.785597E-011	1	0.000000E+000
1	49.32488550	1.785597E-011	3.325968E-012	0	0.000000E+000
1	49.32491526	3.325968E-012	1.785597E-011	1	0.000000E+000
1	49.32983886	1.785597E-011	3.325968E-012	0	0.000000E+000
1	49.32988374	3.325968E-012	1.785597E-011	1	0.000000E+000
1	49.33172595	1.785597E-011	3.325968E-012	0	0.000000E+000
1	49.33209564	3.325968E-012	1.785597E-011	1	0.000000E+000
1	49.33249638	1.785597E-011	3.325968E-012	0	0.000000E+000
1	49.33276725	3.325968E-012	1.785597E-011	1	0.000000E+000
1	49.33346803	1.785597E-011	3.325968E-012	0	0.000000E+000
1	49.33349249	3.325968E-012	1.785597E-011	1	0.000000E+000
1	49.33424819	1.785597E-011	3.325968E-012	0	0.000000E+000
1	49.33427092	3.325968E-012	1.785597E-011	1	0.000000E+000
1	49.33589012	1.785597E-011	3.325968E-012	0	0.000000E+000
1	49.33600863	3.325968E-012	1.785597E-011	1	0.000000E+000
1	49.33695963	1.785597E-011	3.325968E-012	0	0.000000E+000
1	49.33697428	3.325968E-012	1.785597E-011	1	0.000000E+000
1	49.33871707	1.785597E-011	3.325968E-012	0	0.000000E+000
1	49.33879625	3.325968E-012	1.785597E-011	1	0.000000E+000
1	49.34074418	1.785597E-011	3.325968E-012	0	0.000000E+000
1	49.34079971	3.325968E-012	1.785597E-011	1	0.000000E+000
1	49.34199236	1.785597E-011	3.325968E-012	0	0.000000E+000
1	49.34200120	3.325968E-012	1.785597E-011	1	0.000000E+000
1	49.34214198	1.785597E-011	3.325968E-012	0	0.000000E+000
1	49.34215330	3.325968E-012	1.785597E-011	1	0.000000E+000
1	49.34411770	1.785597E-011	3.325968E-012	0	0.000000E+000
1	49.34414625	3.325968E-012	1.785597E-011	1	0.000000E+000
1	49.34584848	1.785597E-011	3.325968E-012	0	0.000000E+000
1	49.34731779	3.325968E-012	1.785597E-011	1	0.000000E+000
1	49.34809195	1.785597E-011	3.325968E-012	0	0.000000E+000
1	49.34813554	3.325968E-012	1.785597E-011	1	0.000000E+000
1	49.34895667	1.785597E-011	3.325968E-012	0	0.000000E+000
1	49.34899467	3.325968E-012	1.785597E-011	1	0.000000E+000
1	49.35061767	1.785597E-011	3.325968E-012	0	0.000000E+000
1	49.35064151	3.325968E-012	1.785597E-011	1	0.000000E+000
1	49.35089295	1.785597E-011	3.325968E-012	0	0.000000E+000
1	49.35094709	3.325968E-012	1.785597E-011	1	0.000000E+000
1	49.35288240	1.785597E-011	3.325968E-012	0	0.000000E+000
1	49.35288946	3.325968E-012	1.785597E-011	1	0.000000E+000
1	49.35740051	1.785597E-011	3.325968E-012	0	0.000000E+000
1	49.35743138	3.325968E-012	1.785597E-011	1	0.000000E+000
1	49.35783359	1.785597E-011	3.325968E-012	0	0.000000E+000
1	49.35792561	3.325968E-012	1.785597E-011	1	0.000000E+000
1	49.35907075	1.785597E-011	3.325968E-012	0	0.000000E+000
1	49.35908240	3.325968E-012	1.785597E-011	1	0.000000E+000
1	49.35966899	1.785597E-011	3.325968E-012	0	0.000000E+000
1	49.35969278	3.325968E-012	1.785597E-011	1	0.000000E+000
1	49.35979879	1.785597E-011	3.325968E-012	0	0.000000E+000
1	49.36031208	3.325968E-012	1.785597E-011	1	0.000000E+000
1	49.36113043	1.785597E-011	3.325968E-012	0	0.000000E+000
1	49.36117168	3.325968E-012	1.785597E-011	1	0.000000E+000
1	49.36127042	1.785597E-011	3.325968E-012	0	0.000000E+000
1	49.36128706	3.325968E-012	1.785597E-011	1	0.000000E+000
1	49.36156174	1.785597E-011	3.325968E-012	0	0.000000E+000
1	51.06742236	2.603755E-012	1.713376E-011	1	0.000000E+000
1	51.06876429	1.713376E-011	2.603755E-012	0	0.000000E+000
1	51.11373949	2.603755E-012	1.713376E-011	1	0.000000E+000
1	51.11976239	1.713376E-011	2.603755E-012	0	0.000000E+000
1	51.18622094	2.603755E-012	1.713376E-011	1	0.000000E+000
1	51.18758948	1.713376E-011	2.603755E-012	0	0.000000E+000
1	51.18771374	2.603755E-012	1.713376E-011	1	0.000000E+000
1	51.18816534	1.713376E-011	2.603755E-012	0	0.000000E+000
1	51.18823287	2.603755E-012	1.713376E-011	1	0.000000E+000
1	51.18887812	1.713376E-011	2.603755E-012	0	0.000000E+000
1	51.18890356	2.603755E-012	1.713376E-011	1	0.000000E+000
1	51.19116759	1.713376E-011	2.603755E-012	0	0.000000E+000
1	51.19118839	2.603755E-012	1.713376E-011	1	0.000000E+000
1	51.19211139	1.713376E-011	2.603755E-012	0	0.000000E+000
1	51.19517194	2.603755E-012	1.713376E-011	1	0.000000E+000
1	51.19546391	1.713376E-011	2.603755E-012	0	0.000000E+000
1	51.19552965	2.603755E-012	1.713376E-011	1	0.000000E+000
1	51.19725967	1.713376E-011	2.603755E-012	0	0.000000E+000
1	51.19729493	2.603755E-012	1.713376E-011	1	0.000000E+000
1	51.19947722	1.713376E-011	2.603755E-012	0	0.000000E+000
1	51.19972641	2.603755E-012	1.713376E-011	1	0.000000E+000
1	51.20038097	1.713376E-011	2.603755E-012	0	0.000000E+000
1	51.20043801	2.603755E-012	1.713376E-011	1	0.000000E+000
1	51.20580003	1.713376E-011	2.603755E-012	0	0.000000E+000
1	51.20582999	2.603755E-012	1.713376E-011	1	0.000000E+000
1	51.20717203	1.713376E-011	2.603755E-012	0	0.000000E+000
1	51.20719605	2.603755E-012	1.713376E-011	1	0.000000E+000
1	51.20722629	1.713376E-011	2.603755E-012	0	0.000000E+000
1	51.20816233	2.603755E-012	1.713376E-011	1	0.000000E+000
1	51.20819571	1.713376E-011	2.603755E-012	0	0.000000E+000
1	51.20829967	2.603755E-012	1.713376E-011	1	0.000000E+000
1	51.20904513	1.713376E-011	2.603755E-012	0	0.000000E+000
1	51.20907606	2.603755E-012	1.713376E-011	1	0.000000E+000
1	51.21551577	1.713376E-011	2.603755E-012	0	0.000000E+000
1	51.21553322	2.603755E-012	1.713376E-011	1	0.000000E+000
1	51.21700030	1.713376E-011	2.603755E-012	0	0.000000E+000
1	51.21700906	2.603755E-012	1.713376E-011	1	0.000000E+000
1	51.21842658	1.713376E-011	2.603755E-012	0	0.000000E+000
1	51.21846122	2.603755E-012	1.713376E-011	1	0.000000E+000
1	51.21901989	1.713376E-011	2.603755E-012	0	0.000000E+000
1	51.23045783	2.603755E-012	1.713376E-011	1	0.000000E+000
1	51.23067722	1.713376E-011	2.603755E-012	0	0.000000E+000
1	51.24539500	2.603755E-012	1.713376E-011	1	0.000000E+000
1	51.24625883	1.713376E-011	2.603755E-012	0	0.000000E+000
1	51.24636770	2.603755E-012	1.713376E-011	1	0.000000E+000
1	51.24739518	1.713376E-011	2.603755E-012	0	0.000000E+000
1	51.24948005	2.603755E-012	1.713376E-011	1	0.000000E+000
1	51.24980075	1.713376E-011	2.603755E-012	0	0.000000E+000
1	51.24996547	2.603755E-012	1.713376E-011	1	0.000000E+000
1	51.25007493	1.713376E-011	2.603755E-012	0	0.000000E+000
1	51.25008117	2.603755E-012	1.713376E-011	1	0.000000E+000
1	51.25145039	1.713376E-011	2.603755E-012	0	0.000000E+000
1	51.25148123	2.603755E-012	1.713376E-011	1	0.000000E+000
1	51.25293127	1.713376E-011	2.603755E-012	0	0.000000E+000
1	51.25294613	2.603755E-012	1.713376E-011	1	0.000000E+000
1	51.25608540	1.713376E-011	2.603755E-012	0	0.000000E+000
1	51.25616224	2.603755E-012	1.713376E-011	1	0.000000E+000
1	51.25825898	1.713376E-011	2.603755E-012	0	0.000000E+000
1	51.25872132	2.603755E-012	1.713376E-011	1	0.000000E+000
1	51.25997886	1.713376E-011	2.603755E-012	0	0.000000E+000
1	51.30078019	2.603755E-012	1.713376E-011	1	0.000000E+000
1	51.30301980	1.713376E-011	2.603755E-012	0	0.000000E+000
1	51.30304161	2.603755E-012	1.713376E-011	1	0.000000E+000
1	51.30452235	1.713376E-011	2.603755E-012	0	0.000000E+000
1	51.32282726	2.603755E-012	1.713376E-011	1	0.000000E+000
1	51.32334535	1.713376E-011	2.603755E-012	0	0.000000E+000
1	51.32339183	2.603755E-012	1.713376E-011	1	0.000000E+000
1	51.32355987	1.713376E-011	2.603755E-012	0	0.000000E+000
1	51.32357037	2.603755E-012	1.713376E-011	1	0.000000E+000
1	51.32483110	1.713376E-011	2.603755E-012	0	0.000000E+000
1	51.32483927	2.603755E-012	1.713376E-011	1	0.000000E+000
1	51.32765968	1.713376E-011	2.603755E-012	0	0.000000E+000
1	51.32770486	2.603755E-012	1.713376E-011	1	0.000000E+000
1	51.32775838	1.713376E-011	2.603755E-012	0	0.000000E+000
1	51.32777835	2.603755E-012	1.713376E-011	1	0.000000E+000
1	51.32823896	1.713376E-011	2.603755E-012	0	0.000000E+000
1	51.32825562	2.603755E-012	1.713376E-011	1	0.000000E+000
1	51.32845241	1.713376E-011	2.603755E-012	0	0.000000E+000
1	51.32848224	2.603755E-012	1.713376E-011	1	0.000000E+000
1	51.32883615	1.713376E-011	2.603755E-012	0	0.000000E+000
1	51.32885386	2.603755E-012	1.713376E-011	1	0.000000E+000
1	51.32947154	1.713376E-011	2.603755E-012	0	0.000000E+000
1	51.32950270	2.603755E-012	1.713376E-011	1	0.000000E+000
1	51.32986786	1.713376E-011	2.603755E-012	0	0.000000E+000
1	51.32988497	2.603755E-012	1.713376E-011	1	0.000000E+000
1	51.33029985	1.713376E-011	2.603755E-012	0	0.000000E+000
1	51.33038654	2.603755E-012	1.713376E-011	1	0.000000E+000
1	51.33053428	1.713376E-011	2.603755E-012	0	0.000000E+000
1	51.33062426	2.603755E-012	1.713376E-011	1	0.000000E+000
1	51.33231162	1.713376E-011	2.603755E-012	0	0.000000E+000
1	51.35247574	2.603755E-012	1.713376E-011	1	0.000000E+000
1	51.35288547	1.713376E-011	2.603755E-012	0	0.000000E+000
1	51.35291799	2.603755E-012	1.713376E-011	1	0.000000E+000
1	51.35413962	1.713376E-011	2.603755E-012	0	0.000000E+000
1	51.35417461	2.603755E-012	1.713376E-011	1	0.000000E+000
1	51.35460638	1.713376E-011	2.603755E-012	0	0.000000E+000
1	51.37629752	2.603755E-012	1.713376E-011	1	0.000000E+000
1	51.38144023	1.713376E-011	2.603755E-012	0	0.000000E+000
1	51.38162899	2.603755E-012	1.713376E-011	1	0.000000E+000
1	51.38444429	1.713376E-011	2.603755E-012	0	0.000000E+000
1	51.38449000	2.603755E-012	1.713376E-011	1	0.000000E+000
1	51.38537457	1.713376E-011	2.603755E-012	0	0.000000E+000
1	51.38539363	2.603755E-012	1.713376E-011	1	0.000000E+000
1	51.38756648	1.713376E-011	2.603755E-012	0	0.000000E+000
1	51.38800488	2.603755E-012	1.713376E-011	1	0.000000E+000
1	51.38864330	1.713376E-011	2.603755E-012	0	0.000000E+000
1	51.38872959	2.603755E-012	1.713376E-011	1	0.000000E+000
1	51.38876101	1.713376E-011	2.603755E-012	0	0.000000E+000
1	51.38884049	2.603755E-012	1.713376E-011	1	0.000000E+000
1	51.38896983	1.713376E-011	2.603755E-012	0	0.000000E+000
1	51.38898209	2.603755E-012	1.713376E-011	1	0.000000E+000
1	51.39193486	1.713376E-011	2.603755E-012	0	0.000000E+000
1	51.39195789	2.603755E-012	1.713376E-011	1	0.000000E+000
1	51.39240528	1.713376E-011	2.603755E-012	0	0.000000E+000
1	51.39244664	2.603755E-012	1.713376E-011	1	0.000000E+000
1	51.39283903	1.713376E-011	2.603755E-012	0	0.000000E+000
1	51.39304340	2.603755E-012	1.713376E-011	1	0.000000E+000
1	51.39371684	1.713376E-011	2.603755E-012	0	0.000000E+000
1	51.39395413	2.603755E-012	1.713376E-011	1	0.000000E+000
1	51.39426890	1.713376E-011	2.603755E-012	0	0.000000E+000
1	51.44963207	2.603755E-012	1.713376E-011	1	0.000000E+000
1	51.45092741	1.713376E-011	2.603755E-012	0	0.000000E+000
1	51.45165022	2.603755E-012	1.713376E-011	1	0.000000E+000
1	51.45225789	1.713376E-011	2.603755E-012	0	0.000000E+000
1	51.45232959	2.603755E-012	1.713376E-011	1	0.000000E+000
1	51.45243317	1.713376E-011	2.603755E-012	0	0.000000E+000
1	51.45246007	2.603755E-012	1.713376E-011	1	0.000000E+000
1	51.45384363	1.713376E-011	2.603755E-012	0	0.000000E+000
1	51.45388459	2.603755E-012	1.713376E-011	1	0.000000E+000
1	51.45442056	1.713376E-011	2.603755E-012	0	0.000000E+000
1	51.45444600	2.603755E-012	1.713376E-011	1	0.000000E+000
1	51.45470486	1.713376E-011	2.603755E-012	0	0.000000E+000
1	51.45487372	2.603755E-012	1.713376E-011	1	0.000000E+000
1	51.46054478	1.713376E-011	2.603755E-012	0	0.000000E+000
1	51.46055977	2.603755E-012	1.713376E-011	1	0.000000E+000
1	51.46282175	1.713376E-011	2.603755E-012	0	0.000000E+000
1	51.46285517	2.603755E-012	1.713376E-011	1	0.000000E+000
1	51.46358644	1.713376E-011	2.603755E-012	0	0.000000E+000
1	51.46361126	2.603755E-012	1.713376E-011	1	0.000000E+000
1	51.46416162	1.713376E-011	2.603755E-012	0	0.000000E+000
1	51.46419212	2.603755E-012	1.713376E-011	1	0.000000E+000
1	51.46914338	1.713376E-011	2.603755E-012	0	0.000000E+000
1	51.46947967	2.603755E-012	1.713376E-011	1	0.000000E+000
1	51.47180891	1.713376E-011	2.603755E-012	0	0.000000E+000
1	51.47182843	2.603755E-012	1.713376E-011	1	0.000000E+000
1	51.47299425	1.713376E-011	2.603755E-012	0	0.000000E+000
1	51.47421920	2.603755E-012	1.713376E-011	1	0.000000E+000
1	51.47506990	1.713376E-011	2.603755E-012	0	0.000000E+000
1	51.47508979	2.603755E-012	1.713376E-011	1	0.000000E+000
1	51.47703723	1.713376E-011	2.603755E-012	0	0.000000E+000
1	51.47706402	2.603755E-012	1.713376E-011	1	0.000000E+000
1	51.47720295	1.713376E-011	2.603755E-012	0	0.000000E+000
1	51.47794272	2.603755E-012	1.713376E-011	1	0.000000E+000
1	51.47961376	1.713376E-011	2.603755E-012	0	0.000000E+000
1	51.47964450	2.603755E-012	1.713376E-011	1	0.000000E+000
1	51.48042925	1.713376E-011	2.603755E-012	0	0.000000E+000
1	51.48176654	2.603755E-012	1.713376E-011	1	0.000000E+000
1	51.48221447	1.713376E-011	2.603755E-012	0	0.000000E+000
1	51.48257421	2.603755E-012	1.713376E-011	1	0.000000E+000
1	51.48274003	1.713376E-011	2.603755E-012	0	0.000000E+000
1	51.48278107	2.603755E-012	1.713376E-011	1	0.000000E+000
1	51.48322733	1.713376E-011	2.603755E-012	0	0.000000E+000
1	51.48326801	2.603755E-012	1.713376E-011	1	0.000000E+000
1	51.48336446	1.713376E-011	2.603755E-012	0	0.000000E+000
1	51.48342309	2.603755E-012	1.713376E-011	1	0.000000E+000
1	51.48404084	1.713376E-011	2.603755E-012	0	0.000000E+000
1	51.48404967	2.603755E-012	1.713376E-011	1	0.000000E+000
1	51.48532625	1.713376E-011	2.603755E-012	0	0.000000E+000
1	51.48535232	2.603755E-012	1.713376E-011	1	0.000000E+000
1	51.48581221	1.713376E-011	2.603755E-012	0	0.000000E+000
1	51.48583227	2.603755E-012	1.713376E-011	1	0.000000E+000
1	51.48712964	1.713376E-011	2.603755E-012	0	0.000000E+000
1	51.48718903	2.603755E-012	1.713376E-011	1	0.000000E+000
1	51.48812378	1.713376E-011	2.603755E-012	0	0.000000E+000
1	51.48848147	2.603755E-012	1.713376E-011	1	0.000000E+000
1	51.48956365	1.713376E-011	2.603755E-012	0	0.000000E+000
1	51.48957606	2.603755E-012	1.713376E-011	1	0.000000E+000
1	51.49011182	1.713376E-011	2.603755E-012	0	0.000000E+000
1	51.49109007	2.603755E-012	1.713376E-011	1	0.000000E+000
1	51.49115994	1.713376E-011	2.603755E-012	0	0.000000E+000
1	51.49132361	2.603755E-012	1.713376E-011	1	0.000000E+000
1	51.49157203	1.713376E-011	2.603755E-012	0	0.000000E+000
1	51.49159339	2.603755E-012	1.713376E-011	1	0.000000E+000
1	51.49182692	1.713376E-011	2.603755E-012	0	0.000000E+000
1	51.49191521	2.603755E-012	1.713376E-011	1	0.000000E+000
1	51.49200214	1.713376E-011	2.603755E-012	0	0.000000E+000
1	51.49276483	2.603755E-012	1.713376E-011	1	0.000000E+000
1	51.49325568	1.713376E-011	2.603755E-012	0	0.000000E+000
1	51.49399141	2.603755E-012	1.713376E-011	1	0.000000E+000
1	51.49403917	1.713376E-011	2.603755E-012	0	0.000000E+000
1	51.49502597	2.603755E-012	1.713376E-011	1	0.000000E+000
1	51.49683223	1.713376E-011	2.603755E-012	0	0.000000E+000
1	51.49685220	2.603755E-012	1.713376E-011	1	0.000000E+000
1	51.49836575	1.713376E-011	2.603755E-012	0	0.000000E+000
1	51.49840442	2.603755E-012	1.713376E-011	1	0.000000E+000
1	51.50001788	1.713376E-011	2.603755E-012	0	0.000000E+000
1	51.50007085	2.603755E-012	1.713376E-011	1	0.000000E+000
1	51.50106419	1.713376E-011	2.603755E-012	0	0.000000E+000
1	51.50109046	2.603755E-012	1.713376E-011	1	0.000000E+000
1	51.50112804	1.713376E-011	2.603755E-012	0	0.000000E+000
1	54.85472337	3.983515E-012	1.851352E-011	1	0.000000E+000
1	54.85507580	1.851352E-011	3.983515E-012	0	0.000000E+000
1	54.85509628	3.983515E-012	1.851352E-011	1	0.000000E+000
1	54.85687896	1.851352E-011	3.983515E-012	0	0.000000E+000
1	54.85700978	3.983515E-012	1.851352E-011	1	0.000000E+000
1	54.85849516	1.851352E-011	3.983515E-012	0	0.000000E+000
1	54.85857179	3.983515E-012	1.851352E-011	1	0.000000E+000
1	54.86097572	1.851352E-011	3.983515E-012	0	0.000000E+000
1	54.86100122	3.983515E-012	1.851352E-011	1	0.000000E+000
1	54.86440238	1.851352E-011	3.983515E-012	0	0.000000E+000
1	54.86459584	3.983515E-012	1.851352E-011	1	0.000000E+000
1	54.86652603	1.851352E-011	3.983515E-012	0	0.000000E+000
1	54.86676773	3.983515E-012	1.851352E-011	1	0.000000E+000
1	54.86677477	1.851352E-011	3.983515E-012	0	0.000000E+000
1	54.86684186	3.983515E-012	1.851352E-011	1	0.000000E+000
1	54.86724994	1.851352E-011	3.983515E-012	0	0.000000E+000
1	54.86730360	3.983515E-012	1.851352E-011	1	0.000000E+000
1	54.86864356	1.851352E-011	3.983515E-012	0	0.000000E+000
1	54.86867671	3.983515E-012	1.851352E-011	1	0.000000E+000
1	54.86942965	1.851352E-011	3.983515E-012	0	0.000000E+000
1	54.86944332	3.983515E-012	1.851352E-011	1	0.000000E+000
1	54.87115793	1.851352E-011	3.983515E-012	0	0.000000E+000
1	54.87129394	3.983515E-012	1.851352E-011	1	0.000000E+000
1	54.87207791	1.851352E-011	3.983515E-012	0	0.000000E+000
1	54.87211155	3.983515E-012	1.851352E-011	1	0.000000E+000
1	54.87346340	1.851352E-011	3.983515E-012	0	0.000000E+000
1	54.87354202	3.983515E-012	1.851352E-011	1	0.000000E+000
1	54.87361239	1.851352E-011	3.983515E-012	0	0.000000E+000
1	54.87368107	3.983515E-012	1.851352E-011	1	0.000000E+000
1	54.87472699	1.851352E-011	3.983515E-012	0	0.000000E+000
1	54.87475757	3.983515E-012	1.851352E-011	1	0.000000E+000
1	54.87685798	1.851352E-011	3.983515E-012	0	0.000000E+000
1	54.87686969	3.983515E-012	1.851352E-011	1	0.000000E+000
1	54.87807353	1.851352E-011	3.983515E-012	0	0.000000E+000
1	54.87811676	3.983515E-012	1.851352E-011	1	0.000000E+000
1	54.87942477	1.851352E-011	3.983515E-012	0	0.000000E+000
1	54.87945502	3.983515E-012	1.851352E-011	1	0.000000E+000
1	54.87988925	1.851352E-011	3.983515E-012	0	0.000000E+000
1	54.87990819	3.983515E-012	1.851352E-011	1	0.000000E+000
1	54.88025264	1.851352E-011	3.983515E-012	0	0.000000E+000
1	54.88032722	3.983515E-012	1.851352E-011	1	0.000000E+000
1	54.88605440	1.851352E-011	3.983515E-012	0	0.000000E+000
1	54.88606577	3.983515E-012	1.851352E-011	1	0.000000E+000
1	54.88724791	1.851352E-011	3.983515E-012	0	0.000000E+000
1	54.88728885	3.983515E-012	1.851352E-011	1	0.000000E+000
1	54.88756425	1.851352E-011	3.983515E-012	0	0.000000E+000
1	54.88761737	3.983515E-012	1.851352E-011	1	0.000000E+000
1	54.88844682	1.851352E-011	3.983515E-012	0	0.000000E+000
1	56.79708842	3.898340E-012	1.842834E-011	1	0.000000E+000
1	56.79736118	1.842834E-011	3.898340E-012	0	0.000000E+000
1	56.79738700	3.898340E-012	1.842834E-011	1	0.000000E+000
1	56.79800480	1.842834E-011	3.898340E-012	0	0.000000E+000
1	56.79817634	3.898340E-012	1.842834E-011	1	0.000000E+000
1	56.80082863	1.842834E-011	3.898340E-012	0	0.000000E+000
1	56.80086801	3.898340E-012	1.842834E-011	1	0.000000E+000
1	56.80420735	1.842834E-011	3.898340E-012	0	0.000000E+000
1	56.80430656	3.898340E-012	1.842834E-011	1	0.000000E+000
1	56.80481073	1.842834E-011	3.898340E-012	0	0.000000E+000
1	56.80484739	3.898340E-012	1.842834E-011	1	0.000000E+000
1	56.80603316	1.842834E-011	3.898340E-012	0	0.000000E+000
1	56.80607946	3.898340E-012	1.842834E-011	1	0.000000E+000
1	56.80931259	1.842834E-011	3.898340E-012	0	0.000000E+000
1	56.80932848	3.898340E-012	1.842834E-011	1	0.000000E+000
1	56.80943888	1.842834E-011	3.898340E-012	0	0.000000E+000
1	56.80946578	3.898340E-012	1.842834E-011	1	0.000000E+000
1	56.80970553	1.842834E-011	3.898340E-012	0	0.000000E+000
1	56.88897558	3.898340E-012	1.842834E-011	1	0.000000E+000
1	56.88898986	1.842834E-011	3.898340E-012	0	0.000000E+000
1	56.88906232	3.898340E-012	1.842834E-011	1	0.000000E+000
1	56.89065489	1.842834E-011	3.898340E-012	0	0.000000E+000
1	56.90084257	3.898340E-012	1.842834E-011	1	0.000000E+000
1	56.90216832	1.842834E-011	3.898340E-012	0	0.000000E+000
1	56.90219671	3.898340E-012	1.842834E-011	1	0.000000E+000
1	56.90238141	1.842834E-011	3.898340E-012	0	0.000000E+000
1	56.90240019	3.898340E-012	1.842834E-011	1	0.000000E+000
1	56.90247016	1.842834E-011	3.898340E-012	0	0.000000E+000
1	57.59985317	3.699782E-012	1.822978E-011	1	0.000000E+000
1	57.59985400	1.822978E-011	3.699782E-012	0	0.000000E+000
1	57.59985410	3.699782E-012	1.822978E-011	1	0.000000E+000
1	57.59995448	1.822978E-011	3.699782E-012	0	0.000000E+000
1	57.60075058	3.699782E-012	1.822978E-011	1	0.000000E+000
1	57.60138244	1.822978E-011	3.699782E-012	0	0.000000E+000
1	57.60140329	3.699782E-012	1.822978E-011	1	0.000000E+000
1	57.60224470	1.822978E-011	3.699782E-012	0	0.000000E+000
1	57.60225987	3.699782E-012	1.822978E-011	1	0.000000E+000
1	57.60334977	1.822978E-011	3.699782E-012	0	0.000000E+000
1	57.60345166	3.699782E-012	1.822978E-011	1	0.000000E+000
1	57.60513254	1.822978E-011	3.699782E-012	0	0.000000E+000
1	57.60603076	3.699782E-012	1.822978E-011	1	0.000000E+000
1	57.60646870	1.822978E-011	3.699782E-012	0	0.000000E+000
1	57.60880065	3.699782E-012	1.822978E-011	1	0.000000E+000
1	57.61037785	1.822978E-011	3.699782E-012	0	0.000000E+000
1	57.61043046	3.699782E-012	1.822978E-011	1	0.000000E+000
1	57.61085143	1.822978E-011	3.699782E-012	0	0.000000E+000
1	57.61098975	3.699782E-012	1.822978E-011	1	0.000000E+000
1	57.61172824	1.822978E-011	3.699782E-012	0	0.000000E+000
1	57.61174212	3.699782E-012	1.822978E-011	1	0.000000E+000
1	57.61329778	1.822978E-011	3.699782E-012	0	0.000000E+000
1	57.61334025	3.699782E-012	1.822978E-011	1	0.000000E+000
1	57.61360352	1.822978E-011	3.699782E-012	0	0.000000E+000
1	57.61363813	3.699782E-012	1.822978E-011	1	0.000000E+000
1	57.61419944	1.822978E-011	3.699782E-012	0	0.000000E+000
1	57.61423442	3.699782E-012	1.822978E-011	1	0.000000E+000
1	57.61467190	1.822978E-011	3.699782E-012	0	0.000000E+000
1	57.61469439	3.699782E-012	1.822978E-011	1	0.000000E+000
1	57.61482762	1.822978E-011	3.699782E-012	0	0.000000E+000
1	57.61487208	3.699782E-012	1.822978E-011	1	0.000000E+000
1	57.61534667	1.822978E-011	3.699782E-012	0	0.000000E+000
1	57.61538429	3.699782E-012	1.822978E-011	1	0.000000E+000
1	57.61564851	1.822978E-011	3.699782E-012	0	0.000000E+000
1	57.61567406	3.699782E-012	1.822978E-011	1	0.000000E+000
1	57.61586804	1.822978E-011	3.699782E-012	0	0.000000E+000
1	57.61588527	3.699782E-012	1.822978E-011	1	0.000000E+000
1	57.61870034	1.822978E-011	3.699782E-012	0	0.000000E+000
1	57.61878041	3.699782E-012	1.822978E-011	1	0.000000E+000
1	57.62158604	1.822978E-011	3.699782E-012	0	0.000000E+000
1	57.62161473	3.699782E-012	1.822978E-011	1	0.000000E+000
1	57.62231434	1.822978E-011	3.699782E-012	0	0.000000E+000
1	57.62236718	3.699782E-012	1.822978E-011	1	0.000000E+000
1	57.62489242	1.822978E-011	3.699782E-012	0	0.000000E+000
1	57.62492328	3.699782E-012	1.822978E-011	1	0.000000E+000
1	57.62647243	1.822978E-011	3.699782E-012	0	0.000000E+000
1	57.62648580	3.699782E-012	1.822978E-011	1	0.000000E+000
1	57.62655620	1.822978E-011	3.699782E-012	0	0.000000E+000
1	57.62698878	3.699782E-012	1.822978E-011	1	0.000000E+000
1	57.62892578	1.822978E-011	3.699782E-012	0	0.000000E+000
1	57.62895794	3.699782E-012	1.822978E-011	1	0.000000E+000
1	57.62992297	1.822978E-011	3.699782E-012	0	0.000000E+000
1	57.63015675	3.699782E-012	1.822978E-011	1	0.000000E+000
1	57.63022552	1.822978E-011	3.699782E-012	0	0.000000E+000
1	57.63025289	3.699782E-012	1.822978E-011	1	0.000000E+000
1	57.63048819	1.822978E-011	3.699782E-012	0	0.000000E+000
1	57.64275390	3.699782E-012	1.822978E-011	1	0.000000E+000
1	57.64333373	1.822978E-011	3.699782E-012	0	0.000000E+000
1	57.64339840	3.699782E-012	1.822978E-011	1	0.000000E+000
1	57.64445681	1.822978E-011	3.699782E-012	0	0.000000E+000
1	57.64449351	3.699782E-012	1.822978E-011	1	0.000000E+000
1	57.64671159	1.822978E-011	3.699782E-012	0	0.000000E+000
1	57.64676797	3.699782E-012	1.822978E-011	1	0.000000E+000
1	57.64926941	1.822978E-011	3.699782E-012	0	0.000000E+000
1	57.64932173	3.699782E-012	1.822978E-011	1	0.000000E+000
1	57.64938081	1.822978E-011	3.699782E-012	0	0.000000E+000
1	57.71715807	3.699782E-012	1.822978E-011	1	0.000000E+000
1	57.71823093	1.822978E-011	3.699782E-012	0	0.000000E+000
1	57.71824054	3.699782E-012	1.822978E-011	1	0.000000E+000
1	57.71843346	1.822978E-011	3.699782E-012	0	0.000000E+000
1	57.71844506	3.699782E-012	1.822978E-011	1	0.000000E+000
1	57.72106491	1.822978E-011	3.699782E-012	0	0.000000E+000
1	57.72111956	3.699782E-012	1.822978E-011	1	0.000000E+000
1	57.72150745	1.822978E-011	3.699782E-012	0	0.000000E+000
1	57.72227882	3.699782E-012	1.822978E-011	1	0.000000E+000
1	57.72784926	1.822978E-011	3.699782E-012	0	0.000000E+000
1	57.72790974	3.699782E-012	1.822978E-011	1	0.000000E+000
1	57.72916278	1.822978E-011	3.699782E-012	0	0.000000E+000
1	57.72932592	3.699782E-012	1.822978E-011	1	0.000000E+000
1	57.73063542	1.822978E-011	3.699782E-012	0	0.000000E+000
1	57.73065626	3.699782E-012	1.822978E-011	1	0.000000E+000
1	57.73076488	1.822978E-011	3.699782E-012	0	0.000000E+000
1	57.73081657	3.699782E-012	1.822978E-011	1	0.000000E+000
1	57.73087263	1.822978E-011	3.699782E-012	0	0.000000E+000
1	57.73092765	3.699782E-012	1.822978E-011	1	0.000000E+000
1	57.73161990	1.822978E-011	3.699782E-012	0	0.000000E+000
1	57.73165756	3.699782E-012	1.822978E-011	1	0.000000E+000
1	57.73241124	1.822978E-011	3.699782E-012	0	0.000000E+000
1	57.73241355	3.699782E-012	1.822978E-011	1	0.000000E+000
1	57.73399751	1.822978E-011	3.699782E-012	0	0.000000E+000
1	57.73402235	3.699782E-012	1.822978E-011	1	0.000000E+000
1	57.73436902	1.822978E-011	3.699782E-012	0	0.000000E+000
1	57.73493962	3.699782E-012	1.822978E-011	1	0.000000E+000
1	57.73580348	1.822978E-011	3.699782E-012	0	0.000000E+000
1	57.73582912	3.699782E-012	1.822978E-011	1	0.000000E+000
1	57.73943512	1.822978E-011	3.699782E-012	0	0.000000E+000
1	57.74029690	3.699782E-012	1.822978E-011	1	0.000000E+000
1	57.74508060	1.822978E-011	3.699782E-012	0	0.000000E+000
1	57.74515906	3.699782E-012	1.822978E-011	1	0.000000E+000
1	57.74537518	1.822978E-011	3.699782E-012	0	0.000000E+000
1	57.74540829	3.699782E-012	1.822978E-011	1	0.000000E+000
1	57.74775068	1.822978E-011	3.699782E-012	0	0.000000E+000
1	57.74776654	3.699782E-012	1.822978E-011	1	0.000000E+000
1	57.74801068	1.822978E-011	3.699782E-012	0	0.000000E+000
1	57.74804186	3.699782E-012	1.822978E-011	1	0.000000E+000
1	57.74918676	1.822978E-011	3.699782E-012	0	0.000000E+000
1	57.74922361	3.699782E-012	1.822978E-011	1	0.000000E+000
1	57.75035419	1.822978E-011	3.699782E-012	0	0.000000E+000
1	57.75099245	3.699782E-012	1.822978E-011	1	0.000000E+000
1	57.75123446	1.822978E-011	3.699782E-012	0	0.000000E+000
1	57.75130973	3.699782E-012	1.822978E-011	1	0.000000E+000
1	57.75423766	1.822978E-011	3.699782E-012	0	0.000000E+000
1	57.75426872	3.699782E-012	1.822978E-011	1	0.000000E+000
1	57.75604098	1.822978E-011	3.699782E-012	0	0.000000E+000
1	57.75637613	3.699782E-012	1.822978E-011	1	0.000000E+000
1	57.75778075	1.822978E-011	3.699782E-012	0	0.000000E+000
1	57.75781913	3.699782E-012	1.822978E-011	1	0.000000E+000
1	57.75907183	1.822978E-011	3.699782E-012	0	0.000000E+000
1	57.75908372	3.699782E-012	1.822978E-011	1	0.000000E+000
1	57.76053491	1.822978E-011	3.699782E-012	0	0.000000E+000
1	57.76055563	3.699782E-012	1.822978E-011	1	0.000000E+000
1	57.76126444	1.822978E-011	3.699782E-012	0	0.000000E+000
1	57.76129553	3.699782E-012	1.822978E-011	1	0.000000E+000
1	57.76202976	1.822978E-011	3.699782E-012	0	0.000000E+000
1	57.76282243	3.699782E-012	1.822978E-011	1	0.000000E+000
1	57.76393850	1.822978E-011	3.699782E-012	0	0.000000E+000
1	57.76394886	3.699782E-012	1.822978E-011	1	0.000000E+000
1	57.76483852	1.822978E-011	3.699782E-012	0	0.000000E+000
1	57.76505716	3.699782E-012	1.822978E-011	1	0.000000E+000
1	57.76509531	1.822978E-011	3.699782E-012	0	0.000000E+000
1	57.76517552	3.699782E-012	1.822978E-011	1	0.000000E+000
1	57.76590544	1.822978E-011	3.699782E-012	0	0.000000E+000
1	57.76604066	3.699782E-012	1.822978E-011	1	0.000000E+000
1	57.76669349	1.822978E-011	3.699782E-012	0	0.000000E+000
1	57.76672236	3.699782E-012	1.822978E-011	1	0.000000E+000
1	57.76724113	1.822978E-011	3.699782E-012	0	0.000000E+000
1	57.76744302	3.699782E-012	1.822978E-011	1	0.000000E+000
1	57.76822380	1.822978E-011	3.699782E-012	0	0.000000E+000
1	57.76824318	3.699782E-012	1.822978E-011	1	0.000000E+000
1	57.76934787	1.822978E-011	3.699782E-012	0	0.000000E+000
1	57.76939591	3.699782E-012	1.822978E-011	1	0.000000E+000
1	57.77105740	1.822978E-011	3.699782E-012	0	0.000000E+000
1	57.77110046	3.699782E-012	1.822978E-011	1	0.000000E+000
1	57.77128936	1.822978E-011	3.699782E-012	0	0.000000E+000
1	57.77152979	3.699782E-012	1.822978E-011	1	0.000000E+000
1	57.77234280	1.822978E-011	3.699782E-012	0	0.000000E+000
1	57.77237952	3.699782E-012	1.822978E-011	1	0.000000E+000
1	57.77360049	1.822978E-011	3.699782E-012	0	0.000000E+000
1	59.10917729	3.834921E-012	1.836492E-011	1	0.000000E+000
1	59.10924151	1.836492E-011	3.834921E-012	0	0.000000E+000
1	59.10928168	3.834921E-012	1.836492E-011	1	0.000000E+000
1	59.10935537	1.836492E-011	3.834921E-012	0	0.000000E+000
1	59.11141254	3.834921E-012	1.836492E-011	1	0.000000E+000
1	59.11190422	1.836492E-011	3.834921E-012	0	0.000000E+000
1	59.11196140	3.834921E-012	1.836492E-011	1	0.000000E+000
1	59.11267811	1.836492E-011	3.834921E-012	0	0.000000E+000
1	59.11270800	3.834921E-012	1.836492E-011	1	0.000000E+000
1	59.11331920	1.836492E-011	3.834921E-012	0	0.000000E+000
1	59.11335710	3.834921E-012	1.836492E-011	1	0.000000E+000
1	59.11351538	1.836492E-011	3.834921E-012	0	0.000000E+000
1	59.11356637	3.834921E-012	1.836492E-011	1	0.000000E+000
1	59.11388088	1.836492E-011	3.834921E-012	0	0.000000E+000
1	59.14340488	3.834921E-012	1.836492E-011	1	0.000000E+000
1	59.14885307	1.836492E-011	3.834921E-012	0	0.000000E+000
1	59.14889869	3.834921E-012	1.836492E-011	1	0.000000E+000
1	59.14904933	1.836492E-011	3.834921E-012	0	0.000000E+000
1	59.14909608	3.834921E-012	1.836492E-011	1	0.000000E+000
1	59.14927071	1.836492E-011	3.834921E-012	0	0.000000E+000
1	59.14930546	3.834921E-012	1.836492E-011	1	0.000000E+000
1	59.14942859	1.836492E-011	3.834921E-012	0	0.000000E+000
1	59.14943878	3.834921E-012	1.836492E-011	1	0.000000E+000
1	59.15151874	1.836492E-011	3.834921E-012	0	0.000000E+000
1	59.15155201	3.834921E-012	1.836492E-011	1	0.000000E+000
1	59.15172145	1.836492E-011	3.834921E-012	0	0.000000E+000
1	59.15172788	3.834921E-012	1.836492E-011	1	0.000000E+000
1	59.15200993	1.836492E-011	3.834921E-012	0	0.000000E+000
1	59.17124405	3.834921E-012	1.836492E-011	1	0.000000E+000
1	59.17209795	1.836492E-011	3.834921E-012	0	0.000000E+000
1	59.17215884	3.834921E-012	1.836492E-011	1	0.000000E+000
1	59.17337072	1.836492E-011	3.834921E-012	0	0.000000E+000
1	59.17338774	3.834921E-012	1.836492E-011	1	0.000000E+000
1	59.17345896	1.836492E-011	3.834921E-012	0	0.000000E+000
1	59.17349631	3.834921E-012	1.836492E-011	1	0.000000E+000
1	59.17359685	1.836492E-011	3.834921E-012	0	0.000000E+000
1	59.17488736	3.834921E-012	1.836492E-011	1	0.000000E+000
1	59.17547023	1.836492E-011	3.834921E-012	0	0.000000E+000
1	59.17559517	3.834921E-012	1.836492E-011	1	0.000000E+000
1	59.17869115	1.836492E-011	3.834921E-012	0	0.000000E+000
1	59.17913319	3.834921E-012	1.836492E-011	1	0.000000E+000
1	59.17930308	1.836492E-011	3.834921E-012	0	0.000000E+000
1	59.17943619	3.834921E-012	1.836492E-011	1	0.000000E+000
1	59.18004204	1.836492E-011	3.834921E-012	0	0.000000E+000
1	59.18087125	3.834921E-012	1.836492E-011	1	0.000000E+000
1	59.18227769	1.836492E-011	3.834921E-012	0	0.000000E+000
1	59.18902838	3.834921E-012	1.836492E-011	1	0.000000E+000
1	59.18930419	1.836492E-011	3.834921E-012	0	0.000000E+000
1	59.18947090	3.834921E-012	1.836492E-011	1	0.000000E+000
1	59.18971472	1.836492E-011	3.834921E-012	0	0.000000E+000
1	59.18975619	3.834921E-012	1.836492E-011	1	0.000000E+000
1	59.18979499	1.836492E-011	3.834921E-012	0	0.000000E+000
1	59.18981892	3.834921E-012	1.836492E-011	1	0.000000E+000
1	59.19073583	1.836492E-011	3.834921E-012	0	0.000000E+000
1	59.19119693	3.834921E-012	1.836492E-011	1	0.000000E+000
1	59.19133551	1.836492E-011	3.834921E-012	0	0.000000E+000
1	59.19207285	3.834921E-012	1.836492E-011	1	0.000000E+000
1	59.19614643	1.836492E-011	3.834921E-012	0	0.000000E+000
1	59.20866456	3.834921E-012	1.836492E-011	1	0.000000E+000
1	59.20992967	1.836492E-011	3.834921E-012	0	0.000000E+000
1	59.20995250	3.834921E-012	1.836492E-011	1	0.000000E+000
1	59.21009900	1.836492E-011	3.834921E-012	0	0.000000E+000
1	59.21034439	3.834921E-012	1.836492E-011	1	0.000000E+000
1	59.21042780	1.836492E-011	3.834921E-012	0	0.000000E+000
1	59.21046564	3.834921E-012	1.836492E-011	1	0.000000E+000
1	59.21344860	1.836492E-011	3.834921E-012	0	0.000000E+000
1	59.21347020	3.834921E-012	1.836492E-011	1	0.000000E+000
1	59.21381637	1.836492E-011	3.834921E-012	0	0.000000E+000
1	59.21384384	3.834921E-012	1.836492E-011	1	0.000000E+000
1	59.21410341	1.836492E-011	3.834921E-012	0	0.000000E+000
1	59.21417044	3.834921E-012	1.836492E-011	1	0.000000E+000
1	59.21442643	1.836492E-011	3.834921E-012	0	0.000000E+000
1	59.21481770	3.834921E-012	1.836492E-011	1	0.000000E+000
1	59.21543023	1.836492E-011	3.834921E-012	0	0.000000E+000
1	59.21549210	3.834921E-012	1.836492E-011	1	0.000000E+000
1	59.21776018	1.836492E-011	3.834921E-012	0	0.000000E+000
1	59.21781174	3.834921E-012	1.836492E-011	1	0.000000E+000
1	59.21832748	1.836492E-011	3.834921E-012	0	0.000000E+000
1	59.21998287	3.834921E-012	1.836492E-011	1	0.000000E+000
1	59.22012128	1.836492E-011	3.834921E-012	0	0.000000E+000
1	59.22049939	3.834921E-012	1.836492E-011	1	0.000000E+000
1	59.22062561	1.836492E-011	3.834921E-012	0	0.000000E+000
1	59.22063401	3.834921E-012	1.836492E-011	1	0.000000E+000
1	59.22072487	1.836492E-011	3.834921E-012	0	0.000000E+000
1	59.22075503	3.834921E-012	1.836492E-011	1	0.000000E+000
1	59.22085937	1.836492E-011	3.834921E-012	0	0.000000E+000
1	59.22088266	3.834921E-012	1.836492E-011	1	0.000000E+000
1	59.22109474	1.836492E-011	3.834921E-012	0	0.000000E+000
1	59.22113155	3.834921E-012	1.836492E-011	1	0.000000E+000
1	59.22288809	1.836492E-011	3.834921E-012	0	0.000000E+000
1	59.22291173	3.834921E-012	1.836492E-011	1	0.000000E+000
1	59.22392222	1.836492E-011	3.834921E-012	0	0.000000E+000
1	59.22393062	3.834921E-012	1.836492E-011	1	0.000000E+000
1	59.22401176	1.836492E-011	3.834921E-012	0	0.000000E+000
1	59.22981382	3.834921E-012	1.836492E-011	1	0.000000E+000
1	59.23130769	1.836492E-011	3.834921E-012	0	0.000000E+000
1	59.23132828	3.834921E-012	1.836492E-011	1	0.000000E+000
1	59.23161747	1.836492E-011	3.834921E-012	0	0.000000E+000
1	59.23164549	3.834921E-012	1.836492E-011	1	0.000000E+000
1	59.23278617	1.836492E-011	3.834921E-012	0	0.000000E+000
1	59.23286701	3.834921E-012	1.836492E-011	1	0.000000E+000
1	59.23350538	1.836492E-011	3.834921E-012	0	0.000000E+000
1	59.23366411	3.834921E-012	1.836492E-011	1	0.000000E+000
1	59.23475491	1.836492E-011	3.834921E-012	0	0.000000E+000
1	59.23485209	3.834921E-012	1.836492E-011	1	0.000000E+000
1	59.23562160	1.836492E-011	3.834921E-012	0	0.000000E+000
1	59.23564634	3.834921E-012	1.836492E-011	1	0.000000E+000
1	59.23605696	1.836492E-011	3.834921E-012	0	0.000000E+000
1	59.23608624	3.834921E-012	1.836492E-011	1	0.000000E+000
1	59.23681715	1.836492E-011	3.834921E-012	0	0.000000E+000
1	59.23688929	3.834921E-012	1.836492E-011	1	0.000000E+000
1	59.23732062	1.836492E-011	3.834921E-012	0	0.000000E+000
1	59.23733200	3.834921E-012	1.836492E-011	1	0.000000E+000
1	59.23760293	1.836492E-011	3.834921E-012	0	0.000000E+000
1	59.23763139	3.834921E-012	1.836492E-011	1	0.000000E+000
1	59.23789232	1.836492E-011	3.834921E-012	0	0.000000E+000
1	59.23790553	3.834921E-012	1.836492E-011	1	0.000000E+000
1	59.23891027	1.836492E-011	3.834921E-012	0	0.000000E+000
1	59.23892952	3.834921E-012	1.836492E-011	1	0.000000E+000
1	59.23898565	1.836492E-011	3.834921E-012	0	0.000000E+000
1	59.23906688	3.834921E-012	1.836492E-011	1	0.000000E+000
1	59.23942393	1.836492E-011	3.834921E-012	0	0.000000E+000
1	59.24201253	3.834921E-012	1.836492E-011	1	0.000000E+000
1	59.24270253	1.836492E-011	3.834921E-012	0	0.000000E+000
1	59.24315274	3.834921E-012	1.836492E-011	1	0.000000E+000
1	59.24322662	1.836492E-011	3.834921E-012	0	0.000000E+000
1	59.24328267	3.834921E-012	1.836492E-011	1	0.000000E+000
1	59.24656430	1.836492E-011	3.834921E-012	0	0.000000E+000
1	59.24660827	3.834921E-012	1.836492E-011	1	0.000000E+000
1	59.24677118	1.836492E-011	3.834921E-012	0	0.000000E+000
1	59.24678829	3.834921E-012	1.836492E-011	1	0.000000E+000
1	59.24680565	1.836492E-011	3.834921E-012	0	0.000000E+000
1	59.24683711	3.834921E-012	1.836492E-011	1	0.000000E+000
1	59.24757979	1.836492E-011	3.834921E-012	0	0.000000E+000
1	59.24760900	3.834921E-012	1.836492E-011	1	0.000000E+000
1	59.24859588	1.836492E-011	3.834921E-012	0	0.000000E+000
1	59.24882278	3.834921E-012	1.836492E-011	1	0.000000E+000
1	59.24891636	1.836492E-011	3.834921E-012	0	0.000000E+000
1	59.24892346	3.834921E-012	1.836492E-011	1	0.000000E+000
1	59.24972209	1.836492E-011	3.834921E-012	0	0.000000E+000
1	59.24976141	3.834921E-012	1.836492E-011	1	0.000000E+000
1	59.25130421	1.836492E-011	3.834921E-012	0	0.000000E+000
1	59.25131963	3.834921E-012	1.836492E-011	1	0.000000E+000
1	59.25164491	1.836492E-011	3.834921E-012	0	0.000000E+000
1	59.25164915	3.834921E-012	1.836492E-011	1	0.000000E+000
1	59.25399359	1.836492E-011	3.834921E-012	0	0.000000E+000
1	59.25403280	3.834921E-012	1.836492E-011	1	0.000000E+000
1	59.25445006	1.836492E-011	3.834921E-012	0	0.000000E+000
1	59.25653825	3.834921E-012	1.836492E-011	1	0.000000E+000
1	59.25703931	1.836492E-011	3.834921E-012	0	0.000000E+000
1	59.25708346	3.834921E-012	1.836492E-011	1	0.000000E+000
1	59.25805328	1.836492E-011	3.834921E-012	0	0.000000E+000
1	59.25884102	3.834921E-012	1.836492E-011	1	0.000000E+000
1	59.26046954	1.836492E-011	3.834921E-012	0	0.000000E+000
1	59.26047739	3.834921E-012	1.836492E-011	1	0.000000E+000
1	59.26181309	1.836492E-011	3.834921E-012	0	0.000000E+000
1	59.26183080	3.834921E-012	1.836492E-011	1	0.000000E+000
1	59.26275731	1.836492E-011	3.834921E-012	0	0.000000E+000
1	59.26277325	3.834921E-012	1.836492E-011	1	0.000000E+000
1	59.26675996	1.836492E-011	3.834921E-012	0	0.000000E+000
1	59.26676823	3.834921E-012	1.836492E-011	1	0.000000E+000
1	59.26783594	1.836492E-011	3.834921E-012	0	0.000000E+000
1	59.26793551	3.834921E-012	1.836492E-011	1	0.000000E+000
1	59.26922922	1.836492E-011	3.834921E-012	0	0.000000E+000
1	59.26928021	3.834921E-012	1.836492E-011	1	0.000000E+000
1	59.27055897	1.836492E-011	3.834921E-012	0	0.000000E+000
1	59.27062321	3.834921E-012	1.836492E-011	1	0.000000E+000
1	59.27087901	1.836492E-011	3.834921E-012	0	0.000000E+000
1	59.27090573	3.834921E-012	1.836492E-011	1	0.000000E+000
1	59.27202526	1.836492E-011	3.834921E-012	0	0.000000E+000
1	59.27230002	3.834921E-012	1.836492E-011	1	0.000000E+000
1	59.27786974	1.836492E-011	3.834921E-012	0	0.000000E+000
1	59.27797241	3.834921E-012	1.836492E-011	1	0.000000E+000
1	59.27798603	1.836492E-011	3.834921E-012	0	0.000000E+000
1	59.27802676	3.834921E-012	1.836492E-011	1	0.000000E+000
1	59.27988095	1.836492E-011	3.834921E-012	0	0.000000E+000
1	59.27995089	3.834921E-012	1.836492E-011	1	0.000000E+000
1	59.28142520	1.836492E-011	3.834921E-012	0	0.000000E+000
1	59.28147105	3.834921E-012	1.836492E-011	1	0.000000E+000
1	59.28240306	1.836492E-011	3.834921E-012	0	0.000000E+000
1	59.28246571	3.834921E-012	1.836492E-011	1	0.000000E+000
1	59.28413967	1.836492E-011	3.834921E-012	0	0.000000E+000
1	59.28422245	3.834921E-012	1.836492E-011	1	0.000000E+000
1	59.28534679	1.836492E-011	3.834921E-012	0	0.000000E+000
1	59.28549469	3.834921E-012	1.836492E-011	1	0.000000E+000
1	59.28599958	1.836492E-011	3.834921E-012	0	0.000000E+000
1	59.28605942	3.834921E-012	1.836492E-011	1	0.000000E+000
1	59.28692542	1.836492E-011	3.834921E-012	0	0.000000E+000
1	59.28694640	3.834921E-012	1.836492E-011	1	0.000000E+000
1	59.28797490	1.836492E-011	3.834921E-012	0	0.000000E+000
1	61.74286799	3.081267E-012	1.761127E-011	1	0.000000E+000
1	61.74518563	1.761127E-011	3.081267E-012	0	0.000000E+000
1	61.74520655	3.081267E-012	1.761127E-011	1	0.000000E+000
1	61.74596160	1.761127E-011	3.081267E-012	0	0.000000E+000
1	61.74599315	3.081267E-012	1.761127E-011	1	0.000000E+000
1	61.74825537	1.761127E-011	3.081267E-012	0	0.000000E+000
1	61.74899686	3.081267E-012	1.761127E-011	1	0.000000E+000
1	61.75014902	1.761127E-011	3.081267E-012	0	0.000000E+000
1	61.75017702	3.081267E-012	1.761127E-011	1	0.000000E+000
1	61.75090708	1.761127E-011	3.081267E-012	0	0.000000E+000
1	61.75093553	3.081267E-012	1.761127E-011	1	0.000000E+000
1	61.75100253	1.761127E-011	3.081267E-012	0	0.000000E+000
1	61.75102841	3.081267E-012	1.761127E-011	1	0.000000E+000
1	61.75481871	1.761127E-011	3.081267E-012	0	0.000000E+000
1	61.75485983	3.081267E-012	1.761127E-011	1	0.000000E+000
1	61.75520788	1.761127E-011	3.081267E-012	0	0.000000E+000
1	61.75524033	3.081267E-012	1.761127E-011	1	0.000000E+000
1	61.75659168	1.761127E-011	3.081267E-012	0	0.000000E+000
1	61.75661365	3.081267E-012	1.761127E-011	1	0.000000E+000
1	61.75874941	1.761127E-011	3.081267E-012	0	0.000000E+000
1	61.75876869	3.081267E-012	1.761127E-011	1	0.000000E+000
1	61.75913326	1.761127E-011	3.081267E-012	0	0.000000E+000
1	61.75941647	3.081267E-012	1.761127E-011	1	0.000000E+000
1	61.75953742	1.761127E-011	3.081267E-012	0	0.000000E+000
1	61.75955985	3.081267E-012	1.761127E-011	1	0.000000E+000
1	61.76071480	1.761127E-011	3.081267E-012	0	0.000000E+000
1	61.76094420	3.081267E-012	1.761127E-011	1	0.000000E+000
1	61.76216987	1.761127E-011	3.081267E-012	0	0.000000E+000
1	61.76226735	3.081267E-012	1.761127E-011	1	0.000000E+000
1	61.76262951	1.761127E-011	3.081267E-012	0	0.000000E+000
1	61.76267381	3.081267E-012	1.761127E-011	1	0.000000E+000
1	61.76289214	1.761127E-011	3.081267E-012	0	0.000000E+000
1	61.76557627	3.081267E-012	1.761127E-011	1	0.000000E+000
1	61.76734646	1.761127E-011	3.081267E-012	0	0.000000E+000
1	61.76736465	3.081267E-012	1.761127E-011	1	0.000000E+000
1	61.77123460	1.761127E-011	3.081267E-012	0	0.000000E+000
1	61.77126546	3.081267E-012	1.761127E-011	1	0.000000E+000
1	61.77157130	1.761127E-011	3.081267E-012	0	0.000000E+000
1	61.77159669	3.081267E-012	1.761127E-011	1	0.000000E+000
1	61.77187683	1.761127E-011	3.081267E-012	0	0.000000E+000
1	61.77194878	3.081267E-012	1.761127E-011	1	0.000000E+000
1	61.77202331	1.761127E-011	3.081267E-012	0	0.000000E+000
1	61.77203334	3.081267E-012	1.761127E-011	1	0.000000E+000
1	61.77240185	1.761127E-011	3.081267E-012	0	0.000000E+000
1	61.77270899	3.081267E-012	1.761127E-011	1	0.000000E+000
1	61.77276490	1.761127E-011	3.081267E-012	0	0.000000E+000
1	61.77285927	3.081267E-012	1.761127E-011	1	0.000000E+000
1	61.77365200	1.761127E-011	3.081267E-012	0	0.000000E+000
1	61.77366227	3.081267E-012	1.761127E-011	1	0.000000E+000
1	61.77383422	1.761127E-011	3.081267E-012	0	0.000000E+000
1	61.77401392	3.081267E-012	1.761127E-011	1	0.000000E+000
1	61.77514535	1.761127E-011	3.081267E-012	0	0.000000E+000
1	61.77708818	3.081267E-012	1.761127E-011	1	0.000000E+000
1	61.78055419	1.761127E-011	3.081267E-012	0	0.000000E+000
1	61.78057457	3.081267E-012	1.761127E-011	1	0.000000E+000
1	61.78192689	1.761127E-011	3.081267E-012	0	0.000000E+000
1	61.78197723	3.081267E-012	1.761127E-011	1	0.000000E+000
1	61.78352173	1.761127E-011	3.081267E-012	0	0.000000E+000
1	61.78354705	3.081267E-012	1.761127E-011	1	0.000000E+000
1	61.78512447	1.761127E-011	3.081267E-012	0	0.000000E+000
1	61.78514261	3.081267E-012	1.761127E-011	1	0.000000E+000
1	61.78539003	1.761127E-011	3.081267E-012	0	0.000000E+000
1	61.78564741	3.081267E-012	1.761127E-011	1	0.000000E+000
1	61.78579867	1.761127E-011	3.081267E-012	0	0.000000E+000
1	61.78582547	3.081267E-012	1.761127E-011	1	0.000000E+000
1	61.78734151	1.761127E-011	3.081267E-012	0	0.000000E+000
1	61.78772173	3.081267E-012	1.761127E-011	1	0.000000E+000
1	61.78778613	1.761127E-011	3.081267E-012	0	0.000000E+000
1	61.78780610	3.081267E-012	1.761127E-011	1	0.000000E+000
1	61.78814807	1.761127E-011	3.081267E-012	0	0.000000E+000
1	61.78818377	3.081267E-012	1.761127E-011	1	0.000000E+000
1	61.78819964	1.761127E-011	3.081267E-012	0	0.000000E+000
1	61.78824934	3.081267E-012	1.761127E-011	1	0.000000E+000
1	61.78832295	1.761127E-011	3.081267E-012	0	0.000000E+000
1	61.78878583	3.081267E-012	1.761127E-011	1	0.000000E+000
1	61.78899227	1.761127E-011	3.081267E-012	0	0.000000E+000
1	61.78900999	3.081267E-012	1.761127E-011	1	0.000000E+000
1	61.78915682	1.761127E-011	3.081267E-012	0	0.000000E+000
1	61.78922019	3.081267E-012	1.761127E-011	1	0.000000E+000
1	61.79174063	1.761127E-011	3.081267E-012	0	0.000000E+000
1	61.79185526	3.081267E-012	1.761127E-011	1	0.000000E+000
1	61.79217859	1.761127E-011	3.081267E-012	0	0.000000E+000
1	61.79218971	3.081267E-012	1.761127E-011	1	0.000000E+000
1	61.79375264	1.761127E-011	3.081267E-012	0	0.000000E+000
1	61.79385491	3.081267E-012	1.761127E-011	1	0.000000E+000
1	61.79388125	1.761127E-011	3.081267E-012	0	0.000000E+000
1	61.79392027	3.081267E-012	1.761127E-011	1	0.000000E+000
1	61.79548546	1.761127E-011	3.081267E-012	0	0.000000E+000
1	61.79583348	3.081267E-012	1.761127E-011	1	0.000000E+000
1	61.79629976	1.761127E-011	3.081267E-012	0	0.000000E+000
1	61.79632286	3.081267E-012	1.761127E-011	1	0.000000E+000
1	61.79685687	1.761127E-011	3.081267E-012	0	0.000000E+000
1	61.79689268	3.081267E-012	1.761127E-011	1	0.000000E+000
1	61.80078171	1.761127E-011	3.081267E-012	0	0.000000E+000
1	61.80164856	3.081267E-012	1.761127E-011	1	0.000000E+000
1	61.80198898	1.761127E-011	3.081267E-012	0	0.000000E+000
1	61.80200129	3.081267E-012	1.761127E-011	1	0.000000E+000
1	61.80279750	1.761127E-011	3.081267E-012	0	0.000000E+000
1	61.80281618	3.081267E-012	1.761127E-011	1	0.000000E+000
1	61.80302068	1.761127E-011	3.081267E-012	0	0.000000E+000
1	61.80305117	3.081267E-012	1.761127E-011	1	0.000000E+000
1	61.80548294	1.761127E-011	3.081267E-012	0	0.000000E+000
1	61.80553848	3.081267E-012	1.761127E-011	1	0.000000E+000
1	61.80575690	1.761127E-011	3.081267E-012	0	0.000000E+000
1	61.80583698	3.081267E-012	1.761127E-011	1	0.000000E+000
1	61.80713947	1.761127E-011	3.081267E-012	0	0.000000E+000
1	61.80716341	3.081267E-012	1.761127E-011	1	0.000000E+000
1	61.80949423	1.761127E-011	3.081267E-012	0	0.000000E+000
1	61.81021465	3.081267E-012	1.761127E-011	1	0.000000E+000
1	61.81278169	1.761127E-011	3.081267E-012	0	0.000000E+000
1	61.81279650	3.081267E-012	1.761127E-011	1	0.000000E+000
1	61.81341081	1.761127E-011	3.081267E-012	0	0.000000E+000
1	61.81397822	3.081267E-012	1.761127E-011	1	0.000000E+000
1	61.81504401	1.761127E-011	3.081267E-012	0	0.000000E+000
1	61.81564314	3.081267E-012	1.761127E-011	1	0.000000E+000
1	61.81597971	1.761127E-011	3.081267E-012	0	0.000000E+000
1	61.81598474	3.081267E-012	1.761127E-011	1	0.000000E+000
1	61.81699218	1.761127E-011	3.081267E-012	0	0.000000E+000
1	61.81701207	3.081267E-012	1.761127E-011	1	0.000000E+000
1	61.81706876	1.761127E-011	3.081267E-012	0	0.000000E+000
1	61.81709511	3.081267E-012	1.761127E-011	1	0.000000E+000
1	61.81784023	1.761127E-011	3.081267E-012	0	0.000000E+000
1	61.81808253	3.081267E-012	1.761127E-011	1	0.000000E+000
1	61.82077431	1.761127E-011	3.081267E-012	0	0.000000E+000
1	61.82078744	3.081267E-012	1.761127E-011	1	0.000000E+000
1	61.82269123	1.761127E-011	3.081267E-012	0	0.000000E+000
1	61.82271493	3.081267E-012	1.761127E-011	1	0.000000E+000
1	61.82309709	1.761127E-011	3.081267E-012	0	0.000000E+000
1	61.82313082	3.081267E-012	1.761127E-011	1	0.000000E+000
1	61.82353496	1.761127E-011	3.081267E-012	0	0.000000E+000
1	61.82363167	3.081267E-012	1.761127E-011	1	0.000000E+000
1	61.82406035	1.761127E-011	3.081267E-012	0	0.000000E+000
1	61.82409971	3.081267E-012	1.761127E-011	1	0.000000E+000
1	61.82465687	1.761127E-011	3.081267E-012	0	0.000000E+000
1	61.82469640	3.081267E-012	1.761127E-011	1	0.000000E+000
1	61.82517179	1.761127E-011	3.081267E-012	0	0.000000E+000
1	61.82522545	3.081267E-012	1.761127E-011	1	0.000000E+000
1	61.82629109	1.761127E-011	3.081267E-012	0	0.000000E+000
1	61.82648009	3.081267E-012	1.761127E-011	1	0.000000E+000
1	61.82651317	1.761127E-011	3.081267E-012	0	0.000000E+000
1	61.82665436	3.081267E-012	1.761127E-011	1	0.000000E+000
1	61.83289228	1.761127E-011	3.081267E-012	0	0.000000E+000
1	61.83292179	3.081267E-012	1.761127E-011	1	0.000000E+000
1	61.83536871	1.761127E-011	3.081267E-012	0	0.000000E+000
1	61.83538504	3.081267E-012	1.761127E-011	1	0.000000E+000
1	61.83553312	1.761127E-011	3.081267E-012	0	0.000000E+000
1	61.83558040	3.081267E-012	1.761127E-011	1	0.000000E+000
1	61.83577965	1.761127E-011	3.081267E-012	0	0.000000E+000
1	61.83580940	3.081267E-012	1.761127E-011	1	0.000000E+000
1	61.83593909	1.761127E-011	3.081267E-012	0	0.000000E+000
1	61.83594937	3.081267E-012	1.761127E-011	1	0.000000E+000
1	61.83612047	1.761127E-011	3.081267E-012	0	0.000000E+000
1	61.83625267	3.081267E-012	1.761127E-011	1	0.000000E+000
1	61.83749023	1.761127E-011	3.081267E-012	0	0.000000E+000
1	61.83808169	3.081267E-012	1.761127E-011	1	0.000000E+000
1	61.83921864	1.761127E-011	3.081267E-012	0	0.000000E+000
1	61.83923754	3.081267E-012	1.761127E-011	1	0.000000E+000
1	61.84193375	1.761127E-011	3.081267E-012	0	0.000000E+000
1	61.84197901	3.081267E-012	1.761127E-011	1	0.000000E+000
1	61.84202033	1.761127E-011	3.081267E-012	0	0.000000E+000
1	61.84244923	3.081267E-012	1.761127E-011	1	0.000000E+000
1	61.84265126	1.761127E-011	3.081267E-012	0	0.000000E+000
1	61.84297762	3.081267E-012	1.761127E-011	1	0.000000E+000
1	61.84358933	1.761127E-011	3.081267E-012	0	0.000000E+000
1	61.84365457	3.081267E-012	1.761127E-011	1	0.000000E+000
1	61.84425904	1.761127E-011	3.081267E-012	0	0.000000E+000
1	61.84589136	3.081267E-012	1.761127E-011	1	0.000000E+000
1	61.84996592	1.761127E-011	3.081267E-012	0	0.000000E+000
1	61.84997903	3.081267E-012	1.761127E-011	1	0.000000E+000
1	61.85099817	1.761127E-011	3.081267E-012	0	0.000000E+000
1	61.85118617	3.081267E-012	1.761127E-011	1	0.000000E+000
1	61.85136372	1.761127E-011	3.081267E-012	0	0.000000E+000
1	61.85138586	3.081267E-012	1.761127E-011	1	0.000000E+000
1	61.85259381	1.761127E-011	3.081267E-012	0	0.000000E+000
1	61.85260311	3.081267E-012	1.761127E-011	1	0.000000E+000
1	61.85445544	1.761127E-011	3.081267E-012	0	0.000000E+000
1	61.85453972	3.081267E-012	1.761127E-011	1	0.000000E+000
1	61.85516076	1.761127E-011	3.081267E-012	0	0.000000E+000
1	61.85520072	3.081267E-012	1.761127E-011	1	0.000000E+000
1	61.85568616	1.761127E-011	3.081267E-012	0	0.000000E+000
1	61.85614344	3.081267E-012	1.761127E-011	1	0.000000E+000
1	61.85639672	1.761127E-011	3.081267E-012	0	0.000000E+000
1	61.85762164	3.081267E-012	1.761127E-011	1	0.000000E+000
1	61.85801488	1.761127E-011	3.081267E-012	0	0.000000E+000
1	61.85848209	3.081267E-012	1.761127E-011	1	0.000000E+000
1	61.86026290	1.761127E-011	3.081267E-012	0	0.000000E+000
1	61.86030751	3.081267E-012	1.761127E-011	1	0.000000E+000
1	61.86191911	1.761127E-011	3.081267E-012	0	0.000000E+000
1	61.86192998	3.081267E-012	1.761127E-011	1	0.000000E+000
1	61.86253535	1.761127E-011	3.081267E-012	0	0.000000E+000
1	61.86257078	3.081267E-012	1.761127E-011	1	0.000000E+000
1	61.86427722	1.761127E-011	3.081267E-012	0	0.000000E+000
1	61.86501324	3.081267E-012	1.761127E-011	1	0.000000E+000
1	61.86603654	1.761127E-011	3.081267E-012	0	0.000000E+000
1	61.86607556	3.081267E-012	1.761127E-011	1	0.000000E+000
1	61.86623047	1.761127E-011	3.081267E-012	0	0.000000E+000
1	61.86641411	3.081267E-012	1.761127E-011	1	0.000000E+000
1	61.86659088	1.761127E-011	3.081267E-012	0	0.000000E+000
1	61.86663640	3.081267E-012	1.761127E-011	1	0.000000E+000
1	61.86714721	1.761127E-011	3.081267E-012	0	0.000000E+000
1	61.86717873	3.081267E-012	1.761127E-011	1	0.000000E+000
1	61.86767545	1.761127E-011	3.081267E-012	0	0.000000E+000
1	61.87348069	3.081267E-012	1.761127E-011	1	0.000000E+000
1	61.87494181	1.761127E-011	3.081267E-012	0	0.000000E+000
1	61.87495411	3.081267E-012	1.761127E-011	1	0.000000E+000
1	61.87543245	1.761127E-011	3.081267E-012	0	0.000000E+000
1	61.87550937	3.081267E-012	1.761127E-011	1	0.000000E+000
1	61.87617001	1.761127E-011	3.081267E-012	0	0.000000E+000
1	61.87620846	3.081267E-012	1.761127E-011	1	0.000000E+000
1	61.87703262	1.761127E-011	3.081267E-012	0	0.000000E+000
1	61.87707688	3.081267E-012	1.761127E-011	1	0.000000E+000
1	61.87727967	1.761127E-011	3.081267E-012	0	0.000000E+000
1	61.87730532	3.081267E-012	1.761127E-011	1	0.000000E+000
1	61.87797040	1.761127E-011	3.081267E-012	0	0.000000E+000
1	61.87800260	3.081267E-012	1.761127E-011	1	0.000000E+000
1	61.87914546	1.761127E-011	3.081267E-012	0	0.000000E+000
1	61.88004189	3.081267E-012	1.761127E-011	1	0.000000E+000
1	61.88114064	1.761127E-011	3.081267E-012	0	0.000000E+000
1	61.88197003	3.081267E-012	1.761127E-011	1	0.000000E+000
1	61.88277766	1.761127E-011	3.081267E-012	0	0.000000E+000
1	61.88311403	3.081267E-012	1.761127E-011	1	0.000000E+000
1	61.88484270	1.761127E-011	3.081267E-012	0	0.000000E+000
1	62.27049533	2.462567E-012	1.699257E-011	1	0.000000E+000
1	62.27246601	1.699257E-011	2.462567E-012	0	0.000000E+000
1	62.29109694	2.462567E-012	1.699257E-011	1	0.000000E+000
1	62.29214965	1.699257E-011	2.462567E-012	0	0.000000E+000
1	62.29260366	2.462567E-012	1.699257E-011	1	0.000000E+000
1	62.29311161	1.699257E-011	2.462567E-012	0	0.000000E+000
1	62.29315059	2.462567E-012	1.699257E-011	1	0.000000E+000
1	62.29399192	1.699257E-011	2.462567E-012	0	0.000000E+000
1	62.34142342	2.462567E-012	1.699257E-011	1	0.000000E+000
1	62.34283074	1.699257E-011	2.462567E-012	0	0.000000E+000
1	62.34311691	2.462567E-012	1.699257E-011	1	0.000000E+000
1	62.34392124	1.699257E-011	2.462567E-012	0	0.000000E+000
1	62.34402705	2.462567E-012	1.699257E-011	1	0.000000E+000
1	62.34454133	1.699257E-011	2.462567E-012	0	0.000000E+000
1	62.34454496	2.462567E-012	1.699257E-011	1	0.000000E+000
1	62.34498840	1.699257E-011	2.462567E-012	0	0.000000E+000
1	62.34583920	2.462567E-012	1.699257E-011	1	0.000000E+000
1	62.34846461	1.699257E-011	2.462567E-012	0	0.000000E+000
1	62.38002702	2.462567E-012	1.699257E-011	1	0.000000E+000
1	62.38017412	1.699257E-011	2.462567E-012	0	0.000000E+000
1	62.38028848	2.462567E-012	1.699257E-011	1	0.000000E+000
1	62.38050301	1.699257E-011	2.462567E-012	0	0.000000E+000
1	62.38053933	2.462567E-012	1.699257E-011	1	0.000000E+000
1	62.38179695	1.699257E-011	2.462567E-012	0	0.000000E+000
1	62.38181551	2.462567E-012	1.699257E-011	1	0.000000E+000
1	62.38271445	1.699257E-011	2.462567E-012	0	0.000000E+000
1	62.38277689	2.462567E-012	1.699257E-011	1	0.000000E+000
1	62.38342327	1.699257E-011	2.462567E-012	0	0.000000E+000
1	62.45216987	2.462567E-012	1.699257E-011	1	0.000000E+000
1	62.45381082	1.699257E-011	2.462567E-012	0	0.000000E+000
1	62.45383677	2.462567E-012	1.699257E-011	1	0.000000E+000
1	62.45701017	1.699257E-011	2.462567E-012	0	0.000000E+000
1	62.45734030	2.462567E-012	1.699257E-011	1	0.000000E+000
1	62.45769369	1.699257E-011	2.462567E-012	0	0.000000E+000
1	62.45770134	2.462567E-012	1.699257E-011	1	0.000000E+000
1	62.45880113	1.699257E-011	2.462567E-012	0	0.000000E+000
1	62.45880233	2.462567E-012	1.699257E-011	1	0.000000E+000
1	62.45890334	1.699257E-011	2.462567E-012	0	0.000000E+000
1	62.45893587	2.462567E-012	1.699257E-011	1	0.000000E+000
1	62.45958929	1.699257E-011	2.462567E-012	0	0.000000E+000
1	62.45962012	2.462567E-012	1.699257E-011	1	0.000000E+000
1	62.46073299	1.699257E-011	2.462567E-012	0	0.000000E+000
1	62.50392236	2.462567E-012	1.699257E-011	1	0.000000E+000
1	62.50598665	1.699257E-011	2.462567E-012	0	0.000000E+000
1	62.50708652	2.462567E-012	1.699257E-011	1	0.000000E+000
1	62.50729654	1.699257E-011	2.462567E-012	0	0.000000E+000
1	62.50732653	2.462567E-012	1.699257E-011	1	0.000000E+000
1	62.50733992	1.699257E-011	2.462567E-012	0	0.000000E+000
1	62.58930759	2.462567E-012	1.699257E-011	1	0.000000E+000
1	62.58964723	1.699257E-011	2.462567E-012	0	0.000000E+000
1	62.58968071	2.462567E-012	1.699257E-011	1	0.000000E+000
1	62.59109887	1.699257E-011	2.462567E-012	0	0.000000E+000
1	62.59142260	2.462567E-012	1.699257E-011	1	0.000000E+000
1	62.59188538	1.699257E-011	2.462567E-012	0	0.000000E+000
1	62.59190725	2.462567E-012	1.699257E-011	1	0.000000E+000
1	62.59210869	1.699257E-011	2.462567E-012	0	0.000000E+000
1	62.59226609	2.462567E-012	1.699257E-011	1	0.000000E+000
1	62.59299350	1.699257E-011	2.462567E-012	0	0.000000E+000
1	62.59303814	2.462567E-012	1.699257E-011	1	0.000000E+000
1	62.59367456	1.699257E-011	2.462567E-012	0	0.000000E+000
1	62.59542136	2.462567E-012	1.699257E-011	1	0.000000E+000
1	62.59619684	1.699257E-011	2.462567E-012	0	0.000000E+000
1	62.59619900	2.462567E-012	1.699257E-011	1	0.000000E+000
1	62.59687206	1.699257E-011	2.462567E-012	0	0.000000E+000
1	62.60194769	2.462567E-012	1.699257E-011	1	0.000000E+000
1	62.60208501	1.699257E-011	2.462567E-012	0	0.000000E+000
1	62.60392815	2.462567E-012	1.699257E-011	1	0.000000E+000
1	62.60427688	1.699257E-011	2.462567E-012	0	0.000000E+000
1	62.60430856	2.462567E-012	1.699257E-011	1	0.000000E+000
1	62.60513607	1.699257E-011	2.462567E-012	0	0.000000E+000
1	62.60696003	2.462567E-012	1.699257E-011	1	0.000000E+000
1	62.60705717	1.699257E-011	2.462567E-012	0	0.000000E+000
1	62.60778629	2.462567E-012	1.699257E-011	1	0.000000E+000
1	62.60781474	1.699257E-011	2.462567E-012	0	0.000000E+000
1	62.61206085	2.462567E-012	1.699257E-011	1	0.000000E+000
1	62.61242035	1.699257E-011	2.462567E-012	0	0.000000E+000
1	62.61278066	2.462567E-012	1.699257E-011	1	0.000000E+000
1	62.61458235	1.699257E-011	2.462567E-012	0	0.000000E+000
1	62.61477544	2.462567E-012	1.699257E-011	1	0.000000E+000
1	62.61541681	1.699257E-011	2.462567E-012	0	0.000000E+000
1	62.61544903	2.462567E-012	1.699257E-011	1	0.000000E+000
1	62.61562565	1.699257E-011	2.462567E-012	0	0.000000E+000
1	62.81456169	2.378333E-012	1.690833E-011	1	0.000000E+000
1	62.81456200	1.690833E-011	2.378333E-012	0	0.000000E+000
1	62.81456359	2.378333E-012	1.690833E-011	1	0.000000E+000
1	62.81582619	1.690833E-011	2.378333E-012	0	0.000000E+000
1	62.81584831	2.378333E-012	1.690833E-011	1	0.000000E+000
1	62.81655156	1.690833E-011	2.378333E-012	0	0.000000E+000
1	62.81658368	2.378333E-012	1.690833E-011	1	0.000000E+000
1	62.81669198	1.690833E-011	2.378333E-012	0	0.000000E+000
1	62.81675466	2.378333E-012	1.690833E-011	1	0.000000E+000
1	62.81732236	1.690833E-011	2.378333E-012	0	0.000000E+000
1	62.84357987	2.378333E-012	1.690833E-011	1	0.000000E+000
1	62.84389507	1.690833E-011	2.378333E-012	0	0.000000E+000
1	62.84391910	2.378333E-012	1.690833E-011	1	0.000000E+000
1	62.84545074	1.690833E-011	2.378333E-012	0	0.000000E+000
1	62.84550321	2.378333E-012	1.690833E-011	1	0.000000E+000
1	62.84782524	1.690833E-011	2.378333E-012	0	0.000000E+000
1	62.84785142	2.378333E-012	1.690833E-011	1	0.000000E+000
1	62.84892805	1.690833E-011	2.378333E-012	0	0.000000E+000
1	62.84911802	2.378333E-012	1.690833E-011	1	0.000000E+000
1	62.84928325	1.690833E-011	2.378333E-012	0	0.000000E+000
1	62.84962459	2.378333E-012	1.690833E-011	1	0.000000E+000
1	62.84991997	1.690833E-011	2.378333E-012	0	0.000000E+000
1	62.84993874	2.378333E-012	1.690833E-011	1	0.000000E+000
1	62.85011255	1.690833E-011	2.378333E-012	0	0.000000E+000
1	62.85015146	2.378333E-012	1.690833E-011	1	0.000000E+000
1	62.85125677	1.690833E-011	2.378333E-012	0	0.000000E+000
1	62.85198258	2.378333E-012	1.690833E-011	1	0.000000E+000
1	62.85212313	1.690833E-011	2.378333E-012	0	0.000000E+000
1	62.85246919	2.378333E-012	1.690833E-011	1	0.000000E+000
1	62.85301174	1.690833E-011	2.378333E-012	0	0.000000E+000
1	62.85306798	2.378333E-012	1.690833E-011	1	0.000000E+000
1	62.85428516	1.690833E-011	2.378333E-012	0	0.000000E+000
1	62.85431944	2.378333E-012	1.690833E-011	1	0.000000E+000
1	62.85450110	1.690833E-011	2.378333E-012	0	0.000000E+000
1	62.90519273	2.378333E-012	1.690833E-011	1	0.000000E+000
1	62.90545333	1.690833E-011	2.378333E-012	0	0.000000E+000
1	62.90549005	2.378333E-012	1.690833E-011	1	0.000000E+000
1	62.90696860	1.690833E-011	2.378333E-012	0	0.000000E+000
1	62.90883067	2.378333E-012	1.690833E-011	1	0.000000E+000
1	62.90920256	1.690833E-011	2.378333E-012	0	0.000000E+000
1	62.91006397	2.378333E-012	1.690833E-011	1	0.000000E+000
1	62.91032282	1.690833E-011	2.378333E-012	0	0.000000E+000
1	62.92138489	2.378333E-012	1.690833E-011	1	0.000000E+000
1	62.92365595	1.690833E-011	2.378333E-012	0	0.000000E+000
1	62.92546481	2.378333E-012	1.690833E-011	1	0.000000E+000
1	62.92565873	1.690833E-011	2.378333E-012	0	0.000000E+000
1	62.92573161	2.378333E-012	1.690833E-011	1	0.000000E+000
1	62.92579453	1.690833E-011	2.378333E-012	0	0.000000E+000
1	62.92710563	2.378333E-012	1.690833E-011	1	0.000000E+000
1	62.92879578	1.690833E-011	2.378333E-012	0	0.000000E+000
1	62.92884264	2.378333E-012	1.690833E-011	1	0.000000E+000
1	62.92915991	1.690833E-011	2.378333E-012	0	0.000000E+000
1	62.93038005	2.378333E-012	1.690833E-011	1	0.000000E+000
1	62.93043033	1.690833E-011	2.378333E-012	0	0.000000E+000
1	62.96696536	2.378333E-012	1.690833E-011	1	0.000000E+000
1	62.96728327	1.690833E-011	2.378333E-012	0	0.000000E+000
1	62.96729879	2.378333E-012	1.690833E-011	1	0.000000E+000
1	62.97210619	1.690833E-011	2.378333E-012	0	0.000000E+000
1	62.97212524	2.378333E-012	1.690833E-011	1	0.000000E+000
1	62.97334022	1.690833E-011	2.378333E-012	0	0.000000E+000
1	62.97346988	2.378333E-012	1.690833E-011	1	0.000000E+000
1	62.97387890	1.690833E-011	2.378333E-012	0	0.000000E+000
1	62.97415476	2.378333E-012	1.690833E-011	1	0.000000E+000
1	62.97436493	1.690833E-011	2.378333E-012	0	0.000000E+000
1	62.97438301	2.378333E-012	1.690833E-011	1	0.000000E+000
1	62.97469409	1.690833E-011	2.378333E-012	0	0.000000E+000
1	62.97800285	2.378333E-012	1.690833E-011	1	0.000000E+000
1	62.97811072	1.690833E-011	2.378333E-012	0	0.000000E+000
1	62.97837700	2.378333E-012	1.690833E-011	1	0.000000E+000
1	62.97879497	1.690833E-011	2.378333E-012	0	0.000000E+000
1	62.97892533	2.378333E-012	1.690833E-011	1	0.000000E+000
1	62.97913303	1.690833E-011	2.378333E-012	0	0.000000E+000
1	62.97915437	2.378333E-012	1.690833E-011	1	0.000000E+000
1	62.97970937	1.690833E-011	2.378333E-012	0	0.000000E+000
1	62.98019831	2.378333E-012	1.690833E-011	1	0.000000E+000
1	62.98137658	1.690833E-011	2.378333E-012	0	0.000000E+000
1	63.02808378	2.378333E-012	1.690833E-011	1	0.000000E+000
1	63.02852332	1.690833E-011	2.378333E-012	0	0.000000E+000
1	63.02853576	2.378333E-012	1.690833E-011	1	0.000000E+000
1	63.03097737	1.690833E-011	2.378333E-012	0	0.000000E+000
1	63.03258466	2.378333E-012	1.690833E-011	1	0.000000E+000
1	63.03516932	1.690833E-011	2.378333E-012	0	0.000000E+000
1	63.03551732	2.378333E-012	1.690833E-011	1	0.000000E+000
1	63.03596414	1.690833E-011	2.378333E-012	0	0.000000E+000
1	63.05202332	2.378333E-012	1.690833E-011	1	0.000000E+000
1	63.05249982	1.690833E-011	2.378333E-012	0	0.000000E+000
1	63.05251223	2.378333E-012	1.690833E-011	1	0.000000E+000
1	63.05272538	1.690833E-011	2.378333E-012	0	0.000000E+000
1	63.05471893	2.378333E-012	1.690833E-011	1	0.000000E+000
1	63.05625174	1.690833E-011	2.378333E-012	0	0.000000E+000
1	63.05638023	2.378333E-012	1.690833E-011	1	0.000000E+000
1	63.05976164	1.690833E-011	2.378333E-012	0	0.000000E+000
1	63.05982393	2.378333E-012	1.690833E-011	1	0.000000E+000
1	63.06087296	1.690833E-011	2.378333E-012	0	0.000000E+000
1	63.13765340	2.339523E-012	1.686952E-011	1	0.000000E+000
1	63.14068701	1.686952E-011	2.339523E-012	0	0.000000E+000
1	63.14104483	2.339523E-012	1.686952E-011	1	0.000000E+000
1	63.14184010	1.686952E-011	2.339523E-012	0	0.000000E+000
1	63.14186031	2.339523E-012	1.686952E-011	1	0.000000E+000
1	63.14622192	1.686952E-011	2.339523E-012	0	0.000000E+000
1	63.14624948	2.339523E-012	1.686952E-011	1	0.000000E+000
1	63.14945414	1.686952E-011	2.339523E-012	0	0.000000E+000
1	63.15127709	2.339523E-012	1.686952E-011	1	0.000000E+000
1	63.15177029	1.686952E-011	2.339523E-012	0	0.000000E+000
1	63.15189189	2.339523E-012	1.686952E-011	1	0.000000E+000
1	63.15224800	1.686952E-011	2.339523E-012	0	0.000000E+000
1	63.15329636	2.339523E-012	1.686952E-011	1	0.000000E+000
1	63.15406626	1.686952E-011	2.339523E-012	0	0.000000E+000
1	63.15412603	2.339523E-012	1.686952E-011	1	0.000000E+000
1	63.15435956	1.686952E-011	2.339523E-012	0	0.000000E+000
1	63.15442649	2.339523E-012	1.686952E-011	1	0.000000E+000
1	63.15496618	1.686952E-011	2.339523E-012	0	0.000000E+000
1	63.15499980	2.339523E-012	1.686952E-011	1	0.000000E+000
1	63.15512423	1.686952E-011	2.339523E-012	0	0.000000E+000
1	63.15513198	2.339523E-012	1.686952E-011	1	0.000000E+000
1	63.15552526	1.686952E-011	2.339523E-012	0	0.000000E+000
1	63.15682712	2.339523E-012	1.686952E-011	1	0.000000E+000
1	63.15684406	1.686952E-011	2.339523E-012	0	0.000000E+000
1	63.17545669	2.339523E-012	1.686952E-011	1	0.000000E+000
1	63.17551333	1.686952E-011	2.339523E-012	0	0.000000E+000
1	63.17555108	2.339523E-012	1.686952E-011	1	0.000000E+000
1	63.17590411	1.686952E-011	2.339523E-012	0	0.000000E+000
1	63.17692649	2.339523E-012	1.686952E-011	1	0.000000E+000
1	63.17738043	1.686952E-011	2.339523E-012	0	0.000000E+000
1	63.17851874	2.339523E-012	1.686952E-011	1	0.000000E+000
1	63.17877515	1.686952E-011	2.339523E-012	0	0.000000E+000
1	63.17881799	2.339523E-012	1.686952E-011	1	0.000000E+000
1	63.17913718	1.686952E-011	2.339523E-012	0	0.000000E+000
1	63.18044362	2.339523E-012	1.686952E-011	1	0.000000E+000
1	63.18064903	1.686952E-011	2.339523E-012	0	0.000000E+000
1	63.18086915	2.339523E-012	1.686952E-011	1	0.000000E+000
1	63.18159470	1.686952E-011	2.339523E-012	0	0.000000E+000
1	63.18189003	2.339523E-012	1.686952E-011	1	0.000000E+000
1	63.18452842	1.686952E-011	2.339523E-012	0	0.000000E+000
1	63.18454114	2.339523E-012	1.686952E-011	1	0.000000E+000
1	63.18568527	1.686952E-011	2.339523E-012	0	0.000000E+000
1	63.18571253	2.339523E-012	1.686952E-011	1	0.000000E+000
1	63.18761302	1.686952E-011	2.339523E-012	0	0.000000E+000
1	63.18764109	2.339523E-012	1.686952E-011	1	0.000000E+000
1	63.18897357	1.686952E-011	2.339523E-012	0	0.000000E+000
1	63.18898952	2.339523E-012	1.686952E-011	1	0.000000E+000
1	63.18956883	1.686952E-011	2.339523E-012	0	0.000000E+000
1	63.18960145	2.339523E-012	1.686952E-011	1	0.000000E+000
1	63.18980068	1.686952E-011	2.339523E-012	0	0.000000E+000
1	63.19003350	2.339523E-012	1.686952E-011	1	0.000000E+000
1	63.19538307	1.686952E-011	2.339523E-012	0	0.000000E+000
1	63.19558904	2.339523E-012	1.686952E-011	1	0.000000E+000
1	63.19692879	1.686952E-011	2.339523E-012	0	0.000000E+000
1	63.19695925	2.339523E-012	1.686952E-011	1	0.000000E+000
1	63.19797245	1.686952E-011	2.339523E-012	0	0.000000E+000
1	63.19805844	2.339523E-012	1.686952E-011	1	0.000000E+000
1	63.19873863	1.686952E-011	2.339523E-012	0	0.000000E+000
1	63.19877401	2.339523E-012	1.686952E-011	1	0.000000E+000
1	63.20030195	1.686952E-011	2.339523E-012	0	0.000000E+000
1	63.20030942	2.339523E-012	1.686952E-011	1	0.000000E+000
1	63.20041375	1.686952E-011	2.339523E-012	0	0.000000E+000
1	63.20084955	2.339523E-012	1.686952E-011	1	0.000000E+000
1	63.20088697	1.686952E-011	2.339523E-012	0	0.000000E+000
1	63.20092265	2.339523E-012	1.686952E-011	1	0.000000E+000
1	63.20165218	1.686952E-011	2.339523E-012	0	0.000000E+000
1	63.20328589	2.339523E-012	1.686952E-011	1	0.000000E+000
1	63.20467358	1.686952E-011	2.339523E-012	0	0.000000E+000
1	63.20564797	2.339523E-012	1.686952E-011	1	0.000000E+000
1	63.20577423	1.686952E-011	2.339523E-012	0	0.000000E+000
1	63.20614985	2.339523E-012	1.686952E-011	1	0.000000E+000
1	63.20711147	1.686952E-011	2.339523E-012	0	0.000000E+000
1	63.20748685	2.339523E-012	1.686952E-011	1	0.000000E+000
1	63.20765931	1.686952E-011	2.339523E-012	0	0.000000E+000
1	63.20832981	2.339523E-012	1.686952E-011	1	0.000000E+000
1	63.20996186	1.686952E-011	2.339523E-012	0	0.000000E+000
1	63.21022106	2.339523E-012	1.686952E-011	1	0.000000E+000
1	63.21034877	1.686952E-011	2.339523E-012	0	0.000000E+000
1	63.21181644	2.339523E-012	1.686952E-011	1	0.000000E+000
1	63.21380202	1.686952E-011	2.339523E-012	0	0.000000E+000
1	63.21393870	2.339523E-012	1.686952E-011	1	0.000000E+000
1	63.21433391	1.686952E-011	2.339523E-012	0	0.000000E+000
1	63.21435884	2.339523E-012	1.686952E-011	1	0.000000E+000
1	63.21445168	1.686952E-011	2.339523E-012	0	0.000000E+000
1	63.21644577	2.339523E-012	1.686952E-011	1	0.000000E+000
1	63.21651801	1.686952E-011	2.339523E-012	0	0.000000E+000
1	63.43932421	2.328210E-012	1.685821E-011	1	0.000000E+000
1	63.43956743	1.685821E-011	2.328210E-012	0	0.000000E+000
1	63.43959590	2.328210E-012	1.685821E-011	1	0.000000E+000
1	63.44083094	1.685821E-011	2.328210E-012	0	0.000000E+000
1	63.44095569	2.328210E-012	1.685821E-011	1	0.000000E+000
1	63.44253187	1.685821E-011	2.328210E-012	0	0.000000E+000
1	63.44263368	2.328210E-012	1.685821E-011	1	0.000000E+000
1	63.44315639	1.685821E-011	2.328210E-012	0	0.000000E+000
1	63.44365304	2.328210E-012	1.685821E-011	1	0.000000E+000
1	63.44408255	1.685821E-011	2.328210E-012	0	0.000000E+000
1	63.44448262	2.328210E-012	1.685821E-011	1	0.000000E+000
1	63.44484115	1.685821E-011	2.328210E-012	0	0.000000E+000
1	63.44585652	2.328210E-012	1.685821E-011	1	0.000000E+000
1	63.44586796	1.685821E-011	2.328210E-012	0	0.000000E+000
1	63.44592536	2.328210E-012	1.685821E-011	1	0.000000E+000
1	63.44696215	1.685821E-011	2.328210E-012	0	0.000000E+000
1	63.44763487	2.328210E-012	1.685821E-011	1	0.000000E+000
1	63.44815800	1.685821E-011	2.328210E-012	0	0.000000E+000
1	63.44817860	2.328210E-012	1.685821E-011	1	0.000000E+000
1	63.44853634	1.685821E-011	2.328210E-012	0	0.000000E+000
1	63.44856019	2.328210E-012	1.685821E-011	1	0.000000E+000
1	63.44881083	1.685821E-011	2.328210E-012	0	0.000000E+000
1	63.44883311	2.328210E-012	1.685821E-011	1	0.000000E+000
1	63.44889554	1.685821E-011	2.328210E-012	0	0.000000E+000
1	63.51350419	2.328210E-012	1.685821E-011	1	0.000000E+000
1	63.51398163	1.685821E-011	2.328210E-012	0	0.000000E+000
1	63.51554756	2.328210E-012	1.685821E-011	1	0.000000E+000
1	63.51799808	1.685821E-011	2.328210E-012	0	0.000000E+000
1	63.59138725	2.328210E-012	1.685821E-011	1	0.000000E+000
1	63.59339833	1.685821E-011	2.328210E-012	0	0.000000E+000
1	63.59343187	2.328210E-012	1.685821E-011	1	0.000000E+000
1	63.59359724	1.685821E-011	2.328210E-012	0	0.000000E+000
1	63.59360634	2.328210E-012	1.685821E-011	1	0.000000E+000
1	63.59672351	1.685821E-011	2.328210E-012	0	0.000000E+000
1	63.59683394	2.328210E-012	1.685821E-011	1	0.000000E+000
1	63.59705604	1.685821E-011	2.328210E-012	0	0.000000E+000
1	63.59711549	2.328210E-012	1.685821E-011	1	0.000000E+000
1	63.59837805	1.685821E-011	2.328210E-012	0	0.000000E+000
1	63.59846988	2.328210E-012	1.685821E-011	1	0.000000E+000
1	63.59922920	1.685821E-011	2.328210E-012	0	0.000000E+000
1	63.59925258	2.328210E-012	1.685821E-011	1	0.000000E+000
1	63.59945475	1.685821E-011	2.328210E-012	0	0.000000E+000
1	63.59953350	2.328210E-012	1.685821E-011	1	0.000000E+000
1	63.60297629	1.685821E-011	2.328210E-012	0	0.000000E+000
1	63.60299280	2.328210E-012	1.685821E-011	1	0.000000E+000
1	63.60480831	1.685821E-011	2.328210E-012	0	0.000000E+000
1	63.70460182	2.328210E-012	1.685821E-011	1	0.000000E+000
1	63.70527668	1.685821E-011	2.328210E-012	0	0.000000E+000
1	63.70531004	2.328210E-012	1.685821E-011	1	0.000000E+000
1	63.70534235	1.685821E-011	2.328210E-012	0	0.000000E+000
1	63.70552075	2.328210E-012	1.685821E-011	1	0.000000E+000
1	63.70620305	1.685821E-011	2.328210E-012	0	0.000000E+000
1	63.70622229	2.328210E-012	1.685821E-011	1	0.000000E+000
1	63.70835268	1.685821E-011	2.328210E-012	0	0.000000E+000
1	63.70860377	2.328210E-012	1.685821E-011	1	0.000000E+000
1	63.71025647	1.685821E-011	2.328210E-012	0	0.000000E+000
1	63.71571545	2.328210E-012	1.685821E-011	1	0.000000E+000
1	63.71607480	1.685821E-011	2.328210E-012	0	0.000000E+000
1	63.73487912	2.328210E-012	1.685821E-011	1	0.000000E+000
1	63.73542950	1.685821E-011	2.328210E-012	0	0.000000E+000
1	63.73544205	2.328210E-012	1.685821E-011	1	0.000000E+000
1	63.73744719	1.685821E-011	2.328210E-012	0	0.000000E+000
1	63.98148485	2.315008E-012	1.684501E-011	1	0.000000E+000
1	63.98187029	1.684501E-011	2.315008E-012	0	0.000000E+000
1	63.98193033	2.315008E-012	1.684501E-011	1	0.000000E+000
1	63.98257779	1.684501E-011	2.315008E-012	0	0.000000E+000
1	63.98314492	2.315008E-012	1.684501E-011	1	0.000000E+000
1	63.98335136	1.684501E-011	2.315008E-012	0	0.000000E+000
1	63.98338304	2.315008E-012	1.684501E-011	1	0.000000E+000
1	63.98362481	1.684501E-011	2.315008E-012	0	0.000000E+000
1	63.98364934	2.315008E-012	1.684501E-011	1	0.000000E+000
1	63.98456535	1.684501E-011	2.315008E-012	0	0.000000E+000
1	63.98462774	2.315008E-012	1.684501E-011	1	0.000000E+000
1	63.98537055	1.684501E-011	2.315008E-012	0	0.000000E+000
1	63.98546495	2.315008E-012	1.684501E-011	1	0.000000E+000
1	63.98582321	1.684501E-011	2.315008E-012	0	0.000000E+000
1	63.98584111	2.315008E-012	1.684501E-011	1	0.000000E+000
1	63.98611971	1.684501E-011	2.315008E-012	0	0.000000E+000
1	63.98615949	2.315008E-012	1.684501E-011	1	0.000000E+000
1	63.98797463	1.684501E-011	2.315008E-012	0	0.000000E+000
1	64.01674711	2.315008E-012	1.684501E-011	1	0.000000E+000
1	64.01681943	1.684501E-011	2.315008E-012	0	0.000000E+000
1	64.02259149	2.315008E-012	1.684501E-011	1	0.000000E+000
1	64.02278929	1.684501E-011	2.315008E-012	0	0.000000E+000
1	64.02280086	2.315008E-012	1.684501E-011	1	0.000000E+000
1	64.02340751	1.684501E-011	2.315008E-012	0	0.000000E+000
1	64.02343639	2.315008E-012	1.684501E-011	1	0.000000E+000
1	64.02414858	1.684501E-011	2.315008E-012	0	0.000000E+000
1	64.02425296	2.315008E-012	1.684501E-011	1	0.000000E+000
1	64.02444452	1.684501E-011	2.315008E-012	0	0.000000E+000
1	64.02888594	2.315008E-012	1.684501E-011	1	0.000000E+000
1	64.02918816	1.684501E-011	2.315008E-012	0	0.000000E+000
1	64.02921079	2.315008E-012	1.684501E-011	1	0.000000E+000
1	64.02929945	1.684501E-011	2.315008E-012	0	0.000000E+000
1	64.02963408	2.315008E-012	1.684501E-011	1	0.000000E+000
1	64.02982755	1.684501E-011	2.315008E-012	0	0.000000E+000
1	64.02985143	2.315008E-012	1.684501E-011	1	0.000000E+000
1	64.03192770	1.684501E-011	2.315008E-012	0	0.000000E+000
1	64.03253981	2.315008E-012	1.684501E-011	1	0.000000E+000
1	64.03269014	1.684501E-011	2.315008E-012	0	0.000000E+000
1	64.03272254	2.315008E-012	1.684501E-011	1	0.000000E+000
1	64.03295763	1.684501E-011	2.315008E-012	0	0.000000E+000
1	64.03318288	2.315008E-012	1.684501E-011	1	0.000000E+000
1	64.03348114	1.684501E-011	2.315008E-012	0	0.000000E+000
1	64.03350940	2.315008E-012	1.684501E-011	1	0.000000E+000
1	64.03367160	1.684501E-011	2.315008E-012	0	0.000000E+000
1	64.03398496	2.315008E-012	1.684501E-011	1	0.000000E+000
1	64.03403204	1.684501E-011	2.315008E-012	0	0.000000E+000
1	64.03404067	2.315008E-012	1.684501E-011	1	0.000000E+000
1	64.03422467	1.684501E-011	2.315008E-012	0	0.000000E+000
1	64.03429809	2.315008E-012	1.684501E-011	1	0.000000E+000
1	64.03501874	1.684501E-011	2.315008E-012	0	0.000000E+000
1	64.03504247	2.315008E-012	1.684501E-011	1	0.000000E+000
1	64.03507330	1.684501E-011	2.315008E-012	0	0.000000E+000
1	64.03620300	2.315008E-012	1.684501E-011	1	0.000000E+000
1	64.03640525	1.684501E-011	2.315008E-012	0	0.000000E+000
1	64.05983185	2.315008E-012	1.684501E-011	1	0.000000E+000
1	64.06082569	1.684501E-011	2.315008E-012	0	0.000000E+000
1	64.06130546	2.315008E-012	1.684501E-011	1	0.000000E+000
1	64.06178816	1.684501E-011	2.315008E-012	0	0.000000E+000
1	64.09506433	2.315008E-012	1.684501E-011	1	0.000000E+000
1	64.09530880	1.684501E-011	2.315008E-012	0	0.000000E+000
1	64.09560904	2.315008E-012	1.684501E-011	1	0.000000E+000
1	64.09567903	1.684501E-011	2.315008E-012	0	0.000000E+000
1	64.09574241	2.315008E-012	1.684501E-011	1	0.000000E+000
1	64.09769085	1.684501E-011	2.315008E-012	0	0.000000E+000
1	64.09770933	2.315008E-012	1.684501E-011	1	0.000000E+000
1	64.09890548	1.684501E-011	2.315008E-012	0	0.000000E+000
1	64.09892162	2.315008E-012	1.684501E-011	1	0.000000E+000
1	64.10431984	1.684501E-011	2.315008E-012	0	0.000000E+000
1	64.10434783	2.315008E-012	1.684501E-011	1	0.000000E+000
1	64.10445878	1.684501E-011	2.315008E-012	0	0.000000E+000
1	64.10450850	2.315008E-012	1.684501E-011	1	0.000000E+000
1	64.10476291	1.684501E-011	2.315008E-012	0	0.000000E+000
1	64.10478609	2.315008E-012	1.684501E-011	1	0.000000E+000
1	64.10509662	1.684501E-011	2.315008E-012	0	0.000000E+000
1	64.10645922	2.315008E-012	1.684501E-011	1	0.000000E+000
1	64.10722805	1.684501E-011	2.315008E-012	0	0.000000E+000
1	64.10737731	2.315008E-012	1.684501E-011	1	0.000000E+000
1	64.10768587	1.684501E-011	2.315008E-012	0	0.000000E+000
1	64.10795644	2.315008E-012	1.684501E-011	1	0.000000E+000
1	64.10877611	1.684501E-011	2.315008E-012	0	0.000000E+000
1	64.10880961	2.315008E-012	1.684501E-011	1	0.000000E+000
1	64.10888450	1.684501E-011	2.315008E-012	0	0.000000E+000
1	64.10890742	2.315008E-012	1.684501E-011	1	0.000000E+000
1	64.10980448	1.684501E-011	2.315008E-012	0	0.000000E+000
1	64.11110992	2.315008E-012	1.684501E-011	1	0.000000E+000
1	64.11137468	1.684501E-011	2.315008E-012	0	0.000000E+000
1	64.11138013	2.315008E-012	1.684501E-011	1	0.000000E+000
1	64.11220849	1.684501E-011	2.315008E-012	0	0.000000E+000
1	64.11223947	2.315008E-012	1.684501E-011	1	0.000000E+000
1	64.11483603	1.684501E-011	2.315008E-012	0	0.000000E+000
1	64.11665706	2.315008E-012	1.684501E-011	1	0.000000E+000
1	64.11671302	1.684501E-011	2.315008E-012	0	0.000000E+000
1	64.11674224	2.315008E-012	1.684501E-011	1	0.000000E+000
1	64.11809987	1.684501E-011	2.315008E-012	0	0.000000E+000
1	64.11935137	2.315008E-012	1.684501E-011	1	0.000000E+000
1	64.12066729	1.684501E-011	2.315008E-012	0	0.000000E+000
1	64.12068578	2.315008E-012	1.684501E-011	1	0.000000E+000
1	64.12298196	1.684501E-011	2.315008E-012	0	0.000000E+000
1	64.12337075	2.315008E-012	1.684501E-011	1	0.000000E+000
1	64.12360923	1.684501E-011	2.315008E-012	0	0.000000E+000
1	64.12389048	2.315008E-012	1.684501E-011	1	0.000000E+000
1	64.12501959	1.684501E-011	2.315008E-012	0	0.000000E+000
1	64.12572621	2.315008E-012	1.684501E-011	1	0.000000E+000
1	64.12707134	1.684501E-011	2.315008E-012	0	0.000000E+000
1	64.12708783	2.315008E-012	1.684501E-011	1	0.000000E+000
1	64.13127746	1.684501E-011	2.315008E-012	0	0.000000E+000
1	64.13129276	2.315008E-012	1.684501E-011	1	0.000000E+000
1	64.13337203	1.684501E-011	2.315008E-012	0	0.000000E+000
1	64.13341248	2.315008E-012	1.684501E-011	1	0.000000E+000
1	64.13351028	1.684501E-011	2.315008E-012	0	0.000000E+000
1	64.13360682	2.315008E-012	1.684501E-011	1	0.000000E+000
1	64.13404817	1.684501E-011	2.315008E-012	0	0.000000E+000
1	64.13406135	2.315008E-012	1.684501E-011	1	0.000000E+000
1	64.13612032	1.684501E-011	2.315008E-012	0	0.000000E+000
1	64.13613493	2.315008E-012	1.684501E-011	1	0.000000E+000
1	64.13620003	1.684501E-011	2.315008E-012	0	0.000000E+000
1	64.13624145	2.315008E-012	1.684501E-011	1	0.000000E+000
1	64.13962038	1.684501E-011	2.315008E-012	0	0.000000E+000
1	64.13966468	2.315008E-012	1.684501E-011	1	0.000000E+000
1	64.14063693	1.684501E-011	2.315008E-012	0	0.000000E+000
1	64.14071101	2.315008E-012	1.684501E-011	1	0.000000E+000
1	64.14253026	1.684501E-011	2.315008E-012	0	0.000000E+000
1	64.26405899	2.209617E-012	1.673962E-011	1	0.000000E+000
1	64.26470197	1.673962E-011	2.209617E-012	0	0.000000E+000
1	64.26479569	2.209617E-012	1.673962E-011	1	0.000000E+000
1	64.26653468	1.673962E-011	2.209617E-012	0	0.000000E+000
1	64.26669794	2.209617E-012	1.673962E-011	1	0.000000E+000
1	64.26723422	1.673962E-011	2.209617E-012	0	0.000000E+000
1	64.26793956	2.209617E-012	1.673962E-011	1	0.000000E+000
1	64.26872312	1.673962E-011	2.209617E-012	0	0.000000E+000
1	64.26872953	2.209617E-012	1.673962E-011	1	0.000000E+000
1	64.26883879	1.673962E-011	2.209617E-012	0	0.000000E+000
1	64.26884345	2.209617E-012	1.673962E-011	1	0.000000E+000
1	64.26945972	1.673962E-011	2.209617E-012	0	0.000000E+000
1	64.26948661	2.209617E-012	1.673962E-011	1	0.000000E+000
1	64.27180071	1.673962E-011	2.209617E-012	0	0.000000E+000
1	64.27184931	2.209617E-012	1.673962E-011	1	0.000000E+000
1	64.27197022	1.673962E-011	2.209617E-012	0	0.000000E+000
1	64.27201429	2.209617E-012	1.673962E-011	1	0.000000E+000
1	64.27223985	1.673962E-011	2.209617E-012	0	0.000000E+000
1	64.27226276	2.209617E-012	1.673962E-011	1	0.000000E+000
1	64.27384529	1.673962E-011	2.209617E-012	0	0.000000E+000
1	64.36248821	2.209617E-012	1.673962E-011	1	0.000000E+000
1	64.36727960	1.673962E-011	2.209617E-012	0	0.000000E+000
1	64.36734767	2.209617E-012	1.673962E-011	1	0.000000E+000
1	64.36737681	1.673962E-011	2.209617E-012	0	0.000000E+000
1	64.36752793	2.209617E-012	1.673962E-011	1	0.000000E+000
1	64.36780788	1.673962E-011	2.209617E-012	0	0.000000E+000
1	64.37076570	2.209617E-012	1.673962E-011	1	0.000000E+000
1	64.37138227	1.673962E-011	2.209617E-012	0	0.000000E+000
1	64.37138494	2.209617E-012	1.673962E-011	1	0.000000E+000
1	64.37144050	1.673962E-011	2.209617E-012	0	0.000000E+000
1	64.37148109	2.209617E-012	1.673962E-011	1	0.000000E+000
1	64.37168930	1.673962E-011	2.209617E-012	0	0.000000E+000
1	64.37172806	2.209617E-012	1.673962E-011	1	0.000000E+000
1	64.37250107	1.673962E-011	2.209617E-012	0	0.000000E+000
1	64.37260340	2.209617E-012	1.673962E-011	1	0.000000E+000
1	64.37381550	1.673962E-011	2.209617E-012	0	0.000000E+000
1	64.37389974	2.209617E-012	1.673962E-011	1	0.000000E+000
1	64.37547861	1.673962E-011	2.209617E-012	0	0.000000E+000
1	64.37548361	2.209617E-012	1.673962E-011	1	0.000000E+000
1	64.37584322	1.673962E-011	2.209617E-012	0	0.000000E+000
1	64.37585757	2.209617E-012	1.673962E-011	1	0.000000E+000
1	64.37620457	1.673962E-011	2.209617E-012	0	0.000000E+000
1	64.37654914	2.209617E-012	1.673962E-011	1	0.000000E+000
1	64.37801880	1.673962E-011	2.209617E-012	0	0.000000E+000
1	64.37816838	2.209617E-012	1.673962E-011	1	0.000000E+000
1	64.38218913	1.673962E-011	2.209617E-012	0	0.000000E+000
1	64.57466628	2.588265E-012	1.711827E-011	1	0.000000E+000
1	64.57468823	1.711827E-011	2.588265E-012	0	0.000000E+000
1	64.57484322	2.588265E-012	1.711827E-011	1	0.000000E+000
1	64.57599368	1.711827E-011	2.588265E-012	0	0.000000E+000
1	64.57600312	2.588265E-012	1.711827E-011	1	0.000000E+000
1	64.57701731	1.711827E-011	2.588265E-012	0	0.000000E+000
1	64.57704133	2.588265E-012	1.711827E-011	1	0.000000E+000
1	64.57891706	1.711827E-011	2.588265E-012	0	0.000000E+000
1	64.62604390	2.588265E-012	1.711827E-011	1	0.000000E+000
1	64.62629559	1.711827E-011	2.588265E-012	0	0.000000E+000
1	64.62634558	2.588265E-012	1.711827E-011	1	0.000000E+000
1	64.62745983	1.711827E-011	2.588265E-012	0	0.000000E+000
1	64.62749590	2.588265E-012	1.711827E-011	1	0.000000E+000
1	64.62794263	1.711827E-011	2.588265E-012	0	0.000000E+000
1	64.62880450	2.588265E-012	1.711827E-011	1	0.000000E+000
1	64.63022198	1.711827E-011	2.588265E-012	0	0.000000E+000
1	64.63026757	2.588265E-012	1.711827E-011	1	0.000000E+000
1	64.63246710	1.711827E-011	2.588265E-012	0	0.000000E+000
1	64.63255998	2.588265E-012	1.711827E-011	1	0.000000E+000
1	64.63412867	1.711827E-011	2.588265E-012	0	0.000000E+000
1	64.63419234	2.588265E-012	1.711827E-011	1	0.000000E+000
1	64.63485826	1.711827E-011	2.588265E-012	0	0.000000E+000
1	64.63565750	2.588265E-012	1.711827E-011	1	0.000000E+000
1	64.63580494	1.711827E-011	2.588265E-012	0	0.000000E+000
1	64.63582364	2.588265E-012	1.711827E-011	1	0.000000E+000
1	64.63602506	1.711827E-011	2.588265E-012	0	0.000000E+000
1	64.63609699	2.588265E-012	1.711827E-011	1	0.000000E+000
1	64.63691924	1.711827E-011	2.588265E-012	0	0.000000E+000
1	64.63713520	2.588265E-012	1.711827E-011	1	0.000000E+000
1	64.63785059	1.711827E-011	2.588265E-012	0	0.000000E+000
1	64.63789540	2.588265E-012	1.711827E-011	1	0.000000E+000
1	64.63845340	1.711827E-011	2.588265E-012	0	0.000000E+000
1	64.63849450	2.588265E-012	1.711827E-011	1	0.000000E+000
1	64.63871841	1.711827E-011	2.588265E-012	0	0.000000E+000
1	64.63876292	2.588265E-012	1.711827E-011	1	0.000000E+000
1	64.63884568	1.711827E-011	2.588265E-012	0	0.000000E+000
1	64.63885631	2.588265E-012	1.711827E-011	1	0.000000E+000
1	64.63969118	1.711827E-011	2.588265E-012	0	0.000000E+000
1	64.64153493	2.588265E-012	1.711827E-011	1	0.000000E+000
1	64.64337357	1.711827E-011	2.588265E-012	0	0.000000E+000
1	64.64339335	2.588265E-012	1.711827E-011	1	0.000000E+000
1	64.64500050	1.711827E-011	2.588265E-012	0	0.000000E+000
1	64.64535541	2.588265E-012	1.711827E-011	1	0.000000E+000
1	64.64583906	1.711827E-011	2.588265E-012	0	0.000000E+000
1	64.64625329	2.588265E-012	1.711827E-011	1	0.000000E+000
1	64.64631840	1.711827E-011	2.588265E-012	0	0.000000E+000
1	64.64639159	2.588265E-012	1.711827E-011	1	0.000000E+000
1	64.64733853	1.711827E-011	2.588265E-012	0	0.000000E+000
1	64.64812527	2.588265E-012	1.711827E-011	1	0.000000E+000
1	64.64820878	1.711827E-011	2.588265E-012	0	0.000000E+000
1	64.64822924	2.588265E-012	1.711827E-011	1	0.000000E+000
1	64.64828367	1.711827E-011	2.588265E-012	0	0.000000E+000
1	64.64876713	2.588265E-012	1.711827E-011	1	0.000000E+000
1	64.64998046	1.711827E-011	2.588265E-012	0	0.000000E+000
1	64.80013162	2.557299E-012	1.708730E-011	1	0.000000E+000
1	64.80048669	1.708730E-011	2.557299E-012	0	0.000000E+000
1	64.80053180	2.557299E-012	1.708730E-011	1	0.000000E+000
1	64.80359433	1.708730E-011	2.557299E-012	0	0.000000E+000
1	64.80362165	2.557299E-012	1.708730E-011	1	0.000000E+000
1	64.80524378	1.708730E-011	2.557299E-012	0	0.000000E+000
1	65.62469357	2.413971E-012	1.694397E-011	1	0.000000E+000
1	65.62498575	1.694397E-011	2.413971E-012	0	0.000000E+000
1	65.62503001	2.413971E-012	1.694397E-011	1	0.000000E+000
1	65.62513503	1.694397E-011	2.413971E-012	0	0.000000E+000
1	65.62515892	2.413971E-012	1.694397E-011	1	0.000000E+000
1	65.62600510	1.694397E-011	2.413971E-012	0	0.000000E+000
1	65.62692202	2.413971E-012	1.694397E-011	1	0.000000E+000
1	65.62787726	1.694397E-011	2.413971E-012	0	0.000000E+000
1	65.62788310	2.413971E-012	1.694397E-011	1	0.000000E+000
1	65.62958093	1.694397E-011	2.413971E-012	0	0.000000E+000
1	65.62976260	2.413971E-012	1.694397E-011	1	0.000000E+000
1	65.63156318	1.694397E-011	2.413971E-012	0	0.000000E+000
1	65.63162121	2.413971E-012	1.694397E-011	1	0.000000E+000
1	65.63302835	1.694397E-011	2.413971E-012	0	0.000000E+000
1	65.63308027	2.413971E-012	1.694397E-011	1	0.000000E+000
1	65.63466345	1.694397E-011	2.413971E-012	0	0.000000E+000
1	65.65994332	2.413971E-012	1.694397E-011	1	0.000000E+000
1	65.66102321	1.694397E-011	2.413971E-012	0	0.000000E+000
1	65.66111996	2.413971E-012	1.694397E-011	1	0.000000E+000
1	65.66117073	1.694397E-011	2.413971E-012	0	0.000000E+000
1	65.66130218	2.413971E-012	1.694397E-011	1	0.000000E+000
1	65.66333917	1.694397E-011	2.413971E-012	0	0.000000E+000
1	65.66349975	2.413971E-012	1.694397E-011	1	0.000000E+000
1	65.66366838	1.694397E-011	2.413971E-012	0	0.000000E+000
1	65.66434767	2.413971E-012	1.694397E-011	1	0.000000E+000
1	65.66441637	1.694397E-011	2.413971E-012	0	0.000000E+000
1	65.66442797	2.413971E-012	1.694397E-011	1	0.000000E+000
1	65.66468289	1.694397E-011	2.413971E-012	0	0.000000E+000
1	65.66478599	2.413971E-012	1.694397E-011	1	0.000000E+000
1	65.66665343	1.694397E-011	2.413971E-012	0	0.000000E+000
1	65.66739694	2.413971E-012	1.694397E-011	1	0.000000E+000
1	65.66783003	1.694397E-011	2.413971E-012	0	0.000000E+000
1	65.66852062	2.413971E-012	1.694397E-011	1	0.000000E+000
1	65.66937843	1.694397E-011	2.413971E-012	0	0.000000E+000
1	65.66950361	2.413971E-012	1.694397E-011	1	0.000000E+000
1	65.67163622	1.694397E-011	2.413971E-012	0	0.000000E+000
1	65.67233273	2.413971E-012	1.694397E-011	1	0.000000E+000
1	65.67244726	1.694397E-011	2.413971E-012	0	0.000000E+000
1	65.67245549	2.413971E-012	1.694397E-011	1	0.000000E+000
1	65.67434596	1.694397E-011	2.413971E-012	0	0.000000E+000
1	65.67441520	2.413971E-012	1.694397E-011	1	0.000000E+000
1	65.67528912	1.694397E-011	2.413971E-012	0	0.000000E+000
1	65.67531029	2.413971E-012	1.694397E-011	1	0.000000E+000
1	65.67782552	1.694397E-011	2.413971E-012	0	0.000000E+000
1	65.67786441	2.413971E-012	1.694397E-011	1	0.000000E+000
1	65.67856747	1.694397E-011	2.413971E-012	0	0.000000E+000
1	65.70850168	2.413971E-012	1.694397E-011	1	0.000000E+000
1	65.70894283	1.694397E-011	2.413971E-012	0	0.000000E+000
1	65.70898795	2.413971E-012	1.694397E-011	1	0.000000E+000
1	65.71039864	1.694397E-011	2.413971E-012	0	0.000000E+000
1	65.71043021	2.413971E-012	1.694397E-011	1	0.000000E+000
1	65.71078823	1.694397E-011	2.413971E-012	0	0.000000E+000
1	65.71093628	2.413971E-012	1.694397E-011	1	0.000000E+000
1	65.71241404	1.694397E-011	2.413971E-012	0	0.000000E+000
1	65.71247096	2.413971E-012	1.694397E-011	1	0.000000E+000
1	65.71328510	1.694397E-011	2.413971E-012	0	0.000000E+000
1	65.71344030	2.413971E-012	1.694397E-011	1	0.000000E+000
1	65.71394562	1.694397E-011	2.413971E-012	0	0.000000E+000
1	65.71399791	2.413971E-012	1.694397E-011	1	0.000000E+000
1	65.71752079	1.694397E-011	2.413971E-012	0	0.000000E+000
1	65.71755624	2.413971E-012	1.694397E-011	1	0.000000E+000
1	65.71863351	1.694397E-011	2.413971E-012	0	0.000000E+000
1	65.71867964	2.413971E-012	1.694397E-011	1	0.000000E+000
1	65.71922637	1.694397E-011	2.413971E-012	0	0.000000E+000
1	65.71929566	2.413971E-012	1.694397E-011	1	0.000000E+000
1	65.71951596	1.694397E-011	2.413971E-012	0	0.000000E+000
1	65.71953467	2.413971E-012	1.694397E-011	1	0.000000E+000
1	65.72072835	1.694397E-011	2.413971E-012	0	0.000000E+000
1	65.72125831	2.413971E-012	1.694397E-011	1	0.000000E+000
1	65.72151200	1.694397E-011	2.413971E-012	0	0.000000E+000
1	65.75635822	2.413971E-012	1.694397E-011	1	0.000000E+000
1	65.75674022	1.694397E-011	2.413971E-012	0	0.000000E+000
1	65.75676355	2.413971E-012	1.694397E-011	1	0.000000E+000
1	65.75679334	1.694397E-011	2.413971E-012	0	0.000000E+000
1	65.75718439	2.413971E-012	1.694397E-011	1	0.000000E+000
1	65.75934672	1.694397E-011	2.413971E-012	0	0.000000E+000
1	65.75935326	2.413971E-012	1.694397E-011	1	0.000000E+000
1	65.76002062	1.694397E-011	2.413971E-012	0	0.000000E+000
1	65.81199256	2.413971E-012	1.694397E-011	1	0.000000E+000
1	65.81201322	1.694397E-011	2.413971E-012	0	0.000000E+000
1	65.81201900	2.413971E-012	1.694397E-011	1	0.000000E+000
1	65.81509447	1.694397E-011	2.413971E-012	0	0.000000E+000
1	65.81512208	2.413971E-012	1.694397E-011	1	0.000000E+000
1	65.81647801	1.694397E-011	2.413971E-012	0	0.000000E+000
1	65.81699903	2.413971E-012	1.694397E-011	1	0.000000E+000
1	65.81823125	1.694397E-011	2.413971E-012	0	0.000000E+000
1	65.81877247	2.413971E-012	1.694397E-011	1	0.000000E+000
1	65.81932246	1.694397E-011	2.413971E-012	0	0.000000E+000
1	65.81936730	2.413971E-012	1.694397E-011	1	0.000000E+000
1	65.82114740	1.694397E-011	2.413971E-012	0	0.000000E+000
1	65.82117166	2.413971E-012	1.694397E-011	1	0.000000E+000
1	65.82178159	1.694397E-011	2.413971E-012	0	0.000000E+000
1	65.82186775	2.413971E-012	1.694397E-011	1	0.000000E+000
1	65.82277853	1.694397E-011	2.413971E-012	0	0.000000E+000
1	65.82284583	2.413971E-012	1.694397E-011	1	0.000000E+000
1	65.82348097	1.694397E-011	2.413971E-012	0	0.000000E+000
1	65.82454366	2.413971E-012	1.694397E-011	1	0.000000E+000
1	65.82470056	1.694397E-011	2.413971E-012	0	0.000000E+000
1	65.82477614	2.413971E-012	1.694397E-011	1	0.000000E+000
1	65.82552857	1.694397E-011	2.413971E-012	0	0.000000E+000
1	65.82677257	2.413971E-012	1.694397E-011	1	0.000000E+000
1	65.82935653	1.694397E-011	2.413971E-012	0	0.000000E+000
1	65.82938516	2.413971E-012	1.694397E-011	1	0.000000E+000
1	65.83042587	1.694397E-011	2.413971E-012	0	0.000000E+000
1	65.83951811	2.413971E-012	1.694397E-011	1	0.000000E+000
1	65.83987515	1.694397E-011	2.413971E-012	0	0.000000E+000
1	65.84019434	2.413971E-012	1.694397E-011	1	0.000000E+000
1	65.84085202	1.694397E-011	2.413971E-012	0	0.000000E+000
1	65.89864093	2.413971E-012	1.694397E-011	1	0.000000E+000
1	65.89883688	1.694397E-011	2.413971E-012	0	0.000000E+000
1	65.90075831	2.413971E-012	1.694397E-011	1	0.000000E+000
1	65.90086724	1.694397E-011	2.413971E-012	0	0.000000E+000
1	65.90124888	2.413971E-012	1.694397E-011	1	0.000000E+000
1	65.90142141	1.694397E-011	2.413971E-012	0	0.000000E+000
1	65.90146710	2.413971E-012	1.694397E-011	1	0.000000E+000
1	65.90170110	1.694397E-011	2.413971E-012	0	0.000000E+000
1	65.90171701	2.413971E-012	1.694397E-011	1	0.000000E+000
1	65.90186132	1.694397E-011	2.413971E-012	0	0.000000E+000
1	65.90204207	2.413971E-012	1.694397E-011	1	0.000000E+000
1	65.90286087	1.694397E-011	2.413971E-012	0	0.000000E+000
1	65.90289177	2.413971E-012	1.694397E-011	1	0.000000E+000
1	65.90303450	1.694397E-011	2.413971E-012	0	0.000000E+000
1	65.91713958	2.413971E-012	1.694397E-011	1	0.000000E+000
1	65.91746075	1.694397E-011	2.413971E-012	0	0.000000E+000
1	65.91792764	2.413971E-012	1.694397E-011	1	0.000000E+000
1	65.91932544	1.694397E-011	2.413971E-012	0	0.000000E+000
1	65.91933405	2.413971E-012	1.694397E-011	1	0.000000E+000
1	65.92008219	1.694397E-011	2.413971E-012	0	0.000000E+000
1	65.92018282	2.413971E-012	1.694397E-011	1	0.000000E+000
1	65.92451824	1.694397E-011	2.413971E-012	0	0.000000E+000
1	65.92453718	2.413971E-012	1.694397E-011	1	0.000000E+000
1	65.92470299	1.694397E-011	2.413971E-012	0	0.000000E+000
1	65.92486106	2.413971E-012	1.694397E-011	1	0.000000E+000
1	65.92519359	1.694397E-011	2.413971E-012	0	0.000000E+000
1	65.92521592	2.413971E-012	1.694397E-011	1	0.000000E+000
1	65.92610667	1.694397E-011	2.413971E-012	0	0.000000E+000
1	65.92619489	2.413971E-012	1.694397E-011	1	0.000000E+000
1	65.92673956	1.694397E-011	2.413971E-012	0	0.000000E+000
1	65.92675541	2.413971E-012	1.694397E-011	1	0.000000E+000
1	65.92744919	1.694397E-011	2.413971E-012	0	0.000000E+000
1	65.92790863	2.413971E-012	1.694397E-011	1	0.000000E+000
1	65.92805446	1.694397E-011	2.413971E-012	0	0.000000E+000
1	65.92812003	2.413971E-012	1.694397E-011	1	0.000000E+000
1	65.92832341	1.694397E-011	2.413971E-012	0	0.000000E+000
1	65.92835130	2.413971E-012	1.694397E-011	1	0.000000E+000
1	65.92858057	1.694397E-011	2.413971E-012	0	0.000000E+000
1	65.92962709	2.413971E-012	1.694397E-011	1	0.000000E+000
1	65.92975880	1.694397E-011	2.413971E-012	0	0.000000E+000
1	65.92978528	2.413971E-012	1.694397E-011	1	0.000000E+000
1	65.93151567	1.694397E-011	2.413971E-012	0	0.000000E+000
1	65.93152413	2.413971E-012	1.694397E-011	1	0.000000E+000
1	65.93192072	1.694397E-011	2.413971E-012	0	0.000000E+000
1	65.93203727	2.413971E-012	1.694397E-011	1	0.000000E+000
1	65.93335576	1.694397E-011	2.413971E-012	0	0.000000E+000
1	65.93338277	2.413971E-012	1.694397E-011	1	0.000000E+000
1	65.93371887	1.694397E-011	2.413971E-012	0	0.000000E+000
1	65.93373476	2.413971E-012	1.694397E-011	1	0.000000E+000
1	65.93389670	1.694397E-011	2.413971E-012	0	0.000000E+000
1	65.93426161	2.413971E-012	1.694397E-011	1	0.000000E+000
1	65.93437948	1.694397E-011	2.413971E-012	0	0.000000E+000
1	65.93440603	2.413971E-012	1.694397E-011	1	0.000000E+000
1	65.93598518	1.694397E-011	2.413971E-012	0	0.000000E+000
1	65.93600983	2.413971E-012	1.694397E-011	1	0.000000E+000
1	65.93657572	1.694397E-011	2.413971E-012	0	0.000000E+000
1	65.94219339	2.413971E-012	1.694397E-011	1	0.000000E+000
1	65.94231792	1.694397E-011	2.413971E-012	0	0.000000E+000
1	66.34283996	2.226400E-012	1.675640E-011	1	0.000000E+000
1	66.34410734	1.675640E-011	2.226400E-012	0	0.000000E+000
1	66.34499062	2.226400E-012	1.675640E-011	1	0.000000E+000
1	66.34539253	1.675640E-011	2.226400E-012	0	0.000000E+000
1	66.34545106	2.226400E-012	1.675640E-011	1	0.000000E+000
1	66.34548601	1.675640E-011	2.226400E-012	0	0.000000E+000
1	66.35015332	2.226400E-012	1.675640E-011	1	0.000000E+000
1	66.35059033	1.675640E-011	2.226400E-012	0	0.000000E+000
1	66.35075100	2.226400E-012	1.675640E-011	1	0.000000E+000
1	66.35187955	1.675640E-011	2.226400E-012	0	0.000000E+000
1	66.35842031	2.226400E-012	1.675640E-011	1	0.000000E+000
1	66.35867859	1.675640E-011	2.226400E-012	0	0.000000E+000
1	66.35870645	2.226400E-012	1.675640E-011	1	0.000000E+000
1	66.35904186	1.675640E-011	2.226400E-012	0	0.000000E+000
1	66.35908283	2.226400E-012	1.675640E-011	1	0.000000E+000
1	66.35960822	1.675640E-011	2.226400E-012	0	0.000000E+000
1	66.35962705	2.226400E-012	1.675640E-011	1	0.000000E+000
1	66.36212161	1.675640E-011	2.226400E-012	0	0.000000E+000
1	66.36214156	2.226400E-012	1.675640E-011	1	0.000000E+000
1	66.36526983	1.675640E-011	2.226400E-012	0	0.000000E+000
1	66.36529466	2.226400E-012	1.675640E-011	1	0.000000E+000
1	66.36842205	1.675640E-011	2.226400E-012	0	0.000000E+000
1	66.36867424	2.226400E-012	1.675640E-011	1	0.000000E+000
1	66.36937809	1.675640E-011	2.226400E-012	0	0.000000E+000
1	66.36939370	2.226400E-012	1.675640E-011	1	0.000000E+000
1	66.36990981	1.675640E-011	2.226400E-012	0	0.000000E+000
1	66.36994492	2.226400E-012	1.675640E-011	1	0.000000E+000
1	66.37208754	1.675640E-011	2.226400E-012	0	0.000000E+000
1	66.37268866	2.226400E-012	1.675640E-011	1	0.000000E+000
1	66.37291965	1.675640E-011	2.226400E-012	0	0.000000E+000
1	66.41015081	2.226400E-012	1.675640E-011	1	0.000000E+000
1	66.41039793	1.675640E-011	2.226400E-012	0	0.000000E+000
1	66.41040344	2.226400E-012	1.675640E-011	1	0.000000E+000
1	66.41178332	1.675640E-011	2.226400E-012	0	0.000000E+000
1	66.41282423	2.226400E-012	1.675640E-011	1	0.000000E+000
1	66.41526779	1.675640E-011	2.226400E-012	0	0.000000E+000
1	66.41531172	2.226400E-012	1.675640E-011	1	0.000000E+000
1	66.41573370	1.675640E-011	2.226400E-012	0	0.000000E+000
1	66.41574350	2.226400E-012	1.675640E-011	1	0.000000E+000
1	66.41667129	1.675640E-011	2.226400E-012	0	0.000000E+000
1	66.41670108	2.226400E-012	1.675640E-011	1	0.000000E+000
1	66.41924891	1.675640E-011	2.226400E-012	0	0.000000E+000
1	66.41995883	2.226400E-012	1.675640E-011	1	0.000000E+000
1	66.42097774	1.675640E-011	2.226400E-012	0	0.000000E+000
1	66.42137862	2.226400E-012	1.675640E-011	1	0.000000E+000
1	66.42140444	1.675640E-011	2.226400E-012	0	0.000000E+000
1	66.42233604	2.226400E-012	1.675640E-011	1	0.000000E+000
1	66.42320398	1.675640E-011	2.226400E-012	0	0.000000E+000
1	66.42349796	2.226400E-012	1.675640E-011	1	0.000000E+000
1	66.42520494	1.675640E-011	2.226400E-012	0	0.000000E+000
1	67.54446247	2.290423E-012	1.682042E-011	1	0.000000E+000
1	67.54522954	1.682042E-011	2.290423E-012	0	0.000000E+000
1	67.54571652	2.290423E-012	1.682042E-011	1	0.000000E+000
1	67.54673335	1.682042E-011	2.290423E-012	0	0.000000E+000
1	67.54719464	2.290423E-012	1.682042E-011	1	0.000000E+000
1	67.54814900	1.682042E-011	2.290423E-012	0	0.000000E+000
1	67.54822177	2.290423E-012	1.682042E-011	1	0.000000E+000
1	67.54868732	1.682042E-011	2.290423E-012	0	0.000000E+000
1	67.54871695	2.290423E-012	1.682042E-011	1	0.000000E+000
1	67.54898568	1.682042E-011	2.290423E-012	0	0.000000E+000
1	67.54949810	2.290423E-012	1.682042E-011	1	0.000000E+000
1	67.55318049	1.682042E-011	2.290423E-012	0	0.000000E+000
1	67.55408753	2.290423E-012	1.682042E-011	1	0.000000E+000
1	67.55571444	1.682042E-011	2.290423E-012	0	0.000000E+000
1	67.55578114	2.290423E-012	1.682042E-011	1	0.000000E+000
1	67.55675044	1.682042E-011	2.290423E-012	0	0.000000E+000
1	67.55677620	2.290423E-012	1.682042E-011	1	0.000000E+000
1	67.55710036	1.682042E-011	2.290423E-012	0	0.000000E+000
1	67.55712666	2.290423E-012	1.682042E-011	1	0.000000E+000
1	67.55819096	1.682042E-011	2.290423E-012	0	0.000000E+000
1	67.55863826	2.290423E-012	1.682042E-011	1	0.000000E+000
1	67.55891712	1.682042E-011	2.290423E-012	0	0.000000E+000
1	67.55899414	2.290423E-012	1.682042E-011	1	0.000000E+000
1	67.56033968	1.682042E-011	2.290423E-012	0	0.000000E+000
1	67.56092290	2.290423E-012	1.682042E-011	1	0.000000E+000
1	67.56187893	1.682042E-011	2.290423E-012	0	0.000000E+000
1	67.90817533	2.393129E-012	1.692313E-011	1	0.000000E+000
1	67.91041705	1.692313E-011	2.393129E-012	0	0.000000E+000
1	67.91043848	2.393129E-012	1.692313E-011	1	0.000000E+000
1	67.92051917	1.692313E-011	2.393129E-012	0	0.000000E+000
1	67.92711178	2.393129E-012	1.692313E-011	1	0.000000E+000
1	67.92718820	1.692313E-011	2.393129E-012	0	0.000000E+000
1	67.93992146	2.393129E-012	1.692313E-011	1	0.000000E+000
1	67.94239660	1.692313E-011	2.393129E-012	0	0.000000E+000
1	67.94243406	2.393129E-012	1.692313E-011	1	0.000000E+000
1	67.94347253	1.692313E-011	2.393129E-012	0	0.000000E+000
1	67.94352262	2.393129E-012	1.692313E-011	1	0.000000E+000
1	67.94390485	1.692313E-011	2.393129E-012	0	0.000000E+000
1	67.94394160	2.393129E-012	1.692313E-011	1	0.000000E+000
1	67.94681146	1.692313E-011	2.393129E-012	0	0.000000E+000
1	67.95124927	2.393129E-012	1.692313E-011	1	0.000000E+000
1	67.95187194	1.692313E-011	2.393129E-012	0	0.000000E+000
1	67.95215072	2.393129E-012	1.692313E-011	1	0.000000E+000
1	67.95356436	1.692313E-011	2.393129E-012	0	0.000000E+000
1	67.95361263	2.393129E-012	1.692313E-011	1	0.000000E+000
1	67.95550168	1.692313E-011	2.393129E-012	0	0.000000E+000
1	67.95553171	2.393129E-012	1.692313E-011	1	0.000000E+000
1	67.95596975	1.692313E-011	2.393129E-012	0	0.000000E+000
1	67.95628151	2.393129E-012	1.692313E-011	1	0.000000E+000
1	67.95675518	1.692313E-011	2.393129E-012	0	0.000000E+000
1	67.95700816	2.393129E-012	1.692313E-011	1	0.000000E+000
1	67.95767420	1.692313E-011	2.393129E-012	0	0.000000E+000
1	67.95767773	2.393129E-012	1.692313E-011	1	0.000000E+000
1	67.95792863	1.692313E-011	2.393129E-012	0	0.000000E+000
1	67.95820187	2.393129E-012	1.692313E-011	1	0.000000E+000
1	67.96164399	1.692313E-011	2.393129E-012	0	0.000000E+000
1	67.96170811	2.393129E-012	1.692313E-011	1	0.000000E+000
1	67.96387376	1.692313E-011	2.393129E-012	0	0.000000E+000
1	67.96471173	2.393129E-012	1.692313E-011	1	0.000000E+000
1	67.96490687	1.692313E-011	2.393129E-012	0	0.000000E+000
1	67.96593225	2.393129E-012	1.692313E-011	1	0.000000E+000
1	67.96649788	1.692313E-011	2.393129E-012	0	0.000000E+000
1	67.96655073	2.393129E-012	1.692313E-011	1	0.000000E+000
1	67.96753315	1.692313E-011	2.393129E-012	0	0.000000E+000
1	67.96763091	2.393129E-012	1.692313E-011	1	0.000000E+000
1	67.96861022	1.692313E-011	2.393129E-012	0	0.000000E+000
1	67.96957866	2.393129E-012	1.692313E-011	1	0.000000E+000
1	67.97481043	1.692313E-011	2.393129E-012	0	0.000000E+000
1	67.97482938	2.393129E-012	1.692313E-011	1	0.000000E+000
1	67.97550063	1.692313E-011	2.393129E-012	0	0.000000E+000
1	67.97572514	2.393129E-012	1.692313E-011	1	0.000000E+000
1	67.97633572	1.692313E-011	2.393129E-012	0	0.000000E+000
1	67.97658658	2.393129E-012	1.692313E-011	1	0.000000E+000
1	67.97672911	1.692313E-011	2.393129E-012	0	0.000000E+000
1	67.98084621	2.393129E-012	1.692313E-011	1	0.000000E+000
1	67.98095052	1.692313E-011	2.393129E-012	0	0.000000E+000
1	67.98099056	2.393129E-012	1.692313E-011	1	0.000000E+000
1	67.98146299	1.692313E-011	2.393129E-012	0	0.000000E+000
1	67.98400476	2.393129E-012	1.692313E-011	1	0.000000E+000
1	67.98443352	1.692313E-011	2.393129E-012	0	0.000000E+000
1	67.98455663	2.393129E-012	1.692313E-011	1	0.000000E+000
1	67.98464588	1.692313E-011	2.393129E-012	0	0.000000E+000
1	67.98772432	2.393129E-012	1.692313E-011	1	0.000000E+000
1	67.98834715	1.692313E-011	2.393129E-012	0	0.000000E+000
1	68.13055650	2.405296E-012	1.693530E-011	1	0.000000E+000
1	68.13055700	1.693530E-011	2.405296E-012	0	0.000000E+000
1	68.13055821	2.405296E-012	1.693530E-011	1	0.000000E+000
1	68.13130462	1.693530E-011	2.405296E-012	0	0.000000E+000
1	68.13131198	2.405296E-012	1.693530E-011	1	0.000000E+000
1	68.13273348	1.693530E-011	2.405296E-012	0	0.000000E+000
1	68.13277024	2.405296E-012	1.693530E-011	1	0.000000E+000
1	68.13409313	1.693530E-011	2.405296E-012	0	0.000000E+000
1	68.16713227	2.405296E-012	1.693530E-011	1	0.000000E+000
1	68.16778579	1.693530E-011	2.405296E-012	0	0.000000E+000
1	68.16870511	2.405296E-012	1.693530E-011	1	0.000000E+000
1	68.16891231	1.693530E-011	2.405296E-012	0	0.000000E+000
1	68.18807228	2.405296E-012	1.693530E-011	1	0.000000E+000
1	68.19017794	1.693530E-011	2.405296E-012	0	0.000000E+000
1	68.19021336	2.405296E-012	1.693530E-011	1	0.000000E+000
1	68.19140052	1.693530E-011	2.405296E-012	0	0.000000E+000
1	68.19141326	2.405296E-012	1.693530E-011	1	0.000000E+000
1	68.19334964	1.693530E-011	2.405296E-012	0	0.000000E+000
1	68.19337292	2.405296E-012	1.693530E-011	1	0.000000E+000
1	68.19347989	1.693530E-011	2.405296E-012	0	0.000000E+000
1	68.19349946	2.405296E-012	1.693530E-011	1	0.000000E+000
1	68.19452109	1.693530E-011	2.405296E-012	0	0.000000E+000
1	68.19453932	2.405296E-012	1.693530E-011	1	0.000000E+000
1	68.19629545	1.693530E-011	2.405296E-012	0	0.000000E+000
1	68.19631773	2.405296E-012	1.693530E-011	1	0.000000E+000
1	68.19702526	1.693530E-011	2.405296E-012	0	0.000000E+000
1	68.19703955	2.405296E-012	1.693530E-011	1	0.000000E+000
1	68.19862944	1.693530E-011	2.405296E-012	0	0.000000E+000
1	68.19868950	2.405296E-012	1.693530E-011	1	0.000000E+000
1	68.19944853	1.693530E-011	2.405296E-012	0	0.000000E+000
1	68.19949226	2.405296E-012	1.693530E-011	1	0.000000E+000
1	68.20008998	1.693530E-011	2.405296E-012	0	0.000000E+000
1	68.20009613	2.405296E-012	1.693530E-011	1	0.000000E+000
1	68.20074992	1.693530E-011	2.405296E-012	0	0.000000E+000
1	68.20077049	2.405296E-012	1.693530E-011	1	0.000000E+000
1	68.20323585	1.693530E-011	2.405296E-012	0	0.000000E+000
1	68.25792748	2.405296E-012	1.693530E-011	1	0.000000E+000
1	68.25984262	1.693530E-011	2.405296E-012	0	0.000000E+000
1	68.25991757	2.405296E-012	1.693530E-011	1	0.000000E+000
1	68.25998082	1.693530E-011	2.405296E-012	0	0.000000E+000
1	68.26009333	2.405296E-012	1.693530E-011	1	0.000000E+000
1	68.26035717	1.693530E-011	2.405296E-012	0	0.000000E+000
1	68.26039623	2.405296E-012	1.693530E-011	1	0.000000E+000
1	68.26100715	1.693530E-011	2.405296E-012	0	0.000000E+000
1	68.26109668	2.405296E-012	1.693530E-011	1	0.000000E+000
1	68.26188716	1.693530E-011	2.405296E-012	0	0.000000E+000
1	68.27385532	2.405296E-012	1.693530E-011	1	0.000000E+000
1	68.27444574	1.693530E-011	2.405296E-012	0	0.000000E+000
1	68.27447408	2.405296E-012	1.693530E-011	1	0.000000E+000
1	68.27608346	1.693530E-011	2.405296E-012	0	0.000000E+000
1	68.27609195	2.405296E-012	1.693530E-011	1	0.000000E+000
1	68.27773375	1.693530E-011	2.405296E-012	0	0.000000E+000
1	68.30106550	2.405296E-012	1.693530E-011	1	0.000000E+000
1	68.30136973	1.693530E-011	2.405296E-012	0	0.000000E+000
1	68.30183863	2.405296E-012	1.693530E-011	1	0.000000E+000
1	68.30195967	1.693530E-011	2.405296E-012	0	0.000000E+000
1	68.30202009	2.405296E-012	1.693530E-011	1	0.000000E+000
1	68.30379898	1.693530E-011	2.405296E-012	0	0.000000E+000
1	68.30381474	2.405296E-012	1.693530E-011	1	0.000000E+000
1	68.30454651	1.693530E-011	2.405296E-012	0	0.000000E+000
1	68.30590567	2.405296E-012	1.693530E-011	1	0.000000E+000
1	68.30730815	1.693530E-011	2.405296E-012	0	0.000000E+000
1	68.30847861	2.405296E-012	1.693530E-011	1	0.000000E+000
1	68.30892873	1.693530E-011	2.405296E-012	0	0.000000E+000
1	68.30894539	2.405296E-012	1.693530E-011	1	0.000000E+000
1	68.30968891	1.693530E-011	2.405296E-012	0	0.000000E+000
1	68.30971204	2.405296E-012	1.693530E-011	1	0.000000E+000
1	68.31009707	1.693530E-011	2.405296E-012	0	0.000000E+000
1	68.31011174	2.405296E-012	1.693530E-011	1	0.000000E+000
1	68.31080574	1.693530E-011	2.405296E-012	0	0.000000E+000
1	68.31082943	2.405296E-012	1.693530E-011	1	0.000000E+000
1	68.31309086	1.693530E-011	2.405296E-012	0	0.000000E+000
1	68.31310346	2.405296E-012	1.693530E-011	1	0.000000E+000
1	68.31337669	1.693530E-011	2.405296E-012	0	0.000000E+000
1	68.31340945	2.405296E-012	1.693530E-011	1	0.000000E+000
1	68.31412111	1.693530E-011	2.405296E-012	0	0.000000E+000
1	68.32100041	2.405296E-012	1.693530E-011	1	0.000000E+000
1	68.32172544	1.693530E-011	2.405296E-012	0	0.000000E+000
1	68.32582287	2.405296E-012	1.693530E-011	1	0.000000E+000
1	68.32725068	1.693530E-011	2.405296E-012	0	0.000000E+000
1	68.32727563	2.405296E-012	1.693530E-011	1	0.000000E+000
1	68.32755009	1.693530E-011	2.405296E-012	0	0.000000E+000
1	68.32759288	2.405296E-012	1.693530E-011	1	0.000000E+000
1	68.32814336	1.693530E-011	2.405296E-012	0	0.000000E+000
1	68.32878147	2.405296E-012	1.693530E-011	1	0.000000E+000
1	68.32890102	1.693530E-011	2.405296E-012	0	0.000000E+000
1	68.32932043	2.405296E-012	1.693530E-011	1	0.000000E+000
1	68.32964163	1.693530E-011	2.405296E-012	0	0.000000E+000
1	68.32964750	2.405296E-012	1.693530E-011	1	0.000000E+000
1	68.32983398	1.693530E-011	2.405296E-012	0	0.000000E+000
1	68.32983935	2.405296E-012	1.693530E-011	1	0.000000E+000
1	68.33226829	1.693530E-011	2.405296E-012	0	0.000000E+000
1	68.37774726	2.405296E-012	1.693530E-011	1	0.000000E+000
1	68.37971599	1.693530E-011	2.405296E-012	0	0.000000E+000
1	68.37972429	2.405296E-012	1.693530E-011	1	0.000000E+000
1	68.38047199	1.693530E-011	2.405296E-012	0	0.000000E+000
1	68.38049834	2.405296E-012	1.693530E-011	1	0.000000E+000
1	68.38072081	1.693530E-011	2.405296E-012	0	0.000000E+000
1	68.38074614	2.405296E-012	1.693530E-011	1	0.000000E+000
1	68.38242123	1.693530E-011	2.405296E-012	0	0.000000E+000
1	68.38243743	2.405296E-012	1.693530E-011	1	0.000000E+000
1	68.38523240	1.693530E-011	2.405296E-012	0	0.000000E+000
1	68.40301647	2.405296E-012	1.693530E-011	1	0.000000E+000
1	68.40374590	1.693530E-011	2.405296E-012	0	0.000000E+000
1	68.40376908	2.405296E-012	1.693530E-011	1	0.000000E+000
1	68.40691757	1.693530E-011	2.405296E-012	0	0.000000E+000
1	68.40697806	2.405296E-012	1.693530E-011	1	0.000000E+000
1	68.41118874	1.693530E-011	2.405296E-012	0	0.000000E+000
1	68.41151082	2.405296E-012	1.693530E-011	1	0.000000E+000
1	68.41289788	1.693530E-011	2.405296E-012	0	0.000000E+000
1	68.41292034	2.405296E-012	1.693530E-011	1	0.000000E+000
1	68.41333210	1.693530E-011	2.405296E-012	0	0.000000E+000
1	68.41336215	2.405296E-012	1.693530E-011	1	0.000000E+000
1	68.41372967	1.693530E-011	2.405296E-012	0	0.000000E+000
1	68.41374771	2.405296E-012	1.693530E-011	1	0.000000E+000
1	68.41421631	1.693530E-011	2.405296E-012	0	0.000000E+000
1	68.41434022	2.405296E-012	1.693530E-011	1	0.000000E+000
1	68.41549296	1.693530E-011	2.405296E-012	0	0.000000E+000
1	68.41551452	2.405296E-012	1.693530E-011	1	0.000000E+000
1	68.41561180	1.693530E-011	2.405296E-012	0	0.000000E+000
1	68.41563690	2.405296E-012	1.693530E-011	1	0.000000E+000
1	68.41567008	1.693530E-011	2.405296E-012	0	0.000000E+000
1	68.41574120	2.405296E-012	1.693530E-011	1	0.000000E+000
1	68.41747991	1.693530E-011	2.405296E-012	0	0.000000E+000
1	68.41756293	2.405296E-012	1.693530E-011	1	0.000000E+000
1	68.41968503	1.693530E-011	2.405296E-012	0	0.000000E+000
1	68.41971641	2.405296E-012	1.693530E-011	1	0.000000E+000
1	68.42354311	1.693530E-011	2.405296E-012	0	0.000000E+000
1	68.42358434	2.405296E-012	1.693530E-011	1	0.000000E+000
1	68.42376507	1.693530E-011	2.405296E-012	0	0.000000E+000
1	68.42379495	2.405296E-012	1.693530E-011	1	0.000000E+000
1	68.42438144	1.693530E-011	2.405296E-012	0	0.000000E+000
1	68.42514581	2.405296E-012	1.693530E-011	1	0.000000E+000
1	68.42620773	1.693530E-011	2.405296E-012	0	0.000000E+000
1	68.42660604	2.405296E-012	1.693530E-011	1	0.000000E+000
1	68.42744158	1.693530E-011	2.405296E-012	0	0.000000E+000
1	68.42747389	2.405296E-012	1.693530E-011	1	0.000000E+000
1	68.42862095	1.693530E-011	2.405296E-012	0	0.000000E+000
1	68.42865819	2.405296E-012	1.693530E-011	1	0.000000E+000
1	68.42876187	1.693530E-011	2.405296E-012	0	0.000000E+000
1	68.42892038	2.405296E-012	1.693530E-011	1	0.000000E+000
1	68.43071525	1.693530E-011	2.405296E-012	0	0.000000E+000
1	68.43084816	2.405296E-012	1.693530E-011	1	0.000000E+000
1	68.43382604	1.693530E-011	2.405296E-012	0	0.000000E+000
1	68.43384225	2.405296E-012	1.693530E-011	1	0.000000E+000
1	68.43388156	1.693530E-011	2.405296E-012	0	0.000000E+000
1	68.47905516	2.405296E-012	1.693530E-011	1	0.000000E+000
1	68.47912643	1.693530E-011	2.405296E-012	0	0.000000E+000
1	68.47992673	2.405296E-012	1.693530E-011	1	0.000000E+000
1	68.48081369	1.693530E-011	2.405296E-012	0	0.000000E+000
1	68.48083785	2.405296E-012	1.693530E-011	1	0.000000E+000
1	68.48159240	1.693530E-011	2.405296E-012	0	0.000000E+000
1	68.48163203	2.405296E-012	1.693530E-011	1	0.000000E+000
1	68.48285288	1.693530E-011	2.405296E-012	0	0.000000E+000
1	68.48338837	2.405296E-012	1.693530E-011	1	0.000000E+000
1	68.48461483	1.693530E-011	2.405296E-012	0	0.000000E+000
1	68.48476278	2.405296E-012	1.693530E-011	1	0.000000E+000
1	68.48500812	1.693530E-011	2.405296E-012	0	0.000000E+000
1	68.48503966	2.405296E-012	1.693530E-011	1	0.000000E+000
1	68.48533305	1.693530E-011	2.405296E-012	0	0.000000E+000
1	68.48538507	2.405296E-012	1.693530E-011	1	0.000000E+000
1	68.48868922	1.693530E-011	2.405296E-012	0	0.000000E+000
1	68.48872482	2.405296E-012	1.693530E-011	1	0.000000E+000
1	68.48908339	1.693530E-011	2.405296E-012	0	0.000000E+000
1	68.48912392	2.405296E-012	1.693530E-011	1	0.000000E+000
1	68.48971325	1.693530E-011	2.405296E-012	0	0.000000E+000
1	68.48974188	2.405296E-012	1.693530E-011	1	0.000000E+000
1	68.48980765	1.693530E-011	2.405296E-012	0	0.000000E+000
1	68.48983669	2.405296E-012	1.693530E-011	1	0.000000E+000
1	68.49070482	1.693530E-011	2.405296E-012	0	0.000000E+000
1	68.61348005	2.147357E-012	1.667736E-011	1	0.000000E+000
1	68.61416704	1.667736E-011	2.147357E-012	0	0.000000E+000
1	68.61455299	2.147357E-012	1.667736E-011	1	0.000000E+000
1	68.61470338	1.667736E-011	2.147357E-012	0	0.000000E+000
1	68.61522518	2.147357E-012	1.667736E-011	1	0.000000E+000
1	68.61712672	1.667736E-011	2.147357E-012	0	0.000000E+000
1	68.61907133	2.147357E-012	1.667736E-011	1	0.000000E+000
1	68.61912767	1.667736E-011	2.147357E-012	0	0.000000E+000
1	68.61913005	2.147357E-012	1.667736E-011	1	0.000000E+000
1	68.61919818	1.667736E-011	2.147357E-012	0	0.000000E+000
1	68.61923984	2.147357E-012	1.667736E-011	1	0.000000E+000
1	68.61989014	1.667736E-011	2.147357E-012	0	0.000000E+000
1	68.62064994	2.147357E-012	1.667736E-011	1	0.000000E+000
1	68.62079454	1.667736E-011	2.147357E-012	0	0.000000E+000
1	68.62081148	2.147357E-012	1.667736E-011	1	0.000000E+000
1	68.62105125	1.667736E-011	2.147357E-012	0	0.000000E+000
1	68.62145658	2.147357E-012	1.667736E-011	1	0.000000E+000
1	68.62464150	1.667736E-011	2.147357E-012	0	0.000000E+000
1	68.62537524	2.147357E-012	1.667736E-011	1	0.000000E+000
1	68.62554258	1.667736E-011	2.147357E-012	0	0.000000E+000
1	68.62735827	2.147357E-012	1.667736E-011	1	0.000000E+000
1	68.62742878	1.667736E-011	2.147357E-012	0	0.000000E+000
1	68.62792891	2.147357E-012	1.667736E-011	1	0.000000E+000
1	68.62836420	1.667736E-011	2.147357E-012	0	0.000000E+000
1	68.62839518	2.147357E-012	1.667736E-011	1	0.000000E+000
1	68.62844003	1.667736E-011	2.147357E-012	0	0.000000E+000
1	68.62845217	2.147357E-012	1.667736E-011	1	0.000000E+000
1	68.62996744	1.667736E-011	2.147357E-012	0	0.000000E+000
1	68.63000627	2.147357E-012	1.667736E-011	1	0.000000E+000
1	68.63044056	1.667736E-011	2.147357E-012	0	0.000000E+000
1	68.63044779	2.147357E-012	1.667736E-011	1	0.000000E+000
1	68.63119505	1.667736E-011	2.147357E-012	0	0.000000E+000
1	68.63121205	2.147357E-012	1.667736E-011	1	0.000000E+000
1	68.63219968	1.667736E-011	2.147357E-012	0	0.000000E+000
1	68.63234899	2.147357E-012	1.667736E-011	1	0.000000E+000
1	68.63254473	1.667736E-011	2.147357E-012	0	0.000000E+000
1	68.63258211	2.147357E-012	1.667736E-011	1	0.000000E+000
1	68.63306664	1.667736E-011	2.147357E-012	0	0.000000E+000
1	68.63472718	2.147357E-012	1.667736E-011	1	0.000000E+000
1	68.63577024	1.667736E-011	2.147357E-012	0	0.000000E+000
1	68.63579483	2.147357E-012	1.667736E-011	1	0.000000E+000
1	68.63627190	1.667736E-011	2.147357E-012	0	0.000000E+000
1	68.63628206	2.147357E-012	1.667736E-011	1	0.000000E+000
1	68.63671758	1.667736E-011	2.147357E-012	0	0.000000E+000
1	68.63713967	2.147357E-012	1.667736E-011	1	0.000000E+000
1	68.63796803	1.667736E-011	2.147357E-012	0	0.000000E+000
1	68.63832432	2.147357E-012	1.667736E-011	1	0.000000E+000
1	68.64028718	1.667736E-011	2.147357E-012	0	0.000000E+000
1	68.64072623	2.147357E-012	1.667736E-011	1	0.000000E+000
1	68.64136675	1.667736E-011	2.147357E-012	0	0.000000E+000
1	68.64208748	2.147357E-012	1.667736E-011	1	0.000000E+000
1	68.64474333	1.667736E-011	2.147357E-012	0	0.000000E+000
1	68.65406662	2.147357E-012	1.667736E-011	1	0.000000E+000
1	68.65494783	1.667736E-011	2.147357E-012	0	0.000000E+000
1	70.23606087	1.753012E-012	1.628301E-011	1	0.000000E+000
1	70.23606100	1.628301E-011	1.753012E-012	0	0.000000E+000
1	70.23606137	1.753012E-012	1.628301E-011	1	0.000000E+000
1	70.23616892	1.628301E-011	1.753012E-012	0	0.000000E+000
1	70.23721808	1.753012E-012	1.628301E-011	1	0.000000E+000
1	70.23741450	1.628301E-011	1.753012E-012	0	0.000000E+000
1	70.23744428	1.753012E-012	1.628301E-011	1	0.000000E+000
1	70.23808095	1.628301E-011	1.753012E-012	0	0.000000E+000
1	70.26058868	1.753012E-012	1.628301E-011	1	0.000000E+000
1	70.26105948	1.628301E-011	1.753012E-012	0	0.000000E+000
1	70.26111438	1.753012E-012	1.628301E-011	1	0.000000E+000
1	70.26114526	1.628301E-011	1.753012E-012	0	0.000000E+000
1	70.26141323	1.753012E-012	1.628301E-011	1	0.000000E+000
1	70.26154058	1.628301E-011	1.753012E-012	0	0.000000E+000
1	70.26189194	1.753012E-012	1.628301E-011	1	0.000000E+000
1	70.26211182	1.628301E-011	1.753012E-012	0	0.000000E+000
1	70.26371572	1.753012E-012	1.628301E-011	1	0.000000E+000
1	70.26416690	1.628301E-011	1.753012E-012	0	0.000000E+000
1	70.28765125	1.753012E-012	1.628301E-011	1	0.000000E+000
1	70.28997866	1.628301E-011	1.753012E-012	0	0.000000E+000
1	70.29093306	1.753012E-012	1.628301E-011	1	0.000000E+000
1	70.29284875	1.628301E-011	1.753012E-012	0	0.000000E+000
1	70.29297511	1.753012E-012	1.628301E-011	1	0.000000E+000
1	70.29319643	1.628301E-011	1.753012E-012	0	0.000000E+000
1	70.29321734	1.753012E-012	1.628301E-011	1	0.000000E+000
1	70.29435702	1.628301E-011	1.753012E-012	0	0.000000E+000
1	70.29534112	1.753012E-012	1.628301E-011	1	0.000000E+000
1	70.29606397	1.628301E-011	1.753012E-012	0	0.000000E+000
1	70.29608132	1.753012E-012	1.628301E-011	1	0.000000E+000
1	70.29631967	1.628301E-011	1.753012E-012	0	0.000000E+000
1	70.29635100	1.753012E-012	1.628301E-011	1	0.000000E+000
1	70.29819584	1.628301E-011	1.753012E-012	0	0.000000E+000
1	70.29821238	1.753012E-012	1.628301E-011	1	0.000000E+000
1	70.29854650	1.628301E-011	1.753012E-012	0	0.000000E+000
1	70.29856838	1.753012E-012	1.628301E-011	1	0.000000E+000
1	70.29960727	1.628301E-011	1.753012E-012	0	0.000000E+000
1	70.29963650	1.753012E-012	1.628301E-011	1	0.000000E+000
1	70.30000521	1.628301E-011	1.753012E-012	0	0.000000E+000
1	70.30003338	1.753012E-012	1.628301E-011	1	0.000000E+000
1	70.30096846	1.628301E-011	1.753012E-012	0	0.000000E+000
1	70.30101797	1.753012E-012	1.628301E-011	1	0.000000E+000
1	70.30261429	1.628301E-011	1.753012E-012	0	0.000000E+000
1	70.30265844	1.753012E-012	1.628301E-011	1	0.000000E+000
1	70.30273829	1.628301E-011	1.753012E-012	0	0.000000E+000
1	70.38300656	1.753012E-012	1.628301E-011	1	0.000000E+000
1	70.38325264	1.628301E-011	1.753012E-012	0	0.000000E+000
1	70.38426750	1.753012E-012	1.628301E-011	1	0.000000E+000
1	70.38428885	1.628301E-011	1.753012E-012	0	0.000000E+000
1	70.38453807	1.753012E-012	1.628301E-011	1	0.000000E+000
1	70.38491340	1.628301E-011	1.753012E-012	0	0.000000E+000
1	70.38494359	1.753012E-012	1.628301E-011	1	0.000000E+000
1	70.38701677	1.628301E-011	1.753012E-012	0	0.000000E+000
1	70.38704921	1.753012E-012	1.628301E-011	1	0.000000E+000
1	70.38753705	1.628301E-011	1.753012E-012	0	0.000000E+000
1	70.38766036	1.753012E-012	1.628301E-011	1	0.000000E+000
1	70.38824443	1.628301E-011	1.753012E-012	0	0.000000E+000
1	70.38830103	1.753012E-012	1.628301E-011	1	0.000000E+000
1	70.38847654	1.628301E-011	1.753012E-012	0	0.000000E+000
1	70.38858788	1.753012E-012	1.628301E-011	1	0.000000E+000
1	70.38928968	1.628301E-011	1.753012E-012	0	0.000000E+000
1	70.38934237	1.753012E-012	1.628301E-011	1	0.000000E+000
1	70.38983813	1.628301E-011	1.753012E-012	0	0.000000E+000
1	70.38985660	1.753012E-012	1.628301E-011	1	0.000000E+000
1	70.39035191	1.628301E-011	1.753012E-012	0	0.000000E+000
1	70.39063390	1.753012E-012	1.628301E-011	1	0.000000E+000
1	70.39311678	1.628301E-011	1.753012E-012	0	0.000000E+000
1	70.40841905	1.753012E-012	1.628301E-011	1	0.000000E+000
1	70.41024486	1.628301E-011	1.753012E-012	0	0.000000E+000
1	70.47828781	2.141231E-012	1.667123E-011	1	0.000000E+000
1	70.47828900	1.667123E-011	2.141231E-012	0	0.000000E+000
1	70.47829049	2.141231E-012	1.667123E-011	1	0.000000E+000
1	70.47941474	1.667123E-011	2.141231E-012	0	0.000000E+000
1	70.47944600	2.141231E-012	1.667123E-011	1	0.000000E+000
1	70.48013093	1.667123E-011	2.141231E-012	0	0.000000E+000
1	70.48015674	2.141231E-012	1.667123E-011	1	0.000000E+000
1	70.48099336	1.667123E-011	2.141231E-012	0	0.000000E+000
1	70.48103527	2.141231E-012	1.667123E-011	1	0.000000E+000
1	70.48514217	1.667123E-011	2.141231E-012	0	0.000000E+000
1	70.48516567	2.141231E-012	1.667123E-011	1	0.000000E+000
1	70.48552112	1.667123E-011	2.141231E-012	0	0.000000E+000
1	70.48554112	2.141231E-012	1.667123E-011	1	0.000000E+000
1	70.48731489	1.667123E-011	2.141231E-012	0	0.000000E+000
1	70.48736022	2.141231E-012	1.667123E-011	1	0.000000E+000
1	70.48919039	1.667123E-011	2.141231E-012	0	0.000000E+000
1	70.48922105	2.141231E-012	1.667123E-011	1	0.000000E+000
1	70.48927925	1.667123E-011	2.141231E-012	0	0.000000E+000
1	70.48933304	2.141231E-012	1.667123E-011	1	0.000000E+000
1	70.49024193	1.667123E-011	2.141231E-012	0	0.000000E+000
1	70.49025892	2.141231E-012	1.667123E-011	1	0.000000E+000
1	70.49169528	1.667123E-011	2.141231E-012	0	0.000000E+000
1	70.49172886	2.141231E-012	1.667123E-011	1	0.000000E+000
1	70.49251067	1.667123E-011	2.141231E-012	0	0.000000E+000
1	70.49252993	2.141231E-012	1.667123E-011	1	0.000000E+000
1	70.49289450	1.667123E-011	2.141231E-012	0	0.000000E+000
1	70.49295828	2.141231E-012	1.667123E-011	1	0.000000E+000
1	70.49360798	1.667123E-011	2.141231E-012	0	0.000000E+000
1	70.49366268	2.141231E-012	1.667123E-011	1	0.000000E+000
1	70.49387459	1.667123E-011	2.141231E-012	0	0.000000E+000
1	70.49388594	2.141231E-012	1.667123E-011	1	0.000000E+000
1	70.49531946	1.667123E-011	2.141231E-012	0	0.000000E+000
1	70.49540717	2.141231E-012	1.667123E-011	1	0.000000E+000
1	70.49626283	1.667123E-011	2.141231E-012	0	0.000000E+000
1	70.49668586	2.141231E-012	1.667123E-011	1	0.000000E+000
1	70.49781242	1.667123E-011	2.141231E-012	0	0.000000E+000
1	70.49783728	2.141231E-012	1.667123E-011	1	0.000000E+000
1	70.49786393	1.667123E-011	2.141231E-012	0	0.000000E+000
1	70.49790263	2.141231E-012	1.667123E-011	1	0.000000E+000
1	70.49811915	1.667123E-011	2.141231E-012	0	0.000000E+000
1	70.49814997	2.141231E-012	1.667123E-011	1	0.000000E+000
1	70.49898299	1.667123E-011	2.141231E-012	0	0.000000E+000
1	70.49966976	2.141231E-012	1.667123E-011	1	0.000000E+000
1	70.50147332	1.667123E-011	2.141231E-012	0	0.000000E+000
1	70.50149461	2.141231E-012	1.667123E-011	1	0.000000E+000
1	70.50286149	1.667123E-011	2.141231E-012	0	0.000000E+000
1	70.50291313	2.141231E-012	1.667123E-011	1	0.000000E+000
1	70.50346345	1.667123E-011	2.141231E-012	0	0.000000E+000
1	70.50356499	2.141231E-012	1.667123E-011	1	0.000000E+000
1	70.50602835	1.667123E-011	2.141231E-012	0	0.000000E+000
1	70.50606891	2.141231E-012	1.667123E-011	1	0.000000E+000
1	70.50821258	1.667123E-011	2.141231E-012	0	0.000000E+000
1	70.50921337	2.141231E-012	1.667123E-011	1	0.000000E+000
1	70.50953617	1.667123E-011	2.141231E-012	0	0.000000E+000
1	70.50961007	2.141231E-012	1.667123E-011	1	0.000000E+000
1	70.51135839	1.667123E-011	2.141231E-012	0	0.000000E+000
1	70.51168083	2.141231E-012	1.667123E-011	1	0.000000E+000
1	70.51465560	1.667123E-011	2.141231E-012	0	0.000000E+000
1	70.51469713	2.141231E-012	1.667123E-011	1	0.000000E+000
1	70.51566247	1.667123E-011	2.141231E-012	0	0.000000E+000
1	70.51570109	2.141231E-012	1.667123E-011	1	0.000000E+000
1	70.51584698	1.667123E-011	2.141231E-012	0	0.000000E+000
1	70.51587250	2.141231E-012	1.667123E-011	1	0.000000E+000
1	70.51597589	1.667123E-011	2.141231E-012	0	0.000000E+000
1	70.89078133	1.908981E-012	1.643898E-011	1	0.000000E+000
1	70.89078200	1.643898E-011	1.908981E-012	0	0.000000E+000
1	70.89078221	1.908981E-012	1.643898E-011	1	0.000000E+000
1	70.89510527	1.643898E-011	1.908981E-012	0	0.000000E+000
1	70.89529613	1.908981E-012	1.643898E-011	1	0.000000E+000
1	70.89676408	1.643898E-011	1.908981E-012	0	0.000000E+000
1	70.89682980	1.908981E-012	1.643898E-011	1	0.000000E+000
1	70.89707779	1.643898E-011	1.908981E-012	0	0.000000E+000
1	70.89709970	1.908981E-012	1.643898E-011	1	0.000000E+000
1	70.89803512	1.643898E-011	1.908981E-012	0	0.000000E+000
1	70.89876719	1.908981E-012	1.643898E-011	1	0.000000E+000
1	70.89906102	1.643898E-011	1.908981E-012	0	0.000000E+000
1	70.89914033	1.908981E-012	1.643898E-011	1	0.000000E+000
1	70.89927274	1.643898E-011	1.908981E-012	0	0.000000E+000
1	70.89929220	1.908981E-012	1.643898E-011	1	0.000000E+000
1	70.90223751	1.643898E-011	1.908981E-012	0	0.000000E+000
1	70.90224583	1.908981E-012	1.643898E-011	1	0.000000E+000
1	70.90287985	1.643898E-011	1.908981E-012	0	0.000000E+000
1	70.90290473	1.908981E-012	1.643898E-011	1	0.000000E+000
1	70.90449621	1.643898E-011	1.908981E-012	0	0.000000E+000
1	70.90450433	1.908981E-012	1.643898E-011	1	0.000000E+000
1	70.90505890	1.643898E-011	1.908981E-012	0	0.000000E+000
1	70.90509028	1.908981E-012	1.643898E-011	1	0.000000E+000
1	70.90717215	1.643898E-011	1.908981E-012	0	0.000000E+000
1	70.90729686	1.908981E-012	1.643898E-011	1	0.000000E+000
1	70.90752647	1.643898E-011	1.908981E-012	0	0.000000E+000
1	70.90756888	1.908981E-012	1.643898E-011	1	0.000000E+000
1	70.90812835	1.643898E-011	1.908981E-012	0	0.000000E+000
1	70.90813957	1.908981E-012	1.643898E-011	1	0.000000E+000
1	70.91017469	1.643898E-011	1.908981E-012	0	0.000000E+000
1	70.91059178	1.908981E-012	1.643898E-011	1	0.000000E+000
1	70.91067270	1.643898E-011	1.908981E-012	0	0.000000E+000
1	70.91069549	1.908981E-012	1.643898E-011	1	0.000000E+000
1	70.91156759	1.643898E-011	1.908981E-012	0	0.000000E+000
1	71.01277861	2.018109E-012	1.654811E-011	1	0.000000E+000
1	71.01292089	1.654811E-011	2.018109E-012	0	0.000000E+000
1	71.01409634	2.018109E-012	1.654811E-011	1	0.000000E+000
1	71.01666751	1.654811E-011	2.018109E-012	0	0.000000E+000
1	71.01670395	2.018109E-012	1.654811E-011	1	0.000000E+000
1	71.01808032	1.654811E-011	2.018109E-012	0	0.000000E+000
1	71.01810757	2.018109E-012	1.654811E-011	1	0.000000E+000
1	71.02054936	1.654811E-011	2.018109E-012	0	0.000000E+000
1	71.02058787	2.018109E-012	1.654811E-011	1	0.000000E+000
1	71.02171001	1.654811E-011	2.018109E-012	0	0.000000E+000
1	71.03876175	2.018109E-012	1.654811E-011	1	0.000000E+000
1	71.03951863	1.654811E-011	2.018109E-012	0	0.000000E+000
1	71.03955009	2.018109E-012	1.654811E-011	1	0.000000E+000
1	71.04090405	1.654811E-011	2.018109E-012	0	0.000000E+000
1	71.04090934	2.018109E-012	1.654811E-011	1	0.000000E+000
1	71.04384902	1.654811E-011	2.018109E-012	0	0.000000E+000
1	71.04889639	2.018109E-012	1.654811E-011	1	0.000000E+000
1	71.04964944	1.654811E-011	2.018109E-012	0	0.000000E+000
1	71.05034099	2.018109E-012	1.654811E-011	1	0.000000E+000
1	71.05198198	1.654811E-011	2.018109E-012	0	0.000000E+000
1	71.05198764	2.018109E-012	1.654811E-011	1	0.000000E+000
1	71.05426934	1.654811E-011	2.018109E-012	0	0.000000E+000
1	71.05430089	2.018109E-012	1.654811E-011	1	0.000000E+000
1	71.05517770	1.654811E-011	2.018109E-012	0	0.000000E+000
1	71.05518046	2.018109E-012	1.654811E-011	1	0.000000E+000
1	71.05523777	1.654811E-011	2.018109E-012	0	0.000000E+000
1	71.05535788	2.018109E-012	1.654811E-011	1	0.000000E+000
1	71.05738394	1.654811E-011	2.018109E-012	0	0.000000E+000
1	71.05764094	2.018109E-012	1.654811E-011	1	0.000000E+000
1	71.05792522	1.654811E-011	2.018109E-012	0	0.000000E+000
1	71.05795242	2.018109E-012	1.654811E-011	1	0.000000E+000
1	71.05912815	1.654811E-011	2.018109E-012	0	0.000000E+000
1	71.05915626	2.018109E-012	1.654811E-011	1	0.000000E+000
1	71.06261445	1.654811E-011	2.018109E-012	0	0.000000E+000
1	71.06263049	2.018109E-012	1.654811E-011	1	0.000000E+000
1	71.06503567	1.654811E-011	2.018109E-012	0	0.000000E+000
1	71.06506380	2.018109E-012	1.654811E-011	1	0.000000E+000
1	71.06581643	1.654811E-011	2.018109E-012	0	0.000000E+000
1	71.06587775	2.018109E-012	1.654811E-011	1	0.000000E+000
1	71.06729861	1.654811E-011	2.018109E-012	0	0.000000E+000
1	71.06732730	2.018109E-012	1.654811E-011	1	0.000000E+000
1	71.06861760	1.654811E-011	2.018109E-012	0	0.000000E+000
1	71.06864948	2.018109E-012	1.654811E-011	1	0.000000E+000
1	71.07095849	1.654811E-011	2.018109E-012	0	0.000000E+000
1	71.07101331	2.018109E-012	1.654811E-011	1	0.000000E+000
1	71.07210201	1.654811E-011	2.018109E-012	0	0.000000E+000
1	71.07212602	2.018109E-012	1.654811E-011	1	0.000000E+000
1	71.07302946	1.654811E-011	2.018109E-012	0	0.000000E+000
1	71.07306496	2.018109E-012	1.654811E-011	1	0.000000E+000
1	71.07334185	1.654811E-011	2.018109E-012	0	0.000000E+000
1	71.07857840	2.018109E-012	1.654811E-011	1	0.000000E+000
1	71.08236204	1.654811E-011	2.018109E-012	0	0.000000E+000
1	71.08239664	2.018109E-012	1.654811E-011	1	0.000000E+000
1	71.08242032	1.654811E-011	2.018109E-012	0	0.000000E+000
1	71.08246801	2.018109E-012	1.654811E-011	1	0.000000E+000
1	71.08446020	1.654811E-011	2.018109E-012	0	0.000000E+000
1	71.08447204	2.018109E-012	1.654811E-011	1	0.000000E+000
1	71.08505087	1.654811E-011	2.018109E-012	0	0.000000E+000
1	71.08508423	2.018109E-012	1.654811E-011	1	0.000000E+000
1	71.08635426	1.654811E-011	2.018109E-012	0	0.000000E+000
1	71.10562486	2.018109E-012	1.654811E-011	1	0.000000E+000
1	71.10592822	1.654811E-011	2.018109E-012	0	0.000000E+000
1	71.10729373	2.018109E-012	1.654811E-011	1	0.000000E+000
1	71.10801840	1.654811E-011	2.018109E-012	0	0.000000E+000
1	71.10879117	2.018109E-012	1.654811E-011	1	0.000000E+000
1	71.10959239	1.654811E-011	2.018109E-012	0	0.000000E+000
1	71.10979538	2.018109E-012	1.654811E-011	1	0.000000E+000
1	71.11029599	1.654811E-011	2.018109E-012	0	0.000000E+000
1	71.11031613	2.018109E-012	1.654811E-011	1	0.000000E+000
1	71.11292127	1.654811E-011	2.018109E-012	0	0.000000E+000
1	71.11438627	2.018109E-012	1.654811E-011	1	0.000000E+000
1	71.11455595	1.654811E-011	2.018109E-012	0	0.000000E+000
1	71.11458822	2.018109E-012	1.654811E-011	1	0.000000E+000
1	71.11498259	1.654811E-011	2.018109E-012	0	0.000000E+000
1	71.11541009	2.018109E-012	1.654811E-011	1	0.000000E+000
1	71.11611078	1.654811E-011	2.018109E-012	0	0.000000E+000
1	71.13484854	2.018109E-012	1.654811E-011	1	0.000000E+000
1	71.13494620	1.654811E-011	2.018109E-012	0	0.000000E+000
1	71.13497843	2.018109E-012	1.654811E-011	1	0.000000E+000
1	71.13744349	1.654811E-011	2.018109E-012	0	0.000000E+000
1	71.15441645	2.018109E-012	1.654811E-011	1	0.000000E+000
1	71.15730205	1.654811E-011	2.018109E-012	0	0.000000E+000
1	71.15744966	2.018109E-012	1.654811E-011	1	0.000000E+000
1	71.16041196	1.654811E-011	2.018109E-012	0	0.000000E+000
1	71.16046703	2.018109E-012	1.654811E-011	1	0.000000E+000
1	71.16077552	1.654811E-011	2.018109E-012	0	0.000000E+000
1	71.16083518	2.018109E-012	1.654811E-011	1	0.000000E+000
1	71.16157871	1.654811E-011	2.018109E-012	0	0.000000E+000
1	71.16206838	2.018109E-012	1.654811E-011	1	0.000000E+000
1	71.16531544	1.654811E-011	2.018109E-012	0	0.000000E+000
1	71.16535932	2.018109E-012	1.654811E-011	1	0.000000E+000
1	71.16540557	1.654811E-011	2.018109E-012	0	0.000000E+000
1	71.16545027	2.018109E-012	1.654811E-011	1	0.000000E+000
1	71.16699439	1.654811E-011	2.018109E-012	0	0.000000E+000
1	71.16700982	2.018109E-012	1.654811E-011	1	0.000000E+000
1	71.16722438	1.654811E-011	2.018109E-012	0	0.000000E+000
1	71.16748085	2.018109E-012	1.654811E-011	1	0.000000E+000
1	71.16806496	1.654811E-011	2.018109E-012	0	0.000000E+000
1	71.16837838	2.018109E-012	1.654811E-011	1	0.000000E+000
1	71.16986575	1.654811E-011	2.018109E-012	0	0.000000E+000
1	71.16989735	2.018109E-012	1.654811E-011	1	0.000000E+000
1	71.17005288	1.654811E-011	2.018109E-012	0	0.000000E+000
1	71.17073386	2.018109E-012	1.654811E-011	1	0.000000E+000
1	71.17118172	1.654811E-011	2.018109E-012	0	0.000000E+000
1	71.17121298	2.018109E-012	1.654811E-011	1	0.000000E+000
1	71.17164291	1.654811E-011	2.018109E-012	0	0.000000E+000
1	71.17205029	2.018109E-012	1.654811E-011	1	0.000000E+000
1	71.17310877	1.654811E-011	2.018109E-012	0	0.000000E+000
1	71.17367686	2.018109E-012	1.654811E-011	1	0.000000E+000
1	71.17387710	1.654811E-011	2.018109E-012	0	0.000000E+000
1	71.17390515	2.018109E-012	1.654811E-011	1	0.000000E+000
1	71.17476922	1.654811E-011	2.018109E-012	0	0.000000E+000
1	71.17493736	2.018109E-012	1.654811E-011	1	0.000000E+000
1	71.17734365	1.654811E-011	2.018109E-012	0	0.000000E+000
1	71.17735650	2.018109E-012	1.654811E-011	1	0.000000E+000
1	71.17823490	1.654811E-011	2.018109E-012	0	0.000000E+000
1	71.17874708	2.018109E-012	1.654811E-011	1	0.000000E+000
1	71.18407109	1.654811E-011	2.018109E-012	0	0.000000E+000
1	71.18413496	2.018109E-012	1.654811E-011	1	0.000000E+000
1	71.18446047	1.654811E-011	2.018109E-012	0	0.000000E+000
1	71.18448733	2.018109E-012	1.654811E-011	1	0.000000E+000
1	71.18593285	1.654811E-011	2.018109E-012	0	0.000000E+000
1	71.18595003	2.018109E-012	1.654811E-011	1	0.000000E+000
1	71.18629487	1.654811E-011	2.018109E-012	0	0.000000E+000
1	71.18632292	2.018109E-012	1.654811E-011	1	0.000000E+000
1	71.18732530	1.654811E-011	2.018109E-012	0	0.000000E+000
1	71.18734699	2.018109E-012	1.654811E-011	1	0.000000E+000
1	71.18816157	1.654811E-011	2.018109E-012	0	0.000000E+000
1	71.18823990	2.018109E-012	1.654811E-011	1	0.000000E+000
1	71.18904110	1.654811E-011	2.018109E-012	0	0.000000E+000
1	71.18907888	2.018109E-012	1.654811E-011	1	0.000000E+000
1	71.18940235	1.654811E-011	2.018109E-012	0	0.000000E+000
1	71.18942457	2.018109E-012	1.654811E-011	1	0.000000E+000
1	71.19375689	1.654811E-011	2.018109E-012	0	0.000000E+000
1	71.19382605	2.018109E-012	1.654811E-011	1	0.000000E+000
1	71.19419094	1.654811E-011	2.018109E-012	0	0.000000E+000
1	71.19422779	2.018109E-012	1.654811E-011	1	0.000000E+000
1	71.19533586	1.654811E-011	2.018109E-012	0	0.000000E+000
1	71.19535520	2.018109E-012	1.654811E-011	1	0.000000E+000
1	71.19558413	1.654811E-011	2.018109E-012	0	0.000000E+000
1	71.19559309	2.018109E-012	1.654811E-011	1	0.000000E+000
1	71.19633511	1.654811E-011	2.018109E-012	0	0.000000E+000
1	72.73241043	2.075022E-012	1.660502E-011	1	0.000000E+000
1	72.73586440	1.660502E-011	2.075022E-012	0	0.000000E+000
1	72.73841306	2.075022E-012	1.660502E-011	1	0.000000E+000
1	72.73943999	1.660502E-011	2.075022E-012	0	0.000000E+000
1	72.73950003	2.075022E-012	1.660502E-011	1	0.000000E+000
1	72.74003158	1.660502E-011	2.075022E-012	0	0.000000E+000
1	72.74005442	2.075022E-012	1.660502E-011	1	0.000000E+000
1	72.74091504	1.660502E-011	2.075022E-012	0	0.000000E+000
1	72.74092877	2.075022E-012	1.660502E-011	1	0.000000E+000
1	72.74310448	1.660502E-011	2.075022E-012	0	0.000000E+000
1	72.74313265	2.075022E-012	1.660502E-011	1	0.000000E+000
1	72.74477366	1.660502E-011	2.075022E-012	0	0.000000E+000
1	72.80841430	2.075022E-012	1.660502E-011	1	0.000000E+000
1	72.80866804	1.660502E-011	2.075022E-012	0	0.000000E+000
1	72.80869405	2.075022E-012	1.660502E-011	1	0.000000E+000
1	72.80927492	1.660502E-011	2.075022E-012	0	0.000000E+000
1	72.82275285	2.075022E-012	1.660502E-011	1	0.000000E+000
1	72.82390842	1.660502E-011	2.075022E-012	0	0.000000E+000
1	72.82394477	2.075022E-012	1.660502E-011	1	0.000000E+000
1	72.82480215	1.660502E-011	2.075022E-012	0	0.000000E+000
1	72.82493814	2.075022E-012	1.660502E-011	1	0.000000E+000
1	72.82506034	1.660502E-011	2.075022E-012	0	0.000000E+000
1	72.87007998	2.075022E-012	1.660502E-011	1	0.000000E+000
1	72.87052017	1.660502E-011	2.075022E-012	0	0.000000E+000
1	72.87056153	2.075022E-012	1.660502E-011	1	0.000000E+000
1	72.87150266	1.660502E-011	2.075022E-012	0	0.000000E+000
1	72.87153005	2.075022E-012	1.660502E-011	1	0.000000E+000
1	72.87225392	1.660502E-011	2.075022E-012	0	0.000000E+000
1	72.87239073	2.075022E-012	1.660502E-011	1	0.000000E+000
1	72.87243694	1.660502E-011	2.075022E-012	0	0.000000E+000
1	72.87244166	2.075022E-012	1.660502E-011	1	0.000000E+000
1	72.87268342	1.660502E-011	2.075022E-012	0	0.000000E+000
1	72.87270775	2.075022E-012	1.660502E-011	1	0.000000E+000
1	72.87276954	1.660502E-011	2.075022E-012	0	0.000000E+000
1	72.87292376	2.075022E-012	1.660502E-011	1	0.000000E+000
1	72.87458681	1.660502E-011	2.075022E-012	0	0.000000E+000
1	72.87461004	2.075022E-012	1.660502E-011	1	0.000000E+000
1	72.87678280	1.660502E-011	2.075022E-012	0	0.000000E+000
1	72.87682221	2.075022E-012	1.660502E-011	1	0.000000E+000
1	72.87854700	1.660502E-011	2.075022E-012	0	0.000000E+000
1	72.87874124	2.075022E-012	1.660502E-011	1	0.000000E+000
1	72.87931444	1.660502E-011	2.075022E-012	0	0.000000E+000
1	72.87932628	2.075022E-012	1.660502E-011	1	0.000000E+000
1	72.88063325	1.660502E-011	2.075022E-012	0	0.000000E+000
1	72.88066427	2.075022E-012	1.660502E-011	1	0.000000E+000
1	72.88285830	1.660502E-011	2.075022E-012	0	0.000000E+000
1	72.88287960	2.075022E-012	1.660502E-011	1	0.000000E+000
1	72.88414928	1.660502E-011	2.075022E-012	0	0.000000E+000
1	72.88793234	2.075022E-012	1.660502E-011	1	0.000000E+000
1	72.88812746	1.660502E-011	2.075022E-012	0	0.000000E+000
1	72.88818347	2.075022E-012	1.660502E-011	1	0.000000E+000
1	72.89174812	1.660502E-011	2.075022E-012	0	0.000000E+000
1	72.89209719	2.075022E-012	1.660502E-011	1	0.000000E+000
1	72.89368781	1.660502E-011	2.075022E-012	0	0.000000E+000
1	72.89370023	2.075022E-012	1.660502E-011	1	0.000000E+000
1	72.89396576	1.660502E-011	2.075022E-012	0	0.000000E+000
1	72.89400338	2.075022E-012	1.660502E-011	1	0.000000E+000
1	72.89605999	1.660502E-011	2.075022E-012	0	0.000000E+000
1	72.89692409	2.075022E-012	1.660502E-011	1	0.000000E+000
1	72.89727465	1.660502E-011	2.075022E-012	0	0.000000E+000
1	72.89735785	2.075022E-012	1.660502E-011	1	0.000000E+000
1	72.89770481	1.660502E-011	2.075022E-012	0	0.000000E+000
[truncated: 242,751 more chars]
