# Supplementary material for: Ancestral acetylcholine receptor β-subunit forms homopentamers that prime before opening spontaneously
Source: eLife. 2022 Jul 4;11:e76504. doi: 10.7554/eLife.76504 (PMC9365395; doi:10.7554/eLife.76504)
Supplement: Figure 4—source data 1. — Detected single-channel event durations of spontaneously opening βAnc homomers in the absence (agonist-free) and presence of increasing concentrations of acetylcholine (ACh; 10 µM, 30 µM, 60 µM, and 100 µM) or 2-[(2,6-dimethylphenyl)amino]-N,N,N-trimethyl-2-oxoethaniminium chloride (QX-222; QX; 10 µM, 30 µM, 60 µM, and 100µM). Compressed file includes 27 TAC 4.3.3 event files (*.evt format) of the single-channel detections for the three recordings for each condition (fileA, fileB, and fileC in each case) in the presented kinetic analysis, as well as the associated R scripts (*.txt format) for defining and sorting bursts. [file elife-76504-fig4-data1.zip › F4-SD1/Source Data - Figure 4/Figure4_ACh10uM_fileB.evt]

5
File
Acquire	C:\Users\daCostaLab\Desktop\CJT\2-81Homomer Project\ACh Block\10uM - 120mV - ACh\19-03-13-BAnc81Homomer_BRBS-PA10OOPS0-120mV-3.acquire	0	
Sweeps
1	43.671847	0.000000	0.226350	0.0000000E+000	0.0000000E+000	
2	146.280954	0.000000	0.162664	0.0000000E+000	0.0000000E+000	
3	182.668250	0.000000	0.268479	0.0000000E+000	0.0000000E+000	
Segments
1	41	0.000000	0.226350	0.261171	0.527703	0.574458	0.794778	1.077540	1.191371	1.345073	1.510304	1.766157	1.891220	1.950714	2.045036	2.081786	2.257224	2.424435	2.538909	2.617100	2.792575	3.152497	3.279768	3.503644	3.631054	3.654650	3.769034	4.089970	4.357608	4.503620	4.742629	4.871234	4.992479	5.053659	5.231254	5.304360	5.413958	6.438951	6.582940	6.626542	6.729633	6.781180	7.034652	7.062522	7.524822	7.996725	8.121109	8.178643	8.650011	8.762869	9.099158	14.275106	14.416723	20.283476	20.384502	20.462655	20.847468	20.923646	21.083559	21.246381	21.347053	36.690848	36.809969	36.815866	36.951886	37.124091	37.233033	37.274618	37.380227	37.405690	37.584024	37.602298	37.702831	37.733370	37.872035	38.200762	38.328181	38.474388	38.762298	40.898995	41.078863	41.265812	43.671847	
2	65	0.000000	0.162664	0.315574	0.517249	0.673191	0.780497	23.233290	23.440262	23.444347	23.555744	23.599792	23.854818	23.903099	24.036875	24.099707	24.268491	24.296315	24.386666	24.751588	24.986882	25.242355	25.442103	25.724019	25.941578	26.079424	26.275102	27.895211	28.040629	28.295328	28.876843	29.295384	29.403760	29.408123	29.505817	44.583403	44.693961	45.427676	45.762360	45.843310	46.019058	46.514710	46.770802	47.404474	47.702090	49.272416	49.379432	49.396603	49.818924	62.740438	62.953343	64.442377	64.571112	64.813318	65.034686	66.114624	66.218366	66.358920	66.496927	66.505854	66.619205	66.800588	66.975830	67.598447	67.716936	67.750361	67.905722	67.943291	68.057702	68.134407	68.234844	68.270971	68.463785	83.130653	83.254581	90.698587	90.916358	90.946427	91.055542	96.317719	96.639021	96.968340	97.091667	97.106811	97.344365	97.438229	97.777461	102.998118	103.254133	103.267195	103.377188	103.582490	103.717904	103.731443	103.854848	103.866459	103.988369	103.992250	104.217487	104.317628	104.479645	104.649419	105.504510	106.062916	106.223643	106.766623	106.869166	106.924442	107.045217	107.248945	107.407310	107.571088	107.776448	126.230425	126.713193	126.850841	127.074138	127.320920	127.438867	127.502068	127.616628	140.521542	140.643109	140.688251	141.335899	141.918642	142.158892	142.330940	143.025936	146.046040	146.280954	
3	148	0.000000	0.268479	0.776384	0.895986	0.952358	1.484558	1.989744	2.428014	2.463878	2.759703	3.092688	3.220950	3.453359	3.554576	3.616976	3.688305	3.947831	4.048648	4.075728	4.177584	4.240264	4.473260	4.575460	4.716774	4.758466	4.871822	5.029885	5.275055	5.421975	5.553941	5.771861	5.894497	5.910736	6.106747	6.272409	6.658527	6.697168	6.797605	6.856076	7.157992	7.616784	7.905210	8.086827	8.320799	9.214034	9.502865	9.687257	9.804320	9.842896	10.045867	10.239027	10.470221	10.586652	10.959863	12.074318	12.293421	13.087176	13.293594	15.941358	16.133631	16.238385	16.343435	16.412048	16.674611	16.724176	16.840791	17.049122	17.314711	17.388782	17.490808	17.510608	17.619881	17.671801	17.772555	17.883168	17.997303	18.231645	18.358109	18.601145	18.816142	18.859180	19.025443	19.759367	19.955029	20.194138	20.350938	23.614197	23.731023	23.736528	23.840251	25.630709	25.822099	25.937760	26.216859	26.510610	26.870046	26.989930	27.093448	27.625273	28.080620	34.393242	34.582679	34.642570	34.862708	34.886884	35.035350	35.589968	35.714958	36.216865	36.603179	37.198672	37.365747	37.654419	37.769726	43.989345	44.108902	44.121439	44.726416	44.773584	45.027077	45.050733	45.666571	45.691088	45.886934	61.995600	62.137178	62.184491	62.454175	74.626516	74.727472	74.789072	74.874864	74.920144	75.064540	75.145630	75.262857	75.348965	75.471819	91.631148	91.848835	92.079870	92.204035	92.830398	92.952293	97.870953	98.088993	98.386988	98.489854	98.576899	98.731859	99.545622	99.712445	99.971061	100.078878	100.085968	100.227326	104.825749	104.958727	105.299133	105.439158	105.565345	105.769070	105.787600	105.884430	105.918672	106.011838	106.049744	106.129575	106.180816	106.263391	106.490731	106.697217	106.705104	106.787772	106.836176	106.916572	107.057020	107.166081	107.240709	107.377630	107.551967	107.675126	107.992628	108.104452	108.146896	108.224519	110.503536	110.626183	110.690102	110.841387	111.027497	111.142581	111.332057	111.437914	111.568539	111.692486	112.853400	113.157625	113.518391	113.630539	114.128216	114.283707	114.307280	114.416029	114.438352	114.503577	116.275749	116.386056	116.405863	116.554589	116.761829	116.987459	117.072192	117.231757	117.371844	117.567894	117.604645	118.338397	127.863478	128.272483	128.956821	129.192805	129.254379	129.358053	129.380560	129.668562	129.990634	130.095394	130.101456	130.395760	130.429136	130.885974	130.959225	131.219956	132.244468	132.382118	132.395216	132.789417	132.878780	133.188334	133.194013	133.354043	133.378256	133.482456	147.045663	147.324855	147.671423	147.797539	148.004275	148.117534	148.255515	148.623736	148.648144	148.826974	148.850258	148.976153	148.990176	149.443102	149.500112	149.696337	152.628999	152.749746	153.189230	153.346193	153.575216	153.944438	153.956560	154.032063	166.612522	166.725953	166.804574	166.909427	176.752630	176.861149	178.976132	179.119586	179.722750	179.983809	180.107318	180.343307	180.453328	180.568828	180.629712	180.918274	181.192268	181.393376	181.416144	181.855278	182.026864	182.146032	182.202576	182.327871	182.355869	182.461421	182.489956	182.668250	
Events
1	0.04991990	1.388341E-012	1.578834E-011	1	0.000000E+000
1	0.04992100	1.578834E-011	1.388341E-012	0	0.000000E+000
1	0.04992175	1.388341E-012	1.578834E-011	1	0.000000E+000
1	0.05156211	1.578834E-011	1.388341E-012	0	0.000000E+000
1	0.05640324	1.388341E-012	1.578834E-011	1	0.000000E+000
1	0.05644039	1.578834E-011	1.388341E-012	0	0.000000E+000
1	0.11296290	1.388341E-012	1.578834E-011	1	0.000000E+000
1	0.11386577	1.578834E-011	1.388341E-012	0	0.000000E+000
1	0.11393346	1.388341E-012	1.578834E-011	1	0.000000E+000
1	0.11435223	1.578834E-011	1.388341E-012	0	0.000000E+000
1	0.11440784	1.388341E-012	1.578834E-011	1	0.000000E+000
1	0.11560526	1.578834E-011	1.388341E-012	0	0.000000E+000
1	0.11568795	1.388341E-012	1.578834E-011	1	0.000000E+000
1	0.11854116	1.578834E-011	1.388341E-012	0	0.000000E+000
1	0.11857737	1.388341E-012	1.578834E-011	1	0.000000E+000
1	0.12071532	1.578834E-011	1.388341E-012	0	0.000000E+000
1	0.12072912	1.388341E-012	1.578834E-011	1	0.000000E+000
1	0.12203634	1.578834E-011	1.388341E-012	0	0.000000E+000
1	0.12206992	1.388341E-012	1.578834E-011	1	0.000000E+000
1	0.12306840	1.578834E-011	1.388341E-012	0	0.000000E+000
1	0.12312064	1.388341E-012	1.578834E-011	1	0.000000E+000
1	0.12723291	1.578834E-011	1.388341E-012	0	0.000000E+000
1	0.12727440	1.388341E-012	1.578834E-011	1	0.000000E+000
1	0.13006768	1.578834E-011	1.388341E-012	0	0.000000E+000
1	0.13007995	1.388341E-012	1.578834E-011	1	0.000000E+000
1	0.13090191	1.578834E-011	1.388341E-012	0	0.000000E+000
1	0.13095156	1.388341E-012	1.578834E-011	1	0.000000E+000
1	0.13258649	1.578834E-011	1.388341E-012	0	0.000000E+000
1	0.13298452	1.388341E-012	1.578834E-011	1	0.000000E+000
1	0.13630286	1.578834E-011	1.388341E-012	0	0.000000E+000
1	0.13632124	1.388341E-012	1.578834E-011	1	0.000000E+000
1	0.13876746	1.578834E-011	1.388341E-012	0	0.000000E+000
1	0.13877242	1.388341E-012	1.578834E-011	1	0.000000E+000
1	0.14025873	1.578834E-011	1.388341E-012	0	0.000000E+000
1	0.14029480	1.388341E-012	1.578834E-011	1	0.000000E+000
1	0.14165316	1.578834E-011	1.388341E-012	0	0.000000E+000
1	0.14171702	1.388341E-012	1.578834E-011	1	0.000000E+000
1	0.14325355	1.578834E-011	1.388341E-012	0	0.000000E+000
1	0.14456844	1.388341E-012	1.578834E-011	1	0.000000E+000
1	0.14680543	1.578834E-011	1.388341E-012	0	0.000000E+000
1	0.14682499	1.388341E-012	1.578834E-011	1	0.000000E+000
1	0.14801370	1.578834E-011	1.388341E-012	0	0.000000E+000
1	0.14807076	1.388341E-012	1.578834E-011	1	0.000000E+000
1	0.14809539	1.578834E-011	1.388341E-012	0	0.000000E+000
1	0.14841145	1.388341E-012	1.578834E-011	1	0.000000E+000
1	0.14885505	1.578834E-011	1.388341E-012	0	0.000000E+000
1	0.14890766	1.388341E-012	1.578834E-011	1	0.000000E+000
1	0.14955217	1.578834E-011	1.388341E-012	0	0.000000E+000
1	0.14963045	1.388341E-012	1.578834E-011	1	0.000000E+000
1	0.15164235	1.578834E-011	1.388341E-012	0	0.000000E+000
1	0.15184280	1.388341E-012	1.578834E-011	1	0.000000E+000
1	0.15642919	1.578834E-011	1.388341E-012	0	0.000000E+000
1	0.15646102	1.388341E-012	1.578834E-011	1	0.000000E+000
1	0.15678141	1.578834E-011	1.388341E-012	0	0.000000E+000
1	0.15692735	1.388341E-012	1.578834E-011	1	0.000000E+000
1	0.15767730	1.578834E-011	1.388341E-012	0	0.000000E+000
1	0.15769992	1.388341E-012	1.578834E-011	1	0.000000E+000
1	0.15891048	1.578834E-011	1.388341E-012	0	0.000000E+000
1	0.15895503	1.388341E-012	1.578834E-011	1	0.000000E+000
1	0.16083175	1.578834E-011	1.388341E-012	0	0.000000E+000
1	0.16083641	1.388341E-012	1.578834E-011	1	0.000000E+000
1	0.16119041	1.578834E-011	1.388341E-012	0	0.000000E+000
1	0.16122310	1.388341E-012	1.578834E-011	1	0.000000E+000
1	0.16192924	1.578834E-011	1.388341E-012	0	0.000000E+000
1	0.16195450	1.388341E-012	1.578834E-011	1	0.000000E+000
1	0.16300845	1.578834E-011	1.388341E-012	0	0.000000E+000
1	0.16301969	1.388341E-012	1.578834E-011	1	0.000000E+000
1	0.16432695	1.578834E-011	1.388341E-012	0	0.000000E+000
1	0.16435015	1.388341E-012	1.578834E-011	1	0.000000E+000
1	0.16500100	1.578834E-011	1.388341E-012	0	0.000000E+000
1	0.17177243	1.388341E-012	1.578834E-011	1	0.000000E+000
1	0.17263150	1.578834E-011	1.388341E-012	0	0.000000E+000
1	0.17286206	1.388341E-012	1.578834E-011	1	0.000000E+000
1	0.17295968	1.578834E-011	1.388341E-012	0	0.000000E+000
1	0.17299010	1.388341E-012	1.578834E-011	1	0.000000E+000
1	0.17363250	1.578834E-011	1.388341E-012	0	0.000000E+000
1	0.17367246	1.388341E-012	1.578834E-011	1	0.000000E+000
1	0.17416791	1.578834E-011	1.388341E-012	0	0.000000E+000
1	0.17483687	1.388341E-012	1.578834E-011	1	0.000000E+000
1	0.17591170	1.578834E-011	1.388341E-012	0	0.000000E+000
1	0.17627757	1.388341E-012	1.578834E-011	1	0.000000E+000
1	0.17653962	1.578834E-011	1.388341E-012	0	0.000000E+000
1	0.17657374	1.388341E-012	1.578834E-011	1	0.000000E+000
1	0.17684836	1.578834E-011	1.388341E-012	0	0.000000E+000
1	0.31104061	1.272670E-012	1.567267E-011	1	0.000000E+000
1	0.31104200	1.567267E-011	1.272670E-012	0	0.000000E+000
1	0.31104250	1.272670E-012	1.567267E-011	1	0.000000E+000
1	0.31189759	1.567267E-011	1.272670E-012	0	0.000000E+000
1	0.31196457	1.272670E-012	1.567267E-011	1	0.000000E+000
1	0.31224517	1.567267E-011	1.272670E-012	0	0.000000E+000
1	0.31229835	1.272670E-012	1.567267E-011	1	0.000000E+000
1	0.31479642	1.567267E-011	1.272670E-012	0	0.000000E+000
1	0.31482245	1.272670E-012	1.567267E-011	1	0.000000E+000
1	0.31693863	1.567267E-011	1.272670E-012	0	0.000000E+000
1	0.31765397	1.272670E-012	1.567267E-011	1	0.000000E+000
1	0.31890111	1.567267E-011	1.272670E-012	0	0.000000E+000
1	0.31892863	1.272670E-012	1.567267E-011	1	0.000000E+000
1	0.32292940	1.567267E-011	1.272670E-012	0	0.000000E+000
1	0.32299223	1.272670E-012	1.567267E-011	1	0.000000E+000
1	0.32372136	1.567267E-011	1.272670E-012	0	0.000000E+000
1	0.32373142	1.272670E-012	1.567267E-011	1	0.000000E+000
1	0.32416913	1.567267E-011	1.272670E-012	0	0.000000E+000
1	0.32419205	1.272670E-012	1.567267E-011	1	0.000000E+000
1	0.32739207	1.567267E-011	1.272670E-012	0	0.000000E+000
1	0.32741363	1.272670E-012	1.567267E-011	1	0.000000E+000
1	0.32741919	1.567267E-011	1.272670E-012	0	0.000000E+000
1	0.32744480	1.272670E-012	1.567267E-011	1	0.000000E+000
1	0.33100928	1.567267E-011	1.272670E-012	0	0.000000E+000
1	0.33104435	1.272670E-012	1.567267E-011	1	0.000000E+000
1	0.33229322	1.567267E-011	1.272670E-012	0	0.000000E+000
1	0.33234918	1.272670E-012	1.567267E-011	1	0.000000E+000
1	0.33455204	1.567267E-011	1.272670E-012	0	0.000000E+000
1	0.33461576	1.272670E-012	1.567267E-011	1	0.000000E+000
1	0.33504479	1.567267E-011	1.272670E-012	0	0.000000E+000
1	0.33520174	1.272670E-012	1.567267E-011	1	0.000000E+000
1	0.33634842	1.567267E-011	1.272670E-012	0	0.000000E+000
1	0.33671937	1.272670E-012	1.567267E-011	1	0.000000E+000
1	0.33686255	1.567267E-011	1.272670E-012	0	0.000000E+000
1	0.33689446	1.272670E-012	1.567267E-011	1	0.000000E+000
1	0.33703795	1.567267E-011	1.272670E-012	0	0.000000E+000
1	0.33712836	1.272670E-012	1.567267E-011	1	0.000000E+000
1	0.33940482	1.567267E-011	1.272670E-012	0	0.000000E+000
1	0.33942728	1.272670E-012	1.567267E-011	1	0.000000E+000
1	0.34136885	1.567267E-011	1.272670E-012	0	0.000000E+000
1	0.34137064	1.272670E-012	1.567267E-011	1	0.000000E+000
1	0.34151566	1.567267E-011	1.272670E-012	0	0.000000E+000
1	0.34158608	1.272670E-012	1.567267E-011	1	0.000000E+000
1	0.34211390	1.567267E-011	1.272670E-012	0	0.000000E+000
1	0.34215093	1.272670E-012	1.567267E-011	1	0.000000E+000
1	0.34343542	1.567267E-011	1.272670E-012	0	0.000000E+000
1	0.34346343	1.272670E-012	1.567267E-011	1	0.000000E+000
1	0.34543084	1.567267E-011	1.272670E-012	0	0.000000E+000
1	0.34545666	1.272670E-012	1.567267E-011	1	0.000000E+000
1	0.34962300	1.567267E-011	1.272670E-012	0	0.000000E+000
1	0.34966417	1.272670E-012	1.567267E-011	1	0.000000E+000
1	0.35194720	1.567267E-011	1.272670E-012	0	0.000000E+000
1	0.35242529	1.272670E-012	1.567267E-011	1	0.000000E+000
1	0.35288434	1.567267E-011	1.272670E-012	0	0.000000E+000
1	0.35290442	1.272670E-012	1.567267E-011	1	0.000000E+000
1	0.35297728	1.567267E-011	1.272670E-012	0	0.000000E+000
1	0.35300789	1.272670E-012	1.567267E-011	1	0.000000E+000
1	0.35339725	1.567267E-011	1.272670E-012	0	0.000000E+000
1	0.35342813	1.272670E-012	1.567267E-011	1	0.000000E+000
1	0.35389561	1.567267E-011	1.272670E-012	0	0.000000E+000
1	0.35390566	1.272670E-012	1.567267E-011	1	0.000000E+000
1	0.35498024	1.567267E-011	1.272670E-012	0	0.000000E+000
1	0.35506671	1.272670E-012	1.567267E-011	1	0.000000E+000
1	0.35700544	1.567267E-011	1.272670E-012	0	0.000000E+000
1	0.35715927	1.272670E-012	1.567267E-011	1	0.000000E+000
1	0.35776892	1.567267E-011	1.272670E-012	0	0.000000E+000
1	0.35784344	1.272670E-012	1.567267E-011	1	0.000000E+000
1	0.35950554	1.567267E-011	1.272670E-012	0	0.000000E+000
1	0.35953847	1.272670E-012	1.567267E-011	1	0.000000E+000
1	0.35955814	1.567267E-011	1.272670E-012	0	0.000000E+000
1	0.35957656	1.272670E-012	1.567267E-011	1	0.000000E+000
1	0.35993594	1.567267E-011	1.272670E-012	0	0.000000E+000
1	0.35997069	1.272670E-012	1.567267E-011	1	0.000000E+000
1	0.36109068	1.567267E-011	1.272670E-012	0	0.000000E+000
1	0.36112829	1.272670E-012	1.567267E-011	1	0.000000E+000
1	0.36151693	1.567267E-011	1.272670E-012	0	0.000000E+000
1	0.36155199	1.272670E-012	1.567267E-011	1	0.000000E+000
1	0.36200831	1.567267E-011	1.272670E-012	0	0.000000E+000
1	0.36207291	1.272670E-012	1.567267E-011	1	0.000000E+000
1	0.36326288	1.567267E-011	1.272670E-012	0	0.000000E+000
1	0.36330534	1.272670E-012	1.567267E-011	1	0.000000E+000
1	0.36345523	1.567267E-011	1.272670E-012	0	0.000000E+000
1	0.36347702	1.272670E-012	1.567267E-011	1	0.000000E+000
1	0.36477110	1.567267E-011	1.272670E-012	0	0.000000E+000
1	0.36479446	1.272670E-012	1.567267E-011	1	0.000000E+000
1	0.36630504	1.567267E-011	1.272670E-012	0	0.000000E+000
1	0.36631836	1.272670E-012	1.567267E-011	1	0.000000E+000
1	0.36769640	1.567267E-011	1.272670E-012	0	0.000000E+000
1	0.36770896	1.272670E-012	1.567267E-011	1	0.000000E+000
1	0.37012403	1.567267E-011	1.272670E-012	0	0.000000E+000
1	0.37014658	1.272670E-012	1.567267E-011	1	0.000000E+000
1	0.37261115	1.567267E-011	1.272670E-012	0	0.000000E+000
1	0.37314055	1.272670E-012	1.567267E-011	1	0.000000E+000
1	0.37370373	1.567267E-011	1.272670E-012	0	0.000000E+000
1	0.38007142	1.272670E-012	1.567267E-011	1	0.000000E+000
1	0.38084713	1.567267E-011	1.272670E-012	0	0.000000E+000
1	0.38086812	1.272670E-012	1.567267E-011	1	0.000000E+000
1	0.38110843	1.567267E-011	1.272670E-012	0	0.000000E+000
1	0.38208734	1.272670E-012	1.567267E-011	1	0.000000E+000
1	0.38288975	1.567267E-011	1.272670E-012	0	0.000000E+000
1	0.38291548	1.272670E-012	1.567267E-011	1	0.000000E+000
1	0.38396183	1.567267E-011	1.272670E-012	0	0.000000E+000
1	0.38397592	1.272670E-012	1.567267E-011	1	0.000000E+000
1	0.38525036	1.567267E-011	1.272670E-012	0	0.000000E+000
1	0.38527191	1.272670E-012	1.567267E-011	1	0.000000E+000
1	0.38573131	1.567267E-011	1.272670E-012	0	0.000000E+000
1	0.38620684	1.272670E-012	1.567267E-011	1	0.000000E+000
1	0.38635734	1.567267E-011	1.272670E-012	0	0.000000E+000
1	0.38679978	1.272670E-012	1.567267E-011	1	0.000000E+000
1	0.38718298	1.567267E-011	1.272670E-012	0	0.000000E+000
1	0.38722408	1.272670E-012	1.567267E-011	1	0.000000E+000
1	0.38744757	1.567267E-011	1.272670E-012	0	0.000000E+000
1	0.38747402	1.272670E-012	1.567267E-011	1	0.000000E+000
1	0.38759279	1.567267E-011	1.272670E-012	0	0.000000E+000
1	0.38762052	1.272670E-012	1.567267E-011	1	0.000000E+000
1	0.38961227	1.567267E-011	1.272670E-012	0	0.000000E+000
1	0.38962910	1.272670E-012	1.567267E-011	1	0.000000E+000
1	0.39118303	1.567267E-011	1.272670E-012	0	0.000000E+000
1	0.39120717	1.272670E-012	1.567267E-011	1	0.000000E+000
1	0.39184049	1.567267E-011	1.272670E-012	0	0.000000E+000
1	0.39186757	1.272670E-012	1.567267E-011	1	0.000000E+000
1	0.39456554	1.567267E-011	1.272670E-012	0	0.000000E+000
1	0.39474352	1.272670E-012	1.567267E-011	1	0.000000E+000
1	0.39549092	1.567267E-011	1.272670E-012	0	0.000000E+000
1	0.39551447	1.272670E-012	1.567267E-011	1	0.000000E+000
1	0.39584748	1.567267E-011	1.272670E-012	0	0.000000E+000
1	0.39587081	1.272670E-012	1.567267E-011	1	0.000000E+000
1	0.39680903	1.567267E-011	1.272670E-012	0	0.000000E+000
1	0.39877727	1.272670E-012	1.567267E-011	1	0.000000E+000
1	0.39908857	1.567267E-011	1.272670E-012	0	0.000000E+000
1	0.39911311	1.272670E-012	1.567267E-011	1	0.000000E+000
1	0.40251216	1.567267E-011	1.272670E-012	0	0.000000E+000
1	0.40254809	1.272670E-012	1.567267E-011	1	0.000000E+000
1	0.40515337	1.567267E-011	1.272670E-012	0	0.000000E+000
1	0.40519230	1.272670E-012	1.567267E-011	1	0.000000E+000
1	0.40579503	1.567267E-011	1.272670E-012	0	0.000000E+000
1	0.40580217	1.272670E-012	1.567267E-011	1	0.000000E+000
1	0.40683028	1.567267E-011	1.272670E-012	0	0.000000E+000
1	0.40715184	1.272670E-012	1.567267E-011	1	0.000000E+000
1	0.40806619	1.567267E-011	1.272670E-012	0	0.000000E+000
1	0.40809718	1.272670E-012	1.567267E-011	1	0.000000E+000
1	0.40952362	1.567267E-011	1.272670E-012	0	0.000000E+000
1	0.40953517	1.272670E-012	1.567267E-011	1	0.000000E+000
1	0.40961629	1.567267E-011	1.272670E-012	0	0.000000E+000
1	0.40982298	1.272670E-012	1.567267E-011	1	0.000000E+000
1	0.41320155	1.567267E-011	1.272670E-012	0	0.000000E+000
1	0.41323498	1.272670E-012	1.567267E-011	1	0.000000E+000
1	0.41591078	1.567267E-011	1.272670E-012	0	0.000000E+000
1	0.41595896	1.272670E-012	1.567267E-011	1	0.000000E+000
1	0.41671827	1.567267E-011	1.272670E-012	0	0.000000E+000
1	0.41677763	1.272670E-012	1.567267E-011	1	0.000000E+000
1	0.41768593	1.567267E-011	1.272670E-012	0	0.000000E+000
1	0.41771960	1.272670E-012	1.567267E-011	1	0.000000E+000
1	0.41996300	1.567267E-011	1.272670E-012	0	0.000000E+000
1	0.42000230	1.272670E-012	1.567267E-011	1	0.000000E+000
1	0.42126406	1.567267E-011	1.272670E-012	0	0.000000E+000
1	0.42127155	1.272670E-012	1.567267E-011	1	0.000000E+000
1	0.42206920	1.567267E-011	1.272670E-012	0	0.000000E+000
1	0.42209670	1.272670E-012	1.567267E-011	1	0.000000E+000
1	0.42714459	1.567267E-011	1.272670E-012	0	0.000000E+000
1	0.42715923	1.272670E-012	1.567267E-011	1	0.000000E+000
1	0.42847122	1.567267E-011	1.272670E-012	0	0.000000E+000
1	0.42861166	1.272670E-012	1.567267E-011	1	0.000000E+000
1	0.42869781	1.567267E-011	1.272670E-012	0	0.000000E+000
1	0.42874638	1.272670E-012	1.567267E-011	1	0.000000E+000
1	0.43118926	1.567267E-011	1.272670E-012	0	0.000000E+000
1	0.43163655	1.272670E-012	1.567267E-011	1	0.000000E+000
1	0.43333187	1.567267E-011	1.272670E-012	0	0.000000E+000
1	0.43334950	1.272670E-012	1.567267E-011	1	0.000000E+000
1	0.43356826	1.567267E-011	1.272670E-012	0	0.000000E+000
1	0.45542659	1.272670E-012	1.567267E-011	1	0.000000E+000
1	0.45624629	1.567267E-011	1.272670E-012	0	0.000000E+000
1	0.45631810	1.272670E-012	1.567267E-011	1	0.000000E+000
1	0.45796727	1.567267E-011	1.272670E-012	0	0.000000E+000
1	0.45797506	1.272670E-012	1.567267E-011	1	0.000000E+000
1	0.45881497	1.567267E-011	1.272670E-012	0	0.000000E+000
1	0.45883685	1.272670E-012	1.567267E-011	1	0.000000E+000
1	0.46105087	1.567267E-011	1.272670E-012	0	0.000000E+000
1	0.46107472	1.272670E-012	1.567267E-011	1	0.000000E+000
1	0.46117454	1.567267E-011	1.272670E-012	0	0.000000E+000
1	0.46118585	1.272670E-012	1.567267E-011	1	0.000000E+000
1	0.46634908	1.567267E-011	1.272670E-012	0	0.000000E+000
1	0.46659190	1.272670E-012	1.567267E-011	1	0.000000E+000
1	0.46685517	1.567267E-011	1.272670E-012	0	0.000000E+000
1	0.46685835	1.272670E-012	1.567267E-011	1	0.000000E+000
1	0.46712482	1.567267E-011	1.272670E-012	0	0.000000E+000
1	0.46715575	1.272670E-012	1.567267E-011	1	0.000000E+000
1	0.47197454	1.567267E-011	1.272670E-012	0	0.000000E+000
1	0.47227796	1.272670E-012	1.567267E-011	1	0.000000E+000
1	0.47591892	1.567267E-011	1.272670E-012	0	0.000000E+000
1	0.47592967	1.272670E-012	1.567267E-011	1	0.000000E+000
1	0.47751609	1.567267E-011	1.272670E-012	0	0.000000E+000
1	0.47763257	1.272670E-012	1.567267E-011	1	0.000000E+000
1	0.47793930	1.567267E-011	1.272670E-012	0	0.000000E+000
1	1.12745684	1.376219E-012	1.577622E-011	1	0.000000E+000
1	1.13037422	1.577622E-011	1.376219E-012	0	0.000000E+000
1	1.13041375	1.376219E-012	1.577622E-011	1	0.000000E+000
1	1.13079591	1.577622E-011	1.376219E-012	0	0.000000E+000
1	1.13084628	1.376219E-012	1.577622E-011	1	0.000000E+000
1	1.13177963	1.577622E-011	1.376219E-012	0	0.000000E+000
1	1.13180490	1.376219E-012	1.577622E-011	1	0.000000E+000
1	1.13535558	1.577622E-011	1.376219E-012	0	0.000000E+000
1	1.13537590	1.376219E-012	1.577622E-011	1	0.000000E+000
1	1.13569002	1.577622E-011	1.376219E-012	0	0.000000E+000
1	1.13573681	1.376219E-012	1.577622E-011	1	0.000000E+000
1	1.13651445	1.577622E-011	1.376219E-012	0	0.000000E+000
1	1.13651933	1.376219E-012	1.577622E-011	1	0.000000E+000
1	1.13682778	1.577622E-011	1.376219E-012	0	0.000000E+000
1	1.13746107	1.376219E-012	1.577622E-011	1	0.000000E+000
1	1.14145244	1.577622E-011	1.376219E-012	0	0.000000E+000
1	1.39495835	1.107084E-012	1.550708E-011	1	0.000000E+000
1	1.39698610	1.550708E-011	1.107084E-012	0	0.000000E+000
1	1.39701230	1.107084E-012	1.550708E-011	1	0.000000E+000
1	1.39848374	1.550708E-011	1.107084E-012	0	0.000000E+000
1	1.39851743	1.107084E-012	1.550708E-011	1	0.000000E+000
1	1.40021398	1.550708E-011	1.107084E-012	0	0.000000E+000
1	1.40025522	1.107084E-012	1.550708E-011	1	0.000000E+000
1	1.40068899	1.550708E-011	1.107084E-012	0	0.000000E+000
1	1.40073744	1.107084E-012	1.550708E-011	1	0.000000E+000
1	1.40177427	1.550708E-011	1.107084E-012	0	0.000000E+000
1	1.41918562	1.107084E-012	1.550708E-011	1	0.000000E+000
1	1.42195525	1.550708E-011	1.107084E-012	0	0.000000E+000
1	1.42201749	1.107084E-012	1.550708E-011	1	0.000000E+000
1	1.42293812	1.550708E-011	1.107084E-012	0	0.000000E+000
1	1.42299497	1.107084E-012	1.550708E-011	1	0.000000E+000
1	1.42315768	1.550708E-011	1.107084E-012	0	0.000000E+000
1	1.42317366	1.107084E-012	1.550708E-011	1	0.000000E+000
1	1.42339359	1.550708E-011	1.107084E-012	0	0.000000E+000
1	1.42354110	1.107084E-012	1.550708E-011	1	0.000000E+000
1	1.42415137	1.550708E-011	1.107084E-012	0	0.000000E+000
1	1.42417497	1.107084E-012	1.550708E-011	1	0.000000E+000
1	1.42448017	1.550708E-011	1.107084E-012	0	0.000000E+000
1	1.42453044	1.107084E-012	1.550708E-011	1	0.000000E+000
1	1.42540358	1.550708E-011	1.107084E-012	0	0.000000E+000
1	1.42543428	1.107084E-012	1.550708E-011	1	0.000000E+000
1	1.42726155	1.550708E-011	1.107084E-012	0	0.000000E+000
1	1.42763382	1.107084E-012	1.550708E-011	1	0.000000E+000
1	1.42954663	1.550708E-011	1.107084E-012	0	0.000000E+000
1	1.42986894	1.107084E-012	1.550708E-011	1	0.000000E+000
1	1.43260241	1.550708E-011	1.107084E-012	0	0.000000E+000
1	1.43263503	1.107084E-012	1.550708E-011	1	0.000000E+000
1	1.43288720	1.550708E-011	1.107084E-012	0	0.000000E+000
1	1.43304258	1.107084E-012	1.550708E-011	1	0.000000E+000
1	1.43323245	1.550708E-011	1.107084E-012	0	0.000000E+000
1	1.43327409	1.107084E-012	1.550708E-011	1	0.000000E+000
1	1.43381479	1.550708E-011	1.107084E-012	0	0.000000E+000
1	1.43385172	1.107084E-012	1.550708E-011	1	0.000000E+000
1	1.43409720	1.550708E-011	1.107084E-012	0	0.000000E+000
1	1.43420142	1.107084E-012	1.550708E-011	1	0.000000E+000
1	1.43564424	1.550708E-011	1.107084E-012	0	0.000000E+000
1	1.43566972	1.107084E-012	1.550708E-011	1	0.000000E+000
1	1.43650133	1.550708E-011	1.107084E-012	0	0.000000E+000
1	1.43651120	1.107084E-012	1.550708E-011	1	0.000000E+000
1	1.43735712	1.550708E-011	1.107084E-012	0	0.000000E+000
1	1.43743247	1.107084E-012	1.550708E-011	1	0.000000E+000
1	1.43903559	1.550708E-011	1.107084E-012	0	0.000000E+000
1	1.43908525	1.107084E-012	1.550708E-011	1	0.000000E+000
1	1.44149247	1.550708E-011	1.107084E-012	0	0.000000E+000
1	1.44156298	1.107084E-012	1.550708E-011	1	0.000000E+000
1	1.44185736	1.550708E-011	1.107084E-012	0	0.000000E+000
1	1.44189318	1.107084E-012	1.550708E-011	1	0.000000E+000
1	1.44294441	1.550708E-011	1.107084E-012	0	0.000000E+000
1	1.44296577	1.107084E-012	1.550708E-011	1	0.000000E+000
1	1.44374978	1.550708E-011	1.107084E-012	0	0.000000E+000
1	1.44539289	1.107084E-012	1.550708E-011	1	0.000000E+000
1	1.44553247	1.550708E-011	1.107084E-012	0	0.000000E+000
1	1.44556409	1.107084E-012	1.550708E-011	1	0.000000E+000
1	1.44627375	1.550708E-011	1.107084E-012	0	0.000000E+000
1	1.44627786	1.107084E-012	1.550708E-011	1	0.000000E+000
1	1.44640886	1.550708E-011	1.107084E-012	0	0.000000E+000
1	1.44642738	1.107084E-012	1.550708E-011	1	0.000000E+000
1	1.44647871	1.550708E-011	1.107084E-012	0	0.000000E+000
1	1.44648871	1.107084E-012	1.550708E-011	1	0.000000E+000
1	1.44815688	1.550708E-011	1.107084E-012	0	0.000000E+000
1	1.44821133	1.107084E-012	1.550708E-011	1	0.000000E+000
1	1.44861346	1.550708E-011	1.107084E-012	0	0.000000E+000
1	1.44864199	1.107084E-012	1.550708E-011	1	0.000000E+000
1	1.45120735	1.550708E-011	1.107084E-012	0	0.000000E+000
1	1.45121703	1.107084E-012	1.550708E-011	1	0.000000E+000
1	1.45243633	1.550708E-011	1.107084E-012	0	0.000000E+000
1	1.45244908	1.107084E-012	1.550708E-011	1	0.000000E+000
1	1.45253003	1.550708E-011	1.107084E-012	0	0.000000E+000
1	1.45255757	1.107084E-012	1.550708E-011	1	0.000000E+000
1	1.45599487	1.550708E-011	1.107084E-012	0	0.000000E+000
1	1.45601782	1.107084E-012	1.550708E-011	1	0.000000E+000
1	1.45622329	1.550708E-011	1.107084E-012	0	0.000000E+000
1	1.45628539	1.107084E-012	1.550708E-011	1	0.000000E+000
1	1.45788363	1.550708E-011	1.107084E-012	0	0.000000E+000
1	1.45795340	1.107084E-012	1.550708E-011	1	0.000000E+000
1	1.45948979	1.550708E-011	1.107084E-012	0	0.000000E+000
1	1.45955481	1.107084E-012	1.550708E-011	1	0.000000E+000
1	1.46041859	1.550708E-011	1.107084E-012	0	0.000000E+000
1	1.81605795	1.194341E-012	1.559434E-011	1	0.000000E+000
1	1.81848112	1.559434E-011	1.194341E-012	0	0.000000E+000
1	1.81902096	1.194341E-012	1.559434E-011	1	0.000000E+000
1	1.81931262	1.559434E-011	1.194341E-012	0	0.000000E+000
1	1.81935673	1.194341E-012	1.559434E-011	1	0.000000E+000
1	1.81997646	1.559434E-011	1.194341E-012	0	0.000000E+000
1	1.82005236	1.194341E-012	1.559434E-011	1	0.000000E+000
1	1.82415778	1.559434E-011	1.194341E-012	0	0.000000E+000
1	1.82770674	1.194341E-012	1.559434E-011	1	0.000000E+000
1	1.82798484	1.559434E-011	1.194341E-012	0	0.000000E+000
1	1.82843156	1.194341E-012	1.559434E-011	1	0.000000E+000
1	1.82855550	1.559434E-011	1.194341E-012	0	0.000000E+000
1	1.82861262	1.194341E-012	1.559434E-011	1	0.000000E+000
1	1.82953780	1.559434E-011	1.194341E-012	0	0.000000E+000
1	1.82956351	1.194341E-012	1.559434E-011	1	0.000000E+000
1	1.83261617	1.559434E-011	1.194341E-012	0	0.000000E+000
1	1.83266331	1.194341E-012	1.559434E-011	1	0.000000E+000
1	1.83391255	1.559434E-011	1.194341E-012	0	0.000000E+000
1	1.83395233	1.194341E-012	1.559434E-011	1	0.000000E+000
1	1.83461953	1.559434E-011	1.194341E-012	0	0.000000E+000
1	1.83465474	1.194341E-012	1.559434E-011	1	0.000000E+000
1	1.83473931	1.559434E-011	1.194341E-012	0	0.000000E+000
1	1.83577142	1.194341E-012	1.559434E-011	1	0.000000E+000
1	1.83913950	1.559434E-011	1.194341E-012	0	0.000000E+000
1	1.83919444	1.194341E-012	1.559434E-011	1	0.000000E+000
1	1.84039093	1.559434E-011	1.194341E-012	0	0.000000E+000
1	1.84046414	1.194341E-012	1.559434E-011	1	0.000000E+000
1	1.84128927	1.559434E-011	1.194341E-012	0	0.000000E+000
1	1.84196765	1.194341E-012	1.559434E-011	1	0.000000E+000
1	1.84199363	1.559434E-011	1.194341E-012	0	0.000000E+000
1	1.84361248	1.194341E-012	1.559434E-011	1	0.000000E+000
1	1.84367154	1.559434E-011	1.194341E-012	0	0.000000E+000
1	2.47417662	1.315172E-012	1.571517E-011	1	0.000000E+000
1	2.47417700	1.571517E-011	1.315172E-012	0	0.000000E+000
1	2.47417865	1.315172E-012	1.571517E-011	1	0.000000E+000
1	2.47422870	1.571517E-011	1.315172E-012	0	0.000000E+000
1	2.47423591	1.315172E-012	1.571517E-011	1	0.000000E+000
1	2.47453561	1.571517E-011	1.315172E-012	0	0.000000E+000
1	2.47469993	1.315172E-012	1.571517E-011	1	0.000000E+000
1	2.47617543	1.571517E-011	1.315172E-012	0	0.000000E+000
1	2.47618679	1.315172E-012	1.571517E-011	1	0.000000E+000
1	2.47738000	1.571517E-011	1.315172E-012	0	0.000000E+000
1	2.47748238	1.315172E-012	1.571517E-011	1	0.000000E+000
1	2.47890413	1.571517E-011	1.315172E-012	0	0.000000E+000
1	2.47900319	1.315172E-012	1.571517E-011	1	0.000000E+000
1	2.48155567	1.571517E-011	1.315172E-012	0	0.000000E+000
1	2.48156629	1.315172E-012	1.571517E-011	1	0.000000E+000
1	2.48343773	1.571517E-011	1.315172E-012	0	0.000000E+000
1	2.48346154	1.315172E-012	1.571517E-011	1	0.000000E+000
1	2.48424388	1.571517E-011	1.315172E-012	0	0.000000E+000
1	2.48426329	1.315172E-012	1.571517E-011	1	0.000000E+000
1	2.48458005	1.571517E-011	1.315172E-012	0	0.000000E+000
1	2.48463926	1.315172E-012	1.571517E-011	1	0.000000E+000
1	2.48532407	1.571517E-011	1.315172E-012	0	0.000000E+000
1	2.48539084	1.315172E-012	1.571517E-011	1	0.000000E+000
1	2.48555808	1.571517E-011	1.315172E-012	0	0.000000E+000
1	2.48622138	1.315172E-012	1.571517E-011	1	0.000000E+000
1	2.48655914	1.571517E-011	1.315172E-012	0	0.000000E+000
1	2.48659354	1.315172E-012	1.571517E-011	1	0.000000E+000
1	2.48901155	1.571517E-011	1.315172E-012	0	0.000000E+000
1	2.66702929	1.253240E-012	1.565324E-011	1	0.000000E+000
1	2.66901177	1.565324E-011	1.253240E-012	0	0.000000E+000
1	2.66907053	1.253240E-012	1.565324E-011	1	0.000000E+000
1	2.67030862	1.565324E-011	1.253240E-012	0	0.000000E+000
1	2.67032963	1.253240E-012	1.565324E-011	1	0.000000E+000
1	2.67099902	1.565324E-011	1.253240E-012	0	0.000000E+000
1	2.67104640	1.253240E-012	1.565324E-011	1	0.000000E+000
1	2.67123225	1.565324E-011	1.253240E-012	0	0.000000E+000
1	2.67124910	1.253240E-012	1.565324E-011	1	0.000000E+000
1	2.67142183	1.565324E-011	1.253240E-012	0	0.000000E+000
1	2.67146953	1.253240E-012	1.565324E-011	1	0.000000E+000
1	2.67280512	1.565324E-011	1.253240E-012	0	0.000000E+000
1	2.67286361	1.253240E-012	1.565324E-011	1	0.000000E+000
1	2.67427110	1.565324E-011	1.253240E-012	0	0.000000E+000
1	2.67430908	1.253240E-012	1.565324E-011	1	0.000000E+000
1	2.67770117	1.565324E-011	1.253240E-012	0	0.000000E+000
1	2.67771947	1.253240E-012	1.565324E-011	1	0.000000E+000
1	2.67863793	1.565324E-011	1.253240E-012	0	0.000000E+000
1	2.67865974	1.253240E-012	1.565324E-011	1	0.000000E+000
1	2.67900400	1.565324E-011	1.253240E-012	0	0.000000E+000
1	2.67904428	1.253240E-012	1.565324E-011	1	0.000000E+000
1	2.67974267	1.565324E-011	1.253240E-012	0	0.000000E+000
1	2.67974937	1.253240E-012	1.565324E-011	1	0.000000E+000
1	2.68020435	1.565324E-011	1.253240E-012	0	0.000000E+000
1	2.68022490	1.253240E-012	1.565324E-011	1	0.000000E+000
1	2.68029307	1.565324E-011	1.253240E-012	0	0.000000E+000
1	2.68031499	1.253240E-012	1.565324E-011	1	0.000000E+000
1	2.68111543	1.565324E-011	1.253240E-012	0	0.000000E+000
1	2.68113965	1.253240E-012	1.565324E-011	1	0.000000E+000
1	2.68300386	1.565324E-011	1.253240E-012	0	0.000000E+000
1	2.68301058	1.253240E-012	1.565324E-011	1	0.000000E+000
1	2.68374392	1.565324E-011	1.253240E-012	0	0.000000E+000
1	2.68379807	1.253240E-012	1.565324E-011	1	0.000000E+000
1	2.68492717	1.565324E-011	1.253240E-012	0	0.000000E+000
1	2.68495911	1.253240E-012	1.565324E-011	1	0.000000E+000
1	2.68508214	1.565324E-011	1.253240E-012	0	0.000000E+000
1	2.68513216	1.253240E-012	1.565324E-011	1	0.000000E+000
1	2.68563968	1.565324E-011	1.253240E-012	0	0.000000E+000
1	2.72985415	1.253240E-012	1.565324E-011	1	0.000000E+000
1	2.73028853	1.565324E-011	1.253240E-012	0	0.000000E+000
1	2.73030040	1.253240E-012	1.565324E-011	1	0.000000E+000
1	2.73146528	1.565324E-011	1.253240E-012	0	0.000000E+000
1	2.73150199	1.253240E-012	1.565324E-011	1	0.000000E+000
1	2.73246363	1.565324E-011	1.253240E-012	0	0.000000E+000
1	2.73249534	1.253240E-012	1.565324E-011	1	0.000000E+000
1	2.73857448	1.565324E-011	1.253240E-012	0	0.000000E+000
1	2.73860477	1.253240E-012	1.565324E-011	1	0.000000E+000
1	2.73966614	1.565324E-011	1.253240E-012	0	0.000000E+000
1	2.73975666	1.253240E-012	1.565324E-011	1	0.000000E+000
1	2.74175653	1.565324E-011	1.253240E-012	0	0.000000E+000
1	2.74187039	1.253240E-012	1.565324E-011	1	0.000000E+000
1	2.74266744	1.565324E-011	1.253240E-012	0	0.000000E+000
1	3.20237629	1.304646E-012	1.570465E-011	1	0.000000E+000
1	3.20237700	1.570465E-011	1.304646E-012	0	0.000000E+000
1	3.20237900	1.304646E-012	1.570465E-011	1	0.000000E+000
1	3.20280580	1.570465E-011	1.304646E-012	0	0.000000E+000
1	3.20284205	1.304646E-012	1.570465E-011	1	0.000000E+000
1	3.20326333	1.570465E-011	1.304646E-012	0	0.000000E+000
1	3.20330129	1.304646E-012	1.570465E-011	1	0.000000E+000
1	3.20454795	1.570465E-011	1.304646E-012	0	0.000000E+000
1	3.20485432	1.304646E-012	1.570465E-011	1	0.000000E+000
1	3.20516721	1.570465E-011	1.304646E-012	0	0.000000E+000
1	3.20525172	1.304646E-012	1.570465E-011	1	0.000000E+000
1	3.20569087	1.570465E-011	1.304646E-012	0	0.000000E+000
1	3.20571080	1.304646E-012	1.570465E-011	1	0.000000E+000
1	3.20603360	1.570465E-011	1.304646E-012	0	0.000000E+000
1	3.20608278	1.304646E-012	1.570465E-011	1	0.000000E+000
1	3.20622397	1.570465E-011	1.304646E-012	0	0.000000E+000
1	3.20625965	1.304646E-012	1.570465E-011	1	0.000000E+000
1	3.20643185	1.570465E-011	1.304646E-012	0	0.000000E+000
1	3.20645729	1.304646E-012	1.570465E-011	1	0.000000E+000
1	3.21065100	1.570465E-011	1.304646E-012	0	0.000000E+000
1	3.21123607	1.304646E-012	1.570465E-011	1	0.000000E+000
1	3.21285502	1.570465E-011	1.304646E-012	0	0.000000E+000
1	3.21332994	1.304646E-012	1.570465E-011	1	0.000000E+000
1	3.21336791	1.570465E-011	1.304646E-012	0	0.000000E+000
1	3.21424587	1.304646E-012	1.570465E-011	1	0.000000E+000
1	3.21491218	1.570465E-011	1.304646E-012	0	0.000000E+000
1	3.21498959	1.304646E-012	1.570465E-011	1	0.000000E+000
1	3.21957042	1.570465E-011	1.304646E-012	0	0.000000E+000
1	3.21959051	1.304646E-012	1.570465E-011	1	0.000000E+000
1	3.22112680	1.570465E-011	1.304646E-012	0	0.000000E+000
1	3.22113823	1.304646E-012	1.570465E-011	1	0.000000E+000
1	3.22656693	1.570465E-011	1.304646E-012	0	0.000000E+000
1	3.22660774	1.304646E-012	1.570465E-011	1	0.000000E+000
1	3.22989491	1.570465E-011	1.304646E-012	0	0.000000E+000
1	3.55356170	1.281598E-012	1.568160E-011	1	0.000000E+000
1	3.55770973	1.568160E-011	1.281598E-012	0	0.000000E+000
1	3.55771724	1.281598E-012	1.568160E-011	1	0.000000E+000
1	3.55792194	1.568160E-011	1.281598E-012	0	0.000000E+000
1	3.55799197	1.281598E-012	1.568160E-011	1	0.000000E+000
1	3.56323788	1.568160E-011	1.281598E-012	0	0.000000E+000
1	3.56325186	1.281598E-012	1.568160E-011	1	0.000000E+000
1	3.56434775	1.568160E-011	1.281598E-012	0	0.000000E+000
1	3.56443970	1.281598E-012	1.568160E-011	1	0.000000E+000
1	3.56496584	1.568160E-011	1.281598E-012	0	0.000000E+000
1	3.56516028	1.281598E-012	1.568160E-011	1	0.000000E+000
1	3.56557412	1.568160E-011	1.281598E-012	0	0.000000E+000
1	3.56558980	1.281598E-012	1.568160E-011	1	0.000000E+000
1	3.56779138	1.568160E-011	1.281598E-012	0	0.000000E+000
1	3.56793823	1.281598E-012	1.568160E-011	1	0.000000E+000
1	3.56898405	1.568160E-011	1.281598E-012	0	0.000000E+000
1	3.56898888	1.281598E-012	1.568160E-011	1	0.000000E+000
1	3.56903576	1.568160E-011	1.281598E-012	0	0.000000E+000
1	3.56914775	1.281598E-012	1.568160E-011	1	0.000000E+000
1	3.57087291	1.568160E-011	1.281598E-012	0	0.000000E+000
1	3.57966170	1.281598E-012	1.568160E-011	1	0.000000E+000
1	3.58008942	1.568160E-011	1.281598E-012	0	0.000000E+000
1	3.58014604	1.281598E-012	1.568160E-011	1	0.000000E+000
1	3.58069627	1.568160E-011	1.281598E-012	0	0.000000E+000
1	3.58101382	1.281598E-012	1.568160E-011	1	0.000000E+000
1	3.58147996	1.568160E-011	1.281598E-012	0	0.000000E+000
1	3.69282314	1.373320E-012	1.577332E-011	1	0.000000E+000
1	3.69282500	1.577332E-011	1.373320E-012	0	0.000000E+000
1	3.69282616	1.373320E-012	1.577332E-011	1	0.000000E+000
1	3.69315561	1.577332E-011	1.373320E-012	0	0.000000E+000
1	3.69323845	1.373320E-012	1.577332E-011	1	0.000000E+000
1	3.69341448	1.577332E-011	1.373320E-012	0	0.000000E+000
1	3.69343651	1.373320E-012	1.577332E-011	1	0.000000E+000
1	3.69398929	1.577332E-011	1.373320E-012	0	0.000000E+000
1	3.69400499	1.373320E-012	1.577332E-011	1	0.000000E+000
1	3.69514993	1.577332E-011	1.373320E-012	0	0.000000E+000
1	3.69551434	1.373320E-012	1.577332E-011	1	0.000000E+000
1	3.69730166	1.577332E-011	1.373320E-012	0	0.000000E+000
1	3.69731419	1.373320E-012	1.577332E-011	1	0.000000E+000
1	3.70174653	1.577332E-011	1.373320E-012	0	0.000000E+000
1	3.70178108	1.373320E-012	1.577332E-011	1	0.000000E+000
1	3.70239894	1.577332E-011	1.373320E-012	0	0.000000E+000
1	3.70894739	1.373320E-012	1.577332E-011	1	0.000000E+000
1	3.71133533	1.577332E-011	1.373320E-012	0	0.000000E+000
1	3.71134833	1.373320E-012	1.577332E-011	1	0.000000E+000
1	3.71138069	1.577332E-011	1.373320E-012	0	0.000000E+000
1	3.71139664	1.373320E-012	1.577332E-011	1	0.000000E+000
1	3.71218591	1.577332E-011	1.373320E-012	0	0.000000E+000
1	3.71219186	1.373320E-012	1.577332E-011	1	0.000000E+000
1	3.71298163	1.577332E-011	1.373320E-012	0	0.000000E+000
1	3.71303705	1.373320E-012	1.577332E-011	1	0.000000E+000
1	3.71442482	1.577332E-011	1.373320E-012	0	0.000000E+000
1	3.71444236	1.373320E-012	1.577332E-011	1	0.000000E+000
1	3.71454805	1.577332E-011	1.373320E-012	0	0.000000E+000
1	3.71458117	1.373320E-012	1.577332E-011	1	0.000000E+000
1	3.71491075	1.577332E-011	1.373320E-012	0	0.000000E+000
1	3.71493053	1.373320E-012	1.577332E-011	1	0.000000E+000
1	3.71603637	1.577332E-011	1.373320E-012	0	0.000000E+000
1	3.71611528	1.373320E-012	1.577332E-011	1	0.000000E+000
1	3.71666836	1.577332E-011	1.373320E-012	0	0.000000E+000
1	3.71684677	1.373320E-012	1.577332E-011	1	0.000000E+000
1	3.71758611	1.577332E-011	1.373320E-012	0	0.000000E+000
1	3.71762587	1.373320E-012	1.577332E-011	1	0.000000E+000
1	3.71885900	1.577332E-011	1.373320E-012	0	0.000000E+000
1	3.71888021	1.373320E-012	1.577332E-011	1	0.000000E+000
1	3.71894415	1.577332E-011	1.373320E-012	0	0.000000E+000
1	3.71897352	1.373320E-012	1.577332E-011	1	0.000000E+000
1	3.71917756	1.577332E-011	1.373320E-012	0	0.000000E+000
1	4.13986855	1.390799E-012	1.579080E-011	1	0.000000E+000
1	4.14437694	1.579080E-011	1.390799E-012	0	0.000000E+000
1	4.14440356	1.390799E-012	1.579080E-011	1	0.000000E+000
1	4.14502295	1.579080E-011	1.390799E-012	0	0.000000E+000
1	4.14504776	1.390799E-012	1.579080E-011	1	0.000000E+000
1	4.14850117	1.579080E-011	1.390799E-012	0	0.000000E+000
1	4.14853956	1.390799E-012	1.579080E-011	1	0.000000E+000
1	4.14952887	1.579080E-011	1.390799E-012	0	0.000000E+000
1	4.14959391	1.390799E-012	1.579080E-011	1	0.000000E+000
1	4.15410145	1.579080E-011	1.390799E-012	0	0.000000E+000
1	4.15411191	1.390799E-012	1.579080E-011	1	0.000000E+000
1	4.15648447	1.579080E-011	1.390799E-012	0	0.000000E+000
1	4.15649445	1.390799E-012	1.579080E-011	1	0.000000E+000
1	4.15683660	1.579080E-011	1.390799E-012	0	0.000000E+000
1	4.17121962	1.390799E-012	1.579080E-011	1	0.000000E+000
1	4.17154041	1.579080E-011	1.390799E-012	0	0.000000E+000
1	4.17156147	1.390799E-012	1.579080E-011	1	0.000000E+000
1	4.17356460	1.579080E-011	1.390799E-012	0	0.000000E+000
1	4.17360510	1.390799E-012	1.579080E-011	1	0.000000E+000
1	4.17464815	1.579080E-011	1.390799E-012	0	0.000000E+000
1	4.17639747	1.390799E-012	1.579080E-011	1	0.000000E+000
1	4.17667503	1.579080E-011	1.390799E-012	0	0.000000E+000
1	4.17672226	1.390799E-012	1.579080E-011	1	0.000000E+000
1	4.17699720	1.579080E-011	1.390799E-012	0	0.000000E+000
1	4.17702525	1.390799E-012	1.579080E-011	1	0.000000E+000
1	4.17747542	1.579080E-011	1.390799E-012	0	0.000000E+000
1	4.17749724	1.390799E-012	1.579080E-011	1	0.000000E+000
1	4.17765909	1.579080E-011	1.390799E-012	0	0.000000E+000
1	4.17772751	1.390799E-012	1.579080E-011	1	0.000000E+000
1	4.18038376	1.579080E-011	1.390799E-012	0	0.000000E+000
1	4.18211951	1.390799E-012	1.579080E-011	1	0.000000E+000
1	4.18234028	1.579080E-011	1.390799E-012	0	0.000000E+000
1	4.18238845	1.390799E-012	1.579080E-011	1	0.000000E+000
1	4.18437491	1.579080E-011	1.390799E-012	0	0.000000E+000
1	4.18439236	1.390799E-012	1.579080E-011	1	0.000000E+000
1	4.18539037	1.579080E-011	1.390799E-012	0	0.000000E+000
1	4.18541432	1.390799E-012	1.579080E-011	1	0.000000E+000
1	4.19050463	1.579080E-011	1.390799E-012	0	0.000000E+000
1	4.19055540	1.390799E-012	1.579080E-011	1	0.000000E+000
1	4.19210634	1.579080E-011	1.390799E-012	0	0.000000E+000
1	4.19214772	1.390799E-012	1.579080E-011	1	0.000000E+000
1	4.19277047	1.579080E-011	1.390799E-012	0	0.000000E+000
1	4.19279012	1.390799E-012	1.579080E-011	1	0.000000E+000
1	4.19685555	1.579080E-011	1.390799E-012	0	0.000000E+000
1	4.19688308	1.390799E-012	1.579080E-011	1	0.000000E+000
1	4.19775764	1.579080E-011	1.390799E-012	0	0.000000E+000
1	4.20014684	1.390799E-012	1.579080E-011	1	0.000000E+000
1	4.20234535	1.579080E-011	1.390799E-012	0	0.000000E+000
1	4.20237528	1.390799E-012	1.579080E-011	1	0.000000E+000
1	4.20244514	1.579080E-011	1.390799E-012	0	0.000000E+000
1	4.20252464	1.390799E-012	1.579080E-011	1	0.000000E+000
1	4.20397716	1.579080E-011	1.390799E-012	0	0.000000E+000
1	4.20399592	1.390799E-012	1.579080E-011	1	0.000000E+000
1	4.20425531	1.579080E-011	1.390799E-012	0	0.000000E+000
1	4.28141934	1.390799E-012	1.579080E-011	1	0.000000E+000
1	4.28335013	1.579080E-011	1.390799E-012	0	0.000000E+000
1	4.28340020	1.390799E-012	1.579080E-011	1	0.000000E+000
1	4.28394826	1.579080E-011	1.390799E-012	0	0.000000E+000
1	4.28453821	1.390799E-012	1.579080E-011	1	0.000000E+000
1	4.28458944	1.579080E-011	1.390799E-012	0	0.000000E+000
1	4.28460678	1.390799E-012	1.579080E-011	1	0.000000E+000
1	4.28887614	1.579080E-011	1.390799E-012	0	0.000000E+000
1	4.28891527	1.390799E-012	1.579080E-011	1	0.000000E+000
1	4.28968920	1.579080E-011	1.390799E-012	0	0.000000E+000
1	4.29190793	1.390799E-012	1.579080E-011	1	0.000000E+000
1	4.29293736	1.579080E-011	1.390799E-012	0	0.000000E+000
1	4.29299686	1.390799E-012	1.579080E-011	1	0.000000E+000
1	4.29314085	1.579080E-011	1.390799E-012	0	0.000000E+000
1	4.29319791	1.390799E-012	1.579080E-011	1	0.000000E+000
1	4.29379146	1.579080E-011	1.390799E-012	0	0.000000E+000
1	4.29383606	1.390799E-012	1.579080E-011	1	0.000000E+000
1	4.29446669	1.579080E-011	1.390799E-012	0	0.000000E+000
1	4.29448936	1.390799E-012	1.579080E-011	1	0.000000E+000
1	4.29683332	1.579080E-011	1.390799E-012	0	0.000000E+000
1	4.29690766	1.390799E-012	1.579080E-011	1	0.000000E+000
1	4.29706092	1.579080E-011	1.390799E-012	0	0.000000E+000
1	4.29714323	1.390799E-012	1.579080E-011	1	0.000000E+000
1	4.29835542	1.579080E-011	1.390799E-012	0	0.000000E+000
1	4.29840086	1.390799E-012	1.579080E-011	1	0.000000E+000
1	4.30032986	1.579080E-011	1.390799E-012	0	0.000000E+000
1	4.30065802	1.390799E-012	1.579080E-011	1	0.000000E+000
1	4.30106502	1.579080E-011	1.390799E-012	0	0.000000E+000
1	4.30110857	1.390799E-012	1.579080E-011	1	0.000000E+000
1	4.30154439	1.579080E-011	1.390799E-012	0	0.000000E+000
1	4.30156786	1.390799E-012	1.579080E-011	1	0.000000E+000
1	4.30422413	1.579080E-011	1.390799E-012	0	0.000000E+000
1	4.30456798	1.390799E-012	1.579080E-011	1	0.000000E+000
1	4.30598955	1.579080E-011	1.390799E-012	0	0.000000E+000
1	4.30603144	1.390799E-012	1.579080E-011	1	0.000000E+000
1	4.30620478	1.579080E-011	1.390799E-012	0	0.000000E+000
1	4.30622653	1.390799E-012	1.579080E-011	1	0.000000E+000
1	4.30679599	1.579080E-011	1.390799E-012	0	0.000000E+000
1	4.30681742	1.390799E-012	1.579080E-011	1	0.000000E+000
1	4.30750339	1.579080E-011	1.390799E-012	0	0.000000E+000
1	4.30751747	1.390799E-012	1.579080E-011	1	0.000000E+000
1	4.30772432	1.579080E-011	1.390799E-012	0	0.000000E+000
1	4.53318595	1.327614E-012	1.572761E-011	1	0.000000E+000
1	4.53318600	1.572761E-011	1.327614E-012	0	0.000000E+000
1	4.53318800	1.327614E-012	1.572761E-011	1	0.000000E+000
1	4.53323106	1.572761E-011	1.327614E-012	0	0.000000E+000
1	4.55350661	1.327614E-012	1.572761E-011	1	0.000000E+000
1	4.55407341	1.572761E-011	1.327614E-012	0	0.000000E+000
1	4.55410737	1.327614E-012	1.572761E-011	1	0.000000E+000
1	4.55522731	1.572761E-011	1.327614E-012	0	0.000000E+000
1	4.55526236	1.327614E-012	1.572761E-011	1	0.000000E+000
1	4.55553786	1.572761E-011	1.327614E-012	0	0.000000E+000
1	4.55559120	1.327614E-012	1.572761E-011	1	0.000000E+000
1	4.55574898	1.572761E-011	1.327614E-012	0	0.000000E+000
1	4.55579450	1.327614E-012	1.572761E-011	1	0.000000E+000
1	4.55582859	1.572761E-011	1.327614E-012	0	0.000000E+000
1	4.55602077	1.327614E-012	1.572761E-011	1	0.000000E+000
1	4.55673747	1.572761E-011	1.327614E-012	0	0.000000E+000
1	4.55677741	1.327614E-012	1.572761E-011	1	0.000000E+000
1	4.55695172	1.572761E-011	1.327614E-012	0	0.000000E+000
1	4.55699821	1.327614E-012	1.572761E-011	1	0.000000E+000
1	4.55744839	1.572761E-011	1.327614E-012	0	0.000000E+000
1	4.55767645	1.327614E-012	1.572761E-011	1	0.000000E+000
1	4.55804157	1.572761E-011	1.327614E-012	0	0.000000E+000
1	4.55824213	1.327614E-012	1.572761E-011	1	0.000000E+000
1	4.55839973	1.572761E-011	1.327614E-012	0	0.000000E+000
1	4.55845312	1.327614E-012	1.572761E-011	1	0.000000E+000
1	4.55865386	1.572761E-011	1.327614E-012	0	0.000000E+000
1	4.55867434	1.327614E-012	1.572761E-011	1	0.000000E+000
1	4.55885085	1.572761E-011	1.327614E-012	0	0.000000E+000
1	4.55887072	1.327614E-012	1.572761E-011	1	0.000000E+000
1	4.56059049	1.572761E-011	1.327614E-012	0	0.000000E+000
1	4.56073230	1.327614E-012	1.572761E-011	1	0.000000E+000
1	4.56127338	1.572761E-011	1.327614E-012	0	0.000000E+000
1	4.56129114	1.327614E-012	1.572761E-011	1	0.000000E+000
1	4.56189409	1.572761E-011	1.327614E-012	0	0.000000E+000
1	4.56195632	1.327614E-012	1.572761E-011	1	0.000000E+000
1	4.56232961	1.572761E-011	1.327614E-012	0	0.000000E+000
1	4.56238682	1.327614E-012	1.572761E-011	1	0.000000E+000
1	4.56395577	1.572761E-011	1.327614E-012	0	0.000000E+000
1	4.56406316	1.327614E-012	1.572761E-011	1	0.000000E+000
1	4.56580192	1.572761E-011	1.327614E-012	0	0.000000E+000
1	4.56588507	1.327614E-012	1.572761E-011	1	0.000000E+000
1	4.56866775	1.572761E-011	1.327614E-012	0	0.000000E+000
1	4.56882703	1.327614E-012	1.572761E-011	1	0.000000E+000
1	4.56913385	1.572761E-011	1.327614E-012	0	0.000000E+000
1	4.56915760	1.327614E-012	1.572761E-011	1	0.000000E+000
1	4.57089708	1.572761E-011	1.327614E-012	0	0.000000E+000
1	4.57093012	1.327614E-012	1.572761E-011	1	0.000000E+000
1	4.57097786	1.572761E-011	1.327614E-012	0	0.000000E+000
1	4.57104482	1.327614E-012	1.572761E-011	1	0.000000E+000
1	4.57170671	1.572761E-011	1.327614E-012	0	0.000000E+000
1	4.57362316	1.327614E-012	1.572761E-011	1	0.000000E+000
1	4.57384546	1.572761E-011	1.327614E-012	0	0.000000E+000
1	4.57389807	1.327614E-012	1.572761E-011	1	0.000000E+000
1	4.57465240	1.572761E-011	1.327614E-012	0	0.000000E+000
1	4.57467544	1.327614E-012	1.572761E-011	1	0.000000E+000
1	4.57528575	1.572761E-011	1.327614E-012	0	0.000000E+000
1	4.61367675	1.327614E-012	1.572761E-011	1	0.000000E+000
1	4.61421415	1.572761E-011	1.327614E-012	0	0.000000E+000
1	4.61429124	1.327614E-012	1.572761E-011	1	0.000000E+000
1	4.61595526	1.572761E-011	1.327614E-012	0	0.000000E+000
1	4.61599764	1.327614E-012	1.572761E-011	1	0.000000E+000
1	4.61701425	1.572761E-011	1.327614E-012	0	0.000000E+000
1	4.67483246	1.327614E-012	1.572761E-011	1	0.000000E+000
1	4.67818307	1.572761E-011	1.327614E-012	0	0.000000E+000
1	4.67912602	1.327614E-012	1.572761E-011	1	0.000000E+000
1	4.67917290	1.572761E-011	1.327614E-012	0	0.000000E+000
1	4.67923317	1.327614E-012	1.572761E-011	1	0.000000E+000
1	4.67932467	1.572761E-011	1.327614E-012	0	0.000000E+000
1	4.67934990	1.327614E-012	1.572761E-011	1	0.000000E+000
1	4.67968356	1.572761E-011	1.327614E-012	0	0.000000E+000
1	4.67969722	1.327614E-012	1.572761E-011	1	0.000000E+000
1	4.67987842	1.572761E-011	1.327614E-012	0	0.000000E+000
1	4.67991772	1.327614E-012	1.572761E-011	1	0.000000E+000
1	4.68275657	1.572761E-011	1.327614E-012	0	0.000000E+000
1	4.68276963	1.327614E-012	1.572761E-011	1	0.000000E+000
1	4.68513641	1.572761E-011	1.327614E-012	0	0.000000E+000
1	4.68516106	1.327614E-012	1.572761E-011	1	0.000000E+000
1	4.68577783	1.572761E-011	1.327614E-012	0	0.000000E+000
1	4.68579977	1.327614E-012	1.572761E-011	1	0.000000E+000
1	4.68776679	1.572761E-011	1.327614E-012	0	0.000000E+000
1	4.68778493	1.327614E-012	1.572761E-011	1	0.000000E+000
1	4.68796202	1.572761E-011	1.327614E-012	0	0.000000E+000
1	4.68800478	1.327614E-012	1.572761E-011	1	0.000000E+000
1	4.68924174	1.572761E-011	1.327614E-012	0	0.000000E+000
1	4.68927644	1.327614E-012	1.572761E-011	1	0.000000E+000
1	4.68946183	1.572761E-011	1.327614E-012	0	0.000000E+000
1	4.68948846	1.327614E-012	1.572761E-011	1	0.000000E+000
1	4.69275488	1.572761E-011	1.327614E-012	0	0.000000E+000
1	4.71903654	1.327614E-012	1.572761E-011	1	0.000000E+000
1	4.71953132	1.572761E-011	1.327614E-012	0	0.000000E+000
1	4.92115078	1.231689E-012	1.563169E-011	1	0.000000E+000
1	4.92115100	1.563169E-011	1.231689E-012	0	0.000000E+000
1	4.92115317	1.231689E-012	1.563169E-011	1	0.000000E+000
1	4.92198328	1.563169E-011	1.231689E-012	0	0.000000E+000
1	4.92200437	1.231689E-012	1.563169E-011	1	0.000000E+000
1	4.92290926	1.563169E-011	1.231689E-012	0	0.000000E+000
1	4.92299398	1.231689E-012	1.563169E-011	1	0.000000E+000
1	4.92403014	1.563169E-011	1.231689E-012	0	0.000000E+000
1	4.92465952	1.231689E-012	1.563169E-011	1	0.000000E+000
1	4.92648606	1.563169E-011	1.231689E-012	0	0.000000E+000
1	4.92684764	1.231689E-012	1.563169E-011	1	0.000000E+000
1	4.92788357	1.563169E-011	1.231689E-012	0	0.000000E+000
1	4.92788503	1.231689E-012	1.563169E-011	1	0.000000E+000
1	4.92840220	1.563169E-011	1.231689E-012	0	0.000000E+000
1	4.92924283	1.231689E-012	1.563169E-011	1	0.000000E+000
1	4.92956455	1.563169E-011	1.231689E-012	0	0.000000E+000
1	4.92958447	1.231689E-012	1.563169E-011	1	0.000000E+000
1	4.93051738	1.563169E-011	1.231689E-012	0	0.000000E+000
1	4.93158391	1.231689E-012	1.563169E-011	1	0.000000E+000
1	4.93290288	1.563169E-011	1.231689E-012	0	0.000000E+000
1	4.93292577	1.231689E-012	1.563169E-011	1	0.000000E+000
1	4.93306708	1.563169E-011	1.231689E-012	0	0.000000E+000
1	4.93311989	1.231689E-012	1.563169E-011	1	0.000000E+000
1	4.93332163	1.563169E-011	1.231689E-012	0	0.000000E+000
1	4.93333934	1.231689E-012	1.563169E-011	1	0.000000E+000
1	4.93397006	1.563169E-011	1.231689E-012	0	0.000000E+000
1	4.93402610	1.231689E-012	1.563169E-011	1	0.000000E+000
1	4.93419063	1.563169E-011	1.231689E-012	0	0.000000E+000
1	4.93504712	1.231689E-012	1.563169E-011	1	0.000000E+000
1	4.93728834	1.563169E-011	1.231689E-012	0	0.000000E+000
1	4.93762643	1.231689E-012	1.563169E-011	1	0.000000E+000
1	4.93814685	1.563169E-011	1.231689E-012	0	0.000000E+000
1	4.93826766	1.231689E-012	1.563169E-011	1	0.000000E+000
1	4.93870257	1.563169E-011	1.231689E-012	0	0.000000E+000
1	4.93930166	1.231689E-012	1.563169E-011	1	0.000000E+000
1	4.94001895	1.563169E-011	1.231689E-012	0	0.000000E+000
1	4.94008135	1.231689E-012	1.563169E-011	1	0.000000E+000
1	4.94257338	1.563169E-011	1.231689E-012	0	0.000000E+000
1	5.35407740	1.349184E-012	1.574918E-011	1	0.000000E+000
1	5.35462424	1.574918E-011	1.349184E-012	0	0.000000E+000
1	5.35481063	1.349184E-012	1.574918E-011	1	0.000000E+000
1	5.35492930	1.574918E-011	1.349184E-012	0	0.000000E+000
1	5.35495084	1.349184E-012	1.574918E-011	1	0.000000E+000
1	5.35561159	1.574918E-011	1.349184E-012	0	0.000000E+000
1	5.35576350	1.349184E-012	1.574918E-011	1	0.000000E+000
1	5.35801046	1.574918E-011	1.349184E-012	0	0.000000E+000
1	5.35803919	1.349184E-012	1.574918E-011	1	0.000000E+000
1	5.35823020	1.574918E-011	1.349184E-012	0	0.000000E+000
1	5.35827502	1.349184E-012	1.574918E-011	1	0.000000E+000
1	5.35913280	1.574918E-011	1.349184E-012	0	0.000000E+000
1	5.35961955	1.349184E-012	1.574918E-011	1	0.000000E+000
1	5.35979953	1.574918E-011	1.349184E-012	0	0.000000E+000
1	5.35982632	1.349184E-012	1.574918E-011	1	0.000000E+000
1	5.36406583	1.574918E-011	1.349184E-012	0	0.000000E+000
1	6.48886651	1.008443E-012	1.540844E-011	1	0.000000E+000
1	6.49108884	1.540844E-011	1.008443E-012	0	0.000000E+000
1	6.49111874	1.008443E-012	1.540844E-011	1	0.000000E+000
1	6.49127056	1.540844E-011	1.008443E-012	0	0.000000E+000
1	6.49165053	1.008443E-012	1.540844E-011	1	0.000000E+000
1	6.49228209	1.540844E-011	1.008443E-012	0	0.000000E+000
1	6.49229172	1.008443E-012	1.540844E-011	1	0.000000E+000
1	6.49340690	1.540844E-011	1.008443E-012	0	0.000000E+000
1	6.49347794	1.008443E-012	1.540844E-011	1	0.000000E+000
1	6.49447890	1.540844E-011	1.008443E-012	0	0.000000E+000
1	6.49453896	1.008443E-012	1.540844E-011	1	0.000000E+000
1	6.49523786	1.540844E-011	1.008443E-012	0	0.000000E+000
1	6.49526832	1.008443E-012	1.540844E-011	1	0.000000E+000
1	6.49602202	1.540844E-011	1.008443E-012	0	0.000000E+000
1	6.49603737	1.008443E-012	1.540844E-011	1	0.000000E+000
1	6.49840074	1.540844E-011	1.008443E-012	0	0.000000E+000
1	6.49841581	1.008443E-012	1.540844E-011	1	0.000000E+000
1	6.49935500	1.540844E-011	1.008443E-012	0	0.000000E+000
1	6.49951566	1.008443E-012	1.540844E-011	1	0.000000E+000
1	6.50107285	1.540844E-011	1.008443E-012	0	0.000000E+000
1	6.50112707	1.008443E-012	1.540844E-011	1	0.000000E+000
1	6.50147873	1.540844E-011	1.008443E-012	0	0.000000E+000
1	6.50317879	1.008443E-012	1.540844E-011	1	0.000000E+000
1	6.50408980	1.540844E-011	1.008443E-012	0	0.000000E+000
1	6.50416238	1.008443E-012	1.540844E-011	1	0.000000E+000
1	6.50521794	1.540844E-011	1.008443E-012	0	0.000000E+000
1	6.50532492	1.008443E-012	1.540844E-011	1	0.000000E+000
1	6.50657475	1.540844E-011	1.008443E-012	0	0.000000E+000
1	6.50691486	1.008443E-012	1.540844E-011	1	0.000000E+000
1	6.50725888	1.540844E-011	1.008443E-012	0	0.000000E+000
1	6.50730370	1.008443E-012	1.540844E-011	1	0.000000E+000
1	6.50792439	1.540844E-011	1.008443E-012	0	0.000000E+000
1	6.50795590	1.008443E-012	1.540844E-011	1	0.000000E+000
1	6.50891229	1.540844E-011	1.008443E-012	0	0.000000E+000
1	6.50895257	1.008443E-012	1.540844E-011	1	0.000000E+000
1	6.50949251	1.540844E-011	1.008443E-012	0	0.000000E+000
1	6.50952729	1.008443E-012	1.540844E-011	1	0.000000E+000
1	6.51030358	1.540844E-011	1.008443E-012	0	0.000000E+000
1	6.51035904	1.008443E-012	1.540844E-011	1	0.000000E+000
1	6.51179483	1.540844E-011	1.008443E-012	0	0.000000E+000
1	6.51196834	1.008443E-012	1.540844E-011	1	0.000000E+000
1	6.51708011	1.540844E-011	1.008443E-012	0	0.000000E+000
1	6.51714435	1.008443E-012	1.540844E-011	1	0.000000E+000
1	6.51838939	1.540844E-011	1.008443E-012	0	0.000000E+000
1	6.51840457	1.008443E-012	1.540844E-011	1	0.000000E+000
1	6.51922839	1.540844E-011	1.008443E-012	0	0.000000E+000
1	6.51924272	1.008443E-012	1.540844E-011	1	0.000000E+000
1	6.51984365	1.540844E-011	1.008443E-012	0	0.000000E+000
1	6.51988191	1.008443E-012	1.540844E-011	1	0.000000E+000
1	6.52154180	1.540844E-011	1.008443E-012	0	0.000000E+000
1	6.52156930	1.008443E-012	1.540844E-011	1	0.000000E+000
1	6.52254462	1.540844E-011	1.008443E-012	0	0.000000E+000
1	6.52257402	1.008443E-012	1.540844E-011	1	0.000000E+000
1	6.52336445	1.540844E-011	1.008443E-012	0	0.000000E+000
1	6.52340579	1.008443E-012	1.540844E-011	1	0.000000E+000
1	6.52412273	1.540844E-011	1.008443E-012	0	0.000000E+000
1	6.52415620	1.008443E-012	1.540844E-011	1	0.000000E+000
1	6.52457281	1.540844E-011	1.008443E-012	0	0.000000E+000
1	6.52459751	1.008443E-012	1.540844E-011	1	0.000000E+000
1	6.52501947	1.540844E-011	1.008443E-012	0	0.000000E+000
1	6.52502697	1.008443E-012	1.540844E-011	1	0.000000E+000
1	6.52554680	1.540844E-011	1.008443E-012	0	0.000000E+000
1	6.52555962	1.008443E-012	1.540844E-011	1	0.000000E+000
1	6.52699070	1.540844E-011	1.008443E-012	0	0.000000E+000
1	6.52702526	1.008443E-012	1.540844E-011	1	0.000000E+000
1	6.52765479	1.540844E-011	1.008443E-012	0	0.000000E+000
1	6.52766784	1.008443E-012	1.540844E-011	1	0.000000E+000
1	6.52859530	1.540844E-011	1.008443E-012	0	0.000000E+000
1	6.52862107	1.008443E-012	1.540844E-011	1	0.000000E+000
1	6.52940479	1.540844E-011	1.008443E-012	0	0.000000E+000
1	6.52942089	1.008443E-012	1.540844E-011	1	0.000000E+000
1	6.52963671	1.540844E-011	1.008443E-012	0	0.000000E+000
1	6.52966605	1.008443E-012	1.540844E-011	1	0.000000E+000
1	6.53237707	1.540844E-011	1.008443E-012	0	0.000000E+000
1	6.53242330	1.008443E-012	1.540844E-011	1	0.000000E+000
1	6.53301827	1.540844E-011	1.008443E-012	0	0.000000E+000
1	6.53319752	1.008443E-012	1.540844E-011	1	0.000000E+000
1	6.53322773	1.540844E-011	1.008443E-012	0	0.000000E+000
1	6.83005770	1.312610E-012	1.571261E-011	1	0.000000E+000
1	6.83022197	1.571261E-011	1.312610E-012	0	0.000000E+000
1	6.83103114	1.312610E-012	1.571261E-011	1	0.000000E+000
1	6.83118497	1.571261E-011	1.312610E-012	0	0.000000E+000
1	6.83121533	1.312610E-012	1.571261E-011	1	0.000000E+000
1	6.83140568	1.571261E-011	1.312610E-012	0	0.000000E+000
1	6.83143028	1.312610E-012	1.571261E-011	1	0.000000E+000
1	6.83212796	1.571261E-011	1.312610E-012	0	0.000000E+000
1	6.83214529	1.312610E-012	1.571261E-011	1	0.000000E+000
1	6.83255867	1.571261E-011	1.312610E-012	0	0.000000E+000
1	6.83261105	1.312610E-012	1.571261E-011	1	0.000000E+000
1	6.83322608	1.571261E-011	1.312610E-012	0	0.000000E+000
1	6.83323815	1.312610E-012	1.571261E-011	1	0.000000E+000
1	6.83368643	1.571261E-011	1.312610E-012	0	0.000000E+000
1	6.83426362	1.312610E-012	1.571261E-011	1	0.000000E+000
1	6.83599732	1.571261E-011	1.312610E-012	0	0.000000E+000
1	6.83605157	1.312610E-012	1.571261E-011	1	0.000000E+000
1	6.83669291	1.571261E-011	1.312610E-012	0	0.000000E+000
1	6.83673434	1.312610E-012	1.571261E-011	1	0.000000E+000
1	6.83687221	1.571261E-011	1.312610E-012	0	0.000000E+000
1	6.83692340	1.312610E-012	1.571261E-011	1	0.000000E+000
1	6.83754859	1.571261E-011	1.312610E-012	0	0.000000E+000
1	6.83755569	1.312610E-012	1.571261E-011	1	0.000000E+000
1	6.83927642	1.571261E-011	1.312610E-012	0	0.000000E+000
1	6.83935689	1.312610E-012	1.571261E-011	1	0.000000E+000
1	6.83987383	1.571261E-011	1.312610E-012	0	0.000000E+000
1	6.83994886	1.312610E-012	1.571261E-011	1	0.000000E+000
1	6.84120098	1.571261E-011	1.312610E-012	0	0.000000E+000
1	6.84124397	1.312610E-012	1.571261E-011	1	0.000000E+000
1	6.84304471	1.571261E-011	1.312610E-012	0	0.000000E+000
1	6.84306469	1.312610E-012	1.571261E-011	1	0.000000E+000
1	6.84403659	1.571261E-011	1.312610E-012	0	0.000000E+000
1	6.84408493	1.312610E-012	1.571261E-011	1	0.000000E+000
1	6.84685378	1.571261E-011	1.312610E-012	0	0.000000E+000
1	6.84689566	1.312610E-012	1.571261E-011	1	0.000000E+000
1	6.85247400	1.571261E-011	1.312610E-012	0	0.000000E+000
1	6.85249834	1.312610E-012	1.571261E-011	1	0.000000E+000
1	6.85297509	1.571261E-011	1.312610E-012	0	0.000000E+000
1	6.85302422	1.312610E-012	1.571261E-011	1	0.000000E+000
1	6.85531678	1.571261E-011	1.312610E-012	0	0.000000E+000
1	6.85535390	1.312610E-012	1.571261E-011	1	0.000000E+000
1	6.85708565	1.571261E-011	1.312610E-012	0	0.000000E+000
1	6.85710690	1.312610E-012	1.571261E-011	1	0.000000E+000
1	6.85738727	1.571261E-011	1.312610E-012	0	0.000000E+000
1	6.85739490	1.312610E-012	1.571261E-011	1	0.000000E+000
1	6.85760310	1.571261E-011	1.312610E-012	0	0.000000E+000
1	6.85842420	1.312610E-012	1.571261E-011	1	0.000000E+000
1	6.85864544	1.571261E-011	1.312610E-012	0	0.000000E+000
1	6.85874529	1.312610E-012	1.571261E-011	1	0.000000E+000
1	6.85900744	1.571261E-011	1.312610E-012	0	0.000000E+000
1	6.85905928	1.312610E-012	1.571261E-011	1	0.000000E+000
1	6.85972528	1.571261E-011	1.312610E-012	0	0.000000E+000
1	6.85975242	1.312610E-012	1.571261E-011	1	0.000000E+000
1	6.86111961	1.571261E-011	1.312610E-012	0	0.000000E+000
1	6.86116906	1.312610E-012	1.571261E-011	1	0.000000E+000
1	6.86186848	1.571261E-011	1.312610E-012	0	0.000000E+000
1	6.86282542	1.312610E-012	1.571261E-011	1	0.000000E+000
1	6.86300614	1.571261E-011	1.312610E-012	0	0.000000E+000
1	6.86302405	1.312610E-012	1.571261E-011	1	0.000000E+000
1	6.86404613	1.571261E-011	1.312610E-012	0	0.000000E+000
1	6.86407345	1.312610E-012	1.571261E-011	1	0.000000E+000
1	6.86429733	1.571261E-011	1.312610E-012	0	0.000000E+000
1	6.86438119	1.312610E-012	1.571261E-011	1	0.000000E+000
1	6.86628393	1.571261E-011	1.312610E-012	0	0.000000E+000
1	6.86631161	1.312610E-012	1.571261E-011	1	0.000000E+000
1	6.86715556	1.571261E-011	1.312610E-012	0	0.000000E+000
1	6.86720348	1.312610E-012	1.571261E-011	1	0.000000E+000
1	6.86869177	1.571261E-011	1.312610E-012	0	0.000000E+000
1	6.87015937	1.312610E-012	1.571261E-011	1	0.000000E+000
1	6.87193657	1.571261E-011	1.312610E-012	0	0.000000E+000
1	6.87407531	1.312610E-012	1.571261E-011	1	0.000000E+000
1	6.87451060	1.571261E-011	1.312610E-012	0	0.000000E+000
1	6.87559460	1.312610E-012	1.571261E-011	1	0.000000E+000
1	6.87602819	1.571261E-011	1.312610E-012	0	0.000000E+000
1	6.87612103	1.312610E-012	1.571261E-011	1	0.000000E+000
1	6.87747582	1.571261E-011	1.312610E-012	0	0.000000E+000
1	6.88731581	1.312610E-012	1.571261E-011	1	0.000000E+000
1	6.88811021	1.571261E-011	1.312610E-012	0	0.000000E+000
1	6.88811616	1.312610E-012	1.571261E-011	1	0.000000E+000
1	6.88896266	1.571261E-011	1.312610E-012	0	0.000000E+000
1	6.88928011	1.312610E-012	1.571261E-011	1	0.000000E+000
1	6.89249274	1.571261E-011	1.312610E-012	0	0.000000E+000
1	6.89283043	1.312610E-012	1.571261E-011	1	0.000000E+000
1	6.89289535	1.571261E-011	1.312610E-012	0	0.000000E+000
1	6.89295530	1.312610E-012	1.571261E-011	1	0.000000E+000
1	6.89340667	1.571261E-011	1.312610E-012	0	0.000000E+000
1	6.89343167	1.312610E-012	1.571261E-011	1	0.000000E+000
1	6.89358259	1.571261E-011	1.312610E-012	0	0.000000E+000
1	6.89360216	1.312610E-012	1.571261E-011	1	0.000000E+000
1	6.89639517	1.571261E-011	1.312610E-012	0	0.000000E+000
1	6.89642848	1.312610E-012	1.571261E-011	1	0.000000E+000
1	6.89741263	1.571261E-011	1.312610E-012	0	0.000000E+000
1	6.89742800	1.312610E-012	1.571261E-011	1	0.000000E+000
1	6.89820345	1.571261E-011	1.312610E-012	0	0.000000E+000
1	6.89823612	1.312610E-012	1.571261E-011	1	0.000000E+000
1	6.89867380	1.571261E-011	1.312610E-012	0	0.000000E+000
1	6.89870009	1.312610E-012	1.571261E-011	1	0.000000E+000
1	6.89881952	1.571261E-011	1.312610E-012	0	0.000000E+000
1	6.89882867	1.312610E-012	1.571261E-011	1	0.000000E+000
1	6.89957009	1.571261E-011	1.312610E-012	0	0.000000E+000
1	6.90083859	1.312610E-012	1.571261E-011	1	0.000000E+000
1	6.90103400	1.571261E-011	1.312610E-012	0	0.000000E+000
1	6.90105836	1.312610E-012	1.571261E-011	1	0.000000E+000
1	6.90446377	1.571261E-011	1.312610E-012	0	0.000000E+000
1	6.90448304	1.312610E-012	1.571261E-011	1	0.000000E+000
1	6.90468201	1.571261E-011	1.312610E-012	0	0.000000E+000
1	6.90470961	1.312610E-012	1.571261E-011	1	0.000000E+000
1	6.90542766	1.571261E-011	1.312610E-012	0	0.000000E+000
1	6.90544526	1.312610E-012	1.571261E-011	1	0.000000E+000
1	6.90662567	1.571261E-011	1.312610E-012	0	0.000000E+000
1	6.90665375	1.312610E-012	1.571261E-011	1	0.000000E+000
1	6.90905890	1.571261E-011	1.312610E-012	0	0.000000E+000
1	6.90906918	1.312610E-012	1.571261E-011	1	0.000000E+000
1	6.91213012	1.571261E-011	1.312610E-012	0	0.000000E+000
1	6.91219752	1.312610E-012	1.571261E-011	1	0.000000E+000
1	6.91224980	1.571261E-011	1.312610E-012	0	0.000000E+000
1	6.91231473	1.312610E-012	1.571261E-011	1	0.000000E+000
1	6.91238613	1.571261E-011	1.312610E-012	0	0.000000E+000
1	6.91239869	1.312610E-012	1.571261E-011	1	0.000000E+000
1	6.91300422	1.571261E-011	1.312610E-012	0	0.000000E+000
1	6.92125374	1.312610E-012	1.571261E-011	1	0.000000E+000
1	6.92309982	1.571261E-011	1.312610E-012	0	0.000000E+000
1	6.92313755	1.312610E-012	1.571261E-011	1	0.000000E+000
1	6.92341158	1.571261E-011	1.312610E-012	0	0.000000E+000
1	6.92346215	1.312610E-012	1.571261E-011	1	0.000000E+000
1	6.92386314	1.571261E-011	1.312610E-012	0	0.000000E+000
1	6.92388605	1.312610E-012	1.571261E-011	1	0.000000E+000
1	6.92522600	1.571261E-011	1.312610E-012	0	0.000000E+000
1	6.92525286	1.312610E-012	1.571261E-011	1	0.000000E+000
1	6.92723323	1.571261E-011	1.312610E-012	0	0.000000E+000
1	6.92727093	1.312610E-012	1.571261E-011	1	0.000000E+000
1	6.93025654	1.571261E-011	1.312610E-012	0	0.000000E+000
1	6.93030636	1.312610E-012	1.571261E-011	1	0.000000E+000
1	6.93125865	1.571261E-011	1.312610E-012	0	0.000000E+000
1	6.93129692	1.312610E-012	1.571261E-011	1	0.000000E+000
1	6.93138366	1.571261E-011	1.312610E-012	0	0.000000E+000
1	6.93161027	1.312610E-012	1.571261E-011	1	0.000000E+000
1	6.93262547	1.571261E-011	1.312610E-012	0	0.000000E+000
1	6.93265404	1.312610E-012	1.571261E-011	1	0.000000E+000
1	6.93288615	1.571261E-011	1.312610E-012	0	0.000000E+000
1	6.93290363	1.312610E-012	1.571261E-011	1	0.000000E+000
1	6.93314188	1.571261E-011	1.312610E-012	0	0.000000E+000
1	6.93337357	1.312610E-012	1.571261E-011	1	0.000000E+000
1	6.93748921	1.571261E-011	1.312610E-012	0	0.000000E+000
1	6.93752509	1.312610E-012	1.571261E-011	1	0.000000E+000
1	6.93807814	1.571261E-011	1.312610E-012	0	0.000000E+000
1	6.93808626	1.312610E-012	1.571261E-011	1	0.000000E+000
1	6.93936951	1.571261E-011	1.312610E-012	0	0.000000E+000
1	6.93939686	1.312610E-012	1.571261E-011	1	0.000000E+000
1	6.93997728	1.571261E-011	1.312610E-012	0	0.000000E+000
1	6.94002545	1.312610E-012	1.571261E-011	1	0.000000E+000
1	6.94019922	1.571261E-011	1.312610E-012	0	0.000000E+000
1	6.94020118	1.312610E-012	1.571261E-011	1	0.000000E+000
1	6.94220662	1.571261E-011	1.312610E-012	0	0.000000E+000
1	6.94284058	1.312610E-012	1.571261E-011	1	0.000000E+000
1	6.94300690	1.571261E-011	1.312610E-012	0	0.000000E+000
1	6.94302656	1.312610E-012	1.571261E-011	1	0.000000E+000
1	6.94365450	1.571261E-011	1.312610E-012	0	0.000000E+000
1	6.94370526	1.312610E-012	1.571261E-011	1	0.000000E+000
1	6.94569555	1.571261E-011	1.312610E-012	0	0.000000E+000
1	6.94580348	1.312610E-012	1.571261E-011	1	0.000000E+000
1	6.94715426	1.571261E-011	1.312610E-012	0	0.000000E+000
1	6.94718279	1.312610E-012	1.571261E-011	1	0.000000E+000
1	6.94742992	1.571261E-011	1.312610E-012	0	0.000000E+000
1	6.94747103	1.312610E-012	1.571261E-011	1	0.000000E+000
1	6.94788027	1.571261E-011	1.312610E-012	0	0.000000E+000
1	6.94788318	1.312610E-012	1.571261E-011	1	0.000000E+000
1	6.94796807	1.571261E-011	1.312610E-012	0	0.000000E+000
1	6.94819299	1.312610E-012	1.571261E-011	1	0.000000E+000
1	6.95104882	1.571261E-011	1.312610E-012	0	0.000000E+000
1	6.95107814	1.312610E-012	1.571261E-011	1	0.000000E+000
1	6.95392485	1.571261E-011	1.312610E-012	0	0.000000E+000
1	6.95395768	1.312610E-012	1.571261E-011	1	0.000000E+000
1	6.95697269	1.571261E-011	1.312610E-012	0	0.000000E+000
1	6.95710797	1.312610E-012	1.571261E-011	1	0.000000E+000
1	6.95766081	1.571261E-011	1.312610E-012	0	0.000000E+000
1	6.95768638	1.312610E-012	1.571261E-011	1	0.000000E+000
1	6.95991235	1.571261E-011	1.312610E-012	0	0.000000E+000
1	6.96056823	1.312610E-012	1.571261E-011	1	0.000000E+000
1	6.96130632	1.571261E-011	1.312610E-012	0	0.000000E+000
1	6.96137757	1.312610E-012	1.571261E-011	1	0.000000E+000
1	6.96553370	1.571261E-011	1.312610E-012	0	0.000000E+000
1	6.96554401	1.312610E-012	1.571261E-011	1	0.000000E+000
1	6.96826287	1.571261E-011	1.312610E-012	0	0.000000E+000
1	6.96831915	1.312610E-012	1.571261E-011	1	0.000000E+000
1	6.96869102	1.571261E-011	1.312610E-012	0	0.000000E+000
1	6.96871780	1.312610E-012	1.571261E-011	1	0.000000E+000
1	6.96886324	1.571261E-011	1.312610E-012	0	0.000000E+000
1	6.96890765	1.312610E-012	1.571261E-011	1	0.000000E+000
1	6.96955298	1.571261E-011	1.312610E-012	0	0.000000E+000
1	6.96958774	1.312610E-012	1.571261E-011	1	0.000000E+000
1	6.97154226	1.571261E-011	1.312610E-012	0	0.000000E+000
1	6.97161300	1.312610E-012	1.571261E-011	1	0.000000E+000
1	6.97439761	1.571261E-011	1.312610E-012	0	0.000000E+000
1	6.97443322	1.312610E-012	1.571261E-011	1	0.000000E+000
1	6.97641948	1.571261E-011	1.312610E-012	0	0.000000E+000
1	6.97648575	1.312610E-012	1.571261E-011	1	0.000000E+000
1	6.97698460	1.571261E-011	1.312610E-012	0	0.000000E+000
1	6.97700885	1.312610E-012	1.571261E-011	1	0.000000E+000
1	6.97739774	1.571261E-011	1.312610E-012	0	0.000000E+000
1	6.97742761	1.312610E-012	1.571261E-011	1	0.000000E+000
1	6.97884109	1.571261E-011	1.312610E-012	0	0.000000E+000
1	6.97904192	1.312610E-012	1.571261E-011	1	0.000000E+000
1	6.98012536	1.571261E-011	1.312610E-012	0	0.000000E+000
1	6.98016269	1.312610E-012	1.571261E-011	1	0.000000E+000
1	6.98100332	1.571261E-011	1.312610E-012	0	0.000000E+000
1	6.98104487	1.312610E-012	1.571261E-011	1	0.000000E+000
1	6.98194736	1.571261E-011	1.312610E-012	0	0.000000E+000
1	6.98195523	1.312610E-012	1.571261E-011	1	0.000000E+000
1	6.98475880	1.571261E-011	1.312610E-012	0	0.000000E+000
1	7.07053379	1.365636E-012	1.576564E-011	1	0.000000E+000
1	7.07098059	1.576564E-011	1.365636E-012	0	0.000000E+000
1	7.07102792	1.365636E-012	1.576564E-011	1	0.000000E+000
1	7.07132857	1.576564E-011	1.365636E-012	0	0.000000E+000
1	7.07137974	1.365636E-012	1.576564E-011	1	0.000000E+000
1	7.07203865	1.576564E-011	1.365636E-012	0	0.000000E+000
1	7.07205037	1.365636E-012	1.576564E-011	1	0.000000E+000
1	7.07441497	1.576564E-011	1.365636E-012	0	0.000000E+000
1	7.07499479	1.365636E-012	1.576564E-011	1	0.000000E+000
1	7.07589850	1.576564E-011	1.365636E-012	0	0.000000E+000
1	7.07602736	1.365636E-012	1.576564E-011	1	0.000000E+000
1	7.07741299	1.576564E-011	1.365636E-012	0	0.000000E+000
1	7.07746783	1.365636E-012	1.576564E-011	1	0.000000E+000
1	7.07879066	1.576564E-011	1.365636E-012	0	0.000000E+000
1	7.07881436	1.365636E-012	1.576564E-011	1	0.000000E+000
1	7.07913300	1.576564E-011	1.365636E-012	0	0.000000E+000
1	7.07915904	1.365636E-012	1.576564E-011	1	0.000000E+000
1	7.07923031	1.576564E-011	1.365636E-012	0	0.000000E+000
1	7.07925914	1.365636E-012	1.576564E-011	1	0.000000E+000
1	7.08299875	1.576564E-011	1.365636E-012	0	0.000000E+000
1	7.08302402	1.365636E-012	1.576564E-011	1	0.000000E+000
1	7.08441911	1.576564E-011	1.365636E-012	0	0.000000E+000
1	7.08444592	1.365636E-012	1.576564E-011	1	0.000000E+000
1	7.08494603	1.576564E-011	1.365636E-012	0	0.000000E+000
1	7.08497391	1.365636E-012	1.576564E-011	1	0.000000E+000
1	7.08681869	1.576564E-011	1.365636E-012	0	0.000000E+000
1	7.08682361	1.365636E-012	1.576564E-011	1	0.000000E+000
1	7.08768344	1.576564E-011	1.365636E-012	0	0.000000E+000
1	7.08772098	1.365636E-012	1.576564E-011	1	0.000000E+000
1	7.09195716	1.576564E-011	1.365636E-012	0	0.000000E+000
1	7.09207421	1.365636E-012	1.576564E-011	1	0.000000E+000
1	7.09760364	1.576564E-011	1.365636E-012	0	0.000000E+000
1	7.09765089	1.365636E-012	1.576564E-011	1	0.000000E+000
1	7.09773984	1.576564E-011	1.365636E-012	0	0.000000E+000
1	7.09776023	1.365636E-012	1.576564E-011	1	0.000000E+000
1	7.09814625	1.576564E-011	1.365636E-012	0	0.000000E+000
1	7.09818778	1.365636E-012	1.576564E-011	1	0.000000E+000
1	7.09898559	1.576564E-011	1.365636E-012	0	0.000000E+000
1	7.09901509	1.365636E-012	1.576564E-011	1	0.000000E+000
1	7.10023841	1.576564E-011	1.365636E-012	0	0.000000E+000
1	7.10025559	1.365636E-012	1.576564E-011	1	0.000000E+000
1	7.10058591	1.576564E-011	1.365636E-012	0	0.000000E+000
1	7.10060195	1.365636E-012	1.576564E-011	1	0.000000E+000
1	7.10332741	1.576564E-011	1.365636E-012	0	0.000000E+000
1	7.10340592	1.365636E-012	1.576564E-011	1	0.000000E+000
1	7.10378807	1.576564E-011	1.365636E-012	0	0.000000E+000
1	7.10383262	1.365636E-012	1.576564E-011	1	0.000000E+000
1	7.10548744	1.576564E-011	1.365636E-012	0	0.000000E+000
1	7.10552481	1.365636E-012	1.576564E-011	1	0.000000E+000
1	7.10624229	1.576564E-011	1.365636E-012	0	0.000000E+000
1	7.10626071	1.365636E-012	1.576564E-011	1	0.000000E+000
1	7.10826071	1.576564E-011	1.365636E-012	0	0.000000E+000
1	7.10832323	1.365636E-012	1.576564E-011	1	0.000000E+000
1	7.10943546	1.576564E-011	1.365636E-012	0	0.000000E+000
1	7.10961629	1.365636E-012	1.576564E-011	1	0.000000E+000
1	7.11019561	1.576564E-011	1.365636E-012	0	0.000000E+000
1	7.11022317	1.365636E-012	1.576564E-011	1	0.000000E+000
1	7.11056602	1.576564E-011	1.365636E-012	0	0.000000E+000
1	7.11059005	1.365636E-012	1.576564E-011	1	0.000000E+000
1	7.11132283	1.576564E-011	1.365636E-012	0	0.000000E+000
1	7.11134919	1.365636E-012	1.576564E-011	1	0.000000E+000
1	7.11333516	1.576564E-011	1.365636E-012	0	0.000000E+000
1	7.13450555	1.365636E-012	1.576564E-011	1	0.000000E+000
1	7.13928386	1.576564E-011	1.365636E-012	0	0.000000E+000
1	7.13942403	1.365636E-012	1.576564E-011	1	0.000000E+000
1	7.13965991	1.576564E-011	1.365636E-012	0	0.000000E+000
1	7.13972954	1.365636E-012	1.576564E-011	1	0.000000E+000
1	7.14249372	1.576564E-011	1.365636E-012	0	0.000000E+000
1	7.14252694	1.365636E-012	1.576564E-011	1	0.000000E+000
1	7.14318754	1.576564E-011	1.365636E-012	0	0.000000E+000
1	7.14320997	1.365636E-012	1.576564E-011	1	0.000000E+000
1	7.14391092	1.576564E-011	1.365636E-012	0	0.000000E+000
1	7.14394629	1.365636E-012	1.576564E-011	1	0.000000E+000
1	7.14472203	1.576564E-011	1.365636E-012	0	0.000000E+000
1	7.14475533	1.365636E-012	1.576564E-011	1	0.000000E+000
1	7.14515566	1.576564E-011	1.365636E-012	0	0.000000E+000
1	7.14518218	1.365636E-012	1.576564E-011	1	0.000000E+000
1	7.14713160	1.576564E-011	1.365636E-012	0	0.000000E+000
1	7.14720611	1.365636E-012	1.576564E-011	1	0.000000E+000
1	7.14790413	1.576564E-011	1.365636E-012	0	0.000000E+000
1	7.14795922	1.365636E-012	1.576564E-011	1	0.000000E+000
1	7.14858616	1.576564E-011	1.365636E-012	0	0.000000E+000
1	7.14867530	1.365636E-012	1.576564E-011	1	0.000000E+000
1	7.14940725	1.576564E-011	1.365636E-012	0	0.000000E+000
1	7.14942288	1.365636E-012	1.576564E-011	1	0.000000E+000
1	7.14949636	1.576564E-011	1.365636E-012	0	0.000000E+000
1	7.14951393	1.365636E-012	1.576564E-011	1	0.000000E+000
1	7.15178380	1.576564E-011	1.365636E-012	0	0.000000E+000
1	7.15182218	1.365636E-012	1.576564E-011	1	0.000000E+000
1	7.15417429	1.576564E-011	1.365636E-012	0	0.000000E+000
1	7.15420624	1.365636E-012	1.576564E-011	1	0.000000E+000
1	7.15434443	1.576564E-011	1.365636E-012	0	0.000000E+000
1	7.15435337	1.365636E-012	1.576564E-011	1	0.000000E+000
1	7.15617213	1.576564E-011	1.365636E-012	0	0.000000E+000
1	7.15621398	1.365636E-012	1.576564E-011	1	0.000000E+000
1	7.15682019	1.576564E-011	1.365636E-012	0	0.000000E+000
1	7.15683365	1.365636E-012	1.576564E-011	1	0.000000E+000
1	7.15725114	1.576564E-011	1.365636E-012	0	0.000000E+000
1	7.15727092	1.365636E-012	1.576564E-011	1	0.000000E+000
1	7.15825962	1.576564E-011	1.365636E-012	0	0.000000E+000
1	7.16423385	1.365636E-012	1.576564E-011	1	0.000000E+000
1	7.16461220	1.576564E-011	1.365636E-012	0	0.000000E+000
1	7.16466462	1.365636E-012	1.576564E-011	1	0.000000E+000
1	7.16701235	1.576564E-011	1.365636E-012	0	0.000000E+000
1	7.16723048	1.365636E-012	1.576564E-011	1	0.000000E+000
1	7.17049832	1.576564E-011	1.365636E-012	0	0.000000E+000
1	7.17093302	1.365636E-012	1.576564E-011	1	0.000000E+000
1	7.17165476	1.576564E-011	1.365636E-012	0	0.000000E+000
1	7.17187783	1.365636E-012	1.576564E-011	1	0.000000E+000
1	7.17710378	1.576564E-011	1.365636E-012	0	0.000000E+000
1	7.17713375	1.365636E-012	1.576564E-011	1	0.000000E+000
1	7.18213375	1.576564E-011	1.365636E-012	0	0.000000E+000
1	7.18216332	1.365636E-012	1.576564E-011	1	0.000000E+000
1	7.18302614	1.576564E-011	1.365636E-012	0	0.000000E+000
1	7.18304503	1.365636E-012	1.576564E-011	1	0.000000E+000
1	7.18402759	1.576564E-011	1.365636E-012	0	0.000000E+000
1	7.18479156	1.365636E-012	1.576564E-011	1	0.000000E+000
1	7.18491969	1.576564E-011	1.365636E-012	0	0.000000E+000
1	7.18565101	1.365636E-012	1.576564E-011	1	0.000000E+000
1	7.18881510	1.576564E-011	1.365636E-012	0	0.000000E+000
1	7.18886585	1.365636E-012	1.576564E-011	1	0.000000E+000
1	7.18976328	1.576564E-011	1.365636E-012	0	0.000000E+000
1	7.18978385	1.365636E-012	1.576564E-011	1	0.000000E+000
1	7.19412143	1.576564E-011	1.365636E-012	0	0.000000E+000
1	7.19414248	1.365636E-012	1.576564E-011	1	0.000000E+000
1	7.19449829	1.576564E-011	1.365636E-012	0	0.000000E+000
1	7.19452730	1.365636E-012	1.576564E-011	1	0.000000E+000
1	7.19478298	1.576564E-011	1.365636E-012	0	0.000000E+000
1	7.19482774	1.365636E-012	1.576564E-011	1	0.000000E+000
1	7.19675588	1.576564E-011	1.365636E-012	0	0.000000E+000
1	7.19681352	1.365636E-012	1.576564E-011	1	0.000000E+000
1	7.19875550	1.576564E-011	1.365636E-012	0	0.000000E+000
1	7.19877825	1.365636E-012	1.576564E-011	1	0.000000E+000
1	7.20214830	1.576564E-011	1.365636E-012	0	0.000000E+000
1	7.20217833	1.365636E-012	1.576564E-011	1	0.000000E+000
1	7.20519449	1.576564E-011	1.365636E-012	0	0.000000E+000
1	7.20522746	1.365636E-012	1.576564E-011	1	0.000000E+000
1	7.20610032	1.576564E-011	1.365636E-012	0	0.000000E+000
1	7.20620178	1.365636E-012	1.576564E-011	1	0.000000E+000
1	7.21003228	1.576564E-011	1.365636E-012	0	0.000000E+000
1	7.21006493	1.365636E-012	1.576564E-011	1	0.000000E+000
1	7.21145736	1.576564E-011	1.365636E-012	0	0.000000E+000
1	7.21223968	1.365636E-012	1.576564E-011	1	0.000000E+000
1	7.21341809	1.576564E-011	1.365636E-012	0	0.000000E+000
1	7.21345062	1.365636E-012	1.576564E-011	1	0.000000E+000
1	7.21403350	1.576564E-011	1.365636E-012	0	0.000000E+000
1	7.21408694	1.365636E-012	1.576564E-011	1	0.000000E+000
1	7.21431599	1.576564E-011	1.365636E-012	0	0.000000E+000
1	7.21433093	1.365636E-012	1.576564E-011	1	0.000000E+000
1	7.21501965	1.576564E-011	1.365636E-012	0	0.000000E+000
1	7.21506836	1.365636E-012	1.576564E-011	1	0.000000E+000
1	7.21716771	1.576564E-011	1.365636E-012	0	0.000000E+000
1	7.21719755	1.365636E-012	1.576564E-011	1	0.000000E+000
1	7.21721145	1.576564E-011	1.365636E-012	0	0.000000E+000
1	7.21731546	1.365636E-012	1.576564E-011	1	0.000000E+000
1	7.21737165	1.576564E-011	1.365636E-012	0	0.000000E+000
1	7.21739559	1.365636E-012	1.576564E-011	1	0.000000E+000
1	7.21742004	1.576564E-011	1.365636E-012	0	0.000000E+000
1	7.21771905	1.365636E-012	1.576564E-011	1	0.000000E+000
1	7.22042513	1.576564E-011	1.365636E-012	0	0.000000E+000
1	7.22046866	1.365636E-012	1.576564E-011	1	0.000000E+000
1	7.22234328	1.576564E-011	1.365636E-012	0	0.000000E+000
1	7.22239003	1.365636E-012	1.576564E-011	1	0.000000E+000
1	7.22603626	1.576564E-011	1.365636E-012	0	0.000000E+000
1	7.22604230	1.365636E-012	1.576564E-011	1	0.000000E+000
1	7.22686669	1.576564E-011	1.365636E-012	0	0.000000E+000
1	7.22691155	1.365636E-012	1.576564E-011	1	0.000000E+000
1	7.22894300	1.576564E-011	1.365636E-012	0	0.000000E+000
1	7.22895790	1.365636E-012	1.576564E-011	1	0.000000E+000
1	7.22990692	1.576564E-011	1.365636E-012	0	0.000000E+000
1	7.22995877	1.365636E-012	1.576564E-011	1	0.000000E+000
1	7.23066702	1.576564E-011	1.365636E-012	0	0.000000E+000
1	7.23072677	1.365636E-012	1.576564E-011	1	0.000000E+000
1	7.23170823	1.576564E-011	1.365636E-012	0	0.000000E+000
1	7.23191420	1.365636E-012	1.576564E-011	1	0.000000E+000
1	7.23205638	1.576564E-011	1.365636E-012	0	0.000000E+000
1	7.23211165	1.365636E-012	1.576564E-011	1	0.000000E+000
1	7.23308399	1.576564E-011	1.365636E-012	0	0.000000E+000
1	7.23310041	1.365636E-012	1.576564E-011	1	0.000000E+000
1	7.23417379	1.576564E-011	1.365636E-012	0	0.000000E+000
1	7.23419565	1.365636E-012	1.576564E-011	1	0.000000E+000
1	7.23446971	1.576564E-011	1.365636E-012	0	0.000000E+000
1	7.23449948	1.365636E-012	1.576564E-011	1	0.000000E+000
1	7.23485649	1.576564E-011	1.365636E-012	0	0.000000E+000
1	7.23653941	1.365636E-012	1.576564E-011	1	0.000000E+000
1	7.23725405	1.576564E-011	1.365636E-012	0	0.000000E+000
1	7.23837643	1.365636E-012	1.576564E-011	1	0.000000E+000
1	7.23951941	1.576564E-011	1.365636E-012	0	0.000000E+000
1	7.23956221	1.365636E-012	1.576564E-011	1	0.000000E+000
1	7.24026659	1.576564E-011	1.365636E-012	0	0.000000E+000
1	7.24027799	1.365636E-012	1.576564E-011	1	0.000000E+000
1	7.24030867	1.576564E-011	1.365636E-012	0	0.000000E+000
1	7.24034104	1.365636E-012	1.576564E-011	1	0.000000E+000
1	7.24036542	1.576564E-011	1.365636E-012	0	0.000000E+000
1	7.24044541	1.365636E-012	1.576564E-011	1	0.000000E+000
1	7.24255014	1.576564E-011	1.365636E-012	0	0.000000E+000
1	7.24258274	1.365636E-012	1.576564E-011	1	0.000000E+000
1	7.24263404	1.576564E-011	1.365636E-012	0	0.000000E+000
1	7.24266109	1.365636E-012	1.576564E-011	1	0.000000E+000
1	7.24540839	1.576564E-011	1.365636E-012	0	0.000000E+000
1	7.24543218	1.365636E-012	1.576564E-011	1	0.000000E+000
1	7.24703823	1.576564E-011	1.365636E-012	0	0.000000E+000
1	7.24792603	1.365636E-012	1.576564E-011	1	0.000000E+000
1	7.25301008	1.576564E-011	1.365636E-012	0	0.000000E+000
1	7.25304124	1.365636E-012	1.576564E-011	1	0.000000E+000
1	7.25424663	1.576564E-011	1.365636E-012	0	0.000000E+000
1	7.25504734	1.365636E-012	1.576564E-011	1	0.000000E+000
1	7.25569310	1.576564E-011	1.365636E-012	0	0.000000E+000
1	7.25575972	1.365636E-012	1.576564E-011	1	0.000000E+000
1	7.25646221	1.576564E-011	1.365636E-012	0	0.000000E+000
1	7.25649265	1.365636E-012	1.576564E-011	1	0.000000E+000
1	7.25668404	1.576564E-011	1.365636E-012	0	0.000000E+000
1	7.25673025	1.365636E-012	1.576564E-011	1	0.000000E+000
1	7.25828482	1.576564E-011	1.365636E-012	0	0.000000E+000
1	7.25903944	1.365636E-012	1.576564E-011	1	0.000000E+000
1	7.26269972	1.576564E-011	1.365636E-012	0	0.000000E+000
1	7.26292640	1.365636E-012	1.576564E-011	1	0.000000E+000
1	7.26539958	1.576564E-011	1.365636E-012	0	0.000000E+000
1	7.26543757	1.365636E-012	1.576564E-011	1	0.000000E+000
1	7.27024959	1.576564E-011	1.365636E-012	0	0.000000E+000
1	7.27026413	1.365636E-012	1.576564E-011	1	0.000000E+000
1	7.27036421	1.576564E-011	1.365636E-012	0	0.000000E+000
1	7.27038307	1.365636E-012	1.576564E-011	1	0.000000E+000
1	7.27507972	1.576564E-011	1.365636E-012	0	0.000000E+000
1	7.27512266	1.365636E-012	1.576564E-011	1	0.000000E+000
1	7.28054278	1.576564E-011	1.365636E-012	0	0.000000E+000
1	7.28056685	1.365636E-012	1.576564E-011	1	0.000000E+000
1	7.28206400	1.576564E-011	1.365636E-012	0	0.000000E+000
1	7.28207836	1.365636E-012	1.576564E-011	1	0.000000E+000
1	7.28258538	1.576564E-011	1.365636E-012	0	0.000000E+000
1	7.28259864	1.365636E-012	1.576564E-011	1	0.000000E+000
1	7.28319831	1.576564E-011	1.365636E-012	0	0.000000E+000
1	7.28399788	1.365636E-012	1.576564E-011	1	0.000000E+000
1	7.28432818	1.576564E-011	1.365636E-012	0	0.000000E+000
1	7.28436024	1.365636E-012	1.576564E-011	1	0.000000E+000
1	7.28440502	1.576564E-011	1.365636E-012	0	0.000000E+000
1	7.28444913	1.365636E-012	1.576564E-011	1	0.000000E+000
1	7.28651151	1.576564E-011	1.365636E-012	0	0.000000E+000
1	7.28659960	1.365636E-012	1.576564E-011	1	0.000000E+000
1	7.28675351	1.576564E-011	1.365636E-012	0	0.000000E+000
1	7.28680056	1.365636E-012	1.576564E-011	1	0.000000E+000
1	7.28960075	1.576564E-011	1.365636E-012	0	0.000000E+000
1	7.28965916	1.365636E-012	1.576564E-011	1	0.000000E+000
1	7.29052004	1.576564E-011	1.365636E-012	0	0.000000E+000
1	7.29055551	1.365636E-012	1.576564E-011	1	0.000000E+000
1	7.29202126	1.576564E-011	1.365636E-012	0	0.000000E+000
1	7.29204798	1.365636E-012	1.576564E-011	1	0.000000E+000
1	7.29422195	1.576564E-011	1.365636E-012	0	0.000000E+000
1	7.29540299	1.365636E-012	1.576564E-011	1	0.000000E+000
1	7.29831236	1.576564E-011	1.365636E-012	0	0.000000E+000
1	7.29856546	1.365636E-012	1.576564E-011	1	0.000000E+000
1	7.29861492	1.576564E-011	1.365636E-012	0	0.000000E+000
1	7.29916020	1.365636E-012	1.576564E-011	1	0.000000E+000
1	7.29962487	1.576564E-011	1.365636E-012	0	0.000000E+000
1	7.29968490	1.365636E-012	1.576564E-011	1	0.000000E+000
1	7.30069567	1.576564E-011	1.365636E-012	0	0.000000E+000
1	7.30071904	1.365636E-012	1.576564E-011	1	0.000000E+000
1	7.30079388	1.576564E-011	1.365636E-012	0	0.000000E+000
1	7.30080924	1.365636E-012	1.576564E-011	1	0.000000E+000
1	7.30102393	1.576564E-011	1.365636E-012	0	0.000000E+000
1	7.30106111	1.365636E-012	1.576564E-011	1	0.000000E+000
1	7.30181283	1.576564E-011	1.365636E-012	0	0.000000E+000
1	7.30185775	1.365636E-012	1.576564E-011	1	0.000000E+000
1	7.30256920	1.576564E-011	1.365636E-012	0	0.000000E+000
1	7.30259336	1.365636E-012	1.576564E-011	1	0.000000E+000
1	7.30393271	1.576564E-011	1.365636E-012	0	0.000000E+000
1	7.30396799	1.365636E-012	1.576564E-011	1	0.000000E+000
1	7.30604914	1.576564E-011	1.365636E-012	0	0.000000E+000
1	7.30626923	1.365636E-012	1.576564E-011	1	0.000000E+000
1	7.30637344	1.576564E-011	1.365636E-012	0	0.000000E+000
1	7.30637733	1.365636E-012	1.576564E-011	1	0.000000E+000
1	7.30708101	1.576564E-011	1.365636E-012	0	0.000000E+000
1	7.30712371	1.365636E-012	1.576564E-011	1	0.000000E+000
1	7.30734299	1.576564E-011	1.365636E-012	0	0.000000E+000
1	7.30736179	1.365636E-012	1.576564E-011	1	0.000000E+000
1	7.31080689	1.576564E-011	1.365636E-012	0	0.000000E+000
1	7.31084983	1.365636E-012	1.576564E-011	1	0.000000E+000
1	7.31106940	1.576564E-011	1.365636E-012	0	0.000000E+000
1	7.31111435	1.365636E-012	1.576564E-011	1	0.000000E+000
1	7.31263078	1.576564E-011	1.365636E-012	0	0.000000E+000
1	7.31265634	1.365636E-012	1.576564E-011	1	0.000000E+000
1	7.31357310	1.576564E-011	1.365636E-012	0	0.000000E+000
1	7.31359380	1.365636E-012	1.576564E-011	1	0.000000E+000
1	7.31375062	1.576564E-011	1.365636E-012	0	0.000000E+000
1	7.31486501	1.365636E-012	1.576564E-011	1	0.000000E+000
1	7.31545302	1.576564E-011	1.365636E-012	0	0.000000E+000
1	7.31558587	1.365636E-012	1.576564E-011	1	0.000000E+000
1	7.31667691	1.576564E-011	1.365636E-012	0	0.000000E+000
1	7.31672165	1.365636E-012	1.576564E-011	1	0.000000E+000
1	7.31921519	1.576564E-011	1.365636E-012	0	0.000000E+000
1	7.31922604	1.365636E-012	1.576564E-011	1	0.000000E+000
1	7.31974905	1.576564E-011	1.365636E-012	0	0.000000E+000
1	7.31990150	1.365636E-012	1.576564E-011	1	0.000000E+000
1	7.32109435	1.576564E-011	1.365636E-012	0	0.000000E+000
1	7.32115436	1.365636E-012	1.576564E-011	1	0.000000E+000
1	7.32160559	1.576564E-011	1.365636E-012	0	0.000000E+000
1	7.32164313	1.365636E-012	1.576564E-011	1	0.000000E+000
1	7.32289447	1.576564E-011	1.365636E-012	0	0.000000E+000
1	7.32403680	1.365636E-012	1.576564E-011	1	0.000000E+000
1	7.32451065	1.576564E-011	1.365636E-012	0	0.000000E+000
1	7.32453533	1.365636E-012	1.576564E-011	1	0.000000E+000
1	7.32585407	1.576564E-011	1.365636E-012	0	0.000000E+000
1	7.32590800	1.365636E-012	1.576564E-011	1	0.000000E+000
1	7.32623521	1.576564E-011	1.365636E-012	0	0.000000E+000
1	7.32625772	1.365636E-012	1.576564E-011	1	0.000000E+000
1	7.33045928	1.576564E-011	1.365636E-012	0	0.000000E+000
1	7.33081396	1.365636E-012	1.576564E-011	1	0.000000E+000
1	7.33232559	1.576564E-011	1.365636E-012	0	0.000000E+000
1	7.33245879	1.365636E-012	1.576564E-011	1	0.000000E+000
1	7.33321651	1.576564E-011	1.365636E-012	0	0.000000E+000
1	7.33325113	1.365636E-012	1.576564E-011	1	0.000000E+000
1	7.33565184	1.576564E-011	1.365636E-012	0	0.000000E+000
1	7.33566141	1.365636E-012	1.576564E-011	1	0.000000E+000
1	7.33660559	1.576564E-011	1.365636E-012	0	0.000000E+000
1	7.33662943	1.365636E-012	1.576564E-011	1	0.000000E+000
1	7.33875471	1.576564E-011	1.365636E-012	0	0.000000E+000
1	7.33896193	1.365636E-012	1.576564E-011	1	0.000000E+000
1	7.33929831	1.576564E-011	1.365636E-012	0	0.000000E+000
1	7.33933614	1.365636E-012	1.576564E-011	1	0.000000E+000
1	7.34016887	1.576564E-011	1.365636E-012	0	0.000000E+000
1	7.34020859	1.365636E-012	1.576564E-011	1	0.000000E+000
1	7.34047531	1.576564E-011	1.365636E-012	0	0.000000E+000
1	7.34048798	1.365636E-012	1.576564E-011	1	0.000000E+000
1	7.34076385	1.576564E-011	1.365636E-012	0	0.000000E+000
1	7.34077743	1.365636E-012	1.576564E-011	1	0.000000E+000
1	7.34159353	1.576564E-011	1.365636E-012	0	0.000000E+000
1	7.34168405	1.365636E-012	1.576564E-011	1	0.000000E+000
1	7.34244494	1.576564E-011	1.365636E-012	0	0.000000E+000
1	7.34246156	1.365636E-012	1.576564E-011	1	0.000000E+000
1	7.34336435	1.576564E-011	1.365636E-012	0	0.000000E+000
1	7.34344713	1.365636E-012	1.576564E-011	1	0.000000E+000
1	7.34365884	1.576564E-011	1.365636E-012	0	0.000000E+000
1	7.34772204	1.365636E-012	1.576564E-011	1	0.000000E+000
1	7.34821905	1.576564E-011	1.365636E-012	0	0.000000E+000
1	7.34825939	1.365636E-012	1.576564E-011	1	0.000000E+000
1	7.34840731	1.576564E-011	1.365636E-012	0	0.000000E+000
1	7.35381864	1.365636E-012	1.576564E-011	1	0.000000E+000
1	7.35556644	1.576564E-011	1.365636E-012	0	0.000000E+000
1	7.35561374	1.365636E-012	1.576564E-011	1	0.000000E+000
1	7.35582651	1.576564E-011	1.365636E-012	0	0.000000E+000
1	7.35769297	1.365636E-012	1.576564E-011	1	0.000000E+000
1	7.35913633	1.576564E-011	1.365636E-012	0	0.000000E+000
1	7.35918177	1.365636E-012	1.576564E-011	1	0.000000E+000
1	7.35997870	1.576564E-011	1.365636E-012	0	0.000000E+000
1	7.35999427	1.365636E-012	1.576564E-011	1	0.000000E+000
1	7.36266251	1.576564E-011	1.365636E-012	0	0.000000E+000
1	7.36268775	1.365636E-012	1.576564E-011	1	0.000000E+000
1	7.36309880	1.576564E-011	1.365636E-012	0	0.000000E+000
1	7.36313424	1.365636E-012	1.576564E-011	1	0.000000E+000
1	7.36617384	1.576564E-011	1.365636E-012	0	0.000000E+000
1	7.36619839	1.365636E-012	1.576564E-011	1	0.000000E+000
1	7.36692398	1.576564E-011	1.365636E-012	0	0.000000E+000
1	7.36695501	1.365636E-012	1.576564E-011	1	0.000000E+000
1	7.36746222	1.576564E-011	1.365636E-012	0	0.000000E+000
1	7.36750475	1.365636E-012	1.576564E-011	1	0.000000E+000
1	7.36913333	1.576564E-011	1.365636E-012	0	0.000000E+000
1	7.36919466	1.365636E-012	1.576564E-011	1	0.000000E+000
1	7.36967054	1.576564E-011	1.365636E-012	0	0.000000E+000
1	7.38255449	1.365636E-012	1.576564E-011	1	0.000000E+000
1	7.38334556	1.576564E-011	1.365636E-012	0	0.000000E+000
1	7.38349502	1.365636E-012	1.576564E-011	1	0.000000E+000
1	7.38353639	1.576564E-011	1.365636E-012	0	0.000000E+000
1	7.38364932	1.365636E-012	1.576564E-011	1	0.000000E+000
1	7.38372622	1.576564E-011	1.365636E-012	0	0.000000E+000
1	7.38391408	1.365636E-012	1.576564E-011	1	0.000000E+000
1	7.38492999	1.576564E-011	1.365636E-012	0	0.000000E+000
1	7.38509839	1.365636E-012	1.576564E-011	1	0.000000E+000
1	7.38611933	1.576564E-011	1.365636E-012	0	0.000000E+000
1	7.38613346	1.365636E-012	1.576564E-011	1	0.000000E+000
1	7.38620575	1.576564E-011	1.365636E-012	0	0.000000E+000
1	7.38625122	1.365636E-012	1.576564E-011	1	0.000000E+000
1	7.38892062	1.576564E-011	1.365636E-012	0	0.000000E+000
1	7.38897013	1.365636E-012	1.576564E-011	1	0.000000E+000
1	7.38960047	1.576564E-011	1.365636E-012	0	0.000000E+000
1	7.38964395	1.365636E-012	1.576564E-011	1	0.000000E+000
1	7.39168575	1.576564E-011	1.365636E-012	0	0.000000E+000
1	7.39172957	1.365636E-012	1.576564E-011	1	0.000000E+000
1	7.39193224	1.576564E-011	1.365636E-012	0	0.000000E+000
1	7.39197839	1.365636E-012	1.576564E-011	1	0.000000E+000
1	7.39611030	1.576564E-011	1.365636E-012	0	0.000000E+000
1	7.39612813	1.365636E-012	1.576564E-011	1	0.000000E+000
1	7.39723179	1.576564E-011	1.365636E-012	0	0.000000E+000
1	7.39729309	1.365636E-012	1.576564E-011	1	0.000000E+000
1	7.39910499	1.576564E-011	1.365636E-012	0	0.000000E+000
1	7.39935748	1.365636E-012	1.576564E-011	1	0.000000E+000
1	7.40076595	1.576564E-011	1.365636E-012	0	0.000000E+000
1	7.40081227	1.365636E-012	1.576564E-011	1	0.000000E+000
1	7.40187777	1.576564E-011	1.365636E-012	0	0.000000E+000
1	7.40191006	1.365636E-012	1.576564E-011	1	0.000000E+000
1	7.40557632	1.576564E-011	1.365636E-012	0	0.000000E+000
1	7.40564272	1.365636E-012	1.576564E-011	1	0.000000E+000
1	7.40586675	1.576564E-011	1.365636E-012	0	0.000000E+000
1	7.40741005	1.365636E-012	1.576564E-011	1	0.000000E+000
1	7.40765650	1.576564E-011	1.365636E-012	0	0.000000E+000
1	7.40768261	1.365636E-012	1.576564E-011	1	0.000000E+000
1	7.40864557	1.576564E-011	1.365636E-012	0	0.000000E+000
1	7.40867419	1.365636E-012	1.576564E-011	1	0.000000E+000
1	7.40924729	1.576564E-011	1.365636E-012	0	0.000000E+000
1	7.40928124	1.365636E-012	1.576564E-011	1	0.000000E+000
1	7.41025333	1.576564E-011	1.365636E-012	0	0.000000E+000
1	7.41029231	1.365636E-012	1.576564E-011	1	0.000000E+000
1	7.41074566	1.576564E-011	1.365636E-012	0	0.000000E+000
1	7.41075033	1.365636E-012	1.576564E-011	1	0.000000E+000
1	7.41103631	1.576564E-011	1.365636E-012	0	0.000000E+000
1	7.41108803	1.365636E-012	1.576564E-011	1	0.000000E+000
1	7.41223076	1.576564E-011	1.365636E-012	0	0.000000E+000
1	7.45978004	1.365636E-012	1.576564E-011	1	0.000000E+000
1	7.45997627	1.576564E-011	1.365636E-012	0	0.000000E+000
1	7.46001730	1.365636E-012	1.576564E-011	1	0.000000E+000
1	7.46177717	1.576564E-011	1.365636E-012	0	0.000000E+000
1	7.46181927	1.365636E-012	1.576564E-011	1	0.000000E+000
1	7.46244614	1.576564E-011	1.365636E-012	0	0.000000E+000
1	7.46246050	1.365636E-012	1.576564E-011	1	0.000000E+000
1	7.46255336	1.576564E-011	1.365636E-012	0	0.000000E+000
1	7.46258509	1.365636E-012	1.576564E-011	1	0.000000E+000
1	7.46308217	1.576564E-011	1.365636E-012	0	0.000000E+000
1	7.46312463	1.365636E-012	1.576564E-011	1	0.000000E+000
1	7.46629927	1.576564E-011	1.365636E-012	0	0.000000E+000
1	7.46633114	1.365636E-012	1.576564E-011	1	0.000000E+000
1	7.47058743	1.576564E-011	1.365636E-012	0	0.000000E+000
1	7.47173583	1.365636E-012	1.576564E-011	1	0.000000E+000
1	7.47277448	1.576564E-011	1.365636E-012	0	0.000000E+000
1	7.47282411	1.365636E-012	1.576564E-011	1	0.000000E+000
1	7.47283223	1.576564E-011	1.365636E-012	0	0.000000E+000
1	7.47286312	1.365636E-012	1.576564E-011	1	0.000000E+000
1	7.47489779	1.576564E-011	1.365636E-012	0	0.000000E+000
1	20.51256545	1.306470E-012	1.570647E-011	1	0.000000E+000
1	20.51641741	1.570647E-011	1.306470E-012	0	0.000000E+000
1	20.51644952	1.306470E-012	1.570647E-011	1	0.000000E+000
1	20.51679745	1.570647E-011	1.306470E-012	0	0.000000E+000
1	20.51682270	1.306470E-012	1.570647E-011	1	0.000000E+000
1	20.51865443	1.570647E-011	1.306470E-012	0	0.000000E+000
1	20.52056003	1.306470E-012	1.570647E-011	1	0.000000E+000
1	20.52093616	1.570647E-011	1.306470E-012	0	0.000000E+000
1	20.52097241	1.306470E-012	1.570647E-011	1	0.000000E+000
1	20.52311365	1.570647E-011	1.306470E-012	0	0.000000E+000
1	20.52361547	1.306470E-012	1.570647E-011	1	0.000000E+000
1	20.52715012	1.570647E-011	1.306470E-012	0	0.000000E+000
1	20.52718085	1.306470E-012	1.570647E-011	1	0.000000E+000
1	20.52793921	1.570647E-011	1.306470E-012	0	0.000000E+000
1	20.52796088	1.306470E-012	1.570647E-011	1	0.000000E+000
1	20.52965558	1.570647E-011	1.306470E-012	0	0.000000E+000
1	20.52996871	1.306470E-012	1.570647E-011	1	0.000000E+000
1	20.53007351	1.570647E-011	1.306470E-012	0	0.000000E+000
1	20.53225721	1.306470E-012	1.570647E-011	1	0.000000E+000
1	20.53261873	1.570647E-011	1.306470E-012	0	0.000000E+000
1	20.53263670	1.306470E-012	1.570647E-011	1	0.000000E+000
1	20.53413136	1.570647E-011	1.306470E-012	0	0.000000E+000
1	20.53417088	1.306470E-012	1.570647E-011	1	0.000000E+000
1	20.53484237	1.570647E-011	1.306470E-012	0	0.000000E+000
1	20.53488455	1.306470E-012	1.570647E-011	1	0.000000E+000
1	20.53559491	1.570647E-011	1.306470E-012	0	0.000000E+000
1	20.53560095	1.306470E-012	1.570647E-011	1	0.000000E+000
1	20.53590889	1.570647E-011	1.306470E-012	0	0.000000E+000
1	20.53594430	1.306470E-012	1.570647E-011	1	0.000000E+000
1	20.53769640	1.570647E-011	1.306470E-012	0	0.000000E+000
1	20.53800971	1.306470E-012	1.570647E-011	1	0.000000E+000
1	20.53830686	1.570647E-011	1.306470E-012	0	0.000000E+000
1	20.53843668	1.306470E-012	1.570647E-011	1	0.000000E+000
1	20.53885899	1.570647E-011	1.306470E-012	0	0.000000E+000
1	20.53888421	1.306470E-012	1.570647E-011	1	0.000000E+000
1	20.53919712	1.570647E-011	1.306470E-012	0	0.000000E+000
1	20.53921931	1.306470E-012	1.570647E-011	1	0.000000E+000
1	20.53965852	1.570647E-011	1.306470E-012	0	0.000000E+000
1	20.53966486	1.306470E-012	1.570647E-011	1	0.000000E+000
1	20.54001992	1.570647E-011	1.306470E-012	0	0.000000E+000
1	20.54048546	1.306470E-012	1.570647E-011	1	0.000000E+000
1	20.54061988	1.570647E-011	1.306470E-012	0	0.000000E+000
1	20.54093877	1.306470E-012	1.570647E-011	1	0.000000E+000
1	20.54134880	1.570647E-011	1.306470E-012	0	0.000000E+000
1	20.54135559	1.306470E-012	1.570647E-011	1	0.000000E+000
1	20.54153945	1.570647E-011	1.306470E-012	0	0.000000E+000
1	20.54157175	1.306470E-012	1.570647E-011	1	0.000000E+000
1	20.54186998	1.570647E-011	1.306470E-012	0	0.000000E+000
1	20.54479741	1.306470E-012	1.570647E-011	1	0.000000E+000
1	20.54514216	1.570647E-011	1.306470E-012	0	0.000000E+000
1	20.54515401	1.306470E-012	1.570647E-011	1	0.000000E+000
1	20.54535761	1.570647E-011	1.306470E-012	0	0.000000E+000
1	20.54538000	1.306470E-012	1.570647E-011	1	0.000000E+000
1	20.54558941	1.570647E-011	1.306470E-012	0	0.000000E+000
1	20.54775473	1.306470E-012	1.570647E-011	1	0.000000E+000
1	20.54901274	1.570647E-011	1.306470E-012	0	0.000000E+000
1	20.54930625	1.306470E-012	1.570647E-011	1	0.000000E+000
1	20.55086875	1.570647E-011	1.306470E-012	0	0.000000E+000
1	20.55223662	1.306470E-012	1.570647E-011	1	0.000000E+000
1	20.55244901	1.570647E-011	1.306470E-012	0	0.000000E+000
1	20.55248506	1.306470E-012	1.570647E-011	1	0.000000E+000
1	20.55546001	1.570647E-011	1.306470E-012	0	0.000000E+000
1	20.55548187	1.306470E-012	1.570647E-011	1	0.000000E+000
1	20.55564760	1.570647E-011	1.306470E-012	0	0.000000E+000
1	20.58966925	1.306470E-012	1.570647E-011	1	0.000000E+000
1	20.59073946	1.570647E-011	1.306470E-012	0	0.000000E+000
1	20.59075201	1.306470E-012	1.570647E-011	1	0.000000E+000
1	20.59178832	1.570647E-011	1.306470E-012	0	0.000000E+000
1	20.59186878	1.306470E-012	1.570647E-011	1	0.000000E+000
1	20.59398632	1.570647E-011	1.306470E-012	0	0.000000E+000
1	20.59401938	1.306470E-012	1.570647E-011	1	0.000000E+000
1	20.59466563	1.570647E-011	1.306470E-012	0	0.000000E+000
1	20.59478833	1.306470E-012	1.570647E-011	1	0.000000E+000
1	20.59679899	1.570647E-011	1.306470E-012	0	0.000000E+000
1	20.59710449	1.306470E-012	1.570647E-011	1	0.000000E+000
1	20.59904766	1.570647E-011	1.306470E-012	0	0.000000E+000
1	20.59907049	1.306470E-012	1.570647E-011	1	0.000000E+000
1	20.59929423	1.570647E-011	1.306470E-012	0	0.000000E+000
1	20.59930417	1.306470E-012	1.570647E-011	1	0.000000E+000
1	20.59948851	1.570647E-011	1.306470E-012	0	0.000000E+000
1	20.59955661	1.306470E-012	1.570647E-011	1	0.000000E+000
1	20.60189521	1.570647E-011	1.306470E-012	0	0.000000E+000
1	20.60194794	1.306470E-012	1.570647E-011	1	0.000000E+000
1	20.60224768	1.570647E-011	1.306470E-012	0	0.000000E+000
1	20.60228804	1.306470E-012	1.570647E-011	1	0.000000E+000
1	20.60250468	1.570647E-011	1.306470E-012	0	0.000000E+000
1	20.60251143	1.306470E-012	1.570647E-011	1	0.000000E+000
1	20.60320648	1.570647E-011	1.306470E-012	0	0.000000E+000
1	20.60324484	1.306470E-012	1.570647E-011	1	0.000000E+000
1	20.60533648	1.570647E-011	1.306470E-012	0	0.000000E+000
1	20.60536332	1.306470E-012	1.570647E-011	1	0.000000E+000
1	20.60674146	1.570647E-011	1.306470E-012	0	0.000000E+000
1	20.60677491	1.306470E-012	1.570647E-011	1	0.000000E+000
1	20.60863454	1.570647E-011	1.306470E-012	0	0.000000E+000
1	20.61659656	1.306470E-012	1.570647E-011	1	0.000000E+000
1	20.62129198	1.570647E-011	1.306470E-012	0	0.000000E+000
1	20.62218402	1.306470E-012	1.570647E-011	1	0.000000E+000
1	20.62294093	1.570647E-011	1.306470E-012	0	0.000000E+000
1	20.62295853	1.306470E-012	1.570647E-011	1	0.000000E+000
1	20.62427174	1.570647E-011	1.306470E-012	0	0.000000E+000
1	20.62431900	1.306470E-012	1.570647E-011	1	0.000000E+000
1	20.62723778	1.570647E-011	1.306470E-012	0	0.000000E+000
1	20.62727316	1.306470E-012	1.570647E-011	1	0.000000E+000
1	20.62756627	1.570647E-011	1.306470E-012	0	0.000000E+000
1	20.62757938	1.306470E-012	1.570647E-011	1	0.000000E+000
1	20.62951064	1.570647E-011	1.306470E-012	0	0.000000E+000
1	20.62953444	1.306470E-012	1.570647E-011	1	0.000000E+000
1	20.63042424	1.570647E-011	1.306470E-012	0	0.000000E+000
1	20.63048511	1.306470E-012	1.570647E-011	1	0.000000E+000
1	20.63084352	1.570647E-011	1.306470E-012	0	0.000000E+000
1	20.63088357	1.306470E-012	1.570647E-011	1	0.000000E+000
1	20.63206209	1.570647E-011	1.306470E-012	0	0.000000E+000
1	20.63254416	1.306470E-012	1.570647E-011	1	0.000000E+000
1	20.63316523	1.570647E-011	1.306470E-012	0	0.000000E+000
1	20.63318216	1.306470E-012	1.570647E-011	1	0.000000E+000
1	20.63445264	1.570647E-011	1.306470E-012	0	0.000000E+000
1	20.63470573	1.306470E-012	1.570647E-011	1	0.000000E+000
1	20.63571176	1.570647E-011	1.306470E-012	0	0.000000E+000
1	20.63575128	1.306470E-012	1.570647E-011	1	0.000000E+000
1	20.63672247	1.570647E-011	1.306470E-012	0	0.000000E+000
1	20.63676147	1.306470E-012	1.570647E-011	1	0.000000E+000
1	20.63781771	1.570647E-011	1.306470E-012	0	0.000000E+000
1	20.63784931	1.306470E-012	1.570647E-011	1	0.000000E+000
1	20.63965865	1.570647E-011	1.306470E-012	0	0.000000E+000
1	20.64051203	1.306470E-012	1.570647E-011	1	0.000000E+000
1	20.64074139	1.570647E-011	1.306470E-012	0	0.000000E+000
1	20.64077748	1.306470E-012	1.570647E-011	1	0.000000E+000
1	20.64454645	1.570647E-011	1.306470E-012	0	0.000000E+000
1	20.64455249	1.306470E-012	1.570647E-011	1	0.000000E+000
1	20.64548310	1.570647E-011	1.306470E-012	0	0.000000E+000
1	20.64636220	1.306470E-012	1.570647E-011	1	0.000000E+000
1	20.64664795	1.570647E-011	1.306470E-012	0	0.000000E+000
1	20.64669374	1.306470E-012	1.570647E-011	1	0.000000E+000
1	20.64696737	1.570647E-011	1.306470E-012	0	0.000000E+000
1	20.64700304	1.306470E-012	1.570647E-011	1	0.000000E+000
1	20.64776516	1.570647E-011	1.306470E-012	0	0.000000E+000
1	20.64780518	1.306470E-012	1.570647E-011	1	0.000000E+000
1	20.65290915	1.570647E-011	1.306470E-012	0	0.000000E+000
1	20.65295461	1.306470E-012	1.570647E-011	1	0.000000E+000
1	20.65390582	1.570647E-011	1.306470E-012	0	0.000000E+000
1	20.65457220	1.306470E-012	1.570647E-011	1	0.000000E+000
1	20.65702956	1.570647E-011	1.306470E-012	0	0.000000E+000
1	20.65707984	1.306470E-012	1.570647E-011	1	0.000000E+000
1	20.65737938	1.570647E-011	1.306470E-012	0	0.000000E+000
1	20.65740186	1.306470E-012	1.570647E-011	1	0.000000E+000
1	20.65856046	1.570647E-011	1.306470E-012	0	0.000000E+000
1	20.65856732	1.306470E-012	1.570647E-011	1	0.000000E+000
1	20.65937731	1.570647E-011	1.306470E-012	0	0.000000E+000
1	20.65938259	1.306470E-012	1.570647E-011	1	0.000000E+000
1	20.66094699	1.570647E-011	1.306470E-012	0	0.000000E+000
1	20.66116972	1.306470E-012	1.570647E-011	1	0.000000E+000
1	20.66310784	1.570647E-011	1.306470E-012	0	0.000000E+000
1	20.66313892	1.306470E-012	1.570647E-011	1	0.000000E+000
1	20.66386924	1.570647E-011	1.306470E-012	0	0.000000E+000
1	20.66491962	1.306470E-012	1.570647E-011	1	0.000000E+000
1	20.66527030	1.570647E-011	1.306470E-012	0	0.000000E+000
1	20.66534856	1.306470E-012	1.570647E-011	1	0.000000E+000
1	20.66541162	1.570647E-011	1.306470E-012	0	0.000000E+000
1	20.66542707	1.306470E-012	1.570647E-011	1	0.000000E+000
1	20.66559127	1.570647E-011	1.306470E-012	0	0.000000E+000
1	20.66562335	1.306470E-012	1.570647E-011	1	0.000000E+000
1	20.66661449	1.570647E-011	1.306470E-012	0	0.000000E+000
1	20.66665784	1.306470E-012	1.570647E-011	1	0.000000E+000
1	20.66775543	1.570647E-011	1.306470E-012	0	0.000000E+000
1	20.68218071	1.306470E-012	1.570647E-011	1	0.000000E+000
1	20.68405616	1.570647E-011	1.306470E-012	0	0.000000E+000
1	20.68408861	1.306470E-012	1.570647E-011	1	0.000000E+000
1	20.68659606	1.570647E-011	1.306470E-012	0	0.000000E+000
1	20.68666312	1.306470E-012	1.570647E-011	1	0.000000E+000
1	20.68781486	1.570647E-011	1.306470E-012	0	0.000000E+000
1	20.68789323	1.306470E-012	1.570647E-011	1	0.000000E+000
1	20.68829050	1.570647E-011	1.306470E-012	0	0.000000E+000
1	20.68830333	1.306470E-012	1.570647E-011	1	0.000000E+000
1	20.68990992	1.570647E-011	1.306470E-012	0	0.000000E+000
1	20.68992864	1.306470E-012	1.570647E-011	1	0.000000E+000
1	20.69047511	1.570647E-011	1.306470E-012	0	0.000000E+000
1	20.69061707	1.306470E-012	1.570647E-011	1	0.000000E+000
1	20.69247141	1.570647E-011	1.306470E-012	0	0.000000E+000
1	20.69248446	1.306470E-012	1.570647E-011	1	0.000000E+000
1	20.69465239	1.570647E-011	1.306470E-012	0	0.000000E+000
1	20.69466886	1.306470E-012	1.570647E-011	1	0.000000E+000
1	20.69927436	1.570647E-011	1.306470E-012	0	0.000000E+000
1	20.69931603	1.306470E-012	1.570647E-011	1	0.000000E+000
1	20.70219587	1.570647E-011	1.306470E-012	0	0.000000E+000
1	20.70231522	1.306470E-012	1.570647E-011	1	0.000000E+000
1	20.70351960	1.570647E-011	1.306470E-012	0	0.000000E+000
1	20.70356937	1.306470E-012	1.570647E-011	1	0.000000E+000
1	20.70371693	1.570647E-011	1.306470E-012	0	0.000000E+000
1	20.70377367	1.306470E-012	1.570647E-011	1	0.000000E+000
1	20.70387791	1.570647E-011	1.306470E-012	0	0.000000E+000
1	20.70390222	1.306470E-012	1.570647E-011	1	0.000000E+000
1	20.70816154	1.570647E-011	1.306470E-012	0	0.000000E+000
1	20.70833160	1.306470E-012	1.570647E-011	1	0.000000E+000
1	20.70857007	1.570647E-011	1.306470E-012	0	0.000000E+000
1	20.71016035	1.306470E-012	1.570647E-011	1	0.000000E+000
1	20.71038653	1.570647E-011	1.306470E-012	0	0.000000E+000
1	20.75700520	1.306470E-012	1.570647E-011	1	0.000000E+000
1	20.75753257	1.570647E-011	1.306470E-012	0	0.000000E+000
1	20.75753865	1.306470E-012	1.570647E-011	1	0.000000E+000
1	20.75790840	1.570647E-011	1.306470E-012	0	0.000000E+000
1	20.75791254	1.306470E-012	1.570647E-011	1	0.000000E+000
1	20.76052470	1.570647E-011	1.306470E-012	0	0.000000E+000
1	20.76058333	1.306470E-012	1.570647E-011	1	0.000000E+000
1	20.76241622	1.570647E-011	1.306470E-012	0	0.000000E+000
1	20.76246964	1.306470E-012	1.570647E-011	1	0.000000E+000
1	20.76517197	1.570647E-011	1.306470E-012	0	0.000000E+000
1	20.76537169	1.306470E-012	1.570647E-011	1	0.000000E+000
1	20.76581982	1.570647E-011	1.306470E-012	0	0.000000E+000
1	20.76582219	1.306470E-012	1.570647E-011	1	0.000000E+000
1	20.76774865	1.570647E-011	1.306470E-012	0	0.000000E+000
1	20.76779167	1.306470E-012	1.570647E-011	1	0.000000E+000
1	20.76912055	1.570647E-011	1.306470E-012	0	0.000000E+000
1	20.76992536	1.306470E-012	1.570647E-011	1	0.000000E+000
1	20.77076536	1.570647E-011	1.306470E-012	0	0.000000E+000
1	20.77121915	1.306470E-012	1.570647E-011	1	0.000000E+000
1	20.77130720	1.570647E-011	1.306470E-012	0	0.000000E+000
1	20.77134946	1.306470E-012	1.570647E-011	1	0.000000E+000
1	20.77205774	1.570647E-011	1.306470E-012	0	0.000000E+000
1	20.77211083	1.306470E-012	1.570647E-011	1	0.000000E+000
1	20.77393635	1.570647E-011	1.306470E-012	0	0.000000E+000
1	20.77399449	1.306470E-012	1.570647E-011	1	0.000000E+000
1	20.77518733	1.570647E-011	1.306470E-012	0	0.000000E+000
1	20.77521918	1.306470E-012	1.570647E-011	1	0.000000E+000
1	20.77594273	1.570647E-011	1.306470E-012	0	0.000000E+000
1	20.77596963	1.306470E-012	1.570647E-011	1	0.000000E+000
1	20.77778518	1.570647E-011	1.306470E-012	0	0.000000E+000
1	20.77792930	1.306470E-012	1.570647E-011	1	0.000000E+000
1	20.77848527	1.570647E-011	1.306470E-012	0	0.000000E+000
1	20.77965093	1.306470E-012	1.570647E-011	1	0.000000E+000
1	20.78027717	1.570647E-011	1.306470E-012	0	0.000000E+000
1	20.78033567	1.306470E-012	1.570647E-011	1	0.000000E+000
1	20.78107703	1.570647E-011	1.306470E-012	0	0.000000E+000
1	20.78110352	1.306470E-012	1.570647E-011	1	0.000000E+000
1	20.78191364	1.570647E-011	1.306470E-012	0	0.000000E+000
1	20.78196487	1.306470E-012	1.570647E-011	1	0.000000E+000
1	20.78379455	1.570647E-011	1.306470E-012	0	0.000000E+000
1	20.78381377	1.306470E-012	1.570647E-011	1	0.000000E+000
1	20.78429665	1.570647E-011	1.306470E-012	0	0.000000E+000
1	20.78706265	1.306470E-012	1.570647E-011	1	0.000000E+000
1	20.78759582	1.570647E-011	1.306470E-012	0	0.000000E+000
1	20.78768777	1.306470E-012	1.570647E-011	1	0.000000E+000
1	20.78869520	1.570647E-011	1.306470E-012	0	0.000000E+000
1	20.78877606	1.306470E-012	1.570647E-011	1	0.000000E+000
1	20.78880921	1.570647E-011	1.306470E-012	0	0.000000E+000
1	20.78885007	1.306470E-012	1.570647E-011	1	0.000000E+000
1	20.78923380	1.570647E-011	1.306470E-012	0	0.000000E+000
1	20.78925521	1.306470E-012	1.570647E-011	1	0.000000E+000
1	20.79084089	1.570647E-011	1.306470E-012	0	0.000000E+000
1	20.79086531	1.306470E-012	1.570647E-011	1	0.000000E+000
1	20.79099415	1.570647E-011	1.306470E-012	0	0.000000E+000
1	20.79162448	1.306470E-012	1.570647E-011	1	0.000000E+000
1	20.79351512	1.570647E-011	1.306470E-012	0	0.000000E+000
1	20.79353135	1.306470E-012	1.570647E-011	1	0.000000E+000
1	20.79403177	1.570647E-011	1.306470E-012	0	0.000000E+000
1	20.79452696	1.306470E-012	1.570647E-011	1	0.000000E+000
1	20.79513024	1.570647E-011	1.306470E-012	0	0.000000E+000
1	20.79515632	1.306470E-012	1.570647E-011	1	0.000000E+000
1	20.79627103	1.570647E-011	1.306470E-012	0	0.000000E+000
1	20.79653904	1.306470E-012	1.570647E-011	1	0.000000E+000
1	20.79756067	1.570647E-011	1.306470E-012	0	0.000000E+000
1	20.97355023	1.099260E-012	1.549926E-011	1	0.000000E+000
1	20.97474124	1.549926E-011	1.099260E-012	0	0.000000E+000
1	20.97476695	1.099260E-012	1.549926E-011	1	0.000000E+000
1	20.97518633	1.549926E-011	1.099260E-012	0	0.000000E+000
1	20.97628756	1.099260E-012	1.549926E-011	1	0.000000E+000
1	20.97894739	1.549926E-011	1.099260E-012	0	0.000000E+000
1	20.97930474	1.099260E-012	1.549926E-011	1	0.000000E+000
1	20.97949009	1.549926E-011	1.099260E-012	0	0.000000E+000
1	20.97956742	1.099260E-012	1.549926E-011	1	0.000000E+000
1	20.98013587	1.549926E-011	1.099260E-012	0	0.000000E+000
1	20.98082261	1.099260E-012	1.549926E-011	1	0.000000E+000
1	20.98136383	1.549926E-011	1.099260E-012	0	0.000000E+000
1	20.98144936	1.099260E-012	1.549926E-011	1	0.000000E+000
1	20.98209168	1.549926E-011	1.099260E-012	0	0.000000E+000
1	20.98210372	1.099260E-012	1.549926E-011	1	0.000000E+000
1	20.98742896	1.549926E-011	1.099260E-012	0	0.000000E+000
1	20.98744046	1.099260E-012	1.549926E-011	1	0.000000E+000
1	20.98848251	1.549926E-011	1.099260E-012	0	0.000000E+000
1	20.98940135	1.099260E-012	1.549926E-011	1	0.000000E+000
1	20.99009468	1.549926E-011	1.099260E-012	0	0.000000E+000
1	20.99161506	1.099260E-012	1.549926E-011	1	0.000000E+000
1	20.99324047	1.549926E-011	1.099260E-012	0	0.000000E+000
1	20.99502753	1.099260E-012	1.549926E-011	1	0.000000E+000
1	20.99541009	1.549926E-011	1.099260E-012	0	0.000000E+000
1	20.99555085	1.099260E-012	1.549926E-011	1	0.000000E+000
1	20.99691829	1.549926E-011	1.099260E-012	0	0.000000E+000
1	20.99729668	1.099260E-012	1.549926E-011	1	0.000000E+000
1	20.99767653	1.549926E-011	1.099260E-012	0	0.000000E+000
1	20.99785930	1.099260E-012	1.549926E-011	1	0.000000E+000
1	20.99963392	1.549926E-011	1.099260E-012	0	0.000000E+000
1	20.99966391	1.099260E-012	1.549926E-011	1	0.000000E+000
1	21.00030056	1.549926E-011	1.099260E-012	0	0.000000E+000
1	21.00194756	1.099260E-012	1.549926E-011	1	0.000000E+000
1	21.00248994	1.549926E-011	1.099260E-012	0	0.000000E+000
1	21.00250627	1.099260E-012	1.549926E-011	1	0.000000E+000
1	21.00386919	1.549926E-011	1.099260E-012	0	0.000000E+000
1	21.00388953	1.099260E-012	1.549926E-011	1	0.000000E+000
1	21.00722934	1.549926E-011	1.099260E-012	0	0.000000E+000
1	21.00724274	1.099260E-012	1.549926E-011	1	0.000000E+000
1	21.00740939	1.549926E-011	1.099260E-012	0	0.000000E+000
1	21.00744785	1.099260E-012	1.549926E-011	1	0.000000E+000
1	21.00947592	1.549926E-011	1.099260E-012	0	0.000000E+000
1	21.00949914	1.099260E-012	1.549926E-011	1	0.000000E+000
1	21.00969290	1.549926E-011	1.099260E-012	0	0.000000E+000
1	21.00973381	1.099260E-012	1.549926E-011	1	0.000000E+000
1	21.00997059	1.549926E-011	1.099260E-012	0	0.000000E+000
1	21.00998203	1.099260E-012	1.549926E-011	1	0.000000E+000
1	21.01192961	1.549926E-011	1.099260E-012	0	0.000000E+000
1	21.01196170	1.099260E-012	1.549926E-011	1	0.000000E+000
1	21.01248977	1.549926E-011	1.099260E-012	0	0.000000E+000
1	21.01386629	1.099260E-012	1.549926E-011	1	0.000000E+000
1	21.01720334	1.549926E-011	1.099260E-012	0	0.000000E+000
1	21.01725961	1.099260E-012	1.549926E-011	1	0.000000E+000
1	21.01843765	1.549926E-011	1.099260E-012	0	0.000000E+000
1	21.01846743	1.099260E-012	1.549926E-011	1	0.000000E+000
1	21.01963476	1.549926E-011	1.099260E-012	0	0.000000E+000
1	21.01963952	1.099260E-012	1.549926E-011	1	0.000000E+000
1	21.01977043	1.549926E-011	1.099260E-012	0	0.000000E+000
1	21.01979392	1.099260E-012	1.549926E-011	1	0.000000E+000
1	21.02009019	1.549926E-011	1.099260E-012	0	0.000000E+000
1	21.02012949	1.099260E-012	1.549926E-011	1	0.000000E+000
1	21.02125608	1.549926E-011	1.099260E-012	0	0.000000E+000
1	21.02137881	1.099260E-012	1.549926E-011	1	0.000000E+000
1	21.02339176	1.549926E-011	1.099260E-012	0	0.000000E+000
1	21.02343473	1.099260E-012	1.549926E-011	1	0.000000E+000
1	21.02413720	1.549926E-011	1.099260E-012	0	0.000000E+000
1	21.02414979	1.099260E-012	1.549926E-011	1	0.000000E+000
1	21.02431879	1.549926E-011	1.099260E-012	0	0.000000E+000
1	21.02439633	1.099260E-012	1.549926E-011	1	0.000000E+000
1	21.02534004	1.549926E-011	1.099260E-012	0	0.000000E+000
1	21.02584759	1.099260E-012	1.549926E-011	1	0.000000E+000
1	21.02746174	1.549926E-011	1.099260E-012	0	0.000000E+000
1	21.02746496	1.099260E-012	1.549926E-011	1	0.000000E+000
1	21.03056767	1.549926E-011	1.099260E-012	0	0.000000E+000
1	21.03142091	1.099260E-012	1.549926E-011	1	0.000000E+000
1	21.03153357	1.549926E-011	1.099260E-012	0	0.000000E+000
1	21.03154852	1.099260E-012	1.549926E-011	1	0.000000E+000
1	21.03274214	1.549926E-011	1.099260E-012	0	0.000000E+000
1	21.03276430	1.099260E-012	1.549926E-011	1	0.000000E+000
1	21.03311100	1.549926E-011	1.099260E-012	0	0.000000E+000
1	21.03332742	1.099260E-012	1.549926E-011	1	0.000000E+000
1	21.03374712	1.549926E-011	1.099260E-012	0	0.000000E+000
1	21.03379291	1.099260E-012	1.549926E-011	1	0.000000E+000
1	21.03393684	1.549926E-011	1.099260E-012	0	0.000000E+000
1	21.03476773	1.099260E-012	1.549926E-011	1	0.000000E+000
1	21.03479094	1.549926E-011	1.099260E-012	0	0.000000E+000
1	21.03483834	1.099260E-012	1.549926E-011	1	0.000000E+000
1	21.03510755	1.549926E-011	1.099260E-012	0	0.000000E+000
2	0.04984837	2.246838E-013	1.462468E-011	1	0.000000E+000
2	0.05240379	1.462468E-011	2.246838E-013	0	0.000000E+000
2	0.05243551	2.246838E-013	1.462468E-011	1	0.000000E+000
2	0.05253263	1.462468E-011	2.246838E-013	0	0.000000E+000
2	0.05256697	2.246838E-013	1.462468E-011	1	0.000000E+000
2	0.05514308	1.462468E-011	2.246838E-013	0	0.000000E+000
2	0.05518248	2.246838E-013	1.462468E-011	1	0.000000E+000
2	0.05539967	1.462468E-011	2.246838E-013	0	0.000000E+000
2	0.05542432	2.246838E-013	1.462468E-011	1	0.000000E+000
2	0.05550692	1.462468E-011	2.246838E-013	0	0.000000E+000
2	0.05556246	2.246838E-013	1.462468E-011	1	0.000000E+000
2	0.05602740	1.462468E-011	2.246838E-013	0	0.000000E+000
2	0.05605070	2.246838E-013	1.462468E-011	1	0.000000E+000
2	0.05768770	1.462468E-011	2.246838E-013	0	0.000000E+000
2	0.05776643	2.246838E-013	1.462468E-011	1	0.000000E+000
2	0.05882728	1.462468E-011	2.246838E-013	0	0.000000E+000
2	0.05884612	2.246838E-013	1.462468E-011	1	0.000000E+000
2	0.05902662	1.462468E-011	2.246838E-013	0	0.000000E+000
2	0.05904179	2.246838E-013	1.462468E-011	1	0.000000E+000
2	0.05925329	1.462468E-011	2.246838E-013	0	0.000000E+000
2	0.05963939	2.246838E-013	1.462468E-011	1	0.000000E+000
2	0.05986659	1.462468E-011	2.246838E-013	0	0.000000E+000
2	0.05987749	2.246838E-013	1.462468E-011	1	0.000000E+000
2	0.06027196	1.462468E-011	2.246838E-013	0	0.000000E+000
2	0.06045484	2.246838E-013	1.462468E-011	1	0.000000E+000
2	0.06127546	1.462468E-011	2.246838E-013	0	0.000000E+000
2	0.06131524	2.246838E-013	1.462468E-011	1	0.000000E+000
2	0.06224778	1.462468E-011	2.246838E-013	0	0.000000E+000
2	0.06225582	2.246838E-013	1.462468E-011	1	0.000000E+000
2	0.06591971	1.462468E-011	2.246838E-013	0	0.000000E+000
2	0.06595803	2.246838E-013	1.462468E-011	1	0.000000E+000
2	0.06629501	1.462468E-011	2.246838E-013	0	0.000000E+000
2	0.06631480	2.246838E-013	1.462468E-011	1	0.000000E+000
2	0.06725462	1.462468E-011	2.246838E-013	0	0.000000E+000
2	0.06725894	2.246838E-013	1.462468E-011	1	0.000000E+000
2	0.06879730	1.462468E-011	2.246838E-013	0	0.000000E+000
2	0.06883818	2.246838E-013	1.462468E-011	1	0.000000E+000
2	0.06907483	1.462468E-011	2.246838E-013	0	0.000000E+000
2	0.06924545	2.246838E-013	1.462468E-011	1	0.000000E+000
2	0.06933771	1.462468E-011	2.246838E-013	0	0.000000E+000
2	0.06982463	2.246838E-013	1.462468E-011	1	0.000000E+000
2	0.07097447	1.462468E-011	2.246838E-013	0	0.000000E+000
2	0.07099809	2.246838E-013	1.462468E-011	1	0.000000E+000
2	0.07147695	1.462468E-011	2.246838E-013	0	0.000000E+000
2	0.07170317	2.246838E-013	1.462468E-011	1	0.000000E+000
2	0.07223432	1.462468E-011	2.246838E-013	0	0.000000E+000
2	0.07226789	2.246838E-013	1.462468E-011	1	0.000000E+000
2	0.07252752	1.462468E-011	2.246838E-013	0	0.000000E+000
2	0.07256165	2.246838E-013	1.462468E-011	1	0.000000E+000
2	0.07308728	1.462468E-011	2.246838E-013	0	0.000000E+000
2	0.07309267	2.246838E-013	1.462468E-011	1	0.000000E+000
2	0.07378338	1.462468E-011	2.246838E-013	0	0.000000E+000
2	0.07378951	2.246838E-013	1.462468E-011	1	0.000000E+000
2	0.07390133	1.462468E-011	2.246838E-013	0	0.000000E+000
2	0.07394652	2.246838E-013	1.462468E-011	1	0.000000E+000
2	0.07801192	1.462468E-011	2.246838E-013	0	0.000000E+000
2	0.07805507	2.246838E-013	1.462468E-011	1	0.000000E+000
2	0.07854899	1.462468E-011	2.246838E-013	0	0.000000E+000
2	0.07857628	2.246838E-013	1.462468E-011	1	0.000000E+000
2	0.07999796	1.462468E-011	2.246838E-013	0	0.000000E+000
2	0.08124055	2.246838E-013	1.462468E-011	1	0.000000E+000
2	0.08352296	1.462468E-011	2.246838E-013	0	0.000000E+000
2	0.08352913	2.246838E-013	1.462468E-011	1	0.000000E+000
2	0.08355473	1.462468E-011	2.246838E-013	0	0.000000E+000
2	0.08357684	2.246838E-013	1.462468E-011	1	0.000000E+000
2	0.08440569	1.462468E-011	2.246838E-013	0	0.000000E+000
2	0.08445491	2.246838E-013	1.462468E-011	1	0.000000E+000
2	0.08562884	1.462468E-011	2.246838E-013	0	0.000000E+000
2	0.08565865	2.246838E-013	1.462468E-011	1	0.000000E+000
2	0.08715891	1.462468E-011	2.246838E-013	0	0.000000E+000
2	0.08762519	2.246838E-013	1.462468E-011	1	0.000000E+000
2	0.08780249	1.462468E-011	2.246838E-013	0	0.000000E+000
2	0.08782956	2.246838E-013	1.462468E-011	1	0.000000E+000
2	0.09183538	1.462468E-011	2.246838E-013	0	0.000000E+000
2	0.09183749	2.246838E-013	1.462468E-011	1	0.000000E+000
2	0.09228530	1.462468E-011	2.246838E-013	0	0.000000E+000
2	0.09231110	2.246838E-013	1.462468E-011	1	0.000000E+000
2	0.09479651	1.462468E-011	2.246838E-013	0	0.000000E+000
2	0.09483960	2.246838E-013	1.462468E-011	1	0.000000E+000
2	0.09620217	1.462468E-011	2.246838E-013	0	0.000000E+000
2	0.09626065	2.246838E-013	1.462468E-011	1	0.000000E+000
2	0.09716607	1.462468E-011	2.246838E-013	0	0.000000E+000
2	0.09719456	2.246838E-013	1.462468E-011	1	0.000000E+000
2	0.10019537	1.462468E-011	2.246838E-013	0	0.000000E+000
2	0.10021502	2.246838E-013	1.462468E-011	1	0.000000E+000
2	0.10119380	1.462468E-011	2.246838E-013	0	0.000000E+000
2	0.10121206	2.246838E-013	1.462468E-011	1	0.000000E+000
2	0.10304259	1.462468E-011	2.246838E-013	0	0.000000E+000
2	0.10306683	2.246838E-013	1.462468E-011	1	0.000000E+000
2	0.10427244	1.462468E-011	2.246838E-013	0	0.000000E+000
2	0.10429657	2.246838E-013	1.462468E-011	1	0.000000E+000
2	0.10618287	1.462468E-011	2.246838E-013	0	0.000000E+000
2	0.10618871	2.246838E-013	1.462468E-011	1	0.000000E+000
2	0.10962054	1.462468E-011	2.246838E-013	0	0.000000E+000
2	0.10962909	2.246838E-013	1.462468E-011	1	0.000000E+000
2	0.11031602	1.462468E-011	2.246838E-013	0	0.000000E+000
2	0.11032957	2.246838E-013	1.462468E-011	1	0.000000E+000
2	0.11038216	1.462468E-011	2.246838E-013	0	0.000000E+000
2	0.11042122	2.246838E-013	1.462468E-011	1	0.000000E+000
2	0.11226080	1.462468E-011	2.246838E-013	0	0.000000E+000
2	0.11229655	2.246838E-013	1.462468E-011	1	0.000000E+000
2	0.11288725	1.462468E-011	2.246838E-013	0	0.000000E+000
2	0.36541591	2.325009E-013	1.463250E-011	1	0.000000E+000
2	0.36547287	1.463250E-011	2.325009E-013	0	0.000000E+000
2	0.36550222	2.325009E-013	1.463250E-011	1	0.000000E+000
2	0.36780887	1.463250E-011	2.325009E-013	0	0.000000E+000
2	0.36785636	2.325009E-013	1.463250E-011	1	0.000000E+000
2	0.36794062	1.463250E-011	2.325009E-013	0	0.000000E+000
2	0.36796105	2.325009E-013	1.463250E-011	1	0.000000E+000
2	0.36831639	1.463250E-011	2.325009E-013	0	0.000000E+000
2	0.36833319	2.325009E-013	1.463250E-011	1	0.000000E+000
2	0.36896585	1.463250E-011	2.325009E-013	0	0.000000E+000
2	0.36901420	2.325009E-013	1.463250E-011	1	0.000000E+000
2	0.36906237	1.463250E-011	2.325009E-013	0	0.000000E+000
2	0.37570985	2.325009E-013	1.463250E-011	1	0.000000E+000
2	0.37717831	1.463250E-011	2.325009E-013	0	0.000000E+000
2	0.37720012	2.325009E-013	1.463250E-011	1	0.000000E+000
2	0.37782664	1.463250E-011	2.325009E-013	0	0.000000E+000
2	0.37787330	2.325009E-013	1.463250E-011	1	0.000000E+000
2	0.37820949	1.463250E-011	2.325009E-013	0	0.000000E+000
2	0.37825294	2.325009E-013	1.463250E-011	1	0.000000E+000
2	0.37837832	1.463250E-011	2.325009E-013	0	0.000000E+000
2	0.37840768	2.325009E-013	1.463250E-011	1	0.000000E+000
2	0.37903349	1.463250E-011	2.325009E-013	0	0.000000E+000
2	0.37915357	2.325009E-013	1.463250E-011	1	0.000000E+000
2	0.38105467	1.463250E-011	2.325009E-013	0	0.000000E+000
2	0.38109059	2.325009E-013	1.463250E-011	1	0.000000E+000
2	0.38114702	1.463250E-011	2.325009E-013	0	0.000000E+000
2	0.42831747	2.325009E-013	1.463250E-011	1	0.000000E+000
2	0.42847010	1.463250E-011	2.325009E-013	0	0.000000E+000
2	0.42847262	2.325009E-013	1.463250E-011	1	0.000000E+000
2	0.43065076	1.463250E-011	2.325009E-013	0	0.000000E+000
2	0.43067206	2.325009E-013	1.463250E-011	1	0.000000E+000
2	0.43204567	1.463250E-011	2.325009E-013	0	0.000000E+000
2	0.43206284	2.325009E-013	1.463250E-011	1	0.000000E+000
2	0.43285100	1.463250E-011	2.325009E-013	0	0.000000E+000
2	0.43286635	2.325009E-013	1.463250E-011	1	0.000000E+000
2	0.43301983	1.463250E-011	2.325009E-013	0	0.000000E+000
2	0.43386411	2.325009E-013	1.463250E-011	1	0.000000E+000
2	0.43421100	1.463250E-011	2.325009E-013	0	0.000000E+000
2	0.43423896	2.325009E-013	1.463250E-011	1	0.000000E+000
2	0.43586100	1.463250E-011	2.325009E-013	0	0.000000E+000
2	0.43588828	2.325009E-013	1.463250E-011	1	0.000000E+000
2	0.43809024	1.463250E-011	2.325009E-013	0	0.000000E+000
2	0.43817847	2.325009E-013	1.463250E-011	1	0.000000E+000
2	0.43847794	1.463250E-011	2.325009E-013	0	0.000000E+000
2	0.43849945	2.325009E-013	1.463250E-011	1	0.000000E+000
2	0.43975278	1.463250E-011	2.325009E-013	0	0.000000E+000
2	0.43976869	2.325009E-013	1.463250E-011	1	0.000000E+000
2	0.44136086	1.463250E-011	2.325009E-013	0	0.000000E+000
2	0.44138942	2.325009E-013	1.463250E-011	1	0.000000E+000
2	0.44576947	1.463250E-011	2.325009E-013	0	0.000000E+000
2	0.44584865	2.325009E-013	1.463250E-011	1	0.000000E+000
2	0.44596338	1.463250E-011	2.325009E-013	0	0.000000E+000
2	0.44597387	2.325009E-013	1.463250E-011	1	0.000000E+000
2	0.45105785	1.463250E-011	2.325009E-013	0	0.000000E+000
2	0.45109019	2.325009E-013	1.463250E-011	1	0.000000E+000
2	0.45325999	1.463250E-011	2.325009E-013	0	0.000000E+000
2	0.45329302	2.325009E-013	1.463250E-011	1	0.000000E+000
2	0.45422630	1.463250E-011	2.325009E-013	0	0.000000E+000
2	0.45423855	2.325009E-013	1.463250E-011	1	0.000000E+000
2	0.45444362	1.463250E-011	2.325009E-013	0	0.000000E+000
2	0.45465158	2.325009E-013	1.463250E-011	1	0.000000E+000
2	0.45589536	1.463250E-011	2.325009E-013	0	0.000000E+000
2	0.45623898	2.325009E-013	1.463250E-011	1	0.000000E+000
2	0.45627876	1.463250E-011	2.325009E-013	0	0.000000E+000
2	0.45629081	2.325009E-013	1.463250E-011	1	0.000000E+000
2	0.45635750	1.463250E-011	2.325009E-013	0	0.000000E+000
2	0.45646095	2.325009E-013	1.463250E-011	1	0.000000E+000
2	0.45660157	1.463250E-011	2.325009E-013	0	0.000000E+000
2	0.45664596	2.325009E-013	1.463250E-011	1	0.000000E+000
2	0.45711245	1.463250E-011	2.325009E-013	0	0.000000E+000
2	0.45721498	2.325009E-013	1.463250E-011	1	0.000000E+000
2	0.45776269	1.463250E-011	2.325009E-013	0	0.000000E+000
2	0.45779394	2.325009E-013	1.463250E-011	1	0.000000E+000
2	0.45951514	1.463250E-011	2.325009E-013	0	0.000000E+000
2	0.45952916	2.325009E-013	1.463250E-011	1	0.000000E+000
2	0.46071657	1.463250E-011	2.325009E-013	0	0.000000E+000
2	0.46081602	2.325009E-013	1.463250E-011	1	0.000000E+000
2	0.46438643	1.463250E-011	2.325009E-013	0	0.000000E+000
2	0.46622685	2.325009E-013	1.463250E-011	1	0.000000E+000
2	0.46739210	1.463250E-011	2.325009E-013	0	0.000000E+000
2	0.46742478	2.325009E-013	1.463250E-011	1	0.000000E+000
2	0.46744953	1.463250E-011	2.325009E-013	0	0.000000E+000
2	0.72294422	4.196339E-013	1.481963E-011	1	0.000000E+000
2	0.72325580	1.481963E-011	4.196339E-013	0	0.000000E+000
2	0.72329705	4.196339E-013	1.481963E-011	1	0.000000E+000
2	0.72357274	1.481963E-011	4.196339E-013	0	0.000000E+000
2	0.72363763	4.196339E-013	1.481963E-011	1	0.000000E+000
2	0.72395096	1.481963E-011	4.196339E-013	0	0.000000E+000
2	0.72396300	4.196339E-013	1.481963E-011	1	0.000000E+000
2	0.72522368	1.481963E-011	4.196339E-013	0	0.000000E+000
2	0.72593492	4.196339E-013	1.481963E-011	1	0.000000E+000
2	0.72828817	1.481963E-011	4.196339E-013	0	0.000000E+000
2	0.72832220	4.196339E-013	1.481963E-011	1	0.000000E+000
2	0.72867149	1.481963E-011	4.196339E-013	0	0.000000E+000
2	0.72871199	4.196339E-013	1.481963E-011	1	0.000000E+000
2	0.73066681	1.481963E-011	4.196339E-013	0	0.000000E+000
2	23.28309608	2.896661E-013	1.468967E-011	1	0.000000E+000
2	23.28361420	1.468967E-011	2.896661E-013	0	0.000000E+000
2	23.28364790	2.896661E-013	1.468967E-011	1	0.000000E+000
2	23.28514227	1.468967E-011	2.896661E-013	0	0.000000E+000
2	23.28519036	2.896661E-013	1.468967E-011	1	0.000000E+000
2	23.28853777	1.468967E-011	2.896661E-013	0	0.000000E+000
2	23.28856131	2.896661E-013	1.468967E-011	1	0.000000E+000
2	23.28894193	1.468967E-011	2.896661E-013	0	0.000000E+000
2	23.28900905	2.896661E-013	1.468967E-011	1	0.000000E+000
2	23.28922249	1.468967E-011	2.896661E-013	0	0.000000E+000
2	23.28947837	2.896661E-013	1.468967E-011	1	0.000000E+000
2	23.29257297	1.468967E-011	2.896661E-013	0	0.000000E+000
2	23.29259612	2.896661E-013	1.468967E-011	1	0.000000E+000
2	23.29281627	1.468967E-011	2.896661E-013	0	0.000000E+000
2	23.29288826	2.896661E-013	1.468967E-011	1	0.000000E+000
2	23.29481328	1.468967E-011	2.896661E-013	0	0.000000E+000
2	23.29484773	2.896661E-013	1.468967E-011	1	0.000000E+000
2	23.29697814	1.468967E-011	2.896661E-013	0	0.000000E+000
2	23.29700270	2.896661E-013	1.468967E-011	1	0.000000E+000
2	23.29713197	1.468967E-011	2.896661E-013	0	0.000000E+000
2	23.29714842	2.896661E-013	1.468967E-011	1	0.000000E+000
2	23.29763781	1.468967E-011	2.896661E-013	0	0.000000E+000
2	23.29767767	2.896661E-013	1.468967E-011	1	0.000000E+000
2	23.29774357	1.468967E-011	2.896661E-013	0	0.000000E+000
2	23.29805115	2.896661E-013	1.468967E-011	1	0.000000E+000
2	23.29993808	1.468967E-011	2.896661E-013	0	0.000000E+000
2	23.29996285	2.896661E-013	1.468967E-011	1	0.000000E+000
2	23.30019533	1.468967E-011	2.896661E-013	0	0.000000E+000
2	23.30022108	2.896661E-013	1.468967E-011	1	0.000000E+000
2	23.30052235	1.468967E-011	2.896661E-013	0	0.000000E+000
2	23.30118447	2.896661E-013	1.468967E-011	1	0.000000E+000
2	23.30121114	1.468967E-011	2.896661E-013	0	0.000000E+000
2	23.30186717	2.896661E-013	1.468967E-011	1	0.000000E+000
2	23.30306902	1.468967E-011	2.896661E-013	0	0.000000E+000
2	23.36074149	2.896661E-013	1.468967E-011	1	0.000000E+000
2	23.36358073	1.468967E-011	2.896661E-013	0	0.000000E+000
2	23.36359032	2.896661E-013	1.468967E-011	1	0.000000E+000
2	23.36389881	1.468967E-011	2.896661E-013	0	0.000000E+000
2	23.36390708	2.896661E-013	1.468967E-011	1	0.000000E+000
2	23.36566088	1.468967E-011	2.896661E-013	0	0.000000E+000
2	23.36573533	2.896661E-013	1.468967E-011	1	0.000000E+000
2	23.36666284	1.468967E-011	2.896661E-013	0	0.000000E+000
2	23.36673922	2.896661E-013	1.468967E-011	1	0.000000E+000
2	23.36802116	1.468967E-011	2.896661E-013	0	0.000000E+000
2	23.36804181	2.896661E-013	1.468967E-011	1	0.000000E+000
2	23.36932037	1.468967E-011	2.896661E-013	0	0.000000E+000
2	23.36964280	2.896661E-013	1.468967E-011	1	0.000000E+000
2	23.37047332	1.468967E-011	2.896661E-013	0	0.000000E+000
2	23.37053015	2.896661E-013	1.468967E-011	1	0.000000E+000
2	23.37304760	1.468967E-011	2.896661E-013	0	0.000000E+000
2	23.37310924	2.896661E-013	1.468967E-011	1	0.000000E+000
2	23.37420163	1.468967E-011	2.896661E-013	0	0.000000E+000
2	23.37422962	2.896661E-013	1.468967E-011	1	0.000000E+000
2	23.37448704	1.468967E-011	2.896661E-013	0	0.000000E+000
2	23.37453780	2.896661E-013	1.468967E-011	1	0.000000E+000
2	23.38031966	1.468967E-011	2.896661E-013	0	0.000000E+000
2	23.38075919	2.896661E-013	1.468967E-011	1	0.000000E+000
2	23.38427036	1.468967E-011	2.896661E-013	0	0.000000E+000
2	23.38429960	2.896661E-013	1.468967E-011	1	0.000000E+000
2	23.38494504	1.468967E-011	2.896661E-013	0	0.000000E+000
2	23.38500056	2.896661E-013	1.468967E-011	1	0.000000E+000
2	23.38590565	1.468967E-011	2.896661E-013	0	0.000000E+000
2	23.38592019	2.896661E-013	1.468967E-011	1	0.000000E+000
2	23.38694237	1.468967E-011	2.896661E-013	0	0.000000E+000
2	23.38699974	2.896661E-013	1.468967E-011	1	0.000000E+000
2	23.38739839	1.468967E-011	2.896661E-013	0	0.000000E+000
2	23.38748133	2.896661E-013	1.468967E-011	1	0.000000E+000
2	23.38773862	1.468967E-011	2.896661E-013	0	0.000000E+000
2	23.38777869	2.896661E-013	1.468967E-011	1	0.000000E+000
2	23.38913525	1.468967E-011	2.896661E-013	0	0.000000E+000
2	23.38918955	2.896661E-013	1.468967E-011	1	0.000000E+000
2	23.39043985	1.468967E-011	2.896661E-013	0	0.000000E+000
2	23.47259275	3.739202E-013	1.477392E-011	1	0.000000E+000
2	23.47306881	1.477392E-011	3.739202E-013	0	0.000000E+000
2	23.47310425	3.739202E-013	1.477392E-011	1	0.000000E+000
2	23.47339760	1.477392E-011	3.739202E-013	0	0.000000E+000
2	23.47343197	3.739202E-013	1.477392E-011	1	0.000000E+000
2	23.47354532	1.477392E-011	3.739202E-013	0	0.000000E+000
2	23.47357805	3.739202E-013	1.477392E-011	1	0.000000E+000
2	23.47698172	1.477392E-011	3.739202E-013	0	0.000000E+000
2	23.47704628	3.739202E-013	1.477392E-011	1	0.000000E+000
2	23.47809218	1.477392E-011	3.739202E-013	0	0.000000E+000
2	23.47899147	3.739202E-013	1.477392E-011	1	0.000000E+000
2	23.48111365	1.477392E-011	3.739202E-013	0	0.000000E+000
2	23.48162796	3.739202E-013	1.477392E-011	1	0.000000E+000
2	23.48250719	1.477392E-011	3.739202E-013	0	0.000000E+000
2	23.48254022	3.739202E-013	1.477392E-011	1	0.000000E+000
2	23.48288183	1.477392E-011	3.739202E-013	0	0.000000E+000
2	23.48297746	3.739202E-013	1.477392E-011	1	0.000000E+000
2	23.48383940	1.477392E-011	3.739202E-013	0	0.000000E+000
2	23.48385108	3.739202E-013	1.477392E-011	1	0.000000E+000
2	23.48423247	1.477392E-011	3.739202E-013	0	0.000000E+000
2	23.48427671	3.739202E-013	1.477392E-011	1	0.000000E+000
2	23.48477507	1.477392E-011	3.739202E-013	0	0.000000E+000
2	23.48481450	3.739202E-013	1.477392E-011	1	0.000000E+000
2	23.48493689	1.477392E-011	3.739202E-013	0	0.000000E+000
2	23.48495774	3.739202E-013	1.477392E-011	1	0.000000E+000
2	23.48609926	1.477392E-011	3.739202E-013	0	0.000000E+000
2	23.48610749	3.739202E-013	1.477392E-011	1	0.000000E+000
2	23.48645490	1.477392E-011	3.739202E-013	0	0.000000E+000
2	23.48648215	3.739202E-013	1.477392E-011	1	0.000000E+000
2	23.48655987	1.477392E-011	3.739202E-013	0	0.000000E+000
2	23.48659620	3.739202E-013	1.477392E-011	1	0.000000E+000
2	23.48678807	1.477392E-011	3.739202E-013	0	0.000000E+000
2	23.48756644	3.739202E-013	1.477392E-011	1	0.000000E+000
2	23.48801720	1.477392E-011	3.739202E-013	0	0.000000E+000
2	23.48807047	3.739202E-013	1.477392E-011	1	0.000000E+000
2	23.48949847	1.477392E-011	3.739202E-013	0	0.000000E+000
2	23.48954204	3.739202E-013	1.477392E-011	1	0.000000E+000
2	23.48982109	1.477392E-011	3.739202E-013	0	0.000000E+000
2	23.48982847	3.739202E-013	1.477392E-011	1	0.000000E+000
2	23.49055758	1.477392E-011	3.739202E-013	0	0.000000E+000
2	23.49059202	3.739202E-013	1.477392E-011	1	0.000000E+000
2	23.49156217	1.477392E-011	3.739202E-013	0	0.000000E+000
2	23.49158252	3.739202E-013	1.477392E-011	1	0.000000E+000
2	23.49184215	1.477392E-011	3.739202E-013	0	0.000000E+000
2	23.49185629	3.739202E-013	1.477392E-011	1	0.000000E+000
2	23.49248283	1.477392E-011	3.739202E-013	0	0.000000E+000
2	23.49258024	3.739202E-013	1.477392E-011	1	0.000000E+000
2	23.49327937	1.477392E-011	3.739202E-013	0	0.000000E+000
2	23.49331238	3.739202E-013	1.477392E-011	1	0.000000E+000
2	23.49363940	1.477392E-011	3.739202E-013	0	0.000000E+000
2	23.49369877	3.739202E-013	1.477392E-011	1	0.000000E+000
2	23.49392258	1.477392E-011	3.739202E-013	0	0.000000E+000
2	23.49397240	3.739202E-013	1.477392E-011	1	0.000000E+000
2	23.49479849	1.477392E-011	3.739202E-013	0	0.000000E+000
2	23.49533570	3.739202E-013	1.477392E-011	1	0.000000E+000
2	23.49563952	1.477392E-011	3.739202E-013	0	0.000000E+000
2	23.49565656	3.739202E-013	1.477392E-011	1	0.000000E+000
2	23.49623282	1.477392E-011	3.739202E-013	0	0.000000E+000
2	23.49626494	3.739202E-013	1.477392E-011	1	0.000000E+000
2	23.49674819	1.477392E-011	3.739202E-013	0	0.000000E+000
2	23.49677381	3.739202E-013	1.477392E-011	1	0.000000E+000
2	23.49765426	1.477392E-011	3.739202E-013	0	0.000000E+000
2	23.49772366	3.739202E-013	1.477392E-011	1	0.000000E+000
2	23.49783935	1.477392E-011	3.739202E-013	0	0.000000E+000
2	23.49785891	3.739202E-013	1.477392E-011	1	0.000000E+000
2	23.49918030	1.477392E-011	3.739202E-013	0	0.000000E+000
2	23.49921002	3.739202E-013	1.477392E-011	1	0.000000E+000
2	23.50045225	1.477392E-011	3.739202E-013	0	0.000000E+000
2	23.50046826	3.739202E-013	1.477392E-011	1	0.000000E+000
2	23.50150352	1.477392E-011	3.739202E-013	0	0.000000E+000
2	23.50191996	3.739202E-013	1.477392E-011	1	0.000000E+000
2	23.50247902	1.477392E-011	3.739202E-013	0	0.000000E+000
2	23.50249879	3.739202E-013	1.477392E-011	1	0.000000E+000
2	23.50356768	1.477392E-011	3.739202E-013	0	0.000000E+000
2	23.50410979	3.739202E-013	1.477392E-011	1	0.000000E+000
2	23.50502890	1.477392E-011	3.739202E-013	0	0.000000E+000
2	23.50504970	3.739202E-013	1.477392E-011	1	0.000000E+000
2	23.50593290	1.477392E-011	3.739202E-013	0	0.000000E+000
2	23.64962890	1.217569E-013	1.452176E-011	1	0.000000E+000
2	23.65117124	1.452176E-011	1.217569E-013	0	0.000000E+000
2	23.65120330	1.217569E-013	1.452176E-011	1	0.000000E+000
2	23.65161339	1.452176E-011	1.217569E-013	0	0.000000E+000
2	23.65163120	1.217569E-013	1.452176E-011	1	0.000000E+000
2	23.65199886	1.452176E-011	1.217569E-013	0	0.000000E+000
2	23.65202645	1.217569E-013	1.452176E-011	1	0.000000E+000
2	23.65400045	1.452176E-011	1.217569E-013	0	0.000000E+000
2	23.65402252	1.217569E-013	1.452176E-011	1	0.000000E+000
2	23.65539421	1.452176E-011	1.217569E-013	0	0.000000E+000
2	23.65541529	1.217569E-013	1.452176E-011	1	0.000000E+000
2	23.65551785	1.452176E-011	1.217569E-013	0	0.000000E+000
2	23.65555041	1.217569E-013	1.452176E-011	1	0.000000E+000
2	23.65778539	1.452176E-011	1.217569E-013	0	0.000000E+000
2	23.65780100	1.217569E-013	1.452176E-011	1	0.000000E+000
2	23.65878441	1.452176E-011	1.217569E-013	0	0.000000E+000
2	23.65886085	1.217569E-013	1.452176E-011	1	0.000000E+000
2	23.66158780	1.452176E-011	1.217569E-013	0	0.000000E+000
2	23.66160982	1.217569E-013	1.452176E-011	1	0.000000E+000
2	23.66422273	1.452176E-011	1.217569E-013	0	0.000000E+000
2	23.66493611	1.217569E-013	1.452176E-011	1	0.000000E+000
2	23.66656540	1.452176E-011	1.217569E-013	0	0.000000E+000
2	23.66657459	1.217569E-013	1.452176E-011	1	0.000000E+000
2	23.66844423	1.452176E-011	1.217569E-013	0	0.000000E+000
2	23.66847759	1.217569E-013	1.452176E-011	1	0.000000E+000
2	23.66872633	1.452176E-011	1.217569E-013	0	0.000000E+000
2	23.66883007	1.217569E-013	1.452176E-011	1	0.000000E+000
2	23.66890177	1.452176E-011	1.217569E-013	0	0.000000E+000
2	23.66899050	1.217569E-013	1.452176E-011	1	0.000000E+000
2	23.67030838	1.452176E-011	1.217569E-013	0	0.000000E+000
2	23.67033038	1.217569E-013	1.452176E-011	1	0.000000E+000
2	23.67165324	1.452176E-011	1.217569E-013	0	0.000000E+000
2	23.67167374	1.217569E-013	1.452176E-011	1	0.000000E+000
2	23.67288988	1.452176E-011	1.217569E-013	0	0.000000E+000
2	23.67402564	1.217569E-013	1.452176E-011	1	0.000000E+000
2	23.67407536	1.452176E-011	1.217569E-013	0	0.000000E+000
2	23.67412116	1.217569E-013	1.452176E-011	1	0.000000E+000
2	23.67727364	1.452176E-011	1.217569E-013	0	0.000000E+000
2	23.67729617	1.217569E-013	1.452176E-011	1	0.000000E+000
2	23.67876062	1.452176E-011	1.217569E-013	0	0.000000E+000
2	23.67879367	1.217569E-013	1.452176E-011	1	0.000000E+000
2	23.67884016	1.452176E-011	1.217569E-013	0	0.000000E+000
2	23.67886932	1.217569E-013	1.452176E-011	1	0.000000E+000
2	23.67958570	1.452176E-011	1.217569E-013	0	0.000000E+000
2	23.67959645	1.217569E-013	1.452176E-011	1	0.000000E+000
2	23.68141772	1.452176E-011	1.217569E-013	0	0.000000E+000
2	23.68143004	1.217569E-013	1.452176E-011	1	0.000000E+000
2	23.68231621	1.452176E-011	1.217569E-013	0	0.000000E+000
2	23.68235391	1.217569E-013	1.452176E-011	1	0.000000E+000
2	23.68364118	1.452176E-011	1.217569E-013	0	0.000000E+000
2	23.68375309	1.217569E-013	1.452176E-011	1	0.000000E+000
2	23.68393440	1.452176E-011	1.217569E-013	0	0.000000E+000
2	23.68463091	1.217569E-013	1.452176E-011	1	0.000000E+000
2	23.68691955	1.452176E-011	1.217569E-013	0	0.000000E+000
2	23.68741898	1.217569E-013	1.452176E-011	1	0.000000E+000
2	23.68749170	1.452176E-011	1.217569E-013	0	0.000000E+000
2	23.68750728	1.217569E-013	1.452176E-011	1	0.000000E+000
2	23.68845387	1.452176E-011	1.217569E-013	0	0.000000E+000
2	23.68846841	1.217569E-013	1.452176E-011	1	0.000000E+000
2	23.68891174	1.452176E-011	1.217569E-013	0	0.000000E+000
2	23.68895767	1.217569E-013	1.452176E-011	1	0.000000E+000
2	23.69034735	1.452176E-011	1.217569E-013	0	0.000000E+000
2	23.69037642	1.217569E-013	1.452176E-011	1	0.000000E+000
2	23.69078634	1.452176E-011	1.217569E-013	0	0.000000E+000
2	23.69082690	1.217569E-013	1.452176E-011	1	0.000000E+000
2	23.69147498	1.452176E-011	1.217569E-013	0	0.000000E+000
2	23.69150659	1.217569E-013	1.452176E-011	1	0.000000E+000
2	23.69317844	1.452176E-011	1.217569E-013	0	0.000000E+000
2	23.69330911	1.217569E-013	1.452176E-011	1	0.000000E+000
2	23.69346985	1.452176E-011	1.217569E-013	0	0.000000E+000
2	23.69347509	1.217569E-013	1.452176E-011	1	0.000000E+000
2	23.69378678	1.452176E-011	1.217569E-013	0	0.000000E+000
2	23.69380783	1.217569E-013	1.452176E-011	1	0.000000E+000
2	23.69384453	1.452176E-011	1.217569E-013	0	0.000000E+000
2	23.69419566	1.217569E-013	1.452176E-011	1	0.000000E+000
2	23.69479090	1.452176E-011	1.217569E-013	0	0.000000E+000
2	23.69482244	1.217569E-013	1.452176E-011	1	0.000000E+000
2	23.69530070	1.452176E-011	1.217569E-013	0	0.000000E+000
2	23.69530921	1.217569E-013	1.452176E-011	1	0.000000E+000
2	23.69611869	1.452176E-011	1.217569E-013	0	0.000000E+000
2	23.69614427	1.217569E-013	1.452176E-011	1	0.000000E+000
2	23.69664925	1.452176E-011	1.217569E-013	0	0.000000E+000
2	23.69670142	1.217569E-013	1.452176E-011	1	0.000000E+000
2	23.69945673	1.452176E-011	1.217569E-013	0	0.000000E+000
2	23.69947384	1.217569E-013	1.452176E-011	1	0.000000E+000
2	23.70205060	1.452176E-011	1.217569E-013	0	0.000000E+000
2	23.70210614	1.217569E-013	1.452176E-011	1	0.000000E+000
2	23.70420639	1.452176E-011	1.217569E-013	0	0.000000E+000
2	23.70422865	1.217569E-013	1.452176E-011	1	0.000000E+000
2	23.70467734	1.452176E-011	1.217569E-013	0	0.000000E+000
2	23.70472374	1.217569E-013	1.452176E-011	1	0.000000E+000
2	23.70627838	1.452176E-011	1.217569E-013	0	0.000000E+000
2	23.70716669	1.217569E-013	1.452176E-011	1	0.000000E+000
2	23.70768567	1.452176E-011	1.217569E-013	0	0.000000E+000
2	23.70773439	1.217569E-013	1.452176E-011	1	0.000000E+000
2	23.71218130	1.452176E-011	1.217569E-013	0	0.000000E+000
2	23.71224290	1.217569E-013	1.452176E-011	1	0.000000E+000
2	23.71317425	1.452176E-011	1.217569E-013	0	0.000000E+000
2	23.71321074	1.217569E-013	1.452176E-011	1	0.000000E+000
2	23.71475855	1.452176E-011	1.217569E-013	0	0.000000E+000
2	23.71482297	1.217569E-013	1.452176E-011	1	0.000000E+000
2	23.71543779	1.452176E-011	1.217569E-013	0	0.000000E+000
2	23.71586085	1.217569E-013	1.452176E-011	1	0.000000E+000
2	23.71818627	1.452176E-011	1.217569E-013	0	0.000000E+000
2	23.71823289	1.217569E-013	1.452176E-011	1	0.000000E+000
2	23.71825407	1.452176E-011	1.217569E-013	0	0.000000E+000
2	23.71827711	1.217569E-013	1.452176E-011	1	0.000000E+000
2	23.71866365	1.452176E-011	1.217569E-013	0	0.000000E+000
2	23.71870022	1.217569E-013	1.452176E-011	1	0.000000E+000
2	23.71975707	1.452176E-011	1.217569E-013	0	0.000000E+000
2	23.71977081	1.217569E-013	1.452176E-011	1	0.000000E+000
2	23.71987138	1.452176E-011	1.217569E-013	0	0.000000E+000
2	23.71988884	1.217569E-013	1.452176E-011	1	0.000000E+000
2	23.72129088	1.452176E-011	1.217569E-013	0	0.000000E+000
2	23.72160612	1.217569E-013	1.452176E-011	1	0.000000E+000
2	23.72507378	1.452176E-011	1.217569E-013	0	0.000000E+000
2	23.72508871	1.217569E-013	1.452176E-011	1	0.000000E+000
2	23.72764573	1.452176E-011	1.217569E-013	0	0.000000E+000
2	23.72891000	1.217569E-013	1.452176E-011	1	0.000000E+000
2	23.73050069	1.452176E-011	1.217569E-013	0	0.000000E+000
2	23.73056352	1.217569E-013	1.452176E-011	1	0.000000E+000
2	23.73096344	1.452176E-011	1.217569E-013	0	0.000000E+000
2	23.73099980	1.217569E-013	1.452176E-011	1	0.000000E+000
2	23.73137085	1.452176E-011	1.217569E-013	0	0.000000E+000
2	23.73139244	1.217569E-013	1.452176E-011	1	0.000000E+000
2	23.73198954	1.452176E-011	1.217569E-013	0	0.000000E+000
2	23.77113770	1.217569E-013	1.452176E-011	1	0.000000E+000
2	23.77149300	1.452176E-011	1.217569E-013	0	0.000000E+000
2	23.77155188	1.217569E-013	1.452176E-011	1	0.000000E+000
2	23.77240774	1.452176E-011	1.217569E-013	0	0.000000E+000
2	23.77242930	1.217569E-013	1.452176E-011	1	0.000000E+000
2	23.77421930	1.452176E-011	1.217569E-013	0	0.000000E+000
2	23.77429816	1.217569E-013	1.452176E-011	1	0.000000E+000
2	23.77518771	1.452176E-011	1.217569E-013	0	0.000000E+000
2	23.77525739	1.217569E-013	1.452176E-011	1	0.000000E+000
2	23.77545537	1.452176E-011	1.217569E-013	0	0.000000E+000
2	23.77548754	1.217569E-013	1.452176E-011	1	0.000000E+000
2	23.77650919	1.452176E-011	1.217569E-013	0	0.000000E+000
2	23.77651628	1.217569E-013	1.452176E-011	1	0.000000E+000
2	23.77903842	1.452176E-011	1.217569E-013	0	0.000000E+000
2	23.77906573	1.217569E-013	1.452176E-011	1	0.000000E+000
2	23.78008865	1.452176E-011	1.217569E-013	0	0.000000E+000
2	23.78014050	1.217569E-013	1.452176E-011	1	0.000000E+000
2	23.78035324	1.452176E-011	1.217569E-013	0	0.000000E+000
2	23.78035966	1.217569E-013	1.452176E-011	1	0.000000E+000
2	23.78042973	1.452176E-011	1.217569E-013	0	0.000000E+000
2	23.78045085	1.217569E-013	1.452176E-011	1	0.000000E+000
2	23.78117630	1.452176E-011	1.217569E-013	0	0.000000E+000
2	23.78118944	1.217569E-013	1.452176E-011	1	0.000000E+000
2	23.78148646	1.452176E-011	1.217569E-013	0	0.000000E+000
2	23.78151262	1.217569E-013	1.452176E-011	1	0.000000E+000
2	23.78252379	1.452176E-011	1.217569E-013	0	0.000000E+000
2	23.78255013	1.217569E-013	1.452176E-011	1	0.000000E+000
2	23.78597291	1.452176E-011	1.217569E-013	0	0.000000E+000
2	23.78598918	1.217569E-013	1.452176E-011	1	0.000000E+000
2	23.78951238	1.452176E-011	1.217569E-013	0	0.000000E+000
2	23.78953421	1.217569E-013	1.452176E-011	1	0.000000E+000
2	23.79047306	1.452176E-011	1.217569E-013	0	0.000000E+000
2	23.79052534	1.217569E-013	1.452176E-011	1	0.000000E+000
2	23.79259664	1.452176E-011	1.217569E-013	0	0.000000E+000
2	23.79261576	1.217569E-013	1.452176E-011	1	0.000000E+000
2	23.79385913	1.452176E-011	1.217569E-013	0	0.000000E+000
2	23.79388653	1.217569E-013	1.452176E-011	1	0.000000E+000
2	23.80070233	1.452176E-011	1.217569E-013	0	0.000000E+000
2	23.80136133	1.217569E-013	1.452176E-011	1	0.000000E+000
2	23.80156699	1.452176E-011	1.217569E-013	0	0.000000E+000
2	23.80160470	1.217569E-013	1.452176E-011	1	0.000000E+000
2	23.80255430	1.452176E-011	1.217569E-013	0	0.000000E+000
2	23.80261249	1.217569E-013	1.452176E-011	1	0.000000E+000
2	23.80348239	1.452176E-011	1.217569E-013	0	0.000000E+000
2	23.80352002	1.217569E-013	1.452176E-011	1	0.000000E+000
2	23.80501960	1.452176E-011	1.217569E-013	0	0.000000E+000
2	23.94530655	2.727154E-013	1.467272E-011	1	0.000000E+000
2	23.94603247	1.467272E-011	2.727154E-013	0	0.000000E+000
2	23.94604550	2.727154E-013	1.467272E-011	1	0.000000E+000
2	23.94643881	1.467272E-011	2.727154E-013	0	0.000000E+000
2	23.94647251	2.727154E-013	1.467272E-011	1	0.000000E+000
2	23.94705833	1.467272E-011	2.727154E-013	0	0.000000E+000
2	23.94709256	2.727154E-013	1.467272E-011	1	0.000000E+000
2	23.94773342	1.467272E-011	2.727154E-013	0	0.000000E+000
2	23.94774955	2.727154E-013	1.467272E-011	1	0.000000E+000
2	23.94921409	1.467272E-011	2.727154E-013	0	0.000000E+000
2	23.94925395	2.727154E-013	1.467272E-011	1	0.000000E+000
2	23.95037058	1.467272E-011	2.727154E-013	0	0.000000E+000
2	23.95071969	2.727154E-013	1.467272E-011	1	0.000000E+000
2	23.95170582	1.467272E-011	2.727154E-013	0	0.000000E+000
2	23.95173872	2.727154E-013	1.467272E-011	1	0.000000E+000
2	23.95463799	1.467272E-011	2.727154E-013	0	0.000000E+000
2	23.95467740	2.727154E-013	1.467272E-011	1	0.000000E+000
2	23.95604285	1.467272E-011	2.727154E-013	0	0.000000E+000
2	23.95606943	2.727154E-013	1.467272E-011	1	0.000000E+000
2	23.95693648	1.467272E-011	2.727154E-013	0	0.000000E+000
2	23.95699227	2.727154E-013	1.467272E-011	1	0.000000E+000
2	23.95756808	1.467272E-011	2.727154E-013	0	0.000000E+000
2	23.95846629	2.727154E-013	1.467272E-011	1	0.000000E+000
2	23.95852704	1.467272E-011	2.727154E-013	0	0.000000E+000
2	23.96026308	2.727154E-013	1.467272E-011	1	0.000000E+000
2	23.96138904	1.467272E-011	2.727154E-013	0	0.000000E+000
2	23.96139516	2.727154E-013	1.467272E-011	1	0.000000E+000
2	23.96147875	1.467272E-011	2.727154E-013	0	0.000000E+000
2	23.96156913	2.727154E-013	1.467272E-011	1	0.000000E+000
2	23.96198067	1.467272E-011	2.727154E-013	0	0.000000E+000
2	23.96199279	2.727154E-013	1.467272E-011	1	0.000000E+000
2	23.96206348	1.467272E-011	2.727154E-013	0	0.000000E+000
2	23.96207223	2.727154E-013	1.467272E-011	1	0.000000E+000
2	23.96460581	1.467272E-011	2.727154E-013	0	0.000000E+000
2	23.96462853	2.727154E-013	1.467272E-011	1	0.000000E+000
2	23.96481894	1.467272E-011	2.727154E-013	0	0.000000E+000
2	23.96483195	2.727154E-013	1.467272E-011	1	0.000000E+000
2	23.96505478	1.467272E-011	2.727154E-013	0	0.000000E+000
2	23.96521361	2.727154E-013	1.467272E-011	1	0.000000E+000
2	23.96549542	1.467272E-011	2.727154E-013	0	0.000000E+000
2	23.96556136	2.727154E-013	1.467272E-011	1	0.000000E+000
2	23.96654501	1.467272E-011	2.727154E-013	0	0.000000E+000
2	23.96658620	2.727154E-013	1.467272E-011	1	0.000000E+000
2	23.96666002	1.467272E-011	2.727154E-013	0	0.000000E+000
2	23.96685231	2.727154E-013	1.467272E-011	1	0.000000E+000
2	23.96779365	1.467272E-011	2.727154E-013	0	0.000000E+000
2	23.96779968	2.727154E-013	1.467272E-011	1	0.000000E+000
2	23.96887214	1.467272E-011	2.727154E-013	0	0.000000E+000
2	23.96891959	2.727154E-013	1.467272E-011	1	0.000000E+000
2	23.96901816	1.467272E-011	2.727154E-013	0	0.000000E+000
2	23.96906329	2.727154E-013	1.467272E-011	1	0.000000E+000
2	23.97035598	1.467272E-011	2.727154E-013	0	0.000000E+000
2	23.97037913	2.727154E-013	1.467272E-011	1	0.000000E+000
2	23.97171054	1.467272E-011	2.727154E-013	0	0.000000E+000
2	23.97363655	2.727154E-013	1.467272E-011	1	0.000000E+000
2	23.97547909	1.467272E-011	2.727154E-013	0	0.000000E+000
2	23.97548775	2.727154E-013	1.467272E-011	1	0.000000E+000
2	23.97652048	1.467272E-011	2.727154E-013	0	0.000000E+000
2	23.97654303	2.727154E-013	1.467272E-011	1	0.000000E+000
2	23.97679535	1.467272E-011	2.727154E-013	0	0.000000E+000
2	23.97704453	2.727154E-013	1.467272E-011	1	0.000000E+000
2	23.97903575	1.467272E-011	2.727154E-013	0	0.000000E+000
2	23.97916403	2.727154E-013	1.467272E-011	1	0.000000E+000
2	23.97976907	1.467272E-011	2.727154E-013	0	0.000000E+000
2	23.97979616	2.727154E-013	1.467272E-011	1	0.000000E+000
2	23.97993876	1.467272E-011	2.727154E-013	0	0.000000E+000
2	23.97998205	2.727154E-013	1.467272E-011	1	0.000000E+000
2	23.98038864	1.467272E-011	2.727154E-013	0	0.000000E+000
2	23.98098608	2.727154E-013	1.467272E-011	1	0.000000E+000
2	23.98348583	1.467272E-011	2.727154E-013	0	0.000000E+000
2	23.98352125	2.727154E-013	1.467272E-011	1	0.000000E+000
2	23.98444283	1.467272E-011	2.727154E-013	0	0.000000E+000
2	23.98448030	2.727154E-013	1.467272E-011	1	0.000000E+000
2	23.98659637	1.467272E-011	2.727154E-013	0	0.000000E+000
2	23.98661059	2.727154E-013	1.467272E-011	1	0.000000E+000
2	23.98677851	1.467272E-011	2.727154E-013	0	0.000000E+000
2	23.98680035	2.727154E-013	1.467272E-011	1	0.000000E+000
2	23.98708819	1.467272E-011	2.727154E-013	0	0.000000E+000
2	24.12392275	3.183716E-013	1.471837E-011	1	0.000000E+000
2	24.12392400	1.471837E-011	3.183716E-013	0	0.000000E+000
2	24.12392600	3.183716E-013	1.471837E-011	1	0.000000E+000
2	24.12460980	1.471837E-011	3.183716E-013	0	0.000000E+000
2	24.12471302	3.183716E-013	1.471837E-011	1	0.000000E+000
2	24.12574503	1.471837E-011	3.183716E-013	0	0.000000E+000
2	24.12576134	3.183716E-013	1.471837E-011	1	0.000000E+000
2	24.12806612	1.471837E-011	3.183716E-013	0	0.000000E+000
2	24.12809123	3.183716E-013	1.471837E-011	1	0.000000E+000
2	24.12833376	1.471837E-011	3.183716E-013	0	0.000000E+000
2	24.12835390	3.183716E-013	1.471837E-011	1	0.000000E+000
2	24.12849060	1.471837E-011	3.183716E-013	0	0.000000E+000
2	24.12853558	3.183716E-013	1.471837E-011	1	0.000000E+000
2	24.12966955	1.471837E-011	3.183716E-013	0	0.000000E+000
2	24.12967268	3.183716E-013	1.471837E-011	1	0.000000E+000
2	24.13257931	1.471837E-011	3.183716E-013	0	0.000000E+000
2	24.13262370	3.183716E-013	1.471837E-011	1	0.000000E+000
2	24.13363869	1.471837E-011	3.183716E-013	0	0.000000E+000
2	24.13365433	3.183716E-013	1.471837E-011	1	0.000000E+000
2	24.13391860	1.471837E-011	3.183716E-013	0	0.000000E+000
2	24.13432952	3.183716E-013	1.471837E-011	1	0.000000E+000
2	24.13859995	1.471837E-011	3.183716E-013	0	0.000000E+000
2	24.13864024	3.183716E-013	1.471837E-011	1	0.000000E+000
2	24.14149192	1.471837E-011	3.183716E-013	0	0.000000E+000
2	24.14152185	3.183716E-013	1.471837E-011	1	0.000000E+000
2	24.14341386	1.471837E-011	3.183716E-013	0	0.000000E+000
2	24.14362712	3.183716E-013	1.471837E-011	1	0.000000E+000
2	24.14375521	1.471837E-011	3.183716E-013	0	0.000000E+000
2	24.14508179	3.183716E-013	1.471837E-011	1	0.000000E+000
2	24.14588839	1.471837E-011	3.183716E-013	0	0.000000E+000
2	24.14605655	3.183716E-013	1.471837E-011	1	0.000000E+000
2	24.15085491	1.471837E-011	3.183716E-013	0	0.000000E+000
2	24.15087177	3.183716E-013	1.471837E-011	1	0.000000E+000
2	24.15123187	1.471837E-011	3.183716E-013	0	0.000000E+000
2	24.15127489	3.183716E-013	1.471837E-011	1	0.000000E+000
2	24.15262078	1.471837E-011	3.183716E-013	0	0.000000E+000
2	24.15292521	3.183716E-013	1.471837E-011	1	0.000000E+000
2	24.15309681	1.471837E-011	3.183716E-013	0	0.000000E+000
2	24.15312803	3.183716E-013	1.471837E-011	1	0.000000E+000
2	24.15348712	1.471837E-011	3.183716E-013	0	0.000000E+000
2	24.15351459	3.183716E-013	1.471837E-011	1	0.000000E+000
2	24.15542801	1.471837E-011	3.183716E-013	0	0.000000E+000
2	24.15552066	3.183716E-013	1.471837E-011	1	0.000000E+000
2	24.15563534	1.471837E-011	3.183716E-013	0	0.000000E+000
2	24.15614388	3.183716E-013	1.471837E-011	1	0.000000E+000
2	24.15652320	1.471837E-011	3.183716E-013	0	0.000000E+000
2	24.15673201	3.183716E-013	1.471837E-011	1	0.000000E+000
2	24.15753535	1.471837E-011	3.183716E-013	0	0.000000E+000
2	24.15755910	3.183716E-013	1.471837E-011	1	0.000000E+000
2	24.15934640	1.471837E-011	3.183716E-013	0	0.000000E+000
2	24.15938402	3.183716E-013	1.471837E-011	1	0.000000E+000
2	24.15979837	1.471837E-011	3.183716E-013	0	0.000000E+000
2	24.16019192	3.183716E-013	1.471837E-011	1	0.000000E+000
2	24.16079975	1.471837E-011	3.183716E-013	0	0.000000E+000
2	24.16085784	3.183716E-013	1.471837E-011	1	0.000000E+000
2	24.16098208	1.471837E-011	3.183716E-013	0	0.000000E+000
2	24.16115544	3.183716E-013	1.471837E-011	1	0.000000E+000
2	24.16155765	1.471837E-011	3.183716E-013	0	0.000000E+000
2	24.16160619	3.183716E-013	1.471837E-011	1	0.000000E+000
2	24.16261033	1.471837E-011	3.183716E-013	0	0.000000E+000
2	24.16264565	3.183716E-013	1.471837E-011	1	0.000000E+000
2	24.16456141	1.471837E-011	3.183716E-013	0	0.000000E+000
2	24.16458227	3.183716E-013	1.471837E-011	1	0.000000E+000
2	24.16594708	1.471837E-011	3.183716E-013	0	0.000000E+000
2	24.16597824	3.183716E-013	1.471837E-011	1	0.000000E+000
2	24.16648144	1.471837E-011	3.183716E-013	0	0.000000E+000
2	24.16649490	3.183716E-013	1.471837E-011	1	0.000000E+000
2	24.16759292	1.471837E-011	3.183716E-013	0	0.000000E+000
2	24.16764473	3.183716E-013	1.471837E-011	1	0.000000E+000
2	24.16800188	1.471837E-011	3.183716E-013	0	0.000000E+000
2	24.16805857	3.183716E-013	1.471837E-011	1	0.000000E+000
2	24.16856796	1.471837E-011	3.183716E-013	0	0.000000E+000
2	24.16872052	3.183716E-013	1.471837E-011	1	0.000000E+000
2	24.16933614	1.471837E-011	3.183716E-013	0	0.000000E+000
2	24.16937996	3.183716E-013	1.471837E-011	1	0.000000E+000
2	24.16974993	1.471837E-011	3.183716E-013	0	0.000000E+000
2	24.16978417	3.183716E-013	1.471837E-011	1	0.000000E+000
2	24.17052828	1.471837E-011	3.183716E-013	0	0.000000E+000
2	24.17054281	3.183716E-013	1.471837E-011	1	0.000000E+000
2	24.17560838	1.471837E-011	3.183716E-013	0	0.000000E+000
2	24.17572928	3.183716E-013	1.471837E-011	1	0.000000E+000
2	24.17957808	1.471837E-011	3.183716E-013	0	0.000000E+000
2	24.18055593	3.183716E-013	1.471837E-011	1	0.000000E+000
2	24.18145883	1.471837E-011	3.183716E-013	0	0.000000E+000
2	24.18148629	3.183716E-013	1.471837E-011	1	0.000000E+000
2	24.18221840	1.471837E-011	3.183716E-013	0	0.000000E+000
2	24.18223801	3.183716E-013	1.471837E-011	1	0.000000E+000
2	24.18652700	1.471837E-011	3.183716E-013	0	0.000000E+000
2	24.18686321	3.183716E-013	1.471837E-011	1	0.000000E+000
2	24.18985208	1.471837E-011	3.183716E-013	0	0.000000E+000
2	24.18987073	3.183716E-013	1.471837E-011	1	0.000000E+000
2	24.19012187	1.471837E-011	3.183716E-013	0	0.000000E+000
2	24.19012844	3.183716E-013	1.471837E-011	1	0.000000E+000
2	24.19299778	1.471837E-011	3.183716E-013	0	0.000000E+000
2	24.19302640	3.183716E-013	1.471837E-011	1	0.000000E+000
2	24.19364833	1.471837E-011	3.183716E-013	0	0.000000E+000
2	24.19372675	3.183716E-013	1.471837E-011	1	0.000000E+000
2	24.19388134	1.471837E-011	3.183716E-013	0	0.000000E+000
2	24.19393525	3.183716E-013	1.471837E-011	1	0.000000E+000
2	24.19415648	1.471837E-011	3.183716E-013	0	0.000000E+000
2	24.19437414	3.183716E-013	1.471837E-011	1	0.000000E+000
2	24.19576460	1.471837E-011	3.183716E-013	0	0.000000E+000
2	24.19578911	3.183716E-013	1.471837E-011	1	0.000000E+000
2	24.19673021	1.471837E-011	3.183716E-013	0	0.000000E+000
2	24.19676673	3.183716E-013	1.471837E-011	1	0.000000E+000
2	24.19752613	1.471837E-011	3.183716E-013	0	0.000000E+000
2	24.19758380	3.183716E-013	1.471837E-011	1	0.000000E+000
2	24.19897909	1.471837E-011	3.183716E-013	0	0.000000E+000
2	24.19898267	3.183716E-013	1.471837E-011	1	0.000000E+000
2	24.20169573	1.471837E-011	3.183716E-013	0	0.000000E+000
2	24.20172466	3.183716E-013	1.471837E-011	1	0.000000E+000
2	24.20181333	1.471837E-011	3.183716E-013	0	0.000000E+000
2	24.20211830	3.183716E-013	1.471837E-011	1	0.000000E+000
2	24.20214001	1.471837E-011	3.183716E-013	0	0.000000E+000
2	24.20236456	3.183716E-013	1.471837E-011	1	0.000000E+000
2	24.20433393	1.471837E-011	3.183716E-013	0	0.000000E+000
2	24.20439031	3.183716E-013	1.471837E-011	1	0.000000E+000
2	24.20561422	1.471837E-011	3.183716E-013	0	0.000000E+000
2	24.20564390	3.183716E-013	1.471837E-011	1	0.000000E+000
2	24.20661128	1.471837E-011	3.183716E-013	0	0.000000E+000
2	24.20664297	3.183716E-013	1.471837E-011	1	0.000000E+000
2	24.20693111	1.471837E-011	3.183716E-013	0	0.000000E+000
2	24.20772370	3.183716E-013	1.471837E-011	1	0.000000E+000
2	24.20788014	1.471837E-011	3.183716E-013	0	0.000000E+000
2	24.20792800	3.183716E-013	1.471837E-011	1	0.000000E+000
2	24.20863692	1.471837E-011	3.183716E-013	0	0.000000E+000
2	24.20866872	3.183716E-013	1.471837E-011	1	0.000000E+000
2	24.20933582	1.471837E-011	3.183716E-013	0	0.000000E+000
2	24.20948752	3.183716E-013	1.471837E-011	1	0.000000E+000
2	24.21059134	1.471837E-011	3.183716E-013	0	0.000000E+000
2	24.21063104	3.183716E-013	1.471837E-011	1	0.000000E+000
2	24.21137417	1.471837E-011	3.183716E-013	0	0.000000E+000
2	24.21138473	3.183716E-013	1.471837E-011	1	0.000000E+000
2	24.21152409	1.471837E-011	3.183716E-013	0	0.000000E+000
2	24.21164019	3.183716E-013	1.471837E-011	1	0.000000E+000
2	24.21169670	1.471837E-011	3.183716E-013	0	0.000000E+000
2	24.21171978	3.183716E-013	1.471837E-011	1	0.000000E+000
2	24.21311015	1.471837E-011	3.183716E-013	0	0.000000E+000
2	24.21315857	3.183716E-013	1.471837E-011	1	0.000000E+000
2	24.21322502	1.471837E-011	3.183716E-013	0	0.000000E+000
2	24.21775185	3.183716E-013	1.471837E-011	1	0.000000E+000
2	24.21860738	1.471837E-011	3.183716E-013	0	0.000000E+000
2	24.21862302	3.183716E-013	1.471837E-011	1	0.000000E+000
2	24.21870368	1.471837E-011	3.183716E-013	0	0.000000E+000
2	24.31022308	2.157908E-013	1.461579E-011	1	0.000000E+000
2	24.31022500	1.461579E-011	2.157908E-013	0	0.000000E+000
2	24.31022509	2.157908E-013	1.461579E-011	1	0.000000E+000
2	24.31052421	1.461579E-011	2.157908E-013	0	0.000000E+000
2	24.31052608	2.157908E-013	1.461579E-011	1	0.000000E+000
2	24.31180982	1.461579E-011	2.157908E-013	0	0.000000E+000
2	24.31182321	2.157908E-013	1.461579E-011	1	0.000000E+000
2	24.31308101	1.461579E-011	2.157908E-013	0	0.000000E+000
2	24.31314741	2.157908E-013	1.461579E-011	1	0.000000E+000
2	24.31350414	1.461579E-011	2.157908E-013	0	0.000000E+000
2	24.31353902	2.157908E-013	1.461579E-011	1	0.000000E+000
2	24.31511189	1.461579E-011	2.157908E-013	0	0.000000E+000
2	24.31512628	2.157908E-013	1.461579E-011	1	0.000000E+000
2	24.31694574	1.461579E-011	2.157908E-013	0	0.000000E+000
2	24.31696444	2.157908E-013	1.461579E-011	1	0.000000E+000
2	24.31766966	1.461579E-011	2.157908E-013	0	0.000000E+000
2	24.31773846	2.157908E-013	1.461579E-011	1	0.000000E+000
2	24.31783940	1.461579E-011	2.157908E-013	0	0.000000E+000
2	24.31883450	2.157908E-013	1.461579E-011	1	0.000000E+000
2	24.31966963	1.461579E-011	2.157908E-013	0	0.000000E+000
2	24.31974599	2.157908E-013	1.461579E-011	1	0.000000E+000
2	24.32017298	1.461579E-011	2.157908E-013	0	0.000000E+000
2	24.32023136	2.157908E-013	1.461579E-011	1	0.000000E+000
2	24.32365375	1.461579E-011	2.157908E-013	0	0.000000E+000
2	24.32371222	2.157908E-013	1.461579E-011	1	0.000000E+000
2	24.32373248	1.461579E-011	2.157908E-013	0	0.000000E+000
2	24.32378480	2.157908E-013	1.461579E-011	1	0.000000E+000
2	24.32405174	1.461579E-011	2.157908E-013	0	0.000000E+000
2	24.32408379	2.157908E-013	1.461579E-011	1	0.000000E+000
2	24.32632527	1.461579E-011	2.157908E-013	0	0.000000E+000
2	24.32636048	2.157908E-013	1.461579E-011	1	0.000000E+000
2	24.32660524	1.461579E-011	2.157908E-013	0	0.000000E+000
2	24.32663702	2.157908E-013	1.461579E-011	1	0.000000E+000
2	24.32816634	1.461579E-011	2.157908E-013	0	0.000000E+000
2	24.32821545	2.157908E-013	1.461579E-011	1	0.000000E+000
2	24.33095627	1.461579E-011	2.157908E-013	0	0.000000E+000
2	24.33098100	2.157908E-013	1.461579E-011	1	0.000000E+000
2	24.33134518	1.461579E-011	2.157908E-013	0	0.000000E+000
2	24.33137989	2.157908E-013	1.461579E-011	1	0.000000E+000
2	24.33193115	1.461579E-011	2.157908E-013	0	0.000000E+000
2	24.33276328	2.157908E-013	1.461579E-011	1	0.000000E+000
2	24.33294599	1.461579E-011	2.157908E-013	0	0.000000E+000
2	24.33295232	2.157908E-013	1.461579E-011	1	0.000000E+000
2	24.33356986	1.461579E-011	2.157908E-013	0	0.000000E+000
2	24.33361647	2.157908E-013	1.461579E-011	1	0.000000E+000
2	24.33381526	1.461579E-011	2.157908E-013	0	0.000000E+000
2	24.33386242	2.157908E-013	1.461579E-011	1	0.000000E+000
2	24.33471732	1.461579E-011	2.157908E-013	0	0.000000E+000
2	24.33478314	2.157908E-013	1.461579E-011	1	0.000000E+000
2	24.33683695	1.461579E-011	2.157908E-013	0	0.000000E+000
2	24.33770891	2.157908E-013	1.461579E-011	1	0.000000E+000
2	24.33789584	1.461579E-011	2.157908E-013	0	0.000000E+000
2	24.33793527	2.157908E-013	1.461579E-011	1	0.000000E+000
2	24.33830684	1.461579E-011	2.157908E-013	0	0.000000E+000
2	24.34139450	2.157908E-013	1.461579E-011	1	0.000000E+000
2	24.34142706	1.461579E-011	2.157908E-013	0	0.000000E+000
2	27.94500010	4.624645E-013	1.486246E-011	1	0.000000E+000
2	27.94560439	1.486246E-011	4.624645E-013	0	0.000000E+000
2	27.94566442	4.624645E-013	1.486246E-011	1	0.000000E+000
2	27.94843152	1.486246E-011	4.624645E-013	0	0.000000E+000
2	27.94875751	4.624645E-013	1.486246E-011	1	0.000000E+000
2	27.94886493	1.486246E-011	4.624645E-013	0	0.000000E+000
2	27.94889195	4.624645E-013	1.486246E-011	1	0.000000E+000
2	27.94892629	1.486246E-011	4.624645E-013	0	0.000000E+000
2	27.94896204	4.624645E-013	1.486246E-011	1	0.000000E+000
2	27.95035735	1.486246E-011	4.624645E-013	0	0.000000E+000
2	27.95040002	4.624645E-013	1.486246E-011	1	0.000000E+000
2	27.95314282	1.486246E-011	4.624645E-013	0	0.000000E+000
2	27.95316552	4.624645E-013	1.486246E-011	1	0.000000E+000
2	27.95331010	1.486246E-011	4.624645E-013	0	0.000000E+000
2	27.95334655	4.624645E-013	1.486246E-011	1	0.000000E+000
2	27.95422066	1.486246E-011	4.624645E-013	0	0.000000E+000
2	27.95425712	4.624645E-013	1.486246E-011	1	0.000000E+000
2	27.95429810	1.486246E-011	4.624645E-013	0	0.000000E+000
2	27.95433297	4.624645E-013	1.486246E-011	1	0.000000E+000
2	27.95520673	1.486246E-011	4.624645E-013	0	0.000000E+000
2	27.95523187	4.624645E-013	1.486246E-011	1	0.000000E+000
2	27.95641286	1.486246E-011	4.624645E-013	0	0.000000E+000
2	27.95643760	4.624645E-013	1.486246E-011	1	0.000000E+000
2	27.95669923	1.486246E-011	4.624645E-013	0	0.000000E+000
2	27.95672150	4.624645E-013	1.486246E-011	1	0.000000E+000
2	27.95718997	1.486246E-011	4.624645E-013	0	0.000000E+000
2	27.95721384	4.624645E-013	1.486246E-011	1	0.000000E+000
2	27.95744335	1.486246E-011	4.624645E-013	0	0.000000E+000
2	27.95746521	4.624645E-013	1.486246E-011	1	0.000000E+000
2	27.95748818	1.486246E-011	4.624645E-013	0	0.000000E+000
2	27.95752066	4.624645E-013	1.486246E-011	1	0.000000E+000
2	27.95780875	1.486246E-011	4.624645E-013	0	0.000000E+000
2	27.95799754	4.624645E-013	1.486246E-011	1	0.000000E+000
2	27.95847826	1.486246E-011	4.624645E-013	0	0.000000E+000
2	27.95850340	4.624645E-013	1.486246E-011	1	0.000000E+000
2	27.95887914	1.486246E-011	4.624645E-013	0	0.000000E+000
2	27.95891562	4.624645E-013	1.486246E-011	1	0.000000E+000
2	27.95917078	1.486246E-011	4.624645E-013	0	0.000000E+000
2	27.95920294	4.624645E-013	1.486246E-011	1	0.000000E+000
2	27.96012020	1.486246E-011	4.624645E-013	0	0.000000E+000
2	27.96013757	4.624645E-013	1.486246E-011	1	0.000000E+000
2	27.96192120	1.486246E-011	4.624645E-013	0	0.000000E+000
2	27.96194113	4.624645E-013	1.486246E-011	1	0.000000E+000
2	27.96707833	1.486246E-011	4.624645E-013	0	0.000000E+000
2	27.96713230	4.624645E-013	1.486246E-011	1	0.000000E+000
2	27.97194866	1.486246E-011	4.624645E-013	0	0.000000E+000
2	27.98188926	4.624645E-013	1.486246E-011	1	0.000000E+000
2	27.98282280	1.486246E-011	4.624645E-013	0	0.000000E+000
2	27.98284764	4.624645E-013	1.486246E-011	1	0.000000E+000
2	27.98334725	1.486246E-011	4.624645E-013	0	0.000000E+000
2	27.98336376	4.624645E-013	1.486246E-011	1	0.000000E+000
2	27.98349615	1.486246E-011	4.624645E-013	0	0.000000E+000
2	27.98353872	4.624645E-013	1.486246E-011	1	0.000000E+000
2	27.98500810	1.486246E-011	4.624645E-013	0	0.000000E+000
2	27.98565631	4.624645E-013	1.486246E-011	1	0.000000E+000
2	27.98788630	1.486246E-011	4.624645E-013	0	0.000000E+000
2	27.98969654	4.624645E-013	1.486246E-011	1	0.000000E+000
2	27.98993105	1.486246E-011	4.624645E-013	0	0.000000E+000
2	27.98993853	4.624645E-013	1.486246E-011	1	0.000000E+000
2	27.99051810	1.486246E-011	4.624645E-013	0	0.000000E+000
2	27.99054029	4.624645E-013	1.486246E-011	1	0.000000E+000
2	27.99082060	1.486246E-011	4.624645E-013	0	0.000000E+000
2	28.34369904	-1.606396E-013	1.423936E-011	1	0.000000E+000
2	28.34420115	1.423936E-011	-1.606396E-013	0	0.000000E+000
2	28.34518394	-1.606396E-013	1.423936E-011	1	0.000000E+000
2	28.34701293	1.423936E-011	-1.606396E-013	0	0.000000E+000
2	28.34710649	-1.606396E-013	1.423936E-011	1	0.000000E+000
2	28.34741724	1.423936E-011	-1.606396E-013	0	0.000000E+000
2	28.34745737	-1.606396E-013	1.423936E-011	1	0.000000E+000
2	28.34765058	1.423936E-011	-1.606396E-013	0	0.000000E+000
2	28.34808224	-1.606396E-013	1.423936E-011	1	0.000000E+000
2	28.34955548	1.423936E-011	-1.606396E-013	0	0.000000E+000
2	28.34959412	-1.606396E-013	1.423936E-011	1	0.000000E+000
2	28.34990359	1.423936E-011	-1.606396E-013	0	0.000000E+000
2	28.34991317	-1.606396E-013	1.423936E-011	1	0.000000E+000
2	28.35204343	1.423936E-011	-1.606396E-013	0	0.000000E+000
2	28.35209017	-1.606396E-013	1.423936E-011	1	0.000000E+000
2	28.35318930	1.423936E-011	-1.606396E-013	0	0.000000E+000
2	28.35322374	-1.606396E-013	1.423936E-011	1	0.000000E+000
2	28.35330918	1.423936E-011	-1.606396E-013	0	0.000000E+000
2	28.35331811	-1.606396E-013	1.423936E-011	1	0.000000E+000
2	28.35393762	1.423936E-011	-1.606396E-013	0	0.000000E+000
2	28.35396656	-1.606396E-013	1.423936E-011	1	0.000000E+000
2	28.35456813	1.423936E-011	-1.606396E-013	0	0.000000E+000
2	28.35462054	-1.606396E-013	1.423936E-011	1	0.000000E+000
2	28.35510920	1.423936E-011	-1.606396E-013	0	0.000000E+000
2	28.35512178	-1.606396E-013	1.423936E-011	1	0.000000E+000
2	28.35561551	1.423936E-011	-1.606396E-013	0	0.000000E+000
2	28.35607078	-1.606396E-013	1.423936E-011	1	0.000000E+000
2	28.35835745	1.423936E-011	-1.606396E-013	0	0.000000E+000
2	28.35837170	-1.606396E-013	1.423936E-011	1	0.000000E+000
2	28.35864070	1.423936E-011	-1.606396E-013	0	0.000000E+000
2	28.35866612	-1.606396E-013	1.423936E-011	1	0.000000E+000
2	28.36223220	1.423936E-011	-1.606396E-013	0	0.000000E+000
2	28.36227179	-1.606396E-013	1.423936E-011	1	0.000000E+000
2	28.36279193	1.423936E-011	-1.606396E-013	0	0.000000E+000
2	28.36330285	-1.606396E-013	1.423936E-011	1	0.000000E+000
2	28.36369869	1.423936E-011	-1.606396E-013	0	0.000000E+000
2	28.36371334	-1.606396E-013	1.423936E-011	1	0.000000E+000
2	28.36408942	1.423936E-011	-1.606396E-013	0	0.000000E+000
2	28.36437296	-1.606396E-013	1.423936E-011	1	0.000000E+000
2	28.36710122	1.423936E-011	-1.606396E-013	0	0.000000E+000
2	28.36718389	-1.606396E-013	1.423936E-011	1	0.000000E+000
2	28.37159587	1.423936E-011	-1.606396E-013	0	0.000000E+000
2	28.37222259	-1.606396E-013	1.423936E-011	1	0.000000E+000
2	28.37346835	1.423936E-011	-1.606396E-013	0	0.000000E+000
2	28.37410879	-1.606396E-013	1.423936E-011	1	0.000000E+000
2	28.37423939	1.423936E-011	-1.606396E-013	0	0.000000E+000
2	28.37426366	-1.606396E-013	1.423936E-011	1	0.000000E+000
2	28.37596592	1.423936E-011	-1.606396E-013	0	0.000000E+000
2	28.37686645	-1.606396E-013	1.423936E-011	1	0.000000E+000
2	28.37770471	1.423936E-011	-1.606396E-013	0	0.000000E+000
2	28.37774056	-1.606396E-013	1.423936E-011	1	0.000000E+000
2	28.37885674	1.423936E-011	-1.606396E-013	0	0.000000E+000
2	28.37888532	-1.606396E-013	1.423936E-011	1	0.000000E+000
2	28.38031763	1.423936E-011	-1.606396E-013	0	0.000000E+000
2	28.38122438	-1.606396E-013	1.423936E-011	1	0.000000E+000
2	28.38190829	1.423936E-011	-1.606396E-013	0	0.000000E+000
2	28.39748029	-1.606396E-013	1.423936E-011	1	0.000000E+000
2	28.39936550	1.423936E-011	-1.606396E-013	0	0.000000E+000
2	28.39942908	-1.606396E-013	1.423936E-011	1	0.000000E+000
2	28.40162819	1.423936E-011	-1.606396E-013	0	0.000000E+000
2	28.40168842	-1.606396E-013	1.423936E-011	1	0.000000E+000
2	28.40258821	1.423936E-011	-1.606396E-013	0	0.000000E+000
2	28.40259200	-1.606396E-013	1.423936E-011	1	0.000000E+000
2	28.40311244	1.423936E-011	-1.606396E-013	0	0.000000E+000
2	28.40313812	-1.606396E-013	1.423936E-011	1	0.000000E+000
2	28.40391973	1.423936E-011	-1.606396E-013	0	0.000000E+000
2	28.40397756	-1.606396E-013	1.423936E-011	1	0.000000E+000
2	28.40425351	1.423936E-011	-1.606396E-013	0	0.000000E+000
2	28.40430117	-1.606396E-013	1.423936E-011	1	0.000000E+000
2	28.40499839	1.423936E-011	-1.606396E-013	0	0.000000E+000
2	28.40523084	-1.606396E-013	1.423936E-011	1	0.000000E+000
2	28.40556422	1.423936E-011	-1.606396E-013	0	0.000000E+000
2	28.40558663	-1.606396E-013	1.423936E-011	1	0.000000E+000
2	28.40593855	1.423936E-011	-1.606396E-013	0	0.000000E+000
2	28.40594635	-1.606396E-013	1.423936E-011	1	0.000000E+000
2	28.40678706	1.423936E-011	-1.606396E-013	0	0.000000E+000
2	28.40681757	-1.606396E-013	1.423936E-011	1	0.000000E+000
2	28.40730533	1.423936E-011	-1.606396E-013	0	0.000000E+000
2	28.40731427	-1.606396E-013	1.423936E-011	1	0.000000E+000
2	28.40815119	1.423936E-011	-1.606396E-013	0	0.000000E+000
2	28.40892175	-1.606396E-013	1.423936E-011	1	0.000000E+000
2	28.41221892	1.423936E-011	-1.606396E-013	0	0.000000E+000
2	28.41225136	-1.606396E-013	1.423936E-011	1	0.000000E+000
2	28.41494127	1.423936E-011	-1.606396E-013	0	0.000000E+000
2	28.41497727	-1.606396E-013	1.423936E-011	1	0.000000E+000
2	28.41633911	1.423936E-011	-1.606396E-013	0	0.000000E+000
2	28.41638618	-1.606396E-013	1.423936E-011	1	0.000000E+000
2	28.41849727	1.423936E-011	-1.606396E-013	0	0.000000E+000
2	28.41968162	-1.606396E-013	1.423936E-011	1	0.000000E+000
2	28.42256073	1.423936E-011	-1.606396E-013	0	0.000000E+000
2	28.42257984	-1.606396E-013	1.423936E-011	1	0.000000E+000
2	28.42315928	1.423936E-011	-1.606396E-013	0	0.000000E+000
2	28.42318119	-1.606396E-013	1.423936E-011	1	0.000000E+000
2	28.42429128	1.423936E-011	-1.606396E-013	0	0.000000E+000
2	28.42431415	-1.606396E-013	1.423936E-011	1	0.000000E+000
2	28.42574838	1.423936E-011	-1.606396E-013	0	0.000000E+000
2	28.42576507	-1.606396E-013	1.423936E-011	1	0.000000E+000
2	28.42759295	1.423936E-011	-1.606396E-013	0	0.000000E+000
2	28.42762647	-1.606396E-013	1.423936E-011	1	0.000000E+000
2	28.42780514	1.423936E-011	-1.606396E-013	0	0.000000E+000
2	28.42785072	-1.606396E-013	1.423936E-011	1	0.000000E+000
2	28.42864612	1.423936E-011	-1.606396E-013	0	0.000000E+000
2	28.42867484	-1.606396E-013	1.423936E-011	1	0.000000E+000
2	28.43237781	1.423936E-011	-1.606396E-013	0	0.000000E+000
2	28.43239860	-1.606396E-013	1.423936E-011	1	0.000000E+000
2	28.43266066	1.423936E-011	-1.606396E-013	0	0.000000E+000
2	28.43269123	-1.606396E-013	1.423936E-011	1	0.000000E+000
2	28.43418137	1.423936E-011	-1.606396E-013	0	0.000000E+000
2	28.43424956	-1.606396E-013	1.423936E-011	1	0.000000E+000
2	28.43547903	1.423936E-011	-1.606396E-013	0	0.000000E+000
2	28.43550455	-1.606396E-013	1.423936E-011	1	0.000000E+000
2	28.43747093	1.423936E-011	-1.606396E-013	0	0.000000E+000
2	28.43777210	-1.606396E-013	1.423936E-011	1	0.000000E+000
2	28.43824016	1.423936E-011	-1.606396E-013	0	0.000000E+000
2	28.43825555	-1.606396E-013	1.423936E-011	1	0.000000E+000
2	28.43838067	1.423936E-011	-1.606396E-013	0	0.000000E+000
2	28.43840803	-1.606396E-013	1.423936E-011	1	0.000000E+000
2	28.43853445	1.423936E-011	-1.606396E-013	0	0.000000E+000
2	28.43860070	-1.606396E-013	1.423936E-011	1	0.000000E+000
2	28.43901287	1.423936E-011	-1.606396E-013	0	0.000000E+000
2	28.44079293	-1.606396E-013	1.423936E-011	1	0.000000E+000
2	28.44388380	1.423936E-011	-1.606396E-013	0	0.000000E+000
2	28.46210790	-1.606396E-013	1.423936E-011	1	0.000000E+000
2	28.46434762	1.423936E-011	-1.606396E-013	0	0.000000E+000
2	28.46453824	-1.606396E-013	1.423936E-011	1	0.000000E+000
2	28.46706490	1.423936E-011	-1.606396E-013	0	0.000000E+000
2	28.50585327	-1.606396E-013	1.423936E-011	1	0.000000E+000
2	28.50624496	1.423936E-011	-1.606396E-013	0	0.000000E+000
2	28.50627260	-1.606396E-013	1.423936E-011	1	0.000000E+000
2	28.50635284	1.423936E-011	-1.606396E-013	0	0.000000E+000
2	28.50640873	-1.606396E-013	1.423936E-011	1	0.000000E+000
2	28.50790555	1.423936E-011	-1.606396E-013	0	0.000000E+000
2	28.50803739	-1.606396E-013	1.423936E-011	1	0.000000E+000
2	28.50914127	1.423936E-011	-1.606396E-013	0	0.000000E+000
2	28.50916704	-1.606396E-013	1.423936E-011	1	0.000000E+000
2	28.50964142	1.423936E-011	-1.606396E-013	0	0.000000E+000
2	28.50966843	-1.606396E-013	1.423936E-011	1	0.000000E+000
2	28.51098705	1.423936E-011	-1.606396E-013	0	0.000000E+000
2	28.51137661	-1.606396E-013	1.423936E-011	1	0.000000E+000
2	28.51150107	1.423936E-011	-1.606396E-013	0	0.000000E+000
2	28.51152520	-1.606396E-013	1.423936E-011	1	0.000000E+000
2	28.51171297	1.423936E-011	-1.606396E-013	0	0.000000E+000
2	28.51198474	-1.606396E-013	1.423936E-011	1	0.000000E+000
2	28.51222039	1.423936E-011	-1.606396E-013	0	0.000000E+000
2	28.51228382	-1.606396E-013	1.423936E-011	1	0.000000E+000
2	28.51308730	1.423936E-011	-1.606396E-013	0	0.000000E+000
2	28.51312004	-1.606396E-013	1.423936E-011	1	0.000000E+000
2	28.51660195	1.423936E-011	-1.606396E-013	0	0.000000E+000
2	28.51662647	-1.606396E-013	1.423936E-011	1	0.000000E+000
2	28.51794209	1.423936E-011	-1.606396E-013	0	0.000000E+000
2	28.51800277	-1.606396E-013	1.423936E-011	1	0.000000E+000
2	28.51857541	1.423936E-011	-1.606396E-013	0	0.000000E+000
2	28.51876897	-1.606396E-013	1.423936E-011	1	0.000000E+000
2	28.51878427	1.423936E-011	-1.606396E-013	0	0.000000E+000
2	28.51898450	-1.606396E-013	1.423936E-011	1	0.000000E+000
2	28.52056748	1.423936E-011	-1.606396E-013	0	0.000000E+000
2	28.52059642	-1.606396E-013	1.423936E-011	1	0.000000E+000
2	28.52225712	1.423936E-011	-1.606396E-013	0	0.000000E+000
2	28.52228618	-1.606396E-013	1.423936E-011	1	0.000000E+000
2	28.52490600	1.423936E-011	-1.606396E-013	0	0.000000E+000
2	28.52503448	-1.606396E-013	1.423936E-011	1	0.000000E+000
2	28.52558413	1.423936E-011	-1.606396E-013	0	0.000000E+000
2	28.52562251	-1.606396E-013	1.423936E-011	1	0.000000E+000
2	28.52626682	1.423936E-011	-1.606396E-013	0	0.000000E+000
2	28.52628611	-1.606396E-013	1.423936E-011	1	0.000000E+000
2	28.52703278	1.423936E-011	-1.606396E-013	0	0.000000E+000
2	28.52713599	-1.606396E-013	1.423936E-011	1	0.000000E+000
2	28.52845893	1.423936E-011	-1.606396E-013	0	0.000000E+000
2	28.52852049	-1.606396E-013	1.423936E-011	1	0.000000E+000
2	28.52869156	1.423936E-011	-1.606396E-013	0	0.000000E+000
2	28.52869618	-1.606396E-013	1.423936E-011	1	0.000000E+000
2	28.52896469	1.423936E-011	-1.606396E-013	0	0.000000E+000
2	28.52899884	-1.606396E-013	1.423936E-011	1	0.000000E+000
2	28.52909626	1.423936E-011	-1.606396E-013	0	0.000000E+000
2	28.52912719	-1.606396E-013	1.423936E-011	1	0.000000E+000
2	28.52953005	1.423936E-011	-1.606396E-013	0	0.000000E+000
2	28.52956655	-1.606396E-013	1.423936E-011	1	0.000000E+000
2	28.53246386	1.423936E-011	-1.606396E-013	0	0.000000E+000
2	28.53657292	-1.606396E-013	1.423936E-011	1	0.000000E+000
2	28.53940600	1.423936E-011	-1.606396E-013	0	0.000000E+000
2	28.53944681	-1.606396E-013	1.423936E-011	1	0.000000E+000
2	28.53966416	1.423936E-011	-1.606396E-013	0	0.000000E+000
2	28.53968496	-1.606396E-013	1.423936E-011	1	0.000000E+000
2	28.54046377	1.423936E-011	-1.606396E-013	0	0.000000E+000
2	28.54046993	-1.606396E-013	1.423936E-011	1	0.000000E+000
2	28.54124960	1.423936E-011	-1.606396E-013	0	0.000000E+000
2	28.54128108	-1.606396E-013	1.423936E-011	1	0.000000E+000
2	28.54177988	1.423936E-011	-1.606396E-013	0	0.000000E+000
2	28.54255618	-1.606396E-013	1.423936E-011	1	0.000000E+000
2	28.54823660	1.423936E-011	-1.606396E-013	0	0.000000E+000
2	28.54872547	-1.606396E-013	1.423936E-011	1	0.000000E+000
2	28.54914006	1.423936E-011	-1.606396E-013	0	0.000000E+000
2	28.54916633	-1.606396E-013	1.423936E-011	1	0.000000E+000
2	28.55041472	1.423936E-011	-1.606396E-013	0	0.000000E+000
2	28.55146445	-1.606396E-013	1.423936E-011	1	0.000000E+000
2	28.55175130	1.423936E-011	-1.606396E-013	0	0.000000E+000
2	28.55216722	-1.606396E-013	1.423936E-011	1	0.000000E+000
2	28.55365729	1.423936E-011	-1.606396E-013	0	0.000000E+000
2	28.55369477	-1.606396E-013	1.423936E-011	1	0.000000E+000
2	28.55505808	1.423936E-011	-1.606396E-013	0	0.000000E+000
2	28.55506540	-1.606396E-013	1.423936E-011	1	0.000000E+000
2	28.55630914	1.423936E-011	-1.606396E-013	0	0.000000E+000
2	28.55635184	-1.606396E-013	1.423936E-011	1	0.000000E+000
2	28.55649993	1.423936E-011	-1.606396E-013	0	0.000000E+000
2	28.55652452	-1.606396E-013	1.423936E-011	1	0.000000E+000
2	28.55850986	1.423936E-011	-1.606396E-013	0	0.000000E+000
2	28.55851376	-1.606396E-013	1.423936E-011	1	0.000000E+000
2	28.55952613	1.423936E-011	-1.606396E-013	0	0.000000E+000
2	28.55957888	-1.606396E-013	1.423936E-011	1	0.000000E+000
2	28.55970654	1.423936E-011	-1.606396E-013	0	0.000000E+000
2	28.61685332	-1.606396E-013	1.423936E-011	1	0.000000E+000
2	28.61950546	1.423936E-011	-1.606396E-013	0	0.000000E+000
2	28.61952131	-1.606396E-013	1.423936E-011	1	0.000000E+000
2	28.61973565	1.423936E-011	-1.606396E-013	0	0.000000E+000
2	28.61973784	-1.606396E-013	1.423936E-011	1	0.000000E+000
2	28.61983130	1.423936E-011	-1.606396E-013	0	0.000000E+000
2	28.61984545	-1.606396E-013	1.423936E-011	1	0.000000E+000
2	28.62050602	1.423936E-011	-1.606396E-013	0	0.000000E+000
2	28.62386365	-1.606396E-013	1.423936E-011	1	0.000000E+000
2	28.62638426	1.423936E-011	-1.606396E-013	0	0.000000E+000
2	28.62640068	-1.606396E-013	1.423936E-011	1	0.000000E+000
2	28.63107297	1.423936E-011	-1.606396E-013	0	0.000000E+000
2	28.67976995	-1.606396E-013	1.423936E-011	1	0.000000E+000
2	28.68085240	1.423936E-011	-1.606396E-013	0	0.000000E+000
2	28.68087508	-1.606396E-013	1.423936E-011	1	0.000000E+000
2	28.68129482	1.423936E-011	-1.606396E-013	0	0.000000E+000
2	28.68133157	-1.606396E-013	1.423936E-011	1	0.000000E+000
2	28.68171686	1.423936E-011	-1.606396E-013	0	0.000000E+000
2	28.68245102	-1.606396E-013	1.423936E-011	1	0.000000E+000
2	28.68598165	1.423936E-011	-1.606396E-013	0	0.000000E+000
2	28.68601314	-1.606396E-013	1.423936E-011	1	0.000000E+000
2	28.68743437	1.423936E-011	-1.606396E-013	0	0.000000E+000
2	28.68745664	-1.606396E-013	1.423936E-011	1	0.000000E+000
2	28.69024167	1.423936E-011	-1.606396E-013	0	0.000000E+000
2	28.69191831	-1.606396E-013	1.423936E-011	1	0.000000E+000
2	28.69376707	1.423936E-011	-1.606396E-013	0	0.000000E+000
2	28.69384697	-1.606396E-013	1.423936E-011	1	0.000000E+000
2	28.69837344	1.423936E-011	-1.606396E-013	0	0.000000E+000
2	28.69843829	-1.606396E-013	1.423936E-011	1	0.000000E+000
2	28.69868606	1.423936E-011	-1.606396E-013	0	0.000000E+000
2	28.69872971	-1.606396E-013	1.423936E-011	1	0.000000E+000
2	28.69934488	1.423936E-011	-1.606396E-013	0	0.000000E+000
2	28.69953138	-1.606396E-013	1.423936E-011	1	0.000000E+000
2	28.69979085	1.423936E-011	-1.606396E-013	0	0.000000E+000
2	28.69982926	-1.606396E-013	1.423936E-011	1	0.000000E+000
2	28.70150397	1.423936E-011	-1.606396E-013	0	0.000000E+000
2	28.70152689	-1.606396E-013	1.423936E-011	1	0.000000E+000
2	28.70157970	1.423936E-011	-1.606396E-013	0	0.000000E+000
2	28.70162250	-1.606396E-013	1.423936E-011	1	0.000000E+000
2	28.70261206	1.423936E-011	-1.606396E-013	0	0.000000E+000
2	28.70266619	-1.606396E-013	1.423936E-011	1	0.000000E+000
2	28.70436964	1.423936E-011	-1.606396E-013	0	0.000000E+000
2	28.70439299	-1.606396E-013	1.423936E-011	1	0.000000E+000
2	28.70472262	1.423936E-011	-1.606396E-013	0	0.000000E+000
2	28.70474209	-1.606396E-013	1.423936E-011	1	0.000000E+000
2	28.70666932	1.423936E-011	-1.606396E-013	0	0.000000E+000
2	28.70685186	-1.606396E-013	1.423936E-011	1	0.000000E+000
2	28.70803715	1.423936E-011	-1.606396E-013	0	0.000000E+000
2	28.70809214	-1.606396E-013	1.423936E-011	1	0.000000E+000
2	28.70910900	1.423936E-011	-1.606396E-013	0	0.000000E+000
2	28.70913886	-1.606396E-013	1.423936E-011	1	0.000000E+000
2	28.71032347	1.423936E-011	-1.606396E-013	0	0.000000E+000
2	28.71994949	-1.606396E-013	1.423936E-011	1	0.000000E+000
2	28.72001507	1.423936E-011	-1.606396E-013	0	0.000000E+000
2	28.72011395	-1.606396E-013	1.423936E-011	1	0.000000E+000
2	28.72029506	1.423936E-011	-1.606396E-013	0	0.000000E+000
2	28.72031951	-1.606396E-013	1.423936E-011	1	0.000000E+000
2	28.72080960	1.423936E-011	-1.606396E-013	0	0.000000E+000
2	28.72084414	-1.606396E-013	1.423936E-011	1	0.000000E+000
2	28.72197671	1.423936E-011	-1.606396E-013	0	0.000000E+000
2	28.72198766	-1.606396E-013	1.423936E-011	1	0.000000E+000
2	28.72218671	1.423936E-011	-1.606396E-013	0	0.000000E+000
2	28.72231112	-1.606396E-013	1.423936E-011	1	0.000000E+000
2	28.72358246	1.423936E-011	-1.606396E-013	0	0.000000E+000
2	28.72424906	-1.606396E-013	1.423936E-011	1	0.000000E+000
2	28.72550407	1.423936E-011	-1.606396E-013	0	0.000000E+000
2	28.72554966	-1.606396E-013	1.423936E-011	1	0.000000E+000
2	28.72609139	1.423936E-011	-1.606396E-013	0	0.000000E+000
2	28.72611602	-1.606396E-013	1.423936E-011	1	0.000000E+000
2	28.72632858	1.423936E-011	-1.606396E-013	0	0.000000E+000
2	28.72638258	-1.606396E-013	1.423936E-011	1	0.000000E+000
2	28.72957872	1.423936E-011	-1.606396E-013	0	0.000000E+000
2	28.72986181	-1.606396E-013	1.423936E-011	1	0.000000E+000
2	28.72988159	1.423936E-011	-1.606396E-013	0	0.000000E+000
2	28.72990308	-1.606396E-013	1.423936E-011	1	0.000000E+000
2	28.73233515	1.423936E-011	-1.606396E-013	0	0.000000E+000
2	28.73236302	-1.606396E-013	1.423936E-011	1	0.000000E+000
2	28.73532796	1.423936E-011	-1.606396E-013	0	0.000000E+000
2	28.73542329	-1.606396E-013	1.423936E-011	1	0.000000E+000
2	28.73890644	1.423936E-011	-1.606396E-013	0	0.000000E+000
2	28.73891963	-1.606396E-013	1.423936E-011	1	0.000000E+000
2	28.73905546	1.423936E-011	-1.606396E-013	0	0.000000E+000
2	28.73910255	-1.606396E-013	1.423936E-011	1	0.000000E+000
2	28.74530608	1.423936E-011	-1.606396E-013	0	0.000000E+000
2	28.74533236	-1.606396E-013	1.423936E-011	1	0.000000E+000
2	28.74605302	1.423936E-011	-1.606396E-013	0	0.000000E+000
2	28.74609982	-1.606396E-013	1.423936E-011	1	0.000000E+000
2	28.74620356	1.423936E-011	-1.606396E-013	0	0.000000E+000
2	28.74623595	-1.606396E-013	1.423936E-011	1	0.000000E+000
2	28.75157022	1.423936E-011	-1.606396E-013	0	0.000000E+000
2	28.75157319	-1.606396E-013	1.423936E-011	1	0.000000E+000
2	28.75162145	1.423936E-011	-1.606396E-013	0	0.000000E+000
2	28.75430515	-1.606396E-013	1.423936E-011	1	0.000000E+000
2	28.75608884	1.423936E-011	-1.606396E-013	0	0.000000E+000
2	28.75612281	-1.606396E-013	1.423936E-011	1	0.000000E+000
2	28.75618371	1.423936E-011	-1.606396E-013	0	0.000000E+000
2	28.75626905	-1.606396E-013	1.423936E-011	1	0.000000E+000
2	28.75651638	1.423936E-011	-1.606396E-013	0	0.000000E+000
2	28.75659111	-1.606396E-013	1.423936E-011	1	0.000000E+000
2	28.75970845	1.423936E-011	-1.606396E-013	0	0.000000E+000
2	28.75976935	-1.606396E-013	1.423936E-011	1	0.000000E+000
2	28.75999419	1.423936E-011	-1.606396E-013	0	0.000000E+000
2	28.76067271	-1.606396E-013	1.423936E-011	1	0.000000E+000
2	28.76069733	1.423936E-011	-1.606396E-013	0	0.000000E+000
2	28.76124029	-1.606396E-013	1.423936E-011	1	0.000000E+000
2	28.76147696	1.423936E-011	-1.606396E-013	0	0.000000E+000
2	28.76149358	-1.606396E-013	1.423936E-011	1	0.000000E+000
2	28.76229544	1.423936E-011	-1.606396E-013	0	0.000000E+000
2	28.76232171	-1.606396E-013	1.423936E-011	1	0.000000E+000
2	28.76484882	1.423936E-011	-1.606396E-013	0	0.000000E+000
2	28.76492655	-1.606396E-013	1.423936E-011	1	0.000000E+000
2	28.76564833	1.423936E-011	-1.606396E-013	0	0.000000E+000
2	28.76572634	-1.606396E-013	1.423936E-011	1	0.000000E+000
2	28.76607176	1.423936E-011	-1.606396E-013	0	0.000000E+000
2	28.76610025	-1.606396E-013	1.423936E-011	1	0.000000E+000
2	28.76626977	1.423936E-011	-1.606396E-013	0	0.000000E+000
2	28.76628523	-1.606396E-013	1.423936E-011	1	0.000000E+000
2	28.77052628	1.423936E-011	-1.606396E-013	0	0.000000E+000
2	28.77052798	-1.606396E-013	1.423936E-011	1	0.000000E+000
2	28.77682124	1.423936E-011	-1.606396E-013	0	0.000000E+000
2	28.77766825	-1.606396E-013	1.423936E-011	1	0.000000E+000
2	28.77869046	1.423936E-011	-1.606396E-013	0	0.000000E+000
2	28.77870608	-1.606396E-013	1.423936E-011	1	0.000000E+000
2	28.77970747	1.423936E-011	-1.606396E-013	0	0.000000E+000
2	28.78051600	-1.606396E-013	1.423936E-011	1	0.000000E+000
2	28.78074583	1.423936E-011	-1.606396E-013	0	0.000000E+000
2	28.78088924	-1.606396E-013	1.423936E-011	1	0.000000E+000
2	28.78169101	1.423936E-011	-1.606396E-013	0	0.000000E+000
2	28.78169870	-1.606396E-013	1.423936E-011	1	0.000000E+000
2	28.78326884	1.423936E-011	-1.606396E-013	0	0.000000E+000
2	28.78328848	-1.606396E-013	1.423936E-011	1	0.000000E+000
2	28.78458339	1.423936E-011	-1.606396E-013	0	0.000000E+000
2	28.78490220	-1.606396E-013	1.423936E-011	1	0.000000E+000
2	28.78501616	1.423936E-011	-1.606396E-013	0	0.000000E+000
2	28.78504736	-1.606396E-013	1.423936E-011	1	0.000000E+000
2	28.78517691	1.423936E-011	-1.606396E-013	0	0.000000E+000
2	28.78519116	-1.606396E-013	1.423936E-011	1	0.000000E+000
2	28.78596887	1.423936E-011	-1.606396E-013	0	0.000000E+000
2	28.78601023	-1.606396E-013	1.423936E-011	1	0.000000E+000
2	28.78605371	1.423936E-011	-1.606396E-013	0	0.000000E+000
2	28.78610908	-1.606396E-013	1.423936E-011	1	0.000000E+000
2	28.78653528	1.423936E-011	-1.606396E-013	0	0.000000E+000
2	28.78667099	-1.606396E-013	1.423936E-011	1	0.000000E+000
2	28.78736591	1.423936E-011	-1.606396E-013	0	0.000000E+000
2	28.78740169	-1.606396E-013	1.423936E-011	1	0.000000E+000
2	28.78751544	1.423936E-011	-1.606396E-013	0	0.000000E+000
2	28.78755615	-1.606396E-013	1.423936E-011	1	0.000000E+000
2	28.78816209	1.423936E-011	-1.606396E-013	0	0.000000E+000
2	28.78829486	-1.606396E-013	1.423936E-011	1	0.000000E+000
2	28.78896945	1.423936E-011	-1.606396E-013	0	0.000000E+000
2	28.78899010	-1.606396E-013	1.423936E-011	1	0.000000E+000
2	28.78964509	1.423936E-011	-1.606396E-013	0	0.000000E+000
2	28.78968943	-1.606396E-013	1.423936E-011	1	0.000000E+000
2	28.79626163	1.423936E-011	-1.606396E-013	0	0.000000E+000
2	28.79635654	-1.606396E-013	1.423936E-011	1	0.000000E+000
2	28.79944792	1.423936E-011	-1.606396E-013	0	0.000000E+000
2	28.79949784	-1.606396E-013	1.423936E-011	1	0.000000E+000
2	28.79997093	1.423936E-011	-1.606396E-013	0	0.000000E+000
2	28.80000041	-1.606396E-013	1.423936E-011	1	0.000000E+000
2	28.80130763	1.423936E-011	-1.606396E-013	0	0.000000E+000
2	28.80144292	-1.606396E-013	1.423936E-011	1	0.000000E+000
2	28.80293454	1.423936E-011	-1.606396E-013	0	0.000000E+000
2	28.80298418	-1.606396E-013	1.423936E-011	1	0.000000E+000
2	28.80530365	1.423936E-011	-1.606396E-013	0	0.000000E+000
2	28.80532220	-1.606396E-013	1.423936E-011	1	0.000000E+000
2	28.80884847	1.423936E-011	-1.606396E-013	0	0.000000E+000
2	28.80890360	-1.606396E-013	1.423936E-011	1	0.000000E+000
2	28.81118914	1.423936E-011	-1.606396E-013	0	0.000000E+000
2	28.81125252	-1.606396E-013	1.423936E-011	1	0.000000E+000
2	28.81319439	1.423936E-011	-1.606396E-013	0	0.000000E+000
2	28.81321007	-1.606396E-013	1.423936E-011	1	0.000000E+000
2	28.81383174	1.423936E-011	-1.606396E-013	0	0.000000E+000
2	28.81389762	-1.606396E-013	1.423936E-011	1	0.000000E+000
2	28.81456013	1.423936E-011	-1.606396E-013	0	0.000000E+000
2	28.81462166	-1.606396E-013	1.423936E-011	1	0.000000E+000
2	28.81586213	1.423936E-011	-1.606396E-013	0	0.000000E+000
2	28.81587821	-1.606396E-013	1.423936E-011	1	0.000000E+000
2	28.81773201	1.423936E-011	-1.606396E-013	0	0.000000E+000
2	28.81779223	-1.606396E-013	1.423936E-011	1	0.000000E+000
2	28.81992062	1.423936E-011	-1.606396E-013	0	0.000000E+000
2	28.81994190	-1.606396E-013	1.423936E-011	1	0.000000E+000
2	28.82080378	1.423936E-011	-1.606396E-013	0	0.000000E+000
2	28.82083644	-1.606396E-013	1.423936E-011	1	0.000000E+000
2	28.82115244	1.423936E-011	-1.606396E-013	0	0.000000E+000
2	28.82117538	-1.606396E-013	1.423936E-011	1	0.000000E+000
2	28.82154739	1.423936E-011	-1.606396E-013	0	0.000000E+000
2	28.82164171	-1.606396E-013	1.423936E-011	1	0.000000E+000
2	28.82256641	1.423936E-011	-1.606396E-013	0	0.000000E+000
2	28.82259856	-1.606396E-013	1.423936E-011	1	0.000000E+000
2	28.82324554	1.423936E-011	-1.606396E-013	0	0.000000E+000
2	28.82406431	-1.606396E-013	1.423936E-011	1	0.000000E+000
2	28.82565886	1.423936E-011	-1.606396E-013	0	0.000000E+000
2	28.82568508	-1.606396E-013	1.423936E-011	1	0.000000E+000
2	28.82685215	1.423936E-011	-1.606396E-013	0	0.000000E+000
2	28.82686368	-1.606396E-013	1.423936E-011	1	0.000000E+000
2	28.82692175	1.423936E-011	-1.606396E-013	0	0.000000E+000
2	28.82706111	-1.606396E-013	1.423936E-011	1	0.000000E+000
2	28.82719850	1.423936E-011	-1.606396E-013	0	0.000000E+000
2	45.47750496	-1.512434E-013	1.424876E-011	1	0.000000E+000
2	45.47750600	1.424876E-011	-1.512434E-013	0	0.000000E+000
2	45.47750800	-1.512434E-013	1.424876E-011	1	0.000000E+000
2	45.47856249	1.424876E-011	-1.512434E-013	0	0.000000E+000
2	45.47856857	-1.512434E-013	1.424876E-011	1	0.000000E+000
2	45.47982023	1.424876E-011	-1.512434E-013	0	0.000000E+000
2	45.48156193	-1.512434E-013	1.424876E-011	1	0.000000E+000
2	45.48164601	1.424876E-011	-1.512434E-013	0	0.000000E+000
2	45.48172300	-1.512434E-013	1.424876E-011	1	0.000000E+000
2	45.48271028	1.424876E-011	-1.512434E-013	0	0.000000E+000
2	45.48279759	-1.512434E-013	1.424876E-011	1	0.000000E+000
2	45.48316747	1.424876E-011	-1.512434E-013	0	0.000000E+000
2	45.48360983	-1.512434E-013	1.424876E-011	1	0.000000E+000
2	45.48416527	1.424876E-011	-1.512434E-013	0	0.000000E+000
2	45.48420033	-1.512434E-013	1.424876E-011	1	0.000000E+000
2	45.48544946	1.424876E-011	-1.512434E-013	0	0.000000E+000
2	45.49411566	-1.512434E-013	1.424876E-011	1	0.000000E+000
2	45.49450280	1.424876E-011	-1.512434E-013	0	0.000000E+000
2	45.49484198	-1.512434E-013	1.424876E-011	1	0.000000E+000
2	45.49564220	1.424876E-011	-1.512434E-013	0	0.000000E+000
2	45.49567908	-1.512434E-013	1.424876E-011	1	0.000000E+000
2	45.49647537	1.424876E-011	-1.512434E-013	0	0.000000E+000
2	45.49687770	-1.512434E-013	1.424876E-011	1	0.000000E+000
2	45.49955498	1.424876E-011	-1.512434E-013	0	0.000000E+000
2	45.49959034	-1.512434E-013	1.424876E-011	1	0.000000E+000
2	45.49976694	1.424876E-011	-1.512434E-013	0	0.000000E+000
2	45.49997337	-1.512434E-013	1.424876E-011	1	0.000000E+000
2	45.50182108	1.424876E-011	-1.512434E-013	0	0.000000E+000
2	45.50184681	-1.512434E-013	1.424876E-011	1	0.000000E+000
2	45.50275531	1.424876E-011	-1.512434E-013	0	0.000000E+000
2	45.50279793	-1.512434E-013	1.424876E-011	1	0.000000E+000
2	45.50293721	1.424876E-011	-1.512434E-013	0	0.000000E+000
2	45.50925104	-1.512434E-013	1.424876E-011	1	0.000000E+000
2	45.50974229	1.424876E-011	-1.512434E-013	0	0.000000E+000
2	45.50980896	-1.512434E-013	1.424876E-011	1	0.000000E+000
2	45.50989542	1.424876E-011	-1.512434E-013	0	0.000000E+000
2	45.50994239	-1.512434E-013	1.424876E-011	1	0.000000E+000
2	45.51011478	1.424876E-011	-1.512434E-013	0	0.000000E+000
2	45.51099883	-1.512434E-013	1.424876E-011	1	0.000000E+000
2	45.51268636	1.424876E-011	-1.512434E-013	0	0.000000E+000
2	45.51846660	-1.512434E-013	1.424876E-011	1	0.000000E+000
2	45.51868422	1.424876E-011	-1.512434E-013	0	0.000000E+000
2	45.51871494	-1.512434E-013	1.424876E-011	1	0.000000E+000
2	45.52084058	1.424876E-011	-1.512434E-013	0	0.000000E+000
2	45.52086390	-1.512434E-013	1.424876E-011	1	0.000000E+000
2	45.52142809	1.424876E-011	-1.512434E-013	0	0.000000E+000
2	45.52144697	-1.512434E-013	1.424876E-011	1	0.000000E+000
2	45.52299902	1.424876E-011	-1.512434E-013	0	0.000000E+000
2	45.52304169	-1.512434E-013	1.424876E-011	1	0.000000E+000
2	45.52376703	1.424876E-011	-1.512434E-013	0	0.000000E+000
2	45.52382143	-1.512434E-013	1.424876E-011	1	0.000000E+000
2	45.52440578	1.424876E-011	-1.512434E-013	0	0.000000E+000
2	45.52444073	-1.512434E-013	1.424876E-011	1	0.000000E+000
2	45.52573977	1.424876E-011	-1.512434E-013	0	0.000000E+000
2	45.52596192	-1.512434E-013	1.424876E-011	1	0.000000E+000
2	45.52642384	1.424876E-011	-1.512434E-013	0	0.000000E+000
2	45.52646931	-1.512434E-013	1.424876E-011	1	0.000000E+000
2	45.52725736	1.424876E-011	-1.512434E-013	0	0.000000E+000
2	45.52728681	-1.512434E-013	1.424876E-011	1	0.000000E+000
2	45.52736256	1.424876E-011	-1.512434E-013	0	0.000000E+000
2	45.52739707	-1.512434E-013	1.424876E-011	1	0.000000E+000
2	45.52774607	1.424876E-011	-1.512434E-013	0	0.000000E+000
2	45.52785514	-1.512434E-013	1.424876E-011	1	0.000000E+000
2	45.52945797	1.424876E-011	-1.512434E-013	0	0.000000E+000
2	45.52948575	-1.512434E-013	1.424876E-011	1	0.000000E+000
2	45.52998988	1.424876E-011	-1.512434E-013	0	0.000000E+000
2	45.53048333	-1.512434E-013	1.424876E-011	1	0.000000E+000
2	45.53070332	1.424876E-011	-1.512434E-013	0	0.000000E+000
2	45.53089920	-1.512434E-013	1.424876E-011	1	0.000000E+000
2	45.53153726	1.424876E-011	-1.512434E-013	0	0.000000E+000
2	45.53161393	-1.512434E-013	1.424876E-011	1	0.000000E+000
2	45.53200118	1.424876E-011	-1.512434E-013	0	0.000000E+000
2	45.53204743	-1.512434E-013	1.424876E-011	1	0.000000E+000
2	45.53997065	1.424876E-011	-1.512434E-013	0	0.000000E+000
2	45.53999271	-1.512434E-013	1.424876E-011	1	0.000000E+000
2	45.54105721	1.424876E-011	-1.512434E-013	0	0.000000E+000
2	45.54111456	-1.512434E-013	1.424876E-011	1	0.000000E+000
2	45.54461393	1.424876E-011	-1.512434E-013	0	0.000000E+000
2	45.54461407	-1.512434E-013	1.424876E-011	1	0.000000E+000
2	45.54509891	1.424876E-011	-1.512434E-013	0	0.000000E+000
2	45.54511726	-1.512434E-013	1.424876E-011	1	0.000000E+000
2	45.54679356	1.424876E-011	-1.512434E-013	0	0.000000E+000
2	45.54680730	-1.512434E-013	1.424876E-011	1	0.000000E+000
2	45.55049039	1.424876E-011	-1.512434E-013	0	0.000000E+000
2	45.55052230	-1.512434E-013	1.424876E-011	1	0.000000E+000
2	45.55328674	1.424876E-011	-1.512434E-013	0	0.000000E+000
2	45.56879338	-1.512434E-013	1.424876E-011	1	0.000000E+000
2	45.56912484	1.424876E-011	-1.512434E-013	0	0.000000E+000
2	45.56914054	-1.512434E-013	1.424876E-011	1	0.000000E+000
2	45.56954342	1.424876E-011	-1.512434E-013	0	0.000000E+000
2	45.56957704	-1.512434E-013	1.424876E-011	1	0.000000E+000
2	45.57103904	1.424876E-011	-1.512434E-013	0	0.000000E+000
2	45.57104795	-1.512434E-013	1.424876E-011	1	0.000000E+000
2	45.57203953	1.424876E-011	-1.512434E-013	0	0.000000E+000
2	45.57205567	-1.512434E-013	1.424876E-011	1	0.000000E+000
2	45.57294857	1.424876E-011	-1.512434E-013	0	0.000000E+000
2	45.57295471	-1.512434E-013	1.424876E-011	1	0.000000E+000
2	45.57313445	1.424876E-011	-1.512434E-013	0	0.000000E+000
2	45.57367481	-1.512434E-013	1.424876E-011	1	0.000000E+000
2	45.57570148	1.424876E-011	-1.512434E-013	0	0.000000E+000
2	45.57586482	-1.512434E-013	1.424876E-011	1	0.000000E+000
2	45.57876443	1.424876E-011	-1.512434E-013	0	0.000000E+000
2	45.57888480	-1.512434E-013	1.424876E-011	1	0.000000E+000
2	45.58094856	1.424876E-011	-1.512434E-013	0	0.000000E+000
2	45.58097423	-1.512434E-013	1.424876E-011	1	0.000000E+000
2	45.58134659	1.424876E-011	-1.512434E-013	0	0.000000E+000
2	45.58137149	-1.512434E-013	1.424876E-011	1	0.000000E+000
2	45.58188500	1.424876E-011	-1.512434E-013	0	0.000000E+000
2	45.58189405	-1.512434E-013	1.424876E-011	1	0.000000E+000
2	45.58261169	1.424876E-011	-1.512434E-013	0	0.000000E+000
2	45.58262341	-1.512434E-013	1.424876E-011	1	0.000000E+000
2	45.58548158	1.424876E-011	-1.512434E-013	0	0.000000E+000
2	45.58551003	-1.512434E-013	1.424876E-011	1	0.000000E+000
2	45.58556124	1.424876E-011	-1.512434E-013	0	0.000000E+000
2	45.58560013	-1.512434E-013	1.424876E-011	1	0.000000E+000
2	45.58619606	1.424876E-011	-1.512434E-013	0	0.000000E+000
2	45.58622303	-1.512434E-013	1.424876E-011	1	0.000000E+000
2	45.58797608	1.424876E-011	-1.512434E-013	0	0.000000E+000
2	45.58800505	-1.512434E-013	1.424876E-011	1	0.000000E+000
2	45.58814255	1.424876E-011	-1.512434E-013	0	0.000000E+000
2	45.58821030	-1.512434E-013	1.424876E-011	1	0.000000E+000
2	45.58921455	1.424876E-011	-1.512434E-013	0	0.000000E+000
2	45.58922149	-1.512434E-013	1.424876E-011	1	0.000000E+000
2	45.59002034	1.424876E-011	-1.512434E-013	0	0.000000E+000
2	45.59003262	-1.512434E-013	1.424876E-011	1	0.000000E+000
2	45.59044299	1.424876E-011	-1.512434E-013	0	0.000000E+000
2	45.59048705	-1.512434E-013	1.424876E-011	1	0.000000E+000
2	45.59362083	1.424876E-011	-1.512434E-013	0	0.000000E+000
2	45.59365735	-1.512434E-013	1.424876E-011	1	0.000000E+000
2	45.59386505	1.424876E-011	-1.512434E-013	0	0.000000E+000
2	45.59389654	-1.512434E-013	1.424876E-011	1	0.000000E+000
2	45.59500860	1.424876E-011	-1.512434E-013	0	0.000000E+000
2	45.59524987	-1.512434E-013	1.424876E-011	1	0.000000E+000
2	45.59591056	1.424876E-011	-1.512434E-013	0	0.000000E+000
2	45.59592258	-1.512434E-013	1.424876E-011	1	0.000000E+000
2	45.59846279	1.424876E-011	-1.512434E-013	0	0.000000E+000
2	45.59850212	-1.512434E-013	1.424876E-011	1	0.000000E+000
2	45.59976379	1.424876E-011	-1.512434E-013	0	0.000000E+000
2	45.59978831	-1.512434E-013	1.424876E-011	1	0.000000E+000
2	45.60096400	1.424876E-011	-1.512434E-013	0	0.000000E+000
2	45.60101780	-1.512434E-013	1.424876E-011	1	0.000000E+000
2	45.60120300	1.424876E-011	-1.512434E-013	0	0.000000E+000
2	45.60121996	-1.512434E-013	1.424876E-011	1	0.000000E+000
2	45.61387558	1.424876E-011	-1.512434E-013	0	0.000000E+000
2	45.61388700	-1.512434E-013	1.424876E-011	1	0.000000E+000
2	45.61490201	1.424876E-011	-1.512434E-013	0	0.000000E+000
2	45.61506263	-1.512434E-013	1.424876E-011	1	0.000000E+000
2	45.61558391	1.424876E-011	-1.512434E-013	0	0.000000E+000
2	45.61560136	-1.512434E-013	1.424876E-011	1	0.000000E+000
2	45.61743663	1.424876E-011	-1.512434E-013	0	0.000000E+000
2	45.61744010	-1.512434E-013	1.424876E-011	1	0.000000E+000
2	45.61797142	1.424876E-011	-1.512434E-013	0	0.000000E+000
2	45.61798260	-1.512434E-013	1.424876E-011	1	0.000000E+000
2	45.61843091	1.424876E-011	-1.512434E-013	0	0.000000E+000
2	45.61845284	-1.512434E-013	1.424876E-011	1	0.000000E+000
2	45.62016487	1.424876E-011	-1.512434E-013	0	0.000000E+000
2	45.62017126	-1.512434E-013	1.424876E-011	1	0.000000E+000
2	45.62480006	1.424876E-011	-1.512434E-013	0	0.000000E+000
2	45.62481364	-1.512434E-013	1.424876E-011	1	0.000000E+000
2	45.62594488	1.424876E-011	-1.512434E-013	0	0.000000E+000
2	45.62595994	-1.512434E-013	1.424876E-011	1	0.000000E+000
2	45.62657767	1.424876E-011	-1.512434E-013	0	0.000000E+000
2	45.62659292	-1.512434E-013	1.424876E-011	1	0.000000E+000
2	45.63087152	1.424876E-011	-1.512434E-013	0	0.000000E+000
2	45.63090799	-1.512434E-013	1.424876E-011	1	0.000000E+000
2	45.63227648	1.424876E-011	-1.512434E-013	0	0.000000E+000
2	45.63229805	-1.512434E-013	1.424876E-011	1	0.000000E+000
2	45.63322723	1.424876E-011	-1.512434E-013	0	0.000000E+000
2	45.63435560	-1.512434E-013	1.424876E-011	1	0.000000E+000
2	45.63512710	1.424876E-011	-1.512434E-013	0	0.000000E+000
2	45.63525109	-1.512434E-013	1.424876E-011	1	0.000000E+000
2	45.63590104	1.424876E-011	-1.512434E-013	0	0.000000E+000
2	45.63594241	-1.512434E-013	1.424876E-011	1	0.000000E+000
2	45.63769742	1.424876E-011	-1.512434E-013	0	0.000000E+000
2	45.63793308	-1.512434E-013	1.424876E-011	1	0.000000E+000
2	45.63914158	1.424876E-011	-1.512434E-013	0	0.000000E+000
2	45.64335406	-1.512434E-013	1.424876E-011	1	0.000000E+000
2	45.64505812	1.424876E-011	-1.512434E-013	0	0.000000E+000
2	45.64508926	-1.512434E-013	1.424876E-011	1	0.000000E+000
2	45.65080979	1.424876E-011	-1.512434E-013	0	0.000000E+000
2	45.65084835	-1.512434E-013	1.424876E-011	1	0.000000E+000
2	45.65636770	1.424876E-011	-1.512434E-013	0	0.000000E+000
2	45.65639810	-1.512434E-013	1.424876E-011	1	0.000000E+000
2	45.65663090	1.424876E-011	-1.512434E-013	0	0.000000E+000
2	45.65664809	-1.512434E-013	1.424876E-011	1	0.000000E+000
2	45.65817948	1.424876E-011	-1.512434E-013	0	0.000000E+000
2	45.65819725	-1.512434E-013	1.424876E-011	1	0.000000E+000
2	45.65848947	1.424876E-011	-1.512434E-013	0	0.000000E+000
2	45.65851859	-1.512434E-013	1.424876E-011	1	0.000000E+000
2	45.66085932	1.424876E-011	-1.512434E-013	0	0.000000E+000
2	45.66086968	-1.512434E-013	1.424876E-011	1	0.000000E+000
2	45.66275670	1.424876E-011	-1.512434E-013	0	0.000000E+000
2	45.66278846	-1.512434E-013	1.424876E-011	1	0.000000E+000
2	45.66416208	1.424876E-011	-1.512434E-013	0	0.000000E+000
2	45.66420916	-1.512434E-013	1.424876E-011	1	0.000000E+000
2	45.66523704	1.424876E-011	-1.512434E-013	0	0.000000E+000
2	45.66534254	-1.512434E-013	1.424876E-011	1	0.000000E+000
2	45.66772521	1.424876E-011	-1.512434E-013	0	0.000000E+000
2	45.66774225	-1.512434E-013	1.424876E-011	1	0.000000E+000
2	45.66893591	1.424876E-011	-1.512434E-013	0	0.000000E+000
2	45.66898343	-1.512434E-013	1.424876E-011	1	0.000000E+000
2	45.67099838	1.424876E-011	-1.512434E-013	0	0.000000E+000
2	45.67100004	-1.512434E-013	1.424876E-011	1	0.000000E+000
2	45.67120420	1.424876E-011	-1.512434E-013	0	0.000000E+000
2	45.67139212	-1.512434E-013	1.424876E-011	1	0.000000E+000
2	45.67187180	1.424876E-011	-1.512434E-013	0	0.000000E+000
2	45.67190412	-1.512434E-013	1.424876E-011	1	0.000000E+000
2	45.67247525	1.424876E-011	-1.512434E-013	0	0.000000E+000
2	45.67253982	-1.512434E-013	1.424876E-011	1	0.000000E+000
2	45.67435269	1.424876E-011	-1.512434E-013	0	0.000000E+000
2	45.67437140	-1.512434E-013	1.424876E-011	1	0.000000E+000
2	45.67631045	1.424876E-011	-1.512434E-013	0	0.000000E+000
2	45.67633897	-1.512434E-013	1.424876E-011	1	0.000000E+000
2	45.67736781	1.424876E-011	-1.512434E-013	0	0.000000E+000
2	45.67751160	-1.512434E-013	1.424876E-011	1	0.000000E+000
2	45.67811261	1.424876E-011	-1.512434E-013	0	0.000000E+000
2	45.67813432	-1.512434E-013	1.424876E-011	1	0.000000E+000
2	45.68038488	1.424876E-011	-1.512434E-013	0	0.000000E+000
2	45.68041374	-1.512434E-013	1.424876E-011	1	0.000000E+000
2	45.68282357	1.424876E-011	-1.512434E-013	0	0.000000E+000
2	45.68342512	-1.512434E-013	1.424876E-011	1	0.000000E+000
2	45.68465437	1.424876E-011	-1.512434E-013	0	0.000000E+000
2	45.68505093	-1.512434E-013	1.424876E-011	1	0.000000E+000
2	45.68574552	1.424876E-011	-1.512434E-013	0	0.000000E+000
2	45.68575984	-1.512434E-013	1.424876E-011	1	0.000000E+000
2	45.68714272	1.424876E-011	-1.512434E-013	0	0.000000E+000
2	45.68717002	-1.512434E-013	1.424876E-011	1	0.000000E+000
2	45.68867682	1.424876E-011	-1.512434E-013	0	0.000000E+000
2	45.68874348	-1.512434E-013	1.424876E-011	1	0.000000E+000
2	45.69193994	1.424876E-011	-1.512434E-013	0	0.000000E+000
2	45.69195777	-1.512434E-013	1.424876E-011	1	0.000000E+000
2	45.69206798	1.424876E-011	-1.512434E-013	0	0.000000E+000
2	45.69207972	-1.512434E-013	1.424876E-011	1	0.000000E+000
2	45.69401047	1.424876E-011	-1.512434E-013	0	0.000000E+000
2	45.69410760	-1.512434E-013	1.424876E-011	1	0.000000E+000
2	45.69453782	1.424876E-011	-1.512434E-013	0	0.000000E+000
2	45.69460313	-1.512434E-013	1.424876E-011	1	0.000000E+000
2	45.69473093	1.424876E-011	-1.512434E-013	0	0.000000E+000
2	45.70169881	-1.512434E-013	1.424876E-011	1	0.000000E+000
2	45.70424078	1.424876E-011	-1.512434E-013	0	0.000000E+000
2	45.70427757	-1.512434E-013	1.424876E-011	1	0.000000E+000
2	45.70438647	1.424876E-011	-1.512434E-013	0	0.000000E+000
2	45.70441310	-1.512434E-013	1.424876E-011	1	0.000000E+000
2	45.70612250	1.424876E-011	-1.512434E-013	0	0.000000E+000
2	45.70616161	-1.512434E-013	1.424876E-011	1	0.000000E+000
2	45.70671343	1.424876E-011	-1.512434E-013	0	0.000000E+000
2	45.70672580	-1.512434E-013	1.424876E-011	1	0.000000E+000
2	45.70818077	1.424876E-011	-1.512434E-013	0	0.000000E+000
2	45.70821165	-1.512434E-013	1.424876E-011	1	0.000000E+000
2	45.70861631	1.424876E-011	-1.512434E-013	0	0.000000E+000
2	45.70864324	-1.512434E-013	1.424876E-011	1	0.000000E+000
2	45.70912597	1.424876E-011	-1.512434E-013	0	0.000000E+000
2	45.70919177	-1.512434E-013	1.424876E-011	1	0.000000E+000
2	45.71048837	1.424876E-011	-1.512434E-013	0	0.000000E+000
2	45.71137019	-1.512434E-013	1.424876E-011	1	0.000000E+000
2	45.71219522	1.424876E-011	-1.512434E-013	0	0.000000E+000
2	45.71222216	-1.512434E-013	1.424876E-011	1	0.000000E+000
2	45.71240865	1.424876E-011	-1.512434E-013	0	0.000000E+000
2	45.71241630	-1.512434E-013	1.424876E-011	1	0.000000E+000
2	45.71246304	1.424876E-011	-1.512434E-013	0	0.000000E+000
2	45.71253994	-1.512434E-013	1.424876E-011	1	0.000000E+000
2	45.71269998	1.424876E-011	-1.512434E-013	0	0.000000E+000
2	45.71301882	-1.512434E-013	1.424876E-011	1	0.000000E+000
2	45.71304482	1.424876E-011	-1.512434E-013	0	0.000000E+000
2	45.71319959	-1.512434E-013	1.424876E-011	1	0.000000E+000
2	45.71325039	1.424876E-011	-1.512434E-013	0	0.000000E+000
2	45.71393892	-1.512434E-013	1.424876E-011	1	0.000000E+000
2	45.71396947	1.424876E-011	-1.512434E-013	0	0.000000E+000
2	45.71529461	-1.512434E-013	1.424876E-011	1	0.000000E+000
2	45.71530215	1.424876E-011	-1.512434E-013	0	0.000000E+000
2	45.89312915	5.921794E-014	1.445922E-011	1	0.000000E+000
2	45.89440935	1.445922E-011	5.921794E-014	0	0.000000E+000
2	45.89444933	5.921794E-014	1.445922E-011	1	0.000000E+000
2	45.89533365	1.445922E-011	5.921794E-014	0	0.000000E+000
2	45.89534559	5.921794E-014	1.445922E-011	1	0.000000E+000
2	45.89557108	1.445922E-011	5.921794E-014	0	0.000000E+000
2	45.89559454	5.921794E-014	1.445922E-011	1	0.000000E+000
2	45.89584472	1.445922E-011	5.921794E-014	0	0.000000E+000
2	45.89590364	5.921794E-014	1.445922E-011	1	0.000000E+000
2	45.89684354	1.445922E-011	5.921794E-014	0	0.000000E+000
2	45.89687563	5.921794E-014	1.445922E-011	1	0.000000E+000
2	45.89693948	1.445922E-011	5.921794E-014	0	0.000000E+000
2	45.89697151	5.921794E-014	1.445922E-011	1	0.000000E+000
2	45.89814768	1.445922E-011	5.921794E-014	0	0.000000E+000
2	45.89818895	5.921794E-014	1.445922E-011	1	0.000000E+000
2	45.90046075	1.445922E-011	5.921794E-014	0	0.000000E+000
2	45.90049456	5.921794E-014	1.445922E-011	1	0.000000E+000
2	45.90152741	1.445922E-011	5.921794E-014	0	0.000000E+000
2	45.90158357	5.921794E-014	1.445922E-011	1	0.000000E+000
2	45.90191957	1.445922E-011	5.921794E-014	0	0.000000E+000
2	45.90194263	5.921794E-014	1.445922E-011	1	0.000000E+000
2	45.90216670	1.445922E-011	5.921794E-014	0	0.000000E+000
2	45.90220689	5.921794E-014	1.445922E-011	1	0.000000E+000
2	45.90259067	1.445922E-011	5.921794E-014	0	0.000000E+000
2	45.90259254	5.921794E-014	1.445922E-011	1	0.000000E+000
2	45.90391765	1.445922E-011	5.921794E-014	0	0.000000E+000
2	45.90425747	5.921794E-014	1.445922E-011	1	0.000000E+000
2	45.90478472	1.445922E-011	5.921794E-014	0	0.000000E+000
2	45.90480126	5.921794E-014	1.445922E-011	1	0.000000E+000
2	45.90564228	1.445922E-011	5.921794E-014	0	0.000000E+000
2	45.90567346	5.921794E-014	1.445922E-011	1	0.000000E+000
2	45.90672061	1.445922E-011	5.921794E-014	0	0.000000E+000
2	45.90674095	5.921794E-014	1.445922E-011	1	0.000000E+000
2	45.90737832	1.445922E-011	5.921794E-014	0	0.000000E+000
2	45.90740759	5.921794E-014	1.445922E-011	1	0.000000E+000
2	45.90952485	1.445922E-011	5.921794E-014	0	0.000000E+000
2	45.90955454	5.921794E-014	1.445922E-011	1	0.000000E+000
2	45.91095130	1.445922E-011	5.921794E-014	0	0.000000E+000
2	45.91097633	5.921794E-014	1.445922E-011	1	0.000000E+000
2	45.91278840	1.445922E-011	5.921794E-014	0	0.000000E+000
2	45.91280837	5.921794E-014	1.445922E-011	1	0.000000E+000
2	45.91299791	1.445922E-011	5.921794E-014	0	0.000000E+000
2	45.91307643	5.921794E-014	1.445922E-011	1	0.000000E+000
2	45.91349286	1.445922E-011	5.921794E-014	0	0.000000E+000
2	45.91351401	5.921794E-014	1.445922E-011	1	0.000000E+000
2	45.91963002	1.445922E-011	5.921794E-014	0	0.000000E+000
2	45.91965407	5.921794E-014	1.445922E-011	1	0.000000E+000
2	45.92156732	1.445922E-011	5.921794E-014	0	0.000000E+000
2	45.92622299	5.921794E-014	1.445922E-011	1	0.000000E+000
2	45.92676635	1.445922E-011	5.921794E-014	0	0.000000E+000
2	45.92678069	5.921794E-014	1.445922E-011	1	0.000000E+000
2	45.92720983	1.445922E-011	5.921794E-014	0	0.000000E+000
2	45.92725359	5.921794E-014	1.445922E-011	1	0.000000E+000
2	45.92804952	1.445922E-011	5.921794E-014	0	0.000000E+000
2	45.92808417	5.921794E-014	1.445922E-011	1	0.000000E+000
2	45.92820508	1.445922E-011	5.921794E-014	0	0.000000E+000
2	45.92822774	5.921794E-014	1.445922E-011	1	0.000000E+000
2	45.93050670	1.445922E-011	5.921794E-014	0	0.000000E+000
2	45.93053338	5.921794E-014	1.445922E-011	1	0.000000E+000
2	45.93298177	1.445922E-011	5.921794E-014	0	0.000000E+000
2	45.93299039	5.921794E-014	1.445922E-011	1	0.000000E+000
2	45.93314240	1.445922E-011	5.921794E-014	0	0.000000E+000
2	45.93315828	5.921794E-014	1.445922E-011	1	0.000000E+000
2	45.93430014	1.445922E-011	5.921794E-014	0	0.000000E+000
2	45.93430574	5.921794E-014	1.445922E-011	1	0.000000E+000
2	45.93437245	1.445922E-011	5.921794E-014	0	0.000000E+000
2	45.93442549	5.921794E-014	1.445922E-011	1	0.000000E+000
2	45.93786654	1.445922E-011	5.921794E-014	0	0.000000E+000
2	45.93790337	5.921794E-014	1.445922E-011	1	0.000000E+000
2	45.93972485	1.445922E-011	5.921794E-014	0	0.000000E+000
2	45.94116844	5.921794E-014	1.445922E-011	1	0.000000E+000
2	45.94175108	1.445922E-011	5.921794E-014	0	0.000000E+000
2	45.94178295	5.921794E-014	1.445922E-011	1	0.000000E+000
2	45.94268880	1.445922E-011	5.921794E-014	0	0.000000E+000
2	45.94270394	5.921794E-014	1.445922E-011	1	0.000000E+000
2	45.94597444	1.445922E-011	5.921794E-014	0	0.000000E+000
2	45.94614052	5.921794E-014	1.445922E-011	1	0.000000E+000
2	45.94635028	1.445922E-011	5.921794E-014	0	0.000000E+000
2	45.94638695	5.921794E-014	1.445922E-011	1	0.000000E+000
2	45.94675837	1.445922E-011	5.921794E-014	0	0.000000E+000
2	45.94700807	5.921794E-014	1.445922E-011	1	0.000000E+000
2	45.94831412	1.445922E-011	5.921794E-014	0	0.000000E+000
2	45.94835055	5.921794E-014	1.445922E-011	1	0.000000E+000
2	45.94968234	1.445922E-011	5.921794E-014	0	0.000000E+000
2	45.94973645	5.921794E-014	1.445922E-011	1	0.000000E+000
2	45.95075988	1.445922E-011	5.921794E-014	0	0.000000E+000
2	45.95080032	5.921794E-014	1.445922E-011	1	0.000000E+000
2	45.95212869	1.445922E-011	5.921794E-014	0	0.000000E+000
2	45.95224378	5.921794E-014	1.445922E-011	1	0.000000E+000
2	45.95386243	1.445922E-011	5.921794E-014	0	0.000000E+000
2	45.95390831	5.921794E-014	1.445922E-011	1	0.000000E+000
2	45.95699641	1.445922E-011	5.921794E-014	0	0.000000E+000
2	45.95702310	5.921794E-014	1.445922E-011	1	0.000000E+000
2	45.95730706	1.445922E-011	5.921794E-014	0	0.000000E+000
2	45.95736589	5.921794E-014	1.445922E-011	1	0.000000E+000
2	45.95983362	1.445922E-011	5.921794E-014	0	0.000000E+000
2	45.96094324	5.921794E-014	1.445922E-011	1	0.000000E+000
2	45.96156104	1.445922E-011	5.921794E-014	0	0.000000E+000
2	45.96164328	5.921794E-014	1.445922E-011	1	0.000000E+000
2	45.96306590	1.445922E-011	5.921794E-014	0	0.000000E+000
2	45.96312950	5.921794E-014	1.445922E-011	1	0.000000E+000
2	45.96339282	1.445922E-011	5.921794E-014	0	0.000000E+000
2	45.96341170	5.921794E-014	1.445922E-011	1	0.000000E+000
2	45.96362619	1.445922E-011	5.921794E-014	0	0.000000E+000
2	45.96363265	5.921794E-014	1.445922E-011	1	0.000000E+000
2	45.96572659	1.445922E-011	5.921794E-014	0	0.000000E+000
2	45.96575928	5.921794E-014	1.445922E-011	1	0.000000E+000
2	45.96736710	1.445922E-011	5.921794E-014	0	0.000000E+000
2	45.96744341	5.921794E-014	1.445922E-011	1	0.000000E+000
2	45.96928123	1.445922E-011	5.921794E-014	0	0.000000E+000
2	45.96970977	5.921794E-014	1.445922E-011	1	0.000000E+000
2	45.96981317	1.445922E-011	5.921794E-014	0	0.000000E+000
2	46.56448167	-9.010444E-014	1.430990E-011	1	0.000000E+000
2	46.56482368	1.430990E-011	-9.010444E-014	0	0.000000E+000
2	46.56487673	-9.010444E-014	1.430990E-011	1	0.000000E+000
2	46.56630007	1.430990E-011	-9.010444E-014	0	0.000000E+000
2	46.56633379	-9.010444E-014	1.430990E-011	1	0.000000E+000
2	46.56642933	1.430990E-011	-9.010444E-014	0	0.000000E+000
2	46.56645865	-9.010444E-014	1.430990E-011	1	0.000000E+000
2	46.56684541	1.430990E-011	-9.010444E-014	0	0.000000E+000
2	46.56689793	-9.010444E-014	1.430990E-011	1	0.000000E+000
2	46.56863754	1.430990E-011	-9.010444E-014	0	0.000000E+000
2	46.56866631	-9.010444E-014	1.430990E-011	1	0.000000E+000
2	46.56920576	1.430990E-011	-9.010444E-014	0	0.000000E+000
2	46.56926237	-9.010444E-014	1.430990E-011	1	0.000000E+000
2	46.57199786	1.430990E-011	-9.010444E-014	0	0.000000E+000
2	46.57204800	-9.010444E-014	1.430990E-011	1	0.000000E+000
2	46.57414494	1.430990E-011	-9.010444E-014	0	0.000000E+000
2	46.57417297	-9.010444E-014	1.430990E-011	1	0.000000E+000
2	46.57518354	1.430990E-011	-9.010444E-014	0	0.000000E+000
2	46.57526673	-9.010444E-014	1.430990E-011	1	0.000000E+000
2	46.58472653	1.430990E-011	-9.010444E-014	0	0.000000E+000
2	46.58475214	-9.010444E-014	1.430990E-011	1	0.000000E+000
2	46.58756148	1.430990E-011	-9.010444E-014	0	0.000000E+000
2	46.58764058	-9.010444E-014	1.430990E-011	1	0.000000E+000
2	46.58936012	1.430990E-011	-9.010444E-014	0	0.000000E+000
2	46.58939367	-9.010444E-014	1.430990E-011	1	0.000000E+000
2	46.59236779	1.430990E-011	-9.010444E-014	0	0.000000E+000
2	46.59238415	-9.010444E-014	1.430990E-011	1	0.000000E+000
2	46.59382833	1.430990E-011	-9.010444E-014	0	0.000000E+000
2	46.59385352	-9.010444E-014	1.430990E-011	1	0.000000E+000
2	46.59390634	1.430990E-011	-9.010444E-014	0	0.000000E+000
2	46.59392103	-9.010444E-014	1.430990E-011	1	0.000000E+000
2	46.59440412	1.430990E-011	-9.010444E-014	0	0.000000E+000
2	46.59446218	-9.010444E-014	1.430990E-011	1	0.000000E+000
2	46.59555087	1.430990E-011	-9.010444E-014	0	0.000000E+000
2	46.59557780	-9.010444E-014	1.430990E-011	1	0.000000E+000
2	46.59695126	1.430990E-011	-9.010444E-014	0	0.000000E+000
2	46.59699012	-9.010444E-014	1.430990E-011	1	0.000000E+000
2	46.59713887	1.430990E-011	-9.010444E-014	0	0.000000E+000
2	46.59717946	-9.010444E-014	1.430990E-011	1	0.000000E+000
2	46.59824452	1.430990E-011	-9.010444E-014	0	0.000000E+000
2	46.59827793	-9.010444E-014	1.430990E-011	1	0.000000E+000
2	46.59887319	1.430990E-011	-9.010444E-014	0	0.000000E+000
2	46.59890047	-9.010444E-014	1.430990E-011	1	0.000000E+000
2	46.59938378	1.430990E-011	-9.010444E-014	0	0.000000E+000
2	46.59941906	-9.010444E-014	1.430990E-011	1	0.000000E+000
2	46.60190872	1.430990E-011	-9.010444E-014	0	0.000000E+000
2	46.60192492	-9.010444E-014	1.430990E-011	1	0.000000E+000
2	46.60249571	1.430990E-011	-9.010444E-014	0	0.000000E+000
2	46.60252627	-9.010444E-014	1.430990E-011	1	0.000000E+000
2	46.60322018	1.430990E-011	-9.010444E-014	0	0.000000E+000
2	46.60324270	-9.010444E-014	1.430990E-011	1	0.000000E+000
2	46.60516202	1.430990E-011	-9.010444E-014	0	0.000000E+000
2	46.63662440	-9.010444E-014	1.430990E-011	1	0.000000E+000
2	46.63825545	1.430990E-011	-9.010444E-014	0	0.000000E+000
2	46.63831449	-9.010444E-014	1.430990E-011	1	0.000000E+000
2	46.63945814	1.430990E-011	-9.010444E-014	0	0.000000E+000
2	46.63947197	-9.010444E-014	1.430990E-011	1	0.000000E+000
2	46.63953623	1.430990E-011	-9.010444E-014	0	0.000000E+000
2	46.63998187	-9.010444E-014	1.430990E-011	1	0.000000E+000
2	46.64081002	1.430990E-011	-9.010444E-014	0	0.000000E+000
2	46.64084955	-9.010444E-014	1.430990E-011	1	0.000000E+000
2	46.64191960	1.430990E-011	-9.010444E-014	0	0.000000E+000
2	46.64193805	-9.010444E-014	1.430990E-011	1	0.000000E+000
2	46.64405638	1.430990E-011	-9.010444E-014	0	0.000000E+000
2	46.64408640	-9.010444E-014	1.430990E-011	1	0.000000E+000
2	46.64532318	1.430990E-011	-9.010444E-014	0	0.000000E+000
2	46.64533759	-9.010444E-014	1.430990E-011	1	0.000000E+000
2	46.64541776	1.430990E-011	-9.010444E-014	0	0.000000E+000
2	46.64544932	-9.010444E-014	1.430990E-011	1	0.000000E+000
2	46.64676085	1.430990E-011	-9.010444E-014	0	0.000000E+000
2	46.64678951	-9.010444E-014	1.430990E-011	1	0.000000E+000
2	46.64735578	1.430990E-011	-9.010444E-014	0	0.000000E+000
2	46.64739370	-9.010444E-014	1.430990E-011	1	0.000000E+000
2	46.64745164	1.430990E-011	-9.010444E-014	0	0.000000E+000
2	46.64747849	-9.010444E-014	1.430990E-011	1	0.000000E+000
2	46.64837141	1.430990E-011	-9.010444E-014	0	0.000000E+000
2	46.64839018	-9.010444E-014	1.430990E-011	1	0.000000E+000
2	46.65076658	1.430990E-011	-9.010444E-014	0	0.000000E+000
2	46.65078030	-9.010444E-014	1.430990E-011	1	0.000000E+000
2	46.65235466	1.430990E-011	-9.010444E-014	0	0.000000E+000
2	46.65237850	-9.010444E-014	1.430990E-011	1	0.000000E+000
2	46.65273234	1.430990E-011	-9.010444E-014	0	0.000000E+000
2	46.65276764	-9.010444E-014	1.430990E-011	1	0.000000E+000
2	46.65360296	1.430990E-011	-9.010444E-014	0	0.000000E+000
2	46.65362981	-9.010444E-014	1.430990E-011	1	0.000000E+000
2	46.65395694	1.430990E-011	-9.010444E-014	0	0.000000E+000
2	46.65397794	-9.010444E-014	1.430990E-011	1	0.000000E+000
2	46.65582035	1.430990E-011	-9.010444E-014	0	0.000000E+000
2	46.70462873	-9.010444E-014	1.430990E-011	1	0.000000E+000
2	46.70503589	1.430990E-011	-9.010444E-014	0	0.000000E+000
2	46.70504964	-9.010444E-014	1.430990E-011	1	0.000000E+000
2	46.70814843	1.430990E-011	-9.010444E-014	0	0.000000E+000
2	46.70823788	-9.010444E-014	1.430990E-011	1	0.000000E+000
2	46.70833244	1.430990E-011	-9.010444E-014	0	0.000000E+000
2	46.70833996	-9.010444E-014	1.430990E-011	1	0.000000E+000
2	46.70909161	1.430990E-011	-9.010444E-014	0	0.000000E+000
2	46.71898659	-9.010444E-014	1.430990E-011	1	0.000000E+000
2	46.72089231	1.430990E-011	-9.010444E-014	0	0.000000E+000
2	46.72093947	-9.010444E-014	1.430990E-011	1	0.000000E+000
2	46.72103451	1.430990E-011	-9.010444E-014	0	0.000000E+000
2	47.45428570	2.460557E-013	1.464606E-011	1	0.000000E+000
2	47.45428600	1.464606E-011	2.460557E-013	0	0.000000E+000
2	47.45428721	2.460557E-013	1.464606E-011	1	0.000000E+000
2	47.45675724	1.464606E-011	2.460557E-013	0	0.000000E+000
2	47.45679859	2.460557E-013	1.464606E-011	1	0.000000E+000
2	47.45688605	1.464606E-011	2.460557E-013	0	0.000000E+000
2	47.45693777	2.460557E-013	1.464606E-011	1	0.000000E+000
2	47.45720790	1.464606E-011	2.460557E-013	0	0.000000E+000
2	47.45723635	2.460557E-013	1.464606E-011	1	0.000000E+000
2	47.45873760	1.464606E-011	2.460557E-013	0	0.000000E+000
2	47.45877735	2.460557E-013	1.464606E-011	1	0.000000E+000
2	47.45939009	1.464606E-011	2.460557E-013	0	0.000000E+000
2	47.45942912	2.460557E-013	1.464606E-011	1	0.000000E+000
2	47.45946728	1.464606E-011	2.460557E-013	0	0.000000E+000
2	47.45949298	2.460557E-013	1.464606E-011	1	0.000000E+000
2	47.46029567	1.464606E-011	2.460557E-013	0	0.000000E+000
2	47.46035212	2.460557E-013	1.464606E-011	1	0.000000E+000
2	47.46193812	1.464606E-011	2.460557E-013	0	0.000000E+000
2	47.46196452	2.460557E-013	1.464606E-011	1	0.000000E+000
2	47.46256876	1.464606E-011	2.460557E-013	0	0.000000E+000
2	47.46260465	2.460557E-013	1.464606E-011	1	0.000000E+000
2	47.46287590	1.464606E-011	2.460557E-013	0	0.000000E+000
2	47.46322818	2.460557E-013	1.464606E-011	1	0.000000E+000
2	47.46417119	1.464606E-011	2.460557E-013	0	0.000000E+000
2	47.46421189	2.460557E-013	1.464606E-011	1	0.000000E+000
2	47.46434813	1.464606E-011	2.460557E-013	0	0.000000E+000
2	47.46481535	2.460557E-013	1.464606E-011	1	0.000000E+000
2	47.46607027	1.464606E-011	2.460557E-013	0	0.000000E+000
2	47.46609681	2.460557E-013	1.464606E-011	1	0.000000E+000
2	47.46691908	1.464606E-011	2.460557E-013	0	0.000000E+000
2	47.46692265	2.460557E-013	1.464606E-011	1	0.000000E+000
2	47.46883480	1.464606E-011	2.460557E-013	0	0.000000E+000
2	47.46887552	2.460557E-013	1.464606E-011	1	0.000000E+000
2	47.46991686	1.464606E-011	2.460557E-013	0	0.000000E+000
2	47.46995928	2.460557E-013	1.464606E-011	1	0.000000E+000
2	47.47091456	1.464606E-011	2.460557E-013	0	0.000000E+000
2	47.47096252	2.460557E-013	1.464606E-011	1	0.000000E+000
2	47.47433550	1.464606E-011	2.460557E-013	0	0.000000E+000
2	47.47437841	2.460557E-013	1.464606E-011	1	0.000000E+000
2	47.47546616	1.464606E-011	2.460557E-013	0	0.000000E+000
2	47.47584040	2.460557E-013	1.464606E-011	1	0.000000E+000
2	47.47712477	1.464606E-011	2.460557E-013	0	0.000000E+000
2	47.47714200	2.460557E-013	1.464606E-011	1	0.000000E+000
2	47.47814215	1.464606E-011	2.460557E-013	0	0.000000E+000
2	47.47818674	2.460557E-013	1.464606E-011	1	0.000000E+000
2	47.47927388	1.464606E-011	2.460557E-013	0	0.000000E+000
2	47.47969242	2.460557E-013	1.464606E-011	1	0.000000E+000
2	47.47975315	1.464606E-011	2.460557E-013	0	0.000000E+000
2	47.48069427	2.460557E-013	1.464606E-011	1	0.000000E+000
2	47.48143167	1.464606E-011	2.460557E-013	0	0.000000E+000
2	47.48143830	2.460557E-013	1.464606E-011	1	0.000000E+000
2	47.48280632	1.464606E-011	2.460557E-013	0	0.000000E+000
2	47.48285075	2.460557E-013	1.464606E-011	1	0.000000E+000
2	47.48369200	1.464606E-011	2.460557E-013	0	0.000000E+000
2	47.48371432	2.460557E-013	1.464606E-011	1	0.000000E+000
2	47.48660584	1.464606E-011	2.460557E-013	0	0.000000E+000
2	47.48688430	2.460557E-013	1.464606E-011	1	0.000000E+000
2	47.48735852	1.464606E-011	2.460557E-013	0	0.000000E+000
2	47.48743574	2.460557E-013	1.464606E-011	1	0.000000E+000
2	47.48749991	1.464606E-011	2.460557E-013	0	0.000000E+000
2	47.48752454	2.460557E-013	1.464606E-011	1	0.000000E+000
2	47.48870405	1.464606E-011	2.460557E-013	0	0.000000E+000
2	47.48871511	2.460557E-013	1.464606E-011	1	0.000000E+000
2	47.48876667	1.464606E-011	2.460557E-013	0	0.000000E+000
2	47.48879845	2.460557E-013	1.464606E-011	1	0.000000E+000
2	47.48900108	1.464606E-011	2.460557E-013	0	0.000000E+000
2	47.48902787	2.460557E-013	1.464606E-011	1	0.000000E+000
2	47.49095593	1.464606E-011	2.460557E-013	0	0.000000E+000
2	47.49097682	2.460557E-013	1.464606E-011	1	0.000000E+000
2	47.49105856	1.464606E-011	2.460557E-013	0	0.000000E+000
2	47.49110044	2.460557E-013	1.464606E-011	1	0.000000E+000
2	47.49132901	1.464606E-011	2.460557E-013	0	0.000000E+000
2	47.49170056	2.460557E-013	1.464606E-011	1	0.000000E+000
2	47.49190140	1.464606E-011	2.460557E-013	0	0.000000E+000
2	47.49192168	2.460557E-013	1.464606E-011	1	0.000000E+000
2	47.49443803	1.464606E-011	2.460557E-013	0	0.000000E+000
2	47.49447693	2.460557E-013	1.464606E-011	1	0.000000E+000
2	47.49484552	1.464606E-011	2.460557E-013	0	0.000000E+000
2	47.49488346	2.460557E-013	1.464606E-011	1	0.000000E+000
2	47.49615940	1.464606E-011	2.460557E-013	0	0.000000E+000
2	47.49619198	2.460557E-013	1.464606E-011	1	0.000000E+000
2	47.49672763	1.464606E-011	2.460557E-013	0	0.000000E+000
2	47.49676085	2.460557E-013	1.464606E-011	1	0.000000E+000
2	47.49759994	1.464606E-011	2.460557E-013	0	0.000000E+000
2	47.49761256	2.460557E-013	1.464606E-011	1	0.000000E+000
2	47.50108453	1.464606E-011	2.460557E-013	0	0.000000E+000
2	47.50129337	2.460557E-013	1.464606E-011	1	0.000000E+000
2	47.50179166	1.464606E-011	2.460557E-013	0	0.000000E+000
2	47.50182934	2.460557E-013	1.464606E-011	1	0.000000E+000
2	47.50524057	1.464606E-011	2.460557E-013	0	0.000000E+000
2	47.50526435	2.460557E-013	1.464606E-011	1	0.000000E+000
2	47.50802666	1.464606E-011	2.460557E-013	0	0.000000E+000
2	47.50808179	2.460557E-013	1.464606E-011	1	0.000000E+000
2	47.50855672	1.464606E-011	2.460557E-013	0	0.000000E+000
2	47.50857048	2.460557E-013	1.464606E-011	1	0.000000E+000
2	47.50888241	1.464606E-011	2.460557E-013	0	0.000000E+000
2	47.50891016	2.460557E-013	1.464606E-011	1	0.000000E+000
2	47.50918086	1.464606E-011	2.460557E-013	0	0.000000E+000
2	47.50934830	2.460557E-013	1.464606E-011	1	0.000000E+000
2	47.51023098	1.464606E-011	2.460557E-013	0	0.000000E+000
2	47.51025873	2.460557E-013	1.464606E-011	1	0.000000E+000
2	47.51091747	1.464606E-011	2.460557E-013	0	0.000000E+000
2	47.51093848	2.460557E-013	1.464606E-011	1	0.000000E+000
2	47.51119974	1.464606E-011	2.460557E-013	0	0.000000E+000
2	47.51124790	2.460557E-013	1.464606E-011	1	0.000000E+000
2	47.51178853	1.464606E-011	2.460557E-013	0	0.000000E+000
2	47.51182414	2.460557E-013	1.464606E-011	1	0.000000E+000
2	47.51210643	1.464606E-011	2.460557E-013	0	0.000000E+000
2	47.51214387	2.460557E-013	1.464606E-011	1	0.000000E+000
2	47.51248825	1.464606E-011	2.460557E-013	0	0.000000E+000
2	47.51252254	2.460557E-013	1.464606E-011	1	0.000000E+000
2	47.51287111	1.464606E-011	2.460557E-013	0	0.000000E+000
2	47.51289652	2.460557E-013	1.464606E-011	1	0.000000E+000
2	47.51380124	1.464606E-011	2.460557E-013	0	0.000000E+000
2	47.51381657	2.460557E-013	1.464606E-011	1	0.000000E+000
2	47.51447020	1.464606E-011	2.460557E-013	0	0.000000E+000
2	47.51450686	2.460557E-013	1.464606E-011	1	0.000000E+000
2	47.51654401	1.464606E-011	2.460557E-013	0	0.000000E+000
2	47.51658165	2.460557E-013	1.464606E-011	1	0.000000E+000
2	47.51807771	1.464606E-011	2.460557E-013	0	0.000000E+000
2	47.51899727	2.460557E-013	1.464606E-011	1	0.000000E+000
2	47.51921216	1.464606E-011	2.460557E-013	0	0.000000E+000
2	47.51924245	2.460557E-013	1.464606E-011	1	0.000000E+000
2	47.52328322	1.464606E-011	2.460557E-013	0	0.000000E+000
2	47.52333213	2.460557E-013	1.464606E-011	1	0.000000E+000
2	47.52409500	1.464606E-011	2.460557E-013	0	0.000000E+000
2	47.52413046	2.460557E-013	1.464606E-011	1	0.000000E+000
2	47.52501109	1.464606E-011	2.460557E-013	0	0.000000E+000
2	47.52504094	2.460557E-013	1.464606E-011	1	0.000000E+000
2	47.52796614	1.464606E-011	2.460557E-013	0	0.000000E+000
2	47.52800624	2.460557E-013	1.464606E-011	1	0.000000E+000
2	47.52807081	1.464606E-011	2.460557E-013	0	0.000000E+000
2	47.52809824	2.460557E-013	1.464606E-011	1	0.000000E+000
2	47.53022263	1.464606E-011	2.460557E-013	0	0.000000E+000
2	47.53061663	2.460557E-013	1.464606E-011	1	0.000000E+000
2	47.53075597	1.464606E-011	2.460557E-013	0	0.000000E+000
2	47.53080501	2.460557E-013	1.464606E-011	1	0.000000E+000
2	47.53283294	1.464606E-011	2.460557E-013	0	0.000000E+000
2	47.62000732	2.460557E-013	1.464606E-011	1	0.000000E+000
2	47.62028689	1.464606E-011	2.460557E-013	0	0.000000E+000
2	47.62031044	2.460557E-013	1.464606E-011	1	0.000000E+000
2	47.62577346	1.464606E-011	2.460557E-013	0	0.000000E+000
2	47.62618124	2.460557E-013	1.464606E-011	1	0.000000E+000
2	47.62669671	1.464606E-011	2.460557E-013	0	0.000000E+000
2	47.62676488	2.460557E-013	1.464606E-011	1	0.000000E+000
2	47.62801188	1.464606E-011	2.460557E-013	0	0.000000E+000
2	47.62806384	2.460557E-013	1.464606E-011	1	0.000000E+000
2	47.62914830	1.464606E-011	2.460557E-013	0	0.000000E+000
2	47.62931066	2.460557E-013	1.464606E-011	1	0.000000E+000
2	47.63003864	1.464606E-011	2.460557E-013	0	0.000000E+000
2	47.63017633	2.460557E-013	1.464606E-011	1	0.000000E+000
2	47.63222048	1.464606E-011	2.460557E-013	0	0.000000E+000
2	47.63223689	2.460557E-013	1.464606E-011	1	0.000000E+000
2	47.63305696	1.464606E-011	2.460557E-013	0	0.000000E+000
2	47.63308384	2.460557E-013	1.464606E-011	1	0.000000E+000
2	47.63347912	1.464606E-011	2.460557E-013	0	0.000000E+000
2	47.63351354	2.460557E-013	1.464606E-011	1	0.000000E+000
2	47.63797976	1.464606E-011	2.460557E-013	0	0.000000E+000
2	47.63800776	2.460557E-013	1.464606E-011	1	0.000000E+000
2	47.64055207	1.464606E-011	2.460557E-013	0	0.000000E+000
2	47.64057767	2.460557E-013	1.464606E-011	1	0.000000E+000
2	47.64078468	1.464606E-011	2.460557E-013	0	0.000000E+000
2	47.64079841	2.460557E-013	1.464606E-011	1	0.000000E+000
2	47.64138879	1.464606E-011	2.460557E-013	0	0.000000E+000
2	47.64142824	2.460557E-013	1.464606E-011	1	0.000000E+000
2	47.64149105	1.464606E-011	2.460557E-013	0	0.000000E+000
2	47.64150546	2.460557E-013	1.464606E-011	1	0.000000E+000
2	47.64253286	1.464606E-011	2.460557E-013	0	0.000000E+000
2	47.64257251	2.460557E-013	1.464606E-011	1	0.000000E+000
2	47.64556207	1.464606E-011	2.460557E-013	0	0.000000E+000
2	47.64557174	2.460557E-013	1.464606E-011	1	0.000000E+000
2	47.65104896	1.464606E-011	2.460557E-013	0	0.000000E+000
2	47.65106095	2.460557E-013	1.464606E-011	1	0.000000E+000
2	47.65227871	1.464606E-011	2.460557E-013	0	0.000000E+000
2	49.40968277	-3.257069E-014	1.436743E-011	1	0.000000E+000
2	49.40968300	1.436743E-011	-3.257069E-014	0	0.000000E+000
2	49.40968437	-3.257069E-014	1.436743E-011	1	0.000000E+000
2	49.41109823	1.436743E-011	-3.257069E-014	0	0.000000E+000
2	49.41112851	-3.257069E-014	1.436743E-011	1	0.000000E+000
2	49.41269498	1.436743E-011	-3.257069E-014	0	0.000000E+000
2	49.41271942	-3.257069E-014	1.436743E-011	1	0.000000E+000
2	49.41307727	1.436743E-011	-3.257069E-014	0	0.000000E+000
2	49.41704313	-3.257069E-014	1.436743E-011	1	0.000000E+000
2	49.41711622	1.436743E-011	-3.257069E-014	0	0.000000E+000
2	49.41725338	-3.257069E-014	1.436743E-011	1	0.000000E+000
2	49.41895825	1.436743E-011	-3.257069E-014	0	0.000000E+000
2	49.41900836	-3.257069E-014	1.436743E-011	1	0.000000E+000
2	49.42628450	1.436743E-011	-3.257069E-014	0	0.000000E+000
2	49.42632447	-3.257069E-014	1.436743E-011	1	0.000000E+000
2	49.42671817	1.436743E-011	-3.257069E-014	0	0.000000E+000
2	49.42673257	-3.257069E-014	1.436743E-011	1	0.000000E+000
2	49.42695244	1.436743E-011	-3.257069E-014	0	0.000000E+000
2	49.42698847	-3.257069E-014	1.436743E-011	1	0.000000E+000
2	49.42786320	1.436743E-011	-3.257069E-014	0	0.000000E+000
2	49.42787664	-3.257069E-014	1.436743E-011	1	0.000000E+000
2	49.42940071	1.436743E-011	-3.257069E-014	0	0.000000E+000
2	49.42942503	-3.257069E-014	1.436743E-011	1	0.000000E+000
2	49.43010651	1.436743E-011	-3.257069E-014	0	0.000000E+000
2	49.43012638	-3.257069E-014	1.436743E-011	1	0.000000E+000
2	49.43037567	1.436743E-011	-3.257069E-014	0	0.000000E+000
2	49.43216584	-3.257069E-014	1.436743E-011	1	0.000000E+000
2	49.43236898	1.436743E-011	-3.257069E-014	0	0.000000E+000
2	49.43242510	-3.257069E-014	1.436743E-011	1	0.000000E+000
2	49.43450040	1.436743E-011	-3.257069E-014	0	0.000000E+000
2	49.43452911	-3.257069E-014	1.436743E-011	1	0.000000E+000
2	49.43694954	1.436743E-011	-3.257069E-014	0	0.000000E+000
2	49.43699063	-3.257069E-014	1.436743E-011	1	0.000000E+000
2	49.43737424	1.436743E-011	-3.257069E-014	0	0.000000E+000
2	49.43742003	-3.257069E-014	1.436743E-011	1	0.000000E+000
2	49.43847038	1.436743E-011	-3.257069E-014	0	0.000000E+000
2	49.43849959	-3.257069E-014	1.436743E-011	1	0.000000E+000
2	49.44144564	1.436743E-011	-3.257069E-014	0	0.000000E+000
2	49.44146826	-3.257069E-014	1.436743E-011	1	0.000000E+000
2	49.44161398	1.436743E-011	-3.257069E-014	0	0.000000E+000
2	49.44163523	-3.257069E-014	1.436743E-011	1	0.000000E+000
2	49.44212615	1.436743E-011	-3.257069E-014	0	0.000000E+000
2	49.44223022	-3.257069E-014	1.436743E-011	1	0.000000E+000
2	49.44343001	1.436743E-011	-3.257069E-014	0	0.000000E+000
2	49.44345559	-3.257069E-014	1.436743E-011	1	0.000000E+000
2	49.44504613	1.436743E-011	-3.257069E-014	0	0.000000E+000
2	49.44506366	-3.257069E-014	1.436743E-011	1	0.000000E+000
2	49.44601314	1.436743E-011	-3.257069E-014	0	0.000000E+000
2	49.44603930	-3.257069E-014	1.436743E-011	1	0.000000E+000
2	49.44744014	1.436743E-011	-3.257069E-014	0	0.000000E+000
2	49.44746365	-3.257069E-014	1.436743E-011	1	0.000000E+000
2	49.44859698	1.436743E-011	-3.257069E-014	0	0.000000E+000
2	49.44861102	-3.257069E-014	1.436743E-011	1	0.000000E+000
2	49.44952002	1.436743E-011	-3.257069E-014	0	0.000000E+000
2	49.44954367	-3.257069E-014	1.436743E-011	1	0.000000E+000
2	49.45099723	1.436743E-011	-3.257069E-014	0	0.000000E+000
2	49.45101375	-3.257069E-014	1.436743E-011	1	0.000000E+000
2	49.45264972	1.436743E-011	-3.257069E-014	0	0.000000E+000
2	49.45268209	-3.257069E-014	1.436743E-011	1	0.000000E+000
2	49.45292300	1.436743E-011	-3.257069E-014	0	0.000000E+000
2	49.45492318	-3.257069E-014	1.436743E-011	1	0.000000E+000
2	49.45534634	1.436743E-011	-3.257069E-014	0	0.000000E+000
2	49.45536078	-3.257069E-014	1.436743E-011	1	0.000000E+000
2	49.46176308	1.436743E-011	-3.257069E-014	0	0.000000E+000
2	49.46181114	-3.257069E-014	1.436743E-011	1	0.000000E+000
2	49.46265513	1.436743E-011	-3.257069E-014	0	0.000000E+000
2	49.46285750	-3.257069E-014	1.436743E-011	1	0.000000E+000
2	49.46351716	1.436743E-011	-3.257069E-014	0	0.000000E+000
2	49.46353886	-3.257069E-014	1.436743E-011	1	0.000000E+000
2	49.46476044	1.436743E-011	-3.257069E-014	0	0.000000E+000
2	49.46477421	-3.257069E-014	1.436743E-011	1	0.000000E+000
2	49.46723457	1.436743E-011	-3.257069E-014	0	0.000000E+000
2	49.46727832	-3.257069E-014	1.436743E-011	1	0.000000E+000
2	49.46783059	1.436743E-011	-3.257069E-014	0	0.000000E+000
2	49.46787945	-3.257069E-014	1.436743E-011	1	0.000000E+000
2	49.46923840	1.436743E-011	-3.257069E-014	0	0.000000E+000
2	49.46931138	-3.257069E-014	1.436743E-011	1	0.000000E+000
2	49.46944023	1.436743E-011	-3.257069E-014	0	0.000000E+000
2	49.46959718	-3.257069E-014	1.436743E-011	1	0.000000E+000
2	49.47330272	1.436743E-011	-3.257069E-014	0	0.000000E+000
2	49.47332146	-3.257069E-014	1.436743E-011	1	0.000000E+000
2	49.47368430	1.436743E-011	-3.257069E-014	0	0.000000E+000
2	49.47369665	-3.257069E-014	1.436743E-011	1	0.000000E+000
2	49.47387127	1.436743E-011	-3.257069E-014	0	0.000000E+000
2	49.47389050	-3.257069E-014	1.436743E-011	1	0.000000E+000
2	49.47531213	1.436743E-011	-3.257069E-014	0	0.000000E+000
2	49.47602740	-3.257069E-014	1.436743E-011	1	0.000000E+000
2	49.47611910	1.436743E-011	-3.257069E-014	0	0.000000E+000
2	49.47613970	-3.257069E-014	1.436743E-011	1	0.000000E+000
2	49.48064247	1.436743E-011	-3.257069E-014	0	0.000000E+000
2	49.48069089	-3.257069E-014	1.436743E-011	1	0.000000E+000
2	49.48210815	1.436743E-011	-3.257069E-014	0	0.000000E+000
2	49.48211151	-3.257069E-014	1.436743E-011	1	0.000000E+000
2	49.48272038	1.436743E-011	-3.257069E-014	0	0.000000E+000
2	49.48275076	-3.257069E-014	1.436743E-011	1	0.000000E+000
2	49.48612025	1.436743E-011	-3.257069E-014	0	0.000000E+000
2	49.48614734	-3.257069E-014	1.436743E-011	1	0.000000E+000
2	49.48649272	1.436743E-011	-3.257069E-014	0	0.000000E+000
2	49.48713604	-3.257069E-014	1.436743E-011	1	0.000000E+000
2	49.48879630	1.436743E-011	-3.257069E-014	0	0.000000E+000
2	49.48924237	-3.257069E-014	1.436743E-011	1	0.000000E+000
2	49.48957408	1.436743E-011	-3.257069E-014	0	0.000000E+000
2	49.48964871	-3.257069E-014	1.436743E-011	1	0.000000E+000
2	49.49113904	1.436743E-011	-3.257069E-014	0	0.000000E+000
2	49.49117242	-3.257069E-014	1.436743E-011	1	0.000000E+000
2	49.49337387	1.436743E-011	-3.257069E-014	0	0.000000E+000
2	49.49339929	-3.257069E-014	1.436743E-011	1	0.000000E+000
2	49.49801287	1.436743E-011	-3.257069E-014	0	0.000000E+000
2	49.49804074	-3.257069E-014	1.436743E-011	1	0.000000E+000
2	49.50050564	1.436743E-011	-3.257069E-014	0	0.000000E+000
2	49.50053293	-3.257069E-014	1.436743E-011	1	0.000000E+000
2	49.50177098	1.436743E-011	-3.257069E-014	0	0.000000E+000
2	49.50177802	-3.257069E-014	1.436743E-011	1	0.000000E+000
2	49.50199344	1.436743E-011	-3.257069E-014	0	0.000000E+000
2	49.50338700	-3.257069E-014	1.436743E-011	1	0.000000E+000
2	49.50372856	1.436743E-011	-3.257069E-014	0	0.000000E+000
2	49.50379961	-3.257069E-014	1.436743E-011	1	0.000000E+000
2	49.50872001	1.436743E-011	-3.257069E-014	0	0.000000E+000
2	49.50873711	-3.257069E-014	1.436743E-011	1	0.000000E+000
2	49.51227645	1.436743E-011	-3.257069E-014	0	0.000000E+000
2	49.51247215	-3.257069E-014	1.436743E-011	1	0.000000E+000
2	49.51367701	1.436743E-011	-3.257069E-014	0	0.000000E+000
2	49.51383881	-3.257069E-014	1.436743E-011	1	0.000000E+000
2	49.51403564	1.436743E-011	-3.257069E-014	0	0.000000E+000
2	49.51406296	-3.257069E-014	1.436743E-011	1	0.000000E+000
2	49.51468542	1.436743E-011	-3.257069E-014	0	0.000000E+000
2	49.51480750	-3.257069E-014	1.436743E-011	1	0.000000E+000
2	49.51578956	1.436743E-011	-3.257069E-014	0	0.000000E+000
2	49.51847383	-3.257069E-014	1.436743E-011	1	0.000000E+000
2	49.51953777	1.436743E-011	-3.257069E-014	0	0.000000E+000
2	49.51962644	-3.257069E-014	1.436743E-011	1	0.000000E+000
2	49.52015766	1.436743E-011	-3.257069E-014	0	0.000000E+000
2	49.52017649	-3.257069E-014	1.436743E-011	1	0.000000E+000
2	49.52068180	1.436743E-011	-3.257069E-014	0	0.000000E+000
2	49.52069873	-3.257069E-014	1.436743E-011	1	0.000000E+000
2	49.52121932	1.436743E-011	-3.257069E-014	0	0.000000E+000
2	49.52177301	-3.257069E-014	1.436743E-011	1	0.000000E+000
2	49.52245784	1.436743E-011	-3.257069E-014	0	0.000000E+000
2	49.52249147	-3.257069E-014	1.436743E-011	1	0.000000E+000
2	49.52339475	1.436743E-011	-3.257069E-014	0	0.000000E+000
2	49.52413823	-3.257069E-014	1.436743E-011	1	0.000000E+000
2	49.52420106	1.436743E-011	-3.257069E-014	0	0.000000E+000
2	49.52481751	-3.257069E-014	1.436743E-011	1	0.000000E+000
2	49.52553598	1.436743E-011	-3.257069E-014	0	0.000000E+000
2	49.52554598	-3.257069E-014	1.436743E-011	1	0.000000E+000
2	49.53055372	1.436743E-011	-3.257069E-014	0	0.000000E+000
2	49.53055430	-3.257069E-014	1.436743E-011	1	0.000000E+000
2	49.53294886	1.436743E-011	-3.257069E-014	0	0.000000E+000
2	49.53301877	-3.257069E-014	1.436743E-011	1	0.000000E+000
2	49.53377472	1.436743E-011	-3.257069E-014	0	0.000000E+000
2	49.53384079	-3.257069E-014	1.436743E-011	1	0.000000E+000
2	49.53436915	1.436743E-011	-3.257069E-014	0	0.000000E+000
2	49.53444225	-3.257069E-014	1.436743E-011	1	0.000000E+000
2	49.53452910	1.436743E-011	-3.257069E-014	0	0.000000E+000
2	49.53479248	-3.257069E-014	1.436743E-011	1	0.000000E+000
2	49.53490342	1.436743E-011	-3.257069E-014	0	0.000000E+000
2	49.53503433	-3.257069E-014	1.436743E-011	1	0.000000E+000
2	49.53535618	1.436743E-011	-3.257069E-014	0	0.000000E+000
2	49.53545365	-3.257069E-014	1.436743E-011	1	0.000000E+000
2	49.53569485	1.436743E-011	-3.257069E-014	0	0.000000E+000
2	49.53571465	-3.257069E-014	1.436743E-011	1	0.000000E+000
2	49.53744164	1.436743E-011	-3.257069E-014	0	0.000000E+000
2	49.53744936	-3.257069E-014	1.436743E-011	1	0.000000E+000
2	49.53890598	1.436743E-011	-3.257069E-014	0	0.000000E+000
2	49.53891007	-3.257069E-014	1.436743E-011	1	0.000000E+000
2	49.54002605	1.436743E-011	-3.257069E-014	0	0.000000E+000
2	49.54004813	-3.257069E-014	1.436743E-011	1	0.000000E+000
2	49.54047768	1.436743E-011	-3.257069E-014	0	0.000000E+000
2	49.54104087	-3.257069E-014	1.436743E-011	1	0.000000E+000
2	49.54154667	1.436743E-011	-3.257069E-014	0	0.000000E+000
2	49.54156835	-3.257069E-014	1.436743E-011	1	0.000000E+000
2	49.54217747	1.436743E-011	-3.257069E-014	0	0.000000E+000
2	49.54221299	-3.257069E-014	1.436743E-011	1	0.000000E+000
2	49.54301452	1.436743E-011	-3.257069E-014	0	0.000000E+000
2	49.54303666	-3.257069E-014	1.436743E-011	1	0.000000E+000
2	49.54419923	1.436743E-011	-3.257069E-014	0	0.000000E+000
2	49.54420438	-3.257069E-014	1.436743E-011	1	0.000000E+000
2	49.54470886	1.436743E-011	-3.257069E-014	0	0.000000E+000
2	49.57682120	-3.257069E-014	1.436743E-011	1	0.000000E+000
2	49.57783477	1.436743E-011	-3.257069E-014	0	0.000000E+000
2	49.57796794	-3.257069E-014	1.436743E-011	1	0.000000E+000
2	49.57804109	1.436743E-011	-3.257069E-014	0	0.000000E+000
2	49.57804621	-3.257069E-014	1.436743E-011	1	0.000000E+000
2	49.58442120	1.436743E-011	-3.257069E-014	0	0.000000E+000
2	49.58444265	-3.257069E-014	1.436743E-011	1	0.000000E+000
2	49.58552855	1.436743E-011	-3.257069E-014	0	0.000000E+000
2	49.58561308	-3.257069E-014	1.436743E-011	1	0.000000E+000
2	49.58705649	1.436743E-011	-3.257069E-014	0	0.000000E+000
2	49.58735369	-3.257069E-014	1.436743E-011	1	0.000000E+000
2	49.58867749	1.436743E-011	-3.257069E-014	0	0.000000E+000
2	49.58871244	-3.257069E-014	1.436743E-011	1	0.000000E+000
2	49.58926756	1.436743E-011	-3.257069E-014	0	0.000000E+000
2	49.58930918	-3.257069E-014	1.436743E-011	1	0.000000E+000
2	49.59225517	1.436743E-011	-3.257069E-014	0	0.000000E+000
2	49.59255211	-3.257069E-014	1.436743E-011	1	0.000000E+000
2	49.59383413	1.436743E-011	-3.257069E-014	0	0.000000E+000
2	49.59391300	-3.257069E-014	1.436743E-011	1	0.000000E+000
2	49.59449333	1.436743E-011	-3.257069E-014	0	0.000000E+000
2	49.59451061	-3.257069E-014	1.436743E-011	1	0.000000E+000
2	49.59779626	1.436743E-011	-3.257069E-014	0	0.000000E+000
2	49.59786133	-3.257069E-014	1.436743E-011	1	0.000000E+000
2	49.60019845	1.436743E-011	-3.257069E-014	0	0.000000E+000
2	49.60023433	-3.257069E-014	1.436743E-011	1	0.000000E+000
2	49.60113169	1.436743E-011	-3.257069E-014	0	0.000000E+000
2	49.60114476	-3.257069E-014	1.436743E-011	1	0.000000E+000
2	49.60130684	1.436743E-011	-3.257069E-014	0	0.000000E+000
2	49.60132738	-3.257069E-014	1.436743E-011	1	0.000000E+000
2	49.60156675	1.436743E-011	-3.257069E-014	0	0.000000E+000
2	49.60158500	-3.257069E-014	1.436743E-011	1	0.000000E+000
2	49.60544297	1.436743E-011	-3.257069E-014	0	0.000000E+000
2	49.60547574	-3.257069E-014	1.436743E-011	1	0.000000E+000
2	49.60615975	1.436743E-011	-3.257069E-014	0	0.000000E+000
2	49.60617430	-3.257069E-014	1.436743E-011	1	0.000000E+000
2	49.60678624	1.436743E-011	-3.257069E-014	0	0.000000E+000
2	49.60680257	-3.257069E-014	1.436743E-011	1	0.000000E+000
2	49.60711859	1.436743E-011	-3.257069E-014	0	0.000000E+000
2	49.60715675	-3.257069E-014	1.436743E-011	1	0.000000E+000
2	49.60865961	1.436743E-011	-3.257069E-014	0	0.000000E+000
2	49.60867172	-3.257069E-014	1.436743E-011	1	0.000000E+000
2	49.60961276	1.436743E-011	-3.257069E-014	0	0.000000E+000
2	49.60964703	-3.257069E-014	1.436743E-011	1	0.000000E+000
2	49.61594172	1.436743E-011	-3.257069E-014	0	0.000000E+000
2	49.61597217	-3.257069E-014	1.436743E-011	1	0.000000E+000
2	49.61633688	1.436743E-011	-3.257069E-014	0	0.000000E+000
2	49.61639140	-3.257069E-014	1.436743E-011	1	0.000000E+000
2	49.61685644	1.436743E-011	-3.257069E-014	0	0.000000E+000
2	49.61689178	-3.257069E-014	1.436743E-011	1	0.000000E+000
2	49.61843449	1.436743E-011	-3.257069E-014	0	0.000000E+000
2	49.62040761	-3.257069E-014	1.436743E-011	1	0.000000E+000
2	49.62358743	1.436743E-011	-3.257069E-014	0	0.000000E+000
2	49.62444951	-3.257069E-014	1.436743E-011	1	0.000000E+000
2	49.62598933	1.436743E-011	-3.257069E-014	0	0.000000E+000
2	49.62613840	-3.257069E-014	1.436743E-011	1	0.000000E+000
2	49.62646642	1.436743E-011	-3.257069E-014	0	0.000000E+000
2	49.62648274	-3.257069E-014	1.436743E-011	1	0.000000E+000
2	49.62979873	1.436743E-011	-3.257069E-014	0	0.000000E+000
2	49.62983971	-3.257069E-014	1.436743E-011	1	0.000000E+000
2	49.63102145	1.436743E-011	-3.257069E-014	0	0.000000E+000
2	49.63104505	-3.257069E-014	1.436743E-011	1	0.000000E+000
2	49.63230510	1.436743E-011	-3.257069E-014	0	0.000000E+000
2	49.63232822	-3.257069E-014	1.436743E-011	1	0.000000E+000
2	49.63270329	1.436743E-011	-3.257069E-014	0	0.000000E+000
2	49.63273594	-3.257069E-014	1.436743E-011	1	0.000000E+000
2	49.63620100	1.436743E-011	-3.257069E-014	0	0.000000E+000
2	49.63622186	-3.257069E-014	1.436743E-011	1	0.000000E+000
2	49.63694980	1.436743E-011	-3.257069E-014	0	0.000000E+000
2	49.63740628	-3.257069E-014	1.436743E-011	1	0.000000E+000
2	49.63879441	1.436743E-011	-3.257069E-014	0	0.000000E+000
2	49.63881155	-3.257069E-014	1.436743E-011	1	0.000000E+000
2	49.63893590	1.436743E-011	-3.257069E-014	0	0.000000E+000
2	49.63898172	-3.257069E-014	1.436743E-011	1	0.000000E+000
2	49.64072466	1.436743E-011	-3.257069E-014	0	0.000000E+000
2	49.64074167	-3.257069E-014	1.436743E-011	1	0.000000E+000
2	49.64394280	1.436743E-011	-3.257069E-014	0	0.000000E+000
2	49.64395159	-3.257069E-014	1.436743E-011	1	0.000000E+000
2	49.64464446	1.436743E-011	-3.257069E-014	0	0.000000E+000
2	49.64474924	-3.257069E-014	1.436743E-011	1	0.000000E+000
2	49.64688327	1.436743E-011	-3.257069E-014	0	0.000000E+000
2	49.67819382	-3.257069E-014	1.436743E-011	1	0.000000E+000
2	49.67855877	1.436743E-011	-3.257069E-014	0	0.000000E+000
2	49.67858118	-3.257069E-014	1.436743E-011	1	0.000000E+000
2	49.67895311	1.436743E-011	-3.257069E-014	0	0.000000E+000
2	49.67898202	-3.257069E-014	1.436743E-011	1	0.000000E+000
2	49.68143045	1.436743E-011	-3.257069E-014	0	0.000000E+000
2	49.68145056	-3.257069E-014	1.436743E-011	1	0.000000E+000
2	49.68206818	1.436743E-011	-3.257069E-014	0	0.000000E+000
2	49.68209135	-3.257069E-014	1.436743E-011	1	0.000000E+000
2	49.68245814	1.436743E-011	-3.257069E-014	0	0.000000E+000
2	49.68249012	-3.257069E-014	1.436743E-011	1	0.000000E+000
2	49.68369114	1.436743E-011	-3.257069E-014	0	0.000000E+000
2	49.68371906	-3.257069E-014	1.436743E-011	1	0.000000E+000
2	49.68390391	1.436743E-011	-3.257069E-014	0	0.000000E+000
2	49.68449522	-3.257069E-014	1.436743E-011	1	0.000000E+000
2	49.68514066	1.436743E-011	-3.257069E-014	0	0.000000E+000
2	49.68516103	-3.257069E-014	1.436743E-011	1	0.000000E+000
2	49.68562570	1.436743E-011	-3.257069E-014	0	0.000000E+000
2	49.68590770	-3.257069E-014	1.436743E-011	1	0.000000E+000
2	49.68630144	1.436743E-011	-3.257069E-014	0	0.000000E+000
2	49.68635038	-3.257069E-014	1.436743E-011	1	0.000000E+000
2	49.68683779	1.436743E-011	-3.257069E-014	0	0.000000E+000
2	49.68687371	-3.257069E-014	1.436743E-011	1	0.000000E+000
2	49.69003178	1.436743E-011	-3.257069E-014	0	0.000000E+000
2	49.69005170	-3.257069E-014	1.436743E-011	1	0.000000E+000
2	49.69038639	1.436743E-011	-3.257069E-014	0	0.000000E+000
2	49.69041373	-3.257069E-014	1.436743E-011	1	0.000000E+000
2	49.69077836	1.436743E-011	-3.257069E-014	0	0.000000E+000
2	49.69080917	-3.257069E-014	1.436743E-011	1	0.000000E+000
2	49.69536781	1.436743E-011	-3.257069E-014	0	0.000000E+000
2	49.69554388	-3.257069E-014	1.436743E-011	1	0.000000E+000
2	49.69588653	1.436743E-011	-3.257069E-014	0	0.000000E+000
2	49.69628151	-3.257069E-014	1.436743E-011	1	0.000000E+000
2	49.69691458	1.436743E-011	-3.257069E-014	0	0.000000E+000
2	49.69695943	-3.257069E-014	1.436743E-011	1	0.000000E+000
2	49.69762719	1.436743E-011	-3.257069E-014	0	0.000000E+000
2	49.69905147	-3.257069E-014	1.436743E-011	1	0.000000E+000
2	49.70040939	1.436743E-011	-3.257069E-014	0	0.000000E+000
2	49.70066751	-3.257069E-014	1.436743E-011	1	0.000000E+000
2	49.70100515	1.436743E-011	-3.257069E-014	0	0.000000E+000
2	49.70113290	-3.257069E-014	1.436743E-011	1	0.000000E+000
2	49.70162455	1.436743E-011	-3.257069E-014	0	0.000000E+000
2	49.70166295	-3.257069E-014	1.436743E-011	1	0.000000E+000
2	49.70311920	1.436743E-011	-3.257069E-014	0	0.000000E+000
2	49.70318500	-3.257069E-014	1.436743E-011	1	0.000000E+000
2	49.70354461	1.436743E-011	-3.257069E-014	0	0.000000E+000
2	49.70362512	-3.257069E-014	1.436743E-011	1	0.000000E+000
2	49.70464629	1.436743E-011	-3.257069E-014	0	0.000000E+000
2	49.70471632	-3.257069E-014	1.436743E-011	1	0.000000E+000
2	49.70604801	1.436743E-011	-3.257069E-014	0	0.000000E+000
2	49.70618475	-3.257069E-014	1.436743E-011	1	0.000000E+000
2	49.70756697	1.436743E-011	-3.257069E-014	0	0.000000E+000
2	49.70757082	-3.257069E-014	1.436743E-011	1	0.000000E+000
2	49.71167156	1.436743E-011	-3.257069E-014	0	0.000000E+000
2	49.71173476	-3.257069E-014	1.436743E-011	1	0.000000E+000
2	49.71175082	1.436743E-011	-3.257069E-014	0	0.000000E+000
2	49.71223806	-3.257069E-014	1.436743E-011	1	0.000000E+000
2	49.71589725	1.436743E-011	-3.257069E-014	0	0.000000E+000
2	49.71593157	-3.257069E-014	1.436743E-011	1	0.000000E+000
2	49.71688234	1.436743E-011	-3.257069E-014	0	0.000000E+000
2	49.71689986	-3.257069E-014	1.436743E-011	1	0.000000E+000
2	49.71810690	1.436743E-011	-3.257069E-014	0	0.000000E+000
2	49.71811421	-3.257069E-014	1.436743E-011	1	0.000000E+000
2	49.71888982	1.436743E-011	-3.257069E-014	0	0.000000E+000
2	49.71889816	-3.257069E-014	1.436743E-011	1	0.000000E+000
2	49.72203466	1.436743E-011	-3.257069E-014	0	0.000000E+000
2	49.72212636	-3.257069E-014	1.436743E-011	1	0.000000E+000
2	49.72233208	1.436743E-011	-3.257069E-014	0	0.000000E+000
2	49.72235159	-3.257069E-014	1.436743E-011	1	0.000000E+000
2	49.72325979	1.436743E-011	-3.257069E-014	0	0.000000E+000
2	49.72329796	-3.257069E-014	1.436743E-011	1	0.000000E+000
2	49.72344954	1.436743E-011	-3.257069E-014	0	0.000000E+000
2	49.72346094	-3.257069E-014	1.436743E-011	1	0.000000E+000
2	49.72355346	1.436743E-011	-3.257069E-014	0	0.000000E+000
2	49.72357790	-3.257069E-014	1.436743E-011	1	0.000000E+000
2	49.72371123	1.436743E-011	-3.257069E-014	0	0.000000E+000
2	49.72374010	-3.257069E-014	1.436743E-011	1	0.000000E+000
2	49.72385070	1.436743E-011	-3.257069E-014	0	0.000000E+000
2	49.72393365	-3.257069E-014	1.436743E-011	1	0.000000E+000
2	49.72395293	1.436743E-011	-3.257069E-014	0	0.000000E+000
2	49.72399659	-3.257069E-014	1.436743E-011	1	0.000000E+000
2	49.72408147	1.436743E-011	-3.257069E-014	0	0.000000E+000
2	49.72441771	-3.257069E-014	1.436743E-011	1	0.000000E+000
2	49.72516143	1.436743E-011	-3.257069E-014	0	0.000000E+000
2	49.72517438	-3.257069E-014	1.436743E-011	1	0.000000E+000
2	49.72531756	1.436743E-011	-3.257069E-014	0	0.000000E+000
2	49.72535900	-3.257069E-014	1.436743E-011	1	0.000000E+000
2	49.72621377	1.436743E-011	-3.257069E-014	0	0.000000E+000
2	49.72622222	-3.257069E-014	1.436743E-011	1	0.000000E+000
2	49.72645225	1.436743E-011	-3.257069E-014	0	0.000000E+000
2	49.72678888	-3.257069E-014	1.436743E-011	1	0.000000E+000
2	49.72872083	1.436743E-011	-3.257069E-014	0	0.000000E+000
2	49.72876534	-3.257069E-014	1.436743E-011	1	0.000000E+000
2	49.72880424	1.436743E-011	-3.257069E-014	0	0.000000E+000
2	49.72883996	-3.257069E-014	1.436743E-011	1	0.000000E+000
2	49.73403324	1.436743E-011	-3.257069E-014	0	0.000000E+000
2	49.73406543	-3.257069E-014	1.436743E-011	1	0.000000E+000
2	49.73438522	1.436743E-011	-3.257069E-014	0	0.000000E+000
2	49.73439618	-3.257069E-014	1.436743E-011	1	0.000000E+000
2	49.73639042	1.436743E-011	-3.257069E-014	0	0.000000E+000
2	49.73642305	-3.257069E-014	1.436743E-011	1	0.000000E+000
2	49.73665832	1.436743E-011	-3.257069E-014	0	0.000000E+000
2	49.73693773	-3.257069E-014	1.436743E-011	1	0.000000E+000
2	49.73731600	1.436743E-011	-3.257069E-014	0	0.000000E+000
2	49.73737825	-3.257069E-014	1.436743E-011	1	0.000000E+000
2	49.73829668	1.436743E-011	-3.257069E-014	0	0.000000E+000
2	49.73843079	-3.257069E-014	1.436743E-011	1	0.000000E+000
2	49.73884168	1.436743E-011	-3.257069E-014	0	0.000000E+000
2	49.73885209	-3.257069E-014	1.436743E-011	1	0.000000E+000
2	49.74052127	1.436743E-011	-3.257069E-014	0	0.000000E+000
2	49.74054141	-3.257069E-014	1.436743E-011	1	0.000000E+000
2	49.74417881	1.436743E-011	-3.257069E-014	0	0.000000E+000
2	49.74422348	-3.257069E-014	1.436743E-011	1	0.000000E+000
2	49.74523764	1.436743E-011	-3.257069E-014	0	0.000000E+000
2	49.74525603	-3.257069E-014	1.436743E-011	1	0.000000E+000
2	49.74698407	1.436743E-011	-3.257069E-014	0	0.000000E+000
2	49.74702588	-3.257069E-014	1.436743E-011	1	0.000000E+000
2	49.74727885	1.436743E-011	-3.257069E-014	0	0.000000E+000
2	49.74728982	-3.257069E-014	1.436743E-011	1	0.000000E+000
2	49.74848877	1.436743E-011	-3.257069E-014	0	0.000000E+000
2	49.74851267	-3.257069E-014	1.436743E-011	1	0.000000E+000
2	49.74991731	1.436743E-011	-3.257069E-014	0	0.000000E+000
2	49.74992425	-3.257069E-014	1.436743E-011	1	0.000000E+000
2	49.75313057	1.436743E-011	-3.257069E-014	0	0.000000E+000
2	49.75316688	-3.257069E-014	1.436743E-011	1	0.000000E+000
2	49.75442390	1.436743E-011	-3.257069E-014	0	0.000000E+000
2	49.75447908	-3.257069E-014	1.436743E-011	1	0.000000E+000
2	49.75548012	1.436743E-011	-3.257069E-014	0	0.000000E+000
2	49.75551315	-3.257069E-014	1.436743E-011	1	0.000000E+000
2	49.75663475	1.436743E-011	-3.257069E-014	0	0.000000E+000
2	49.75664101	-3.257069E-014	1.436743E-011	1	0.000000E+000
2	49.75690180	1.436743E-011	-3.257069E-014	0	0.000000E+000
2	49.75692657	-3.257069E-014	1.436743E-011	1	0.000000E+000
2	49.75718180	1.436743E-011	-3.257069E-014	0	0.000000E+000
2	49.75724894	-3.257069E-014	1.436743E-011	1	0.000000E+000
2	49.75778426	1.436743E-011	-3.257069E-014	0	0.000000E+000
2	49.75785042	-3.257069E-014	1.436743E-011	1	0.000000E+000
2	49.75862385	1.436743E-011	-3.257069E-014	0	0.000000E+000
2	49.75877670	-3.257069E-014	1.436743E-011	1	0.000000E+000
2	49.75930719	1.436743E-011	-3.257069E-014	0	0.000000E+000
2	49.75938856	-3.257069E-014	1.436743E-011	1	0.000000E+000
2	49.75979873	1.436743E-011	-3.257069E-014	0	0.000000E+000
2	49.76014775	-3.257069E-014	1.436743E-011	1	0.000000E+000
2	49.76022101	1.436743E-011	-3.257069E-014	0	0.000000E+000
2	49.76026333	-3.257069E-014	1.436743E-011	1	0.000000E+000
2	49.76076795	1.436743E-011	-3.257069E-014	0	0.000000E+000
2	49.76078066	-3.257069E-014	1.436743E-011	1	0.000000E+000
2	49.76209319	1.436743E-011	-3.257069E-014	0	0.000000E+000
2	49.76212132	-3.257069E-014	1.436743E-011	1	0.000000E+000
2	49.76335351	1.436743E-011	-3.257069E-014	0	0.000000E+000
2	49.76338387	-3.257069E-014	1.436743E-011	1	0.000000E+000
2	49.76619934	1.436743E-011	-3.257069E-014	0	0.000000E+000
2	49.76622831	-3.257069E-014	1.436743E-011	1	0.000000E+000
2	49.76661980	1.436743E-011	-3.257069E-014	0	0.000000E+000
2	49.76668655	-3.257069E-014	1.436743E-011	1	0.000000E+000
2	49.76761516	1.436743E-011	-3.257069E-014	0	0.000000E+000
2	49.76764642	-3.257069E-014	1.436743E-011	1	0.000000E+000
2	49.76827433	1.436743E-011	-3.257069E-014	0	0.000000E+000
2	49.76829286	-3.257069E-014	1.436743E-011	1	0.000000E+000
2	49.76886562	1.436743E-011	-3.257069E-014	0	0.000000E+000
2	49.76889172	-3.257069E-014	1.436743E-011	1	0.000000E+000
2	49.76918617	1.436743E-011	-3.257069E-014	0	0.000000E+000
2	62.79025931	-1.562719E-014	1.438437E-011	1	0.000000E+000
2	62.79114173	1.438437E-011	-1.562719E-014	0	0.000000E+000
2	62.79117224	-1.562719E-014	1.438437E-011	1	0.000000E+000
2	62.79192059	1.438437E-011	-1.562719E-014	0	0.000000E+000
2	62.79197610	-1.562719E-014	1.438437E-011	1	0.000000E+000
2	62.79358014	1.438437E-011	-1.562719E-014	0	0.000000E+000
2	62.79358776	-1.562719E-014	1.438437E-011	1	0.000000E+000
2	62.79561400	1.438437E-011	-1.562719E-014	0	0.000000E+000
2	62.79565174	-1.562719E-014	1.438437E-011	1	0.000000E+000
2	62.79975523	1.438437E-011	-1.562719E-014	0	0.000000E+000
2	62.79978938	-1.562719E-014	1.438437E-011	1	0.000000E+000
2	62.80099809	1.438437E-011	-1.562719E-014	0	0.000000E+000
2	62.80102210	-1.562719E-014	1.438437E-011	1	0.000000E+000
2	62.80106892	1.438437E-011	-1.562719E-014	0	0.000000E+000
2	62.80622185	-1.562719E-014	1.438437E-011	1	0.000000E+000
2	62.80641685	1.438437E-011	-1.562719E-014	0	0.000000E+000
2	62.80844538	-1.562719E-014	1.438437E-011	1	0.000000E+000
2	62.80899854	1.438437E-011	-1.562719E-014	0	0.000000E+000
2	62.80908257	-1.562719E-014	1.438437E-011	1	0.000000E+000
2	62.81127633	1.438437E-011	-1.562719E-014	0	0.000000E+000
2	62.81296801	-1.562719E-014	1.438437E-011	1	0.000000E+000
2	62.81326585	1.438437E-011	-1.562719E-014	0	0.000000E+000
2	62.81335920	-1.562719E-014	1.438437E-011	1	0.000000E+000
2	62.81610500	1.438437E-011	-1.562719E-014	0	0.000000E+000
2	62.81613479	-1.562719E-014	1.438437E-011	1	0.000000E+000
2	62.81744153	1.438437E-011	-1.562719E-014	0	0.000000E+000
2	62.81766569	-1.562719E-014	1.438437E-011	1	0.000000E+000
2	62.81801938	1.438437E-011	-1.562719E-014	0	0.000000E+000
2	62.81803371	-1.562719E-014	1.438437E-011	1	0.000000E+000
2	62.82116482	1.438437E-011	-1.562719E-014	0	0.000000E+000
2	62.82117088	-1.562719E-014	1.438437E-011	1	0.000000E+000
2	62.82122963	1.438437E-011	-1.562719E-014	0	0.000000E+000
2	62.82124829	-1.562719E-014	1.438437E-011	1	0.000000E+000
2	62.82243242	1.438437E-011	-1.562719E-014	0	0.000000E+000
2	62.82246324	-1.562719E-014	1.438437E-011	1	0.000000E+000
2	62.82279317	1.438437E-011	-1.562719E-014	0	0.000000E+000
2	62.82282295	-1.562719E-014	1.438437E-011	1	0.000000E+000
2	62.82399256	1.438437E-011	-1.562719E-014	0	0.000000E+000
2	62.82401272	-1.562719E-014	1.438437E-011	1	0.000000E+000
2	62.82716648	1.438437E-011	-1.562719E-014	0	0.000000E+000
2	62.82720942	-1.562719E-014	1.438437E-011	1	0.000000E+000
2	62.82789108	1.438437E-011	-1.562719E-014	0	0.000000E+000
2	62.82796050	-1.562719E-014	1.438437E-011	1	0.000000E+000
2	62.82840158	1.438437E-011	-1.562719E-014	0	0.000000E+000
2	62.82845534	-1.562719E-014	1.438437E-011	1	0.000000E+000
2	62.82991542	1.438437E-011	-1.562719E-014	0	0.000000E+000
2	62.83088685	-1.562719E-014	1.438437E-011	1	0.000000E+000
2	62.83109272	1.438437E-011	-1.562719E-014	0	0.000000E+000
2	62.83116926	-1.562719E-014	1.438437E-011	1	0.000000E+000
2	62.83163201	1.438437E-011	-1.562719E-014	0	0.000000E+000
2	62.83248005	-1.562719E-014	1.438437E-011	1	0.000000E+000
2	62.83327254	1.438437E-011	-1.562719E-014	0	0.000000E+000
2	62.83504938	-1.562719E-014	1.438437E-011	1	0.000000E+000
2	62.83529053	1.438437E-011	-1.562719E-014	0	0.000000E+000
2	62.83536090	-1.562719E-014	1.438437E-011	1	0.000000E+000
2	62.83648342	1.438437E-011	-1.562719E-014	0	0.000000E+000
2	62.83650849	-1.562719E-014	1.438437E-011	1	0.000000E+000
2	62.83681190	1.438437E-011	-1.562719E-014	0	0.000000E+000
2	62.83796065	-1.562719E-014	1.438437E-011	1	0.000000E+000
2	62.83804093	1.438437E-011	-1.562719E-014	0	0.000000E+000
2	62.83961637	-1.562719E-014	1.438437E-011	1	0.000000E+000
2	62.84017916	1.438437E-011	-1.562719E-014	0	0.000000E+000
2	62.84023753	-1.562719E-014	1.438437E-011	1	0.000000E+000
2	62.84095513	1.438437E-011	-1.562719E-014	0	0.000000E+000
2	62.84098054	-1.562719E-014	1.438437E-011	1	0.000000E+000
2	62.84126153	1.438437E-011	-1.562719E-014	0	0.000000E+000
2	62.84191922	-1.562719E-014	1.438437E-011	1	0.000000E+000
2	62.84249702	1.438437E-011	-1.562719E-014	0	0.000000E+000
2	62.84279064	-1.562719E-014	1.438437E-011	1	0.000000E+000
2	62.84355816	1.438437E-011	-1.562719E-014	0	0.000000E+000
2	62.84358671	-1.562719E-014	1.438437E-011	1	0.000000E+000
2	62.84433005	1.438437E-011	-1.562719E-014	0	0.000000E+000
2	62.84441022	-1.562719E-014	1.438437E-011	1	0.000000E+000
2	62.84695518	1.438437E-011	-1.562719E-014	0	0.000000E+000
2	62.84701765	-1.562719E-014	1.438437E-011	1	0.000000E+000
2	62.84721003	1.438437E-011	-1.562719E-014	0	0.000000E+000
2	62.84722620	-1.562719E-014	1.438437E-011	1	0.000000E+000
2	62.85092388	1.438437E-011	-1.562719E-014	0	0.000000E+000
2	62.85094286	-1.562719E-014	1.438437E-011	1	0.000000E+000
2	62.85108993	1.438437E-011	-1.562719E-014	0	0.000000E+000
2	62.85249124	-1.562719E-014	1.438437E-011	1	0.000000E+000
2	62.85304216	1.438437E-011	-1.562719E-014	0	0.000000E+000
2	62.85306848	-1.562719E-014	1.438437E-011	1	0.000000E+000
2	62.85328136	1.438437E-011	-1.562719E-014	0	0.000000E+000
2	62.85328707	-1.562719E-014	1.438437E-011	1	0.000000E+000
2	62.85476743	1.438437E-011	-1.562719E-014	0	0.000000E+000
2	62.85482743	-1.562719E-014	1.438437E-011	1	0.000000E+000
2	62.85543809	1.438437E-011	-1.562719E-014	0	0.000000E+000
2	62.85549733	-1.562719E-014	1.438437E-011	1	0.000000E+000
2	62.85627528	1.438437E-011	-1.562719E-014	0	0.000000E+000
2	62.86668739	-1.562719E-014	1.438437E-011	1	0.000000E+000
2	62.86765362	1.438437E-011	-1.562719E-014	0	0.000000E+000
2	62.86776084	-1.562719E-014	1.438437E-011	1	0.000000E+000
2	62.86800797	1.438437E-011	-1.562719E-014	0	0.000000E+000
2	62.86821652	-1.562719E-014	1.438437E-011	1	0.000000E+000
2	62.87027014	1.438437E-011	-1.562719E-014	0	0.000000E+000
2	62.87028265	-1.562719E-014	1.438437E-011	1	0.000000E+000
2	62.87092489	1.438437E-011	-1.562719E-014	0	0.000000E+000
2	62.87097386	-1.562719E-014	1.438437E-011	1	0.000000E+000
2	62.87101617	1.438437E-011	-1.562719E-014	0	0.000000E+000
2	62.87102239	-1.562719E-014	1.438437E-011	1	0.000000E+000
2	62.87309411	1.438437E-011	-1.562719E-014	0	0.000000E+000
2	62.87315125	-1.562719E-014	1.438437E-011	1	0.000000E+000
2	62.87318528	1.438437E-011	-1.562719E-014	0	0.000000E+000
2	62.87347019	-1.562719E-014	1.438437E-011	1	0.000000E+000
2	62.87661508	1.438437E-011	-1.562719E-014	0	0.000000E+000
2	62.87665655	-1.562719E-014	1.438437E-011	1	0.000000E+000
2	62.87764792	1.438437E-011	-1.562719E-014	0	0.000000E+000
2	62.88305464	-1.562719E-014	1.438437E-011	1	0.000000E+000
2	62.88332652	1.438437E-011	-1.562719E-014	0	0.000000E+000
2	62.88350174	-1.562719E-014	1.438437E-011	1	0.000000E+000
2	62.88576077	1.438437E-011	-1.562719E-014	0	0.000000E+000
2	62.88694543	-1.562719E-014	1.438437E-011	1	0.000000E+000
2	62.88700531	1.438437E-011	-1.562719E-014	0	0.000000E+000
2	62.88705848	-1.562719E-014	1.438437E-011	1	0.000000E+000
2	62.88715479	1.438437E-011	-1.562719E-014	0	0.000000E+000
2	62.88724202	-1.562719E-014	1.438437E-011	1	0.000000E+000
2	62.88804432	1.438437E-011	-1.562719E-014	0	0.000000E+000
2	62.88805492	-1.562719E-014	1.438437E-011	1	0.000000E+000
2	62.88826856	1.438437E-011	-1.562719E-014	0	0.000000E+000
2	62.88830357	-1.562719E-014	1.438437E-011	1	0.000000E+000
2	62.88841838	1.438437E-011	-1.562719E-014	0	0.000000E+000
2	62.88843139	-1.562719E-014	1.438437E-011	1	0.000000E+000
2	62.88948384	1.438437E-011	-1.562719E-014	0	0.000000E+000
2	62.88960321	-1.562719E-014	1.438437E-011	1	0.000000E+000
2	62.88962743	1.438437E-011	-1.562719E-014	0	0.000000E+000
2	62.88965714	-1.562719E-014	1.438437E-011	1	0.000000E+000
2	62.89058210	1.438437E-011	-1.562719E-014	0	0.000000E+000
2	62.89060375	-1.562719E-014	1.438437E-011	1	0.000000E+000
2	62.89176014	1.438437E-011	-1.562719E-014	0	0.000000E+000
2	62.89177451	-1.562719E-014	1.438437E-011	1	0.000000E+000
2	62.89372608	1.438437E-011	-1.562719E-014	0	0.000000E+000
2	62.89429693	-1.562719E-014	1.438437E-011	1	0.000000E+000
2	62.89475699	1.438437E-011	-1.562719E-014	0	0.000000E+000
2	62.90140707	-1.562719E-014	1.438437E-011	1	0.000000E+000
2	62.90353515	1.438437E-011	-1.562719E-014	0	0.000000E+000
2	62.90413409	-1.562719E-014	1.438437E-011	1	0.000000E+000
2	62.90419351	1.438437E-011	-1.562719E-014	0	0.000000E+000
2	64.49218379	-6.022652E-014	1.433977E-011	1	0.000000E+000
2	64.49218500	1.433977E-011	-6.022652E-014	0	0.000000E+000
2	64.49218669	-6.022652E-014	1.433977E-011	1	0.000000E+000
2	64.49392637	1.433977E-011	-6.022652E-014	0	0.000000E+000
2	64.49395018	-6.022652E-014	1.433977E-011	1	0.000000E+000
2	64.49666535	1.433977E-011	-6.022652E-014	0	0.000000E+000
2	64.49669074	-6.022652E-014	1.433977E-011	1	0.000000E+000
2	64.50294718	1.433977E-011	-6.022652E-014	0	0.000000E+000
2	64.50295949	-6.022652E-014	1.433977E-011	1	0.000000E+000
2	64.50328238	1.433977E-011	-6.022652E-014	0	0.000000E+000
2	64.50332396	-6.022652E-014	1.433977E-011	1	0.000000E+000
2	64.50354306	1.433977E-011	-6.022652E-014	0	0.000000E+000
2	64.50417208	-6.022652E-014	1.433977E-011	1	0.000000E+000
2	64.50466862	1.433977E-011	-6.022652E-014	0	0.000000E+000
2	64.50470660	-6.022652E-014	1.433977E-011	1	0.000000E+000
2	64.50665241	1.433977E-011	-6.022652E-014	0	0.000000E+000
2	64.50701719	-6.022652E-014	1.433977E-011	1	0.000000E+000
2	64.50759567	1.433977E-011	-6.022652E-014	0	0.000000E+000
2	64.50764151	-6.022652E-014	1.433977E-011	1	0.000000E+000
2	64.50881552	1.433977E-011	-6.022652E-014	0	0.000000E+000
2	64.50883718	-6.022652E-014	1.433977E-011	1	0.000000E+000
2	64.51130403	1.433977E-011	-6.022652E-014	0	0.000000E+000
2	64.51147646	-6.022652E-014	1.433977E-011	1	0.000000E+000
2	64.51263810	1.433977E-011	-6.022652E-014	0	0.000000E+000
2	64.51266933	-6.022652E-014	1.433977E-011	1	0.000000E+000
2	64.51552989	1.433977E-011	-6.022652E-014	0	0.000000E+000
2	64.51565415	-6.022652E-014	1.433977E-011	1	0.000000E+000
2	64.51624890	1.433977E-011	-6.022652E-014	0	0.000000E+000
2	64.51653431	-6.022652E-014	1.433977E-011	1	0.000000E+000
2	64.51673439	1.433977E-011	-6.022652E-014	0	0.000000E+000
2	64.51680254	-6.022652E-014	1.433977E-011	1	0.000000E+000
2	64.51836561	1.433977E-011	-6.022652E-014	0	0.000000E+000
2	64.51844892	-6.022652E-014	1.433977E-011	1	0.000000E+000
2	64.52131495	1.433977E-011	-6.022652E-014	0	0.000000E+000
2	64.52205775	-6.022652E-014	1.433977E-011	1	0.000000E+000
2	64.52265239	1.433977E-011	-6.022652E-014	0	0.000000E+000
2	64.86312170	4.925210E-014	1.444925E-011	1	0.000000E+000
2	64.86312300	1.444925E-011	4.925210E-014	0	0.000000E+000
2	64.86312500	4.925210E-014	1.444925E-011	1	0.000000E+000
2	64.86366550	1.444925E-011	4.925210E-014	0	0.000000E+000
2	64.86367227	4.925210E-014	1.444925E-011	1	0.000000E+000
2	64.86520127	1.444925E-011	4.925210E-014	0	0.000000E+000
2	64.86524377	4.925210E-014	1.444925E-011	1	0.000000E+000
2	64.86596804	1.444925E-011	4.925210E-014	0	0.000000E+000
2	64.86606881	4.925210E-014	1.444925E-011	1	0.000000E+000
2	64.86635448	1.444925E-011	4.925210E-014	0	0.000000E+000
2	64.86714981	4.925210E-014	1.444925E-011	1	0.000000E+000
2	64.86736481	1.444925E-011	4.925210E-014	0	0.000000E+000
2	64.86755438	4.925210E-014	1.444925E-011	1	0.000000E+000
2	64.86808829	1.444925E-011	4.925210E-014	0	0.000000E+000
2	64.86811467	4.925210E-014	1.444925E-011	1	0.000000E+000
2	64.86864924	1.444925E-011	4.925210E-014	0	0.000000E+000
2	64.86889008	4.925210E-014	1.444925E-011	1	0.000000E+000
2	64.87020197	1.444925E-011	4.925210E-014	0	0.000000E+000
2	64.87046958	4.925210E-014	1.444925E-011	1	0.000000E+000
2	64.87062056	1.444925E-011	4.925210E-014	0	0.000000E+000
2	64.87063181	4.925210E-014	1.444925E-011	1	0.000000E+000
2	64.87137856	1.444925E-011	4.925210E-014	0	0.000000E+000
2	64.87320478	4.925210E-014	1.444925E-011	1	0.000000E+000
2	64.87395700	1.444925E-011	4.925210E-014	0	0.000000E+000
2	64.87396355	4.925210E-014	1.444925E-011	1	0.000000E+000
2	64.87413887	1.444925E-011	4.925210E-014	0	0.000000E+000
2	64.87417398	4.925210E-014	1.444925E-011	1	0.000000E+000
2	64.87649303	1.444925E-011	4.925210E-014	0	0.000000E+000
2	64.87651607	4.925210E-014	1.444925E-011	1	0.000000E+000
2	64.87695803	1.444925E-011	4.925210E-014	0	0.000000E+000
2	64.87766732	4.925210E-014	1.444925E-011	1	0.000000E+000
2	64.87797895	1.444925E-011	4.925210E-014	0	0.000000E+000
2	64.87819952	4.925210E-014	1.444925E-011	1	0.000000E+000
2	64.87932408	1.444925E-011	4.925210E-014	0	0.000000E+000
2	64.87934588	4.925210E-014	1.444925E-011	1	0.000000E+000
2	64.88098425	1.444925E-011	4.925210E-014	0	0.000000E+000
2	64.88099286	4.925210E-014	1.444925E-011	1	0.000000E+000
2	64.88265059	1.444925E-011	4.925210E-014	0	0.000000E+000
2	64.88268337	4.925210E-014	1.444925E-011	1	0.000000E+000
2	64.88285079	1.444925E-011	4.925210E-014	0	0.000000E+000
2	64.88287554	4.925210E-014	1.444925E-011	1	0.000000E+000
2	64.88316109	1.444925E-011	4.925210E-014	0	0.000000E+000
2	64.88318504	4.925210E-014	1.444925E-011	1	0.000000E+000
2	64.88369060	1.444925E-011	4.925210E-014	0	0.000000E+000
2	64.88374877	4.925210E-014	1.444925E-011	1	0.000000E+000
2	64.88393914	1.444925E-011	4.925210E-014	0	0.000000E+000
2	64.89288711	4.925210E-014	1.444925E-011	1	0.000000E+000
2	64.89307706	1.444925E-011	4.925210E-014	0	0.000000E+000
2	64.89308674	4.925210E-014	1.444925E-011	1	0.000000E+000
2	64.89486874	1.444925E-011	4.925210E-014	0	0.000000E+000
2	64.89490658	4.925210E-014	1.444925E-011	1	0.000000E+000
2	64.89644562	1.444925E-011	4.925210E-014	0	0.000000E+000
2	64.89649260	4.925210E-014	1.444925E-011	1	0.000000E+000
2	64.89746781	1.444925E-011	4.925210E-014	0	0.000000E+000
2	64.89749240	4.925210E-014	1.444925E-011	1	0.000000E+000
2	64.89814297	1.444925E-011	4.925210E-014	0	0.000000E+000
2	64.89828497	4.925210E-014	1.444925E-011	1	0.000000E+000
2	64.89863531	1.444925E-011	4.925210E-014	0	0.000000E+000
2	64.89868626	4.925210E-014	1.444925E-011	1	0.000000E+000
2	64.89944428	1.444925E-011	4.925210E-014	0	0.000000E+000
2	64.89958081	4.925210E-014	1.444925E-011	1	0.000000E+000
2	64.89989016	1.444925E-011	4.925210E-014	0	0.000000E+000
2	64.95650792	4.925210E-014	1.444925E-011	1	0.000000E+000
2	64.95699629	1.444925E-011	4.925210E-014	0	0.000000E+000
2	64.95716768	4.925210E-014	1.444925E-011	1	0.000000E+000
2	64.95752300	1.444925E-011	4.925210E-014	0	0.000000E+000
2	64.95755554	4.925210E-014	1.444925E-011	1	0.000000E+000
2	64.95881799	1.444925E-011	4.925210E-014	0	0.000000E+000
2	64.95882493	4.925210E-014	1.444925E-011	1	0.000000E+000
2	64.95888791	1.444925E-011	4.925210E-014	0	0.000000E+000
2	64.95892242	4.925210E-014	1.444925E-011	1	0.000000E+000
2	64.95897918	1.444925E-011	4.925210E-014	0	0.000000E+000
2	64.95927550	4.925210E-014	1.444925E-011	1	0.000000E+000
2	64.95981191	1.444925E-011	4.925210E-014	0	0.000000E+000
2	64.95988213	4.925210E-014	1.444925E-011	1	0.000000E+000
2	64.96003427	1.444925E-011	4.925210E-014	0	0.000000E+000
2	64.96005254	4.925210E-014	1.444925E-011	1	0.000000E+000
2	64.96108150	1.444925E-011	4.925210E-014	0	0.000000E+000
2	64.96196981	4.925210E-014	1.444925E-011	1	0.000000E+000
2	64.96198180	1.444925E-011	4.925210E-014	0	0.000000E+000
2	64.96229057	4.925210E-014	1.444925E-011	1	0.000000E+000
2	64.96243547	1.444925E-011	4.925210E-014	0	0.000000E+000
2	64.96291094	4.925210E-014	1.444925E-011	1	0.000000E+000
2	64.96357646	1.444925E-011	4.925210E-014	0	0.000000E+000
2	64.96363110	4.925210E-014	1.444925E-011	1	0.000000E+000
2	64.96388654	1.444925E-011	4.925210E-014	0	0.000000E+000
2	64.96447970	4.925210E-014	1.444925E-011	1	0.000000E+000
2	64.96534825	1.444925E-011	4.925210E-014	0	0.000000E+000
2	64.96590392	4.925210E-014	1.444925E-011	1	0.000000E+000
2	64.96822471	1.444925E-011	4.925210E-014	0	0.000000E+000
2	64.96824726	4.925210E-014	1.444925E-011	1	0.000000E+000
2	64.96827854	1.444925E-011	4.925210E-014	0	0.000000E+000
2	64.96834881	4.925210E-014	1.444925E-011	1	0.000000E+000
2	64.96882202	1.444925E-011	4.925210E-014	0	0.000000E+000
2	64.96885261	4.925210E-014	1.444925E-011	1	0.000000E+000
2	64.96969308	1.444925E-011	4.925210E-014	0	0.000000E+000
2	64.96971194	4.925210E-014	1.444925E-011	1	0.000000E+000
2	64.97017037	1.444925E-011	4.925210E-014	0	0.000000E+000
2	64.97019356	4.925210E-014	1.444925E-011	1	0.000000E+000
2	64.97067089	1.444925E-011	4.925210E-014	0	0.000000E+000
2	64.97145060	4.925210E-014	1.444925E-011	1	0.000000E+000
2	64.97164412	1.444925E-011	4.925210E-014	0	0.000000E+000
2	64.97220849	4.925210E-014	1.444925E-011	1	0.000000E+000
2	64.97232363	1.444925E-011	4.925210E-014	0	0.000000E+000
2	64.97243217	4.925210E-014	1.444925E-011	1	0.000000E+000
2	64.97302611	1.444925E-011	4.925210E-014	0	0.000000E+000
2	64.97307191	4.925210E-014	1.444925E-011	1	0.000000E+000
2	64.97405666	1.444925E-011	4.925210E-014	0	0.000000E+000
2	64.97409002	4.925210E-014	1.444925E-011	1	0.000000E+000
2	64.97412310	1.444925E-011	4.925210E-014	0	0.000000E+000
2	64.97503604	4.925210E-014	1.444925E-011	1	0.000000E+000
2	64.97536808	1.444925E-011	4.925210E-014	0	0.000000E+000
2	64.97542252	4.925210E-014	1.444925E-011	1	0.000000E+000
2	64.97566608	1.444925E-011	4.925210E-014	0	0.000000E+000
2	64.97571629	4.925210E-014	1.444925E-011	1	0.000000E+000
2	64.97632713	1.444925E-011	4.925210E-014	0	0.000000E+000
2	64.97636067	4.925210E-014	1.444925E-011	1	0.000000E+000
2	64.97679784	1.444925E-011	4.925210E-014	0	0.000000E+000
2	64.97682585	4.925210E-014	1.444925E-011	1	0.000000E+000
2	64.97688545	1.444925E-011	4.925210E-014	0	0.000000E+000
2	64.97744151	4.925210E-014	1.444925E-011	1	0.000000E+000
2	64.97805051	1.444925E-011	4.925210E-014	0	0.000000E+000
2	64.97807192	4.925210E-014	1.444925E-011	1	0.000000E+000
2	64.98102126	1.444925E-011	4.925210E-014	0	0.000000E+000
2	64.98107007	4.925210E-014	1.444925E-011	1	0.000000E+000
2	64.98156446	1.444925E-011	4.925210E-014	0	0.000000E+000
2	64.98167014	4.925210E-014	1.444925E-011	1	0.000000E+000
2	64.98344569	1.444925E-011	4.925210E-014	0	0.000000E+000
2	64.98347108	4.925210E-014	1.444925E-011	1	0.000000E+000
2	64.98424225	1.444925E-011	4.925210E-014	0	0.000000E+000
2	64.98425747	4.925210E-014	1.444925E-011	1	0.000000E+000
2	64.98493922	1.444925E-011	4.925210E-014	0	0.000000E+000
2	66.40531722	6.218661E-015	1.440622E-011	1	0.000000E+000
2	66.40539489	1.440622E-011	6.218661E-015	0	0.000000E+000
2	66.40843813	6.218661E-015	1.440622E-011	1	0.000000E+000
2	66.40889666	1.440622E-011	6.218661E-015	0	0.000000E+000
2	66.40918805	6.218661E-015	1.440622E-011	1	0.000000E+000
2	66.41133456	1.440622E-011	6.218661E-015	0	0.000000E+000
2	66.41291814	6.218661E-015	1.440622E-011	1	0.000000E+000
2	66.41382373	1.440622E-011	6.218661E-015	0	0.000000E+000
2	66.41394077	6.218661E-015	1.440622E-011	1	0.000000E+000
2	66.41404559	1.440622E-011	6.218661E-015	0	0.000000E+000
2	66.42286560	6.218661E-015	1.440622E-011	1	0.000000E+000
2	66.42294554	1.440622E-011	6.218661E-015	0	0.000000E+000
2	66.42295855	6.218661E-015	1.440622E-011	1	0.000000E+000
2	66.42339423	1.440622E-011	6.218661E-015	0	0.000000E+000
2	66.42343706	6.218661E-015	1.440622E-011	1	0.000000E+000
2	66.42463857	1.440622E-011	6.218661E-015	0	0.000000E+000
2	66.42569817	6.218661E-015	1.440622E-011	1	0.000000E+000
2	66.42643491	1.440622E-011	6.218661E-015	0	0.000000E+000
2	66.42649759	6.218661E-015	1.440622E-011	1	0.000000E+000
2	66.42819777	1.440622E-011	6.218661E-015	0	0.000000E+000
2	66.42912941	6.218661E-015	1.440622E-011	1	0.000000E+000
2	66.43189899	1.440622E-011	6.218661E-015	0	0.000000E+000
2	66.43250226	6.218661E-015	1.440622E-011	1	0.000000E+000
2	66.43260808	1.440622E-011	6.218661E-015	0	0.000000E+000
2	66.43266838	6.218661E-015	1.440622E-011	1	0.000000E+000
2	66.43294448	1.440622E-011	6.218661E-015	0	0.000000E+000
2	66.43589276	6.218661E-015	1.440622E-011	1	0.000000E+000
2	66.43759257	1.440622E-011	6.218661E-015	0	0.000000E+000
2	66.43768642	6.218661E-015	1.440622E-011	1	0.000000E+000
2	66.43875989	1.440622E-011	6.218661E-015	0	0.000000E+000
2	66.43910973	6.218661E-015	1.440622E-011	1	0.000000E+000
2	66.44285807	1.440622E-011	6.218661E-015	0	0.000000E+000
2	66.44314590	6.218661E-015	1.440622E-011	1	0.000000E+000
2	66.44334731	1.440622E-011	6.218661E-015	0	0.000000E+000
2	66.44368490	6.218661E-015	1.440622E-011	1	0.000000E+000
2	66.44478356	1.440622E-011	6.218661E-015	0	0.000000E+000
2	66.44480849	6.218661E-015	1.440622E-011	1	0.000000E+000
2	66.44601359	1.440622E-011	6.218661E-015	0	0.000000E+000
2	66.44611585	6.218661E-015	1.440622E-011	1	0.000000E+000
2	66.44712494	1.440622E-011	6.218661E-015	0	0.000000E+000
2	66.85034192	-3.251321E-014	1.436749E-011	1	0.000000E+000
2	66.85058264	1.436749E-011	-3.251321E-014	0	0.000000E+000
2	66.85065373	-3.251321E-014	1.436749E-011	1	0.000000E+000
2	66.85120835	1.436749E-011	-3.251321E-014	0	0.000000E+000
2	66.85122033	-3.251321E-014	1.436749E-011	1	0.000000E+000
2	66.85216719	1.436749E-011	-3.251321E-014	0	0.000000E+000
2	66.85218242	-3.251321E-014	1.436749E-011	1	0.000000E+000
2	66.85425416	1.436749E-011	-3.251321E-014	0	0.000000E+000
2	66.85429318	-3.251321E-014	1.436749E-011	1	0.000000E+000
2	66.85523077	1.436749E-011	-3.251321E-014	0	0.000000E+000
2	66.85526739	-3.251321E-014	1.436749E-011	1	0.000000E+000
2	66.85598362	1.436749E-011	-3.251321E-014	0	0.000000E+000
2	66.85632383	-3.251321E-014	1.436749E-011	1	0.000000E+000
2	66.85699450	1.436749E-011	-3.251321E-014	0	0.000000E+000
2	66.85701699	-3.251321E-014	1.436749E-011	1	0.000000E+000
2	66.85739397	1.436749E-011	-3.251321E-014	0	0.000000E+000
2	66.85830723	-3.251321E-014	1.436749E-011	1	0.000000E+000
2	66.85872842	1.436749E-011	-3.251321E-014	0	0.000000E+000
2	66.86056171	-3.251321E-014	1.436749E-011	1	0.000000E+000
2	66.86138829	1.436749E-011	-3.251321E-014	0	0.000000E+000
2	66.86195891	-3.251321E-014	1.436749E-011	1	0.000000E+000
2	66.86312707	1.436749E-011	-3.251321E-014	0	0.000000E+000
2	66.86315546	-3.251321E-014	1.436749E-011	1	0.000000E+000
2	66.86324230	1.436749E-011	-3.251321E-014	0	0.000000E+000
2	66.86406021	-3.251321E-014	1.436749E-011	1	0.000000E+000
2	66.86601610	1.436749E-011	-3.251321E-014	0	0.000000E+000
2	66.86608598	-3.251321E-014	1.436749E-011	1	0.000000E+000
2	66.86616574	1.436749E-011	-3.251321E-014	0	0.000000E+000
2	66.86673627	-3.251321E-014	1.436749E-011	1	0.000000E+000
2	66.86735451	1.436749E-011	-3.251321E-014	0	0.000000E+000
2	66.86737887	-3.251321E-014	1.436749E-011	1	0.000000E+000
2	66.86757905	1.436749E-011	-3.251321E-014	0	0.000000E+000
2	66.86789903	-3.251321E-014	1.436749E-011	1	0.000000E+000
2	66.86796261	1.436749E-011	-3.251321E-014	0	0.000000E+000
2	66.86799977	-3.251321E-014	1.436749E-011	1	0.000000E+000
2	66.86827013	1.436749E-011	-3.251321E-014	0	0.000000E+000
2	66.87435692	-3.251321E-014	1.436749E-011	1	0.000000E+000
2	66.87444265	1.436749E-011	-3.251321E-014	0	0.000000E+000
2	66.87445039	-3.251321E-014	1.436749E-011	1	0.000000E+000
2	66.87574986	1.436749E-011	-3.251321E-014	0	0.000000E+000
2	66.87579407	-3.251321E-014	1.436749E-011	1	0.000000E+000
2	66.87618623	1.436749E-011	-3.251321E-014	0	0.000000E+000
2	66.87633399	-3.251321E-014	1.436749E-011	1	0.000000E+000
2	66.87656429	1.436749E-011	-3.251321E-014	0	0.000000E+000
2	66.87658146	-3.251321E-014	1.436749E-011	1	0.000000E+000
2	66.87679863	1.436749E-011	-3.251321E-014	0	0.000000E+000
2	66.87682176	-3.251321E-014	1.436749E-011	1	0.000000E+000
2	66.87901637	1.436749E-011	-3.251321E-014	0	0.000000E+000
2	66.87906341	-3.251321E-014	1.436749E-011	1	0.000000E+000
2	66.87990136	1.436749E-011	-3.251321E-014	0	0.000000E+000
2	66.87992386	-3.251321E-014	1.436749E-011	1	0.000000E+000
2	66.88158157	1.436749E-011	-3.251321E-014	0	0.000000E+000
2	66.88159370	-3.251321E-014	1.436749E-011	1	0.000000E+000
2	66.88235113	1.436749E-011	-3.251321E-014	0	0.000000E+000
2	66.88247246	-3.251321E-014	1.436749E-011	1	0.000000E+000
2	66.88300743	1.436749E-011	-3.251321E-014	0	0.000000E+000
2	66.88304647	-3.251321E-014	1.436749E-011	1	0.000000E+000
2	66.88396158	1.436749E-011	-3.251321E-014	0	0.000000E+000
2	66.88398156	-3.251321E-014	1.436749E-011	1	0.000000E+000
2	66.88566564	1.436749E-011	-3.251321E-014	0	0.000000E+000
2	66.88572187	-3.251321E-014	1.436749E-011	1	0.000000E+000
2	66.88696208	1.436749E-011	-3.251321E-014	0	0.000000E+000
2	66.88701782	-3.251321E-014	1.436749E-011	1	0.000000E+000
2	66.88961907	1.436749E-011	-3.251321E-014	0	0.000000E+000
2	66.88963761	-3.251321E-014	1.436749E-011	1	0.000000E+000
2	66.88970161	1.436749E-011	-3.251321E-014	0	0.000000E+000
2	66.88974597	-3.251321E-014	1.436749E-011	1	0.000000E+000
2	66.88975935	1.436749E-011	-3.251321E-014	0	0.000000E+000
2	66.88982476	-3.251321E-014	1.436749E-011	1	0.000000E+000
2	66.89005143	1.436749E-011	-3.251321E-014	0	0.000000E+000
2	66.89011556	-3.251321E-014	1.436749E-011	1	0.000000E+000
2	66.89110039	1.436749E-011	-3.251321E-014	0	0.000000E+000
2	66.89147767	-3.251321E-014	1.436749E-011	1	0.000000E+000
2	66.89286542	1.436749E-011	-3.251321E-014	0	0.000000E+000
2	66.89287340	-3.251321E-014	1.436749E-011	1	0.000000E+000
2	66.89366112	1.436749E-011	-3.251321E-014	0	0.000000E+000
2	66.89445151	-3.251321E-014	1.436749E-011	1	0.000000E+000
2	66.89477733	1.436749E-011	-3.251321E-014	0	0.000000E+000
2	66.89481785	-3.251321E-014	1.436749E-011	1	0.000000E+000
2	66.89517004	1.436749E-011	-3.251321E-014	0	0.000000E+000
2	66.89522971	-3.251321E-014	1.436749E-011	1	0.000000E+000
2	66.89554884	1.436749E-011	-3.251321E-014	0	0.000000E+000
2	66.89630390	-3.251321E-014	1.436749E-011	1	0.000000E+000
2	66.89735546	1.436749E-011	-3.251321E-014	0	0.000000E+000
2	66.89736460	-3.251321E-014	1.436749E-011	1	0.000000E+000
2	66.89739340	1.436749E-011	-3.251321E-014	0	0.000000E+000
2	66.89741779	-3.251321E-014	1.436749E-011	1	0.000000E+000
2	66.89886781	1.436749E-011	-3.251321E-014	0	0.000000E+000
2	66.89967205	-3.251321E-014	1.436749E-011	1	0.000000E+000
2	66.90016105	1.436749E-011	-3.251321E-014	0	0.000000E+000
2	66.90609386	-3.251321E-014	1.436749E-011	1	0.000000E+000
2	66.90616889	1.436749E-011	-3.251321E-014	0	0.000000E+000
2	66.90619954	-3.251321E-014	1.436749E-011	1	0.000000E+000
2	66.90622830	1.436749E-011	-3.251321E-014	0	0.000000E+000
2	66.90629119	-3.251321E-014	1.436749E-011	1	0.000000E+000
2	66.90697856	1.436749E-011	-3.251321E-014	0	0.000000E+000
2	66.90707126	-3.251321E-014	1.436749E-011	1	0.000000E+000
2	66.90716249	1.436749E-011	-3.251321E-014	0	0.000000E+000
2	66.90718297	-3.251321E-014	1.436749E-011	1	0.000000E+000
2	66.90806521	1.436749E-011	-3.251321E-014	0	0.000000E+000
2	66.90809546	-3.251321E-014	1.436749E-011	1	0.000000E+000
2	66.90902762	1.436749E-011	-3.251321E-014	0	0.000000E+000
2	66.90939232	-3.251321E-014	1.436749E-011	1	0.000000E+000
2	66.91000623	1.436749E-011	-3.251321E-014	0	0.000000E+000
2	66.91009854	-3.251321E-014	1.436749E-011	1	0.000000E+000
2	66.91126625	1.436749E-011	-3.251321E-014	0	0.000000E+000
2	66.91270219	-3.251321E-014	1.436749E-011	1	0.000000E+000
2	66.91413235	1.436749E-011	-3.251321E-014	0	0.000000E+000
2	66.91415427	-3.251321E-014	1.436749E-011	1	0.000000E+000
2	66.91431096	1.436749E-011	-3.251321E-014	0	0.000000E+000
2	66.91433177	-3.251321E-014	1.436749E-011	1	0.000000E+000
2	66.91544815	1.436749E-011	-3.251321E-014	0	0.000000E+000
2	66.91548478	-3.251321E-014	1.436749E-011	1	0.000000E+000
2	66.91550642	1.436749E-011	-3.251321E-014	0	0.000000E+000
2	66.91557240	-3.251321E-014	1.436749E-011	1	0.000000E+000
2	66.91698060	1.436749E-011	-3.251321E-014	0	0.000000E+000
2	66.92027969	-3.251321E-014	1.436749E-011	1	0.000000E+000
2	66.92048643	1.436749E-011	-3.251321E-014	0	0.000000E+000
2	66.92054052	-3.251321E-014	1.436749E-011	1	0.000000E+000
2	66.92084370	1.436749E-011	-3.251321E-014	0	0.000000E+000
2	66.92292440	-3.251321E-014	1.436749E-011	1	0.000000E+000
2	66.92299792	1.436749E-011	-3.251321E-014	0	0.000000E+000
2	66.92302422	-3.251321E-014	1.436749E-011	1	0.000000E+000
2	66.92458369	1.436749E-011	-3.251321E-014	0	0.000000E+000
2	66.92462777	-3.251321E-014	1.436749E-011	1	0.000000E+000
2	66.92534641	1.436749E-011	-3.251321E-014	0	0.000000E+000
2	66.92538438	-3.251321E-014	1.436749E-011	1	0.000000E+000
2	66.92599917	1.436749E-011	-3.251321E-014	0	0.000000E+000
2	66.92603518	-3.251321E-014	1.436749E-011	1	0.000000E+000
2	66.92609470	1.436749E-011	-3.251321E-014	0	0.000000E+000
2	67.64814598	-1.117523E-013	1.428825E-011	1	0.000000E+000
2	67.64847114	1.428825E-011	-1.117523E-013	0	0.000000E+000
2	67.64852507	-1.117523E-013	1.428825E-011	1	0.000000E+000
2	67.64858152	1.428825E-011	-1.117523E-013	0	0.000000E+000
2	67.64866109	-1.117523E-013	1.428825E-011	1	0.000000E+000
2	67.64941097	1.428825E-011	-1.117523E-013	0	0.000000E+000
2	67.64941374	-1.117523E-013	1.428825E-011	1	0.000000E+000
2	67.65109946	1.428825E-011	-1.117523E-013	0	0.000000E+000
2	67.65132424	-1.117523E-013	1.428825E-011	1	0.000000E+000
2	67.65211002	1.428825E-011	-1.117523E-013	0	0.000000E+000
2	67.65214691	-1.117523E-013	1.428825E-011	1	0.000000E+000
2	67.65250347	1.428825E-011	-1.117523E-013	0	0.000000E+000
2	67.65251364	-1.117523E-013	1.428825E-011	1	0.000000E+000
2	67.65318728	1.428825E-011	-1.117523E-013	0	0.000000E+000
2	67.65319427	-1.117523E-013	1.428825E-011	1	0.000000E+000
2	67.65325641	1.428825E-011	-1.117523E-013	0	0.000000E+000
2	67.65326255	-1.117523E-013	1.428825E-011	1	0.000000E+000
2	67.65404680	1.428825E-011	-1.117523E-013	0	0.000000E+000
2	67.65411663	-1.117523E-013	1.428825E-011	1	0.000000E+000
2	67.65487037	1.428825E-011	-1.117523E-013	0	0.000000E+000
2	67.65491688	-1.117523E-013	1.428825E-011	1	0.000000E+000
2	67.65720240	1.428825E-011	-1.117523E-013	0	0.000000E+000
2	67.65819693	-1.117523E-013	1.428825E-011	1	0.000000E+000
2	67.65874801	1.428825E-011	-1.117523E-013	0	0.000000E+000
2	67.65896893	-1.117523E-013	1.428825E-011	1	0.000000E+000
2	67.66099105	1.428825E-011	-1.117523E-013	0	0.000000E+000
2	67.66102832	-1.117523E-013	1.428825E-011	1	0.000000E+000
2	67.66211195	1.428825E-011	-1.117523E-013	0	0.000000E+000
2	67.66213747	-1.117523E-013	1.428825E-011	1	0.000000E+000
2	67.66256444	1.428825E-011	-1.117523E-013	0	0.000000E+000
2	67.66260935	-1.117523E-013	1.428825E-011	1	0.000000E+000
2	67.66359921	1.428825E-011	-1.117523E-013	0	0.000000E+000
2	67.66362684	-1.117523E-013	1.428825E-011	1	0.000000E+000
2	67.66380456	1.428825E-011	-1.117523E-013	0	0.000000E+000
2	67.66382249	-1.117523E-013	1.428825E-011	1	0.000000E+000
2	67.66448368	1.428825E-011	-1.117523E-013	0	0.000000E+000
2	67.66450863	-1.117523E-013	1.428825E-011	1	0.000000E+000
2	67.66593131	1.428825E-011	-1.117523E-013	0	0.000000E+000
2	67.66594905	-1.117523E-013	1.428825E-011	1	0.000000E+000
2	67.66713827	1.428825E-011	-1.117523E-013	0	0.000000E+000
2	67.80019957	-2.582025E-013	1.414180E-011	1	0.000000E+000
2	67.80101374	1.414180E-011	-2.582025E-013	0	0.000000E+000
2	67.80103961	-2.582025E-013	1.414180E-011	1	0.000000E+000
2	67.80109739	1.414180E-011	-2.582025E-013	0	0.000000E+000
2	67.80129176	-2.582025E-013	1.414180E-011	1	0.000000E+000
2	67.80501725	1.414180E-011	-2.582025E-013	0	0.000000E+000
2	67.80508491	-2.582025E-013	1.414180E-011	1	0.000000E+000
2	67.80562680	1.414180E-011	-2.582025E-013	0	0.000000E+000
2	67.80563149	-2.582025E-013	1.414180E-011	1	0.000000E+000
2	67.80569741	1.414180E-011	-2.582025E-013	0	0.000000E+000
2	67.80574248	-2.582025E-013	1.414180E-011	1	0.000000E+000
2	67.80611901	1.414180E-011	-2.582025E-013	0	0.000000E+000
2	67.80632787	-2.582025E-013	1.414180E-011	1	0.000000E+000
2	67.80643771	1.414180E-011	-2.582025E-013	0	0.000000E+000
2	67.80647792	-2.582025E-013	1.414180E-011	1	0.000000E+000
2	67.80665336	1.414180E-011	-2.582025E-013	0	0.000000E+000
2	67.81772364	-2.582025E-013	1.414180E-011	1	0.000000E+000
2	67.81928202	1.414180E-011	-2.582025E-013	0	0.000000E+000
2	67.81973164	-2.582025E-013	1.414180E-011	1	0.000000E+000
2	67.81983266	1.414180E-011	-2.582025E-013	0	0.000000E+000
2	67.81991534	-2.582025E-013	1.414180E-011	1	0.000000E+000
2	67.82033534	1.414180E-011	-2.582025E-013	0	0.000000E+000
2	67.82143498	-2.582025E-013	1.414180E-011	1	0.000000E+000
2	67.82197271	1.414180E-011	-2.582025E-013	0	0.000000E+000
2	67.82201370	-2.582025E-013	1.414180E-011	1	0.000000E+000
2	67.82240054	1.414180E-011	-2.582025E-013	0	0.000000E+000
2	67.82240405	-2.582025E-013	1.414180E-011	1	0.000000E+000
2	67.82328480	1.414180E-011	-2.582025E-013	0	0.000000E+000
2	67.82340974	-2.582025E-013	1.414180E-011	1	0.000000E+000
2	67.82651663	1.414180E-011	-2.582025E-013	0	0.000000E+000
2	67.82659203	-2.582025E-013	1.414180E-011	1	0.000000E+000
2	67.82831796	1.414180E-011	-2.582025E-013	0	0.000000E+000
2	67.82833895	-2.582025E-013	1.414180E-011	1	0.000000E+000
2	67.82883456	1.414180E-011	-2.582025E-013	0	0.000000E+000
2	67.82887200	-2.582025E-013	1.414180E-011	1	0.000000E+000
2	67.82984889	1.414180E-011	-2.582025E-013	0	0.000000E+000
2	67.84317362	-2.582025E-013	1.414180E-011	1	0.000000E+000
2	67.84393189	1.414180E-011	-2.582025E-013	0	0.000000E+000
2	67.84394777	-2.582025E-013	1.414180E-011	1	0.000000E+000
2	67.84444902	1.414180E-011	-2.582025E-013	0	0.000000E+000
2	67.84450428	-2.582025E-013	1.414180E-011	1	0.000000E+000
2	67.84521809	1.414180E-011	-2.582025E-013	0	0.000000E+000
2	67.84524821	-2.582025E-013	1.414180E-011	1	0.000000E+000
2	67.84642859	1.414180E-011	-2.582025E-013	0	0.000000E+000
2	67.84652839	-2.582025E-013	1.414180E-011	1	0.000000E+000
2	67.84823218	1.414180E-011	-2.582025E-013	0	0.000000E+000
2	67.84843210	-2.582025E-013	1.414180E-011	1	0.000000E+000
2	67.84936236	1.414180E-011	-2.582025E-013	0	0.000000E+000
2	67.84941544	-2.582025E-013	1.414180E-011	1	0.000000E+000
2	67.84945185	1.414180E-011	-2.582025E-013	0	0.000000E+000
2	67.84989837	-2.582025E-013	1.414180E-011	1	0.000000E+000
2	67.85079612	1.414180E-011	-2.582025E-013	0	0.000000E+000
2	67.85080841	-2.582025E-013	1.414180E-011	1	0.000000E+000
2	67.85199024	1.414180E-011	-2.582025E-013	0	0.000000E+000
2	67.85282107	-2.582025E-013	1.414180E-011	1	0.000000E+000
2	67.85493493	1.414180E-011	-2.582025E-013	0	0.000000E+000
2	67.85494786	-2.582025E-013	1.414180E-011	1	0.000000E+000
2	67.85540266	1.414180E-011	-2.582025E-013	0	0.000000E+000
2	67.85545040	-2.582025E-013	1.414180E-011	1	0.000000E+000
2	67.85593868	1.414180E-011	-2.582025E-013	0	0.000000E+000
2	68.31358563	6.171133E-014	1.446171E-011	1	0.000000E+000
2	68.31658120	1.446171E-011	6.171133E-014	0	0.000000E+000
2	68.31776447	6.171133E-014	1.446171E-011	1	0.000000E+000
2	68.32069937	1.446171E-011	6.171133E-014	0	0.000000E+000
2	68.32111692	6.171133E-014	1.446171E-011	1	0.000000E+000
2	68.32216903	1.446171E-011	6.171133E-014	0	0.000000E+000
2	68.32221519	6.171133E-014	1.446171E-011	1	0.000000E+000
2	68.32278735	1.446171E-011	6.171133E-014	0	0.000000E+000
2	68.32281142	6.171133E-014	1.446171E-011	1	0.000000E+000
2	68.32379583	1.446171E-011	6.171133E-014	0	0.000000E+000
2	68.32417347	6.171133E-014	1.446171E-011	1	0.000000E+000
2	68.32545160	1.446171E-011	6.171133E-014	0	0.000000E+000
2	68.32553020	6.171133E-014	1.446171E-011	1	0.000000E+000
2	68.32759761	1.446171E-011	6.171133E-014	0	0.000000E+000
2	68.32765650	6.171133E-014	1.446171E-011	1	0.000000E+000
2	68.32791277	1.446171E-011	6.171133E-014	0	0.000000E+000
2	68.32986841	6.171133E-014	1.446171E-011	1	0.000000E+000
2	68.33056191	1.446171E-011	6.171133E-014	0	0.000000E+000
2	68.33057183	6.171133E-014	1.446171E-011	1	0.000000E+000
2	68.33069163	1.446171E-011	6.171133E-014	0	0.000000E+000
2	68.33080328	6.171133E-014	1.446171E-011	1	0.000000E+000
2	68.33115973	1.446171E-011	6.171133E-014	0	0.000000E+000
2	68.33201532	6.171133E-014	1.446171E-011	1	0.000000E+000
2	68.33393428	1.446171E-011	6.171133E-014	0	0.000000E+000
2	68.33394173	6.171133E-014	1.446171E-011	1	0.000000E+000
2	68.33866794	1.446171E-011	6.171133E-014	0	0.000000E+000
2	68.33869997	6.171133E-014	1.446171E-011	1	0.000000E+000
2	68.33989746	1.446171E-011	6.171133E-014	0	0.000000E+000
2	68.33993186	6.171133E-014	1.446171E-011	1	0.000000E+000
2	68.34025926	1.446171E-011	6.171133E-014	0	0.000000E+000
2	68.34030201	6.171133E-014	1.446171E-011	1	0.000000E+000
2	68.34045859	1.446171E-011	6.171133E-014	0	0.000000E+000
2	68.34077469	6.171133E-014	1.446171E-011	1	0.000000E+000
2	68.34092187	1.446171E-011	6.171133E-014	0	0.000000E+000
2	68.34094481	6.171133E-014	1.446171E-011	1	0.000000E+000
2	68.34102385	1.446171E-011	6.171133E-014	0	0.000000E+000
2	68.34122144	6.171133E-014	1.446171E-011	1	0.000000E+000
2	68.34208848	1.446171E-011	6.171133E-014	0	0.000000E+000
2	68.34209496	6.171133E-014	1.446171E-011	1	0.000000E+000
2	68.34364548	1.446171E-011	6.171133E-014	0	0.000000E+000
2	68.34415670	6.171133E-014	1.446171E-011	1	0.000000E+000
2	68.34487692	1.446171E-011	6.171133E-014	0	0.000000E+000
2	68.34489085	6.171133E-014	1.446171E-011	1	0.000000E+000
2	68.34505476	1.446171E-011	6.171133E-014	0	0.000000E+000
2	68.34540376	6.171133E-014	1.446171E-011	1	0.000000E+000
2	68.34639276	1.446171E-011	6.171133E-014	0	0.000000E+000
2	68.35839615	6.171133E-014	1.446171E-011	1	0.000000E+000
2	68.35864486	1.446171E-011	6.171133E-014	0	0.000000E+000
2	68.35866909	6.171133E-014	1.446171E-011	1	0.000000E+000
2	68.35963101	1.446171E-011	6.171133E-014	0	0.000000E+000
2	68.36000589	6.171133E-014	1.446171E-011	1	0.000000E+000
2	68.36042945	1.446171E-011	6.171133E-014	0	0.000000E+000
2	68.36081239	6.171133E-014	1.446171E-011	1	0.000000E+000
2	68.36102844	1.446171E-011	6.171133E-014	0	0.000000E+000
2	68.36105023	6.171133E-014	1.446171E-011	1	0.000000E+000
2	68.36258403	1.446171E-011	6.171133E-014	0	0.000000E+000
2	68.36401345	6.171133E-014	1.446171E-011	1	0.000000E+000
2	68.36428190	1.446171E-011	6.171133E-014	0	0.000000E+000
2	68.36483137	6.171133E-014	1.446171E-011	1	0.000000E+000
2	68.36767273	1.446171E-011	6.171133E-014	0	0.000000E+000
2	68.36770793	6.171133E-014	1.446171E-011	1	0.000000E+000
2	68.36791425	1.446171E-011	6.171133E-014	0	0.000000E+000
2	68.36797767	6.171133E-014	1.446171E-011	1	0.000000E+000
2	68.36936925	1.446171E-011	6.171133E-014	0	0.000000E+000
2	68.36972678	6.171133E-014	1.446171E-011	1	0.000000E+000
2	68.36989760	1.446171E-011	6.171133E-014	0	0.000000E+000
2	68.36993853	6.171133E-014	1.446171E-011	1	0.000000E+000
2	68.37000340	1.446171E-011	6.171133E-014	0	0.000000E+000
2	68.37017492	6.171133E-014	1.446171E-011	1	0.000000E+000
2	68.37122827	1.446171E-011	6.171133E-014	0	0.000000E+000
2	68.37170706	6.171133E-014	1.446171E-011	1	0.000000E+000
2	68.37251568	1.446171E-011	6.171133E-014	0	0.000000E+000
2	68.37255558	6.171133E-014	1.446171E-011	1	0.000000E+000
2	68.37276486	1.446171E-011	6.171133E-014	0	0.000000E+000
2	68.39293433	6.171133E-014	1.446171E-011	1	0.000000E+000
2	68.39317947	1.446171E-011	6.171133E-014	0	0.000000E+000
2	68.39322742	6.171133E-014	1.446171E-011	1	0.000000E+000
2	68.39359906	1.446171E-011	6.171133E-014	0	0.000000E+000
2	68.40469844	6.171133E-014	1.446171E-011	1	0.000000E+000
2	68.40473749	1.446171E-011	6.171133E-014	0	0.000000E+000
2	68.40480351	6.171133E-014	1.446171E-011	1	0.000000E+000
2	68.40487154	1.446171E-011	6.171133E-014	0	0.000000E+000
2	68.40490505	6.171133E-014	1.446171E-011	1	0.000000E+000
2	68.40495893	1.446171E-011	6.171133E-014	0	0.000000E+000
2	68.40501507	6.171133E-014	1.446171E-011	1	0.000000E+000
2	68.40628014	1.446171E-011	6.171133E-014	0	0.000000E+000
2	68.40630946	6.171133E-014	1.446171E-011	1	0.000000E+000
2	68.40690136	1.446171E-011	6.171133E-014	0	0.000000E+000
2	68.40693890	6.171133E-014	1.446171E-011	1	0.000000E+000
2	68.40707840	1.446171E-011	6.171133E-014	0	0.000000E+000
2	68.40709941	6.171133E-014	1.446171E-011	1	0.000000E+000
2	68.40734718	1.446171E-011	6.171133E-014	0	0.000000E+000
2	68.40980816	6.171133E-014	1.446171E-011	1	0.000000E+000
2	68.41006187	1.446171E-011	6.171133E-014	0	0.000000E+000
2	68.41318720	6.171133E-014	1.446171E-011	1	0.000000E+000
2	68.41405705	1.446171E-011	6.171133E-014	0	0.000000E+000
2	90.74829031	-1.182562E-013	1.428174E-011	1	0.000000E+000
2	90.74850934	1.428174E-011	-1.182562E-013	0	0.000000E+000
2	90.74861210	-1.182562E-013	1.428174E-011	1	0.000000E+000
2	90.74876912	1.428174E-011	-1.182562E-013	0	0.000000E+000
2	90.74877565	-1.182562E-013	1.428174E-011	1	0.000000E+000
2	90.75148046	1.428174E-011	-1.182562E-013	0	0.000000E+000
2	90.75149663	-1.182562E-013	1.428174E-011	1	0.000000E+000
2	90.75302455	1.428174E-011	-1.182562E-013	0	0.000000E+000
2	90.75305663	-1.182562E-013	1.428174E-011	1	0.000000E+000
2	90.75415277	1.428174E-011	-1.182562E-013	0	0.000000E+000
2	90.75418499	-1.182562E-013	1.428174E-011	1	0.000000E+000
2	90.75450472	1.428174E-011	-1.182562E-013	0	0.000000E+000
2	90.75451980	-1.182562E-013	1.428174E-011	1	0.000000E+000
2	90.75517565	1.428174E-011	-1.182562E-013	0	0.000000E+000
2	90.75540237	-1.182562E-013	1.428174E-011	1	0.000000E+000
2	90.75636566	1.428174E-011	-1.182562E-013	0	0.000000E+000
2	90.75644025	-1.182562E-013	1.428174E-011	1	0.000000E+000
2	90.75756255	1.428174E-011	-1.182562E-013	0	0.000000E+000
2	90.75761948	-1.182562E-013	1.428174E-011	1	0.000000E+000
2	90.76267310	1.428174E-011	-1.182562E-013	0	0.000000E+000
2	90.76272856	-1.182562E-013	1.428174E-011	1	0.000000E+000
2	90.76367352	1.428174E-011	-1.182562E-013	0	0.000000E+000
2	90.76368856	-1.182562E-013	1.428174E-011	1	0.000000E+000
2	90.76448400	1.428174E-011	-1.182562E-013	0	0.000000E+000
2	90.76469900	-1.182562E-013	1.428174E-011	1	0.000000E+000
2	90.76488184	1.428174E-011	-1.182562E-013	0	0.000000E+000
2	90.76489314	-1.182562E-013	1.428174E-011	1	0.000000E+000
2	90.76591755	1.428174E-011	-1.182562E-013	0	0.000000E+000
2	90.76597904	-1.182562E-013	1.428174E-011	1	0.000000E+000
2	90.76638407	1.428174E-011	-1.182562E-013	0	0.000000E+000
2	90.76658755	-1.182562E-013	1.428174E-011	1	0.000000E+000
2	90.76721801	1.428174E-011	-1.182562E-013	0	0.000000E+000
2	90.76736839	-1.182562E-013	1.428174E-011	1	0.000000E+000
2	90.76835177	1.428174E-011	-1.182562E-013	0	0.000000E+000
2	90.76841941	-1.182562E-013	1.428174E-011	1	0.000000E+000
2	90.76886286	1.428174E-011	-1.182562E-013	0	0.000000E+000
2	90.76917663	-1.182562E-013	1.428174E-011	1	0.000000E+000
2	90.76931992	1.428174E-011	-1.182562E-013	0	0.000000E+000
2	90.76933071	-1.182562E-013	1.428174E-011	1	0.000000E+000
2	90.76995844	1.428174E-011	-1.182562E-013	0	0.000000E+000
2	90.77059015	-1.182562E-013	1.428174E-011	1	0.000000E+000
2	90.77109157	1.428174E-011	-1.182562E-013	0	0.000000E+000
2	90.77112154	-1.182562E-013	1.428174E-011	1	0.000000E+000
2	90.77183962	1.428174E-011	-1.182562E-013	0	0.000000E+000
2	90.77186063	-1.182562E-013	1.428174E-011	1	0.000000E+000
2	90.77432925	1.428174E-011	-1.182562E-013	0	0.000000E+000
2	90.77468488	-1.182562E-013	1.428174E-011	1	0.000000E+000
2	90.77521097	1.428174E-011	-1.182562E-013	0	0.000000E+000
2	90.77585666	-1.182562E-013	1.428174E-011	1	0.000000E+000
2	90.77645083	1.428174E-011	-1.182562E-013	0	0.000000E+000
2	90.77647229	-1.182562E-013	1.428174E-011	1	0.000000E+000
2	90.77720544	1.428174E-011	-1.182562E-013	0	0.000000E+000
2	90.77722936	-1.182562E-013	1.428174E-011	1	0.000000E+000
2	90.77867694	1.428174E-011	-1.182562E-013	0	0.000000E+000
2	90.78077384	-1.182562E-013	1.428174E-011	1	0.000000E+000
2	90.78209698	1.428174E-011	-1.182562E-013	0	0.000000E+000
2	90.85486097	-1.182562E-013	1.428174E-011	1	0.000000E+000
2	90.85491209	1.428174E-011	-1.182562E-013	0	0.000000E+000
2	90.85502132	-1.182562E-013	1.428174E-011	1	0.000000E+000
2	90.85646306	1.428174E-011	-1.182562E-013	0	0.000000E+000
2	90.85650754	-1.182562E-013	1.428174E-011	1	0.000000E+000
2	90.85654130	1.428174E-011	-1.182562E-013	0	0.000000E+000
2	90.85770992	-1.182562E-013	1.428174E-011	1	0.000000E+000
2	90.85870417	1.428174E-011	-1.182562E-013	0	0.000000E+000
2	90.86035763	-1.182562E-013	1.428174E-011	1	0.000000E+000
2	90.86084216	1.428174E-011	-1.182562E-013	0	0.000000E+000
2	90.86185104	-1.182562E-013	1.428174E-011	1	0.000000E+000
2	90.86303603	1.428174E-011	-1.182562E-013	0	0.000000E+000
2	90.86313874	-1.182562E-013	1.428174E-011	1	0.000000E+000
2	90.86358073	1.428174E-011	-1.182562E-013	0	0.000000E+000
2	90.86361091	-1.182562E-013	1.428174E-011	1	0.000000E+000
2	90.86385333	1.428174E-011	-1.182562E-013	0	0.000000E+000
2	90.86480203	-1.182562E-013	1.428174E-011	1	0.000000E+000
2	90.86620601	1.428174E-011	-1.182562E-013	0	0.000000E+000
2	90.86625818	-1.182562E-013	1.428174E-011	1	0.000000E+000
2	90.86658674	1.428174E-011	-1.182562E-013	0	0.000000E+000
2	90.98875922	3.020538E-014	1.443021E-011	1	0.000000E+000
2	90.99177062	1.443021E-011	3.020538E-014	0	0.000000E+000
2	90.99179772	3.020538E-014	1.443021E-011	1	0.000000E+000
2	90.99260716	1.443021E-011	3.020538E-014	0	0.000000E+000
2	90.99266588	3.020538E-014	1.443021E-011	1	0.000000E+000
2	90.99361373	1.443021E-011	3.020538E-014	0	0.000000E+000
2	90.99363228	3.020538E-014	1.443021E-011	1	0.000000E+000
2	90.99397208	1.443021E-011	3.020538E-014	0	0.000000E+000
2	90.99402155	3.020538E-014	1.443021E-011	1	0.000000E+000
2	90.99426037	1.443021E-011	3.020538E-014	0	0.000000E+000
2	90.99427375	3.020538E-014	1.443021E-011	1	0.000000E+000
2	90.99549990	1.443021E-011	3.020538E-014	0	0.000000E+000
2	90.99709462	3.020538E-014	1.443021E-011	1	0.000000E+000
2	90.99773367	1.443021E-011	3.020538E-014	0	0.000000E+000
2	90.99774664	3.020538E-014	1.443021E-011	1	0.000000E+000
2	90.99885931	1.443021E-011	3.020538E-014	0	0.000000E+000
2	90.99887989	3.020538E-014	1.443021E-011	1	0.000000E+000
2	90.99933779	1.443021E-011	3.020538E-014	0	0.000000E+000
2	90.99937254	3.020538E-014	1.443021E-011	1	0.000000E+000
2	90.99980741	1.443021E-011	3.020538E-014	0	0.000000E+000
2	91.00009351	3.020538E-014	1.443021E-011	1	0.000000E+000
2	91.00064419	1.443021E-011	3.020538E-014	0	0.000000E+000
2	91.00079743	3.020538E-014	1.443021E-011	1	0.000000E+000
2	91.00173168	1.443021E-011	3.020538E-014	0	0.000000E+000
2	91.00181164	3.020538E-014	1.443021E-011	1	0.000000E+000
2	91.00183591	1.443021E-011	3.020538E-014	0	0.000000E+000
2	91.00194944	3.020538E-014	1.443021E-011	1	0.000000E+000
2	91.00307998	1.443021E-011	3.020538E-014	0	0.000000E+000
2	91.00310341	3.020538E-014	1.443021E-011	1	0.000000E+000
2	91.00573649	1.443021E-011	3.020538E-014	0	0.000000E+000
2	96.36748017	-9.606787E-014	1.430393E-011	1	0.000000E+000
2	96.36780209	1.430393E-011	-9.606787E-014	0	0.000000E+000
2	96.36787524	-9.606787E-014	1.430393E-011	1	0.000000E+000
2	96.36868583	1.430393E-011	-9.606787E-014	0	0.000000E+000
2	96.36875658	-9.606787E-014	1.430393E-011	1	0.000000E+000
2	96.36887654	1.430393E-011	-9.606787E-014	0	0.000000E+000
2	96.36893214	-9.606787E-014	1.430393E-011	1	0.000000E+000
2	96.37082636	1.430393E-011	-9.606787E-014	0	0.000000E+000
2	96.37084087	-9.606787E-014	1.430393E-011	1	0.000000E+000
2	96.37257648	1.430393E-011	-9.606787E-014	0	0.000000E+000
2	96.37293420	-9.606787E-014	1.430393E-011	1	0.000000E+000
2	96.37834184	1.430393E-011	-9.606787E-014	0	0.000000E+000
2	96.37836442	-9.606787E-014	1.430393E-011	1	0.000000E+000
2	96.37868832	1.430393E-011	-9.606787E-014	0	0.000000E+000
2	96.37874505	-9.606787E-014	1.430393E-011	1	0.000000E+000
2	96.38205114	1.430393E-011	-9.606787E-014	0	0.000000E+000
2	96.38320941	-9.606787E-014	1.430393E-011	1	0.000000E+000
2	96.38346135	1.430393E-011	-9.606787E-014	0	0.000000E+000
2	96.38348128	-9.606787E-014	1.430393E-011	1	0.000000E+000
2	96.38442147	1.430393E-011	-9.606787E-014	0	0.000000E+000
2	96.38444786	-9.606787E-014	1.430393E-011	1	0.000000E+000
2	96.38637109	1.430393E-011	-9.606787E-014	0	0.000000E+000
2	96.38638141	-9.606787E-014	1.430393E-011	1	0.000000E+000
2	96.38696504	1.430393E-011	-9.606787E-014	0	0.000000E+000
2	96.38701032	-9.606787E-014	1.430393E-011	1	0.000000E+000
2	96.38883814	1.430393E-011	-9.606787E-014	0	0.000000E+000
2	96.38887983	-9.606787E-014	1.430393E-011	1	0.000000E+000
2	96.38973100	1.430393E-011	-9.606787E-014	0	0.000000E+000
2	96.38980710	-9.606787E-014	1.430393E-011	1	0.000000E+000
2	96.39044746	1.430393E-011	-9.606787E-014	0	0.000000E+000
2	96.39048939	-9.606787E-014	1.430393E-011	1	0.000000E+000
2	96.39148549	1.430393E-011	-9.606787E-014	0	0.000000E+000
2	96.39151836	-9.606787E-014	1.430393E-011	1	0.000000E+000
2	96.39199916	1.430393E-011	-9.606787E-014	0	0.000000E+000
2	96.39200689	-9.606787E-014	1.430393E-011	1	0.000000E+000
2	96.39233409	1.430393E-011	-9.606787E-014	0	0.000000E+000
2	96.39235985	-9.606787E-014	1.430393E-011	1	0.000000E+000
2	96.39331064	1.430393E-011	-9.606787E-014	0	0.000000E+000
2	96.39333670	-9.606787E-014	1.430393E-011	1	0.000000E+000
2	96.39377377	1.430393E-011	-9.606787E-014	0	0.000000E+000
2	96.39380475	-9.606787E-014	1.430393E-011	1	0.000000E+000
2	96.39505728	1.430393E-011	-9.606787E-014	0	0.000000E+000
2	96.39513877	-9.606787E-014	1.430393E-011	1	0.000000E+000
2	96.39563693	1.430393E-011	-9.606787E-014	0	0.000000E+000
2	96.39570571	-9.606787E-014	1.430393E-011	1	0.000000E+000
2	96.39838857	1.430393E-011	-9.606787E-014	0	0.000000E+000
2	96.39841327	-9.606787E-014	1.430393E-011	1	0.000000E+000
2	96.40125331	1.430393E-011	-9.606787E-014	0	0.000000E+000
2	96.40161775	-9.606787E-014	1.430393E-011	1	0.000000E+000
2	96.40427663	1.430393E-011	-9.606787E-014	0	0.000000E+000
2	96.40431413	-9.606787E-014	1.430393E-011	1	0.000000E+000
2	96.40544149	1.430393E-011	-9.606787E-014	0	0.000000E+000
2	96.40548118	-9.606787E-014	1.430393E-011	1	0.000000E+000
2	96.40583462	1.430393E-011	-9.606787E-014	0	0.000000E+000
2	96.40586244	-9.606787E-014	1.430393E-011	1	0.000000E+000
2	96.40682577	1.430393E-011	-9.606787E-014	0	0.000000E+000
2	96.40684539	-9.606787E-014	1.430393E-011	1	0.000000E+000
2	96.40686649	1.430393E-011	-9.606787E-014	0	0.000000E+000
2	96.50400740	-9.606787E-014	1.430393E-011	1	0.000000E+000
2	96.50510554	1.430393E-011	-9.606787E-014	0	0.000000E+000
2	96.50511770	-9.606787E-014	1.430393E-011	1	0.000000E+000
2	96.50576293	1.430393E-011	-9.606787E-014	0	0.000000E+000
2	96.50579502	-9.606787E-014	1.430393E-011	1	0.000000E+000
2	96.50917593	1.430393E-011	-9.606787E-014	0	0.000000E+000
2	96.50918539	-9.606787E-014	1.430393E-011	1	0.000000E+000
2	96.51019019	1.430393E-011	-9.606787E-014	0	0.000000E+000
2	96.51020538	-9.606787E-014	1.430393E-011	1	0.000000E+000
2	96.51134195	1.430393E-011	-9.606787E-014	0	0.000000E+000
2	96.51136403	-9.606787E-014	1.430393E-011	1	0.000000E+000
2	96.51524860	1.430393E-011	-9.606787E-014	0	0.000000E+000
2	96.51527610	-9.606787E-014	1.430393E-011	1	0.000000E+000
2	96.51592526	1.430393E-011	-9.606787E-014	0	0.000000E+000
2	96.51597139	-9.606787E-014	1.430393E-011	1	0.000000E+000
2	96.51858220	1.430393E-011	-9.606787E-014	0	0.000000E+000
2	96.51861906	-9.606787E-014	1.430393E-011	1	0.000000E+000
2	96.52037713	1.430393E-011	-9.606787E-014	0	0.000000E+000
2	96.52043603	-9.606787E-014	1.430393E-011	1	0.000000E+000
2	96.52255989	1.430393E-011	-9.606787E-014	0	0.000000E+000
2	96.55306752	-9.606787E-014	1.430393E-011	1	0.000000E+000
2	96.55392357	1.430393E-011	-9.606787E-014	0	0.000000E+000
2	96.55397044	-9.606787E-014	1.430393E-011	1	0.000000E+000
2	96.55452461	1.430393E-011	-9.606787E-014	0	0.000000E+000
2	96.55456778	-9.606787E-014	1.430393E-011	1	0.000000E+000
2	96.55522165	1.430393E-011	-9.606787E-014	0	0.000000E+000
2	96.55524581	-9.606787E-014	1.430393E-011	1	0.000000E+000
2	96.55637064	1.430393E-011	-9.606787E-014	0	0.000000E+000
2	96.55638503	-9.606787E-014	1.430393E-011	1	0.000000E+000
2	96.55731789	1.430393E-011	-9.606787E-014	0	0.000000E+000
2	96.55752197	-9.606787E-014	1.430393E-011	1	0.000000E+000
2	96.55794667	1.430393E-011	-9.606787E-014	0	0.000000E+000
2	96.55801150	-9.606787E-014	1.430393E-011	1	0.000000E+000
2	96.55824298	1.430393E-011	-9.606787E-014	0	0.000000E+000
2	96.55832344	-9.606787E-014	1.430393E-011	1	0.000000E+000
2	96.55849493	1.430393E-011	-9.606787E-014	0	0.000000E+000
2	96.55865631	-9.606787E-014	1.430393E-011	1	0.000000E+000
2	96.56113357	1.430393E-011	-9.606787E-014	0	0.000000E+000
2	96.56142013	-9.606787E-014	1.430393E-011	1	0.000000E+000
2	96.56220276	1.430393E-011	-9.606787E-014	0	0.000000E+000
2	96.56221512	-9.606787E-014	1.430393E-011	1	0.000000E+000
2	96.56225303	1.430393E-011	-9.606787E-014	0	0.000000E+000
2	96.56229302	-9.606787E-014	1.430393E-011	1	0.000000E+000
2	96.56265693	1.430393E-011	-9.606787E-014	0	0.000000E+000
2	96.56267842	-9.606787E-014	1.430393E-011	1	0.000000E+000
2	96.56359760	1.430393E-011	-9.606787E-014	0	0.000000E+000
2	96.56360149	-9.606787E-014	1.430393E-011	1	0.000000E+000
2	96.56473466	1.430393E-011	-9.606787E-014	0	0.000000E+000
2	96.56477201	-9.606787E-014	1.430393E-011	1	0.000000E+000
2	96.56791674	1.430393E-011	-9.606787E-014	0	0.000000E+000
2	96.56792908	-9.606787E-014	1.430393E-011	1	0.000000E+000
2	96.57072629	1.430393E-011	-9.606787E-014	0	0.000000E+000
2	96.57254657	-9.606787E-014	1.430393E-011	1	0.000000E+000
2	96.57359549	1.430393E-011	-9.606787E-014	0	0.000000E+000
2	96.57361142	-9.606787E-014	1.430393E-011	1	0.000000E+000
2	96.57363984	1.430393E-011	-9.606787E-014	0	0.000000E+000
2	96.57366492	-9.606787E-014	1.430393E-011	1	0.000000E+000
2	96.57589385	1.430393E-011	-9.606787E-014	0	0.000000E+000
2	96.57592144	-9.606787E-014	1.430393E-011	1	0.000000E+000
2	96.57605435	1.430393E-011	-9.606787E-014	0	0.000000E+000
2	96.57607708	-9.606787E-014	1.430393E-011	1	0.000000E+000
2	96.57702826	1.430393E-011	-9.606787E-014	0	0.000000E+000
2	96.57731374	-9.606787E-014	1.430393E-011	1	0.000000E+000
2	96.57750388	1.430393E-011	-9.606787E-014	0	0.000000E+000
2	96.57753373	-9.606787E-014	1.430393E-011	1	0.000000E+000
2	96.57765661	1.430393E-011	-9.606787E-014	0	0.000000E+000
2	96.57792462	-9.606787E-014	1.430393E-011	1	0.000000E+000
2	96.58004743	1.430393E-011	-9.606787E-014	0	0.000000E+000
2	96.58005507	-9.606787E-014	1.430393E-011	1	0.000000E+000
2	96.58111068	1.430393E-011	-9.606787E-014	0	0.000000E+000
2	96.58187779	-9.606787E-014	1.430393E-011	1	0.000000E+000
2	96.58205629	1.430393E-011	-9.606787E-014	0	0.000000E+000
2	96.58207963	-9.606787E-014	1.430393E-011	1	0.000000E+000
2	96.58280376	1.430393E-011	-9.606787E-014	0	0.000000E+000
2	96.58285495	-9.606787E-014	1.430393E-011	1	0.000000E+000
2	96.58380865	1.430393E-011	-9.606787E-014	0	0.000000E+000
2	96.58468754	-9.606787E-014	1.430393E-011	1	0.000000E+000
2	96.58552728	1.430393E-011	-9.606787E-014	0	0.000000E+000
2	96.58560137	-9.606787E-014	1.430393E-011	1	0.000000E+000
2	96.58659708	1.430393E-011	-9.606787E-014	0	0.000000E+000
2	96.58663674	-9.606787E-014	1.430393E-011	1	0.000000E+000
2	96.58716063	1.430393E-011	-9.606787E-014	0	0.000000E+000
2	96.58716358	-9.606787E-014	1.430393E-011	1	0.000000E+000
2	96.58804001	1.430393E-011	-9.606787E-014	0	0.000000E+000
2	96.58806613	-9.606787E-014	1.430393E-011	1	0.000000E+000
2	96.58917702	1.430393E-011	-9.606787E-014	0	0.000000E+000
2	96.58924202	-9.606787E-014	1.430393E-011	1	0.000000E+000
2	96.58930419	1.430393E-011	-9.606787E-014	0	0.000000E+000
2	97.48803010	6.299197E-014	1.446299E-011	1	0.000000E+000
2	97.48916300	1.446299E-011	6.299197E-014	0	0.000000E+000
2	97.48919409	6.299197E-014	1.446299E-011	1	0.000000E+000
2	97.48945739	1.446299E-011	6.299197E-014	0	0.000000E+000
2	97.48948451	6.299197E-014	1.446299E-011	1	0.000000E+000
2	97.49026317	1.446299E-011	6.299197E-014	0	0.000000E+000
2	97.49029324	6.299197E-014	1.446299E-011	1	0.000000E+000
2	97.49269050	1.446299E-011	6.299197E-014	0	0.000000E+000
2	97.49289702	6.299197E-014	1.446299E-011	1	0.000000E+000
2	97.49448532	1.446299E-011	6.299197E-014	0	0.000000E+000
2	97.49451045	6.299197E-014	1.446299E-011	1	0.000000E+000
2	97.49494768	1.446299E-011	6.299197E-014	0	0.000000E+000
2	97.49497031	6.299197E-014	1.446299E-011	1	0.000000E+000
2	97.49550327	1.446299E-011	6.299197E-014	0	0.000000E+000
2	97.49553744	6.299197E-014	1.446299E-011	1	0.000000E+000
2	97.49643760	1.446299E-011	6.299197E-014	0	0.000000E+000
2	97.49646966	6.299197E-014	1.446299E-011	1	0.000000E+000
2	97.49817307	1.446299E-011	6.299197E-014	0	0.000000E+000
2	97.49877869	6.299197E-014	1.446299E-011	1	0.000000E+000
2	97.49898735	1.446299E-011	6.299197E-014	0	0.000000E+000
2	97.49900336	6.299197E-014	1.446299E-011	1	0.000000E+000
2	97.49903579	1.446299E-011	6.299197E-014	0	0.000000E+000
2	97.49941817	6.299197E-014	1.446299E-011	1	0.000000E+000
2	97.50035954	1.446299E-011	6.299197E-014	0	0.000000E+000
2	97.50039381	6.299197E-014	1.446299E-011	1	0.000000E+000
2	97.50129689	1.446299E-011	6.299197E-014	0	0.000000E+000
2	97.50718998	6.299197E-014	1.446299E-011	1	0.000000E+000
2	97.50894849	1.446299E-011	6.299197E-014	0	0.000000E+000
2	97.50899458	6.299197E-014	1.446299E-011	1	0.000000E+000
2	97.50996986	1.446299E-011	6.299197E-014	0	0.000000E+000
2	97.51023176	6.299197E-014	1.446299E-011	1	0.000000E+000
2	97.51047481	1.446299E-011	6.299197E-014	0	0.000000E+000
2	97.51051085	6.299197E-014	1.446299E-011	1	0.000000E+000
2	97.51136943	1.446299E-011	6.299197E-014	0	0.000000E+000
2	97.51198845	6.299197E-014	1.446299E-011	1	0.000000E+000
2	97.51324550	1.446299E-011	6.299197E-014	0	0.000000E+000
2	97.51335171	6.299197E-014	1.446299E-011	1	0.000000E+000
2	97.51465061	1.446299E-011	6.299197E-014	0	0.000000E+000
2	97.51466171	6.299197E-014	1.446299E-011	1	0.000000E+000
2	97.51571801	1.446299E-011	6.299197E-014	0	0.000000E+000
2	97.51575478	6.299197E-014	1.446299E-011	1	0.000000E+000
2	97.51584927	1.446299E-011	6.299197E-014	0	0.000000E+000
2	97.51587360	6.299197E-014	1.446299E-011	1	0.000000E+000
2	97.51790138	1.446299E-011	6.299197E-014	0	0.000000E+000
2	97.51838571	6.299197E-014	1.446299E-011	1	0.000000E+000
2	97.52110428	1.446299E-011	6.299197E-014	0	0.000000E+000
2	97.52116023	6.299197E-014	1.446299E-011	1	0.000000E+000
2	97.52122503	1.446299E-011	6.299197E-014	0	0.000000E+000
2	97.52125563	6.299197E-014	1.446299E-011	1	0.000000E+000
2	97.52207052	1.446299E-011	6.299197E-014	0	0.000000E+000
2	97.52210720	6.299197E-014	1.446299E-011	1	0.000000E+000
2	97.52238890	1.446299E-011	6.299197E-014	0	0.000000E+000
2	97.52249016	6.299197E-014	1.446299E-011	1	0.000000E+000
2	97.52312980	1.446299E-011	6.299197E-014	0	0.000000E+000
2	97.52316263	6.299197E-014	1.446299E-011	1	0.000000E+000
2	97.52326970	1.446299E-011	6.299197E-014	0	0.000000E+000
2	97.52430598	6.299197E-014	1.446299E-011	1	0.000000E+000
2	97.52756273	1.446299E-011	6.299197E-014	0	0.000000E+000
2	97.52759588	6.299197E-014	1.446299E-011	1	0.000000E+000
2	97.52896277	1.446299E-011	6.299197E-014	0	0.000000E+000
2	97.52897269	6.299197E-014	1.446299E-011	1	0.000000E+000
2	97.53139950	1.446299E-011	6.299197E-014	0	0.000000E+000
2	97.53144513	6.299197E-014	1.446299E-011	1	0.000000E+000
2	97.53429817	1.446299E-011	6.299197E-014	0	0.000000E+000
2	97.53436863	6.299197E-014	1.446299E-011	1	0.000000E+000
2	97.53460118	1.446299E-011	6.299197E-014	0	0.000000E+000
2	97.53501441	6.299197E-014	1.446299E-011	1	0.000000E+000
2	97.53612758	1.446299E-011	6.299197E-014	0	0.000000E+000
2	97.53616391	6.299197E-014	1.446299E-011	1	0.000000E+000
2	97.53962535	1.446299E-011	6.299197E-014	0	0.000000E+000
2	97.53964938	6.299197E-014	1.446299E-011	1	0.000000E+000
2	97.54001121	1.446299E-011	6.299197E-014	0	0.000000E+000
2	97.54003954	6.299197E-014	1.446299E-011	1	0.000000E+000
2	97.54057628	1.446299E-011	6.299197E-014	0	0.000000E+000
2	97.54178602	6.299197E-014	1.446299E-011	1	0.000000E+000
2	97.54365079	1.446299E-011	6.299197E-014	0	0.000000E+000
2	97.54367658	6.299197E-014	1.446299E-011	1	0.000000E+000
2	97.54388005	1.446299E-011	6.299197E-014	0	0.000000E+000
2	97.54390503	6.299197E-014	1.446299E-011	1	0.000000E+000
2	97.54449836	1.446299E-011	6.299197E-014	0	0.000000E+000
2	97.54456705	6.299197E-014	1.446299E-011	1	0.000000E+000
2	97.54880068	1.446299E-011	6.299197E-014	0	0.000000E+000
2	97.54884982	6.299197E-014	1.446299E-011	1	0.000000E+000
2	97.54923451	1.446299E-011	6.299197E-014	0	0.000000E+000
2	97.54923913	6.299197E-014	1.446299E-011	1	0.000000E+000
2	97.54958399	1.446299E-011	6.299197E-014	0	0.000000E+000
2	97.54964162	6.299197E-014	1.446299E-011	1	0.000000E+000
2	97.54987869	1.446299E-011	6.299197E-014	0	0.000000E+000
2	97.54988360	6.299197E-014	1.446299E-011	1	0.000000E+000
2	97.55018578	1.446299E-011	6.299197E-014	0	0.000000E+000
2	97.55020195	6.299197E-014	1.446299E-011	1	0.000000E+000
2	97.55132649	1.446299E-011	6.299197E-014	0	0.000000E+000
2	97.55184116	6.299197E-014	1.446299E-011	1	0.000000E+000
2	97.55213612	1.446299E-011	6.299197E-014	0	0.000000E+000
2	97.55216915	6.299197E-014	1.446299E-011	1	0.000000E+000
2	97.55386806	1.446299E-011	6.299197E-014	0	0.000000E+000
2	97.55389307	6.299197E-014	1.446299E-011	1	0.000000E+000
2	97.55418681	1.446299E-011	6.299197E-014	0	0.000000E+000
2	97.55425403	6.299197E-014	1.446299E-011	1	0.000000E+000
2	97.55636647	1.446299E-011	6.299197E-014	0	0.000000E+000
2	97.55644277	6.299197E-014	1.446299E-011	1	0.000000E+000
2	97.55711581	1.446299E-011	6.299197E-014	0	0.000000E+000
2	97.55713256	6.299197E-014	1.446299E-011	1	0.000000E+000
2	97.55829224	1.446299E-011	6.299197E-014	0	0.000000E+000
2	97.55834894	6.299197E-014	1.446299E-011	1	0.000000E+000
2	97.55863514	1.446299E-011	6.299197E-014	0	0.000000E+000
2	97.55868938	6.299197E-014	1.446299E-011	1	0.000000E+000
2	97.56060296	1.446299E-011	6.299197E-014	0	0.000000E+000
2	97.56065976	6.299197E-014	1.446299E-011	1	0.000000E+000
2	97.56173573	1.446299E-011	6.299197E-014	0	0.000000E+000
2	97.56176820	6.299197E-014	1.446299E-011	1	0.000000E+000
2	97.56312765	1.446299E-011	6.299197E-014	0	0.000000E+000
2	97.56314556	6.299197E-014	1.446299E-011	1	0.000000E+000
2	97.56403588	1.446299E-011	6.299197E-014	0	0.000000E+000
2	97.56408281	6.299197E-014	1.446299E-011	1	0.000000E+000
2	97.56741008	1.446299E-011	6.299197E-014	0	0.000000E+000
2	97.56744079	6.299197E-014	1.446299E-011	1	0.000000E+000
2	97.57020654	1.446299E-011	6.299197E-014	0	0.000000E+000
2	97.57052849	6.299197E-014	1.446299E-011	1	0.000000E+000
2	97.57536271	1.446299E-011	6.299197E-014	0	0.000000E+000
2	97.57557025	6.299197E-014	1.446299E-011	1	0.000000E+000
2	97.57656893	1.446299E-011	6.299197E-014	0	0.000000E+000
2	97.57663492	6.299197E-014	1.446299E-011	1	0.000000E+000
2	97.57750718	1.446299E-011	6.299197E-014	0	0.000000E+000
2	97.57753704	6.299197E-014	1.446299E-011	1	0.000000E+000
2	97.57901620	1.446299E-011	6.299197E-014	0	0.000000E+000
2	97.57905583	6.299197E-014	1.446299E-011	1	0.000000E+000
2	97.57908522	1.446299E-011	6.299197E-014	0	0.000000E+000
2	97.57915354	6.299197E-014	1.446299E-011	1	0.000000E+000
2	97.58213941	1.446299E-011	6.299197E-014	0	0.000000E+000
2	97.58270707	6.299197E-014	1.446299E-011	1	0.000000E+000
2	97.58332981	1.446299E-011	6.299197E-014	0	0.000000E+000
2	97.58340613	6.299197E-014	1.446299E-011	1	0.000000E+000
2	97.58348842	1.446299E-011	6.299197E-014	0	0.000000E+000
2	97.58350835	6.299197E-014	1.446299E-011	1	0.000000E+000
2	97.58431156	1.446299E-011	6.299197E-014	0	0.000000E+000
2	97.58432848	6.299197E-014	1.446299E-011	1	0.000000E+000
2	97.58541541	1.446299E-011	6.299197E-014	0	0.000000E+000
2	97.58545027	6.299197E-014	1.446299E-011	1	0.000000E+000
2	97.58759058	1.446299E-011	6.299197E-014	0	0.000000E+000
2	97.58764944	6.299197E-014	1.446299E-011	1	0.000000E+000
2	97.58849343	1.446299E-011	6.299197E-014	0	0.000000E+000
2	97.58858715	6.299197E-014	1.446299E-011	1	0.000000E+000
2	97.58907048	1.446299E-011	6.299197E-014	0	0.000000E+000
2	97.58913992	6.299197E-014	1.446299E-011	1	0.000000E+000
2	97.59359216	1.446299E-011	6.299197E-014	0	0.000000E+000
2	97.59361934	6.299197E-014	1.446299E-011	1	0.000000E+000
2	97.59383724	1.446299E-011	6.299197E-014	0	0.000000E+000
2	97.59388972	6.299197E-014	1.446299E-011	1	0.000000E+000
2	97.59469572	1.446299E-011	6.299197E-014	0	0.000000E+000
2	97.59471074	6.299197E-014	1.446299E-011	1	0.000000E+000
2	97.59577153	1.446299E-011	6.299197E-014	0	0.000000E+000
2	97.59654498	6.299197E-014	1.446299E-011	1	0.000000E+000
2	97.59676689	1.446299E-011	6.299197E-014	0	0.000000E+000
2	97.59678757	6.299197E-014	1.446299E-011	1	0.000000E+000
2	97.59692645	1.446299E-011	6.299197E-014	0	0.000000E+000
2	97.59695979	6.299197E-014	1.446299E-011	1	0.000000E+000
2	97.59807285	1.446299E-011	6.299197E-014	0	0.000000E+000
2	97.59808819	6.299197E-014	1.446299E-011	1	0.000000E+000
2	97.59893493	1.446299E-011	6.299197E-014	0	0.000000E+000
2	97.59923849	6.299197E-014	1.446299E-011	1	0.000000E+000
2	97.60230595	1.446299E-011	6.299197E-014	0	0.000000E+000
2	97.60255182	6.299197E-014	1.446299E-011	1	0.000000E+000
2	97.60396021	1.446299E-011	6.299197E-014	0	0.000000E+000
2	97.60397587	6.299197E-014	1.446299E-011	1	0.000000E+000
2	97.60473438	1.446299E-011	6.299197E-014	0	0.000000E+000
2	97.60658283	6.299197E-014	1.446299E-011	1	0.000000E+000
2	97.60676849	1.446299E-011	6.299197E-014	0	0.000000E+000
2	97.60739199	6.299197E-014	1.446299E-011	1	0.000000E+000
2	97.60760516	1.446299E-011	6.299197E-014	0	0.000000E+000
2	97.60766188	6.299197E-014	1.446299E-011	1	0.000000E+000
2	97.60803517	1.446299E-011	6.299197E-014	0	0.000000E+000
2	97.60804828	6.299197E-014	1.446299E-011	1	0.000000E+000
2	97.60834270	1.446299E-011	6.299197E-014	0	0.000000E+000
2	97.60838909	6.299197E-014	1.446299E-011	1	0.000000E+000
2	97.61109680	1.446299E-011	6.299197E-014	0	0.000000E+000
2	97.61114470	6.299197E-014	1.446299E-011	1	0.000000E+000
2	97.61127189	1.446299E-011	6.299197E-014	0	0.000000E+000
2	97.61129165	6.299197E-014	1.446299E-011	1	0.000000E+000
2	97.61135794	1.446299E-011	6.299197E-014	0	0.000000E+000
2	97.61142079	6.299197E-014	1.446299E-011	1	0.000000E+000
2	97.61181235	1.446299E-011	6.299197E-014	0	0.000000E+000
2	97.61184683	6.299197E-014	1.446299E-011	1	0.000000E+000
2	97.61284201	1.446299E-011	6.299197E-014	0	0.000000E+000
2	97.61285262	6.299197E-014	1.446299E-011	1	0.000000E+000
2	97.61364753	1.446299E-011	6.299197E-014	0	0.000000E+000
2	97.61365152	6.299197E-014	1.446299E-011	1	0.000000E+000
2	97.61473329	1.446299E-011	6.299197E-014	0	0.000000E+000
2	97.61475983	6.299197E-014	1.446299E-011	1	0.000000E+000
2	97.61487807	1.446299E-011	6.299197E-014	0	0.000000E+000
2	97.61491378	6.299197E-014	1.446299E-011	1	0.000000E+000
2	97.61605840	1.446299E-011	6.299197E-014	0	0.000000E+000
2	97.61610323	6.299197E-014	1.446299E-011	1	0.000000E+000
2	97.62077238	1.446299E-011	6.299197E-014	0	0.000000E+000
2	97.62077862	6.299197E-014	1.446299E-011	1	0.000000E+000
2	97.62121896	1.446299E-011	6.299197E-014	0	0.000000E+000
2	97.66354016	6.299197E-014	1.446299E-011	1	0.000000E+000
2	97.66649713	1.446299E-011	6.299197E-014	0	0.000000E+000
2	97.66653625	6.299197E-014	1.446299E-011	1	0.000000E+000
2	97.66780865	1.446299E-011	6.299197E-014	0	0.000000E+000
2	97.66879909	6.299197E-014	1.446299E-011	1	0.000000E+000
2	97.66949588	1.446299E-011	6.299197E-014	0	0.000000E+000
2	97.67985422	6.299197E-014	1.446299E-011	1	0.000000E+000
2	97.68155977	1.446299E-011	6.299197E-014	0	0.000000E+000
2	97.68156722	6.299197E-014	1.446299E-011	1	0.000000E+000
2	97.68493310	1.446299E-011	6.299197E-014	0	0.000000E+000
2	97.68498253	6.299197E-014	1.446299E-011	1	0.000000E+000
2	97.68762161	1.446299E-011	6.299197E-014	0	0.000000E+000
2	97.68762707	6.299197E-014	1.446299E-011	1	0.000000E+000
2	97.68855949	1.446299E-011	6.299197E-014	0	0.000000E+000
2	97.68857667	6.299197E-014	1.446299E-011	1	0.000000E+000
2	97.68912006	1.446299E-011	6.299197E-014	0	0.000000E+000
2	97.68967901	6.299197E-014	1.446299E-011	1	0.000000E+000
2	97.68991249	1.446299E-011	6.299197E-014	0	0.000000E+000
2	97.69106346	6.299197E-014	1.446299E-011	1	0.000000E+000
2	97.69120736	1.446299E-011	6.299197E-014	0	0.000000E+000
2	97.70166754	6.299197E-014	1.446299E-011	1	0.000000E+000
2	97.70459767	1.446299E-011	6.299197E-014	0	0.000000E+000
2	97.70472468	6.299197E-014	1.446299E-011	1	0.000000E+000
2	97.70803568	1.446299E-011	6.299197E-014	0	0.000000E+000
2	97.70808159	6.299197E-014	1.446299E-011	1	0.000000E+000
2	97.70888771	1.446299E-011	6.299197E-014	0	0.000000E+000
2	97.70890498	6.299197E-014	1.446299E-011	1	0.000000E+000
2	97.71059946	1.446299E-011	6.299197E-014	0	0.000000E+000
2	97.71063066	6.299197E-014	1.446299E-011	1	0.000000E+000
2	97.71091388	1.446299E-011	6.299197E-014	0	0.000000E+000
2	97.71093311	6.299197E-014	1.446299E-011	1	0.000000E+000
2	97.71141256	1.446299E-011	6.299197E-014	0	0.000000E+000
2	97.71142649	6.299197E-014	1.446299E-011	1	0.000000E+000
2	97.71157389	1.446299E-011	6.299197E-014	0	0.000000E+000
2	97.71166183	6.299197E-014	1.446299E-011	1	0.000000E+000
2	97.71276772	1.446299E-011	6.299197E-014	0	0.000000E+000
2	97.71280686	6.299197E-014	1.446299E-011	1	0.000000E+000
2	97.71326450	1.446299E-011	6.299197E-014	0	0.000000E+000
2	97.71335446	6.299197E-014	1.446299E-011	1	0.000000E+000
2	97.71435025	1.446299E-011	6.299197E-014	0	0.000000E+000
2	97.71508400	6.299197E-014	1.446299E-011	1	0.000000E+000
2	97.71525882	1.446299E-011	6.299197E-014	0	0.000000E+000
2	97.71530192	6.299197E-014	1.446299E-011	1	0.000000E+000
2	97.71652182	1.446299E-011	6.299197E-014	0	0.000000E+000
2	97.71654392	6.299197E-014	1.446299E-011	1	0.000000E+000
2	97.71660477	1.446299E-011	6.299197E-014	0	0.000000E+000
2	97.71670646	6.299197E-014	1.446299E-011	1	0.000000E+000
2	97.71727074	1.446299E-011	6.299197E-014	0	0.000000E+000
2	97.71730270	6.299197E-014	1.446299E-011	1	0.000000E+000
2	97.72117397	1.446299E-011	6.299197E-014	0	0.000000E+000
2	97.72120844	6.299197E-014	1.446299E-011	1	0.000000E+000
2	97.72151342	1.446299E-011	6.299197E-014	0	0.000000E+000
2	97.72157874	6.299197E-014	1.446299E-011	1	0.000000E+000
2	97.72166812	1.446299E-011	6.299197E-014	0	0.000000E+000
2	97.72168529	6.299197E-014	1.446299E-011	1	0.000000E+000
2	97.72170094	1.446299E-011	6.299197E-014	0	0.000000E+000
2	97.72174323	6.299197E-014	1.446299E-011	1	0.000000E+000
2	97.72203213	1.446299E-011	6.299197E-014	0	0.000000E+000
2	97.72213334	6.299197E-014	1.446299E-011	1	0.000000E+000
2	97.72248555	1.446299E-011	6.299197E-014	0	0.000000E+000
2	97.72250199	6.299197E-014	1.446299E-011	1	0.000000E+000
2	97.72309945	1.446299E-011	6.299197E-014	0	0.000000E+000
2	97.72311733	6.299197E-014	1.446299E-011	1	0.000000E+000
2	97.72483198	1.446299E-011	6.299197E-014	0	0.000000E+000
2	97.72487706	6.299197E-014	1.446299E-011	1	0.000000E+000
2	97.72744839	1.446299E-011	6.299197E-014	0	0.000000E+000
2	97.72747674	6.299197E-014	1.446299E-011	1	0.000000E+000
2	97.72768267	1.446299E-011	6.299197E-014	0	0.000000E+000
2	103.04796743	-9.083129E-014	1.430917E-011	1	0.000000E+000
2	103.05002632	1.430917E-011	-9.083129E-014	0	0.000000E+000
2	103.05007222	-9.083129E-014	1.430917E-011	1	0.000000E+000
2	103.05020368	1.430917E-011	-9.083129E-014	0	0.000000E+000
2	103.05023206	-9.083129E-014	1.430917E-011	1	0.000000E+000
2	103.05111267	1.430917E-011	-9.083129E-014	0	0.000000E+000
2	103.05133286	-9.083129E-014	1.430917E-011	1	0.000000E+000
2	103.05325172	1.430917E-011	-9.083129E-014	0	0.000000E+000
2	103.10191004	-9.083129E-014	1.430917E-011	1	0.000000E+000
2	103.10274995	1.430917E-011	-9.083129E-014	0	0.000000E+000
2	103.10278098	-9.083129E-014	1.430917E-011	1	0.000000E+000
2	103.10364629	1.430917E-011	-9.083129E-014	0	0.000000E+000
2	103.10368081	-9.083129E-014	1.430917E-011	1	0.000000E+000
2	103.10483506	1.430917E-011	-9.083129E-014	0	0.000000E+000
2	103.10487090	-9.083129E-014	1.430917E-011	1	0.000000E+000
2	103.10516729	1.430917E-011	-9.083129E-014	0	0.000000E+000
2	103.10518444	-9.083129E-014	1.430917E-011	1	0.000000E+000
2	103.10598400	1.430917E-011	-9.083129E-014	0	0.000000E+000
2	103.10598931	-9.083129E-014	1.430917E-011	1	0.000000E+000
2	103.10632399	1.430917E-011	-9.083129E-014	0	0.000000E+000
2	103.10640764	-9.083129E-014	1.430917E-011	1	0.000000E+000
2	103.10730431	1.430917E-011	-9.083129E-014	0	0.000000E+000
2	103.10752632	-9.083129E-014	1.430917E-011	1	0.000000E+000
2	103.10818717	1.430917E-011	-9.083129E-014	0	0.000000E+000
2	103.10819795	-9.083129E-014	1.430917E-011	1	0.000000E+000
2	103.10857028	1.430917E-011	-9.083129E-014	0	0.000000E+000
2	103.10858326	-9.083129E-014	1.430917E-011	1	0.000000E+000
2	103.10934079	1.430917E-011	-9.083129E-014	0	0.000000E+000
2	103.10976492	-9.083129E-014	1.430917E-011	1	0.000000E+000
2	103.11140658	1.430917E-011	-9.083129E-014	0	0.000000E+000
2	103.11143045	-9.083129E-014	1.430917E-011	1	0.000000E+000
2	103.11183158	1.430917E-011	-9.083129E-014	0	0.000000E+000
2	103.11185575	-9.083129E-014	1.430917E-011	1	0.000000E+000
2	103.11327080	1.430917E-011	-9.083129E-014	0	0.000000E+000
2	103.11331677	-9.083129E-014	1.430917E-011	1	0.000000E+000
2	103.11444858	1.430917E-011	-9.083129E-014	0	0.000000E+000
2	103.11457080	-9.083129E-014	1.430917E-011	1	0.000000E+000
2	103.11489346	1.430917E-011	-9.083129E-014	0	0.000000E+000
2	103.11719114	-9.083129E-014	1.430917E-011	1	0.000000E+000
2	103.11738980	1.430917E-011	-9.083129E-014	0	0.000000E+000
2	103.11741588	-9.083129E-014	1.430917E-011	1	0.000000E+000
2	103.11750558	1.430917E-011	-9.083129E-014	0	0.000000E+000
2	103.11930104	-9.083129E-014	1.430917E-011	1	0.000000E+000
2	103.12158445	1.430917E-011	-9.083129E-014	0	0.000000E+000
2	103.12166554	-9.083129E-014	1.430917E-011	1	0.000000E+000
2	103.12207604	1.430917E-011	-9.083129E-014	0	0.000000E+000
2	103.12211500	-9.083129E-014	1.430917E-011	1	0.000000E+000
2	103.12318533	1.430917E-011	-9.083129E-014	0	0.000000E+000
2	103.12369231	-9.083129E-014	1.430917E-011	1	0.000000E+000
2	103.12496574	1.430917E-011	-9.083129E-014	0	0.000000E+000
2	103.12498373	-9.083129E-014	1.430917E-011	1	0.000000E+000
2	103.12523173	1.430917E-011	-9.083129E-014	0	0.000000E+000
2	103.19355621	-9.083129E-014	1.430917E-011	1	0.000000E+000
2	103.19606133	1.430917E-011	-9.083129E-014	0	0.000000E+000
2	103.19700627	-9.083129E-014	1.430917E-011	1	0.000000E+000
2	103.19724832	1.430917E-011	-9.083129E-014	0	0.000000E+000
2	103.19730485	-9.083129E-014	1.430917E-011	1	0.000000E+000
2	103.19811887	1.430917E-011	-9.083129E-014	0	0.000000E+000
2	103.19815256	-9.083129E-014	1.430917E-011	1	0.000000E+000
2	103.19862694	1.430917E-011	-9.083129E-014	0	0.000000E+000
2	103.19872141	-9.083129E-014	1.430917E-011	1	0.000000E+000
2	103.19920294	1.430917E-011	-9.083129E-014	0	0.000000E+000
2	103.19922282	-9.083129E-014	1.430917E-011	1	0.000000E+000
2	103.20100134	1.430917E-011	-9.083129E-014	0	0.000000E+000
2	103.20105945	-9.083129E-014	1.430917E-011	1	0.000000E+000
2	103.20123267	1.430917E-011	-9.083129E-014	0	0.000000E+000
2	103.20126165	-9.083129E-014	1.430917E-011	1	0.000000E+000
2	103.20426219	1.430917E-011	-9.083129E-014	0	0.000000E+000
2	103.20429076	-9.083129E-014	1.430917E-011	1	0.000000E+000
2	103.20433480	1.430917E-011	-9.083129E-014	0	0.000000E+000
2	103.63230915	9.664826E-014	1.449665E-011	1	0.000000E+000
2	103.63304009	1.449665E-011	9.664826E-014	0	0.000000E+000
2	103.63331873	9.664826E-014	1.449665E-011	1	0.000000E+000
2	103.63526675	1.449665E-011	9.664826E-014	0	0.000000E+000
2	103.63566676	9.664826E-014	1.449665E-011	1	0.000000E+000
2	103.63783199	1.449665E-011	9.664826E-014	0	0.000000E+000
2	103.63786009	9.664826E-014	1.449665E-011	1	0.000000E+000
2	103.63804106	1.449665E-011	9.664826E-014	0	0.000000E+000
2	103.63808451	9.664826E-014	1.449665E-011	1	0.000000E+000
2	103.63816089	1.449665E-011	9.664826E-014	0	0.000000E+000
2	103.63819475	9.664826E-014	1.449665E-011	1	0.000000E+000
2	103.64041022	1.449665E-011	9.664826E-014	0	0.000000E+000
2	103.64061129	9.664826E-014	1.449665E-011	1	0.000000E+000
2	103.64189416	1.449665E-011	9.664826E-014	0	0.000000E+000
2	103.64192575	9.664826E-014	1.449665E-011	1	0.000000E+000
2	103.64246399	1.449665E-011	9.664826E-014	0	0.000000E+000
2	103.64247940	9.664826E-014	1.449665E-011	1	0.000000E+000
2	103.64685726	1.449665E-011	9.664826E-014	0	0.000000E+000
2	103.64698803	9.664826E-014	1.449665E-011	1	0.000000E+000
2	103.64711109	1.449665E-011	9.664826E-014	0	0.000000E+000
2	103.64715646	9.664826E-014	1.449665E-011	1	0.000000E+000
2	103.64845500	1.449665E-011	9.664826E-014	0	0.000000E+000
2	103.64848413	9.664826E-014	1.449665E-011	1	0.000000E+000
2	103.64854307	1.449665E-011	9.664826E-014	0	0.000000E+000
2	103.64856296	9.664826E-014	1.449665E-011	1	0.000000E+000
2	103.64871620	1.449665E-011	9.664826E-014	0	0.000000E+000
2	103.64875205	9.664826E-014	1.449665E-011	1	0.000000E+000
2	103.64953954	1.449665E-011	9.664826E-014	0	0.000000E+000
2	103.64955789	9.664826E-014	1.449665E-011	1	0.000000E+000
2	103.65227112	1.449665E-011	9.664826E-014	0	0.000000E+000
2	103.65233396	9.664826E-014	1.449665E-011	1	0.000000E+000
2	103.65268312	1.449665E-011	9.664826E-014	0	0.000000E+000
2	103.65271895	9.664826E-014	1.449665E-011	1	0.000000E+000
2	103.65560216	1.449665E-011	9.664826E-014	0	0.000000E+000
2	103.65563060	9.664826E-014	1.449665E-011	1	0.000000E+000
2	103.65590638	1.449665E-011	9.664826E-014	0	0.000000E+000
2	103.65651307	9.664826E-014	1.449665E-011	1	0.000000E+000
2	103.65700242	1.449665E-011	9.664826E-014	0	0.000000E+000
2	103.65704637	9.664826E-014	1.449665E-011	1	0.000000E+000
2	103.66035138	1.449665E-011	9.664826E-014	0	0.000000E+000
2	103.66095884	9.664826E-014	1.449665E-011	1	0.000000E+000
2	103.66124455	1.449665E-011	9.664826E-014	0	0.000000E+000
2	103.66126603	9.664826E-014	1.449665E-011	1	0.000000E+000
2	103.66151336	1.449665E-011	9.664826E-014	0	0.000000E+000
2	103.66153588	9.664826E-014	1.449665E-011	1	0.000000E+000
2	103.66273700	1.449665E-011	9.664826E-014	0	0.000000E+000
2	103.66326422	9.664826E-014	1.449665E-011	1	0.000000E+000
2	103.66425137	1.449665E-011	9.664826E-014	0	0.000000E+000
2	103.66427211	9.664826E-014	1.449665E-011	1	0.000000E+000
2	103.66480987	1.449665E-011	9.664826E-014	0	0.000000E+000
2	103.66521704	9.664826E-014	1.449665E-011	1	0.000000E+000
2	103.66595591	1.449665E-011	9.664826E-014	0	0.000000E+000
2	103.66669972	9.664826E-014	1.449665E-011	1	0.000000E+000
2	103.66744914	1.449665E-011	9.664826E-014	0	0.000000E+000
2	103.66752992	9.664826E-014	1.449665E-011	1	0.000000E+000
2	103.66816913	1.449665E-011	9.664826E-014	0	0.000000E+000
2	104.04209016	1.225418E-013	1.452254E-011	1	0.000000E+000
2	104.04326785	1.452254E-011	1.225418E-013	0	0.000000E+000
2	104.04346083	1.225418E-013	1.452254E-011	1	0.000000E+000
2	104.04448115	1.452254E-011	1.225418E-013	0	0.000000E+000
2	104.04456860	1.225418E-013	1.452254E-011	1	0.000000E+000
2	104.04508175	1.452254E-011	1.225418E-013	0	0.000000E+000
2	104.04516573	1.225418E-013	1.452254E-011	1	0.000000E+000
2	104.04794131	1.452254E-011	1.225418E-013	0	0.000000E+000
2	104.04797980	1.225418E-013	1.452254E-011	1	0.000000E+000
2	104.04883468	1.452254E-011	1.225418E-013	0	0.000000E+000
2	104.04885083	1.225418E-013	1.452254E-011	1	0.000000E+000
2	104.04930872	1.452254E-011	1.225418E-013	0	0.000000E+000
2	104.05953224	1.225418E-013	1.452254E-011	1	0.000000E+000
2	104.06006944	1.452254E-011	1.225418E-013	0	0.000000E+000
2	104.06040475	1.225418E-013	1.452254E-011	1	0.000000E+000
2	104.06053996	1.452254E-011	1.225418E-013	0	0.000000E+000
2	104.06055749	1.225418E-013	1.452254E-011	1	0.000000E+000
2	104.06075288	1.452254E-011	1.225418E-013	0	0.000000E+000
2	104.06384726	1.225418E-013	1.452254E-011	1	0.000000E+000
2	104.06494500	1.452254E-011	1.225418E-013	0	0.000000E+000
2	104.06513308	1.225418E-013	1.452254E-011	1	0.000000E+000
2	104.06543786	1.452254E-011	1.225418E-013	0	0.000000E+000
2	104.06549093	1.225418E-013	1.452254E-011	1	0.000000E+000
2	104.06720897	1.452254E-011	1.225418E-013	0	0.000000E+000
2	104.06726537	1.225418E-013	1.452254E-011	1	0.000000E+000
2	104.06863963	1.452254E-011	1.225418E-013	0	0.000000E+000
2	104.06880337	1.225418E-013	1.452254E-011	1	0.000000E+000
2	104.06951144	1.452254E-011	1.225418E-013	0	0.000000E+000
2	104.06952624	1.225418E-013	1.452254E-011	1	0.000000E+000
2	104.06961452	1.452254E-011	1.225418E-013	0	0.000000E+000
2	104.06971911	1.225418E-013	1.452254E-011	1	0.000000E+000
2	104.07085706	1.452254E-011	1.225418E-013	0	0.000000E+000
2	104.07263628	1.225418E-013	1.452254E-011	1	0.000000E+000
2	104.07284948	1.452254E-011	1.225418E-013	0	0.000000E+000
2	104.07290811	1.225418E-013	1.452254E-011	1	0.000000E+000
2	104.07351960	1.452254E-011	1.225418E-013	0	0.000000E+000
2	104.07354481	1.225418E-013	1.452254E-011	1	0.000000E+000
2	104.07673033	1.452254E-011	1.225418E-013	0	0.000000E+000
2	104.07674060	1.225418E-013	1.452254E-011	1	0.000000E+000
2	104.07950441	1.452254E-011	1.225418E-013	0	0.000000E+000
2	104.08088056	1.225418E-013	1.452254E-011	1	0.000000E+000
2	104.08182794	1.452254E-011	1.225418E-013	0	0.000000E+000
2	104.08188673	1.225418E-013	1.452254E-011	1	0.000000E+000
2	104.08767105	1.452254E-011	1.225418E-013	0	0.000000E+000
2	104.08770109	1.225418E-013	1.452254E-011	1	0.000000E+000
2	104.08886645	1.452254E-011	1.225418E-013	0	0.000000E+000
2	104.08910580	1.225418E-013	1.452254E-011	1	0.000000E+000
2	104.08998683	1.452254E-011	1.225418E-013	0	0.000000E+000
2	104.09004859	1.225418E-013	1.452254E-011	1	0.000000E+000
2	104.09038198	1.452254E-011	1.225418E-013	0	0.000000E+000
2	104.09038993	1.225418E-013	1.452254E-011	1	0.000000E+000
2	104.09068207	1.452254E-011	1.225418E-013	0	0.000000E+000
2	104.09069261	1.225418E-013	1.452254E-011	1	0.000000E+000
2	104.09162026	1.452254E-011	1.225418E-013	0	0.000000E+000
2	104.09166517	1.225418E-013	1.452254E-011	1	0.000000E+000
2	104.09485605	1.452254E-011	1.225418E-013	0	0.000000E+000
2	104.09490552	1.225418E-013	1.452254E-011	1	0.000000E+000
2	104.09540915	1.452254E-011	1.225418E-013	0	0.000000E+000
2	104.09543263	1.225418E-013	1.452254E-011	1	0.000000E+000
2	104.09557280	1.452254E-011	1.225418E-013	0	0.000000E+000
2	104.13368052	1.225418E-013	1.452254E-011	1	0.000000E+000
2	104.13381611	1.452254E-011	1.225418E-013	0	0.000000E+000
2	104.13387273	1.225418E-013	1.452254E-011	1	0.000000E+000
2	104.13435744	1.452254E-011	1.225418E-013	0	0.000000E+000
2	104.13437463	1.225418E-013	1.452254E-011	1	0.000000E+000
2	104.13588802	1.452254E-011	1.225418E-013	0	0.000000E+000
2	104.13592877	1.225418E-013	1.452254E-011	1	0.000000E+000
2	104.13815899	1.452254E-011	1.225418E-013	0	0.000000E+000
2	104.13820032	1.225418E-013	1.452254E-011	1	0.000000E+000
2	104.13831249	1.452254E-011	1.225418E-013	0	0.000000E+000
2	104.13834718	1.225418E-013	1.452254E-011	1	0.000000E+000
2	104.13857186	1.452254E-011	1.225418E-013	0	0.000000E+000
2	104.13895417	1.225418E-013	1.452254E-011	1	0.000000E+000
2	104.14198136	1.452254E-011	1.225418E-013	0	0.000000E+000
2	104.14251482	1.225418E-013	1.452254E-011	1	0.000000E+000
2	104.14306266	1.452254E-011	1.225418E-013	0	0.000000E+000
2	104.14308139	1.225418E-013	1.452254E-011	1	0.000000E+000
2	104.14601380	1.452254E-011	1.225418E-013	0	0.000000E+000
2	104.14606056	1.225418E-013	1.452254E-011	1	0.000000E+000
2	104.14847732	1.452254E-011	1.225418E-013	0	0.000000E+000
2	104.15087968	1.225418E-013	1.452254E-011	1	0.000000E+000
2	104.15446062	1.452254E-011	1.225418E-013	0	0.000000E+000
2	104.15448802	1.225418E-013	1.452254E-011	1	0.000000E+000
2	104.15477396	1.452254E-011	1.225418E-013	0	0.000000E+000
2	104.15479558	1.225418E-013	1.452254E-011	1	0.000000E+000
2	104.15804213	1.452254E-011	1.225418E-013	0	0.000000E+000
2	104.15807164	1.225418E-013	1.452254E-011	1	0.000000E+000
2	104.15838976	1.452254E-011	1.225418E-013	0	0.000000E+000
2	104.15840753	1.225418E-013	1.452254E-011	1	0.000000E+000
2	104.15923352	1.452254E-011	1.225418E-013	0	0.000000E+000
2	104.15941153	1.225418E-013	1.452254E-011	1	0.000000E+000
2	104.16003999	1.452254E-011	1.225418E-013	0	0.000000E+000
2	104.16010437	1.225418E-013	1.452254E-011	1	0.000000E+000
2	104.16021751	1.452254E-011	1.225418E-013	0	0.000000E+000
2	104.16108004	1.225418E-013	1.452254E-011	1	0.000000E+000
2	104.16255570	1.452254E-011	1.225418E-013	0	0.000000E+000
2	104.16261201	1.225418E-013	1.452254E-011	1	0.000000E+000
2	104.16395656	1.452254E-011	1.225418E-013	0	0.000000E+000
2	104.16424294	1.225418E-013	1.452254E-011	1	0.000000E+000
2	104.16768613	1.452254E-011	1.225418E-013	0	0.000000E+000
2	104.36739434	-1.484594E-013	1.425154E-011	1	0.000000E+000
2	104.36805640	1.425154E-011	-1.484594E-013	0	0.000000E+000
2	104.36808508	-1.484594E-013	1.425154E-011	1	0.000000E+000
2	104.36884171	1.425154E-011	-1.484594E-013	0	0.000000E+000
2	104.36885578	-1.484594E-013	1.425154E-011	1	0.000000E+000
2	104.37083413	1.425154E-011	-1.484594E-013	0	0.000000E+000
2	104.37087574	-1.484594E-013	1.425154E-011	1	0.000000E+000
2	104.37191458	1.425154E-011	-1.484594E-013	0	0.000000E+000
2	104.38982894	-1.484594E-013	1.425154E-011	1	0.000000E+000
2	104.39280329	1.425154E-011	-1.484594E-013	0	0.000000E+000
2	104.39286917	-1.484594E-013	1.425154E-011	1	0.000000E+000
2	104.39345420	1.425154E-011	-1.484594E-013	0	0.000000E+000
2	104.39349325	-1.484594E-013	1.425154E-011	1	0.000000E+000
2	104.39646908	1.425154E-011	-1.484594E-013	0	0.000000E+000
2	104.39651581	-1.484594E-013	1.425154E-011	1	0.000000E+000
2	104.39839947	1.425154E-011	-1.484594E-013	0	0.000000E+000
2	104.39842653	-1.484594E-013	1.425154E-011	1	0.000000E+000
2	104.39874026	1.425154E-011	-1.484594E-013	0	0.000000E+000
2	104.39877171	-1.484594E-013	1.425154E-011	1	0.000000E+000
2	104.39890226	1.425154E-011	-1.484594E-013	0	0.000000E+000
2	104.39898181	-1.484594E-013	1.425154E-011	1	0.000000E+000
2	104.39914532	1.425154E-011	-1.484594E-013	0	0.000000E+000
2	104.39920338	-1.484594E-013	1.425154E-011	1	0.000000E+000
2	104.40009575	1.425154E-011	-1.484594E-013	0	0.000000E+000
2	104.40009833	-1.484594E-013	1.425154E-011	1	0.000000E+000
2	104.40281430	1.425154E-011	-1.484594E-013	0	0.000000E+000
2	104.40283176	-1.484594E-013	1.425154E-011	1	0.000000E+000
2	104.40376537	1.425154E-011	-1.484594E-013	0	0.000000E+000
2	104.40378586	-1.484594E-013	1.425154E-011	1	0.000000E+000
2	104.40470120	1.425154E-011	-1.484594E-013	0	0.000000E+000
2	104.40473152	-1.484594E-013	1.425154E-011	1	0.000000E+000
2	104.40485677	1.425154E-011	-1.484594E-013	0	0.000000E+000
2	104.40490901	-1.484594E-013	1.425154E-011	1	0.000000E+000
2	104.40564518	1.425154E-011	-1.484594E-013	0	0.000000E+000
2	104.40567016	-1.484594E-013	1.425154E-011	1	0.000000E+000
2	104.40699489	1.425154E-011	-1.484594E-013	0	0.000000E+000
2	104.40701947	-1.484594E-013	1.425154E-011	1	0.000000E+000
2	104.41056859	1.425154E-011	-1.484594E-013	0	0.000000E+000
2	104.41058081	-1.484594E-013	1.425154E-011	1	0.000000E+000
2	104.41108298	1.425154E-011	-1.484594E-013	0	0.000000E+000
2	104.41122634	-1.484594E-013	1.425154E-011	1	0.000000E+000
2	104.41179419	1.425154E-011	-1.484594E-013	0	0.000000E+000
2	104.41184335	-1.484594E-013	1.425154E-011	1	0.000000E+000
2	104.41205044	1.425154E-011	-1.484594E-013	0	0.000000E+000
2	104.41215950	-1.484594E-013	1.425154E-011	1	0.000000E+000
2	104.41358070	1.425154E-011	-1.484594E-013	0	0.000000E+000
2	104.41362855	-1.484594E-013	1.425154E-011	1	0.000000E+000
2	104.41828817	1.425154E-011	-1.484594E-013	0	0.000000E+000
2	104.41830584	-1.484594E-013	1.425154E-011	1	0.000000E+000
2	104.41865259	1.425154E-011	-1.484594E-013	0	0.000000E+000
2	104.41869205	-1.484594E-013	1.425154E-011	1	0.000000E+000
2	104.41924038	1.425154E-011	-1.484594E-013	0	0.000000E+000
2	104.41928026	-1.484594E-013	1.425154E-011	1	0.000000E+000
2	104.41946710	1.425154E-011	-1.484594E-013	0	0.000000E+000
2	104.41948832	-1.484594E-013	1.425154E-011	1	0.000000E+000
2	104.41993839	1.425154E-011	-1.484594E-013	0	0.000000E+000
2	104.42000269	-1.484594E-013	1.425154E-011	1	0.000000E+000
2	104.42067117	1.425154E-011	-1.484594E-013	0	0.000000E+000
2	104.42068836	-1.484594E-013	1.425154E-011	1	0.000000E+000
2	104.42439537	1.425154E-011	-1.484594E-013	0	0.000000E+000
2	104.42444271	-1.484594E-013	1.425154E-011	1	0.000000E+000
2	104.42552024	1.425154E-011	-1.484594E-013	0	0.000000E+000
2	104.42558266	-1.484594E-013	1.425154E-011	1	0.000000E+000
2	104.42592544	1.425154E-011	-1.484594E-013	0	0.000000E+000
2	104.42596000	-1.484594E-013	1.425154E-011	1	0.000000E+000
2	104.42712748	1.425154E-011	-1.484594E-013	0	0.000000E+000
2	104.42716701	-1.484594E-013	1.425154E-011	1	0.000000E+000
2	104.42740897	1.425154E-011	-1.484594E-013	0	0.000000E+000
2	104.42744149	-1.484594E-013	1.425154E-011	1	0.000000E+000
2	104.42894936	1.425154E-011	-1.484594E-013	0	0.000000E+000
2	104.42903406	-1.484594E-013	1.425154E-011	1	0.000000E+000
2	104.42989006	1.425154E-011	-1.484594E-013	0	0.000000E+000
2	104.69923665	-2.672239E-013	1.413278E-011	1	0.000000E+000
2	104.70052890	1.413278E-011	-2.672239E-013	0	0.000000E+000
2	104.70055738	-2.672239E-013	1.413278E-011	1	0.000000E+000
2	104.70131176	1.413278E-011	-2.672239E-013	0	0.000000E+000
2	104.70133144	-2.672239E-013	1.413278E-011	1	0.000000E+000
2	104.70209979	1.413278E-011	-2.672239E-013	0	0.000000E+000
2	104.70211668	-2.672239E-013	1.413278E-011	1	0.000000E+000
2	104.70303344	1.413278E-011	-2.672239E-013	0	0.000000E+000
2	104.70303754	-2.672239E-013	1.413278E-011	1	0.000000E+000
2	104.70368340	1.413278E-011	-2.672239E-013	0	0.000000E+000
2	104.70373095	-2.672239E-013	1.413278E-011	1	0.000000E+000
2	104.70378642	1.413278E-011	-2.672239E-013	0	0.000000E+000
2	104.70581132	-2.672239E-013	1.413278E-011	1	0.000000E+000
2	104.70784868	1.413278E-011	-2.672239E-013	0	0.000000E+000
2	104.70792844	-2.672239E-013	1.413278E-011	1	0.000000E+000
2	104.70813806	1.413278E-011	-2.672239E-013	0	0.000000E+000
2	104.70816724	-2.672239E-013	1.413278E-011	1	0.000000E+000
2	104.70862784	1.413278E-011	-2.672239E-013	0	0.000000E+000
2	104.70864323	-2.672239E-013	1.413278E-011	1	0.000000E+000
2	104.70939752	1.413278E-011	-2.672239E-013	0	0.000000E+000
2	104.70943508	-2.672239E-013	1.413278E-011	1	0.000000E+000
2	104.71038676	1.413278E-011	-2.672239E-013	0	0.000000E+000
2	104.71041067	-2.672239E-013	1.413278E-011	1	0.000000E+000
2	104.71057581	1.413278E-011	-2.672239E-013	0	0.000000E+000
2	104.71059958	-2.672239E-013	1.413278E-011	1	0.000000E+000
2	104.71197416	1.413278E-011	-2.672239E-013	0	0.000000E+000
2	104.71274994	-2.672239E-013	1.413278E-011	1	0.000000E+000
2	104.71330399	1.413278E-011	-2.672239E-013	0	0.000000E+000
2	104.71332394	-2.672239E-013	1.413278E-011	1	0.000000E+000
2	104.71388792	1.413278E-011	-2.672239E-013	0	0.000000E+000
2	104.71389453	-2.672239E-013	1.413278E-011	1	0.000000E+000
2	104.71449802	1.413278E-011	-2.672239E-013	0	0.000000E+000
2	104.71454102	-2.672239E-013	1.413278E-011	1	0.000000E+000
2	104.71579479	1.413278E-011	-2.672239E-013	0	0.000000E+000
2	104.71583458	-2.672239E-013	1.413278E-011	1	0.000000E+000
2	104.71629665	1.413278E-011	-2.672239E-013	0	0.000000E+000
2	104.71635247	-2.672239E-013	1.413278E-011	1	0.000000E+000
2	104.71690422	1.413278E-011	-2.672239E-013	0	0.000000E+000
2	104.71696755	-2.672239E-013	1.413278E-011	1	0.000000E+000
2	104.71777006	1.413278E-011	-2.672239E-013	0	0.000000E+000
2	104.71778412	-2.672239E-013	1.413278E-011	1	0.000000E+000
2	104.71786236	1.413278E-011	-2.672239E-013	0	0.000000E+000
2	104.71786838	-2.672239E-013	1.413278E-011	1	0.000000E+000
2	104.71807559	1.413278E-011	-2.672239E-013	0	0.000000E+000
2	104.71808878	-2.672239E-013	1.413278E-011	1	0.000000E+000
2	104.71911350	1.413278E-011	-2.672239E-013	0	0.000000E+000
2	104.71920138	-2.672239E-013	1.413278E-011	1	0.000000E+000
2	104.72045621	1.413278E-011	-2.672239E-013	0	0.000000E+000
2	104.72049103	-2.672239E-013	1.413278E-011	1	0.000000E+000
2	104.72143618	1.413278E-011	-2.672239E-013	0	0.000000E+000
2	104.72146581	-2.672239E-013	1.413278E-011	1	0.000000E+000
2	104.72166730	1.413278E-011	-2.672239E-013	0	0.000000E+000
2	104.72176671	-2.672239E-013	1.413278E-011	1	0.000000E+000
2	104.72822256	1.413278E-011	-2.672239E-013	0	0.000000E+000
2	104.72824677	-2.672239E-013	1.413278E-011	1	0.000000E+000
2	104.72916401	1.413278E-011	-2.672239E-013	0	0.000000E+000
2	104.72922307	-2.672239E-013	1.413278E-011	1	0.000000E+000
2	104.72936510	1.413278E-011	-2.672239E-013	0	0.000000E+000
2	104.72990652	-2.672239E-013	1.413278E-011	1	0.000000E+000
2	104.73184314	1.413278E-011	-2.672239E-013	0	0.000000E+000
2	104.73197321	-2.672239E-013	1.413278E-011	1	0.000000E+000
2	104.73292065	1.413278E-011	-2.672239E-013	0	0.000000E+000
2	104.73298144	-2.672239E-013	1.413278E-011	1	0.000000E+000
2	104.73309560	1.413278E-011	-2.672239E-013	0	0.000000E+000
2	104.73311355	-2.672239E-013	1.413278E-011	1	0.000000E+000
2	104.73357483	1.413278E-011	-2.672239E-013	0	0.000000E+000
2	104.73359235	-2.672239E-013	1.413278E-011	1	0.000000E+000
2	104.73468514	1.413278E-011	-2.672239E-013	0	0.000000E+000
2	104.73473541	-2.672239E-013	1.413278E-011	1	0.000000E+000
2	104.73771180	1.413278E-011	-2.672239E-013	0	0.000000E+000
2	104.73772961	-2.672239E-013	1.413278E-011	1	0.000000E+000
2	104.73816540	1.413278E-011	-2.672239E-013	0	0.000000E+000
2	104.73827883	-2.672239E-013	1.413278E-011	1	0.000000E+000
2	104.73833851	1.413278E-011	-2.672239E-013	0	0.000000E+000
2	104.73837502	-2.672239E-013	1.413278E-011	1	0.000000E+000
2	104.74147091	1.413278E-011	-2.672239E-013	0	0.000000E+000
2	104.74151775	-2.672239E-013	1.413278E-011	1	0.000000E+000
2	104.74250661	1.413278E-011	-2.672239E-013	0	0.000000E+000
2	104.74257638	-2.672239E-013	1.413278E-011	1	0.000000E+000
2	104.74272422	1.413278E-011	-2.672239E-013	0	0.000000E+000
2	104.74281596	-2.672239E-013	1.413278E-011	1	0.000000E+000
2	104.74340633	1.413278E-011	-2.672239E-013	0	0.000000E+000
2	104.74346573	-2.672239E-013	1.413278E-011	1	0.000000E+000
2	104.74420818	1.413278E-011	-2.672239E-013	0	0.000000E+000
2	104.74442973	-2.672239E-013	1.413278E-011	1	0.000000E+000
2	104.74527450	1.413278E-011	-2.672239E-013	0	0.000000E+000
2	104.74530872	-2.672239E-013	1.413278E-011	1	0.000000E+000
2	104.74655104	1.413278E-011	-2.672239E-013	0	0.000000E+000
2	104.74657805	-2.672239E-013	1.413278E-011	1	0.000000E+000
2	104.74691184	1.413278E-011	-2.672239E-013	0	0.000000E+000
2	104.74693442	-2.672239E-013	1.413278E-011	1	0.000000E+000
2	104.74786864	1.413278E-011	-2.672239E-013	0	0.000000E+000
2	104.74788369	-2.672239E-013	1.413278E-011	1	0.000000E+000
2	104.75121218	1.413278E-011	-2.672239E-013	0	0.000000E+000
2	104.75123364	-2.672239E-013	1.413278E-011	1	0.000000E+000
2	104.75176944	1.413278E-011	-2.672239E-013	0	0.000000E+000
2	104.75179513	-2.672239E-013	1.413278E-011	1	0.000000E+000
2	104.75254235	1.413278E-011	-2.672239E-013	0	0.000000E+000
2	104.75255637	-2.672239E-013	1.413278E-011	1	0.000000E+000
2	104.75339128	1.413278E-011	-2.672239E-013	0	0.000000E+000
2	104.75341043	-2.672239E-013	1.413278E-011	1	0.000000E+000
2	104.75361830	1.413278E-011	-2.672239E-013	0	0.000000E+000
2	104.75365354	-2.672239E-013	1.413278E-011	1	0.000000E+000
2	104.75491629	1.413278E-011	-2.672239E-013	0	0.000000E+000
2	104.75493074	-2.672239E-013	1.413278E-011	1	0.000000E+000
2	104.75549530	1.413278E-011	-2.672239E-013	0	0.000000E+000
2	104.75552561	-2.672239E-013	1.413278E-011	1	0.000000E+000
2	104.75701461	1.413278E-011	-2.672239E-013	0	0.000000E+000
2	104.75707430	-2.672239E-013	1.413278E-011	1	0.000000E+000
2	104.76085434	1.413278E-011	-2.672239E-013	0	0.000000E+000
2	104.76089233	-2.672239E-013	1.413278E-011	1	0.000000E+000
2	104.76244471	1.413278E-011	-2.672239E-013	0	0.000000E+000
2	104.76246296	-2.672239E-013	1.413278E-011	1	0.000000E+000
2	104.76736554	1.413278E-011	-2.672239E-013	0	0.000000E+000
2	104.76777995	-2.672239E-013	1.413278E-011	1	0.000000E+000
2	104.76785085	1.413278E-011	-2.672239E-013	0	0.000000E+000
2	104.76786565	-2.672239E-013	1.413278E-011	1	0.000000E+000
2	104.76805694	1.413278E-011	-2.672239E-013	0	0.000000E+000
2	104.76808960	-2.672239E-013	1.413278E-011	1	0.000000E+000
2	104.76831654	1.413278E-011	-2.672239E-013	0	0.000000E+000
2	104.76834796	-2.672239E-013	1.413278E-011	1	0.000000E+000
2	104.76841090	1.413278E-011	-2.672239E-013	0	0.000000E+000
2	104.76845612	-2.672239E-013	1.413278E-011	1	0.000000E+000
2	104.76960753	1.413278E-011	-2.672239E-013	0	0.000000E+000
2	104.76963856	-2.672239E-013	1.413278E-011	1	0.000000E+000
2	104.77040094	1.413278E-011	-2.672239E-013	0	0.000000E+000
2	104.77054244	-2.672239E-013	1.413278E-011	1	0.000000E+000
2	104.77357115	1.413278E-011	-2.672239E-013	0	0.000000E+000
2	104.77361730	-2.672239E-013	1.413278E-011	1	0.000000E+000
2	104.77406128	1.413278E-011	-2.672239E-013	0	0.000000E+000
2	104.77412042	-2.672239E-013	1.413278E-011	1	0.000000E+000
2	104.77572761	1.413278E-011	-2.672239E-013	0	0.000000E+000
2	104.77584902	-2.672239E-013	1.413278E-011	1	0.000000E+000
2	104.77598165	1.413278E-011	-2.672239E-013	0	0.000000E+000
2	104.77602108	-2.672239E-013	1.413278E-011	1	0.000000E+000
2	104.77660280	1.413278E-011	-2.672239E-013	0	0.000000E+000
2	104.77661259	-2.672239E-013	1.413278E-011	1	0.000000E+000
2	104.77747927	1.413278E-011	-2.672239E-013	0	0.000000E+000
2	104.77755483	-2.672239E-013	1.413278E-011	1	0.000000E+000
2	104.77891120	1.413278E-011	-2.672239E-013	0	0.000000E+000
2	104.77894135	-2.672239E-013	1.413278E-011	1	0.000000E+000
2	104.78015041	1.413278E-011	-2.672239E-013	0	0.000000E+000
2	104.78017212	-2.672239E-013	1.413278E-011	1	0.000000E+000
2	104.78065069	1.413278E-011	-2.672239E-013	0	0.000000E+000
2	104.78067141	-2.672239E-013	1.413278E-011	1	0.000000E+000
2	104.78308715	1.413278E-011	-2.672239E-013	0	0.000000E+000
2	104.78338597	-2.672239E-013	1.413278E-011	1	0.000000E+000
2	104.78528707	1.413278E-011	-2.672239E-013	0	0.000000E+000
2	104.78534452	-2.672239E-013	1.413278E-011	1	0.000000E+000
2	104.78714516	1.413278E-011	-2.672239E-013	0	0.000000E+000
2	104.78717401	-2.672239E-013	1.413278E-011	1	0.000000E+000
2	104.79462482	1.413278E-011	-2.672239E-013	0	0.000000E+000
2	104.79463854	-2.672239E-013	1.413278E-011	1	0.000000E+000
2	104.79579943	1.413278E-011	-2.672239E-013	0	0.000000E+000
2	104.79583219	-2.672239E-013	1.413278E-011	1	0.000000E+000
2	104.79651073	1.413278E-011	-2.672239E-013	0	0.000000E+000
2	104.79669897	-2.672239E-013	1.413278E-011	1	0.000000E+000
2	104.79712813	1.413278E-011	-2.672239E-013	0	0.000000E+000
2	104.79713811	-2.672239E-013	1.413278E-011	1	0.000000E+000
2	104.80037390	1.413278E-011	-2.672239E-013	0	0.000000E+000
2	104.80040542	-2.672239E-013	1.413278E-011	1	0.000000E+000
2	104.80182215	1.413278E-011	-2.672239E-013	0	0.000000E+000
2	104.80183512	-2.672239E-013	1.413278E-011	1	0.000000E+000
2	104.80338964	1.413278E-011	-2.672239E-013	0	0.000000E+000
2	104.80398675	-2.672239E-013	1.413278E-011	1	0.000000E+000
2	104.80479244	1.413278E-011	-2.672239E-013	0	0.000000E+000
2	104.80484831	-2.672239E-013	1.413278E-011	1	0.000000E+000
2	104.80497634	1.413278E-011	-2.672239E-013	0	0.000000E+000
2	104.80512929	-2.672239E-013	1.413278E-011	1	0.000000E+000
2	104.80514208	1.413278E-011	-2.672239E-013	0	0.000000E+000
2	104.80520988	-2.672239E-013	1.413278E-011	1	0.000000E+000
2	104.80647550	1.413278E-011	-2.672239E-013	0	0.000000E+000
2	104.80649949	-2.672239E-013	1.413278E-011	1	0.000000E+000
2	104.80903539	1.413278E-011	-2.672239E-013	0	0.000000E+000
2	104.80907279	-2.672239E-013	1.413278E-011	1	0.000000E+000
2	104.81013573	1.413278E-011	-2.672239E-013	0	0.000000E+000
2	104.81016137	-2.672239E-013	1.413278E-011	1	0.000000E+000
2	104.81125664	1.413278E-011	-2.672239E-013	0	0.000000E+000
2	104.81127567	-2.672239E-013	1.413278E-011	1	0.000000E+000
2	104.81193535	1.413278E-011	-2.672239E-013	0	0.000000E+000
2	104.81196369	-2.672239E-013	1.413278E-011	1	0.000000E+000
2	104.81286174	1.413278E-011	-2.672239E-013	0	0.000000E+000
2	104.81288901	-2.672239E-013	1.413278E-011	1	0.000000E+000
2	104.81405267	1.413278E-011	-2.672239E-013	0	0.000000E+000
2	104.81409484	-2.672239E-013	1.413278E-011	1	0.000000E+000
2	104.81508595	1.413278E-011	-2.672239E-013	0	0.000000E+000
2	104.81514009	-2.672239E-013	1.413278E-011	1	0.000000E+000
2	104.81587786	1.413278E-011	-2.672239E-013	0	0.000000E+000
2	104.81589726	-2.672239E-013	1.413278E-011	1	0.000000E+000
2	104.81699513	1.413278E-011	-2.672239E-013	0	0.000000E+000
2	104.81699983	-2.672239E-013	1.413278E-011	1	0.000000E+000
2	104.82076392	1.413278E-011	-2.672239E-013	0	0.000000E+000
2	104.82080811	-2.672239E-013	1.413278E-011	1	0.000000E+000
2	104.82138943	1.413278E-011	-2.672239E-013	0	0.000000E+000
2	104.82146698	-2.672239E-013	1.413278E-011	1	0.000000E+000
2	104.82163255	1.413278E-011	-2.672239E-013	0	0.000000E+000
2	104.82165703	-2.672239E-013	1.413278E-011	1	0.000000E+000
2	104.82176510	1.413278E-011	-2.672239E-013	0	0.000000E+000
2	104.82179749	-2.672239E-013	1.413278E-011	1	0.000000E+000
2	104.82208816	1.413278E-011	-2.672239E-013	0	0.000000E+000
2	104.82210702	-2.672239E-013	1.413278E-011	1	0.000000E+000
2	104.82237507	1.413278E-011	-2.672239E-013	0	0.000000E+000
2	104.82240563	-2.672239E-013	1.413278E-011	1	0.000000E+000
2	104.82250065	1.413278E-011	-2.672239E-013	0	0.000000E+000
2	104.82255916	-2.672239E-013	1.413278E-011	1	0.000000E+000
2	104.82284831	1.413278E-011	-2.672239E-013	0	0.000000E+000
2	104.82286318	-2.672239E-013	1.413278E-011	1	0.000000E+000
2	104.82610471	1.413278E-011	-2.672239E-013	0	0.000000E+000
2	104.82613540	-2.672239E-013	1.413278E-011	1	0.000000E+000
2	104.82665462	1.413278E-011	-2.672239E-013	0	0.000000E+000
2	104.82685132	-2.672239E-013	1.413278E-011	1	0.000000E+000
2	104.82811478	1.413278E-011	-2.672239E-013	0	0.000000E+000
2	104.82814363	-2.672239E-013	1.413278E-011	1	0.000000E+000
2	104.83047439	1.413278E-011	-2.672239E-013	0	0.000000E+000
2	104.83050156	-2.672239E-013	1.413278E-011	1	0.000000E+000
2	104.83062525	1.413278E-011	-2.672239E-013	0	0.000000E+000
2	104.83069015	-2.672239E-013	1.413278E-011	1	0.000000E+000
2	104.83113071	1.413278E-011	-2.672239E-013	0	0.000000E+000
2	104.83117407	-2.672239E-013	1.413278E-011	1	0.000000E+000
2	104.83134531	1.413278E-011	-2.672239E-013	0	0.000000E+000
2	104.83140945	-2.672239E-013	1.413278E-011	1	0.000000E+000
2	104.83368377	1.413278E-011	-2.672239E-013	0	0.000000E+000
2	104.83373481	-2.672239E-013	1.413278E-011	1	0.000000E+000
2	104.83580561	1.413278E-011	-2.672239E-013	0	0.000000E+000
2	104.83592625	-2.672239E-013	1.413278E-011	1	0.000000E+000
2	104.83607457	1.413278E-011	-2.672239E-013	0	0.000000E+000
2	104.83609747	-2.672239E-013	1.413278E-011	1	0.000000E+000
2	104.83878746	1.413278E-011	-2.672239E-013	0	0.000000E+000
2	104.83882071	-2.672239E-013	1.413278E-011	1	0.000000E+000
2	104.84111475	1.413278E-011	-2.672239E-013	0	0.000000E+000
2	104.84114085	-2.672239E-013	1.413278E-011	1	0.000000E+000
2	104.84133181	1.413278E-011	-2.672239E-013	0	0.000000E+000
2	104.84137689	-2.672239E-013	1.413278E-011	1	0.000000E+000
2	104.84300562	1.413278E-011	-2.672239E-013	0	0.000000E+000
2	104.84303730	-2.672239E-013	1.413278E-011	1	0.000000E+000
2	104.84397238	1.413278E-011	-2.672239E-013	0	0.000000E+000
2	104.84436233	-2.672239E-013	1.413278E-011	1	0.000000E+000
2	104.84440668	1.413278E-011	-2.672239E-013	0	0.000000E+000
2	104.84442845	-2.672239E-013	1.413278E-011	1	0.000000E+000
2	104.84528089	1.413278E-011	-2.672239E-013	0	0.000000E+000
2	104.84562401	-2.672239E-013	1.413278E-011	1	0.000000E+000
2	104.84629782	1.413278E-011	-2.672239E-013	0	0.000000E+000
2	104.84630319	-2.672239E-013	1.413278E-011	1	0.000000E+000
2	104.84719726	1.413278E-011	-2.672239E-013	0	0.000000E+000
2	104.84720372	-2.672239E-013	1.413278E-011	1	0.000000E+000
2	104.84901852	1.413278E-011	-2.672239E-013	0	0.000000E+000
2	104.84904183	-2.672239E-013	1.413278E-011	1	0.000000E+000
2	104.84924544	1.413278E-011	-2.672239E-013	0	0.000000E+000
2	104.84926310	-2.672239E-013	1.413278E-011	1	0.000000E+000
2	104.85044405	1.413278E-011	-2.672239E-013	0	0.000000E+000
2	104.85085164	-2.672239E-013	1.413278E-011	1	0.000000E+000
2	104.85145001	1.413278E-011	-2.672239E-013	0	0.000000E+000
2	104.85148290	-2.672239E-013	1.413278E-011	1	0.000000E+000
2	104.85228782	1.413278E-011	-2.672239E-013	0	0.000000E+000
2	104.85259884	-2.672239E-013	1.413278E-011	1	0.000000E+000
2	104.85812207	1.413278E-011	-2.672239E-013	0	0.000000E+000
2	104.85818921	-2.672239E-013	1.413278E-011	1	0.000000E+000
2	104.85942024	1.413278E-011	-2.672239E-013	0	0.000000E+000
2	104.85944115	-2.672239E-013	1.413278E-011	1	0.000000E+000
2	104.85995600	1.413278E-011	-2.672239E-013	0	0.000000E+000
2	104.85996302	-2.672239E-013	1.413278E-011	1	0.000000E+000
2	104.86010769	1.413278E-011	-2.672239E-013	0	0.000000E+000
2	104.86011801	-2.672239E-013	1.413278E-011	1	0.000000E+000
2	104.86031623	1.413278E-011	-2.672239E-013	0	0.000000E+000
2	104.86035599	-2.672239E-013	1.413278E-011	1	0.000000E+000
2	104.86097909	1.413278E-011	-2.672239E-013	0	0.000000E+000
2	104.86101008	-2.672239E-013	1.413278E-011	1	0.000000E+000
2	104.86104703	1.413278E-011	-2.672239E-013	0	0.000000E+000
2	104.86106406	-2.672239E-013	1.413278E-011	1	0.000000E+000
2	104.86344919	1.413278E-011	-2.672239E-013	0	0.000000E+000
2	104.86417601	-2.672239E-013	1.413278E-011	1	0.000000E+000
2	104.86479449	1.413278E-011	-2.672239E-013	0	0.000000E+000
2	104.86484948	-2.672239E-013	1.413278E-011	1	0.000000E+000
2	104.86640857	1.413278E-011	-2.672239E-013	0	0.000000E+000
2	104.86644886	-2.672239E-013	1.413278E-011	1	0.000000E+000
2	104.86683684	1.413278E-011	-2.672239E-013	0	0.000000E+000
2	104.86684066	-2.672239E-013	1.413278E-011	1	0.000000E+000
2	104.86866627	1.413278E-011	-2.672239E-013	0	0.000000E+000
2	104.86868106	-2.672239E-013	1.413278E-011	1	0.000000E+000
2	104.86878444	1.413278E-011	-2.672239E-013	0	0.000000E+000
2	104.86880717	-2.672239E-013	1.413278E-011	1	0.000000E+000
2	104.86999243	1.413278E-011	-2.672239E-013	0	0.000000E+000
2	104.87003501	-2.672239E-013	1.413278E-011	1	0.000000E+000
2	104.87043128	1.413278E-011	-2.672239E-013	0	0.000000E+000
2	104.87046608	-2.672239E-013	1.413278E-011	1	0.000000E+000
2	104.87463239	1.413278E-011	-2.672239E-013	0	0.000000E+000
2	104.87463929	-2.672239E-013	1.413278E-011	1	0.000000E+000
2	104.87473988	1.413278E-011	-2.672239E-013	0	0.000000E+000
2	104.87476093	-2.672239E-013	1.413278E-011	1	0.000000E+000
2	104.87693926	1.413278E-011	-2.672239E-013	0	0.000000E+000
2	104.87700892	-2.672239E-013	1.413278E-011	1	0.000000E+000
2	104.87902278	1.413278E-011	-2.672239E-013	0	0.000000E+000
2	104.87906871	-2.672239E-013	1.413278E-011	1	0.000000E+000
2	104.87939330	1.413278E-011	-2.672239E-013	0	0.000000E+000
2	104.87942916	-2.672239E-013	1.413278E-011	1	0.000000E+000
2	104.88062216	1.413278E-011	-2.672239E-013	0	0.000000E+000
2	104.88064521	-2.672239E-013	1.413278E-011	1	0.000000E+000
2	104.88491915	1.413278E-011	-2.672239E-013	0	0.000000E+000
2	104.88495683	-2.672239E-013	1.413278E-011	1	0.000000E+000
2	104.88509530	1.413278E-011	-2.672239E-013	0	0.000000E+000
2	104.88512461	-2.672239E-013	1.413278E-011	1	0.000000E+000
2	104.88551082	1.413278E-011	-2.672239E-013	0	0.000000E+000
2	104.88554180	-2.672239E-013	1.413278E-011	1	0.000000E+000
2	104.88614308	1.413278E-011	-2.672239E-013	0	0.000000E+000
2	104.88620935	-2.672239E-013	1.413278E-011	1	0.000000E+000
2	104.88873307	1.413278E-011	-2.672239E-013	0	0.000000E+000
2	104.88876724	-2.672239E-013	1.413278E-011	1	0.000000E+000
2	104.88998210	1.413278E-011	-2.672239E-013	0	0.000000E+000
2	104.89002293	-2.672239E-013	1.413278E-011	1	0.000000E+000
2	104.89011241	1.413278E-011	-2.672239E-013	0	0.000000E+000
2	104.89014904	-2.672239E-013	1.413278E-011	1	0.000000E+000
2	104.89556597	1.413278E-011	-2.672239E-013	0	0.000000E+000
2	104.89560129	-2.672239E-013	1.413278E-011	1	0.000000E+000
2	104.89927061	1.413278E-011	-2.672239E-013	0	0.000000E+000
2	104.89936032	-2.672239E-013	1.413278E-011	1	0.000000E+000
2	104.90106197	1.413278E-011	-2.672239E-013	0	0.000000E+000
2	104.90110316	-2.672239E-013	1.413278E-011	1	0.000000E+000
2	104.90239461	1.413278E-011	-2.672239E-013	0	0.000000E+000
2	104.90244422	-2.672239E-013	1.413278E-011	1	0.000000E+000
2	104.90460067	1.413278E-011	-2.672239E-013	0	0.000000E+000
2	104.90463042	-2.672239E-013	1.413278E-011	1	0.000000E+000
2	104.90590382	1.413278E-011	-2.672239E-013	0	0.000000E+000
2	104.90604440	-2.672239E-013	1.413278E-011	1	0.000000E+000
2	104.90615416	1.413278E-011	-2.672239E-013	0	0.000000E+000
2	104.90620169	-2.672239E-013	1.413278E-011	1	0.000000E+000
2	104.91033233	1.413278E-011	-2.672239E-013	0	0.000000E+000
2	104.91033373	-2.672239E-013	1.413278E-011	1	0.000000E+000
2	104.91066220	1.413278E-011	-2.672239E-013	0	0.000000E+000
2	104.91068620	-2.672239E-013	1.413278E-011	1	0.000000E+000
2	104.91206865	1.413278E-011	-2.672239E-013	0	0.000000E+000
2	104.91210920	-2.672239E-013	1.413278E-011	1	0.000000E+000
2	104.91234954	1.413278E-011	-2.672239E-013	0	0.000000E+000
2	104.91245826	-2.672239E-013	1.413278E-011	1	0.000000E+000
2	104.91305948	1.413278E-011	-2.672239E-013	0	0.000000E+000
2	104.91307813	-2.672239E-013	1.413278E-011	1	0.000000E+000
2	104.91457387	1.413278E-011	-2.672239E-013	0	0.000000E+000
2	104.91459995	-2.672239E-013	1.413278E-011	1	0.000000E+000
2	104.91465024	1.413278E-011	-2.672239E-013	0	0.000000E+000
2	104.91469153	-2.672239E-013	1.413278E-011	1	0.000000E+000
2	104.91916386	1.413278E-011	-2.672239E-013	0	0.000000E+000
2	104.91919966	-2.672239E-013	1.413278E-011	1	0.000000E+000
2	104.91972007	1.413278E-011	-2.672239E-013	0	0.000000E+000
2	104.91974258	-2.672239E-013	1.413278E-011	1	0.000000E+000
2	104.92267082	1.413278E-011	-2.672239E-013	0	0.000000E+000
2	104.92271116	-2.672239E-013	1.413278E-011	1	0.000000E+000
2	104.92392551	1.413278E-011	-2.672239E-013	0	0.000000E+000
2	104.92394776	-2.672239E-013	1.413278E-011	1	0.000000E+000
2	104.92877957	1.413278E-011	-2.672239E-013	0	0.000000E+000
2	104.92881333	-2.672239E-013	1.413278E-011	1	0.000000E+000
2	104.93294098	1.413278E-011	-2.672239E-013	0	0.000000E+000
2	104.93317322	-2.672239E-013	1.413278E-011	1	0.000000E+000
2	104.93320496	1.413278E-011	-2.672239E-013	0	0.000000E+000
2	104.93323568	-2.672239E-013	1.413278E-011	1	0.000000E+000
2	104.93614301	1.413278E-011	-2.672239E-013	0	0.000000E+000
2	104.93617523	-2.672239E-013	1.413278E-011	1	0.000000E+000
2	104.93703547	1.413278E-011	-2.672239E-013	0	0.000000E+000
2	104.93705252	-2.672239E-013	1.413278E-011	1	0.000000E+000
2	104.93712963	1.413278E-011	-2.672239E-013	0	0.000000E+000
2	104.93714719	-2.672239E-013	1.413278E-011	1	0.000000E+000
2	104.93724031	1.413278E-011	-2.672239E-013	0	0.000000E+000
2	104.93727166	-2.672239E-013	1.413278E-011	1	0.000000E+000
2	104.93743197	1.413278E-011	-2.672239E-013	0	0.000000E+000
2	104.93758154	-2.672239E-013	1.413278E-011	1	0.000000E+000
2	104.93970111	1.413278E-011	-2.672239E-013	0	0.000000E+000
2	104.93974364	-2.672239E-013	1.413278E-011	1	0.000000E+000
2	104.93998956	1.413278E-011	-2.672239E-013	0	0.000000E+000
2	104.94048751	-2.672239E-013	1.413278E-011	1	0.000000E+000
2	104.94121152	1.413278E-011	-2.672239E-013	0	0.000000E+000
2	104.94123796	-2.672239E-013	1.413278E-011	1	0.000000E+000
2	104.94513436	1.413278E-011	-2.672239E-013	0	0.000000E+000
2	104.94515594	-2.672239E-013	1.413278E-011	1	0.000000E+000
2	104.94742457	1.413278E-011	-2.672239E-013	0	0.000000E+000
2	104.94744337	-2.672239E-013	1.413278E-011	1	0.000000E+000
2	104.94783893	1.413278E-011	-2.672239E-013	0	0.000000E+000
2	104.94790736	-2.672239E-013	1.413278E-011	1	0.000000E+000
2	104.94912809	1.413278E-011	-2.672239E-013	0	0.000000E+000
2	104.94917466	-2.672239E-013	1.413278E-011	1	0.000000E+000
2	104.95067602	1.413278E-011	-2.672239E-013	0	0.000000E+000
2	104.95070746	-2.672239E-013	1.413278E-011	1	0.000000E+000
2	104.95385010	1.413278E-011	-2.672239E-013	0	0.000000E+000
2	104.95392082	-2.672239E-013	1.413278E-011	1	0.000000E+000
2	104.95653182	1.413278E-011	-2.672239E-013	0	0.000000E+000
2	104.95658607	-2.672239E-013	1.413278E-011	1	0.000000E+000
2	104.95667855	1.413278E-011	-2.672239E-013	0	0.000000E+000
2	104.95671603	-2.672239E-013	1.413278E-011	1	0.000000E+000
2	104.95708976	1.413278E-011	-2.672239E-013	0	0.000000E+000
2	104.95712515	-2.672239E-013	1.413278E-011	1	0.000000E+000
2	104.95802777	1.413278E-011	-2.672239E-013	0	0.000000E+000
2	105.00197054	-2.672239E-013	1.413278E-011	1	0.000000E+000
2	105.00260678	1.413278E-011	-2.672239E-013	0	0.000000E+000
2	105.00264276	-2.672239E-013	1.413278E-011	1	0.000000E+000
2	105.00310351	1.413278E-011	-2.672239E-013	0	0.000000E+000
2	105.00310803	-2.672239E-013	1.413278E-011	1	0.000000E+000
2	105.00686823	1.413278E-011	-2.672239E-013	0	0.000000E+000
2	105.00688694	-2.672239E-013	1.413278E-011	1	0.000000E+000
2	105.00783094	1.413278E-011	-2.672239E-013	0	0.000000E+000
2	105.00789018	-2.672239E-013	1.413278E-011	1	0.000000E+000
2	105.00881525	1.413278E-011	-2.672239E-013	0	0.000000E+000
2	105.00888229	-2.672239E-013	1.413278E-011	1	0.000000E+000
2	105.01031575	1.413278E-011	-2.672239E-013	0	0.000000E+000
2	105.01035833	-2.672239E-013	1.413278E-011	1	0.000000E+000
2	105.01427431	1.413278E-011	-2.672239E-013	0	0.000000E+000
2	105.01430416	-2.672239E-013	1.413278E-011	1	0.000000E+000
2	105.01588614	1.413278E-011	-2.672239E-013	0	0.000000E+000
2	105.01589534	-2.672239E-013	1.413278E-011	1	0.000000E+000
2	105.01697267	1.413278E-011	-2.672239E-013	0	0.000000E+000
2	105.01698277	-2.672239E-013	1.413278E-011	1	0.000000E+000
2	105.01827687	1.413278E-011	-2.672239E-013	0	0.000000E+000
2	105.01837299	-2.672239E-013	1.413278E-011	1	0.000000E+000
2	105.01950664	1.413278E-011	-2.672239E-013	0	0.000000E+000
2	105.01951081	-2.672239E-013	1.413278E-011	1	0.000000E+000
2	105.02036181	1.413278E-011	-2.672239E-013	0	0.000000E+000
2	105.02044015	-2.672239E-013	1.413278E-011	1	0.000000E+000
2	105.02092444	1.413278E-011	-2.672239E-013	0	0.000000E+000
2	105.02099754	-2.672239E-013	1.413278E-011	1	0.000000E+000
2	105.02135621	1.413278E-011	-2.672239E-013	0	0.000000E+000
2	105.02136246	-2.672239E-013	1.413278E-011	1	0.000000E+000
2	105.02833189	1.413278E-011	-2.672239E-013	0	0.000000E+000
2	105.02835740	-2.672239E-013	1.413278E-011	1	0.000000E+000
2	105.03037869	1.413278E-011	-2.672239E-013	0	0.000000E+000
2	105.03040445	-2.672239E-013	1.413278E-011	1	0.000000E+000
2	105.03044769	1.413278E-011	-2.672239E-013	0	0.000000E+000
2	105.03049886	-2.672239E-013	1.413278E-011	1	0.000000E+000
2	105.03116485	1.413278E-011	-2.672239E-013	0	0.000000E+000
2	105.03119242	-2.672239E-013	1.413278E-011	1	0.000000E+000
2	105.03130830	1.413278E-011	-2.672239E-013	0	0.000000E+000
2	105.03133396	-2.672239E-013	1.413278E-011	1	0.000000E+000
2	105.03173647	1.413278E-011	-2.672239E-013	0	0.000000E+000
2	105.03174888	-2.672239E-013	1.413278E-011	1	0.000000E+000
2	105.03332949	1.413278E-011	-2.672239E-013	0	0.000000E+000
2	105.03335327	-2.672239E-013	1.413278E-011	1	0.000000E+000
2	105.03401541	1.413278E-011	-2.672239E-013	0	0.000000E+000
2	105.03403620	-2.672239E-013	1.413278E-011	1	0.000000E+000
2	105.03714621	1.413278E-011	-2.672239E-013	0	0.000000E+000
2	105.03716787	-2.672239E-013	1.413278E-011	1	0.000000E+000
2	105.03946151	1.413278E-011	-2.672239E-013	0	0.000000E+000
2	105.03947400	-2.672239E-013	1.413278E-011	1	0.000000E+000
2	105.04226059	1.413278E-011	-2.672239E-013	0	0.000000E+000
2	105.04238085	-2.672239E-013	1.413278E-011	1	0.000000E+000
2	105.04285932	1.413278E-011	-2.672239E-013	0	0.000000E+000
2	105.04287932	-2.672239E-013	1.413278E-011	1	0.000000E+000
2	105.04328181	1.413278E-011	-2.672239E-013	0	0.000000E+000
2	105.04332029	-2.672239E-013	1.413278E-011	1	0.000000E+000
2	105.04469157	1.413278E-011	-2.672239E-013	0	0.000000E+000
2	105.04470997	-2.672239E-013	1.413278E-011	1	0.000000E+000
2	105.04509915	1.413278E-011	-2.672239E-013	0	0.000000E+000
2	105.04515176	-2.672239E-013	1.413278E-011	1	0.000000E+000
2	105.04629703	1.413278E-011	-2.672239E-013	0	0.000000E+000
2	105.04632449	-2.672239E-013	1.413278E-011	1	0.000000E+000
2	105.04666304	1.413278E-011	-2.672239E-013	0	0.000000E+000
2	105.04670988	-2.672239E-013	1.413278E-011	1	0.000000E+000
2	105.04716761	1.413278E-011	-2.672239E-013	0	0.000000E+000
2	105.04719517	-2.672239E-013	1.413278E-011	1	0.000000E+000
2	105.04780857	1.413278E-011	-2.672239E-013	0	0.000000E+000
2	105.04782927	-2.672239E-013	1.413278E-011	1	0.000000E+000
2	105.04958415	1.413278E-011	-2.672239E-013	0	0.000000E+000
2	105.04962683	-2.672239E-013	1.413278E-011	1	0.000000E+000
2	105.05173719	1.413278E-011	-2.672239E-013	0	0.000000E+000
2	105.05175604	-2.672239E-013	1.413278E-011	1	0.000000E+000
2	105.05243183	1.413278E-011	-2.672239E-013	0	0.000000E+000
2	105.05244685	-2.672239E-013	1.413278E-011	1	0.000000E+000
2	105.05404986	1.413278E-011	-2.672239E-013	0	0.000000E+000
2	105.05711174	-2.672239E-013	1.413278E-011	1	0.000000E+000
2	105.05896564	1.413278E-011	-2.672239E-013	0	0.000000E+000
2	105.05917050	-2.672239E-013	1.413278E-011	1	0.000000E+000
2	105.06185597	1.413278E-011	-2.672239E-013	0	0.000000E+000
2	105.06200213	-2.672239E-013	1.413278E-011	1	0.000000E+000
2	105.06404726	1.413278E-011	-2.672239E-013	0	0.000000E+000
2	105.06408346	-2.672239E-013	1.413278E-011	1	0.000000E+000
2	105.06519839	1.413278E-011	-2.672239E-013	0	0.000000E+000
2	105.06525895	-2.672239E-013	1.413278E-011	1	0.000000E+000
2	105.06545214	1.413278E-011	-2.672239E-013	0	0.000000E+000
2	105.06550810	-2.672239E-013	1.413278E-011	1	0.000000E+000
2	105.06883963	1.413278E-011	-2.672239E-013	0	0.000000E+000
2	105.06892587	-2.672239E-013	1.413278E-011	1	0.000000E+000
2	105.06901744	1.413278E-011	-2.672239E-013	0	0.000000E+000
2	105.06905626	-2.672239E-013	1.413278E-011	1	0.000000E+000
2	105.07040593	1.413278E-011	-2.672239E-013	0	0.000000E+000
2	105.07043342	-2.672239E-013	1.413278E-011	1	0.000000E+000
2	105.07112072	1.413278E-011	-2.672239E-013	0	0.000000E+000
2	105.07115512	-2.672239E-013	1.413278E-011	1	0.000000E+000
2	105.07310414	1.413278E-011	-2.672239E-013	0	0.000000E+000
2	105.07316632	-2.672239E-013	1.413278E-011	1	0.000000E+000
2	105.07340604	1.413278E-011	-2.672239E-013	0	0.000000E+000
2	105.07341484	-2.672239E-013	1.413278E-011	1	0.000000E+000
2	105.07490125	1.413278E-011	-2.672239E-013	0	0.000000E+000
2	105.07495066	-2.672239E-013	1.413278E-011	1	0.000000E+000
2	105.07752953	1.413278E-011	-2.672239E-013	0	0.000000E+000
2	105.07755631	-2.672239E-013	1.413278E-011	1	0.000000E+000
2	105.07878906	1.413278E-011	-2.672239E-013	0	0.000000E+000
2	105.07885308	-2.672239E-013	1.413278E-011	1	0.000000E+000
2	105.07888236	1.413278E-011	-2.672239E-013	0	0.000000E+000
2	105.07890446	-2.672239E-013	1.413278E-011	1	0.000000E+000
2	105.07898598	1.413278E-011	-2.672239E-013	0	0.000000E+000
2	105.07901910	-2.672239E-013	1.413278E-011	1	0.000000E+000
2	105.08051644	1.413278E-011	-2.672239E-013	0	0.000000E+000
2	105.08052877	-2.672239E-013	1.413278E-011	1	0.000000E+000
2	105.08212864	1.413278E-011	-2.672239E-013	0	0.000000E+000
2	105.08216099	-2.672239E-013	1.413278E-011	1	0.000000E+000
2	105.08672147	1.413278E-011	-2.672239E-013	0	0.000000E+000
2	105.08672778	-2.672239E-013	1.413278E-011	1	0.000000E+000
2	105.08796986	1.413278E-011	-2.672239E-013	0	0.000000E+000
2	105.08858274	-2.672239E-013	1.413278E-011	1	0.000000E+000
2	105.08861531	1.413278E-011	-2.672239E-013	0	0.000000E+000
2	105.08863389	-2.672239E-013	1.413278E-011	1	0.000000E+000
2	105.08890990	1.413278E-011	-2.672239E-013	0	0.000000E+000
2	105.08908081	-2.672239E-013	1.413278E-011	1	0.000000E+000
2	105.08932741	1.413278E-011	-2.672239E-013	0	0.000000E+000
2	105.08937424	-2.672239E-013	1.413278E-011	1	0.000000E+000
2	105.08953980	1.413278E-011	-2.672239E-013	0	0.000000E+000
2	105.08960362	-2.672239E-013	1.413278E-011	1	0.000000E+000
2	105.09014501	1.413278E-011	-2.672239E-013	0	0.000000E+000
2	105.09017940	-2.672239E-013	1.413278E-011	1	0.000000E+000
2	105.09068570	1.413278E-011	-2.672239E-013	0	0.000000E+000
2	105.09072776	-2.672239E-013	1.413278E-011	1	0.000000E+000
2	105.09136197	1.413278E-011	-2.672239E-013	0	0.000000E+000
2	105.09178594	-2.672239E-013	1.413278E-011	1	0.000000E+000
2	105.09203205	1.413278E-011	-2.672239E-013	0	0.000000E+000
2	105.09203953	-2.672239E-013	1.413278E-011	1	0.000000E+000
2	105.09322461	1.413278E-011	-2.672239E-013	0	0.000000E+000
2	105.09325332	-2.672239E-013	1.413278E-011	1	0.000000E+000
2	105.09678902	1.413278E-011	-2.672239E-013	0	0.000000E+000
2	105.09680264	-2.672239E-013	1.413278E-011	1	0.000000E+000
2	105.09737084	1.413278E-011	-2.672239E-013	0	0.000000E+000
2	105.09740583	-2.672239E-013	1.413278E-011	1	0.000000E+000
2	105.09781149	1.413278E-011	-2.672239E-013	0	0.000000E+000
2	105.09785932	-2.672239E-013	1.413278E-011	1	0.000000E+000
2	105.09905291	1.413278E-011	-2.672239E-013	0	0.000000E+000
2	105.09908939	-2.672239E-013	1.413278E-011	1	0.000000E+000
2	105.09982160	1.413278E-011	-2.672239E-013	0	0.000000E+000
2	105.09984838	-2.672239E-013	1.413278E-011	1	0.000000E+000
2	105.10255778	1.413278E-011	-2.672239E-013	0	0.000000E+000
2	105.10259874	-2.672239E-013	1.413278E-011	1	0.000000E+000
2	105.10334031	1.413278E-011	-2.672239E-013	0	0.000000E+000
2	105.10337613	-2.672239E-013	1.413278E-011	1	0.000000E+000
2	105.10635667	1.413278E-011	-2.672239E-013	0	0.000000E+000
2	105.10638535	-2.672239E-013	1.413278E-011	1	0.000000E+000
2	105.10642869	1.413278E-011	-2.672239E-013	0	0.000000E+000
2	105.10646908	-2.672239E-013	1.413278E-011	1	0.000000E+000
2	105.10812273	1.413278E-011	-2.672239E-013	0	0.000000E+000
2	105.10814536	-2.672239E-013	1.413278E-011	1	0.000000E+000
2	105.10950155	1.413278E-011	-2.672239E-013	0	0.000000E+000
2	105.10954041	-2.672239E-013	1.413278E-011	1	0.000000E+000
2	105.10963975	1.413278E-011	-2.672239E-013	0	0.000000E+000
2	105.10965550	-2.672239E-013	1.413278E-011	1	0.000000E+000
2	105.11298445	1.413278E-011	-2.672239E-013	0	0.000000E+000
2	105.11298791	-2.672239E-013	1.413278E-011	1	0.000000E+000
2	105.11510064	1.413278E-011	-2.672239E-013	0	0.000000E+000
2	105.11512816	-2.672239E-013	1.413278E-011	1	0.000000E+000
2	105.11577347	1.413278E-011	-2.672239E-013	0	0.000000E+000
2	105.11581348	-2.672239E-013	1.413278E-011	1	0.000000E+000
2	105.11999570	1.413278E-011	-2.672239E-013	0	0.000000E+000
2	105.12001929	-2.672239E-013	1.413278E-011	1	0.000000E+000
2	105.12159023	1.413278E-011	-2.672239E-013	0	0.000000E+000
2	105.12160322	-2.672239E-013	1.413278E-011	1	0.000000E+000
2	105.12179952	1.413278E-011	-2.672239E-013	0	0.000000E+000
2	105.12186079	-2.672239E-013	1.413278E-011	1	0.000000E+000
2	105.12248497	1.413278E-011	-2.672239E-013	0	0.000000E+000
2	105.12263645	-2.672239E-013	1.413278E-011	1	0.000000E+000
2	105.12264691	1.413278E-011	-2.672239E-013	0	0.000000E+000
2	105.12304845	-2.672239E-013	1.413278E-011	1	0.000000E+000
2	105.12341603	1.413278E-011	-2.672239E-013	0	0.000000E+000
2	105.12344599	-2.672239E-013	1.413278E-011	1	0.000000E+000
2	105.12393589	1.413278E-011	-2.672239E-013	0	0.000000E+000
2	105.12402451	-2.672239E-013	1.413278E-011	1	0.000000E+000
2	105.12496316	1.413278E-011	-2.672239E-013	0	0.000000E+000
2	105.12497682	-2.672239E-013	1.413278E-011	1	0.000000E+000
2	105.12553867	1.413278E-011	-2.672239E-013	0	0.000000E+000
2	105.12555504	-2.672239E-013	1.413278E-011	1	0.000000E+000
2	105.12578323	1.413278E-011	-2.672239E-013	0	0.000000E+000
2	105.12584395	-2.672239E-013	1.413278E-011	1	0.000000E+000
2	105.12633398	1.413278E-011	-2.672239E-013	0	0.000000E+000
2	105.12637003	-2.672239E-013	1.413278E-011	1	0.000000E+000
2	105.12749259	1.413278E-011	-2.672239E-013	0	0.000000E+000
2	105.12752489	-2.672239E-013	1.413278E-011	1	0.000000E+000
2	105.12813702	1.413278E-011	-2.672239E-013	0	0.000000E+000
2	105.12817580	-2.672239E-013	1.413278E-011	1	0.000000E+000
2	105.12971183	1.413278E-011	-2.672239E-013	0	0.000000E+000
2	105.12973198	-2.672239E-013	1.413278E-011	1	0.000000E+000
2	105.13157990	1.413278E-011	-2.672239E-013	0	0.000000E+000
2	105.13163546	-2.672239E-013	1.413278E-011	1	0.000000E+000
2	105.13334660	1.413278E-011	-2.672239E-013	0	0.000000E+000
2	105.13336284	-2.672239E-013	1.413278E-011	1	0.000000E+000
2	105.13349302	1.413278E-011	-2.672239E-013	0	0.000000E+000
2	105.13355612	-2.672239E-013	1.413278E-011	1	0.000000E+000
2	105.13436446	1.413278E-011	-2.672239E-013	0	0.000000E+000
2	105.13437992	-2.672239E-013	1.413278E-011	1	0.000000E+000
2	105.13860776	1.413278E-011	-2.672239E-013	0	0.000000E+000
2	105.13864846	-2.672239E-013	1.413278E-011	1	0.000000E+000
2	105.14133739	1.413278E-011	-2.672239E-013	0	0.000000E+000
2	105.14136800	-2.672239E-013	1.413278E-011	1	0.000000E+000
2	105.14217281	1.413278E-011	-2.672239E-013	0	0.000000E+000
2	105.14224137	-2.672239E-013	1.413278E-011	1	0.000000E+000
2	105.14228250	1.413278E-011	-2.672239E-013	0	0.000000E+000
2	105.14230450	-2.672239E-013	1.413278E-011	1	0.000000E+000
2	105.14279361	1.413278E-011	-2.672239E-013	0	0.000000E+000
2	105.14284270	-2.672239E-013	1.413278E-011	1	0.000000E+000
2	105.14512886	1.413278E-011	-2.672239E-013	0	0.000000E+000
2	105.14514062	-2.672239E-013	1.413278E-011	1	0.000000E+000
2	105.14557281	1.413278E-011	-2.672239E-013	0	0.000000E+000
2	105.14559715	-2.672239E-013	1.413278E-011	1	0.000000E+000
2	105.14659831	1.413278E-011	-2.672239E-013	0	0.000000E+000
2	105.27199468	-2.672239E-013	1.413278E-011	1	0.000000E+000
2	105.27275881	1.413278E-011	-2.672239E-013	0	0.000000E+000
2	105.27279590	-2.672239E-013	1.413278E-011	1	0.000000E+000
2	105.27565018	1.413278E-011	-2.672239E-013	0	0.000000E+000
2	105.27568379	-2.672239E-013	1.413278E-011	1	0.000000E+000
2	105.27728718	1.413278E-011	-2.672239E-013	0	0.000000E+000
2	105.27738662	-2.672239E-013	1.413278E-011	1	0.000000E+000
2	105.27837574	1.413278E-011	-2.672239E-013	0	0.000000E+000
2	105.27841748	-2.672239E-013	1.413278E-011	1	0.000000E+000
2	105.27894171	1.413278E-011	-2.672239E-013	0	0.000000E+000
2	105.27899254	-2.672239E-013	1.413278E-011	1	0.000000E+000
2	105.27906210	1.413278E-011	-2.672239E-013	0	0.000000E+000
2	105.27909517	-2.672239E-013	1.413278E-011	1	0.000000E+000
2	105.27975458	1.413278E-011	-2.672239E-013	0	0.000000E+000
2	105.27984360	-2.672239E-013	1.413278E-011	1	0.000000E+000
2	105.28253410	1.413278E-011	-2.672239E-013	0	0.000000E+000
2	105.28256408	-2.672239E-013	1.413278E-011	1	0.000000E+000
2	105.28342387	1.413278E-011	-2.672239E-013	0	0.000000E+000
2	105.28346601	-2.672239E-013	1.413278E-011	1	0.000000E+000
2	105.28390846	1.413278E-011	-2.672239E-013	0	0.000000E+000
2	105.28396158	-2.672239E-013	1.413278E-011	1	0.000000E+000
2	105.28450166	1.413278E-011	-2.672239E-013	0	0.000000E+000
2	105.28456296	-2.672239E-013	1.413278E-011	1	0.000000E+000
2	105.28466547	1.413278E-011	-2.672239E-013	0	0.000000E+000
2	105.28474512	-2.672239E-013	1.413278E-011	1	0.000000E+000
2	105.28622876	1.413278E-011	-2.672239E-013	0	0.000000E+000
2	105.28670507	-2.672239E-013	1.413278E-011	1	0.000000E+000
2	105.28810424	1.413278E-011	-2.672239E-013	0	0.000000E+000
2	105.28814363	-2.672239E-013	1.413278E-011	1	0.000000E+000
2	105.28857112	1.413278E-011	-2.672239E-013	0	0.000000E+000
2	105.28860237	-2.672239E-013	1.413278E-011	1	0.000000E+000
2	105.29066019	1.413278E-011	-2.672239E-013	0	0.000000E+000
2	105.29071146	-2.672239E-013	1.413278E-011	1	0.000000E+000
2	105.29398234	1.413278E-011	-2.672239E-013	0	0.000000E+000
2	105.29400568	-2.672239E-013	1.413278E-011	1	0.000000E+000
2	105.29427457	1.413278E-011	-2.672239E-013	0	0.000000E+000
2	105.29437746	-2.672239E-013	1.413278E-011	1	0.000000E+000
2	105.29523646	1.413278E-011	-2.672239E-013	0	0.000000E+000
2	105.29534991	-2.672239E-013	1.413278E-011	1	0.000000E+000
2	105.29577295	1.413278E-011	-2.672239E-013	0	0.000000E+000
2	105.29580393	-2.672239E-013	1.413278E-011	1	0.000000E+000
2	105.29584140	1.413278E-011	-2.672239E-013	0	0.000000E+000
2	105.29586983	-2.672239E-013	1.413278E-011	1	0.000000E+000
2	105.29808176	1.413278E-011	-2.672239E-013	0	0.000000E+000
2	105.29844456	-2.672239E-013	1.413278E-011	1	0.000000E+000
2	105.29938285	1.413278E-011	-2.672239E-013	0	0.000000E+000
2	105.29989680	-2.672239E-013	1.413278E-011	1	0.000000E+000
2	105.29990501	1.413278E-011	-2.672239E-013	0	0.000000E+000
2	105.32386023	-2.672239E-013	1.413278E-011	1	0.000000E+000
2	105.32491725	1.413278E-011	-2.672239E-013	0	0.000000E+000
2	105.32494023	-2.672239E-013	1.413278E-011	1	0.000000E+000
2	105.32596160	1.413278E-011	-2.672239E-013	0	0.000000E+000
2	105.32600369	-2.672239E-013	1.413278E-011	1	0.000000E+000
2	105.32692247	1.413278E-011	-2.672239E-013	0	0.000000E+000
2	105.32696959	-2.672239E-013	1.413278E-011	1	0.000000E+000
2	105.32710215	1.413278E-011	-2.672239E-013	0	0.000000E+000
2	105.32716199	-2.672239E-013	1.413278E-011	1	0.000000E+000
2	105.32732078	1.413278E-011	-2.672239E-013	0	0.000000E+000
2	105.32733866	-2.672239E-013	1.413278E-011	1	0.000000E+000
2	105.32842334	1.413278E-011	-2.672239E-013	0	0.000000E+000
2	105.32843604	-2.672239E-013	1.413278E-011	1	0.000000E+000
2	105.32854035	1.413278E-011	-2.672239E-013	0	0.000000E+000
2	105.32855428	-2.672239E-013	1.413278E-011	1	0.000000E+000
2	105.32917970	1.413278E-011	-2.672239E-013	0	0.000000E+000
2	105.32919298	-2.672239E-013	1.413278E-011	1	0.000000E+000
2	105.32991813	1.413278E-011	-2.672239E-013	0	0.000000E+000
2	105.32995598	-2.672239E-013	1.413278E-011	1	0.000000E+000
2	105.33051295	1.413278E-011	-2.672239E-013	0	0.000000E+000
2	105.33055137	-2.672239E-013	1.413278E-011	1	0.000000E+000
2	105.33142810	1.413278E-011	-2.672239E-013	0	0.000000E+000
2	105.33145479	-2.672239E-013	1.413278E-011	1	0.000000E+000
2	105.33150912	1.413278E-011	-2.672239E-013	0	0.000000E+000
2	105.33159482	-2.672239E-013	1.413278E-011	1	0.000000E+000
2	105.33487536	1.413278E-011	-2.672239E-013	0	0.000000E+000
2	105.33499067	-2.672239E-013	1.413278E-011	1	0.000000E+000
2	105.33616270	1.413278E-011	-2.672239E-013	0	0.000000E+000
2	105.33619471	-2.672239E-013	1.413278E-011	1	0.000000E+000
2	105.33739399	1.413278E-011	-2.672239E-013	0	0.000000E+000
2	105.33740452	-2.672239E-013	1.413278E-011	1	0.000000E+000
2	105.33818344	1.413278E-011	-2.672239E-013	0	0.000000E+000
2	105.33851385	-2.672239E-013	1.413278E-011	1	0.000000E+000
2	105.33945923	1.413278E-011	-2.672239E-013	0	0.000000E+000
2	105.33946816	-2.672239E-013	1.413278E-011	1	0.000000E+000
2	105.34028303	1.413278E-011	-2.672239E-013	0	0.000000E+000
2	105.34032784	-2.672239E-013	1.413278E-011	1	0.000000E+000
2	105.34148906	1.413278E-011	-2.672239E-013	0	0.000000E+000
2	105.35431940	-2.672239E-013	1.413278E-011	1	0.000000E+000
2	105.35563060	1.413278E-011	-2.672239E-013	0	0.000000E+000
2	105.35567060	-2.672239E-013	1.413278E-011	1	0.000000E+000
2	105.35917456	1.413278E-011	-2.672239E-013	0	0.000000E+000
2	105.35919599	-2.672239E-013	1.413278E-011	1	0.000000E+000
2	105.35924160	1.413278E-011	-2.672239E-013	0	0.000000E+000
2	105.35927352	-2.672239E-013	1.413278E-011	1	0.000000E+000
2	105.36112614	1.413278E-011	-2.672239E-013	0	0.000000E+000
2	105.36115407	-2.672239E-013	1.413278E-011	1	0.000000E+000
2	105.36198743	1.413278E-011	-2.672239E-013	0	0.000000E+000
2	105.36203639	-2.672239E-013	1.413278E-011	1	0.000000E+000
2	105.36284163	1.413278E-011	-2.672239E-013	0	0.000000E+000
2	105.36286502	-2.672239E-013	1.413278E-011	1	0.000000E+000
2	105.36370430	1.413278E-011	-2.672239E-013	0	0.000000E+000
2	105.36372181	-2.672239E-013	1.413278E-011	1	0.000000E+000
2	105.36376852	1.413278E-011	-2.672239E-013	0	0.000000E+000
2	105.36381591	-2.672239E-013	1.413278E-011	1	0.000000E+000
2	105.36549554	1.413278E-011	-2.672239E-013	0	0.000000E+000
2	105.36549777	-2.672239E-013	1.413278E-011	1	0.000000E+000
2	105.36562901	1.413278E-011	-2.672239E-013	0	0.000000E+000
2	105.36564972	-2.672239E-013	1.413278E-011	1	0.000000E+000
2	105.36618872	1.413278E-011	-2.672239E-013	0	0.000000E+000
2	105.36623389	-2.672239E-013	1.413278E-011	1	0.000000E+000
2	105.36719372	1.413278E-011	-2.672239E-013	0	0.000000E+000
2	105.36720456	-2.672239E-013	1.413278E-011	1	0.000000E+000
2	105.36886496	1.413278E-011	-2.672239E-013	0	0.000000E+000
2	105.36887397	-2.672239E-013	1.413278E-011	1	0.000000E+000
2	105.36905404	1.413278E-011	-2.672239E-013	0	0.000000E+000
2	105.36911506	-2.672239E-013	1.413278E-011	1	0.000000E+000
2	105.37084188	1.413278E-011	-2.672239E-013	0	0.000000E+000
2	105.37095028	-2.672239E-013	1.413278E-011	1	0.000000E+000
2	105.37375562	1.413278E-011	-2.672239E-013	0	0.000000E+000
2	105.37378913	-2.672239E-013	1.413278E-011	1	0.000000E+000
2	105.37465726	1.413278E-011	-2.672239E-013	0	0.000000E+000
2	105.37471598	-2.672239E-013	1.413278E-011	1	0.000000E+000
2	105.37504106	1.413278E-011	-2.672239E-013	0	0.000000E+000
2	105.37504938	-2.672239E-013	1.413278E-011	1	0.000000E+000
2	105.37623658	1.413278E-011	-2.672239E-013	0	0.000000E+000
2	105.37623961	-2.672239E-013	1.413278E-011	1	0.000000E+000
2	105.38256001	1.413278E-011	-2.672239E-013	0	0.000000E+000
2	105.38259880	-2.672239E-013	1.413278E-011	1	0.000000E+000
2	105.38358349	1.413278E-011	-2.672239E-013	0	0.000000E+000
2	105.38361958	-2.672239E-013	1.413278E-011	1	0.000000E+000
2	105.38398130	1.413278E-011	-2.672239E-013	0	0.000000E+000
2	105.38415935	-2.672239E-013	1.413278E-011	1	0.000000E+000
2	105.38467888	1.413278E-011	-2.672239E-013	0	0.000000E+000
2	105.38473011	-2.672239E-013	1.413278E-011	1	0.000000E+000
2	105.38542774	1.413278E-011	-2.672239E-013	0	0.000000E+000
2	105.38547134	-2.672239E-013	1.413278E-011	1	0.000000E+000
2	105.38586518	1.413278E-011	-2.672239E-013	0	0.000000E+000
2	105.38587945	-2.672239E-013	1.413278E-011	1	0.000000E+000
2	105.38659002	1.413278E-011	-2.672239E-013	0	0.000000E+000
2	105.38664378	-2.672239E-013	1.413278E-011	1	0.000000E+000
2	105.38765811	1.413278E-011	-2.672239E-013	0	0.000000E+000
2	105.38771975	-2.672239E-013	1.413278E-011	1	0.000000E+000
2	105.39041621	1.413278E-011	-2.672239E-013	0	0.000000E+000
2	105.39043829	-2.672239E-013	1.413278E-011	1	0.000000E+000
2	105.39168112	1.413278E-011	-2.672239E-013	0	0.000000E+000
2	105.39173018	-2.672239E-013	1.413278E-011	1	0.000000E+000
2	105.39233965	1.413278E-011	-2.672239E-013	0	0.000000E+000
2	105.39237860	-2.672239E-013	1.413278E-011	1	0.000000E+000
2	105.39390013	1.413278E-011	-2.672239E-013	0	0.000000E+000
2	105.39397205	-2.672239E-013	1.413278E-011	1	0.000000E+000
2	105.39420066	1.413278E-011	-2.672239E-013	0	0.000000E+000
2	105.39421844	-2.672239E-013	1.413278E-011	1	0.000000E+000
2	105.39488099	1.413278E-011	-2.672239E-013	0	0.000000E+000
2	105.39491869	-2.672239E-013	1.413278E-011	1	0.000000E+000
2	105.39607926	1.413278E-011	-2.672239E-013	0	0.000000E+000
2	105.39611609	-2.672239E-013	1.413278E-011	1	0.000000E+000
2	105.39620544	1.413278E-011	-2.672239E-013	0	0.000000E+000
2	105.39626146	-2.672239E-013	1.413278E-011	1	0.000000E+000
2	105.39732647	1.413278E-011	-2.672239E-013	0	0.000000E+000
2	105.39736299	-2.672239E-013	1.413278E-011	1	0.000000E+000
2	105.39741664	1.413278E-011	-2.672239E-013	0	0.000000E+000
2	105.39751872	-2.672239E-013	1.413278E-011	1	0.000000E+000
2	105.39790254	1.413278E-011	-2.672239E-013	0	0.000000E+000
2	105.39792439	-2.672239E-013	1.413278E-011	1	0.000000E+000
2	105.39862173	1.413278E-011	-2.672239E-013	0	0.000000E+000
2	105.39863694	-2.672239E-013	1.413278E-011	1	0.000000E+000
2	105.39904346	1.413278E-011	-2.672239E-013	0	0.000000E+000
2	105.39952906	-2.672239E-013	1.413278E-011	1	0.000000E+000
2	105.40040228	1.413278E-011	-2.672239E-013	0	0.000000E+000
2	105.40045659	-2.672239E-013	1.413278E-011	1	0.000000E+000
2	105.40061010	1.413278E-011	-2.672239E-013	0	0.000000E+000
2	105.40066895	-2.672239E-013	1.413278E-011	1	0.000000E+000
2	105.40172406	1.413278E-011	-2.672239E-013	0	0.000000E+000
2	105.40177986	-2.672239E-013	1.413278E-011	1	0.000000E+000
2	105.40245095	1.413278E-011	-2.672239E-013	0	0.000000E+000
2	105.40248059	-2.672239E-013	1.413278E-011	1	0.000000E+000
2	105.40304740	1.413278E-011	-2.672239E-013	0	0.000000E+000
2	105.40307437	-2.672239E-013	1.413278E-011	1	0.000000E+000
2	105.40330679	1.413278E-011	-2.672239E-013	0	0.000000E+000
2	105.40332054	-2.672239E-013	1.413278E-011	1	0.000000E+000
2	105.40529795	1.413278E-011	-2.672239E-013	0	0.000000E+000
2	105.40535292	-2.672239E-013	1.413278E-011	1	0.000000E+000
2	105.40636104	1.413278E-011	-2.672239E-013	0	0.000000E+000
2	105.40639710	-2.672239E-013	1.413278E-011	1	0.000000E+000
2	105.40702197	1.413278E-011	-2.672239E-013	0	0.000000E+000
2	105.40780330	-2.672239E-013	1.413278E-011	1	0.000000E+000
2	105.40993318	1.413278E-011	-2.672239E-013	0	0.000000E+000
2	105.40995735	-2.672239E-013	1.413278E-011	1	0.000000E+000
2	105.41084065	1.413278E-011	-2.672239E-013	0	0.000000E+000
2	105.41087112	-2.672239E-013	1.413278E-011	1	0.000000E+000
2	105.41240397	1.413278E-011	-2.672239E-013	0	0.000000E+000
2	105.41247783	-2.672239E-013	1.413278E-011	1	0.000000E+000
2	105.41403143	1.413278E-011	-2.672239E-013	0	0.000000E+000
2	105.41411599	-2.672239E-013	1.413278E-011	1	0.000000E+000
2	105.41478928	1.413278E-011	-2.672239E-013	0	0.000000E+000
2	105.41482567	-2.672239E-013	1.413278E-011	1	0.000000E+000
2	105.41557780	1.413278E-011	-2.672239E-013	0	0.000000E+000
2	105.41561071	-2.672239E-013	1.413278E-011	1	0.000000E+000
2	105.41621324	1.413278E-011	-2.672239E-013	0	0.000000E+000
2	105.41623698	-2.672239E-013	1.413278E-011	1	0.000000E+000
2	105.41964890	1.413278E-011	-2.672239E-013	0	0.000000E+000
2	105.41971485	-2.672239E-013	1.413278E-011	1	0.000000E+000
2	105.42027980	1.413278E-011	-2.672239E-013	0	0.000000E+000
2	105.42030238	-2.672239E-013	1.413278E-011	1	0.000000E+000
2	105.42080313	1.413278E-011	-2.672239E-013	0	0.000000E+000
2	105.42082071	-2.672239E-013	1.413278E-011	1	0.000000E+000
2	105.42209435	1.413278E-011	-2.672239E-013	0	0.000000E+000
2	105.42221572	-2.672239E-013	1.413278E-011	1	0.000000E+000
2	105.42267678	1.413278E-011	-2.672239E-013	0	0.000000E+000
2	105.42268903	-2.672239E-013	1.413278E-011	1	0.000000E+000
2	105.42701946	1.413278E-011	-2.672239E-013	0	0.000000E+000
2	105.42704344	-2.672239E-013	1.413278E-011	1	0.000000E+000
2	105.42794234	1.413278E-011	-2.672239E-013	0	0.000000E+000
2	105.42796368	-2.672239E-013	1.413278E-011	1	0.000000E+000
2	105.43340483	1.413278E-011	-2.672239E-013	0	0.000000E+000
2	105.43345461	-2.672239E-013	1.413278E-011	1	0.000000E+000
2	105.43356929	1.413278E-011	-2.672239E-013	0	0.000000E+000
2	105.43360940	-2.672239E-013	1.413278E-011	1	0.000000E+000
2	105.43479711	1.413278E-011	-2.672239E-013	0	0.000000E+000
2	105.43481431	-2.672239E-013	1.413278E-011	1	0.000000E+000
2	105.43707063	1.413278E-011	-2.672239E-013	0	0.000000E+000
2	105.43715685	-2.672239E-013	1.413278E-011	1	0.000000E+000
2	105.43756653	1.413278E-011	-2.672239E-013	0	0.000000E+000
2	105.43757736	-2.672239E-013	1.413278E-011	1	0.000000E+000
2	105.43848393	1.413278E-011	-2.672239E-013	0	0.000000E+000
2	105.43851715	-2.672239E-013	1.413278E-011	1	0.000000E+000
2	105.43942763	1.413278E-011	-2.672239E-013	0	0.000000E+000
2	105.43945907	-2.672239E-013	1.413278E-011	1	0.000000E+000
2	105.44092769	1.413278E-011	-2.672239E-013	0	0.000000E+000
2	105.44098677	-2.672239E-013	1.413278E-011	1	0.000000E+000
2	105.44211928	1.413278E-011	-2.672239E-013	0	0.000000E+000
2	105.44212965	-2.672239E-013	1.413278E-011	1	0.000000E+000
2	105.44261422	1.413278E-011	-2.672239E-013	0	0.000000E+000
2	105.44267095	-2.672239E-013	1.413278E-011	1	0.000000E+000
2	105.44404276	1.413278E-011	-2.672239E-013	0	0.000000E+000
2	105.44407484	-2.672239E-013	1.413278E-011	1	0.000000E+000
2	105.44410599	1.413278E-011	-2.672239E-013	0	0.000000E+000
2	105.44414459	-2.672239E-013	1.413278E-011	1	0.000000E+000
2	105.44491380	1.413278E-011	-2.672239E-013	0	0.000000E+000
2	105.44494169	-2.672239E-013	1.413278E-011	1	0.000000E+000
2	105.44547676	1.413278E-011	-2.672239E-013	0	0.000000E+000
2	105.44549194	-2.672239E-013	1.413278E-011	1	0.000000E+000
2	105.44763403	1.413278E-011	-2.672239E-013	0	0.000000E+000
2	105.44899209	-2.672239E-013	1.413278E-011	1	0.000000E+000
2	105.44924036	1.413278E-011	-2.672239E-013	0	0.000000E+000
2	105.44931553	-2.672239E-013	1.413278E-011	1	0.000000E+000
2	105.44989783	1.413278E-011	-2.672239E-013	0	0.000000E+000
2	105.44996642	-2.672239E-013	1.413278E-011	1	0.000000E+000
2	105.45229373	1.413278E-011	-2.672239E-013	0	0.000000E+000
2	105.45232991	-2.672239E-013	1.413278E-011	1	0.000000E+000
2	105.45471640	1.413278E-011	-2.672239E-013	0	0.000000E+000
2	107.29782102	-1.483071E-013	1.425169E-011	1	0.000000E+000
2	107.29791436	1.425169E-011	-1.483071E-013	0	0.000000E+000
2	107.29862807	-1.483071E-013	1.425169E-011	1	0.000000E+000
2	107.29894841	1.425169E-011	-1.483071E-013	0	0.000000E+000
2	107.29904199	-1.483071E-013	1.425169E-011	1	0.000000E+000
2	107.29915155	1.425169E-011	-1.483071E-013	0	0.000000E+000
2	107.29919838	-1.483071E-013	1.425169E-011	1	0.000000E+000
2	107.30077928	1.425169E-011	-1.483071E-013	0	0.000000E+000
2	107.30078351	-1.483071E-013	1.425169E-011	1	0.000000E+000
2	107.30181674	1.425169E-011	-1.483071E-013	0	0.000000E+000
2	107.30185674	-1.483071E-013	1.425169E-011	1	0.000000E+000
2	107.30207906	1.425169E-011	-1.483071E-013	0	0.000000E+000
2	107.30209595	-1.483071E-013	1.425169E-011	1	0.000000E+000
2	107.30445038	1.425169E-011	-1.483071E-013	0	0.000000E+000
2	107.30448414	-1.483071E-013	1.425169E-011	1	0.000000E+000
2	107.30500156	1.425169E-011	-1.483071E-013	0	0.000000E+000
2	107.30502446	-1.483071E-013	1.425169E-011	1	0.000000E+000
2	107.30704238	1.425169E-011	-1.483071E-013	0	0.000000E+000
2	107.30707949	-1.483071E-013	1.425169E-011	1	0.000000E+000
2	107.30748657	1.425169E-011	-1.483071E-013	0	0.000000E+000
2	107.30756042	-1.483071E-013	1.425169E-011	1	0.000000E+000
2	107.30917954	1.425169E-011	-1.483071E-013	0	0.000000E+000
2	107.30925569	-1.483071E-013	1.425169E-011	1	0.000000E+000
2	107.30927522	1.425169E-011	-1.483071E-013	0	0.000000E+000
2	107.30930816	-1.483071E-013	1.425169E-011	1	0.000000E+000
2	107.30954871	1.425169E-011	-1.483071E-013	0	0.000000E+000
2	107.30960013	-1.483071E-013	1.425169E-011	1	0.000000E+000
2	107.30962643	1.425169E-011	-1.483071E-013	0	0.000000E+000
2	107.30965126	-1.483071E-013	1.425169E-011	1	0.000000E+000
2	107.31027975	1.425169E-011	-1.483071E-013	0	0.000000E+000
2	107.31028627	-1.483071E-013	1.425169E-011	1	0.000000E+000
2	107.31109767	1.425169E-011	-1.483071E-013	0	0.000000E+000
2	107.31115434	-1.483071E-013	1.425169E-011	1	0.000000E+000
2	107.31290015	1.425169E-011	-1.483071E-013	0	0.000000E+000
2	107.31323846	-1.483071E-013	1.425169E-011	1	0.000000E+000
2	107.31333940	1.425169E-011	-1.483071E-013	0	0.000000E+000
2	107.31338763	-1.483071E-013	1.425169E-011	1	0.000000E+000
2	107.31413158	1.425169E-011	-1.483071E-013	0	0.000000E+000
2	107.31416357	-1.483071E-013	1.425169E-011	1	0.000000E+000
2	107.31705969	1.425169E-011	-1.483071E-013	0	0.000000E+000
2	107.31762955	-1.483071E-013	1.425169E-011	1	0.000000E+000
2	107.31773349	1.425169E-011	-1.483071E-013	0	0.000000E+000
2	107.31789217	-1.483071E-013	1.425169E-011	1	0.000000E+000
2	107.31806148	1.425169E-011	-1.483071E-013	0	0.000000E+000
2	107.31808299	-1.483071E-013	1.425169E-011	1	0.000000E+000
2	107.31851904	1.425169E-011	-1.483071E-013	0	0.000000E+000
2	107.31853772	-1.483071E-013	1.425169E-011	1	0.000000E+000
2	107.31869254	1.425169E-011	-1.483071E-013	0	0.000000E+000
2	107.31872206	-1.483071E-013	1.425169E-011	1	0.000000E+000
2	107.32023682	1.425169E-011	-1.483071E-013	0	0.000000E+000
2	107.32026176	-1.483071E-013	1.425169E-011	1	0.000000E+000
2	107.32142881	1.425169E-011	-1.483071E-013	0	0.000000E+000
2	107.35266105	-1.483071E-013	1.425169E-011	1	0.000000E+000
2	107.35270937	1.425169E-011	-1.483071E-013	0	0.000000E+000
2	107.35280017	-1.483071E-013	1.425169E-011	1	0.000000E+000
2	107.35543003	1.425169E-011	-1.483071E-013	0	0.000000E+000
2	107.35543958	-1.483071E-013	1.425169E-011	1	0.000000E+000
2	107.35711380	1.425169E-011	-1.483071E-013	0	0.000000E+000
2	107.35711851	-1.483071E-013	1.425169E-011	1	0.000000E+000
2	107.35749204	1.425169E-011	-1.483071E-013	0	0.000000E+000
2	107.62092433	8.095179E-014	1.448095E-011	1	0.000000E+000
2	107.62092600	1.448095E-011	8.095179E-014	0	0.000000E+000
2	107.62092718	8.095179E-014	1.448095E-011	1	0.000000E+000
2	107.62242328	1.448095E-011	8.095179E-014	0	0.000000E+000
2	107.62245537	8.095179E-014	1.448095E-011	1	0.000000E+000
2	107.62323723	1.448095E-011	8.095179E-014	0	0.000000E+000
2	107.62326559	8.095179E-014	1.448095E-011	1	0.000000E+000
2	107.62595634	1.448095E-011	8.095179E-014	0	0.000000E+000
2	107.62600300	8.095179E-014	1.448095E-011	1	0.000000E+000
2	107.62921236	1.448095E-011	8.095179E-014	0	0.000000E+000
2	107.62925716	8.095179E-014	1.448095E-011	1	0.000000E+000
2	107.63000927	1.448095E-011	8.095179E-014	0	0.000000E+000
2	107.63003001	8.095179E-014	1.448095E-011	1	0.000000E+000
2	107.63014289	1.448095E-011	8.095179E-014	0	0.000000E+000
2	107.63021681	8.095179E-014	1.448095E-011	1	0.000000E+000
2	107.63242504	1.448095E-011	8.095179E-014	0	0.000000E+000
2	107.63244142	8.095179E-014	1.448095E-011	1	0.000000E+000
2	107.63261571	1.448095E-011	8.095179E-014	0	0.000000E+000
2	107.63267579	8.095179E-014	1.448095E-011	1	0.000000E+000
2	107.63310259	1.448095E-011	8.095179E-014	0	0.000000E+000
2	107.63313010	8.095179E-014	1.448095E-011	1	0.000000E+000
2	107.63359307	1.448095E-011	8.095179E-014	0	0.000000E+000
2	107.63363495	8.095179E-014	1.448095E-011	1	0.000000E+000
2	107.63471080	1.448095E-011	8.095179E-014	0	0.000000E+000
2	107.63473123	8.095179E-014	1.448095E-011	1	0.000000E+000
2	107.63548997	1.448095E-011	8.095179E-014	0	0.000000E+000
2	107.63557469	8.095179E-014	1.448095E-011	1	0.000000E+000
2	107.63565576	1.448095E-011	8.095179E-014	0	0.000000E+000
2	107.65213977	8.095179E-014	1.448095E-011	1	0.000000E+000
2	107.65243928	1.448095E-011	8.095179E-014	0	0.000000E+000
2	107.65247418	8.095179E-014	1.448095E-011	1	0.000000E+000
2	107.65390161	1.448095E-011	8.095179E-014	0	0.000000E+000
2	107.65392911	8.095179E-014	1.448095E-011	1	0.000000E+000
2	107.65408920	1.448095E-011	8.095179E-014	0	0.000000E+000
2	107.65415822	8.095179E-014	1.448095E-011	1	0.000000E+000
2	107.65448807	1.448095E-011	8.095179E-014	0	0.000000E+000
2	107.65454301	8.095179E-014	1.448095E-011	1	0.000000E+000
2	107.65487762	1.448095E-011	8.095179E-014	0	0.000000E+000
2	107.65489557	8.095179E-014	1.448095E-011	1	0.000000E+000
2	107.65498594	1.448095E-011	8.095179E-014	0	0.000000E+000
2	107.65502222	8.095179E-014	1.448095E-011	1	0.000000E+000
2	107.65512069	1.448095E-011	8.095179E-014	0	0.000000E+000
2	107.65527083	8.095179E-014	1.448095E-011	1	0.000000E+000
2	107.65564283	1.448095E-011	8.095179E-014	0	0.000000E+000
2	107.65599624	8.095179E-014	1.448095E-011	1	0.000000E+000
2	107.65609334	1.448095E-011	8.095179E-014	0	0.000000E+000
2	107.65667142	8.095179E-014	1.448095E-011	1	0.000000E+000
2	107.65792464	1.448095E-011	8.095179E-014	0	0.000000E+000
2	107.65811526	8.095179E-014	1.448095E-011	1	0.000000E+000
2	107.65875068	1.448095E-011	8.095179E-014	0	0.000000E+000
2	107.72282514	8.095179E-014	1.448095E-011	1	0.000000E+000
2	107.72443958	1.448095E-011	8.095179E-014	0	0.000000E+000
2	107.72483320	8.095179E-014	1.448095E-011	1	0.000000E+000
2	107.72537625	1.448095E-011	8.095179E-014	0	0.000000E+000
2	107.72595725	8.095179E-014	1.448095E-011	1	0.000000E+000
2	107.72664265	1.448095E-011	8.095179E-014	0	0.000000E+000
2	126.28032710	1.443230E-012	1.584323E-011	1	0.000000E+000
2	126.28141701	1.584323E-011	1.443230E-012	0	0.000000E+000
2	126.28145543	1.443230E-012	1.584323E-011	1	0.000000E+000
2	126.28189750	1.584323E-011	1.443230E-012	0	0.000000E+000
2	126.28191642	1.443230E-012	1.584323E-011	1	0.000000E+000
2	126.28307688	1.584323E-011	1.443230E-012	0	0.000000E+000
2	126.28309506	1.443230E-012	1.584323E-011	1	0.000000E+000
2	126.28363160	1.584323E-011	1.443230E-012	0	0.000000E+000
2	126.28366027	1.443230E-012	1.584323E-011	1	0.000000E+000
2	126.28442662	1.584323E-011	1.443230E-012	0	0.000000E+000
2	126.28474998	1.443230E-012	1.584323E-011	1	0.000000E+000
2	126.28538047	1.584323E-011	1.443230E-012	0	0.000000E+000
2	126.28540935	1.443230E-012	1.584323E-011	1	0.000000E+000
2	126.28560434	1.584323E-011	1.443230E-012	0	0.000000E+000
2	126.28566219	1.443230E-012	1.584323E-011	1	0.000000E+000
2	126.28824844	1.584323E-011	1.443230E-012	0	0.000000E+000
2	126.28828015	1.443230E-012	1.584323E-011	1	0.000000E+000
2	126.28887899	1.584323E-011	1.443230E-012	0	0.000000E+000
2	126.28891763	1.443230E-012	1.584323E-011	1	0.000000E+000
2	126.29001627	1.584323E-011	1.443230E-012	0	0.000000E+000
2	126.29028007	1.443230E-012	1.584323E-011	1	0.000000E+000
2	126.29419925	1.584323E-011	1.443230E-012	0	0.000000E+000
2	126.29433008	1.443230E-012	1.584323E-011	1	0.000000E+000
2	126.29520163	1.584323E-011	1.443230E-012	0	0.000000E+000
2	126.29523471	1.443230E-012	1.584323E-011	1	0.000000E+000
2	126.29556774	1.584323E-011	1.443230E-012	0	0.000000E+000
2	126.29584779	1.443230E-012	1.584323E-011	1	0.000000E+000
2	126.29597257	1.584323E-011	1.443230E-012	0	0.000000E+000
2	126.29599521	1.443230E-012	1.584323E-011	1	0.000000E+000
2	126.30033221	1.584323E-011	1.443230E-012	0	0.000000E+000
2	126.30035856	1.443230E-012	1.584323E-011	1	0.000000E+000
2	126.30372702	1.584323E-011	1.443230E-012	0	0.000000E+000
2	126.30375406	1.443230E-012	1.584323E-011	1	0.000000E+000
2	126.31448141	1.584323E-011	1.443230E-012	0	0.000000E+000
2	126.31457316	1.443230E-012	1.584323E-011	1	0.000000E+000
2	126.31782482	1.584323E-011	1.443230E-012	0	0.000000E+000
2	126.31785952	1.443230E-012	1.584323E-011	1	0.000000E+000
2	126.31795795	1.584323E-011	1.443230E-012	0	0.000000E+000
2	126.31817540	1.443230E-012	1.584323E-011	1	0.000000E+000
2	126.31880887	1.584323E-011	1.443230E-012	0	0.000000E+000
2	126.31884888	1.443230E-012	1.584323E-011	1	0.000000E+000
2	126.32309844	1.584323E-011	1.443230E-012	0	0.000000E+000
2	126.32312935	1.443230E-012	1.584323E-011	1	0.000000E+000
2	126.32576909	1.584323E-011	1.443230E-012	0	0.000000E+000
2	126.32587503	1.443230E-012	1.584323E-011	1	0.000000E+000
2	126.32604125	1.584323E-011	1.443230E-012	0	0.000000E+000
2	126.32607947	1.443230E-012	1.584323E-011	1	0.000000E+000
2	126.32636157	1.584323E-011	1.443230E-012	0	0.000000E+000
2	126.32642643	1.443230E-012	1.584323E-011	1	0.000000E+000
2	126.32898162	1.584323E-011	1.443230E-012	0	0.000000E+000
2	126.32902990	1.443230E-012	1.584323E-011	1	0.000000E+000
2	126.33173733	1.584323E-011	1.443230E-012	0	0.000000E+000
2	126.33175709	1.443230E-012	1.584323E-011	1	0.000000E+000
2	126.33319772	1.584323E-011	1.443230E-012	0	0.000000E+000
2	126.33327283	1.443230E-012	1.584323E-011	1	0.000000E+000
2	126.33460473	1.584323E-011	1.443230E-012	0	0.000000E+000
2	126.33470512	1.443230E-012	1.584323E-011	1	0.000000E+000
2	126.33795084	1.584323E-011	1.443230E-012	0	0.000000E+000
2	126.33832271	1.443230E-012	1.584323E-011	1	0.000000E+000
2	126.33834372	1.584323E-011	1.443230E-012	0	0.000000E+000
2	126.33839258	1.443230E-012	1.584323E-011	1	0.000000E+000
2	126.33951306	1.584323E-011	1.443230E-012	0	0.000000E+000
2	126.33952222	1.443230E-012	1.584323E-011	1	0.000000E+000
2	126.33973676	1.584323E-011	1.443230E-012	0	0.000000E+000
2	126.33976527	1.443230E-012	1.584323E-011	1	0.000000E+000
2	126.34343069	1.584323E-011	1.443230E-012	0	0.000000E+000
2	126.34488245	1.443230E-012	1.584323E-011	1	0.000000E+000
2	126.34651116	1.584323E-011	1.443230E-012	0	0.000000E+000
[truncated: 250,777 more chars]
