# Supplementary material for: Ancestral acetylcholine receptor β-subunit forms homopentamers that prime before opening spontaneously
Source: eLife. 2022 Jul 4;11:e76504. doi: 10.7554/eLife.76504 (PMC9365395; doi:10.7554/eLife.76504)
Supplement: Figure 4—source data 1. — Detected single-channel event durations of spontaneously opening βAnc homomers in the absence (agonist-free) and presence of increasing concentrations of acetylcholine (ACh; 10 µM, 30 µM, 60 µM, and 100 µM) or 2-[(2,6-dimethylphenyl)amino]-N,N,N-trimethyl-2-oxoethaniminium chloride (QX-222; QX; 10 µM, 30 µM, 60 µM, and 100µM). Compressed file includes 27 TAC 4.3.3 event files (*.evt format) of the single-channel detections for the three recordings for each condition (fileA, fileB, and fileC in each case) in the presented kinetic analysis, as well as the associated R scripts (*.txt format) for defining and sorting bursts. [file elife-76504-fig4-data1.zip › F4-SD1/Source Data - Figure 4/Figure4_ACh10uM_fileC.evt]

5
File
Acquire	C:\Users\daCostaLab\Desktop\CJT\2-81Homomer Project\ACh Block\10uM - 120mV - ACh\19-9-25-BAnchomomer-BRBS-PA10OOPS-120mv-3.acquire	0	
Sweeps
1	92.527625	0.000000	0.172288	0.0000000E+000	0.0000000E+000	
2	112.848433	0.000000	0.126167	0.0000000E+000	0.0000000E+000	
3	6.245330	0.000000	0.136353	0.0000000E+000	0.0000000E+000	
4	90.763614	0.000000	0.177590	0.0000000E+000	0.0000000E+000	
Segments
1	97	0.000000	0.172288	0.300453	0.448745	0.635587	0.792226	1.403265	1.568432	2.183739	2.289154	2.330564	2.431699	2.988890	3.111942	4.220461	4.386603	13.835367	14.005483	14.042224	14.119647	14.288105	14.428487	14.588565	14.705173	15.044820	15.195957	15.340447	15.462490	16.250711	16.355521	17.520625	17.636605	18.393030	18.496650	18.504094	18.610099	20.481092	20.590412	23.827985	24.010163	24.383110	24.530130	24.677768	24.787427	24.790128	24.849724	28.876489	29.016165	29.049968	29.125059	30.938631	31.132751	31.517640	31.618985	32.271344	32.372052	32.760515	32.970849	33.055134	33.184455	33.187388	33.380255	35.581758	35.702345	35.785857	35.890648	35.997747	36.105036	37.476190	37.690630	38.280452	38.448384	38.615054	38.720833	38.930180	39.258830	39.273584	39.410254	39.470192	39.660238	40.160100	40.453143	40.555465	40.659781	40.839447	40.960553	42.777658	42.889715	44.073088	44.178708	44.506564	44.618798	44.647536	44.786855	45.864264	46.111860	46.284779	46.614291	47.921936	48.299226	49.715554	49.836432	50.447373	50.560747	53.574181	53.723999	54.087932	54.207224	54.218584	54.338645	54.431440	54.534278	54.652807	54.755238	54.805616	54.986915	55.120817	55.369079	55.571319	55.677016	56.231465	56.333949	57.420872	57.536823	57.858208	58.207057	58.416403	58.568124	58.881904	59.006085	61.066288	61.210482	61.984894	62.102806	62.599559	62.705326	63.079782	63.294150	63.327688	63.446762	63.483757	63.686317	63.886137	63.991756	65.673685	65.811540	65.887513	65.994033	66.331787	66.436485	67.183632	67.319561	67.552541	67.654448	67.836179	67.980357	68.043888	68.181477	68.709999	68.818387	70.050047	70.208736	79.300341	79.508123	79.576492	79.989609	80.547572	80.816521	80.823408	80.951390	81.280184	81.502070	82.773888	82.985363	85.410691	85.520959	86.581217	86.706920	87.158534	87.270133	87.554106	87.689191	87.729897	87.986147	88.136387	88.248600	89.453019	89.557601	89.753540	89.960149	90.711597	90.827233	92.421398	92.527625	
2	69	0.000000	0.126167	1.560676	1.665815	7.836839	8.007423	8.594103	8.791318	13.987252	14.101611	14.179045	14.328585	14.399591	14.518557	15.739250	15.975048	16.020188	16.096258	17.285731	17.392843	17.570381	17.742159	18.194791	18.305844	18.449020	18.575472	18.669761	18.779027	23.931767	24.077694	27.452040	27.555729	27.675174	27.815152	28.337832	28.476650	29.327598	29.465997	29.653161	29.787178	30.711140	30.872875	30.896860	31.003780	31.247194	31.379490	31.898712	32.002897	32.645729	32.763674	32.890281	33.014166	42.204439	42.317351	43.572608	43.696002	45.069575	45.189218	45.456978	45.567269	45.631281	45.788477	45.996990	46.106883	47.796733	47.903995	48.377498	48.550933	49.441251	49.546358	49.849006	49.957235	51.456992	51.568465	51.717132	51.833742	52.493030	52.671393	53.799997	53.902973	54.981156	55.233834	57.479466	57.613045	57.635548	57.689562	59.336066	59.439600	59.769714	59.919950	59.929308	59.991198	62.855631	62.961007	63.271005	63.416824	72.641271	72.837590	73.131362	73.336665	75.638985	75.788564	75.875963	76.102536	81.405614	81.512954	83.364448	83.465017	88.207697	88.453100	89.620326	89.775543	89.948739	90.056342	92.743651	92.912222	95.760796	95.923222	97.226099	97.328262	101.275169	101.488650	102.594606	102.756964	102.849131	102.949988	103.678987	103.792282	103.838428	103.990411	104.784029	105.085137	106.941851	107.047129	111.975719	112.080567	112.715961	112.848433	
3	3	0.000000	0.136353	2.621796	2.723290	6.141303	6.245330	
4	47	0.000000	0.177590	6.227485	6.357260	6.577445	6.709034	7.922125	8.060172	8.127918	8.236139	14.085943	14.225293	18.370837	18.486013	19.368757	19.532788	19.634174	19.804050	21.430438	21.647341	23.813206	23.948548	24.981501	25.095604	25.460164	25.566485	26.055898	26.180348	26.397174	26.504356	26.632328	26.848249	26.971327	27.119016	27.917917	28.022577	29.098280	29.211209	29.424535	29.542070	32.556793	32.700781	38.844176	38.945619	43.197849	43.298724	47.011571	47.115675	47.123461	47.184525	53.962977	54.064486	54.070277	54.169189	54.223674	54.330023	54.977189	55.078686	56.553139	56.697776	56.757253	56.895924	56.953861	57.059521	57.432630	57.579327	58.239879	58.348629	59.345901	59.450933	72.724731	72.835847	80.779228	80.888338	81.332690	81.486160	83.265622	83.388084	83.894644	84.019343	87.985301	88.177131	88.325668	88.454126	88.476677	88.610864	88.938539	89.044095	89.470546	89.590622	90.530667	90.656562	90.704901	90.763614	
Events
1	0.05007003	1.450985E-012	1.656099E-011	1	0.000000E+000
1	0.05136092	1.656099E-011	1.450985E-012	0	0.000000E+000
1	0.05140610	1.450985E-012	1.656099E-011	1	0.000000E+000
1	0.05225493	1.656099E-011	1.450985E-012	0	0.000000E+000
1	0.05231492	1.450985E-012	1.656099E-011	1	0.000000E+000
1	0.05250856	1.656099E-011	1.450985E-012	0	0.000000E+000
1	0.05255473	1.450985E-012	1.656099E-011	1	0.000000E+000
1	0.05369294	1.656099E-011	1.450985E-012	0	0.000000E+000
1	0.05373517	1.450985E-012	1.656099E-011	1	0.000000E+000
1	0.05459266	1.656099E-011	1.450985E-012	0	0.000000E+000
1	0.05462612	1.450985E-012	1.656099E-011	1	0.000000E+000
1	0.05767107	1.656099E-011	1.450985E-012	0	0.000000E+000
1	0.05772460	1.450985E-012	1.656099E-011	1	0.000000E+000
1	0.05936456	1.656099E-011	1.450985E-012	0	0.000000E+000
1	0.05940591	1.450985E-012	1.656099E-011	1	0.000000E+000
1	0.06008220	1.656099E-011	1.450985E-012	0	0.000000E+000
1	0.09915738	1.450985E-012	1.656099E-011	1	0.000000E+000
1	0.10044102	1.656099E-011	1.450985E-012	0	0.000000E+000
1	0.10137539	1.450985E-012	1.656099E-011	1	0.000000E+000
1	0.10265126	1.656099E-011	1.450985E-012	0	0.000000E+000
1	0.10267576	1.450985E-012	1.656099E-011	1	0.000000E+000
1	0.10294202	1.656099E-011	1.450985E-012	0	0.000000E+000
1	0.10296756	1.450985E-012	1.656099E-011	1	0.000000E+000
1	0.10472258	1.656099E-011	1.450985E-012	0	0.000000E+000
1	0.10473308	1.450985E-012	1.656099E-011	1	0.000000E+000
1	0.10501232	1.656099E-011	1.450985E-012	0	0.000000E+000
1	0.10502849	1.450985E-012	1.656099E-011	1	0.000000E+000
1	0.10537140	1.656099E-011	1.450985E-012	0	0.000000E+000
1	0.10632237	1.450985E-012	1.656099E-011	1	0.000000E+000
1	0.11032115	1.656099E-011	1.450985E-012	0	0.000000E+000
1	0.11043746	1.450985E-012	1.656099E-011	1	0.000000E+000
1	0.11187951	1.656099E-011	1.450985E-012	0	0.000000E+000
1	0.11188895	1.450985E-012	1.656099E-011	1	0.000000E+000
1	0.11213958	1.656099E-011	1.450985E-012	0	0.000000E+000
1	0.11217479	1.450985E-012	1.656099E-011	1	0.000000E+000
1	0.11281914	1.656099E-011	1.450985E-012	0	0.000000E+000
1	0.11282400	1.450985E-012	1.656099E-011	1	0.000000E+000
1	0.11312924	1.656099E-011	1.450985E-012	0	0.000000E+000
1	0.11314195	1.450985E-012	1.656099E-011	1	0.000000E+000
1	0.11366227	1.656099E-011	1.450985E-012	0	0.000000E+000
1	0.11381274	1.450985E-012	1.656099E-011	1	0.000000E+000
1	0.11723791	1.656099E-011	1.450985E-012	0	0.000000E+000
1	0.11727675	1.450985E-012	1.656099E-011	1	0.000000E+000
1	0.11794868	1.656099E-011	1.450985E-012	0	0.000000E+000
1	0.11822231	1.450985E-012	1.656099E-011	1	0.000000E+000
1	0.11852797	1.656099E-011	1.450985E-012	0	0.000000E+000
1	0.11857324	1.450985E-012	1.656099E-011	1	0.000000E+000
1	0.11899722	1.656099E-011	1.450985E-012	0	0.000000E+000
1	0.11984001	1.450985E-012	1.656099E-011	1	0.000000E+000
1	0.12221855	1.656099E-011	1.450985E-012	0	0.000000E+000
1	0.35052436	1.477091E-012	1.658709E-011	1	0.000000E+000
1	0.35120871	1.658709E-011	1.477091E-012	0	0.000000E+000
1	0.35209124	1.477091E-012	1.658709E-011	1	0.000000E+000
1	0.35257190	1.658709E-011	1.477091E-012	0	0.000000E+000
1	0.35334914	1.477091E-012	1.658709E-011	1	0.000000E+000
1	0.35374093	1.658709E-011	1.477091E-012	0	0.000000E+000
1	0.35383941	1.477091E-012	1.658709E-011	1	0.000000E+000
1	0.35441039	1.658709E-011	1.477091E-012	0	0.000000E+000
1	0.35442214	1.477091E-012	1.658709E-011	1	0.000000E+000
1	0.35484771	1.658709E-011	1.477091E-012	0	0.000000E+000
1	0.35524686	1.477091E-012	1.658709E-011	1	0.000000E+000
1	0.35730153	1.658709E-011	1.477091E-012	0	0.000000E+000
1	0.35806115	1.477091E-012	1.658709E-011	1	0.000000E+000
1	0.35810573	1.658709E-011	1.477091E-012	0	0.000000E+000
1	0.35816951	1.477091E-012	1.658709E-011	1	0.000000E+000
1	0.35844574	1.658709E-011	1.477091E-012	0	0.000000E+000
1	0.35847388	1.477091E-012	1.658709E-011	1	0.000000E+000
1	0.35866593	1.658709E-011	1.477091E-012	0	0.000000E+000
1	0.35871187	1.477091E-012	1.658709E-011	1	0.000000E+000
1	0.35980409	1.658709E-011	1.477091E-012	0	0.000000E+000
1	0.35985632	1.477091E-012	1.658709E-011	1	0.000000E+000
1	0.36304264	1.658709E-011	1.477091E-012	0	0.000000E+000
1	0.36307210	1.477091E-012	1.658709E-011	1	0.000000E+000
1	0.36451437	1.658709E-011	1.477091E-012	0	0.000000E+000
1	0.36452440	1.477091E-012	1.658709E-011	1	0.000000E+000
1	0.36589541	1.658709E-011	1.477091E-012	0	0.000000E+000
1	0.36590899	1.477091E-012	1.658709E-011	1	0.000000E+000
1	0.36705882	1.658709E-011	1.477091E-012	0	0.000000E+000
1	0.36708605	1.477091E-012	1.658709E-011	1	0.000000E+000
1	0.37055368	1.658709E-011	1.477091E-012	0	0.000000E+000
1	0.37059005	1.477091E-012	1.658709E-011	1	0.000000E+000
1	0.37084343	1.658709E-011	1.477091E-012	0	0.000000E+000
1	0.37086566	1.477091E-012	1.658709E-011	1	0.000000E+000
1	0.37145288	1.658709E-011	1.477091E-012	0	0.000000E+000
1	0.37153889	1.477091E-012	1.658709E-011	1	0.000000E+000
1	0.37592193	1.658709E-011	1.477091E-012	0	0.000000E+000
1	0.37597447	1.477091E-012	1.658709E-011	1	0.000000E+000
1	0.37618147	1.658709E-011	1.477091E-012	0	0.000000E+000
1	0.37623296	1.477091E-012	1.658709E-011	1	0.000000E+000
1	0.37637403	1.658709E-011	1.477091E-012	0	0.000000E+000
1	0.37639521	1.477091E-012	1.658709E-011	1	0.000000E+000
1	0.37684681	1.658709E-011	1.477091E-012	0	0.000000E+000
1	0.37686949	1.477091E-012	1.658709E-011	1	0.000000E+000
1	0.37742950	1.658709E-011	1.477091E-012	0	0.000000E+000
1	0.37744045	1.477091E-012	1.658709E-011	1	0.000000E+000
1	0.37790091	1.658709E-011	1.477091E-012	0	0.000000E+000
1	0.37792211	1.477091E-012	1.658709E-011	1	0.000000E+000
1	0.37815933	1.658709E-011	1.477091E-012	0	0.000000E+000
1	0.37818152	1.477091E-012	1.658709E-011	1	0.000000E+000
1	0.38107141	1.658709E-011	1.477091E-012	0	0.000000E+000
1	0.38115380	1.477091E-012	1.658709E-011	1	0.000000E+000
1	0.38191342	1.658709E-011	1.477091E-012	0	0.000000E+000
1	0.38192031	1.477091E-012	1.658709E-011	1	0.000000E+000
1	0.38257732	1.658709E-011	1.477091E-012	0	0.000000E+000
1	0.38259472	1.477091E-012	1.658709E-011	1	0.000000E+000
1	0.38289978	1.658709E-011	1.477091E-012	0	0.000000E+000
1	0.38296374	1.477091E-012	1.658709E-011	1	0.000000E+000
1	0.38377405	1.658709E-011	1.477091E-012	0	0.000000E+000
1	0.38381914	1.477091E-012	1.658709E-011	1	0.000000E+000
1	0.38427556	1.658709E-011	1.477091E-012	0	0.000000E+000
1	0.38429281	1.477091E-012	1.658709E-011	1	0.000000E+000
1	0.38512833	1.658709E-011	1.477091E-012	0	0.000000E+000
1	0.38518536	1.477091E-012	1.658709E-011	1	0.000000E+000
1	0.38834697	1.658709E-011	1.477091E-012	0	0.000000E+000
1	0.38838975	1.477091E-012	1.658709E-011	1	0.000000E+000
1	0.38910456	1.658709E-011	1.477091E-012	0	0.000000E+000
1	0.38916750	1.477091E-012	1.658709E-011	1	0.000000E+000
1	0.39051667	1.658709E-011	1.477091E-012	0	0.000000E+000
1	0.39053721	1.477091E-012	1.658709E-011	1	0.000000E+000
1	0.39064640	1.658709E-011	1.477091E-012	0	0.000000E+000
1	0.39085937	1.477091E-012	1.658709E-011	1	0.000000E+000
1	0.39123083	1.658709E-011	1.477091E-012	0	0.000000E+000
1	0.39174088	1.477091E-012	1.658709E-011	1	0.000000E+000
1	0.39178048	1.658709E-011	1.477091E-012	0	0.000000E+000
1	0.39183087	1.477091E-012	1.658709E-011	1	0.000000E+000
1	0.39311696	1.658709E-011	1.477091E-012	0	0.000000E+000
1	0.39315286	1.477091E-012	1.658709E-011	1	0.000000E+000
1	0.39352242	1.658709E-011	1.477091E-012	0	0.000000E+000
1	0.39354753	1.477091E-012	1.658709E-011	1	0.000000E+000
1	0.39460400	1.658709E-011	1.477091E-012	0	0.000000E+000
1	0.39497886	1.477091E-012	1.658709E-011	1	0.000000E+000
1	0.39833825	1.658709E-011	1.477091E-012	0	0.000000E+000
1	0.39846382	1.477091E-012	1.658709E-011	1	0.000000E+000
1	0.39879416	1.658709E-011	1.477091E-012	0	0.000000E+000
1	0.68565206	1.358052E-012	1.646805E-011	1	0.000000E+000
1	0.68850967	1.646805E-011	1.358052E-012	0	0.000000E+000
1	0.68854330	1.358052E-012	1.646805E-011	1	0.000000E+000
1	0.68991782	1.646805E-011	1.358052E-012	0	0.000000E+000
1	0.68993593	1.358052E-012	1.646805E-011	1	0.000000E+000
1	0.69035524	1.646805E-011	1.358052E-012	0	0.000000E+000
1	0.69038693	1.358052E-012	1.646805E-011	1	0.000000E+000
1	0.69234037	1.646805E-011	1.358052E-012	0	0.000000E+000
1	0.69236532	1.358052E-012	1.646805E-011	1	0.000000E+000
1	0.69337651	1.646805E-011	1.358052E-012	0	0.000000E+000
1	0.69343018	1.358052E-012	1.646805E-011	1	0.000000E+000
1	0.69410493	1.646805E-011	1.358052E-012	0	0.000000E+000
1	0.69416356	1.358052E-012	1.646805E-011	1	0.000000E+000
1	0.69564686	1.646805E-011	1.358052E-012	0	0.000000E+000
1	0.69566187	1.358052E-012	1.646805E-011	1	0.000000E+000
1	0.69584986	1.646805E-011	1.358052E-012	0	0.000000E+000
1	0.69587190	1.358052E-012	1.646805E-011	1	0.000000E+000
1	0.69717411	1.646805E-011	1.358052E-012	0	0.000000E+000
1	0.69733864	1.358052E-012	1.646805E-011	1	0.000000E+000
1	0.69850483	1.646805E-011	1.358052E-012	0	0.000000E+000
1	0.69857713	1.358052E-012	1.646805E-011	1	0.000000E+000
1	0.70363397	1.646805E-011	1.358052E-012	0	0.000000E+000
1	0.70368988	1.358052E-012	1.646805E-011	1	0.000000E+000
1	0.70476362	1.646805E-011	1.358052E-012	0	0.000000E+000
1	0.73086868	1.358052E-012	1.646805E-011	1	0.000000E+000
1	0.73256954	1.646805E-011	1.358052E-012	0	0.000000E+000
1	0.73260481	1.358052E-012	1.646805E-011	1	0.000000E+000
1	0.73297715	1.646805E-011	1.358052E-012	0	0.000000E+000
1	0.73300223	1.358052E-012	1.646805E-011	1	0.000000E+000
1	0.73325398	1.646805E-011	1.358052E-012	0	0.000000E+000
1	0.73410167	1.358052E-012	1.646805E-011	1	0.000000E+000
1	0.73428856	1.646805E-011	1.358052E-012	0	0.000000E+000
1	0.73489571	1.358052E-012	1.646805E-011	1	0.000000E+000
1	0.73543034	1.646805E-011	1.358052E-012	0	0.000000E+000
1	0.73545185	1.358052E-012	1.646805E-011	1	0.000000E+000
1	0.74006621	1.646805E-011	1.358052E-012	0	0.000000E+000
1	0.74010772	1.358052E-012	1.646805E-011	1	0.000000E+000
1	0.74105915	1.646805E-011	1.358052E-012	0	0.000000E+000
1	0.74112650	1.358052E-012	1.646805E-011	1	0.000000E+000
1	0.74216258	1.646805E-011	1.358052E-012	0	0.000000E+000
1	1.45333222	1.173243E-012	1.628324E-011	1	0.000000E+000
1	1.45431968	1.628324E-011	1.173243E-012	0	0.000000E+000
1	1.45434955	1.173243E-012	1.628324E-011	1	0.000000E+000
1	1.45744350	1.628324E-011	1.173243E-012	0	0.000000E+000
1	1.45749974	1.173243E-012	1.628324E-011	1	0.000000E+000
1	1.45833344	1.628324E-011	1.173243E-012	0	0.000000E+000
1	1.45854557	1.173243E-012	1.628324E-011	1	0.000000E+000
1	1.45958089	1.628324E-011	1.173243E-012	0	0.000000E+000
1	1.45966623	1.173243E-012	1.628324E-011	1	0.000000E+000
1	1.46235275	1.628324E-011	1.173243E-012	0	0.000000E+000
1	1.46236196	1.173243E-012	1.628324E-011	1	0.000000E+000
1	1.46330322	1.628324E-011	1.173243E-012	0	0.000000E+000
1	1.46410241	1.173243E-012	1.628324E-011	1	0.000000E+000
1	1.46434539	1.628324E-011	1.173243E-012	0	0.000000E+000
1	1.46438366	1.173243E-012	1.628324E-011	1	0.000000E+000
1	1.46635394	1.628324E-011	1.173243E-012	0	0.000000E+000
1	1.46638097	1.173243E-012	1.628324E-011	1	0.000000E+000
1	1.46724537	1.628324E-011	1.173243E-012	0	0.000000E+000
1	1.46729295	1.173243E-012	1.628324E-011	1	0.000000E+000
1	1.46762865	1.628324E-011	1.173243E-012	0	0.000000E+000
1	1.46769307	1.173243E-012	1.628324E-011	1	0.000000E+000
1	1.46819747	1.628324E-011	1.173243E-012	0	0.000000E+000
1	1.46919569	1.173243E-012	1.628324E-011	1	0.000000E+000
1	1.46939247	1.628324E-011	1.173243E-012	0	0.000000E+000
1	1.48202868	1.173243E-012	1.628324E-011	1	0.000000E+000
1	1.48295751	1.628324E-011	1.173243E-012	0	0.000000E+000
1	1.51056727	1.173243E-012	1.628324E-011	1	0.000000E+000
1	1.51249234	1.628324E-011	1.173243E-012	0	0.000000E+000
1	1.51263509	1.173243E-012	1.628324E-011	1	0.000000E+000
1	1.51405739	1.628324E-011	1.173243E-012	0	0.000000E+000
1	1.51409278	1.173243E-012	1.628324E-011	1	0.000000E+000
1	1.51415540	1.628324E-011	1.173243E-012	0	0.000000E+000
1	1.51417748	1.173243E-012	1.628324E-011	1	0.000000E+000
1	1.51493031	1.628324E-011	1.173243E-012	0	0.000000E+000
1	1.51533079	1.173243E-012	1.628324E-011	1	0.000000E+000
1	1.51658300	1.628324E-011	1.173243E-012	0	0.000000E+000
1	1.51660453	1.173243E-012	1.628324E-011	1	0.000000E+000
1	1.51837369	1.628324E-011	1.173243E-012	0	0.000000E+000
1	2.23380573	1.221444E-012	1.633144E-011	1	0.000000E+000
1	2.23909719	1.633144E-011	1.221444E-012	0	0.000000E+000
1	3.03896087	1.462306E-012	1.657231E-011	1	0.000000E+000
1	3.04347995	1.657231E-011	1.462306E-012	0	0.000000E+000
1	3.04350576	1.462306E-012	1.657231E-011	1	0.000000E+000
1	3.04420827	1.657231E-011	1.462306E-012	0	0.000000E+000
1	3.04427513	1.462306E-012	1.657231E-011	1	0.000000E+000
1	3.04798839	1.657231E-011	1.462306E-012	0	0.000000E+000
1	3.04802663	1.462306E-012	1.657231E-011	1	0.000000E+000
1	3.04896376	1.657231E-011	1.462306E-012	0	0.000000E+000
1	3.04900715	1.462306E-012	1.657231E-011	1	0.000000E+000
1	3.04961264	1.657231E-011	1.462306E-012	0	0.000000E+000
1	3.04968271	1.462306E-012	1.657231E-011	1	0.000000E+000
1	3.05303972	1.657231E-011	1.462306E-012	0	0.000000E+000
1	3.05304415	1.462306E-012	1.657231E-011	1	0.000000E+000
1	3.05372259	1.657231E-011	1.462306E-012	0	0.000000E+000
1	3.05374003	1.462306E-012	1.657231E-011	1	0.000000E+000
1	3.05531307	1.657231E-011	1.462306E-012	0	0.000000E+000
1	3.05534743	1.462306E-012	1.657231E-011	1	0.000000E+000
1	3.05719641	1.657231E-011	1.462306E-012	0	0.000000E+000
1	3.05727064	1.462306E-012	1.657231E-011	1	0.000000E+000
1	3.06012116	1.657231E-011	1.462306E-012	0	0.000000E+000
1	3.06016580	1.462306E-012	1.657231E-011	1	0.000000E+000
1	3.06027282	1.657231E-011	1.462306E-012	0	0.000000E+000
1	3.06030815	1.462306E-012	1.657231E-011	1	0.000000E+000
1	3.06145802	1.657231E-011	1.462306E-012	0	0.000000E+000
1	3.06148639	1.462306E-012	1.657231E-011	1	0.000000E+000
1	3.06190677	1.657231E-011	1.462306E-012	0	0.000000E+000
1	3.06373660	1.462306E-012	1.657231E-011	1	0.000000E+000
1	3.06405583	1.657231E-011	1.462306E-012	0	0.000000E+000
1	4.27051481	1.450939E-012	1.656094E-011	1	0.000000E+000
1	4.27114596	1.656094E-011	1.450939E-012	0	0.000000E+000
1	4.27161139	1.450939E-012	1.656094E-011	1	0.000000E+000
1	4.27201304	1.656094E-011	1.450939E-012	0	0.000000E+000
1	4.27203953	1.450939E-012	1.656094E-011	1	0.000000E+000
1	4.27302809	1.656094E-011	1.450939E-012	0	0.000000E+000
1	4.29440840	1.450939E-012	1.656094E-011	1	0.000000E+000
1	4.29819629	1.656094E-011	1.450939E-012	0	0.000000E+000
1	4.29821142	1.450939E-012	1.656094E-011	1	0.000000E+000
1	4.30101459	1.656094E-011	1.450939E-012	0	0.000000E+000
1	4.30113987	1.450939E-012	1.656094E-011	1	0.000000E+000
1	4.30165587	1.656094E-011	1.450939E-012	0	0.000000E+000
1	4.30170595	1.450939E-012	1.656094E-011	1	0.000000E+000
1	4.30218816	1.656094E-011	1.450939E-012	0	0.000000E+000
1	4.30222433	1.450939E-012	1.656094E-011	1	0.000000E+000
1	4.30290377	1.656094E-011	1.450939E-012	0	0.000000E+000
1	4.30292996	1.450939E-012	1.656094E-011	1	0.000000E+000
1	4.30418878	1.656094E-011	1.450939E-012	0	0.000000E+000
1	4.30439594	1.450939E-012	1.656094E-011	1	0.000000E+000
1	4.30462968	1.656094E-011	1.450939E-012	0	0.000000E+000
1	4.30465482	1.450939E-012	1.656094E-011	1	0.000000E+000
1	4.30727315	1.656094E-011	1.450939E-012	0	0.000000E+000
1	4.30749411	1.450939E-012	1.656094E-011	1	0.000000E+000
1	4.30919579	1.656094E-011	1.450939E-012	0	0.000000E+000
1	4.30921306	1.450939E-012	1.656094E-011	1	0.000000E+000
1	4.30953343	1.656094E-011	1.450939E-012	0	0.000000E+000
1	4.30956515	1.450939E-012	1.656094E-011	1	0.000000E+000
1	4.31312797	1.656094E-011	1.450939E-012	0	0.000000E+000
1	4.31316755	1.450939E-012	1.656094E-011	1	0.000000E+000
1	4.31418170	1.656094E-011	1.450939E-012	0	0.000000E+000
1	4.31677336	1.450939E-012	1.656094E-011	1	0.000000E+000
1	4.31821726	1.656094E-011	1.450939E-012	0	0.000000E+000
1	4.31831287	1.450939E-012	1.656094E-011	1	0.000000E+000
1	4.31891107	1.656094E-011	1.450939E-012	0	0.000000E+000
1	4.33176262	1.450939E-012	1.656094E-011	1	0.000000E+000
1	4.33178953	1.656094E-011	1.450939E-012	0	0.000000E+000
1	4.33183887	1.450939E-012	1.656094E-011	1	0.000000E+000
1	4.33230381	1.656094E-011	1.450939E-012	0	0.000000E+000
1	4.33232471	1.450939E-012	1.656094E-011	1	0.000000E+000
1	4.33332663	1.656094E-011	1.450939E-012	0	0.000000E+000
1	4.33334122	1.450939E-012	1.656094E-011	1	0.000000E+000
1	4.33374644	1.656094E-011	1.450939E-012	0	0.000000E+000
1	4.33386494	1.450939E-012	1.656094E-011	1	0.000000E+000
1	4.33655048	1.656094E-011	1.450939E-012	0	0.000000E+000
1	4.33718818	1.450939E-012	1.656094E-011	1	0.000000E+000
1	4.33732797	1.656094E-011	1.450939E-012	0	0.000000E+000
1	13.88541584	1.210222E-012	1.632022E-011	1	0.000000E+000
1	13.88621193	1.632022E-011	1.210222E-012	0	0.000000E+000
1	13.88634377	1.210222E-012	1.632022E-011	1	0.000000E+000
1	13.88676469	1.632022E-011	1.210222E-012	0	0.000000E+000
1	13.88677708	1.210222E-012	1.632022E-011	1	0.000000E+000
1	13.88686195	1.632022E-011	1.210222E-012	0	0.000000E+000
1	13.88688206	1.210222E-012	1.632022E-011	1	0.000000E+000
1	13.88878161	1.632022E-011	1.210222E-012	0	0.000000E+000
1	13.88881679	1.210222E-012	1.632022E-011	1	0.000000E+000
1	13.88911960	1.632022E-011	1.210222E-012	0	0.000000E+000
1	13.88915421	1.210222E-012	1.632022E-011	1	0.000000E+000
1	13.89020744	1.632022E-011	1.210222E-012	0	0.000000E+000
1	13.89022470	1.210222E-012	1.632022E-011	1	0.000000E+000
1	13.89061396	1.632022E-011	1.210222E-012	0	0.000000E+000
1	13.89143308	1.210222E-012	1.632022E-011	1	0.000000E+000
1	13.89210265	1.632022E-011	1.210222E-012	0	0.000000E+000
1	13.89216778	1.210222E-012	1.632022E-011	1	0.000000E+000
1	13.89312127	1.632022E-011	1.210222E-012	0	0.000000E+000
1	13.89314597	1.210222E-012	1.632022E-011	1	0.000000E+000
1	13.89491772	1.632022E-011	1.210222E-012	0	0.000000E+000
1	13.89503177	1.210222E-012	1.632022E-011	1	0.000000E+000
1	13.89669717	1.632022E-011	1.210222E-012	0	0.000000E+000
1	13.89672686	1.210222E-012	1.632022E-011	1	0.000000E+000
1	13.89906573	1.632022E-011	1.210222E-012	0	0.000000E+000
1	13.89924215	1.210222E-012	1.632022E-011	1	0.000000E+000
1	13.90013660	1.632022E-011	1.210222E-012	0	0.000000E+000
1	13.90015064	1.210222E-012	1.632022E-011	1	0.000000E+000
1	13.90021638	1.632022E-011	1.210222E-012	0	0.000000E+000
1	13.90023259	1.210222E-012	1.632022E-011	1	0.000000E+000
1	13.90084682	1.632022E-011	1.210222E-012	0	0.000000E+000
1	13.90087416	1.210222E-012	1.632022E-011	1	0.000000E+000
1	13.90138329	1.632022E-011	1.210222E-012	0	0.000000E+000
1	13.90140257	1.210222E-012	1.632022E-011	1	0.000000E+000
1	13.90217371	1.632022E-011	1.210222E-012	0	0.000000E+000
1	13.90264703	1.210222E-012	1.632022E-011	1	0.000000E+000
1	13.90302892	1.632022E-011	1.210222E-012	0	0.000000E+000
1	13.90308533	1.210222E-012	1.632022E-011	1	0.000000E+000
1	13.90313902	1.632022E-011	1.210222E-012	0	0.000000E+000
1	13.90322133	1.210222E-012	1.632022E-011	1	0.000000E+000
1	13.90451205	1.632022E-011	1.210222E-012	0	0.000000E+000
1	13.90452208	1.210222E-012	1.632022E-011	1	0.000000E+000
1	13.90485097	1.632022E-011	1.210222E-012	0	0.000000E+000
1	13.90487008	1.210222E-012	1.632022E-011	1	0.000000E+000
1	13.90557943	1.632022E-011	1.210222E-012	0	0.000000E+000
1	13.90560861	1.210222E-012	1.632022E-011	1	0.000000E+000
1	13.90591999	1.632022E-011	1.210222E-012	0	0.000000E+000
1	13.90599497	1.210222E-012	1.632022E-011	1	0.000000E+000
1	13.90613836	1.632022E-011	1.210222E-012	0	0.000000E+000
1	13.90644755	1.210222E-012	1.632022E-011	1	0.000000E+000
1	13.90771778	1.632022E-011	1.210222E-012	0	0.000000E+000
1	13.90776850	1.210222E-012	1.632022E-011	1	0.000000E+000
1	13.90798422	1.632022E-011	1.210222E-012	0	0.000000E+000
1	13.90801624	1.210222E-012	1.632022E-011	1	0.000000E+000
1	13.90962872	1.632022E-011	1.210222E-012	0	0.000000E+000
1	13.90963425	1.210222E-012	1.632022E-011	1	0.000000E+000
1	13.90978375	1.632022E-011	1.210222E-012	0	0.000000E+000
1	13.90979806	1.210222E-012	1.632022E-011	1	0.000000E+000
1	13.90996073	1.632022E-011	1.210222E-012	0	0.000000E+000
1	13.91043414	1.210222E-012	1.632022E-011	1	0.000000E+000
1	13.91080366	1.632022E-011	1.210222E-012	0	0.000000E+000
1	13.91082817	1.210222E-012	1.632022E-011	1	0.000000E+000
1	13.91147421	1.632022E-011	1.210222E-012	0	0.000000E+000
1	13.91149915	1.210222E-012	1.632022E-011	1	0.000000E+000
1	13.91339853	1.632022E-011	1.210222E-012	0	0.000000E+000
1	13.91342819	1.210222E-012	1.632022E-011	1	0.000000E+000
1	13.91361711	1.632022E-011	1.210222E-012	0	0.000000E+000
1	13.91363655	1.210222E-012	1.632022E-011	1	0.000000E+000
1	13.91446911	1.632022E-011	1.210222E-012	0	0.000000E+000
1	13.91449291	1.210222E-012	1.632022E-011	1	0.000000E+000
1	13.91481436	1.632022E-011	1.210222E-012	0	0.000000E+000
1	13.91485636	1.210222E-012	1.632022E-011	1	0.000000E+000
1	13.91528535	1.632022E-011	1.210222E-012	0	0.000000E+000
1	13.91550357	1.210222E-012	1.632022E-011	1	0.000000E+000
1	13.91617818	1.632022E-011	1.210222E-012	0	0.000000E+000
1	13.91618226	1.210222E-012	1.632022E-011	1	0.000000E+000
1	13.91752762	1.632022E-011	1.210222E-012	0	0.000000E+000
1	13.91755184	1.210222E-012	1.632022E-011	1	0.000000E+000
1	13.91785169	1.632022E-011	1.210222E-012	0	0.000000E+000
1	13.91840419	1.210222E-012	1.632022E-011	1	0.000000E+000
1	13.92051656	1.632022E-011	1.210222E-012	0	0.000000E+000
1	13.92180577	1.210222E-012	1.632022E-011	1	0.000000E+000
1	13.92222871	1.632022E-011	1.210222E-012	0	0.000000E+000
1	13.92227365	1.210222E-012	1.632022E-011	1	0.000000E+000
1	13.92266045	1.632022E-011	1.210222E-012	0	0.000000E+000
1	13.92267285	1.210222E-012	1.632022E-011	1	0.000000E+000
1	13.92404024	1.632022E-011	1.210222E-012	0	0.000000E+000
1	13.92477819	1.210222E-012	1.632022E-011	1	0.000000E+000
1	13.92557308	1.632022E-011	1.210222E-012	0	0.000000E+000
1	13.92559962	1.210222E-012	1.632022E-011	1	0.000000E+000
1	13.92740222	1.632022E-011	1.210222E-012	0	0.000000E+000
1	13.92742982	1.210222E-012	1.632022E-011	1	0.000000E+000
1	13.92768603	1.632022E-011	1.210222E-012	0	0.000000E+000
1	13.92781192	1.210222E-012	1.632022E-011	1	0.000000E+000
1	13.92816116	1.632022E-011	1.210222E-012	0	0.000000E+000
1	13.92818630	1.210222E-012	1.632022E-011	1	0.000000E+000
1	13.92823541	1.632022E-011	1.210222E-012	0	0.000000E+000
1	13.92831873	1.210222E-012	1.632022E-011	1	0.000000E+000
1	13.92867973	1.632022E-011	1.210222E-012	0	0.000000E+000
1	13.92870903	1.210222E-012	1.632022E-011	1	0.000000E+000
1	13.92889043	1.632022E-011	1.210222E-012	0	0.000000E+000
1	13.92893040	1.210222E-012	1.632022E-011	1	0.000000E+000
1	13.93021179	1.632022E-011	1.210222E-012	0	0.000000E+000
1	13.93023607	1.210222E-012	1.632022E-011	1	0.000000E+000
1	13.93424299	1.632022E-011	1.210222E-012	0	0.000000E+000
1	13.93424767	1.210222E-012	1.632022E-011	1	0.000000E+000
1	13.93478318	1.632022E-011	1.210222E-012	0	0.000000E+000
1	13.93518441	1.210222E-012	1.632022E-011	1	0.000000E+000
1	13.93580108	1.632022E-011	1.210222E-012	0	0.000000E+000
1	13.93598752	1.210222E-012	1.632022E-011	1	0.000000E+000
1	13.93662264	1.632022E-011	1.210222E-012	0	0.000000E+000
1	13.93665002	1.210222E-012	1.632022E-011	1	0.000000E+000
1	13.93737839	1.632022E-011	1.210222E-012	0	0.000000E+000
1	13.93741129	1.210222E-012	1.632022E-011	1	0.000000E+000
1	13.93975686	1.632022E-011	1.210222E-012	0	0.000000E+000
1	13.93980700	1.210222E-012	1.632022E-011	1	0.000000E+000
1	13.93999322	1.632022E-011	1.210222E-012	0	0.000000E+000
1	13.94000830	1.210222E-012	1.632022E-011	1	0.000000E+000
1	13.94268144	1.632022E-011	1.210222E-012	0	0.000000E+000
1	13.94270621	1.210222E-012	1.632022E-011	1	0.000000E+000
1	13.94402998	1.632022E-011	1.210222E-012	0	0.000000E+000
1	13.94406396	1.210222E-012	1.632022E-011	1	0.000000E+000
1	13.94503140	1.632022E-011	1.210222E-012	0	0.000000E+000
1	13.94528605	1.210222E-012	1.632022E-011	1	0.000000E+000
1	13.94587415	1.632022E-011	1.210222E-012	0	0.000000E+000
1	13.94589309	1.210222E-012	1.632022E-011	1	0.000000E+000
1	13.94607621	1.632022E-011	1.210222E-012	0	0.000000E+000
1	13.94621681	1.210222E-012	1.632022E-011	1	0.000000E+000
1	13.94662681	1.632022E-011	1.210222E-012	0	0.000000E+000
1	13.94720235	1.210222E-012	1.632022E-011	1	0.000000E+000
1	13.95008048	1.632022E-011	1.210222E-012	0	0.000000E+000
1	13.95009488	1.210222E-012	1.632022E-011	1	0.000000E+000
1	13.95042768	1.632022E-011	1.210222E-012	0	0.000000E+000
1	13.95049823	1.210222E-012	1.632022E-011	1	0.000000E+000
1	13.95125761	1.632022E-011	1.210222E-012	0	0.000000E+000
1	13.95129271	1.210222E-012	1.632022E-011	1	0.000000E+000
1	13.95199725	1.632022E-011	1.210222E-012	0	0.000000E+000
1	13.95208479	1.210222E-012	1.632022E-011	1	0.000000E+000
1	13.95543274	1.632022E-011	1.210222E-012	0	0.000000E+000
1	14.05409883	1.203625E-012	1.631362E-011	1	0.000000E+000
1	14.05492376	1.631362E-011	1.203625E-012	0	0.000000E+000
1	14.05497533	1.203625E-012	1.631362E-011	1	0.000000E+000
1	14.05512145	1.631362E-011	1.203625E-012	0	0.000000E+000
1	14.05522333	1.203625E-012	1.631362E-011	1	0.000000E+000
1	14.05922452	1.631362E-011	1.203625E-012	0	0.000000E+000
1	14.05924597	1.203625E-012	1.631362E-011	1	0.000000E+000
1	14.06098281	1.631362E-011	1.203625E-012	0	0.000000E+000
1	14.06140104	1.203625E-012	1.631362E-011	1	0.000000E+000
1	14.06145257	1.631362E-011	1.203625E-012	0	0.000000E+000
1	14.06147079	1.203625E-012	1.631362E-011	1	0.000000E+000
1	14.06731468	1.631362E-011	1.203625E-012	0	0.000000E+000
1	14.06745885	1.203625E-012	1.631362E-011	1	0.000000E+000
1	14.06808507	1.631362E-011	1.203625E-012	0	0.000000E+000
1	14.06812125	1.203625E-012	1.631362E-011	1	0.000000E+000
1	14.06959052	1.631362E-011	1.203625E-012	0	0.000000E+000
1	14.33816551	1.013834E-012	1.612383E-011	1	0.000000E+000
1	14.33816600	1.612383E-011	1.013834E-012	0	0.000000E+000
1	14.33816731	1.013834E-012	1.612383E-011	1	0.000000E+000
1	14.33925359	1.612383E-011	1.013834E-012	0	0.000000E+000
1	14.33927393	1.013834E-012	1.612383E-011	1	0.000000E+000
1	14.34443153	1.612383E-011	1.013834E-012	0	0.000000E+000
1	14.34447242	1.013834E-012	1.612383E-011	1	0.000000E+000
1	14.34581016	1.612383E-011	1.013834E-012	0	0.000000E+000
1	14.34584106	1.013834E-012	1.612383E-011	1	0.000000E+000
1	14.34640402	1.612383E-011	1.013834E-012	0	0.000000E+000
1	14.34656179	1.013834E-012	1.612383E-011	1	0.000000E+000
1	14.34866280	1.612383E-011	1.013834E-012	0	0.000000E+000
1	14.34868121	1.013834E-012	1.612383E-011	1	0.000000E+000
1	14.34937825	1.612383E-011	1.013834E-012	0	0.000000E+000
1	14.35654425	1.013834E-012	1.612383E-011	1	0.000000E+000
1	14.35748685	1.612383E-011	1.013834E-012	0	0.000000E+000
1	14.35750691	1.013834E-012	1.612383E-011	1	0.000000E+000
1	14.35760531	1.612383E-011	1.013834E-012	0	0.000000E+000
1	14.35763095	1.013834E-012	1.612383E-011	1	0.000000E+000
1	14.35844216	1.612383E-011	1.013834E-012	0	0.000000E+000
1	14.35848952	1.013834E-012	1.612383E-011	1	0.000000E+000
1	14.36168578	1.612383E-011	1.013834E-012	0	0.000000E+000
1	14.36169700	1.013834E-012	1.612383E-011	1	0.000000E+000
1	14.36198622	1.612383E-011	1.013834E-012	0	0.000000E+000
1	14.36204325	1.013834E-012	1.612383E-011	1	0.000000E+000
1	14.36263245	1.612383E-011	1.013834E-012	0	0.000000E+000
1	14.36266479	1.013834E-012	1.612383E-011	1	0.000000E+000
1	14.36595242	1.612383E-011	1.013834E-012	0	0.000000E+000
1	14.36598808	1.013834E-012	1.612383E-011	1	0.000000E+000
1	14.36703168	1.612383E-011	1.013834E-012	0	0.000000E+000
1	14.36704823	1.013834E-012	1.612383E-011	1	0.000000E+000
1	14.36743329	1.612383E-011	1.013834E-012	0	0.000000E+000
1	14.36744082	1.013834E-012	1.612383E-011	1	0.000000E+000
1	14.36824904	1.612383E-011	1.013834E-012	0	0.000000E+000
1	14.36832242	1.013834E-012	1.612383E-011	1	0.000000E+000
1	14.36949466	1.612383E-011	1.013834E-012	0	0.000000E+000
1	14.36951534	1.013834E-012	1.612383E-011	1	0.000000E+000
1	14.37022914	1.612383E-011	1.013834E-012	0	0.000000E+000
1	14.37149828	1.013834E-012	1.612383E-011	1	0.000000E+000
1	14.37179853	1.612383E-011	1.013834E-012	0	0.000000E+000
1	14.37211267	1.013834E-012	1.612383E-011	1	0.000000E+000
1	14.37213029	1.612383E-011	1.013834E-012	0	0.000000E+000
1	14.37214733	1.013834E-012	1.612383E-011	1	0.000000E+000
1	14.37220107	1.612383E-011	1.013834E-012	0	0.000000E+000
1	14.37231950	1.013834E-012	1.612383E-011	1	0.000000E+000
1	14.37234745	1.612383E-011	1.013834E-012	0	0.000000E+000
1	14.37259478	1.013834E-012	1.612383E-011	1	0.000000E+000
1	14.37275255	1.612383E-011	1.013834E-012	0	0.000000E+000
1	14.37280392	1.013834E-012	1.612383E-011	1	0.000000E+000
1	14.37559151	1.612383E-011	1.013834E-012	0	0.000000E+000
1	14.37571752	1.013834E-012	1.612383E-011	1	0.000000E+000
1	14.37595683	1.612383E-011	1.013834E-012	0	0.000000E+000
1	14.37600426	1.013834E-012	1.612383E-011	1	0.000000E+000
1	14.37832530	1.612383E-011	1.013834E-012	0	0.000000E+000
1	14.37837495	1.013834E-012	1.612383E-011	1	0.000000E+000
1	14.37849303	1.612383E-011	1.013834E-012	0	0.000000E+000
1	14.63861435	8.175461E-013	1.592755E-011	1	0.000000E+000
1	14.64447306	1.592755E-011	8.175461E-013	0	0.000000E+000
1	14.64453989	8.175461E-013	1.592755E-011	1	0.000000E+000
1	14.64610850	1.592755E-011	8.175461E-013	0	0.000000E+000
1	14.64650001	8.175461E-013	1.592755E-011	1	0.000000E+000
1	14.64970139	1.592755E-011	8.175461E-013	0	0.000000E+000
1	14.64972364	8.175461E-013	1.592755E-011	1	0.000000E+000
1	14.65034815	1.592755E-011	8.175461E-013	0	0.000000E+000
1	14.65037758	8.175461E-013	1.592755E-011	1	0.000000E+000
1	14.65242580	1.592755E-011	8.175461E-013	0	0.000000E+000
1	14.65245179	8.175461E-013	1.592755E-011	1	0.000000E+000
1	14.65445459	1.592755E-011	8.175461E-013	0	0.000000E+000
1	14.65454393	8.175461E-013	1.592755E-011	1	0.000000E+000
1	14.65512441	1.592755E-011	8.175461E-013	0	0.000000E+000
1	15.09484247	1.058101E-012	1.616810E-011	1	0.000000E+000
1	15.09504661	1.616810E-011	1.058101E-012	0	0.000000E+000
1	15.09507573	1.058101E-012	1.616810E-011	1	0.000000E+000
1	15.09587993	1.616810E-011	1.058101E-012	0	0.000000E+000
1	15.09590216	1.058101E-012	1.616810E-011	1	0.000000E+000
1	15.09629737	1.616810E-011	1.058101E-012	0	0.000000E+000
1	15.09636690	1.058101E-012	1.616810E-011	1	0.000000E+000
1	15.09707900	1.616810E-011	1.058101E-012	0	0.000000E+000
1	15.09710034	1.058101E-012	1.616810E-011	1	0.000000E+000
1	15.09719055	1.616810E-011	1.058101E-012	0	0.000000E+000
1	15.09720473	1.058101E-012	1.616810E-011	1	0.000000E+000
1	15.09909548	1.616810E-011	1.058101E-012	0	0.000000E+000
1	15.09911121	1.058101E-012	1.616810E-011	1	0.000000E+000
1	15.09967772	1.616810E-011	1.058101E-012	0	0.000000E+000
1	15.09971773	1.058101E-012	1.616810E-011	1	0.000000E+000
1	15.10002465	1.616810E-011	1.058101E-012	0	0.000000E+000
1	15.10004860	1.058101E-012	1.616810E-011	1	0.000000E+000
1	15.10056124	1.616810E-011	1.058101E-012	0	0.000000E+000
1	15.10068236	1.058101E-012	1.616810E-011	1	0.000000E+000
1	15.10121252	1.616810E-011	1.058101E-012	0	0.000000E+000
1	15.10141956	1.058101E-012	1.616810E-011	1	0.000000E+000
1	15.10206227	1.616810E-011	1.058101E-012	0	0.000000E+000
1	15.10206433	1.058101E-012	1.616810E-011	1	0.000000E+000
1	15.10268857	1.616810E-011	1.058101E-012	0	0.000000E+000
1	15.10283998	1.058101E-012	1.616810E-011	1	0.000000E+000
1	15.10294676	1.616810E-011	1.058101E-012	0	0.000000E+000
1	15.10295733	1.058101E-012	1.616810E-011	1	0.000000E+000
1	15.10334427	1.616810E-011	1.058101E-012	0	0.000000E+000
1	15.10335278	1.058101E-012	1.616810E-011	1	0.000000E+000
1	15.10411273	1.616810E-011	1.058101E-012	0	0.000000E+000
1	15.10412581	1.058101E-012	1.616810E-011	1	0.000000E+000
1	15.10597257	1.616810E-011	1.058101E-012	0	0.000000E+000
1	15.10598589	1.058101E-012	1.616810E-011	1	0.000000E+000
1	15.10618170	1.616810E-011	1.058101E-012	0	0.000000E+000
1	15.10621599	1.058101E-012	1.616810E-011	1	0.000000E+000
1	15.10748094	1.616810E-011	1.058101E-012	0	0.000000E+000
1	15.10828613	1.058101E-012	1.616810E-011	1	0.000000E+000
1	15.10833113	1.616810E-011	1.058101E-012	0	0.000000E+000
1	15.10854187	1.058101E-012	1.616810E-011	1	0.000000E+000
1	15.10985433	1.616810E-011	1.058101E-012	0	0.000000E+000
1	15.11004698	1.058101E-012	1.616810E-011	1	0.000000E+000
1	15.11085308	1.616810E-011	1.058101E-012	0	0.000000E+000
1	15.11086078	1.058101E-012	1.616810E-011	1	0.000000E+000
1	15.11105139	1.616810E-011	1.058101E-012	0	0.000000E+000
1	15.11139697	1.058101E-012	1.616810E-011	1	0.000000E+000
1	15.11297116	1.616810E-011	1.058101E-012	0	0.000000E+000
1	15.11313795	1.058101E-012	1.616810E-011	1	0.000000E+000
1	15.11368774	1.616810E-011	1.058101E-012	0	0.000000E+000
1	15.11757155	1.058101E-012	1.616810E-011	1	0.000000E+000
1	15.11774200	1.616810E-011	1.058101E-012	0	0.000000E+000
1	15.11796085	1.058101E-012	1.616810E-011	1	0.000000E+000
1	15.11868016	1.616810E-011	1.058101E-012	0	0.000000E+000
1	15.11871636	1.058101E-012	1.616810E-011	1	0.000000E+000
1	15.11911655	1.616810E-011	1.058101E-012	0	0.000000E+000
1	15.13419359	1.058101E-012	1.616810E-011	1	0.000000E+000
1	15.13567015	1.616810E-011	1.058101E-012	0	0.000000E+000
1	15.13596660	1.058101E-012	1.616810E-011	1	0.000000E+000
1	15.14036139	1.616810E-011	1.058101E-012	0	0.000000E+000
1	15.14214139	1.058101E-012	1.616810E-011	1	0.000000E+000
1	15.14556096	1.616810E-011	1.058101E-012	0	0.000000E+000
1	15.14560976	1.058101E-012	1.616810E-011	1	0.000000E+000
1	15.14594762	1.616810E-011	1.058101E-012	0	0.000000E+000
1	15.39048622	1.200311E-012	1.631031E-011	1	0.000000E+000
1	15.39125690	1.631031E-011	1.200311E-012	0	0.000000E+000
1	15.39131035	1.200311E-012	1.631031E-011	1	0.000000E+000
1	15.39174087	1.631031E-011	1.200311E-012	0	0.000000E+000
1	15.39177613	1.200311E-012	1.631031E-011	1	0.000000E+000
1	15.39436876	1.631031E-011	1.200311E-012	0	0.000000E+000
1	15.39497969	1.200311E-012	1.631031E-011	1	0.000000E+000
1	15.39511826	1.631031E-011	1.200311E-012	0	0.000000E+000
1	15.39515180	1.200311E-012	1.631031E-011	1	0.000000E+000
1	15.39577872	1.631031E-011	1.200311E-012	0	0.000000E+000
1	15.39578839	1.200311E-012	1.631031E-011	1	0.000000E+000
1	15.39648900	1.631031E-011	1.200311E-012	0	0.000000E+000
1	15.39650954	1.200311E-012	1.631031E-011	1	0.000000E+000
1	15.39726346	1.631031E-011	1.200311E-012	0	0.000000E+000
1	15.39733036	1.200311E-012	1.631031E-011	1	0.000000E+000
1	15.39881281	1.631031E-011	1.200311E-012	0	0.000000E+000
1	15.39883282	1.200311E-012	1.631031E-011	1	0.000000E+000
1	15.39885478	1.631031E-011	1.200311E-012	0	0.000000E+000
1	15.40027645	1.200311E-012	1.631031E-011	1	0.000000E+000
1	15.40073342	1.631031E-011	1.200311E-012	0	0.000000E+000
1	15.40092897	1.200311E-012	1.631031E-011	1	0.000000E+000
1	15.40207451	1.631031E-011	1.200311E-012	0	0.000000E+000
1	15.40209406	1.200311E-012	1.631031E-011	1	0.000000E+000
1	15.40430745	1.631031E-011	1.200311E-012	0	0.000000E+000
1	15.40432747	1.200311E-012	1.631031E-011	1	0.000000E+000
1	15.40792537	1.631031E-011	1.200311E-012	0	0.000000E+000
1	15.40795375	1.200311E-012	1.631031E-011	1	0.000000E+000
1	15.40989025	1.631031E-011	1.200311E-012	0	0.000000E+000
1	15.40992081	1.200311E-012	1.631031E-011	1	0.000000E+000
1	15.41104825	1.631031E-011	1.200311E-012	0	0.000000E+000
1	15.41110528	1.200311E-012	1.631031E-011	1	0.000000E+000
1	15.41246640	1.631031E-011	1.200311E-012	0	0.000000E+000
1	16.30072196	1.175355E-012	1.628536E-011	1	0.000000E+000
1	16.30086812	1.628536E-011	1.175355E-012	0	0.000000E+000
1	16.30088707	1.175355E-012	1.628536E-011	1	0.000000E+000
1	16.30169616	1.628536E-011	1.175355E-012	0	0.000000E+000
1	16.30170043	1.175355E-012	1.628536E-011	1	0.000000E+000
1	16.30182086	1.628536E-011	1.175355E-012	0	0.000000E+000
1	16.30184590	1.175355E-012	1.628536E-011	1	0.000000E+000
1	16.30194569	1.628536E-011	1.175355E-012	0	0.000000E+000
1	16.30200326	1.175355E-012	1.628536E-011	1	0.000000E+000
1	16.30304534	1.628536E-011	1.175355E-012	0	0.000000E+000
1	16.30308685	1.175355E-012	1.628536E-011	1	0.000000E+000
1	16.30440137	1.628536E-011	1.175355E-012	0	0.000000E+000
1	16.30498235	1.175355E-012	1.628536E-011	1	0.000000E+000
1	16.30547969	1.628536E-011	1.175355E-012	0	0.000000E+000
1	17.57065252	1.011024E-012	1.612102E-011	1	0.000000E+000
1	17.57065400	1.612102E-011	1.011024E-012	0	0.000000E+000
1	17.57065653	1.011024E-012	1.612102E-011	1	0.000000E+000
1	17.57164658	1.612102E-011	1.011024E-012	0	0.000000E+000
1	17.57166124	1.011024E-012	1.612102E-011	1	0.000000E+000
1	17.57212605	1.612102E-011	1.011024E-012	0	0.000000E+000
1	17.57305112	1.011024E-012	1.612102E-011	1	0.000000E+000
1	17.57396108	1.612102E-011	1.011024E-012	0	0.000000E+000
1	17.57399039	1.011024E-012	1.612102E-011	1	0.000000E+000
1	17.57698815	1.612102E-011	1.011024E-012	0	0.000000E+000
1	17.57700103	1.011024E-012	1.612102E-011	1	0.000000E+000
1	17.58022332	1.612102E-011	1.011024E-012	0	0.000000E+000
1	17.58029237	1.011024E-012	1.612102E-011	1	0.000000E+000
1	17.58336546	1.612102E-011	1.011024E-012	0	0.000000E+000
1	17.58341905	1.011024E-012	1.612102E-011	1	0.000000E+000
1	17.58396254	1.612102E-011	1.011024E-012	0	0.000000E+000
1	17.58397944	1.011024E-012	1.612102E-011	1	0.000000E+000
1	17.58447273	1.612102E-011	1.011024E-012	0	0.000000E+000
1	17.58450843	1.011024E-012	1.612102E-011	1	0.000000E+000
1	17.58459137	1.612102E-011	1.011024E-012	0	0.000000E+000
1	17.58461028	1.011024E-012	1.612102E-011	1	0.000000E+000
1	17.58486363	1.612102E-011	1.011024E-012	0	0.000000E+000
1	17.58487508	1.011024E-012	1.612102E-011	1	0.000000E+000
1	17.58560271	1.612102E-011	1.011024E-012	0	0.000000E+000
1	17.58586721	1.011024E-012	1.612102E-011	1	0.000000E+000
1	17.58656142	1.612102E-011	1.011024E-012	0	0.000000E+000
1	18.44306265	8.505508E-013	1.596055E-011	1	0.000000E+000
1	18.44306300	1.596055E-011	8.505508E-013	0	0.000000E+000
1	18.44306659	8.505508E-013	1.596055E-011	1	0.000000E+000
1	18.44401331	1.596055E-011	8.505508E-013	0	0.000000E+000
1	18.44405262	8.505508E-013	1.596055E-011	1	0.000000E+000
1	18.44427997	1.596055E-011	8.505508E-013	0	0.000000E+000
1	18.44428730	8.505508E-013	1.596055E-011	1	0.000000E+000
1	18.44661854	1.596055E-011	8.505508E-013	0	0.000000E+000
1	18.55379233	1.193248E-012	1.630325E-011	1	0.000000E+000
1	18.55399866	1.630325E-011	1.193248E-012	0	0.000000E+000
1	18.55432748	1.193248E-012	1.630325E-011	1	0.000000E+000
1	18.55476945	1.630325E-011	1.193248E-012	0	0.000000E+000
1	18.55484381	1.193248E-012	1.630325E-011	1	0.000000E+000
1	18.55669180	1.630325E-011	1.193248E-012	0	0.000000E+000
1	18.55670439	1.193248E-012	1.630325E-011	1	0.000000E+000
1	18.55679819	1.630325E-011	1.193248E-012	0	0.000000E+000
1	18.55701870	1.193248E-012	1.630325E-011	1	0.000000E+000
1	18.56005707	1.630325E-011	1.193248E-012	0	0.000000E+000
1	20.53112856	1.065372E-012	1.617537E-011	1	0.000000E+000
1	20.53176954	1.617537E-011	1.065372E-012	0	0.000000E+000
1	20.53198573	1.065372E-012	1.617537E-011	1	0.000000E+000
1	20.53423602	1.617537E-011	1.065372E-012	0	0.000000E+000
1	20.53431832	1.065372E-012	1.617537E-011	1	0.000000E+000
1	20.53446547	1.617537E-011	1.065372E-012	0	0.000000E+000
1	20.53449274	1.065372E-012	1.617537E-011	1	0.000000E+000
1	20.53617628	1.617537E-011	1.065372E-012	0	0.000000E+000
1	20.53622244	1.065372E-012	1.617537E-011	1	0.000000E+000
1	20.53655985	1.617537E-011	1.065372E-012	0	0.000000E+000
1	20.53661556	1.065372E-012	1.617537E-011	1	0.000000E+000
1	20.53781394	1.617537E-011	1.065372E-012	0	0.000000E+000
1	20.53797307	1.065372E-012	1.617537E-011	1	0.000000E+000
1	20.53803457	1.617537E-011	1.065372E-012	0	0.000000E+000
1	20.53803915	1.065372E-012	1.617537E-011	1	0.000000E+000
1	20.53904940	1.617537E-011	1.065372E-012	0	0.000000E+000
1	20.53908327	1.065372E-012	1.617537E-011	1	0.000000E+000
1	20.53948389	1.617537E-011	1.065372E-012	0	0.000000E+000
1	20.53951181	1.065372E-012	1.617537E-011	1	0.000000E+000
1	20.54039563	1.617537E-011	1.065372E-012	0	0.000000E+000
1	23.87803521	9.396149E-013	1.604961E-011	1	0.000000E+000
1	23.87911770	1.604961E-011	9.396149E-013	0	0.000000E+000
1	23.87926441	9.396149E-013	1.604961E-011	1	0.000000E+000
1	23.87940462	1.604961E-011	9.396149E-013	0	0.000000E+000
1	23.87949199	9.396149E-013	1.604961E-011	1	0.000000E+000
1	23.88000795	1.604961E-011	9.396149E-013	0	0.000000E+000
1	23.88015544	9.396149E-013	1.604961E-011	1	0.000000E+000
1	23.88037665	1.604961E-011	9.396149E-013	0	0.000000E+000
1	23.88049404	9.396149E-013	1.604961E-011	1	0.000000E+000
1	23.88065044	1.604961E-011	9.396149E-013	0	0.000000E+000
1	23.88200432	9.396149E-013	1.604961E-011	1	0.000000E+000
1	23.88228963	1.604961E-011	9.396149E-013	0	0.000000E+000
1	23.88234751	9.396149E-013	1.604961E-011	1	0.000000E+000
1	23.88322636	1.604961E-011	9.396149E-013	0	0.000000E+000
1	23.88324145	9.396149E-013	1.604961E-011	1	0.000000E+000
1	23.88343366	1.604961E-011	9.396149E-013	0	0.000000E+000
1	23.88344820	9.396149E-013	1.604961E-011	1	0.000000E+000
1	23.88546818	1.604961E-011	9.396149E-013	0	0.000000E+000
1	23.88549333	9.396149E-013	1.604961E-011	1	0.000000E+000
1	23.88904717	1.604961E-011	9.396149E-013	0	0.000000E+000
1	23.88909026	9.396149E-013	1.604961E-011	1	0.000000E+000
1	23.89031730	1.604961E-011	9.396149E-013	0	0.000000E+000
1	23.89035475	9.396149E-013	1.604961E-011	1	0.000000E+000
1	23.89423298	1.604961E-011	9.396149E-013	0	0.000000E+000
1	23.89426153	9.396149E-013	1.604961E-011	1	0.000000E+000
1	23.89436200	1.604961E-011	9.396149E-013	0	0.000000E+000
1	23.89442081	9.396149E-013	1.604961E-011	1	0.000000E+000
1	23.89486380	1.604961E-011	9.396149E-013	0	0.000000E+000
1	23.89493089	9.396149E-013	1.604961E-011	1	0.000000E+000
1	23.89510827	1.604961E-011	9.396149E-013	0	0.000000E+000
1	23.89556045	9.396149E-013	1.604961E-011	1	0.000000E+000
1	23.89682539	1.604961E-011	9.396149E-013	0	0.000000E+000
1	23.89683788	9.396149E-013	1.604961E-011	1	0.000000E+000
1	23.89703190	1.604961E-011	9.396149E-013	0	0.000000E+000
1	23.89705903	9.396149E-013	1.604961E-011	1	0.000000E+000
1	23.89757680	1.604961E-011	9.396149E-013	0	0.000000E+000
1	23.89765888	9.396149E-013	1.604961E-011	1	0.000000E+000
1	23.89884894	1.604961E-011	9.396149E-013	0	0.000000E+000
1	23.89885746	9.396149E-013	1.604961E-011	1	0.000000E+000
1	23.89930368	1.604961E-011	9.396149E-013	0	0.000000E+000
1	23.89931360	9.396149E-013	1.604961E-011	1	0.000000E+000
1	23.89972968	1.604961E-011	9.396149E-013	0	0.000000E+000
1	23.89974422	9.396149E-013	1.604961E-011	1	0.000000E+000
1	23.90039816	1.604961E-011	9.396149E-013	0	0.000000E+000
1	23.90052688	9.396149E-013	1.604961E-011	1	0.000000E+000
1	23.90135924	1.604961E-011	9.396149E-013	0	0.000000E+000
1	23.90166470	9.396149E-013	1.604961E-011	1	0.000000E+000
1	23.90323794	1.604961E-011	9.396149E-013	0	0.000000E+000
1	23.90323827	9.396149E-013	1.604961E-011	1	0.000000E+000
1	23.90359087	1.604961E-011	9.396149E-013	0	0.000000E+000
1	23.90361844	9.396149E-013	1.604961E-011	1	0.000000E+000
1	23.90607142	1.604961E-011	9.396149E-013	0	0.000000E+000
1	23.90611368	9.396149E-013	1.604961E-011	1	0.000000E+000
1	23.90780977	1.604961E-011	9.396149E-013	0	0.000000E+000
1	23.90782486	9.396149E-013	1.604961E-011	1	0.000000E+000
1	23.90820854	1.604961E-011	9.396149E-013	0	0.000000E+000
1	23.90821121	9.396149E-013	1.604961E-011	1	0.000000E+000
1	23.90832052	1.604961E-011	9.396149E-013	0	0.000000E+000
1	23.90833465	9.396149E-013	1.604961E-011	1	0.000000E+000
1	23.90883491	1.604961E-011	9.396149E-013	0	0.000000E+000
1	23.90893391	9.396149E-013	1.604961E-011	1	0.000000E+000
1	23.91043389	1.604961E-011	9.396149E-013	0	0.000000E+000
1	23.91045815	9.396149E-013	1.604961E-011	1	0.000000E+000
1	23.91141114	1.604961E-011	9.396149E-013	0	0.000000E+000
1	23.91143901	9.396149E-013	1.604961E-011	1	0.000000E+000
1	23.91235134	1.604961E-011	9.396149E-013	0	0.000000E+000
1	23.91239627	9.396149E-013	1.604961E-011	1	0.000000E+000
1	23.91274992	1.604961E-011	9.396149E-013	0	0.000000E+000
1	23.91276733	9.396149E-013	1.604961E-011	1	0.000000E+000
1	23.91355840	1.604961E-011	9.396149E-013	0	0.000000E+000
1	23.91363060	9.396149E-013	1.604961E-011	1	0.000000E+000
1	23.91394870	1.604961E-011	9.396149E-013	0	0.000000E+000
1	23.91396101	9.396149E-013	1.604961E-011	1	0.000000E+000
1	23.91421081	1.604961E-011	9.396149E-013	0	0.000000E+000
1	23.91429153	9.396149E-013	1.604961E-011	1	0.000000E+000
1	23.91660185	1.604961E-011	9.396149E-013	0	0.000000E+000
1	23.91663663	9.396149E-013	1.604961E-011	1	0.000000E+000
1	23.91669243	1.604961E-011	9.396149E-013	0	0.000000E+000
1	23.91670363	9.396149E-013	1.604961E-011	1	0.000000E+000
1	23.91803414	1.604961E-011	9.396149E-013	0	0.000000E+000
1	23.91821771	9.396149E-013	1.604961E-011	1	0.000000E+000
1	23.91995403	1.604961E-011	9.396149E-013	0	0.000000E+000
1	23.92043717	9.396149E-013	1.604961E-011	1	0.000000E+000
1	23.92084276	1.604961E-011	9.396149E-013	0	0.000000E+000
1	23.92084325	9.396149E-013	1.604961E-011	1	0.000000E+000
1	23.92143952	1.604961E-011	9.396149E-013	0	0.000000E+000
1	23.92147263	9.396149E-013	1.604961E-011	1	0.000000E+000
1	23.92203922	1.604961E-011	9.396149E-013	0	0.000000E+000
1	23.92206970	9.396149E-013	1.604961E-011	1	0.000000E+000
1	23.92313358	1.604961E-011	9.396149E-013	0	0.000000E+000
1	23.92317489	9.396149E-013	1.604961E-011	1	0.000000E+000
1	23.92711672	1.604961E-011	9.396149E-013	0	0.000000E+000
1	23.92713784	9.396149E-013	1.604961E-011	1	0.000000E+000
1	23.92841138	1.604961E-011	9.396149E-013	0	0.000000E+000
1	23.92845232	9.396149E-013	1.604961E-011	1	0.000000E+000
1	23.92886589	1.604961E-011	9.396149E-013	0	0.000000E+000
1	23.94617500	9.396149E-013	1.604961E-011	1	0.000000E+000
1	23.94648289	1.604961E-011	9.396149E-013	0	0.000000E+000
1	23.94655277	9.396149E-013	1.604961E-011	1	0.000000E+000
1	23.94854370	1.604961E-011	9.396149E-013	0	0.000000E+000
1	23.94867458	9.396149E-013	1.604961E-011	1	0.000000E+000
1	23.94874229	1.604961E-011	9.396149E-013	0	0.000000E+000
1	23.94884366	9.396149E-013	1.604961E-011	1	0.000000E+000
1	23.95116261	1.604961E-011	9.396149E-013	0	0.000000E+000
1	23.95174716	9.396149E-013	1.604961E-011	1	0.000000E+000
1	23.95244575	1.604961E-011	9.396149E-013	0	0.000000E+000
1	23.95338989	9.396149E-013	1.604961E-011	1	0.000000E+000
1	23.95362247	1.604961E-011	9.396149E-013	0	0.000000E+000
1	23.95366611	9.396149E-013	1.604961E-011	1	0.000000E+000
1	23.95529363	1.604961E-011	9.396149E-013	0	0.000000E+000
1	23.95537377	9.396149E-013	1.604961E-011	1	0.000000E+000
1	23.95658617	1.604961E-011	9.396149E-013	0	0.000000E+000
1	23.95661901	9.396149E-013	1.604961E-011	1	0.000000E+000
1	23.95789829	1.604961E-011	9.396149E-013	0	0.000000E+000
1	23.95791511	9.396149E-013	1.604961E-011	1	0.000000E+000
1	23.95946163	1.604961E-011	9.396149E-013	0	0.000000E+000
1	23.95954522	9.396149E-013	1.604961E-011	1	0.000000E+000
1	23.96013273	1.604961E-011	9.396149E-013	0	0.000000E+000
1	24.43317201	9.813557E-013	1.609136E-011	1	0.000000E+000
1	24.43540818	1.609136E-011	9.813557E-013	0	0.000000E+000
1	24.43545079	9.813557E-013	1.609136E-011	1	0.000000E+000
1	24.43574201	1.609136E-011	9.813557E-013	0	0.000000E+000
1	24.43583120	9.813557E-013	1.609136E-011	1	0.000000E+000
1	24.43603055	1.609136E-011	9.813557E-013	0	0.000000E+000
1	24.43605594	9.813557E-013	1.609136E-011	1	0.000000E+000
1	24.43626616	1.609136E-011	9.813557E-013	0	0.000000E+000
1	24.43690716	9.813557E-013	1.609136E-011	1	0.000000E+000
1	24.43838733	1.609136E-011	9.813557E-013	0	0.000000E+000
1	24.43842668	9.813557E-013	1.609136E-011	1	0.000000E+000
1	24.43874385	1.609136E-011	9.813557E-013	0	0.000000E+000
1	24.43877183	9.813557E-013	1.609136E-011	1	0.000000E+000
1	24.43963233	1.609136E-011	9.813557E-013	0	0.000000E+000
1	24.43965806	9.813557E-013	1.609136E-011	1	0.000000E+000
1	24.43971462	1.609136E-011	9.813557E-013	0	0.000000E+000
1	24.44798244	9.813557E-013	1.609136E-011	1	0.000000E+000
1	24.44893033	1.609136E-011	9.813557E-013	0	0.000000E+000
1	24.44895582	9.813557E-013	1.609136E-011	1	0.000000E+000
1	24.44959137	1.609136E-011	9.813557E-013	0	0.000000E+000
1	24.44966609	9.813557E-013	1.609136E-011	1	0.000000E+000
1	24.44972012	1.609136E-011	9.813557E-013	0	0.000000E+000
1	24.44975560	9.813557E-013	1.609136E-011	1	0.000000E+000
1	24.45001529	1.609136E-011	9.813557E-013	0	0.000000E+000
1	24.45003399	9.813557E-013	1.609136E-011	1	0.000000E+000
1	24.45018404	1.609136E-011	9.813557E-013	0	0.000000E+000
1	24.45019807	9.813557E-013	1.609136E-011	1	0.000000E+000
1	24.45101820	1.609136E-011	9.813557E-013	0	0.000000E+000
1	24.45103837	9.813557E-013	1.609136E-011	1	0.000000E+000
1	24.45108438	1.609136E-011	9.813557E-013	0	0.000000E+000
1	24.45109580	9.813557E-013	1.609136E-011	1	0.000000E+000
1	24.45134586	1.609136E-011	9.813557E-013	0	0.000000E+000
1	24.45137569	9.813557E-013	1.609136E-011	1	0.000000E+000
1	24.45163485	1.609136E-011	9.813557E-013	0	0.000000E+000
1	24.45166694	9.813557E-013	1.609136E-011	1	0.000000E+000
1	24.45382941	1.609136E-011	9.813557E-013	0	0.000000E+000
1	24.46966432	9.813557E-013	1.609136E-011	1	0.000000E+000
1	24.47088019	1.609136E-011	9.813557E-013	0	0.000000E+000
1	24.47091598	9.813557E-013	1.609136E-011	1	0.000000E+000
1	24.47279263	1.609136E-011	9.813557E-013	0	0.000000E+000
1	24.47282478	9.813557E-013	1.609136E-011	1	0.000000E+000
1	24.47339829	1.609136E-011	9.813557E-013	0	0.000000E+000
1	24.47405914	9.813557E-013	1.609136E-011	1	0.000000E+000
1	24.47724323	1.609136E-011	9.813557E-013	0	0.000000E+000
1	24.47739898	9.813557E-013	1.609136E-011	1	0.000000E+000
1	24.47811858	1.609136E-011	9.813557E-013	0	0.000000E+000
1	24.47814174	9.813557E-013	1.609136E-011	1	0.000000E+000
1	24.47882212	1.609136E-011	9.813557E-013	0	0.000000E+000
1	24.47883932	9.813557E-013	1.609136E-011	1	0.000000E+000
1	24.47968741	1.609136E-011	9.813557E-013	0	0.000000E+000
1	24.47973345	9.813557E-013	1.609136E-011	1	0.000000E+000
1	24.48012275	1.609136E-011	9.813557E-013	0	0.000000E+000
1	24.72783004	1.200188E-012	1.631019E-011	1	0.000000E+000
1	24.72829617	1.631019E-011	1.200188E-012	0	0.000000E+000
1	24.72837092	1.200188E-012	1.631019E-011	1	0.000000E+000
1	24.72847914	1.631019E-011	1.200188E-012	0	0.000000E+000
1	24.72851845	1.200188E-012	1.631019E-011	1	0.000000E+000
1	24.72947569	1.631019E-011	1.200188E-012	0	0.000000E+000
1	24.72948494	1.200188E-012	1.631019E-011	1	0.000000E+000
1	24.73000756	1.631019E-011	1.200188E-012	0	0.000000E+000
1	24.73004820	1.200188E-012	1.631019E-011	1	0.000000E+000
1	24.73017924	1.631019E-011	1.200188E-012	0	0.000000E+000
1	24.73021618	1.200188E-012	1.631019E-011	1	0.000000E+000
1	24.73192874	1.631019E-011	1.200188E-012	0	0.000000E+000
1	24.73194554	1.200188E-012	1.631019E-011	1	0.000000E+000
1	24.73557667	1.631019E-011	1.200188E-012	0	0.000000E+000
1	24.73560958	1.200188E-012	1.631019E-011	1	0.000000E+000
1	24.73626822	1.631019E-011	1.200188E-012	0	0.000000E+000
1	24.73630805	1.200188E-012	1.631019E-011	1	0.000000E+000
1	24.73682523	1.631019E-011	1.200188E-012	0	0.000000E+000
1	24.73685460	1.200188E-012	1.631019E-011	1	0.000000E+000
1	24.73737558	1.631019E-011	1.200188E-012	0	0.000000E+000
1	24.79341477	1.011499E-012	1.612150E-011	1	0.000000E+000
1	24.79386774	1.612150E-011	1.011499E-012	0	0.000000E+000
1	24.79388891	1.011499E-012	1.612150E-011	1	0.000000E+000
1	24.79494866	1.612150E-011	1.011499E-012	0	0.000000E+000
1	24.79498821	1.011499E-012	1.612150E-011	1	0.000000E+000
1	24.79798745	1.612150E-011	1.011499E-012	0	0.000000E+000
1	24.79803599	1.011499E-012	1.612150E-011	1	0.000000E+000
1	24.79967659	1.612150E-011	1.011499E-012	0	0.000000E+000
1	28.92652012	1.116352E-012	1.622635E-011	1	0.000000E+000
1	28.92652200	1.622635E-011	1.116352E-012	0	0.000000E+000
1	28.92652462	1.116352E-012	1.622635E-011	1	0.000000E+000
1	28.92713021	1.622635E-011	1.116352E-012	0	0.000000E+000
1	28.92716537	1.116352E-012	1.622635E-011	1	0.000000E+000
1	28.92725969	1.622635E-011	1.116352E-012	0	0.000000E+000
1	28.92742362	1.116352E-012	1.622635E-011	1	0.000000E+000
1	28.92834927	1.622635E-011	1.116352E-012	0	0.000000E+000
1	28.92840887	1.116352E-012	1.622635E-011	1	0.000000E+000
1	28.92899995	1.622635E-011	1.116352E-012	0	0.000000E+000
1	28.92903583	1.116352E-012	1.622635E-011	1	0.000000E+000
1	28.93074974	1.622635E-011	1.116352E-012	0	0.000000E+000
1	28.93076567	1.116352E-012	1.622635E-011	1	0.000000E+000
1	28.93259582	1.622635E-011	1.116352E-012	0	0.000000E+000
1	28.93263593	1.116352E-012	1.622635E-011	1	0.000000E+000
1	28.93325530	1.622635E-011	1.116352E-012	0	0.000000E+000
1	28.93329055	1.116352E-012	1.622635E-011	1	0.000000E+000
1	28.93385296	1.622635E-011	1.116352E-012	0	0.000000E+000
1	28.93416641	1.116352E-012	1.622635E-011	1	0.000000E+000
1	28.93498607	1.622635E-011	1.116352E-012	0	0.000000E+000
1	28.94501340	1.116352E-012	1.622635E-011	1	0.000000E+000
1	28.94663814	1.622635E-011	1.116352E-012	0	0.000000E+000
1	28.94666796	1.116352E-012	1.622635E-011	1	0.000000E+000
1	28.95066181	1.622635E-011	1.116352E-012	0	0.000000E+000
1	28.95068833	1.116352E-012	1.622635E-011	1	0.000000E+000
1	28.95186118	1.622635E-011	1.116352E-012	0	0.000000E+000
1	28.95192772	1.116352E-012	1.622635E-011	1	0.000000E+000
1	28.95204590	1.622635E-011	1.116352E-012	0	0.000000E+000
1	28.95205443	1.116352E-012	1.622635E-011	1	0.000000E+000
1	28.95422077	1.622635E-011	1.116352E-012	0	0.000000E+000
1	28.95423931	1.116352E-012	1.622635E-011	1	0.000000E+000
1	28.95471718	1.622635E-011	1.116352E-012	0	0.000000E+000
1	28.95475208	1.116352E-012	1.622635E-011	1	0.000000E+000
1	28.95482754	1.622635E-011	1.116352E-012	0	0.000000E+000
1	28.95485093	1.116352E-012	1.622635E-011	1	0.000000E+000
1	28.95542452	1.622635E-011	1.116352E-012	0	0.000000E+000
1	28.95549159	1.116352E-012	1.622635E-011	1	0.000000E+000
1	28.95612660	1.622635E-011	1.116352E-012	0	0.000000E+000
1	28.95620893	1.116352E-012	1.622635E-011	1	0.000000E+000
1	28.95698390	1.622635E-011	1.116352E-012	0	0.000000E+000
1	28.95705554	1.116352E-012	1.622635E-011	1	0.000000E+000
1	28.95724719	1.622635E-011	1.116352E-012	0	0.000000E+000
1	28.95727566	1.116352E-012	1.622635E-011	1	0.000000E+000
1	28.95744817	1.622635E-011	1.116352E-012	0	0.000000E+000
1	28.95747419	1.116352E-012	1.622635E-011	1	0.000000E+000
1	28.95767208	1.622635E-011	1.116352E-012	0	0.000000E+000
1	28.95771659	1.116352E-012	1.622635E-011	1	0.000000E+000
1	28.95824620	1.622635E-011	1.116352E-012	0	0.000000E+000
1	28.95868991	1.116352E-012	1.622635E-011	1	0.000000E+000
1	28.95928484	1.622635E-011	1.116352E-012	0	0.000000E+000
1	28.95934403	1.116352E-012	1.622635E-011	1	0.000000E+000
1	28.96011148	1.622635E-011	1.116352E-012	0	0.000000E+000
1	28.96013828	1.116352E-012	1.622635E-011	1	0.000000E+000
1	28.96060480	1.622635E-011	1.116352E-012	0	0.000000E+000
1	28.96065231	1.116352E-012	1.622635E-011	1	0.000000E+000
1	28.96072268	1.622635E-011	1.116352E-012	0	0.000000E+000
1	28.96073996	1.116352E-012	1.622635E-011	1	0.000000E+000
1	28.96294402	1.622635E-011	1.116352E-012	0	0.000000E+000
1	28.96317553	1.116352E-012	1.622635E-011	1	0.000000E+000
1	28.96374605	1.622635E-011	1.116352E-012	0	0.000000E+000
1	28.96381316	1.116352E-012	1.622635E-011	1	0.000000E+000
1	28.96612362	1.622635E-011	1.116352E-012	0	0.000000E+000
1	29.07000671	9.818798E-013	1.609188E-011	1	0.000000E+000
1	29.07152923	1.609188E-011	9.818798E-013	0	0.000000E+000
1	29.07177304	9.818798E-013	1.609188E-011	1	0.000000E+000
1	29.07224624	1.609188E-011	9.818798E-013	0	0.000000E+000
1	29.07228135	9.818798E-013	1.609188E-011	1	0.000000E+000
1	29.07253301	1.609188E-011	9.818798E-013	0	0.000000E+000
1	29.07254998	9.818798E-013	1.609188E-011	1	0.000000E+000
1	29.07327365	1.609188E-011	9.818798E-013	0	0.000000E+000
1	29.07328313	9.818798E-013	1.609188E-011	1	0.000000E+000
1	29.07502262	1.609188E-011	9.818798E-013	0	0.000000E+000
1	30.98863676	1.031789E-012	1.614179E-011	1	0.000000E+000
1	30.98867737	1.614179E-011	1.031789E-012	0	0.000000E+000
1	30.98870823	1.031789E-012	1.614179E-011	1	0.000000E+000
1	30.99049217	1.614179E-011	1.031789E-012	0	0.000000E+000
1	30.99050142	1.031789E-012	1.614179E-011	1	0.000000E+000
1	30.99256701	1.614179E-011	1.031789E-012	0	0.000000E+000
1	30.99258973	1.031789E-012	1.614179E-011	1	0.000000E+000
1	30.99309366	1.614179E-011	1.031789E-012	0	0.000000E+000
1	30.99316647	1.031789E-012	1.614179E-011	1	0.000000E+000
1	30.99341346	1.614179E-011	1.031789E-012	0	0.000000E+000
1	30.99342886	1.031789E-012	1.614179E-011	1	0.000000E+000
1	30.99399794	1.614179E-011	1.031789E-012	0	0.000000E+000
1	30.99407634	1.031789E-012	1.614179E-011	1	0.000000E+000
1	30.99455064	1.614179E-011	1.031789E-012	0	0.000000E+000
1	30.99563800	1.031789E-012	1.614179E-011	1	0.000000E+000
1	30.99593603	1.614179E-011	1.031789E-012	0	0.000000E+000
1	30.99602428	1.031789E-012	1.614179E-011	1	0.000000E+000
1	30.99648489	1.614179E-011	1.031789E-012	0	0.000000E+000
1	30.99651495	1.031789E-012	1.614179E-011	1	0.000000E+000
1	30.99717242	1.614179E-011	1.031789E-012	0	0.000000E+000
1	30.99721116	1.031789E-012	1.614179E-011	1	0.000000E+000
1	31.00065261	1.614179E-011	1.031789E-012	0	0.000000E+000
1	31.00068543	1.031789E-012	1.614179E-011	1	0.000000E+000
1	31.00078516	1.614179E-011	1.031789E-012	0	0.000000E+000
1	31.00087283	1.031789E-012	1.614179E-011	1	0.000000E+000
1	31.00112522	1.614179E-011	1.031789E-012	0	0.000000E+000
1	31.00113545	1.031789E-012	1.614179E-011	1	0.000000E+000
1	31.00314893	1.614179E-011	1.031789E-012	0	0.000000E+000
1	31.00316674	1.031789E-012	1.614179E-011	1	0.000000E+000
1	31.00467863	1.614179E-011	1.031789E-012	0	0.000000E+000
1	31.00475205	1.031789E-012	1.614179E-011	1	0.000000E+000
1	31.00479503	1.614179E-011	1.031789E-012	0	0.000000E+000
1	31.00500102	1.031789E-012	1.614179E-011	1	0.000000E+000
1	31.00578668	1.614179E-011	1.031789E-012	0	0.000000E+000
1	31.00580908	1.031789E-012	1.614179E-011	1	0.000000E+000
1	31.00639026	1.614179E-011	1.031789E-012	0	0.000000E+000
1	31.00640947	1.031789E-012	1.614179E-011	1	0.000000E+000
1	31.00790694	1.614179E-011	1.031789E-012	0	0.000000E+000
1	31.00793133	1.031789E-012	1.614179E-011	1	0.000000E+000
1	31.00940912	1.614179E-011	1.031789E-012	0	0.000000E+000
1	31.01092332	1.031789E-012	1.614179E-011	1	0.000000E+000
1	31.01128292	1.614179E-011	1.031789E-012	0	0.000000E+000
1	31.01132368	1.031789E-012	1.614179E-011	1	0.000000E+000
1	31.01303182	1.614179E-011	1.031789E-012	0	0.000000E+000
1	31.01362201	1.031789E-012	1.614179E-011	1	0.000000E+000
1	31.01424596	1.614179E-011	1.031789E-012	0	0.000000E+000
1	31.01433052	1.031789E-012	1.614179E-011	1	0.000000E+000
1	31.01607837	1.614179E-011	1.031789E-012	0	0.000000E+000
1	31.01611100	1.031789E-012	1.614179E-011	1	0.000000E+000
1	31.01654283	1.614179E-011	1.031789E-012	0	0.000000E+000
1	31.01659017	1.031789E-012	1.614179E-011	1	0.000000E+000
1	31.01759979	1.614179E-011	1.031789E-012	0	0.000000E+000
1	31.01764355	1.031789E-012	1.614179E-011	1	0.000000E+000
1	31.01774428	1.614179E-011	1.031789E-012	0	0.000000E+000
1	31.01776374	1.031789E-012	1.614179E-011	1	0.000000E+000
1	31.01811629	1.614179E-011	1.031789E-012	0	0.000000E+000
1	31.01814274	1.031789E-012	1.614179E-011	1	0.000000E+000
1	31.01862700	1.614179E-011	1.031789E-012	0	0.000000E+000
1	31.01864146	1.031789E-012	1.614179E-011	1	0.000000E+000
1	31.02038606	1.614179E-011	1.031789E-012	0	0.000000E+000
1	31.02046724	1.031789E-012	1.614179E-011	1	0.000000E+000
1	31.02142766	1.614179E-011	1.031789E-012	0	0.000000E+000
1	31.02143567	1.031789E-012	1.614179E-011	1	0.000000E+000
1	31.02285287	1.614179E-011	1.031789E-012	0	0.000000E+000
1	31.02309836	1.031789E-012	1.614179E-011	1	0.000000E+000
1	31.02387118	1.614179E-011	1.031789E-012	0	0.000000E+000
1	31.02389368	1.031789E-012	1.614179E-011	1	0.000000E+000
1	31.02412003	1.614179E-011	1.031789E-012	0	0.000000E+000
1	31.02659040	1.031789E-012	1.614179E-011	1	0.000000E+000
1	31.02749867	1.614179E-011	1.031789E-012	0	0.000000E+000
1	31.02753670	1.031789E-012	1.614179E-011	1	0.000000E+000
1	31.02936843	1.614179E-011	1.031789E-012	0	0.000000E+000
1	31.02941298	1.031789E-012	1.614179E-011	1	0.000000E+000
1	31.02965168	1.614179E-011	1.031789E-012	0	0.000000E+000
1	31.02968499	1.031789E-012	1.614179E-011	1	0.000000E+000
1	31.02977226	1.614179E-011	1.031789E-012	0	0.000000E+000
1	31.03028516	1.031789E-012	1.614179E-011	1	0.000000E+000
1	31.03059670	1.614179E-011	1.031789E-012	0	0.000000E+000
1	31.05339432	1.031789E-012	1.614179E-011	1	0.000000E+000
1	31.05349824	1.614179E-011	1.031789E-012	0	0.000000E+000
1	31.05351379	1.031789E-012	1.614179E-011	1	0.000000E+000
1	31.05376546	1.614179E-011	1.031789E-012	0	0.000000E+000
1	31.05380947	1.031789E-012	1.614179E-011	1	0.000000E+000
1	31.05404659	1.614179E-011	1.031789E-012	0	0.000000E+000
1	31.05415904	1.031789E-012	1.614179E-011	1	0.000000E+000
1	31.05758106	1.614179E-011	1.031789E-012	0	0.000000E+000
1	31.05830537	1.031789E-012	1.614179E-011	1	0.000000E+000
1	31.05880537	1.614179E-011	1.031789E-012	0	0.000000E+000
1	31.05883836	1.031789E-012	1.614179E-011	1	0.000000E+000
1	31.05962513	1.614179E-011	1.031789E-012	0	0.000000E+000
1	31.05967989	1.031789E-012	1.614179E-011	1	0.000000E+000
1	31.06117290	1.614179E-011	1.031789E-012	0	0.000000E+000
1	31.06151765	1.031789E-012	1.614179E-011	1	0.000000E+000
1	31.06333033	1.614179E-011	1.031789E-012	0	0.000000E+000
1	31.06512411	1.031789E-012	1.614179E-011	1	0.000000E+000
1	31.06586868	1.614179E-011	1.031789E-012	0	0.000000E+000
1	31.06589539	1.031789E-012	1.614179E-011	1	0.000000E+000
1	31.06596158	1.614179E-011	1.031789E-012	0	0.000000E+000
1	31.06599068	1.031789E-012	1.614179E-011	1	0.000000E+000
1	31.06611452	1.614179E-011	1.031789E-012	0	0.000000E+000
1	31.06616167	1.031789E-012	1.614179E-011	1	0.000000E+000
1	31.06645975	1.614179E-011	1.031789E-012	0	0.000000E+000
1	31.06705973	1.031789E-012	1.614179E-011	1	0.000000E+000
1	31.06773874	1.614179E-011	1.031789E-012	0	0.000000E+000
1	31.06787871	1.031789E-012	1.614179E-011	1	0.000000E+000
1	31.06814442	1.614179E-011	1.031789E-012	0	0.000000E+000
1	31.06816275	1.031789E-012	1.614179E-011	1	0.000000E+000
1	31.06847590	1.614179E-011	1.031789E-012	0	0.000000E+000
1	31.07509455	1.031789E-012	1.614179E-011	1	0.000000E+000
1	31.07520521	1.614179E-011	1.031789E-012	0	0.000000E+000
1	31.07523828	1.031789E-012	1.614179E-011	1	0.000000E+000
1	31.07548883	1.614179E-011	1.031789E-012	0	0.000000E+000
1	31.07553163	1.031789E-012	1.614179E-011	1	0.000000E+000
1	31.07677823	1.614179E-011	1.031789E-012	0	0.000000E+000
1	31.07713072	1.031789E-012	1.614179E-011	1	0.000000E+000
1	31.07742899	1.614179E-011	1.031789E-012	0	0.000000E+000
1	31.07749037	1.031789E-012	1.614179E-011	1	0.000000E+000
1	31.07834755	1.614179E-011	1.031789E-012	0	0.000000E+000
1	31.07835397	1.031789E-012	1.614179E-011	1	0.000000E+000
1	31.08162321	1.614179E-011	1.031789E-012	0	0.000000E+000
1	31.08171642	1.031789E-012	1.614179E-011	1	0.000000E+000
1	31.08261026	1.614179E-011	1.031789E-012	0	0.000000E+000
1	31.08273935	1.031789E-012	1.614179E-011	1	0.000000E+000
1	31.08282538	1.614179E-011	1.031789E-012	0	0.000000E+000
1	31.12136867	1.031789E-012	1.614179E-011	1	0.000000E+000
1	31.12160046	1.614179E-011	1.031789E-012	0	0.000000E+000
1	32.81053620	8.491148E-013	1.595911E-011	1	0.000000E+000
1	32.81053800	1.595911E-011	8.491148E-013	0	0.000000E+000
1	32.81054047	8.491148E-013	1.595911E-011	1	0.000000E+000
1	32.81135080	1.595911E-011	8.491148E-013	0	0.000000E+000
1	32.81137457	8.491148E-013	1.595911E-011	1	0.000000E+000
1	32.81309354	1.595911E-011	8.491148E-013	0	0.000000E+000
1	32.81311761	8.491148E-013	1.595911E-011	1	0.000000E+000
1	32.81472744	1.595911E-011	8.491148E-013	0	0.000000E+000
1	32.81475370	8.491148E-013	1.595911E-011	1	0.000000E+000
1	32.81498798	1.595911E-011	8.491148E-013	0	0.000000E+000
1	32.81499780	8.491148E-013	1.595911E-011	1	0.000000E+000
1	32.81526976	1.595911E-011	8.491148E-013	0	0.000000E+000
1	32.81535893	8.491148E-013	1.595911E-011	1	0.000000E+000
1	32.81904910	1.595911E-011	8.491148E-013	0	0.000000E+000
1	32.82041721	8.491148E-013	1.595911E-011	1	0.000000E+000
1	32.82170372	1.595911E-011	8.491148E-013	0	0.000000E+000
1	32.82321112	8.491148E-013	1.595911E-011	1	0.000000E+000
1	32.82539579	1.595911E-011	8.491148E-013	0	0.000000E+000
1	32.86197270	8.491148E-013	1.595911E-011	1	0.000000E+000
1	32.86255792	1.595911E-011	8.491148E-013	0	0.000000E+000
1	32.86284626	8.491148E-013	1.595911E-011	1	0.000000E+000
1	32.86372405	1.595911E-011	8.491148E-013	0	0.000000E+000
1	32.86378329	8.491148E-013	1.595911E-011	1	0.000000E+000
1	32.86466243	1.595911E-011	8.491148E-013	0	0.000000E+000
1	32.86468316	8.491148E-013	1.595911E-011	1	0.000000E+000
1	32.86681385	1.595911E-011	8.491148E-013	0	0.000000E+000
1	32.86682173	8.491148E-013	1.595911E-011	1	0.000000E+000
1	32.86716712	1.595911E-011	8.491148E-013	0	0.000000E+000
1	32.86738829	8.491148E-013	1.595911E-011	1	0.000000E+000
1	32.87103416	1.595911E-011	8.491148E-013	0	0.000000E+000
1	32.87123306	8.491148E-013	1.595911E-011	1	0.000000E+000
1	32.87285729	1.595911E-011	8.491148E-013	0	0.000000E+000
1	32.87292479	8.491148E-013	1.595911E-011	1	0.000000E+000
1	32.87396272	1.595911E-011	8.491148E-013	0	0.000000E+000
1	32.87404067	8.491148E-013	1.595911E-011	1	0.000000E+000
1	32.87436181	1.595911E-011	8.491148E-013	0	0.000000E+000
1	32.87439342	8.491148E-013	1.595911E-011	1	0.000000E+000
1	32.87451243	1.595911E-011	8.491148E-013	0	0.000000E+000
1	32.87454007	8.491148E-013	1.595911E-011	1	0.000000E+000
1	32.87528279	1.595911E-011	8.491148E-013	0	0.000000E+000
1	32.87545063	8.491148E-013	1.595911E-011	1	0.000000E+000
1	32.87572066	1.595911E-011	8.491148E-013	0	0.000000E+000
1	32.87577886	8.491148E-013	1.595911E-011	1	0.000000E+000
1	32.87608682	1.595911E-011	8.491148E-013	0	0.000000E+000
1	32.87616348	8.491148E-013	1.595911E-011	1	0.000000E+000
1	32.87696749	1.595911E-011	8.491148E-013	0	0.000000E+000
1	32.87796839	8.491148E-013	1.595911E-011	1	0.000000E+000
1	32.87898058	1.595911E-011	8.491148E-013	0	0.000000E+000
1	32.87901967	8.491148E-013	1.595911E-011	1	0.000000E+000
1	32.88215799	1.595911E-011	8.491148E-013	0	0.000000E+000
1	32.88216554	8.491148E-013	1.595911E-011	1	0.000000E+000
1	32.88487514	1.595911E-011	8.491148E-013	0	0.000000E+000
1	32.88489824	8.491148E-013	1.595911E-011	1	0.000000E+000
1	32.88522505	1.595911E-011	8.491148E-013	0	0.000000E+000
1	32.88523496	8.491148E-013	1.595911E-011	1	0.000000E+000
1	32.88757637	1.595911E-011	8.491148E-013	0	0.000000E+000
1	32.88761598	8.491148E-013	1.595911E-011	1	0.000000E+000
1	32.88860019	1.595911E-011	8.491148E-013	0	0.000000E+000
1	32.88862983	8.491148E-013	1.595911E-011	1	0.000000E+000
1	32.88950775	1.595911E-011	8.491148E-013	0	0.000000E+000
1	32.88987707	8.491148E-013	1.595911E-011	1	0.000000E+000
1	32.89002163	1.595911E-011	8.491148E-013	0	0.000000E+000
1	32.89011742	8.491148E-013	1.595911E-011	1	0.000000E+000
1	32.89061256	1.595911E-011	8.491148E-013	0	0.000000E+000
1	32.89070475	8.491148E-013	1.595911E-011	1	0.000000E+000
1	32.89087844	1.595911E-011	8.491148E-013	0	0.000000E+000
1	32.89092941	8.491148E-013	1.595911E-011	1	0.000000E+000
1	32.89102598	1.595911E-011	8.491148E-013	0	0.000000E+000
1	32.89105528	8.491148E-013	1.595911E-011	1	0.000000E+000
1	32.89146039	1.595911E-011	8.491148E-013	0	0.000000E+000
1	32.89146984	8.491148E-013	1.595911E-011	1	0.000000E+000
1	32.89152847	1.595911E-011	8.491148E-013	0	0.000000E+000
1	32.89393476	8.491148E-013	1.595911E-011	1	0.000000E+000
1	32.89463721	1.595911E-011	8.491148E-013	0	0.000000E+000
1	32.89464155	8.491148E-013	1.595911E-011	1	0.000000E+000
1	32.89849196	1.595911E-011	8.491148E-013	0	0.000000E+000
1	32.89851547	8.491148E-013	1.595911E-011	1	0.000000E+000
1	32.89859410	1.595911E-011	8.491148E-013	0	0.000000E+000
1	32.89863949	8.491148E-013	1.595911E-011	1	0.000000E+000
1	32.90349769	1.595911E-011	8.491148E-013	0	0.000000E+000
1	32.90353652	8.491148E-013	1.595911E-011	1	0.000000E+000
1	32.90433031	1.595911E-011	8.491148E-013	0	0.000000E+000
1	32.90436680	8.491148E-013	1.595911E-011	1	0.000000E+000
1	32.90472473	1.595911E-011	8.491148E-013	0	0.000000E+000
1	32.90476303	8.491148E-013	1.595911E-011	1	0.000000E+000
1	32.90707199	1.595911E-011	8.491148E-013	0	0.000000E+000
1	32.90707909	8.491148E-013	1.595911E-011	1	0.000000E+000
1	32.90917404	1.595911E-011	8.491148E-013	0	0.000000E+000
1	32.90925683	8.491148E-013	1.595911E-011	1	0.000000E+000
1	32.91027342	1.595911E-011	8.491148E-013	0	0.000000E+000
1	32.91029187	8.491148E-013	1.595911E-011	1	0.000000E+000
1	32.91249042	1.595911E-011	8.491148E-013	0	0.000000E+000
1	32.91253985	8.491148E-013	1.595911E-011	1	0.000000E+000
1	32.91591876	1.595911E-011	8.491148E-013	0	0.000000E+000
1	32.91596842	8.491148E-013	1.595911E-011	1	0.000000E+000
1	32.91660160	1.595911E-011	8.491148E-013	0	0.000000E+000
1	32.91672939	8.491148E-013	1.595911E-011	1	0.000000E+000
1	32.91746933	1.595911E-011	8.491148E-013	0	0.000000E+000
1	32.91747857	8.491148E-013	1.595911E-011	1	0.000000E+000
1	32.91801272	1.595911E-011	8.491148E-013	0	0.000000E+000
1	32.91804861	8.491148E-013	1.595911E-011	1	0.000000E+000
1	32.91886316	1.595911E-011	8.491148E-013	0	0.000000E+000
1	32.91896884	8.491148E-013	1.595911E-011	1	0.000000E+000
1	32.92082367	1.595911E-011	8.491148E-013	0	0.000000E+000
1	33.10516744	8.650945E-013	1.597509E-011	1	0.000000E+000
1	33.10650833	1.597509E-011	8.650945E-013	0	0.000000E+000
1	33.10664128	8.650945E-013	1.597509E-011	1	0.000000E+000
1	33.10699685	1.597509E-011	8.650945E-013	0	0.000000E+000
1	33.10703869	8.650945E-013	1.597509E-011	1	0.000000E+000
1	33.10871378	1.597509E-011	8.650945E-013	0	0.000000E+000
1	33.11137956	8.650945E-013	1.597509E-011	1	0.000000E+000
1	33.11238104	1.597509E-011	8.650945E-013	0	0.000000E+000
1	33.11238985	8.650945E-013	1.597509E-011	1	0.000000E+000
1	33.11587201	1.597509E-011	8.650945E-013	0	0.000000E+000
1	33.11591871	8.650945E-013	1.597509E-011	1	0.000000E+000
1	33.11670442	1.597509E-011	8.650945E-013	0	0.000000E+000
1	33.11689323	8.650945E-013	1.597509E-011	1	0.000000E+000
1	33.11757158	1.597509E-011	8.650945E-013	0	0.000000E+000
1	33.11758238	8.650945E-013	1.597509E-011	1	0.000000E+000
1	33.11940226	1.597509E-011	8.650945E-013	0	0.000000E+000
1	33.11945405	8.650945E-013	1.597509E-011	1	0.000000E+000
1	33.11972138	1.597509E-011	8.650945E-013	0	0.000000E+000
1	33.11982551	8.650945E-013	1.597509E-011	1	0.000000E+000
1	33.12056730	1.597509E-011	8.650945E-013	0	0.000000E+000
1	33.12058632	8.650945E-013	1.597509E-011	1	0.000000E+000
1	33.12346580	1.597509E-011	8.650945E-013	0	0.000000E+000
1	33.12347588	8.650945E-013	1.597509E-011	1	0.000000E+000
1	33.12358403	1.597509E-011	8.650945E-013	0	0.000000E+000
1	33.12360351	8.650945E-013	1.597509E-011	1	0.000000E+000
1	33.12526374	1.597509E-011	8.650945E-013	0	0.000000E+000
1	33.12529746	8.650945E-013	1.597509E-011	1	0.000000E+000
1	33.12664984	1.597509E-011	8.650945E-013	0	0.000000E+000
1	33.12827504	8.650945E-013	1.597509E-011	1	0.000000E+000
1	33.12891103	1.597509E-011	8.650945E-013	0	0.000000E+000
1	33.12901845	8.650945E-013	1.597509E-011	1	0.000000E+000
1	33.13117556	1.597509E-011	8.650945E-013	0	0.000000E+000
1	33.13119312	8.650945E-013	1.597509E-011	1	0.000000E+000
1	33.13171149	1.597509E-011	8.650945E-013	0	0.000000E+000
1	33.13175389	8.650945E-013	1.597509E-011	1	0.000000E+000
1	33.13326830	1.597509E-011	8.650945E-013	0	0.000000E+000
1	33.13327995	8.650945E-013	1.597509E-011	1	0.000000E+000
1	33.13442659	1.597509E-011	8.650945E-013	0	0.000000E+000
1	33.23742209	7.747347E-013	1.588473E-011	1	0.000000E+000
1	33.23985729	1.588473E-011	7.747347E-013	0	0.000000E+000
1	33.24119009	7.747347E-013	1.588473E-011	1	0.000000E+000
1	33.24122782	1.588473E-011	7.747347E-013	0	0.000000E+000
1	33.24123940	7.747347E-013	1.588473E-011	1	0.000000E+000
1	33.24127598	1.588473E-011	7.747347E-013	0	0.000000E+000
1	33.24134125	7.747347E-013	1.588473E-011	1	0.000000E+000
1	33.24233127	1.588473E-011	7.747347E-013	0	0.000000E+000
1	33.24311696	7.747347E-013	1.588473E-011	1	0.000000E+000
1	33.24781355	1.588473E-011	7.747347E-013	0	0.000000E+000
1	33.24783407	7.747347E-013	1.588473E-011	1	0.000000E+000
1	33.25001923	1.588473E-011	7.747347E-013	0	0.000000E+000
1	33.25003771	7.747347E-013	1.588473E-011	1	0.000000E+000
1	33.25204556	1.588473E-011	7.747347E-013	0	0.000000E+000
1	33.25206808	7.747347E-013	1.588473E-011	1	0.000000E+000
1	33.25244030	1.588473E-011	7.747347E-013	0	0.000000E+000
1	33.25247155	7.747347E-013	1.588473E-011	1	0.000000E+000
1	33.25346344	1.588473E-011	7.747347E-013	0	0.000000E+000
1	33.25349912	7.747347E-013	1.588473E-011	1	0.000000E+000
1	33.25488270	1.588473E-011	7.747347E-013	0	0.000000E+000
1	33.25490588	7.747347E-013	1.588473E-011	1	0.000000E+000
1	33.25535936	1.588473E-011	7.747347E-013	0	0.000000E+000
1	33.27535900	7.747347E-013	1.588473E-011	1	0.000000E+000
1	33.27636750	1.588473E-011	7.747347E-013	0	0.000000E+000
1	33.27732445	7.747347E-013	1.588473E-011	1	0.000000E+000
1	33.27815726	1.588473E-011	7.747347E-013	0	0.000000E+000
1	33.27820274	7.747347E-013	1.588473E-011	1	0.000000E+000
1	33.27909685	1.588473E-011	7.747347E-013	0	0.000000E+000
1	33.27911968	7.747347E-013	1.588473E-011	1	0.000000E+000
1	33.28223668	1.588473E-011	7.747347E-013	0	0.000000E+000
1	33.28226260	7.747347E-013	1.588473E-011	1	0.000000E+000
1	33.28751612	1.588473E-011	7.747347E-013	0	0.000000E+000
1	33.32923224	7.747347E-013	1.588473E-011	1	0.000000E+000
1	33.33025226	1.588473E-011	7.747347E-013	0	0.000000E+000
1	35.63174633	7.491743E-013	1.585917E-011	1	0.000000E+000
1	35.63185277	1.585917E-011	7.491743E-013	0	0.000000E+000
1	35.63187726	7.491743E-013	1.585917E-011	1	0.000000E+000
1	35.63531892	1.585917E-011	7.491743E-013	0	0.000000E+000
1	35.63957372	7.491743E-013	1.585917E-011	1	0.000000E+000
1	35.63989929	1.585917E-011	7.491743E-013	0	0.000000E+000
1	35.64002339	7.491743E-013	1.585917E-011	1	0.000000E+000
1	35.64271686	1.585917E-011	7.491743E-013	0	0.000000E+000
1	35.64273138	7.491743E-013	1.585917E-011	1	0.000000E+000
1	35.64277300	1.585917E-011	7.491743E-013	0	0.000000E+000
1	35.64306536	7.491743E-013	1.585917E-011	1	0.000000E+000
1	35.64530210	1.585917E-011	7.491743E-013	0	0.000000E+000
1	35.64623227	7.491743E-013	1.585917E-011	1	0.000000E+000
1	35.64679315	1.585917E-011	7.491743E-013	0	0.000000E+000
1	35.64700738	7.491743E-013	1.585917E-011	1	0.000000E+000
1	35.64882184	1.585917E-011	7.491743E-013	0	0.000000E+000
1	35.64882827	7.491743E-013	1.585917E-011	1	0.000000E+000
1	35.65144903	1.585917E-011	7.491743E-013	0	0.000000E+000
1	35.65146325	7.491743E-013	1.585917E-011	1	0.000000E+000
1	35.65169760	1.585917E-011	7.491743E-013	0	0.000000E+000
1	35.65171636	7.491743E-013	1.585917E-011	1	0.000000E+000
1	35.65216826	1.585917E-011	7.491743E-013	0	0.000000E+000
1	35.65220238	7.491743E-013	1.585917E-011	1	0.000000E+000
1	35.65235950	1.585917E-011	7.491743E-013	0	0.000000E+000
1	36.04776506	7.193836E-013	1.582938E-011	1	0.000000E+000
1	36.04998320	1.582938E-011	7.193836E-013	0	0.000000E+000
1	36.05001652	7.193836E-013	1.582938E-011	1	0.000000E+000
1	36.05199110	1.582938E-011	7.193836E-013	0	0.000000E+000
1	36.05227295	7.193836E-013	1.582938E-011	1	0.000000E+000
1	36.05382765	1.582938E-011	7.193836E-013	0	0.000000E+000
1	36.05394304	7.193836E-013	1.582938E-011	1	0.000000E+000
1	36.05500485	1.582938E-011	7.193836E-013	0	0.000000E+000
1	37.52339864	9.296458E-013	1.603965E-011	1	0.000000E+000
1	37.52373904	1.603965E-011	9.296458E-013	0	0.000000E+000
1	37.52436193	9.296458E-013	1.603965E-011	1	0.000000E+000
1	37.52449444	1.603965E-011	9.296458E-013	0	0.000000E+000
1	37.52619527	9.296458E-013	1.603965E-011	1	0.000000E+000
1	37.52646866	1.603965E-011	9.296458E-013	0	0.000000E+000
1	37.52649423	9.296458E-013	1.603965E-011	1	0.000000E+000
1	37.52805411	1.603965E-011	9.296458E-013	0	0.000000E+000
1	37.52812857	9.296458E-013	1.603965E-011	1	0.000000E+000
1	37.52858342	1.603965E-011	9.296458E-013	0	0.000000E+000
1	37.52860786	9.296458E-013	1.603965E-011	1	0.000000E+000
1	37.52938685	1.603965E-011	9.296458E-013	0	0.000000E+000
1	37.52941893	9.296458E-013	1.603965E-011	1	0.000000E+000
1	37.52958605	1.603965E-011	9.296458E-013	0	0.000000E+000
1	37.52961064	9.296458E-013	1.603965E-011	1	0.000000E+000
1	37.53049561	1.603965E-011	9.296458E-013	0	0.000000E+000
1	37.53133203	9.296458E-013	1.603965E-011	1	0.000000E+000
1	37.53208285	1.603965E-011	9.296458E-013	0	0.000000E+000
1	37.53211128	9.296458E-013	1.603965E-011	1	0.000000E+000
1	37.53335362	1.603965E-011	9.296458E-013	0	0.000000E+000
1	37.53336483	9.296458E-013	1.603965E-011	1	0.000000E+000
1	37.53388125	1.603965E-011	9.296458E-013	0	0.000000E+000
1	37.53392067	9.296458E-013	1.603965E-011	1	0.000000E+000
1	37.53487849	1.603965E-011	9.296458E-013	0	0.000000E+000
1	37.53521559	9.296458E-013	1.603965E-011	1	0.000000E+000
1	37.53531440	1.603965E-011	9.296458E-013	0	0.000000E+000
1	37.53533780	9.296458E-013	1.603965E-011	1	0.000000E+000
1	37.53593260	1.603965E-011	9.296458E-013	0	0.000000E+000
1	37.53628303	9.296458E-013	1.603965E-011	1	0.000000E+000
1	37.53664180	1.603965E-011	9.296458E-013	0	0.000000E+000
1	37.53668105	9.296458E-013	1.603965E-011	1	0.000000E+000
1	37.53874912	1.603965E-011	9.296458E-013	0	0.000000E+000
1	37.53877688	9.296458E-013	1.603965E-011	1	0.000000E+000
1	37.54046288	1.603965E-011	9.296458E-013	0	0.000000E+000
1	37.54048595	9.296458E-013	1.603965E-011	1	0.000000E+000
1	37.54082287	1.603965E-011	9.296458E-013	0	0.000000E+000
1	37.54085763	9.296458E-013	1.603965E-011	1	0.000000E+000
1	37.54197912	1.603965E-011	9.296458E-013	0	0.000000E+000
1	37.54200577	9.296458E-013	1.603965E-011	1	0.000000E+000
1	37.54206387	1.603965E-011	9.296458E-013	0	0.000000E+000
1	37.54207899	9.296458E-013	1.603965E-011	1	0.000000E+000
1	37.54241210	1.603965E-011	9.296458E-013	0	0.000000E+000
1	37.54244049	9.296458E-013	1.603965E-011	1	0.000000E+000
1	37.54264952	1.603965E-011	9.296458E-013	0	0.000000E+000
1	37.54269614	9.296458E-013	1.603965E-011	1	0.000000E+000
1	37.54374740	1.603965E-011	9.296458E-013	0	0.000000E+000
1	37.54504020	9.296458E-013	1.603965E-011	1	0.000000E+000
1	37.54532133	1.603965E-011	9.296458E-013	0	0.000000E+000
1	37.54539466	9.296458E-013	1.603965E-011	1	0.000000E+000
1	37.54704749	1.603965E-011	9.296458E-013	0	0.000000E+000
1	37.54710219	9.296458E-013	1.603965E-011	1	0.000000E+000
1	37.54717066	1.603965E-011	9.296458E-013	0	0.000000E+000
1	37.54736369	9.296458E-013	1.603965E-011	1	0.000000E+000
1	37.54792461	1.603965E-011	9.296458E-013	0	0.000000E+000
1	37.54890257	9.296458E-013	1.603965E-011	1	0.000000E+000
1	37.54931256	1.603965E-011	9.296458E-013	0	0.000000E+000
1	37.55048619	9.296458E-013	1.603965E-011	1	0.000000E+000
1	37.55151215	1.603965E-011	9.296458E-013	0	0.000000E+000
1	37.55153499	9.296458E-013	1.603965E-011	1	0.000000E+000
1	37.55197281	1.603965E-011	9.296458E-013	0	0.000000E+000
1	37.55197912	9.296458E-013	1.603965E-011	1	0.000000E+000
1	37.55214222	1.603965E-011	9.296458E-013	0	0.000000E+000
1	37.55217558	9.296458E-013	1.603965E-011	1	0.000000E+000
1	37.55510197	1.603965E-011	9.296458E-013	0	0.000000E+000
1	37.55515552	9.296458E-013	1.603965E-011	1	0.000000E+000
1	37.55744045	1.603965E-011	9.296458E-013	0	0.000000E+000
1	37.55746682	9.296458E-013	1.603965E-011	1	0.000000E+000
1	37.56132883	1.603965E-011	9.296458E-013	0	0.000000E+000
1	37.56138747	9.296458E-013	1.603965E-011	1	0.000000E+000
1	37.56409018	1.603965E-011	9.296458E-013	0	0.000000E+000
1	37.56412680	9.296458E-013	1.603965E-011	1	0.000000E+000
1	37.56534036	1.603965E-011	9.296458E-013	0	0.000000E+000
1	37.56552088	9.296458E-013	1.603965E-011	1	0.000000E+000
1	37.56697286	1.603965E-011	9.296458E-013	0	0.000000E+000
1	37.56702602	9.296458E-013	1.603965E-011	1	0.000000E+000
1	37.56740982	1.603965E-011	9.296458E-013	0	0.000000E+000
1	37.56743853	9.296458E-013	1.603965E-011	1	0.000000E+000
1	37.56877686	1.603965E-011	9.296458E-013	0	0.000000E+000
1	37.57431673	9.296458E-013	1.603965E-011	1	0.000000E+000
1	37.57488155	1.603965E-011	9.296458E-013	0	0.000000E+000
1	37.57490418	9.296458E-013	1.603965E-011	1	0.000000E+000
1	37.57631075	1.603965E-011	9.296458E-013	0	0.000000E+000
1	37.57646329	9.296458E-013	1.603965E-011	1	0.000000E+000
1	37.57834703	1.603965E-011	9.296458E-013	0	0.000000E+000
1	37.57838767	9.296458E-013	1.603965E-011	1	0.000000E+000
1	37.57979143	1.603965E-011	9.296458E-013	0	0.000000E+000
1	37.58141969	9.296458E-013	1.603965E-011	1	0.000000E+000
1	37.58169943	1.603965E-011	9.296458E-013	0	0.000000E+000
1	37.58176202	9.296458E-013	1.603965E-011	1	0.000000E+000
1	37.58374307	1.603965E-011	9.296458E-013	0	0.000000E+000
1	37.58377403	9.296458E-013	1.603965E-011	1	0.000000E+000
1	37.58448566	1.603965E-011	9.296458E-013	0	0.000000E+000
1	37.58451823	9.296458E-013	1.603965E-011	1	0.000000E+000
1	37.58655568	1.603965E-011	9.296458E-013	0	0.000000E+000
1	37.58674811	9.296458E-013	1.603965E-011	1	0.000000E+000
1	37.59005833	1.603965E-011	9.296458E-013	0	0.000000E+000
1	37.59011265	9.296458E-013	1.603965E-011	1	0.000000E+000
1	37.59907829	1.603965E-011	9.296458E-013	0	0.000000E+000
1	37.59908770	9.296458E-013	1.603965E-011	1	0.000000E+000
1	37.60030806	1.603965E-011	9.296458E-013	0	0.000000E+000
1	37.60034202	9.296458E-013	1.603965E-011	1	0.000000E+000
1	37.60051522	1.603965E-011	9.296458E-013	0	0.000000E+000
1	37.60053991	9.296458E-013	1.603965E-011	1	0.000000E+000
1	37.60098893	1.603965E-011	9.296458E-013	0	0.000000E+000
1	37.60101472	9.296458E-013	1.603965E-011	1	0.000000E+000
1	37.60713314	1.603965E-011	9.296458E-013	0	0.000000E+000
1	37.60720160	9.296458E-013	1.603965E-011	1	0.000000E+000
1	37.61335582	1.603965E-011	9.296458E-013	0	0.000000E+000
1	37.61337022	9.296458E-013	1.603965E-011	1	0.000000E+000
1	37.61352791	1.603965E-011	9.296458E-013	0	0.000000E+000
1	37.61355285	9.296458E-013	1.603965E-011	1	0.000000E+000
1	37.61418408	1.603965E-011	9.296458E-013	0	0.000000E+000
1	37.61422097	9.296458E-013	1.603965E-011	1	0.000000E+000
1	37.61466143	1.603965E-011	9.296458E-013	0	0.000000E+000
1	37.61469694	9.296458E-013	1.603965E-011	1	0.000000E+000
1	37.61588533	1.603965E-011	9.296458E-013	0	0.000000E+000
1	37.63140057	9.296458E-013	1.603965E-011	1	0.000000E+000
1	37.63163638	1.603965E-011	9.296458E-013	0	0.000000E+000
1	37.63171767	9.296458E-013	1.603965E-011	1	0.000000E+000
1	37.63254975	1.603965E-011	9.296458E-013	0	0.000000E+000
1	37.63260945	9.296458E-013	1.603965E-011	1	0.000000E+000
1	37.63304510	1.603965E-011	9.296458E-013	0	0.000000E+000
1	37.63403093	9.296458E-013	1.603965E-011	1	0.000000E+000
1	37.63440256	1.603965E-011	9.296458E-013	0	0.000000E+000
1	37.63446292	9.296458E-013	1.603965E-011	1	0.000000E+000
1	37.63558768	1.603965E-011	9.296458E-013	0	0.000000E+000
1	37.63559376	9.296458E-013	1.603965E-011	1	0.000000E+000
1	37.63614954	1.603965E-011	9.296458E-013	0	0.000000E+000
1	37.63635745	9.296458E-013	1.603965E-011	1	0.000000E+000
1	37.63656790	1.603965E-011	9.296458E-013	0	0.000000E+000
1	37.63659330	9.296458E-013	1.603965E-011	1	0.000000E+000
1	37.63794948	1.603965E-011	9.296458E-013	0	0.000000E+000
1	37.63798645	9.296458E-013	1.603965E-011	1	0.000000E+000
1	37.63808787	1.603965E-011	9.296458E-013	0	0.000000E+000
1	37.63812667	9.296458E-013	1.603965E-011	1	0.000000E+000
1	37.63865025	1.603965E-011	9.296458E-013	0	0.000000E+000
1	37.63869084	9.296458E-013	1.603965E-011	1	0.000000E+000
1	37.63917012	1.603965E-011	9.296458E-013	0	0.000000E+000
1	37.63919068	9.296458E-013	1.603965E-011	1	0.000000E+000
1	37.64024158	1.603965E-011	9.296458E-013	0	0.000000E+000
1	37.64040555	9.296458E-013	1.603965E-011	1	0.000000E+000
1	37.64076291	1.603965E-011	9.296458E-013	0	0.000000E+000
1	38.33043249	1.030094E-012	1.614009E-011	1	0.000000E+000
1	38.33043300	1.614009E-011	1.030094E-012	0	0.000000E+000
1	38.33043428	1.030094E-012	1.614009E-011	1	0.000000E+000
1	38.33076155	1.614009E-011	1.030094E-012	0	0.000000E+000
1	38.33078747	1.030094E-012	1.614009E-011	1	0.000000E+000
1	38.33124846	1.614009E-011	1.030094E-012	0	0.000000E+000
1	38.33131745	1.030094E-012	1.614009E-011	1	0.000000E+000
1	38.33158929	1.614009E-011	1.030094E-012	0	0.000000E+000
1	38.33161155	1.030094E-012	1.614009E-011	1	0.000000E+000
1	38.33201864	1.614009E-011	1.030094E-012	0	0.000000E+000
1	38.33206355	1.030094E-012	1.614009E-011	1	0.000000E+000
1	38.33216683	1.614009E-011	1.030094E-012	0	0.000000E+000
1	38.33233137	1.030094E-012	1.614009E-011	1	0.000000E+000
1	38.33243768	1.614009E-011	1.030094E-012	0	0.000000E+000
1	38.33281535	1.030094E-012	1.614009E-011	1	0.000000E+000
1	38.33418590	1.614009E-011	1.030094E-012	0	0.000000E+000
1	38.33421522	1.030094E-012	1.614009E-011	1	0.000000E+000
1	38.33500895	1.614009E-011	1.030094E-012	0	0.000000E+000
1	38.33504467	1.030094E-012	1.614009E-011	1	0.000000E+000
1	38.33568654	1.614009E-011	1.030094E-012	0	0.000000E+000
1	38.33571125	1.030094E-012	1.614009E-011	1	0.000000E+000
1	38.33659622	1.614009E-011	1.030094E-012	0	0.000000E+000
1	38.33661839	1.030094E-012	1.614009E-011	1	0.000000E+000
1	38.33780481	1.614009E-011	1.030094E-012	0	0.000000E+000
1	38.33783785	1.030094E-012	1.614009E-011	1	0.000000E+000
1	38.33962003	1.614009E-011	1.030094E-012	0	0.000000E+000
1	38.33972976	1.030094E-012	1.614009E-011	1	0.000000E+000
1	38.34089843	1.614009E-011	1.030094E-012	0	0.000000E+000
1	38.34091095	1.030094E-012	1.614009E-011	1	0.000000E+000
1	38.34101820	1.614009E-011	1.030094E-012	0	0.000000E+000
1	38.34105165	1.030094E-012	1.614009E-011	1	0.000000E+000
1	38.34121631	1.614009E-011	1.030094E-012	0	0.000000E+000
1	38.34127281	1.030094E-012	1.614009E-011	1	0.000000E+000
1	38.34373592	1.614009E-011	1.030094E-012	0	0.000000E+000
1	38.34387619	1.030094E-012	1.614009E-011	1	0.000000E+000
1	38.34538041	1.614009E-011	1.030094E-012	0	0.000000E+000
1	38.34540721	1.030094E-012	1.614009E-011	1	0.000000E+000
1	38.34653961	1.614009E-011	1.030094E-012	0	0.000000E+000
1	38.34657364	1.030094E-012	1.614009E-011	1	0.000000E+000
1	38.34807273	1.614009E-011	1.030094E-012	0	0.000000E+000
1	38.34810254	1.030094E-012	1.614009E-011	1	0.000000E+000
1	38.34876230	1.614009E-011	1.030094E-012	0	0.000000E+000
1	38.34877981	1.030094E-012	1.614009E-011	1	0.000000E+000
1	38.34944831	1.614009E-011	1.030094E-012	0	0.000000E+000
1	38.34947717	1.030094E-012	1.614009E-011	1	0.000000E+000
1	38.35158424	1.614009E-011	1.030094E-012	0	0.000000E+000
1	38.35161713	1.030094E-012	1.614009E-011	1	0.000000E+000
1	38.35257189	1.614009E-011	1.030094E-012	0	0.000000E+000
1	38.35261095	1.030094E-012	1.614009E-011	1	0.000000E+000
1	38.35264359	1.614009E-011	1.030094E-012	0	0.000000E+000
1	38.35279186	1.030094E-012	1.614009E-011	1	0.000000E+000
1	38.35325537	1.614009E-011	1.030094E-012	0	0.000000E+000
1	38.35327112	1.030094E-012	1.614009E-011	1	0.000000E+000
1	38.35391743	1.614009E-011	1.030094E-012	0	0.000000E+000
1	38.35402794	1.030094E-012	1.614009E-011	1	0.000000E+000
1	38.35433497	1.614009E-011	1.030094E-012	0	0.000000E+000
1	38.35445000	1.030094E-012	1.614009E-011	1	0.000000E+000
1	38.35663601	1.614009E-011	1.030094E-012	0	0.000000E+000
1	38.35671133	1.030094E-012	1.614009E-011	1	0.000000E+000
1	38.35729711	1.614009E-011	1.030094E-012	0	0.000000E+000
1	38.39599496	1.030094E-012	1.614009E-011	1	0.000000E+000
1	38.39819356	1.614009E-011	1.030094E-012	0	0.000000E+000
1	38.39821964	1.030094E-012	1.614009E-011	1	0.000000E+000
1	38.39839964	1.614009E-011	1.030094E-012	0	0.000000E+000
1	38.66479368	9.541859E-013	1.606419E-011	1	0.000000E+000
1	38.66508419	1.606419E-011	9.541859E-013	0	0.000000E+000
1	38.66535485	9.541859E-013	1.606419E-011	1	0.000000E+000
1	38.66670226	1.606419E-011	9.541859E-013	0	0.000000E+000
1	38.66674565	9.541859E-013	1.606419E-011	1	0.000000E+000
1	38.66714939	1.606419E-011	9.541859E-013	0	0.000000E+000
1	38.66729378	9.541859E-013	1.606419E-011	1	0.000000E+000
1	38.66746899	1.606419E-011	9.541859E-013	0	0.000000E+000
1	38.66748961	9.541859E-013	1.606419E-011	1	0.000000E+000
1	38.66847002	1.606419E-011	9.541859E-013	0	0.000000E+000
1	38.66851104	9.541859E-013	1.606419E-011	1	0.000000E+000
1	38.66856610	1.606419E-011	9.541859E-013	0	0.000000E+000
1	38.66868200	9.541859E-013	1.606419E-011	1	0.000000E+000
1	38.66914645	1.606419E-011	9.541859E-013	0	0.000000E+000
1	38.66919905	9.541859E-013	1.606419E-011	1	0.000000E+000
1	38.66966062	1.606419E-011	9.541859E-013	0	0.000000E+000
1	38.66969638	9.541859E-013	1.606419E-011	1	0.000000E+000
1	38.67079764	1.606419E-011	9.541859E-013	0	0.000000E+000
1	38.98020647	9.183354E-013	1.602834E-011	1	0.000000E+000
1	38.98246680	1.602834E-011	9.183354E-013	0	0.000000E+000
1	38.98250137	9.183354E-013	1.602834E-011	1	0.000000E+000
1	38.98267332	1.602834E-011	9.183354E-013	0	0.000000E+000
1	38.98560841	9.183354E-013	1.602834E-011	1	0.000000E+000
1	38.98698740	1.602834E-011	9.183354E-013	0	0.000000E+000
1	38.98699758	9.183354E-013	1.602834E-011	1	0.000000E+000
1	38.98835297	1.602834E-011	9.183354E-013	0	0.000000E+000
1	38.98839811	9.183354E-013	1.602834E-011	1	0.000000E+000
1	38.98886742	1.602834E-011	9.183354E-013	0	0.000000E+000
1	38.98893917	9.183354E-013	1.602834E-011	1	0.000000E+000
1	38.98944262	1.602834E-011	9.183354E-013	0	0.000000E+000
1	38.98950315	9.183354E-013	1.602834E-011	1	0.000000E+000
1	38.98950855	1.602834E-011	9.183354E-013	0	0.000000E+000
1	38.98971109	9.183354E-013	1.602834E-011	1	0.000000E+000
1	38.99018252	1.602834E-011	9.183354E-013	0	0.000000E+000
1	38.99018618	9.183354E-013	1.602834E-011	1	0.000000E+000
1	38.99022886	1.602834E-011	9.183354E-013	0	0.000000E+000
1	38.99026411	9.183354E-013	1.602834E-011	1	0.000000E+000
1	38.99175246	1.602834E-011	9.183354E-013	0	0.000000E+000
1	38.99177370	9.183354E-013	1.602834E-011	1	0.000000E+000
1	38.99380409	1.602834E-011	9.183354E-013	0	0.000000E+000
1	38.99457720	9.183354E-013	1.602834E-011	1	0.000000E+000
1	38.99643876	1.602834E-011	9.183354E-013	0	0.000000E+000
1	38.99653537	9.183354E-013	1.602834E-011	1	0.000000E+000
1	38.99718133	1.602834E-011	9.183354E-013	0	0.000000E+000
1	38.99723366	9.183354E-013	1.602834E-011	1	0.000000E+000
1	38.99806334	1.602834E-011	9.183354E-013	0	0.000000E+000
1	38.99809600	9.183354E-013	1.602834E-011	1	0.000000E+000
1	38.99834019	1.602834E-011	9.183354E-013	0	0.000000E+000
1	38.99836909	9.183354E-013	1.602834E-011	1	0.000000E+000
1	38.99889746	1.602834E-011	9.183354E-013	0	0.000000E+000
1	38.99896286	9.183354E-013	1.602834E-011	1	0.000000E+000
1	38.99942921	1.602834E-011	9.183354E-013	0	0.000000E+000
1	38.99944899	9.183354E-013	1.602834E-011	1	0.000000E+000
1	39.00115861	1.602834E-011	9.183354E-013	0	0.000000E+000
1	39.00167314	9.183354E-013	1.602834E-011	1	0.000000E+000
1	39.00205907	1.602834E-011	9.183354E-013	0	0.000000E+000
1	39.00208034	9.183354E-013	1.602834E-011	1	0.000000E+000
1	39.00288064	1.602834E-011	9.183354E-013	0	0.000000E+000
1	39.00295171	9.183354E-013	1.602834E-011	1	0.000000E+000
1	39.00764524	1.602834E-011	9.183354E-013	0	0.000000E+000
1	39.00767415	9.183354E-013	1.602834E-011	1	0.000000E+000
1	39.00776777	1.602834E-011	9.183354E-013	0	0.000000E+000
1	39.00779658	9.183354E-013	1.602834E-011	1	0.000000E+000
1	39.00990022	1.602834E-011	9.183354E-013	0	0.000000E+000
1	39.00992113	9.183354E-013	1.602834E-011	1	0.000000E+000
1	39.01002319	1.602834E-011	9.183354E-013	0	0.000000E+000
1	39.01007202	9.183354E-013	1.602834E-011	1	0.000000E+000
1	39.01055950	1.602834E-011	9.183354E-013	0	0.000000E+000
1	39.01058935	9.183354E-013	1.602834E-011	1	0.000000E+000
1	39.01151360	1.602834E-011	9.183354E-013	0	0.000000E+000
1	39.01155654	9.183354E-013	1.602834E-011	1	0.000000E+000
1	39.01290772	1.602834E-011	9.183354E-013	0	0.000000E+000
1	39.01293076	9.183354E-013	1.602834E-011	1	0.000000E+000
1	39.01535829	1.602834E-011	9.183354E-013	0	0.000000E+000
1	39.01536748	9.183354E-013	1.602834E-011	1	0.000000E+000
1	39.01561301	1.602834E-011	9.183354E-013	0	0.000000E+000
1	39.01564961	9.183354E-013	1.602834E-011	1	0.000000E+000
1	39.01677195	1.602834E-011	9.183354E-013	0	0.000000E+000
1	39.01691060	9.183354E-013	1.602834E-011	1	0.000000E+000
1	39.01734753	1.602834E-011	9.183354E-013	0	0.000000E+000
1	39.01737040	9.183354E-013	1.602834E-011	1	0.000000E+000
1	39.01811479	1.602834E-011	9.183354E-013	0	0.000000E+000
1	39.01812856	9.183354E-013	1.602834E-011	1	0.000000E+000
1	39.02118011	1.602834E-011	9.183354E-013	0	0.000000E+000
1	39.02163178	9.183354E-013	1.602834E-011	1	0.000000E+000
1	39.02515630	1.602834E-011	9.183354E-013	0	0.000000E+000
1	39.02573985	9.183354E-013	1.602834E-011	1	0.000000E+000
1	39.02604139	1.602834E-011	9.183354E-013	0	0.000000E+000
1	39.02605682	9.183354E-013	1.602834E-011	1	0.000000E+000
1	39.02612754	1.602834E-011	9.183354E-013	0	0.000000E+000
1	39.02618020	9.183354E-013	1.602834E-011	1	0.000000E+000
1	39.02731973	1.602834E-011	9.183354E-013	0	0.000000E+000
1	39.02824028	9.183354E-013	1.602834E-011	1	0.000000E+000
1	39.02864871	1.602834E-011	9.183354E-013	0	0.000000E+000
1	39.02867519	9.183354E-013	1.602834E-011	1	0.000000E+000
1	39.02987883	1.602834E-011	9.183354E-013	0	0.000000E+000
1	39.02991173	9.183354E-013	1.602834E-011	1	0.000000E+000
1	39.03052261	1.602834E-011	9.183354E-013	0	0.000000E+000
1	39.03054282	9.183354E-013	1.602834E-011	1	0.000000E+000
1	39.03071135	1.602834E-011	9.183354E-013	0	0.000000E+000
1	39.03079856	9.183354E-013	1.602834E-011	1	0.000000E+000
1	39.03110247	1.602834E-011	9.183354E-013	0	0.000000E+000
1	39.03112470	9.183354E-013	1.602834E-011	1	0.000000E+000
1	39.03120260	1.602834E-011	9.183354E-013	0	0.000000E+000
1	39.03816001	9.183354E-013	1.602834E-011	1	0.000000E+000
1	39.03870857	1.602834E-011	9.183354E-013	0	0.000000E+000
1	39.03872061	9.183354E-013	1.602834E-011	1	0.000000E+000
1	39.03919576	1.602834E-011	9.183354E-013	0	0.000000E+000
1	39.03927267	9.183354E-013	1.602834E-011	1	0.000000E+000
1	39.04143395	1.602834E-011	9.183354E-013	0	0.000000E+000
1	39.04144345	9.183354E-013	1.602834E-011	1	0.000000E+000
1	39.04165998	1.602834E-011	9.183354E-013	0	0.000000E+000
1	39.04173384	9.183354E-013	1.602834E-011	1	0.000000E+000
1	39.04299181	1.602834E-011	9.183354E-013	0	0.000000E+000
1	39.04304425	9.183354E-013	1.602834E-011	1	0.000000E+000
1	39.04370691	1.602834E-011	9.183354E-013	0	0.000000E+000
1	39.04373714	9.183354E-013	1.602834E-011	1	0.000000E+000
1	39.04421683	1.602834E-011	9.183354E-013	0	0.000000E+000
1	39.04451750	9.183354E-013	1.602834E-011	1	0.000000E+000
1	39.04502550	1.602834E-011	9.183354E-013	0	0.000000E+000
1	39.04523452	9.183354E-013	1.602834E-011	1	0.000000E+000
1	39.04646566	1.602834E-011	9.183354E-013	0	0.000000E+000
1	39.04702014	9.183354E-013	1.602834E-011	1	0.000000E+000
1	39.04786177	1.602834E-011	9.183354E-013	0	0.000000E+000
1	39.04788034	9.183354E-013	1.602834E-011	1	0.000000E+000
1	39.04850973	1.602834E-011	9.183354E-013	0	0.000000E+000
1	39.04853549	9.183354E-013	1.602834E-011	1	0.000000E+000
1	39.05016330	1.602834E-011	9.183354E-013	0	0.000000E+000
1	39.05020182	9.183354E-013	1.602834E-011	1	0.000000E+000
1	39.05121958	1.602834E-011	9.183354E-013	0	0.000000E+000
1	39.05127750	9.183354E-013	1.602834E-011	1	0.000000E+000
1	39.05134383	1.602834E-011	9.183354E-013	0	0.000000E+000
1	39.05150502	9.183354E-013	1.602834E-011	1	0.000000E+000
1	39.05279600	1.602834E-011	9.183354E-013	0	0.000000E+000
1	39.05280663	9.183354E-013	1.602834E-011	1	0.000000E+000
1	39.05374645	1.602834E-011	9.183354E-013	0	0.000000E+000
1	39.05376990	9.183354E-013	1.602834E-011	1	0.000000E+000
1	39.05866022	1.602834E-011	9.183354E-013	0	0.000000E+000
1	39.05881812	9.183354E-013	1.602834E-011	1	0.000000E+000
1	39.05969061	1.602834E-011	9.183354E-013	0	0.000000E+000
1	39.05971340	9.183354E-013	1.602834E-011	1	0.000000E+000
1	39.06002393	1.602834E-011	9.183354E-013	0	0.000000E+000
1	39.06004403	9.183354E-013	1.602834E-011	1	0.000000E+000
1	39.06386946	1.602834E-011	9.183354E-013	0	0.000000E+000
1	39.06417257	9.183354E-013	1.602834E-011	1	0.000000E+000
1	39.06428200	1.602834E-011	9.183354E-013	0	0.000000E+000
1	39.06428321	9.183354E-013	1.602834E-011	1	0.000000E+000
1	39.06488862	1.602834E-011	9.183354E-013	0	0.000000E+000
1	39.06491667	9.183354E-013	1.602834E-011	1	0.000000E+000
1	39.06547871	1.602834E-011	9.183354E-013	0	0.000000E+000
1	39.06550384	9.183354E-013	1.602834E-011	1	0.000000E+000
1	39.06627656	1.602834E-011	9.183354E-013	0	0.000000E+000
1	39.06630610	9.183354E-013	1.602834E-011	1	0.000000E+000
1	39.06662056	1.602834E-011	9.183354E-013	0	0.000000E+000
1	39.06664835	9.183354E-013	1.602834E-011	1	0.000000E+000
1	39.06854532	1.602834E-011	9.183354E-013	0	0.000000E+000
1	39.06859228	9.183354E-013	1.602834E-011	1	0.000000E+000
1	39.07079019	1.602834E-011	9.183354E-013	0	0.000000E+000
1	39.07083668	9.183354E-013	1.602834E-011	1	0.000000E+000
1	39.07210112	1.602834E-011	9.183354E-013	0	0.000000E+000
1	39.07212683	9.183354E-013	1.602834E-011	1	0.000000E+000
1	39.07596838	1.602834E-011	9.183354E-013	0	0.000000E+000
1	39.07597960	9.183354E-013	1.602834E-011	1	0.000000E+000
1	39.07713472	1.602834E-011	9.183354E-013	0	0.000000E+000
1	39.07717096	9.183354E-013	1.602834E-011	1	0.000000E+000
1	39.08121757	1.602834E-011	9.183354E-013	0	0.000000E+000
1	39.10435281	9.183354E-013	1.602834E-011	1	0.000000E+000
1	39.10608017	1.602834E-011	9.183354E-013	0	0.000000E+000
1	39.10612144	9.183354E-013	1.602834E-011	1	0.000000E+000
1	39.10913215	1.602834E-011	9.183354E-013	0	0.000000E+000
1	39.10917476	9.183354E-013	1.602834E-011	1	0.000000E+000
1	39.11277939	1.602834E-011	9.183354E-013	0	0.000000E+000
1	39.11281197	9.183354E-013	1.602834E-011	1	0.000000E+000
1	39.11351734	1.602834E-011	9.183354E-013	0	0.000000E+000
1	39.11352865	9.183354E-013	1.602834E-011	1	0.000000E+000
1	39.11440146	1.602834E-011	9.183354E-013	0	0.000000E+000
1	39.11442243	9.183354E-013	1.602834E-011	1	0.000000E+000
1	39.11659496	1.602834E-011	9.183354E-013	0	0.000000E+000
1	39.11664375	9.183354E-013	1.602834E-011	1	0.000000E+000
1	39.11756633	1.602834E-011	9.183354E-013	0	0.000000E+000
1	39.11852004	9.183354E-013	1.602834E-011	1	0.000000E+000
1	39.11877223	1.602834E-011	9.183354E-013	0	0.000000E+000
1	39.11881218	9.183354E-013	1.602834E-011	1	0.000000E+000
1	39.12126132	1.602834E-011	9.183354E-013	0	0.000000E+000
1	39.12131158	9.183354E-013	1.602834E-011	1	0.000000E+000
1	39.12137935	1.602834E-011	9.183354E-013	0	0.000000E+000
1	39.12153583	9.183354E-013	1.602834E-011	1	0.000000E+000
1	39.12223369	1.602834E-011	9.183354E-013	0	0.000000E+000
1	39.12242141	9.183354E-013	1.602834E-011	1	0.000000E+000
1	39.12427932	1.602834E-011	9.183354E-013	0	0.000000E+000
1	39.12430533	9.183354E-013	1.602834E-011	1	0.000000E+000
1	39.12490023	1.602834E-011	9.183354E-013	0	0.000000E+000
1	39.12492857	9.183354E-013	1.602834E-011	1	0.000000E+000
1	39.12529641	1.602834E-011	9.183354E-013	0	0.000000E+000
1	39.12530935	9.183354E-013	1.602834E-011	1	0.000000E+000
1	39.12563055	1.602834E-011	9.183354E-013	0	0.000000E+000
1	39.12566694	9.183354E-013	1.602834E-011	1	0.000000E+000
1	39.12599125	1.602834E-011	9.183354E-013	0	0.000000E+000
1	39.12607162	9.183354E-013	1.602834E-011	1	0.000000E+000
1	39.12746213	1.602834E-011	9.183354E-013	0	0.000000E+000
1	39.16384766	9.183354E-013	1.602834E-011	1	0.000000E+000
1	39.16536745	1.602834E-011	9.183354E-013	0	0.000000E+000
1	39.16540787	9.183354E-013	1.602834E-011	1	0.000000E+000
1	39.16584488	1.602834E-011	9.183354E-013	0	0.000000E+000
1	39.16663281	9.183354E-013	1.602834E-011	1	0.000000E+000
1	39.16718082	1.602834E-011	9.183354E-013	0	0.000000E+000
1	39.16718458	9.183354E-013	1.602834E-011	1	0.000000E+000
1	39.16759535	1.602834E-011	9.183354E-013	0	0.000000E+000
1	39.16763840	9.183354E-013	1.602834E-011	1	0.000000E+000
1	39.16834470	1.602834E-011	9.183354E-013	0	0.000000E+000
1	39.16837089	9.183354E-013	1.602834E-011	1	0.000000E+000
1	39.16916195	1.602834E-011	9.183354E-013	0	0.000000E+000
1	39.16917300	9.183354E-013	1.602834E-011	1	0.000000E+000
1	39.17018330	1.602834E-011	9.183354E-013	0	0.000000E+000
1	39.17023505	9.183354E-013	1.602834E-011	1	0.000000E+000
1	39.17318539	1.602834E-011	9.183354E-013	0	0.000000E+000
1	39.17377148	9.183354E-013	1.602834E-011	1	0.000000E+000
1	39.17579277	1.602834E-011	9.183354E-013	0	0.000000E+000
1	39.17583225	9.183354E-013	1.602834E-011	1	0.000000E+000
1	39.17822252	1.602834E-011	9.183354E-013	0	0.000000E+000
1	39.17825461	9.183354E-013	1.602834E-011	1	0.000000E+000
1	39.17847132	1.602834E-011	9.183354E-013	0	0.000000E+000
1	39.17848868	9.183354E-013	1.602834E-011	1	0.000000E+000
1	39.17968219	1.602834E-011	9.183354E-013	0	0.000000E+000
1	39.17970714	9.183354E-013	1.602834E-011	1	0.000000E+000
1	39.17990705	1.602834E-011	9.183354E-013	0	0.000000E+000
1	39.17992432	9.183354E-013	1.602834E-011	1	0.000000E+000
1	39.18027144	1.602834E-011	9.183354E-013	0	0.000000E+000
1	39.18058599	9.183354E-013	1.602834E-011	1	0.000000E+000
1	39.18128721	1.602834E-011	9.183354E-013	0	0.000000E+000
1	39.18132024	9.183354E-013	1.602834E-011	1	0.000000E+000
1	39.18138215	1.602834E-011	9.183354E-013	0	0.000000E+000
1	39.18139607	9.183354E-013	1.602834E-011	1	0.000000E+000
1	39.18150067	1.602834E-011	9.183354E-013	0	0.000000E+000
1	39.18151158	9.183354E-013	1.602834E-011	1	0.000000E+000
1	39.18337738	1.602834E-011	9.183354E-013	0	0.000000E+000
1	39.18344034	9.183354E-013	1.602834E-011	1	0.000000E+000
1	39.18536524	1.602834E-011	9.183354E-013	0	0.000000E+000
1	39.18540047	9.183354E-013	1.602834E-011	1	0.000000E+000
1	39.18706791	1.602834E-011	9.183354E-013	0	0.000000E+000
1	39.18709188	9.183354E-013	1.602834E-011	1	0.000000E+000
1	39.18904833	1.602834E-011	9.183354E-013	0	0.000000E+000
1	39.18906152	9.183354E-013	1.602834E-011	1	0.000000E+000
1	39.18915460	1.602834E-011	9.183354E-013	0	0.000000E+000
1	39.18918860	9.183354E-013	1.602834E-011	1	0.000000E+000
1	39.19026189	1.602834E-011	9.183354E-013	0	0.000000E+000
1	39.19028301	9.183354E-013	1.602834E-011	1	0.000000E+000
1	39.19039667	1.602834E-011	9.183354E-013	0	0.000000E+000
1	39.19044170	9.183354E-013	1.602834E-011	1	0.000000E+000
1	39.19659543	1.602834E-011	9.183354E-013	0	0.000000E+000
1	39.19661169	9.183354E-013	1.602834E-011	1	0.000000E+000
1	39.19757373	1.602834E-011	9.183354E-013	0	0.000000E+000
1	39.19758887	9.183354E-013	1.602834E-011	1	0.000000E+000
1	39.20111372	1.602834E-011	9.183354E-013	0	0.000000E+000
1	39.20116263	9.183354E-013	1.602834E-011	1	0.000000E+000
1	39.20163319	1.602834E-011	9.183354E-013	0	0.000000E+000
1	39.20165002	9.183354E-013	1.602834E-011	1	0.000000E+000
1	39.20281476	1.602834E-011	9.183354E-013	0	0.000000E+000
1	39.20283318	9.183354E-013	1.602834E-011	1	0.000000E+000
1	39.20313931	1.602834E-011	9.183354E-013	0	0.000000E+000
1	39.20543094	9.183354E-013	1.602834E-011	1	0.000000E+000
1	39.20863817	1.602834E-011	9.183354E-013	0	0.000000E+000
1	39.20865861	9.183354E-013	1.602834E-011	1	0.000000E+000
1	39.20881674	1.602834E-011	9.183354E-013	0	0.000000E+000
1	39.29830757	9.549624E-013	1.606496E-011	1	0.000000E+000
1	39.29937789	1.606496E-011	9.549624E-013	0	0.000000E+000
1	39.29939396	9.549624E-013	1.606496E-011	1	0.000000E+000
1	39.30414911	1.606496E-011	9.549624E-013	0	0.000000E+000
1	39.30421112	9.549624E-013	1.606496E-011	1	0.000000E+000
1	39.30525916	1.606496E-011	9.549624E-013	0	0.000000E+000
1	39.30533029	9.549624E-013	1.606496E-011	1	0.000000E+000
1	39.30555646	1.606496E-011	9.549624E-013	0	0.000000E+000
1	39.30559407	9.549624E-013	1.606496E-011	1	0.000000E+000
1	39.30611521	1.606496E-011	9.549624E-013	0	0.000000E+000
1	39.31006782	9.549624E-013	1.606496E-011	1	0.000000E+000
1	39.31128170	1.606496E-011	9.549624E-013	0	0.000000E+000
1	39.31129867	9.549624E-013	1.606496E-011	1	0.000000E+000
1	39.31179276	1.606496E-011	9.549624E-013	0	0.000000E+000
1	39.31182002	9.549624E-013	1.606496E-011	1	0.000000E+000
1	39.31425492	1.606496E-011	9.549624E-013	0	0.000000E+000
1	39.31426104	9.549624E-013	1.606496E-011	1	0.000000E+000
1	39.31485973	1.606496E-011	9.549624E-013	0	0.000000E+000
1	39.31487307	9.549624E-013	1.606496E-011	1	0.000000E+000
1	39.31996074	1.606496E-011	9.549624E-013	0	0.000000E+000
1	39.31999403	9.549624E-013	1.606496E-011	1	0.000000E+000
1	39.32083918	1.606496E-011	9.549624E-013	0	0.000000E+000
1	39.32085632	9.549624E-013	1.606496E-011	1	0.000000E+000
1	39.32138626	1.606496E-011	9.549624E-013	0	0.000000E+000
1	39.32140673	9.549624E-013	1.606496E-011	1	0.000000E+000
1	39.32171524	1.606496E-011	9.549624E-013	0	0.000000E+000
1	39.32181702	9.549624E-013	1.606496E-011	1	0.000000E+000
1	39.32266440	1.606496E-011	9.549624E-013	0	0.000000E+000
1	39.32273027	9.549624E-013	1.606496E-011	1	0.000000E+000
1	39.32401306	1.606496E-011	9.549624E-013	0	0.000000E+000
1	39.32420992	9.549624E-013	1.606496E-011	1	0.000000E+000
1	39.32441754	1.606496E-011	9.549624E-013	0	0.000000E+000
1	39.32476688	9.549624E-013	1.606496E-011	1	0.000000E+000
1	39.32550584	1.606496E-011	9.549624E-013	0	0.000000E+000
1	39.32560673	9.549624E-013	1.606496E-011	1	0.000000E+000
1	39.32596200	1.606496E-011	9.549624E-013	0	0.000000E+000
1	39.32598532	9.549624E-013	1.606496E-011	1	0.000000E+000
1	39.32677421	1.606496E-011	9.549624E-013	0	0.000000E+000
1	39.32681412	9.549624E-013	1.606496E-011	1	0.000000E+000
1	39.32811198	1.606496E-011	9.549624E-013	0	0.000000E+000
1	39.32982728	9.549624E-013	1.606496E-011	1	0.000000E+000
1	39.32994113	1.606496E-011	9.549624E-013	0	0.000000E+000
1	39.35459156	9.549624E-013	1.606496E-011	1	0.000000E+000
1	39.35489134	1.606496E-011	9.549624E-013	0	0.000000E+000
1	39.35493503	9.549624E-013	1.606496E-011	1	0.000000E+000
1	39.35511393	1.606496E-011	9.549624E-013	0	0.000000E+000
1	39.35517030	9.549624E-013	1.606496E-011	1	0.000000E+000
1	39.35579990	1.606496E-011	9.549624E-013	0	0.000000E+000
1	39.35590432	9.549624E-013	1.606496E-011	1	0.000000E+000
1	39.35594922	1.606496E-011	9.549624E-013	0	0.000000E+000
1	39.35597567	9.549624E-013	1.606496E-011	1	0.000000E+000
1	39.35666022	1.606496E-011	9.549624E-013	0	0.000000E+000
1	39.35685553	9.549624E-013	1.606496E-011	1	0.000000E+000
1	39.35862789	1.606496E-011	9.549624E-013	0	0.000000E+000
1	39.35867690	9.549624E-013	1.606496E-011	1	0.000000E+000
1	39.35880577	1.606496E-011	9.549624E-013	0	0.000000E+000
1	39.35885762	9.549624E-013	1.606496E-011	1	0.000000E+000
1	39.36013604	1.606496E-011	9.549624E-013	0	0.000000E+000
1	39.36020224	9.549624E-013	1.606496E-011	1	0.000000E+000
1	39.36029179	1.606496E-011	9.549624E-013	0	0.000000E+000
1	39.51928876	7.057318E-013	1.581573E-011	1	0.000000E+000
1	39.51973912	1.581573E-011	7.057318E-013	0	0.000000E+000
1	39.51979871	7.057318E-013	1.581573E-011	1	0.000000E+000
1	39.52041012	1.581573E-011	7.057318E-013	0	0.000000E+000
1	39.52043524	7.057318E-013	1.581573E-011	1	0.000000E+000
1	39.52066139	1.581573E-011	7.057318E-013	0	0.000000E+000
1	39.52069596	7.057318E-013	1.581573E-011	1	0.000000E+000
1	39.52144711	1.581573E-011	7.057318E-013	0	0.000000E+000
1	39.52150288	7.057318E-013	1.581573E-011	1	0.000000E+000
1	39.52279215	1.581573E-011	7.057318E-013	0	0.000000E+000
1	39.52283625	7.057318E-013	1.581573E-011	1	0.000000E+000
1	39.52428856	1.581573E-011	7.057318E-013	0	0.000000E+000
1	39.57405172	7.057318E-013	1.581573E-011	1	0.000000E+000
1	39.57419867	1.581573E-011	7.057318E-013	0	0.000000E+000
1	39.57448959	7.057318E-013	1.581573E-011	1	0.000000E+000
1	39.57567257	1.581573E-011	7.057318E-013	0	0.000000E+000
1	39.57626446	7.057318E-013	1.581573E-011	1	0.000000E+000
1	39.57631807	1.581573E-011	7.057318E-013	0	0.000000E+000
1	39.57635461	7.057318E-013	1.581573E-011	1	0.000000E+000
1	39.57700700	1.581573E-011	7.057318E-013	0	0.000000E+000
1	39.57704911	7.057318E-013	1.581573E-011	1	0.000000E+000
1	39.57709632	1.581573E-011	7.057318E-013	0	0.000000E+000
1	39.57710404	7.057318E-013	1.581573E-011	1	0.000000E+000
1	39.58009363	1.581573E-011	7.057318E-013	0	0.000000E+000
1	39.58013318	7.057318E-013	1.581573E-011	1	0.000000E+000
1	39.58167075	1.581573E-011	7.057318E-013	0	0.000000E+000
1	39.58169535	7.057318E-013	1.581573E-011	1	0.000000E+000
1	39.58178869	1.581573E-011	7.057318E-013	0	0.000000E+000
1	39.58180391	7.057318E-013	1.581573E-011	1	0.000000E+000
1	39.58373772	1.581573E-011	7.057318E-013	0	0.000000E+000
1	39.58375880	7.057318E-013	1.581573E-011	1	0.000000E+000
1	39.58486703	1.581573E-011	7.057318E-013	0	0.000000E+000
1	39.58489014	7.057318E-013	1.581573E-011	1	0.000000E+000
1	39.58590579	1.581573E-011	7.057318E-013	0	0.000000E+000
1	39.58636054	7.057318E-013	1.581573E-011	1	0.000000E+000
1	39.58722043	1.581573E-011	7.057318E-013	0	0.000000E+000
1	39.58748359	7.057318E-013	1.581573E-011	1	0.000000E+000
1	39.59046715	1.581573E-011	7.057318E-013	0	0.000000E+000
1	39.59120897	7.057318E-013	1.581573E-011	1	0.000000E+000
1	39.59377441	1.581573E-011	7.057318E-013	0	0.000000E+000
1	39.59386919	7.057318E-013	1.581573E-011	1	0.000000E+000
1	39.59409317	1.581573E-011	7.057318E-013	0	0.000000E+000
1	39.59417859	7.057318E-013	1.581573E-011	1	0.000000E+000
1	39.59533193	1.581573E-011	7.057318E-013	0	0.000000E+000
1	39.59533525	7.057318E-013	1.581573E-011	1	0.000000E+000
1	39.59596719	1.581573E-011	7.057318E-013	0	0.000000E+000
1	39.59598565	7.057318E-013	1.581573E-011	1	0.000000E+000
1	39.59660549	1.581573E-011	7.057318E-013	0	0.000000E+000
1	39.59666194	7.057318E-013	1.581573E-011	1	0.000000E+000
1	39.59719271	1.581573E-011	7.057318E-013	0	0.000000E+000
1	39.59722557	7.057318E-013	1.581573E-011	1	0.000000E+000
1	39.59898055	1.581573E-011	7.057318E-013	0	0.000000E+000
1	39.60391528	7.057318E-013	1.581573E-011	1	0.000000E+000
1	39.60400582	1.581573E-011	7.057318E-013	0	0.000000E+000
1	39.60402203	7.057318E-013	1.581573E-011	1	0.000000E+000
1	39.60408290	1.581573E-011	7.057318E-013	0	0.000000E+000
1	39.60426342	7.057318E-013	1.581573E-011	1	0.000000E+000
1	39.60581477	1.581573E-011	7.057318E-013	0	0.000000E+000
1	39.60583061	7.057318E-013	1.581573E-011	1	0.000000E+000
1	39.60650199	1.581573E-011	7.057318E-013	0	0.000000E+000
1	39.60652187	7.057318E-013	1.581573E-011	1	0.000000E+000
1	39.61020899	1.581573E-011	7.057318E-013	0	0.000000E+000
1	39.61020900	7.057318E-013	1.581573E-011	1	0.000000E+000
1	39.61020899	1.581573E-011	7.057318E-013	0	0.000000E+000
1	39.61020900	7.057318E-013	1.581573E-011	1	0.000000E+000
1	39.61020899	1.581573E-011	7.057318E-013	0	0.000000E+000
1	39.61020900	7.057318E-013	1.581573E-011	1	0.000000E+000
1	39.61020899	1.581573E-011	7.057318E-013	0	0.000000E+000
1	39.61020900	7.057318E-013	1.581573E-011	1	0.000000E+000
1	39.61020899	1.581573E-011	7.057318E-013	0	0.000000E+000
1	39.61020900	7.057318E-013	1.581573E-011	1	0.000000E+000
1	39.61020899	1.581573E-011	7.057318E-013	0	0.000000E+000
1	39.61020900	7.057318E-013	1.581573E-011	1	0.000000E+000
1	39.61020899	1.581573E-011	7.057318E-013	0	0.000000E+000
1	39.61020900	7.057318E-013	1.581573E-011	1	0.000000E+000
1	39.61020899	1.581573E-011	7.057318E-013	0	0.000000E+000
1	39.61020900	7.057318E-013	1.581573E-011	1	0.000000E+000
1	39.61020899	1.581573E-011	7.057318E-013	0	0.000000E+000
1	39.61020900	7.057318E-013	1.581573E-011	1	0.000000E+000
1	39.61020899	1.581573E-011	7.057318E-013	0	0.000000E+000
1	39.61020900	7.057318E-013	1.581573E-011	1	0.000000E+000
1	39.61020899	1.581573E-011	7.057318E-013	0	0.000000E+000
1	39.61020900	7.057318E-013	1.581573E-011	1	0.000000E+000
1	39.61020899	1.581573E-011	7.057318E-013	0	0.000000E+000
1	39.61020900	7.057318E-013	1.581573E-011	1	0.000000E+000
1	39.61020899	1.581573E-011	7.057318E-013	0	0.000000E+000
1	39.61020900	7.057318E-013	1.581573E-011	1	0.000000E+000
1	39.61020899	1.581573E-011	7.057318E-013	0	0.000000E+000
1	39.61020900	7.057318E-013	1.581573E-011	1	0.000000E+000
1	39.61020899	1.581573E-011	7.057318E-013	0	0.000000E+000
1	39.61020900	7.057318E-013	1.581573E-011	1	0.000000E+000
1	39.61020899	1.581573E-011	7.057318E-013	0	0.000000E+000
1	39.61020900	7.057318E-013	1.581573E-011	1	0.000000E+000
1	39.61020899	1.581573E-011	7.057318E-013	0	0.000000E+000
1	40.21011599	8.841882E-013	1.599419E-011	1	0.000000E+000
1	40.21237978	1.599419E-011	8.841882E-013	0	0.000000E+000
1	40.21305773	8.841882E-013	1.599419E-011	1	0.000000E+000
1	40.21610620	1.599419E-011	8.841882E-013	0	0.000000E+000
1	40.21614488	8.841882E-013	1.599419E-011	1	0.000000E+000
1	40.21799328	1.599419E-011	8.841882E-013	0	0.000000E+000
1	40.21801966	8.841882E-013	1.599419E-011	1	0.000000E+000
1	40.21977852	1.599419E-011	8.841882E-013	0	0.000000E+000
1	40.29272288	8.841882E-013	1.599419E-011	1	0.000000E+000
1	40.29349993	1.599419E-011	8.841882E-013	0	0.000000E+000
1	40.29352164	8.841882E-013	1.599419E-011	1	0.000000E+000
1	40.29460194	1.599419E-011	8.841882E-013	0	0.000000E+000
1	40.29464177	8.841882E-013	1.599419E-011	1	0.000000E+000
1	40.29695954	1.599419E-011	8.841882E-013	0	0.000000E+000
1	40.31978913	8.841882E-013	1.599419E-011	1	0.000000E+000
1	40.32121122	1.599419E-011	8.841882E-013	0	0.000000E+000
1	40.32159623	8.841882E-013	1.599419E-011	1	0.000000E+000
1	40.32364660	1.599419E-011	8.841882E-013	0	0.000000E+000
1	40.32377216	8.841882E-013	1.599419E-011	1	0.000000E+000
1	40.32658097	1.599419E-011	8.841882E-013	0	0.000000E+000
1	40.32660579	8.841882E-013	1.599419E-011	1	0.000000E+000
1	40.32852492	1.599419E-011	8.841882E-013	0	0.000000E+000
1	40.32856617	8.841882E-013	1.599419E-011	1	0.000000E+000
1	40.32860864	1.599419E-011	8.841882E-013	0	0.000000E+000
1	40.32862288	8.841882E-013	1.599419E-011	1	0.000000E+000
1	40.32867661	1.599419E-011	8.841882E-013	0	0.000000E+000
1	40.32868771	8.841882E-013	1.599419E-011	1	0.000000E+000
1	40.32991390	1.599419E-011	8.841882E-013	0	0.000000E+000
1	40.32994511	8.841882E-013	1.599419E-011	1	0.000000E+000
1	40.33108035	1.599419E-011	8.841882E-013	0	0.000000E+000
1	40.33273216	8.841882E-013	1.599419E-011	1	0.000000E+000
1	40.33530393	1.599419E-011	8.841882E-013	0	0.000000E+000
1	40.33531948	8.841882E-013	1.599419E-011	1	0.000000E+000
1	40.33661942	1.599419E-011	8.841882E-013	0	0.000000E+000
1	40.38565741	8.841882E-013	1.599419E-011	1	0.000000E+000
1	40.38740812	1.599419E-011	8.841882E-013	0	0.000000E+000
1	40.38771242	8.841882E-013	1.599419E-011	1	0.000000E+000
1	40.38777531	1.599419E-011	8.841882E-013	0	0.000000E+000
1	40.38778650	8.841882E-013	1.599419E-011	1	0.000000E+000
1	40.38889337	1.599419E-011	8.841882E-013	0	0.000000E+000
1	40.38892044	8.841882E-013	1.599419E-011	1	0.000000E+000
1	40.38966373	1.599419E-011	8.841882E-013	0	0.000000E+000
1	40.38968992	8.841882E-013	1.599419E-011	1	0.000000E+000
1	40.39044060	1.599419E-011	8.841882E-013	0	0.000000E+000
1	40.39047533	8.841882E-013	1.599419E-011	1	0.000000E+000
1	40.39505153	1.599419E-011	8.841882E-013	0	0.000000E+000
1	40.39507887	8.841882E-013	1.599419E-011	1	0.000000E+000
1	40.39589012	1.599419E-011	8.841882E-013	0	0.000000E+000
1	40.39591978	8.841882E-013	1.599419E-011	1	0.000000E+000
1	40.39655864	1.599419E-011	8.841882E-013	0	0.000000E+000
1	40.40192180	8.841882E-013	1.599419E-011	1	0.000000E+000
1	40.40311427	1.599419E-011	8.841882E-013	0	0.000000E+000
1	40.88946179	9.541922E-013	1.606419E-011	1	0.000000E+000
1	40.89019152	1.606419E-011	9.541922E-013	0	0.000000E+000
1	40.89021174	9.541922E-013	1.606419E-011	1	0.000000E+000
1	40.89035957	1.606419E-011	9.541922E-013	0	0.000000E+000
1	40.89040790	9.541922E-013	1.606419E-011	1	0.000000E+000
1	40.89140782	1.606419E-011	9.541922E-013	0	0.000000E+000
1	40.89145943	9.541922E-013	1.606419E-011	1	0.000000E+000
1	40.89316784	1.606419E-011	9.541922E-013	0	0.000000E+000
1	40.89318890	9.541922E-013	1.606419E-011	1	0.000000E+000
1	40.89528971	1.606419E-011	9.541922E-013	0	0.000000E+000
1	40.89533748	9.541922E-013	1.606419E-011	1	0.000000E+000
1	40.89623497	1.606419E-011	9.541922E-013	0	0.000000E+000
1	40.89625326	9.541922E-013	1.606419E-011	1	0.000000E+000
1	40.89693705	1.606419E-011	9.541922E-013	0	0.000000E+000
1	40.89695276	9.541922E-013	1.606419E-011	1	0.000000E+000
1	40.89733399	1.606419E-011	9.541922E-013	0	0.000000E+000
1	40.89736166	9.541922E-013	1.606419E-011	1	0.000000E+000
1	40.89762965	1.606419E-011	9.541922E-013	0	0.000000E+000
1	40.89767173	9.541922E-013	1.606419E-011	1	0.000000E+000
1	40.89827820	1.606419E-011	9.541922E-013	0	0.000000E+000
1	40.89828696	9.541922E-013	1.606419E-011	1	0.000000E+000
1	40.89856394	1.606419E-011	9.541922E-013	0	0.000000E+000
1	40.89866473	9.541922E-013	1.606419E-011	1	0.000000E+000
1	40.89871089	1.606419E-011	9.541922E-013	0	0.000000E+000
1	40.89875694	9.541922E-013	1.606419E-011	1	0.000000E+000
1	40.89881609	1.606419E-011	9.541922E-013	0	0.000000E+000
1	40.89887072	9.541922E-013	1.606419E-011	1	0.000000E+000
1	40.89999538	1.606419E-011	9.541922E-013	0	0.000000E+000
1	40.90002719	9.541922E-013	1.606419E-011	1	0.000000E+000
1	40.90333382	1.606419E-011	9.541922E-013	0	0.000000E+000
1	40.90340609	9.541922E-013	1.606419E-011	1	0.000000E+000
1	40.90405118	1.606419E-011	9.541922E-013	0	0.000000E+000
1	40.90411191	9.541922E-013	1.606419E-011	1	0.000000E+000
1	40.90511470	1.606419E-011	9.541922E-013	0	0.000000E+000
1	40.90517648	9.541922E-013	1.606419E-011	1	0.000000E+000
1	40.90747609	1.606419E-011	9.541922E-013	0	0.000000E+000
1	40.90751253	9.541922E-013	1.606419E-011	1	0.000000E+000
1	40.90794059	1.606419E-011	9.541922E-013	0	0.000000E+000
1	40.90796946	9.541922E-013	1.606419E-011	1	0.000000E+000
1	40.90982633	1.606419E-011	9.541922E-013	0	0.000000E+000
1	40.90986635	9.541922E-013	1.606419E-011	1	0.000000E+000
1	40.91012686	1.606419E-011	9.541922E-013	0	0.000000E+000
1	40.91014639	9.541922E-013	1.606419E-011	1	0.000000E+000
1	40.91055911	1.606419E-011	9.541922E-013	0	0.000000E+000
1	42.82768051	1.038593E-012	1.614859E-011	1	0.000000E+000
1	42.82768100	1.614859E-011	1.038593E-012	0	0.000000E+000
1	42.82768305	1.038593E-012	1.614859E-011	1	0.000000E+000
1	42.82833890	1.614859E-011	1.038593E-012	0	0.000000E+000
1	42.82842018	1.038593E-012	1.614859E-011	1	0.000000E+000
1	42.82877035	1.614859E-011	1.038593E-012	0	0.000000E+000
1	42.82909041	1.038593E-012	1.614859E-011	1	0.000000E+000
1	42.82999514	1.614859E-011	1.038593E-012	0	0.000000E+000
1	42.83004377	1.038593E-012	1.614859E-011	1	0.000000E+000
1	42.83198230	1.614859E-011	1.038593E-012	0	0.000000E+000
1	42.83250014	1.038593E-012	1.614859E-011	1	0.000000E+000
1	42.83267431	1.614859E-011	1.038593E-012	0	0.000000E+000
1	42.83269814	1.038593E-012	1.614859E-011	1	0.000000E+000
1	42.83465416	1.614859E-011	1.038593E-012	0	0.000000E+000
1	42.83467952	1.038593E-012	1.614859E-011	1	0.000000E+000
1	42.83532247	1.614859E-011	1.038593E-012	0	0.000000E+000
1	42.83577313	1.038593E-012	1.614859E-011	1	0.000000E+000
1	42.83594243	1.614859E-011	1.038593E-012	0	0.000000E+000
1	42.83596898	1.038593E-012	1.614859E-011	1	0.000000E+000
1	42.83622531	1.614859E-011	1.038593E-012	0	0.000000E+000
1	42.83624430	1.038593E-012	1.614859E-011	1	0.000000E+000
1	42.83666063	1.614859E-011	1.038593E-012	0	0.000000E+000
1	42.83668960	1.038593E-012	1.614859E-011	1	0.000000E+000
1	42.83714004	1.614859E-011	1.038593E-012	0	0.000000E+000
1	42.83719101	1.038593E-012	1.614859E-011	1	0.000000E+000
1	42.83760862	1.614859E-011	1.038593E-012	0	0.000000E+000
1	42.83837783	1.038593E-012	1.614859E-011	1	0.000000E+000
1	42.83840699	1.614859E-011	1.038593E-012	0	0.000000E+000
1	42.83842703	1.038593E-012	1.614859E-011	1	0.000000E+000
1	42.83904155	1.614859E-011	1.038593E-012	0	0.000000E+000
1	42.83907356	1.038593E-012	1.614859E-011	1	0.000000E+000
1	42.83931073	1.614859E-011	1.038593E-012	0	0.000000E+000
1	42.83934734	1.038593E-012	1.614859E-011	1	0.000000E+000
1	42.83972523	1.614859E-011	1.038593E-012	0	0.000000E+000
1	44.12242753	9.825793E-013	1.609258E-011	1	0.000000E+000
1	44.12242800	1.609258E-011	9.825793E-013	0	0.000000E+000
1	44.12243178	9.825793E-013	1.609258E-011	1	0.000000E+000
1	44.12246256	1.609258E-011	9.825793E-013	0	0.000000E+000
1	44.12310901	9.825793E-013	1.609258E-011	1	0.000000E+000
1	44.12381409	1.609258E-011	9.825793E-013	0	0.000000E+000
1	44.12419754	9.825793E-013	1.609258E-011	1	0.000000E+000
1	44.12684502	1.609258E-011	9.825793E-013	0	0.000000E+000
1	44.12688037	9.825793E-013	1.609258E-011	1	0.000000E+000
1	44.12738976	1.609258E-011	9.825793E-013	0	0.000000E+000
1	44.12741671	9.825793E-013	1.609258E-011	1	0.000000E+000
1	44.12867944	1.609258E-011	9.825793E-013	0	0.000000E+000
1	44.55659348	8.331257E-013	1.594313E-011	1	0.000000E+000
1	44.55871809	1.594313E-011	8.331257E-013	0	0.000000E+000
1	44.55875078	8.331257E-013	1.594313E-011	1	0.000000E+000
1	44.56294617	1.594313E-011	8.331257E-013	0	0.000000E+000
1	44.56295035	8.331257E-013	1.594313E-011	1	0.000000E+000
1	44.56336365	1.594313E-011	8.331257E-013	0	0.000000E+000
1	44.56337832	8.331257E-013	1.594313E-011	1	0.000000E+000
1	44.56545792	1.594313E-011	8.331257E-013	0	0.000000E+000
1	44.56582150	8.331257E-013	1.594313E-011	1	0.000000E+000
1	44.56640764	1.594313E-011	8.331257E-013	0	0.000000E+000
1	44.56644957	8.331257E-013	1.594313E-011	1	0.000000E+000
1	44.56681731	1.594313E-011	8.331257E-013	0	0.000000E+000
1	44.56723235	8.331257E-013	1.594313E-011	1	0.000000E+000
1	44.56798035	1.594313E-011	8.331257E-013	0	0.000000E+000
1	44.56800482	8.331257E-013	1.594313E-011	1	0.000000E+000
1	44.56820660	1.594313E-011	8.331257E-013	0	0.000000E+000
1	44.56828144	8.331257E-013	1.594313E-011	1	0.000000E+000
1	44.56877759	1.594313E-011	8.331257E-013	0	0.000000E+000
1	44.69326892	7.816342E-013	1.589163E-011	1	0.000000E+000
1	44.69327000	1.589163E-011	7.816342E-013	0	0.000000E+000
1	44.69327136	7.816342E-013	1.589163E-011	1	0.000000E+000
1	44.69469873	1.589163E-011	7.816342E-013	0	0.000000E+000
1	44.69651323	7.816342E-013	1.589163E-011	1	0.000000E+000
1	44.69989681	1.589163E-011	7.816342E-013	0	0.000000E+000
1	44.69991690	7.816342E-013	1.589163E-011	1	0.000000E+000
1	44.70042896	1.589163E-011	7.816342E-013	0	0.000000E+000
1	44.70044320	7.816342E-013	1.589163E-011	1	0.000000E+000
1	44.70064890	1.589163E-011	7.816342E-013	0	0.000000E+000
1	44.70066301	7.816342E-013	1.589163E-011	1	0.000000E+000
1	44.70151047	1.589163E-011	7.816342E-013	0	0.000000E+000
1	44.70196124	7.816342E-013	1.589163E-011	1	0.000000E+000
1	44.70244227	1.589163E-011	7.816342E-013	0	0.000000E+000
1	44.70247893	7.816342E-013	1.589163E-011	1	0.000000E+000
1	44.70673662	1.589163E-011	7.816342E-013	0	0.000000E+000
1	44.70678601	7.816342E-013	1.589163E-011	1	0.000000E+000
1	44.70758930	1.589163E-011	7.816342E-013	0	0.000000E+000
1	44.70760531	7.816342E-013	1.589163E-011	1	0.000000E+000
1	44.70803429	1.589163E-011	7.816342E-013	0	0.000000E+000
1	44.70825752	7.816342E-013	1.589163E-011	1	0.000000E+000
1	44.70869697	1.589163E-011	7.816342E-013	0	0.000000E+000
1	44.73561396	7.816342E-013	1.589163E-011	1	0.000000E+000
1	44.73567773	1.589163E-011	7.816342E-013	0	0.000000E+000
1	44.73610488	7.816342E-013	1.589163E-011	1	0.000000E+000
1	44.73681362	1.589163E-011	7.816342E-013	0	0.000000E+000
1	45.91426868	8.654167E-013	1.597542E-011	1	0.000000E+000
1	45.91500202	1.597542E-011	8.654167E-013	0	0.000000E+000
1	45.91510233	8.654167E-013	1.597542E-011	1	0.000000E+000
1	45.91587859	1.597542E-011	8.654167E-013	0	0.000000E+000
1	45.91590226	8.654167E-013	1.597542E-011	1	0.000000E+000
1	45.91623904	1.597542E-011	8.654167E-013	0	0.000000E+000
1	45.91626047	8.654167E-013	1.597542E-011	1	0.000000E+000
1	45.91666183	1.597542E-011	8.654167E-013	0	0.000000E+000
1	45.91669413	8.654167E-013	1.597542E-011	1	0.000000E+000
1	45.91808094	1.597542E-011	8.654167E-013	0	0.000000E+000
1	45.91911109	8.654167E-013	1.597542E-011	1	0.000000E+000
1	45.92081530	1.597542E-011	8.654167E-013	0	0.000000E+000
1	45.92086604	8.654167E-013	1.597542E-011	1	0.000000E+000
1	45.92140559	1.597542E-011	8.654167E-013	0	0.000000E+000
1	46.01722805	8.654167E-013	1.597542E-011	1	0.000000E+000
1	46.01933423	1.597542E-011	8.654167E-013	0	0.000000E+000
1	46.01989400	8.654167E-013	1.597542E-011	1	0.000000E+000
1	46.02367219	1.597542E-011	8.654167E-013	0	0.000000E+000
1	46.02390836	8.654167E-013	1.597542E-011	1	0.000000E+000
1	46.02417142	1.597542E-011	8.654167E-013	0	0.000000E+000
1	46.02420279	8.654167E-013	1.597542E-011	1	0.000000E+000
1	46.02444534	1.597542E-011	8.654167E-013	0	0.000000E+000
1	46.02450771	8.654167E-013	1.597542E-011	1	0.000000E+000
1	46.02517796	1.597542E-011	8.654167E-013	0	0.000000E+000
1	46.02527929	8.654167E-013	1.597542E-011	1	0.000000E+000
1	46.02531636	1.597542E-011	8.654167E-013	0	0.000000E+000
1	46.02533039	8.654167E-013	1.597542E-011	1	0.000000E+000
1	46.02615518	1.597542E-011	8.654167E-013	0	0.000000E+000
1	46.02616576	8.654167E-013	1.597542E-011	1	0.000000E+000
1	46.02897908	1.597542E-011	8.654167E-013	0	0.000000E+000
1	46.02905715	8.654167E-013	1.597542E-011	1	0.000000E+000
1	46.02909723	1.597542E-011	8.654167E-013	0	0.000000E+000
1	46.02910107	8.654167E-013	1.597542E-011	1	0.000000E+000
1	46.03001574	1.597542E-011	8.654167E-013	0	0.000000E+000
1	46.03008673	8.654167E-013	1.597542E-011	1	0.000000E+000
1	46.03032970	1.597542E-011	8.654167E-013	0	0.000000E+000
1	46.03038451	8.654167E-013	1.597542E-011	1	0.000000E+000
1	46.03302293	1.597542E-011	8.654167E-013	0	0.000000E+000
1	46.03309429	8.654167E-013	1.597542E-011	1	0.000000E+000
1	46.03701591	1.597542E-011	8.654167E-013	0	0.000000E+000
1	46.03705773	8.654167E-013	1.597542E-011	1	0.000000E+000
1	46.03735738	1.597542E-011	8.654167E-013	0	0.000000E+000
1	46.03738104	8.654167E-013	1.597542E-011	1	0.000000E+000
1	46.03878529	1.597542E-011	8.654167E-013	0	0.000000E+000
1	46.03882775	8.654167E-013	1.597542E-011	1	0.000000E+000
1	46.04036492	1.597542E-011	8.654167E-013	0	0.000000E+000
1	46.04041466	8.654167E-013	1.597542E-011	1	0.000000E+000
1	46.04113585	1.597542E-011	8.654167E-013	0	0.000000E+000
1	46.04118312	8.654167E-013	1.597542E-011	1	0.000000E+000
1	46.04403734	1.597542E-011	8.654167E-013	0	0.000000E+000
1	46.04403819	8.654167E-013	1.597542E-011	1	0.000000E+000
1	46.04459217	1.597542E-011	8.654167E-013	0	0.000000E+000
1	46.04462824	8.654167E-013	1.597542E-011	1	0.000000E+000
1	46.04570738	1.597542E-011	8.654167E-013	0	0.000000E+000
1	46.04572055	8.654167E-013	1.597542E-011	1	0.000000E+000
1	46.04577559	1.597542E-011	8.654167E-013	0	0.000000E+000
1	46.04667197	8.654167E-013	1.597542E-011	1	0.000000E+000
1	46.04854617	1.597542E-011	8.654167E-013	0	0.000000E+000
1	46.04856567	8.654167E-013	1.597542E-011	1	0.000000E+000
1	46.05160734	1.597542E-011	8.654167E-013	0	0.000000E+000
1	46.05163002	8.654167E-013	1.597542E-011	1	0.000000E+000
1	46.05525509	1.597542E-011	8.654167E-013	0	0.000000E+000
1	46.05530742	8.654167E-013	1.597542E-011	1	0.000000E+000
1	46.05723708	1.597542E-011	8.654167E-013	0	0.000000E+000
1	46.05727907	8.654167E-013	1.597542E-011	1	0.000000E+000
1	46.05769857	1.597542E-011	8.654167E-013	0	0.000000E+000
1	46.05776888	8.654167E-013	1.597542E-011	1	0.000000E+000
1	46.05793363	1.597542E-011	8.654167E-013	0	0.000000E+000
1	46.05795599	8.654167E-013	1.597542E-011	1	0.000000E+000
1	46.05955947	1.597542E-011	8.654167E-013	0	0.000000E+000
1	46.05957552	8.654167E-013	1.597542E-011	1	0.000000E+000
1	46.06136573	1.597542E-011	8.654167E-013	0	0.000000E+000
1	46.06140733	8.654167E-013	1.597542E-011	1	0.000000E+000
1	46.06188389	1.597542E-011	8.654167E-013	0	0.000000E+000
1	46.33475140	8.972831E-013	1.600728E-011	1	0.000000E+000
1	46.33475200	1.600728E-011	8.972831E-013	0	0.000000E+000
1	46.33475317	8.972831E-013	1.600728E-011	1	0.000000E+000
1	46.33508226	1.600728E-011	8.972831E-013	0	0.000000E+000
1	46.33512089	8.972831E-013	1.600728E-011	1	0.000000E+000
1	46.33595631	1.600728E-011	8.972831E-013	0	0.000000E+000
1	46.33674484	8.972831E-013	1.600728E-011	1	0.000000E+000
1	46.33950149	1.600728E-011	8.972831E-013	0	0.000000E+000
1	46.35306716	8.972831E-013	1.600728E-011	1	0.000000E+000
1	46.35432976	1.600728E-011	8.972831E-013	0	0.000000E+000
1	46.35435216	8.972831E-013	1.600728E-011	1	0.000000E+000
1	46.35441616	1.600728E-011	8.972831E-013	0	0.000000E+000
1	46.35445961	8.972831E-013	1.600728E-011	1	0.000000E+000
1	46.35509742	1.600728E-011	8.972831E-013	0	0.000000E+000
1	46.35530462	8.972831E-013	1.600728E-011	1	0.000000E+000
1	46.35666313	1.600728E-011	8.972831E-013	0	0.000000E+000
1	46.35671180	8.972831E-013	1.600728E-011	1	0.000000E+000
1	46.35903247	1.600728E-011	8.972831E-013	0	0.000000E+000
1	46.35906660	8.972831E-013	1.600728E-011	1	0.000000E+000
1	46.36053379	1.600728E-011	8.972831E-013	0	0.000000E+000
1	46.36057128	8.972831E-013	1.600728E-011	1	0.000000E+000
1	46.36084373	1.600728E-011	8.972831E-013	0	0.000000E+000
1	46.36087358	8.972831E-013	1.600728E-011	1	0.000000E+000
1	46.36182597	1.600728E-011	8.972831E-013	0	0.000000E+000
1	46.36184830	8.972831E-013	1.600728E-011	1	0.000000E+000
1	46.36481352	1.600728E-011	8.972831E-013	0	0.000000E+000
1	46.36487511	8.972831E-013	1.600728E-011	1	0.000000E+000
1	46.36621088	1.600728E-011	8.972831E-013	0	0.000000E+000
1	46.36623270	8.972831E-013	1.600728E-011	1	0.000000E+000
1	46.36812382	1.600728E-011	8.972831E-013	0	0.000000E+000
1	46.36815662	8.972831E-013	1.600728E-011	1	0.000000E+000
1	46.36895273	1.600728E-011	8.972831E-013	0	0.000000E+000
1	46.36899484	8.972831E-013	1.600728E-011	1	0.000000E+000
1	46.37289260	1.600728E-011	8.972831E-013	0	0.000000E+000
1	46.37293089	8.972831E-013	1.600728E-011	1	0.000000E+000
1	46.37306265	1.600728E-011	8.972831E-013	0	0.000000E+000
1	46.37308828	8.972831E-013	1.600728E-011	1	0.000000E+000
1	46.37540463	1.600728E-011	8.972831E-013	0	0.000000E+000
1	46.37542797	8.972831E-013	1.600728E-011	1	0.000000E+000
1	46.37568371	1.600728E-011	8.972831E-013	0	0.000000E+000
1	46.37570086	8.972831E-013	1.600728E-011	1	0.000000E+000
1	46.37597517	1.600728E-011	8.972831E-013	0	0.000000E+000
1	46.37601305	8.972831E-013	1.600728E-011	1	0.000000E+000
1	46.37615420	1.600728E-011	8.972831E-013	0	0.000000E+000
1	46.47565688	8.972831E-013	1.600728E-011	1	0.000000E+000
1	46.47658847	1.600728E-011	8.972831E-013	0	0.000000E+000
1	46.47700610	8.972831E-013	1.600728E-011	1	0.000000E+000
1	46.47713779	1.600728E-011	8.972831E-013	0	0.000000E+000
1	46.47718309	8.972831E-013	1.600728E-011	1	0.000000E+000
1	46.47740119	1.600728E-011	8.972831E-013	0	0.000000E+000
1	46.47744054	8.972831E-013	1.600728E-011	1	0.000000E+000
1	46.47832601	1.600728E-011	8.972831E-013	0	0.000000E+000
1	46.47840440	8.972831E-013	1.600728E-011	1	0.000000E+000
1	46.47944225	1.600728E-011	8.972831E-013	0	0.000000E+000
1	46.47952441	8.972831E-013	1.600728E-011	1	0.000000E+000
1	46.47964999	1.600728E-011	8.972831E-013	0	0.000000E+000
1	46.48000314	8.972831E-013	1.600728E-011	1	0.000000E+000
1	46.48206887	1.600728E-011	8.972831E-013	0	0.000000E+000
1	46.48207837	8.972831E-013	1.600728E-011	1	0.000000E+000
1	46.48456086	1.600728E-011	8.972831E-013	0	0.000000E+000
1	46.48457031	8.972831E-013	1.600728E-011	1	0.000000E+000
1	46.48462639	1.600728E-011	8.972831E-013	0	0.000000E+000
1	46.48486318	8.972831E-013	1.600728E-011	1	0.000000E+000
1	46.48556022	1.600728E-011	8.972831E-013	0	0.000000E+000
1	46.48718309	8.972831E-013	1.600728E-011	1	0.000000E+000
1	46.48922502	1.600728E-011	8.972831E-013	0	0.000000E+000
1	46.48927433	8.972831E-013	1.600728E-011	1	0.000000E+000
1	46.48980452	1.600728E-011	8.972831E-013	0	0.000000E+000
1	46.48983570	8.972831E-013	1.600728E-011	1	0.000000E+000
1	46.49001803	1.600728E-011	8.972831E-013	0	0.000000E+000
1	46.49085804	8.972831E-013	1.600728E-011	1	0.000000E+000
1	46.49285554	1.600728E-011	8.972831E-013	0	0.000000E+000
1	46.49288992	8.972831E-013	1.600728E-011	1	0.000000E+000
1	46.49305714	1.600728E-011	8.972831E-013	0	0.000000E+000
1	46.49311217	8.972831E-013	1.600728E-011	1	0.000000E+000
1	46.49319268	1.600728E-011	8.972831E-013	0	0.000000E+000
1	46.49325086	8.972831E-013	1.600728E-011	1	0.000000E+000
1	46.49533689	1.600728E-011	8.972831E-013	0	0.000000E+000
1	46.49539878	8.972831E-013	1.600728E-011	1	0.000000E+000
1	46.49922072	1.600728E-011	8.972831E-013	0	0.000000E+000
1	46.49927275	8.972831E-013	1.600728E-011	1	0.000000E+000
1	46.50043598	1.600728E-011	8.972831E-013	0	0.000000E+000
1	46.50050216	8.972831E-013	1.600728E-011	1	0.000000E+000
1	46.50130421	1.600728E-011	8.972831E-013	0	0.000000E+000
1	46.50149582	8.972831E-013	1.600728E-011	1	0.000000E+000
1	46.50314814	1.600728E-011	8.972831E-013	0	0.000000E+000
1	46.50319749	8.972831E-013	1.600728E-011	1	0.000000E+000
1	46.50501927	1.600728E-011	8.972831E-013	0	0.000000E+000
1	46.50503982	8.972831E-013	1.600728E-011	1	0.000000E+000
1	46.50617236	1.600728E-011	8.972831E-013	0	0.000000E+000
1	46.50646333	8.972831E-013	1.600728E-011	1	0.000000E+000
1	46.50695221	1.600728E-011	8.972831E-013	0	0.000000E+000
1	46.50698392	8.972831E-013	1.600728E-011	1	0.000000E+000
1	46.51004285	1.600728E-011	8.972831E-013	0	0.000000E+000
1	46.51067073	8.972831E-013	1.600728E-011	1	0.000000E+000
1	46.51194401	1.600728E-011	8.972831E-013	0	0.000000E+000
1	46.51197846	8.972831E-013	1.600728E-011	1	0.000000E+000
1	46.51600328	1.600728E-011	8.972831E-013	0	0.000000E+000
1	46.51620750	8.972831E-013	1.600728E-011	1	0.000000E+000
1	46.51645176	1.600728E-011	8.972831E-013	0	0.000000E+000
1	46.51648837	8.972831E-013	1.600728E-011	1	0.000000E+000
1	46.51757069	1.600728E-011	8.972831E-013	0	0.000000E+000
1	46.51764175	8.972831E-013	1.600728E-011	1	0.000000E+000
1	46.51993299	1.600728E-011	8.972831E-013	0	0.000000E+000
1	46.51997990	8.972831E-013	1.600728E-011	1	0.000000E+000
1	46.52111439	1.600728E-011	8.972831E-013	0	0.000000E+000
1	46.52114423	8.972831E-013	1.600728E-011	1	0.000000E+000
1	46.52145295	1.600728E-011	8.972831E-013	0	0.000000E+000
1	46.52150023	8.972831E-013	1.600728E-011	1	0.000000E+000
1	46.52238833	1.600728E-011	8.972831E-013	0	0.000000E+000
1	46.52241217	8.972831E-013	1.600728E-011	1	0.000000E+000
1	46.52305704	1.600728E-011	8.972831E-013	0	0.000000E+000
1	46.52324996	8.972831E-013	1.600728E-011	1	0.000000E+000
1	46.52446879	1.600728E-011	8.972831E-013	0	0.000000E+000
1	46.52453347	8.972831E-013	1.600728E-011	1	0.000000E+000
1	46.52482596	1.600728E-011	8.972831E-013	0	0.000000E+000
1	46.52488079	8.972831E-013	1.600728E-011	1	0.000000E+000
1	46.52498764	1.600728E-011	8.972831E-013	0	0.000000E+000
1	46.52501684	8.972831E-013	1.600728E-011	1	0.000000E+000
1	46.52692212	1.600728E-011	8.972831E-013	0	0.000000E+000
1	46.52694275	8.972831E-013	1.600728E-011	1	0.000000E+000
1	46.53050463	1.600728E-011	8.972831E-013	0	0.000000E+000
1	46.53054344	8.972831E-013	1.600728E-011	1	0.000000E+000
1	46.53087055	1.600728E-011	8.972831E-013	0	0.000000E+000
1	46.53089578	8.972831E-013	1.600728E-011	1	0.000000E+000
1	46.53187884	1.600728E-011	8.972831E-013	0	0.000000E+000
1	46.53193338	8.972831E-013	1.600728E-011	1	0.000000E+000
1	46.53426057	1.600728E-011	8.972831E-013	0	0.000000E+000
1	46.53429053	8.972831E-013	1.600728E-011	1	0.000000E+000
1	46.53481837	1.600728E-011	8.972831E-013	0	0.000000E+000
1	46.53486293	8.972831E-013	1.600728E-011	1	0.000000E+000
1	46.53522657	1.600728E-011	8.972831E-013	0	0.000000E+000
1	46.53578511	8.972831E-013	1.600728E-011	1	0.000000E+000
1	46.53741107	1.600728E-011	8.972831E-013	0	0.000000E+000
1	46.53745664	8.972831E-013	1.600728E-011	1	0.000000E+000
1	46.54105448	1.600728E-011	8.972831E-013	0	0.000000E+000
1	46.54106538	8.972831E-013	1.600728E-011	1	0.000000E+000
1	46.54120133	1.600728E-011	8.972831E-013	0	0.000000E+000
1	46.54152325	8.972831E-013	1.600728E-011	1	0.000000E+000
1	46.54158856	1.600728E-011	8.972831E-013	0	0.000000E+000
1	46.54747155	8.972831E-013	1.600728E-011	1	0.000000E+000
1	46.54755506	1.600728E-011	8.972831E-013	0	0.000000E+000
1	46.54845304	8.972831E-013	1.600728E-011	1	0.000000E+000
1	46.54976116	1.600728E-011	8.972831E-013	0	0.000000E+000
1	46.54983960	8.972831E-013	1.600728E-011	1	0.000000E+000
1	46.54993002	1.600728E-011	8.972831E-013	0	0.000000E+000
1	46.54993821	8.972831E-013	1.600728E-011	1	0.000000E+000
1	46.55070254	1.600728E-011	8.972831E-013	0	0.000000E+000
1	46.55104094	8.972831E-013	1.600728E-011	1	0.000000E+000
1	46.55217147	1.600728E-011	8.972831E-013	0	0.000000E+000
1	46.55220409	8.972831E-013	1.600728E-011	1	0.000000E+000
1	46.55267557	1.600728E-011	8.972831E-013	0	0.000000E+000
1	46.55269923	8.972831E-013	1.600728E-011	1	0.000000E+000
1	46.55334688	1.600728E-011	8.972831E-013	0	0.000000E+000
1	46.55355164	8.972831E-013	1.600728E-011	1	0.000000E+000
1	46.55456651	1.600728E-011	8.972831E-013	0	0.000000E+000
1	46.55464255	8.972831E-013	1.600728E-011	1	0.000000E+000
1	46.55624927	1.600728E-011	8.972831E-013	0	0.000000E+000
1	46.55629226	8.972831E-013	1.600728E-011	1	0.000000E+000
1	46.55830320	1.600728E-011	8.972831E-013	0	0.000000E+000
1	46.55834283	8.972831E-013	1.600728E-011	1	0.000000E+000
1	46.55856150	1.600728E-011	8.972831E-013	0	0.000000E+000
1	46.55861858	8.972831E-013	1.600728E-011	1	0.000000E+000
1	46.56085952	1.600728E-011	8.972831E-013	0	0.000000E+000
1	46.56117349	8.972831E-013	1.600728E-011	1	0.000000E+000
1	46.56152590	1.600728E-011	8.972831E-013	0	0.000000E+000
1	46.56164502	8.972831E-013	1.600728E-011	1	0.000000E+000
1	46.56344242	1.600728E-011	8.972831E-013	0	0.000000E+000
1	46.56347169	8.972831E-013	1.600728E-011	1	0.000000E+000
1	46.56386944	1.600728E-011	8.972831E-013	0	0.000000E+000
1	46.56389893	8.972831E-013	1.600728E-011	1	0.000000E+000
1	46.56400727	1.600728E-011	8.972831E-013	0	0.000000E+000
1	46.56404132	8.972831E-013	1.600728E-011	1	0.000000E+000
1	46.56434024	1.600728E-011	8.972831E-013	0	0.000000E+000
1	48.10759235	7.495168E-013	1.585952E-011	1	0.000000E+000
1	48.10806604	1.585952E-011	7.495168E-013	0	0.000000E+000
1	48.10808474	7.495168E-013	1.585952E-011	1	0.000000E+000
1	48.11192517	1.585952E-011	7.495168E-013	0	0.000000E+000
1	48.11194698	7.495168E-013	1.585952E-011	1	0.000000E+000
1	48.11576674	1.585952E-011	7.495168E-013	0	0.000000E+000
1	48.11656979	7.495168E-013	1.585952E-011	1	0.000000E+000
1	48.11662669	1.585952E-011	7.495168E-013	0	0.000000E+000
1	48.11664399	7.495168E-013	1.585952E-011	1	0.000000E+000
1	48.12003854	1.585952E-011	7.495168E-013	0	0.000000E+000
1	48.12036543	7.495168E-013	1.585952E-011	1	0.000000E+000
1	48.12081964	1.585952E-011	7.495168E-013	0	0.000000E+000
1	48.12085433	7.495168E-013	1.585952E-011	1	0.000000E+000
1	48.12226776	1.585952E-011	7.495168E-013	0	0.000000E+000
1	48.12231952	7.495168E-013	1.585952E-011	1	0.000000E+000
1	48.12319496	1.585952E-011	7.495168E-013	0	0.000000E+000
1	48.12321793	7.495168E-013	1.585952E-011	1	0.000000E+000
1	48.12511712	1.585952E-011	7.495168E-013	0	0.000000E+000
1	48.12512265	7.495168E-013	1.585952E-011	1	0.000000E+000
1	48.12651815	1.585952E-011	7.495168E-013	0	0.000000E+000
1	48.12654692	7.495168E-013	1.585952E-011	1	0.000000E+000
1	48.12744068	1.585952E-011	7.495168E-013	0	0.000000E+000
1	48.12748700	7.495168E-013	1.585952E-011	1	0.000000E+000
1	48.12955488	1.585952E-011	7.495168E-013	0	0.000000E+000
1	48.12957980	7.495168E-013	1.585952E-011	1	0.000000E+000
1	48.13028772	1.585952E-011	7.495168E-013	0	0.000000E+000
1	48.13034634	7.495168E-013	1.585952E-011	1	0.000000E+000
1	48.13203587	1.585952E-011	7.495168E-013	0	0.000000E+000
1	48.13207156	7.495168E-013	1.585952E-011	1	0.000000E+000
1	48.13312618	1.585952E-011	7.495168E-013	0	0.000000E+000
1	48.13315055	7.495168E-013	1.585952E-011	1	0.000000E+000
1	48.13563582	1.585952E-011	7.495168E-013	0	0.000000E+000
1	48.13591427	7.495168E-013	1.585952E-011	1	0.000000E+000
1	48.13883304	1.585952E-011	7.495168E-013	0	0.000000E+000
1	48.13887053	7.495168E-013	1.585952E-011	1	0.000000E+000
1	48.14009152	1.585952E-011	7.495168E-013	0	0.000000E+000
1	48.14011774	7.495168E-013	1.585952E-011	1	0.000000E+000
1	48.14054693	1.585952E-011	7.495168E-013	0	0.000000E+000
1	48.14058815	7.495168E-013	1.585952E-011	1	0.000000E+000
1	48.14121699	1.585952E-011	7.495168E-013	0	0.000000E+000
1	48.14125145	7.495168E-013	1.585952E-011	1	0.000000E+000
1	48.14311850	1.585952E-011	7.495168E-013	0	0.000000E+000
1	48.14317402	7.495168E-013	1.585952E-011	1	0.000000E+000
1	48.14345461	1.585952E-011	7.495168E-013	0	0.000000E+000
1	48.14379146	7.495168E-013	1.585952E-011	1	0.000000E+000
1	48.14547364	1.585952E-011	7.495168E-013	0	0.000000E+000
1	48.14550138	7.495168E-013	1.585952E-011	1	0.000000E+000
1	48.14602674	1.585952E-011	7.495168E-013	0	0.000000E+000
1	48.14606734	7.495168E-013	1.585952E-011	1	0.000000E+000
1	48.14757649	1.585952E-011	7.495168E-013	0	0.000000E+000
1	48.14762066	7.495168E-013	1.585952E-011	1	0.000000E+000
1	48.14766894	1.585952E-011	7.495168E-013	0	0.000000E+000
1	48.14784067	7.495168E-013	1.585952E-011	1	0.000000E+000
1	48.15048226	1.585952E-011	7.495168E-013	0	0.000000E+000
1	48.15054162	7.495168E-013	1.585952E-011	1	0.000000E+000
1	48.15120567	1.585952E-011	7.495168E-013	0	0.000000E+000
1	48.15129377	7.495168E-013	1.585952E-011	1	0.000000E+000
1	48.15200410	1.585952E-011	7.495168E-013	0	0.000000E+000
1	48.15222058	7.495168E-013	1.585952E-011	1	0.000000E+000
1	48.15352327	1.585952E-011	7.495168E-013	0	0.000000E+000
1	48.15353843	7.495168E-013	1.585952E-011	1	0.000000E+000
1	48.15486737	1.585952E-011	7.495168E-013	0	0.000000E+000
1	48.15490002	7.495168E-013	1.585952E-011	1	0.000000E+000
1	48.15500335	1.585952E-011	7.495168E-013	0	0.000000E+000
1	48.15503401	7.495168E-013	1.585952E-011	1	0.000000E+000
1	48.15774470	1.585952E-011	7.495168E-013	0	0.000000E+000
1	48.15775892	7.495168E-013	1.585952E-011	1	0.000000E+000
1	48.15828568	1.585952E-011	7.495168E-013	0	0.000000E+000
1	48.23897900	7.495168E-013	1.585952E-011	1	0.000000E+000
1	48.23937514	1.585952E-011	7.495168E-013	0	0.000000E+000
1	48.23950199	7.495168E-013	1.585952E-011	1	0.000000E+000
1	48.23966756	1.585952E-011	7.495168E-013	0	0.000000E+000
1	48.23968667	7.495168E-013	1.585952E-011	1	0.000000E+000
1	48.24006871	1.585952E-011	7.495168E-013	0	0.000000E+000
1	48.24009205	7.495168E-013	1.585952E-011	1	0.000000E+000
1	48.24073147	1.585952E-011	7.495168E-013	0	0.000000E+000
1	48.24080809	7.495168E-013	1.585952E-011	1	0.000000E+000
1	48.24145833	1.585952E-011	7.495168E-013	0	0.000000E+000
1	48.24148516	7.495168E-013	1.585952E-011	1	0.000000E+000
1	48.24180660	1.585952E-011	7.495168E-013	0	0.000000E+000
1	48.24180804	7.495168E-013	1.585952E-011	1	0.000000E+000
1	48.24201223	1.585952E-011	7.495168E-013	0	0.000000E+000
1	48.24229633	7.495168E-013	1.585952E-011	1	0.000000E+000
1	48.24284789	1.585952E-011	7.495168E-013	0	0.000000E+000
1	48.24286977	7.495168E-013	1.585952E-011	1	0.000000E+000
1	48.24346946	1.585952E-011	7.495168E-013	0	0.000000E+000
1	48.24350982	7.495168E-013	1.585952E-011	1	0.000000E+000
1	48.24379619	1.585952E-011	7.495168E-013	0	0.000000E+000
1	48.24380923	7.495168E-013	1.585952E-011	1	0.000000E+000
1	48.24629724	1.585952E-011	7.495168E-013	0	0.000000E+000
1	48.24633025	7.495168E-013	1.585952E-011	1	0.000000E+000
1	48.24745220	1.585952E-011	7.495168E-013	0	0.000000E+000
1	48.24767899	7.495168E-013	1.585952E-011	1	0.000000E+000
1	48.24771130	1.585952E-011	7.495168E-013	0	0.000000E+000
1	48.24772784	7.495168E-013	1.585952E-011	1	0.000000E+000
1	48.24809460	1.585952E-011	7.495168E-013	0	0.000000E+000
1	48.24811012	7.495168E-013	1.585952E-011	1	0.000000E+000
1	48.24834340	1.585952E-011	7.495168E-013	0	0.000000E+000
1	48.24837146	7.495168E-013	1.585952E-011	1	0.000000E+000
1	48.24920470	1.585952E-011	7.495168E-013	0	0.000000E+000
1	49.76555610	7.507478E-013	1.586075E-011	1	0.000000E+000
1	49.76791384	1.586075E-011	7.507478E-013	0	0.000000E+000
1	49.76794486	7.507478E-013	1.586075E-011	1	0.000000E+000
1	49.76918795	1.586075E-011	7.507478E-013	0	0.000000E+000
1	49.76927553	7.507478E-013	1.586075E-011	1	0.000000E+000
1	49.77078961	1.586075E-011	7.507478E-013	0	0.000000E+000
1	49.77083447	7.507478E-013	1.586075E-011	1	0.000000E+000
1	49.77289487	1.586075E-011	7.507478E-013	0	0.000000E+000
1	49.77291774	7.507478E-013	1.586075E-011	1	0.000000E+000
1	49.77362876	1.586075E-011	7.507478E-013	0	0.000000E+000
1	49.77367287	7.507478E-013	1.586075E-011	1	0.000000E+000
1	49.77424423	1.586075E-011	7.507478E-013	0	0.000000E+000
1	49.77425729	7.507478E-013	1.586075E-011	1	0.000000E+000
1	49.77629807	1.586075E-011	7.507478E-013	0	0.000000E+000
1	49.77632693	7.507478E-013	1.586075E-011	1	0.000000E+000
1	49.77960702	1.586075E-011	7.507478E-013	0	0.000000E+000
1	49.77965566	7.507478E-013	1.586075E-011	1	0.000000E+000
1	49.78047907	1.586075E-011	7.507478E-013	0	0.000000E+000
1	49.78559784	7.507478E-013	1.586075E-011	1	0.000000E+000
1	49.78567273	1.586075E-011	7.507478E-013	0	0.000000E+000
1	49.78572878	7.507478E-013	1.586075E-011	1	0.000000E+000
1	49.78642048	1.586075E-011	7.507478E-013	0	0.000000E+000
1	50.49739471	8.817933E-013	1.599179E-011	1	0.000000E+000
1	50.49886168	1.599179E-011	8.817933E-013	0	0.000000E+000
1	50.49887888	8.817933E-013	1.599179E-011	1	0.000000E+000
1	50.49932401	1.599179E-011	8.817933E-013	0	0.000000E+000
1	50.49937927	8.817933E-013	1.599179E-011	1	0.000000E+000
1	50.50019157	1.599179E-011	8.817933E-013	0	0.000000E+000
1	50.50021942	8.817933E-013	1.599179E-011	1	0.000000E+000
1	50.50050219	1.599179E-011	8.817933E-013	0	0.000000E+000
1	50.50056189	8.817933E-013	1.599179E-011	1	0.000000E+000
1	50.50128934	1.599179E-011	8.817933E-013	0	0.000000E+000
1	50.50156868	8.817933E-013	1.599179E-011	1	0.000000E+000
1	50.50324874	1.599179E-011	8.817933E-013	0	0.000000E+000
1	50.50325924	8.817933E-013	1.599179E-011	1	0.000000E+000
1	50.50345920	1.599179E-011	8.817933E-013	0	0.000000E+000
1	50.50353635	8.817933E-013	1.599179E-011	1	0.000000E+000
1	50.50421776	1.599179E-011	8.817933E-013	0	0.000000E+000
1	50.50423001	8.817933E-013	1.599179E-011	1	0.000000E+000
1	50.50547353	1.599179E-011	8.817933E-013	0	0.000000E+000
1	50.50548608	8.817933E-013	1.599179E-011	1	0.000000E+000
1	50.50578956	1.599179E-011	8.817933E-013	0	0.000000E+000
1	50.50588550	8.817933E-013	1.599179E-011	1	0.000000E+000
1	50.50706783	1.599179E-011	8.817933E-013	0	0.000000E+000
1	50.50712108	8.817933E-013	1.599179E-011	1	0.000000E+000
1	50.51062626	1.599179E-011	8.817933E-013	0	0.000000E+000
1	50.51068960	8.817933E-013	1.599179E-011	1	0.000000E+000
1	50.51079438	1.599179E-011	8.817933E-013	0	0.000000E+000
1	53.62419181	6.412726E-013	1.575127E-011	1	0.000000E+000
1	53.62666815	1.575127E-011	6.412726E-013	0	0.000000E+000
1	53.62670275	6.412726E-013	1.575127E-011	1	0.000000E+000
1	53.63032244	1.575127E-011	6.412726E-013	0	0.000000E+000
1	53.63034327	6.412726E-013	1.575127E-011	1	0.000000E+000
1	53.63178275	1.575127E-011	6.412726E-013	0	0.000000E+000
1	53.63180878	6.412726E-013	1.575127E-011	1	0.000000E+000
1	53.63234917	1.575127E-011	6.412726E-013	0	0.000000E+000
1	53.63237040	6.412726E-013	1.575127E-011	1	0.000000E+000
1	53.63407798	1.575127E-011	6.412726E-013	0	0.000000E+000
1	53.63411773	6.412726E-013	1.575127E-011	1	0.000000E+000
1	53.63444674	1.575127E-011	6.412726E-013	0	0.000000E+000
1	53.63447305	6.412726E-013	1.575127E-011	1	0.000000E+000
1	53.63452017	1.575127E-011	6.412726E-013	0	0.000000E+000
1	53.63454076	6.412726E-013	1.575127E-011	1	0.000000E+000
1	53.63463662	1.575127E-011	6.412726E-013	0	0.000000E+000
1	53.63468380	6.412726E-013	1.575127E-011	1	0.000000E+000
1	53.63630172	1.575127E-011	6.412726E-013	0	0.000000E+000
1	53.63804181	6.412726E-013	1.575127E-011	1	0.000000E+000
1	53.63922742	1.575127E-011	6.412726E-013	0	0.000000E+000
1	53.63930247	6.412726E-013	1.575127E-011	1	0.000000E+000
1	53.64420082	1.575127E-011	6.412726E-013	0	0.000000E+000
1	53.64467893	6.412726E-013	1.575127E-011	1	0.000000E+000
1	53.64630699	1.575127E-011	6.412726E-013	0	0.000000E+000
1	53.64650149	6.412726E-013	1.575127E-011	1	0.000000E+000
1	53.64730288	1.575127E-011	6.412726E-013	0	0.000000E+000
1	53.64732918	6.412726E-013	1.575127E-011	1	0.000000E+000
1	53.64753373	1.575127E-011	6.412726E-013	0	0.000000E+000
1	53.64755752	6.412726E-013	1.575127E-011	1	0.000000E+000
1	53.64757882	1.575127E-011	6.412726E-013	0	0.000000E+000
1	53.64761905	6.412726E-013	1.575127E-011	1	0.000000E+000
1	53.65126269	1.575127E-011	6.412726E-013	0	0.000000E+000
1	53.65127931	6.412726E-013	1.575127E-011	1	0.000000E+000
1	53.65158345	1.575127E-011	6.412726E-013	0	0.000000E+000
1	53.65160566	6.412726E-013	1.575127E-011	1	0.000000E+000
1	53.65248121	1.575127E-011	6.412726E-013	0	0.000000E+000
1	53.65250889	6.412726E-013	1.575127E-011	1	0.000000E+000
1	53.65267425	1.575127E-011	6.412726E-013	0	0.000000E+000
1	53.65318827	6.412726E-013	1.575127E-011	1	0.000000E+000
1	53.65372471	1.575127E-011	6.412726E-013	0	0.000000E+000
1	53.65375085	6.412726E-013	1.575127E-011	1	0.000000E+000
1	53.65506588	1.575127E-011	6.412726E-013	0	0.000000E+000
1	53.65514975	6.412726E-013	1.575127E-011	1	0.000000E+000
1	53.65578574	1.575127E-011	6.412726E-013	0	0.000000E+000
1	53.65580608	6.412726E-013	1.575127E-011	1	0.000000E+000
1	53.65784893	1.575127E-011	6.412726E-013	0	0.000000E+000
1	53.65787205	6.412726E-013	1.575127E-011	1	0.000000E+000
1	53.65919626	1.575127E-011	6.412726E-013	0	0.000000E+000
1	53.65924235	6.412726E-013	1.575127E-011	1	0.000000E+000
1	53.65969659	1.575127E-011	6.412726E-013	0	0.000000E+000
1	53.65970900	6.412726E-013	1.575127E-011	1	0.000000E+000
1	53.66134812	1.575127E-011	6.412726E-013	0	0.000000E+000
1	53.66137847	6.412726E-013	1.575127E-011	1	0.000000E+000
1	53.66280580	1.575127E-011	6.412726E-013	0	0.000000E+000
1	53.66287877	6.412726E-013	1.575127E-011	1	0.000000E+000
1	53.66742369	1.575127E-011	6.412726E-013	0	0.000000E+000
1	53.66756764	6.412726E-013	1.575127E-011	1	0.000000E+000
1	53.66838746	1.575127E-011	6.412726E-013	0	0.000000E+000
1	53.66841093	6.412726E-013	1.575127E-011	1	0.000000E+000
1	53.67066061	1.575127E-011	6.412726E-013	0	0.000000E+000
1	53.67070791	6.412726E-013	1.575127E-011	1	0.000000E+000
1	53.67245310	1.575127E-011	6.412726E-013	0	0.000000E+000
1	53.67247224	6.412726E-013	1.575127E-011	1	0.000000E+000
1	53.67258435	1.575127E-011	6.412726E-013	0	0.000000E+000
1	53.67260837	6.412726E-013	1.575127E-011	1	0.000000E+000
1	53.67289708	1.575127E-011	6.412726E-013	0	0.000000E+000
1	53.67293538	6.412726E-013	1.575127E-011	1	0.000000E+000
1	53.67399132	1.575127E-011	6.412726E-013	0	0.000000E+000
1	54.13793308	8.427605E-013	1.595276E-011	1	0.000000E+000
1	54.13793500	1.595276E-011	8.427605E-013	0	0.000000E+000
1	54.13793560	8.427605E-013	1.595276E-011	1	0.000000E+000
1	54.13943884	1.595276E-011	8.427605E-013	0	0.000000E+000
1	54.13950094	8.427605E-013	1.595276E-011	1	0.000000E+000
1	54.14027289	1.595276E-011	8.427605E-013	0	0.000000E+000
1	54.14028775	8.427605E-013	1.595276E-011	1	0.000000E+000
1	54.14077377	1.595276E-011	8.427605E-013	0	0.000000E+000
1	54.14080772	8.427605E-013	1.595276E-011	1	0.000000E+000
1	54.14241036	1.595276E-011	8.427605E-013	0	0.000000E+000
1	54.14275743	8.427605E-013	1.595276E-011	1	0.000000E+000
1	54.14290635	1.595276E-011	8.427605E-013	0	0.000000E+000
1	54.14294068	8.427605E-013	1.595276E-011	1	0.000000E+000
1	54.14314836	1.595276E-011	8.427605E-013	0	0.000000E+000
1	54.14316511	8.427605E-013	1.595276E-011	1	0.000000E+000
1	54.14327257	1.595276E-011	8.427605E-013	0	0.000000E+000
1	54.14333092	8.427605E-013	1.595276E-011	1	0.000000E+000
1	54.14605693	1.595276E-011	8.427605E-013	0	0.000000E+000
1	54.14949289	8.427605E-013	1.595276E-011	1	0.000000E+000
1	54.15092488	1.595276E-011	8.427605E-013	0	0.000000E+000
1	54.15103812	8.427605E-013	1.595276E-011	1	0.000000E+000
1	54.15121557	1.595276E-011	8.427605E-013	0	0.000000E+000
1	54.15123928	8.427605E-013	1.595276E-011	1	0.000000E+000
1	54.15404383	1.595276E-011	8.427605E-013	0	0.000000E+000
1	54.15406173	8.427605E-013	1.595276E-011	1	0.000000E+000
1	54.15495163	1.595276E-011	8.427605E-013	0	0.000000E+000
1	54.15497107	8.427605E-013	1.595276E-011	1	0.000000E+000
1	54.15580113	1.595276E-011	8.427605E-013	0	0.000000E+000
1	54.15589223	8.427605E-013	1.595276E-011	1	0.000000E+000
1	54.15719488	1.595276E-011	8.427605E-013	0	0.000000E+000
1	54.26861368	7.493136E-013	1.585931E-011	1	0.000000E+000
1	54.26928851	1.585931E-011	7.493136E-013	0	0.000000E+000
1	54.27041788	7.493136E-013	1.585931E-011	1	0.000000E+000
1	54.27186648	1.585931E-011	7.493136E-013	0	0.000000E+000
1	54.27188682	7.493136E-013	1.585931E-011	1	0.000000E+000
1	54.27462742	1.585931E-011	7.493136E-013	0	0.000000E+000
1	54.27466582	7.493136E-013	1.585931E-011	1	0.000000E+000
1	54.27742250	1.585931E-011	7.493136E-013	0	0.000000E+000
1	54.27744043	7.493136E-013	1.585931E-011	1	0.000000E+000
1	54.27753930	1.585931E-011	7.493136E-013	0	0.000000E+000
1	54.27764224	7.493136E-013	1.585931E-011	1	0.000000E+000
1	54.27834169	1.585931E-011	7.493136E-013	0	0.000000E+000
1	54.27836773	7.493136E-013	1.585931E-011	1	0.000000E+000
1	54.28150707	1.585931E-011	7.493136E-013	0	0.000000E+000
1	54.28153451	7.493136E-013	1.585931E-011	1	0.000000E+000
1	54.28200721	1.585931E-011	7.493136E-013	0	0.000000E+000
1	54.28204535	7.493136E-013	1.585931E-011	1	0.000000E+000
1	54.28234684	1.585931E-011	7.493136E-013	0	0.000000E+000
1	54.28235498	7.493136E-013	1.585931E-011	1	0.000000E+000
1	54.28263790	1.585931E-011	7.493136E-013	0	0.000000E+000
1	54.28264350	7.493136E-013	1.585931E-011	1	0.000000E+000
1	54.28345829	1.585931E-011	7.493136E-013	0	0.000000E+000
1	54.28348836	7.493136E-013	1.585931E-011	1	0.000000E+000
1	54.28536070	1.585931E-011	7.493136E-013	0	0.000000E+000
1	54.28538928	7.493136E-013	1.585931E-011	1	0.000000E+000
1	54.28709641	1.585931E-011	7.493136E-013	0	0.000000E+000
1	54.28714045	7.493136E-013	1.585931E-011	1	0.000000E+000
1	54.28863404	1.585931E-011	7.493136E-013	0	0.000000E+000
1	54.81459107	6.553277E-013	1.576533E-011	1	0.000000E+000
1	54.81459300	1.576533E-011	6.553277E-013	0	0.000000E+000
1	54.81459500	6.553277E-013	1.576533E-011	1	0.000000E+000
1	54.82010252	1.576533E-011	6.553277E-013	0	0.000000E+000
1	54.82011405	6.553277E-013	1.576533E-011	1	0.000000E+000
1	54.82574659	1.576533E-011	6.553277E-013	0	0.000000E+000
1	54.82575753	6.553277E-013	1.576533E-011	1	0.000000E+000
1	54.82843483	1.576533E-011	6.553277E-013	0	0.000000E+000
1	54.82846508	6.553277E-013	1.576533E-011	1	0.000000E+000
1	54.82851369	1.576533E-011	6.553277E-013	0	0.000000E+000
1	54.82853928	6.553277E-013	1.576533E-011	1	0.000000E+000
1	54.83110774	1.576533E-011	6.553277E-013	0	0.000000E+000
1	54.83114518	6.553277E-013	1.576533E-011	1	0.000000E+000
1	54.83279632	1.576533E-011	6.553277E-013	0	0.000000E+000
1	54.83281530	6.553277E-013	1.576533E-011	1	0.000000E+000
1	54.83369104	1.576533E-011	6.553277E-013	0	0.000000E+000
1	54.83385885	6.553277E-013	1.576533E-011	1	0.000000E+000
1	54.83450063	1.576533E-011	6.553277E-013	0	0.000000E+000
1	54.83458144	6.553277E-013	1.576533E-011	1	0.000000E+000
1	54.83540006	1.576533E-011	6.553277E-013	0	0.000000E+000
1	54.83542918	6.553277E-013	1.576533E-011	1	0.000000E+000
1	54.83560427	1.576533E-011	6.553277E-013	0	0.000000E+000
1	54.83562764	6.553277E-013	1.576533E-011	1	0.000000E+000
1	54.83720739	1.576533E-011	6.553277E-013	0	0.000000E+000
1	54.83721785	6.553277E-013	1.576533E-011	1	0.000000E+000
1	54.83750975	1.576533E-011	6.553277E-013	0	0.000000E+000
1	54.83754847	6.553277E-013	1.576533E-011	1	0.000000E+000
1	54.83779347	1.576533E-011	6.553277E-013	0	0.000000E+000
1	54.92254637	6.553277E-013	1.576533E-011	1	0.000000E+000
1	54.92446524	1.576533E-011	6.553277E-013	0	0.000000E+000
1	54.92452764	6.553277E-013	1.576533E-011	1	0.000000E+000
1	54.92593865	1.576533E-011	6.553277E-013	0	0.000000E+000
1	54.92597144	6.553277E-013	1.576533E-011	1	0.000000E+000
1	54.92921613	1.576533E-011	6.553277E-013	0	0.000000E+000
1	54.92952978	6.553277E-013	1.576533E-011	1	0.000000E+000
1	54.93224243	1.576533E-011	6.553277E-013	0	0.000000E+000
1	54.93229842	6.553277E-013	1.576533E-011	1	0.000000E+000
1	54.93290201	1.576533E-011	6.553277E-013	0	0.000000E+000
1	54.93292129	6.553277E-013	1.576533E-011	1	0.000000E+000
1	54.93365005	1.576533E-011	6.553277E-013	0	0.000000E+000
1	54.93368230	6.553277E-013	1.576533E-011	1	0.000000E+000
1	54.93423103	1.576533E-011	6.553277E-013	0	0.000000E+000
1	54.93425848	6.553277E-013	1.576533E-011	1	0.000000E+000
1	54.93495157	1.576533E-011	6.553277E-013	0	0.000000E+000
1	54.93496376	6.553277E-013	1.576533E-011	1	0.000000E+000
1	54.93543825	1.576533E-011	6.553277E-013	0	0.000000E+000
1	54.93544390	6.553277E-013	1.576533E-011	1	0.000000E+000
1	54.93578210	1.576533E-011	6.553277E-013	0	0.000000E+000
1	54.93584877	6.553277E-013	1.576533E-011	1	0.000000E+000
1	54.93689101	1.576533E-011	6.553277E-013	0	0.000000E+000
1	55.17083978	8.766041E-013	1.598660E-011	1	0.000000E+000
1	55.17084000	1.598660E-011	8.766041E-013	0	0.000000E+000
1	55.17084120	8.766041E-013	1.598660E-011	1	0.000000E+000
1	55.17197622	1.598660E-011	8.766041E-013	0	0.000000E+000
1	55.17201727	8.766041E-013	1.598660E-011	1	0.000000E+000
1	55.17344064	1.598660E-011	8.766041E-013	0	0.000000E+000
1	55.17346558	8.766041E-013	1.598660E-011	1	0.000000E+000
1	55.17373538	1.598660E-011	8.766041E-013	0	0.000000E+000
1	55.17376983	8.766041E-013	1.598660E-011	1	0.000000E+000
1	55.17485122	1.598660E-011	8.766041E-013	0	0.000000E+000
1	55.17490184	8.766041E-013	1.598660E-011	1	0.000000E+000
1	55.17586537	1.598660E-011	8.766041E-013	0	0.000000E+000
1	55.17588673	8.766041E-013	1.598660E-011	1	0.000000E+000
1	55.17831890	1.598660E-011	8.766041E-013	0	0.000000E+000
1	55.18136053	8.766041E-013	1.598660E-011	1	0.000000E+000
1	55.18144622	1.598660E-011	8.766041E-013	0	0.000000E+000
1	55.18251844	8.766041E-013	1.598660E-011	1	0.000000E+000
1	55.18287733	1.598660E-011	8.766041E-013	0	0.000000E+000
1	55.18296840	8.766041E-013	1.598660E-011	1	0.000000E+000
1	55.18320703	1.598660E-011	8.766041E-013	0	0.000000E+000
1	55.18324435	8.766041E-013	1.598660E-011	1	0.000000E+000
1	55.18502402	1.598660E-011	8.766041E-013	0	0.000000E+000
1	55.20149896	8.766041E-013	1.598660E-011	1	0.000000E+000
1	55.20428137	1.598660E-011	8.766041E-013	0	0.000000E+000
1	55.20430439	8.766041E-013	1.598660E-011	1	0.000000E+000
1	55.20499438	1.598660E-011	8.766041E-013	0	0.000000E+000
1	55.20501852	8.766041E-013	1.598660E-011	1	0.000000E+000
1	55.20504727	1.598660E-011	8.766041E-013	0	0.000000E+000
1	55.20515360	8.766041E-013	1.598660E-011	1	0.000000E+000
1	55.20673077	1.598660E-011	8.766041E-013	0	0.000000E+000
1	55.20675354	8.766041E-013	1.598660E-011	1	0.000000E+000
1	55.21255441	1.598660E-011	8.766041E-013	0	0.000000E+000
1	55.21283038	8.766041E-013	1.598660E-011	1	0.000000E+000
1	55.21500295	1.598660E-011	8.766041E-013	0	0.000000E+000
1	55.21504939	8.766041E-013	1.598660E-011	1	0.000000E+000
1	55.21629635	1.598660E-011	8.766041E-013	0	0.000000E+000
1	55.21638062	8.766041E-013	1.598660E-011	1	0.000000E+000
1	55.21941157	1.598660E-011	8.766041E-013	0	0.000000E+000
1	55.21961308	8.766041E-013	1.598660E-011	1	0.000000E+000
1	55.22181866	1.598660E-011	8.766041E-013	0	0.000000E+000
1	55.22185896	8.766041E-013	1.598660E-011	1	0.000000E+000
1	55.22200471	1.598660E-011	8.766041E-013	0	0.000000E+000
1	55.22201810	8.766041E-013	1.598660E-011	1	0.000000E+000
1	55.22236409	1.598660E-011	8.766041E-013	0	0.000000E+000
1	55.22239379	8.766041E-013	1.598660E-011	1	0.000000E+000
1	55.22274778	1.598660E-011	8.766041E-013	0	0.000000E+000
1	55.22277062	8.766041E-013	1.598660E-011	1	0.000000E+000
1	55.22279450	1.598660E-011	8.766041E-013	0	0.000000E+000
1	55.22282340	8.766041E-013	1.598660E-011	1	0.000000E+000
1	55.22372832	1.598660E-011	8.766041E-013	0	0.000000E+000
1	55.22375918	8.766041E-013	1.598660E-011	1	0.000000E+000
1	55.22456479	1.598660E-011	8.766041E-013	0	0.000000E+000
1	55.22458453	8.766041E-013	1.598660E-011	1	0.000000E+000
1	55.22550164	1.598660E-011	8.766041E-013	0	0.000000E+000
1	55.22584896	8.766041E-013	1.598660E-011	1	0.000000E+000
1	55.22709312	1.598660E-011	8.766041E-013	0	0.000000E+000
1	55.22944861	8.766041E-013	1.598660E-011	1	0.000000E+000
1	55.22965274	1.598660E-011	8.766041E-013	0	0.000000E+000
1	55.24301385	8.766041E-013	1.598660E-011	1	0.000000E+000
1	55.24380452	1.598660E-011	8.766041E-013	0	0.000000E+000
1	55.31603577	8.766041E-013	1.598660E-011	1	0.000000E+000
1	55.31793907	1.598660E-011	8.766041E-013	0	0.000000E+000
1	55.31795293	8.766041E-013	1.598660E-011	1	0.000000E+000
1	55.31850539	1.598660E-011	8.766041E-013	0	0.000000E+000
1	55.31855914	8.766041E-013	1.598660E-011	1	0.000000E+000
1	55.31905376	1.598660E-011	8.766041E-013	0	0.000000E+000
1	57.90816542	7.158935E-013	1.582589E-011	1	0.000000E+000
1	57.90816700	1.582589E-011	7.158935E-013	0	0.000000E+000
1	57.90816821	7.158935E-013	1.582589E-011	1	0.000000E+000
1	57.90828083	1.582589E-011	7.158935E-013	0	0.000000E+000
1	57.90834620	7.158935E-013	1.582589E-011	1	0.000000E+000
1	57.91135114	1.582589E-011	7.158935E-013	0	0.000000E+000
1	57.91206350	7.158935E-013	1.582589E-011	1	0.000000E+000
1	57.91355435	1.582589E-011	7.158935E-013	0	0.000000E+000
1	57.91359989	7.158935E-013	1.582589E-011	1	0.000000E+000
1	57.91390645	1.582589E-011	7.158935E-013	0	0.000000E+000
1	57.91392466	7.158935E-013	1.582589E-011	1	0.000000E+000
1	57.91404612	1.582589E-011	7.158935E-013	0	0.000000E+000
1	57.91406964	7.158935E-013	1.582589E-011	1	0.000000E+000
1	57.91525982	1.582589E-011	7.158935E-013	0	0.000000E+000
1	57.91535234	7.158935E-013	1.582589E-011	1	0.000000E+000
1	57.91563154	1.582589E-011	7.158935E-013	0	0.000000E+000
1	57.91565639	7.158935E-013	1.582589E-011	1	0.000000E+000
1	57.91568462	1.582589E-011	7.158935E-013	0	0.000000E+000
1	57.91570407	7.158935E-013	1.582589E-011	1	0.000000E+000
1	57.91586197	1.582589E-011	7.158935E-013	0	0.000000E+000
1	57.91646111	7.158935E-013	1.582589E-011	1	0.000000E+000
1	57.91751572	1.582589E-011	7.158935E-013	0	0.000000E+000
1	57.91751635	7.158935E-013	1.582589E-011	1	0.000000E+000
1	57.91887004	1.582589E-011	7.158935E-013	0	0.000000E+000
1	57.92208445	7.158935E-013	1.582589E-011	1	0.000000E+000
1	57.92386390	1.582589E-011	7.158935E-013	0	0.000000E+000
1	58.13583338	7.158935E-013	1.582589E-011	1	0.000000E+000
1	58.13735388	1.582589E-011	7.158935E-013	0	0.000000E+000
1	58.13736848	7.158935E-013	1.582589E-011	1	0.000000E+000
1	58.13839737	1.582589E-011	7.158935E-013	0	0.000000E+000
1	58.13920795	7.158935E-013	1.582589E-011	1	0.000000E+000
1	58.13934582	1.582589E-011	7.158935E-013	0	0.000000E+000
1	58.14006455	7.158935E-013	1.582589E-011	1	0.000000E+000
1	58.14059460	1.582589E-011	7.158935E-013	0	0.000000E+000
1	58.14061983	7.158935E-013	1.582589E-011	1	0.000000E+000
1	58.14070954	1.582589E-011	7.158935E-013	0	0.000000E+000
1	58.14086680	7.158935E-013	1.582589E-011	1	0.000000E+000
1	58.14097449	1.582589E-011	7.158935E-013	0	0.000000E+000
1	58.14097949	7.158935E-013	1.582589E-011	1	0.000000E+000
1	58.14168243	1.582589E-011	7.158935E-013	0	0.000000E+000
1	58.14171732	7.158935E-013	1.582589E-011	1	0.000000E+000
1	58.14213424	1.582589E-011	7.158935E-013	0	0.000000E+000
1	58.14218338	7.158935E-013	1.582589E-011	1	0.000000E+000
1	58.14288248	1.582589E-011	7.158935E-013	0	0.000000E+000
1	58.14298065	7.158935E-013	1.582589E-011	1	0.000000E+000
1	58.14328688	1.582589E-011	7.158935E-013	0	0.000000E+000
1	58.14775496	7.158935E-013	1.582589E-011	1	0.000000E+000
1	58.15023814	1.582589E-011	7.158935E-013	0	0.000000E+000
1	58.15029435	7.158935E-013	1.582589E-011	1	0.000000E+000
1	58.15090561	1.582589E-011	7.158935E-013	0	0.000000E+000
1	58.15137457	7.158935E-013	1.582589E-011	1	0.000000E+000
1	58.15326122	1.582589E-011	7.158935E-013	0	0.000000E+000
1	58.15329005	7.158935E-013	1.582589E-011	1	0.000000E+000
1	58.15466566	1.582589E-011	7.158935E-013	0	0.000000E+000
1	58.15469255	7.158935E-013	1.582589E-011	1	0.000000E+000
1	58.15703831	1.582589E-011	7.158935E-013	0	0.000000E+000
1	58.46504521	5.799329E-013	1.568993E-011	1	0.000000E+000
1	58.46523491	1.568993E-011	5.799329E-013	0	0.000000E+000
1	58.46642546	5.799329E-013	1.568993E-011	1	0.000000E+000
1	58.46799584	1.568993E-011	5.799329E-013	0	0.000000E+000
1	58.46802291	5.799329E-013	1.568993E-011	1	0.000000E+000
1	58.47062134	1.568993E-011	5.799329E-013	0	0.000000E+000
1	58.47062778	5.799329E-013	1.568993E-011	1	0.000000E+000
1	58.47278786	1.568993E-011	5.799329E-013	0	0.000000E+000
1	58.47284034	5.799329E-013	1.568993E-011	1	0.000000E+000
1	58.47293409	1.568993E-011	5.799329E-013	0	0.000000E+000
1	58.47297486	5.799329E-013	1.568993E-011	1	0.000000E+000
1	58.47307517	1.568993E-011	5.799329E-013	0	0.000000E+000
1	58.47310474	5.799329E-013	1.568993E-011	1	0.000000E+000
1	58.47413280	1.568993E-011	5.799329E-013	0	0.000000E+000
1	58.47416107	5.799329E-013	1.568993E-011	1	0.000000E+000
1	58.47432532	1.568993E-011	5.799329E-013	0	0.000000E+000
1	58.47433881	5.799329E-013	1.568993E-011	1	0.000000E+000
1	58.47445570	1.568993E-011	5.799329E-013	0	0.000000E+000
1	58.47459317	5.799329E-013	1.568993E-011	1	0.000000E+000
1	58.47577945	1.568993E-011	5.799329E-013	0	0.000000E+000
1	58.47583232	5.799329E-013	1.568993E-011	1	0.000000E+000
1	58.47697794	1.568993E-011	5.799329E-013	0	0.000000E+000
1	58.47701435	5.799329E-013	1.568993E-011	1	0.000000E+000
1	58.47787722	1.568993E-011	5.799329E-013	0	0.000000E+000
1	58.47790068	5.799329E-013	1.568993E-011	1	0.000000E+000
1	58.47918988	1.568993E-011	5.799329E-013	0	0.000000E+000
1	58.47923870	5.799329E-013	1.568993E-011	1	0.000000E+000
1	58.47926515	1.568993E-011	5.799329E-013	0	0.000000E+000
1	58.48253755	5.799329E-013	1.568993E-011	1	0.000000E+000
1	58.48474572	1.568993E-011	5.799329E-013	0	0.000000E+000
1	58.49404435	5.799329E-013	1.568993E-011	1	0.000000E+000
1	58.49420125	1.568993E-011	5.799329E-013	0	0.000000E+000
1	58.49451560	5.799329E-013	1.568993E-011	1	0.000000E+000
1	58.49564917	1.568993E-011	5.799329E-013	0	0.000000E+000
1	58.49566880	5.799329E-013	1.568993E-011	1	0.000000E+000
1	58.49636791	1.568993E-011	5.799329E-013	0	0.000000E+000
1	58.49640601	5.799329E-013	1.568993E-011	1	0.000000E+000
1	58.49796440	1.568993E-011	5.799329E-013	0	0.000000E+000
1	58.49799433	5.799329E-013	1.568993E-011	1	0.000000E+000
1	58.49844303	1.568993E-011	5.799329E-013	0	0.000000E+000
1	58.49848782	5.799329E-013	1.568993E-011	1	0.000000E+000
1	58.49931774	1.568993E-011	5.799329E-013	0	0.000000E+000
1	58.49938124	5.799329E-013	1.568993E-011	1	0.000000E+000
1	58.49980455	1.568993E-011	5.799329E-013	0	0.000000E+000
1	58.49982502	5.799329E-013	1.568993E-011	1	0.000000E+000
1	58.50235619	1.568993E-011	5.799329E-013	0	0.000000E+000
1	58.50236979	5.799329E-013	1.568993E-011	1	0.000000E+000
1	58.50240914	1.568993E-011	5.799329E-013	0	0.000000E+000
1	58.50246056	5.799329E-013	1.568993E-011	1	0.000000E+000
1	58.50371848	1.568993E-011	5.799329E-013	0	0.000000E+000
1	58.50390956	5.799329E-013	1.568993E-011	1	0.000000E+000
1	58.50404428	1.568993E-011	5.799329E-013	0	0.000000E+000
1	58.50410661	5.799329E-013	1.568993E-011	1	0.000000E+000
1	58.50564167	1.568993E-011	5.799329E-013	0	0.000000E+000
1	58.50568785	5.799329E-013	1.568993E-011	1	0.000000E+000
1	58.50648445	1.568993E-011	5.799329E-013	0	0.000000E+000
1	58.50654659	5.799329E-013	1.568993E-011	1	0.000000E+000
1	58.50760001	1.568993E-011	5.799329E-013	0	0.000000E+000
1	58.50761616	5.799329E-013	1.568993E-011	1	0.000000E+000
1	58.51129116	1.568993E-011	5.799329E-013	0	0.000000E+000
1	58.51134481	5.799329E-013	1.568993E-011	1	0.000000E+000
1	58.51153375	1.568993E-011	5.799329E-013	0	0.000000E+000
1	58.51261624	5.799329E-013	1.568993E-011	1	0.000000E+000
1	58.51327974	1.568993E-011	5.799329E-013	0	0.000000E+000
1	58.51329482	5.799329E-013	1.568993E-011	1	0.000000E+000
1	58.51351291	1.568993E-011	5.799329E-013	0	0.000000E+000
1	58.51375064	5.799329E-013	1.568993E-011	1	0.000000E+000
1	58.51397664	1.568993E-011	5.799329E-013	0	0.000000E+000
1	58.51399848	5.799329E-013	1.568993E-011	1	0.000000E+000
1	58.51424475	1.568993E-011	5.799329E-013	0	0.000000E+000
1	58.51428513	5.799329E-013	1.568993E-011	1	0.000000E+000
1	58.51599731	1.568993E-011	5.799329E-013	0	0.000000E+000
1	58.51600532	5.799329E-013	1.568993E-011	1	0.000000E+000
1	58.51747774	1.568993E-011	5.799329E-013	0	0.000000E+000
1	58.51749546	5.799329E-013	1.568993E-011	1	0.000000E+000
1	58.51809240	1.568993E-011	5.799329E-013	0	0.000000E+000
1	58.93191863	6.380257E-013	1.574803E-011	1	0.000000E+000
1	58.93191900	1.574803E-011	6.380257E-013	0	0.000000E+000
1	58.93192118	6.380257E-013	1.574803E-011	1	0.000000E+000
1	58.93717355	1.574803E-011	6.380257E-013	0	0.000000E+000
1	58.93730193	6.380257E-013	1.574803E-011	1	0.000000E+000
1	58.93912725	1.574803E-011	6.380257E-013	0	0.000000E+000
1	58.93914002	6.380257E-013	1.574803E-011	1	0.000000E+000
1	58.93942029	1.574803E-011	6.380257E-013	0	0.000000E+000
1	58.93989739	6.380257E-013	1.574803E-011	1	0.000000E+000
1	58.93998843	1.574803E-011	6.380257E-013	0	0.000000E+000
1	58.94002275	6.380257E-013	1.574803E-011	1	0.000000E+000
1	58.94003952	1.574803E-011	6.380257E-013	0	0.000000E+000
1	58.94005901	6.380257E-013	1.574803E-011	1	0.000000E+000
1	58.94037228	1.574803E-011	6.380257E-013	0	0.000000E+000
1	58.94038589	6.380257E-013	1.574803E-011	1	0.000000E+000
1	58.94095706	1.574803E-011	6.380257E-013	0	0.000000E+000
1	58.94099264	6.380257E-013	1.574803E-011	1	0.000000E+000
1	58.94178304	1.574803E-011	6.380257E-013	0	0.000000E+000
1	58.94183136	6.380257E-013	1.574803E-011	1	0.000000E+000
1	58.94278046	1.574803E-011	6.380257E-013	0	0.000000E+000
1	58.94279256	6.380257E-013	1.574803E-011	1	0.000000E+000
1	58.94767380	1.574803E-011	6.380257E-013	0	0.000000E+000
1	58.94769337	6.380257E-013	1.574803E-011	1	0.000000E+000
1	58.94778288	1.574803E-011	6.380257E-013	0	0.000000E+000
1	58.94785616	6.380257E-013	1.574803E-011	1	0.000000E+000
1	58.94804260	1.574803E-011	6.380257E-013	0	0.000000E+000
1	58.94805309	6.380257E-013	1.574803E-011	1	0.000000E+000
1	58.94826454	1.574803E-011	6.380257E-013	0	0.000000E+000
1	58.94830628	6.380257E-013	1.574803E-011	1	0.000000E+000
1	58.95087578	1.574803E-011	6.380257E-013	0	0.000000E+000
1	58.95089102	6.380257E-013	1.574803E-011	1	0.000000E+000
1	58.95133479	1.574803E-011	6.380257E-013	0	0.000000E+000
1	58.95135374	6.380257E-013	1.574803E-011	1	0.000000E+000
1	58.95172076	1.574803E-011	6.380257E-013	0	0.000000E+000
1	58.95173002	6.380257E-013	1.574803E-011	1	0.000000E+000
1	58.95218024	1.574803E-011	6.380257E-013	0	0.000000E+000
1	58.95219355	6.380257E-013	1.574803E-011	1	0.000000E+000
1	58.95324112	1.574803E-011	6.380257E-013	0	0.000000E+000
1	58.95330449	6.380257E-013	1.574803E-011	1	0.000000E+000
1	58.95390311	1.574803E-011	6.380257E-013	0	0.000000E+000
1	58.95440066	6.380257E-013	1.574803E-011	1	0.000000E+000
1	58.95606382	1.574803E-011	6.380257E-013	0	0.000000E+000
1	61.11628730	5.954945E-013	1.570549E-011	1	0.000000E+000
1	61.11628900	1.570549E-011	5.954945E-013	0	0.000000E+000
1	61.11629100	5.954945E-013	1.570549E-011	1	0.000000E+000
1	61.11735608	1.570549E-011	5.954945E-013	0	0.000000E+000
1	61.11737238	5.954945E-013	1.570549E-011	1	0.000000E+000
1	61.11751087	1.570549E-011	5.954945E-013	0	0.000000E+000
1	61.11753673	5.954945E-013	1.570549E-011	1	0.000000E+000
1	61.11836724	1.570549E-011	5.954945E-013	0	0.000000E+000
1	61.11838292	5.954945E-013	1.570549E-011	1	0.000000E+000
1	61.11899689	1.570549E-011	5.954945E-013	0	0.000000E+000
1	61.11909650	5.954945E-013	1.570549E-011	1	0.000000E+000
1	61.12337431	1.570549E-011	5.954945E-013	0	0.000000E+000
1	61.12340168	5.954945E-013	1.570549E-011	1	0.000000E+000
1	61.12389762	1.570549E-011	5.954945E-013	0	0.000000E+000
1	61.12393767	5.954945E-013	1.570549E-011	1	0.000000E+000
1	61.12657863	1.570549E-011	5.954945E-013	0	0.000000E+000
1	61.12660335	5.954945E-013	1.570549E-011	1	0.000000E+000
1	61.12665307	1.570549E-011	5.954945E-013	0	0.000000E+000
1	61.12673269	5.954945E-013	1.570549E-011	1	0.000000E+000
1	61.12846182	1.570549E-011	5.954945E-013	0	0.000000E+000
1	61.12850895	5.954945E-013	1.570549E-011	1	0.000000E+000
1	61.12913216	1.570549E-011	5.954945E-013	0	0.000000E+000
1	61.12913330	5.954945E-013	1.570549E-011	1	0.000000E+000
1	61.12968356	1.570549E-011	5.954945E-013	0	0.000000E+000
1	61.12971047	5.954945E-013	1.570549E-011	1	0.000000E+000
1	61.13377140	1.570549E-011	5.954945E-013	0	0.000000E+000
1	61.13388750	5.954945E-013	1.570549E-011	1	0.000000E+000
1	61.13399594	1.570549E-011	5.954945E-013	0	0.000000E+000
1	61.13401153	5.954945E-013	1.570549E-011	1	0.000000E+000
1	61.13458817	1.570549E-011	5.954945E-013	0	0.000000E+000
1	61.13460705	5.954945E-013	1.570549E-011	1	0.000000E+000
1	61.13793792	1.570549E-011	5.954945E-013	0	0.000000E+000
1	61.13798282	5.954945E-013	1.570549E-011	1	0.000000E+000
1	61.13889595	1.570549E-011	5.954945E-013	0	0.000000E+000
1	61.13892364	5.954945E-013	1.570549E-011	1	0.000000E+000
1	61.14105778	1.570549E-011	5.954945E-013	0	0.000000E+000
1	61.14114172	5.954945E-013	1.570549E-011	1	0.000000E+000
1	61.14131246	1.570549E-011	5.954945E-013	0	0.000000E+000
1	61.14132199	5.954945E-013	1.570549E-011	1	0.000000E+000
1	61.14263133	1.570549E-011	5.954945E-013	0	0.000000E+000
1	61.14600783	5.954945E-013	1.570549E-011	1	0.000000E+000
1	61.14654147	1.570549E-011	5.954945E-013	0	0.000000E+000
1	61.14660295	5.954945E-013	1.570549E-011	1	0.000000E+000
1	61.14705268	1.570549E-011	5.954945E-013	0	0.000000E+000
1	61.14711975	5.954945E-013	1.570549E-011	1	0.000000E+000
1	61.15046929	1.570549E-011	5.954945E-013	0	0.000000E+000
1	61.15048971	5.954945E-013	1.570549E-011	1	0.000000E+000
1	61.15114654	1.570549E-011	5.954945E-013	0	0.000000E+000
1	61.15118586	5.954945E-013	1.570549E-011	1	0.000000E+000
1	61.15154509	1.570549E-011	5.954945E-013	0	0.000000E+000
1	61.15156272	5.954945E-013	1.570549E-011	1	0.000000E+000
1	61.15277023	1.570549E-011	5.954945E-013	0	0.000000E+000
1	61.15382715	5.954945E-013	1.570549E-011	1	0.000000E+000
1	61.15459414	1.570549E-011	5.954945E-013	0	0.000000E+000
1	61.15462266	5.954945E-013	1.570549E-011	1	0.000000E+000
1	61.15693813	1.570549E-011	5.954945E-013	0	0.000000E+000
1	61.15712966	5.954945E-013	1.570549E-011	1	0.000000E+000
1	61.15922112	1.570549E-011	5.954945E-013	0	0.000000E+000
1	61.15928680	5.954945E-013	1.570549E-011	1	0.000000E+000
1	61.16045630	1.570549E-011	5.954945E-013	0	0.000000E+000
1	62.03485676	8.073149E-013	1.591731E-011	1	0.000000E+000
1	62.03490592	1.591731E-011	8.073149E-013	0	0.000000E+000
1	62.03498275	8.073149E-013	1.591731E-011	1	0.000000E+000
1	62.03589941	1.591731E-011	8.073149E-013	0	0.000000E+000
1	62.03603101	8.073149E-013	1.591731E-011	1	0.000000E+000
1	62.03625480	1.591731E-011	8.073149E-013	0	0.000000E+000
1	62.04308115	8.073149E-013	1.591731E-011	1	0.000000E+000
1	62.04309469	1.591731E-011	8.073149E-013	0	0.000000E+000
1	62.04311491	8.073149E-013	1.591731E-011	1	0.000000E+000
1	62.04574572	1.591731E-011	8.073149E-013	0	0.000000E+000
1	62.04577809	8.073149E-013	1.591731E-011	1	0.000000E+000
1	62.04644633	1.591731E-011	8.073149E-013	0	0.000000E+000
1	62.04707878	8.073149E-013	1.591731E-011	1	0.000000E+000
1	62.04913088	1.591731E-011	8.073149E-013	0	0.000000E+000
1	62.05044320	8.073149E-013	1.591731E-011	1	0.000000E+000
1	62.05202965	1.591731E-011	8.073149E-013	0	0.000000E+000
1	62.05204702	8.073149E-013	1.591731E-011	1	0.000000E+000
1	62.05279318	1.591731E-011	8.073149E-013	0	0.000000E+000
1	62.64955508	6.527472E-013	1.576275E-011	1	0.000000E+000
1	62.64989008	1.576275E-011	6.527472E-013	0	0.000000E+000
1	62.64989646	6.527472E-013	1.576275E-011	1	0.000000E+000
1	62.65010779	1.576275E-011	6.527472E-013	0	0.000000E+000
1	62.65020753	6.527472E-013	1.576275E-011	1	0.000000E+000
1	62.65130314	1.576275E-011	6.527472E-013	0	0.000000E+000
1	62.65133060	6.527472E-013	1.576275E-011	1	0.000000E+000
1	62.65255161	1.576275E-011	6.527472E-013	0	0.000000E+000
1	62.65257936	6.527472E-013	1.576275E-011	1	0.000000E+000
1	62.65270838	1.576275E-011	6.527472E-013	0	0.000000E+000
1	62.65272621	6.527472E-013	1.576275E-011	1	0.000000E+000
1	62.65356864	1.576275E-011	6.527472E-013	0	0.000000E+000
1	62.65471764	6.527472E-013	1.576275E-011	1	0.000000E+000
1	62.65532429	1.576275E-011	6.527472E-013	0	0.000000E+000
1	63.12977318	5.826159E-013	1.569262E-011	1	0.000000E+000
1	63.12984524	1.569262E-011	5.826159E-013	0	0.000000E+000
1	63.12985981	5.826159E-013	1.569262E-011	1	0.000000E+000
1	63.13090570	1.569262E-011	5.826159E-013	0	0.000000E+000
1	63.13092365	5.826159E-013	1.569262E-011	1	0.000000E+000
1	63.13228329	1.569262E-011	5.826159E-013	0	0.000000E+000
1	63.13232471	5.826159E-013	1.569262E-011	1	0.000000E+000
1	63.13619149	1.569262E-011	5.826159E-013	0	0.000000E+000
1	63.13624894	5.826159E-013	1.569262E-011	1	0.000000E+000
1	63.13714825	1.569262E-011	5.826159E-013	0	0.000000E+000
1	63.13718461	5.826159E-013	1.569262E-011	1	0.000000E+000
1	63.13723678	1.569262E-011	5.826159E-013	0	0.000000E+000
1	63.16044933	5.826159E-013	1.569262E-011	1	0.000000E+000
1	63.16069168	1.569262E-011	5.826159E-013	0	0.000000E+000
1	63.16070826	5.826159E-013	1.569262E-011	1	0.000000E+000
1	63.16241629	1.569262E-011	5.826159E-013	0	0.000000E+000
1	63.16243948	5.826159E-013	1.569262E-011	1	0.000000E+000
1	63.16267705	1.569262E-011	5.826159E-013	0	0.000000E+000
1	63.16376044	5.826159E-013	1.569262E-011	1	0.000000E+000
1	63.16518881	1.569262E-011	5.826159E-013	0	0.000000E+000
1	63.16520266	5.826159E-013	1.569262E-011	1	0.000000E+000
1	63.16645995	1.569262E-011	5.826159E-013	0	0.000000E+000
1	63.16647914	5.826159E-013	1.569262E-011	1	0.000000E+000
1	63.16749288	1.569262E-011	5.826159E-013	0	0.000000E+000
1	63.16752498	5.826159E-013	1.569262E-011	1	0.000000E+000
1	63.16808487	1.569262E-011	5.826159E-013	0	0.000000E+000
1	63.16853515	5.826159E-013	1.569262E-011	1	0.000000E+000
1	63.16860556	1.569262E-011	5.826159E-013	0	0.000000E+000
1	63.16865243	5.826159E-013	1.569262E-011	1	0.000000E+000
1	63.16919360	1.569262E-011	5.826159E-013	0	0.000000E+000
1	63.21165637	5.826159E-013	1.569262E-011	1	0.000000E+000
1	63.21400548	1.569262E-011	5.826159E-013	0	0.000000E+000
1	63.21453300	5.826159E-013	1.569262E-011	1	0.000000E+000
1	63.21548184	1.569262E-011	5.826159E-013	0	0.000000E+000
1	63.21896309	5.826159E-013	1.569262E-011	1	0.000000E+000
1	63.22092851	1.569262E-011	5.826159E-013	0	0.000000E+000
1	63.22093905	5.826159E-013	1.569262E-011	1	0.000000E+000
1	63.22102719	1.569262E-011	5.826159E-013	0	0.000000E+000
1	63.22105648	5.826159E-013	1.569262E-011	1	0.000000E+000
1	63.22241501	1.569262E-011	5.826159E-013	0	0.000000E+000
1	63.22242789	5.826159E-013	1.569262E-011	1	0.000000E+000
1	63.22247633	1.569262E-011	5.826159E-013	0	0.000000E+000
1	63.22260059	5.826159E-013	1.569262E-011	1	0.000000E+000
1	63.22287913	1.569262E-011	5.826159E-013	0	0.000000E+000
1	63.22295344	5.826159E-013	1.569262E-011	1	0.000000E+000
1	63.22359334	1.569262E-011	5.826159E-013	0	0.000000E+000
1	63.22362686	5.826159E-013	1.569262E-011	1	0.000000E+000
1	63.22622276	1.569262E-011	5.826159E-013	0	0.000000E+000
1	63.22624202	5.826159E-013	1.569262E-011	1	0.000000E+000
1	63.22629704	1.569262E-011	5.826159E-013	0	0.000000E+000
1	63.22646219	5.826159E-013	1.569262E-011	1	0.000000E+000
1	63.22785995	1.569262E-011	5.826159E-013	0	0.000000E+000
1	63.22790204	5.826159E-013	1.569262E-011	1	0.000000E+000
1	63.22874399	1.569262E-011	5.826159E-013	0	0.000000E+000
1	63.22880560	5.826159E-013	1.569262E-011	1	0.000000E+000
1	63.22939969	1.569262E-011	5.826159E-013	0	0.000000E+000
1	63.22944818	5.826159E-013	1.569262E-011	1	0.000000E+000
1	63.23054782	1.569262E-011	5.826159E-013	0	0.000000E+000
1	63.23060649	5.826159E-013	1.569262E-011	1	0.000000E+000
1	63.23346810	1.569262E-011	5.826159E-013	0	0.000000E+000
1	63.23347621	5.826159E-013	1.569262E-011	1	0.000000E+000
1	63.23706406	1.569262E-011	5.826159E-013	0	0.000000E+000
1	63.23709208	5.826159E-013	1.569262E-011	1	0.000000E+000
1	63.23739837	1.569262E-011	5.826159E-013	0	0.000000E+000
1	63.23743455	5.826159E-013	1.569262E-011	1	0.000000E+000
1	63.23749423	1.569262E-011	5.826159E-013	0	0.000000E+000
1	63.23750963	5.826159E-013	1.569262E-011	1	0.000000E+000
1	63.23829070	1.569262E-011	5.826159E-013	0	0.000000E+000
1	63.23836568	5.826159E-013	1.569262E-011	1	0.000000E+000
1	63.23879338	1.569262E-011	5.826159E-013	0	0.000000E+000
1	63.23881962	5.826159E-013	1.569262E-011	1	0.000000E+000
1	63.23954200	1.569262E-011	5.826159E-013	0	0.000000E+000
1	63.23961422	5.826159E-013	1.569262E-011	1	0.000000E+000
1	63.23962934	1.569262E-011	5.826159E-013	0	0.000000E+000
1	63.23965757	5.826159E-013	1.569262E-011	1	0.000000E+000
1	63.24007986	1.569262E-011	5.826159E-013	0	0.000000E+000
1	63.24013939	5.826159E-013	1.569262E-011	1	0.000000E+000
1	63.24410244	1.569262E-011	5.826159E-013	0	0.000000E+000
1	63.37771149	7.829008E-013	1.589290E-011	1	0.000000E+000
1	63.37771200	1.589290E-011	7.829008E-013	0	0.000000E+000
1	63.37771311	7.829008E-013	1.589290E-011	1	0.000000E+000
1	63.38018356	1.589290E-011	7.829008E-013	0	0.000000E+000
1	63.38026880	7.829008E-013	1.589290E-011	1	0.000000E+000
1	63.38055732	1.589290E-011	7.829008E-013	0	0.000000E+000
1	63.38060722	7.829008E-013	1.589290E-011	1	0.000000E+000
1	63.38074207	1.589290E-011	7.829008E-013	0	0.000000E+000
1	63.38075552	7.829008E-013	1.589290E-011	1	0.000000E+000
1	63.38327289	1.589290E-011	7.829008E-013	0	0.000000E+000
1	63.38331177	7.829008E-013	1.589290E-011	1	0.000000E+000
1	63.38390441	1.589290E-011	7.829008E-013	0	0.000000E+000
1	63.38392473	7.829008E-013	1.589290E-011	1	0.000000E+000
1	63.38413753	1.589290E-011	7.829008E-013	0	0.000000E+000
1	63.38488385	7.829008E-013	1.589290E-011	1	0.000000E+000
1	63.38577777	1.589290E-011	7.829008E-013	0	0.000000E+000
1	63.38580906	7.829008E-013	1.589290E-011	1	0.000000E+000
1	63.38644311	1.589290E-011	7.829008E-013	0	0.000000E+000
1	63.38646941	7.829008E-013	1.589290E-011	1	0.000000E+000
1	63.38811101	1.589290E-011	7.829008E-013	0	0.000000E+000
1	63.38816565	7.829008E-013	1.589290E-011	1	0.000000E+000
1	63.38839800	1.589290E-011	7.829008E-013	0	0.000000E+000
1	63.38896449	7.829008E-013	1.589290E-011	1	0.000000E+000
1	63.38947218	1.589290E-011	7.829008E-013	0	0.000000E+000
1	63.38951272	7.829008E-013	1.589290E-011	1	0.000000E+000
1	63.39001808	1.589290E-011	7.829008E-013	0	0.000000E+000
1	63.39003652	7.829008E-013	1.589290E-011	1	0.000000E+000
1	63.39131229	1.589290E-011	7.829008E-013	0	0.000000E+000
1	63.39179359	7.829008E-013	1.589290E-011	1	0.000000E+000
1	63.39251211	1.589290E-011	7.829008E-013	0	0.000000E+000
1	63.39261036	7.829008E-013	1.589290E-011	1	0.000000E+000
1	63.39570005	1.589290E-011	7.829008E-013	0	0.000000E+000
1	63.39572661	7.829008E-013	1.589290E-011	1	0.000000E+000
1	63.39673846	1.589290E-011	7.829008E-013	0	0.000000E+000
1	63.53378682	6.153582E-013	1.572536E-011	1	0.000000E+000
1	63.53378800	1.572536E-011	6.153582E-013	0	0.000000E+000
1	63.53378819	6.153582E-013	1.572536E-011	1	0.000000E+000
1	63.53492442	1.572536E-011	6.153582E-013	0	0.000000E+000
1	63.53492623	6.153582E-013	1.572536E-011	1	0.000000E+000
1	63.53765544	1.572536E-011	6.153582E-013	0	0.000000E+000
1	63.53766736	6.153582E-013	1.572536E-011	1	0.000000E+000
1	63.53828822	1.572536E-011	6.153582E-013	0	0.000000E+000
1	63.53844217	6.153582E-013	1.572536E-011	1	0.000000E+000
1	63.53892059	1.572536E-011	6.153582E-013	0	0.000000E+000
1	63.53894723	6.153582E-013	1.572536E-011	1	0.000000E+000
1	63.53925403	1.572536E-011	6.153582E-013	0	0.000000E+000
1	63.53931937	6.153582E-013	1.572536E-011	1	0.000000E+000
1	63.53963480	1.572536E-011	6.153582E-013	0	0.000000E+000
1	63.53965862	6.153582E-013	1.572536E-011	1	0.000000E+000
1	63.54006029	1.572536E-011	6.153582E-013	0	0.000000E+000
1	63.54008980	6.153582E-013	1.572536E-011	1	0.000000E+000
1	63.54112352	1.572536E-011	6.153582E-013	0	0.000000E+000
1	63.60539179	6.153582E-013	1.572536E-011	1	0.000000E+000
1	63.60608731	1.572536E-011	6.153582E-013	0	0.000000E+000
1	63.60622309	6.153582E-013	1.572536E-011	1	0.000000E+000
1	63.60624846	1.572536E-011	6.153582E-013	0	0.000000E+000
1	63.60627353	6.153582E-013	1.572536E-011	1	0.000000E+000
1	63.60680749	1.572536E-011	6.153582E-013	0	0.000000E+000
1	63.60682101	6.153582E-013	1.572536E-011	1	0.000000E+000
1	63.60843075	1.572536E-011	6.153582E-013	0	0.000000E+000
1	63.60845475	6.153582E-013	1.572536E-011	1	0.000000E+000
1	63.60900397	1.572536E-011	6.153582E-013	0	0.000000E+000
1	63.60914760	6.153582E-013	1.572536E-011	1	0.000000E+000
1	63.61156035	1.572536E-011	6.153582E-013	0	0.000000E+000
1	63.61273935	6.153582E-013	1.572536E-011	1	0.000000E+000
1	63.61928852	1.572536E-011	6.153582E-013	0	0.000000E+000
1	63.61934749	6.153582E-013	1.572536E-011	1	0.000000E+000
1	63.62037301	1.572536E-011	6.153582E-013	0	0.000000E+000
1	63.62042227	6.153582E-013	1.572536E-011	1	0.000000E+000
1	63.62118124	1.572536E-011	6.153582E-013	0	0.000000E+000
1	63.62123198	6.153582E-013	1.572536E-011	1	0.000000E+000
1	63.62133553	1.572536E-011	6.153582E-013	0	0.000000E+000
1	63.62136335	6.153582E-013	1.572536E-011	1	0.000000E+000
1	63.62415515	1.572536E-011	6.153582E-013	0	0.000000E+000
1	63.62421379	6.153582E-013	1.572536E-011	1	0.000000E+000
1	63.62450162	1.572536E-011	6.153582E-013	0	0.000000E+000
1	63.62467022	6.153582E-013	1.572536E-011	1	0.000000E+000
1	63.62557875	1.572536E-011	6.153582E-013	0	0.000000E+000
1	63.62560145	6.153582E-013	1.572536E-011	1	0.000000E+000
1	63.62642065	1.572536E-011	6.153582E-013	0	0.000000E+000
1	63.62650735	6.153582E-013	1.572536E-011	1	0.000000E+000
1	63.62897093	1.572536E-011	6.153582E-013	0	0.000000E+000
1	63.62899641	6.153582E-013	1.572536E-011	1	0.000000E+000
1	63.63059927	1.572536E-011	6.153582E-013	0	0.000000E+000
1	63.63071057	6.153582E-013	1.572536E-011	1	0.000000E+000
1	63.63204578	1.572536E-011	6.153582E-013	0	0.000000E+000
1	63.63207420	6.153582E-013	1.572536E-011	1	0.000000E+000
1	63.63235131	1.572536E-011	6.153582E-013	0	0.000000E+000
1	63.63236585	6.153582E-013	1.572536E-011	1	0.000000E+000
1	63.63285090	1.572536E-011	6.153582E-013	0	0.000000E+000
1	63.63290103	6.153582E-013	1.572536E-011	1	0.000000E+000
1	63.63517245	1.572536E-011	6.153582E-013	0	0.000000E+000
1	63.63518380	6.153582E-013	1.572536E-011	1	0.000000E+000
1	63.63631683	1.572536E-011	6.153582E-013	0	0.000000E+000
1	63.64171533	6.153582E-013	1.572536E-011	1	0.000000E+000
1	63.64174899	1.572536E-011	6.153582E-013	0	0.000000E+000
1	63.93615975	5.417073E-013	1.565171E-011	1	0.000000E+000
1	63.93695504	1.565171E-011	5.417073E-013	0	0.000000E+000
1	63.93698740	5.417073E-013	1.565171E-011	1	0.000000E+000
1	63.93734480	1.565171E-011	5.417073E-013	0	0.000000E+000
1	63.93736028	5.417073E-013	1.565171E-011	1	0.000000E+000
1	63.93969428	1.565171E-011	5.417073E-013	0	0.000000E+000
1	63.93972451	5.417073E-013	1.565171E-011	1	0.000000E+000
1	63.94028950	1.565171E-011	5.417073E-013	0	0.000000E+000
1	63.94033465	5.417073E-013	1.565171E-011	1	0.000000E+000
1	63.94173443	1.565171E-011	5.417073E-013	0	0.000000E+000
1	65.72370369	6.233432E-013	1.573334E-011	1	0.000000E+000
1	65.72431165	1.573334E-011	6.233432E-013	0	0.000000E+000
1	65.72435380	6.233432E-013	1.573334E-011	1	0.000000E+000
1	65.72968057	1.573334E-011	6.233432E-013	0	0.000000E+000
1	65.72974749	6.233432E-013	1.573334E-011	1	0.000000E+000
1	65.73033930	1.573334E-011	6.233432E-013	0	0.000000E+000
1	65.73056642	6.233432E-013	1.573334E-011	1	0.000000E+000
1	65.73063519	1.573334E-011	6.233432E-013	0	0.000000E+000
1	65.73068680	6.233432E-013	1.573334E-011	1	0.000000E+000
1	65.73070115	1.573334E-011	6.233432E-013	0	0.000000E+000
1	65.73073014	6.233432E-013	1.573334E-011	1	0.000000E+000
1	65.73078342	1.573334E-011	6.233432E-013	0	0.000000E+000
1	65.73090281	6.233432E-013	1.573334E-011	1	0.000000E+000
1	65.73478444	1.573334E-011	6.233432E-013	0	0.000000E+000
1	65.73483451	6.233432E-013	1.573334E-011	1	0.000000E+000
1	65.73510640	1.573334E-011	6.233432E-013	0	0.000000E+000
1	65.73513787	6.233432E-013	1.573334E-011	1	0.000000E+000
1	65.73629108	1.573334E-011	6.233432E-013	0	0.000000E+000
1	65.73631732	6.233432E-013	1.573334E-011	1	0.000000E+000
1	65.73704352	1.573334E-011	6.233432E-013	0	0.000000E+000
1	65.73943227	6.233432E-013	1.573334E-011	1	0.000000E+000
1	65.73953069	1.573334E-011	6.233432E-013	0	0.000000E+000
1	65.73956100	6.233432E-013	1.573334E-011	1	0.000000E+000
1	65.73960319	1.573334E-011	6.233432E-013	0	0.000000E+000
1	65.73969365	6.233432E-013	1.573334E-011	1	0.000000E+000
1	65.74042303	1.573334E-011	6.233432E-013	0	0.000000E+000
1	65.75558142	6.233432E-013	1.573334E-011	1	0.000000E+000
1	65.75563955	1.573334E-011	6.233432E-013	0	0.000000E+000
1	65.75564392	6.233432E-013	1.573334E-011	1	0.000000E+000
1	65.75637481	1.573334E-011	6.233432E-013	0	0.000000E+000
1	65.75640884	6.233432E-013	1.573334E-011	1	0.000000E+000
1	65.75640952	1.573334E-011	6.233432E-013	0	0.000000E+000
1	65.75643307	6.233432E-013	1.573334E-011	1	0.000000E+000
1	65.75906126	1.573334E-011	6.233432E-013	0	0.000000E+000
1	65.75909465	6.233432E-013	1.573334E-011	1	0.000000E+000
1	65.76077712	1.573334E-011	6.233432E-013	0	0.000000E+000
1	65.76083518	6.233432E-013	1.573334E-011	1	0.000000E+000
1	65.76150302	1.573334E-011	6.233432E-013	0	0.000000E+000
1	65.93748307	6.686229E-013	1.577862E-011	1	0.000000E+000
1	65.93754770	1.577862E-011	6.686229E-013	0	0.000000E+000
1	65.93760672	6.686229E-013	1.577862E-011	1	0.000000E+000
1	65.93935466	1.577862E-011	6.686229E-013	0	0.000000E+000
1	65.93936729	6.686229E-013	1.577862E-011	1	0.000000E+000
1	65.93967301	1.577862E-011	6.686229E-013	0	0.000000E+000
1	65.93971485	6.686229E-013	1.577862E-011	1	0.000000E+000
1	65.94082565	1.577862E-011	6.686229E-013	0	0.000000E+000
1	65.94087985	6.686229E-013	1.577862E-011	1	0.000000E+000
1	65.94108846	1.577862E-011	6.686229E-013	0	0.000000E+000
1	65.94148836	6.686229E-013	1.577862E-011	1	0.000000E+000
1	65.94234752	1.577862E-011	6.686229E-013	0	0.000000E+000
1	65.94239549	6.686229E-013	1.577862E-011	1	0.000000E+000
1	65.94385450	1.577862E-011	6.686229E-013	0	0.000000E+000
1	65.94404421	6.686229E-013	1.577862E-011	1	0.000000E+000
1	65.94410171	1.577862E-011	6.686229E-013	0	0.000000E+000
1	65.94414347	6.686229E-013	1.577862E-011	1	0.000000E+000
1	65.94422989	1.577862E-011	6.686229E-013	0	0.000000E+000
1	67.23364810	7.649152E-013	1.587492E-011	1	0.000000E+000
1	67.23428975	1.587492E-011	7.649152E-013	0	0.000000E+000
1	67.23432117	7.649152E-013	1.587492E-011	1	0.000000E+000
1	67.23439713	1.587492E-011	7.649152E-013	0	0.000000E+000
1	67.23443367	7.649152E-013	1.587492E-011	1	0.000000E+000
1	67.23547135	1.587492E-011	7.649152E-013	0	0.000000E+000
1	67.23550117	7.649152E-013	1.587492E-011	1	0.000000E+000
1	67.23631543	1.587492E-011	7.649152E-013	0	0.000000E+000
1	67.23633925	7.649152E-013	1.587492E-011	1	0.000000E+000
1	67.23761964	1.587492E-011	7.649152E-013	0	0.000000E+000
1	67.23765438	7.649152E-013	1.587492E-011	1	0.000000E+000
1	67.23863395	1.587492E-011	7.649152E-013	0	0.000000E+000
1	67.23873092	7.649152E-013	1.587492E-011	1	0.000000E+000
1	67.23910994	1.587492E-011	7.649152E-013	0	0.000000E+000
1	67.23911285	7.649152E-013	1.587492E-011	1	0.000000E+000
1	67.24074957	1.587492E-011	7.649152E-013	0	0.000000E+000
1	67.24078447	7.649152E-013	1.587492E-011	1	0.000000E+000
1	67.24316696	1.587492E-011	7.649152E-013	0	0.000000E+000
1	67.24317254	7.649152E-013	1.587492E-011	1	0.000000E+000
1	67.24381912	1.587492E-011	7.649152E-013	0	0.000000E+000
1	67.24388502	7.649152E-013	1.587492E-011	1	0.000000E+000
1	67.24528619	1.587492E-011	7.649152E-013	0	0.000000E+000
1	67.24530266	7.649152E-013	1.587492E-011	1	0.000000E+000
1	67.24640835	1.587492E-011	7.649152E-013	0	0.000000E+000
1	67.24666859	7.649152E-013	1.587492E-011	1	0.000000E+000
1	67.24717265	1.587492E-011	7.649152E-013	0	0.000000E+000
1	67.24721193	7.649152E-013	1.587492E-011	1	0.000000E+000
1	67.24862536	1.587492E-011	7.649152E-013	0	0.000000E+000
1	67.24868290	7.649152E-013	1.587492E-011	1	0.000000E+000
1	67.24904223	1.587492E-011	7.649152E-013	0	0.000000E+000
1	67.24917686	7.649152E-013	1.587492E-011	1	0.000000E+000
1	67.24976293	1.587492E-011	7.649152E-013	0	0.000000E+000
1	67.24982171	7.649152E-013	1.587492E-011	1	0.000000E+000
1	67.25011284	1.587492E-011	7.649152E-013	0	0.000000E+000
1	67.25020429	7.649152E-013	1.587492E-011	1	0.000000E+000
1	67.25170248	1.587492E-011	7.649152E-013	0	0.000000E+000
1	67.25176988	7.649152E-013	1.587492E-011	1	0.000000E+000
1	67.25183965	1.587492E-011	7.649152E-013	0	0.000000E+000
1	67.25185437	7.649152E-013	1.587492E-011	1	0.000000E+000
1	67.25266206	1.587492E-011	7.649152E-013	0	0.000000E+000
1	67.25269932	7.649152E-013	1.587492E-011	1	0.000000E+000
1	67.25359497	1.587492E-011	7.649152E-013	0	0.000000E+000
1	67.25361731	7.649152E-013	1.587492E-011	1	0.000000E+000
1	67.25506951	1.587492E-011	7.649152E-013	0	0.000000E+000
1	67.25511453	7.649152E-013	1.587492E-011	1	0.000000E+000
1	67.25718092	1.587492E-011	7.649152E-013	0	0.000000E+000
1	67.25723938	7.649152E-013	1.587492E-011	1	0.000000E+000
1	67.25749149	1.587492E-011	7.649152E-013	0	0.000000E+000
1	67.25753047	7.649152E-013	1.587492E-011	1	0.000000E+000
1	67.25973245	1.587492E-011	7.649152E-013	0	0.000000E+000
1	67.25976952	7.649152E-013	1.587492E-011	1	0.000000E+000
1	67.26020045	1.587492E-011	7.649152E-013	0	0.000000E+000
1	67.26092744	7.649152E-013	1.587492E-011	1	0.000000E+000
1	67.26313062	1.587492E-011	7.649152E-013	0	0.000000E+000
1	67.26318514	7.649152E-013	1.587492E-011	1	0.000000E+000
1	67.26383229	1.587492E-011	7.649152E-013	0	0.000000E+000
1	67.26408611	7.649152E-013	1.587492E-011	1	0.000000E+000
1	67.26479419	1.587492E-011	7.649152E-013	0	0.000000E+000
1	67.26480299	7.649152E-013	1.587492E-011	1	0.000000E+000
1	67.26955903	1.587492E-011	7.649152E-013	0	0.000000E+000
1	67.88619277	6.699540E-013	1.577995E-011	1	0.000000E+000
1	67.88619300	1.577995E-011	6.699540E-013	0	0.000000E+000
1	67.88619373	6.699540E-013	1.577995E-011	1	0.000000E+000
1	67.88678819	1.577995E-011	6.699540E-013	0	0.000000E+000
1	67.88814139	6.699540E-013	1.577995E-011	1	0.000000E+000
1	67.88854145	1.577995E-011	6.699540E-013	0	0.000000E+000
1	67.88857362	6.699540E-013	1.577995E-011	1	0.000000E+000
1	67.89086180	1.577995E-011	6.699540E-013	0	0.000000E+000
1	67.89091638	6.699540E-013	1.577995E-011	1	0.000000E+000
1	67.89098803	1.577995E-011	6.699540E-013	0	0.000000E+000
1	67.89101059	6.699540E-013	1.577995E-011	1	0.000000E+000
1	67.89123268	1.577995E-011	6.699540E-013	0	0.000000E+000
1	67.89124735	6.699540E-013	1.577995E-011	1	0.000000E+000
1	67.89460643	1.577995E-011	6.699540E-013	0	0.000000E+000
1	67.89463175	6.699540E-013	1.577995E-011	1	0.000000E+000
1	67.89591834	1.577995E-011	6.699540E-013	0	0.000000E+000
1	67.89592317	6.699540E-013	1.577995E-011	1	0.000000E+000
1	67.89677600	1.577995E-011	6.699540E-013	0	0.000000E+000
1	67.89711851	6.699540E-013	1.577995E-011	1	0.000000E+000
1	67.89864084	1.577995E-011	6.699540E-013	0	0.000000E+000
1	67.89867338	6.699540E-013	1.577995E-011	1	0.000000E+000
1	67.89869629	1.577995E-011	6.699540E-013	0	0.000000E+000
1	67.89875279	6.699540E-013	1.577995E-011	1	0.000000E+000
1	67.90016257	1.577995E-011	6.699540E-013	0	0.000000E+000
1	67.90085978	6.699540E-013	1.577995E-011	1	0.000000E+000
1	67.90639595	1.577995E-011	6.699540E-013	0	0.000000E+000
1	67.90642984	6.699540E-013	1.577995E-011	1	0.000000E+000
1	67.90751154	1.577995E-011	6.699540E-013	0	0.000000E+000
1	67.90830603	6.699540E-013	1.577995E-011	1	0.000000E+000
1	67.91042698	1.577995E-011	6.699540E-013	0	0.000000E+000
1	67.91044815	6.699540E-013	1.577995E-011	1	0.000000E+000
1	67.91086521	1.577995E-011	6.699540E-013	0	0.000000E+000
1	67.91091478	6.699540E-013	1.577995E-011	1	0.000000E+000
1	67.91371223	1.577995E-011	6.699540E-013	0	0.000000E+000
1	67.91382376	6.699540E-013	1.577995E-011	1	0.000000E+000
1	67.91459297	1.577995E-011	6.699540E-013	0	0.000000E+000
1	67.91460945	6.699540E-013	1.577995E-011	1	0.000000E+000
1	67.91686953	1.577995E-011	6.699540E-013	0	0.000000E+000
1	67.91768000	6.699540E-013	1.577995E-011	1	0.000000E+000
1	67.92189283	1.577995E-011	6.699540E-013	0	0.000000E+000
1	67.92192482	6.699540E-013	1.577995E-011	1	0.000000E+000
1	67.92282722	1.577995E-011	6.699540E-013	0	0.000000E+000
1	67.92290414	6.699540E-013	1.577995E-011	1	0.000000E+000
1	67.92446564	1.577995E-011	6.699540E-013	0	0.000000E+000
1	67.92448797	6.699540E-013	1.577995E-011	1	0.000000E+000
1	67.92754822	1.577995E-011	6.699540E-013	0	0.000000E+000
1	67.92802857	6.699540E-013	1.577995E-011	1	0.000000E+000
1	67.92865399	1.577995E-011	6.699540E-013	0	0.000000E+000
1	67.92869934	6.699540E-013	1.577995E-011	1	0.000000E+000
1	67.92879921	1.577995E-011	6.699540E-013	0	0.000000E+000
1	67.92880904	6.699540E-013	1.577995E-011	1	0.000000E+000
1	67.92915355	1.577995E-011	6.699540E-013	0	0.000000E+000
1	67.92926482	6.699540E-013	1.577995E-011	1	0.000000E+000
1	67.93036412	1.577995E-011	6.699540E-013	0	0.000000E+000
1	68.06364643	5.012233E-013	1.561122E-011	1	0.000000E+000
1	68.06364700	1.561122E-011	5.012233E-013	0	0.000000E+000
1	68.06364706	5.012233E-013	1.561122E-011	1	0.000000E+000
1	68.06574344	1.561122E-011	5.012233E-013	0	0.000000E+000
1	68.06657048	5.012233E-013	1.561122E-011	1	0.000000E+000
1	68.06665789	1.561122E-011	5.012233E-013	0	0.000000E+000
1	68.06669590	5.012233E-013	1.561122E-011	1	0.000000E+000
1	68.06876395	1.561122E-011	5.012233E-013	0	0.000000E+000
1	68.06894235	5.012233E-013	1.561122E-011	1	0.000000E+000
1	68.06981555	1.561122E-011	5.012233E-013	0	0.000000E+000
1	68.06984991	5.012233E-013	1.561122E-011	1	0.000000E+000
1	68.07019572	1.561122E-011	5.012233E-013	0	0.000000E+000
1	68.07024858	5.012233E-013	1.561122E-011	1	0.000000E+000
1	68.07221842	1.561122E-011	5.012233E-013	0	0.000000E+000
1	68.07223910	5.012233E-013	1.561122E-011	1	0.000000E+000
1	68.07251717	1.561122E-011	5.012233E-013	0	0.000000E+000
1	68.07267983	5.012233E-013	1.561122E-011	1	0.000000E+000
1	68.07337852	1.561122E-011	5.012233E-013	0	0.000000E+000
1	68.07341815	5.012233E-013	1.561122E-011	1	0.000000E+000
1	68.07512798	1.561122E-011	5.012233E-013	0	0.000000E+000
1	68.07514555	5.012233E-013	1.561122E-011	1	0.000000E+000
1	68.07566479	1.561122E-011	5.012233E-013	0	0.000000E+000
1	68.07568519	5.012233E-013	1.561122E-011	1	0.000000E+000
1	68.07599748	1.561122E-011	5.012233E-013	0	0.000000E+000
1	68.10170037	5.012233E-013	1.561122E-011	1	0.000000E+000
1	68.10636709	1.561122E-011	5.012233E-013	0	0.000000E+000
1	68.10646976	5.012233E-013	1.561122E-011	1	0.000000E+000
1	68.10697520	1.561122E-011	5.012233E-013	0	0.000000E+000
1	68.10700800	5.012233E-013	1.561122E-011	1	0.000000E+000
1	68.10714908	1.561122E-011	5.012233E-013	0	0.000000E+000
1	68.10716464	5.012233E-013	1.561122E-011	1	0.000000E+000
1	68.10777104	1.561122E-011	5.012233E-013	0	0.000000E+000
1	68.10784895	5.012233E-013	1.561122E-011	1	0.000000E+000
1	68.10824060	1.561122E-011	5.012233E-013	0	0.000000E+000
1	68.10829086	5.012233E-013	1.561122E-011	1	0.000000E+000
1	68.10831093	1.561122E-011	5.012233E-013	0	0.000000E+000
1	68.10835753	5.012233E-013	1.561122E-011	1	0.000000E+000
1	68.10904363	1.561122E-011	5.012233E-013	0	0.000000E+000
1	68.10912424	5.012233E-013	1.561122E-011	1	0.000000E+000
1	68.10982875	1.561122E-011	5.012233E-013	0	0.000000E+000
1	68.10985528	5.012233E-013	1.561122E-011	1	0.000000E+000
1	68.11028003	1.561122E-011	5.012233E-013	0	0.000000E+000
1	68.11144501	5.012233E-013	1.561122E-011	1	0.000000E+000
1	68.11324137	1.561122E-011	5.012233E-013	0	0.000000E+000
1	68.11329445	5.012233E-013	1.561122E-011	1	0.000000E+000
1	68.11596534	1.561122E-011	5.012233E-013	0	0.000000E+000
1	68.11600224	5.012233E-013	1.561122E-011	1	0.000000E+000
1	68.11713771	1.561122E-011	5.012233E-013	0	0.000000E+000
1	68.11717658	5.012233E-013	1.561122E-011	1	0.000000E+000
1	68.11788973	1.561122E-011	5.012233E-013	0	0.000000E+000
1	68.11851713	5.012233E-013	1.561122E-011	1	0.000000E+000
1	68.11911855	1.561122E-011	5.012233E-013	0	0.000000E+000
1	68.11914169	5.012233E-013	1.561122E-011	1	0.000000E+000
1	68.12075410	1.561122E-011	5.012233E-013	0	0.000000E+000
1	68.12076712	5.012233E-013	1.561122E-011	1	0.000000E+000
1	68.12216010	1.561122E-011	5.012233E-013	0	0.000000E+000
1	68.12217566	5.012233E-013	1.561122E-011	1	0.000000E+000
1	68.12449593	1.561122E-011	5.012233E-013	0	0.000000E+000
1	68.12451506	5.012233E-013	1.561122E-011	1	0.000000E+000
1	68.12548592	1.561122E-011	5.012233E-013	0	0.000000E+000
1	68.12552516	5.012233E-013	1.561122E-011	1	0.000000E+000
1	68.12587831	1.561122E-011	5.012233E-013	0	0.000000E+000
1	68.12591700	5.012233E-013	1.561122E-011	1	0.000000E+000
1	68.12599713	1.561122E-011	5.012233E-013	0	0.000000E+000
1	68.12605665	5.012233E-013	1.561122E-011	1	0.000000E+000
1	68.12737897	1.561122E-011	5.012233E-013	0	0.000000E+000
1	68.12769742	5.012233E-013	1.561122E-011	1	0.000000E+000
1	68.13145848	1.561122E-011	5.012233E-013	0	0.000000E+000
2	0.04996122	3.690233E-013	1.547902E-011	1	0.000000E+000
2	0.04996200	1.547902E-011	3.690233E-013	0	0.000000E+000
2	0.04996329	3.690233E-013	1.547902E-011	1	0.000000E+000
2	0.05022231	1.547902E-011	3.690233E-013	0	0.000000E+000
2	0.05025332	3.690233E-013	1.547902E-011	1	0.000000E+000
2	0.05253851	1.547902E-011	3.690233E-013	0	0.000000E+000
2	0.05257088	3.690233E-013	1.547902E-011	1	0.000000E+000
2	0.05265583	1.547902E-011	3.690233E-013	0	0.000000E+000
2	0.05267607	3.690233E-013	1.547902E-011	1	0.000000E+000
2	0.05277524	1.547902E-011	3.690233E-013	0	0.000000E+000
2	0.05278604	3.690233E-013	1.547902E-011	1	0.000000E+000
2	0.05572782	1.547902E-011	3.690233E-013	0	0.000000E+000
2	0.05579769	3.690233E-013	1.547902E-011	1	0.000000E+000
2	0.05581496	1.547902E-011	3.690233E-013	0	0.000000E+000
2	0.05585214	3.690233E-013	1.547902E-011	1	0.000000E+000
2	0.05674345	1.547902E-011	3.690233E-013	0	0.000000E+000
2	0.05676557	3.690233E-013	1.547902E-011	1	0.000000E+000
2	0.05720636	1.547902E-011	3.690233E-013	0	0.000000E+000
2	0.05808795	3.690233E-013	1.547902E-011	1	0.000000E+000
2	0.05820926	1.547902E-011	3.690233E-013	0	0.000000E+000
2	0.05822700	3.690233E-013	1.547902E-011	1	0.000000E+000
2	0.05940091	1.547902E-011	3.690233E-013	0	0.000000E+000
2	0.05941295	3.690233E-013	1.547902E-011	1	0.000000E+000
2	0.06062878	1.547902E-011	3.690233E-013	0	0.000000E+000
2	0.06078301	3.690233E-013	1.547902E-011	1	0.000000E+000
2	0.06122739	1.547902E-011	3.690233E-013	0	0.000000E+000
2	0.06160496	3.690233E-013	1.547902E-011	1	0.000000E+000
2	0.06267356	1.547902E-011	3.690233E-013	0	0.000000E+000
2	0.06270298	3.690233E-013	1.547902E-011	1	0.000000E+000
2	0.06459923	1.547902E-011	3.690233E-013	0	0.000000E+000
2	0.06465573	3.690233E-013	1.547902E-011	1	0.000000E+000
2	0.06528669	1.547902E-011	3.690233E-013	0	0.000000E+000
2	0.06571424	3.690233E-013	1.547902E-011	1	0.000000E+000
2	0.06742299	1.547902E-011	3.690233E-013	0	0.000000E+000
2	0.06745191	3.690233E-013	1.547902E-011	1	0.000000E+000
2	0.06797161	1.547902E-011	3.690233E-013	0	0.000000E+000
2	0.06801619	3.690233E-013	1.547902E-011	1	0.000000E+000
2	0.06805844	1.547902E-011	3.690233E-013	0	0.000000E+000
2	0.06901905	3.690233E-013	1.547902E-011	1	0.000000E+000
2	0.06923378	1.547902E-011	3.690233E-013	0	0.000000E+000
2	0.06925447	3.690233E-013	1.547902E-011	1	0.000000E+000
2	0.07039926	1.547902E-011	3.690233E-013	0	0.000000E+000
2	0.07064217	3.690233E-013	1.547902E-011	1	0.000000E+000
2	0.07133996	1.547902E-011	3.690233E-013	0	0.000000E+000
2	0.07135614	3.690233E-013	1.547902E-011	1	0.000000E+000
2	0.07553185	1.547902E-011	3.690233E-013	0	0.000000E+000
2	0.07555662	3.690233E-013	1.547902E-011	1	0.000000E+000
2	0.07616536	1.547902E-011	3.690233E-013	0	0.000000E+000
2	1.61063598	2.550541E-013	1.536505E-011	1	0.000000E+000
2	1.61083729	1.536505E-011	2.550541E-013	0	0.000000E+000
2	1.61085341	2.550541E-013	1.536505E-011	1	0.000000E+000
2	1.61103154	1.536505E-011	2.550541E-013	0	0.000000E+000
2	1.61105831	2.550541E-013	1.536505E-011	1	0.000000E+000
2	1.61158897	1.536505E-011	2.550541E-013	0	0.000000E+000
2	1.61159351	2.550541E-013	1.536505E-011	1	0.000000E+000
2	1.61194173	1.536505E-011	2.550541E-013	0	0.000000E+000
2	1.61197463	2.550541E-013	1.536505E-011	1	0.000000E+000
2	1.61281190	1.536505E-011	2.550541E-013	0	0.000000E+000
2	1.61316593	2.550541E-013	1.536505E-011	1	0.000000E+000
2	1.61482622	1.536505E-011	2.550541E-013	0	0.000000E+000
2	1.61485860	2.550541E-013	1.536505E-011	1	0.000000E+000
2	1.61581797	1.536505E-011	2.550541E-013	0	0.000000E+000
2	7.88684019	4.596628E-013	1.556966E-011	1	0.000000E+000
2	7.88770725	1.556966E-011	4.596628E-013	0	0.000000E+000
2	7.88773319	4.596628E-013	1.556966E-011	1	0.000000E+000
2	7.88808445	1.556966E-011	4.596628E-013	0	0.000000E+000
2	7.88893752	4.596628E-013	1.556966E-011	1	0.000000E+000
2	7.89085313	1.556966E-011	4.596628E-013	0	0.000000E+000
2	7.89087022	4.596628E-013	1.556966E-011	1	0.000000E+000
2	7.89094641	1.556966E-011	4.596628E-013	0	0.000000E+000
2	7.89096291	4.596628E-013	1.556966E-011	1	0.000000E+000
2	7.89136219	1.556966E-011	4.596628E-013	0	0.000000E+000
2	7.89140125	4.596628E-013	1.556966E-011	1	0.000000E+000
2	7.89255224	1.556966E-011	4.596628E-013	0	0.000000E+000
2	7.89259578	4.596628E-013	1.556966E-011	1	0.000000E+000
2	7.89319830	1.556966E-011	4.596628E-013	0	0.000000E+000
2	7.89321212	4.596628E-013	1.556966E-011	1	0.000000E+000
2	7.89424197	1.556966E-011	4.596628E-013	0	0.000000E+000
2	7.89431742	4.596628E-013	1.556966E-011	1	0.000000E+000
2	7.89467591	1.556966E-011	4.596628E-013	0	0.000000E+000
2	7.89506983	4.596628E-013	1.556966E-011	1	0.000000E+000
2	7.89579574	1.556966E-011	4.596628E-013	0	0.000000E+000
2	7.89589556	4.596628E-013	1.556966E-011	1	0.000000E+000
2	7.89636762	1.556966E-011	4.596628E-013	0	0.000000E+000
2	7.89640160	4.596628E-013	1.556966E-011	1	0.000000E+000
2	7.89702821	1.556966E-011	4.596628E-013	0	0.000000E+000
2	7.89705537	4.596628E-013	1.556966E-011	1	0.000000E+000
2	7.89714749	1.556966E-011	4.596628E-013	0	0.000000E+000
2	7.89718584	4.596628E-013	1.556966E-011	1	0.000000E+000
2	7.89764870	1.556966E-011	4.596628E-013	0	0.000000E+000
2	7.89767030	4.596628E-013	1.556966E-011	1	0.000000E+000
2	7.89780198	1.556966E-011	4.596628E-013	0	0.000000E+000
2	7.89782651	4.596628E-013	1.556966E-011	1	0.000000E+000
2	7.89984771	1.556966E-011	4.596628E-013	0	0.000000E+000
2	7.89987732	4.596628E-013	1.556966E-011	1	0.000000E+000
2	7.90026512	1.556966E-011	4.596628E-013	0	0.000000E+000
2	7.90028728	4.596628E-013	1.556966E-011	1	0.000000E+000
2	7.90174296	1.556966E-011	4.596628E-013	0	0.000000E+000
2	7.90177696	4.596628E-013	1.556966E-011	1	0.000000E+000
2	7.90392165	1.556966E-011	4.596628E-013	0	0.000000E+000
2	7.90393864	4.596628E-013	1.556966E-011	1	0.000000E+000
2	7.90447769	1.556966E-011	4.596628E-013	0	0.000000E+000
2	7.90452375	4.596628E-013	1.556966E-011	1	0.000000E+000
2	7.90828011	1.556966E-011	4.596628E-013	0	0.000000E+000
2	7.90830749	4.596628E-013	1.556966E-011	1	0.000000E+000
2	7.90958979	1.556966E-011	4.596628E-013	0	0.000000E+000
2	7.90961956	4.596628E-013	1.556966E-011	1	0.000000E+000
2	7.90984922	1.556966E-011	4.596628E-013	0	0.000000E+000
2	7.90997873	4.596628E-013	1.556966E-011	1	0.000000E+000
2	7.91014916	1.556966E-011	4.596628E-013	0	0.000000E+000
2	7.91021255	4.596628E-013	1.556966E-011	1	0.000000E+000
2	7.91065794	1.556966E-011	4.596628E-013	0	0.000000E+000
2	7.91068127	4.596628E-013	1.556966E-011	1	0.000000E+000
2	7.91082364	1.556966E-011	4.596628E-013	0	0.000000E+000
2	7.91083961	4.596628E-013	1.556966E-011	1	0.000000E+000
2	7.91145261	1.556966E-011	4.596628E-013	0	0.000000E+000
2	7.91146802	4.596628E-013	1.556966E-011	1	0.000000E+000
2	7.91153038	1.556966E-011	4.596628E-013	0	0.000000E+000
2	7.91160790	4.596628E-013	1.556966E-011	1	0.000000E+000
2	7.91235966	1.556966E-011	4.596628E-013	0	0.000000E+000
2	7.91239968	4.596628E-013	1.556966E-011	1	0.000000E+000
2	7.91400342	1.556966E-011	4.596628E-013	0	0.000000E+000
2	7.95037938	4.596628E-013	1.556966E-011	1	0.000000E+000
2	7.95056425	1.556966E-011	4.596628E-013	0	0.000000E+000
2	7.95059368	4.596628E-013	1.556966E-011	1	0.000000E+000
2	7.95382224	1.556966E-011	4.596628E-013	0	0.000000E+000
2	7.95385068	4.596628E-013	1.556966E-011	1	0.000000E+000
2	7.95500116	1.556966E-011	4.596628E-013	0	0.000000E+000
2	7.95519883	4.596628E-013	1.556966E-011	1	0.000000E+000
2	7.95633679	1.556966E-011	4.596628E-013	0	0.000000E+000
2	7.95639540	4.596628E-013	1.556966E-011	1	0.000000E+000
2	7.95742415	1.556966E-011	4.596628E-013	0	0.000000E+000
2	8.64403555	4.287892E-013	1.553879E-011	1	0.000000E+000
2	8.64432125	1.553879E-011	4.287892E-013	0	0.000000E+000
2	8.64438857	4.287892E-013	1.553879E-011	1	0.000000E+000
2	8.64558010	1.553879E-011	4.287892E-013	0	0.000000E+000
2	8.64559735	4.287892E-013	1.553879E-011	1	0.000000E+000
2	8.64787737	1.553879E-011	4.287892E-013	0	0.000000E+000
2	8.64789607	4.287892E-013	1.553879E-011	1	0.000000E+000
2	8.64937949	1.553879E-011	4.287892E-013	0	0.000000E+000
2	8.64943986	4.287892E-013	1.553879E-011	1	0.000000E+000
2	8.65202132	1.553879E-011	4.287892E-013	0	0.000000E+000
2	8.65204225	4.287892E-013	1.553879E-011	1	0.000000E+000
2	8.65315633	1.553879E-011	4.287892E-013	0	0.000000E+000
2	8.65318946	4.287892E-013	1.553879E-011	1	0.000000E+000
2	8.65571794	1.553879E-011	4.287892E-013	0	0.000000E+000
2	8.65620355	4.287892E-013	1.553879E-011	1	0.000000E+000
2	8.65864881	1.553879E-011	4.287892E-013	0	0.000000E+000
2	8.65871541	4.287892E-013	1.553879E-011	1	0.000000E+000
2	8.65920553	1.553879E-011	4.287892E-013	0	0.000000E+000
2	8.65923693	4.287892E-013	1.553879E-011	1	0.000000E+000
2	8.65952445	1.553879E-011	4.287892E-013	0	0.000000E+000
2	8.65954686	4.287892E-013	1.553879E-011	1	0.000000E+000
2	8.65969745	1.553879E-011	4.287892E-013	0	0.000000E+000
2	8.65970219	4.287892E-013	1.553879E-011	1	0.000000E+000
2	8.66086536	1.553879E-011	4.287892E-013	0	0.000000E+000
2	8.66092227	4.287892E-013	1.553879E-011	1	0.000000E+000
2	8.66102271	1.553879E-011	4.287892E-013	0	0.000000E+000
2	8.66106509	4.287892E-013	1.553879E-011	1	0.000000E+000
2	8.66612785	1.553879E-011	4.287892E-013	0	0.000000E+000
2	8.66614429	4.287892E-013	1.553879E-011	1	0.000000E+000
2	8.66718390	1.553879E-011	4.287892E-013	0	0.000000E+000
2	8.66727508	4.287892E-013	1.553879E-011	1	0.000000E+000
2	8.66747178	1.553879E-011	4.287892E-013	0	0.000000E+000
2	8.66752312	4.287892E-013	1.553879E-011	1	0.000000E+000
2	8.66844620	1.553879E-011	4.287892E-013	0	0.000000E+000
2	8.66848134	4.287892E-013	1.553879E-011	1	0.000000E+000
2	8.67030342	1.553879E-011	4.287892E-013	0	0.000000E+000
2	8.67046976	4.287892E-013	1.553879E-011	1	0.000000E+000
2	8.67104055	1.553879E-011	4.287892E-013	0	0.000000E+000
2	8.67133852	4.287892E-013	1.553879E-011	1	0.000000E+000
2	8.67136591	1.553879E-011	4.287892E-013	0	0.000000E+000
2	8.67136815	4.287892E-013	1.553879E-011	1	0.000000E+000
2	8.67187845	1.553879E-011	4.287892E-013	0	0.000000E+000
2	8.67190592	4.287892E-013	1.553879E-011	1	0.000000E+000
2	8.67306070	1.553879E-011	4.287892E-013	0	0.000000E+000
2	8.67311808	4.287892E-013	1.553879E-011	1	0.000000E+000
2	8.67476871	1.553879E-011	4.287892E-013	0	0.000000E+000
2	8.67481239	4.287892E-013	1.553879E-011	1	0.000000E+000
2	8.67483573	1.553879E-011	4.287892E-013	0	0.000000E+000
2	8.67488088	4.287892E-013	1.553879E-011	1	0.000000E+000
2	8.67598816	1.553879E-011	4.287892E-013	0	0.000000E+000
2	8.67601617	4.287892E-013	1.553879E-011	1	0.000000E+000
2	8.67614691	1.553879E-011	4.287892E-013	0	0.000000E+000
2	8.67618725	4.287892E-013	1.553879E-011	1	0.000000E+000
2	8.67621198	1.553879E-011	4.287892E-013	0	0.000000E+000
2	8.67627723	4.287892E-013	1.553879E-011	1	0.000000E+000
2	8.67959951	1.553879E-011	4.287892E-013	0	0.000000E+000
2	8.67964196	4.287892E-013	1.553879E-011	1	0.000000E+000
2	8.68019835	1.553879E-011	4.287892E-013	0	0.000000E+000
2	8.68028665	4.287892E-013	1.553879E-011	1	0.000000E+000
2	8.68037786	1.553879E-011	4.287892E-013	0	0.000000E+000
2	8.68049635	4.287892E-013	1.553879E-011	1	0.000000E+000
2	8.68160072	1.553879E-011	4.287892E-013	0	0.000000E+000
2	8.68163263	4.287892E-013	1.553879E-011	1	0.000000E+000
2	8.68239919	1.553879E-011	4.287892E-013	0	0.000000E+000
2	8.68243282	4.287892E-013	1.553879E-011	1	0.000000E+000
2	8.68269379	1.553879E-011	4.287892E-013	0	0.000000E+000
2	8.68269725	4.287892E-013	1.553879E-011	1	0.000000E+000
2	8.68386900	1.553879E-011	4.287892E-013	0	0.000000E+000
2	8.68389012	4.287892E-013	1.553879E-011	1	0.000000E+000
2	8.68463957	1.553879E-011	4.287892E-013	0	0.000000E+000
2	8.68472482	4.287892E-013	1.553879E-011	1	0.000000E+000
2	8.68529479	1.553879E-011	4.287892E-013	0	0.000000E+000
2	8.68534296	4.287892E-013	1.553879E-011	1	0.000000E+000
2	8.69382424	1.553879E-011	4.287892E-013	0	0.000000E+000
2	8.69384586	4.287892E-013	1.553879E-011	1	0.000000E+000
2	8.69415172	1.553879E-011	4.287892E-013	0	0.000000E+000
2	8.69419597	4.287892E-013	1.553879E-011	1	0.000000E+000
2	8.69505100	1.553879E-011	4.287892E-013	0	0.000000E+000
2	8.69507365	4.287892E-013	1.553879E-011	1	0.000000E+000
2	8.69737637	1.553879E-011	4.287892E-013	0	0.000000E+000
2	8.69742208	4.287892E-013	1.553879E-011	1	0.000000E+000
2	8.69823265	1.553879E-011	4.287892E-013	0	0.000000E+000
2	8.69828642	4.287892E-013	1.553879E-011	1	0.000000E+000
2	8.69853773	1.553879E-011	4.287892E-013	0	0.000000E+000
2	8.69863515	4.287892E-013	1.553879E-011	1	0.000000E+000
2	8.69898757	1.553879E-011	4.287892E-013	0	0.000000E+000
2	8.69902209	4.287892E-013	1.553879E-011	1	0.000000E+000
2	8.69952010	1.553879E-011	4.287892E-013	0	0.000000E+000
2	8.69954517	4.287892E-013	1.553879E-011	1	0.000000E+000
2	8.70088884	1.553879E-011	4.287892E-013	0	0.000000E+000
2	8.70089970	4.287892E-013	1.553879E-011	1	0.000000E+000
2	8.70155960	1.553879E-011	4.287892E-013	0	0.000000E+000
2	8.70159402	4.287892E-013	1.553879E-011	1	0.000000E+000
2	8.70170989	1.553879E-011	4.287892E-013	0	0.000000E+000
2	8.70172035	4.287892E-013	1.553879E-011	1	0.000000E+000
2	8.70182508	1.553879E-011	4.287892E-013	0	0.000000E+000
2	8.70184482	4.287892E-013	1.553879E-011	1	0.000000E+000
2	8.70281267	1.553879E-011	4.287892E-013	0	0.000000E+000
2	8.70284741	4.287892E-013	1.553879E-011	1	0.000000E+000
2	8.70703793	1.553879E-011	4.287892E-013	0	0.000000E+000
2	8.70706293	4.287892E-013	1.553879E-011	1	0.000000E+000
2	8.70730431	1.553879E-011	4.287892E-013	0	0.000000E+000
2	8.70732181	4.287892E-013	1.553879E-011	1	0.000000E+000
2	8.70845706	1.553879E-011	4.287892E-013	0	0.000000E+000
2	8.70848114	4.287892E-013	1.553879E-011	1	0.000000E+000
2	8.70964576	1.553879E-011	4.287892E-013	0	0.000000E+000
2	8.70966291	4.287892E-013	1.553879E-011	1	0.000000E+000
2	8.70986283	1.553879E-011	4.287892E-013	0	0.000000E+000
2	8.71047610	4.287892E-013	1.553879E-011	1	0.000000E+000
2	8.71068595	1.553879E-011	4.287892E-013	0	0.000000E+000
2	8.71074453	4.287892E-013	1.553879E-011	1	0.000000E+000
2	8.71111775	1.553879E-011	4.287892E-013	0	0.000000E+000
2	8.71113457	4.287892E-013	1.553879E-011	1	0.000000E+000
2	8.71197700	1.553879E-011	4.287892E-013	0	0.000000E+000
2	8.71200339	4.287892E-013	1.553879E-011	1	0.000000E+000
2	8.71238170	1.553879E-011	4.287892E-013	0	0.000000E+000
2	8.71241206	4.287892E-013	1.553879E-011	1	0.000000E+000
2	8.71289194	1.553879E-011	4.287892E-013	0	0.000000E+000
2	8.71293966	4.287892E-013	1.553879E-011	1	0.000000E+000
2	8.71391417	1.553879E-011	4.287892E-013	0	0.000000E+000
2	8.71404042	4.287892E-013	1.553879E-011	1	0.000000E+000
2	8.71668991	1.553879E-011	4.287892E-013	0	0.000000E+000
2	8.71673612	4.287892E-013	1.553879E-011	1	0.000000E+000
2	8.71719285	1.553879E-011	4.287892E-013	0	0.000000E+000
2	8.71769319	4.287892E-013	1.553879E-011	1	0.000000E+000
2	8.72086092	1.553879E-011	4.287892E-013	0	0.000000E+000
2	8.72090696	4.287892E-013	1.553879E-011	1	0.000000E+000
2	8.72391473	1.553879E-011	4.287892E-013	0	0.000000E+000
2	8.72393676	4.287892E-013	1.553879E-011	1	0.000000E+000
2	8.72501757	1.553879E-011	4.287892E-013	0	0.000000E+000
2	8.72506462	4.287892E-013	1.553879E-011	1	0.000000E+000
2	8.72600042	1.553879E-011	4.287892E-013	0	0.000000E+000
2	8.72603902	4.287892E-013	1.553879E-011	1	0.000000E+000
2	8.72604431	1.553879E-011	4.287892E-013	0	0.000000E+000
2	8.72634003	4.287892E-013	1.553879E-011	1	0.000000E+000
2	8.72681240	1.553879E-011	4.287892E-013	0	0.000000E+000
2	8.72696433	4.287892E-013	1.553879E-011	1	0.000000E+000
2	8.72822277	1.553879E-011	4.287892E-013	0	0.000000E+000
2	8.72826023	4.287892E-013	1.553879E-011	1	0.000000E+000
2	8.72958744	1.553879E-011	4.287892E-013	0	0.000000E+000
2	8.72966179	4.287892E-013	1.553879E-011	1	0.000000E+000
2	8.73085736	1.553879E-011	4.287892E-013	0	0.000000E+000
2	8.73111992	4.287892E-013	1.553879E-011	1	0.000000E+000
2	8.73170878	1.553879E-011	4.287892E-013	0	0.000000E+000
2	8.73235423	4.287892E-013	1.553879E-011	1	0.000000E+000
2	8.73244508	1.553879E-011	4.287892E-013	0	0.000000E+000
2	8.73247750	4.287892E-013	1.553879E-011	1	0.000000E+000
2	8.73300183	1.553879E-011	4.287892E-013	0	0.000000E+000
2	8.73440564	4.287892E-013	1.553879E-011	1	0.000000E+000
2	8.73490867	1.553879E-011	4.287892E-013	0	0.000000E+000
2	8.73495149	4.287892E-013	1.553879E-011	1	0.000000E+000
2	8.73502752	1.553879E-011	4.287892E-013	0	0.000000E+000
2	8.73505006	4.287892E-013	1.553879E-011	1	0.000000E+000
2	8.73638866	1.553879E-011	4.287892E-013	0	0.000000E+000
2	8.73690447	4.287892E-013	1.553879E-011	1	0.000000E+000
2	8.73720330	1.553879E-011	4.287892E-013	0	0.000000E+000
2	8.73722512	4.287892E-013	1.553879E-011	1	0.000000E+000
2	8.73843858	1.553879E-011	4.287892E-013	0	0.000000E+000
2	8.73846097	4.287892E-013	1.553879E-011	1	0.000000E+000
2	8.73887505	1.553879E-011	4.287892E-013	0	0.000000E+000
2	8.73934251	4.287892E-013	1.553879E-011	1	0.000000E+000
2	8.73958715	1.553879E-011	4.287892E-013	0	0.000000E+000
2	8.73963394	4.287892E-013	1.553879E-011	1	0.000000E+000
2	8.74003540	1.553879E-011	4.287892E-013	0	0.000000E+000
2	8.74034892	4.287892E-013	1.553879E-011	1	0.000000E+000
2	8.74132641	1.553879E-011	4.287892E-013	0	0.000000E+000
2	14.03723475	4.226713E-013	1.553267E-011	1	0.000000E+000
2	14.03736602	1.553267E-011	4.226713E-013	0	0.000000E+000
2	14.03737042	4.226713E-013	1.553267E-011	1	0.000000E+000
2	14.03950231	1.553267E-011	4.226713E-013	0	0.000000E+000
2	14.03954626	4.226713E-013	1.553267E-011	1	0.000000E+000
2	14.04066188	1.553267E-011	4.226713E-013	0	0.000000E+000
2	14.04069077	4.226713E-013	1.553267E-011	1	0.000000E+000
2	14.04333760	1.553267E-011	4.226713E-013	0	0.000000E+000
2	14.04337119	4.226713E-013	1.553267E-011	1	0.000000E+000
2	14.04384358	1.553267E-011	4.226713E-013	0	0.000000E+000
2	14.04385424	4.226713E-013	1.553267E-011	1	0.000000E+000
2	14.04487681	1.553267E-011	4.226713E-013	0	0.000000E+000
2	14.04490190	4.226713E-013	1.553267E-011	1	0.000000E+000
2	14.04567527	1.553267E-011	4.226713E-013	0	0.000000E+000
2	14.04571520	4.226713E-013	1.553267E-011	1	0.000000E+000
2	14.04757711	1.553267E-011	4.226713E-013	0	0.000000E+000
2	14.04761692	4.226713E-013	1.553267E-011	1	0.000000E+000
2	14.04947504	1.553267E-011	4.226713E-013	0	0.000000E+000
2	14.04949967	4.226713E-013	1.553267E-011	1	0.000000E+000
2	14.04995593	1.553267E-011	4.226713E-013	0	0.000000E+000
2	14.05044551	4.226713E-013	1.553267E-011	1	0.000000E+000
2	14.05161352	1.553267E-011	4.226713E-013	0	0.000000E+000
2	14.05279158	4.226713E-013	1.553267E-011	1	0.000000E+000
2	14.05313120	1.553267E-011	4.226713E-013	0	0.000000E+000
2	14.22905042	5.465335E-013	1.565653E-011	1	0.000000E+000
2	14.23058539	1.565653E-011	5.465335E-013	0	0.000000E+000
2	14.23061625	5.465335E-013	1.565653E-011	1	0.000000E+000
2	14.23091562	1.565653E-011	5.465335E-013	0	0.000000E+000
2	14.23094087	5.465335E-013	1.565653E-011	1	0.000000E+000
2	14.23177310	1.565653E-011	5.465335E-013	0	0.000000E+000
2	14.23178851	5.465335E-013	1.565653E-011	1	0.000000E+000
2	14.23186088	1.565653E-011	5.465335E-013	0	0.000000E+000
2	14.23189707	5.465335E-013	1.565653E-011	1	0.000000E+000
2	14.23320121	1.565653E-011	5.465335E-013	0	0.000000E+000
2	14.23324206	5.465335E-013	1.565653E-011	1	0.000000E+000
2	14.23391156	1.565653E-011	5.465335E-013	0	0.000000E+000
2	14.23394957	5.465335E-013	1.565653E-011	1	0.000000E+000
2	14.23440227	1.565653E-011	5.465335E-013	0	0.000000E+000
2	14.23441862	5.465335E-013	1.565653E-011	1	0.000000E+000
2	14.23446193	1.565653E-011	5.465335E-013	0	0.000000E+000
2	14.23450867	5.465335E-013	1.565653E-011	1	0.000000E+000
2	14.23498812	1.565653E-011	5.465335E-013	0	0.000000E+000
2	14.23521403	5.465335E-013	1.565653E-011	1	0.000000E+000
2	14.23525560	1.565653E-011	5.465335E-013	0	0.000000E+000
2	14.23530206	5.465335E-013	1.565653E-011	1	0.000000E+000
2	14.23717055	1.565653E-011	5.465335E-013	0	0.000000E+000
2	14.24041543	5.465335E-013	1.565653E-011	1	0.000000E+000
2	14.24099028	1.565653E-011	5.465335E-013	0	0.000000E+000
2	14.24101570	5.465335E-013	1.565653E-011	1	0.000000E+000
2	14.24244550	1.565653E-011	5.465335E-013	0	0.000000E+000
2	14.24247048	5.465335E-013	1.565653E-011	1	0.000000E+000
2	14.24373763	1.565653E-011	5.465335E-013	0	0.000000E+000
2	14.24376268	5.465335E-013	1.565653E-011	1	0.000000E+000
2	14.24453751	1.565653E-011	5.465335E-013	0	0.000000E+000
2	14.24455888	5.465335E-013	1.565653E-011	1	0.000000E+000
2	14.24753229	1.565653E-011	5.465335E-013	0	0.000000E+000
2	14.24756926	5.465335E-013	1.565653E-011	1	0.000000E+000
2	14.24860374	1.565653E-011	5.465335E-013	0	0.000000E+000
2	14.24891775	5.465335E-013	1.565653E-011	1	0.000000E+000
2	14.24902898	1.565653E-011	5.465335E-013	0	0.000000E+000
2	14.24903445	5.465335E-013	1.565653E-011	1	0.000000E+000
2	14.25130274	1.565653E-011	5.465335E-013	0	0.000000E+000
2	14.25134555	5.465335E-013	1.565653E-011	1	0.000000E+000
2	14.25259701	1.565653E-011	5.465335E-013	0	0.000000E+000
2	14.25266600	5.465335E-013	1.565653E-011	1	0.000000E+000
2	14.25413712	1.565653E-011	5.465335E-013	0	0.000000E+000
2	14.25468402	5.465335E-013	1.565653E-011	1	0.000000E+000
2	14.25476338	1.565653E-011	5.465335E-013	0	0.000000E+000
2	14.25489947	5.465335E-013	1.565653E-011	1	0.000000E+000
2	14.25591928	1.565653E-011	5.465335E-013	0	0.000000E+000
2	14.25600574	5.465335E-013	1.565653E-011	1	0.000000E+000
2	14.25696284	1.565653E-011	5.465335E-013	0	0.000000E+000
2	14.25700237	5.465335E-013	1.565653E-011	1	0.000000E+000
2	14.25717404	1.565653E-011	5.465335E-013	0	0.000000E+000
2	14.25719923	5.465335E-013	1.565653E-011	1	0.000000E+000
2	14.25787029	1.565653E-011	5.465335E-013	0	0.000000E+000
2	14.25824327	5.465335E-013	1.565653E-011	1	0.000000E+000
2	14.25891432	1.565653E-011	5.465335E-013	0	0.000000E+000
2	14.25893894	5.465335E-013	1.565653E-011	1	0.000000E+000
2	14.26123515	1.565653E-011	5.465335E-013	0	0.000000E+000
2	14.26124000	5.465335E-013	1.565653E-011	1	0.000000E+000
2	14.26166563	1.565653E-011	5.465335E-013	0	0.000000E+000
2	14.26172432	5.465335E-013	1.565653E-011	1	0.000000E+000
2	14.26246913	1.565653E-011	5.465335E-013	0	0.000000E+000
2	14.26252763	5.465335E-013	1.565653E-011	1	0.000000E+000
2	14.26366421	1.565653E-011	5.465335E-013	0	0.000000E+000
2	14.26380552	5.465335E-013	1.565653E-011	1	0.000000E+000
2	14.26413916	1.565653E-011	5.465335E-013	0	0.000000E+000
2	14.26415067	5.465335E-013	1.565653E-011	1	0.000000E+000
2	14.26457683	1.565653E-011	5.465335E-013	0	0.000000E+000
2	14.26473954	5.465335E-013	1.565653E-011	1	0.000000E+000
2	14.26768616	1.565653E-011	5.465335E-013	0	0.000000E+000
2	14.26804856	5.465335E-013	1.565653E-011	1	0.000000E+000
2	14.26969280	1.565653E-011	5.465335E-013	0	0.000000E+000
2	14.26974443	5.465335E-013	1.565653E-011	1	0.000000E+000
2	14.26982502	1.565653E-011	5.465335E-013	0	0.000000E+000
2	14.27086158	5.465335E-013	1.565653E-011	1	0.000000E+000
2	14.27149895	1.565653E-011	5.465335E-013	0	0.000000E+000
2	14.27155097	5.465335E-013	1.565653E-011	1	0.000000E+000
2	14.27171020	1.565653E-011	5.465335E-013	0	0.000000E+000
2	14.27171894	5.465335E-013	1.565653E-011	1	0.000000E+000
2	14.27367097	1.565653E-011	5.465335E-013	0	0.000000E+000
2	14.27371202	5.465335E-013	1.565653E-011	1	0.000000E+000
2	14.27465915	1.565653E-011	5.465335E-013	0	0.000000E+000
2	14.27468693	5.465335E-013	1.565653E-011	1	0.000000E+000
2	14.27527543	1.565653E-011	5.465335E-013	0	0.000000E+000
2	14.27529343	5.465335E-013	1.565653E-011	1	0.000000E+000
2	14.27692316	1.565653E-011	5.465335E-013	0	0.000000E+000
2	14.27694466	5.465335E-013	1.565653E-011	1	0.000000E+000
2	14.27709407	1.565653E-011	5.465335E-013	0	0.000000E+000
2	14.27713948	5.465335E-013	1.565653E-011	1	0.000000E+000
2	14.27757092	1.565653E-011	5.465335E-013	0	0.000000E+000
2	14.27764579	5.465335E-013	1.565653E-011	1	0.000000E+000
2	14.27814564	1.565653E-011	5.465335E-013	0	0.000000E+000
2	14.27817173	5.465335E-013	1.565653E-011	1	0.000000E+000
2	14.27863373	1.565653E-011	5.465335E-013	0	0.000000E+000
2	14.44945592	2.881544E-013	1.539815E-011	1	0.000000E+000
2	14.44994173	1.539815E-011	2.881544E-013	0	0.000000E+000
2	14.45004137	2.881544E-013	1.539815E-011	1	0.000000E+000
2	14.45042638	1.539815E-011	2.881544E-013	0	0.000000E+000
2	14.45045095	2.881544E-013	1.539815E-011	1	0.000000E+000
2	14.45071860	1.539815E-011	2.881544E-013	0	0.000000E+000
2	14.45072418	2.881544E-013	1.539815E-011	1	0.000000E+000
2	14.45103372	1.539815E-011	2.881544E-013	0	0.000000E+000
2	14.45104964	2.881544E-013	1.539815E-011	1	0.000000E+000
2	14.45183806	1.539815E-011	2.881544E-013	0	0.000000E+000
2	14.45609398	2.881544E-013	1.539815E-011	1	0.000000E+000
2	14.45672998	1.539815E-011	2.881544E-013	0	0.000000E+000
2	14.45673576	2.881544E-013	1.539815E-011	1	0.000000E+000
2	14.45766808	1.539815E-011	2.881544E-013	0	0.000000E+000
2	14.45774252	2.881544E-013	1.539815E-011	1	0.000000E+000
2	14.45898577	1.539815E-011	2.881544E-013	0	0.000000E+000
2	14.45902043	2.881544E-013	1.539815E-011	1	0.000000E+000
2	14.46080397	1.539815E-011	2.881544E-013	0	0.000000E+000
2	14.46085756	2.881544E-013	1.539815E-011	1	0.000000E+000
2	14.46092085	1.539815E-011	2.881544E-013	0	0.000000E+000
2	14.46095290	2.881544E-013	1.539815E-011	1	0.000000E+000
2	14.46284547	1.539815E-011	2.881544E-013	0	0.000000E+000
2	14.46289860	2.881544E-013	1.539815E-011	1	0.000000E+000
2	14.46344543	1.539815E-011	2.881544E-013	0	0.000000E+000
2	14.46347940	2.881544E-013	1.539815E-011	1	0.000000E+000
2	14.46589664	1.539815E-011	2.881544E-013	0	0.000000E+000
2	14.46591246	2.881544E-013	1.539815E-011	1	0.000000E+000
2	14.46643601	1.539815E-011	2.881544E-013	0	0.000000E+000
2	14.46666608	2.881544E-013	1.539815E-011	1	0.000000E+000
2	14.46766247	1.539815E-011	2.881544E-013	0	0.000000E+000
2	14.46770344	2.881544E-013	1.539815E-011	1	0.000000E+000
2	14.46836280	1.539815E-011	2.881544E-013	0	0.000000E+000
2	14.46871471	2.881544E-013	1.539815E-011	1	0.000000E+000
2	14.46891388	1.539815E-011	2.881544E-013	0	0.000000E+000
2	15.78924309	4.490938E-013	1.555909E-011	1	0.000000E+000
2	15.79068720	1.555909E-011	4.490938E-013	0	0.000000E+000
2	15.79085418	4.490938E-013	1.555909E-011	1	0.000000E+000
2	15.79179337	1.555909E-011	4.490938E-013	0	0.000000E+000
2	15.79179740	4.490938E-013	1.555909E-011	1	0.000000E+000
2	15.79337764	1.555909E-011	4.490938E-013	0	0.000000E+000
2	15.79339992	4.490938E-013	1.555909E-011	1	0.000000E+000
2	15.79418127	1.555909E-011	4.490938E-013	0	0.000000E+000
2	15.79420192	4.490938E-013	1.555909E-011	1	0.000000E+000
2	15.79469726	1.555909E-011	4.490938E-013	0	0.000000E+000
2	15.79471618	4.490938E-013	1.555909E-011	1	0.000000E+000
2	15.79494451	1.555909E-011	4.490938E-013	0	0.000000E+000
2	15.79497539	4.490938E-013	1.555909E-011	1	0.000000E+000
2	15.79518310	1.555909E-011	4.490938E-013	0	0.000000E+000
2	15.79523153	4.490938E-013	1.555909E-011	1	0.000000E+000
2	15.79548055	1.555909E-011	4.490938E-013	0	0.000000E+000
2	15.79552335	4.490938E-013	1.555909E-011	1	0.000000E+000
2	15.79618901	1.555909E-011	4.490938E-013	0	0.000000E+000
2	15.88180673	4.490938E-013	1.555909E-011	1	0.000000E+000
2	15.88204684	1.555909E-011	4.490938E-013	0	0.000000E+000
2	15.88210688	4.490938E-013	1.555909E-011	1	0.000000E+000
2	15.88222198	1.555909E-011	4.490938E-013	0	0.000000E+000
2	15.88234397	4.490938E-013	1.555909E-011	1	0.000000E+000
2	15.88468855	1.555909E-011	4.490938E-013	0	0.000000E+000
2	15.88469998	4.490938E-013	1.555909E-011	1	0.000000E+000
2	15.88586181	1.555909E-011	4.490938E-013	0	0.000000E+000
2	15.88769145	4.490938E-013	1.555909E-011	1	0.000000E+000
2	15.88977342	1.555909E-011	4.490938E-013	0	0.000000E+000
2	15.89026669	4.490938E-013	1.555909E-011	1	0.000000E+000
2	15.89062084	1.555909E-011	4.490938E-013	0	0.000000E+000
2	15.89090941	4.490938E-013	1.555909E-011	1	0.000000E+000
2	15.89118661	1.555909E-011	4.490938E-013	0	0.000000E+000
2	15.89123801	4.490938E-013	1.555909E-011	1	0.000000E+000
2	15.89276349	1.555909E-011	4.490938E-013	0	0.000000E+000
2	15.89277635	4.490938E-013	1.555909E-011	1	0.000000E+000
2	15.89339218	1.555909E-011	4.490938E-013	0	0.000000E+000
2	15.89345119	4.490938E-013	1.555909E-011	1	0.000000E+000
2	15.89371426	1.555909E-011	4.490938E-013	0	0.000000E+000
2	15.89372535	4.490938E-013	1.555909E-011	1	0.000000E+000
2	15.89406027	1.555909E-011	4.490938E-013	0	0.000000E+000
2	15.89417308	4.490938E-013	1.555909E-011	1	0.000000E+000
2	15.89668425	1.555909E-011	4.490938E-013	0	0.000000E+000
2	15.89673590	4.490938E-013	1.555909E-011	1	0.000000E+000
2	15.89717304	1.555909E-011	4.490938E-013	0	0.000000E+000
2	15.89718345	4.490938E-013	1.555909E-011	1	0.000000E+000
2	15.89747997	1.555909E-011	4.490938E-013	0	0.000000E+000
2	15.89751162	4.490938E-013	1.555909E-011	1	0.000000E+000
2	15.89879962	1.555909E-011	4.490938E-013	0	0.000000E+000
2	15.89907690	4.490938E-013	1.555909E-011	1	0.000000E+000
2	15.90059233	1.555909E-011	4.490938E-013	0	0.000000E+000
2	15.90064288	4.490938E-013	1.555909E-011	1	0.000000E+000
2	15.90114035	1.555909E-011	4.490938E-013	0	0.000000E+000
2	15.90229361	4.490938E-013	1.555909E-011	1	0.000000E+000
2	15.90275025	1.555909E-011	4.490938E-013	0	0.000000E+000
2	15.90287457	4.490938E-013	1.555909E-011	1	0.000000E+000
2	15.90319917	1.555909E-011	4.490938E-013	0	0.000000E+000
2	15.90322909	4.490938E-013	1.555909E-011	1	0.000000E+000
2	15.90346484	1.555909E-011	4.490938E-013	0	0.000000E+000
2	15.90349311	4.490938E-013	1.555909E-011	1	0.000000E+000
2	15.90556958	1.555909E-011	4.490938E-013	0	0.000000E+000
2	15.90559213	4.490938E-013	1.555909E-011	1	0.000000E+000
2	15.90610229	1.555909E-011	4.490938E-013	0	0.000000E+000
2	15.90612119	4.490938E-013	1.555909E-011	1	0.000000E+000
2	15.90615316	1.555909E-011	4.490938E-013	0	0.000000E+000
2	15.90626097	4.490938E-013	1.555909E-011	1	0.000000E+000
2	15.90632714	1.555909E-011	4.490938E-013	0	0.000000E+000
2	15.90635978	4.490938E-013	1.555909E-011	1	0.000000E+000
2	15.90657831	1.555909E-011	4.490938E-013	0	0.000000E+000
2	15.90680174	4.490938E-013	1.555909E-011	1	0.000000E+000
2	15.90729976	1.555909E-011	4.490938E-013	0	0.000000E+000
2	15.92204336	4.490938E-013	1.555909E-011	1	0.000000E+000
2	15.92473812	1.555909E-011	4.490938E-013	0	0.000000E+000
2	15.92474796	4.490938E-013	1.555909E-011	1	0.000000E+000
2	15.92507318	1.555909E-011	4.490938E-013	0	0.000000E+000
2	16.02044328	3.625340E-013	1.547253E-011	1	0.000000E+000
2	16.02077958	1.547253E-011	3.625340E-013	0	0.000000E+000
2	16.02080148	3.625340E-013	1.547253E-011	1	0.000000E+000
2	16.02118204	1.547253E-011	3.625340E-013	0	0.000000E+000
2	16.02119609	3.625340E-013	1.547253E-011	1	0.000000E+000
2	16.02126802	1.547253E-011	3.625340E-013	0	0.000000E+000
2	16.02131973	3.625340E-013	1.547253E-011	1	0.000000E+000
2	16.02512967	1.547253E-011	3.625340E-013	0	0.000000E+000
2	16.02514429	3.625340E-013	1.547253E-011	1	0.000000E+000
2	16.02555007	1.547253E-011	3.625340E-013	0	0.000000E+000
2	16.02587403	3.625340E-013	1.547253E-011	1	0.000000E+000
2	16.02786915	1.547253E-011	3.625340E-013	0	0.000000E+000
2	16.02788158	3.625340E-013	1.547253E-011	1	0.000000E+000
2	16.03155537	1.547253E-011	3.625340E-013	0	0.000000E+000
2	16.03156226	3.625340E-013	1.547253E-011	1	0.000000E+000
2	16.03227884	1.547253E-011	3.625340E-013	0	0.000000E+000
2	16.03231126	3.625340E-013	1.547253E-011	1	0.000000E+000
2	16.03298318	1.547253E-011	3.625340E-013	0	0.000000E+000
2	16.03300343	3.625340E-013	1.547253E-011	1	0.000000E+000
2	16.03354181	1.547253E-011	3.625340E-013	0	0.000000E+000
2	16.03362996	3.625340E-013	1.547253E-011	1	0.000000E+000
2	16.03371950	1.547253E-011	3.625340E-013	0	0.000000E+000
2	16.03375073	3.625340E-013	1.547253E-011	1	0.000000E+000
2	16.03467614	1.547253E-011	3.625340E-013	0	0.000000E+000
2	16.03471922	3.625340E-013	1.547253E-011	1	0.000000E+000
2	16.03548993	1.547253E-011	3.625340E-013	0	0.000000E+000
2	16.03549905	3.625340E-013	1.547253E-011	1	0.000000E+000
2	16.03609887	1.547253E-011	3.625340E-013	0	0.000000E+000
2	16.03611214	3.625340E-013	1.547253E-011	1	0.000000E+000
2	16.03970306	1.547253E-011	3.625340E-013	0	0.000000E+000
2	16.03987541	3.625340E-013	1.547253E-011	1	0.000000E+000
2	16.04144244	1.547253E-011	3.625340E-013	0	0.000000E+000
2	16.04148021	3.625340E-013	1.547253E-011	1	0.000000E+000
2	16.04305563	1.547253E-011	3.625340E-013	0	0.000000E+000
2	16.04312717	3.625340E-013	1.547253E-011	1	0.000000E+000
2	16.04502057	1.547253E-011	3.625340E-013	0	0.000000E+000
2	16.04503114	3.625340E-013	1.547253E-011	1	0.000000E+000
2	16.04537098	1.547253E-011	3.625340E-013	0	0.000000E+000
2	16.04541544	3.625340E-013	1.547253E-011	1	0.000000E+000
2	16.04550105	1.547253E-011	3.625340E-013	0	0.000000E+000
2	16.04563544	3.625340E-013	1.547253E-011	1	0.000000E+000
2	16.04624333	1.547253E-011	3.625340E-013	0	0.000000E+000
2	17.33571487	3.466548E-013	1.545665E-011	1	0.000000E+000
2	17.33571600	1.545665E-011	3.466548E-013	0	0.000000E+000
2	17.33571929	3.466548E-013	1.545665E-011	1	0.000000E+000
2	17.33886260	1.545665E-011	3.466548E-013	0	0.000000E+000
2	17.33889579	3.466548E-013	1.545665E-011	1	0.000000E+000
2	17.33934998	1.545665E-011	3.466548E-013	0	0.000000E+000
2	17.33941686	3.466548E-013	1.545665E-011	1	0.000000E+000
2	17.34002032	1.545665E-011	3.466548E-013	0	0.000000E+000
2	17.34122938	3.466548E-013	1.545665E-011	1	0.000000E+000
2	17.34235687	1.545665E-011	3.466548E-013	0	0.000000E+000
2	17.34236613	3.466548E-013	1.545665E-011	1	0.000000E+000
2	17.34284884	1.545665E-011	3.466548E-013	0	0.000000E+000
2	17.62037459	4.479294E-013	1.555793E-011	1	0.000000E+000
2	17.62531899	1.555793E-011	4.479294E-013	0	0.000000E+000
2	17.62535866	4.479294E-013	1.555793E-011	1	0.000000E+000
2	17.62642921	1.555793E-011	4.479294E-013	0	0.000000E+000
2	17.62643965	4.479294E-013	1.555793E-011	1	0.000000E+000
2	17.62689515	1.555793E-011	4.479294E-013	0	0.000000E+000
2	17.62693148	4.479294E-013	1.555793E-011	1	0.000000E+000
2	17.62806108	1.555793E-011	4.479294E-013	0	0.000000E+000
2	17.62810472	4.479294E-013	1.555793E-011	1	0.000000E+000
2	17.62876644	1.555793E-011	4.479294E-013	0	0.000000E+000
2	17.62883094	4.479294E-013	1.555793E-011	1	0.000000E+000
2	17.62905242	1.555793E-011	4.479294E-013	0	0.000000E+000
2	17.62908392	4.479294E-013	1.555793E-011	1	0.000000E+000
2	17.62920491	1.555793E-011	4.479294E-013	0	0.000000E+000
2	17.62925662	4.479294E-013	1.555793E-011	1	0.000000E+000
2	17.63106383	1.555793E-011	4.479294E-013	0	0.000000E+000
2	17.63110919	4.479294E-013	1.555793E-011	1	0.000000E+000
2	17.63156489	1.555793E-011	4.479294E-013	0	0.000000E+000
2	17.63170513	4.479294E-013	1.555793E-011	1	0.000000E+000
2	17.63443791	1.555793E-011	4.479294E-013	0	0.000000E+000
2	17.63446786	4.479294E-013	1.555793E-011	1	0.000000E+000
2	17.63480009	1.555793E-011	4.479294E-013	0	0.000000E+000
2	17.63484236	4.479294E-013	1.555793E-011	1	0.000000E+000
2	17.63600581	1.555793E-011	4.479294E-013	0	0.000000E+000
2	17.63604237	4.479294E-013	1.555793E-011	1	0.000000E+000
2	17.63622054	1.555793E-011	4.479294E-013	0	0.000000E+000
2	17.63624223	4.479294E-013	1.555793E-011	1	0.000000E+000
2	17.63693027	1.555793E-011	4.479294E-013	0	0.000000E+000
2	17.63695661	4.479294E-013	1.555793E-011	1	0.000000E+000
2	17.63815291	1.555793E-011	4.479294E-013	0	0.000000E+000
2	17.63817138	4.479294E-013	1.555793E-011	1	0.000000E+000
2	17.63834156	1.555793E-011	4.479294E-013	0	0.000000E+000
2	17.63841242	4.479294E-013	1.555793E-011	1	0.000000E+000
2	17.64038205	1.555793E-011	4.479294E-013	0	0.000000E+000
2	17.64041993	4.479294E-013	1.555793E-011	1	0.000000E+000
2	17.64180682	1.555793E-011	4.479294E-013	0	0.000000E+000
2	17.64183466	4.479294E-013	1.555793E-011	1	0.000000E+000
2	17.64335700	1.555793E-011	4.479294E-013	0	0.000000E+000
2	17.64343530	4.479294E-013	1.555793E-011	1	0.000000E+000
2	17.64441644	1.555793E-011	4.479294E-013	0	0.000000E+000
2	17.64451201	4.479294E-013	1.555793E-011	1	0.000000E+000
2	17.64559573	1.555793E-011	4.479294E-013	0	0.000000E+000
2	17.64562452	4.479294E-013	1.555793E-011	1	0.000000E+000
2	17.64722605	1.555793E-011	4.479294E-013	0	0.000000E+000
2	17.64761352	4.479294E-013	1.555793E-011	1	0.000000E+000
2	17.64821156	1.555793E-011	4.479294E-013	0	0.000000E+000
2	17.64824371	4.479294E-013	1.555793E-011	1	0.000000E+000
2	17.64949910	1.555793E-011	4.479294E-013	0	0.000000E+000
2	17.64951303	4.479294E-013	1.555793E-011	1	0.000000E+000
2	17.65215741	1.555793E-011	4.479294E-013	0	0.000000E+000
2	17.65218828	4.479294E-013	1.555793E-011	1	0.000000E+000
2	17.65308281	1.555793E-011	4.479294E-013	0	0.000000E+000
2	17.65310979	4.479294E-013	1.555793E-011	1	0.000000E+000
2	17.65353806	1.555793E-011	4.479294E-013	0	0.000000E+000
2	17.65356525	4.479294E-013	1.555793E-011	1	0.000000E+000
2	17.65414800	1.555793E-011	4.479294E-013	0	0.000000E+000
2	17.65420303	4.479294E-013	1.555793E-011	1	0.000000E+000
2	17.65566973	1.555793E-011	4.479294E-013	0	0.000000E+000
2	17.65570955	4.479294E-013	1.555793E-011	1	0.000000E+000
2	17.65638090	1.555793E-011	4.479294E-013	0	0.000000E+000
2	17.65639309	4.479294E-013	1.555793E-011	1	0.000000E+000
2	17.65724040	1.555793E-011	4.479294E-013	0	0.000000E+000
2	17.65731426	4.479294E-013	1.555793E-011	1	0.000000E+000
2	17.65848895	1.555793E-011	4.479294E-013	0	0.000000E+000
2	17.65852385	4.479294E-013	1.555793E-011	1	0.000000E+000
2	17.65942287	1.555793E-011	4.479294E-013	0	0.000000E+000
2	17.65946315	4.479294E-013	1.555793E-011	1	0.000000E+000
2	17.66010385	1.555793E-011	4.479294E-013	0	0.000000E+000
2	17.66012690	4.479294E-013	1.555793E-011	1	0.000000E+000
2	17.66107810	1.555793E-011	4.479294E-013	0	0.000000E+000
2	17.66110455	4.479294E-013	1.555793E-011	1	0.000000E+000
2	17.66161781	1.555793E-011	4.479294E-013	0	0.000000E+000
2	17.66164730	4.479294E-013	1.555793E-011	1	0.000000E+000
2	17.66321861	1.555793E-011	4.479294E-013	0	0.000000E+000
2	17.66324470	4.479294E-013	1.555793E-011	1	0.000000E+000
2	17.66381076	1.555793E-011	4.479294E-013	0	0.000000E+000
2	17.66400223	4.479294E-013	1.555793E-011	1	0.000000E+000
2	17.66481067	1.555793E-011	4.479294E-013	0	0.000000E+000
2	17.66504175	4.479294E-013	1.555793E-011	1	0.000000E+000
2	17.66514648	1.555793E-011	4.479294E-013	0	0.000000E+000
2	17.66523670	4.479294E-013	1.555793E-011	1	0.000000E+000
2	17.66602052	1.555793E-011	4.479294E-013	0	0.000000E+000
2	17.66607358	4.479294E-013	1.555793E-011	1	0.000000E+000
2	17.66768990	1.555793E-011	4.479294E-013	0	0.000000E+000
2	17.66771639	4.479294E-013	1.555793E-011	1	0.000000E+000
2	17.66838949	1.555793E-011	4.479294E-013	0	0.000000E+000
2	17.66840937	4.479294E-013	1.555793E-011	1	0.000000E+000
2	17.67014645	1.555793E-011	4.479294E-013	0	0.000000E+000
2	17.67032892	4.479294E-013	1.555793E-011	1	0.000000E+000
2	17.67061639	1.555793E-011	4.479294E-013	0	0.000000E+000
2	17.67064281	4.479294E-013	1.555793E-011	1	0.000000E+000
2	17.67174373	1.555793E-011	4.479294E-013	0	0.000000E+000
2	17.67177346	4.479294E-013	1.555793E-011	1	0.000000E+000
2	17.67207383	1.555793E-011	4.479294E-013	0	0.000000E+000
2	17.67218365	4.479294E-013	1.555793E-011	1	0.000000E+000
2	17.67331173	1.555793E-011	4.479294E-013	0	0.000000E+000
2	17.67332353	4.479294E-013	1.555793E-011	1	0.000000E+000
2	17.67547010	1.555793E-011	4.479294E-013	0	0.000000E+000
2	17.67551903	4.479294E-013	1.555793E-011	1	0.000000E+000
2	17.67935817	1.555793E-011	4.479294E-013	0	0.000000E+000
2	17.67940260	4.479294E-013	1.555793E-011	1	0.000000E+000
2	17.68341912	1.555793E-011	4.479294E-013	0	0.000000E+000
2	17.68424829	4.479294E-013	1.555793E-011	1	0.000000E+000
2	17.68598025	1.555793E-011	4.479294E-013	0	0.000000E+000
2	17.68608773	4.479294E-013	1.555793E-011	1	0.000000E+000
2	17.68757978	1.555793E-011	4.479294E-013	0	0.000000E+000
2	17.68759123	4.479294E-013	1.555793E-011	1	0.000000E+000
2	17.68765098	1.555793E-011	4.479294E-013	0	0.000000E+000
2	17.68766536	4.479294E-013	1.555793E-011	1	0.000000E+000
2	17.68967755	1.555793E-011	4.479294E-013	0	0.000000E+000
2	17.68970360	4.479294E-013	1.555793E-011	1	0.000000E+000
2	17.69055194	1.555793E-011	4.479294E-013	0	0.000000E+000
2	17.69061745	4.479294E-013	1.555793E-011	1	0.000000E+000
2	17.69088388	1.555793E-011	4.479294E-013	0	0.000000E+000
2	17.69089538	4.479294E-013	1.555793E-011	1	0.000000E+000
2	17.69101264	1.555793E-011	4.479294E-013	0	0.000000E+000
2	17.69107013	4.479294E-013	1.555793E-011	1	0.000000E+000
2	17.69115358	1.555793E-011	4.479294E-013	0	0.000000E+000
2	17.69116892	4.479294E-013	1.555793E-011	1	0.000000E+000
2	17.69217082	1.555793E-011	4.479294E-013	0	0.000000E+000
2	18.24378974	5.319098E-013	1.564191E-011	1	0.000000E+000
2	18.24423131	1.564191E-011	5.319098E-013	0	0.000000E+000
2	18.24479232	5.319098E-013	1.564191E-011	1	0.000000E+000
2	18.24628175	1.564191E-011	5.319098E-013	0	0.000000E+000
2	18.24629582	5.319098E-013	1.564191E-011	1	0.000000E+000
2	18.24648079	1.564191E-011	5.319098E-013	0	0.000000E+000
2	18.24650561	5.319098E-013	1.564191E-011	1	0.000000E+000
2	18.24893576	1.564191E-011	5.319098E-013	0	0.000000E+000
2	18.24933615	5.319098E-013	1.564191E-011	1	0.000000E+000
2	18.25066992	1.564191E-011	5.319098E-013	0	0.000000E+000
2	18.25068945	5.319098E-013	1.564191E-011	1	0.000000E+000
2	18.25182394	1.564191E-011	5.319098E-013	0	0.000000E+000
2	18.25187269	5.319098E-013	1.564191E-011	1	0.000000E+000
2	18.25212722	1.564191E-011	5.319098E-013	0	0.000000E+000
2	18.25262241	5.319098E-013	1.564191E-011	1	0.000000E+000
2	18.25268157	1.564191E-011	5.319098E-013	0	0.000000E+000
2	18.25521460	5.319098E-013	1.564191E-011	1	0.000000E+000
2	18.25583773	1.564191E-011	5.319098E-013	0	0.000000E+000
2	18.25677571	5.319098E-013	1.564191E-011	1	0.000000E+000
2	18.25702176	1.564191E-011	5.319098E-013	0	0.000000E+000
2	18.49891578	2.709813E-013	1.538098E-011	1	0.000000E+000
2	18.49900836	1.538098E-011	2.709813E-013	0	0.000000E+000
2	18.49907195	2.709813E-013	1.538098E-011	1	0.000000E+000
2	18.50026636	1.538098E-011	2.709813E-013	0	0.000000E+000
2	18.51553365	2.709813E-013	1.538098E-011	1	0.000000E+000
2	18.51564581	1.538098E-011	2.709813E-013	0	0.000000E+000
2	18.51565556	2.709813E-013	1.538098E-011	1	0.000000E+000
2	18.51723942	1.538098E-011	2.709813E-013	0	0.000000E+000
2	18.51854673	2.709813E-013	1.538098E-011	1	0.000000E+000
2	18.51906675	1.538098E-011	2.709813E-013	0	0.000000E+000
2	18.51944592	2.709813E-013	1.538098E-011	1	0.000000E+000
2	18.52186333	1.538098E-011	2.709813E-013	0	0.000000E+000
2	18.52204579	2.709813E-013	1.538098E-011	1	0.000000E+000
2	18.52247360	1.538098E-011	2.709813E-013	0	0.000000E+000
2	18.52250624	2.709813E-013	1.538098E-011	1	0.000000E+000
2	18.52274401	1.538098E-011	2.709813E-013	0	0.000000E+000
2	18.52277286	2.709813E-013	1.538098E-011	1	0.000000E+000
2	18.52479287	1.538098E-011	2.709813E-013	0	0.000000E+000
2	18.52484199	2.709813E-013	1.538098E-011	1	0.000000E+000
2	18.52547530	1.538098E-011	2.709813E-013	0	0.000000E+000
2	18.71975956	4.720049E-013	1.558200E-011	1	0.000000E+000
2	18.72131368	1.558200E-011	4.720049E-013	0	0.000000E+000
2	18.72244697	4.720049E-013	1.558200E-011	1	0.000000E+000
2	18.72248562	1.558200E-011	4.720049E-013	0	0.000000E+000
2	18.72400824	4.720049E-013	1.558200E-011	1	0.000000E+000
2	18.72417022	1.558200E-011	4.720049E-013	0	0.000000E+000
2	18.72417964	4.720049E-013	1.558200E-011	1	0.000000E+000
2	18.72429474	1.558200E-011	4.720049E-013	0	0.000000E+000
2	18.72434346	4.720049E-013	1.558200E-011	1	0.000000E+000
2	18.72476797	1.558200E-011	4.720049E-013	0	0.000000E+000
2	18.72482938	4.720049E-013	1.558200E-011	1	0.000000E+000
2	18.72628140	1.558200E-011	4.720049E-013	0	0.000000E+000
2	18.72630196	4.720049E-013	1.558200E-011	1	0.000000E+000
2	18.72661494	1.558200E-011	4.720049E-013	0	0.000000E+000
2	18.72662915	4.720049E-013	1.558200E-011	1	0.000000E+000
2	18.72903110	1.558200E-011	4.720049E-013	0	0.000000E+000
2	23.98176078	5.569212E-013	1.566692E-011	1	0.000000E+000
2	23.98176100	1.566692E-011	5.569212E-013	0	0.000000E+000
2	23.98176225	5.569212E-013	1.566692E-011	1	0.000000E+000
2	23.98342782	1.566692E-011	5.569212E-013	0	0.000000E+000
2	23.98349150	5.569212E-013	1.566692E-011	1	0.000000E+000
2	23.98536745	1.566692E-011	5.569212E-013	0	0.000000E+000
2	23.98539856	5.569212E-013	1.566692E-011	1	0.000000E+000
2	23.98603930	1.566692E-011	5.569212E-013	0	0.000000E+000
2	23.98608567	5.569212E-013	1.566692E-011	1	0.000000E+000
2	23.98698389	1.566692E-011	5.569212E-013	0	0.000000E+000
2	23.98700886	5.569212E-013	1.566692E-011	1	0.000000E+000
2	23.98736762	1.566692E-011	5.569212E-013	0	0.000000E+000
2	23.98738454	5.569212E-013	1.566692E-011	1	0.000000E+000
2	23.99139615	1.566692E-011	5.569212E-013	0	0.000000E+000
2	23.99158981	5.569212E-013	1.566692E-011	1	0.000000E+000
2	23.99222492	1.566692E-011	5.569212E-013	0	0.000000E+000
2	23.99226020	5.569212E-013	1.566692E-011	1	0.000000E+000
2	23.99418743	1.566692E-011	5.569212E-013	0	0.000000E+000
2	23.99427563	5.569212E-013	1.566692E-011	1	0.000000E+000
2	23.99756321	1.566692E-011	5.569212E-013	0	0.000000E+000
2	23.99759103	5.569212E-013	1.566692E-011	1	0.000000E+000
2	23.99773813	1.566692E-011	5.569212E-013	0	0.000000E+000
2	23.99776759	5.569212E-013	1.566692E-011	1	0.000000E+000
2	24.00018291	1.566692E-011	5.569212E-013	0	0.000000E+000
2	24.00020709	5.569212E-013	1.566692E-011	1	0.000000E+000
2	24.00243710	1.566692E-011	5.569212E-013	0	0.000000E+000
2	24.00249969	5.569212E-013	1.566692E-011	1	0.000000E+000
2	24.00454938	1.566692E-011	5.569212E-013	0	0.000000E+000
2	24.00458079	5.569212E-013	1.566692E-011	1	0.000000E+000
2	24.00463563	1.566692E-011	5.569212E-013	0	0.000000E+000
2	24.00755674	5.569212E-013	1.566692E-011	1	0.000000E+000
2	24.00758582	1.566692E-011	5.569212E-013	0	0.000000E+000
2	24.00762999	5.569212E-013	1.566692E-011	1	0.000000E+000
2	24.00871842	1.566692E-011	5.569212E-013	0	0.000000E+000
2	24.00873842	5.569212E-013	1.566692E-011	1	0.000000E+000
2	24.00914626	1.566692E-011	5.569212E-013	0	0.000000E+000
2	24.00917664	5.569212E-013	1.566692E-011	1	0.000000E+000
2	24.01311765	1.566692E-011	5.569212E-013	0	0.000000E+000
2	24.01315905	5.569212E-013	1.566692E-011	1	0.000000E+000
2	24.01338198	1.566692E-011	5.569212E-013	0	0.000000E+000
2	24.01343725	5.569212E-013	1.566692E-011	1	0.000000E+000
2	24.01526792	1.566692E-011	5.569212E-013	0	0.000000E+000
2	24.01529181	5.569212E-013	1.566692E-011	1	0.000000E+000
2	24.01663639	1.566692E-011	5.569212E-013	0	0.000000E+000
2	24.01670070	5.569212E-013	1.566692E-011	1	0.000000E+000
2	24.01671285	1.566692E-011	5.569212E-013	0	0.000000E+000
2	24.01676429	5.569212E-013	1.566692E-011	1	0.000000E+000
2	24.01713199	1.566692E-011	5.569212E-013	0	0.000000E+000
2	24.01715978	5.569212E-013	1.566692E-011	1	0.000000E+000
2	24.01844868	1.566692E-011	5.569212E-013	0	0.000000E+000
2	24.01847601	5.569212E-013	1.566692E-011	1	0.000000E+000
2	24.01867226	1.566692E-011	5.569212E-013	0	0.000000E+000
2	24.01871526	5.569212E-013	1.566692E-011	1	0.000000E+000
2	24.01985229	1.566692E-011	5.569212E-013	0	0.000000E+000
2	24.01986908	5.569212E-013	1.566692E-011	1	0.000000E+000
2	24.01996517	1.566692E-011	5.569212E-013	0	0.000000E+000
2	24.02008322	5.569212E-013	1.566692E-011	1	0.000000E+000
2	24.02120884	1.566692E-011	5.569212E-013	0	0.000000E+000
2	24.02122526	5.569212E-013	1.566692E-011	1	0.000000E+000
2	24.02220985	1.566692E-011	5.569212E-013	0	0.000000E+000
2	24.02222788	5.569212E-013	1.566692E-011	1	0.000000E+000
2	24.02231804	1.566692E-011	5.569212E-013	0	0.000000E+000
2	24.02235697	5.569212E-013	1.566692E-011	1	0.000000E+000
2	24.02268696	1.566692E-011	5.569212E-013	0	0.000000E+000
2	24.02277136	5.569212E-013	1.566692E-011	1	0.000000E+000
2	24.02351825	1.566692E-011	5.569212E-013	0	0.000000E+000
2	24.02356202	5.569212E-013	1.566692E-011	1	0.000000E+000
2	24.02546256	1.566692E-011	5.569212E-013	0	0.000000E+000
2	24.02547369	5.569212E-013	1.566692E-011	1	0.000000E+000
2	24.02671192	1.566692E-011	5.569212E-013	0	0.000000E+000
2	24.02676499	5.569212E-013	1.566692E-011	1	0.000000E+000
2	24.02745271	1.566692E-011	5.569212E-013	0	0.000000E+000
2	24.02748368	5.569212E-013	1.566692E-011	1	0.000000E+000
2	24.02772647	1.566692E-011	5.569212E-013	0	0.000000E+000
2	27.50204930	1.445062E-013	1.525451E-011	1	0.000000E+000
2	27.50308919	1.525451E-011	1.445062E-013	0	0.000000E+000
2	27.50310310	1.445062E-013	1.525451E-011	1	0.000000E+000
2	27.50456604	1.525451E-011	1.445062E-013	0	0.000000E+000
2	27.50463226	1.445062E-013	1.525451E-011	1	0.000000E+000
2	27.50524693	1.525451E-011	1.445062E-013	0	0.000000E+000
2	27.50528665	1.445062E-013	1.525451E-011	1	0.000000E+000
2	27.50577068	1.525451E-011	1.445062E-013	0	0.000000E+000
2	27.72517793	2.731867E-013	1.538319E-011	1	0.000000E+000
2	27.72517800	1.538319E-011	2.731867E-013	0	0.000000E+000
2	27.72517950	2.731867E-013	1.538319E-011	1	0.000000E+000
2	27.72609672	1.538319E-011	2.731867E-013	0	0.000000E+000
2	27.72614124	2.731867E-013	1.538319E-011	1	0.000000E+000
2	27.72678329	1.538319E-011	2.731867E-013	0	0.000000E+000
2	27.72708750	2.731867E-013	1.538319E-011	1	0.000000E+000
2	27.72744056	1.538319E-011	2.731867E-013	0	0.000000E+000
2	27.72749262	2.731867E-013	1.538319E-011	1	0.000000E+000
2	27.72852911	1.538319E-011	2.731867E-013	0	0.000000E+000
2	27.72876651	2.731867E-013	1.538319E-011	1	0.000000E+000
2	27.72900668	1.538319E-011	2.731867E-013	0	0.000000E+000
2	27.72903728	2.731867E-013	1.538319E-011	1	0.000000E+000
2	27.72931281	1.538319E-011	2.731867E-013	0	0.000000E+000
2	27.72951353	2.731867E-013	1.538319E-011	1	0.000000E+000
2	27.72969735	1.538319E-011	2.731867E-013	0	0.000000E+000
2	27.73004163	2.731867E-013	1.538319E-011	1	0.000000E+000
2	27.73065105	1.538319E-011	2.731867E-013	0	0.000000E+000
2	27.73067176	2.731867E-013	1.538319E-011	1	0.000000E+000
2	27.73148589	1.538319E-011	2.731867E-013	0	0.000000E+000
2	27.73151432	2.731867E-013	1.538319E-011	1	0.000000E+000
2	27.73287420	1.538319E-011	2.731867E-013	0	0.000000E+000
2	27.75493137	2.731867E-013	1.538319E-011	1	0.000000E+000
2	27.75563242	1.538319E-011	2.731867E-013	0	0.000000E+000
2	27.75601003	2.731867E-013	1.538319E-011	1	0.000000E+000
2	27.75630734	1.538319E-011	2.731867E-013	0	0.000000E+000
2	27.76178580	2.731867E-013	1.538319E-011	1	0.000000E+000
2	27.76268405	1.538319E-011	2.731867E-013	0	0.000000E+000
2	27.76270902	2.731867E-013	1.538319E-011	1	0.000000E+000
2	27.76350103	1.538319E-011	2.731867E-013	0	0.000000E+000
2	27.76362704	2.731867E-013	1.538319E-011	1	0.000000E+000
2	27.76516206	1.538319E-011	2.731867E-013	0	0.000000E+000
2	28.38777594	4.391693E-013	1.554917E-011	1	0.000000E+000
2	28.38799403	1.554917E-011	4.391693E-013	0	0.000000E+000
2	28.38800571	4.391693E-013	1.554917E-011	1	0.000000E+000
2	28.38817925	1.554917E-011	4.391693E-013	0	0.000000E+000
2	28.38821304	4.391693E-013	1.554917E-011	1	0.000000E+000
2	28.39068386	1.554917E-011	4.391693E-013	0	0.000000E+000
2	28.39071179	4.391693E-013	1.554917E-011	1	0.000000E+000
2	28.39084812	1.554917E-011	4.391693E-013	0	0.000000E+000
2	28.39085373	4.391693E-013	1.554917E-011	1	0.000000E+000
2	28.39108032	1.554917E-011	4.391693E-013	0	0.000000E+000
2	28.39109665	4.391693E-013	1.554917E-011	1	0.000000E+000
2	28.39225966	1.554917E-011	4.391693E-013	0	0.000000E+000
2	28.39226930	4.391693E-013	1.554917E-011	1	0.000000E+000
2	28.39274317	1.554917E-011	4.391693E-013	0	0.000000E+000
2	28.39281106	4.391693E-013	1.554917E-011	1	0.000000E+000
2	28.39286837	1.554917E-011	4.391693E-013	0	0.000000E+000
2	28.39290076	4.391693E-013	1.554917E-011	1	0.000000E+000
2	28.39304971	1.554917E-011	4.391693E-013	0	0.000000E+000
2	28.42545638	4.391693E-013	1.554917E-011	1	0.000000E+000
2	28.42563387	1.554917E-011	4.391693E-013	0	0.000000E+000
2	28.42582973	4.391693E-013	1.554917E-011	1	0.000000E+000
2	28.42644546	1.554917E-011	4.391693E-013	0	0.000000E+000
2	28.42646289	4.391693E-013	1.554917E-011	1	0.000000E+000
2	28.42668272	1.554917E-011	4.391693E-013	0	0.000000E+000
2	29.37732104	3.683294E-013	1.547833E-011	1	0.000000E+000
2	29.37746143	1.547833E-011	3.683294E-013	0	0.000000E+000
2	29.37760182	3.683294E-013	1.547833E-011	1	0.000000E+000
2	29.37770910	1.547833E-011	3.683294E-013	0	0.000000E+000
2	29.37785636	3.683294E-013	1.547833E-011	1	0.000000E+000
2	29.37847420	1.547833E-011	3.683294E-013	0	0.000000E+000
2	29.37851911	3.683294E-013	1.547833E-011	1	0.000000E+000
2	29.37867611	1.547833E-011	3.683294E-013	0	0.000000E+000
2	29.37887765	3.683294E-013	1.547833E-011	1	0.000000E+000
2	29.37900840	1.547833E-011	3.683294E-013	0	0.000000E+000
2	29.37906251	3.683294E-013	1.547833E-011	1	0.000000E+000
2	29.38064368	1.547833E-011	3.683294E-013	0	0.000000E+000
2	29.38065700	3.683294E-013	1.547833E-011	1	0.000000E+000
2	29.38093054	1.547833E-011	3.683294E-013	0	0.000000E+000
2	29.38095832	3.683294E-013	1.547833E-011	1	0.000000E+000
2	29.38161168	1.547833E-011	3.683294E-013	0	0.000000E+000
2	29.38164226	3.683294E-013	1.547833E-011	1	0.000000E+000
2	29.38224571	1.547833E-011	3.683294E-013	0	0.000000E+000
2	29.38232811	3.683294E-013	1.547833E-011	1	0.000000E+000
2	29.38292233	1.547833E-011	3.683294E-013	0	0.000000E+000
2	29.38301465	3.683294E-013	1.547833E-011	1	0.000000E+000
2	29.38852206	1.547833E-011	3.683294E-013	0	0.000000E+000
2	29.38853657	3.683294E-013	1.547833E-011	1	0.000000E+000
2	29.39052156	1.547833E-011	3.683294E-013	0	0.000000E+000
2	29.39053560	3.683294E-013	1.547833E-011	1	0.000000E+000
2	29.39066524	1.547833E-011	3.683294E-013	0	0.000000E+000
2	29.39067485	3.683294E-013	1.547833E-011	1	0.000000E+000
2	29.39147288	1.547833E-011	3.683294E-013	0	0.000000E+000
2	29.39160971	3.683294E-013	1.547833E-011	1	0.000000E+000
2	29.39281657	1.547833E-011	3.683294E-013	0	0.000000E+000
2	29.39305148	3.683294E-013	1.547833E-011	1	0.000000E+000
2	29.39323536	1.547833E-011	3.683294E-013	0	0.000000E+000
2	29.39331481	3.683294E-013	1.547833E-011	1	0.000000E+000
2	29.39459143	1.547833E-011	3.683294E-013	0	0.000000E+000
2	29.39563654	3.683294E-013	1.547833E-011	1	0.000000E+000
2	29.39597471	1.547833E-011	3.683294E-013	0	0.000000E+000
2	29.39601543	3.683294E-013	1.547833E-011	1	0.000000E+000
2	29.39611322	1.547833E-011	3.683294E-013	0	0.000000E+000
2	29.39612981	3.683294E-013	1.547833E-011	1	0.000000E+000
2	29.39627211	1.547833E-011	3.683294E-013	0	0.000000E+000
2	29.39630363	3.683294E-013	1.547833E-011	1	0.000000E+000
2	29.39819594	1.547833E-011	3.683294E-013	0	0.000000E+000
2	29.39823712	3.683294E-013	1.547833E-011	1	0.000000E+000
2	29.39910344	1.547833E-011	3.683294E-013	0	0.000000E+000
2	29.39912628	3.683294E-013	1.547833E-011	1	0.000000E+000
2	29.40540588	1.547833E-011	3.683294E-013	0	0.000000E+000
2	29.40541335	3.683294E-013	1.547833E-011	1	0.000000E+000
2	29.40734694	1.547833E-011	3.683294E-013	0	0.000000E+000
2	29.40736263	3.683294E-013	1.547833E-011	1	0.000000E+000
2	29.40779589	1.547833E-011	3.683294E-013	0	0.000000E+000
2	29.40805448	3.683294E-013	1.547833E-011	1	0.000000E+000
2	29.40855817	1.547833E-011	3.683294E-013	0	0.000000E+000
2	29.40859529	3.683294E-013	1.547833E-011	1	0.000000E+000
2	29.41269924	1.547833E-011	3.683294E-013	0	0.000000E+000
2	29.41357128	3.683294E-013	1.547833E-011	1	0.000000E+000
2	29.41384284	1.547833E-011	3.683294E-013	0	0.000000E+000
2	29.41443015	3.683294E-013	1.547833E-011	1	0.000000E+000
2	29.41600175	1.547833E-011	3.683294E-013	0	0.000000E+000
2	29.70316132	2.630010E-013	1.537300E-011	1	0.000000E+000
2	29.70316200	1.537300E-011	2.630010E-013	0	0.000000E+000
2	29.70316204	2.630010E-013	1.537300E-011	1	0.000000E+000
2	29.70428439	1.537300E-011	2.630010E-013	0	0.000000E+000
2	29.70473168	2.630010E-013	1.537300E-011	1	0.000000E+000
2	29.70526212	1.537300E-011	2.630010E-013	0	0.000000E+000
2	29.70527604	2.630010E-013	1.537300E-011	1	0.000000E+000
2	29.70628279	1.537300E-011	2.630010E-013	0	0.000000E+000
2	29.70658707	2.630010E-013	1.537300E-011	1	0.000000E+000
2	29.70908831	1.537300E-011	2.630010E-013	0	0.000000E+000
2	29.70911205	2.630010E-013	1.537300E-011	1	0.000000E+000
2	29.71117783	1.537300E-011	2.630010E-013	0	0.000000E+000
2	29.71121927	2.630010E-013	1.537300E-011	1	0.000000E+000
2	29.71376238	1.537300E-011	2.630010E-013	0	0.000000E+000
2	29.71404324	2.630010E-013	1.537300E-011	1	0.000000E+000
2	29.71536958	1.537300E-011	2.630010E-013	0	0.000000E+000
2	29.71561793	2.630010E-013	1.537300E-011	1	0.000000E+000
2	29.71585112	1.537300E-011	2.630010E-013	0	0.000000E+000
2	29.71587894	2.630010E-013	1.537300E-011	1	0.000000E+000
2	29.71650219	1.537300E-011	2.630010E-013	0	0.000000E+000
2	29.71652125	2.630010E-013	1.537300E-011	1	0.000000E+000
2	29.71819171	1.537300E-011	2.630010E-013	0	0.000000E+000
2	29.71823190	2.630010E-013	1.537300E-011	1	0.000000E+000
2	29.71970956	1.537300E-011	2.630010E-013	0	0.000000E+000
2	29.71987153	2.630010E-013	1.537300E-011	1	0.000000E+000
2	29.72317480	1.537300E-011	2.630010E-013	0	0.000000E+000
2	29.72323623	2.630010E-013	1.537300E-011	1	0.000000E+000
2	29.72438423	1.537300E-011	2.630010E-013	0	0.000000E+000
2	29.72440918	2.630010E-013	1.537300E-011	1	0.000000E+000
2	29.72481813	1.537300E-011	2.630010E-013	0	0.000000E+000
2	29.72484078	2.630010E-013	1.537300E-011	1	0.000000E+000
2	29.72578716	1.537300E-011	2.630010E-013	0	0.000000E+000
2	29.72581540	2.630010E-013	1.537300E-011	1	0.000000E+000
2	29.72599682	1.537300E-011	2.630010E-013	0	0.000000E+000
2	29.72603467	2.630010E-013	1.537300E-011	1	0.000000E+000
2	29.72628027	1.537300E-011	2.630010E-013	0	0.000000E+000
2	29.72641364	2.630010E-013	1.537300E-011	1	0.000000E+000
2	29.73002186	1.537300E-011	2.630010E-013	0	0.000000E+000
2	29.73354415	2.630010E-013	1.537300E-011	1	0.000000E+000
2	29.73575958	1.537300E-011	2.630010E-013	0	0.000000E+000
2	29.73580882	2.630010E-013	1.537300E-011	1	0.000000E+000
2	29.73625212	1.537300E-011	2.630010E-013	0	0.000000E+000
2	29.73628498	2.630010E-013	1.537300E-011	1	0.000000E+000
2	29.73675656	1.537300E-011	2.630010E-013	0	0.000000E+000
2	29.73680240	2.630010E-013	1.537300E-011	1	0.000000E+000
2	29.73722445	1.537300E-011	2.630010E-013	0	0.000000E+000
2	30.92995905	3.554718E-013	1.546547E-011	1	0.000000E+000
2	30.93027602	1.546547E-011	3.554718E-013	0	0.000000E+000
2	30.93030617	3.554718E-013	1.546547E-011	1	0.000000E+000
2	30.93116144	1.546547E-011	3.554718E-013	0	0.000000E+000
2	30.93156729	3.554718E-013	1.546547E-011	1	0.000000E+000
2	30.93243487	1.546547E-011	3.554718E-013	0	0.000000E+000
2	30.93245784	3.554718E-013	1.546547E-011	1	0.000000E+000
2	30.93435479	1.546547E-011	3.554718E-013	0	0.000000E+000
2	30.93438956	3.554718E-013	1.546547E-011	1	0.000000E+000
2	30.93488898	1.546547E-011	3.554718E-013	0	0.000000E+000
2	30.93617791	3.554718E-013	1.546547E-011	1	0.000000E+000
2	30.93697689	1.546547E-011	3.554718E-013	0	0.000000E+000
2	30.93700130	3.554718E-013	1.546547E-011	1	0.000000E+000
2	30.93829620	1.546547E-011	3.554718E-013	0	0.000000E+000
2	30.93834201	3.554718E-013	1.546547E-011	1	0.000000E+000
2	30.94014278	1.546547E-011	3.554718E-013	0	0.000000E+000
2	30.94019763	3.554718E-013	1.546547E-011	1	0.000000E+000
2	30.94102746	1.546547E-011	3.554718E-013	0	0.000000E+000
2	30.94106668	3.554718E-013	1.546547E-011	1	0.000000E+000
2	30.94117422	1.546547E-011	3.554718E-013	0	0.000000E+000
2	30.94120514	3.554718E-013	1.546547E-011	1	0.000000E+000
2	30.94231475	1.546547E-011	3.554718E-013	0	0.000000E+000
2	30.94234413	3.554718E-013	1.546547E-011	1	0.000000E+000
2	30.94260013	1.546547E-011	3.554718E-013	0	0.000000E+000
2	30.94288789	3.554718E-013	1.546547E-011	1	0.000000E+000
2	30.94345882	1.546547E-011	3.554718E-013	0	0.000000E+000
2	30.94354146	3.554718E-013	1.546547E-011	1	0.000000E+000
2	30.94359647	1.546547E-011	3.554718E-013	0	0.000000E+000
2	30.94361493	3.554718E-013	1.546547E-011	1	0.000000E+000
2	30.94456376	1.546547E-011	3.554718E-013	0	0.000000E+000
2	30.94459186	3.554718E-013	1.546547E-011	1	0.000000E+000
2	30.94476964	1.546547E-011	3.554718E-013	0	0.000000E+000
2	30.94541102	3.554718E-013	1.546547E-011	1	0.000000E+000
2	30.94705659	1.546547E-011	3.554718E-013	0	0.000000E+000
2	30.94726034	3.554718E-013	1.546547E-011	1	0.000000E+000
2	30.94809321	1.546547E-011	3.554718E-013	0	0.000000E+000
2	30.94911264	3.554718E-013	1.546547E-011	1	0.000000E+000
2	30.95031992	1.546547E-011	3.554718E-013	0	0.000000E+000
2	30.95040226	3.554718E-013	1.546547E-011	1	0.000000E+000
2	30.95054163	1.546547E-011	3.554718E-013	0	0.000000E+000
2	30.95081962	3.554718E-013	1.546547E-011	1	0.000000E+000
2	30.95265993	1.546547E-011	3.554718E-013	0	0.000000E+000
2	30.95267650	3.554718E-013	1.546547E-011	1	0.000000E+000
2	30.95299340	1.546547E-011	3.554718E-013	0	0.000000E+000
2	30.95301335	3.554718E-013	1.546547E-011	1	0.000000E+000
2	30.95313158	1.546547E-011	3.554718E-013	0	0.000000E+000
2	30.95314623	3.554718E-013	1.546547E-011	1	0.000000E+000
2	30.95360761	1.546547E-011	3.554718E-013	0	0.000000E+000
2	30.95364738	3.554718E-013	1.546547E-011	1	0.000000E+000
2	30.95381138	1.546547E-011	3.554718E-013	0	0.000000E+000
2	31.29717625	3.660149E-013	1.547601E-011	1	0.000000E+000
2	31.29954728	1.547601E-011	3.660149E-013	0	0.000000E+000
2	31.29956207	3.660149E-013	1.547601E-011	1	0.000000E+000
2	31.30057677	1.547601E-011	3.660149E-013	0	0.000000E+000
2	31.30159098	3.660149E-013	1.547601E-011	1	0.000000E+000
2	31.30167831	1.547601E-011	3.660149E-013	0	0.000000E+000
2	31.30169786	3.660149E-013	1.547601E-011	1	0.000000E+000
2	31.30229238	1.547601E-011	3.660149E-013	0	0.000000E+000
2	31.30232025	3.660149E-013	1.547601E-011	1	0.000000E+000
2	31.30252580	1.547601E-011	3.660149E-013	0	0.000000E+000
2	31.30256119	3.660149E-013	1.547601E-011	1	0.000000E+000
2	31.30461574	1.547601E-011	3.660149E-013	0	0.000000E+000
2	31.30465663	3.660149E-013	1.547601E-011	1	0.000000E+000
2	31.30551187	1.547601E-011	3.660149E-013	0	0.000000E+000
2	31.30597636	3.660149E-013	1.547601E-011	1	0.000000E+000
2	31.30754836	1.547601E-011	3.660149E-013	0	0.000000E+000
2	31.30758352	3.660149E-013	1.547601E-011	1	0.000000E+000
2	31.30871879	1.547601E-011	3.660149E-013	0	0.000000E+000
2	31.30874032	3.660149E-013	1.547601E-011	1	0.000000E+000
2	31.31001894	1.547601E-011	3.660149E-013	0	0.000000E+000
2	31.31004849	3.660149E-013	1.547601E-011	1	0.000000E+000
2	31.31037886	1.547601E-011	3.660149E-013	0	0.000000E+000
2	31.31039522	3.660149E-013	1.547601E-011	1	0.000000E+000
2	31.31125898	1.547601E-011	3.660149E-013	0	0.000000E+000
2	31.31128573	3.660149E-013	1.547601E-011	1	0.000000E+000
2	31.31213793	1.547601E-011	3.660149E-013	0	0.000000E+000
2	31.31268757	3.660149E-013	1.547601E-011	1	0.000000E+000
2	31.31286645	1.547601E-011	3.660149E-013	0	0.000000E+000
2	31.31349203	3.660149E-013	1.547601E-011	1	0.000000E+000
2	31.31373814	1.547601E-011	3.660149E-013	0	0.000000E+000
2	31.31377461	3.660149E-013	1.547601E-011	1	0.000000E+000
2	31.31384450	1.547601E-011	3.660149E-013	0	0.000000E+000
2	31.31386299	3.660149E-013	1.547601E-011	1	0.000000E+000
2	31.31528150	1.547601E-011	3.660149E-013	0	0.000000E+000
2	31.31530352	3.660149E-013	1.547601E-011	1	0.000000E+000
2	31.31975054	1.547601E-011	3.660149E-013	0	0.000000E+000
2	31.31978882	3.660149E-013	1.547601E-011	1	0.000000E+000
2	31.32008124	1.547601E-011	3.660149E-013	0	0.000000E+000
2	31.32009770	3.660149E-013	1.547601E-011	1	0.000000E+000
2	31.32137559	1.547601E-011	3.660149E-013	0	0.000000E+000
2	31.32142511	3.660149E-013	1.547601E-011	1	0.000000E+000
2	31.32282060	1.547601E-011	3.660149E-013	0	0.000000E+000
2	31.32283629	3.660149E-013	1.547601E-011	1	0.000000E+000
2	31.32398524	1.547601E-011	3.660149E-013	0	0.000000E+000
2	31.32401390	3.660149E-013	1.547601E-011	1	0.000000E+000
2	31.32482827	1.547601E-011	3.660149E-013	0	0.000000E+000
2	31.32487378	3.660149E-013	1.547601E-011	1	0.000000E+000
2	31.32554888	1.547601E-011	3.660149E-013	0	0.000000E+000
2	31.32557278	3.660149E-013	1.547601E-011	1	0.000000E+000
2	31.32624139	1.547601E-011	3.660149E-013	0	0.000000E+000
2	31.32626700	3.660149E-013	1.547601E-011	1	0.000000E+000
2	31.32777777	1.547601E-011	3.660149E-013	0	0.000000E+000
2	31.32780637	3.660149E-013	1.547601E-011	1	0.000000E+000
2	31.32950893	1.547601E-011	3.660149E-013	0	0.000000E+000
2	32.69573323	2.667502E-013	1.537675E-011	1	0.000000E+000
2	32.69573400	1.537675E-011	2.667502E-013	0	0.000000E+000
2	32.69573425	2.667502E-013	1.537675E-011	1	0.000000E+000
2	32.69639876	1.537675E-011	2.667502E-013	0	0.000000E+000
2	32.69722233	2.667502E-013	1.537675E-011	1	0.000000E+000
2	32.69783814	1.537675E-011	2.667502E-013	0	0.000000E+000
2	32.69786218	2.667502E-013	1.537675E-011	1	0.000000E+000
2	32.69805320	1.537675E-011	2.667502E-013	0	0.000000E+000
2	32.69809340	2.667502E-013	1.537675E-011	1	0.000000E+000
2	32.69912537	1.537675E-011	2.667502E-013	0	0.000000E+000
2	32.69934742	2.667502E-013	1.537675E-011	1	0.000000E+000
2	32.70036946	1.537675E-011	2.667502E-013	0	0.000000E+000
2	32.70038534	2.667502E-013	1.537675E-011	1	0.000000E+000
2	32.70088342	1.537675E-011	2.667502E-013	0	0.000000E+000
2	32.70667925	2.667502E-013	1.537675E-011	1	0.000000E+000
2	32.70691828	1.537675E-011	2.667502E-013	0	0.000000E+000
2	32.70700535	2.667502E-013	1.537675E-011	1	0.000000E+000
2	32.70762934	1.537675E-011	2.667502E-013	0	0.000000E+000
2	32.70766263	2.667502E-013	1.537675E-011	1	0.000000E+000
2	32.70851022	1.537675E-011	2.667502E-013	0	0.000000E+000
2	32.70950243	2.667502E-013	1.537675E-011	1	0.000000E+000
2	32.70968868	1.537675E-011	2.667502E-013	0	0.000000E+000
2	32.70973801	2.667502E-013	1.537675E-011	1	0.000000E+000
2	32.70992230	1.537675E-011	2.667502E-013	0	0.000000E+000
2	32.71069655	2.667502E-013	1.537675E-011	1	0.000000E+000
2	32.71120410	1.537675E-011	2.667502E-013	0	0.000000E+000
2	32.71121113	2.667502E-013	1.537675E-011	1	0.000000E+000
2	32.71337417	1.537675E-011	2.667502E-013	0	0.000000E+000
2	32.71348453	2.667502E-013	1.537675E-011	1	0.000000E+000
2	32.71378867	1.537675E-011	2.667502E-013	0	0.000000E+000
2	42.25444998	3.507328E-013	1.546073E-011	1	0.000000E+000
2	42.25697437	1.546073E-011	3.507328E-013	0	0.000000E+000
2	42.25700036	3.507328E-013	1.546073E-011	1	0.000000E+000
2	42.25784167	1.546073E-011	3.507328E-013	0	0.000000E+000
2	42.25787444	3.507328E-013	1.546073E-011	1	0.000000E+000
2	42.25815457	1.546073E-011	3.507328E-013	0	0.000000E+000
2	42.25969674	3.507328E-013	1.546073E-011	1	0.000000E+000
2	42.25999423	1.546073E-011	3.507328E-013	0	0.000000E+000
2	42.26000511	3.507328E-013	1.546073E-011	1	0.000000E+000
2	42.26096587	1.546073E-011	3.507328E-013	0	0.000000E+000
2	42.26103331	3.507328E-013	1.546073E-011	1	0.000000E+000
2	42.26157262	1.546073E-011	3.507328E-013	0	0.000000E+000
2	42.26161757	3.507328E-013	1.546073E-011	1	0.000000E+000
2	42.26316626	1.546073E-011	3.507328E-013	0	0.000000E+000
2	42.26318244	3.507328E-013	1.546073E-011	1	0.000000E+000
2	42.26411209	1.546073E-011	3.507328E-013	0	0.000000E+000
2	42.26414913	3.507328E-013	1.546073E-011	1	0.000000E+000
2	42.26430997	1.546073E-011	3.507328E-013	0	0.000000E+000
2	42.26439794	3.507328E-013	1.546073E-011	1	0.000000E+000
2	42.26675364	1.546073E-011	3.507328E-013	0	0.000000E+000
2	42.26678616	3.507328E-013	1.546073E-011	1	0.000000E+000
2	42.26734540	1.546073E-011	3.507328E-013	0	0.000000E+000
2	43.62258549	2.778556E-013	1.538786E-011	1	0.000000E+000
2	43.62258600	1.538786E-011	2.778556E-013	0	0.000000E+000
2	43.62258607	2.778556E-013	1.538786E-011	1	0.000000E+000
2	43.62420154	1.538786E-011	2.778556E-013	0	0.000000E+000
2	43.62425742	2.778556E-013	1.538786E-011	1	0.000000E+000
2	43.62638772	1.538786E-011	2.778556E-013	0	0.000000E+000
2	43.62641111	2.778556E-013	1.538786E-011	1	0.000000E+000
2	43.62659051	1.538786E-011	2.778556E-013	0	0.000000E+000
2	43.62660509	2.778556E-013	1.538786E-011	1	0.000000E+000
2	43.62701478	1.538786E-011	2.778556E-013	0	0.000000E+000
2	43.62788028	2.778556E-013	1.538786E-011	1	0.000000E+000
2	43.62834035	1.538786E-011	2.778556E-013	0	0.000000E+000
2	43.62954089	2.778556E-013	1.538786E-011	1	0.000000E+000
2	43.62987562	1.538786E-011	2.778556E-013	0	0.000000E+000
2	43.63090611	2.778556E-013	1.538786E-011	1	0.000000E+000
2	43.63116051	1.538786E-011	2.778556E-013	0	0.000000E+000
2	43.63130315	2.778556E-013	1.538786E-011	1	0.000000E+000
2	43.63169050	1.538786E-011	2.778556E-013	0	0.000000E+000
2	43.63171085	2.778556E-013	1.538786E-011	1	0.000000E+000
2	43.63260571	1.538786E-011	2.778556E-013	0	0.000000E+000
2	43.63262428	2.778556E-013	1.538786E-011	1	0.000000E+000
2	43.63291581	1.538786E-011	2.778556E-013	0	0.000000E+000
2	43.63315861	2.778556E-013	1.538786E-011	1	0.000000E+000
2	43.63333702	1.538786E-011	2.778556E-013	0	0.000000E+000
2	43.63336686	2.778556E-013	1.538786E-011	1	0.000000E+000
2	43.63550244	1.538786E-011	2.778556E-013	0	0.000000E+000
2	43.63555457	2.778556E-013	1.538786E-011	1	0.000000E+000
2	43.63614929	1.538786E-011	2.778556E-013	0	0.000000E+000
2	43.63625498	2.778556E-013	1.538786E-011	1	0.000000E+000
2	43.63758438	1.538786E-011	2.778556E-013	0	0.000000E+000
2	43.63762175	2.778556E-013	1.538786E-011	1	0.000000E+000
2	43.63833209	1.538786E-011	2.778556E-013	0	0.000000E+000
2	43.63858217	2.778556E-013	1.538786E-011	1	0.000000E+000
2	43.63867403	1.538786E-011	2.778556E-013	0	0.000000E+000
2	43.63873878	2.778556E-013	1.538786E-011	1	0.000000E+000
2	43.64031340	1.538786E-011	2.778556E-013	0	0.000000E+000
2	43.64037857	2.778556E-013	1.538786E-011	1	0.000000E+000
2	43.64182043	1.538786E-011	2.778556E-013	0	0.000000E+000
2	43.64348302	2.778556E-013	1.538786E-011	1	0.000000E+000
2	43.64419390	1.538786E-011	2.778556E-013	0	0.000000E+000
2	43.64422827	2.778556E-013	1.538786E-011	1	0.000000E+000
2	43.64475492	1.538786E-011	2.778556E-013	0	0.000000E+000
2	43.64482891	2.778556E-013	1.538786E-011	1	0.000000E+000
2	43.64602245	1.538786E-011	2.778556E-013	0	0.000000E+000
2	45.11955827	2.921426E-013	1.540214E-011	1	0.000000E+000
2	45.12064066	1.540214E-011	2.921426E-013	0	0.000000E+000
2	45.12067845	2.921426E-013	1.540214E-011	1	0.000000E+000
2	45.12163259	1.540214E-011	2.921426E-013	0	0.000000E+000
2	45.12173073	2.921426E-013	1.540214E-011	1	0.000000E+000
2	45.12255121	1.540214E-011	2.921426E-013	0	0.000000E+000
2	45.12257457	2.921426E-013	1.540214E-011	1	0.000000E+000
2	45.12262296	1.540214E-011	2.921426E-013	0	0.000000E+000
2	45.12265105	2.921426E-013	1.540214E-011	1	0.000000E+000
2	45.12313727	1.540214E-011	2.921426E-013	0	0.000000E+000
2	45.12317673	2.921426E-013	1.540214E-011	1	0.000000E+000
2	45.12360522	1.540214E-011	2.921426E-013	0	0.000000E+000
2	45.12492857	2.921426E-013	1.540214E-011	1	0.000000E+000
2	45.12596208	1.540214E-011	2.921426E-013	0	0.000000E+000
2	45.12643160	2.921426E-013	1.540214E-011	1	0.000000E+000
2	45.12897356	1.540214E-011	2.921426E-013	0	0.000000E+000
2	45.13282482	2.921426E-013	1.540214E-011	1	0.000000E+000
2	45.13381851	1.540214E-011	2.921426E-013	0	0.000000E+000
2	45.13386888	2.921426E-013	1.540214E-011	1	0.000000E+000
2	45.13402370	1.540214E-011	2.921426E-013	0	0.000000E+000
2	45.13534668	2.921426E-013	1.540214E-011	1	0.000000E+000
2	45.13681649	1.540214E-011	2.921426E-013	0	0.000000E+000
2	45.13772474	2.921426E-013	1.540214E-011	1	0.000000E+000
2	45.13892079	1.540214E-011	2.921426E-013	0	0.000000E+000
2	45.13895059	2.921426E-013	1.540214E-011	1	0.000000E+000
2	45.13927444	1.540214E-011	2.921426E-013	0	0.000000E+000
2	45.50699044	2.104528E-013	1.532045E-011	1	0.000000E+000
2	45.50783507	1.532045E-011	2.104528E-013	0	0.000000E+000
2	45.50786567	2.104528E-013	1.532045E-011	1	0.000000E+000
2	45.50875939	1.532045E-011	2.104528E-013	0	0.000000E+000
2	45.50879540	2.104528E-013	1.532045E-011	1	0.000000E+000
2	45.51203826	1.532045E-011	2.104528E-013	0	0.000000E+000
2	45.51287447	2.104528E-013	1.532045E-011	1	0.000000E+000
2	45.51301745	1.532045E-011	2.104528E-013	0	0.000000E+000
2	45.51339875	2.104528E-013	1.532045E-011	1	0.000000E+000
2	45.51345763	1.532045E-011	2.104528E-013	0	0.000000E+000
2	45.51425028	2.104528E-013	1.532045E-011	1	0.000000E+000
2	45.51516020	1.532045E-011	2.104528E-013	0	0.000000E+000
2	45.51517465	2.104528E-013	1.532045E-011	1	0.000000E+000
2	45.51680992	1.532045E-011	2.104528E-013	0	0.000000E+000
2	45.51703014	2.104528E-013	1.532045E-011	1	0.000000E+000
2	45.51749276	1.532045E-011	2.104528E-013	0	0.000000E+000
2	46.04698391	1.726634E-013	1.528266E-011	1	0.000000E+000
2	46.04828574	1.528266E-011	1.726634E-013	0	0.000000E+000
2	46.04834781	1.726634E-013	1.528266E-011	1	0.000000E+000
2	46.04848076	1.528266E-011	1.726634E-013	0	0.000000E+000
2	46.04851837	1.726634E-013	1.528266E-011	1	0.000000E+000
2	46.05115197	1.528266E-011	1.726634E-013	0	0.000000E+000
2	46.05372763	1.726634E-013	1.528266E-011	1	0.000000E+000
2	46.05508516	1.528266E-011	1.726634E-013	0	0.000000E+000
2	46.05514069	1.726634E-013	1.528266E-011	1	0.000000E+000
2	46.05585698	1.528266E-011	1.726634E-013	0	0.000000E+000
2	46.05618729	1.726634E-013	1.528266E-011	1	0.000000E+000
2	46.05681234	1.528266E-011	1.726634E-013	0	0.000000E+000
2	46.05685108	1.726634E-013	1.528266E-011	1	0.000000E+000
2	46.05694032	1.528266E-011	1.726634E-013	0	0.000000E+000
2	46.05809486	1.726634E-013	1.528266E-011	1	0.000000E+000
2	46.05814723	1.528266E-011	1.726634E-013	0	0.000000E+000
2	46.06111127	1.726634E-013	1.528266E-011	1	0.000000E+000
2	46.06131295	1.528266E-011	1.726634E-013	0	0.000000E+000
2	46.06158099	1.726634E-013	1.528266E-011	1	0.000000E+000
2	46.06172051	1.528266E-011	1.726634E-013	0	0.000000E+000
2	47.84673813	2.777962E-013	1.538780E-011	1	0.000000E+000
2	47.84896469	1.538780E-011	2.777962E-013	0	0.000000E+000
2	47.84898954	2.777962E-013	1.538780E-011	1	0.000000E+000
2	47.84904728	1.538780E-011	2.777962E-013	0	0.000000E+000
2	47.84970471	2.777962E-013	1.538780E-011	1	0.000000E+000
2	47.85024697	1.538780E-011	2.777962E-013	0	0.000000E+000
2	47.85028185	2.777962E-013	1.538780E-011	1	0.000000E+000
2	47.85076180	1.538780E-011	2.777962E-013	0	0.000000E+000
2	47.85146823	2.777962E-013	1.538780E-011	1	0.000000E+000
2	47.85175751	1.538780E-011	2.777962E-013	0	0.000000E+000
2	47.85177820	2.777962E-013	1.538780E-011	1	0.000000E+000
2	47.85241682	1.538780E-011	2.777962E-013	0	0.000000E+000
2	47.85244915	2.777962E-013	1.538780E-011	1	0.000000E+000
2	47.85284955	1.538780E-011	2.777962E-013	0	0.000000E+000
2	47.85287237	2.777962E-013	1.538780E-011	1	0.000000E+000
2	47.85400373	1.538780E-011	2.777962E-013	0	0.000000E+000
2	48.42743568	3.144427E-013	1.542444E-011	1	0.000000E+000
2	48.42758814	1.542444E-011	3.144427E-013	0	0.000000E+000
2	48.42763751	3.144427E-013	1.542444E-011	1	0.000000E+000
2	48.42816920	1.542444E-011	3.144427E-013	0	0.000000E+000
2	48.42830248	3.144427E-013	1.542444E-011	1	0.000000E+000
2	48.43160016	1.542444E-011	3.144427E-013	0	0.000000E+000
2	48.43168180	3.144427E-013	1.542444E-011	1	0.000000E+000
2	48.43223339	1.542444E-011	3.144427E-013	0	0.000000E+000
2	48.46767889	3.144427E-013	1.542444E-011	1	0.000000E+000
2	48.46848201	1.542444E-011	3.144427E-013	0	0.000000E+000
2	48.46952595	3.144427E-013	1.542444E-011	1	0.000000E+000
2	48.46974906	1.542444E-011	3.144427E-013	0	0.000000E+000
2	48.46983002	3.144427E-013	1.542444E-011	1	0.000000E+000
2	48.47012390	1.542444E-011	3.144427E-013	0	0.000000E+000
2	48.47014916	3.144427E-013	1.542444E-011	1	0.000000E+000
2	48.47127170	1.542444E-011	3.144427E-013	0	0.000000E+000
2	48.47129368	3.144427E-013	1.542444E-011	1	0.000000E+000
2	48.47274244	1.542444E-011	3.144427E-013	0	0.000000E+000
2	48.47276543	3.144427E-013	1.542444E-011	1	0.000000E+000
2	48.47286455	1.542444E-011	3.144427E-013	0	0.000000E+000
2	48.47330912	3.144427E-013	1.542444E-011	1	0.000000E+000
2	48.47404184	1.542444E-011	3.144427E-013	0	0.000000E+000
2	48.47405104	3.144427E-013	1.542444E-011	1	0.000000E+000
2	48.47433835	1.542444E-011	3.144427E-013	0	0.000000E+000
2	48.47795003	3.144427E-013	1.542444E-011	1	0.000000E+000
2	48.47823852	1.542444E-011	3.144427E-013	0	0.000000E+000
2	48.47945692	3.144427E-013	1.542444E-011	1	0.000000E+000
2	48.47965200	1.542444E-011	3.144427E-013	0	0.000000E+000
2	48.47967491	3.144427E-013	1.542444E-011	1	0.000000E+000
2	48.47973303	1.542444E-011	3.144427E-013	0	0.000000E+000
2	48.47996563	3.144427E-013	1.542444E-011	1	0.000000E+000
2	48.48075133	1.542444E-011	3.144427E-013	0	0.000000E+000
2	48.48077329	3.144427E-013	1.542444E-011	1	0.000000E+000
2	48.48491738	1.542444E-011	3.144427E-013	0	0.000000E+000
2	48.48533518	3.144427E-013	1.542444E-011	1	0.000000E+000
2	48.48548904	1.542444E-011	3.144427E-013	0	0.000000E+000
2	48.48551343	3.144427E-013	1.542444E-011	1	0.000000E+000
2	48.48633981	1.542444E-011	3.144427E-013	0	0.000000E+000
2	48.48636767	3.144427E-013	1.542444E-011	1	0.000000E+000
2	48.48669977	1.542444E-011	3.144427E-013	0	0.000000E+000
2	48.48672519	3.144427E-013	1.542444E-011	1	0.000000E+000
2	48.48714836	1.542444E-011	3.144427E-013	0	0.000000E+000
2	48.48721696	3.144427E-013	1.542444E-011	1	0.000000E+000
2	48.48813600	1.542444E-011	3.144427E-013	0	0.000000E+000
2	48.48817676	3.144427E-013	1.542444E-011	1	0.000000E+000
2	48.48825110	1.542444E-011	3.144427E-013	0	0.000000E+000
2	48.48827482	3.144427E-013	1.542444E-011	1	0.000000E+000
2	48.48988502	1.542444E-011	3.144427E-013	0	0.000000E+000
2	48.48999848	3.144427E-013	1.542444E-011	1	0.000000E+000
2	48.49030297	1.542444E-011	3.144427E-013	0	0.000000E+000
2	48.49034586	3.144427E-013	1.542444E-011	1	0.000000E+000
2	48.49065333	1.542444E-011	3.144427E-013	0	0.000000E+000
2	48.49071670	3.144427E-013	1.542444E-011	1	0.000000E+000
2	48.49080813	1.542444E-011	3.144427E-013	0	0.000000E+000
2	48.49081653	3.144427E-013	1.542444E-011	1	0.000000E+000
2	48.49204718	1.542444E-011	3.144427E-013	0	0.000000E+000
2	48.49207148	3.144427E-013	1.542444E-011	1	0.000000E+000
2	48.49425807	1.542444E-011	3.144427E-013	0	0.000000E+000
2	48.49429673	3.144427E-013	1.542444E-011	1	0.000000E+000
2	48.49540221	1.542444E-011	3.144427E-013	0	0.000000E+000
2	48.49546830	3.144427E-013	1.542444E-011	1	0.000000E+000
2	48.49553586	1.542444E-011	3.144427E-013	0	0.000000E+000
2	48.49554514	3.144427E-013	1.542444E-011	1	0.000000E+000
2	48.49762757	1.542444E-011	3.144427E-013	0	0.000000E+000
2	48.49769030	3.144427E-013	1.542444E-011	1	0.000000E+000
2	48.49782606	1.542444E-011	3.144427E-013	0	0.000000E+000
2	48.49783438	3.144427E-013	1.542444E-011	1	0.000000E+000
2	48.49863519	1.542444E-011	3.144427E-013	0	0.000000E+000
2	48.49867726	3.144427E-013	1.542444E-011	1	0.000000E+000
2	48.49994679	1.542444E-011	3.144427E-013	0	0.000000E+000
2	48.50019983	3.144427E-013	1.542444E-011	1	0.000000E+000
2	48.50094250	1.542444E-011	3.144427E-013	0	0.000000E+000
2	49.49111379	3.459361E-013	1.545594E-011	1	0.000000E+000
2	49.49111500	1.545594E-011	3.459361E-013	0	0.000000E+000
2	49.49111700	3.459361E-013	1.545594E-011	1	0.000000E+000
2	49.49114174	1.545594E-011	3.459361E-013	0	0.000000E+000
2	49.49119459	3.459361E-013	1.545594E-011	1	0.000000E+000
2	49.49139473	1.545594E-011	3.459361E-013	0	0.000000E+000
2	49.49148997	3.459361E-013	1.545594E-011	1	0.000000E+000
2	49.49200266	1.545594E-011	3.459361E-013	0	0.000000E+000
2	49.49206907	3.459361E-013	1.545594E-011	1	0.000000E+000
2	49.49309911	1.545594E-011	3.459361E-013	0	0.000000E+000
2	49.49313838	3.459361E-013	1.545594E-011	1	0.000000E+000
2	49.49333672	1.545594E-011	3.459361E-013	0	0.000000E+000
2	49.49336920	3.459361E-013	1.545594E-011	1	0.000000E+000
2	49.49356282	1.545594E-011	3.459361E-013	0	0.000000E+000
2	49.49359276	3.459361E-013	1.545594E-011	1	0.000000E+000
2	49.49596579	1.545594E-011	3.459361E-013	0	0.000000E+000
2	49.49599792	3.459361E-013	1.545594E-011	1	0.000000E+000
2	49.49639269	1.545594E-011	3.459361E-013	0	0.000000E+000
2	49.89900175	4.341001E-013	1.554410E-011	1	0.000000E+000
2	49.89900300	1.554410E-011	4.341001E-013	0	0.000000E+000
2	49.89900500	4.341001E-013	1.554410E-011	1	0.000000E+000
2	49.90130774	1.554410E-011	4.341001E-013	0	0.000000E+000
2	49.90133413	4.341001E-013	1.554410E-011	1	0.000000E+000
2	49.90160156	1.554410E-011	4.341001E-013	0	0.000000E+000
2	49.90161093	4.341001E-013	1.554410E-011	1	0.000000E+000
2	49.90165030	1.554410E-011	4.341001E-013	0	0.000000E+000
2	49.90166684	4.341001E-013	1.554410E-011	1	0.000000E+000
2	49.90334451	1.554410E-011	4.341001E-013	0	0.000000E+000
2	49.90336814	4.341001E-013	1.554410E-011	1	0.000000E+000
2	49.90340081	1.554410E-011	4.341001E-013	0	0.000000E+000
2	49.90361747	4.341001E-013	1.554410E-011	1	0.000000E+000
2	49.90369242	1.554410E-011	4.341001E-013	0	0.000000E+000
2	49.90371512	4.341001E-013	1.554410E-011	1	0.000000E+000
2	49.90384397	1.554410E-011	4.341001E-013	0	0.000000E+000
2	49.90395298	4.341001E-013	1.554410E-011	1	0.000000E+000
2	49.90398581	1.554410E-011	4.341001E-013	0	0.000000E+000
2	49.90399920	4.341001E-013	1.554410E-011	1	0.000000E+000
2	49.90698873	1.554410E-011	4.341001E-013	0	0.000000E+000
2	49.90703074	4.341001E-013	1.554410E-011	1	0.000000E+000
2	49.90728585	1.554410E-011	4.341001E-013	0	0.000000E+000
2	51.50699529	5.426503E-013	1.565265E-011	1	0.000000E+000
2	51.50795942	1.565265E-011	5.426503E-013	0	0.000000E+000
2	51.50797860	5.426503E-013	1.565265E-011	1	0.000000E+000
2	51.51055251	1.565265E-011	5.426503E-013	0	0.000000E+000
2	51.51057517	5.426503E-013	1.565265E-011	1	0.000000E+000
2	51.51061222	1.565265E-011	5.426503E-013	0	0.000000E+000
2	51.51063883	5.426503E-013	1.565265E-011	1	0.000000E+000
2	51.51204051	1.565265E-011	5.426503E-013	0	0.000000E+000
2	51.51205687	5.426503E-013	1.565265E-011	1	0.000000E+000
2	51.51446958	1.565265E-011	5.426503E-013	0	0.000000E+000
2	51.51453054	5.426503E-013	1.565265E-011	1	0.000000E+000
2	51.51708971	1.565265E-011	5.426503E-013	0	0.000000E+000
2	51.51728171	5.426503E-013	1.565265E-011	1	0.000000E+000
2	51.51771331	1.565265E-011	5.426503E-013	0	0.000000E+000
2	51.51774058	5.426503E-013	1.565265E-011	1	0.000000E+000
2	51.51784633	1.565265E-011	5.426503E-013	0	0.000000E+000
2	51.51787378	5.426503E-013	1.565265E-011	1	0.000000E+000
2	51.51840771	1.565265E-011	5.426503E-013	0	0.000000E+000
2	51.51844204	5.426503E-013	1.565265E-011	1	0.000000E+000
2	51.51848863	1.565265E-011	5.426503E-013	0	0.000000E+000
2	51.76712654	2.838448E-013	1.539384E-011	1	0.000000E+000
2	51.76763316	1.539384E-011	2.838448E-013	0	0.000000E+000
2	51.76768351	2.838448E-013	1.539384E-011	1	0.000000E+000
2	51.76798295	1.539384E-011	2.838448E-013	0	0.000000E+000
2	51.76800299	2.838448E-013	1.539384E-011	1	0.000000E+000
2	51.76817460	1.539384E-011	2.838448E-013	0	0.000000E+000
2	51.76821582	2.838448E-013	1.539384E-011	1	0.000000E+000
2	51.76851261	1.539384E-011	2.838448E-013	0	0.000000E+000
2	51.76857118	2.838448E-013	1.539384E-011	1	0.000000E+000
2	51.76923765	1.539384E-011	2.838448E-013	0	0.000000E+000
2	51.76955090	2.838448E-013	1.539384E-011	1	0.000000E+000
2	51.77215249	1.539384E-011	2.838448E-013	0	0.000000E+000
2	51.77217425	2.838448E-013	1.539384E-011	1	0.000000E+000
2	51.77321695	1.539384E-011	2.838448E-013	0	0.000000E+000
2	51.77323848	2.838448E-013	1.539384E-011	1	0.000000E+000
2	51.77404225	1.539384E-011	2.838448E-013	0	0.000000E+000
2	51.77413407	2.838448E-013	1.539384E-011	1	0.000000E+000
2	51.77519782	1.539384E-011	2.838448E-013	0	0.000000E+000
2	51.77526127	2.838448E-013	1.539384E-011	1	0.000000E+000
2	51.77813730	1.539384E-011	2.838448E-013	0	0.000000E+000
2	51.77816946	2.838448E-013	1.539384E-011	1	0.000000E+000
2	51.77981240	1.539384E-011	2.838448E-013	0	0.000000E+000
2	51.77984441	2.838448E-013	1.539384E-011	1	0.000000E+000
2	51.78097250	1.539384E-011	2.838448E-013	0	0.000000E+000
2	51.78100002	2.838448E-013	1.539384E-011	1	0.000000E+000
2	51.78162893	1.539384E-011	2.838448E-013	0	0.000000E+000
2	51.78166057	2.838448E-013	1.539384E-011	1	0.000000E+000
2	51.78330930	1.539384E-011	2.838448E-013	0	0.000000E+000
2	51.78337642	2.838448E-013	1.539384E-011	1	0.000000E+000
2	51.78383530	1.539384E-011	2.838448E-013	0	0.000000E+000
2	52.54293848	6.699996E-014	1.517700E-011	1	0.000000E+000
2	52.54341559	1.517700E-011	6.699996E-014	0	0.000000E+000
2	52.54351117	6.699996E-014	1.517700E-011	1	0.000000E+000
2	52.54447341	1.517700E-011	6.699996E-014	0	0.000000E+000
2	52.54452320	6.699996E-014	1.517700E-011	1	0.000000E+000
2	52.54474050	1.517700E-011	6.699996E-014	0	0.000000E+000
2	52.54475788	6.699996E-014	1.517700E-011	1	0.000000E+000
2	52.54513925	1.517700E-011	6.699996E-014	0	0.000000E+000
2	52.54515640	6.699996E-014	1.517700E-011	1	0.000000E+000
2	52.54694237	1.517700E-011	6.699996E-014	0	0.000000E+000
2	52.54696743	6.699996E-014	1.517700E-011	1	0.000000E+000
2	52.54810862	1.517700E-011	6.699996E-014	0	0.000000E+000
2	52.54825158	6.699996E-014	1.517700E-011	1	0.000000E+000
2	52.54884072	1.517700E-011	6.699996E-014	0	0.000000E+000
2	52.54886182	6.699996E-014	1.517700E-011	1	0.000000E+000
2	52.55001622	1.517700E-011	6.699996E-014	0	0.000000E+000
2	52.55006227	6.699996E-014	1.517700E-011	1	0.000000E+000
2	52.55161905	1.517700E-011	6.699996E-014	0	0.000000E+000
2	52.55166286	6.699996E-014	1.517700E-011	1	0.000000E+000
2	52.55318180	1.517700E-011	6.699996E-014	0	0.000000E+000
2	52.55322177	6.699996E-014	1.517700E-011	1	0.000000E+000
2	52.55359664	1.517700E-011	6.699996E-014	0	0.000000E+000
2	52.55365452	6.699996E-014	1.517700E-011	1	0.000000E+000
2	52.55405026	1.517700E-011	6.699996E-014	0	0.000000E+000
2	52.55414218	6.699996E-014	1.517700E-011	1	0.000000E+000
2	52.55589407	1.517700E-011	6.699996E-014	0	0.000000E+000
2	52.55593933	6.699996E-014	1.517700E-011	1	0.000000E+000
2	52.55597009	1.517700E-011	6.699996E-014	0	0.000000E+000
2	52.55679505	6.699996E-014	1.517700E-011	1	0.000000E+000
2	52.55954172	1.517700E-011	6.699996E-014	0	0.000000E+000
2	52.55958019	6.699996E-014	1.517700E-011	1	0.000000E+000
2	52.55988033	1.517700E-011	6.699996E-014	0	0.000000E+000
2	52.55989763	6.699996E-014	1.517700E-011	1	0.000000E+000
2	52.56167014	1.517700E-011	6.699996E-014	0	0.000000E+000
2	52.57288220	6.699996E-014	1.517700E-011	1	0.000000E+000
2	52.57375593	1.517700E-011	6.699996E-014	0	0.000000E+000
2	52.57378897	6.699996E-014	1.517700E-011	1	0.000000E+000
2	52.57411571	1.517700E-011	6.699996E-014	0	0.000000E+000
2	52.57414464	6.699996E-014	1.517700E-011	1	0.000000E+000
2	52.57760948	1.517700E-011	6.699996E-014	0	0.000000E+000
2	52.57785848	6.699996E-014	1.517700E-011	1	0.000000E+000
2	52.57794185	1.517700E-011	6.699996E-014	0	0.000000E+000
2	52.61073991	6.699996E-014	1.517700E-011	1	0.000000E+000
2	52.61332410	1.517700E-011	6.699996E-014	0	0.000000E+000
2	52.61436863	6.699996E-014	1.517700E-011	1	0.000000E+000
2	52.61848563	1.517700E-011	6.699996E-014	0	0.000000E+000
2	52.61849775	6.699996E-014	1.517700E-011	1	0.000000E+000
2	52.62103275	1.517700E-011	6.699996E-014	0	0.000000E+000
2	52.62106231	6.699996E-014	1.517700E-011	1	0.000000E+000
2	52.62142025	1.517700E-011	6.699996E-014	0	0.000000E+000
2	55.03110966	3.067454E-013	1.541675E-011	1	0.000000E+000
2	55.03126712	1.541675E-011	3.067454E-013	0	0.000000E+000
2	55.03129568	3.067454E-013	1.541675E-011	1	0.000000E+000
2	55.03172180	1.541675E-011	3.067454E-013	0	0.000000E+000
2	55.09379064	3.067454E-013	1.541675E-011	1	0.000000E+000
2	55.09469437	1.541675E-011	3.067454E-013	0	0.000000E+000
2	55.09473061	3.067454E-013	1.541675E-011	1	0.000000E+000
2	55.09581412	1.541675E-011	3.067454E-013	0	0.000000E+000
2	55.09584589	3.067454E-013	1.541675E-011	1	0.000000E+000
2	55.09640217	1.541675E-011	3.067454E-013	0	0.000000E+000
2	55.09641749	3.067454E-013	1.541675E-011	1	0.000000E+000
2	55.09750833	1.541675E-011	3.067454E-013	0	0.000000E+000
2	55.09752074	3.067454E-013	1.541675E-011	1	0.000000E+000
2	55.09799981	1.541675E-011	3.067454E-013	0	0.000000E+000
2	55.09806805	3.067454E-013	1.541675E-011	1	0.000000E+000
2	55.09810514	1.541675E-011	3.067454E-013	0	0.000000E+000
2	55.13327581	3.067454E-013	1.541675E-011	1	0.000000E+000
2	55.13507411	1.541675E-011	3.067454E-013	0	0.000000E+000
2	55.13574584	3.067454E-013	1.541675E-011	1	0.000000E+000
2	55.13643214	1.541675E-011	3.067454E-013	0	0.000000E+000
2	55.13686120	3.067454E-013	1.541675E-011	1	0.000000E+000
2	55.13784757	1.541675E-011	3.067454E-013	0	0.000000E+000
2	55.13792476	3.067454E-013	1.541675E-011	1	0.000000E+000
2	55.13883998	1.541675E-011	3.067454E-013	0	0.000000E+000
2	55.14114815	3.067454E-013	1.541675E-011	1	0.000000E+000
2	55.14368345	1.541675E-011	3.067454E-013	0	0.000000E+000
2	55.14373865	3.067454E-013	1.541675E-011	1	0.000000E+000
2	55.14464249	1.541675E-011	3.067454E-013	0	0.000000E+000
2	55.14476746	3.067454E-013	1.541675E-011	1	0.000000E+000
2	55.14512659	1.541675E-011	3.067454E-013	0	0.000000E+000
2	55.14517906	3.067454E-013	1.541675E-011	1	0.000000E+000
2	55.14660890	1.541675E-011	3.067454E-013	0	0.000000E+000
2	55.14673590	3.067454E-013	1.541675E-011	1	0.000000E+000
2	55.14790301	1.541675E-011	3.067454E-013	0	0.000000E+000
2	55.14793413	3.067454E-013	1.541675E-011	1	0.000000E+000
2	55.14810074	1.541675E-011	3.067454E-013	0	0.000000E+000
2	55.14813621	3.067454E-013	1.541675E-011	1	0.000000E+000
2	55.14906539	1.541675E-011	3.067454E-013	0	0.000000E+000
2	55.14957376	3.067454E-013	1.541675E-011	1	0.000000E+000
2	55.14995724	1.541675E-011	3.067454E-013	0	0.000000E+000
2	55.14998937	3.067454E-013	1.541675E-011	1	0.000000E+000
2	55.15007016	1.541675E-011	3.067454E-013	0	0.000000E+000
2	55.15009513	3.067454E-013	1.541675E-011	1	0.000000E+000
2	55.15102644	1.541675E-011	3.067454E-013	0	0.000000E+000
2	55.15104097	3.067454E-013	1.541675E-011	1	0.000000E+000
2	55.15261215	1.541675E-011	3.067454E-013	0	0.000000E+000
2	55.15268686	3.067454E-013	1.541675E-011	1	0.000000E+000
2	55.15471017	1.541675E-011	3.067454E-013	0	0.000000E+000
2	55.15476146	3.067454E-013	1.541675E-011	1	0.000000E+000
2	55.15546023	1.541675E-011	3.067454E-013	0	0.000000E+000
2	55.16513991	3.067454E-013	1.541675E-011	1	0.000000E+000
2	55.16683621	1.541675E-011	3.067454E-013	0	0.000000E+000
2	55.16686291	3.067454E-013	1.541675E-011	1	0.000000E+000
2	55.16940638	1.541675E-011	3.067454E-013	0	0.000000E+000
2	55.16942853	3.067454E-013	1.541675E-011	1	0.000000E+000
2	55.16971255	1.541675E-011	3.067454E-013	0	0.000000E+000
2	55.17926282	3.067454E-013	1.541675E-011	1	0.000000E+000
2	55.18084997	1.541675E-011	3.067454E-013	0	0.000000E+000
2	55.18087570	3.067454E-013	1.541675E-011	1	0.000000E+000
2	55.18175499	1.541675E-011	3.067454E-013	0	0.000000E+000
2	55.18180547	3.067454E-013	1.541675E-011	1	0.000000E+000
2	55.18330177	1.541675E-011	3.067454E-013	0	0.000000E+000
2	55.18331188	3.067454E-013	1.541675E-011	1	0.000000E+000
2	55.18385618	1.541675E-011	3.067454E-013	0	0.000000E+000
2	59.81956691	8.572896E-013	1.596729E-011	1	0.000000E+000
2	59.81968356	1.596729E-011	8.572896E-013	0	0.000000E+000
2	59.81987372	8.572896E-013	1.596729E-011	1	0.000000E+000
2	59.82306601	1.596729E-011	8.572896E-013	0	0.000000E+000
2	59.82308758	8.572896E-013	1.596729E-011	1	0.000000E+000
2	59.82326625	1.596729E-011	8.572896E-013	0	0.000000E+000
2	59.82327849	8.572896E-013	1.596729E-011	1	0.000000E+000
2	59.82339285	1.596729E-011	8.572896E-013	0	0.000000E+000
2	59.82342485	8.572896E-013	1.596729E-011	1	0.000000E+000
2	59.82387997	1.596729E-011	8.572896E-013	0	0.000000E+000
2	59.82390954	8.572896E-013	1.596729E-011	1	0.000000E+000
2	59.82633222	1.596729E-011	8.572896E-013	0	0.000000E+000
2	59.82647883	8.572896E-013	1.596729E-011	1	0.000000E+000
2	59.82656241	1.596729E-011	8.572896E-013	0	0.000000E+000
2	59.82679003	8.572896E-013	1.596729E-011	1	0.000000E+000
2	59.82721485	1.596729E-011	8.572896E-013	0	0.000000E+000
2	59.82733198	8.572896E-013	1.596729E-011	1	0.000000E+000
2	59.82801745	1.596729E-011	8.572896E-013	0	0.000000E+000
2	59.84833189	8.572896E-013	1.596729E-011	1	0.000000E+000
2	59.84852519	1.596729E-011	8.572896E-013	0	0.000000E+000
2	59.84854008	8.572896E-013	1.596729E-011	1	0.000000E+000
2	59.84988297	1.596729E-011	8.572896E-013	0	0.000000E+000
2	59.84990187	8.572896E-013	1.596729E-011	1	0.000000E+000
2	59.85121931	1.596729E-011	8.572896E-013	0	0.000000E+000
2	59.85124024	8.572896E-013	1.596729E-011	1	0.000000E+000
2	59.85143773	1.596729E-011	8.572896E-013	0	0.000000E+000
2	59.85144745	8.572896E-013	1.596729E-011	1	0.000000E+000
2	59.85214014	1.596729E-011	8.572896E-013	0	0.000000E+000
2	59.85341605	8.572896E-013	1.596729E-011	1	0.000000E+000
2	59.85492596	1.596729E-011	8.572896E-013	0	0.000000E+000
2	59.85493987	8.572896E-013	1.596729E-011	1	0.000000E+000
2	59.85573171	1.596729E-011	8.572896E-013	0	0.000000E+000
2	59.85573559	8.572896E-013	1.596729E-011	1	0.000000E+000
2	59.85602288	1.596729E-011	8.572896E-013	0	0.000000E+000
2	59.85604439	8.572896E-013	1.596729E-011	1	0.000000E+000
2	59.85613103	1.596729E-011	8.572896E-013	0	0.000000E+000
2	59.85647847	8.572896E-013	1.596729E-011	1	0.000000E+000
2	59.85742555	1.596729E-011	8.572896E-013	0	0.000000E+000
2	59.85744991	8.572896E-013	1.596729E-011	1	0.000000E+000
2	59.85877358	1.596729E-011	8.572896E-013	0	0.000000E+000
2	59.85879081	8.572896E-013	1.596729E-011	1	0.000000E+000
2	59.85895750	1.596729E-011	8.572896E-013	0	0.000000E+000
2	59.85991051	8.572896E-013	1.596729E-011	1	0.000000E+000
2	59.86065218	1.596729E-011	8.572896E-013	0	0.000000E+000
2	59.86067786	8.572896E-013	1.596729E-011	1	0.000000E+000
2	59.86144646	1.596729E-011	8.572896E-013	0	0.000000E+000
2	59.86146448	8.572896E-013	1.596729E-011	1	0.000000E+000
2	59.86781492	1.596729E-011	8.572896E-013	0	0.000000E+000
2	59.86854427	8.572896E-013	1.596729E-011	1	0.000000E+000
2	59.86991055	1.596729E-011	8.572896E-013	0	0.000000E+000
2	63.32104057	1.124604E-012	1.623460E-011	1	0.000000E+000
2	63.32142247	1.623460E-011	1.124604E-012	0	0.000000E+000
2	63.32144962	1.124604E-012	1.623460E-011	1	0.000000E+000
2	63.32296231	1.623460E-011	1.124604E-012	0	0.000000E+000
2	63.32297325	1.124604E-012	1.623460E-011	1	0.000000E+000
2	63.32334535	1.623460E-011	1.124604E-012	0	0.000000E+000
2	63.32337191	1.124604E-012	1.623460E-011	1	0.000000E+000
2	63.32345724	1.623460E-011	1.124604E-012	0	0.000000E+000
2	63.32349198	1.124604E-012	1.623460E-011	1	0.000000E+000
2	63.32414401	1.623460E-011	1.124604E-012	0	0.000000E+000
2	63.32415869	1.124604E-012	1.623460E-011	1	0.000000E+000
2	63.32657809	1.623460E-011	1.124604E-012	0	0.000000E+000
2	63.32661152	1.124604E-012	1.623460E-011	1	0.000000E+000
2	63.32833101	1.623460E-011	1.124604E-012	0	0.000000E+000
2	63.32836571	1.124604E-012	1.623460E-011	1	0.000000E+000
2	63.33001711	1.623460E-011	1.124604E-012	0	0.000000E+000
2	63.33004302	1.124604E-012	1.623460E-011	1	0.000000E+000
2	63.33078554	1.623460E-011	1.124604E-012	0	0.000000E+000
2	63.33081332	1.124604E-012	1.623460E-011	1	0.000000E+000
2	63.33098800	1.623460E-011	1.124604E-012	0	0.000000E+000
2	63.33105090	1.124604E-012	1.623460E-011	1	0.000000E+000
2	63.33373719	1.623460E-011	1.124604E-012	0	0.000000E+000
2	63.33375535	1.124604E-012	1.623460E-011	1	0.000000E+000
2	63.33485239	1.623460E-011	1.124604E-012	0	0.000000E+000
2	63.33487017	1.124604E-012	1.623460E-011	1	0.000000E+000
2	63.33507199	1.623460E-011	1.124604E-012	0	0.000000E+000
2	63.33509398	1.124604E-012	1.623460E-011	1	0.000000E+000
2	63.33512583	1.623460E-011	1.124604E-012	0	0.000000E+000
2	63.33517131	1.124604E-012	1.623460E-011	1	0.000000E+000
2	63.33543296	1.623460E-011	1.124604E-012	0	0.000000E+000
2	63.33544864	1.124604E-012	1.623460E-011	1	0.000000E+000
2	63.33669070	1.623460E-011	1.124604E-012	0	0.000000E+000
2	63.33671360	1.124604E-012	1.623460E-011	1	0.000000E+000
2	63.33683648	1.623460E-011	1.124604E-012	0	0.000000E+000
2	63.33686419	1.124604E-012	1.623460E-011	1	0.000000E+000
2	63.33691896	1.623460E-011	1.124604E-012	0	0.000000E+000
2	63.33693518	1.124604E-012	1.623460E-011	1	0.000000E+000
2	63.33829881	1.623460E-011	1.124604E-012	0	0.000000E+000
2	63.33831679	1.124604E-012	1.623460E-011	1	0.000000E+000
2	63.33916372	1.623460E-011	1.124604E-012	0	0.000000E+000
2	63.33920792	1.124604E-012	1.623460E-011	1	0.000000E+000
2	63.33948442	1.623460E-011	1.124604E-012	0	0.000000E+000
2	63.33952133	1.124604E-012	1.623460E-011	1	0.000000E+000
2	63.34002163	1.623460E-011	1.124604E-012	0	0.000000E+000
2	63.34038418	1.124604E-012	1.623460E-011	1	0.000000E+000
2	63.34046927	1.623460E-011	1.124604E-012	0	0.000000E+000
2	63.34049975	1.124604E-012	1.623460E-011	1	0.000000E+000
2	63.34103652	1.623460E-011	1.124604E-012	0	0.000000E+000
2	63.34104433	1.124604E-012	1.623460E-011	1	0.000000E+000
2	63.34262071	1.623460E-011	1.124604E-012	0	0.000000E+000
2	63.34263920	1.124604E-012	1.623460E-011	1	0.000000E+000
2	63.34342308	1.623460E-011	1.124604E-012	0	0.000000E+000
2	63.34345061	1.124604E-012	1.623460E-011	1	0.000000E+000
2	63.34411645	1.623460E-011	1.124604E-012	0	0.000000E+000
2	63.34413338	1.124604E-012	1.623460E-011	1	0.000000E+000
2	63.34445503	1.623460E-011	1.124604E-012	0	0.000000E+000
2	63.34446437	1.124604E-012	1.623460E-011	1	0.000000E+000
2	63.34854829	1.623460E-011	1.124604E-012	0	0.000000E+000
2	63.34903137	1.124604E-012	1.623460E-011	1	0.000000E+000
2	63.34972261	1.623460E-011	1.124604E-012	0	0.000000E+000
2	63.34983513	1.124604E-012	1.623460E-011	1	0.000000E+000
2	63.35011988	1.623460E-011	1.124604E-012	0	0.000000E+000
2	63.35016686	1.124604E-012	1.623460E-011	1	0.000000E+000
2	63.35159479	1.623460E-011	1.124604E-012	0	0.000000E+000
2	63.35162649	1.124604E-012	1.623460E-011	1	0.000000E+000
2	63.35381186	1.623460E-011	1.124604E-012	0	0.000000E+000
2	63.35389232	1.124604E-012	1.623460E-011	1	0.000000E+000
2	63.35502631	1.623460E-011	1.124604E-012	0	0.000000E+000
2	63.35509592	1.124604E-012	1.623460E-011	1	0.000000E+000
2	63.35627046	1.623460E-011	1.124604E-012	0	0.000000E+000
2	63.35629904	1.124604E-012	1.623460E-011	1	0.000000E+000
2	63.35820013	1.623460E-011	1.124604E-012	0	0.000000E+000
2	63.35826654	1.124604E-012	1.623460E-011	1	0.000000E+000
2	63.35900520	1.623460E-011	1.124604E-012	0	0.000000E+000
2	63.35904346	1.124604E-012	1.623460E-011	1	0.000000E+000
2	63.35925256	1.623460E-011	1.124604E-012	0	0.000000E+000
2	63.35942393	1.124604E-012	1.623460E-011	1	0.000000E+000
2	63.36165249	1.623460E-011	1.124604E-012	0	0.000000E+000
2	63.36168857	1.124604E-012	1.623460E-011	1	0.000000E+000
2	63.36178337	1.623460E-011	1.124604E-012	0	0.000000E+000
2	63.36181564	1.124604E-012	1.623460E-011	1	0.000000E+000
2	63.36217034	1.623460E-011	1.124604E-012	0	0.000000E+000
2	63.36220078	1.124604E-012	1.623460E-011	1	0.000000E+000
2	63.36231058	1.623460E-011	1.124604E-012	0	0.000000E+000
2	63.36236443	1.124604E-012	1.623460E-011	1	0.000000E+000
2	63.36262168	1.623460E-011	1.124604E-012	0	0.000000E+000
2	63.36264727	1.124604E-012	1.623460E-011	1	0.000000E+000
2	63.36490914	1.623460E-011	1.124604E-012	0	0.000000E+000
2	63.36491547	1.124604E-012	1.623460E-011	1	0.000000E+000
2	63.36652606	1.623460E-011	1.124604E-012	0	0.000000E+000
2	63.36652947	1.124604E-012	1.623460E-011	1	0.000000E+000
2	63.36672419	1.623460E-011	1.124604E-012	0	0.000000E+000
2	63.36706378	1.124604E-012	1.623460E-011	1	0.000000E+000
2	63.36712246	1.623460E-011	1.124604E-012	0	0.000000E+000
2	73.18138329	1.482582E-012	1.659258E-011	1	0.000000E+000
2	73.18147561	1.659258E-011	1.482582E-012	0	0.000000E+000
2	73.18153449	1.482582E-012	1.659258E-011	1	0.000000E+000
2	73.18194658	1.659258E-011	1.482582E-012	0	0.000000E+000
2	73.18199389	1.482582E-012	1.659258E-011	1	0.000000E+000
2	73.18233532	1.659258E-011	1.482582E-012	0	0.000000E+000
2	73.18239679	1.482582E-012	1.659258E-011	1	0.000000E+000
2	73.18493836	1.659258E-011	1.482582E-012	0	0.000000E+000
2	73.18516121	1.482582E-012	1.659258E-011	1	0.000000E+000
2	73.18557461	1.659258E-011	1.482582E-012	0	0.000000E+000
2	73.18557824	1.482582E-012	1.659258E-011	1	0.000000E+000
2	73.18620910	1.659258E-011	1.482582E-012	0	0.000000E+000
2	73.18625134	1.482582E-012	1.659258E-011	1	0.000000E+000
2	73.18910689	1.659258E-011	1.482582E-012	0	0.000000E+000
2	73.18931717	1.482582E-012	1.659258E-011	1	0.000000E+000
2	73.19002427	1.659258E-011	1.482582E-012	0	0.000000E+000
2	73.19007217	1.482582E-012	1.659258E-011	1	0.000000E+000
2	73.19058687	1.659258E-011	1.482582E-012	0	0.000000E+000
2	73.19103497	1.482582E-012	1.659258E-011	1	0.000000E+000
2	73.19127260	1.659258E-011	1.482582E-012	0	0.000000E+000
2	73.19129685	1.482582E-012	1.659258E-011	1	0.000000E+000
2	73.19209133	1.659258E-011	1.482582E-012	0	0.000000E+000
2	73.19216002	1.482582E-012	1.659258E-011	1	0.000000E+000
2	73.19248075	1.659258E-011	1.482582E-012	0	0.000000E+000
2	73.25641788	1.482582E-012	1.659258E-011	1	0.000000E+000
2	73.25684603	1.659258E-011	1.482582E-012	0	0.000000E+000
2	73.25686871	1.482582E-012	1.659258E-011	1	0.000000E+000
2	73.25871485	1.659258E-011	1.482582E-012	0	0.000000E+000
2	73.25893213	1.482582E-012	1.659258E-011	1	0.000000E+000
2	73.26081511	1.659258E-011	1.482582E-012	0	0.000000E+000
2	73.26083578	1.482582E-012	1.659258E-011	1	0.000000E+000
2	73.26171486	1.659258E-011	1.482582E-012	0	0.000000E+000
2	73.26177448	1.482582E-012	1.659258E-011	1	0.000000E+000
2	73.26191791	1.659258E-011	1.482582E-012	0	0.000000E+000
2	73.26193980	1.482582E-012	1.659258E-011	1	0.000000E+000
2	73.26212799	1.659258E-011	1.482582E-012	0	0.000000E+000
2	73.26217541	1.482582E-012	1.659258E-011	1	0.000000E+000
2	73.26262500	1.659258E-011	1.482582E-012	0	0.000000E+000
2	73.26264943	1.482582E-012	1.659258E-011	1	0.000000E+000
2	73.26317627	1.659258E-011	1.482582E-012	0	0.000000E+000
2	73.26319182	1.482582E-012	1.659258E-011	1	0.000000E+000
2	73.26389037	1.659258E-011	1.482582E-012	0	0.000000E+000
2	73.26390247	1.482582E-012	1.659258E-011	1	0.000000E+000
2	73.26537791	1.659258E-011	1.482582E-012	0	0.000000E+000
2	73.27856956	1.482582E-012	1.659258E-011	1	0.000000E+000
2	73.27877469	1.659258E-011	1.482582E-012	0	0.000000E+000
2	73.27887175	1.482582E-012	1.659258E-011	1	0.000000E+000
2	73.28335659	1.659258E-011	1.482582E-012	0	0.000000E+000
2	73.28337779	1.482582E-012	1.659258E-011	1	0.000000E+000
2	73.28660889	1.659258E-011	1.482582E-012	0	0.000000E+000
2	75.92595653	6.667982E-014	1.517668E-011	1	0.000000E+000
2	75.92721037	1.517668E-011	6.667982E-014	0	0.000000E+000
2	75.92730405	6.667982E-014	1.517668E-011	1	0.000000E+000
2	75.93006149	1.517668E-011	6.667982E-014	0	0.000000E+000
2	75.93009679	6.667982E-014	1.517668E-011	1	0.000000E+000
2	75.93134978	1.517668E-011	6.667982E-014	0	0.000000E+000
2	75.93146602	6.667982E-014	1.517668E-011	1	0.000000E+000
2	75.93235643	1.517668E-011	6.667982E-014	0	0.000000E+000
2	75.93237506	6.667982E-014	1.517668E-011	1	0.000000E+000
2	75.93258293	1.517668E-011	6.667982E-014	0	0.000000E+000
2	75.93263005	6.667982E-014	1.517668E-011	1	0.000000E+000
2	75.93425729	1.517668E-011	6.667982E-014	0	0.000000E+000
2	75.93503854	6.667982E-014	1.517668E-011	1	0.000000E+000
2	75.93545202	1.517668E-011	6.667982E-014	0	0.000000E+000
2	75.93550476	6.667982E-014	1.517668E-011	1	0.000000E+000
2	75.93657772	1.517668E-011	6.667982E-014	0	0.000000E+000
2	75.93662600	6.667982E-014	1.517668E-011	1	0.000000E+000
2	75.93758683	1.517668E-011	6.667982E-014	0	0.000000E+000
2	75.93761459	6.667982E-014	1.517668E-011	1	0.000000E+000
2	75.93837803	1.517668E-011	6.667982E-014	0	0.000000E+000
2	75.93853940	6.667982E-014	1.517668E-011	1	0.000000E+000
2	75.93888709	1.517668E-011	6.667982E-014	0	0.000000E+000
2	75.93891446	6.667982E-014	1.517668E-011	1	0.000000E+000
2	75.93972451	1.517668E-011	6.667982E-014	0	0.000000E+000
2	75.93974646	6.667982E-014	1.517668E-011	1	0.000000E+000
2	75.94037980	1.517668E-011	6.667982E-014	0	0.000000E+000
2	75.94041717	6.667982E-014	1.517668E-011	1	0.000000E+000
2	75.94059420	1.517668E-011	6.667982E-014	0	0.000000E+000
2	75.94084277	6.667982E-014	1.517668E-011	1	0.000000E+000
2	75.94172029	1.517668E-011	6.667982E-014	0	0.000000E+000
2	75.94185292	6.667982E-014	1.517668E-011	1	0.000000E+000
2	75.94201769	1.517668E-011	6.667982E-014	0	0.000000E+000
2	75.94206813	6.667982E-014	1.517668E-011	1	0.000000E+000
2	75.94254841	1.517668E-011	6.667982E-014	0	0.000000E+000
2	75.94348498	6.667982E-014	1.517668E-011	1	0.000000E+000
2	75.94544461	1.517668E-011	6.667982E-014	0	0.000000E+000
2	75.94569390	6.667982E-014	1.517668E-011	1	0.000000E+000
2	75.94572653	1.517668E-011	6.667982E-014	0	0.000000E+000
2	75.94575865	6.667982E-014	1.517668E-011	1	0.000000E+000
2	75.94637667	1.517668E-011	6.667982E-014	0	0.000000E+000
2	75.94642387	6.667982E-014	1.517668E-011	1	0.000000E+000
2	75.94647356	1.517668E-011	6.667982E-014	0	0.000000E+000
2	75.94648736	6.667982E-014	1.517668E-011	1	0.000000E+000
2	75.94888463	1.517668E-011	6.667982E-014	0	0.000000E+000
2	75.94899427	6.667982E-014	1.517668E-011	1	0.000000E+000
2	75.94941364	1.517668E-011	6.667982E-014	0	0.000000E+000
2	75.94959600	6.667982E-014	1.517668E-011	1	0.000000E+000
2	75.95080139	1.517668E-011	6.667982E-014	0	0.000000E+000
2	75.95082068	6.667982E-014	1.517668E-011	1	0.000000E+000
2	75.95257448	1.517668E-011	6.667982E-014	0	0.000000E+000
2	75.95258434	6.667982E-014	1.517668E-011	1	0.000000E+000
2	75.95266923	1.517668E-011	6.667982E-014	0	0.000000E+000
2	75.95322670	6.667982E-014	1.517668E-011	1	0.000000E+000
2	75.95374498	1.517668E-011	6.667982E-014	0	0.000000E+000
2	75.95375401	6.667982E-014	1.517668E-011	1	0.000000E+000
2	75.95535805	1.517668E-011	6.667982E-014	0	0.000000E+000
2	75.95575913	6.667982E-014	1.517668E-011	1	0.000000E+000
2	75.95582447	1.517668E-011	6.667982E-014	0	0.000000E+000
2	75.95586165	6.667982E-014	1.517668E-011	1	0.000000E+000
2	75.95771695	1.517668E-011	6.667982E-014	0	0.000000E+000
2	75.95787487	6.667982E-014	1.517668E-011	1	0.000000E+000
2	75.95983194	1.517668E-011	6.667982E-014	0	0.000000E+000
2	75.95989132	6.667982E-014	1.517668E-011	1	0.000000E+000
2	75.95991073	1.517668E-011	6.667982E-014	0	0.000000E+000
2	75.95996558	6.667982E-014	1.517668E-011	1	0.000000E+000
2	75.96052829	1.517668E-011	6.667982E-014	0	0.000000E+000
2	75.96071957	6.667982E-014	1.517668E-011	1	0.000000E+000
2	75.96157294	1.517668E-011	6.667982E-014	0	0.000000E+000
2	75.96161172	6.667982E-014	1.517668E-011	1	0.000000E+000
2	75.96165227	1.517668E-011	6.667982E-014	0	0.000000E+000
2	75.96169102	6.667982E-014	1.517668E-011	1	0.000000E+000
2	75.96211058	1.517668E-011	6.667982E-014	0	0.000000E+000
2	75.96215241	6.667982E-014	1.517668E-011	1	0.000000E+000
2	75.96229311	1.517668E-011	6.667982E-014	0	0.000000E+000
2	75.96230458	6.667982E-014	1.517668E-011	1	0.000000E+000
2	75.96283602	1.517668E-011	6.667982E-014	0	0.000000E+000
2	75.96318507	6.667982E-014	1.517668E-011	1	0.000000E+000
2	75.96366667	1.517668E-011	6.667982E-014	0	0.000000E+000
2	75.96370079	6.667982E-014	1.517668E-011	1	0.000000E+000
2	75.96380540	1.517668E-011	6.667982E-014	0	0.000000E+000
2	75.96398351	6.667982E-014	1.517668E-011	1	0.000000E+000
2	75.96553800	1.517668E-011	6.667982E-014	0	0.000000E+000
2	75.96557118	6.667982E-014	1.517668E-011	1	0.000000E+000
2	75.96783019	1.517668E-011	6.667982E-014	0	0.000000E+000
2	75.96793975	6.667982E-014	1.517668E-011	1	0.000000E+000
2	75.96977661	1.517668E-011	6.667982E-014	0	0.000000E+000
2	75.96980493	6.667982E-014	1.517668E-011	1	0.000000E+000
2	75.97091328	1.517668E-011	6.667982E-014	0	0.000000E+000
2	75.97103103	6.667982E-014	1.517668E-011	1	0.000000E+000
2	75.97223744	1.517668E-011	6.667982E-014	0	0.000000E+000
2	75.97227649	6.667982E-014	1.517668E-011	1	0.000000E+000
2	75.97285755	1.517668E-011	6.667982E-014	0	0.000000E+000
2	75.97290394	6.667982E-014	1.517668E-011	1	0.000000E+000
2	75.97454513	1.517668E-011	6.667982E-014	0	0.000000E+000
2	75.97460773	6.667982E-014	1.517668E-011	1	0.000000E+000
2	75.97554284	1.517668E-011	6.667982E-014	0	0.000000E+000
2	75.97555753	6.667982E-014	1.517668E-011	1	0.000000E+000
2	75.97594523	1.517668E-011	6.667982E-014	0	0.000000E+000
2	75.97597944	6.667982E-014	1.517668E-011	1	0.000000E+000
2	75.97837340	1.517668E-011	6.667982E-014	0	0.000000E+000
2	75.97839244	6.667982E-014	1.517668E-011	1	0.000000E+000
2	75.97863554	1.517668E-011	6.667982E-014	0	0.000000E+000
2	75.97938202	6.667982E-014	1.517668E-011	1	0.000000E+000
2	75.97947573	1.517668E-011	6.667982E-014	0	0.000000E+000
2	75.98058114	6.667982E-014	1.517668E-011	1	0.000000E+000
2	75.98205216	1.517668E-011	6.667982E-014	0	0.000000E+000
2	76.01717414	6.667982E-014	1.517668E-011	1	0.000000E+000
2	76.01830276	1.517668E-011	6.667982E-014	0	0.000000E+000
2	76.01831770	6.667982E-014	1.517668E-011	1	0.000000E+000
2	76.01837211	1.517668E-011	6.667982E-014	0	0.000000E+000
2	76.01841845	6.667982E-014	1.517668E-011	1	0.000000E+000
2	76.01913561	1.517668E-011	6.667982E-014	0	0.000000E+000
2	76.01918024	6.667982E-014	1.517668E-011	1	0.000000E+000
2	76.01996148	1.517668E-011	6.667982E-014	0	0.000000E+000
2	76.01998290	6.667982E-014	1.517668E-011	1	0.000000E+000
2	76.02107801	1.517668E-011	6.667982E-014	0	0.000000E+000
2	76.02109562	6.667982E-014	1.517668E-011	1	0.000000E+000
2	76.02126221	1.517668E-011	6.667982E-014	0	0.000000E+000
2	76.02128669	6.667982E-014	1.517668E-011	1	0.000000E+000
2	76.02308213	1.517668E-011	6.667982E-014	0	0.000000E+000
2	76.02317908	6.667982E-014	1.517668E-011	1	0.000000E+000
2	76.02644910	1.517668E-011	6.667982E-014	0	0.000000E+000
2	76.02647442	6.667982E-014	1.517668E-011	1	0.000000E+000
2	76.02666186	1.517668E-011	6.667982E-014	0	0.000000E+000
2	76.02666905	6.667982E-014	1.517668E-011	1	0.000000E+000
2	76.02686909	1.517668E-011	6.667982E-014	0	0.000000E+000
2	76.02688844	6.667982E-014	1.517668E-011	1	0.000000E+000
2	76.03029108	1.517668E-011	6.667982E-014	0	0.000000E+000
2	76.03031573	6.667982E-014	1.517668E-011	1	0.000000E+000
2	76.03089444	1.517668E-011	6.667982E-014	0	0.000000E+000
2	76.03093564	6.667982E-014	1.517668E-011	1	0.000000E+000
2	76.03268084	1.517668E-011	6.667982E-014	0	0.000000E+000
2	76.03270690	6.667982E-014	1.517668E-011	1	0.000000E+000
2	76.03431969	1.517668E-011	6.667982E-014	0	0.000000E+000
2	76.03436616	6.667982E-014	1.517668E-011	1	0.000000E+000
2	76.03629051	1.517668E-011	6.667982E-014	0	0.000000E+000
2	76.03714478	6.667982E-014	1.517668E-011	1	0.000000E+000
2	76.03772242	1.517668E-011	6.667982E-014	0	0.000000E+000
2	76.03774583	6.667982E-014	1.517668E-011	1	0.000000E+000
2	76.03945382	1.517668E-011	6.667982E-014	0	0.000000E+000
2	76.03948276	6.667982E-014	1.517668E-011	1	0.000000E+000
2	76.04302245	1.517668E-011	6.667982E-014	0	0.000000E+000
2	76.04305629	6.667982E-014	1.517668E-011	1	0.000000E+000
2	76.04371472	1.517668E-011	6.667982E-014	0	0.000000E+000
2	76.04465522	6.667982E-014	1.517668E-011	1	0.000000E+000
2	76.04515852	1.517668E-011	6.667982E-014	0	0.000000E+000
2	76.04518691	6.667982E-014	1.517668E-011	1	0.000000E+000
2	76.04547173	1.517668E-011	6.667982E-014	0	0.000000E+000
2	76.04549657	6.667982E-014	1.517668E-011	1	0.000000E+000
2	76.04654864	1.517668E-011	6.667982E-014	0	0.000000E+000
2	76.04657850	6.667982E-014	1.517668E-011	1	0.000000E+000
2	76.04846717	1.517668E-011	6.667982E-014	0	0.000000E+000
2	76.04849227	6.667982E-014	1.517668E-011	1	0.000000E+000
2	76.04965532	1.517668E-011	6.667982E-014	0	0.000000E+000
2	76.04968317	6.667982E-014	1.517668E-011	1	0.000000E+000
2	76.05254583	1.517668E-011	6.667982E-014	0	0.000000E+000
2	81.45557695	-2.188564E-014	1.508811E-011	1	0.000000E+000
2	81.45561032	1.508811E-011	-2.188564E-014	0	0.000000E+000
2	81.45564430	-2.188564E-014	1.508811E-011	1	0.000000E+000
2	81.45632475	1.508811E-011	-2.188564E-014	0	0.000000E+000
2	81.45633741	-2.188564E-014	1.508811E-011	1	0.000000E+000
2	81.45736836	1.508811E-011	-2.188564E-014	0	0.000000E+000
2	81.45740910	-2.188564E-014	1.508811E-011	1	0.000000E+000
2	81.45767170	1.508811E-011	-2.188564E-014	0	0.000000E+000
2	81.45771760	-2.188564E-014	1.508811E-011	1	0.000000E+000
2	81.45898717	1.508811E-011	-2.188564E-014	0	0.000000E+000
2	81.45979954	-2.188564E-014	1.508811E-011	1	0.000000E+000
2	81.46029395	1.508811E-011	-2.188564E-014	0	0.000000E+000
2	81.46151263	-2.188564E-014	1.508811E-011	1	0.000000E+000
2	81.46180133	1.508811E-011	-2.188564E-014	0	0.000000E+000
2	81.46182386	-2.188564E-014	1.508811E-011	1	0.000000E+000
2	81.46276134	1.508811E-011	-2.188564E-014	0	0.000000E+000
2	81.46278637	-2.188564E-014	1.508811E-011	1	0.000000E+000
2	81.46300191	1.508811E-011	-2.188564E-014	0	0.000000E+000
2	81.46367720	-2.188564E-014	1.508811E-011	1	0.000000E+000
2	81.46399203	1.508811E-011	-2.188564E-014	0	0.000000E+000
2	88.25785784	2.883345E-012	1.799335E-011	1	0.000000E+000
2	88.25785800	1.799335E-011	2.883345E-012	0	0.000000E+000
2	88.25785869	2.883345E-012	1.799335E-011	1	0.000000E+000
2	88.25803617	1.799335E-011	2.883345E-012	0	0.000000E+000
2	88.25807397	2.883345E-012	1.799335E-011	1	0.000000E+000
2	88.25954785	1.799335E-011	2.883345E-012	0	0.000000E+000
2	88.25956905	2.883345E-012	1.799335E-011	1	0.000000E+000
2	88.26017726	1.799335E-011	2.883345E-012	0	0.000000E+000
2	88.26019914	2.883345E-012	1.799335E-011	1	0.000000E+000
2	88.26057375	1.799335E-011	2.883345E-012	0	0.000000E+000
2	88.26063837	2.883345E-012	1.799335E-011	1	0.000000E+000
2	88.26107677	1.799335E-011	2.883345E-012	0	0.000000E+000
2	88.26108353	2.883345E-012	1.799335E-011	1	0.000000E+000
2	88.26194270	1.799335E-011	2.883345E-012	0	0.000000E+000
2	88.26204777	2.883345E-012	1.799335E-011	1	0.000000E+000
2	88.26206692	1.799335E-011	2.883345E-012	0	0.000000E+000
2	88.26332314	2.883345E-012	1.799335E-011	1	0.000000E+000
2	88.26342330	1.799335E-011	2.883345E-012	0	0.000000E+000
2	88.26386541	2.883345E-012	1.799335E-011	1	0.000000E+000
2	88.26437111	1.799335E-011	2.883345E-012	0	0.000000E+000
2	88.26438463	2.883345E-012	1.799335E-011	1	0.000000E+000
2	88.27082267	1.799335E-011	2.883345E-012	0	0.000000E+000
2	88.27084320	2.883345E-012	1.799335E-011	1	0.000000E+000
2	88.27149221	1.799335E-011	2.883345E-012	0	0.000000E+000
2	88.27156141	2.883345E-012	1.799335E-011	1	0.000000E+000
2	88.27169505	1.799335E-011	2.883345E-012	0	0.000000E+000
2	88.27176896	2.883345E-012	1.799335E-011	1	0.000000E+000
2	88.27315168	1.799335E-011	2.883345E-012	0	0.000000E+000
2	88.27341603	2.883345E-012	1.799335E-011	1	0.000000E+000
2	88.27434067	1.799335E-011	2.883345E-012	0	0.000000E+000
2	88.27440900	2.883345E-012	1.799335E-011	1	0.000000E+000
2	88.27472785	1.799335E-011	2.883345E-012	0	0.000000E+000
2	88.27546845	2.883345E-012	1.799335E-011	1	0.000000E+000
2	88.27550028	1.799335E-011	2.883345E-012	0	0.000000E+000
2	88.27616146	2.883345E-012	1.799335E-011	1	0.000000E+000
2	88.27765580	1.799335E-011	2.883345E-012	0	0.000000E+000
2	88.27766461	2.883345E-012	1.799335E-011	1	0.000000E+000
2	88.27818551	1.799335E-011	2.883345E-012	0	0.000000E+000
2	88.27822424	2.883345E-012	1.799335E-011	1	0.000000E+000
2	88.27927096	1.799335E-011	2.883345E-012	0	0.000000E+000
2	88.27927987	2.883345E-012	1.799335E-011	1	0.000000E+000
2	88.27939238	1.799335E-011	2.883345E-012	0	0.000000E+000
2	88.27946733	2.883345E-012	1.799335E-011	1	0.000000E+000
2	88.28017411	1.799335E-011	2.883345E-012	0	0.000000E+000
2	88.28142748	2.883345E-012	1.799335E-011	1	0.000000E+000
2	88.28297760	1.799335E-011	2.883345E-012	0	0.000000E+000
2	88.28301807	2.883345E-012	1.799335E-011	1	0.000000E+000
2	88.28435209	1.799335E-011	2.883345E-012	0	0.000000E+000
2	88.28437450	2.883345E-012	1.799335E-011	1	0.000000E+000
2	88.28653187	1.799335E-011	2.883345E-012	0	0.000000E+000
2	88.28654700	2.883345E-012	1.799335E-011	1	0.000000E+000
2	88.28670235	1.799335E-011	2.883345E-012	0	0.000000E+000
2	88.29410614	2.883345E-012	1.799335E-011	1	0.000000E+000
2	88.29447314	1.799335E-011	2.883345E-012	0	0.000000E+000
2	88.29451278	2.883345E-012	1.799335E-011	1	0.000000E+000
2	88.29466752	1.799335E-011	2.883345E-012	0	0.000000E+000
2	88.29474181	2.883345E-012	1.799335E-011	1	0.000000E+000
2	88.29497099	1.799335E-011	2.883345E-012	0	0.000000E+000
2	88.29500082	2.883345E-012	1.799335E-011	1	0.000000E+000
2	88.29589816	1.799335E-011	2.883345E-012	0	0.000000E+000
2	88.32535414	2.883345E-012	1.799335E-011	1	0.000000E+000
2	88.32598578	1.799335E-011	2.883345E-012	0	0.000000E+000
2	88.32601046	2.883345E-012	1.799335E-011	1	0.000000E+000
2	88.32651340	1.799335E-011	2.883345E-012	0	0.000000E+000
2	88.32661968	2.883345E-012	1.799335E-011	1	0.000000E+000
2	88.32682846	1.799335E-011	2.883345E-012	0	0.000000E+000
2	88.33585615	2.883345E-012	1.799335E-011	1	0.000000E+000
2	88.33705397	1.799335E-011	2.883345E-012	0	0.000000E+000
2	88.33709546	2.883345E-012	1.799335E-011	1	0.000000E+000
2	88.33712241	1.799335E-011	2.883345E-012	0	0.000000E+000
2	88.33715416	2.883345E-012	1.799335E-011	1	0.000000E+000
2	88.33831784	1.799335E-011	2.883345E-012	0	0.000000E+000
2	88.33834890	2.883345E-012	1.799335E-011	1	0.000000E+000
2	88.33850699	1.799335E-011	2.883345E-012	0	0.000000E+000
2	88.33854134	2.883345E-012	1.799335E-011	1	0.000000E+000
2	88.33945978	1.799335E-011	2.883345E-012	0	0.000000E+000
2	88.33977076	2.883345E-012	1.799335E-011	1	0.000000E+000
2	88.34027263	1.799335E-011	2.883345E-012	0	0.000000E+000
2	88.34126503	2.883345E-012	1.799335E-011	1	0.000000E+000
2	88.34305121	1.799335E-011	2.883345E-012	0	0.000000E+000
2	88.34326521	2.883345E-012	1.799335E-011	1	0.000000E+000
2	88.34366520	1.799335E-011	2.883345E-012	0	0.000000E+000
2	88.34368339	2.883345E-012	1.799335E-011	1	0.000000E+000
2	88.34459495	1.799335E-011	2.883345E-012	0	0.000000E+000
2	88.34531737	2.883345E-012	1.799335E-011	1	0.000000E+000
2	88.34568328	1.799335E-011	2.883345E-012	0	0.000000E+000
2	88.34571013	2.883345E-012	1.799335E-011	1	0.000000E+000
2	88.34580658	1.799335E-011	2.883345E-012	0	0.000000E+000
2	88.34583561	2.883345E-012	1.799335E-011	1	0.000000E+000
2	88.34595994	1.799335E-011	2.883345E-012	0	0.000000E+000
2	88.34598054	2.883345E-012	1.799335E-011	1	0.000000E+000
2	88.34649053	1.799335E-011	2.883345E-012	0	0.000000E+000
2	88.34656273	2.883345E-012	1.799335E-011	1	0.000000E+000
2	88.34928819	1.799335E-011	2.883345E-012	0	0.000000E+000
2	88.34934475	2.883345E-012	1.799335E-011	1	0.000000E+000
2	88.35022356	1.799335E-011	2.883345E-012	0	0.000000E+000
2	88.35034185	2.883345E-012	1.799335E-011	1	0.000000E+000
2	88.35106253	1.799335E-011	2.883345E-012	0	0.000000E+000
2	88.35324106	2.883345E-012	1.799335E-011	1	0.000000E+000
2	88.35333806	1.799335E-011	2.883345E-012	0	0.000000E+000
2	88.35335385	2.883345E-012	1.799335E-011	1	0.000000E+000
2	88.35574031	1.799335E-011	2.883345E-012	0	0.000000E+000
2	88.35576722	2.883345E-012	1.799335E-011	1	0.000000E+000
2	88.35584891	1.799335E-011	2.883345E-012	0	0.000000E+000
2	88.35599912	2.883345E-012	1.799335E-011	1	0.000000E+000
2	88.35740487	1.799335E-011	2.883345E-012	0	0.000000E+000
2	88.35759282	2.883345E-012	1.799335E-011	1	0.000000E+000
2	88.35804221	1.799335E-011	2.883345E-012	0	0.000000E+000
2	88.35840398	2.883345E-012	1.799335E-011	1	0.000000E+000
2	88.36069218	1.799335E-011	2.883345E-012	0	0.000000E+000
2	88.36089147	2.883345E-012	1.799335E-011	1	0.000000E+000
2	88.36144264	1.799335E-011	2.883345E-012	0	0.000000E+000
2	88.36149589	2.883345E-012	1.799335E-011	1	0.000000E+000
2	88.36413736	1.799335E-011	2.883345E-012	0	0.000000E+000
2	88.36420467	2.883345E-012	1.799335E-011	1	0.000000E+000
2	88.36425088	1.799335E-011	2.883345E-012	0	0.000000E+000
2	88.36428367	2.883345E-012	1.799335E-011	1	0.000000E+000
2	88.36453398	1.799335E-011	2.883345E-012	0	0.000000E+000
2	88.36455832	2.883345E-012	1.799335E-011	1	0.000000E+000
2	88.36481318	1.799335E-011	2.883345E-012	0	0.000000E+000
2	88.36492334	2.883345E-012	1.799335E-011	1	0.000000E+000
2	88.36776025	1.799335E-011	2.883345E-012	0	0.000000E+000
2	88.36905127	2.883345E-012	1.799335E-011	1	0.000000E+000
2	88.36910422	1.799335E-011	2.883345E-012	0	0.000000E+000
2	88.36928710	2.883345E-012	1.799335E-011	1	0.000000E+000
2	88.37228647	1.799335E-011	2.883345E-012	0	0.000000E+000
2	88.37231809	2.883345E-012	1.799335E-011	1	0.000000E+000
2	88.37309397	1.799335E-011	2.883345E-012	0	0.000000E+000
2	88.37311272	2.883345E-012	1.799335E-011	1	0.000000E+000
2	88.37347226	1.799335E-011	2.883345E-012	0	0.000000E+000
2	88.37348025	2.883345E-012	1.799335E-011	1	0.000000E+000
2	88.37705477	1.799335E-011	2.883345E-012	0	0.000000E+000
2	88.37809305	2.883345E-012	1.799335E-011	1	0.000000E+000
2	88.38175242	1.799335E-011	2.883345E-012	0	0.000000E+000
2	88.38378368	2.883345E-012	1.799335E-011	1	0.000000E+000
2	88.38560909	1.799335E-011	2.883345E-012	0	0.000000E+000
2	88.38562457	2.883345E-012	1.799335E-011	1	0.000000E+000
2	88.38605755	1.799335E-011	2.883345E-012	0	0.000000E+000
2	88.38639647	2.883345E-012	1.799335E-011	1	0.000000E+000
2	88.38671794	1.799335E-011	2.883345E-012	0	0.000000E+000
2	88.38673115	2.883345E-012	1.799335E-011	1	0.000000E+000
2	88.38682077	1.799335E-011	2.883345E-012	0	0.000000E+000
2	88.38688591	2.883345E-012	1.799335E-011	1	0.000000E+000
2	88.38693084	1.799335E-011	2.883345E-012	0	0.000000E+000
2	88.38695947	2.883345E-012	1.799335E-011	1	0.000000E+000
2	88.38833116	1.799335E-011	2.883345E-012	0	0.000000E+000
2	88.38834539	2.883345E-012	1.799335E-011	1	0.000000E+000
2	88.38942437	1.799335E-011	2.883345E-012	0	0.000000E+000
2	88.38946688	2.883345E-012	1.799335E-011	1	0.000000E+000
2	88.39002028	1.799335E-011	2.883345E-012	0	0.000000E+000
2	88.39002937	2.883345E-012	1.799335E-011	1	0.000000E+000
2	88.39169530	1.799335E-011	2.883345E-012	0	0.000000E+000
2	88.39250569	2.883345E-012	1.799335E-011	1	0.000000E+000
2	88.39361571	1.799335E-011	2.883345E-012	0	0.000000E+000
2	88.39410043	2.883345E-012	1.799335E-011	1	0.000000E+000
2	88.39483746	1.799335E-011	2.883345E-012	0	0.000000E+000
2	88.39484611	2.883345E-012	1.799335E-011	1	0.000000E+000
2	88.39555654	1.799335E-011	2.883345E-012	0	0.000000E+000
2	88.39568231	2.883345E-012	1.799335E-011	1	0.000000E+000
2	88.39569206	1.799335E-011	2.883345E-012	0	0.000000E+000
2	88.39572691	2.883345E-012	1.799335E-011	1	0.000000E+000
2	88.39591985	1.799335E-011	2.883345E-012	0	0.000000E+000
2	88.39592999	2.883345E-012	1.799335E-011	1	0.000000E+000
2	88.40041841	1.799335E-011	2.883345E-012	0	0.000000E+000
2	88.40072211	2.883345E-012	1.799335E-011	1	0.000000E+000
2	88.40118455	1.799335E-011	2.883345E-012	0	0.000000E+000
2	88.40121988	2.883345E-012	1.799335E-011	1	0.000000E+000
2	88.40171226	1.799335E-011	2.883345E-012	0	0.000000E+000
2	88.40176196	2.883345E-012	1.799335E-011	1	0.000000E+000
2	88.40290915	1.799335E-011	2.883345E-012	0	0.000000E+000
2	89.67048268	2.730919E-012	1.784092E-011	1	0.000000E+000
2	89.67080202	1.784092E-011	2.730919E-012	0	0.000000E+000
2	89.67081249	2.730919E-012	1.784092E-011	1	0.000000E+000
2	89.67362684	1.784092E-011	2.730919E-012	0	0.000000E+000
2	89.67367279	2.730919E-012	1.784092E-011	1	0.000000E+000
2	89.67563133	1.784092E-011	2.730919E-012	0	0.000000E+000
2	89.67566448	2.730919E-012	1.784092E-011	1	0.000000E+000
2	89.68111972	1.784092E-011	2.730919E-012	0	0.000000E+000
2	89.68189245	2.730919E-012	1.784092E-011	1	0.000000E+000
2	89.68262092	1.784092E-011	2.730919E-012	0	0.000000E+000
2	89.68453505	2.730919E-012	1.784092E-011	1	0.000000E+000
2	89.68474779	1.784092E-011	2.730919E-012	0	0.000000E+000
2	89.68526228	2.730919E-012	1.784092E-011	1	0.000000E+000
2	89.68620174	1.784092E-011	2.730919E-012	0	0.000000E+000
2	89.68646124	2.730919E-012	1.784092E-011	1	0.000000E+000
2	89.68812169	1.784092E-011	2.730919E-012	0	0.000000E+000
2	89.68814621	2.730919E-012	1.784092E-011	1	0.000000E+000
2	89.68888712	1.784092E-011	2.730919E-012	0	0.000000E+000
2	89.68890766	2.730919E-012	1.784092E-011	1	0.000000E+000
2	89.68965407	1.784092E-011	2.730919E-012	0	0.000000E+000
2	89.68985628	2.730919E-012	1.784092E-011	1	0.000000E+000
2	89.69003514	1.784092E-011	2.730919E-012	0	0.000000E+000
2	89.69008355	2.730919E-012	1.784092E-011	1	0.000000E+000
2	89.69057951	1.784092E-011	2.730919E-012	0	0.000000E+000
2	89.69066184	2.730919E-012	1.784092E-011	1	0.000000E+000
2	89.69155091	1.784092E-011	2.730919E-012	0	0.000000E+000
2	89.69195270	2.730919E-012	1.784092E-011	1	0.000000E+000
2	89.69257288	1.784092E-011	2.730919E-012	0	0.000000E+000
2	89.69267800	2.730919E-012	1.784092E-011	1	0.000000E+000
2	89.69286901	1.784092E-011	2.730919E-012	0	0.000000E+000
2	89.69360856	2.730919E-012	1.784092E-011	1	0.000000E+000
2	89.69439278	1.784092E-011	2.730919E-012	0	0.000000E+000
2	89.69442225	2.730919E-012	1.784092E-011	1	0.000000E+000
2	89.69546425	1.784092E-011	2.730919E-012	0	0.000000E+000
2	89.69553281	2.730919E-012	1.784092E-011	1	0.000000E+000
2	89.69589880	1.784092E-011	2.730919E-012	0	0.000000E+000
2	89.69591489	2.730919E-012	1.784092E-011	1	0.000000E+000
2	89.69645324	1.784092E-011	2.730919E-012	0	0.000000E+000
2	89.69731412	2.730919E-012	1.784092E-011	1	0.000000E+000
2	89.69739191	1.784092E-011	2.730919E-012	0	0.000000E+000
2	89.69743349	2.730919E-012	1.784092E-011	1	0.000000E+000
2	89.70228567	1.784092E-011	2.730919E-012	0	0.000000E+000
2	89.70230320	2.730919E-012	1.784092E-011	1	0.000000E+000
2	89.70380786	1.784092E-011	2.730919E-012	0	0.000000E+000
2	89.70456653	2.730919E-012	1.784092E-011	1	0.000000E+000
2	89.70536001	1.784092E-011	2.730919E-012	0	0.000000E+000
2	89.70590146	2.730919E-012	1.784092E-011	1	0.000000E+000
2	89.70796430	1.784092E-011	2.730919E-012	0	0.000000E+000
2	89.71803926	2.730919E-012	1.784092E-011	1	0.000000E+000
2	89.71865324	1.784092E-011	2.730919E-012	0	0.000000E+000
2	89.71872532	2.730919E-012	1.784092E-011	1	0.000000E+000
2	89.72449433	1.784092E-011	2.730919E-012	0	0.000000E+000
2	89.72451392	2.730919E-012	1.784092E-011	1	0.000000E+000
2	89.72465043	1.784092E-011	2.730919E-012	0	0.000000E+000
2	89.72468386	2.730919E-012	1.784092E-011	1	0.000000E+000
2	89.72532157	1.784092E-011	2.730919E-012	0	0.000000E+000
2	89.72536388	2.730919E-012	1.784092E-011	1	0.000000E+000
2	89.72544423	1.784092E-011	2.730919E-012	0	0.000000E+000
2	92.79365384	2.969932E-013	1.540699E-011	1	0.000000E+000
2	92.79609335	1.540699E-011	2.969932E-013	0	0.000000E+000
2	92.79613524	2.969932E-013	1.540699E-011	1	0.000000E+000
2	92.79620405	1.540699E-011	2.969932E-013	0	0.000000E+000
2	92.79627889	2.969932E-013	1.540699E-011	1	0.000000E+000
2	92.79783072	1.540699E-011	2.969932E-013	0	0.000000E+000
2	92.79796566	2.969932E-013	1.540699E-011	1	0.000000E+000
2	92.79890249	1.540699E-011	2.969932E-013	0	0.000000E+000
2	92.79905049	2.969932E-013	1.540699E-011	1	0.000000E+000
2	92.80350339	1.540699E-011	2.969932E-013	0	0.000000E+000
2	92.80351682	2.969932E-013	1.540699E-011	1	0.000000E+000
2	92.80378485	1.540699E-011	2.969932E-013	0	0.000000E+000
2	92.80392097	2.969932E-013	1.540699E-011	1	0.000000E+000
2	92.80405591	1.540699E-011	2.969932E-013	0	0.000000E+000
2	92.80412757	2.969932E-013	1.540699E-011	1	0.000000E+000
2	92.80427088	1.540699E-011	2.969932E-013	0	0.000000E+000
2	92.80429711	2.969932E-013	1.540699E-011	1	0.000000E+000
2	92.80478327	1.540699E-011	2.969932E-013	0	0.000000E+000
2	92.80481133	2.969932E-013	1.540699E-011	1	0.000000E+000
2	92.80709955	1.540699E-011	2.969932E-013	0	0.000000E+000
2	92.85138300	2.969932E-013	1.540699E-011	1	0.000000E+000
2	92.85218480	1.540699E-011	2.969932E-013	0	0.000000E+000
2	92.85224329	2.969932E-013	1.540699E-011	1	0.000000E+000
2	92.85347327	1.540699E-011	2.969932E-013	0	0.000000E+000
2	92.85350415	2.969932E-013	1.540699E-011	1	0.000000E+000
2	92.85377601	1.540699E-011	2.969932E-013	0	0.000000E+000
2	92.85386887	2.969932E-013	1.540699E-011	1	0.000000E+000
2	92.85555353	1.540699E-011	2.969932E-013	0	0.000000E+000
2	92.85565440	2.969932E-013	1.540699E-011	1	0.000000E+000
2	92.85647957	1.540699E-011	2.969932E-013	0	0.000000E+000
2	92.85691433	2.969932E-013	1.540699E-011	1	0.000000E+000
2	92.85697490	1.540699E-011	2.969932E-013	0	0.000000E+000
2	92.85700137	2.969932E-013	1.540699E-011	1	0.000000E+000
2	92.85711294	1.540699E-011	2.969932E-013	0	0.000000E+000
2	92.86073536	2.969932E-013	1.540699E-011	1	0.000000E+000
2	92.86221755	1.540699E-011	2.969932E-013	0	0.000000E+000
2	95.81079361	1.078925E-013	1.521789E-011	1	0.000000E+000
2	95.81175344	1.521789E-011	1.078925E-013	0	0.000000E+000
2	95.81179749	1.078925E-013	1.521789E-011	1	0.000000E+000
2	95.81392786	1.521789E-011	1.078925E-013	0	0.000000E+000
2	95.81394314	1.078925E-013	1.521789E-011	1	0.000000E+000
2	95.81421816	1.521789E-011	1.078925E-013	0	0.000000E+000
2	95.81426786	1.078925E-013	1.521789E-011	1	0.000000E+000
2	95.81436055	1.521789E-011	1.078925E-013	0	0.000000E+000
2	95.81510721	1.078925E-013	1.521789E-011	1	0.000000E+000
2	95.81575894	1.521789E-011	1.078925E-013	0	0.000000E+000
2	95.81636974	1.078925E-013	1.521789E-011	1	0.000000E+000
2	95.81816174	1.521789E-011	1.078925E-013	0	0.000000E+000
2	95.81855019	1.078925E-013	1.521789E-011	1	0.000000E+000
2	95.81900712	1.521789E-011	1.078925E-013	0	0.000000E+000
2	95.81903793	1.078925E-013	1.521789E-011	1	0.000000E+000
2	95.81912273	1.521789E-011	1.078925E-013	0	0.000000E+000
2	95.81917615	1.078925E-013	1.521789E-011	1	0.000000E+000
2	95.82075675	1.521789E-011	1.078925E-013	0	0.000000E+000
2	95.82104153	1.078925E-013	1.521789E-011	1	0.000000E+000
2	95.82144325	1.521789E-011	1.078925E-013	0	0.000000E+000
2	95.86581332	1.078925E-013	1.521789E-011	1	0.000000E+000
2	95.86606119	1.521789E-011	1.078925E-013	0	0.000000E+000
2	95.86608801	1.078925E-013	1.521789E-011	1	0.000000E+000
2	95.86781244	1.521789E-011	1.078925E-013	0	0.000000E+000
2	95.86785598	1.078925E-013	1.521789E-011	1	0.000000E+000
2	95.86881570	1.521789E-011	1.078925E-013	0	0.000000E+000
2	95.86908299	1.078925E-013	1.521789E-011	1	0.000000E+000
2	95.86939198	1.521789E-011	1.078925E-013	0	0.000000E+000
2	95.86973923	1.078925E-013	1.521789E-011	1	0.000000E+000
2	95.87154638	1.521789E-011	1.078925E-013	0	0.000000E+000
2	95.87158415	1.078925E-013	1.521789E-011	1	0.000000E+000
2	95.87320946	1.521789E-011	1.078925E-013	0	0.000000E+000
2	101.32516109	3.011485E-013	1.541115E-011	1	0.000000E+000
2	101.32817491	1.541115E-011	3.011485E-013	0	0.000000E+000
2	101.32821471	3.011485E-013	1.541115E-011	1	0.000000E+000
2	101.32898218	1.541115E-011	3.011485E-013	0	0.000000E+000
2	101.32902537	3.011485E-013	1.541115E-011	1	0.000000E+000
2	101.32908788	1.541115E-011	3.011485E-013	0	0.000000E+000
2	101.32911141	3.011485E-013	1.541115E-011	1	0.000000E+000
2	101.32955443	1.541115E-011	3.011485E-013	0	0.000000E+000
2	101.32957135	3.011485E-013	1.541115E-011	1	0.000000E+000
2	101.33118976	1.541115E-011	3.011485E-013	0	0.000000E+000
2	101.33123651	3.011485E-013	1.541115E-011	1	0.000000E+000
2	101.33152176	1.541115E-011	3.011485E-013	0	0.000000E+000
2	101.39700288	3.011485E-013	1.541115E-011	1	0.000000E+000
2	101.39733628	1.541115E-011	3.011485E-013	0	0.000000E+000
2	101.39762829	3.011485E-013	1.541115E-011	1	0.000000E+000
2	101.39806140	1.541115E-011	3.011485E-013	0	0.000000E+000
2	101.39810654	3.011485E-013	1.541115E-011	1	0.000000E+000
2	101.40067125	1.541115E-011	3.011485E-013	0	0.000000E+000
2	101.40069270	3.011485E-013	1.541115E-011	1	0.000000E+000
2	101.40385880	1.541115E-011	3.011485E-013	0	0.000000E+000
2	101.40391504	3.011485E-013	1.541115E-011	1	0.000000E+000
2	101.40407070	1.541115E-011	3.011485E-013	0	0.000000E+000
2	101.40409160	3.011485E-013	1.541115E-011	1	0.000000E+000
2	101.40599436	1.541115E-011	3.011485E-013	0	0.000000E+000
2	101.40600434	3.011485E-013	1.541115E-011	1	0.000000E+000
2	101.40745371	1.541115E-011	3.011485E-013	0	0.000000E+000
2	101.40751111	3.011485E-013	1.541115E-011	1	0.000000E+000
2	101.40761920	1.541115E-011	3.011485E-013	0	0.000000E+000
2	101.40885312	3.011485E-013	1.541115E-011	1	0.000000E+000
2	101.41050520	1.541115E-011	3.011485E-013	0	0.000000E+000
2	101.41069554	3.011485E-013	1.541115E-011	1	0.000000E+000
2	101.41313911	1.541115E-011	3.011485E-013	0	0.000000E+000
2	101.41316322	3.011485E-013	1.541115E-011	1	0.000000E+000
2	101.41435274	1.541115E-011	3.011485E-013	0	0.000000E+000
2	101.41437732	3.011485E-013	1.541115E-011	1	0.000000E+000
2	101.41456178	1.541115E-011	3.011485E-013	0	0.000000E+000
2	101.41468888	3.011485E-013	1.541115E-011	1	0.000000E+000
2	101.41559536	1.541115E-011	3.011485E-013	0	0.000000E+000
2	101.41581643	3.011485E-013	1.541115E-011	1	0.000000E+000
2	101.41855742	1.541115E-011	3.011485E-013	0	0.000000E+000
2	101.41860496	3.011485E-013	1.541115E-011	1	0.000000E+000
2	101.41916122	1.541115E-011	3.011485E-013	0	0.000000E+000
2	101.41924452	3.011485E-013	1.541115E-011	1	0.000000E+000
2	101.42125082	1.541115E-011	3.011485E-013	0	0.000000E+000
2	101.42136768	3.011485E-013	1.541115E-011	1	0.000000E+000
2	101.42176155	1.541115E-011	3.011485E-013	0	0.000000E+000
2	101.42177334	3.011485E-013	1.541115E-011	1	0.000000E+000
2	101.42231793	1.541115E-011	3.011485E-013	0	0.000000E+000
2	101.42236277	3.011485E-013	1.541115E-011	1	0.000000E+000
2	101.42287598	1.541115E-011	3.011485E-013	0	0.000000E+000
2	101.42361377	3.011485E-013	1.541115E-011	1	0.000000E+000
2	101.42456443	1.541115E-011	3.011485E-013	0	0.000000E+000
2	101.42459639	3.011485E-013	1.541115E-011	1	0.000000E+000
2	101.42527023	1.541115E-011	3.011485E-013	0	0.000000E+000
2	101.42530040	3.011485E-013	1.541115E-011	1	0.000000E+000
2	101.42694022	1.541115E-011	3.011485E-013	0	0.000000E+000
2	101.42694651	3.011485E-013	1.541115E-011	1	0.000000E+000
2	101.42750491	1.541115E-011	3.011485E-013	0	0.000000E+000
2	101.42750962	3.011485E-013	1.541115E-011	1	0.000000E+000
2	101.42951007	1.541115E-011	3.011485E-013	0	0.000000E+000
2	101.42954303	3.011485E-013	1.541115E-011	1	0.000000E+000
2	101.42992294	1.541115E-011	3.011485E-013	0	0.000000E+000
2	101.42997108	3.011485E-013	1.541115E-011	1	0.000000E+000
2	101.43011494	1.541115E-011	3.011485E-013	0	0.000000E+000
2	101.43014520	3.011485E-013	1.541115E-011	1	0.000000E+000
2	101.43159685	1.541115E-011	3.011485E-013	0	0.000000E+000
2	101.43166426	3.011485E-013	1.541115E-011	1	0.000000E+000
2	101.43362794	1.541115E-011	3.011485E-013	0	0.000000E+000
2	101.43366095	3.011485E-013	1.541115E-011	1	0.000000E+000
2	101.43746771	1.541115E-011	3.011485E-013	0	0.000000E+000
2	101.43755267	3.011485E-013	1.541115E-011	1	0.000000E+000
2	101.43865207	1.541115E-011	3.011485E-013	0	0.000000E+000
2	102.64455190	2.042276E-013	1.531423E-011	1	0.000000E+000
2	102.64483048	1.531423E-011	2.042276E-013	0	0.000000E+000
2	102.64488898	2.042276E-013	1.531423E-011	1	0.000000E+000
2	102.64735928	1.531423E-011	2.042276E-013	0	0.000000E+000
2	102.64758697	2.042276E-013	1.531423E-011	1	0.000000E+000
2	102.64921048	1.531423E-011	2.042276E-013	0	0.000000E+000
2	102.64936278	2.042276E-013	1.531423E-011	1	0.000000E+000
2	102.65264443	1.531423E-011	2.042276E-013	0	0.000000E+000
2	102.65272993	2.042276E-013	1.531423E-011	1	0.000000E+000
2	102.65476812	1.531423E-011	2.042276E-013	0	0.000000E+000
2	102.65480849	2.042276E-013	1.531423E-011	1	0.000000E+000
2	102.65538085	1.531423E-011	2.042276E-013	0	0.000000E+000
2	102.65590810	2.042276E-013	1.531423E-011	1	0.000000E+000
2	102.65739100	1.531423E-011	2.042276E-013	0	0.000000E+000
2	102.65758503	2.042276E-013	1.531423E-011	1	0.000000E+000
2	102.65776475	1.531423E-011	2.042276E-013	0	0.000000E+000
2	102.65781864	2.042276E-013	1.531423E-011	1	0.000000E+000
2	102.65937363	1.531423E-011	2.042276E-013	0	0.000000E+000
2	102.65943785	2.042276E-013	1.531423E-011	1	0.000000E+000
2	102.66091050	1.531423E-011	2.042276E-013	0	0.000000E+000
2	102.66093371	2.042276E-013	1.531423E-011	1	0.000000E+000
2	102.66150800	1.531423E-011	2.042276E-013	0	0.000000E+000
2	102.66153776	2.042276E-013	1.531423E-011	1	0.000000E+000
2	102.66303028	1.531423E-011	2.042276E-013	0	0.000000E+000
2	102.66381144	2.042276E-013	1.531423E-011	1	0.000000E+000
2	102.66475029	1.531423E-011	2.042276E-013	0	0.000000E+000
2	102.66478238	2.042276E-013	1.531423E-011	1	0.000000E+000
2	102.66642196	1.531423E-011	2.042276E-013	0	0.000000E+000
2	102.66647978	2.042276E-013	1.531423E-011	1	0.000000E+000
2	102.66833925	1.531423E-011	2.042276E-013	0	0.000000E+000
2	102.66836817	2.042276E-013	1.531423E-011	1	0.000000E+000
2	102.66871564	1.531423E-011	2.042276E-013	0	0.000000E+000
2	102.66874865	2.042276E-013	1.531423E-011	1	0.000000E+000
2	102.66894497	1.531423E-011	2.042276E-013	0	0.000000E+000
2	102.66895634	2.042276E-013	1.531423E-011	1	0.000000E+000
2	102.67210537	1.531423E-011	2.042276E-013	0	0.000000E+000
2	102.67213186	2.042276E-013	1.531423E-011	1	0.000000E+000
2	102.67372568	1.531423E-011	2.042276E-013	0	0.000000E+000
2	102.67377048	2.042276E-013	1.531423E-011	1	0.000000E+000
2	102.67486318	1.531423E-011	2.042276E-013	0	0.000000E+000
2	102.67490782	2.042276E-013	1.531423E-011	1	0.000000E+000
2	102.67531812	1.531423E-011	2.042276E-013	0	0.000000E+000
2	102.67540963	2.042276E-013	1.531423E-011	1	0.000000E+000
2	102.67617154	1.531423E-011	2.042276E-013	0	0.000000E+000
2	102.67618568	2.042276E-013	1.531423E-011	1	0.000000E+000
2	102.67647582	1.531423E-011	2.042276E-013	0	0.000000E+000
2	102.67652931	2.042276E-013	1.531423E-011	1	0.000000E+000
2	102.67740036	1.531423E-011	2.042276E-013	0	0.000000E+000
2	102.67742676	2.042276E-013	1.531423E-011	1	0.000000E+000
2	102.67768962	1.531423E-011	2.042276E-013	0	0.000000E+000
2	102.67770088	2.042276E-013	1.531423E-011	1	0.000000E+000
2	102.67798823	1.531423E-011	2.042276E-013	0	0.000000E+000
2	102.67879906	2.042276E-013	1.531423E-011	1	0.000000E+000
2	102.67952569	1.531423E-011	2.042276E-013	0	0.000000E+000
2	102.67969662	2.042276E-013	1.531423E-011	1	0.000000E+000
2	102.67985507	1.531423E-011	2.042276E-013	0	0.000000E+000
2	102.67992511	2.042276E-013	1.531423E-011	1	0.000000E+000
2	102.68017513	1.531423E-011	2.042276E-013	0	0.000000E+000
2	102.68050646	2.042276E-013	1.531423E-011	1	0.000000E+000
2	102.68088712	1.531423E-011	2.042276E-013	0	0.000000E+000
2	102.68095108	2.042276E-013	1.531423E-011	1	0.000000E+000
2	102.68158630	1.531423E-011	2.042276E-013	0	0.000000E+000
2	102.68169750	2.042276E-013	1.531423E-011	1	0.000000E+000
2	102.68202136	1.531423E-011	2.042276E-013	0	0.000000E+000
2	102.68204961	2.042276E-013	1.531423E-011	1	0.000000E+000
2	102.68277844	1.531423E-011	2.042276E-013	0	0.000000E+000
2	102.68282803	2.042276E-013	1.531423E-011	1	0.000000E+000
2	102.68333481	1.531423E-011	2.042276E-013	0	0.000000E+000
2	102.68338928	2.042276E-013	1.531423E-011	1	0.000000E+000
2	102.68569484	1.531423E-011	2.042276E-013	0	0.000000E+000
2	102.68572405	2.042276E-013	1.531423E-011	1	0.000000E+000
2	102.68765187	1.531423E-011	2.042276E-013	0	0.000000E+000
2	102.68767943	2.042276E-013	1.531423E-011	1	0.000000E+000
2	102.69122961	1.531423E-011	2.042276E-013	0	0.000000E+000
2	102.69124629	2.042276E-013	1.531423E-011	1	0.000000E+000
2	102.69164848	1.531423E-011	2.042276E-013	0	0.000000E+000
2	102.69174550	2.042276E-013	1.531423E-011	1	0.000000E+000
2	102.69194606	1.531423E-011	2.042276E-013	0	0.000000E+000
2	102.69199258	2.042276E-013	1.531423E-011	1	0.000000E+000
2	102.69357872	1.531423E-011	2.042276E-013	0	0.000000E+000
2	102.69360103	2.042276E-013	1.531423E-011	1	0.000000E+000
2	102.69467905	1.531423E-011	2.042276E-013	0	0.000000E+000
2	102.69473978	2.042276E-013	1.531423E-011	1	0.000000E+000
2	102.69651608	1.531423E-011	2.042276E-013	0	0.000000E+000
2	102.69660595	2.042276E-013	1.531423E-011	1	0.000000E+000
2	102.69662760	1.531423E-011	2.042276E-013	0	0.000000E+000
2	102.69668007	2.042276E-013	1.531423E-011	1	0.000000E+000
2	102.69893795	1.531423E-011	2.042276E-013	0	0.000000E+000
2	102.69896970	2.042276E-013	1.531423E-011	1	0.000000E+000
2	102.70019556	1.531423E-011	2.042276E-013	0	0.000000E+000
2	102.70032936	2.042276E-013	1.531423E-011	1	0.000000E+000
2	102.70090454	1.531423E-011	2.042276E-013	0	0.000000E+000
2	102.70112005	2.042276E-013	1.531423E-011	1	0.000000E+000
2	102.70303802	1.531423E-011	2.042276E-013	0	0.000000E+000
2	102.70320423	2.042276E-013	1.531423E-011	1	0.000000E+000
2	102.70341449	1.531423E-011	2.042276E-013	0	0.000000E+000
2	102.70416172	2.042276E-013	1.531423E-011	1	0.000000E+000
2	102.70697118	1.531423E-011	2.042276E-013	0	0.000000E+000
2	103.72895266	4.619767E-013	1.557198E-011	1	0.000000E+000
2	103.72931341	1.557198E-011	4.619767E-013	0	0.000000E+000
2	103.72933889	4.619767E-013	1.557198E-011	1	0.000000E+000
2	103.73168757	1.557198E-011	4.619767E-013	0	0.000000E+000
2	103.73170828	4.619767E-013	1.557198E-011	1	0.000000E+000
2	103.73311619	1.557198E-011	4.619767E-013	0	0.000000E+000
2	103.73316052	4.619767E-013	1.557198E-011	1	0.000000E+000
2	103.73640777	1.557198E-011	4.619767E-013	0	0.000000E+000
2	103.73642480	4.619767E-013	1.557198E-011	1	0.000000E+000
2	103.73743137	1.557198E-011	4.619767E-013	0	0.000000E+000
2	103.73746071	4.619767E-013	1.557198E-011	1	0.000000E+000
2	103.74043848	1.557198E-011	4.619767E-013	0	0.000000E+000
2	103.74044161	4.619767E-013	1.557198E-011	1	0.000000E+000
2	103.74071404	1.557198E-011	4.619767E-013	0	0.000000E+000
2	103.74076304	4.619767E-013	1.557198E-011	1	0.000000E+000
2	103.74103068	1.557198E-011	4.619767E-013	0	0.000000E+000
2	103.74108399	4.619767E-013	1.557198E-011	1	0.000000E+000
2	103.74228737	1.557198E-011	4.619767E-013	0	0.000000E+000
2	103.87836321	2.948305E-013	1.540483E-011	1	0.000000E+000
2	103.87880386	1.540483E-011	2.948305E-013	0	0.000000E+000
2	103.87892704	2.948305E-013	1.540483E-011	1	0.000000E+000
2	103.87952143	1.540483E-011	2.948305E-013	0	0.000000E+000
2	103.87954285	2.948305E-013	1.540483E-011	1	0.000000E+000
2	103.88122543	1.540483E-011	2.948305E-013	0	0.000000E+000
2	103.88125592	2.948305E-013	1.540483E-011	1	0.000000E+000
2	103.88181454	1.540483E-011	2.948305E-013	0	0.000000E+000
2	103.88317538	2.948305E-013	1.540483E-011	1	0.000000E+000
2	103.88481868	1.540483E-011	2.948305E-013	0	0.000000E+000
2	103.93220453	2.948305E-013	1.540483E-011	1	0.000000E+000
2	103.93344640	1.540483E-011	2.948305E-013	0	0.000000E+000
2	103.93475065	2.948305E-013	1.540483E-011	1	0.000000E+000
2	103.93494397	1.540483E-011	2.948305E-013	0	0.000000E+000
2	103.93497619	2.948305E-013	1.540483E-011	1	0.000000E+000
2	103.93547717	1.540483E-011	2.948305E-013	0	0.000000E+000
2	103.93664586	2.948305E-013	1.540483E-011	1	0.000000E+000
2	103.93849814	1.540483E-011	2.948305E-013	0	0.000000E+000
2	103.93852765	2.948305E-013	1.540483E-011	1	0.000000E+000
2	103.94000137	1.540483E-011	2.948305E-013	0	0.000000E+000
2	103.94004487	2.948305E-013	1.540483E-011	1	0.000000E+000
2	103.94045398	1.540483E-011	2.948305E-013	0	0.000000E+000
2	104.83396192	4.976947E-013	1.560769E-011	1	0.000000E+000
2	104.83396200	1.560769E-011	4.976947E-013	0	0.000000E+000
2	104.83396298	4.976947E-013	1.560769E-011	1	0.000000E+000
2	104.83403404	1.560769E-011	4.976947E-013	0	0.000000E+000
2	104.83407629	4.976947E-013	1.560769E-011	1	0.000000E+000
2	104.83413739	1.560769E-011	4.976947E-013	0	0.000000E+000
2	104.83416172	4.976947E-013	1.560769E-011	1	0.000000E+000
2	104.83466186	1.560769E-011	4.976947E-013	0	0.000000E+000
2	104.83468203	4.976947E-013	1.560769E-011	1	0.000000E+000
2	104.83672772	1.560769E-011	4.976947E-013	0	0.000000E+000
2	104.83674519	4.976947E-013	1.560769E-011	1	0.000000E+000
2	104.83925465	1.560769E-011	4.976947E-013	0	0.000000E+000
2	104.83944337	4.976947E-013	1.560769E-011	1	0.000000E+000
2	104.84047090	1.560769E-011	4.976947E-013	0	0.000000E+000
2	104.84050007	4.976947E-013	1.560769E-011	1	0.000000E+000
2	104.84076389	1.560769E-011	4.976947E-013	0	0.000000E+000
2	104.84083261	4.976947E-013	1.560769E-011	1	0.000000E+000
2	104.84112148	1.560769E-011	4.976947E-013	0	0.000000E+000
2	104.84205818	4.976947E-013	1.560769E-011	1	0.000000E+000
2	104.84321967	1.560769E-011	4.976947E-013	0	0.000000E+000
2	104.84326092	4.976947E-013	1.560769E-011	1	0.000000E+000
2	104.84363767	1.560769E-011	4.976947E-013	0	0.000000E+000
2	104.84365764	4.976947E-013	1.560769E-011	1	0.000000E+000
2	104.84458117	1.560769E-011	4.976947E-013	0	0.000000E+000
2	104.84491954	4.976947E-013	1.560769E-011	1	0.000000E+000
2	104.84550165	1.560769E-011	4.976947E-013	0	0.000000E+000
2	104.84553579	4.976947E-013	1.560769E-011	1	0.000000E+000
2	104.84582390	1.560769E-011	4.976947E-013	0	0.000000E+000
2	104.84585669	4.976947E-013	1.560769E-011	1	0.000000E+000
2	104.84824037	1.560769E-011	4.976947E-013	0	0.000000E+000
2	104.84824612	4.976947E-013	1.560769E-011	1	0.000000E+000
2	104.84896440	1.560769E-011	4.976947E-013	0	0.000000E+000
2	104.84900497	4.976947E-013	1.560769E-011	1	0.000000E+000
2	104.84909904	1.560769E-011	4.976947E-013	0	0.000000E+000
2	104.84910934	4.976947E-013	1.560769E-011	1	0.000000E+000
2	104.84979658	1.560769E-011	4.976947E-013	0	0.000000E+000
2	104.84980210	4.976947E-013	1.560769E-011	1	0.000000E+000
2	104.85035353	1.560769E-011	4.976947E-013	0	0.000000E+000
2	104.85037615	4.976947E-013	1.560769E-011	1	0.000000E+000
2	104.85059096	1.560769E-011	4.976947E-013	0	0.000000E+000
2	104.85141151	4.976947E-013	1.560769E-011	1	0.000000E+000
2	104.85171368	1.560769E-011	4.976947E-013	0	0.000000E+000
2	104.85175549	4.976947E-013	1.560769E-011	1	0.000000E+000
2	104.85331313	1.560769E-011	4.976947E-013	0	0.000000E+000
2	104.85334162	4.976947E-013	1.560769E-011	1	0.000000E+000
2	104.85615859	1.560769E-011	4.976947E-013	0	0.000000E+000
2	104.85618765	4.976947E-013	1.560769E-011	1	0.000000E+000
2	104.85661744	1.560769E-011	4.976947E-013	0	0.000000E+000
2	104.85663677	4.976947E-013	1.560769E-011	1	0.000000E+000
2	104.85668494	1.560769E-011	4.976947E-013	0	0.000000E+000
2	104.85675621	4.976947E-013	1.560769E-011	1	0.000000E+000
2	104.85702146	1.560769E-011	4.976947E-013	0	0.000000E+000
2	104.85734729	4.976947E-013	1.560769E-011	1	0.000000E+000
2	104.85972885	1.560769E-011	4.976947E-013	0	0.000000E+000
2	104.85976809	4.976947E-013	1.560769E-011	1	0.000000E+000
2	104.86227974	1.560769E-011	4.976947E-013	0	0.000000E+000
2	104.86230657	4.976947E-013	1.560769E-011	1	0.000000E+000
2	104.86259334	1.560769E-011	4.976947E-013	0	0.000000E+000
2	104.86304760	4.976947E-013	1.560769E-011	1	0.000000E+000
2	104.86309194	1.560769E-011	4.976947E-013	0	0.000000E+000
2	104.86373135	4.976947E-013	1.560769E-011	1	0.000000E+000
2	104.86582292	1.560769E-011	4.976947E-013	0	0.000000E+000
2	104.86584855	4.976947E-013	1.560769E-011	1	0.000000E+000
2	104.86871158	1.560769E-011	4.976947E-013	0	0.000000E+000
2	104.86875031	4.976947E-013	1.560769E-011	1	0.000000E+000
2	104.87002277	1.560769E-011	4.976947E-013	0	0.000000E+000
2	104.87004980	4.976947E-013	1.560769E-011	1	0.000000E+000
2	104.87247518	1.560769E-011	4.976947E-013	0	0.000000E+000
2	104.87359491	4.976947E-013	1.560769E-011	1	0.000000E+000
2	104.87480673	1.560769E-011	4.976947E-013	0	0.000000E+000
2	104.87482837	4.976947E-013	1.560769E-011	1	0.000000E+000
2	104.87500884	1.560769E-011	4.976947E-013	0	0.000000E+000
2	104.87539287	4.976947E-013	1.560769E-011	1	0.000000E+000
2	104.87579337	1.560769E-011	4.976947E-013	0	0.000000E+000
2	104.87581070	4.976947E-013	1.560769E-011	1	0.000000E+000
2	104.87619943	1.560769E-011	4.976947E-013	0	0.000000E+000
2	104.87621888	4.976947E-013	1.560769E-011	1	0.000000E+000
2	104.87936114	1.560769E-011	4.976947E-013	0	0.000000E+000
2	104.87939964	4.976947E-013	1.560769E-011	1	0.000000E+000
2	104.88025940	1.560769E-011	4.976947E-013	0	0.000000E+000
2	104.88030737	4.976947E-013	1.560769E-011	1	0.000000E+000
2	104.88193597	1.560769E-011	4.976947E-013	0	0.000000E+000
2	104.88194669	4.976947E-013	1.560769E-011	1	0.000000E+000
2	104.88250460	1.560769E-011	4.976947E-013	0	0.000000E+000
2	104.88255027	4.976947E-013	1.560769E-011	1	0.000000E+000
2	104.88428312	1.560769E-011	4.976947E-013	0	0.000000E+000
2	104.88433642	4.976947E-013	1.560769E-011	1	0.000000E+000
2	104.88477531	1.560769E-011	4.976947E-013	0	0.000000E+000
2	104.94082955	4.976947E-013	1.560769E-011	1	0.000000E+000
2	104.94090539	1.560769E-011	4.976947E-013	0	0.000000E+000
2	104.94093517	4.976947E-013	1.560769E-011	1	0.000000E+000
2	104.94372259	1.560769E-011	4.976947E-013	0	0.000000E+000
2	104.94377456	4.976947E-013	1.560769E-011	1	0.000000E+000
2	104.94436267	1.560769E-011	4.976947E-013	0	0.000000E+000
2	104.94438772	4.976947E-013	1.560769E-011	1	0.000000E+000
2	104.94671160	1.560769E-011	4.976947E-013	0	0.000000E+000
2	104.94700733	4.976947E-013	1.560769E-011	1	0.000000E+000
2	104.94737754	1.560769E-011	4.976947E-013	0	0.000000E+000
2	104.99507373	4.976947E-013	1.560769E-011	1	0.000000E+000
2	104.99633038	1.560769E-011	4.976947E-013	0	0.000000E+000
2	104.99652584	4.976947E-013	1.560769E-011	1	0.000000E+000
2	104.99721067	1.560769E-011	4.976947E-013	0	0.000000E+000
2	104.99802266	4.976947E-013	1.560769E-011	1	0.000000E+000
2	105.00008389	1.560769E-011	4.976947E-013	0	0.000000E+000
2	105.00011447	4.976947E-013	1.560769E-011	1	0.000000E+000
2	105.00047199	1.560769E-011	4.976947E-013	0	0.000000E+000
2	105.00049827	4.976947E-013	1.560769E-011	1	0.000000E+000
2	105.00652254	1.560769E-011	4.976947E-013	0	0.000000E+000
2	105.00655023	4.976947E-013	1.560769E-011	1	0.000000E+000
2	105.00706625	1.560769E-011	4.976947E-013	0	0.000000E+000
2	105.00710135	4.976947E-013	1.560769E-011	1	0.000000E+000
2	105.00897911	1.560769E-011	4.976947E-013	0	0.000000E+000
2	105.00901186	4.976947E-013	1.560769E-011	1	0.000000E+000
2	105.00928123	1.560769E-011	4.976947E-013	0	0.000000E+000
2	105.00931839	4.976947E-013	1.560769E-011	1	0.000000E+000
2	105.01049040	1.560769E-011	4.976947E-013	0	0.000000E+000
2	105.01050228	4.976947E-013	1.560769E-011	1	0.000000E+000
2	105.01075817	1.560769E-011	4.976947E-013	0	0.000000E+000
2	105.01994189	4.976947E-013	1.560769E-011	1	0.000000E+000
2	105.02174516	1.560769E-011	4.976947E-013	0	0.000000E+000
2	105.02175906	4.976947E-013	1.560769E-011	1	0.000000E+000
2	105.02223253	1.560769E-011	4.976947E-013	0	0.000000E+000
2	105.02228382	4.976947E-013	1.560769E-011	1	0.000000E+000
2	105.02435344	1.560769E-011	4.976947E-013	0	0.000000E+000
2	105.02436766	4.976947E-013	1.560769E-011	1	0.000000E+000
2	105.02492122	1.560769E-011	4.976947E-013	0	0.000000E+000
2	105.02494443	4.976947E-013	1.560769E-011	1	0.000000E+000
2	105.02557427	1.560769E-011	4.976947E-013	0	0.000000E+000
2	105.02561881	4.976947E-013	1.560769E-011	1	0.000000E+000
2	105.02745385	1.560769E-011	4.976947E-013	0	0.000000E+000
2	105.02747209	4.976947E-013	1.560769E-011	1	0.000000E+000
2	105.02868997	1.560769E-011	4.976947E-013	0	0.000000E+000
2	105.02895567	4.976947E-013	1.560769E-011	1	0.000000E+000
2	105.02914857	1.560769E-011	4.976947E-013	0	0.000000E+000
2	105.02918326	4.976947E-013	1.560769E-011	1	0.000000E+000
2	105.03002597	1.560769E-011	4.976947E-013	0	0.000000E+000
2	105.03006300	4.976947E-013	1.560769E-011	1	0.000000E+000
2	105.03091217	1.560769E-011	4.976947E-013	0	0.000000E+000
2	105.03094735	4.976947E-013	1.560769E-011	1	0.000000E+000
2	105.03096754	1.560769E-011	4.976947E-013	0	0.000000E+000
2	105.03109722	4.976947E-013	1.560769E-011	1	0.000000E+000
2	105.03366554	1.560769E-011	4.976947E-013	0	0.000000E+000
2	105.03367737	4.976947E-013	1.560769E-011	1	0.000000E+000
2	105.03424787	1.560769E-011	4.976947E-013	0	0.000000E+000
2	105.03427988	4.976947E-013	1.560769E-011	1	0.000000E+000
2	105.03510959	1.560769E-011	4.976947E-013	0	0.000000E+000
3	0.04993344	1.113469E-013	1.522135E-011	1	0.000000E+000
3	0.04997582	1.522135E-011	1.113469E-013	0	0.000000E+000
3	0.05000782	1.113469E-013	1.522135E-011	1	0.000000E+000
3	0.05022875	1.522135E-011	1.113469E-013	0	0.000000E+000
3	0.05026224	1.113469E-013	1.522135E-011	1	0.000000E+000
3	0.05097333	1.522135E-011	1.113469E-013	0	0.000000E+000
3	0.05100777	1.113469E-013	1.522135E-011	1	0.000000E+000
3	0.05137715	1.522135E-011	1.113469E-013	0	0.000000E+000
3	0.05140916	1.113469E-013	1.522135E-011	1	0.000000E+000
3	0.05168576	1.522135E-011	1.113469E-013	0	0.000000E+000
3	0.05219961	1.113469E-013	1.522135E-011	1	0.000000E+000
3	0.05225701	1.522135E-011	1.113469E-013	0	0.000000E+000
3	0.05352736	1.113469E-013	1.522135E-011	1	0.000000E+000
3	0.05450653	1.522135E-011	1.113469E-013	0	0.000000E+000
3	0.05452226	1.113469E-013	1.522135E-011	1	0.000000E+000
3	0.05619484	1.522135E-011	1.113469E-013	0	0.000000E+000
3	0.05642466	1.113469E-013	1.522135E-011	1	0.000000E+000
3	0.05975273	1.522135E-011	1.113469E-013	0	0.000000E+000
3	0.05977439	1.113469E-013	1.522135E-011	1	0.000000E+000
3	0.06008754	1.522135E-011	1.113469E-013	0	0.000000E+000
3	0.06020945	1.113469E-013	1.522135E-011	1	0.000000E+000
3	0.06052182	1.522135E-011	1.113469E-013	0	0.000000E+000
3	0.06057189	1.113469E-013	1.522135E-011	1	0.000000E+000
3	0.06097286	1.522135E-011	1.113469E-013	0	0.000000E+000
3	0.06101235	1.113469E-013	1.522135E-011	1	0.000000E+000
3	0.06313277	1.522135E-011	1.113469E-013	0	0.000000E+000
3	0.06337862	1.113469E-013	1.522135E-011	1	0.000000E+000
3	0.06339943	1.522135E-011	1.113469E-013	0	0.000000E+000
3	0.06368573	1.113469E-013	1.522135E-011	1	0.000000E+000
3	0.06392929	1.522135E-011	1.113469E-013	0	0.000000E+000
3	0.06566424	1.113469E-013	1.522135E-011	1	0.000000E+000
3	0.06701545	1.522135E-011	1.113469E-013	0	0.000000E+000
3	0.06869432	1.113469E-013	1.522135E-011	1	0.000000E+000
3	0.06977432	1.522135E-011	1.113469E-013	0	0.000000E+000
3	0.06980289	1.113469E-013	1.522135E-011	1	0.000000E+000
3	0.06987789	1.522135E-011	1.113469E-013	0	0.000000E+000
3	0.07047963	1.113469E-013	1.522135E-011	1	0.000000E+000
3	0.07078111	1.522135E-011	1.113469E-013	0	0.000000E+000
3	0.07080257	1.113469E-013	1.522135E-011	1	0.000000E+000
3	0.07179832	1.522135E-011	1.113469E-013	0	0.000000E+000
3	0.07196606	1.113469E-013	1.522135E-011	1	0.000000E+000
3	0.07256919	1.522135E-011	1.113469E-013	0	0.000000E+000
3	0.07259972	1.113469E-013	1.522135E-011	1	0.000000E+000
3	0.07425939	1.522135E-011	1.113469E-013	0	0.000000E+000
3	0.07429714	1.113469E-013	1.522135E-011	1	0.000000E+000
3	0.07533100	1.522135E-011	1.113469E-013	0	0.000000E+000
3	0.07535802	1.113469E-013	1.522135E-011	1	0.000000E+000
3	0.07675111	1.522135E-011	1.113469E-013	0	0.000000E+000
3	0.07739804	1.113469E-013	1.522135E-011	1	0.000000E+000
3	0.07790416	1.522135E-011	1.113469E-013	0	0.000000E+000
3	0.07793571	1.113469E-013	1.522135E-011	1	0.000000E+000
3	0.07942061	1.522135E-011	1.113469E-013	0	0.000000E+000
3	0.08112855	1.113469E-013	1.522135E-011	1	0.000000E+000
3	0.08138437	1.522135E-011	1.113469E-013	0	0.000000E+000
3	0.08142893	1.113469E-013	1.522135E-011	1	0.000000E+000
3	0.08154694	1.522135E-011	1.113469E-013	0	0.000000E+000
3	0.08156395	1.113469E-013	1.522135E-011	1	0.000000E+000
3	0.08273299	1.522135E-011	1.113469E-013	0	0.000000E+000
3	0.08371480	1.113469E-013	1.522135E-011	1	0.000000E+000
3	0.08395028	1.522135E-011	1.113469E-013	0	0.000000E+000
3	0.08397706	1.113469E-013	1.522135E-011	1	0.000000E+000
3	0.08474864	1.522135E-011	1.113469E-013	0	0.000000E+000
3	0.08476435	1.113469E-013	1.522135E-011	1	0.000000E+000
3	0.08636853	1.522135E-011	1.113469E-013	0	0.000000E+000
4	6.27750840	8.032546E-013	1.591325E-011	1	0.000000E+000
4	6.27966202	1.591325E-011	8.032546E-013	0	0.000000E+000
4	6.27970972	8.032546E-013	1.591325E-011	1	0.000000E+000
4	6.28177313	1.591325E-011	8.032546E-013	0	0.000000E+000
4	6.28180958	8.032546E-013	1.591325E-011	1	0.000000E+000
4	6.28187220	1.591325E-011	8.032546E-013	0	0.000000E+000
4	6.28237620	8.032546E-013	1.591325E-011	1	0.000000E+000
4	6.28356774	1.591325E-011	8.032546E-013	0	0.000000E+000
4	6.28359775	8.032546E-013	1.591325E-011	1	0.000000E+000
4	6.28478119	1.591325E-011	8.032546E-013	0	0.000000E+000
4	6.28481230	8.032546E-013	1.591325E-011	1	0.000000E+000
4	6.28585191	1.591325E-011	8.032546E-013	0	0.000000E+000
4	6.28613294	8.032546E-013	1.591325E-011	1	0.000000E+000
4	6.28824970	1.591325E-011	8.032546E-013	0	0.000000E+000
4	6.28830217	8.032546E-013	1.591325E-011	1	0.000000E+000
4	6.28839951	1.591325E-011	8.032546E-013	0	0.000000E+000
4	6.28843967	8.032546E-013	1.591325E-011	1	0.000000E+000
4	6.28969991	1.591325E-011	8.032546E-013	0	0.000000E+000
4	6.28974368	8.032546E-013	1.591325E-011	1	0.000000E+000
4	6.29150739	1.591325E-011	8.032546E-013	0	0.000000E+000
4	6.29154116	8.032546E-013	1.591325E-011	1	0.000000E+000
4	6.29354241	1.591325E-011	8.032546E-013	0	0.000000E+000
4	6.29359310	8.032546E-013	1.591325E-011	1	0.000000E+000
4	6.29410958	1.591325E-011	8.032546E-013	0	0.000000E+000
4	6.29411658	8.032546E-013	1.591325E-011	1	0.000000E+000
4	6.29565355	1.591325E-011	8.032546E-013	0	0.000000E+000
4	6.29566903	8.032546E-013	1.591325E-011	1	0.000000E+000
4	6.29596263	1.591325E-011	8.032546E-013	0	0.000000E+000
4	6.29599629	8.032546E-013	1.591325E-011	1	0.000000E+000
4	6.29631257	1.591325E-011	8.032546E-013	0	0.000000E+000
4	6.29651276	8.032546E-013	1.591325E-011	1	0.000000E+000
4	6.29693687	1.591325E-011	8.032546E-013	0	0.000000E+000
4	6.29695104	8.032546E-013	1.591325E-011	1	0.000000E+000
4	6.29701940	1.591325E-011	8.032546E-013	0	0.000000E+000
4	6.29704940	8.032546E-013	1.591325E-011	1	0.000000E+000
4	6.29933447	1.591325E-011	8.032546E-013	0	0.000000E+000
4	6.29937216	8.032546E-013	1.591325E-011	1	0.000000E+000
4	6.30007351	1.591325E-011	8.032546E-013	0	0.000000E+000
4	6.30009415	8.032546E-013	1.591325E-011	1	0.000000E+000
4	6.30033827	1.591325E-011	8.032546E-013	0	0.000000E+000
4	6.30037365	8.032546E-013	1.591325E-011	1	0.000000E+000
4	6.30122203	1.591325E-011	8.032546E-013	0	0.000000E+000
4	6.30126141	8.032546E-013	1.591325E-011	1	0.000000E+000
4	6.30363470	1.591325E-011	8.032546E-013	0	0.000000E+000
4	6.30365388	8.032546E-013	1.591325E-011	1	0.000000E+000
4	6.30444311	1.591325E-011	8.032546E-013	0	0.000000E+000
4	6.30503422	8.032546E-013	1.591325E-011	1	0.000000E+000
4	6.30525202	1.591325E-011	8.032546E-013	0	0.000000E+000
4	6.30527947	8.032546E-013	1.591325E-011	1	0.000000E+000
4	6.30599446	1.591325E-011	8.032546E-013	0	0.000000E+000
4	6.30609132	8.032546E-013	1.591325E-011	1	0.000000E+000
4	6.30723689	1.591325E-011	8.032546E-013	0	0.000000E+000
4	6.62744952	5.723216E-013	1.568232E-011	1	0.000000E+000
4	6.62768384	1.568232E-011	5.723216E-013	0	0.000000E+000
4	6.62769811	5.723216E-013	1.568232E-011	1	0.000000E+000
4	6.62852860	1.568232E-011	5.723216E-013	0	0.000000E+000
4	6.62858689	5.723216E-013	1.568232E-011	1	0.000000E+000
4	6.62861798	1.568232E-011	5.723216E-013	0	0.000000E+000
4	6.62867355	5.723216E-013	1.568232E-011	1	0.000000E+000
4	6.63127568	1.568232E-011	5.723216E-013	0	0.000000E+000
4	6.63128468	5.723216E-013	1.568232E-011	1	0.000000E+000
4	6.63223328	1.568232E-011	5.723216E-013	0	0.000000E+000
4	6.63241611	5.723216E-013	1.568232E-011	1	0.000000E+000
4	6.63445810	1.568232E-011	5.723216E-013	0	0.000000E+000
4	6.63448943	5.723216E-013	1.568232E-011	1	0.000000E+000
4	6.63522990	1.568232E-011	5.723216E-013	0	0.000000E+000
4	6.63526086	5.723216E-013	1.568232E-011	1	0.000000E+000
4	6.63690204	1.568232E-011	5.723216E-013	0	0.000000E+000
4	6.63693511	5.723216E-013	1.568232E-011	1	0.000000E+000
4	6.63773951	1.568232E-011	5.723216E-013	0	0.000000E+000
4	6.63776147	5.723216E-013	1.568232E-011	1	0.000000E+000
4	6.63972183	1.568232E-011	5.723216E-013	0	0.000000E+000
4	6.64028444	5.723216E-013	1.568232E-011	1	0.000000E+000
4	6.64062304	1.568232E-011	5.723216E-013	0	0.000000E+000
4	6.64065067	5.723216E-013	1.568232E-011	1	0.000000E+000
4	6.64086913	1.568232E-011	5.723216E-013	0	0.000000E+000
4	6.64088791	5.723216E-013	1.568232E-011	1	0.000000E+000
4	6.64163114	1.568232E-011	5.723216E-013	0	0.000000E+000
4	6.64167884	5.723216E-013	1.568232E-011	1	0.000000E+000
4	6.64173545	1.568232E-011	5.723216E-013	0	0.000000E+000
4	6.65128644	5.723216E-013	1.568232E-011	1	0.000000E+000
4	6.65204543	1.568232E-011	5.723216E-013	0	0.000000E+000
4	6.65209343	5.723216E-013	1.568232E-011	1	0.000000E+000
4	6.65223291	1.568232E-011	5.723216E-013	0	0.000000E+000
4	6.65226864	5.723216E-013	1.568232E-011	1	0.000000E+000
4	6.65254839	1.568232E-011	5.723216E-013	0	0.000000E+000
4	6.65257195	5.723216E-013	1.568232E-011	1	0.000000E+000
4	6.65291973	1.568232E-011	5.723216E-013	0	0.000000E+000
4	6.65331703	5.723216E-013	1.568232E-011	1	0.000000E+000
4	6.65540897	1.568232E-011	5.723216E-013	0	0.000000E+000
4	6.65546577	5.723216E-013	1.568232E-011	1	0.000000E+000
4	6.65638874	1.568232E-011	5.723216E-013	0	0.000000E+000
4	6.65653317	5.723216E-013	1.568232E-011	1	0.000000E+000
4	6.65742347	1.568232E-011	5.723216E-013	0	0.000000E+000
4	6.65746032	5.723216E-013	1.568232E-011	1	0.000000E+000
4	6.65800338	1.568232E-011	5.723216E-013	0	0.000000E+000
4	6.65809979	5.723216E-013	1.568232E-011	1	0.000000E+000
4	6.65902750	1.568232E-011	5.723216E-013	0	0.000000E+000
4	7.97216480	6.462098E-013	1.575621E-011	1	0.000000E+000
4	7.97450698	1.575621E-011	6.462098E-013	0	0.000000E+000
4	7.97454588	6.462098E-013	1.575621E-011	1	0.000000E+000
4	7.97466704	1.575621E-011	6.462098E-013	0	0.000000E+000
4	7.97490013	6.462098E-013	1.575621E-011	1	0.000000E+000
4	7.97497267	1.575621E-011	6.462098E-013	0	0.000000E+000
4	7.97679270	6.462098E-013	1.575621E-011	1	0.000000E+000
4	7.97939915	1.575621E-011	6.462098E-013	0	0.000000E+000
4	7.98060451	6.462098E-013	1.575621E-011	1	0.000000E+000
4	7.98108740	1.575621E-011	6.462098E-013	0	0.000000E+000
4	7.98145763	6.462098E-013	1.575621E-011	1	0.000000E+000
4	7.98178359	1.575621E-011	6.462098E-013	0	0.000000E+000
4	7.98204380	6.462098E-013	1.575621E-011	1	0.000000E+000
4	7.98335740	1.575621E-011	6.462098E-013	0	0.000000E+000
4	7.98338974	6.462098E-013	1.575621E-011	1	0.000000E+000
4	7.98377908	1.575621E-011	6.462098E-013	0	0.000000E+000
4	7.98387523	6.462098E-013	1.575621E-011	1	0.000000E+000
4	7.98452480	1.575621E-011	6.462098E-013	0	0.000000E+000
4	7.98461231	6.462098E-013	1.575621E-011	1	0.000000E+000
4	7.98602657	1.575621E-011	6.462098E-013	0	0.000000E+000
4	7.98604232	6.462098E-013	1.575621E-011	1	0.000000E+000
4	7.98640051	1.575621E-011	6.462098E-013	0	0.000000E+000
4	7.98644220	6.462098E-013	1.575621E-011	1	0.000000E+000
4	7.98688573	1.575621E-011	6.462098E-013	0	0.000000E+000
4	7.98690139	6.462098E-013	1.575621E-011	1	0.000000E+000
4	7.98737700	1.575621E-011	6.462098E-013	0	0.000000E+000
4	7.98751260	6.462098E-013	1.575621E-011	1	0.000000E+000
4	7.98753978	1.575621E-011	6.462098E-013	0	0.000000E+000
4	7.98756368	6.462098E-013	1.575621E-011	1	0.000000E+000
4	7.98808824	1.575621E-011	6.462098E-013	0	0.000000E+000
4	7.98810915	6.462098E-013	1.575621E-011	1	0.000000E+000
4	7.98832474	1.575621E-011	6.462098E-013	0	0.000000E+000
4	7.98834892	6.462098E-013	1.575621E-011	1	0.000000E+000
4	7.98920699	1.575621E-011	6.462098E-013	0	0.000000E+000
4	7.98921815	6.462098E-013	1.575621E-011	1	0.000000E+000
4	7.98941520	1.575621E-011	6.462098E-013	0	0.000000E+000
4	7.98943210	6.462098E-013	1.575621E-011	1	0.000000E+000
4	7.98973861	1.575621E-011	6.462098E-013	0	0.000000E+000
4	7.98975887	6.462098E-013	1.575621E-011	1	0.000000E+000
4	7.98986949	1.575621E-011	6.462098E-013	0	0.000000E+000
4	7.98997656	6.462098E-013	1.575621E-011	1	0.000000E+000
4	7.99032737	1.575621E-011	6.462098E-013	0	0.000000E+000
4	7.99033524	6.462098E-013	1.575621E-011	1	0.000000E+000
4	7.99256282	1.575621E-011	6.462098E-013	0	0.000000E+000
4	7.99353715	6.462098E-013	1.575621E-011	1	0.000000E+000
4	7.99413613	1.575621E-011	6.462098E-013	0	0.000000E+000
4	7.99504428	6.462098E-013	1.575621E-011	1	0.000000E+000
4	7.99512742	1.575621E-011	6.462098E-013	0	0.000000E+000
4	7.99517659	6.462098E-013	1.575621E-011	1	0.000000E+000
4	7.99539141	1.575621E-011	6.462098E-013	0	0.000000E+000
4	7.99541800	6.462098E-013	1.575621E-011	1	0.000000E+000
4	7.99574737	1.575621E-011	6.462098E-013	0	0.000000E+000
4	7.99622127	6.462098E-013	1.575621E-011	1	0.000000E+000
4	7.99654805	1.575621E-011	6.462098E-013	0	0.000000E+000
4	7.99788499	6.462098E-013	1.575621E-011	1	0.000000E+000
4	7.99795637	1.575621E-011	6.462098E-013	0	0.000000E+000
4	7.99797090	6.462098E-013	1.575621E-011	1	0.000000E+000
4	8.00223536	1.575621E-011	6.462098E-013	0	0.000000E+000
4	8.00225755	6.462098E-013	1.575621E-011	1	0.000000E+000
4	8.00512154	1.575621E-011	6.462098E-013	0	0.000000E+000
4	8.00513612	6.462098E-013	1.575621E-011	1	0.000000E+000
4	8.00563705	1.575621E-011	6.462098E-013	0	0.000000E+000
4	8.00566585	6.462098E-013	1.575621E-011	1	0.000000E+000
4	8.00596113	1.575621E-011	6.462098E-013	0	0.000000E+000
4	8.00596935	6.462098E-013	1.575621E-011	1	0.000000E+000
4	8.00904077	1.575621E-011	6.462098E-013	0	0.000000E+000
4	8.00908917	6.462098E-013	1.575621E-011	1	0.000000E+000
4	8.01008587	1.575621E-011	6.462098E-013	0	0.000000E+000
4	8.01010445	6.462098E-013	1.575621E-011	1	0.000000E+000
4	8.01015290	1.575621E-011	6.462098E-013	0	0.000000E+000
4	8.17794279	1.086144E-012	1.619614E-011	1	0.000000E+000
4	8.17794400	1.619614E-011	1.086144E-012	0	0.000000E+000
4	8.17794600	1.086144E-012	1.619614E-011	1	0.000000E+000
4	8.17841313	1.619614E-011	1.086144E-012	0	0.000000E+000
4	8.17845974	1.086144E-012	1.619614E-011	1	0.000000E+000
4	8.18132106	1.619614E-011	1.086144E-012	0	0.000000E+000
4	8.18169306	1.086144E-012	1.619614E-011	1	0.000000E+000
4	8.18213584	1.619614E-011	1.086144E-012	0	0.000000E+000
4	8.18216448	1.086144E-012	1.619614E-011	1	0.000000E+000
4	8.18245557	1.619614E-011	1.086144E-012	0	0.000000E+000
4	8.18249397	1.086144E-012	1.619614E-011	1	0.000000E+000
4	8.18251445	1.619614E-011	1.086144E-012	0	0.000000E+000
4	8.18258695	1.086144E-012	1.619614E-011	1	0.000000E+000
4	8.18291660	1.619614E-011	1.086144E-012	0	0.000000E+000
4	8.18292232	1.086144E-012	1.619614E-011	1	0.000000E+000
4	8.18365091	1.619614E-011	1.086144E-012	0	0.000000E+000
4	8.18398576	1.086144E-012	1.619614E-011	1	0.000000E+000
4	8.18436881	1.619614E-011	1.086144E-012	0	0.000000E+000
4	8.18437759	1.086144E-012	1.619614E-011	1	0.000000E+000
4	8.18513367	1.619614E-011	1.086144E-012	0	0.000000E+000
4	8.18517558	1.086144E-012	1.619614E-011	1	0.000000E+000
4	8.18608211	1.619614E-011	1.086144E-012	0	0.000000E+000
4	14.13598742	8.059396E-013	1.591594E-011	1	0.000000E+000
4	14.13740327	1.591594E-011	8.059396E-013	0	0.000000E+000
4	14.13743174	8.059396E-013	1.591594E-011	1	0.000000E+000
4	14.13744978	1.591594E-011	8.059396E-013	0	0.000000E+000
4	14.13759982	8.059396E-013	1.591594E-011	1	0.000000E+000
4	14.13899691	1.591594E-011	8.059396E-013	0	0.000000E+000
4	14.13902152	8.059396E-013	1.591594E-011	1	0.000000E+000
4	14.13909813	1.591594E-011	8.059396E-013	0	0.000000E+000
4	14.13938084	8.059396E-013	1.591594E-011	1	0.000000E+000
4	14.13941920	1.591594E-011	8.059396E-013	0	0.000000E+000
4	14.13944596	8.059396E-013	1.591594E-011	1	0.000000E+000
4	14.14005143	1.591594E-011	8.059396E-013	0	0.000000E+000
4	14.14012110	8.059396E-013	1.591594E-011	1	0.000000E+000
4	14.14123567	1.591594E-011	8.059396E-013	0	0.000000E+000
4	14.14126797	8.059396E-013	1.591594E-011	1	0.000000E+000
4	14.14567111	1.591594E-011	8.059396E-013	0	0.000000E+000
4	14.14567717	8.059396E-013	1.591594E-011	1	0.000000E+000
4	14.14622820	1.591594E-011	8.059396E-013	0	0.000000E+000
4	14.14624825	8.059396E-013	1.591594E-011	1	0.000000E+000
4	14.14781908	1.591594E-011	8.059396E-013	0	0.000000E+000
4	14.14783554	8.059396E-013	1.591594E-011	1	0.000000E+000
4	14.14902685	1.591594E-011	8.059396E-013	0	0.000000E+000
4	14.14909320	8.059396E-013	1.591594E-011	1	0.000000E+000
4	14.14916416	1.591594E-011	8.059396E-013	0	0.000000E+000
4	14.14927407	8.059396E-013	1.591594E-011	1	0.000000E+000
4	14.15151878	1.591594E-011	8.059396E-013	0	0.000000E+000
4	14.15173703	8.059396E-013	1.591594E-011	1	0.000000E+000
4	14.15350083	1.591594E-011	8.059396E-013	0	0.000000E+000
4	14.15358409	8.059396E-013	1.591594E-011	1	0.000000E+000
4	14.15597588	1.591594E-011	8.059396E-013	0	0.000000E+000
4	14.15602424	8.059396E-013	1.591594E-011	1	0.000000E+000
4	14.15623891	1.591594E-011	8.059396E-013	0	0.000000E+000
4	14.15654457	8.059396E-013	1.591594E-011	1	0.000000E+000
4	14.16149449	1.591594E-011	8.059396E-013	0	0.000000E+000
4	14.16152869	8.059396E-013	1.591594E-011	1	0.000000E+000
4	14.16247513	1.591594E-011	8.059396E-013	0	0.000000E+000
4	14.16262085	8.059396E-013	1.591594E-011	1	0.000000E+000
4	14.16283130	1.591594E-011	8.059396E-013	0	0.000000E+000
4	14.16288740	8.059396E-013	1.591594E-011	1	0.000000E+000
4	14.16318710	1.591594E-011	8.059396E-013	0	0.000000E+000
4	14.16335402	8.059396E-013	1.591594E-011	1	0.000000E+000
4	14.16390540	1.591594E-011	8.059396E-013	0	0.000000E+000
4	14.16459263	8.059396E-013	1.591594E-011	1	0.000000E+000
4	14.16554866	1.591594E-011	8.059396E-013	0	0.000000E+000
4	14.16560929	8.059396E-013	1.591594E-011	1	0.000000E+000
4	14.16679472	1.591594E-011	8.059396E-013	0	0.000000E+000
4	14.16931575	8.059396E-013	1.591594E-011	1	0.000000E+000
4	14.17010255	1.591594E-011	8.059396E-013	0	0.000000E+000
4	14.17033775	8.059396E-013	1.591594E-011	1	0.000000E+000
4	14.17038415	1.591594E-011	8.059396E-013	0	0.000000E+000
4	14.17040202	8.059396E-013	1.591594E-011	1	0.000000E+000
4	14.17291370	1.591594E-011	8.059396E-013	0	0.000000E+000
4	14.17294207	8.059396E-013	1.591594E-011	1	0.000000E+000
4	14.17399422	1.591594E-011	8.059396E-013	0	0.000000E+000
4	14.17422176	8.059396E-013	1.591594E-011	1	0.000000E+000
4	14.17496799	1.591594E-011	8.059396E-013	0	0.000000E+000
4	14.17518025	8.059396E-013	1.591594E-011	1	0.000000E+000
4	14.17546602	1.591594E-011	8.059396E-013	0	0.000000E+000
4	18.42091606	1.085570E-012	1.619557E-011	1	0.000000E+000
4	18.42458121	1.619557E-011	1.085570E-012	0	0.000000E+000
4	18.42463825	1.085570E-012	1.619557E-011	1	0.000000E+000
4	18.42478374	1.619557E-011	1.085570E-012	0	0.000000E+000
4	18.42493808	1.085570E-012	1.619557E-011	1	0.000000E+000
4	18.42625944	1.619557E-011	1.085570E-012	0	0.000000E+000
4	18.42651647	1.085570E-012	1.619557E-011	1	0.000000E+000
4	18.42916244	1.619557E-011	1.085570E-012	0	0.000000E+000
4	18.42922065	1.085570E-012	1.619557E-011	1	0.000000E+000
4	18.42948209	1.619557E-011	1.085570E-012	0	0.000000E+000
4	18.42998964	1.085570E-012	1.619557E-011	1	0.000000E+000
4	18.43003977	1.619557E-011	1.085570E-012	0	0.000000E+000
4	18.43090763	1.085570E-012	1.619557E-011	1	0.000000E+000
4	18.43093268	1.619557E-011	1.085570E-012	0	0.000000E+000
4	18.43095111	1.085570E-012	1.619557E-011	1	0.000000E+000
4	18.43210796	1.619557E-011	1.085570E-012	0	0.000000E+000
4	18.43213552	1.085570E-012	1.619557E-011	1	0.000000E+000
4	18.43228577	1.619557E-011	1.085570E-012	0	0.000000E+000
4	18.43288240	1.085570E-012	1.619557E-011	1	0.000000E+000
4	18.43313532	1.619557E-011	1.085570E-012	0	0.000000E+000
4	18.43321354	1.085570E-012	1.619557E-011	1	0.000000E+000
4	18.43379321	1.619557E-011	1.085570E-012	0	0.000000E+000
4	18.43381759	1.085570E-012	1.619557E-011	1	0.000000E+000
4	18.43482710	1.619557E-011	1.085570E-012	0	0.000000E+000
4	18.43487813	1.085570E-012	1.619557E-011	1	0.000000E+000
4	18.43599592	1.619557E-011	1.085570E-012	0	0.000000E+000
4	19.41877168	9.034714E-013	1.601347E-011	1	0.000000E+000
4	19.41877200	1.601347E-011	9.034714E-013	0	0.000000E+000
4	19.41877401	9.034714E-013	1.601347E-011	1	0.000000E+000
4	19.41948116	1.601347E-011	9.034714E-013	0	0.000000E+000
4	19.41950862	9.034714E-013	1.601347E-011	1	0.000000E+000
4	19.42019395	1.601347E-011	9.034714E-013	0	0.000000E+000
4	19.42078125	9.034714E-013	1.601347E-011	1	0.000000E+000
4	19.42163050	1.601347E-011	9.034714E-013	0	0.000000E+000
4	19.42166833	9.034714E-013	1.601347E-011	1	0.000000E+000
4	19.42367228	1.601347E-011	9.034714E-013	0	0.000000E+000
4	19.42370442	9.034714E-013	1.601347E-011	1	0.000000E+000
4	19.42899094	1.601347E-011	9.034714E-013	0	0.000000E+000
4	19.42906535	9.034714E-013	1.601347E-011	1	0.000000E+000
4	19.43011758	1.601347E-011	9.034714E-013	0	0.000000E+000
4	19.43039172	9.034714E-013	1.601347E-011	1	0.000000E+000
4	19.43086544	1.601347E-011	9.034714E-013	0	0.000000E+000
4	19.43171254	9.034714E-013	1.601347E-011	1	0.000000E+000
4	19.43179136	1.601347E-011	9.034714E-013	0	0.000000E+000
4	19.43186494	9.034714E-013	1.601347E-011	1	0.000000E+000
4	19.43211334	1.601347E-011	9.034714E-013	0	0.000000E+000
4	19.43216823	9.034714E-013	1.601347E-011	1	0.000000E+000
4	19.43279224	1.601347E-011	9.034714E-013	0	0.000000E+000
4	19.43281381	9.034714E-013	1.601347E-011	1	0.000000E+000
4	19.43328301	1.601347E-011	9.034714E-013	0	0.000000E+000
4	19.43336753	9.034714E-013	1.601347E-011	1	0.000000E+000
4	19.43438526	1.601347E-011	9.034714E-013	0	0.000000E+000
4	19.43439170	9.034714E-013	1.601347E-011	1	0.000000E+000
4	19.43493925	1.601347E-011	9.034714E-013	0	0.000000E+000
4	19.43589040	9.034714E-013	1.601347E-011	1	0.000000E+000
4	19.43626477	1.601347E-011	9.034714E-013	0	0.000000E+000
4	19.43630387	9.034714E-013	1.601347E-011	1	0.000000E+000
4	19.43655033	1.601347E-011	9.034714E-013	0	0.000000E+000
4	19.43662325	9.034714E-013	1.601347E-011	1	0.000000E+000
4	19.43795119	1.601347E-011	9.034714E-013	0	0.000000E+000
4	19.43797986	9.034714E-013	1.601347E-011	1	0.000000E+000
4	19.44111943	1.601347E-011	9.034714E-013	0	0.000000E+000
4	19.44115460	9.034714E-013	1.601347E-011	1	0.000000E+000
4	19.44161764	1.601347E-011	9.034714E-013	0	0.000000E+000
4	19.44163477	9.034714E-013	1.601347E-011	1	0.000000E+000
4	19.44176322	1.601347E-011	9.034714E-013	0	0.000000E+000
4	19.44187409	9.034714E-013	1.601347E-011	1	0.000000E+000
4	19.44189656	1.601347E-011	9.034714E-013	0	0.000000E+000
4	19.44192001	9.034714E-013	1.601347E-011	1	0.000000E+000
4	19.44249702	1.601347E-011	9.034714E-013	0	0.000000E+000
4	19.44251392	9.034714E-013	1.601347E-011	1	0.000000E+000
4	19.44352343	1.601347E-011	9.034714E-013	0	0.000000E+000
4	19.44355151	9.034714E-013	1.601347E-011	1	0.000000E+000
4	19.44371418	1.601347E-011	9.034714E-013	0	0.000000E+000
4	19.44389278	9.034714E-013	1.601347E-011	1	0.000000E+000
4	19.44509667	1.601347E-011	9.034714E-013	0	0.000000E+000
4	19.44512972	9.034714E-013	1.601347E-011	1	0.000000E+000
4	19.44908262	1.601347E-011	9.034714E-013	0	0.000000E+000
4	19.45002970	9.034714E-013	1.601347E-011	1	0.000000E+000
4	19.45070829	1.601347E-011	9.034714E-013	0	0.000000E+000
4	19.45074070	9.034714E-013	1.601347E-011	1	0.000000E+000
4	19.45083003	1.601347E-011	9.034714E-013	0	0.000000E+000
4	19.45111031	9.034714E-013	1.601347E-011	1	0.000000E+000
4	19.45225558	1.601347E-011	9.034714E-013	0	0.000000E+000
4	19.45227185	9.034714E-013	1.601347E-011	1	0.000000E+000
4	19.45235352	1.601347E-011	9.034714E-013	0	0.000000E+000
4	19.45240131	9.034714E-013	1.601347E-011	1	0.000000E+000
4	19.45384349	1.601347E-011	9.034714E-013	0	0.000000E+000
4	19.45386571	9.034714E-013	1.601347E-011	1	0.000000E+000
4	19.45465027	1.601347E-011	9.034714E-013	0	0.000000E+000
4	19.45467755	9.034714E-013	1.601347E-011	1	0.000000E+000
4	19.45535576	1.601347E-011	9.034714E-013	0	0.000000E+000
4	19.45538497	9.034714E-013	1.601347E-011	1	0.000000E+000
4	19.45578949	1.601347E-011	9.034714E-013	0	0.000000E+000
4	19.45584647	9.034714E-013	1.601347E-011	1	0.000000E+000
4	19.45598258	1.601347E-011	9.034714E-013	0	0.000000E+000
4	19.46084793	9.034714E-013	1.601347E-011	1	0.000000E+000
4	19.46100144	1.601347E-011	9.034714E-013	0	0.000000E+000
4	19.46103662	9.034714E-013	1.601347E-011	1	0.000000E+000
4	19.46105624	1.601347E-011	9.034714E-013	0	0.000000E+000
4	19.46109145	9.034714E-013	1.601347E-011	1	0.000000E+000
4	19.46145171	1.601347E-011	9.034714E-013	0	0.000000E+000
4	19.46181734	9.034714E-013	1.601347E-011	1	0.000000E+000
4	19.46195854	1.601347E-011	9.034714E-013	0	0.000000E+000
4	19.46201253	9.034714E-013	1.601347E-011	1	0.000000E+000
4	19.46247122	1.601347E-011	9.034714E-013	0	0.000000E+000
4	19.46252721	9.034714E-013	1.601347E-011	1	0.000000E+000
4	19.46318148	1.601347E-011	9.034714E-013	0	0.000000E+000
4	19.46320445	9.034714E-013	1.601347E-011	1	0.000000E+000
4	19.46391069	1.601347E-011	9.034714E-013	0	0.000000E+000
4	19.46391518	9.034714E-013	1.601347E-011	1	0.000000E+000
4	19.46451678	1.601347E-011	9.034714E-013	0	0.000000E+000
4	19.46455407	9.034714E-013	1.601347E-011	1	0.000000E+000
4	19.46615507	1.601347E-011	9.034714E-013	0	0.000000E+000
4	19.46652549	9.034714E-013	1.601347E-011	1	0.000000E+000
4	19.46734273	1.601347E-011	9.034714E-013	0	0.000000E+000
4	19.46739021	9.034714E-013	1.601347E-011	1	0.000000E+000
4	19.46960392	1.601347E-011	9.034714E-013	0	0.000000E+000
4	19.46963718	9.034714E-013	1.601347E-011	1	0.000000E+000
4	19.47048840	1.601347E-011	9.034714E-013	0	0.000000E+000
4	19.47092599	9.034714E-013	1.601347E-011	1	0.000000E+000
4	19.47218312	1.601347E-011	9.034714E-013	0	0.000000E+000
4	19.47222782	9.034714E-013	1.601347E-011	1	0.000000E+000
4	19.47327983	1.601347E-011	9.034714E-013	0	0.000000E+000
4	19.47330083	9.034714E-013	1.601347E-011	1	0.000000E+000
4	19.47451753	1.601347E-011	9.034714E-013	0	0.000000E+000
4	19.47453776	9.034714E-013	1.601347E-011	1	0.000000E+000
4	19.47457008	1.601347E-011	9.034714E-013	0	0.000000E+000
4	19.47463870	9.034714E-013	1.601347E-011	1	0.000000E+000
4	19.47487577	1.601347E-011	9.034714E-013	0	0.000000E+000
4	19.47490491	9.034714E-013	1.601347E-011	1	0.000000E+000
4	19.47498372	1.601347E-011	9.034714E-013	0	0.000000E+000
4	19.47516403	9.034714E-013	1.601347E-011	1	0.000000E+000
4	19.47630273	1.601347E-011	9.034714E-013	0	0.000000E+000
4	19.47632371	9.034714E-013	1.601347E-011	1	0.000000E+000
4	19.47655150	1.601347E-011	9.034714E-013	0	0.000000E+000
4	19.47657363	9.034714E-013	1.601347E-011	1	0.000000E+000
4	19.47743129	1.601347E-011	9.034714E-013	0	0.000000E+000
4	19.47794618	9.034714E-013	1.601347E-011	1	0.000000E+000
4	19.47892750	1.601347E-011	9.034714E-013	0	0.000000E+000
4	19.47918684	9.034714E-013	1.601347E-011	1	0.000000E+000
4	19.48021229	1.601347E-011	9.034714E-013	0	0.000000E+000
4	19.48022604	9.034714E-013	1.601347E-011	1	0.000000E+000
4	19.48055284	1.601347E-011	9.034714E-013	0	0.000000E+000
4	19.48057532	9.034714E-013	1.601347E-011	1	0.000000E+000
4	19.48184071	1.601347E-011	9.034714E-013	0	0.000000E+000
4	19.48198196	9.034714E-013	1.601347E-011	1	0.000000E+000
4	19.48277304	1.601347E-011	9.034714E-013	0	0.000000E+000
4	19.68418744	6.409162E-013	1.575092E-011	1	0.000000E+000
4	19.68588760	1.575092E-011	6.409162E-013	0	0.000000E+000
4	19.68594859	6.409162E-013	1.575092E-011	1	0.000000E+000
4	19.68688679	1.575092E-011	6.409162E-013	0	0.000000E+000
4	19.68688977	6.409162E-013	1.575092E-011	1	0.000000E+000
4	19.68807809	1.575092E-011	6.409162E-013	0	0.000000E+000
4	19.68916905	6.409162E-013	1.575092E-011	1	0.000000E+000
4	19.68921137	1.575092E-011	6.409162E-013	0	0.000000E+000
4	19.68922059	6.409162E-013	1.575092E-011	1	0.000000E+000
4	19.69071948	1.575092E-011	6.409162E-013	0	0.000000E+000
4	19.69073008	6.409162E-013	1.575092E-011	1	0.000000E+000
4	19.69191646	1.575092E-011	6.409162E-013	0	0.000000E+000
4	19.69193115	6.409162E-013	1.575092E-011	1	0.000000E+000
4	19.69224339	1.575092E-011	6.409162E-013	0	0.000000E+000
4	19.69232224	6.409162E-013	1.575092E-011	1	0.000000E+000
4	19.69248780	1.575092E-011	6.409162E-013	0	0.000000E+000
4	19.69282793	6.409162E-013	1.575092E-011	1	0.000000E+000
4	19.69361584	1.575092E-011	6.409162E-013	0	0.000000E+000
4	19.69365541	6.409162E-013	1.575092E-011	1	0.000000E+000
4	19.69395697	1.575092E-011	6.409162E-013	0	0.000000E+000
4	19.69396655	6.409162E-013	1.575092E-011	1	0.000000E+000
4	19.69607653	1.575092E-011	6.409162E-013	0	0.000000E+000
4	19.69618999	6.409162E-013	1.575092E-011	1	0.000000E+000
4	19.69762340	1.575092E-011	6.409162E-013	0	0.000000E+000
4	19.69765644	6.409162E-013	1.575092E-011	1	0.000000E+000
4	19.69788260	1.575092E-011	6.409162E-013	0	0.000000E+000
4	19.69793379	6.409162E-013	1.575092E-011	1	0.000000E+000
4	19.70007032	1.575092E-011	6.409162E-013	0	0.000000E+000
4	19.70008317	6.409162E-013	1.575092E-011	1	0.000000E+000
4	19.70023584	1.575092E-011	6.409162E-013	0	0.000000E+000
4	19.70026170	6.409162E-013	1.575092E-011	1	0.000000E+000
4	19.70034105	1.575092E-011	6.409162E-013	0	0.000000E+000
4	19.70041743	6.409162E-013	1.575092E-011	1	0.000000E+000
4	19.70055737	1.575092E-011	6.409162E-013	0	0.000000E+000
4	19.70065839	6.409162E-013	1.575092E-011	1	0.000000E+000
4	19.70114759	1.575092E-011	6.409162E-013	0	0.000000E+000
4	19.70303827	6.409162E-013	1.575092E-011	1	0.000000E+000
4	19.70413924	1.575092E-011	6.409162E-013	0	0.000000E+000
4	19.70418514	6.409162E-013	1.575092E-011	1	0.000000E+000
4	19.70853991	1.575092E-011	6.409162E-013	0	0.000000E+000
4	19.70860934	6.409162E-013	1.575092E-011	1	0.000000E+000
4	19.70914103	1.575092E-011	6.409162E-013	0	0.000000E+000
4	19.70918021	6.409162E-013	1.575092E-011	1	0.000000E+000
4	19.71139033	1.575092E-011	6.409162E-013	0	0.000000E+000
4	19.71141638	6.409162E-013	1.575092E-011	1	0.000000E+000
4	19.71422259	1.575092E-011	6.409162E-013	0	0.000000E+000
4	19.71435709	6.409162E-013	1.575092E-011	1	0.000000E+000
4	19.71489400	1.575092E-011	6.409162E-013	0	0.000000E+000
4	19.71501382	6.409162E-013	1.575092E-011	1	0.000000E+000
4	19.71528200	1.575092E-011	6.409162E-013	0	0.000000E+000
4	19.71537549	6.409162E-013	1.575092E-011	1	0.000000E+000
4	19.71558057	1.575092E-011	6.409162E-013	0	0.000000E+000
4	19.71559411	6.409162E-013	1.575092E-011	1	0.000000E+000
4	19.71730003	1.575092E-011	6.409162E-013	0	0.000000E+000
4	19.71733948	6.409162E-013	1.575092E-011	1	0.000000E+000
4	19.72082432	1.575092E-011	6.409162E-013	0	0.000000E+000
4	19.72125266	6.409162E-013	1.575092E-011	1	0.000000E+000
4	19.72177566	1.575092E-011	6.409162E-013	0	0.000000E+000
4	19.72197933	6.409162E-013	1.575092E-011	1	0.000000E+000
4	19.72273560	1.575092E-011	6.409162E-013	0	0.000000E+000
4	19.72275578	6.409162E-013	1.575092E-011	1	0.000000E+000
4	19.72485903	1.575092E-011	6.409162E-013	0	0.000000E+000
4	19.72488172	6.409162E-013	1.575092E-011	1	0.000000E+000
4	19.72653289	1.575092E-011	6.409162E-013	0	0.000000E+000
4	19.72653909	6.409162E-013	1.575092E-011	1	0.000000E+000
4	19.72675919	1.575092E-011	6.409162E-013	0	0.000000E+000
4	19.72684453	6.409162E-013	1.575092E-011	1	0.000000E+000
4	19.72886974	1.575092E-011	6.409162E-013	0	0.000000E+000
4	19.72890540	6.409162E-013	1.575092E-011	1	0.000000E+000
4	19.72962392	1.575092E-011	6.409162E-013	0	0.000000E+000
4	19.73346638	6.409162E-013	1.575092E-011	1	0.000000E+000
4	19.73496992	1.575092E-011	6.409162E-013	0	0.000000E+000
4	19.73502761	6.409162E-013	1.575092E-011	1	0.000000E+000
4	19.73504132	1.575092E-011	6.409162E-013	0	0.000000E+000
4	19.73516156	6.409162E-013	1.575092E-011	1	0.000000E+000
4	19.73845363	1.575092E-011	6.409162E-013	0	0.000000E+000
4	19.73851022	6.409162E-013	1.575092E-011	1	0.000000E+000
4	19.73870491	1.575092E-011	6.409162E-013	0	0.000000E+000
4	19.73881114	6.409162E-013	1.575092E-011	1	0.000000E+000
4	19.74121187	1.575092E-011	6.409162E-013	0	0.000000E+000
4	19.74125180	6.409162E-013	1.575092E-011	1	0.000000E+000
4	19.74127195	1.575092E-011	6.409162E-013	0	0.000000E+000
4	19.74145740	6.409162E-013	1.575092E-011	1	0.000000E+000
4	19.74435695	1.575092E-011	6.409162E-013	0	0.000000E+000
4	19.74442597	6.409162E-013	1.575092E-011	1	0.000000E+000
4	19.74547484	1.575092E-011	6.409162E-013	0	0.000000E+000
4	19.74559884	6.409162E-013	1.575092E-011	1	0.000000E+000
4	19.74787868	1.575092E-011	6.409162E-013	0	0.000000E+000
4	19.74791333	6.409162E-013	1.575092E-011	1	0.000000E+000
4	19.74797273	1.575092E-011	6.409162E-013	0	0.000000E+000
4	19.74907398	6.409162E-013	1.575092E-011	1	0.000000E+000
4	19.75137425	1.575092E-011	6.409162E-013	0	0.000000E+000
4	19.75145390	6.409162E-013	1.575092E-011	1	0.000000E+000
4	19.75201593	1.575092E-011	6.409162E-013	0	0.000000E+000
4	19.75206770	6.409162E-013	1.575092E-011	1	0.000000E+000
4	19.75215943	1.575092E-011	6.409162E-013	0	0.000000E+000
4	19.75228252	6.409162E-013	1.575092E-011	1	0.000000E+000
4	19.75236855	1.575092E-011	6.409162E-013	0	0.000000E+000
4	19.75241457	6.409162E-013	1.575092E-011	1	0.000000E+000
4	19.75311417	1.575092E-011	6.409162E-013	0	0.000000E+000
4	19.75314553	6.409162E-013	1.575092E-011	1	0.000000E+000
4	19.75404189	1.575092E-011	6.409162E-013	0	0.000000E+000
4	21.48044216	5.620501E-013	1.567205E-011	1	0.000000E+000
4	21.48337418	1.567205E-011	5.620501E-013	0	0.000000E+000
4	21.48341188	5.620501E-013	1.567205E-011	1	0.000000E+000
4	21.48635106	1.567205E-011	5.620501E-013	0	0.000000E+000
4	21.48638491	5.620501E-013	1.567205E-011	1	0.000000E+000
4	21.48886122	1.567205E-011	5.620501E-013	0	0.000000E+000
4	21.48886649	5.620501E-013	1.567205E-011	1	0.000000E+000
4	21.48945409	1.567205E-011	5.620501E-013	0	0.000000E+000
4	21.48950343	5.620501E-013	1.567205E-011	1	0.000000E+000
4	21.48967354	1.567205E-011	5.620501E-013	0	0.000000E+000
4	21.48971547	5.620501E-013	1.567205E-011	1	0.000000E+000
4	21.49162808	1.567205E-011	5.620501E-013	0	0.000000E+000
4	21.49163985	5.620501E-013	1.567205E-011	1	0.000000E+000
4	21.49179185	1.567205E-011	5.620501E-013	0	0.000000E+000
4	21.49282723	5.620501E-013	1.567205E-011	1	0.000000E+000
4	21.49317649	1.567205E-011	5.620501E-013	0	0.000000E+000
4	21.49319883	5.620501E-013	1.567205E-011	1	0.000000E+000
4	21.49343363	1.567205E-011	5.620501E-013	0	0.000000E+000
4	21.49350498	5.620501E-013	1.567205E-011	1	0.000000E+000
4	21.49593996	1.567205E-011	5.620501E-013	0	0.000000E+000
4	21.49594857	5.620501E-013	1.567205E-011	1	0.000000E+000
4	21.49670617	1.567205E-011	5.620501E-013	0	0.000000E+000
4	21.49672124	5.620501E-013	1.567205E-011	1	0.000000E+000
4	21.49914461	1.567205E-011	5.620501E-013	0	0.000000E+000
4	21.49922582	5.620501E-013	1.567205E-011	1	0.000000E+000
4	21.49939591	1.567205E-011	5.620501E-013	0	0.000000E+000
4	21.49945082	5.620501E-013	1.567205E-011	1	0.000000E+000
4	21.50063832	1.567205E-011	5.620501E-013	0	0.000000E+000
4	21.50073306	5.620501E-013	1.567205E-011	1	0.000000E+000
4	21.50132675	1.567205E-011	5.620501E-013	0	0.000000E+000
4	21.50141375	5.620501E-013	1.567205E-011	1	0.000000E+000
4	21.50147909	1.567205E-011	5.620501E-013	0	0.000000E+000
4	21.50154862	5.620501E-013	1.567205E-011	1	0.000000E+000
4	21.50161849	1.567205E-011	5.620501E-013	0	0.000000E+000
4	21.50163315	5.620501E-013	1.567205E-011	1	0.000000E+000
4	21.50515142	1.567205E-011	5.620501E-013	0	0.000000E+000
4	21.50534948	5.620501E-013	1.567205E-011	1	0.000000E+000
4	21.50558905	1.567205E-011	5.620501E-013	0	0.000000E+000
4	21.50563781	5.620501E-013	1.567205E-011	1	0.000000E+000
4	21.50596496	1.567205E-011	5.620501E-013	0	0.000000E+000
4	21.50668598	5.620501E-013	1.567205E-011	1	0.000000E+000
4	21.50777541	1.567205E-011	5.620501E-013	0	0.000000E+000
4	21.50786338	5.620501E-013	1.567205E-011	1	0.000000E+000
4	21.51188296	1.567205E-011	5.620501E-013	0	0.000000E+000
4	21.51188924	5.620501E-013	1.567205E-011	1	0.000000E+000
4	21.51246897	1.567205E-011	5.620501E-013	0	0.000000E+000
4	21.51248349	5.620501E-013	1.567205E-011	1	0.000000E+000
4	21.51313819	1.567205E-011	5.620501E-013	0	0.000000E+000
4	21.51316270	5.620501E-013	1.567205E-011	1	0.000000E+000
4	21.51472524	1.567205E-011	5.620501E-013	0	0.000000E+000
4	21.51488244	5.620501E-013	1.567205E-011	1	0.000000E+000
4	21.51536575	1.567205E-011	5.620501E-013	0	0.000000E+000
4	21.51540220	5.620501E-013	1.567205E-011	1	0.000000E+000
4	21.52001156	1.567205E-011	5.620501E-013	0	0.000000E+000
4	21.52003894	5.620501E-013	1.567205E-011	1	0.000000E+000
4	21.52039396	1.567205E-011	5.620501E-013	0	0.000000E+000
4	21.52078014	5.620501E-013	1.567205E-011	1	0.000000E+000
4	21.52133430	1.567205E-011	5.620501E-013	0	0.000000E+000
4	21.52136952	5.620501E-013	1.567205E-011	1	0.000000E+000
4	21.52305760	1.567205E-011	5.620501E-013	0	0.000000E+000
4	21.52325961	5.620501E-013	1.567205E-011	1	0.000000E+000
4	21.52484009	1.567205E-011	5.620501E-013	0	0.000000E+000
4	21.52485033	5.620501E-013	1.567205E-011	1	0.000000E+000
4	21.52578034	1.567205E-011	5.620501E-013	0	0.000000E+000
4	21.52589210	5.620501E-013	1.567205E-011	1	0.000000E+000
4	21.52592250	1.567205E-011	5.620501E-013	0	0.000000E+000
4	21.52593612	5.620501E-013	1.567205E-011	1	0.000000E+000
4	21.52984752	1.567205E-011	5.620501E-013	0	0.000000E+000
4	21.52988406	5.620501E-013	1.567205E-011	1	0.000000E+000
4	21.53007393	1.567205E-011	5.620501E-013	0	0.000000E+000
4	21.53589864	5.620501E-013	1.567205E-011	1	0.000000E+000
4	21.53626806	1.567205E-011	5.620501E-013	0	0.000000E+000
4	21.53629268	5.620501E-013	1.567205E-011	1	0.000000E+000
4	21.53724592	1.567205E-011	5.620501E-013	0	0.000000E+000
4	21.53734092	5.620501E-013	1.567205E-011	1	0.000000E+000
4	21.53925206	1.567205E-011	5.620501E-013	0	0.000000E+000
4	21.53927770	5.620501E-013	1.567205E-011	1	0.000000E+000
4	21.53930142	1.567205E-011	5.620501E-013	0	0.000000E+000
4	21.53933959	5.620501E-013	1.567205E-011	1	0.000000E+000
4	21.54262691	1.567205E-011	5.620501E-013	0	0.000000E+000
4	21.54263955	5.620501E-013	1.567205E-011	1	0.000000E+000
4	21.54362435	1.567205E-011	5.620501E-013	0	0.000000E+000
4	21.54456024	5.620501E-013	1.567205E-011	1	0.000000E+000
4	21.54502309	1.567205E-011	5.620501E-013	0	0.000000E+000
4	21.54518871	5.620501E-013	1.567205E-011	1	0.000000E+000
4	21.54527248	1.567205E-011	5.620501E-013	0	0.000000E+000
4	21.54531658	5.620501E-013	1.567205E-011	1	0.000000E+000
4	21.54706717	1.567205E-011	5.620501E-013	0	0.000000E+000
4	21.54754705	5.620501E-013	1.567205E-011	1	0.000000E+000
4	21.54794641	1.567205E-011	5.620501E-013	0	0.000000E+000
4	21.54845015	5.620501E-013	1.567205E-011	1	0.000000E+000
4	21.54863112	1.567205E-011	5.620501E-013	0	0.000000E+000
4	21.54866696	5.620501E-013	1.567205E-011	1	0.000000E+000
4	21.55336916	1.567205E-011	5.620501E-013	0	0.000000E+000
4	21.55351446	5.620501E-013	1.567205E-011	1	0.000000E+000
4	21.55413434	1.567205E-011	5.620501E-013	0	0.000000E+000
4	21.55414135	5.620501E-013	1.567205E-011	1	0.000000E+000
4	21.55466225	1.567205E-011	5.620501E-013	0	0.000000E+000
4	21.55481781	5.620501E-013	1.567205E-011	1	0.000000E+000
4	21.55487464	1.567205E-011	5.620501E-013	0	0.000000E+000
4	21.55488455	5.620501E-013	1.567205E-011	1	0.000000E+000
4	21.55548600	1.567205E-011	5.620501E-013	0	0.000000E+000
4	21.55555326	5.620501E-013	1.567205E-011	1	0.000000E+000
4	21.55698252	1.567205E-011	5.620501E-013	0	0.000000E+000
4	21.55787091	5.620501E-013	1.567205E-011	1	0.000000E+000
4	21.55789860	1.567205E-011	5.620501E-013	0	0.000000E+000
4	21.55794253	5.620501E-013	1.567205E-011	1	0.000000E+000
4	21.55928472	1.567205E-011	5.620501E-013	0	0.000000E+000
4	21.56054105	5.620501E-013	1.567205E-011	1	0.000000E+000
4	21.56092757	1.567205E-011	5.620501E-013	0	0.000000E+000
4	21.56201291	5.620501E-013	1.567205E-011	1	0.000000E+000
4	21.56239668	1.567205E-011	5.620501E-013	0	0.000000E+000
4	21.56243429	5.620501E-013	1.567205E-011	1	0.000000E+000
4	21.56253164	1.567205E-011	5.620501E-013	0	0.000000E+000
4	21.56254080	5.620501E-013	1.567205E-011	1	0.000000E+000
4	21.56285487	1.567205E-011	5.620501E-013	0	0.000000E+000
4	21.56287318	5.620501E-013	1.567205E-011	1	0.000000E+000
4	21.56508421	1.567205E-011	5.620501E-013	0	0.000000E+000
4	21.56510607	5.620501E-013	1.567205E-011	1	0.000000E+000
4	21.56563931	1.567205E-011	5.620501E-013	0	0.000000E+000
4	21.56565793	5.620501E-013	1.567205E-011	1	0.000000E+000
4	21.56577526	1.567205E-011	5.620501E-013	0	0.000000E+000
4	21.56580503	5.620501E-013	1.567205E-011	1	0.000000E+000
4	21.56606930	1.567205E-011	5.620501E-013	0	0.000000E+000
4	21.56608806	5.620501E-013	1.567205E-011	1	0.000000E+000
4	21.56675042	1.567205E-011	5.620501E-013	0	0.000000E+000
4	21.56682421	5.620501E-013	1.567205E-011	1	0.000000E+000
4	21.56728674	1.567205E-011	5.620501E-013	0	0.000000E+000
4	21.56763927	5.620501E-013	1.567205E-011	1	0.000000E+000
4	21.56779671	1.567205E-011	5.620501E-013	0	0.000000E+000
4	21.56786456	5.620501E-013	1.567205E-011	1	0.000000E+000
4	21.56798404	1.567205E-011	5.620501E-013	0	0.000000E+000
4	21.56802813	5.620501E-013	1.567205E-011	1	0.000000E+000
4	21.56990375	1.567205E-011	5.620501E-013	0	0.000000E+000
4	21.56999942	5.620501E-013	1.567205E-011	1	0.000000E+000
4	21.57059725	1.567205E-011	5.620501E-013	0	0.000000E+000
4	21.57062505	5.620501E-013	1.567205E-011	1	0.000000E+000
4	21.57162425	1.567205E-011	5.620501E-013	0	0.000000E+000
4	21.57164344	5.620501E-013	1.567205E-011	1	0.000000E+000
4	21.57254192	1.567205E-011	5.620501E-013	0	0.000000E+000
4	21.57257178	5.620501E-013	1.567205E-011	1	0.000000E+000
4	21.57260019	1.567205E-011	5.620501E-013	0	0.000000E+000
4	21.57380972	5.620501E-013	1.567205E-011	1	0.000000E+000
4	21.57409006	1.567205E-011	5.620501E-013	0	0.000000E+000
4	21.57411663	5.620501E-013	1.567205E-011	1	0.000000E+000
4	21.57574915	1.567205E-011	5.620501E-013	0	0.000000E+000
4	21.57589305	5.620501E-013	1.567205E-011	1	0.000000E+000
4	21.57619973	1.567205E-011	5.620501E-013	0	0.000000E+000
4	21.57639269	5.620501E-013	1.567205E-011	1	0.000000E+000
4	21.57694205	1.567205E-011	5.620501E-013	0	0.000000E+000
4	21.57714362	5.620501E-013	1.567205E-011	1	0.000000E+000
4	21.58067409	1.567205E-011	5.620501E-013	0	0.000000E+000
4	21.58072283	5.620501E-013	1.567205E-011	1	0.000000E+000
4	21.58530401	1.567205E-011	5.620501E-013	0	0.000000E+000
4	21.58533979	5.620501E-013	1.567205E-011	1	0.000000E+000
4	21.58652827	1.567205E-011	5.620501E-013	0	0.000000E+000
4	21.58656279	5.620501E-013	1.567205E-011	1	0.000000E+000
4	21.58848737	1.567205E-011	5.620501E-013	0	0.000000E+000
4	21.58851183	5.620501E-013	1.567205E-011	1	0.000000E+000
4	21.59712227	1.567205E-011	5.620501E-013	0	0.000000E+000
4	21.59740883	5.620501E-013	1.567205E-011	1	0.000000E+000
4	21.59758651	1.567205E-011	5.620501E-013	0	0.000000E+000
4	23.86323798	8.701732E-013	1.598017E-011	1	0.000000E+000
4	23.86323900	1.598017E-011	8.701732E-013	0	0.000000E+000
4	23.86324102	8.701732E-013	1.598017E-011	1	0.000000E+000
4	23.86482641	1.598017E-011	8.701732E-013	0	0.000000E+000
4	23.86485154	8.701732E-013	1.598017E-011	1	0.000000E+000
4	23.86513391	1.598017E-011	8.701732E-013	0	0.000000E+000
4	23.86513614	8.701732E-013	1.598017E-011	1	0.000000E+000
4	23.86645677	1.598017E-011	8.701732E-013	0	0.000000E+000
4	23.86647549	8.701732E-013	1.598017E-011	1	0.000000E+000
4	23.86787735	1.598017E-011	8.701732E-013	0	0.000000E+000
4	23.86885266	8.701732E-013	1.598017E-011	1	0.000000E+000
4	23.86907146	1.598017E-011	8.701732E-013	0	0.000000E+000
4	23.86912201	8.701732E-013	1.598017E-011	1	0.000000E+000
4	23.86984562	1.598017E-011	8.701732E-013	0	0.000000E+000
4	23.87099121	8.701732E-013	1.598017E-011	1	0.000000E+000
4	23.87199868	1.598017E-011	8.701732E-013	0	0.000000E+000
4	23.87201788	8.701732E-013	1.598017E-011	1	0.000000E+000
4	23.87251775	1.598017E-011	8.701732E-013	0	0.000000E+000
4	23.87254289	8.701732E-013	1.598017E-011	1	0.000000E+000
4	23.87292476	1.598017E-011	8.701732E-013	0	0.000000E+000
4	23.87354933	8.701732E-013	1.598017E-011	1	0.000000E+000
4	23.87445023	1.598017E-011	8.701732E-013	0	0.000000E+000
4	23.87448229	8.701732E-013	1.598017E-011	1	0.000000E+000
4	23.87558300	1.598017E-011	8.701732E-013	0	0.000000E+000
4	23.87563539	8.701732E-013	1.598017E-011	1	0.000000E+000
4	23.87567960	1.598017E-011	8.701732E-013	0	0.000000E+000
4	23.87570146	8.701732E-013	1.598017E-011	1	0.000000E+000
4	23.87684214	1.598017E-011	8.701732E-013	0	0.000000E+000
4	23.87688259	8.701732E-013	1.598017E-011	1	0.000000E+000
4	23.87848200	1.598017E-011	8.701732E-013	0	0.000000E+000
4	23.87873001	8.701732E-013	1.598017E-011	1	0.000000E+000
4	23.87876612	1.598017E-011	8.701732E-013	0	0.000000E+000
4	23.87879973	8.701732E-013	1.598017E-011	1	0.000000E+000
4	23.88005417	1.598017E-011	8.701732E-013	0	0.000000E+000
4	23.88009087	8.701732E-013	1.598017E-011	1	0.000000E+000
4	23.88097626	1.598017E-011	8.701732E-013	0	0.000000E+000
4	23.88105343	8.701732E-013	1.598017E-011	1	0.000000E+000
4	23.88195763	1.598017E-011	8.701732E-013	0	0.000000E+000
4	23.88196909	8.701732E-013	1.598017E-011	1	0.000000E+000
4	23.88297092	1.598017E-011	8.701732E-013	0	0.000000E+000
4	23.89223032	8.701732E-013	1.598017E-011	1	0.000000E+000
4	23.89234099	1.598017E-011	8.701732E-013	0	0.000000E+000
4	23.89238056	8.701732E-013	1.598017E-011	1	0.000000E+000
4	23.89338532	1.598017E-011	8.701732E-013	0	0.000000E+000
4	23.89340241	8.701732E-013	1.598017E-011	1	0.000000E+000
4	23.89361351	1.598017E-011	8.701732E-013	0	0.000000E+000
4	23.89365340	8.701732E-013	1.598017E-011	1	0.000000E+000
4	23.89393290	1.598017E-011	8.701732E-013	0	0.000000E+000
4	23.89395496	8.701732E-013	1.598017E-011	1	0.000000E+000
4	23.89450080	1.598017E-011	8.701732E-013	0	0.000000E+000
4	23.89458683	8.701732E-013	1.598017E-011	1	0.000000E+000
4	23.89529956	1.598017E-011	8.701732E-013	0	0.000000E+000
4	23.89531743	8.701732E-013	1.598017E-011	1	0.000000E+000
4	23.89601995	1.598017E-011	8.701732E-013	0	0.000000E+000
4	23.89607042	8.701732E-013	1.598017E-011	1	0.000000E+000
4	23.89715997	1.598017E-011	8.701732E-013	0	0.000000E+000
4	23.89719440	8.701732E-013	1.598017E-011	1	0.000000E+000
4	23.89855039	1.598017E-011	8.701732E-013	0	0.000000E+000
4	23.89985467	8.701732E-013	1.598017E-011	1	0.000000E+000
4	23.89990594	1.598017E-011	8.701732E-013	0	0.000000E+000
4	23.89990797	8.701732E-013	1.598017E-011	1	0.000000E+000
4	23.90036469	1.598017E-011	8.701732E-013	0	0.000000E+000
4	24.99867592	6.301655E-013	1.574017E-011	1	0.000000E+000
4	24.99887045	1.574017E-011	6.301655E-013	0	0.000000E+000
4	25.03153818	6.301655E-013	1.574017E-011	1	0.000000E+000
4	25.03392927	1.574017E-011	6.301655E-013	0	0.000000E+000
4	25.03393966	6.301655E-013	1.574017E-011	1	0.000000E+000
4	25.03458189	1.574017E-011	6.301655E-013	0	0.000000E+000
4	25.03482340	6.301655E-013	1.574017E-011	1	0.000000E+000
4	25.03579619	1.574017E-011	6.301655E-013	0	0.000000E+000
4	25.03582700	6.301655E-013	1.574017E-011	1	0.000000E+000
4	25.03617118	1.574017E-011	6.301655E-013	0	0.000000E+000
4	25.03658562	6.301655E-013	1.574017E-011	1	0.000000E+000
4	25.03744232	1.574017E-011	6.301655E-013	0	0.000000E+000
4	25.03746143	6.301655E-013	1.574017E-011	1	0.000000E+000
4	25.03816299	1.574017E-011	6.301655E-013	0	0.000000E+000
4	25.03819020	6.301655E-013	1.574017E-011	1	0.000000E+000
4	25.03850182	1.574017E-011	6.301655E-013	0	0.000000E+000
4	25.03850440	6.301655E-013	1.574017E-011	1	0.000000E+000
4	25.03970370	1.574017E-011	6.301655E-013	0	0.000000E+000
4	25.03972680	6.301655E-013	1.574017E-011	1	0.000000E+000
4	25.04293997	1.574017E-011	6.301655E-013	0	0.000000E+000
4	25.04296238	6.301655E-013	1.574017E-011	1	0.000000E+000
4	25.04318143	1.574017E-011	6.301655E-013	0	0.000000E+000
4	25.04358818	6.301655E-013	1.574017E-011	1	0.000000E+000
4	25.04490860	1.574017E-011	6.301655E-013	0	0.000000E+000
4	25.04493515	6.301655E-013	1.574017E-011	1	0.000000E+000
4	25.04529513	1.574017E-011	6.301655E-013	0	0.000000E+000
4	25.04532162	6.301655E-013	1.574017E-011	1	0.000000E+000
4	25.04561729	1.574017E-011	6.301655E-013	0	0.000000E+000
4	25.51016965	6.338756E-013	1.574388E-011	1	0.000000E+000
4	25.51271510	1.574388E-011	6.338756E-013	0	0.000000E+000
4	25.51275095	6.338756E-013	1.574388E-011	1	0.000000E+000
4	25.51402247	1.574388E-011	6.338756E-013	0	0.000000E+000
4	25.51432024	6.338756E-013	1.574388E-011	1	0.000000E+000
4	25.51456673	1.574388E-011	6.338756E-013	0	0.000000E+000
4	25.51458736	6.338756E-013	1.574388E-011	1	0.000000E+000
4	25.51498982	1.574388E-011	6.338756E-013	0	0.000000E+000
4	25.51506472	6.338756E-013	1.574388E-011	1	0.000000E+000
4	25.51646437	1.574388E-011	6.338756E-013	0	0.000000E+000
4	26.10592190	8.060375E-013	1.591604E-011	1	0.000000E+000
4	26.10641859	1.591604E-011	8.060375E-013	0	0.000000E+000
4	26.10643787	8.060375E-013	1.591604E-011	1	0.000000E+000
4	26.11167335	1.591604E-011	8.060375E-013	0	0.000000E+000
[truncated: 37,005 more chars]
