# Supplementary material for: Ancestral acetylcholine receptor β-subunit forms homopentamers that prime before opening spontaneously
Source: eLife. 2022 Jul 4;11:e76504. doi: 10.7554/eLife.76504 (PMC9365395; doi:10.7554/eLife.76504)
Supplement: Figure 4—source data 1. — Detected single-channel event durations of spontaneously opening βAnc homomers in the absence (agonist-free) and presence of increasing concentrations of acetylcholine (ACh; 10 µM, 30 µM, 60 µM, and 100 µM) or 2-[(2,6-dimethylphenyl)amino]-N,N,N-trimethyl-2-oxoethaniminium chloride (QX-222; QX; 10 µM, 30 µM, 60 µM, and 100µM). Compressed file includes 27 TAC 4.3.3 event files (*.evt format) of the single-channel detections for the three recordings for each condition (fileA, fileB, and fileC in each case) in the presented kinetic analysis, as well as the associated R scripts (*.txt format) for defining and sorting bursts. [file elife-76504-fig4-data1.zip › F4-SD1/Source Data - Figure 4/Figure4_ACh30uM_fileA.evt]

5
File
Acquire	D:\Data\Christian\2-81Homomer Project\ACh Block\30uM - 120mV - ACh\Recordings\a1-19-03-05-BAncHomomer-BRBS-PA30OOPS-120mV-7a.acquire	0	
Sweeps
1	47.993233	0.000000	0.587242	0.0000000E+000	0.0000000E+000	
Segments
1	108	0.000000	0.587242	0.589324	0.709950	0.904085	1.835075	1.959340	3.016485	3.079692	3.498369	3.538444	3.627385	3.669516	3.916917	3.991764	4.311233	4.758182	4.922232	5.017647	5.690016	5.701132	6.078047	6.128399	6.253121	6.455271	6.563836	6.653381	7.502745	7.536140	7.699159	7.732748	7.967119	7.994892	8.126882	8.191500	8.351025	8.447071	8.953700	8.977932	9.105153	9.109004	9.775580	9.941159	10.226096	10.229709	10.348175	10.374699	10.625343	10.690572	10.858907	10.878476	10.980644	11.009548	11.120786	11.140620	11.619647	11.692977	11.838293	11.861516	12.010539	12.177455	12.277855	12.472297	12.778894	12.779020	12.844152	12.844556	12.955687	13.044239	13.177064	13.237772	13.310167	13.314482	13.496923	13.499916	13.582581	13.646823	13.981472	14.024204	14.178104	14.465834	14.899763	14.948107	15.107304	15.224076	15.436827	15.476986	15.654398	15.662604	15.722552	15.728140	15.947354	16.113293	16.292484	16.870313	17.296846	17.726672	17.942798	17.956364	18.503955	18.743555	18.879831	18.939404	19.020412	19.100537	19.233864	19.267084	19.681691	19.810714	20.086978	20.119052	20.326247	21.621767	22.006870	23.520381	23.830670	23.857839	24.091352	24.116748	24.416388	24.510134	24.766631	24.781299	25.241771	25.606856	25.722207	25.771669	25.914573	26.397261	26.604032	26.607116	26.724154	26.876317	27.034559	27.065868	27.327159	27.387418	27.772336	27.855740	27.996517	28.257209	28.397621	28.489056	28.658528	28.704268	28.876000	29.006025	29.134483	29.163020	29.662965	29.711537	29.881607	29.885128	29.989362	30.014988	30.129827	30.277132	30.582432	31.587852	31.713635	32.110468	32.290262	32.670184	32.796813	32.833036	32.935450	33.823734	34.051907	34.078220	34.666956	34.699530	35.056104	35.402417	35.563695	35.585548	35.926280	35.978764	36.133830	36.175372	36.291665	36.306444	36.519084	36.568588	37.561975	37.617164	37.703368	37.772112	37.874873	38.024002	38.130513	39.584396	40.004877	40.041996	40.219414	40.238604	40.629009	40.663992	40.791297	40.945403	41.049986	41.184330	41.388159	41.454592	41.606505	41.911237	42.069810	42.122927	42.731703	42.736370	42.986309	42.991116	43.070076	43.196442	43.296935	46.346171	47.993233	
Events
1	0.61336465	3.698952E-013	1.479990E-011	1	0.000000E+000
1	0.61430796	1.479990E-011	3.698952E-013	0	0.000000E+000
1	0.61438937	3.698952E-013	1.479990E-011	1	0.000000E+000
1	0.61490301	1.479990E-011	3.698952E-013	0	0.000000E+000
1	0.61517638	3.698952E-013	1.479990E-011	1	0.000000E+000
1	0.61533134	1.479990E-011	3.698952E-013	0	0.000000E+000
1	0.61534467	3.698952E-013	1.479990E-011	1	0.000000E+000
1	0.61580906	1.479990E-011	3.698952E-013	0	0.000000E+000
1	0.61581665	3.698952E-013	1.479990E-011	1	0.000000E+000
1	0.61686812	1.479990E-011	3.698952E-013	0	0.000000E+000
1	0.61689835	3.698952E-013	1.479990E-011	1	0.000000E+000
1	0.61735078	1.479990E-011	3.698952E-013	0	0.000000E+000
1	0.61737260	3.698952E-013	1.479990E-011	1	0.000000E+000
1	0.61830970	1.479990E-011	3.698952E-013	0	0.000000E+000
1	0.61835855	3.698952E-013	1.479990E-011	1	0.000000E+000
1	0.61887022	1.479990E-011	3.698952E-013	0	0.000000E+000
1	0.61889697	3.698952E-013	1.479990E-011	1	0.000000E+000
1	0.61906976	1.479990E-011	3.698952E-013	0	0.000000E+000
1	0.61908972	3.698952E-013	1.479990E-011	1	0.000000E+000
1	0.61957258	1.479990E-011	3.698952E-013	0	0.000000E+000
1	0.61958846	3.698952E-013	1.479990E-011	1	0.000000E+000
1	0.62096827	1.479990E-011	3.698952E-013	0	0.000000E+000
1	0.62101000	3.698952E-013	1.479990E-011	1	0.000000E+000
1	0.62158145	1.479990E-011	3.698952E-013	0	0.000000E+000
1	0.62162476	3.698952E-013	1.479990E-011	1	0.000000E+000
1	0.62267237	1.479990E-011	3.698952E-013	0	0.000000E+000
1	0.62271037	3.698952E-013	1.479990E-011	1	0.000000E+000
1	0.62324647	1.479990E-011	3.698952E-013	0	0.000000E+000
1	0.62328796	3.698952E-013	1.479990E-011	1	0.000000E+000
1	0.62491207	1.479990E-011	3.698952E-013	0	0.000000E+000
1	0.62491882	3.698952E-013	1.479990E-011	1	0.000000E+000
1	0.62594182	1.479990E-011	3.698952E-013	0	0.000000E+000
1	0.62597532	3.698952E-013	1.479990E-011	1	0.000000E+000
1	0.62676908	1.479990E-011	3.698952E-013	0	0.000000E+000
1	0.62680313	3.698952E-013	1.479990E-011	1	0.000000E+000
1	0.62696968	1.479990E-011	3.698952E-013	0	0.000000E+000
1	0.62699471	3.698952E-013	1.479990E-011	1	0.000000E+000
1	0.62702708	1.479990E-011	3.698952E-013	0	0.000000E+000
1	0.62707046	3.698952E-013	1.479990E-011	1	0.000000E+000
1	0.62739181	1.479990E-011	3.698952E-013	0	0.000000E+000
1	0.62743276	3.698952E-013	1.479990E-011	1	0.000000E+000
1	0.62986307	1.479990E-011	3.698952E-013	0	0.000000E+000
1	0.62990148	3.698952E-013	1.479990E-011	1	0.000000E+000
1	0.63100199	1.479990E-011	3.698952E-013	0	0.000000E+000
1	0.65141964	3.698952E-013	1.479990E-011	1	0.000000E+000
1	0.65185008	1.479990E-011	3.698952E-013	0	0.000000E+000
1	0.65188531	3.698952E-013	1.479990E-011	1	0.000000E+000
1	0.65209408	1.479990E-011	3.698952E-013	0	0.000000E+000
1	0.65213873	3.698952E-013	1.479990E-011	1	0.000000E+000
1	0.65217426	1.479990E-011	3.698952E-013	0	0.000000E+000
1	0.65220410	3.698952E-013	1.479990E-011	1	0.000000E+000
1	0.65261218	1.479990E-011	3.698952E-013	0	0.000000E+000
1	0.65262953	3.698952E-013	1.479990E-011	1	0.000000E+000
1	0.65343822	1.479990E-011	3.698952E-013	0	0.000000E+000
1	0.65347189	3.698952E-013	1.479990E-011	1	0.000000E+000
1	0.65453704	1.479990E-011	3.698952E-013	0	0.000000E+000
1	0.65466717	3.698952E-013	1.479990E-011	1	0.000000E+000
1	0.65494212	1.479990E-011	3.698952E-013	0	0.000000E+000
1	0.65497930	3.698952E-013	1.479990E-011	1	0.000000E+000
1	0.65536259	1.479990E-011	3.698952E-013	0	0.000000E+000
1	0.65544723	3.698952E-013	1.479990E-011	1	0.000000E+000
1	0.65550531	1.479990E-011	3.698952E-013	0	0.000000E+000
1	0.65569993	3.698952E-013	1.479990E-011	1	0.000000E+000
1	0.65598722	1.479990E-011	3.698952E-013	0	0.000000E+000
1	0.65603260	3.698952E-013	1.479990E-011	1	0.000000E+000
1	0.65673501	1.479990E-011	3.698952E-013	0	0.000000E+000
1	0.65676448	3.698952E-013	1.479990E-011	1	0.000000E+000
1	0.65871762	1.479990E-011	3.698952E-013	0	0.000000E+000
1	0.65878433	3.698952E-013	1.479990E-011	1	0.000000E+000
1	0.65900420	1.479990E-011	3.698952E-013	0	0.000000E+000
1	0.65900725	3.698952E-013	1.479990E-011	1	0.000000E+000
1	0.65904284	1.479990E-011	3.698952E-013	0	0.000000E+000
1	0.65906612	3.698952E-013	1.479990E-011	1	0.000000E+000
1	0.65918750	1.479990E-011	3.698952E-013	0	0.000000E+000
1	0.65922675	3.698952E-013	1.479990E-011	1	0.000000E+000
1	0.65950774	1.479990E-011	3.698952E-013	0	0.000000E+000
1	0.65954513	3.698952E-013	1.479990E-011	1	0.000000E+000
1	0.65960290	1.479990E-011	3.698952E-013	0	0.000000E+000
1	0.65963111	3.698952E-013	1.479990E-011	1	0.000000E+000
1	0.65991902	1.479990E-011	3.698952E-013	0	0.000000E+000
1	0.65996676	3.698952E-013	1.479990E-011	1	0.000000E+000
1	0.66004565	1.479990E-011	3.698952E-013	0	0.000000E+000
1	0.66007152	3.698952E-013	1.479990E-011	1	0.000000E+000
1	0.66020635	1.479990E-011	3.698952E-013	0	0.000000E+000
1	0.66028143	3.698952E-013	1.479990E-011	1	0.000000E+000
1	0.66031979	1.479990E-011	3.698952E-013	0	0.000000E+000
1	3.13373465	4.253561E-013	1.485536E-011	1	0.000000E+000
1	3.13386933	1.485536E-011	4.253561E-013	0	0.000000E+000
1	3.13389314	4.253561E-013	1.485536E-011	1	0.000000E+000
1	3.13407080	1.485536E-011	4.253561E-013	0	0.000000E+000
1	3.13419721	4.253561E-013	1.485536E-011	1	0.000000E+000
1	3.13522091	1.485536E-011	4.253561E-013	0	0.000000E+000
1	3.13523712	4.253561E-013	1.485536E-011	1	0.000000E+000
1	3.13614578	1.485536E-011	4.253561E-013	0	0.000000E+000
1	3.13616707	4.253561E-013	1.485536E-011	1	0.000000E+000
1	3.13637503	1.485536E-011	4.253561E-013	0	0.000000E+000
1	3.13646738	4.253561E-013	1.485536E-011	1	0.000000E+000
1	3.13871771	1.485536E-011	4.253561E-013	0	0.000000E+000
1	3.14079783	4.253561E-013	1.485536E-011	1	0.000000E+000
1	3.14117994	1.485536E-011	4.253561E-013	0	0.000000E+000
1	3.14119350	4.253561E-013	1.485536E-011	1	0.000000E+000
1	3.14137737	1.485536E-011	4.253561E-013	0	0.000000E+000
1	3.14182258	4.253561E-013	1.485536E-011	1	0.000000E+000
1	3.14190014	1.485536E-011	4.253561E-013	0	0.000000E+000
1	3.14193033	4.253561E-013	1.485536E-011	1	0.000000E+000
1	3.14219522	1.485536E-011	4.253561E-013	0	0.000000E+000
1	3.14221949	4.253561E-013	1.485536E-011	1	0.000000E+000
1	3.14350292	1.485536E-011	4.253561E-013	0	0.000000E+000
1	3.14371761	4.253561E-013	1.485536E-011	1	0.000000E+000
1	3.14390993	1.485536E-011	4.253561E-013	0	0.000000E+000
1	3.14394097	4.253561E-013	1.485536E-011	1	0.000000E+000
1	3.14418972	1.485536E-011	4.253561E-013	0	0.000000E+000
1	3.14421809	4.253561E-013	1.485536E-011	1	0.000000E+000
1	3.14431149	1.485536E-011	4.253561E-013	0	0.000000E+000
1	3.14449978	4.253561E-013	1.485536E-011	1	0.000000E+000
1	3.14465787	1.485536E-011	4.253561E-013	0	0.000000E+000
1	3.14471960	4.253561E-013	1.485536E-011	1	0.000000E+000
1	3.14495899	1.485536E-011	4.253561E-013	0	0.000000E+000
1	3.14502812	4.253561E-013	1.485536E-011	1	0.000000E+000
1	3.14514221	1.485536E-011	4.253561E-013	0	0.000000E+000
1	3.14558337	4.253561E-013	1.485536E-011	1	0.000000E+000
1	3.14581539	1.485536E-011	4.253561E-013	0	0.000000E+000
1	3.14588509	4.253561E-013	1.485536E-011	1	0.000000E+000
1	3.14685384	1.485536E-011	4.253561E-013	0	0.000000E+000
1	3.14686705	4.253561E-013	1.485536E-011	1	0.000000E+000
1	3.14834000	1.485536E-011	4.253561E-013	0	0.000000E+000
1	3.14835795	4.253561E-013	1.485536E-011	1	0.000000E+000
1	3.14915334	1.485536E-011	4.253561E-013	0	0.000000E+000
1	3.14917612	4.253561E-013	1.485536E-011	1	0.000000E+000
1	3.14934592	1.485536E-011	4.253561E-013	0	0.000000E+000
1	3.14938211	4.253561E-013	1.485536E-011	1	0.000000E+000
1	3.14977931	1.485536E-011	4.253561E-013	0	0.000000E+000
1	3.14979220	4.253561E-013	1.485536E-011	1	0.000000E+000
1	3.15030656	1.485536E-011	4.253561E-013	0	0.000000E+000
1	3.15039079	4.253561E-013	1.485536E-011	1	0.000000E+000
1	3.15111184	1.485536E-011	4.253561E-013	0	0.000000E+000
1	3.15113147	4.253561E-013	1.485536E-011	1	0.000000E+000
1	3.15121245	1.485536E-011	4.253561E-013	0	0.000000E+000
1	3.15125401	4.253561E-013	1.485536E-011	1	0.000000E+000
1	3.15215800	1.485536E-011	4.253561E-013	0	0.000000E+000
1	3.15226569	4.253561E-013	1.485536E-011	1	0.000000E+000
1	3.15310275	1.485536E-011	4.253561E-013	0	0.000000E+000
1	3.15315622	4.253561E-013	1.485536E-011	1	0.000000E+000
1	3.15325531	1.485536E-011	4.253561E-013	0	0.000000E+000
1	3.15328864	4.253561E-013	1.485536E-011	1	0.000000E+000
1	3.15430538	1.485536E-011	4.253561E-013	0	0.000000E+000
1	3.15431735	4.253561E-013	1.485536E-011	1	0.000000E+000
1	3.15458679	1.485536E-011	4.253561E-013	0	0.000000E+000
1	3.15464517	4.253561E-013	1.485536E-011	1	0.000000E+000
1	3.15513736	1.485536E-011	4.253561E-013	0	0.000000E+000
1	3.15516645	4.253561E-013	1.485536E-011	1	0.000000E+000
1	3.15622645	1.485536E-011	4.253561E-013	0	0.000000E+000
1	3.15645439	4.253561E-013	1.485536E-011	1	0.000000E+000
1	3.15651642	1.485536E-011	4.253561E-013	0	0.000000E+000
1	3.15655940	4.253561E-013	1.485536E-011	1	0.000000E+000
1	3.15658029	1.485536E-011	4.253561E-013	0	0.000000E+000
1	3.15663249	4.253561E-013	1.485536E-011	1	0.000000E+000
1	3.15745463	1.485536E-011	4.253561E-013	0	0.000000E+000
1	3.15749354	4.253561E-013	1.485536E-011	1	0.000000E+000
1	3.15839977	1.485536E-011	4.253561E-013	0	0.000000E+000
1	3.15841490	4.253561E-013	1.485536E-011	1	0.000000E+000
1	3.15980513	1.485536E-011	4.253561E-013	0	0.000000E+000
1	3.15980915	4.253561E-013	1.485536E-011	1	0.000000E+000
1	3.15995852	1.485536E-011	4.253561E-013	0	0.000000E+000
1	3.15999888	4.253561E-013	1.485536E-011	1	0.000000E+000
1	3.16081727	1.485536E-011	4.253561E-013	0	0.000000E+000
1	3.16083108	4.253561E-013	1.485536E-011	1	0.000000E+000
1	3.16138945	1.485536E-011	4.253561E-013	0	0.000000E+000
1	3.16140621	4.253561E-013	1.485536E-011	1	0.000000E+000
1	3.16155877	1.485536E-011	4.253561E-013	0	0.000000E+000
1	3.16162587	4.253561E-013	1.485536E-011	1	0.000000E+000
1	3.16173894	1.485536E-011	4.253561E-013	0	0.000000E+000
1	3.16176865	4.253561E-013	1.485536E-011	1	0.000000E+000
1	3.16201502	1.485536E-011	4.253561E-013	0	0.000000E+000
1	3.16203310	4.253561E-013	1.485536E-011	1	0.000000E+000
1	3.16291435	1.485536E-011	4.253561E-013	0	0.000000E+000
1	3.16294210	4.253561E-013	1.485536E-011	1	0.000000E+000
1	3.16434019	1.485536E-011	4.253561E-013	0	0.000000E+000
1	3.16436022	4.253561E-013	1.485536E-011	1	0.000000E+000
1	3.16440690	1.485536E-011	4.253561E-013	0	0.000000E+000
1	3.16445193	4.253561E-013	1.485536E-011	1	0.000000E+000
1	3.16464739	1.485536E-011	4.253561E-013	0	0.000000E+000
1	3.16466209	4.253561E-013	1.485536E-011	1	0.000000E+000
1	3.16492779	1.485536E-011	4.253561E-013	0	0.000000E+000
1	3.16497736	4.253561E-013	1.485536E-011	1	0.000000E+000
1	3.16525178	1.485536E-011	4.253561E-013	0	0.000000E+000
1	3.16528142	4.253561E-013	1.485536E-011	1	0.000000E+000
1	3.16550011	1.485536E-011	4.253561E-013	0	0.000000E+000
1	3.16553369	4.253561E-013	1.485536E-011	1	0.000000E+000
1	3.16564340	1.485536E-011	4.253561E-013	0	0.000000E+000
1	3.16565819	4.253561E-013	1.485536E-011	1	0.000000E+000
1	3.16594613	1.485536E-011	4.253561E-013	0	0.000000E+000
1	3.16598111	4.253561E-013	1.485536E-011	1	0.000000E+000
1	3.16633683	1.485536E-011	4.253561E-013	0	0.000000E+000
1	3.16643658	4.253561E-013	1.485536E-011	1	0.000000E+000
1	3.16716456	1.485536E-011	4.253561E-013	0	0.000000E+000
1	3.16719048	4.253561E-013	1.485536E-011	1	0.000000E+000
1	3.16744023	1.485536E-011	4.253561E-013	0	0.000000E+000
1	3.16747086	4.253561E-013	1.485536E-011	1	0.000000E+000
1	3.16782745	1.485536E-011	4.253561E-013	0	0.000000E+000
1	3.16785934	4.253561E-013	1.485536E-011	1	0.000000E+000
1	3.16850556	1.485536E-011	4.253561E-013	0	0.000000E+000
1	3.16852501	4.253561E-013	1.485536E-011	1	0.000000E+000
1	3.16935587	1.485536E-011	4.253561E-013	0	0.000000E+000
1	3.16941762	4.253561E-013	1.485536E-011	1	0.000000E+000
1	3.16966742	1.485536E-011	4.253561E-013	0	0.000000E+000
1	3.16969164	4.253561E-013	1.485536E-011	1	0.000000E+000
1	3.17005687	1.485536E-011	4.253561E-013	0	0.000000E+000
1	3.17008129	4.253561E-013	1.485536E-011	1	0.000000E+000
1	3.17057553	1.485536E-011	4.253561E-013	0	0.000000E+000
1	3.17112659	4.253561E-013	1.485536E-011	1	0.000000E+000
1	3.17208684	1.485536E-011	4.253561E-013	0	0.000000E+000
1	3.17332020	4.253561E-013	1.485536E-011	1	0.000000E+000
1	3.17416421	1.485536E-011	4.253561E-013	0	0.000000E+000
1	3.17419112	4.253561E-013	1.485536E-011	1	0.000000E+000
1	3.17575150	1.485536E-011	4.253561E-013	0	0.000000E+000
1	3.17585625	4.253561E-013	1.485536E-011	1	0.000000E+000
1	3.17621214	1.485536E-011	4.253561E-013	0	0.000000E+000
1	3.17622124	4.253561E-013	1.485536E-011	1	0.000000E+000
1	3.17629949	1.485536E-011	4.253561E-013	0	0.000000E+000
1	3.17632329	4.253561E-013	1.485536E-011	1	0.000000E+000
1	3.17818717	1.485536E-011	4.253561E-013	0	0.000000E+000
1	3.17821780	4.253561E-013	1.485536E-011	1	0.000000E+000
1	3.17831586	1.485536E-011	4.253561E-013	0	0.000000E+000
1	3.17836135	4.253561E-013	1.485536E-011	1	0.000000E+000
1	3.17848585	1.485536E-011	4.253561E-013	0	0.000000E+000
1	3.17852332	4.253561E-013	1.485536E-011	1	0.000000E+000
1	3.17885006	1.485536E-011	4.253561E-013	0	0.000000E+000
1	3.17886719	4.253561E-013	1.485536E-011	1	0.000000E+000
1	3.17898718	1.485536E-011	4.253561E-013	0	0.000000E+000
1	3.17906800	4.253561E-013	1.485536E-011	1	0.000000E+000
1	3.17916360	1.485536E-011	4.253561E-013	0	0.000000E+000
1	3.17917880	4.253561E-013	1.485536E-011	1	0.000000E+000
1	3.17956151	1.485536E-011	4.253561E-013	0	0.000000E+000
1	3.18002025	4.253561E-013	1.485536E-011	1	0.000000E+000
1	3.18028405	1.485536E-011	4.253561E-013	0	0.000000E+000
1	3.18036148	4.253561E-013	1.485536E-011	1	0.000000E+000
1	3.18062513	1.485536E-011	4.253561E-013	0	0.000000E+000
1	3.18071515	4.253561E-013	1.485536E-011	1	0.000000E+000
1	3.18158127	1.485536E-011	4.253561E-013	0	0.000000E+000
1	3.18160093	4.253561E-013	1.485536E-011	1	0.000000E+000
1	3.18524375	1.485536E-011	4.253561E-013	0	0.000000E+000
1	3.18527512	4.253561E-013	1.485536E-011	1	0.000000E+000
1	3.18587320	1.485536E-011	4.253561E-013	0	0.000000E+000
1	3.18589796	4.253561E-013	1.485536E-011	1	0.000000E+000
1	3.18611466	1.485536E-011	4.253561E-013	0	0.000000E+000
1	3.18615075	4.253561E-013	1.485536E-011	1	0.000000E+000
1	3.18698797	1.485536E-011	4.253561E-013	0	0.000000E+000
1	3.18704855	4.253561E-013	1.485536E-011	1	0.000000E+000
1	3.18786863	1.485536E-011	4.253561E-013	0	0.000000E+000
1	3.18789331	4.253561E-013	1.485536E-011	1	0.000000E+000
1	3.18789832	1.485536E-011	4.253561E-013	0	0.000000E+000
1	3.18794300	4.253561E-013	1.485536E-011	1	0.000000E+000
1	3.18910452	1.485536E-011	4.253561E-013	0	0.000000E+000
1	3.22008334	4.253561E-013	1.485536E-011	1	0.000000E+000
1	3.22045395	1.485536E-011	4.253561E-013	0	0.000000E+000
1	3.22047092	4.253561E-013	1.485536E-011	1	0.000000E+000
1	3.22092055	1.485536E-011	4.253561E-013	0	0.000000E+000
1	3.22605047	4.253561E-013	1.485536E-011	1	0.000000E+000
1	3.22643319	1.485536E-011	4.253561E-013	0	0.000000E+000
1	3.22646259	4.253561E-013	1.485536E-011	1	0.000000E+000
1	3.22748150	1.485536E-011	4.253561E-013	0	0.000000E+000
1	3.22751610	4.253561E-013	1.485536E-011	1	0.000000E+000
1	3.22775889	1.485536E-011	4.253561E-013	0	0.000000E+000
1	3.24751802	4.253561E-013	1.485536E-011	1	0.000000E+000
1	3.24845638	1.485536E-011	4.253561E-013	0	0.000000E+000
1	3.24848458	4.253561E-013	1.485536E-011	1	0.000000E+000
1	3.24873347	1.485536E-011	4.253561E-013	0	0.000000E+000
1	3.24874206	4.253561E-013	1.485536E-011	1	0.000000E+000
1	3.24879892	1.485536E-011	4.253561E-013	0	0.000000E+000
1	3.24886630	4.253561E-013	1.485536E-011	1	0.000000E+000
1	3.24945313	1.485536E-011	4.253561E-013	0	0.000000E+000
1	3.24946819	4.253561E-013	1.485536E-011	1	0.000000E+000
1	3.25005040	1.485536E-011	4.253561E-013	0	0.000000E+000
1	3.25030758	4.253561E-013	1.485536E-011	1	0.000000E+000
1	3.25053246	1.485536E-011	4.253561E-013	0	0.000000E+000
1	3.25057323	4.253561E-013	1.485536E-011	1	0.000000E+000
1	3.25060478	1.485536E-011	4.253561E-013	0	0.000000E+000
1	3.25061190	4.253561E-013	1.485536E-011	1	0.000000E+000
1	3.25092335	1.485536E-011	4.253561E-013	0	0.000000E+000
1	3.25095353	4.253561E-013	1.485536E-011	1	0.000000E+000
1	3.25110199	1.485536E-011	4.253561E-013	0	0.000000E+000
1	3.25113757	4.253561E-013	1.485536E-011	1	0.000000E+000
1	3.25208273	1.485536E-011	4.253561E-013	0	0.000000E+000
1	3.25209745	4.253561E-013	1.485536E-011	1	0.000000E+000
1	3.25242128	1.485536E-011	4.253561E-013	0	0.000000E+000
1	3.25246004	4.253561E-013	1.485536E-011	1	0.000000E+000
1	3.25323313	1.485536E-011	4.253561E-013	0	0.000000E+000
1	3.26630591	4.253561E-013	1.485536E-011	1	0.000000E+000
1	3.26648132	1.485536E-011	4.253561E-013	0	0.000000E+000
1	3.26648897	4.253561E-013	1.485536E-011	1	0.000000E+000
1	3.26656822	1.485536E-011	4.253561E-013	0	0.000000E+000
1	3.26729309	4.253561E-013	1.485536E-011	1	0.000000E+000
1	3.26757597	1.485536E-011	4.253561E-013	0	0.000000E+000
1	3.26762508	4.253561E-013	1.485536E-011	1	0.000000E+000
1	3.26787188	1.485536E-011	4.253561E-013	0	0.000000E+000
1	3.26790817	4.253561E-013	1.485536E-011	1	0.000000E+000
1	3.26875825	1.485536E-011	4.253561E-013	0	0.000000E+000
1	3.26877158	4.253561E-013	1.485536E-011	1	0.000000E+000
1	3.26943829	1.485536E-011	4.253561E-013	0	0.000000E+000
1	3.26949644	4.253561E-013	1.485536E-011	1	0.000000E+000
1	3.27009576	1.485536E-011	4.253561E-013	0	0.000000E+000
1	3.27034902	4.253561E-013	1.485536E-011	1	0.000000E+000
1	3.27071352	1.485536E-011	4.253561E-013	0	0.000000E+000
1	3.27086913	4.253561E-013	1.485536E-011	1	0.000000E+000
1	3.27154502	1.485536E-011	4.253561E-013	0	0.000000E+000
1	3.27229753	4.253561E-013	1.485536E-011	1	0.000000E+000
1	3.27237228	1.485536E-011	4.253561E-013	0	0.000000E+000
1	3.27302409	4.253561E-013	1.485536E-011	1	0.000000E+000
1	3.27323772	1.485536E-011	4.253561E-013	0	0.000000E+000
1	3.27326213	4.253561E-013	1.485536E-011	1	0.000000E+000
1	3.27338472	1.485536E-011	4.253561E-013	0	0.000000E+000
1	3.27343415	4.253561E-013	1.485536E-011	1	0.000000E+000
1	3.27499560	1.485536E-011	4.253561E-013	0	0.000000E+000
1	3.27502062	4.253561E-013	1.485536E-011	1	0.000000E+000
1	3.27551271	1.485536E-011	4.253561E-013	0	0.000000E+000
1	3.27555616	4.253561E-013	1.485536E-011	1	0.000000E+000
1	3.27611763	1.485536E-011	4.253561E-013	0	0.000000E+000
1	3.27976665	4.253561E-013	1.485536E-011	1	0.000000E+000
1	3.28000481	1.485536E-011	4.253561E-013	0	0.000000E+000
1	3.28003661	4.253561E-013	1.485536E-011	1	0.000000E+000
1	3.28022179	1.485536E-011	4.253561E-013	0	0.000000E+000
1	3.28022433	4.253561E-013	1.485536E-011	1	0.000000E+000
1	3.28041791	1.485536E-011	4.253561E-013	0	0.000000E+000
1	3.28042982	4.253561E-013	1.485536E-011	1	0.000000E+000
1	3.28046673	1.485536E-011	4.253561E-013	0	0.000000E+000
1	3.28049748	4.253561E-013	1.485536E-011	1	0.000000E+000
1	3.28119148	1.485536E-011	4.253561E-013	0	0.000000E+000
1	3.28123383	4.253561E-013	1.485536E-011	1	0.000000E+000
1	3.28128759	1.485536E-011	4.253561E-013	0	0.000000E+000
1	3.28131947	4.253561E-013	1.485536E-011	1	0.000000E+000
1	3.28206376	1.485536E-011	4.253561E-013	0	0.000000E+000
1	3.31553077	4.253561E-013	1.485536E-011	1	0.000000E+000
1	3.31596117	1.485536E-011	4.253561E-013	0	0.000000E+000
1	3.31600514	4.253561E-013	1.485536E-011	1	0.000000E+000
1	3.31643865	1.485536E-011	4.253561E-013	0	0.000000E+000
1	3.31646238	4.253561E-013	1.485536E-011	1	0.000000E+000
1	3.31698551	1.485536E-011	4.253561E-013	0	0.000000E+000
1	3.31702408	4.253561E-013	1.485536E-011	1	0.000000E+000
1	3.31784545	1.485536E-011	4.253561E-013	0	0.000000E+000
1	3.31786938	4.253561E-013	1.485536E-011	1	0.000000E+000
1	3.32131959	1.485536E-011	4.253561E-013	0	0.000000E+000
1	3.32475702	4.253561E-013	1.485536E-011	1	0.000000E+000
1	3.32502037	1.485536E-011	4.253561E-013	0	0.000000E+000
1	3.32503764	4.253561E-013	1.485536E-011	1	0.000000E+000
1	3.32516734	1.485536E-011	4.253561E-013	0	0.000000E+000
1	3.32518166	4.253561E-013	1.485536E-011	1	0.000000E+000
1	3.32523096	1.485536E-011	4.253561E-013	0	0.000000E+000
1	3.32525104	4.253561E-013	1.485536E-011	1	0.000000E+000
1	3.32595111	1.485536E-011	4.253561E-013	0	0.000000E+000
1	3.32598400	4.253561E-013	1.485536E-011	1	0.000000E+000
1	3.32623463	1.485536E-011	4.253561E-013	0	0.000000E+000
1	3.32910417	4.253561E-013	1.485536E-011	1	0.000000E+000
1	3.32925866	1.485536E-011	4.253561E-013	0	0.000000E+000
1	3.36798817	4.253561E-013	1.485536E-011	1	0.000000E+000
1	3.36805897	1.485536E-011	4.253561E-013	0	0.000000E+000
1	3.36809136	4.253561E-013	1.485536E-011	1	0.000000E+000
1	3.36820217	1.485536E-011	4.253561E-013	0	0.000000E+000
1	3.36820572	4.253561E-013	1.485536E-011	1	0.000000E+000
1	3.36875140	1.485536E-011	4.253561E-013	0	0.000000E+000
1	3.36876356	4.253561E-013	1.485536E-011	1	0.000000E+000
1	3.36894106	1.485536E-011	4.253561E-013	0	0.000000E+000
1	3.36896648	4.253561E-013	1.485536E-011	1	0.000000E+000
1	3.36965442	1.485536E-011	4.253561E-013	0	0.000000E+000
1	3.37192121	4.253561E-013	1.485536E-011	1	0.000000E+000
1	3.37194432	1.485536E-011	4.253561E-013	0	0.000000E+000
1	3.42137783	4.253561E-013	1.485536E-011	1	0.000000E+000
1	3.42177024	1.485536E-011	4.253561E-013	0	0.000000E+000
1	3.42179311	4.253561E-013	1.485536E-011	1	0.000000E+000
1	3.42242399	1.485536E-011	4.253561E-013	0	0.000000E+000
1	3.42246727	4.253561E-013	1.485536E-011	1	0.000000E+000
1	3.42254226	1.485536E-011	4.253561E-013	0	0.000000E+000
1	3.42259718	4.253561E-013	1.485536E-011	1	0.000000E+000
1	3.42266648	1.485536E-011	4.253561E-013	0	0.000000E+000
1	3.42273372	4.253561E-013	1.485536E-011	1	0.000000E+000
1	3.42434902	1.485536E-011	4.253561E-013	0	0.000000E+000
1	3.42442498	4.253561E-013	1.485536E-011	1	0.000000E+000
1	3.42462808	1.485536E-011	4.253561E-013	0	0.000000E+000
1	3.42465750	4.253561E-013	1.485536E-011	1	0.000000E+000
1	3.42485783	1.485536E-011	4.253561E-013	0	0.000000E+000
1	3.42492394	4.253561E-013	1.485536E-011	1	0.000000E+000
1	3.42502684	1.485536E-011	4.253561E-013	0	0.000000E+000
1	3.42504453	4.253561E-013	1.485536E-011	1	0.000000E+000
1	3.42510695	1.485536E-011	4.253561E-013	0	0.000000E+000
1	3.42513600	4.253561E-013	1.485536E-011	1	0.000000E+000
1	3.42540397	1.485536E-011	4.253561E-013	0	0.000000E+000
1	3.42545416	4.253561E-013	1.485536E-011	1	0.000000E+000
1	3.42635619	1.485536E-011	4.253561E-013	0	0.000000E+000
1	3.42639224	4.253561E-013	1.485536E-011	1	0.000000E+000
1	3.42733152	1.485536E-011	4.253561E-013	0	0.000000E+000
1	3.42739047	4.253561E-013	1.485536E-011	1	0.000000E+000
1	3.42753707	1.485536E-011	4.253561E-013	0	0.000000E+000
1	3.42758374	4.253561E-013	1.485536E-011	1	0.000000E+000
1	3.42787590	1.485536E-011	4.253561E-013	0	0.000000E+000
1	3.42790454	4.253561E-013	1.485536E-011	1	0.000000E+000
1	3.42815077	1.485536E-011	4.253561E-013	0	0.000000E+000
1	3.42818509	4.253561E-013	1.485536E-011	1	0.000000E+000
1	3.42863391	1.485536E-011	4.253561E-013	0	0.000000E+000
1	3.42865241	4.253561E-013	1.485536E-011	1	0.000000E+000
1	3.42938183	1.485536E-011	4.253561E-013	0	0.000000E+000
1	3.42945682	4.253561E-013	1.485536E-011	1	0.000000E+000
1	3.43205567	1.485536E-011	4.253561E-013	0	0.000000E+000
1	3.43208481	4.253561E-013	1.485536E-011	1	0.000000E+000
1	3.43218611	1.485536E-011	4.253561E-013	0	0.000000E+000
1	3.43222871	4.253561E-013	1.485536E-011	1	0.000000E+000
1	3.43278630	1.485536E-011	4.253561E-013	0	0.000000E+000
1	3.43284629	4.253561E-013	1.485536E-011	1	0.000000E+000
1	3.43291604	1.485536E-011	4.253561E-013	0	0.000000E+000
1	3.43293325	4.253561E-013	1.485536E-011	1	0.000000E+000
1	3.43310216	1.485536E-011	4.253561E-013	0	0.000000E+000
1	3.43321789	4.253561E-013	1.485536E-011	1	0.000000E+000
1	3.43334667	1.485536E-011	4.253561E-013	0	0.000000E+000
1	3.43339468	4.253561E-013	1.485536E-011	1	0.000000E+000
1	3.43444386	1.485536E-011	4.253561E-013	0	0.000000E+000
1	3.43445502	4.253561E-013	1.485536E-011	1	0.000000E+000
1	3.43524006	1.485536E-011	4.253561E-013	0	0.000000E+000
1	3.43526902	4.253561E-013	1.485536E-011	1	0.000000E+000
1	3.43571356	1.485536E-011	4.253561E-013	0	0.000000E+000
1	3.43573666	4.253561E-013	1.485536E-011	1	0.000000E+000
1	3.43644041	1.485536E-011	4.253561E-013	0	0.000000E+000
1	3.43646492	4.253561E-013	1.485536E-011	1	0.000000E+000
1	3.43658334	1.485536E-011	4.253561E-013	0	0.000000E+000
1	3.43662083	4.253561E-013	1.485536E-011	1	0.000000E+000
1	3.43684002	1.485536E-011	4.253561E-013	0	0.000000E+000
1	3.43685772	4.253561E-013	1.485536E-011	1	0.000000E+000
1	3.43786896	1.485536E-011	4.253561E-013	0	0.000000E+000
1	3.43790566	4.253561E-013	1.485536E-011	1	0.000000E+000
1	3.43878157	1.485536E-011	4.253561E-013	0	0.000000E+000
1	3.43881419	4.253561E-013	1.485536E-011	1	0.000000E+000
1	3.43911860	1.485536E-011	4.253561E-013	0	0.000000E+000
1	3.43916267	4.253561E-013	1.485536E-011	1	0.000000E+000
1	3.43916640	1.485536E-011	4.253561E-013	0	0.000000E+000
1	3.43919737	4.253561E-013	1.485536E-011	1	0.000000E+000
1	3.43922298	1.485536E-011	4.253561E-013	0	0.000000E+000
1	3.43925286	4.253561E-013	1.485536E-011	1	0.000000E+000
1	3.43946413	1.485536E-011	4.253561E-013	0	0.000000E+000
1	3.43946980	4.253561E-013	1.485536E-011	1	0.000000E+000
1	3.43974914	1.485536E-011	4.253561E-013	0	0.000000E+000
1	3.44074821	4.253561E-013	1.485536E-011	1	0.000000E+000
1	3.44166625	1.485536E-011	4.253561E-013	0	0.000000E+000
1	3.44168408	4.253561E-013	1.485536E-011	1	0.000000E+000
1	3.44186486	1.485536E-011	4.253561E-013	0	0.000000E+000
1	3.44190013	4.253561E-013	1.485536E-011	1	0.000000E+000
1	3.44306039	1.485536E-011	4.253561E-013	0	0.000000E+000
1	3.44307660	4.253561E-013	1.485536E-011	1	0.000000E+000
1	3.44352509	1.485536E-011	4.253561E-013	0	0.000000E+000
1	3.44354471	4.253561E-013	1.485536E-011	1	0.000000E+000
1	3.44412332	1.485536E-011	4.253561E-013	0	0.000000E+000
1	3.44416818	4.253561E-013	1.485536E-011	1	0.000000E+000
1	3.44431591	1.485536E-011	4.253561E-013	0	0.000000E+000
1	3.44433039	4.253561E-013	1.485536E-011	1	0.000000E+000
1	3.44450886	1.485536E-011	4.253561E-013	0	0.000000E+000
1	3.44453362	4.253561E-013	1.485536E-011	1	0.000000E+000
1	3.44458822	1.485536E-011	4.253561E-013	0	0.000000E+000
1	3.44459295	4.253561E-013	1.485536E-011	1	0.000000E+000
1	3.44488572	1.485536E-011	4.253561E-013	0	0.000000E+000
1	3.44491101	4.253561E-013	1.485536E-011	1	0.000000E+000
1	3.44610069	1.485536E-011	4.253561E-013	0	0.000000E+000
1	3.44613902	4.253561E-013	1.485536E-011	1	0.000000E+000
1	3.44641353	1.485536E-011	4.253561E-013	0	0.000000E+000
1	3.44642961	4.253561E-013	1.485536E-011	1	0.000000E+000
1	3.44649332	1.485536E-011	4.253561E-013	0	0.000000E+000
1	3.44651659	4.253561E-013	1.485536E-011	1	0.000000E+000
1	3.44682828	1.485536E-011	4.253561E-013	0	0.000000E+000
1	3.44685611	4.253561E-013	1.485536E-011	1	0.000000E+000
1	3.44844182	1.485536E-011	4.253561E-013	0	0.000000E+000
1	3.44850578	4.253561E-013	1.485536E-011	1	0.000000E+000
1	3.44861386	1.485536E-011	4.253561E-013	0	0.000000E+000
1	3.68340148	5.445805E-013	1.497458E-011	1	0.000000E+000
1	3.68343062	1.497458E-011	5.445805E-013	0	0.000000E+000
1	3.68345321	5.445805E-013	1.497458E-011	1	0.000000E+000
1	3.68348992	1.497458E-011	5.445805E-013	0	0.000000E+000
1	3.68351587	5.445805E-013	1.497458E-011	1	0.000000E+000
1	3.68397620	1.497458E-011	5.445805E-013	0	0.000000E+000
1	3.68402248	5.445805E-013	1.497458E-011	1	0.000000E+000
1	3.68434774	1.497458E-011	5.445805E-013	0	0.000000E+000
1	3.68506644	5.445805E-013	1.497458E-011	1	0.000000E+000
1	3.68521198	1.497458E-011	5.445805E-013	0	0.000000E+000
1	3.68524041	5.445805E-013	1.497458E-011	1	0.000000E+000
1	3.68653492	1.497458E-011	5.445805E-013	0	0.000000E+000
1	3.68656349	5.445805E-013	1.497458E-011	1	0.000000E+000
1	3.68660234	1.497458E-011	5.445805E-013	0	0.000000E+000
1	3.68666130	5.445805E-013	1.497458E-011	1	0.000000E+000
1	3.68672487	1.497458E-011	5.445805E-013	0	0.000000E+000
1	3.68674716	5.445805E-013	1.497458E-011	1	0.000000E+000
1	3.68697052	1.497458E-011	5.445805E-013	0	0.000000E+000
1	3.68701969	5.445805E-013	1.497458E-011	1	0.000000E+000
1	3.68782998	1.497458E-011	5.445805E-013	0	0.000000E+000
1	3.68785456	5.445805E-013	1.497458E-011	1	0.000000E+000
1	3.68789833	1.497458E-011	5.445805E-013	0	0.000000E+000
1	3.68797249	5.445805E-013	1.497458E-011	1	0.000000E+000
1	3.68812939	1.497458E-011	5.445805E-013	0	0.000000E+000
1	3.68817959	5.445805E-013	1.497458E-011	1	0.000000E+000
1	3.68899475	1.497458E-011	5.445805E-013	0	0.000000E+000
1	3.68899938	5.445805E-013	1.497458E-011	1	0.000000E+000
1	3.68921261	1.497458E-011	5.445805E-013	0	0.000000E+000
1	3.68924015	5.445805E-013	1.497458E-011	1	0.000000E+000
1	3.69038065	1.497458E-011	5.445805E-013	0	0.000000E+000
1	3.69041679	5.445805E-013	1.497458E-011	1	0.000000E+000
1	3.69182300	1.497458E-011	5.445805E-013	0	0.000000E+000
1	3.69190478	5.445805E-013	1.497458E-011	1	0.000000E+000
1	3.69309283	1.497458E-011	5.445805E-013	0	0.000000E+000
1	3.69314445	5.445805E-013	1.497458E-011	1	0.000000E+000
1	3.69342439	1.497458E-011	5.445805E-013	0	0.000000E+000
1	3.69343944	5.445805E-013	1.497458E-011	1	0.000000E+000
1	3.69538207	1.497458E-011	5.445805E-013	0	0.000000E+000
1	3.69541458	5.445805E-013	1.497458E-011	1	0.000000E+000
1	3.69550469	1.497458E-011	5.445805E-013	0	0.000000E+000
1	3.69551324	5.445805E-013	1.497458E-011	1	0.000000E+000
1	3.69576079	1.497458E-011	5.445805E-013	0	0.000000E+000
1	3.69582371	5.445805E-013	1.497458E-011	1	0.000000E+000
1	3.69623934	1.497458E-011	5.445805E-013	0	0.000000E+000
1	3.69625966	5.445805E-013	1.497458E-011	1	0.000000E+000
1	3.69699678	1.497458E-011	5.445805E-013	0	0.000000E+000
1	3.69702696	5.445805E-013	1.497458E-011	1	0.000000E+000
1	3.69741265	1.497458E-011	5.445805E-013	0	0.000000E+000
1	3.69742643	5.445805E-013	1.497458E-011	1	0.000000E+000
1	3.69745587	1.497458E-011	5.445805E-013	0	0.000000E+000
1	3.69753651	5.445805E-013	1.497458E-011	1	0.000000E+000
1	3.69920229	1.497458E-011	5.445805E-013	0	0.000000E+000
1	3.69925524	5.445805E-013	1.497458E-011	1	0.000000E+000
1	3.69971661	1.497458E-011	5.445805E-013	0	0.000000E+000
1	3.69976461	5.445805E-013	1.497458E-011	1	0.000000E+000
1	3.69978125	1.497458E-011	5.445805E-013	0	0.000000E+000
1	3.70031909	5.445805E-013	1.497458E-011	1	0.000000E+000
1	3.70074578	1.497458E-011	5.445805E-013	0	0.000000E+000
1	3.70076136	5.445805E-013	1.497458E-011	1	0.000000E+000
1	3.70095538	1.497458E-011	5.445805E-013	0	0.000000E+000
1	3.70096190	5.445805E-013	1.497458E-011	1	0.000000E+000
1	3.70237219	1.497458E-011	5.445805E-013	0	0.000000E+000
1	3.70239825	5.445805E-013	1.497458E-011	1	0.000000E+000
1	3.70332504	1.497458E-011	5.445805E-013	0	0.000000E+000
1	3.70367135	5.445805E-013	1.497458E-011	1	0.000000E+000
1	3.70371786	1.497458E-011	5.445805E-013	0	0.000000E+000
1	3.70375862	5.445805E-013	1.497458E-011	1	0.000000E+000
1	3.70383544	1.497458E-011	5.445805E-013	0	0.000000E+000
1	3.70387791	5.445805E-013	1.497458E-011	1	0.000000E+000
1	3.70394667	1.497458E-011	5.445805E-013	0	0.000000E+000
1	3.70396412	5.445805E-013	1.497458E-011	1	0.000000E+000
1	3.70402451	1.497458E-011	5.445805E-013	0	0.000000E+000
1	3.70405557	5.445805E-013	1.497458E-011	1	0.000000E+000
1	3.70458061	1.497458E-011	5.445805E-013	0	0.000000E+000
1	3.70461915	5.445805E-013	1.497458E-011	1	0.000000E+000
1	3.70490569	1.497458E-011	5.445805E-013	0	0.000000E+000
1	3.70495217	5.445805E-013	1.497458E-011	1	0.000000E+000
1	3.70517763	1.497458E-011	5.445805E-013	0	0.000000E+000
1	3.70519414	5.445805E-013	1.497458E-011	1	0.000000E+000
1	3.70636748	1.497458E-011	5.445805E-013	0	0.000000E+000
1	3.70638814	5.445805E-013	1.497458E-011	1	0.000000E+000
1	3.70687497	1.497458E-011	5.445805E-013	0	0.000000E+000
1	3.70688088	5.445805E-013	1.497458E-011	1	0.000000E+000
1	3.70732843	1.497458E-011	5.445805E-013	0	0.000000E+000
1	3.70741469	5.445805E-013	1.497458E-011	1	0.000000E+000
1	3.70816257	1.497458E-011	5.445805E-013	0	0.000000E+000
1	3.70820260	5.445805E-013	1.497458E-011	1	0.000000E+000
1	3.70839445	1.497458E-011	5.445805E-013	0	0.000000E+000
1	3.70845065	5.445805E-013	1.497458E-011	1	0.000000E+000
1	3.70869514	1.497458E-011	5.445805E-013	0	0.000000E+000
1	3.71098927	5.445805E-013	1.497458E-011	1	0.000000E+000
1	3.71123727	1.497458E-011	5.445805E-013	0	0.000000E+000
1	3.71127753	5.445805E-013	1.497458E-011	1	0.000000E+000
1	3.71134994	1.497458E-011	5.445805E-013	0	0.000000E+000
1	3.71140481	5.445805E-013	1.497458E-011	1	0.000000E+000
1	3.71282288	1.497458E-011	5.445805E-013	0	0.000000E+000
1	3.71286101	5.445805E-013	1.497458E-011	1	0.000000E+000
1	3.71310566	1.497458E-011	5.445805E-013	0	0.000000E+000
1	3.71313213	5.445805E-013	1.497458E-011	1	0.000000E+000
1	3.71317769	1.497458E-011	5.445805E-013	0	0.000000E+000
1	3.71321784	5.445805E-013	1.497458E-011	1	0.000000E+000
1	3.71359159	1.497458E-011	5.445805E-013	0	0.000000E+000
1	3.71360979	5.445805E-013	1.497458E-011	1	0.000000E+000
1	3.71416819	1.497458E-011	5.445805E-013	0	0.000000E+000
1	3.71419226	5.445805E-013	1.497458E-011	1	0.000000E+000
1	3.71461543	1.497458E-011	5.445805E-013	0	0.000000E+000
1	3.71464873	5.445805E-013	1.497458E-011	1	0.000000E+000
1	3.71677120	1.497458E-011	5.445805E-013	0	0.000000E+000
1	3.71680866	5.445805E-013	1.497458E-011	1	0.000000E+000
1	3.71743877	1.497458E-011	5.445805E-013	0	0.000000E+000
1	3.71744322	5.445805E-013	1.497458E-011	1	0.000000E+000
1	3.71772844	1.497458E-011	5.445805E-013	0	0.000000E+000
1	3.71777794	5.445805E-013	1.497458E-011	1	0.000000E+000
1	3.71784166	1.497458E-011	5.445805E-013	0	0.000000E+000
1	3.75395382	5.445805E-013	1.497458E-011	1	0.000000E+000
1	3.75491119	1.497458E-011	5.445805E-013	0	0.000000E+000
1	3.75494892	5.445805E-013	1.497458E-011	1	0.000000E+000
1	3.75560643	1.497458E-011	5.445805E-013	0	0.000000E+000
1	3.75564462	5.445805E-013	1.497458E-011	1	0.000000E+000
1	3.75571991	1.497458E-011	5.445805E-013	0	0.000000E+000
1	3.75575934	5.445805E-013	1.497458E-011	1	0.000000E+000
1	3.75658525	1.497458E-011	5.445805E-013	0	0.000000E+000
1	3.75659244	5.445805E-013	1.497458E-011	1	0.000000E+000
1	3.75741342	1.497458E-011	5.445805E-013	0	0.000000E+000
1	3.75743656	5.445805E-013	1.497458E-011	1	0.000000E+000
1	3.75763776	1.497458E-011	5.445805E-013	0	0.000000E+000
1	3.75775063	5.445805E-013	1.497458E-011	1	0.000000E+000
1	3.75785858	1.497458E-011	5.445805E-013	0	0.000000E+000
1	3.75791247	5.445805E-013	1.497458E-011	1	0.000000E+000
1	3.75930456	1.497458E-011	5.445805E-013	0	0.000000E+000
1	3.75938502	5.445805E-013	1.497458E-011	1	0.000000E+000
1	3.75946552	1.497458E-011	5.445805E-013	0	0.000000E+000
1	3.75949076	5.445805E-013	1.497458E-011	1	0.000000E+000
1	3.75970804	1.497458E-011	5.445805E-013	0	0.000000E+000
1	3.75972465	5.445805E-013	1.497458E-011	1	0.000000E+000
1	3.76001815	1.497458E-011	5.445805E-013	0	0.000000E+000
1	3.76003555	5.445805E-013	1.497458E-011	1	0.000000E+000
1	3.76061129	1.497458E-011	5.445805E-013	0	0.000000E+000
1	3.76063679	5.445805E-013	1.497458E-011	1	0.000000E+000
1	3.76203844	1.497458E-011	5.445805E-013	0	0.000000E+000
1	3.76209550	5.445805E-013	1.497458E-011	1	0.000000E+000
1	3.76223636	1.497458E-011	5.445805E-013	0	0.000000E+000
1	3.76225339	5.445805E-013	1.497458E-011	1	0.000000E+000
1	3.76258891	1.497458E-011	5.445805E-013	0	0.000000E+000
1	3.76260879	5.445805E-013	1.497458E-011	1	0.000000E+000
1	3.76278392	1.497458E-011	5.445805E-013	0	0.000000E+000
1	3.76291798	5.445805E-013	1.497458E-011	1	0.000000E+000
1	3.76354192	1.497458E-011	5.445805E-013	0	0.000000E+000
1	3.76357458	5.445805E-013	1.497458E-011	1	0.000000E+000
1	3.76422552	1.497458E-011	5.445805E-013	0	0.000000E+000
1	3.76425905	5.445805E-013	1.497458E-011	1	0.000000E+000
1	3.76434047	1.497458E-011	5.445805E-013	0	0.000000E+000
1	3.76438139	5.445805E-013	1.497458E-011	1	0.000000E+000
1	3.76472207	1.497458E-011	5.445805E-013	0	0.000000E+000
1	3.76474721	5.445805E-013	1.497458E-011	1	0.000000E+000
1	3.76707233	1.497458E-011	5.445805E-013	0	0.000000E+000
1	3.76714448	5.445805E-013	1.497458E-011	1	0.000000E+000
1	3.76719684	1.497458E-011	5.445805E-013	0	0.000000E+000
1	3.76723803	5.445805E-013	1.497458E-011	1	0.000000E+000
1	3.76749283	1.497458E-011	5.445805E-013	0	0.000000E+000
1	3.76757510	5.445805E-013	1.497458E-011	1	0.000000E+000
1	3.76785939	1.497458E-011	5.445805E-013	0	0.000000E+000
1	3.76790708	5.445805E-013	1.497458E-011	1	0.000000E+000
1	3.76793648	1.497458E-011	5.445805E-013	0	0.000000E+000
1	3.76796127	5.445805E-013	1.497458E-011	1	0.000000E+000
1	3.76903257	1.497458E-011	5.445805E-013	0	0.000000E+000
1	3.76906210	5.445805E-013	1.497458E-011	1	0.000000E+000
1	3.76916483	1.497458E-011	5.445805E-013	0	0.000000E+000
1	3.76918180	5.445805E-013	1.497458E-011	1	0.000000E+000
1	3.77013537	1.497458E-011	5.445805E-013	0	0.000000E+000
1	3.77015155	5.445805E-013	1.497458E-011	1	0.000000E+000
1	3.77032525	1.497458E-011	5.445805E-013	0	0.000000E+000
1	3.77034530	5.445805E-013	1.497458E-011	1	0.000000E+000
1	3.77037692	1.497458E-011	5.445805E-013	0	0.000000E+000
1	3.77039766	5.445805E-013	1.497458E-011	1	0.000000E+000
1	3.77072559	1.497458E-011	5.445805E-013	0	0.000000E+000
1	3.77074909	5.445805E-013	1.497458E-011	1	0.000000E+000
1	3.77096119	1.497458E-011	5.445805E-013	0	0.000000E+000
1	3.77098337	5.445805E-013	1.497458E-011	1	0.000000E+000
1	3.77115468	1.497458E-011	5.445805E-013	0	0.000000E+000
1	3.77118059	5.445805E-013	1.497458E-011	1	0.000000E+000
1	3.77169042	1.497458E-011	5.445805E-013	0	0.000000E+000
1	3.77173374	5.445805E-013	1.497458E-011	1	0.000000E+000
1	3.77180639	1.497458E-011	5.445805E-013	0	0.000000E+000
1	3.77182388	5.445805E-013	1.497458E-011	1	0.000000E+000
1	3.77226348	1.497458E-011	5.445805E-013	0	0.000000E+000
1	3.77231547	5.445805E-013	1.497458E-011	1	0.000000E+000
1	3.77297732	1.497458E-011	5.445805E-013	0	0.000000E+000
1	3.86450007	5.445805E-013	1.497458E-011	1	0.000000E+000
1	3.86451584	1.497458E-011	5.445805E-013	0	0.000000E+000
1	3.86456378	5.445805E-013	1.497458E-011	1	0.000000E+000
1	3.86467062	1.497458E-011	5.445805E-013	0	0.000000E+000
1	3.86469479	5.445805E-013	1.497458E-011	1	0.000000E+000
1	3.86530432	1.497458E-011	5.445805E-013	0	0.000000E+000
1	3.86535381	5.445805E-013	1.497458E-011	1	0.000000E+000
1	3.86555029	1.497458E-011	5.445805E-013	0	0.000000E+000
1	3.86559646	5.445805E-013	1.497458E-011	1	0.000000E+000
1	3.86632790	1.497458E-011	5.445805E-013	0	0.000000E+000
1	3.86634174	5.445805E-013	1.497458E-011	1	0.000000E+000
1	3.86665904	1.497458E-011	5.445805E-013	0	0.000000E+000
1	3.86669373	5.445805E-013	1.497458E-011	1	0.000000E+000
1	3.86711964	1.497458E-011	5.445805E-013	0	0.000000E+000
1	6.17818624	4.287255E-013	1.485873E-011	1	0.000000E+000
1	6.17822813	1.485873E-011	4.287255E-013	0	0.000000E+000
1	6.17826247	4.287255E-013	1.485873E-011	1	0.000000E+000
1	6.17891234	1.485873E-011	4.287255E-013	0	0.000000E+000
1	6.17897033	4.287255E-013	1.485873E-011	1	0.000000E+000
1	6.17926758	1.485873E-011	4.287255E-013	0	0.000000E+000
1	6.17927365	4.287255E-013	1.485873E-011	1	0.000000E+000
1	6.17971753	1.485873E-011	4.287255E-013	0	0.000000E+000
1	6.17974839	4.287255E-013	1.485873E-011	1	0.000000E+000
1	6.18053459	1.485873E-011	4.287255E-013	0	0.000000E+000
1	6.18055329	4.287255E-013	1.485873E-011	1	0.000000E+000
1	6.18088985	1.485873E-011	4.287255E-013	0	0.000000E+000
1	6.18091186	4.287255E-013	1.485873E-011	1	0.000000E+000
1	6.18184130	1.485873E-011	4.287255E-013	0	0.000000E+000
1	6.18188063	4.287255E-013	1.485873E-011	1	0.000000E+000
1	6.18192018	1.485873E-011	4.287255E-013	0	0.000000E+000
1	6.18196782	4.287255E-013	1.485873E-011	1	0.000000E+000
1	6.18213507	1.485873E-011	4.287255E-013	0	0.000000E+000
1	6.18215801	4.287255E-013	1.485873E-011	1	0.000000E+000
1	6.18301980	1.485873E-011	4.287255E-013	0	0.000000E+000
1	6.18310599	4.287255E-013	1.485873E-011	1	0.000000E+000
1	6.18330753	1.485873E-011	4.287255E-013	0	0.000000E+000
1	6.18333004	4.287255E-013	1.485873E-011	1	0.000000E+000
1	6.18363016	1.485873E-011	4.287255E-013	0	0.000000E+000
1	6.18368778	4.287255E-013	1.485873E-011	1	0.000000E+000
1	6.18409919	1.485873E-011	4.287255E-013	0	0.000000E+000
1	6.18414025	4.287255E-013	1.485873E-011	1	0.000000E+000
1	6.18431227	1.485873E-011	4.287255E-013	0	0.000000E+000
1	6.18432801	4.287255E-013	1.485873E-011	1	0.000000E+000
1	6.18468642	1.485873E-011	4.287255E-013	0	0.000000E+000
1	6.18472002	4.287255E-013	1.485873E-011	1	0.000000E+000
1	6.18583151	1.485873E-011	4.287255E-013	0	0.000000E+000
1	6.18589271	4.287255E-013	1.485873E-011	1	0.000000E+000
1	6.18615531	1.485873E-011	4.287255E-013	0	0.000000E+000
1	6.18617544	4.287255E-013	1.485873E-011	1	0.000000E+000
1	6.18650578	1.485873E-011	4.287255E-013	0	0.000000E+000
1	6.18654600	4.287255E-013	1.485873E-011	1	0.000000E+000
1	6.18689457	1.485873E-011	4.287255E-013	0	0.000000E+000
1	6.18691509	4.287255E-013	1.485873E-011	1	0.000000E+000
1	6.18723792	1.485873E-011	4.287255E-013	0	0.000000E+000
1	6.18817550	4.287255E-013	1.485873E-011	1	0.000000E+000
1	6.18832894	1.485873E-011	4.287255E-013	0	0.000000E+000
1	6.18833629	4.287255E-013	1.485873E-011	1	0.000000E+000
1	6.18905074	1.485873E-011	4.287255E-013	0	0.000000E+000
1	6.18907439	4.287255E-013	1.485873E-011	1	0.000000E+000
1	6.18940045	1.485873E-011	4.287255E-013	0	0.000000E+000
1	6.18973094	4.287255E-013	1.485873E-011	1	0.000000E+000
1	6.18977466	1.485873E-011	4.287255E-013	0	0.000000E+000
1	6.18986410	4.287255E-013	1.485873E-011	1	0.000000E+000
1	6.19000844	1.485873E-011	4.287255E-013	0	0.000000E+000
1	6.19064195	4.287255E-013	1.485873E-011	1	0.000000E+000
1	6.19095248	1.485873E-011	4.287255E-013	0	0.000000E+000
1	6.19101567	4.287255E-013	1.485873E-011	1	0.000000E+000
1	6.19116871	1.485873E-011	4.287255E-013	0	0.000000E+000
1	6.19123319	4.287255E-013	1.485873E-011	1	0.000000E+000
1	6.19175310	1.485873E-011	4.287255E-013	0	0.000000E+000
1	6.19186701	4.287255E-013	1.485873E-011	1	0.000000E+000
1	6.19277857	1.485873E-011	4.287255E-013	0	0.000000E+000
1	6.19289710	4.287255E-013	1.485873E-011	1	0.000000E+000
1	6.19298244	1.485873E-011	4.287255E-013	0	0.000000E+000
1	6.19306056	4.287255E-013	1.485873E-011	1	0.000000E+000
1	6.19367006	1.485873E-011	4.287255E-013	0	0.000000E+000
1	6.19502934	4.287255E-013	1.485873E-011	1	0.000000E+000
1	6.19536590	1.485873E-011	4.287255E-013	0	0.000000E+000
1	6.19635616	4.287255E-013	1.485873E-011	1	0.000000E+000
1	6.19656178	1.485873E-011	4.287255E-013	0	0.000000E+000
1	6.19660889	4.287255E-013	1.485873E-011	1	0.000000E+000
1	6.19669673	1.485873E-011	4.287255E-013	0	0.000000E+000
1	6.19672618	4.287255E-013	1.485873E-011	1	0.000000E+000
1	6.19724978	1.485873E-011	4.287255E-013	0	0.000000E+000
1	6.19725655	4.287255E-013	1.485873E-011	1	0.000000E+000
1	6.19804050	1.485873E-011	4.287255E-013	0	0.000000E+000
1	6.19887770	4.287255E-013	1.485873E-011	1	0.000000E+000
1	6.19939875	1.485873E-011	4.287255E-013	0	0.000000E+000
1	6.19943623	4.287255E-013	1.485873E-011	1	0.000000E+000
1	6.19974604	1.485873E-011	4.287255E-013	0	0.000000E+000
1	6.19978016	4.287255E-013	1.485873E-011	1	0.000000E+000
1	6.19990795	1.485873E-011	4.287255E-013	0	0.000000E+000
1	6.19994840	4.287255E-013	1.485873E-011	1	0.000000E+000
1	6.20017521	1.485873E-011	4.287255E-013	0	0.000000E+000
1	6.20020329	4.287255E-013	1.485873E-011	1	0.000000E+000
1	6.20028376	1.485873E-011	4.287255E-013	0	0.000000E+000
1	6.20033795	4.287255E-013	1.485873E-011	1	0.000000E+000
1	6.20074796	1.485873E-011	4.287255E-013	0	0.000000E+000
1	6.20079268	4.287255E-013	1.485873E-011	1	0.000000E+000
1	6.20169668	1.485873E-011	4.287255E-013	0	0.000000E+000
1	6.20181951	4.287255E-013	1.485873E-011	1	0.000000E+000
1	6.20233008	1.485873E-011	4.287255E-013	0	0.000000E+000
1	6.20236946	4.287255E-013	1.485873E-011	1	0.000000E+000
1	6.20268574	1.485873E-011	4.287255E-013	0	0.000000E+000
1	6.20270362	4.287255E-013	1.485873E-011	1	0.000000E+000
1	6.20280592	1.485873E-011	4.287255E-013	0	0.000000E+000
1	6.20305267	4.287255E-013	1.485873E-011	1	0.000000E+000
1	6.20399810	1.485873E-011	4.287255E-013	0	0.000000E+000
1	6.20400176	4.287255E-013	1.485873E-011	1	0.000000E+000
1	6.20435934	1.485873E-011	4.287255E-013	0	0.000000E+000
1	6.20443893	4.287255E-013	1.485873E-011	1	0.000000E+000
1	6.20481227	1.485873E-011	4.287255E-013	0	0.000000E+000
1	6.20483264	4.287255E-013	1.485873E-011	1	0.000000E+000
1	6.20555068	1.485873E-011	4.287255E-013	0	0.000000E+000
1	6.20556488	4.287255E-013	1.485873E-011	1	0.000000E+000
1	6.20565489	1.485873E-011	4.287255E-013	0	0.000000E+000
1	6.20570536	4.287255E-013	1.485873E-011	1	0.000000E+000
1	6.20706464	1.485873E-011	4.287255E-013	0	0.000000E+000
1	6.20797784	4.287255E-013	1.485873E-011	1	0.000000E+000
1	6.20965777	1.485873E-011	4.287255E-013	0	0.000000E+000
1	6.20966519	4.287255E-013	1.485873E-011	1	0.000000E+000
1	6.21045756	1.485873E-011	4.287255E-013	0	0.000000E+000
1	6.21050682	4.287255E-013	1.485873E-011	1	0.000000E+000
1	6.21078618	1.485873E-011	4.287255E-013	0	0.000000E+000
1	6.21081167	4.287255E-013	1.485873E-011	1	0.000000E+000
1	6.21128346	1.485873E-011	4.287255E-013	0	0.000000E+000
1	6.21132599	4.287255E-013	1.485873E-011	1	0.000000E+000
1	6.21178324	1.485873E-011	4.287255E-013	0	0.000000E+000
1	6.21227498	4.287255E-013	1.485873E-011	1	0.000000E+000
1	6.21249915	1.485873E-011	4.287255E-013	0	0.000000E+000
1	6.21251500	4.287255E-013	1.485873E-011	1	0.000000E+000
1	6.21270854	1.485873E-011	4.287255E-013	0	0.000000E+000
1	6.50512233	4.289792E-013	1.485898E-011	1	0.000000E+000
1	6.50578348	1.485898E-011	4.289792E-013	0	0.000000E+000
1	6.50587020	4.289792E-013	1.485898E-011	1	0.000000E+000
1	6.50627014	1.485898E-011	4.289792E-013	0	0.000000E+000
1	6.50629915	4.289792E-013	1.485898E-011	1	0.000000E+000
1	6.50662150	1.485898E-011	4.289792E-013	0	0.000000E+000
1	6.50680786	4.289792E-013	1.485898E-011	1	0.000000E+000
1	6.50766366	1.485898E-011	4.289792E-013	0	0.000000E+000
1	6.50771140	4.289792E-013	1.485898E-011	1	0.000000E+000
1	6.50775358	1.485898E-011	4.289792E-013	0	0.000000E+000
1	6.50782765	4.289792E-013	1.485898E-011	1	0.000000E+000
1	6.50988475	1.485898E-011	4.289792E-013	0	0.000000E+000
1	6.51063365	4.289792E-013	1.485898E-011	1	0.000000E+000
1	6.51164721	1.485898E-011	4.289792E-013	0	0.000000E+000
1	6.51175676	4.289792E-013	1.485898E-011	1	0.000000E+000
1	6.51192293	1.485898E-011	4.289792E-013	0	0.000000E+000
1	6.51193515	4.289792E-013	1.485898E-011	1	0.000000E+000
1	6.51214175	1.485898E-011	4.289792E-013	0	0.000000E+000
1	6.51216181	4.289792E-013	1.485898E-011	1	0.000000E+000
1	6.51297852	1.485898E-011	4.289792E-013	0	0.000000E+000
1	6.51301420	4.289792E-013	1.485898E-011	1	0.000000E+000
1	6.51339621	1.485898E-011	4.289792E-013	0	0.000000E+000
1	6.51344886	4.289792E-013	1.485898E-011	1	0.000000E+000
1	6.51353699	1.485898E-011	4.289792E-013	0	0.000000E+000
1	6.51356895	4.289792E-013	1.485898E-011	1	0.000000E+000
1	6.51411940	1.485898E-011	4.289792E-013	0	0.000000E+000
1	7.75852695	3.401048E-013	1.477010E-011	1	0.000000E+000
1	7.75900743	1.477010E-011	3.401048E-013	0	0.000000E+000
1	7.75904535	3.401048E-013	1.477010E-011	1	0.000000E+000
1	7.75916715	1.477010E-011	3.401048E-013	0	0.000000E+000
1	7.75986495	3.401048E-013	1.477010E-011	1	0.000000E+000
1	7.76042788	1.477010E-011	3.401048E-013	0	0.000000E+000
1	7.76049354	3.401048E-013	1.477010E-011	1	0.000000E+000
1	7.76142826	1.477010E-011	3.401048E-013	0	0.000000E+000
1	7.76338875	3.401048E-013	1.477010E-011	1	0.000000E+000
1	7.76434691	1.477010E-011	3.401048E-013	0	0.000000E+000
1	7.76437575	3.401048E-013	1.477010E-011	1	0.000000E+000
1	7.76453628	1.477010E-011	3.401048E-013	0	0.000000E+000
1	7.76454473	3.401048E-013	1.477010E-011	1	0.000000E+000
1	7.76488414	1.477010E-011	3.401048E-013	0	0.000000E+000
1	7.76490981	3.401048E-013	1.477010E-011	1	0.000000E+000
1	7.76562411	1.477010E-011	3.401048E-013	0	0.000000E+000
1	7.76565088	3.401048E-013	1.477010E-011	1	0.000000E+000
1	7.76670948	1.477010E-011	3.401048E-013	0	0.000000E+000
1	7.76676436	3.401048E-013	1.477010E-011	1	0.000000E+000
1	7.76726419	1.477010E-011	3.401048E-013	0	0.000000E+000
1	7.76728707	3.401048E-013	1.477010E-011	1	0.000000E+000
1	7.76840042	1.477010E-011	3.401048E-013	0	0.000000E+000
1	7.76842750	3.401048E-013	1.477010E-011	1	0.000000E+000
1	7.76894995	1.477010E-011	3.401048E-013	0	0.000000E+000
1	7.76898105	3.401048E-013	1.477010E-011	1	0.000000E+000
1	7.76970678	1.477010E-011	3.401048E-013	0	0.000000E+000
1	7.76974980	3.401048E-013	1.477010E-011	1	0.000000E+000
1	7.76991290	1.477010E-011	3.401048E-013	0	0.000000E+000
1	7.76996014	3.401048E-013	1.477010E-011	1	0.000000E+000
1	7.77022806	1.477010E-011	3.401048E-013	0	0.000000E+000
1	7.77028629	3.401048E-013	1.477010E-011	1	0.000000E+000
1	7.77173457	1.477010E-011	3.401048E-013	0	0.000000E+000
1	7.77177093	3.401048E-013	1.477010E-011	1	0.000000E+000
1	7.77217112	1.477010E-011	3.401048E-013	0	0.000000E+000
1	7.77238695	3.401048E-013	1.477010E-011	1	0.000000E+000
1	7.77261007	1.477010E-011	3.401048E-013	0	0.000000E+000
1	7.77263868	3.401048E-013	1.477010E-011	1	0.000000E+000
1	7.77269921	1.477010E-011	3.401048E-013	0	0.000000E+000
1	7.77369752	3.401048E-013	1.477010E-011	1	0.000000E+000
1	7.77381341	1.477010E-011	3.401048E-013	0	0.000000E+000
1	7.77382229	3.401048E-013	1.477010E-011	1	0.000000E+000
1	7.77466220	1.477010E-011	3.401048E-013	0	0.000000E+000
1	7.77471760	3.401048E-013	1.477010E-011	1	0.000000E+000
1	7.77503246	1.477010E-011	3.401048E-013	0	0.000000E+000
1	7.77505432	3.401048E-013	1.477010E-011	1	0.000000E+000
1	7.77539767	1.477010E-011	3.401048E-013	0	0.000000E+000
1	7.77542335	3.401048E-013	1.477010E-011	1	0.000000E+000
1	7.77589888	1.477010E-011	3.401048E-013	0	0.000000E+000
1	7.77590695	3.401048E-013	1.477010E-011	1	0.000000E+000
1	7.77633184	1.477010E-011	3.401048E-013	0	0.000000E+000
1	7.77997850	3.401048E-013	1.477010E-011	1	0.000000E+000
1	7.78028976	1.477010E-011	3.401048E-013	0	0.000000E+000
1	7.78034633	3.401048E-013	1.477010E-011	1	0.000000E+000
1	7.78040354	1.477010E-011	3.401048E-013	0	0.000000E+000
1	7.81536448	3.401048E-013	1.477010E-011	1	0.000000E+000
1	7.81673284	1.477010E-011	3.401048E-013	0	0.000000E+000
1	7.81677917	3.401048E-013	1.477010E-011	1	0.000000E+000
1	7.81726181	1.477010E-011	3.401048E-013	0	0.000000E+000
1	7.81729930	3.401048E-013	1.477010E-011	1	0.000000E+000
1	7.81835612	1.477010E-011	3.401048E-013	0	0.000000E+000
1	7.81836738	3.401048E-013	1.477010E-011	1	0.000000E+000
1	7.81889059	1.477010E-011	3.401048E-013	0	0.000000E+000
1	7.81891313	3.401048E-013	1.477010E-011	1	0.000000E+000
1	7.81901864	1.477010E-011	3.401048E-013	0	0.000000E+000
1	7.81948099	3.401048E-013	1.477010E-011	1	0.000000E+000
1	7.82045993	1.477010E-011	3.401048E-013	0	0.000000E+000
1	7.82053139	3.401048E-013	1.477010E-011	1	0.000000E+000
1	7.82069527	1.477010E-011	3.401048E-013	0	0.000000E+000
1	7.90399721	3.401048E-013	1.477010E-011	1	0.000000E+000
1	7.90411730	1.477010E-011	3.401048E-013	0	0.000000E+000
1	7.90411960	3.401048E-013	1.477010E-011	1	0.000000E+000
1	7.90513222	1.477010E-011	3.401048E-013	0	0.000000E+000
1	7.90517812	3.401048E-013	1.477010E-011	1	0.000000E+000
1	7.90635525	1.477010E-011	3.401048E-013	0	0.000000E+000
1	7.90638588	3.401048E-013	1.477010E-011	1	0.000000E+000
1	7.90656646	1.477010E-011	3.401048E-013	0	0.000000E+000
1	7.90659789	3.401048E-013	1.477010E-011	1	0.000000E+000
1	7.90726875	1.477010E-011	3.401048E-013	0	0.000000E+000
1	7.90728766	3.401048E-013	1.477010E-011	1	0.000000E+000
1	7.90819047	1.477010E-011	3.401048E-013	0	0.000000E+000
1	7.90819237	3.401048E-013	1.477010E-011	1	0.000000E+000
1	7.90836477	1.477010E-011	3.401048E-013	0	0.000000E+000
1	7.90840424	3.401048E-013	1.477010E-011	1	0.000000E+000
1	7.90916878	1.477010E-011	3.401048E-013	0	0.000000E+000
1	7.90921936	3.401048E-013	1.477010E-011	1	0.000000E+000
1	7.90943252	1.477010E-011	3.401048E-013	0	0.000000E+000
1	7.90946231	3.401048E-013	1.477010E-011	1	0.000000E+000
1	7.91020611	1.477010E-011	3.401048E-013	0	0.000000E+000
1	7.91023766	3.401048E-013	1.477010E-011	1	0.000000E+000
1	7.91039596	1.477010E-011	3.401048E-013	0	0.000000E+000
1	7.91246413	3.401048E-013	1.477010E-011	1	0.000000E+000
1	7.91258412	1.477010E-011	3.401048E-013	0	0.000000E+000
1	7.91260322	3.401048E-013	1.477010E-011	1	0.000000E+000
1	7.91286696	1.477010E-011	3.401048E-013	0	0.000000E+000
1	7.91288042	3.401048E-013	1.477010E-011	1	0.000000E+000
1	7.91300351	1.477010E-011	3.401048E-013	0	0.000000E+000
1	7.91303192	3.401048E-013	1.477010E-011	1	0.000000E+000
1	7.91333777	1.477010E-011	3.401048E-013	0	0.000000E+000
1	7.91643036	3.401048E-013	1.477010E-011	1	0.000000E+000
1	7.91671532	1.477010E-011	3.401048E-013	0	0.000000E+000
1	7.91672768	3.401048E-013	1.477010E-011	1	0.000000E+000
1	7.91731622	1.477010E-011	3.401048E-013	0	0.000000E+000
1	8.02700352	6.209670E-013	1.505097E-011	1	0.000000E+000
1	8.02700400	1.505097E-011	6.209670E-013	0	0.000000E+000
1	8.02700600	6.209670E-013	1.505097E-011	1	0.000000E+000
1	8.02828896	1.505097E-011	6.209670E-013	0	0.000000E+000
1	8.02835036	6.209670E-013	1.505097E-011	1	0.000000E+000
1	8.02913240	1.505097E-011	6.209670E-013	0	0.000000E+000
1	8.02914749	6.209670E-013	1.505097E-011	1	0.000000E+000
1	8.03145717	1.505097E-011	6.209670E-013	0	0.000000E+000
1	8.03148870	6.209670E-013	1.505097E-011	1	0.000000E+000
1	8.03185079	1.505097E-011	6.209670E-013	0	0.000000E+000
1	8.03189348	6.209670E-013	1.505097E-011	1	0.000000E+000
1	8.03231397	1.505097E-011	6.209670E-013	0	0.000000E+000
1	8.03236637	6.209670E-013	1.505097E-011	1	0.000000E+000
1	8.03304936	1.505097E-011	6.209670E-013	0	0.000000E+000
1	8.03306893	6.209670E-013	1.505097E-011	1	0.000000E+000
1	8.03308022	1.505097E-011	6.209670E-013	0	0.000000E+000
1	8.03313732	6.209670E-013	1.505097E-011	1	0.000000E+000
1	8.03322640	1.505097E-011	6.209670E-013	0	0.000000E+000
1	8.03324520	6.209670E-013	1.505097E-011	1	0.000000E+000
1	8.03363735	1.505097E-011	6.209670E-013	0	0.000000E+000
1	8.03366860	6.209670E-013	1.505097E-011	1	0.000000E+000
1	8.03395606	1.505097E-011	6.209670E-013	0	0.000000E+000
1	8.03398718	6.209670E-013	1.505097E-011	1	0.000000E+000
1	8.03492620	1.505097E-011	6.209670E-013	0	0.000000E+000
1	8.03492732	6.209670E-013	1.505097E-011	1	0.000000E+000
1	8.03549904	1.505097E-011	6.209670E-013	0	0.000000E+000
1	8.03985534	6.209670E-013	1.505097E-011	1	0.000000E+000
1	8.04007271	1.505097E-011	6.209670E-013	0	0.000000E+000
1	8.05766616	6.209670E-013	1.505097E-011	1	0.000000E+000
1	8.05796657	1.505097E-011	6.209670E-013	0	0.000000E+000
1	8.05799041	6.209670E-013	1.505097E-011	1	0.000000E+000
1	8.05864435	1.505097E-011	6.209670E-013	0	0.000000E+000
1	8.05866813	6.209670E-013	1.505097E-011	1	0.000000E+000
1	8.06021404	1.505097E-011	6.209670E-013	0	0.000000E+000
1	8.06028027	6.209670E-013	1.505097E-011	1	0.000000E+000
1	8.06050895	1.505097E-011	6.209670E-013	0	0.000000E+000
1	8.06207804	6.209670E-013	1.505097E-011	1	0.000000E+000
1	8.06232721	1.505097E-011	6.209670E-013	0	0.000000E+000
1	8.06236748	6.209670E-013	1.505097E-011	1	0.000000E+000
1	8.06248401	1.505097E-011	6.209670E-013	0	0.000000E+000
1	8.06255499	6.209670E-013	1.505097E-011	1	0.000000E+000
1	8.06304606	1.505097E-011	6.209670E-013	0	0.000000E+000
1	8.06305346	6.209670E-013	1.505097E-011	1	0.000000E+000
1	8.06345449	1.505097E-011	6.209670E-013	0	0.000000E+000
1	8.06349175	6.209670E-013	1.505097E-011	1	0.000000E+000
1	8.06361478	1.505097E-011	6.209670E-013	0	0.000000E+000
1	8.06368018	6.209670E-013	1.505097E-011	1	0.000000E+000
1	8.06458644	1.505097E-011	6.209670E-013	0	0.000000E+000
1	8.06463988	6.209670E-013	1.505097E-011	1	0.000000E+000
1	8.06562548	1.505097E-011	6.209670E-013	0	0.000000E+000
1	8.06570130	6.209670E-013	1.505097E-011	1	0.000000E+000
1	8.06605404	1.505097E-011	6.209670E-013	0	0.000000E+000
1	8.06607082	6.209670E-013	1.505097E-011	1	0.000000E+000
1	8.06761901	1.505097E-011	6.209670E-013	0	0.000000E+000
1	8.06765891	6.209670E-013	1.505097E-011	1	0.000000E+000
1	8.06905774	1.505097E-011	6.209670E-013	0	0.000000E+000
1	8.06911143	6.209670E-013	1.505097E-011	1	0.000000E+000
1	8.06994276	1.505097E-011	6.209670E-013	0	0.000000E+000
1	8.06997011	6.209670E-013	1.505097E-011	1	0.000000E+000
1	8.07180154	1.505097E-011	6.209670E-013	0	0.000000E+000
1	8.07183739	6.209670E-013	1.505097E-011	1	0.000000E+000
1	8.07224769	1.505097E-011	6.209670E-013	0	0.000000E+000
1	8.07226181	6.209670E-013	1.505097E-011	1	0.000000E+000
1	8.07252626	1.505097E-011	6.209670E-013	0	0.000000E+000
1	8.07256970	6.209670E-013	1.505097E-011	1	0.000000E+000
1	8.07275987	1.505097E-011	6.209670E-013	0	0.000000E+000
1	8.07278501	6.209670E-013	1.505097E-011	1	0.000000E+000
1	8.07294440	1.505097E-011	6.209670E-013	0	0.000000E+000
1	8.07306883	6.209670E-013	1.505097E-011	1	0.000000E+000
1	8.07410456	1.505097E-011	6.209670E-013	0	0.000000E+000
1	8.07414786	6.209670E-013	1.505097E-011	1	0.000000E+000
1	8.07514620	1.505097E-011	6.209670E-013	0	0.000000E+000
1	8.07519511	6.209670E-013	1.505097E-011	1	0.000000E+000
1	8.07594496	1.505097E-011	6.209670E-013	0	0.000000E+000
1	8.07596186	6.209670E-013	1.505097E-011	1	0.000000E+000
1	8.07670032	1.505097E-011	6.209670E-013	0	0.000000E+000
1	8.07670385	6.209670E-013	1.505097E-011	1	0.000000E+000
1	8.07675696	1.505097E-011	6.209670E-013	0	0.000000E+000
1	8.07680204	6.209670E-013	1.505097E-011	1	0.000000E+000
1	8.07711377	1.505097E-011	6.209670E-013	0	0.000000E+000
1	10.42434615	4.392800E-013	1.486928E-011	1	0.000000E+000
1	10.42454387	1.486928E-011	4.392800E-013	0	0.000000E+000
1	10.42459175	4.392800E-013	1.486928E-011	1	0.000000E+000
1	10.42491252	1.486928E-011	4.392800E-013	0	0.000000E+000
1	10.42495009	4.392800E-013	1.486928E-011	1	0.000000E+000
1	10.42523224	1.486928E-011	4.392800E-013	0	0.000000E+000
1	10.42525438	4.392800E-013	1.486928E-011	1	0.000000E+000
1	10.42596713	1.486928E-011	4.392800E-013	0	0.000000E+000
1	10.44082700	4.392800E-013	1.486928E-011	1	0.000000E+000
1	10.44317554	1.486928E-011	4.392800E-013	0	0.000000E+000
1	10.44320923	4.392800E-013	1.486928E-011	1	0.000000E+000
1	10.44335420	1.486928E-011	4.392800E-013	0	0.000000E+000
1	10.44417558	4.392800E-013	1.486928E-011	1	0.000000E+000
1	10.44448964	1.486928E-011	4.392800E-013	0	0.000000E+000
1	10.44451123	4.392800E-013	1.486928E-011	1	0.000000E+000
1	10.44558140	1.486928E-011	4.392800E-013	0	0.000000E+000
1	10.44558957	4.392800E-013	1.486928E-011	1	0.000000E+000
1	10.44584834	1.486928E-011	4.392800E-013	0	0.000000E+000
1	10.44592779	4.392800E-013	1.486928E-011	1	0.000000E+000
1	10.44739319	1.486928E-011	4.392800E-013	0	0.000000E+000
1	10.44743055	4.392800E-013	1.486928E-011	1	0.000000E+000
1	10.44775213	1.486928E-011	4.392800E-013	0	0.000000E+000
1	10.44790373	4.392800E-013	1.486928E-011	1	0.000000E+000
1	10.44901918	1.486928E-011	4.392800E-013	0	0.000000E+000
1	10.44904177	4.392800E-013	1.486928E-011	1	0.000000E+000
1	10.45239596	1.486928E-011	4.392800E-013	0	0.000000E+000
1	10.45239773	4.392800E-013	1.486928E-011	1	0.000000E+000
1	10.45254499	1.486928E-011	4.392800E-013	0	0.000000E+000
1	10.45256324	4.392800E-013	1.486928E-011	1	0.000000E+000
1	10.45586333	1.486928E-011	4.392800E-013	0	0.000000E+000
1	10.45587992	4.392800E-013	1.486928E-011	1	0.000000E+000
1	10.45666854	1.486928E-011	4.392800E-013	0	0.000000E+000
1	10.45670301	4.392800E-013	1.486928E-011	1	0.000000E+000
1	10.45676925	1.486928E-011	4.392800E-013	0	0.000000E+000
1	10.45681394	4.392800E-013	1.486928E-011	1	0.000000E+000
1	10.45693644	1.486928E-011	4.392800E-013	0	0.000000E+000
1	10.45695438	4.392800E-013	1.486928E-011	1	0.000000E+000
1	10.45755435	1.486928E-011	4.392800E-013	0	0.000000E+000
1	10.45762777	4.392800E-013	1.486928E-011	1	0.000000E+000
1	10.45832227	1.486928E-011	4.392800E-013	0	0.000000E+000
1	10.45834938	4.392800E-013	1.486928E-011	1	0.000000E+000
1	10.45859945	1.486928E-011	4.392800E-013	0	0.000000E+000
1	10.45862777	4.392800E-013	1.486928E-011	1	0.000000E+000
1	10.45933156	1.486928E-011	4.392800E-013	0	0.000000E+000
1	10.45937917	4.392800E-013	1.486928E-011	1	0.000000E+000
1	10.45947275	1.486928E-011	4.392800E-013	0	0.000000E+000
1	10.45951779	4.392800E-013	1.486928E-011	1	0.000000E+000
1	10.45959683	1.486928E-011	4.392800E-013	0	0.000000E+000
1	10.45962482	4.392800E-013	1.486928E-011	1	0.000000E+000
1	10.45968044	1.486928E-011	4.392800E-013	0	0.000000E+000
1	10.45972168	4.392800E-013	1.486928E-011	1	0.000000E+000
1	10.46092118	1.486928E-011	4.392800E-013	0	0.000000E+000
1	10.46115992	4.392800E-013	1.486928E-011	1	0.000000E+000
1	10.46227204	1.486928E-011	4.392800E-013	0	0.000000E+000
1	10.46231385	4.392800E-013	1.486928E-011	1	0.000000E+000
1	10.46291979	1.486928E-011	4.392800E-013	0	0.000000E+000
1	10.46293891	4.392800E-013	1.486928E-011	1	0.000000E+000
1	10.46362449	1.486928E-011	4.392800E-013	0	0.000000E+000
1	10.46363438	4.392800E-013	1.486928E-011	1	0.000000E+000
1	10.46384955	1.486928E-011	4.392800E-013	0	0.000000E+000
1	10.46388088	4.392800E-013	1.486928E-011	1	0.000000E+000
1	10.46423553	1.486928E-011	4.392800E-013	0	0.000000E+000
1	10.46428881	4.392800E-013	1.486928E-011	1	0.000000E+000
1	10.46482576	1.486928E-011	4.392800E-013	0	0.000000E+000
1	10.46485139	4.392800E-013	1.486928E-011	1	0.000000E+000
1	10.46589239	1.486928E-011	4.392800E-013	0	0.000000E+000
1	10.46590199	4.392800E-013	1.486928E-011	1	0.000000E+000
1	10.46657784	1.486928E-011	4.392800E-013	0	0.000000E+000
1	10.46667120	4.392800E-013	1.486928E-011	1	0.000000E+000
1	10.46771486	1.486928E-011	4.392800E-013	0	0.000000E+000
1	10.46776911	4.392800E-013	1.486928E-011	1	0.000000E+000
1	10.46912732	1.486928E-011	4.392800E-013	0	0.000000E+000
1	10.46915678	4.392800E-013	1.486928E-011	1	0.000000E+000
1	10.46925291	1.486928E-011	4.392800E-013	0	0.000000E+000
1	10.46927083	4.392800E-013	1.486928E-011	1	0.000000E+000
1	10.46933844	1.486928E-011	4.392800E-013	0	0.000000E+000
1	10.46935703	4.392800E-013	1.486928E-011	1	0.000000E+000
1	10.46956978	1.486928E-011	4.392800E-013	0	0.000000E+000
1	10.46962678	4.392800E-013	1.486928E-011	1	0.000000E+000
1	10.46967495	1.486928E-011	4.392800E-013	0	0.000000E+000
1	10.46971604	4.392800E-013	1.486928E-011	1	0.000000E+000
1	10.46979993	1.486928E-011	4.392800E-013	0	0.000000E+000
1	10.46983783	4.392800E-013	1.486928E-011	1	0.000000E+000
1	10.47038678	1.486928E-011	4.392800E-013	0	0.000000E+000
1	10.47055985	4.392800E-013	1.486928E-011	1	0.000000E+000
1	10.47189117	1.486928E-011	4.392800E-013	0	0.000000E+000
1	10.47194434	4.392800E-013	1.486928E-011	1	0.000000E+000
1	10.47210031	1.486928E-011	4.392800E-013	0	0.000000E+000
1	10.47213087	4.392800E-013	1.486928E-011	1	0.000000E+000
1	10.47286807	1.486928E-011	4.392800E-013	0	0.000000E+000
1	10.47291932	4.392800E-013	1.486928E-011	1	0.000000E+000
1	10.47349761	1.486928E-011	4.392800E-013	0	0.000000E+000
1	10.47356840	4.392800E-013	1.486928E-011	1	0.000000E+000
1	10.47542387	1.486928E-011	4.392800E-013	0	0.000000E+000
1	10.47544615	4.392800E-013	1.486928E-011	1	0.000000E+000
1	10.47587199	1.486928E-011	4.392800E-013	0	0.000000E+000
1	10.47634046	4.392800E-013	1.486928E-011	1	0.000000E+000
1	10.47673035	1.486928E-011	4.392800E-013	0	0.000000E+000
1	10.50610242	4.392800E-013	1.486928E-011	1	0.000000E+000
1	10.50662593	1.486928E-011	4.392800E-013	0	0.000000E+000
1	10.50665501	4.392800E-013	1.486928E-011	1	0.000000E+000
1	10.50726715	1.486928E-011	4.392800E-013	0	0.000000E+000
1	10.50729771	4.392800E-013	1.486928E-011	1	0.000000E+000
1	10.50810170	1.486928E-011	4.392800E-013	0	0.000000E+000
1	10.50816388	4.392800E-013	1.486928E-011	1	0.000000E+000
1	10.50819939	1.486928E-011	4.392800E-013	0	0.000000E+000
1	10.50821962	4.392800E-013	1.486928E-011	1	0.000000E+000
1	10.50835793	1.486928E-011	4.392800E-013	0	0.000000E+000
1	10.50838373	4.392800E-013	1.486928E-011	1	0.000000E+000
1	10.50847631	1.486928E-011	4.392800E-013	0	0.000000E+000
1	10.50849918	4.392800E-013	1.486928E-011	1	0.000000E+000
1	10.50866427	1.486928E-011	4.392800E-013	0	0.000000E+000
1	10.50914929	4.392800E-013	1.486928E-011	1	0.000000E+000
1	10.50931914	1.486928E-011	4.392800E-013	0	0.000000E+000
1	10.50972121	4.392800E-013	1.486928E-011	1	0.000000E+000
1	10.51026261	1.486928E-011	4.392800E-013	0	0.000000E+000
1	10.51030162	4.392800E-013	1.486928E-011	1	0.000000E+000
1	10.51072698	1.486928E-011	4.392800E-013	0	0.000000E+000
1	10.51254527	4.392800E-013	1.486928E-011	1	0.000000E+000
1	10.51267433	1.486928E-011	4.392800E-013	0	0.000000E+000
1	10.51367331	4.392800E-013	1.486928E-011	1	0.000000E+000
1	10.51370468	1.486928E-011	4.392800E-013	0	0.000000E+000
1	10.51708649	4.392800E-013	1.486928E-011	1	0.000000E+000
1	10.51753841	1.486928E-011	4.392800E-013	0	0.000000E+000
1	10.51755572	4.392800E-013	1.486928E-011	1	0.000000E+000
1	10.51765444	1.486928E-011	4.392800E-013	0	0.000000E+000
1	10.51768839	4.392800E-013	1.486928E-011	1	0.000000E+000
1	10.51802282	1.486928E-011	4.392800E-013	0	0.000000E+000
1	10.51806296	4.392800E-013	1.486928E-011	1	0.000000E+000
1	10.51855296	1.486928E-011	4.392800E-013	0	0.000000E+000
1	10.51857383	4.392800E-013	1.486928E-011	1	0.000000E+000
1	10.51967492	1.486928E-011	4.392800E-013	0	0.000000E+000
1	10.52101874	4.392800E-013	1.486928E-011	1	0.000000E+000
1	10.52105634	1.486928E-011	4.392800E-013	0	0.000000E+000
1	10.52117224	4.392800E-013	1.486928E-011	1	0.000000E+000
1	10.52236457	1.486928E-011	4.392800E-013	0	0.000000E+000
1	10.52238208	4.392800E-013	1.486928E-011	1	0.000000E+000
1	10.52256428	1.486928E-011	4.392800E-013	0	0.000000E+000
1	10.52263835	4.392800E-013	1.486928E-011	1	0.000000E+000
1	10.52265238	1.486928E-011	4.392800E-013	0	0.000000E+000
1	10.52269357	4.392800E-013	1.486928E-011	1	0.000000E+000
1	10.52313096	1.486928E-011	4.392800E-013	0	0.000000E+000
1	10.52316676	4.392800E-013	1.486928E-011	1	0.000000E+000
1	10.52426129	1.486928E-011	4.392800E-013	0	0.000000E+000
1	10.52624247	4.392800E-013	1.486928E-011	1	0.000000E+000
1	10.52746293	1.486928E-011	4.392800E-013	0	0.000000E+000
1	10.52770178	4.392800E-013	1.486928E-011	1	0.000000E+000
1	10.52805791	1.486928E-011	4.392800E-013	0	0.000000E+000
1	10.52815434	4.392800E-013	1.486928E-011	1	0.000000E+000
1	10.52835642	1.486928E-011	4.392800E-013	0	0.000000E+000
1	10.52839575	4.392800E-013	1.486928E-011	1	0.000000E+000
1	10.52969454	1.486928E-011	4.392800E-013	0	0.000000E+000
1	10.52973850	4.392800E-013	1.486928E-011	1	0.000000E+000
1	10.52994617	1.486928E-011	4.392800E-013	0	0.000000E+000
1	10.53000699	4.392800E-013	1.486928E-011	1	0.000000E+000
1	10.53002518	1.486928E-011	4.392800E-013	0	0.000000E+000
1	10.53006763	4.392800E-013	1.486928E-011	1	0.000000E+000
1	10.53116477	1.486928E-011	4.392800E-013	0	0.000000E+000
1	10.53120175	4.392800E-013	1.486928E-011	1	0.000000E+000
1	10.53230031	1.486928E-011	4.392800E-013	0	0.000000E+000
1	10.53236488	4.392800E-013	1.486928E-011	1	0.000000E+000
1	10.53411298	1.486928E-011	4.392800E-013	0	0.000000E+000
1	10.53414813	4.392800E-013	1.486928E-011	1	0.000000E+000
1	10.53525993	1.486928E-011	4.392800E-013	0	0.000000E+000
1	10.53529104	4.392800E-013	1.486928E-011	1	0.000000E+000
1	10.53576199	1.486928E-011	4.392800E-013	0	0.000000E+000
1	10.53579912	4.392800E-013	1.486928E-011	1	0.000000E+000
1	10.53592385	1.486928E-011	4.392800E-013	0	0.000000E+000
1	10.53593878	4.392800E-013	1.486928E-011	1	0.000000E+000
1	10.53703887	1.486928E-011	4.392800E-013	0	0.000000E+000
1	10.53705130	4.392800E-013	1.486928E-011	1	0.000000E+000
1	10.53711173	1.486928E-011	4.392800E-013	0	0.000000E+000
1	10.53714950	4.392800E-013	1.486928E-011	1	0.000000E+000
1	10.53740474	1.486928E-011	4.392800E-013	0	0.000000E+000
1	10.53744478	4.392800E-013	1.486928E-011	1	0.000000E+000
1	10.53751966	1.486928E-011	4.392800E-013	0	0.000000E+000
1	10.53754848	4.392800E-013	1.486928E-011	1	0.000000E+000
1	10.53786310	1.486928E-011	4.392800E-013	0	0.000000E+000
1	10.53789919	4.392800E-013	1.486928E-011	1	0.000000E+000
1	10.53865254	1.486928E-011	4.392800E-013	0	0.000000E+000
1	10.54875753	4.392800E-013	1.486928E-011	1	0.000000E+000
1	10.54974000	1.486928E-011	4.392800E-013	0	0.000000E+000
1	10.55114830	4.392800E-013	1.486928E-011	1	0.000000E+000
1	10.55130347	1.486928E-011	4.392800E-013	0	0.000000E+000
1	10.55133949	4.392800E-013	1.486928E-011	1	0.000000E+000
1	10.55215949	1.486928E-011	4.392800E-013	0	0.000000E+000
1	10.55219329	4.392800E-013	1.486928E-011	1	0.000000E+000
1	10.55251608	1.486928E-011	4.392800E-013	0	0.000000E+000
1	10.55254393	4.392800E-013	1.486928E-011	1	0.000000E+000
1	10.55259661	1.486928E-011	4.392800E-013	0	0.000000E+000
1	10.55263163	4.392800E-013	1.486928E-011	1	0.000000E+000
1	10.55603547	1.486928E-011	4.392800E-013	0	0.000000E+000
1	10.55607051	4.392800E-013	1.486928E-011	1	0.000000E+000
1	10.55647007	1.486928E-011	4.392800E-013	0	0.000000E+000
1	10.55653073	4.392800E-013	1.486928E-011	1	0.000000E+000
1	10.55673896	1.486928E-011	4.392800E-013	0	0.000000E+000
1	10.55675501	4.392800E-013	1.486928E-011	1	0.000000E+000
1	10.55884112	1.486928E-011	4.392800E-013	0	0.000000E+000
1	10.55895695	4.392800E-013	1.486928E-011	1	0.000000E+000
1	10.55899127	1.486928E-011	4.392800E-013	0	0.000000E+000
1	10.55902553	4.392800E-013	1.486928E-011	1	0.000000E+000
1	10.55916520	1.486928E-011	4.392800E-013	0	0.000000E+000
1	10.55920233	4.392800E-013	1.486928E-011	1	0.000000E+000
1	10.55959088	1.486928E-011	4.392800E-013	0	0.000000E+000
1	10.55961389	4.392800E-013	1.486928E-011	1	0.000000E+000
1	10.55994687	1.486928E-011	4.392800E-013	0	0.000000E+000
1	10.56001549	4.392800E-013	1.486928E-011	1	0.000000E+000
1	10.56018430	1.486928E-011	4.392800E-013	0	0.000000E+000
1	10.56026747	4.392800E-013	1.486928E-011	1	0.000000E+000
1	10.56067547	1.486928E-011	4.392800E-013	0	0.000000E+000
1	10.56069696	4.392800E-013	1.486928E-011	1	0.000000E+000
1	10.56075677	1.486928E-011	4.392800E-013	0	0.000000E+000
1	10.56078560	4.392800E-013	1.486928E-011	1	0.000000E+000
1	10.56114548	1.486928E-011	4.392800E-013	0	0.000000E+000
1	10.56119794	4.392800E-013	1.486928E-011	1	0.000000E+000
1	10.56153546	1.486928E-011	4.392800E-013	0	0.000000E+000
1	10.56156557	4.392800E-013	1.486928E-011	1	0.000000E+000
1	10.56177444	1.486928E-011	4.392800E-013	0	0.000000E+000
1	10.56178438	4.392800E-013	1.486928E-011	1	0.000000E+000
1	10.56253628	1.486928E-011	4.392800E-013	0	0.000000E+000
1	10.56256330	4.392800E-013	1.486928E-011	1	0.000000E+000
1	10.56325100	1.486928E-011	4.392800E-013	0	0.000000E+000
1	10.56329483	4.392800E-013	1.486928E-011	1	0.000000E+000
1	10.56340970	1.486928E-011	4.392800E-013	0	0.000000E+000
1	10.56342127	4.392800E-013	1.486928E-011	1	0.000000E+000
1	10.56422759	1.486928E-011	4.392800E-013	0	0.000000E+000
1	10.56425748	4.392800E-013	1.486928E-011	1	0.000000E+000
1	10.56430178	1.486928E-011	4.392800E-013	0	0.000000E+000
1	10.56432152	4.392800E-013	1.486928E-011	1	0.000000E+000
1	10.56663677	1.486928E-011	4.392800E-013	0	0.000000E+000
1	10.56665830	4.392800E-013	1.486928E-011	1	0.000000E+000
1	10.56675899	1.486928E-011	4.392800E-013	0	0.000000E+000
1	10.56677695	4.392800E-013	1.486928E-011	1	0.000000E+000
1	10.56738035	1.486928E-011	4.392800E-013	0	0.000000E+000
1	10.56742133	4.392800E-013	1.486928E-011	1	0.000000E+000
1	10.56769937	1.486928E-011	4.392800E-013	0	0.000000E+000
1	10.56775046	4.392800E-013	1.486928E-011	1	0.000000E+000
1	10.56823822	1.486928E-011	4.392800E-013	0	0.000000E+000
1	10.56825717	4.392800E-013	1.486928E-011	1	0.000000E+000
1	10.56828257	1.486928E-011	4.392800E-013	0	0.000000E+000
1	10.56831037	4.392800E-013	1.486928E-011	1	0.000000E+000
1	10.56976662	1.486928E-011	4.392800E-013	0	0.000000E+000
1	10.56977946	4.392800E-013	1.486928E-011	1	0.000000E+000
1	10.56992448	1.486928E-011	4.392800E-013	0	0.000000E+000
1	10.56993825	4.392800E-013	1.486928E-011	1	0.000000E+000
1	10.57010942	1.486928E-011	4.392800E-013	0	0.000000E+000
1	10.57015247	4.392800E-013	1.486928E-011	1	0.000000E+000
1	10.57070517	1.486928E-011	4.392800E-013	0	0.000000E+000
1	10.57073353	4.392800E-013	1.486928E-011	1	0.000000E+000
1	10.57205810	1.486928E-011	4.392800E-013	0	0.000000E+000
1	10.57210911	4.392800E-013	1.486928E-011	1	0.000000E+000
1	10.57227003	1.486928E-011	4.392800E-013	0	0.000000E+000
1	10.57229515	4.392800E-013	1.486928E-011	1	0.000000E+000
1	10.57415062	1.486928E-011	4.392800E-013	0	0.000000E+000
1	10.57419146	4.392800E-013	1.486928E-011	1	0.000000E+000
1	10.57431818	1.486928E-011	4.392800E-013	0	0.000000E+000
1	10.57434158	4.392800E-013	1.486928E-011	1	0.000000E+000
1	10.57438192	1.486928E-011	4.392800E-013	0	0.000000E+000
1	10.57441681	4.392800E-013	1.486928E-011	1	0.000000E+000
1	10.57487777	1.486928E-011	4.392800E-013	0	0.000000E+000
1	10.57492832	4.392800E-013	1.486928E-011	1	0.000000E+000
1	10.57559521	1.486928E-011	4.392800E-013	0	0.000000E+000
1	10.74041269	3.362718E-013	1.476627E-011	1	0.000000E+000
1	10.74177509	1.476627E-011	3.362718E-013	0	0.000000E+000
1	10.74178977	3.362718E-013	1.476627E-011	1	0.000000E+000
1	10.74219891	1.476627E-011	3.362718E-013	0	0.000000E+000
1	10.74238171	3.362718E-013	1.476627E-011	1	0.000000E+000
1	10.74299180	1.476627E-011	3.362718E-013	0	0.000000E+000
1	10.74302514	3.362718E-013	1.476627E-011	1	0.000000E+000
1	10.74360639	1.476627E-011	3.362718E-013	0	0.000000E+000
1	10.74367994	3.362718E-013	1.476627E-011	1	0.000000E+000
1	10.74378705	1.476627E-011	3.362718E-013	0	0.000000E+000
1	10.74380408	3.362718E-013	1.476627E-011	1	0.000000E+000
1	10.74384039	1.476627E-011	3.362718E-013	0	0.000000E+000
1	10.74386457	3.362718E-013	1.476627E-011	1	0.000000E+000
1	10.74460974	1.476627E-011	3.362718E-013	0	0.000000E+000
1	10.79109591	3.362718E-013	1.476627E-011	1	0.000000E+000
1	10.79216910	1.476627E-011	3.362718E-013	0	0.000000E+000
1	10.79222813	3.362718E-013	1.476627E-011	1	0.000000E+000
1	10.79445603	1.476627E-011	3.362718E-013	0	0.000000E+000
1	10.79447727	3.362718E-013	1.476627E-011	1	0.000000E+000
1	10.79500758	1.476627E-011	3.362718E-013	0	0.000000E+000
1	10.79506152	3.362718E-013	1.476627E-011	1	0.000000E+000
1	10.79541085	1.476627E-011	3.362718E-013	0	0.000000E+000
1	10.79545128	3.362718E-013	1.476627E-011	1	0.000000E+000
1	10.79618332	1.476627E-011	3.362718E-013	0	0.000000E+000
1	10.79619665	3.362718E-013	1.476627E-011	1	0.000000E+000
1	10.79705101	1.476627E-011	3.362718E-013	0	0.000000E+000
1	10.79709630	3.362718E-013	1.476627E-011	1	0.000000E+000
1	10.79751819	1.476627E-011	3.362718E-013	0	0.000000E+000
1	10.79753034	3.362718E-013	1.476627E-011	1	0.000000E+000
1	10.79798771	1.476627E-011	3.362718E-013	0	0.000000E+000
1	10.79804933	3.362718E-013	1.476627E-011	1	0.000000E+000
1	10.79921407	1.476627E-011	3.362718E-013	0	0.000000E+000
1	10.80006032	3.362718E-013	1.476627E-011	1	0.000000E+000
1	10.80089006	1.476627E-011	3.362718E-013	0	0.000000E+000
1	10.80090436	3.362718E-013	1.476627E-011	1	0.000000E+000
1	10.80147368	1.476627E-011	3.362718E-013	0	0.000000E+000
1	10.80151973	3.362718E-013	1.476627E-011	1	0.000000E+000
1	10.80185856	1.476627E-011	3.362718E-013	0	0.000000E+000
1	10.80194831	3.362718E-013	1.476627E-011	1	0.000000E+000
1	10.80246498	1.476627E-011	3.362718E-013	0	0.000000E+000
1	10.80396533	3.362718E-013	1.476627E-011	1	0.000000E+000
1	10.80404387	1.476627E-011	3.362718E-013	0	0.000000E+000
1	10.80405517	3.362718E-013	1.476627E-011	1	0.000000E+000
1	10.80659466	1.476627E-011	3.362718E-013	0	0.000000E+000
1	10.80660384	3.362718E-013	1.476627E-011	1	0.000000E+000
1	10.80693352	1.476627E-011	3.362718E-013	0	0.000000E+000
1	10.80696094	3.362718E-013	1.476627E-011	1	0.000000E+000
1	10.80750109	1.476627E-011	3.362718E-013	0	0.000000E+000
1	10.80752933	3.362718E-013	1.476627E-011	1	0.000000E+000
1	10.80766359	1.476627E-011	3.362718E-013	0	0.000000E+000
1	10.80772003	3.362718E-013	1.476627E-011	1	0.000000E+000
1	10.80895813	1.476627E-011	3.362718E-013	0	0.000000E+000
1	10.80898558	3.362718E-013	1.476627E-011	1	0.000000E+000
1	10.80912736	1.476627E-011	3.362718E-013	0	0.000000E+000
1	12.67732176	5.124282E-013	1.494243E-011	1	0.000000E+000
1	12.67761482	1.494243E-011	5.124282E-013	0	0.000000E+000
1	12.67763407	5.124282E-013	1.494243E-011	1	0.000000E+000
1	12.67869843	1.494243E-011	5.124282E-013	0	0.000000E+000
1	12.67871868	5.124282E-013	1.494243E-011	1	0.000000E+000
1	12.67893168	1.494243E-011	5.124282E-013	0	0.000000E+000
1	12.67895711	5.124282E-013	1.494243E-011	1	0.000000E+000
1	12.68006991	1.494243E-011	5.124282E-013	0	0.000000E+000
1	12.68017634	5.124282E-013	1.494243E-011	1	0.000000E+000
1	12.68045598	1.494243E-011	5.124282E-013	0	0.000000E+000
1	12.68052667	5.124282E-013	1.494243E-011	1	0.000000E+000
1	12.68059341	1.494243E-011	5.124282E-013	0	0.000000E+000
1	12.68061564	5.124282E-013	1.494243E-011	1	0.000000E+000
1	12.68127965	1.494243E-011	5.124282E-013	0	0.000000E+000
1	12.68131429	5.124282E-013	1.494243E-011	1	0.000000E+000
1	12.68136015	1.494243E-011	5.124282E-013	0	0.000000E+000
1	12.68138271	5.124282E-013	1.494243E-011	1	0.000000E+000
1	12.68151325	1.494243E-011	5.124282E-013	0	0.000000E+000
1	12.68153431	5.124282E-013	1.494243E-011	1	0.000000E+000
1	12.68192172	1.494243E-011	5.124282E-013	0	0.000000E+000
1	12.68274931	5.124282E-013	1.494243E-011	1	0.000000E+000
1	12.68300729	1.494243E-011	5.124282E-013	0	0.000000E+000
1	12.68302079	5.124282E-013	1.494243E-011	1	0.000000E+000
1	12.68416073	1.494243E-011	5.124282E-013	0	0.000000E+000
1	12.68419675	5.124282E-013	1.494243E-011	1	0.000000E+000
1	12.68497632	1.494243E-011	5.124282E-013	0	0.000000E+000
1	12.68500933	5.124282E-013	1.494243E-011	1	0.000000E+000
1	12.68514111	1.494243E-011	5.124282E-013	0	0.000000E+000
1	12.69215571	5.124282E-013	1.494243E-011	1	0.000000E+000
1	12.69261184	1.494243E-011	5.124282E-013	0	0.000000E+000
1	12.69266498	5.124282E-013	1.494243E-011	1	0.000000E+000
1	12.69332893	1.494243E-011	5.124282E-013	0	0.000000E+000
1	12.69333530	5.124282E-013	1.494243E-011	1	0.000000E+000
1	12.69342553	1.494243E-011	5.124282E-013	0	0.000000E+000
1	12.69353730	5.124282E-013	1.494243E-011	1	0.000000E+000
1	12.69384802	1.494243E-011	5.124282E-013	0	0.000000E+000
1	12.69386654	5.124282E-013	1.494243E-011	1	0.000000E+000
1	12.69392289	1.494243E-011	5.124282E-013	0	0.000000E+000
1	12.69395309	5.124282E-013	1.494243E-011	1	0.000000E+000
1	12.69426161	1.494243E-011	5.124282E-013	0	0.000000E+000
1	12.69428735	5.124282E-013	1.494243E-011	1	0.000000E+000
1	12.69444062	1.494243E-011	5.124282E-013	0	0.000000E+000
1	12.69445909	5.124282E-013	1.494243E-011	1	0.000000E+000
1	12.69539640	1.494243E-011	5.124282E-013	0	0.000000E+000
1	12.69543244	5.124282E-013	1.494243E-011	1	0.000000E+000
1	12.69594984	1.494243E-011	5.124282E-013	0	0.000000E+000
1	12.69596668	5.124282E-013	1.494243E-011	1	0.000000E+000
1	12.69679622	1.494243E-011	5.124282E-013	0	0.000000E+000
1	12.69685139	5.124282E-013	1.494243E-011	1	0.000000E+000
1	12.69802143	1.494243E-011	5.124282E-013	0	0.000000E+000
1	12.69806750	5.124282E-013	1.494243E-011	1	0.000000E+000
1	12.69832213	1.494243E-011	5.124282E-013	0	0.000000E+000
1	12.69840906	5.124282E-013	1.494243E-011	1	0.000000E+000
1	12.69843618	1.494243E-011	5.124282E-013	0	0.000000E+000
1	12.69846907	5.124282E-013	1.494243E-011	1	0.000000E+000
1	12.69967517	1.494243E-011	5.124282E-013	0	0.000000E+000
1	12.69973443	5.124282E-013	1.494243E-011	1	0.000000E+000
1	12.70024569	1.494243E-011	5.124282E-013	0	0.000000E+000
1	12.70026932	5.124282E-013	1.494243E-011	1	0.000000E+000
1	12.70242806	1.494243E-011	5.124282E-013	0	0.000000E+000
1	12.70245993	5.124282E-013	1.494243E-011	1	0.000000E+000
1	12.70482759	1.494243E-011	5.124282E-013	0	0.000000E+000
1	12.70486988	5.124282E-013	1.494243E-011	1	0.000000E+000
1	12.70491984	1.494243E-011	5.124282E-013	0	0.000000E+000
1	12.70493192	5.124282E-013	1.494243E-011	1	0.000000E+000
1	12.70510147	1.494243E-011	5.124282E-013	0	0.000000E+000
1	12.70516555	5.124282E-013	1.494243E-011	1	0.000000E+000
1	12.70594975	1.494243E-011	5.124282E-013	0	0.000000E+000
1	12.70596455	5.124282E-013	1.494243E-011	1	0.000000E+000
1	12.70724850	1.494243E-011	5.124282E-013	0	0.000000E+000
1	12.70725830	5.124282E-013	1.494243E-011	1	0.000000E+000
1	12.70815179	1.494243E-011	5.124282E-013	0	0.000000E+000
1	12.70816910	5.124282E-013	1.494243E-011	1	0.000000E+000
1	12.70843236	1.494243E-011	5.124282E-013	0	0.000000E+000
1	12.70848836	5.124282E-013	1.494243E-011	1	0.000000E+000
1	12.70867877	1.494243E-011	5.124282E-013	0	0.000000E+000
1	12.70870966	5.124282E-013	1.494243E-011	1	0.000000E+000
1	12.70960279	1.494243E-011	5.124282E-013	0	0.000000E+000
1	12.70969661	5.124282E-013	1.494243E-011	1	0.000000E+000
1	12.70999198	1.494243E-011	5.124282E-013	0	0.000000E+000
1	12.71007079	5.124282E-013	1.494243E-011	1	0.000000E+000
1	12.71203995	1.494243E-011	5.124282E-013	0	0.000000E+000
1	12.71207692	5.124282E-013	1.494243E-011	1	0.000000E+000
1	12.71211610	1.494243E-011	5.124282E-013	0	0.000000E+000
1	12.71215794	5.124282E-013	1.494243E-011	1	0.000000E+000
1	12.71243686	1.494243E-011	5.124282E-013	0	0.000000E+000
1	12.71250780	5.124282E-013	1.494243E-011	1	0.000000E+000
1	12.71272332	1.494243E-011	5.124282E-013	0	0.000000E+000
1	12.71280014	5.124282E-013	1.494243E-011	1	0.000000E+000
1	12.71316552	1.494243E-011	5.124282E-013	0	0.000000E+000
1	12.71318650	5.124282E-013	1.494243E-011	1	0.000000E+000
1	12.71413943	1.494243E-011	5.124282E-013	0	0.000000E+000
1	12.71416985	5.124282E-013	1.494243E-011	1	0.000000E+000
1	12.71469097	1.494243E-011	5.124282E-013	0	0.000000E+000
1	12.71469744	5.124282E-013	1.494243E-011	1	0.000000E+000
1	12.71569454	1.494243E-011	5.124282E-013	0	0.000000E+000
1	12.71570446	5.124282E-013	1.494243E-011	1	0.000000E+000
1	12.71597740	1.494243E-011	5.124282E-013	0	0.000000E+000
1	12.71600445	5.124282E-013	1.494243E-011	1	0.000000E+000
1	12.71622221	1.494243E-011	5.124282E-013	0	0.000000E+000
1	12.71627794	5.124282E-013	1.494243E-011	1	0.000000E+000
1	12.71727077	1.494243E-011	5.124282E-013	0	0.000000E+000
1	12.71759599	5.124282E-013	1.494243E-011	1	0.000000E+000
1	12.71766391	1.494243E-011	5.124282E-013	0	0.000000E+000
1	12.71773212	5.124282E-013	1.494243E-011	1	0.000000E+000
1	12.71860222	1.494243E-011	5.124282E-013	0	0.000000E+000
1	12.71866771	5.124282E-013	1.494243E-011	1	0.000000E+000
1	12.71889558	1.494243E-011	5.124282E-013	0	0.000000E+000
1	12.71893099	5.124282E-013	1.494243E-011	1	0.000000E+000
1	12.71920817	1.494243E-011	5.124282E-013	0	0.000000E+000
1	12.71925572	5.124282E-013	1.494243E-011	1	0.000000E+000
1	12.71975529	1.494243E-011	5.124282E-013	0	0.000000E+000
1	12.71978668	5.124282E-013	1.494243E-011	1	0.000000E+000
1	12.72014738	1.494243E-011	5.124282E-013	0	0.000000E+000
1	12.72025020	5.124282E-013	1.494243E-011	1	0.000000E+000
1	12.72267913	1.494243E-011	5.124282E-013	0	0.000000E+000
1	12.72270610	5.124282E-013	1.494243E-011	1	0.000000E+000
1	12.72272348	1.494243E-011	5.124282E-013	0	0.000000E+000
1	12.72274653	5.124282E-013	1.494243E-011	1	0.000000E+000
1	12.72284598	1.494243E-011	5.124282E-013	0	0.000000E+000
1	12.72287116	5.124282E-013	1.494243E-011	1	0.000000E+000
1	12.72305996	1.494243E-011	5.124282E-013	0	0.000000E+000
1	12.72307308	5.124282E-013	1.494243E-011	1	0.000000E+000
1	12.72356952	1.494243E-011	5.124282E-013	0	0.000000E+000
1	12.72359341	5.124282E-013	1.494243E-011	1	0.000000E+000
1	12.72387298	1.494243E-011	5.124282E-013	0	0.000000E+000
1	12.72392749	5.124282E-013	1.494243E-011	1	0.000000E+000
1	12.72398873	1.494243E-011	5.124282E-013	0	0.000000E+000
1	12.72400651	5.124282E-013	1.494243E-011	1	0.000000E+000
1	12.72409356	1.494243E-011	5.124282E-013	0	0.000000E+000
1	12.72411702	5.124282E-013	1.494243E-011	1	0.000000E+000
1	12.72423190	1.494243E-011	5.124282E-013	0	0.000000E+000
1	12.72426469	5.124282E-013	1.494243E-011	1	0.000000E+000
1	12.72469068	1.494243E-011	5.124282E-013	0	0.000000E+000
1	12.72470919	5.124282E-013	1.494243E-011	1	0.000000E+000
1	12.72500385	1.494243E-011	5.124282E-013	0	0.000000E+000
1	12.72504911	5.124282E-013	1.494243E-011	1	0.000000E+000
1	12.72612256	1.494243E-011	5.124282E-013	0	0.000000E+000
1	12.72615980	5.124282E-013	1.494243E-011	1	0.000000E+000
1	12.72657494	1.494243E-011	5.124282E-013	0	0.000000E+000
1	12.72659716	5.124282E-013	1.494243E-011	1	0.000000E+000
1	12.72667521	1.494243E-011	5.124282E-013	0	0.000000E+000
1	12.72669037	5.124282E-013	1.494243E-011	1	0.000000E+000
1	12.72680601	1.494243E-011	5.124282E-013	0	0.000000E+000
1	12.72683724	5.124282E-013	1.494243E-011	1	0.000000E+000
1	12.72754278	1.494243E-011	5.124282E-013	0	0.000000E+000
1	12.72755761	5.124282E-013	1.494243E-011	1	0.000000E+000
1	12.72778830	1.494243E-011	5.124282E-013	0	0.000000E+000
1	12.72784518	5.124282E-013	1.494243E-011	1	0.000000E+000
1	12.72820660	1.494243E-011	5.124282E-013	0	0.000000E+000
1	12.72826346	5.124282E-013	1.494243E-011	1	0.000000E+000
1	12.72904125	1.494243E-011	5.124282E-013	0	0.000000E+000
1	12.72906447	5.124282E-013	1.494243E-011	1	0.000000E+000
1	12.72908987	1.494243E-011	5.124282E-013	0	0.000000E+000
1	12.84764637	4.209051E-013	1.485091E-011	1	0.000000E+000
1	12.84784296	1.485091E-011	4.209051E-013	0	0.000000E+000
1	12.84786559	4.209051E-013	1.485091E-011	1	0.000000E+000
1	12.84849584	1.485091E-011	4.209051E-013	0	0.000000E+000
1	12.84852875	4.209051E-013	1.485091E-011	1	0.000000E+000
1	12.84903329	1.485091E-011	4.209051E-013	0	0.000000E+000
1	12.84906831	4.209051E-013	1.485091E-011	1	0.000000E+000
1	12.84909459	1.485091E-011	4.209051E-013	0	0.000000E+000
1	12.84913022	4.209051E-013	1.485091E-011	1	0.000000E+000
1	12.84936857	1.485091E-011	4.209051E-013	0	0.000000E+000
1	12.84939933	4.209051E-013	1.485091E-011	1	0.000000E+000
1	12.85023875	1.485091E-011	4.209051E-013	0	0.000000E+000
1	12.85028634	4.209051E-013	1.485091E-011	1	0.000000E+000
1	12.85056686	1.485091E-011	4.209051E-013	0	0.000000E+000
1	12.85064161	4.209051E-013	1.485091E-011	1	0.000000E+000
1	12.85133619	1.485091E-011	4.209051E-013	0	0.000000E+000
1	12.85137731	4.209051E-013	1.485091E-011	1	0.000000E+000
1	12.85327475	1.485091E-011	4.209051E-013	0	0.000000E+000
1	12.85332468	4.209051E-013	1.485091E-011	1	0.000000E+000
1	12.85375097	1.485091E-011	4.209051E-013	0	0.000000E+000
1	12.85376419	4.209051E-013	1.485091E-011	1	0.000000E+000
1	12.85396538	1.485091E-011	4.209051E-013	0	0.000000E+000
1	12.85402022	4.209051E-013	1.485091E-011	1	0.000000E+000
1	12.85439936	1.485091E-011	4.209051E-013	0	0.000000E+000
1	12.85443192	4.209051E-013	1.485091E-011	1	0.000000E+000
1	12.85503494	1.485091E-011	4.209051E-013	0	0.000000E+000
1	12.85511573	4.209051E-013	1.485091E-011	1	0.000000E+000
1	12.85571386	1.485091E-011	4.209051E-013	0	0.000000E+000
1	12.85621717	4.209051E-013	1.485091E-011	1	0.000000E+000
1	12.85658348	1.485091E-011	4.209051E-013	0	0.000000E+000
1	12.85662705	4.209051E-013	1.485091E-011	1	0.000000E+000
1	12.85668231	1.485091E-011	4.209051E-013	0	0.000000E+000
1	12.85670839	4.209051E-013	1.485091E-011	1	0.000000E+000
1	12.85730568	1.485091E-011	4.209051E-013	0	0.000000E+000
1	12.85732789	4.209051E-013	1.485091E-011	1	0.000000E+000
1	12.85788843	1.485091E-011	4.209051E-013	0	0.000000E+000
1	12.85793110	4.209051E-013	1.485091E-011	1	0.000000E+000
1	12.85805718	1.485091E-011	4.209051E-013	0	0.000000E+000
1	12.85811719	4.209051E-013	1.485091E-011	1	0.000000E+000
1	12.85847422	1.485091E-011	4.209051E-013	0	0.000000E+000
1	12.85851042	4.209051E-013	1.485091E-011	1	0.000000E+000
1	12.85871833	1.485091E-011	4.209051E-013	0	0.000000E+000
1	12.85873781	4.209051E-013	1.485091E-011	1	0.000000E+000
1	12.85886999	1.485091E-011	4.209051E-013	0	0.000000E+000
1	12.85890457	4.209051E-013	1.485091E-011	1	0.000000E+000
1	12.86025085	1.485091E-011	4.209051E-013	0	0.000000E+000
1	12.86028224	4.209051E-013	1.485091E-011	1	0.000000E+000
1	12.86046102	1.485091E-011	4.209051E-013	0	0.000000E+000
1	12.86264464	4.209051E-013	1.485091E-011	1	0.000000E+000
1	12.86274333	1.485091E-011	4.209051E-013	0	0.000000E+000
1	12.86290824	4.209051E-013	1.485091E-011	1	0.000000E+000
1	12.86296435	1.485091E-011	4.209051E-013	0	0.000000E+000
1	12.86301969	4.209051E-013	1.485091E-011	1	0.000000E+000
1	12.86305219	1.485091E-011	4.209051E-013	0	0.000000E+000
1	12.86308161	4.209051E-013	1.485091E-011	1	0.000000E+000
1	12.86311052	1.485091E-011	4.209051E-013	0	0.000000E+000
1	12.86315473	4.209051E-013	1.485091E-011	1	0.000000E+000
1	12.86340390	1.485091E-011	4.209051E-013	0	0.000000E+000
1	12.86343928	4.209051E-013	1.485091E-011	1	0.000000E+000
1	12.86364308	1.485091E-011	4.209051E-013	0	0.000000E+000
1	12.86367834	4.209051E-013	1.485091E-011	1	0.000000E+000
1	12.86416021	1.485091E-011	4.209051E-013	0	0.000000E+000
1	12.86420922	4.209051E-013	1.485091E-011	1	0.000000E+000
1	12.86431381	1.485091E-011	4.209051E-013	0	0.000000E+000
1	12.86494344	4.209051E-013	1.485091E-011	1	0.000000E+000
1	12.86547368	1.485091E-011	4.209051E-013	0	0.000000E+000
1	12.86550718	4.209051E-013	1.485091E-011	1	0.000000E+000
1	12.86633105	1.485091E-011	4.209051E-013	0	0.000000E+000
1	12.86635155	4.209051E-013	1.485091E-011	1	0.000000E+000
1	12.86671912	1.485091E-011	4.209051E-013	0	0.000000E+000
1	12.86777929	4.209051E-013	1.485091E-011	1	0.000000E+000
1	12.87066993	1.485091E-011	4.209051E-013	0	0.000000E+000
1	12.87077778	4.209051E-013	1.485091E-011	1	0.000000E+000
1	12.87091902	1.485091E-011	4.209051E-013	0	0.000000E+000
1	12.87246176	4.209051E-013	1.485091E-011	1	0.000000E+000
1	12.87276630	1.485091E-011	4.209051E-013	0	0.000000E+000
1	12.87278254	4.209051E-013	1.485091E-011	1	0.000000E+000
1	12.87403761	1.485091E-011	4.209051E-013	0	0.000000E+000
1	12.87411067	4.209051E-013	1.485091E-011	1	0.000000E+000
1	12.87485099	1.485091E-011	4.209051E-013	0	0.000000E+000
1	12.87487169	4.209051E-013	1.485091E-011	1	0.000000E+000
1	12.87513916	1.485091E-011	4.209051E-013	0	0.000000E+000
1	12.87516646	4.209051E-013	1.485091E-011	1	0.000000E+000
1	12.87520297	1.485091E-011	4.209051E-013	0	0.000000E+000
1	12.87522722	4.209051E-013	1.485091E-011	1	0.000000E+000
1	12.87529829	1.485091E-011	4.209051E-013	0	0.000000E+000
1	12.87539120	4.209051E-013	1.485091E-011	1	0.000000E+000
1	12.87583457	1.485091E-011	4.209051E-013	0	0.000000E+000
1	12.87590147	4.209051E-013	1.485091E-011	1	0.000000E+000
1	12.87624356	1.485091E-011	4.209051E-013	0	0.000000E+000
1	12.87736261	4.209051E-013	1.485091E-011	1	0.000000E+000
1	12.87840614	1.485091E-011	4.209051E-013	0	0.000000E+000
1	12.87845721	4.209051E-013	1.485091E-011	1	0.000000E+000
1	12.87982793	1.485091E-011	4.209051E-013	0	0.000000E+000
1	12.88202630	4.209051E-013	1.485091E-011	1	0.000000E+000
1	12.88222635	1.485091E-011	4.209051E-013	0	0.000000E+000
1	12.88227036	4.209051E-013	1.485091E-011	1	0.000000E+000
1	12.88255583	1.485091E-011	4.209051E-013	0	0.000000E+000
1	12.88403679	4.209051E-013	1.485091E-011	1	0.000000E+000
1	12.88445827	1.485091E-011	4.209051E-013	0	0.000000E+000
1	12.88447331	4.209051E-013	1.485091E-011	1	0.000000E+000
1	12.88451674	1.485091E-011	4.209051E-013	0	0.000000E+000
1	12.88454437	4.209051E-013	1.485091E-011	1	0.000000E+000
1	12.88520148	1.485091E-011	4.209051E-013	0	0.000000E+000
1	12.88625614	4.209051E-013	1.485091E-011	1	0.000000E+000
1	12.88644427	1.485091E-011	4.209051E-013	0	0.000000E+000
1	12.88649594	4.209051E-013	1.485091E-011	1	0.000000E+000
1	12.88661334	1.485091E-011	4.209051E-013	0	0.000000E+000
1	12.88663741	4.209051E-013	1.485091E-011	1	0.000000E+000
1	12.88685073	1.485091E-011	4.209051E-013	0	0.000000E+000
1	12.88690086	4.209051E-013	1.485091E-011	1	0.000000E+000
1	12.88808663	1.485091E-011	4.209051E-013	0	0.000000E+000
1	12.88811011	4.209051E-013	1.485091E-011	1	0.000000E+000
1	12.89036568	1.485091E-011	4.209051E-013	0	0.000000E+000
1	12.89038762	4.209051E-013	1.485091E-011	1	0.000000E+000
1	12.89094033	1.485091E-011	4.209051E-013	0	0.000000E+000
1	12.89097696	4.209051E-013	1.485091E-011	1	0.000000E+000
1	12.89208067	1.485091E-011	4.209051E-013	0	0.000000E+000
1	12.89208401	4.209051E-013	1.485091E-011	1	0.000000E+000
1	12.89229134	1.485091E-011	4.209051E-013	0	0.000000E+000
1	12.89230896	4.209051E-013	1.485091E-011	1	0.000000E+000
1	12.89257569	1.485091E-011	4.209051E-013	0	0.000000E+000
1	12.89259960	4.209051E-013	1.485091E-011	1	0.000000E+000
1	12.89400907	1.485091E-011	4.209051E-013	0	0.000000E+000
1	12.89404706	4.209051E-013	1.485091E-011	1	0.000000E+000
1	12.89551272	1.485091E-011	4.209051E-013	0	0.000000E+000
1	12.89554698	4.209051E-013	1.485091E-011	1	0.000000E+000
1	12.89631772	1.485091E-011	4.209051E-013	0	0.000000E+000
1	12.89635900	4.209051E-013	1.485091E-011	1	0.000000E+000
1	12.89667931	1.485091E-011	4.209051E-013	0	0.000000E+000
1	12.89670066	4.209051E-013	1.485091E-011	1	0.000000E+000
1	12.89675856	1.485091E-011	4.209051E-013	0	0.000000E+000
1	12.89680892	4.209051E-013	1.485091E-011	1	0.000000E+000
1	12.89701027	1.485091E-011	4.209051E-013	0	0.000000E+000
1	12.89704604	4.209051E-013	1.485091E-011	1	0.000000E+000
1	12.89727944	1.485091E-011	4.209051E-013	0	0.000000E+000
1	12.89731276	4.209051E-013	1.485091E-011	1	0.000000E+000
1	12.89732928	1.485091E-011	4.209051E-013	0	0.000000E+000
1	12.89742639	4.209051E-013	1.485091E-011	1	0.000000E+000
1	12.89795497	1.485091E-011	4.209051E-013	0	0.000000E+000
1	12.89799006	4.209051E-013	1.485091E-011	1	0.000000E+000
1	12.89900940	1.485091E-011	4.209051E-013	0	0.000000E+000
1	12.89902106	4.209051E-013	1.485091E-011	1	0.000000E+000
1	12.89917134	1.485091E-011	4.209051E-013	0	0.000000E+000
1	12.89918864	4.209051E-013	1.485091E-011	1	0.000000E+000
1	12.90067018	1.485091E-011	4.209051E-013	0	0.000000E+000
1	12.90069281	4.209051E-013	1.485091E-011	1	0.000000E+000
1	12.90127288	1.485091E-011	4.209051E-013	0	0.000000E+000
1	12.90127930	4.209051E-013	1.485091E-011	1	0.000000E+000
1	12.90185454	1.485091E-011	4.209051E-013	0	0.000000E+000
1	12.90189700	4.209051E-013	1.485091E-011	1	0.000000E+000
1	12.90254337	1.485091E-011	4.209051E-013	0	0.000000E+000
1	12.90258198	4.209051E-013	1.485091E-011	1	0.000000E+000
1	12.90319226	1.485091E-011	4.209051E-013	0	0.000000E+000
1	12.90322406	4.209051E-013	1.485091E-011	1	0.000000E+000
1	12.90346713	1.485091E-011	4.209051E-013	0	0.000000E+000
1	12.90348021	4.209051E-013	1.485091E-011	1	0.000000E+000
1	12.90356272	1.485091E-011	4.209051E-013	0	0.000000E+000
1	12.90359369	4.209051E-013	1.485091E-011	1	0.000000E+000
1	12.90382122	1.485091E-011	4.209051E-013	0	0.000000E+000
1	12.90384573	4.209051E-013	1.485091E-011	1	0.000000E+000
1	12.90399364	1.485091E-011	4.209051E-013	0	0.000000E+000
1	12.90403982	4.209051E-013	1.485091E-011	1	0.000000E+000
1	12.90456481	1.485091E-011	4.209051E-013	0	0.000000E+000
1	12.90461302	4.209051E-013	1.485091E-011	1	0.000000E+000
1	12.90572172	1.485091E-011	4.209051E-013	0	0.000000E+000
1	12.90573022	4.209051E-013	1.485091E-011	1	0.000000E+000
1	12.90585795	1.485091E-011	4.209051E-013	0	0.000000E+000
1	13.81070630	4.501379E-013	1.488014E-011	1	0.000000E+000
1	13.81078699	1.488014E-011	4.501379E-013	0	0.000000E+000
1	13.81158044	4.501379E-013	1.488014E-011	1	0.000000E+000
1	13.81162847	1.488014E-011	4.501379E-013	0	0.000000E+000
1	13.81280765	4.501379E-013	1.488014E-011	1	0.000000E+000
1	13.81294785	1.488014E-011	4.501379E-013	0	0.000000E+000
1	13.81297685	4.501379E-013	1.488014E-011	1	0.000000E+000
1	13.81435800	1.488014E-011	4.501379E-013	0	0.000000E+000
1	13.81437667	4.501379E-013	1.488014E-011	1	0.000000E+000
1	13.81444089	1.488014E-011	4.501379E-013	0	0.000000E+000
1	13.81515513	4.501379E-013	1.488014E-011	1	0.000000E+000
1	13.81565071	1.488014E-011	4.501379E-013	0	0.000000E+000
1	13.81572532	4.501379E-013	1.488014E-011	1	0.000000E+000
1	13.81753942	1.488014E-011	4.501379E-013	0	0.000000E+000
1	13.81756914	4.501379E-013	1.488014E-011	1	0.000000E+000
1	13.81773688	1.488014E-011	4.501379E-013	0	0.000000E+000
1	13.81777577	4.501379E-013	1.488014E-011	1	0.000000E+000
1	13.81814083	1.488014E-011	4.501379E-013	0	0.000000E+000
1	13.81817487	4.501379E-013	1.488014E-011	1	0.000000E+000
1	13.81900323	1.488014E-011	4.501379E-013	0	0.000000E+000
1	13.81902037	4.501379E-013	1.488014E-011	1	0.000000E+000
1	13.81905671	1.488014E-011	4.501379E-013	0	0.000000E+000
1	13.81917689	4.501379E-013	1.488014E-011	1	0.000000E+000
1	13.81948078	1.488014E-011	4.501379E-013	0	0.000000E+000
1	13.81950040	4.501379E-013	1.488014E-011	1	0.000000E+000
1	13.82029195	1.488014E-011	4.501379E-013	0	0.000000E+000
1	13.82030663	4.501379E-013	1.488014E-011	1	0.000000E+000
1	13.82095643	1.488014E-011	4.501379E-013	0	0.000000E+000
1	13.82107503	4.501379E-013	1.488014E-011	1	0.000000E+000
1	13.82151499	1.488014E-011	4.501379E-013	0	0.000000E+000
1	13.82157483	4.501379E-013	1.488014E-011	1	0.000000E+000
1	13.82192770	1.488014E-011	4.501379E-013	0	0.000000E+000
1	13.82194370	4.501379E-013	1.488014E-011	1	0.000000E+000
1	13.82344659	1.488014E-011	4.501379E-013	0	0.000000E+000
1	13.82347832	4.501379E-013	1.488014E-011	1	0.000000E+000
1	13.82429009	1.488014E-011	4.501379E-013	0	0.000000E+000
1	13.82432773	4.501379E-013	1.488014E-011	1	0.000000E+000
1	13.82495359	1.488014E-011	4.501379E-013	0	0.000000E+000
1	13.82534428	4.501379E-013	1.488014E-011	1	0.000000E+000
1	13.82538535	1.488014E-011	4.501379E-013	0	0.000000E+000
1	13.82541473	4.501379E-013	1.488014E-011	1	0.000000E+000
1	13.82572413	1.488014E-011	4.501379E-013	0	0.000000E+000
1	13.82576141	4.501379E-013	1.488014E-011	1	0.000000E+000
1	13.82586869	1.488014E-011	4.501379E-013	0	0.000000E+000
1	13.82590393	4.501379E-013	1.488014E-011	1	0.000000E+000
1	13.82666677	1.488014E-011	4.501379E-013	0	0.000000E+000
1	13.82668952	4.501379E-013	1.488014E-011	1	0.000000E+000
1	13.82828654	1.488014E-011	4.501379E-013	0	0.000000E+000
1	13.82830597	4.501379E-013	1.488014E-011	1	0.000000E+000
1	13.82839635	1.488014E-011	4.501379E-013	0	0.000000E+000
1	13.82855156	4.501379E-013	1.488014E-011	1	0.000000E+000
1	13.82862133	1.488014E-011	4.501379E-013	0	0.000000E+000
1	13.82865125	4.501379E-013	1.488014E-011	1	0.000000E+000
1	13.82953111	1.488014E-011	4.501379E-013	0	0.000000E+000
1	13.82954940	4.501379E-013	1.488014E-011	1	0.000000E+000
1	13.82971745	1.488014E-011	4.501379E-013	0	0.000000E+000
1	13.82974725	4.501379E-013	1.488014E-011	1	0.000000E+000
1	13.83020775	1.488014E-011	4.501379E-013	0	0.000000E+000
1	13.83024695	4.501379E-013	1.488014E-011	1	0.000000E+000
1	13.83065015	1.488014E-011	4.501379E-013	0	0.000000E+000
1	13.83068861	4.501379E-013	1.488014E-011	1	0.000000E+000
1	13.83126663	1.488014E-011	4.501379E-013	0	0.000000E+000
1	13.83129255	4.501379E-013	1.488014E-011	1	0.000000E+000
1	13.83174328	1.488014E-011	4.501379E-013	0	0.000000E+000
1	13.83180052	4.501379E-013	1.488014E-011	1	0.000000E+000
1	13.83376767	1.488014E-011	4.501379E-013	0	0.000000E+000
1	13.83378404	4.501379E-013	1.488014E-011	1	0.000000E+000
1	13.83439707	1.488014E-011	4.501379E-013	0	0.000000E+000
1	13.83443506	4.501379E-013	1.488014E-011	1	0.000000E+000
1	13.83529117	1.488014E-011	4.501379E-013	0	0.000000E+000
1	13.83532133	4.501379E-013	1.488014E-011	1	0.000000E+000
1	13.83536358	1.488014E-011	4.501379E-013	0	0.000000E+000
1	13.83538054	4.501379E-013	1.488014E-011	1	0.000000E+000
1	13.83564897	1.488014E-011	4.501379E-013	0	0.000000E+000
1	13.83567291	4.501379E-013	1.488014E-011	1	0.000000E+000
1	13.83575656	1.488014E-011	4.501379E-013	0	0.000000E+000
1	13.83593063	4.501379E-013	1.488014E-011	1	0.000000E+000
1	13.83614185	1.488014E-011	4.501379E-013	0	0.000000E+000
1	13.83619455	4.501379E-013	1.488014E-011	1	0.000000E+000
1	13.83624013	1.488014E-011	4.501379E-013	0	0.000000E+000
1	13.83629633	4.501379E-013	1.488014E-011	1	0.000000E+000
1	13.83672336	1.488014E-011	4.501379E-013	0	0.000000E+000
1	13.83674073	4.501379E-013	1.488014E-011	1	0.000000E+000
1	13.83731111	1.488014E-011	4.501379E-013	0	0.000000E+000
1	13.83732903	4.501379E-013	1.488014E-011	1	0.000000E+000
1	13.83870369	1.488014E-011	4.501379E-013	0	0.000000E+000
1	13.83871085	4.501379E-013	1.488014E-011	1	0.000000E+000
1	13.83909889	1.488014E-011	4.501379E-013	0	0.000000E+000
1	13.83918043	4.501379E-013	1.488014E-011	1	0.000000E+000
1	13.83937069	1.488014E-011	4.501379E-013	0	0.000000E+000
1	13.83938973	4.501379E-013	1.488014E-011	1	0.000000E+000
1	13.83950888	1.488014E-011	4.501379E-013	0	0.000000E+000
1	13.83951609	4.501379E-013	1.488014E-011	1	0.000000E+000
1	13.84050596	1.488014E-011	4.501379E-013	0	0.000000E+000
1	13.84060804	4.501379E-013	1.488014E-011	1	0.000000E+000
1	13.84069900	1.488014E-011	4.501379E-013	0	0.000000E+000
1	13.84089376	4.501379E-013	1.488014E-011	1	0.000000E+000
1	13.84150981	1.488014E-011	4.501379E-013	0	0.000000E+000
1	13.84154317	4.501379E-013	1.488014E-011	1	0.000000E+000
1	13.84267905	1.488014E-011	4.501379E-013	0	0.000000E+000
1	13.84270347	4.501379E-013	1.488014E-011	1	0.000000E+000
1	13.84282240	1.488014E-011	4.501379E-013	0	0.000000E+000
1	13.84283375	4.501379E-013	1.488014E-011	1	0.000000E+000
1	13.84326835	1.488014E-011	4.501379E-013	0	0.000000E+000
1	13.84337538	4.501379E-013	1.488014E-011	1	0.000000E+000
1	13.84348584	1.488014E-011	4.501379E-013	0	0.000000E+000
1	13.84352238	4.501379E-013	1.488014E-011	1	0.000000E+000
1	13.84376926	1.488014E-011	4.501379E-013	0	0.000000E+000
1	13.84379699	4.501379E-013	1.488014E-011	1	0.000000E+000
1	13.84390013	1.488014E-011	4.501379E-013	0	0.000000E+000
1	13.84391448	4.501379E-013	1.488014E-011	1	0.000000E+000
1	13.84409346	1.488014E-011	4.501379E-013	0	0.000000E+000
1	13.84413196	4.501379E-013	1.488014E-011	1	0.000000E+000
1	13.84697167	1.488014E-011	4.501379E-013	0	0.000000E+000
1	13.84701250	4.501379E-013	1.488014E-011	1	0.000000E+000
1	13.84756794	1.488014E-011	4.501379E-013	0	0.000000E+000
1	13.84758265	4.501379E-013	1.488014E-011	1	0.000000E+000
1	13.84903841	1.488014E-011	4.501379E-013	0	0.000000E+000
1	13.84905423	4.501379E-013	1.488014E-011	1	0.000000E+000
1	13.84917869	1.488014E-011	4.501379E-013	0	0.000000E+000
1	13.84919286	4.501379E-013	1.488014E-011	1	0.000000E+000
1	13.84944460	1.488014E-011	4.501379E-013	0	0.000000E+000
1	13.84945884	4.501379E-013	1.488014E-011	1	0.000000E+000
1	13.85002066	1.488014E-011	4.501379E-013	0	0.000000E+000
1	13.85042954	4.501379E-013	1.488014E-011	1	0.000000E+000
1	13.85108029	1.488014E-011	4.501379E-013	0	0.000000E+000
1	13.85110715	4.501379E-013	1.488014E-011	1	0.000000E+000
1	13.85134931	1.488014E-011	4.501379E-013	0	0.000000E+000
1	13.85139939	4.501379E-013	1.488014E-011	1	0.000000E+000
1	13.85271377	1.488014E-011	4.501379E-013	0	0.000000E+000
1	13.85273256	4.501379E-013	1.488014E-011	1	0.000000E+000
1	13.85311863	1.488014E-011	4.501379E-013	0	0.000000E+000
1	13.85312758	4.501379E-013	1.488014E-011	1	0.000000E+000
1	13.85495378	1.488014E-011	4.501379E-013	0	0.000000E+000
1	13.85497629	4.501379E-013	1.488014E-011	1	0.000000E+000
1	13.85543021	1.488014E-011	4.501379E-013	0	0.000000E+000
1	13.85545167	4.501379E-013	1.488014E-011	1	0.000000E+000
1	13.85605449	1.488014E-011	4.501379E-013	0	0.000000E+000
1	13.85608600	4.501379E-013	1.488014E-011	1	0.000000E+000
1	13.85634397	1.488014E-011	4.501379E-013	0	0.000000E+000
1	13.85637496	4.501379E-013	1.488014E-011	1	0.000000E+000
1	13.85724758	1.488014E-011	4.501379E-013	0	0.000000E+000
1	13.85726160	4.501379E-013	1.488014E-011	1	0.000000E+000
1	13.85745379	1.488014E-011	4.501379E-013	0	0.000000E+000
1	13.85748976	4.501379E-013	1.488014E-011	1	0.000000E+000
1	13.85782036	1.488014E-011	4.501379E-013	0	0.000000E+000
1	13.85785125	4.501379E-013	1.488014E-011	1	0.000000E+000
1	13.85801263	1.488014E-011	4.501379E-013	0	0.000000E+000
1	13.85802131	4.501379E-013	1.488014E-011	1	0.000000E+000
1	13.85890827	1.488014E-011	4.501379E-013	0	0.000000E+000
1	13.85893353	4.501379E-013	1.488014E-011	1	0.000000E+000
1	13.85922947	1.488014E-011	4.501379E-013	0	0.000000E+000
1	13.85955415	4.501379E-013	1.488014E-011	1	0.000000E+000
1	13.85959683	1.488014E-011	4.501379E-013	0	0.000000E+000
1	13.85963706	4.501379E-013	1.488014E-011	1	0.000000E+000
1	13.85973208	1.488014E-011	4.501379E-013	0	0.000000E+000
1	13.85974915	4.501379E-013	1.488014E-011	1	0.000000E+000
1	13.86014392	1.488014E-011	4.501379E-013	0	0.000000E+000
1	13.86018683	4.501379E-013	1.488014E-011	1	0.000000E+000
1	13.86075494	1.488014E-011	4.501379E-013	0	0.000000E+000
1	13.86079441	4.501379E-013	1.488014E-011	1	0.000000E+000
1	13.86103618	1.488014E-011	4.501379E-013	0	0.000000E+000
1	13.86107257	4.501379E-013	1.488014E-011	1	0.000000E+000
1	13.86201960	1.488014E-011	4.501379E-013	0	0.000000E+000
1	13.88173688	4.501379E-013	1.488014E-011	1	0.000000E+000
1	13.88186973	1.488014E-011	4.501379E-013	0	0.000000E+000
1	13.88190276	4.501379E-013	1.488014E-011	1	0.000000E+000
1	13.88255175	1.488014E-011	4.501379E-013	0	0.000000E+000
1	13.88257081	4.501379E-013	1.488014E-011	1	0.000000E+000
1	13.88258462	1.488014E-011	4.501379E-013	0	0.000000E+000
1	13.88263453	4.501379E-013	1.488014E-011	1	0.000000E+000
1	13.88348976	1.488014E-011	4.501379E-013	0	0.000000E+000
1	13.88353030	4.501379E-013	1.488014E-011	1	0.000000E+000
1	13.88428973	1.488014E-011	4.501379E-013	0	0.000000E+000
1	13.88432909	4.501379E-013	1.488014E-011	1	0.000000E+000
1	13.88445926	1.488014E-011	4.501379E-013	0	0.000000E+000
1	13.88449614	4.501379E-013	1.488014E-011	1	0.000000E+000
1	13.88544106	1.488014E-011	4.501379E-013	0	0.000000E+000
1	13.88547436	4.501379E-013	1.488014E-011	1	0.000000E+000
1	13.88567510	1.488014E-011	4.501379E-013	0	0.000000E+000
1	13.88628103	4.501379E-013	1.488014E-011	1	0.000000E+000
1	13.88641325	1.488014E-011	4.501379E-013	0	0.000000E+000
1	13.88644951	4.501379E-013	1.488014E-011	1	0.000000E+000
1	13.88660558	1.488014E-011	4.501379E-013	0	0.000000E+000
1	13.88667306	4.501379E-013	1.488014E-011	1	0.000000E+000
1	13.88676453	1.488014E-011	4.501379E-013	0	0.000000E+000
1	13.88678053	4.501379E-013	1.488014E-011	1	0.000000E+000
1	13.88788854	1.488014E-011	4.501379E-013	0	0.000000E+000
1	13.88793198	4.501379E-013	1.488014E-011	1	0.000000E+000
1	13.88958022	1.488014E-011	4.501379E-013	0	0.000000E+000
1	13.88964299	4.501379E-013	1.488014E-011	1	0.000000E+000
1	13.89008716	1.488014E-011	4.501379E-013	0	0.000000E+000
1	13.89013931	4.501379E-013	1.488014E-011	1	0.000000E+000
1	13.89032027	1.488014E-011	4.501379E-013	0	0.000000E+000
1	13.89036432	4.501379E-013	1.488014E-011	1	0.000000E+000
1	13.89105157	1.488014E-011	4.501379E-013	0	0.000000E+000
1	13.89110592	4.501379E-013	1.488014E-011	1	0.000000E+000
1	13.89116754	1.488014E-011	4.501379E-013	0	0.000000E+000
1	13.92092449	4.501379E-013	1.488014E-011	1	0.000000E+000
1	13.92096987	1.488014E-011	4.501379E-013	0	0.000000E+000
1	13.92103767	4.501379E-013	1.488014E-011	1	0.000000E+000
1	13.92111316	1.488014E-011	4.501379E-013	0	0.000000E+000
1	13.92114614	4.501379E-013	1.488014E-011	1	0.000000E+000
1	13.92210404	1.488014E-011	4.501379E-013	0	0.000000E+000
1	13.92212919	4.501379E-013	1.488014E-011	1	0.000000E+000
1	13.92223181	1.488014E-011	4.501379E-013	0	0.000000E+000
1	13.92228995	4.501379E-013	1.488014E-011	1	0.000000E+000
1	13.92268159	1.488014E-011	4.501379E-013	0	0.000000E+000
1	13.92271095	4.501379E-013	1.488014E-011	1	0.000000E+000
1	13.92281016	1.488014E-011	4.501379E-013	0	0.000000E+000
1	13.92287812	4.501379E-013	1.488014E-011	1	0.000000E+000
1	13.92466306	1.488014E-011	4.501379E-013	0	0.000000E+000
1	13.92474116	4.501379E-013	1.488014E-011	1	0.000000E+000
1	13.92484115	1.488014E-011	4.501379E-013	0	0.000000E+000
1	13.92491900	4.501379E-013	1.488014E-011	1	0.000000E+000
1	13.92495148	1.488014E-011	4.501379E-013	0	0.000000E+000
1	13.92496715	4.501379E-013	1.488014E-011	1	0.000000E+000
1	13.92515220	1.488014E-011	4.501379E-013	0	0.000000E+000
1	13.92517616	4.501379E-013	1.488014E-011	1	0.000000E+000
1	13.92614883	1.488014E-011	4.501379E-013	0	0.000000E+000
1	13.92616867	4.501379E-013	1.488014E-011	1	0.000000E+000
1	13.92763435	1.488014E-011	4.501379E-013	0	0.000000E+000
1	13.92767223	4.501379E-013	1.488014E-011	1	0.000000E+000
1	13.92818887	1.488014E-011	4.501379E-013	0	0.000000E+000
1	13.92819630	4.501379E-013	1.488014E-011	1	0.000000E+000
1	13.92850121	1.488014E-011	4.501379E-013	0	0.000000E+000
1	13.92901483	4.501379E-013	1.488014E-011	1	0.000000E+000
1	13.92927930	1.488014E-011	4.501379E-013	0	0.000000E+000
1	13.92929279	4.501379E-013	1.488014E-011	1	0.000000E+000
1	13.92938088	1.488014E-011	4.501379E-013	0	0.000000E+000
1	13.92944774	4.501379E-013	1.488014E-011	1	0.000000E+000
1	13.92968122	1.488014E-011	4.501379E-013	0	0.000000E+000
1	13.92969585	4.501379E-013	1.488014E-011	1	0.000000E+000
1	13.93007200	1.488014E-011	4.501379E-013	0	0.000000E+000
1	13.93008670	4.501379E-013	1.488014E-011	1	0.000000E+000
1	13.93063627	1.488014E-011	4.501379E-013	0	0.000000E+000
1	13.93065603	4.501379E-013	1.488014E-011	1	0.000000E+000
1	13.93127589	1.488014E-011	4.501379E-013	0	0.000000E+000
1	13.93130317	4.501379E-013	1.488014E-011	1	0.000000E+000
1	13.93169051	1.488014E-011	4.501379E-013	0	0.000000E+000
1	14.06167634	4.220517E-013	1.485205E-011	1	0.000000E+000
1	14.06185037	1.485205E-011	4.220517E-013	0	0.000000E+000
1	14.06186782	4.220517E-013	1.485205E-011	1	0.000000E+000
1	14.06230584	1.485205E-011	4.220517E-013	0	0.000000E+000
1	14.06231245	4.220517E-013	1.485205E-011	1	0.000000E+000
1	14.06343202	1.485205E-011	4.220517E-013	0	0.000000E+000
1	14.06349771	4.220517E-013	1.485205E-011	1	0.000000E+000
1	14.06385563	1.485205E-011	4.220517E-013	0	0.000000E+000
1	14.06387514	4.220517E-013	1.485205E-011	1	0.000000E+000
1	14.06410424	1.485205E-011	4.220517E-013	0	0.000000E+000
1	14.06416759	4.220517E-013	1.485205E-011	1	0.000000E+000
1	14.06504437	1.485205E-011	4.220517E-013	0	0.000000E+000
1	14.06505747	4.220517E-013	1.485205E-011	1	0.000000E+000
1	14.06610479	1.485205E-011	4.220517E-013	0	0.000000E+000
1	14.06643695	4.220517E-013	1.485205E-011	1	0.000000E+000
1	14.06739082	1.485205E-011	4.220517E-013	0	0.000000E+000
1	14.06739322	4.220517E-013	1.485205E-011	1	0.000000E+000
1	14.06823581	1.485205E-011	4.220517E-013	0	0.000000E+000
1	14.06826854	4.220517E-013	1.485205E-011	1	0.000000E+000
1	14.06865338	1.485205E-011	4.220517E-013	0	0.000000E+000
1	14.06868896	4.220517E-013	1.485205E-011	1	0.000000E+000
1	14.06887065	1.485205E-011	4.220517E-013	0	0.000000E+000
1	14.06892029	4.220517E-013	1.485205E-011	1	0.000000E+000
1	14.06945766	1.485205E-011	4.220517E-013	0	0.000000E+000
1	14.06955810	4.220517E-013	1.485205E-011	1	0.000000E+000
1	14.07060484	1.485205E-011	4.220517E-013	0	0.000000E+000
1	14.07589382	4.220517E-013	1.485205E-011	1	0.000000E+000
1	14.07697939	1.485205E-011	4.220517E-013	0	0.000000E+000
1	14.07703586	4.220517E-013	1.485205E-011	1	0.000000E+000
1	14.07714406	1.485205E-011	4.220517E-013	0	0.000000E+000
1	14.07716621	4.220517E-013	1.485205E-011	1	0.000000E+000
1	14.07750699	1.485205E-011	4.220517E-013	0	0.000000E+000
1	14.07753322	4.220517E-013	1.485205E-011	1	0.000000E+000
1	14.07754774	1.485205E-011	4.220517E-013	0	0.000000E+000
1	14.07757819	4.220517E-013	1.485205E-011	1	0.000000E+000
1	14.07758827	1.485205E-011	4.220517E-013	0	0.000000E+000
1	14.07760891	4.220517E-013	1.485205E-011	1	0.000000E+000
1	14.07797853	1.485205E-011	4.220517E-013	0	0.000000E+000
1	14.07801372	4.220517E-013	1.485205E-011	1	0.000000E+000
1	14.07917472	1.485205E-011	4.220517E-013	0	0.000000E+000
1	14.07922401	4.220517E-013	1.485205E-011	1	0.000000E+000
1	14.07941741	1.485205E-011	4.220517E-013	0	0.000000E+000
1	14.07992472	4.220517E-013	1.485205E-011	1	0.000000E+000
1	14.07996883	1.485205E-011	4.220517E-013	0	0.000000E+000
1	14.07999958	4.220517E-013	1.485205E-011	1	0.000000E+000
1	14.08014950	1.485205E-011	4.220517E-013	0	0.000000E+000
1	14.08017693	4.220517E-013	1.485205E-011	1	0.000000E+000
1	14.08032711	1.485205E-011	4.220517E-013	0	0.000000E+000
1	14.08042487	4.220517E-013	1.485205E-011	1	0.000000E+000
1	14.08055726	1.485205E-011	4.220517E-013	0	0.000000E+000
1	14.08061036	4.220517E-013	1.485205E-011	1	0.000000E+000
1	14.08216316	1.485205E-011	4.220517E-013	0	0.000000E+000
1	14.08218551	4.220517E-013	1.485205E-011	1	0.000000E+000
1	14.08414805	1.485205E-011	4.220517E-013	0	0.000000E+000
1	14.08417728	4.220517E-013	1.485205E-011	1	0.000000E+000
1	14.08480024	1.485205E-011	4.220517E-013	0	0.000000E+000
1	14.08485690	4.220517E-013	1.485205E-011	1	0.000000E+000
1	14.08533699	1.485205E-011	4.220517E-013	0	0.000000E+000
1	14.08537701	4.220517E-013	1.485205E-011	1	0.000000E+000
1	14.08587020	1.485205E-011	4.220517E-013	0	0.000000E+000
1	14.08588756	4.220517E-013	1.485205E-011	1	0.000000E+000
1	14.08622862	1.485205E-011	4.220517E-013	0	0.000000E+000
1	14.08624592	4.220517E-013	1.485205E-011	1	0.000000E+000
1	14.08658450	1.485205E-011	4.220517E-013	0	0.000000E+000
1	14.08660282	4.220517E-013	1.485205E-011	1	0.000000E+000
1	14.08714571	1.485205E-011	4.220517E-013	0	0.000000E+000
1	14.08715828	4.220517E-013	1.485205E-011	1	0.000000E+000
1	14.08787937	1.485205E-011	4.220517E-013	0	0.000000E+000
1	14.08790888	4.220517E-013	1.485205E-011	1	0.000000E+000
1	14.08883823	1.485205E-011	4.220517E-013	0	0.000000E+000
1	14.08886831	4.220517E-013	1.485205E-011	1	0.000000E+000
1	14.08944026	1.485205E-011	4.220517E-013	0	0.000000E+000
1	14.08947840	4.220517E-013	1.485205E-011	1	0.000000E+000
1	14.09005541	1.485205E-011	4.220517E-013	0	0.000000E+000
1	14.09008616	4.220517E-013	1.485205E-011	1	0.000000E+000
1	14.09102171	1.485205E-011	4.220517E-013	0	0.000000E+000
1	14.09105998	4.220517E-013	1.485205E-011	1	0.000000E+000
1	14.09216811	1.485205E-011	4.220517E-013	0	0.000000E+000
1	14.09445183	4.220517E-013	1.485205E-011	1	0.000000E+000
1	14.09458951	1.485205E-011	4.220517E-013	0	0.000000E+000
1	14.09465096	4.220517E-013	1.485205E-011	1	0.000000E+000
1	14.09490814	1.485205E-011	4.220517E-013	0	0.000000E+000
1	14.09495657	4.220517E-013	1.485205E-011	1	0.000000E+000
1	14.09527147	1.485205E-011	4.220517E-013	0	0.000000E+000
1	14.09535465	4.220517E-013	1.485205E-011	1	0.000000E+000
1	14.09606004	1.485205E-011	4.220517E-013	0	0.000000E+000
1	14.09613768	4.220517E-013	1.485205E-011	1	0.000000E+000
1	14.09687598	1.485205E-011	4.220517E-013	0	0.000000E+000
1	14.09694178	4.220517E-013	1.485205E-011	1	0.000000E+000
1	14.09788456	1.485205E-011	4.220517E-013	0	0.000000E+000
1	14.09789223	4.220517E-013	1.485205E-011	1	0.000000E+000
1	14.09894955	1.485205E-011	4.220517E-013	0	0.000000E+000
1	14.09895261	4.220517E-013	1.485205E-011	1	0.000000E+000
1	14.09940408	1.485205E-011	4.220517E-013	0	0.000000E+000
1	14.09943338	4.220517E-013	1.485205E-011	1	0.000000E+000
1	14.09997341	1.485205E-011	4.220517E-013	0	0.000000E+000
1	14.09999924	4.220517E-013	1.485205E-011	1	0.000000E+000
1	14.10004396	1.485205E-011	4.220517E-013	0	0.000000E+000
1	14.10007510	4.220517E-013	1.485205E-011	1	0.000000E+000
1	14.10031902	1.485205E-011	4.220517E-013	0	0.000000E+000
1	14.10035264	4.220517E-013	1.485205E-011	1	0.000000E+000
1	14.10219940	1.485205E-011	4.220517E-013	0	0.000000E+000
1	14.10223259	4.220517E-013	1.485205E-011	1	0.000000E+000
1	14.10226979	1.485205E-011	4.220517E-013	0	0.000000E+000
1	14.10230370	4.220517E-013	1.485205E-011	1	0.000000E+000
1	14.10447587	1.485205E-011	4.220517E-013	0	0.000000E+000
1	14.10463800	4.220517E-013	1.485205E-011	1	0.000000E+000
1	14.10492852	1.485205E-011	4.220517E-013	0	0.000000E+000
1	14.10497281	4.220517E-013	1.485205E-011	1	0.000000E+000
1	14.10682268	1.485205E-011	4.220517E-013	0	0.000000E+000
1	14.10687871	4.220517E-013	1.485205E-011	1	0.000000E+000
1	14.10774771	1.485205E-011	4.220517E-013	0	0.000000E+000
1	14.10778288	4.220517E-013	1.485205E-011	1	0.000000E+000
1	14.10808113	1.485205E-011	4.220517E-013	0	0.000000E+000
1	14.10810097	4.220517E-013	1.485205E-011	1	0.000000E+000
1	14.10885399	1.485205E-011	4.220517E-013	0	0.000000E+000
1	14.10886320	4.220517E-013	1.485205E-011	1	0.000000E+000
1	14.10899523	1.485205E-011	4.220517E-013	0	0.000000E+000
1	14.10900816	4.220517E-013	1.485205E-011	1	0.000000E+000
1	14.10918728	1.485205E-011	4.220517E-013	0	0.000000E+000
1	14.10920898	4.220517E-013	1.485205E-011	1	0.000000E+000
1	14.11034146	1.485205E-011	4.220517E-013	0	0.000000E+000
1	14.11037812	4.220517E-013	1.485205E-011	1	0.000000E+000
1	14.11059670	1.485205E-011	4.220517E-013	0	0.000000E+000
1	14.11063259	4.220517E-013	1.485205E-011	1	0.000000E+000
1	14.11080467	1.485205E-011	4.220517E-013	0	0.000000E+000
1	14.12016513	4.220517E-013	1.485205E-011	1	0.000000E+000
1	14.12043424	1.485205E-011	4.220517E-013	0	0.000000E+000
1	14.12045251	4.220517E-013	1.485205E-011	1	0.000000E+000
1	14.12080051	1.485205E-011	4.220517E-013	0	0.000000E+000
1	14.12187194	4.220517E-013	1.485205E-011	1	0.000000E+000
1	14.12373930	1.485205E-011	4.220517E-013	0	0.000000E+000
1	14.12413068	4.220517E-013	1.485205E-011	1	0.000000E+000
1	14.12419461	1.485205E-011	4.220517E-013	0	0.000000E+000
1	14.12422621	4.220517E-013	1.485205E-011	1	0.000000E+000
1	14.12438932	1.485205E-011	4.220517E-013	0	0.000000E+000
1	14.12442037	4.220517E-013	1.485205E-011	1	0.000000E+000
1	14.12463676	1.485205E-011	4.220517E-013	0	0.000000E+000
1	14.12464791	4.220517E-013	1.485205E-011	1	0.000000E+000
1	14.12495532	1.485205E-011	4.220517E-013	0	0.000000E+000
1	14.12499435	4.220517E-013	1.485205E-011	1	0.000000E+000
1	14.12514314	1.485205E-011	4.220517E-013	0	0.000000E+000
1	14.12521609	4.220517E-013	1.485205E-011	1	0.000000E+000
1	14.12531516	1.485205E-011	4.220517E-013	0	0.000000E+000
1	14.12535008	4.220517E-013	1.485205E-011	1	0.000000E+000
1	14.12553802	1.485205E-011	4.220517E-013	0	0.000000E+000
1	14.12589632	4.220517E-013	1.485205E-011	1	0.000000E+000
1	14.12626181	1.485205E-011	4.220517E-013	0	0.000000E+000
1	14.12628782	4.220517E-013	1.485205E-011	1	0.000000E+000
1	14.12684239	1.485205E-011	4.220517E-013	0	0.000000E+000
1	14.12688379	4.220517E-013	1.485205E-011	1	0.000000E+000
1	14.12756269	1.485205E-011	4.220517E-013	0	0.000000E+000
1	14.12759355	4.220517E-013	1.485205E-011	1	0.000000E+000
1	14.12941421	1.485205E-011	4.220517E-013	0	0.000000E+000
1	14.12944023	4.220517E-013	1.485205E-011	1	0.000000E+000
1	14.12949254	1.485205E-011	4.220517E-013	0	0.000000E+000
1	14.12951022	4.220517E-013	1.485205E-011	1	0.000000E+000
1	14.13052304	1.485205E-011	4.220517E-013	0	0.000000E+000
1	14.13060606	4.220517E-013	1.485205E-011	1	0.000000E+000
1	14.13077229	1.485205E-011	4.220517E-013	0	0.000000E+000
1	14.13082886	4.220517E-013	1.485205E-011	1	0.000000E+000
1	14.13100879	1.485205E-011	4.220517E-013	0	0.000000E+000
1	14.13107110	4.220517E-013	1.485205E-011	1	0.000000E+000
1	14.13147141	1.485205E-011	4.220517E-013	0	0.000000E+000
1	14.13148395	4.220517E-013	1.485205E-011	1	0.000000E+000
1	14.13172478	1.485205E-011	4.220517E-013	0	0.000000E+000
1	14.13174670	4.220517E-013	1.485205E-011	1	0.000000E+000
1	14.13184987	1.485205E-011	4.220517E-013	0	0.000000E+000
1	14.13189439	4.220517E-013	1.485205E-011	1	0.000000E+000
1	14.13265759	1.485205E-011	4.220517E-013	0	0.000000E+000
1	14.13268521	4.220517E-013	1.485205E-011	1	0.000000E+000
1	14.13274655	1.485205E-011	4.220517E-013	0	0.000000E+000
1	14.13275904	4.220517E-013	1.485205E-011	1	0.000000E+000
1	14.13299914	1.485205E-011	4.220517E-013	0	0.000000E+000
1	14.13300789	4.220517E-013	1.485205E-011	1	0.000000E+000
1	14.13328811	1.485205E-011	4.220517E-013	0	0.000000E+000
1	14.13330961	4.220517E-013	1.485205E-011	1	0.000000E+000
1	14.13337038	1.485205E-011	4.220517E-013	0	0.000000E+000
1	14.13340888	4.220517E-013	1.485205E-011	1	0.000000E+000
1	14.13380794	1.485205E-011	4.220517E-013	0	0.000000E+000
1	14.13383311	4.220517E-013	1.485205E-011	1	0.000000E+000
1	14.13396565	1.485205E-011	4.220517E-013	0	0.000000E+000
1	14.13775530	4.220517E-013	1.485205E-011	1	0.000000E+000
1	14.13851994	1.485205E-011	4.220517E-013	0	0.000000E+000
1	15.27385592	3.277259E-013	1.475773E-011	1	0.000000E+000
1	15.27421888	1.475773E-011	3.277259E-013	0	0.000000E+000
1	15.27424952	3.277259E-013	1.475773E-011	1	0.000000E+000
1	15.27519442	1.475773E-011	3.277259E-013	0	0.000000E+000
1	15.27524998	3.277259E-013	1.475773E-011	1	0.000000E+000
1	15.27533503	1.475773E-011	3.277259E-013	0	0.000000E+000
1	15.27535567	3.277259E-013	1.475773E-011	1	0.000000E+000
1	15.27558897	1.475773E-011	3.277259E-013	0	0.000000E+000
1	15.27565290	3.277259E-013	1.475773E-011	1	0.000000E+000
1	15.27605534	1.475773E-011	3.277259E-013	0	0.000000E+000
1	15.27611332	3.277259E-013	1.475773E-011	1	0.000000E+000
1	15.27683685	1.475773E-011	3.277259E-013	0	0.000000E+000
1	15.27751275	3.277259E-013	1.475773E-011	1	0.000000E+000
1	15.27787722	1.475773E-011	3.277259E-013	0	0.000000E+000
1	15.27795978	3.277259E-013	1.475773E-011	1	0.000000E+000
1	15.27820678	1.475773E-011	3.277259E-013	0	0.000000E+000
1	15.27823561	3.277259E-013	1.475773E-011	1	0.000000E+000
1	15.27864354	1.475773E-011	3.277259E-013	0	0.000000E+000
1	15.27930829	3.277259E-013	1.475773E-011	1	0.000000E+000
1	15.27997614	1.475773E-011	3.277259E-013	0	0.000000E+000
1	15.28000234	3.277259E-013	1.475773E-011	1	0.000000E+000
1	15.28031572	1.475773E-011	3.277259E-013	0	0.000000E+000
1	15.28034423	3.277259E-013	1.475773E-011	1	0.000000E+000
1	15.28073567	1.475773E-011	3.277259E-013	0	0.000000E+000
1	15.28074846	3.277259E-013	1.475773E-011	1	0.000000E+000
1	15.28096800	1.475773E-011	3.277259E-013	0	0.000000E+000
1	15.28099881	3.277259E-013	1.475773E-011	1	0.000000E+000
1	15.28102814	1.475773E-011	3.277259E-013	0	0.000000E+000
1	15.28107636	3.277259E-013	1.475773E-011	1	0.000000E+000
1	15.28237470	1.475773E-011	3.277259E-013	0	0.000000E+000
1	15.28241615	3.277259E-013	1.475773E-011	1	0.000000E+000
1	15.28369690	1.475773E-011	3.277259E-013	0	0.000000E+000
1	15.28371307	3.277259E-013	1.475773E-011	1	0.000000E+000
1	15.28393086	1.475773E-011	3.277259E-013	0	0.000000E+000
1	15.28533185	3.277259E-013	1.475773E-011	1	0.000000E+000
1	15.28548041	1.475773E-011	3.277259E-013	0	0.000000E+000
1	15.28974519	3.277259E-013	1.475773E-011	1	0.000000E+000
1	15.28978638	1.475773E-011	3.277259E-013	0	0.000000E+000
1	15.28982105	3.277259E-013	1.475773E-011	1	0.000000E+000
1	15.29083464	1.475773E-011	3.277259E-013	0	0.000000E+000
1	15.29086266	3.277259E-013	1.475773E-011	1	0.000000E+000
1	15.29090927	1.475773E-011	3.277259E-013	0	0.000000E+000
1	15.29093954	3.277259E-013	1.475773E-011	1	0.000000E+000
1	15.29113730	1.475773E-011	3.277259E-013	0	0.000000E+000
1	15.29116593	3.277259E-013	1.475773E-011	1	0.000000E+000
1	15.29174065	1.475773E-011	3.277259E-013	0	0.000000E+000
1	15.29176143	3.277259E-013	1.475773E-011	1	0.000000E+000
1	15.29385161	1.475773E-011	3.277259E-013	0	0.000000E+000
1	15.29390893	3.277259E-013	1.475773E-011	1	0.000000E+000
1	15.29614677	1.475773E-011	3.277259E-013	0	0.000000E+000
1	15.29617713	3.277259E-013	1.475773E-011	1	0.000000E+000
1	15.29688494	1.475773E-011	3.277259E-013	0	0.000000E+000
1	15.29691589	3.277259E-013	1.475773E-011	1	0.000000E+000
1	15.29820112	1.475773E-011	3.277259E-013	0	0.000000E+000
1	15.29823663	3.277259E-013	1.475773E-011	1	0.000000E+000
1	15.29838349	1.475773E-011	3.277259E-013	0	0.000000E+000
1	15.29841877	3.277259E-013	1.475773E-011	1	0.000000E+000
1	15.29985277	1.475773E-011	3.277259E-013	0	0.000000E+000
1	15.29985997	3.277259E-013	1.475773E-011	1	0.000000E+000
1	15.30044107	1.475773E-011	3.277259E-013	0	0.000000E+000
1	15.30045907	3.277259E-013	1.475773E-011	1	0.000000E+000
1	15.30092854	1.475773E-011	3.277259E-013	0	0.000000E+000
1	15.31213251	3.277259E-013	1.475773E-011	1	0.000000E+000
1	15.31285745	1.475773E-011	3.277259E-013	0	0.000000E+000
1	15.31288321	3.277259E-013	1.475773E-011	1	0.000000E+000
1	15.31379617	1.475773E-011	3.277259E-013	0	0.000000E+000
1	15.31381030	3.277259E-013	1.475773E-011	1	0.000000E+000
1	15.31384902	1.475773E-011	3.277259E-013	0	0.000000E+000
1	15.31387203	3.277259E-013	1.475773E-011	1	0.000000E+000
1	15.31461367	1.475773E-011	3.277259E-013	0	0.000000E+000
1	15.31477635	3.277259E-013	1.475773E-011	1	0.000000E+000
1	15.31689248	1.475773E-011	3.277259E-013	0	0.000000E+000
1	15.31691418	3.277259E-013	1.475773E-011	1	0.000000E+000
1	15.31694447	1.475773E-011	3.277259E-013	0	0.000000E+000
1	15.31696507	3.277259E-013	1.475773E-011	1	0.000000E+000
1	15.31698961	1.475773E-011	3.277259E-013	0	0.000000E+000
1	15.31702079	3.277259E-013	1.475773E-011	1	0.000000E+000
1	15.31709216	1.475773E-011	3.277259E-013	0	0.000000E+000
1	15.31712837	3.277259E-013	1.475773E-011	1	0.000000E+000
1	15.31719128	1.475773E-011	3.277259E-013	0	0.000000E+000
1	15.31721454	3.277259E-013	1.475773E-011	1	0.000000E+000
1	15.31756243	1.475773E-011	3.277259E-013	0	0.000000E+000
1	15.31758613	3.277259E-013	1.475773E-011	1	0.000000E+000
1	15.31826968	1.475773E-011	3.277259E-013	0	0.000000E+000
1	15.31830079	3.277259E-013	1.475773E-011	1	0.000000E+000
1	15.31865784	1.475773E-011	3.277259E-013	0	0.000000E+000
1	15.31867379	3.277259E-013	1.475773E-011	1	0.000000E+000
1	15.31969028	1.475773E-011	3.277259E-013	0	0.000000E+000
1	15.31972034	3.277259E-013	1.475773E-011	1	0.000000E+000
1	15.32069620	1.475773E-011	3.277259E-013	0	0.000000E+000
1	15.32071745	3.277259E-013	1.475773E-011	1	0.000000E+000
1	15.32116734	1.475773E-011	3.277259E-013	0	0.000000E+000
1	15.32117948	3.277259E-013	1.475773E-011	1	0.000000E+000
1	15.32140479	1.475773E-011	3.277259E-013	0	0.000000E+000
1	15.32144019	3.277259E-013	1.475773E-011	1	0.000000E+000
1	15.32160342	1.475773E-011	3.277259E-013	0	0.000000E+000
1	15.32163416	3.277259E-013	1.475773E-011	1	0.000000E+000
1	15.32280821	1.475773E-011	3.277259E-013	0	0.000000E+000
1	15.32284423	3.277259E-013	1.475773E-011	1	0.000000E+000
1	15.32345419	1.475773E-011	3.277259E-013	0	0.000000E+000
1	15.37041886	3.277259E-013	1.475773E-011	1	0.000000E+000
1	15.37111048	1.475773E-011	3.277259E-013	0	0.000000E+000
1	15.37112499	3.277259E-013	1.475773E-011	1	0.000000E+000
1	15.37227048	1.475773E-011	3.277259E-013	0	0.000000E+000
1	15.37229524	3.277259E-013	1.475773E-011	1	0.000000E+000
1	15.37262506	1.475773E-011	3.277259E-013	0	0.000000E+000
1	15.37264938	3.277259E-013	1.475773E-011	1	0.000000E+000
1	15.37268354	1.475773E-011	3.277259E-013	0	0.000000E+000
1	15.37271559	3.277259E-013	1.475773E-011	1	0.000000E+000
1	15.37296002	1.475773E-011	3.277259E-013	0	0.000000E+000
1	15.37318386	3.277259E-013	1.475773E-011	1	0.000000E+000
1	15.37334332	1.475773E-011	3.277259E-013	0	0.000000E+000
1	15.37335518	3.277259E-013	1.475773E-011	1	0.000000E+000
1	15.37341576	1.475773E-011	3.277259E-013	0	0.000000E+000
1	15.37342236	3.277259E-013	1.475773E-011	1	0.000000E+000
1	15.37508878	1.475773E-011	3.277259E-013	0	0.000000E+000
1	15.37511976	3.277259E-013	1.475773E-011	1	0.000000E+000
1	15.37521679	1.475773E-011	3.277259E-013	0	0.000000E+000
1	15.37524368	3.277259E-013	1.475773E-011	1	0.000000E+000
1	15.37576002	1.475773E-011	3.277259E-013	0	0.000000E+000
1	15.37576895	3.277259E-013	1.475773E-011	1	0.000000E+000
1	15.37601965	1.475773E-011	3.277259E-013	0	0.000000E+000
1	15.37603315	3.277259E-013	1.475773E-011	1	0.000000E+000
1	15.37655409	1.475773E-011	3.277259E-013	0	0.000000E+000
1	15.37656002	3.277259E-013	1.475773E-011	1	0.000000E+000
1	15.37660702	1.475773E-011	3.277259E-013	0	0.000000E+000
1	15.37664387	3.277259E-013	1.475773E-011	1	0.000000E+000
1	15.37740500	1.475773E-011	3.277259E-013	0	0.000000E+000
1	15.37743699	3.277259E-013	1.475773E-011	1	0.000000E+000
1	15.37801930	1.475773E-011	3.277259E-013	0	0.000000E+000
1	15.37802682	3.277259E-013	1.475773E-011	1	0.000000E+000
1	15.37825622	1.475773E-011	3.277259E-013	0	0.000000E+000
1	15.37854968	3.277259E-013	1.475773E-011	1	0.000000E+000
1	15.37866846	1.475773E-011	3.277259E-013	0	0.000000E+000
1	15.37870118	3.277259E-013	1.475773E-011	1	0.000000E+000
1	15.38079876	1.475773E-011	3.277259E-013	0	0.000000E+000
1	15.38083990	3.277259E-013	1.475773E-011	1	0.000000E+000
1	15.38244260	1.475773E-011	3.277259E-013	0	0.000000E+000
1	15.38246301	3.277259E-013	1.475773E-011	1	0.000000E+000
1	15.38291167	1.475773E-011	3.277259E-013	0	0.000000E+000
1	15.38294573	3.277259E-013	1.475773E-011	1	0.000000E+000
1	15.38362652	1.475773E-011	3.277259E-013	0	0.000000E+000
1	15.38364504	3.277259E-013	1.475773E-011	1	0.000000E+000
1	15.38462510	1.475773E-011	3.277259E-013	0	0.000000E+000
1	15.38470893	3.277259E-013	1.475773E-011	1	0.000000E+000
1	15.38494048	1.475773E-011	3.277259E-013	0	0.000000E+000
1	15.38494518	3.277259E-013	1.475773E-011	1	0.000000E+000
1	15.38589253	1.475773E-011	3.277259E-013	0	0.000000E+000
1	15.38591296	3.277259E-013	1.475773E-011	1	0.000000E+000
1	15.38667485	1.475773E-011	3.277259E-013	0	0.000000E+000
1	15.38670406	3.277259E-013	1.475773E-011	1	0.000000E+000
1	15.38702718	1.475773E-011	3.277259E-013	0	0.000000E+000
1	15.38751130	3.277259E-013	1.475773E-011	1	0.000000E+000
1	15.38784253	1.475773E-011	3.277259E-013	0	0.000000E+000
1	15.52674428	4.346819E-013	1.486468E-011	1	0.000000E+000
1	15.52715833	1.486468E-011	4.346819E-013	0	0.000000E+000
1	15.52718789	4.346819E-013	1.486468E-011	1	0.000000E+000
1	15.52783159	1.486468E-011	4.346819E-013	0	0.000000E+000
1	15.52784743	4.346819E-013	1.486468E-011	1	0.000000E+000
1	15.52788043	1.486468E-011	4.346819E-013	0	0.000000E+000
1	15.52790435	4.346819E-013	1.486468E-011	1	0.000000E+000
1	15.52815359	1.486468E-011	4.346819E-013	0	0.000000E+000
1	15.52817715	4.346819E-013	1.486468E-011	1	0.000000E+000
1	15.52863964	1.486468E-011	4.346819E-013	0	0.000000E+000
1	15.52865737	4.346819E-013	1.486468E-011	1	0.000000E+000
1	15.52899767	1.486468E-011	4.346819E-013	0	0.000000E+000
1	15.52902827	4.346819E-013	1.486468E-011	1	0.000000E+000
1	15.52909150	1.486468E-011	4.346819E-013	0	0.000000E+000
1	15.55590408	4.346819E-013	1.486468E-011	1	0.000000E+000
1	15.55615934	1.486468E-011	4.346819E-013	0	0.000000E+000
1	15.55618317	4.346819E-013	1.486468E-011	1	0.000000E+000
1	15.55650170	1.486468E-011	4.346819E-013	0	0.000000E+000
1	15.55653364	4.346819E-013	1.486468E-011	1	0.000000E+000
1	15.55688375	1.486468E-011	4.346819E-013	0	0.000000E+000
1	15.55689891	4.346819E-013	1.486468E-011	1	0.000000E+000
1	15.55753930	1.486468E-011	4.346819E-013	0	0.000000E+000
1	15.56003896	4.346819E-013	1.486468E-011	1	0.000000E+000
1	15.56031008	1.486468E-011	4.346819E-013	0	0.000000E+000
1	15.56034137	4.346819E-013	1.486468E-011	1	0.000000E+000
1	15.56060682	1.486468E-011	4.346819E-013	0	0.000000E+000
1	15.56062071	4.346819E-013	1.486468E-011	1	0.000000E+000
1	15.56072997	1.486468E-011	4.346819E-013	0	0.000000E+000
1	15.56073300	4.346819E-013	1.486468E-011	1	0.000000E+000
1	15.56108022	1.486468E-011	4.346819E-013	0	0.000000E+000
1	15.56110842	4.346819E-013	1.486468E-011	1	0.000000E+000
1	15.56169208	1.486468E-011	4.346819E-013	0	0.000000E+000
1	15.56170884	4.346819E-013	1.486468E-011	1	0.000000E+000
1	15.56188415	1.486468E-011	4.346819E-013	0	0.000000E+000
1	15.56192494	4.346819E-013	1.486468E-011	1	0.000000E+000
1	15.56280018	1.486468E-011	4.346819E-013	0	0.000000E+000
1	15.56281684	4.346819E-013	1.486468E-011	1	0.000000E+000
1	15.56291235	1.486468E-011	4.346819E-013	0	0.000000E+000
1	15.56368724	4.346819E-013	1.486468E-011	1	0.000000E+000
1	15.56389485	1.486468E-011	4.346819E-013	0	0.000000E+000
1	15.56394483	4.346819E-013	1.486468E-011	1	0.000000E+000
1	15.56533846	1.486468E-011	4.346819E-013	0	0.000000E+000
1	15.56534767	4.346819E-013	1.486468E-011	1	0.000000E+000
1	15.56549187	1.486468E-011	4.346819E-013	0	0.000000E+000
1	15.56551571	4.346819E-013	1.486468E-011	1	0.000000E+000
1	15.56610607	1.486468E-011	4.346819E-013	0	0.000000E+000
1	15.56614227	4.346819E-013	1.486468E-011	1	0.000000E+000
1	15.56651745	1.486468E-011	4.346819E-013	0	0.000000E+000
1	15.56671242	4.346819E-013	1.486468E-011	1	0.000000E+000
1	15.56682209	1.486468E-011	4.346819E-013	0	0.000000E+000
1	15.56686605	4.346819E-013	1.486468E-011	1	0.000000E+000
1	15.56697854	1.486468E-011	4.346819E-013	0	0.000000E+000
1	15.56867370	4.346819E-013	1.486468E-011	1	0.000000E+000
1	15.56877447	1.486468E-011	4.346819E-013	0	0.000000E+000
1	15.56882997	4.346819E-013	1.486468E-011	1	0.000000E+000
1	15.56924624	1.486468E-011	4.346819E-013	0	0.000000E+000
1	15.56925882	4.346819E-013	1.486468E-011	1	0.000000E+000
1	15.57189037	1.486468E-011	4.346819E-013	0	0.000000E+000
1	15.57191560	4.346819E-013	1.486468E-011	1	0.000000E+000
1	15.57217329	1.486468E-011	4.346819E-013	0	0.000000E+000
1	15.57221830	4.346819E-013	1.486468E-011	1	0.000000E+000
1	15.57266309	1.486468E-011	4.346819E-013	0	0.000000E+000
1	15.57271858	4.346819E-013	1.486468E-011	1	0.000000E+000
1	15.57298609	1.486468E-011	4.346819E-013	0	0.000000E+000
1	15.57311961	4.346819E-013	1.486468E-011	1	0.000000E+000
1	15.57374739	1.486468E-011	4.346819E-013	0	0.000000E+000
1	15.57376678	4.346819E-013	1.486468E-011	1	0.000000E+000
1	15.57450185	1.486468E-011	4.346819E-013	0	0.000000E+000
1	15.57455700	4.346819E-013	1.486468E-011	1	0.000000E+000
1	15.57557590	1.486468E-011	4.346819E-013	0	0.000000E+000
1	15.57560582	4.346819E-013	1.486468E-011	1	0.000000E+000
1	15.57578945	1.486468E-011	4.346819E-013	0	0.000000E+000
1	15.57582652	4.346819E-013	1.486468E-011	1	0.000000E+000
1	15.57593381	1.486468E-011	4.346819E-013	0	0.000000E+000
1	15.57596322	4.346819E-013	1.486468E-011	1	0.000000E+000
1	15.57658650	1.486468E-011	4.346819E-013	0	0.000000E+000
1	15.57662115	4.346819E-013	1.486468E-011	1	0.000000E+000
1	15.57839758	1.486468E-011	4.346819E-013	0	0.000000E+000
1	15.57854951	4.346819E-013	1.486468E-011	1	0.000000E+000
1	15.57972997	1.486468E-011	4.346819E-013	0	0.000000E+000
1	15.57975717	4.346819E-013	1.486468E-011	1	0.000000E+000
1	15.58042654	1.486468E-011	4.346819E-013	0	0.000000E+000
1	15.58046302	4.346819E-013	1.486468E-011	1	0.000000E+000
1	15.58073097	1.486468E-011	4.346819E-013	0	0.000000E+000
1	15.58081117	4.346819E-013	1.486468E-011	1	0.000000E+000
1	15.58099042	1.486468E-011	4.346819E-013	0	0.000000E+000
1	15.58102812	4.346819E-013	1.486468E-011	1	0.000000E+000
1	15.58145178	1.486468E-011	4.346819E-013	0	0.000000E+000
1	15.58148370	4.346819E-013	1.486468E-011	1	0.000000E+000
1	15.58167505	1.486468E-011	4.346819E-013	0	0.000000E+000
1	15.58561166	4.346819E-013	1.486468E-011	1	0.000000E+000
1	15.58654106	1.486468E-011	4.346819E-013	0	0.000000E+000
1	15.58672737	4.346819E-013	1.486468E-011	1	0.000000E+000
1	15.58729218	1.486468E-011	4.346819E-013	0	0.000000E+000
1	15.58730835	4.346819E-013	1.486468E-011	1	0.000000E+000
1	15.58744694	1.486468E-011	4.346819E-013	0	0.000000E+000
1	15.58749376	4.346819E-013	1.486468E-011	1	0.000000E+000
1	15.58822349	1.486468E-011	4.346819E-013	0	0.000000E+000
1	15.58822773	4.346819E-013	1.486468E-011	1	0.000000E+000
1	15.58894708	1.486468E-011	4.346819E-013	0	0.000000E+000
1	15.58900303	4.346819E-013	1.486468E-011	1	0.000000E+000
1	15.59089025	1.486468E-011	4.346819E-013	0	0.000000E+000
1	15.59092200	4.346819E-013	1.486468E-011	1	0.000000E+000
1	15.59128336	1.486468E-011	4.346819E-013	0	0.000000E+000
1	15.60363286	4.346819E-013	1.486468E-011	1	0.000000E+000
1	15.60401241	1.486468E-011	4.346819E-013	0	0.000000E+000
1	15.60401927	4.346819E-013	1.486468E-011	1	0.000000E+000
1	15.60426855	1.486468E-011	4.346819E-013	0	0.000000E+000
1	15.60432664	4.346819E-013	1.486468E-011	1	0.000000E+000
1	15.60468747	1.486468E-011	4.346819E-013	0	0.000000E+000
1	15.75763073	4.319106E-013	1.486191E-011	1	0.000000E+000
1	15.75881570	1.486191E-011	4.319106E-013	0	0.000000E+000
1	15.75882526	4.319106E-013	1.486191E-011	1	0.000000E+000
1	15.75890051	1.486191E-011	4.319106E-013	0	0.000000E+000
1	15.75892346	4.319106E-013	1.486191E-011	1	0.000000E+000
1	15.75953893	1.486191E-011	4.319106E-013	0	0.000000E+000
1	15.75960485	4.319106E-013	1.486191E-011	1	0.000000E+000
1	15.75991071	1.486191E-011	4.319106E-013	0	0.000000E+000
1	15.75994021	4.319106E-013	1.486191E-011	1	0.000000E+000
1	15.76000921	1.486191E-011	4.319106E-013	0	0.000000E+000
1	15.76004347	4.319106E-013	1.486191E-011	1	0.000000E+000
1	15.76085186	1.486191E-011	4.319106E-013	0	0.000000E+000
1	15.76090751	4.319106E-013	1.486191E-011	1	0.000000E+000
1	15.76117116	1.486191E-011	4.319106E-013	0	0.000000E+000
1	15.76120532	4.319106E-013	1.486191E-011	1	0.000000E+000
1	15.76146955	1.486191E-011	4.319106E-013	0	0.000000E+000
1	15.80602936	4.319106E-013	1.486191E-011	1	0.000000E+000
1	15.80666380	1.486191E-011	4.319106E-013	0	0.000000E+000
1	15.80680890	4.319106E-013	1.486191E-011	1	0.000000E+000
1	15.80724613	1.486191E-011	4.319106E-013	0	0.000000E+000
1	15.80737148	4.319106E-013	1.486191E-011	1	0.000000E+000
1	15.80756762	1.486191E-011	4.319106E-013	0	0.000000E+000
1	15.80759400	4.319106E-013	1.486191E-011	1	0.000000E+000
1	15.80770299	1.486191E-011	4.319106E-013	0	0.000000E+000
1	15.80770924	4.319106E-013	1.486191E-011	1	0.000000E+000
1	15.80835249	1.486191E-011	4.319106E-013	0	0.000000E+000
1	15.80839201	4.319106E-013	1.486191E-011	1	0.000000E+000
1	15.80892375	1.486191E-011	4.319106E-013	0	0.000000E+000
1	15.80895057	4.319106E-013	1.486191E-011	1	0.000000E+000
1	15.80958145	1.486191E-011	4.319106E-013	0	0.000000E+000
1	15.80959801	4.319106E-013	1.486191E-011	1	0.000000E+000
1	15.81114187	1.486191E-011	4.319106E-013	0	0.000000E+000
1	15.81120282	4.319106E-013	1.486191E-011	1	0.000000E+000
1	15.81125475	1.486191E-011	4.319106E-013	0	0.000000E+000
1	15.81129806	4.319106E-013	1.486191E-011	1	0.000000E+000
1	15.81137621	1.486191E-011	4.319106E-013	0	0.000000E+000
1	15.81141216	4.319106E-013	1.486191E-011	1	0.000000E+000
1	15.81151395	1.486191E-011	4.319106E-013	0	0.000000E+000
1	15.81152729	4.319106E-013	1.486191E-011	1	0.000000E+000
1	15.81213345	1.486191E-011	4.319106E-013	0	0.000000E+000
1	15.81214884	4.319106E-013	1.486191E-011	1	0.000000E+000
1	15.81389006	1.486191E-011	4.319106E-013	0	0.000000E+000
1	15.81393901	4.319106E-013	1.486191E-011	1	0.000000E+000
1	15.81419131	1.486191E-011	4.319106E-013	0	0.000000E+000
1	15.81421021	4.319106E-013	1.486191E-011	1	0.000000E+000
1	15.81440518	1.486191E-011	4.319106E-013	0	0.000000E+000
1	15.81443966	4.319106E-013	1.486191E-011	1	0.000000E+000
1	15.81460165	1.486191E-011	4.319106E-013	0	0.000000E+000
1	15.81469463	4.319106E-013	1.486191E-011	1	0.000000E+000
1	15.81496856	1.486191E-011	4.319106E-013	0	0.000000E+000
1	15.81570165	4.319106E-013	1.486191E-011	1	0.000000E+000
1	15.81598762	1.486191E-011	4.319106E-013	0	0.000000E+000
1	15.81602466	4.319106E-013	1.486191E-011	1	0.000000E+000
1	15.81626496	1.486191E-011	4.319106E-013	0	0.000000E+000
1	15.81634868	4.319106E-013	1.486191E-011	1	0.000000E+000
1	15.81682018	1.486191E-011	4.319106E-013	0	0.000000E+000
1	15.81684947	4.319106E-013	1.486191E-011	1	0.000000E+000
1	15.81704179	1.486191E-011	4.319106E-013	0	0.000000E+000
1	15.81706720	4.319106E-013	1.486191E-011	1	0.000000E+000
1	15.81740962	1.486191E-011	4.319106E-013	0	0.000000E+000
1	15.81742927	4.319106E-013	1.486191E-011	1	0.000000E+000
1	15.81751800	1.486191E-011	4.319106E-013	0	0.000000E+000
1	15.81761097	4.319106E-013	1.486191E-011	1	0.000000E+000
1	15.81826716	1.486191E-011	4.319106E-013	0	0.000000E+000
1	15.81828392	4.319106E-013	1.486191E-011	1	0.000000E+000
1	15.81840531	1.486191E-011	4.319106E-013	0	0.000000E+000
1	15.81841444	4.319106E-013	1.486191E-011	1	0.000000E+000
1	15.81894797	1.486191E-011	4.319106E-013	0	0.000000E+000
1	15.81897631	4.319106E-013	1.486191E-011	1	0.000000E+000
1	15.82021972	1.486191E-011	4.319106E-013	0	0.000000E+000
1	15.82024658	4.319106E-013	1.486191E-011	1	0.000000E+000
1	15.82035919	1.486191E-011	4.319106E-013	0	0.000000E+000
1	15.82038155	4.319106E-013	1.486191E-011	1	0.000000E+000
1	15.82074269	1.486191E-011	4.319106E-013	0	0.000000E+000
1	15.82078546	4.319106E-013	1.486191E-011	1	0.000000E+000
1	15.82086082	1.486191E-011	4.319106E-013	0	0.000000E+000
1	15.82108839	4.319106E-013	1.486191E-011	1	0.000000E+000
1	15.82109756	1.486191E-011	4.319106E-013	0	0.000000E+000
1	15.82117298	4.319106E-013	1.486191E-011	1	0.000000E+000
1	15.82167568	1.486191E-011	4.319106E-013	0	0.000000E+000
1	15.82171558	4.319106E-013	1.486191E-011	1	0.000000E+000
1	15.82186731	1.486191E-011	4.319106E-013	0	0.000000E+000
1	15.82190689	4.319106E-013	1.486191E-011	1	0.000000E+000
1	15.82319770	1.486191E-011	4.319106E-013	0	0.000000E+000
1	15.82320772	4.319106E-013	1.486191E-011	1	0.000000E+000
1	15.82339373	1.486191E-011	4.319106E-013	0	0.000000E+000
1	15.82343441	4.319106E-013	1.486191E-011	1	0.000000E+000
1	15.82351653	1.486191E-011	4.319106E-013	0	0.000000E+000
1	15.82353361	4.319106E-013	1.486191E-011	1	0.000000E+000
1	15.82367927	1.486191E-011	4.319106E-013	0	0.000000E+000
1	15.82370369	4.319106E-013	1.486191E-011	1	0.000000E+000
1	15.82496982	1.486191E-011	4.319106E-013	0	0.000000E+000
1	15.82500067	4.319106E-013	1.486191E-011	1	0.000000E+000
1	15.82709500	1.486191E-011	4.319106E-013	0	0.000000E+000
1	15.82713067	4.319106E-013	1.486191E-011	1	0.000000E+000
1	15.82813003	1.486191E-011	4.319106E-013	0	0.000000E+000
1	15.82815845	4.319106E-013	1.486191E-011	1	0.000000E+000
1	15.82852178	1.486191E-011	4.319106E-013	0	0.000000E+000
1	15.82856430	4.319106E-013	1.486191E-011	1	0.000000E+000
1	15.82864435	1.486191E-011	4.319106E-013	0	0.000000E+000
1	15.82868306	4.319106E-013	1.486191E-011	1	0.000000E+000
1	15.82893983	1.486191E-011	4.319106E-013	0	0.000000E+000
1	15.82896751	4.319106E-013	1.486191E-011	1	0.000000E+000
1	15.82932999	1.486191E-011	4.319106E-013	0	0.000000E+000
1	15.82934585	4.319106E-013	1.486191E-011	1	0.000000E+000
1	15.83068537	1.486191E-011	4.319106E-013	0	0.000000E+000
1	15.83075149	4.319106E-013	1.486191E-011	1	0.000000E+000
1	15.83086531	1.486191E-011	4.319106E-013	0	0.000000E+000
1	15.83090325	4.319106E-013	1.486191E-011	1	0.000000E+000
1	15.83105786	1.486191E-011	4.319106E-013	0	0.000000E+000
1	15.83140622	4.319106E-013	1.486191E-011	1	0.000000E+000
1	15.83239767	1.486191E-011	4.319106E-013	0	0.000000E+000
1	15.83241738	4.319106E-013	1.486191E-011	1	0.000000E+000
1	15.83251235	1.486191E-011	4.319106E-013	0	0.000000E+000
1	15.83257112	4.319106E-013	1.486191E-011	1	0.000000E+000
1	15.83268967	1.486191E-011	4.319106E-013	0	0.000000E+000
1	15.83272130	4.319106E-013	1.486191E-011	1	0.000000E+000
1	15.83283951	1.486191E-011	4.319106E-013	0	0.000000E+000
1	15.83286737	4.319106E-013	1.486191E-011	1	0.000000E+000
1	15.83296116	1.486191E-011	4.319106E-013	0	0.000000E+000
1	15.83298930	4.319106E-013	1.486191E-011	1	0.000000E+000
1	15.83322220	1.486191E-011	4.319106E-013	0	0.000000E+000
1	15.83331016	4.319106E-013	1.486191E-011	1	0.000000E+000
1	15.83384620	1.486191E-011	4.319106E-013	0	0.000000E+000
1	15.83388166	4.319106E-013	1.486191E-011	1	0.000000E+000
1	15.83431492	1.486191E-011	4.319106E-013	0	0.000000E+000
1	15.83435276	4.319106E-013	1.486191E-011	1	0.000000E+000
1	15.83448213	1.486191E-011	4.319106E-013	0	0.000000E+000
1	15.83450598	4.319106E-013	1.486191E-011	1	0.000000E+000
1	15.83469698	1.486191E-011	4.319106E-013	0	0.000000E+000
1	15.83471154	4.319106E-013	1.486191E-011	1	0.000000E+000
1	15.83486273	1.486191E-011	4.319106E-013	0	0.000000E+000
1	15.83487980	4.319106E-013	1.486191E-011	1	0.000000E+000
1	15.83514708	1.486191E-011	4.319106E-013	0	0.000000E+000
1	15.83519647	4.319106E-013	1.486191E-011	1	0.000000E+000
1	15.83542462	1.486191E-011	4.319106E-013	0	0.000000E+000
1	15.83545138	4.319106E-013	1.486191E-011	1	0.000000E+000
1	15.83677773	1.486191E-011	4.319106E-013	0	0.000000E+000
1	15.83682227	4.319106E-013	1.486191E-011	1	0.000000E+000
1	15.83687141	1.486191E-011	4.319106E-013	0	0.000000E+000
1	15.83692766	4.319106E-013	1.486191E-011	1	0.000000E+000
1	15.83724670	1.486191E-011	4.319106E-013	0	0.000000E+000
1	15.83725299	4.319106E-013	1.486191E-011	1	0.000000E+000
1	15.83795241	1.486191E-011	4.319106E-013	0	0.000000E+000
1	15.83796881	4.319106E-013	1.486191E-011	1	0.000000E+000
1	15.83804199	1.486191E-011	4.319106E-013	0	0.000000E+000
1	15.83806484	4.319106E-013	1.486191E-011	1	0.000000E+000
1	15.83931069	1.486191E-011	4.319106E-013	0	0.000000E+000
1	15.83931329	4.319106E-013	1.486191E-011	1	0.000000E+000
1	15.83948681	1.486191E-011	4.319106E-013	0	0.000000E+000
1	15.83950651	4.319106E-013	1.486191E-011	1	0.000000E+000
1	15.84036169	1.486191E-011	4.319106E-013	0	0.000000E+000
1	15.84040939	4.319106E-013	1.486191E-011	1	0.000000E+000
1	15.84110358	1.486191E-011	4.319106E-013	0	0.000000E+000
1	15.84113754	4.319106E-013	1.486191E-011	1	0.000000E+000
1	15.84213951	1.486191E-011	4.319106E-013	0	0.000000E+000
1	15.84217743	4.319106E-013	1.486191E-011	1	0.000000E+000
1	15.84220448	1.486191E-011	4.319106E-013	0	0.000000E+000
1	15.84222902	4.319106E-013	1.486191E-011	1	0.000000E+000
1	15.84348272	1.486191E-011	4.319106E-013	0	0.000000E+000
1	15.84351957	4.319106E-013	1.486191E-011	1	0.000000E+000
1	15.84364968	1.486191E-011	4.319106E-013	0	0.000000E+000
1	15.84367173	4.319106E-013	1.486191E-011	1	0.000000E+000
1	15.84461732	1.486191E-011	4.319106E-013	0	0.000000E+000
1	15.84463469	4.319106E-013	1.486191E-011	1	0.000000E+000
1	15.84678783	1.486191E-011	4.319106E-013	0	0.000000E+000
1	15.84702393	4.319106E-013	1.486191E-011	1	0.000000E+000
1	15.84722205	1.486191E-011	4.319106E-013	0	0.000000E+000
1	15.84732053	4.319106E-013	1.486191E-011	1	0.000000E+000
1	15.84741471	1.486191E-011	4.319106E-013	0	0.000000E+000
1	15.84743844	4.319106E-013	1.486191E-011	1	0.000000E+000
1	15.84758091	1.486191E-011	4.319106E-013	0	0.000000E+000
1	15.84801580	4.319106E-013	1.486191E-011	1	0.000000E+000
1	15.84882518	1.486191E-011	4.319106E-013	0	0.000000E+000
1	15.85141254	4.319106E-013	1.486191E-011	1	0.000000E+000
1	15.85185363	1.486191E-011	4.319106E-013	0	0.000000E+000
1	15.85186986	4.319106E-013	1.486191E-011	1	0.000000E+000
1	15.85199707	1.486191E-011	4.319106E-013	0	0.000000E+000
1	15.85200933	4.319106E-013	1.486191E-011	1	0.000000E+000
1	15.85230981	1.486191E-011	4.319106E-013	0	0.000000E+000
1	15.85235641	4.319106E-013	1.486191E-011	1	0.000000E+000
1	15.85250043	1.486191E-011	4.319106E-013	0	0.000000E+000
1	15.85252867	4.319106E-013	1.486191E-011	1	0.000000E+000
1	15.85288440	1.486191E-011	4.319106E-013	0	0.000000E+000
1	15.85293224	4.319106E-013	1.486191E-011	1	0.000000E+000
1	15.85683819	1.486191E-011	4.319106E-013	0	0.000000E+000
1	15.85686460	4.319106E-013	1.486191E-011	1	0.000000E+000
1	15.85726798	1.486191E-011	4.319106E-013	0	0.000000E+000
1	15.85729156	4.319106E-013	1.486191E-011	1	0.000000E+000
1	15.85780824	1.486191E-011	4.319106E-013	0	0.000000E+000
1	15.85784994	4.319106E-013	1.486191E-011	1	0.000000E+000
1	15.85817841	1.486191E-011	4.319106E-013	0	0.000000E+000
1	15.85830642	4.319106E-013	1.486191E-011	1	0.000000E+000
1	15.85849660	1.486191E-011	4.319106E-013	0	0.000000E+000
1	15.85858163	4.319106E-013	1.486191E-011	1	0.000000E+000
1	15.85865159	1.486191E-011	4.319106E-013	0	0.000000E+000
1	15.85871901	4.319106E-013	1.486191E-011	1	0.000000E+000
1	15.85897470	1.486191E-011	4.319106E-013	0	0.000000E+000
1	15.85899708	4.319106E-013	1.486191E-011	1	0.000000E+000
1	15.85957255	1.486191E-011	4.319106E-013	0	0.000000E+000
1	15.85963831	4.319106E-013	1.486191E-011	1	0.000000E+000
1	15.86106465	1.486191E-011	4.319106E-013	0	0.000000E+000
1	15.86110345	4.319106E-013	1.486191E-011	1	0.000000E+000
1	15.86184331	1.486191E-011	4.319106E-013	0	0.000000E+000
1	15.86185018	4.319106E-013	1.486191E-011	1	0.000000E+000
1	15.86187360	1.486191E-011	4.319106E-013	0	0.000000E+000
1	15.86189988	4.319106E-013	1.486191E-011	1	0.000000E+000
1	15.86223382	1.486191E-011	4.319106E-013	0	0.000000E+000
1	15.86235956	4.319106E-013	1.486191E-011	1	0.000000E+000
1	15.86258699	1.486191E-011	4.319106E-013	0	0.000000E+000
1	15.86261273	4.319106E-013	1.486191E-011	1	0.000000E+000
1	15.86272928	1.486191E-011	4.319106E-013	0	0.000000E+000
1	15.86274974	4.319106E-013	1.486191E-011	1	0.000000E+000
1	15.86321599	1.486191E-011	4.319106E-013	0	0.000000E+000
1	15.86447726	4.319106E-013	1.486191E-011	1	0.000000E+000
1	15.86551313	1.486191E-011	4.319106E-013	0	0.000000E+000
1	15.86553451	4.319106E-013	1.486191E-011	1	0.000000E+000
1	15.86673415	1.486191E-011	4.319106E-013	0	0.000000E+000
1	15.86675434	4.319106E-013	1.486191E-011	1	0.000000E+000
1	15.86694464	1.486191E-011	4.319106E-013	0	0.000000E+000
1	15.86700175	4.319106E-013	1.486191E-011	1	0.000000E+000
1	15.86746479	1.486191E-011	4.319106E-013	0	0.000000E+000
1	15.86749308	4.319106E-013	1.486191E-011	1	0.000000E+000
1	15.86755041	1.486191E-011	4.319106E-013	0	0.000000E+000
1	15.86756595	4.319106E-013	1.486191E-011	1	0.000000E+000
1	15.86831698	1.486191E-011	4.319106E-013	0	0.000000E+000
1	15.86835233	4.319106E-013	1.486191E-011	1	0.000000E+000
1	15.86910478	1.486191E-011	4.319106E-013	0	0.000000E+000
1	15.86914730	4.319106E-013	1.486191E-011	1	0.000000E+000
1	15.86950800	1.486191E-011	4.319106E-013	0	0.000000E+000
1	15.86953983	4.319106E-013	1.486191E-011	1	0.000000E+000
1	15.87010100	1.486191E-011	4.319106E-013	0	0.000000E+000
1	15.87012869	4.319106E-013	1.486191E-011	1	0.000000E+000
1	15.87051849	1.486191E-011	4.319106E-013	0	0.000000E+000
1	15.87055125	4.319106E-013	1.486191E-011	1	0.000000E+000
1	15.87095274	1.486191E-011	4.319106E-013	0	0.000000E+000
1	15.87099544	4.319106E-013	1.486191E-011	1	0.000000E+000
1	15.87126062	1.486191E-011	4.319106E-013	0	0.000000E+000
1	15.87132674	4.319106E-013	1.486191E-011	1	0.000000E+000
1	15.87253446	1.486191E-011	4.319106E-013	0	0.000000E+000
1	15.87255527	4.319106E-013	1.486191E-011	1	0.000000E+000
1	15.87346184	1.486191E-011	4.319106E-013	0	0.000000E+000
1	15.87347804	4.319106E-013	1.486191E-011	1	0.000000E+000
1	15.87408387	1.486191E-011	4.319106E-013	0	0.000000E+000
1	15.87408922	4.319106E-013	1.486191E-011	1	0.000000E+000
1	15.87433112	1.486191E-011	4.319106E-013	0	0.000000E+000
1	15.87440977	4.319106E-013	1.486191E-011	1	0.000000E+000
1	15.87474494	1.486191E-011	4.319106E-013	0	0.000000E+000
1	15.87479894	4.319106E-013	1.486191E-011	1	0.000000E+000
1	15.87493133	1.486191E-011	4.319106E-013	0	0.000000E+000
1	15.87497278	4.319106E-013	1.486191E-011	1	0.000000E+000
1	15.87498811	1.486191E-011	4.319106E-013	0	0.000000E+000
1	15.87535016	4.319106E-013	1.486191E-011	1	0.000000E+000
1	15.87561686	1.486191E-011	4.319106E-013	0	0.000000E+000
1	15.87565844	4.319106E-013	1.486191E-011	1	0.000000E+000
1	15.87617689	1.486191E-011	4.319106E-013	0	0.000000E+000
1	15.87662495	4.319106E-013	1.486191E-011	1	0.000000E+000
1	15.87680720	1.486191E-011	4.319106E-013	0	0.000000E+000
1	15.87681181	4.319106E-013	1.486191E-011	1	0.000000E+000
1	15.87753666	1.486191E-011	4.319106E-013	0	0.000000E+000
1	15.87758821	4.319106E-013	1.486191E-011	1	0.000000E+000
1	15.87760231	1.486191E-011	4.319106E-013	0	0.000000E+000
1	15.87763972	4.319106E-013	1.486191E-011	1	0.000000E+000
1	15.87786625	1.486191E-011	4.319106E-013	0	0.000000E+000
1	15.87792599	4.319106E-013	1.486191E-011	1	0.000000E+000
1	15.87800268	1.486191E-011	4.319106E-013	0	0.000000E+000
1	15.87992554	4.319106E-013	1.486191E-011	1	0.000000E+000
1	15.87997483	1.486191E-011	4.319106E-013	0	0.000000E+000
1	15.87999492	4.319106E-013	1.486191E-011	1	0.000000E+000
1	15.88073711	1.486191E-011	4.319106E-013	0	0.000000E+000
1	15.88077673	4.319106E-013	1.486191E-011	1	0.000000E+000
1	15.88267766	1.486191E-011	4.319106E-013	0	0.000000E+000
1	15.88270534	4.319106E-013	1.486191E-011	1	0.000000E+000
1	15.88507002	1.486191E-011	4.319106E-013	0	0.000000E+000
1	15.88509673	4.319106E-013	1.486191E-011	1	0.000000E+000
1	15.88547865	1.486191E-011	4.319106E-013	0	0.000000E+000
1	15.88553668	4.319106E-013	1.486191E-011	1	0.000000E+000
1	15.88762805	1.486191E-011	4.319106E-013	0	0.000000E+000
1	15.88766375	4.319106E-013	1.486191E-011	1	0.000000E+000
1	15.88778624	1.486191E-011	4.319106E-013	0	0.000000E+000
1	15.88809046	4.319106E-013	1.486191E-011	1	0.000000E+000
1	15.88843094	1.486191E-011	4.319106E-013	0	0.000000E+000
1	15.88847001	4.319106E-013	1.486191E-011	1	0.000000E+000
1	15.88878591	1.486191E-011	4.319106E-013	0	0.000000E+000
1	15.88883187	4.319106E-013	1.486191E-011	1	0.000000E+000
1	15.88891208	1.486191E-011	4.319106E-013	0	0.000000E+000
1	15.88895680	4.319106E-013	1.486191E-011	1	0.000000E+000
1	15.88946145	1.486191E-011	4.319106E-013	0	0.000000E+000
1	15.88946718	4.319106E-013	1.486191E-011	1	0.000000E+000
1	15.89018894	1.486191E-011	4.319106E-013	0	0.000000E+000
1	15.89021440	4.319106E-013	1.486191E-011	1	0.000000E+000
1	15.89078684	1.486191E-011	4.319106E-013	0	0.000000E+000
1	15.89078997	4.319106E-013	1.486191E-011	1	0.000000E+000
1	15.89084891	1.486191E-011	4.319106E-013	0	0.000000E+000
1	15.89123945	4.319106E-013	1.486191E-011	1	0.000000E+000
1	15.89235234	1.486191E-011	4.319106E-013	0	0.000000E+000
1	15.89239859	4.319106E-013	1.486191E-011	1	0.000000E+000
1	15.89262440	1.486191E-011	4.319106E-013	0	0.000000E+000
1	15.89265538	4.319106E-013	1.486191E-011	1	0.000000E+000
1	15.89288448	1.486191E-011	4.319106E-013	0	0.000000E+000
1	15.89289794	4.319106E-013	1.486191E-011	1	0.000000E+000
1	15.89425855	1.486191E-011	4.319106E-013	0	0.000000E+000
1	15.89427574	4.319106E-013	1.486191E-011	1	0.000000E+000
1	15.89431525	1.486191E-011	4.319106E-013	0	0.000000E+000
1	15.89436330	4.319106E-013	1.486191E-011	1	0.000000E+000
1	15.89481336	1.486191E-011	4.319106E-013	0	0.000000E+000
1	15.89485514	4.319106E-013	1.486191E-011	1	0.000000E+000
1	15.89755048	1.486191E-011	4.319106E-013	0	0.000000E+000
1	16.16307249	3.036581E-013	1.473366E-011	1	0.000000E+000
1	16.16342046	1.473366E-011	3.036581E-013	0	0.000000E+000
1	16.16343572	3.036581E-013	1.473366E-011	1	0.000000E+000
1	16.16360832	1.473366E-011	3.036581E-013	0	0.000000E+000
1	16.16361573	3.036581E-013	1.473366E-011	1	0.000000E+000
1	16.16423768	1.473366E-011	3.036581E-013	0	0.000000E+000
1	16.16426018	3.036581E-013	1.473366E-011	1	0.000000E+000
1	16.16481051	1.473366E-011	3.036581E-013	0	0.000000E+000
1	16.16483941	3.036581E-013	1.473366E-011	1	0.000000E+000
1	16.16519789	1.473366E-011	3.036581E-013	0	0.000000E+000
1	16.16526363	3.036581E-013	1.473366E-011	1	0.000000E+000
1	16.16545064	1.473366E-011	3.036581E-013	0	0.000000E+000
1	16.16560177	3.036581E-013	1.473366E-011	1	0.000000E+000
1	16.16562854	1.473366E-011	3.036581E-013	0	0.000000E+000
1	16.16569306	3.036581E-013	1.473366E-011	1	0.000000E+000
1	16.16598125	1.473366E-011	3.036581E-013	0	0.000000E+000
1	16.16600975	3.036581E-013	1.473366E-011	1	0.000000E+000
1	16.16620468	1.473366E-011	3.036581E-013	0	0.000000E+000
1	16.16622713	3.036581E-013	1.473366E-011	1	0.000000E+000
1	16.16680829	1.473366E-011	3.036581E-013	0	0.000000E+000
1	16.16685832	3.036581E-013	1.473366E-011	1	0.000000E+000
1	16.16765805	1.473366E-011	3.036581E-013	0	0.000000E+000
1	16.16770882	3.036581E-013	1.473366E-011	1	0.000000E+000
1	16.16825360	1.473366E-011	3.036581E-013	0	0.000000E+000
1	16.16829426	3.036581E-013	1.473366E-011	1	0.000000E+000
1	16.16860397	1.473366E-011	3.036581E-013	0	0.000000E+000
1	16.16865558	3.036581E-013	1.473366E-011	1	0.000000E+000
1	16.16920800	1.473366E-011	3.036581E-013	0	0.000000E+000
1	16.16922929	3.036581E-013	1.473366E-011	1	0.000000E+000
1	16.17036019	1.473366E-011	3.036581E-013	0	0.000000E+000
1	16.17038197	3.036581E-013	1.473366E-011	1	0.000000E+000
1	16.17082274	1.473366E-011	3.036581E-013	0	0.000000E+000
1	16.17087377	3.036581E-013	1.473366E-011	1	0.000000E+000
1	16.17109285	1.473366E-011	3.036581E-013	0	0.000000E+000
1	16.17117430	3.036581E-013	1.473366E-011	1	0.000000E+000
1	16.17122554	1.473366E-011	3.036581E-013	0	0.000000E+000
1	16.17127726	3.036581E-013	1.473366E-011	1	0.000000E+000
1	16.17144024	1.473366E-011	3.036581E-013	0	0.000000E+000
1	16.17158629	3.036581E-013	1.473366E-011	1	0.000000E+000
1	16.17220197	1.473366E-011	3.036581E-013	0	0.000000E+000
1	16.17222064	3.036581E-013	1.473366E-011	1	0.000000E+000
1	16.17270140	1.473366E-011	3.036581E-013	0	0.000000E+000
1	16.17272120	3.036581E-013	1.473366E-011	1	0.000000E+000
1	16.17278894	1.473366E-011	3.036581E-013	0	0.000000E+000
1	16.17281896	3.036581E-013	1.473366E-011	1	0.000000E+000
1	16.17459751	1.473366E-011	3.036581E-013	0	0.000000E+000
1	16.17461994	3.036581E-013	1.473366E-011	1	0.000000E+000
1	16.17535217	1.473366E-011	3.036581E-013	0	0.000000E+000
1	16.17536158	3.036581E-013	1.473366E-011	1	0.000000E+000
1	16.17545760	1.473366E-011	3.036581E-013	0	0.000000E+000
1	16.17548794	3.036581E-013	1.473366E-011	1	0.000000E+000
1	16.17596347	1.473366E-011	3.036581E-013	0	0.000000E+000
1	16.17598495	3.036581E-013	1.473366E-011	1	0.000000E+000
1	16.17636195	1.473366E-011	3.036581E-013	0	0.000000E+000
1	16.17638693	3.036581E-013	1.473366E-011	1	0.000000E+000
1	16.17673270	1.473366E-011	3.036581E-013	0	0.000000E+000
1	16.17678256	3.036581E-013	1.473366E-011	1	0.000000E+000
1	16.17855865	1.473366E-011	3.036581E-013	0	0.000000E+000
1	16.17859872	3.036581E-013	1.473366E-011	1	0.000000E+000
1	16.17956451	1.473366E-011	3.036581E-013	0	0.000000E+000
1	16.17961579	3.036581E-013	1.473366E-011	1	0.000000E+000
1	16.17969510	1.473366E-011	3.036581E-013	0	0.000000E+000
1	16.17971652	3.036581E-013	1.473366E-011	1	0.000000E+000
1	16.18051813	1.473366E-011	3.036581E-013	0	0.000000E+000
1	16.18053865	3.036581E-013	1.473366E-011	1	0.000000E+000
1	16.18060365	1.473366E-011	3.036581E-013	0	0.000000E+000
1	16.18062672	3.036581E-013	1.473366E-011	1	0.000000E+000
1	16.18090192	1.473366E-011	3.036581E-013	0	0.000000E+000
1	16.18091105	3.036581E-013	1.473366E-011	1	0.000000E+000
1	16.18115720	1.473366E-011	3.036581E-013	0	0.000000E+000
1	16.18122190	3.036581E-013	1.473366E-011	1	0.000000E+000
1	16.18180582	1.473366E-011	3.036581E-013	0	0.000000E+000
1	16.18205056	3.036581E-013	1.473366E-011	1	0.000000E+000
1	16.18314184	1.473366E-011	3.036581E-013	0	0.000000E+000
1	16.18318106	3.036581E-013	1.473366E-011	1	0.000000E+000
1	16.18383538	1.473366E-011	3.036581E-013	0	0.000000E+000
1	16.18387602	3.036581E-013	1.473366E-011	1	0.000000E+000
1	16.18388422	1.473366E-011	3.036581E-013	0	0.000000E+000
1	16.18392429	3.036581E-013	1.473366E-011	1	0.000000E+000
1	16.18395578	1.473366E-011	3.036581E-013	0	0.000000E+000
1	16.18402211	3.036581E-013	1.473366E-011	1	0.000000E+000
1	16.18495574	1.473366E-011	3.036581E-013	0	0.000000E+000
1	16.18498773	3.036581E-013	1.473366E-011	1	0.000000E+000
1	16.18538058	1.473366E-011	3.036581E-013	0	0.000000E+000
1	16.18541783	3.036581E-013	1.473366E-011	1	0.000000E+000
1	16.18563876	1.473366E-011	3.036581E-013	0	0.000000E+000
1	16.18566526	3.036581E-013	1.473366E-011	1	0.000000E+000
1	16.18629901	1.473366E-011	3.036581E-013	0	0.000000E+000
1	16.18633502	3.036581E-013	1.473366E-011	1	0.000000E+000
1	16.18657327	1.473366E-011	3.036581E-013	0	0.000000E+000
1	16.18660664	3.036581E-013	1.473366E-011	1	0.000000E+000
1	16.18772520	1.473366E-011	3.036581E-013	0	0.000000E+000
1	16.18776338	3.036581E-013	1.473366E-011	1	0.000000E+000
1	16.18817014	1.473366E-011	3.036581E-013	0	0.000000E+000
1	16.18820903	3.036581E-013	1.473366E-011	1	0.000000E+000
1	16.18946589	1.473366E-011	3.036581E-013	0	0.000000E+000
1	16.18949016	3.036581E-013	1.473366E-011	1	0.000000E+000
1	16.19086500	1.473366E-011	3.036581E-013	0	0.000000E+000
1	16.19089075	3.036581E-013	1.473366E-011	1	0.000000E+000
1	16.19093758	1.473366E-011	3.036581E-013	0	0.000000E+000
1	16.19094817	3.036581E-013	1.473366E-011	1	0.000000E+000
1	16.19222458	1.473366E-011	3.036581E-013	0	0.000000E+000
1	16.19224883	3.036581E-013	1.473366E-011	1	0.000000E+000
1	16.19256183	1.473366E-011	3.036581E-013	0	0.000000E+000
1	16.19259932	3.036581E-013	1.473366E-011	1	0.000000E+000
1	16.19264424	1.473366E-011	3.036581E-013	0	0.000000E+000
1	16.19266505	3.036581E-013	1.473366E-011	1	0.000000E+000
1	16.19388318	1.473366E-011	3.036581E-013	0	0.000000E+000
1	16.19892006	3.036581E-013	1.473366E-011	1	0.000000E+000
1	16.19979456	1.473366E-011	3.036581E-013	0	0.000000E+000
1	16.19980862	3.036581E-013	1.473366E-011	1	0.000000E+000
1	16.20019185	1.473366E-011	3.036581E-013	0	0.000000E+000
1	16.20022159	3.036581E-013	1.473366E-011	1	0.000000E+000
1	16.20054544	1.473366E-011	3.036581E-013	0	0.000000E+000
1	16.20077347	3.036581E-013	1.473366E-011	1	0.000000E+000
1	16.20118574	1.473366E-011	3.036581E-013	0	0.000000E+000
1	16.20340634	3.036581E-013	1.473366E-011	1	0.000000E+000
1	16.20351240	1.473366E-011	3.036581E-013	0	0.000000E+000
1	16.20354026	3.036581E-013	1.473366E-011	1	0.000000E+000
1	16.20382167	1.473366E-011	3.036581E-013	0	0.000000E+000
1	16.20383237	3.036581E-013	1.473366E-011	1	0.000000E+000
1	16.20401184	1.473366E-011	3.036581E-013	0	0.000000E+000
1	16.20405039	3.036581E-013	1.473366E-011	1	0.000000E+000
1	16.20449070	1.473366E-011	3.036581E-013	0	0.000000E+000
1	16.20450292	3.036581E-013	1.473366E-011	1	0.000000E+000
1	16.20476923	1.473366E-011	3.036581E-013	0	0.000000E+000
1	16.20477901	3.036581E-013	1.473366E-011	1	0.000000E+000
1	16.20510949	1.473366E-011	3.036581E-013	0	0.000000E+000
1	16.20511646	3.036581E-013	1.473366E-011	1	0.000000E+000
1	16.20610989	1.473366E-011	3.036581E-013	0	0.000000E+000
1	16.20613066	3.036581E-013	1.473366E-011	1	0.000000E+000
1	16.20628851	1.473366E-011	3.036581E-013	0	0.000000E+000
1	16.20635176	3.036581E-013	1.473366E-011	1	0.000000E+000
1	16.20674156	1.473366E-011	3.036581E-013	0	0.000000E+000
1	16.20699282	3.036581E-013	1.473366E-011	1	0.000000E+000
1	16.20761810	1.473366E-011	3.036581E-013	0	0.000000E+000
1	16.20767247	3.036581E-013	1.473366E-011	1	0.000000E+000
1	16.20886406	1.473366E-011	3.036581E-013	0	0.000000E+000
1	16.20982182	3.036581E-013	1.473366E-011	1	0.000000E+000
1	16.20990768	1.473366E-011	3.036581E-013	0	0.000000E+000
1	16.20993788	3.036581E-013	1.473366E-011	1	0.000000E+000
1	16.21230213	1.473366E-011	3.036581E-013	0	0.000000E+000
1	16.21232693	3.036581E-013	1.473366E-011	1	0.000000E+000
1	16.21383950	1.473366E-011	3.036581E-013	0	0.000000E+000
1	16.21385232	3.036581E-013	1.473366E-011	1	0.000000E+000
1	16.21404444	1.473366E-011	3.036581E-013	0	0.000000E+000
1	16.21409025	3.036581E-013	1.473366E-011	1	0.000000E+000
1	16.21409407	1.473366E-011	3.036581E-013	0	0.000000E+000
1	16.21413154	3.036581E-013	1.473366E-011	1	0.000000E+000
1	16.21419929	1.473366E-011	3.036581E-013	0	0.000000E+000
1	16.21422915	3.036581E-013	1.473366E-011	1	0.000000E+000
1	16.21429573	1.473366E-011	3.036581E-013	0	0.000000E+000
1	16.21432031	3.036581E-013	1.473366E-011	1	0.000000E+000
1	16.21480974	1.473366E-011	3.036581E-013	0	0.000000E+000
1	16.21481939	3.036581E-013	1.473366E-011	1	0.000000E+000
1	16.21546087	1.473366E-011	3.036581E-013	0	0.000000E+000
1	16.21550776	3.036581E-013	1.473366E-011	1	0.000000E+000
1	16.21601422	1.473366E-011	3.036581E-013	0	0.000000E+000
1	16.21603982	3.036581E-013	1.473366E-011	1	0.000000E+000
1	16.21616901	1.473366E-011	3.036581E-013	0	0.000000E+000
1	16.21622126	3.036581E-013	1.473366E-011	1	0.000000E+000
1	16.21765472	1.473366E-011	3.036581E-013	0	0.000000E+000
1	16.21770347	3.036581E-013	1.473366E-011	1	0.000000E+000
1	16.21820052	1.473366E-011	3.036581E-013	0	0.000000E+000
1	16.21822095	3.036581E-013	1.473366E-011	1	0.000000E+000
1	16.21869272	1.473366E-011	3.036581E-013	0	0.000000E+000
1	16.21872971	3.036581E-013	1.473366E-011	1	0.000000E+000
1	16.21901834	1.473366E-011	3.036581E-013	0	0.000000E+000
1	16.21908117	3.036581E-013	1.473366E-011	1	0.000000E+000
1	16.21913972	1.473366E-011	3.036581E-013	0	0.000000E+000
1	16.22006692	3.036581E-013	1.473366E-011	1	0.000000E+000
1	16.22025722	1.473366E-011	3.036581E-013	0	0.000000E+000
1	16.22095654	3.036581E-013	1.473366E-011	1	0.000000E+000
1	16.22277733	1.473366E-011	3.036581E-013	0	0.000000E+000
1	16.22279303	3.036581E-013	1.473366E-011	1	0.000000E+000
1	16.22543902	1.473366E-011	3.036581E-013	0	0.000000E+000
1	16.22549275	3.036581E-013	1.473366E-011	1	0.000000E+000
1	16.22565093	1.473366E-011	3.036581E-013	0	0.000000E+000
1	16.22568974	3.036581E-013	1.473366E-011	1	0.000000E+000
1	16.22621441	1.473366E-011	3.036581E-013	0	0.000000E+000
1	16.22624710	3.036581E-013	1.473366E-011	1	0.000000E+000
1	16.22672116	1.473366E-011	3.036581E-013	0	0.000000E+000
1	16.22698995	3.036581E-013	1.473366E-011	1	0.000000E+000
1	16.22862136	1.473366E-011	3.036581E-013	0	0.000000E+000
1	16.22865348	3.036581E-013	1.473366E-011	1	0.000000E+000
1	16.22866444	1.473366E-011	3.036581E-013	0	0.000000E+000
1	16.22877035	3.036581E-013	1.473366E-011	1	0.000000E+000
1	16.22950820	1.473366E-011	3.036581E-013	0	0.000000E+000
1	16.22956862	3.036581E-013	1.473366E-011	1	0.000000E+000
1	16.23040032	1.473366E-011	3.036581E-013	0	0.000000E+000
1	16.23042412	3.036581E-013	1.473366E-011	1	0.000000E+000
1	16.23049876	1.473366E-011	3.036581E-013	0	0.000000E+000
1	16.23054687	3.036581E-013	1.473366E-011	1	0.000000E+000
1	16.23063878	1.473366E-011	3.036581E-013	0	0.000000E+000
1	16.23064342	3.036581E-013	1.473366E-011	1	0.000000E+000
1	16.23191743	1.473366E-011	3.036581E-013	0	0.000000E+000
1	16.23193027	3.036581E-013	1.473366E-011	1	0.000000E+000
1	16.23220747	1.473366E-011	3.036581E-013	0	0.000000E+000
1	16.23221773	3.036581E-013	1.473366E-011	1	0.000000E+000
1	16.23308089	1.473366E-011	3.036581E-013	0	0.000000E+000
1	16.23312386	3.036581E-013	1.473366E-011	1	0.000000E+000
1	16.23338949	1.473366E-011	3.036581E-013	0	0.000000E+000
1	16.23340673	3.036581E-013	1.473366E-011	1	0.000000E+000
1	16.23348168	1.473366E-011	3.036581E-013	0	0.000000E+000
1	16.23348999	3.036581E-013	1.473366E-011	1	0.000000E+000
1	16.23371849	1.473366E-011	3.036581E-013	0	0.000000E+000
1	16.23445468	3.036581E-013	1.473366E-011	1	0.000000E+000
1	16.23507688	1.473366E-011	3.036581E-013	0	0.000000E+000
1	16.23509519	3.036581E-013	1.473366E-011	1	0.000000E+000
1	16.23521400	1.473366E-011	3.036581E-013	0	0.000000E+000
1	16.23524786	3.036581E-013	1.473366E-011	1	0.000000E+000
1	16.23613232	1.473366E-011	3.036581E-013	0	0.000000E+000
1	16.23615180	3.036581E-013	1.473366E-011	1	0.000000E+000
1	16.23669486	1.473366E-011	3.036581E-013	0	0.000000E+000
1	16.23673618	3.036581E-013	1.473366E-011	1	0.000000E+000
1	16.23731130	1.473366E-011	3.036581E-013	0	0.000000E+000
1	16.23763763	3.036581E-013	1.473366E-011	1	0.000000E+000
1	16.23779745	1.473366E-011	3.036581E-013	0	0.000000E+000
1	16.23788448	3.036581E-013	1.473366E-011	1	0.000000E+000
1	16.23834868	1.473366E-011	3.036581E-013	0	0.000000E+000
1	16.23835751	3.036581E-013	1.473366E-011	1	0.000000E+000
1	16.23841133	1.473366E-011	3.036581E-013	0	0.000000E+000
1	16.23844294	3.036581E-013	1.473366E-011	1	0.000000E+000
1	16.23853309	1.473366E-011	3.036581E-013	0	0.000000E+000
1	16.23854961	3.036581E-013	1.473366E-011	1	0.000000E+000
1	16.23861963	1.473366E-011	3.036581E-013	0	0.000000E+000
1	16.23867001	3.036581E-013	1.473366E-011	1	0.000000E+000
1	16.23876138	1.473366E-011	3.036581E-013	0	0.000000E+000
1	16.23879350	3.036581E-013	1.473366E-011	1	0.000000E+000
1	16.23951633	1.473366E-011	3.036581E-013	0	0.000000E+000
1	16.24118420	3.036581E-013	1.473366E-011	1	0.000000E+000
1	16.24152861	1.473366E-011	3.036581E-013	0	0.000000E+000
1	16.24154215	3.036581E-013	1.473366E-011	1	0.000000E+000
1	16.24159700	1.473366E-011	3.036581E-013	0	0.000000E+000
1	16.24162740	3.036581E-013	1.473366E-011	1	0.000000E+000
1	16.24202147	1.473366E-011	3.036581E-013	0	0.000000E+000
1	16.24205157	3.036581E-013	1.473366E-011	1	0.000000E+000
1	16.24267253	1.473366E-011	3.036581E-013	0	0.000000E+000
1	16.24269659	3.036581E-013	1.473366E-011	1	0.000000E+000
1	16.24270564	1.473366E-011	3.036581E-013	0	0.000000E+000
1	16.92004292	3.005595E-013	1.473056E-011	1	0.000000E+000
1	16.92011829	1.473056E-011	3.005595E-013	0	0.000000E+000
1	16.92016065	3.005595E-013	1.473056E-011	1	0.000000E+000
1	16.92025626	1.473056E-011	3.005595E-013	0	0.000000E+000
1	16.92034336	3.005595E-013	1.473056E-011	1	0.000000E+000
1	16.92248256	1.473056E-011	3.005595E-013	0	0.000000E+000
1	16.92252904	3.005595E-013	1.473056E-011	1	0.000000E+000
1	16.92254719	1.473056E-011	3.005595E-013	0	0.000000E+000
1	16.92260180	3.005595E-013	1.473056E-011	1	0.000000E+000
1	16.92375992	1.473056E-011	3.005595E-013	0	0.000000E+000
1	16.92376450	3.005595E-013	1.473056E-011	1	0.000000E+000
1	16.92389632	1.473056E-011	3.005595E-013	0	0.000000E+000
1	16.92396250	3.005595E-013	1.473056E-011	1	0.000000E+000
1	16.92399122	1.473056E-011	3.005595E-013	0	0.000000E+000
1	16.92401796	3.005595E-013	1.473056E-011	1	0.000000E+000
1	16.92429426	1.473056E-011	3.005595E-013	0	0.000000E+000
1	16.92435770	3.005595E-013	1.473056E-011	1	0.000000E+000
1	16.92535919	1.473056E-011	3.005595E-013	0	0.000000E+000
1	16.92539860	3.005595E-013	1.473056E-011	1	0.000000E+000
1	16.92547135	1.473056E-011	3.005595E-013	0	0.000000E+000
1	16.92548918	3.005595E-013	1.473056E-011	1	0.000000E+000
1	16.92589975	1.473056E-011	3.005595E-013	0	0.000000E+000
1	16.92593066	3.005595E-013	1.473056E-011	1	0.000000E+000
1	16.92608563	1.473056E-011	3.005595E-013	0	0.000000E+000
1	16.92655330	3.005595E-013	1.473056E-011	1	0.000000E+000
1	16.92798826	1.473056E-011	3.005595E-013	0	0.000000E+000
1	16.92805417	3.005595E-013	1.473056E-011	1	0.000000E+000
1	16.92918120	1.473056E-011	3.005595E-013	0	0.000000E+000
1	16.92921298	3.005595E-013	1.473056E-011	1	0.000000E+000
1	16.92983113	1.473056E-011	3.005595E-013	0	0.000000E+000
1	16.93010755	3.005595E-013	1.473056E-011	1	0.000000E+000
1	16.93027888	1.473056E-011	3.005595E-013	0	0.000000E+000
1	16.93030353	3.005595E-013	1.473056E-011	1	0.000000E+000
1	16.93031952	1.473056E-011	3.005595E-013	0	0.000000E+000
1	16.93034907	3.005595E-013	1.473056E-011	1	0.000000E+000
1	16.93050047	1.473056E-011	3.005595E-013	0	0.000000E+000
1	16.93055645	3.005595E-013	1.473056E-011	1	0.000000E+000
1	16.93178379	1.473056E-011	3.005595E-013	0	0.000000E+000
1	16.93180301	3.005595E-013	1.473056E-011	1	0.000000E+000
1	16.93192654	1.473056E-011	3.005595E-013	0	0.000000E+000
1	16.93313423	3.005595E-013	1.473056E-011	1	0.000000E+000
1	16.93332297	1.473056E-011	3.005595E-013	0	0.000000E+000
1	16.93334236	3.005595E-013	1.473056E-011	1	0.000000E+000
1	16.93336326	1.473056E-011	3.005595E-013	0	0.000000E+000
1	16.93340815	3.005595E-013	1.473056E-011	1	0.000000E+000
1	16.93434228	1.473056E-011	3.005595E-013	0	0.000000E+000
1	16.93582798	3.005595E-013	1.473056E-011	1	0.000000E+000
1	16.93655605	1.473056E-011	3.005595E-013	0	0.000000E+000
1	16.93657598	3.005595E-013	1.473056E-011	1	0.000000E+000
1	16.93675949	1.473056E-011	3.005595E-013	0	0.000000E+000
1	16.93701204	3.005595E-013	1.473056E-011	1	0.000000E+000
1	16.93736878	1.473056E-011	3.005595E-013	0	0.000000E+000
1	16.93745885	3.005595E-013	1.473056E-011	1	0.000000E+000
1	16.93752006	1.473056E-011	3.005595E-013	0	0.000000E+000
1	16.93772841	3.005595E-013	1.473056E-011	1	0.000000E+000
1	16.93859924	1.473056E-011	3.005595E-013	0	0.000000E+000
1	16.93868349	3.005595E-013	1.473056E-011	1	0.000000E+000
1	16.93931821	1.473056E-011	3.005595E-013	0	0.000000E+000
1	16.93936202	3.005595E-013	1.473056E-011	1	0.000000E+000
1	16.93976276	1.473056E-011	3.005595E-013	0	0.000000E+000
1	16.93979217	3.005595E-013	1.473056E-011	1	0.000000E+000
1	16.94042107	1.473056E-011	3.005595E-013	0	0.000000E+000
1	16.94049070	3.005595E-013	1.473056E-011	1	0.000000E+000
1	16.94068481	1.473056E-011	3.005595E-013	0	0.000000E+000
1	16.94071094	3.005595E-013	1.473056E-011	1	0.000000E+000
1	16.94111720	1.473056E-011	3.005595E-013	0	0.000000E+000
1	16.94112407	3.005595E-013	1.473056E-011	1	0.000000E+000
1	16.94142578	1.473056E-011	3.005595E-013	0	0.000000E+000
1	16.94145786	3.005595E-013	1.473056E-011	1	0.000000E+000
1	16.94291811	1.473056E-011	3.005595E-013	0	0.000000E+000
1	16.94293288	3.005595E-013	1.473056E-011	1	0.000000E+000
1	16.94364612	1.473056E-011	3.005595E-013	0	0.000000E+000
1	16.96519173	3.005595E-013	1.473056E-011	1	0.000000E+000
1	16.96643820	1.473056E-011	3.005595E-013	0	0.000000E+000
1	16.96648242	3.005595E-013	1.473056E-011	1	0.000000E+000
1	16.96659569	1.473056E-011	3.005595E-013	0	0.000000E+000
1	16.96661426	3.005595E-013	1.473056E-011	1	0.000000E+000
1	16.96704594	1.473056E-011	3.005595E-013	0	0.000000E+000
1	16.96706392	3.005595E-013	1.473056E-011	1	0.000000E+000
1	16.96741535	1.473056E-011	3.005595E-013	0	0.000000E+000
1	16.96745686	3.005595E-013	1.473056E-011	1	0.000000E+000
1	16.96806877	1.473056E-011	3.005595E-013	0	0.000000E+000
1	16.96808838	3.005595E-013	1.473056E-011	1	0.000000E+000
1	16.96872934	1.473056E-011	3.005595E-013	0	0.000000E+000
1	16.96888451	3.005595E-013	1.473056E-011	1	0.000000E+000
1	16.96890376	1.473056E-011	3.005595E-013	0	0.000000E+000
1	16.96896187	3.005595E-013	1.473056E-011	1	0.000000E+000
1	16.96945092	1.473056E-011	3.005595E-013	0	0.000000E+000
1	16.96947184	3.005595E-013	1.473056E-011	1	0.000000E+000
1	16.96978942	1.473056E-011	3.005595E-013	0	0.000000E+000
1	16.96990172	3.005595E-013	1.473056E-011	1	0.000000E+000
1	16.97026848	1.473056E-011	3.005595E-013	0	0.000000E+000
1	16.97028185	3.005595E-013	1.473056E-011	1	0.000000E+000
1	16.97124624	1.473056E-011	3.005595E-013	0	0.000000E+000
1	16.97126781	3.005595E-013	1.473056E-011	1	0.000000E+000
1	16.97183733	1.473056E-011	3.005595E-013	0	0.000000E+000
1	16.97186532	3.005595E-013	1.473056E-011	1	0.000000E+000
1	16.97224589	1.473056E-011	3.005595E-013	0	0.000000E+000
1	16.97226874	3.005595E-013	1.473056E-011	1	0.000000E+000
1	16.97436722	1.473056E-011	3.005595E-013	0	0.000000E+000
1	16.97439597	3.005595E-013	1.473056E-011	1	0.000000E+000
1	16.97473027	1.473056E-011	3.005595E-013	0	0.000000E+000
1	16.97609415	3.005595E-013	1.473056E-011	1	0.000000E+000
1	16.97612651	1.473056E-011	3.005595E-013	0	0.000000E+000
1	16.97614684	3.005595E-013	1.473056E-011	1	0.000000E+000
1	16.97650609	1.473056E-011	3.005595E-013	0	0.000000E+000
1	16.97654727	3.005595E-013	1.473056E-011	1	0.000000E+000
1	16.97762641	1.473056E-011	3.005595E-013	0	0.000000E+000
1	16.97764670	3.005595E-013	1.473056E-011	1	0.000000E+000
1	16.97778969	1.473056E-011	3.005595E-013	0	0.000000E+000
1	17.02548838	3.005595E-013	1.473056E-011	1	0.000000E+000
1	17.02674123	1.473056E-011	3.005595E-013	0	0.000000E+000
1	17.02674701	3.005595E-013	1.473056E-011	1	0.000000E+000
1	17.02679353	1.473056E-011	3.005595E-013	0	0.000000E+000
1	17.02803120	3.005595E-013	1.473056E-011	1	0.000000E+000
1	17.02814247	1.473056E-011	3.005595E-013	0	0.000000E+000
1	17.08477435	3.005595E-013	1.473056E-011	1	0.000000E+000
1	17.08493923	1.473056E-011	3.005595E-013	0	0.000000E+000
1	17.08494669	3.005595E-013	1.473056E-011	1	0.000000E+000
1	17.08496910	1.473056E-011	3.005595E-013	0	0.000000E+000
1	17.08498106	3.005595E-013	1.473056E-011	1	0.000000E+000
1	17.08541183	1.473056E-011	3.005595E-013	0	0.000000E+000
1	17.08704408	3.005595E-013	1.473056E-011	1	0.000000E+000
1	17.08785345	1.473056E-011	3.005595E-013	0	0.000000E+000
1	17.08786246	3.005595E-013	1.473056E-011	1	0.000000E+000
1	17.08831766	1.473056E-011	3.005595E-013	0	0.000000E+000
1	17.08834847	3.005595E-013	1.473056E-011	1	0.000000E+000
1	17.08861172	1.473056E-011	3.005595E-013	0	0.000000E+000
1	17.08862183	3.005595E-013	1.473056E-011	1	0.000000E+000
1	17.08868561	1.473056E-011	3.005595E-013	0	0.000000E+000
1	17.08873136	3.005595E-013	1.473056E-011	1	0.000000E+000
1	17.08880236	1.473056E-011	3.005595E-013	0	0.000000E+000
1	17.08883987	3.005595E-013	1.473056E-011	1	0.000000E+000
1	17.08912929	1.473056E-011	3.005595E-013	0	0.000000E+000
1	17.08916097	3.005595E-013	1.473056E-011	1	0.000000E+000
1	17.09007830	1.473056E-011	3.005595E-013	0	0.000000E+000
1	17.09010431	3.005595E-013	1.473056E-011	1	0.000000E+000
1	17.09012998	1.473056E-011	3.005595E-013	0	0.000000E+000
1	17.09023898	3.005595E-013	1.473056E-011	1	0.000000E+000
1	17.09026764	1.473056E-011	3.005595E-013	0	0.000000E+000
1	17.09033635	3.005595E-013	1.473056E-011	1	0.000000E+000
1	17.09100716	1.473056E-011	3.005595E-013	0	0.000000E+000
1	17.09166295	3.005595E-013	1.473056E-011	1	0.000000E+000
1	17.09209389	1.473056E-011	3.005595E-013	0	0.000000E+000
1	17.09213098	3.005595E-013	1.473056E-011	1	0.000000E+000
1	17.09400505	1.473056E-011	3.005595E-013	0	0.000000E+000
1	17.09405559	3.005595E-013	1.473056E-011	1	0.000000E+000
1	17.09412860	1.473056E-011	3.005595E-013	0	0.000000E+000
1	17.09416020	3.005595E-013	1.473056E-011	1	0.000000E+000
1	17.09447355	1.473056E-011	3.005595E-013	0	0.000000E+000
1	17.09450713	3.005595E-013	1.473056E-011	1	0.000000E+000
1	17.09455758	1.473056E-011	3.005595E-013	0	0.000000E+000
1	17.09558294	3.005595E-013	1.473056E-011	1	0.000000E+000
1	17.09564053	1.473056E-011	3.005595E-013	0	0.000000E+000
1	17.09567758	3.005595E-013	1.473056E-011	1	0.000000E+000
1	17.09681101	1.473056E-011	3.005595E-013	0	0.000000E+000
1	17.09684103	3.005595E-013	1.473056E-011	1	0.000000E+000
1	17.09744392	1.473056E-011	3.005595E-013	0	0.000000E+000
1	17.09747400	3.005595E-013	1.473056E-011	1	0.000000E+000
1	17.09770758	1.473056E-011	3.005595E-013	0	0.000000E+000
1	17.09774040	3.005595E-013	1.473056E-011	1	0.000000E+000
1	17.09804719	1.473056E-011	3.005595E-013	0	0.000000E+000
1	17.09805692	3.005595E-013	1.473056E-011	1	0.000000E+000
1	17.09816264	1.473056E-011	3.005595E-013	0	0.000000E+000
1	17.09821680	3.005595E-013	1.473056E-011	1	0.000000E+000
1	17.09857600	1.473056E-011	3.005595E-013	0	0.000000E+000
1	17.09862415	3.005595E-013	1.473056E-011	1	0.000000E+000
1	17.10032910	1.473056E-011	3.005595E-013	0	0.000000E+000
1	17.10033626	3.005595E-013	1.473056E-011	1	0.000000E+000
1	17.10072712	1.473056E-011	3.005595E-013	0	0.000000E+000
1	17.10075637	3.005595E-013	1.473056E-011	1	0.000000E+000
1	17.10082475	1.473056E-011	3.005595E-013	0	0.000000E+000
1	17.10085675	3.005595E-013	1.473056E-011	1	0.000000E+000
1	17.10197730	1.473056E-011	3.005595E-013	0	0.000000E+000
1	17.10198548	3.005595E-013	1.473056E-011	1	0.000000E+000
1	17.10249667	1.473056E-011	3.005595E-013	0	0.000000E+000
1	17.10252817	3.005595E-013	1.473056E-011	1	0.000000E+000
1	17.10275819	1.473056E-011	3.005595E-013	0	0.000000E+000
1	17.10289742	3.005595E-013	1.473056E-011	1	0.000000E+000
1	17.10296025	1.473056E-011	3.005595E-013	0	0.000000E+000
1	17.10298052	3.005595E-013	1.473056E-011	1	0.000000E+000
1	17.10396802	1.473056E-011	3.005595E-013	0	0.000000E+000
1	17.10462267	3.005595E-013	1.473056E-011	1	0.000000E+000
1	17.10479424	1.473056E-011	3.005595E-013	0	0.000000E+000
1	17.10483403	3.005595E-013	1.473056E-011	1	0.000000E+000
1	17.10489158	1.473056E-011	3.005595E-013	0	0.000000E+000
1	17.10494168	3.005595E-013	1.473056E-011	1	0.000000E+000
1	17.10498769	1.473056E-011	3.005595E-013	0	0.000000E+000
1	17.10508101	3.005595E-013	1.473056E-011	1	0.000000E+000
1	17.10530530	1.473056E-011	3.005595E-013	0	0.000000E+000
1	17.10533852	3.005595E-013	1.473056E-011	1	0.000000E+000
1	17.10553723	1.473056E-011	3.005595E-013	0	0.000000E+000
1	17.10555744	3.005595E-013	1.473056E-011	1	0.000000E+000
1	17.10588674	1.473056E-011	3.005595E-013	0	0.000000E+000
1	17.10599141	3.005595E-013	1.473056E-011	1	0.000000E+000
1	17.10644673	1.473056E-011	3.005595E-013	0	0.000000E+000
1	17.10658627	3.005595E-013	1.473056E-011	1	0.000000E+000
1	17.10702276	1.473056E-011	3.005595E-013	0	0.000000E+000
1	17.10705468	3.005595E-013	1.473056E-011	1	0.000000E+000
1	17.10711301	1.473056E-011	3.005595E-013	0	0.000000E+000
1	17.10712381	3.005595E-013	1.473056E-011	1	0.000000E+000
1	17.10714972	1.473056E-011	3.005595E-013	0	0.000000E+000
1	17.10716229	3.005595E-013	1.473056E-011	1	0.000000E+000
1	17.10778112	1.473056E-011	3.005595E-013	0	0.000000E+000
1	17.11016635	3.005595E-013	1.473056E-011	1	0.000000E+000
1	17.11021723	1.473056E-011	3.005595E-013	0	0.000000E+000
1	17.11022756	3.005595E-013	1.473056E-011	1	0.000000E+000
1	17.11035873	1.473056E-011	3.005595E-013	0	0.000000E+000
1	17.11039624	3.005595E-013	1.473056E-011	1	0.000000E+000
1	17.11044561	1.473056E-011	3.005595E-013	0	0.000000E+000
1	17.11045878	3.005595E-013	1.473056E-011	1	0.000000E+000
1	17.11051670	1.473056E-011	3.005595E-013	0	0.000000E+000
1	17.11062955	3.005595E-013	1.473056E-011	1	0.000000E+000
1	17.11077790	1.473056E-011	3.005595E-013	0	0.000000E+000
1	17.11081171	3.005595E-013	1.473056E-011	1	0.000000E+000
1	17.11084578	1.473056E-011	3.005595E-013	0	0.000000E+000
1	17.11115259	3.005595E-013	1.473056E-011	1	0.000000E+000
1	17.11228858	1.473056E-011	3.005595E-013	0	0.000000E+000
1	17.11231232	3.005595E-013	1.473056E-011	1	0.000000E+000
1	17.11280876	1.473056E-011	3.005595E-013	0	0.000000E+000
1	17.11283945	3.005595E-013	1.473056E-011	1	0.000000E+000
1	17.11300483	1.473056E-011	3.005595E-013	0	0.000000E+000
1	17.11303991	3.005595E-013	1.473056E-011	1	0.000000E+000
1	17.11347258	1.473056E-011	3.005595E-013	0	0.000000E+000
1	17.11350744	3.005595E-013	1.473056E-011	1	0.000000E+000
1	17.11372518	1.473056E-011	3.005595E-013	0	0.000000E+000
1	17.11375807	3.005595E-013	1.473056E-011	1	0.000000E+000
1	17.11505475	1.473056E-011	3.005595E-013	0	0.000000E+000
1	17.11506521	3.005595E-013	1.473056E-011	1	0.000000E+000
1	17.11584220	1.473056E-011	3.005595E-013	0	0.000000E+000
1	17.11585731	3.005595E-013	1.473056E-011	1	0.000000E+000
1	17.11633611	1.473056E-011	3.005595E-013	0	0.000000E+000
1	17.11634082	3.005595E-013	1.473056E-011	1	0.000000E+000
1	17.11674866	1.473056E-011	3.005595E-013	0	0.000000E+000
1	17.11678214	3.005595E-013	1.473056E-011	1	0.000000E+000
1	17.11713828	1.473056E-011	3.005595E-013	0	0.000000E+000
1	17.11714906	3.005595E-013	1.473056E-011	1	0.000000E+000
1	17.11732263	1.473056E-011	3.005595E-013	0	0.000000E+000
1	17.11736312	3.005595E-013	1.473056E-011	1	0.000000E+000
1	17.11743012	1.473056E-011	3.005595E-013	0	0.000000E+000
1	17.11745495	3.005595E-013	1.473056E-011	1	0.000000E+000
1	17.11792665	1.473056E-011	3.005595E-013	0	0.000000E+000
1	17.11793681	3.005595E-013	1.473056E-011	1	0.000000E+000
1	17.11803557	1.473056E-011	3.005595E-013	0	0.000000E+000
1	17.11807538	3.005595E-013	1.473056E-011	1	0.000000E+000
1	17.11814513	1.473056E-011	3.005595E-013	0	0.000000E+000
1	17.11817167	3.005595E-013	1.473056E-011	1	0.000000E+000
1	17.11860678	1.473056E-011	3.005595E-013	0	0.000000E+000
1	17.11863809	3.005595E-013	1.473056E-011	1	0.000000E+000
1	17.11931149	1.473056E-011	3.005595E-013	0	0.000000E+000
1	17.11934316	3.005595E-013	1.473056E-011	1	0.000000E+000
1	17.11945026	1.473056E-011	3.005595E-013	0	0.000000E+000
1	17.11948146	3.005595E-013	1.473056E-011	1	0.000000E+000
1	17.11951596	1.473056E-011	3.005595E-013	0	0.000000E+000
1	17.12128584	3.005595E-013	1.473056E-011	1	0.000000E+000
1	17.12178866	1.473056E-011	3.005595E-013	0	0.000000E+000
1	17.12182740	3.005595E-013	1.473056E-011	1	0.000000E+000
1	17.12221408	1.473056E-011	3.005595E-013	0	0.000000E+000
1	17.12250045	3.005595E-013	1.473056E-011	1	0.000000E+000
1	17.12366207	1.473056E-011	3.005595E-013	0	0.000000E+000
1	17.12368034	3.005595E-013	1.473056E-011	1	0.000000E+000
1	17.12394646	1.473056E-011	3.005595E-013	0	0.000000E+000
1	17.13373648	3.005595E-013	1.473056E-011	1	0.000000E+000
1	17.13414770	1.473056E-011	3.005595E-013	0	0.000000E+000
1	17.13418438	3.005595E-013	1.473056E-011	1	0.000000E+000
1	17.13432390	1.473056E-011	3.005595E-013	0	0.000000E+000
1	17.13434545	3.005595E-013	1.473056E-011	1	0.000000E+000
1	17.13442693	1.473056E-011	3.005595E-013	0	0.000000E+000
1	17.13508561	3.005595E-013	1.473056E-011	1	0.000000E+000
1	17.13509450	1.473056E-011	3.005595E-013	0	0.000000E+000
1	17.13513983	3.005595E-013	1.473056E-011	1	0.000000E+000
1	17.13601896	1.473056E-011	3.005595E-013	0	0.000000E+000
1	17.13609353	3.005595E-013	1.473056E-011	1	0.000000E+000
1	17.13644117	1.473056E-011	3.005595E-013	0	0.000000E+000
1	17.13654260	3.005595E-013	1.473056E-011	1	0.000000E+000
1	17.13709319	1.473056E-011	3.005595E-013	0	0.000000E+000
1	17.13710945	3.005595E-013	1.473056E-011	1	0.000000E+000
1	17.13965852	1.473056E-011	3.005595E-013	0	0.000000E+000
1	17.13988043	3.005595E-013	1.473056E-011	1	0.000000E+000
1	17.14037460	1.473056E-011	3.005595E-013	0	0.000000E+000
1	17.14042726	3.005595E-013	1.473056E-011	1	0.000000E+000
1	17.14046940	1.473056E-011	3.005595E-013	0	0.000000E+000
1	17.16085630	3.005595E-013	1.473056E-011	1	0.000000E+000
1	17.16131801	1.473056E-011	3.005595E-013	0	0.000000E+000
1	17.16134996	3.005595E-013	1.473056E-011	1	0.000000E+000
1	17.16183996	1.473056E-011	3.005595E-013	0	0.000000E+000
1	17.16188379	3.005595E-013	1.473056E-011	1	0.000000E+000
1	17.16200421	1.473056E-011	3.005595E-013	0	0.000000E+000
1	17.16202862	3.005595E-013	1.473056E-011	1	0.000000E+000
1	17.16278946	1.473056E-011	3.005595E-013	0	0.000000E+000
1	17.16280312	3.005595E-013	1.473056E-011	1	0.000000E+000
1	17.16354112	1.473056E-011	3.005595E-013	0	0.000000E+000
1	17.16355999	3.005595E-013	1.473056E-011	1	0.000000E+000
1	17.16382652	1.473056E-011	3.005595E-013	0	0.000000E+000
1	17.16385096	3.005595E-013	1.473056E-011	1	0.000000E+000
1	17.16413819	1.473056E-011	3.005595E-013	0	0.000000E+000
1	17.16416805	3.005595E-013	1.473056E-011	1	0.000000E+000
1	17.16428057	1.473056E-011	3.005595E-013	0	0.000000E+000
1	17.16429540	3.005595E-013	1.473056E-011	1	0.000000E+000
1	17.16486526	1.473056E-011	3.005595E-013	0	0.000000E+000
1	17.16487928	3.005595E-013	1.473056E-011	1	0.000000E+000
1	17.16525563	1.473056E-011	3.005595E-013	0	0.000000E+000
1	17.16529011	3.005595E-013	1.473056E-011	1	0.000000E+000
1	17.16537652	1.473056E-011	3.005595E-013	0	0.000000E+000
1	17.16541358	3.005595E-013	1.473056E-011	1	0.000000E+000
1	17.16570650	1.473056E-011	3.005595E-013	0	0.000000E+000
1	17.16574092	3.005595E-013	1.473056E-011	1	0.000000E+000
1	17.16602759	1.473056E-011	3.005595E-013	0	0.000000E+000
1	17.16603848	3.005595E-013	1.473056E-011	1	0.000000E+000
1	17.16695436	1.473056E-011	3.005595E-013	0	0.000000E+000
1	17.16703589	3.005595E-013	1.473056E-011	1	0.000000E+000
1	17.16735627	1.473056E-011	3.005595E-013	0	0.000000E+000
1	17.16737685	3.005595E-013	1.473056E-011	1	0.000000E+000
1	17.16906667	1.473056E-011	3.005595E-013	0	0.000000E+000
1	17.16907955	3.005595E-013	1.473056E-011	1	0.000000E+000
1	17.16939805	1.473056E-011	3.005595E-013	0	0.000000E+000
1	17.17174759	3.005595E-013	1.473056E-011	1	0.000000E+000
1	17.17201555	1.473056E-011	3.005595E-013	0	0.000000E+000
1	17.17205362	3.005595E-013	1.473056E-011	1	0.000000E+000
1	17.17231142	1.473056E-011	3.005595E-013	0	0.000000E+000
1	17.17234635	3.005595E-013	1.473056E-011	1	0.000000E+000
1	17.17304174	1.473056E-011	3.005595E-013	0	0.000000E+000
1	17.17323113	3.005595E-013	1.473056E-011	1	0.000000E+000
1	17.17375291	1.473056E-011	3.005595E-013	0	0.000000E+000
1	17.17383266	3.005595E-013	1.473056E-011	1	0.000000E+000
1	17.17443230	1.473056E-011	3.005595E-013	0	0.000000E+000
1	17.17445642	3.005595E-013	1.473056E-011	1	0.000000E+000
1	17.17478622	1.473056E-011	3.005595E-013	0	0.000000E+000
1	17.17481068	3.005595E-013	1.473056E-011	1	0.000000E+000
1	17.17523806	1.473056E-011	3.005595E-013	0	0.000000E+000
1	17.17532307	3.005595E-013	1.473056E-011	1	0.000000E+000
1	17.17536662	1.473056E-011	3.005595E-013	0	0.000000E+000
1	17.17543983	3.005595E-013	1.473056E-011	1	0.000000E+000
1	17.17552015	1.473056E-011	3.005595E-013	0	0.000000E+000
1	17.17559652	3.005595E-013	1.473056E-011	1	0.000000E+000
1	17.17634266	1.473056E-011	3.005595E-013	0	0.000000E+000
1	17.17637062	3.005595E-013	1.473056E-011	1	0.000000E+000
1	17.17724537	1.473056E-011	3.005595E-013	0	0.000000E+000
1	17.17727695	3.005595E-013	1.473056E-011	1	0.000000E+000
1	17.17780845	1.473056E-011	3.005595E-013	0	0.000000E+000
1	17.17783062	3.005595E-013	1.473056E-011	1	0.000000E+000
1	17.17842969	1.473056E-011	3.005595E-013	0	0.000000E+000
1	17.17868639	3.005595E-013	1.473056E-011	1	0.000000E+000
1	17.17884711	1.473056E-011	3.005595E-013	0	0.000000E+000
1	17.17894622	3.005595E-013	1.473056E-011	1	0.000000E+000
1	17.17898554	1.473056E-011	3.005595E-013	0	0.000000E+000
1	17.17899628	3.005595E-013	1.473056E-011	1	0.000000E+000
1	17.17908455	1.473056E-011	3.005595E-013	0	0.000000E+000
1	17.17921521	3.005595E-013	1.473056E-011	1	0.000000E+000
1	17.17949926	1.473056E-011	3.005595E-013	0	0.000000E+000
1	17.17951343	3.005595E-013	1.473056E-011	1	0.000000E+000
1	17.17953352	1.473056E-011	3.005595E-013	0	0.000000E+000
1	17.17956066	3.005595E-013	1.473056E-011	1	0.000000E+000
1	17.17969238	1.473056E-011	3.005595E-013	0	0.000000E+000
1	17.17971357	3.005595E-013	1.473056E-011	1	0.000000E+000
1	17.18037039	1.473056E-011	3.005595E-013	0	0.000000E+000
1	17.18038782	3.005595E-013	1.473056E-011	1	0.000000E+000
1	17.18042304	1.473056E-011	3.005595E-013	0	0.000000E+000
1	17.18049425	3.005595E-013	1.473056E-011	1	0.000000E+000
1	17.18099854	1.473056E-011	3.005595E-013	0	0.000000E+000
1	17.18101935	3.005595E-013	1.473056E-011	1	0.000000E+000
1	17.18168221	1.473056E-011	3.005595E-013	0	0.000000E+000
1	17.18171249	3.005595E-013	1.473056E-011	1	0.000000E+000
1	17.18262747	1.473056E-011	3.005595E-013	0	0.000000E+000
1	17.18263874	3.005595E-013	1.473056E-011	1	0.000000E+000
1	17.18308025	1.473056E-011	3.005595E-013	0	0.000000E+000
1	17.18308943	3.005595E-013	1.473056E-011	1	0.000000E+000
1	17.18330797	1.473056E-011	3.005595E-013	0	0.000000E+000
1	17.18332521	3.005595E-013	1.473056E-011	1	0.000000E+000
1	17.18342249	1.473056E-011	3.005595E-013	0	0.000000E+000
1	17.18346931	3.005595E-013	1.473056E-011	1	0.000000E+000
1	17.18358645	1.473056E-011	3.005595E-013	0	0.000000E+000
1	17.18387555	3.005595E-013	1.473056E-011	1	0.000000E+000
1	17.18545482	1.473056E-011	3.005595E-013	0	0.000000E+000
1	17.18549535	3.005595E-013	1.473056E-011	1	0.000000E+000
1	17.18565717	1.473056E-011	3.005595E-013	0	0.000000E+000
1	17.18568748	3.005595E-013	1.473056E-011	1	0.000000E+000
1	17.18574493	1.473056E-011	3.005595E-013	0	0.000000E+000
1	17.18576146	3.005595E-013	1.473056E-011	1	0.000000E+000
1	17.18625481	1.473056E-011	3.005595E-013	0	0.000000E+000
1	17.18627136	3.005595E-013	1.473056E-011	1	0.000000E+000
1	17.18693139	1.473056E-011	3.005595E-013	0	0.000000E+000
1	17.18695297	3.005595E-013	1.473056E-011	1	0.000000E+000
1	17.18716140	1.473056E-011	3.005595E-013	0	0.000000E+000
1	17.18717977	3.005595E-013	1.473056E-011	1	0.000000E+000
1	17.18775137	1.473056E-011	3.005595E-013	0	0.000000E+000
1	17.18781689	3.005595E-013	1.473056E-011	1	0.000000E+000
1	17.18814354	1.473056E-011	3.005595E-013	0	0.000000E+000
1	17.18817372	3.005595E-013	1.473056E-011	1	0.000000E+000
1	17.18821616	1.473056E-011	3.005595E-013	0	0.000000E+000
1	17.18823236	3.005595E-013	1.473056E-011	1	0.000000E+000
1	17.18840614	1.473056E-011	3.005595E-013	0	0.000000E+000
1	17.18848547	3.005595E-013	1.473056E-011	1	0.000000E+000
1	17.18981196	1.473056E-011	3.005595E-013	0	0.000000E+000
1	17.18983162	3.005595E-013	1.473056E-011	1	0.000000E+000
1	17.19027413	1.473056E-011	3.005595E-013	0	0.000000E+000
1	17.19033522	3.005595E-013	1.473056E-011	1	0.000000E+000
1	17.19067270	1.473056E-011	3.005595E-013	0	0.000000E+000
1	17.19071186	3.005595E-013	1.473056E-011	1	0.000000E+000
1	17.19107654	1.473056E-011	3.005595E-013	0	0.000000E+000
1	17.19110006	3.005595E-013	1.473056E-011	1	0.000000E+000
1	17.19169548	1.473056E-011	3.005595E-013	0	0.000000E+000
1	17.19174976	3.005595E-013	1.473056E-011	1	0.000000E+000
1	17.19294400	1.473056E-011	3.005595E-013	0	0.000000E+000
1	17.19299508	3.005595E-013	1.473056E-011	1	0.000000E+000
1	17.19330634	1.473056E-011	3.005595E-013	0	0.000000E+000
1	17.19331258	3.005595E-013	1.473056E-011	1	0.000000E+000
1	17.19412314	1.473056E-011	3.005595E-013	0	0.000000E+000
1	17.19415703	3.005595E-013	1.473056E-011	1	0.000000E+000
1	17.19473523	1.473056E-011	3.005595E-013	0	0.000000E+000
1	17.19478770	3.005595E-013	1.473056E-011	1	0.000000E+000
1	17.19491540	1.473056E-011	3.005595E-013	0	0.000000E+000
1	17.19496321	3.005595E-013	1.473056E-011	1	0.000000E+000
1	17.19516848	1.473056E-011	3.005595E-013	0	0.000000E+000
1	17.19518826	3.005595E-013	1.473056E-011	1	0.000000E+000
1	17.19522356	1.473056E-011	3.005595E-013	0	0.000000E+000
1	17.19746010	3.005595E-013	1.473056E-011	1	0.000000E+000
1	17.19747386	1.473056E-011	3.005595E-013	0	0.000000E+000
1	17.19796892	3.005595E-013	1.473056E-011	1	0.000000E+000
1	17.19830244	1.473056E-011	3.005595E-013	0	0.000000E+000
1	17.19832701	3.005595E-013	1.473056E-011	1	0.000000E+000
1	17.19876272	1.473056E-011	3.005595E-013	0	0.000000E+000
1	17.19881468	3.005595E-013	1.473056E-011	1	0.000000E+000
1	17.19889800	1.473056E-011	3.005595E-013	0	0.000000E+000
1	17.19892937	3.005595E-013	1.473056E-011	1	0.000000E+000
1	17.19960737	1.473056E-011	3.005595E-013	0	0.000000E+000
1	17.19965321	3.005595E-013	1.473056E-011	1	0.000000E+000
1	17.20007875	1.473056E-011	3.005595E-013	0	0.000000E+000
1	17.20012776	3.005595E-013	1.473056E-011	1	0.000000E+000
1	17.20038295	1.473056E-011	3.005595E-013	0	0.000000E+000
1	17.20046085	3.005595E-013	1.473056E-011	1	0.000000E+000
1	17.20060131	1.473056E-011	3.005595E-013	0	0.000000E+000
1	17.20063942	3.005595E-013	1.473056E-011	1	0.000000E+000
1	17.20208306	1.473056E-011	3.005595E-013	0	0.000000E+000
1	17.20210778	3.005595E-013	1.473056E-011	1	0.000000E+000
1	17.20224314	1.473056E-011	3.005595E-013	0	0.000000E+000
1	17.20226254	3.005595E-013	1.473056E-011	1	0.000000E+000
1	17.20346235	1.473056E-011	3.005595E-013	0	0.000000E+000
1	17.20350393	3.005595E-013	1.473056E-011	1	0.000000E+000
1	17.20413022	1.473056E-011	3.005595E-013	0	0.000000E+000
1	17.20420133	3.005595E-013	1.473056E-011	1	0.000000E+000
1	17.20428555	1.473056E-011	3.005595E-013	0	0.000000E+000
1	17.20431108	3.005595E-013	1.473056E-011	1	0.000000E+000
1	17.20452080	1.473056E-011	3.005595E-013	0	0.000000E+000
1	17.20454778	3.005595E-013	1.473056E-011	1	0.000000E+000
1	17.20544100	1.473056E-011	3.005595E-013	0	0.000000E+000
1	17.20549660	3.005595E-013	1.473056E-011	1	0.000000E+000
1	17.20618220	1.473056E-011	3.005595E-013	0	0.000000E+000
1	17.20619733	3.005595E-013	1.473056E-011	1	0.000000E+000
1	17.20639894	1.473056E-011	3.005595E-013	0	0.000000E+000
1	17.20642100	3.005595E-013	1.473056E-011	1	0.000000E+000
1	17.20696034	1.473056E-011	3.005595E-013	0	0.000000E+000
1	17.20698910	3.005595E-013	1.473056E-011	1	0.000000E+000
1	17.20749286	1.473056E-011	3.005595E-013	0	0.000000E+000
1	17.20752812	3.005595E-013	1.473056E-011	1	0.000000E+000
1	17.20765468	1.473056E-011	3.005595E-013	0	0.000000E+000
1	17.20769603	3.005595E-013	1.473056E-011	1	0.000000E+000
1	17.20847976	1.473056E-011	3.005595E-013	0	0.000000E+000
1	17.20848707	3.005595E-013	1.473056E-011	1	0.000000E+000
1	17.20884534	1.473056E-011	3.005595E-013	0	0.000000E+000
1	17.20889137	3.005595E-013	1.473056E-011	1	0.000000E+000
1	17.21014790	1.473056E-011	3.005595E-013	0	0.000000E+000
1	17.21017136	3.005595E-013	1.473056E-011	1	0.000000E+000
1	17.21026387	1.473056E-011	3.005595E-013	0	0.000000E+000
1	17.21028857	3.005595E-013	1.473056E-011	1	0.000000E+000
1	17.21077649	1.473056E-011	3.005595E-013	0	0.000000E+000
1	17.21085285	3.005595E-013	1.473056E-011	1	0.000000E+000
1	17.21125219	1.473056E-011	3.005595E-013	0	0.000000E+000
1	17.21126404	3.005595E-013	1.473056E-011	1	0.000000E+000
1	17.21192307	1.473056E-011	3.005595E-013	0	0.000000E+000
1	17.21194043	3.005595E-013	1.473056E-011	1	0.000000E+000
1	17.21270967	1.473056E-011	3.005595E-013	0	0.000000E+000
1	17.21294442	3.005595E-013	1.473056E-011	1	0.000000E+000
1	17.21356591	1.473056E-011	3.005595E-013	0	0.000000E+000
1	17.21361397	3.005595E-013	1.473056E-011	1	0.000000E+000
1	17.21430876	1.473056E-011	3.005595E-013	0	0.000000E+000
1	17.21433698	3.005595E-013	1.473056E-011	1	0.000000E+000
1	17.21465727	1.473056E-011	3.005595E-013	0	0.000000E+000
1	17.21468174	3.005595E-013	1.473056E-011	1	0.000000E+000
1	17.21783957	1.473056E-011	3.005595E-013	0	0.000000E+000
1	17.21788061	3.005595E-013	1.473056E-011	1	0.000000E+000
1	17.21879362	1.473056E-011	3.005595E-013	0	0.000000E+000
1	17.21888494	3.005595E-013	1.473056E-011	1	0.000000E+000
1	17.22009661	1.473056E-011	3.005595E-013	0	0.000000E+000
1	17.22013094	3.005595E-013	1.473056E-011	1	0.000000E+000
1	17.22118063	1.473056E-011	3.005595E-013	0	0.000000E+000
1	17.22137108	3.005595E-013	1.473056E-011	1	0.000000E+000
1	17.22147627	1.473056E-011	3.005595E-013	0	0.000000E+000
1	17.22148917	3.005595E-013	1.473056E-011	1	0.000000E+000
1	17.22198891	1.473056E-011	3.005595E-013	0	0.000000E+000
1	17.22226577	3.005595E-013	1.473056E-011	1	0.000000E+000
1	17.22260079	1.473056E-011	3.005595E-013	0	0.000000E+000
1	17.22264614	3.005595E-013	1.473056E-011	1	0.000000E+000
1	17.22281297	1.473056E-011	3.005595E-013	0	0.000000E+000
1	17.22288087	3.005595E-013	1.473056E-011	1	0.000000E+000
1	17.22304911	1.473056E-011	3.005595E-013	0	0.000000E+000
1	17.22305621	3.005595E-013	1.473056E-011	1	0.000000E+000
1	17.22405677	1.473056E-011	3.005595E-013	0	0.000000E+000
1	17.22412945	3.005595E-013	1.473056E-011	1	0.000000E+000
1	17.22440055	1.473056E-011	3.005595E-013	0	0.000000E+000
1	17.22440561	3.005595E-013	1.473056E-011	1	0.000000E+000
1	17.22452248	1.473056E-011	3.005595E-013	0	0.000000E+000
1	17.22484721	3.005595E-013	1.473056E-011	1	0.000000E+000
1	17.22525753	1.473056E-011	3.005595E-013	0	0.000000E+000
1	17.22533910	3.005595E-013	1.473056E-011	1	0.000000E+000
1	17.22575843	1.473056E-011	3.005595E-013	0	0.000000E+000
1	17.22577058	3.005595E-013	1.473056E-011	1	0.000000E+000
1	17.22603059	1.473056E-011	3.005595E-013	0	0.000000E+000
1	17.22607805	3.005595E-013	1.473056E-011	1	0.000000E+000
1	17.22644752	1.473056E-011	3.005595E-013	0	0.000000E+000
1	17.22649871	3.005595E-013	1.473056E-011	1	0.000000E+000
1	17.22656021	1.473056E-011	3.005595E-013	0	0.000000E+000
1	17.22656869	3.005595E-013	1.473056E-011	1	0.000000E+000
1	17.22766297	1.473056E-011	3.005595E-013	0	0.000000E+000
1	17.22769634	3.005595E-013	1.473056E-011	1	0.000000E+000
1	17.22802676	1.473056E-011	3.005595E-013	0	0.000000E+000
1	17.22805078	3.005595E-013	1.473056E-011	1	0.000000E+000
1	17.23007089	1.473056E-011	3.005595E-013	0	0.000000E+000
1	17.23013607	3.005595E-013	1.473056E-011	1	0.000000E+000
1	17.23111894	1.473056E-011	3.005595E-013	0	0.000000E+000
1	17.23113767	3.005595E-013	1.473056E-011	1	0.000000E+000
1	17.23127307	1.473056E-011	3.005595E-013	0	0.000000E+000
1	17.23131532	3.005595E-013	1.473056E-011	1	0.000000E+000
1	17.23163512	1.473056E-011	3.005595E-013	0	0.000000E+000
1	17.23174521	3.005595E-013	1.473056E-011	1	0.000000E+000
1	17.23181913	1.473056E-011	3.005595E-013	0	0.000000E+000
1	17.23186454	3.005595E-013	1.473056E-011	1	0.000000E+000
1	17.23187691	1.473056E-011	3.005595E-013	0	0.000000E+000
1	17.23189490	3.005595E-013	1.473056E-011	1	0.000000E+000
1	17.23249347	1.473056E-011	3.005595E-013	0	0.000000E+000
1	17.23267442	3.005595E-013	1.473056E-011	1	0.000000E+000
1	17.23350815	1.473056E-011	3.005595E-013	0	0.000000E+000
1	17.23354513	3.005595E-013	1.473056E-011	1	0.000000E+000
1	17.23358086	1.473056E-011	3.005595E-013	0	0.000000E+000
1	17.23361390	3.005595E-013	1.473056E-011	1	0.000000E+000
1	17.23391212	1.473056E-011	3.005595E-013	0	0.000000E+000
1	17.23393703	3.005595E-013	1.473056E-011	1	0.000000E+000
1	17.23669234	1.473056E-011	3.005595E-013	0	0.000000E+000
1	17.23676850	3.005595E-013	1.473056E-011	1	0.000000E+000
1	17.23841880	1.473056E-011	3.005595E-013	0	0.000000E+000
1	17.23844800	3.005595E-013	1.473056E-011	1	0.000000E+000
1	17.23967413	1.473056E-011	3.005595E-013	0	0.000000E+000
1	17.24175445	3.005595E-013	1.473056E-011	1	0.000000E+000
1	17.24208600	1.473056E-011	3.005595E-013	0	0.000000E+000
1	17.24270021	3.005595E-013	1.473056E-011	1	0.000000E+000
1	17.24447065	1.473056E-011	3.005595E-013	0	0.000000E+000
1	17.24450713	3.005595E-013	1.473056E-011	1	0.000000E+000
1	17.24464712	1.473056E-011	3.005595E-013	0	0.000000E+000
1	17.24467972	3.005595E-013	1.473056E-011	1	0.000000E+000
1	17.24628509	1.473056E-011	3.005595E-013	0	0.000000E+000
1	17.24630915	3.005595E-013	1.473056E-011	1	0.000000E+000
1	17.24704366	1.473056E-011	3.005595E-013	0	0.000000E+000
1	17.77646409	2.878359E-013	1.471784E-011	1	0.000000E+000
1	17.77783827	1.471784E-011	2.878359E-013	0	0.000000E+000
1	17.77787605	2.878359E-013	1.471784E-011	1	0.000000E+000
1	17.77871888	1.471784E-011	2.878359E-013	0	0.000000E+000
1	17.77873460	2.878359E-013	1.471784E-011	1	0.000000E+000
1	17.77896727	1.471784E-011	2.878359E-013	0	0.000000E+000
1	17.77897210	2.878359E-013	1.471784E-011	1	0.000000E+000
1	17.77942109	1.471784E-011	2.878359E-013	0	0.000000E+000
1	17.77943957	2.878359E-013	1.471784E-011	1	0.000000E+000
1	17.77957392	1.471784E-011	2.878359E-013	0	0.000000E+000
1	17.77959578	2.878359E-013	1.471784E-011	1	0.000000E+000
1	17.78157040	1.471784E-011	2.878359E-013	0	0.000000E+000
1	17.78163704	2.878359E-013	1.471784E-011	1	0.000000E+000
1	17.78206389	1.471784E-011	2.878359E-013	0	0.000000E+000
1	17.78219482	2.878359E-013	1.471784E-011	1	0.000000E+000
1	17.78265761	1.471784E-011	2.878359E-013	0	0.000000E+000
1	17.78268197	2.878359E-013	1.471784E-011	1	0.000000E+000
1	17.78293315	1.471784E-011	2.878359E-013	0	0.000000E+000
1	17.78294517	2.878359E-013	1.471784E-011	1	0.000000E+000
1	17.78305871	1.471784E-011	2.878359E-013	0	0.000000E+000
1	17.78312561	2.878359E-013	1.471784E-011	1	0.000000E+000
1	17.78338741	1.471784E-011	2.878359E-013	0	0.000000E+000
1	17.78344968	2.878359E-013	1.471784E-011	1	0.000000E+000
1	17.78378182	1.471784E-011	2.878359E-013	0	0.000000E+000
1	17.78381060	2.878359E-013	1.471784E-011	1	0.000000E+000
1	17.78388122	1.471784E-011	2.878359E-013	0	0.000000E+000
1	17.78392549	2.878359E-013	1.471784E-011	1	0.000000E+000
1	17.78408784	1.471784E-011	2.878359E-013	0	0.000000E+000
1	17.78413656	2.878359E-013	1.471784E-011	1	0.000000E+000
1	17.78494578	1.471784E-011	2.878359E-013	0	0.000000E+000
1	17.78498139	2.878359E-013	1.471784E-011	1	0.000000E+000
1	17.78528578	1.471784E-011	2.878359E-013	0	0.000000E+000
1	17.78533097	2.878359E-013	1.471784E-011	1	0.000000E+000
1	17.78544777	1.471784E-011	2.878359E-013	0	0.000000E+000
1	17.78545111	2.878359E-013	1.471784E-011	1	0.000000E+000
1	17.78586492	1.471784E-011	2.878359E-013	0	0.000000E+000
1	17.78589125	2.878359E-013	1.471784E-011	1	0.000000E+000
1	17.78613964	1.471784E-011	2.878359E-013	0	0.000000E+000
1	17.78617053	2.878359E-013	1.471784E-011	1	0.000000E+000
1	17.78748000	1.471784E-011	2.878359E-013	0	0.000000E+000
1	17.78752591	2.878359E-013	1.471784E-011	1	0.000000E+000
1	17.78771193	1.471784E-011	2.878359E-013	0	0.000000E+000
1	17.78779031	2.878359E-013	1.471784E-011	1	0.000000E+000
1	17.78804287	1.471784E-011	2.878359E-013	0	0.000000E+000
1	17.78810353	2.878359E-013	1.471784E-011	1	0.000000E+000
1	17.78824202	1.471784E-011	2.878359E-013	0	0.000000E+000
1	17.78825416	2.878359E-013	1.471784E-011	1	0.000000E+000
1	17.78911516	1.471784E-011	2.878359E-013	0	0.000000E+000
1	17.78913853	2.878359E-013	1.471784E-011	1	0.000000E+000
1	17.78920164	1.471784E-011	2.878359E-013	0	0.000000E+000
1	17.78922379	2.878359E-013	1.471784E-011	1	0.000000E+000
1	17.79056695	1.471784E-011	2.878359E-013	0	0.000000E+000
1	17.79058636	2.878359E-013	1.471784E-011	1	0.000000E+000
1	17.79059856	1.471784E-011	2.878359E-013	0	0.000000E+000
1	17.79061892	2.878359E-013	1.471784E-011	1	0.000000E+000
1	17.79072474	1.471784E-011	2.878359E-013	0	0.000000E+000
1	17.79076551	2.878359E-013	1.471784E-011	1	0.000000E+000
1	17.79082127	1.471784E-011	2.878359E-013	0	0.000000E+000
1	17.79083794	2.878359E-013	1.471784E-011	1	0.000000E+000
1	17.79091233	1.471784E-011	2.878359E-013	0	0.000000E+000
1	17.79092317	2.878359E-013	1.471784E-011	1	0.000000E+000
1	17.79115010	1.471784E-011	2.878359E-013	0	0.000000E+000
1	17.79120565	2.878359E-013	1.471784E-011	1	0.000000E+000
1	17.79152545	1.471784E-011	2.878359E-013	0	0.000000E+000
1	17.79154178	2.878359E-013	1.471784E-011	1	0.000000E+000
1	17.79407157	1.471784E-011	2.878359E-013	0	0.000000E+000
1	17.79408144	2.878359E-013	1.471784E-011	1	0.000000E+000
1	17.79511503	1.471784E-011	2.878359E-013	0	0.000000E+000
1	17.79513702	2.878359E-013	1.471784E-011	1	0.000000E+000
1	17.79555017	1.471784E-011	2.878359E-013	0	0.000000E+000
1	17.79557140	2.878359E-013	1.471784E-011	1	0.000000E+000
1	17.79586168	1.471784E-011	2.878359E-013	0	0.000000E+000
1	17.79587510	2.878359E-013	1.471784E-011	1	0.000000E+000
1	17.79754201	1.471784E-011	2.878359E-013	0	0.000000E+000
1	17.79759352	2.878359E-013	1.471784E-011	1	0.000000E+000
1	17.79880438	1.471784E-011	2.878359E-013	0	0.000000E+000
1	17.79891209	2.878359E-013	1.471784E-011	1	0.000000E+000
1	17.79910218	1.471784E-011	2.878359E-013	0	0.000000E+000
1	17.79919852	2.878359E-013	1.471784E-011	1	0.000000E+000
1	17.80007909	1.471784E-011	2.878359E-013	0	0.000000E+000
1	17.80011530	2.878359E-013	1.471784E-011	1	0.000000E+000
1	17.80047333	1.471784E-011	2.878359E-013	0	0.000000E+000
1	17.80052564	2.878359E-013	1.471784E-011	1	0.000000E+000
1	17.80228973	1.471784E-011	2.878359E-013	0	0.000000E+000
1	17.80243305	2.878359E-013	1.471784E-011	1	0.000000E+000
1	17.80404179	1.471784E-011	2.878359E-013	0	0.000000E+000
1	17.80406432	2.878359E-013	1.471784E-011	1	0.000000E+000
1	17.80408289	1.471784E-011	2.878359E-013	0	0.000000E+000
1	17.80410779	2.878359E-013	1.471784E-011	1	0.000000E+000
1	17.80486468	1.471784E-011	2.878359E-013	0	0.000000E+000
1	17.80488648	2.878359E-013	1.471784E-011	1	0.000000E+000
1	17.80492830	1.471784E-011	2.878359E-013	0	0.000000E+000
1	17.80532197	2.878359E-013	1.471784E-011	1	0.000000E+000
1	17.80581760	1.471784E-011	2.878359E-013	0	0.000000E+000
1	17.80585349	2.878359E-013	1.471784E-011	1	0.000000E+000
1	17.80612227	1.471784E-011	2.878359E-013	0	0.000000E+000
1	17.80653849	2.878359E-013	1.471784E-011	1	0.000000E+000
1	17.80752079	1.471784E-011	2.878359E-013	0	0.000000E+000
1	17.80754327	2.878359E-013	1.471784E-011	1	0.000000E+000
1	17.80838695	1.471784E-011	2.878359E-013	0	0.000000E+000
1	17.80843363	2.878359E-013	1.471784E-011	1	0.000000E+000
1	17.80864520	1.471784E-011	2.878359E-013	0	0.000000E+000
1	17.80868893	2.878359E-013	1.471784E-011	1	0.000000E+000
1	17.80996159	1.471784E-011	2.878359E-013	0	0.000000E+000
1	17.80998623	2.878359E-013	1.471784E-011	1	0.000000E+000
1	17.81038008	1.471784E-011	2.878359E-013	0	0.000000E+000
1	17.81039426	2.878359E-013	1.471784E-011	1	0.000000E+000
1	17.81062908	1.471784E-011	2.878359E-013	0	0.000000E+000
1	17.81064919	2.878359E-013	1.471784E-011	1	0.000000E+000
1	17.81099332	1.471784E-011	2.878359E-013	0	0.000000E+000
1	17.81104174	2.878359E-013	1.471784E-011	1	0.000000E+000
1	17.81300020	1.471784E-011	2.878359E-013	0	0.000000E+000
1	17.81346922	2.878359E-013	1.471784E-011	1	0.000000E+000
1	17.81366268	1.471784E-011	2.878359E-013	0	0.000000E+000
1	17.81368427	2.878359E-013	1.471784E-011	1	0.000000E+000
1	17.81380083	1.471784E-011	2.878359E-013	0	0.000000E+000
1	17.81382230	2.878359E-013	1.471784E-011	1	0.000000E+000
1	17.81445851	1.471784E-011	2.878359E-013	0	0.000000E+000
1	17.81449458	2.878359E-013	1.471784E-011	1	0.000000E+000
1	17.81536064	1.471784E-011	2.878359E-013	0	0.000000E+000
1	17.81540126	2.878359E-013	1.471784E-011	1	0.000000E+000
1	17.81544934	1.471784E-011	2.878359E-013	0	0.000000E+000
1	17.81547927	2.878359E-013	1.471784E-011	1	0.000000E+000
1	17.81560878	1.471784E-011	2.878359E-013	0	0.000000E+000
1	17.81569262	2.878359E-013	1.471784E-011	1	0.000000E+000
1	17.81645671	1.471784E-011	2.878359E-013	0	0.000000E+000
1	17.81646793	2.878359E-013	1.471784E-011	1	0.000000E+000
1	17.81657082	1.471784E-011	2.878359E-013	0	0.000000E+000
1	17.81658473	2.878359E-013	1.471784E-011	1	0.000000E+000
1	17.81707107	1.471784E-011	2.878359E-013	0	0.000000E+000
1	17.81709827	2.878359E-013	1.471784E-011	1	0.000000E+000
1	17.81784218	1.471784E-011	2.878359E-013	0	0.000000E+000
1	17.81787648	2.878359E-013	1.471784E-011	1	0.000000E+000
1	17.81796427	1.471784E-011	2.878359E-013	0	0.000000E+000
1	17.81798752	2.878359E-013	1.471784E-011	1	0.000000E+000
1	17.81925824	1.471784E-011	2.878359E-013	0	0.000000E+000
1	17.81931729	2.878359E-013	1.471784E-011	1	0.000000E+000
1	17.82020349	1.471784E-011	2.878359E-013	0	0.000000E+000
1	17.82023136	2.878359E-013	1.471784E-011	1	0.000000E+000
1	17.82090639	1.471784E-011	2.878359E-013	0	0.000000E+000
1	17.82114747	2.878359E-013	1.471784E-011	1	0.000000E+000
1	17.82140484	1.471784E-011	2.878359E-013	0	0.000000E+000
1	17.82143265	2.878359E-013	1.471784E-011	1	0.000000E+000
1	17.82174469	1.471784E-011	2.878359E-013	0	0.000000E+000
1	17.82182589	2.878359E-013	1.471784E-011	1	0.000000E+000
1	17.82390870	1.471784E-011	2.878359E-013	0	0.000000E+000
1	17.82398572	2.878359E-013	1.471784E-011	1	0.000000E+000
1	17.82627352	1.471784E-011	2.878359E-013	0	0.000000E+000
1	17.82633147	2.878359E-013	1.471784E-011	1	0.000000E+000
1	17.82647031	1.471784E-011	2.878359E-013	0	0.000000E+000
1	17.82656466	2.878359E-013	1.471784E-011	1	0.000000E+000
1	17.82721767	1.471784E-011	2.878359E-013	0	0.000000E+000
1	17.82723749	2.878359E-013	1.471784E-011	1	0.000000E+000
1	17.82746632	1.471784E-011	2.878359E-013	0	0.000000E+000
1	17.82751009	2.878359E-013	1.471784E-011	1	0.000000E+000
1	17.82819902	1.471784E-011	2.878359E-013	0	0.000000E+000
1	17.82828931	2.878359E-013	1.471784E-011	1	0.000000E+000
1	17.82877429	1.471784E-011	2.878359E-013	0	0.000000E+000
1	17.82879597	2.878359E-013	1.471784E-011	1	0.000000E+000
1	17.82909406	1.471784E-011	2.878359E-013	0	0.000000E+000
1	17.82911441	2.878359E-013	1.471784E-011	1	0.000000E+000
1	17.82983590	1.471784E-011	2.878359E-013	0	0.000000E+000
1	17.82986365	2.878359E-013	1.471784E-011	1	0.000000E+000
1	17.83023951	1.471784E-011	2.878359E-013	0	0.000000E+000
1	17.83026046	2.878359E-013	1.471784E-011	1	0.000000E+000
1	17.83057684	1.471784E-011	2.878359E-013	0	0.000000E+000
1	17.83067587	2.878359E-013	1.471784E-011	1	0.000000E+000
1	17.83218795	1.471784E-011	2.878359E-013	0	0.000000E+000
1	17.83220700	2.878359E-013	1.471784E-011	1	0.000000E+000
1	17.83234784	1.471784E-011	2.878359E-013	0	0.000000E+000
1	17.83237670	2.878359E-013	1.471784E-011	1	0.000000E+000
1	17.83255235	1.471784E-011	2.878359E-013	0	0.000000E+000
1	17.83258089	2.878359E-013	1.471784E-011	1	0.000000E+000
1	17.83330817	1.471784E-011	2.878359E-013	0	0.000000E+000
1	17.83332396	2.878359E-013	1.471784E-011	1	0.000000E+000
1	17.83340333	1.471784E-011	2.878359E-013	0	0.000000E+000
1	17.83343365	2.878359E-013	1.471784E-011	1	0.000000E+000
1	17.83360645	1.471784E-011	2.878359E-013	0	0.000000E+000
1	17.83377550	2.878359E-013	1.471784E-011	1	0.000000E+000
1	17.83401761	1.471784E-011	2.878359E-013	0	0.000000E+000
1	17.83404398	2.878359E-013	1.471784E-011	1	0.000000E+000
1	17.83413986	1.471784E-011	2.878359E-013	0	0.000000E+000
1	17.83417949	2.878359E-013	1.471784E-011	1	0.000000E+000
1	17.83475132	1.471784E-011	2.878359E-013	0	0.000000E+000
1	17.83570727	2.878359E-013	1.471784E-011	1	0.000000E+000
1	17.83611495	1.471784E-011	2.878359E-013	0	0.000000E+000
1	17.83631073	2.878359E-013	1.471784E-011	1	0.000000E+000
1	17.83680565	1.471784E-011	2.878359E-013	0	0.000000E+000
1	17.83682234	2.878359E-013	1.471784E-011	1	0.000000E+000
1	17.83726358	1.471784E-011	2.878359E-013	0	0.000000E+000
1	17.87528562	2.878359E-013	1.471784E-011	1	0.000000E+000
1	17.87574559	1.471784E-011	2.878359E-013	0	0.000000E+000
1	17.87580436	2.878359E-013	1.471784E-011	1	0.000000E+000
1	17.87593506	1.471784E-011	2.878359E-013	0	0.000000E+000
1	17.87596261	2.878359E-013	1.471784E-011	1	0.000000E+000
1	17.87607923	1.471784E-011	2.878359E-013	0	0.000000E+000
1	17.87612305	2.878359E-013	1.471784E-011	1	0.000000E+000
1	17.87647209	1.471784E-011	2.878359E-013	0	0.000000E+000
1	17.87648529	2.878359E-013	1.471784E-011	1	0.000000E+000
1	17.87783543	1.471784E-011	2.878359E-013	0	0.000000E+000
1	17.87785626	2.878359E-013	1.471784E-011	1	0.000000E+000
1	17.87863108	1.471784E-011	2.878359E-013	0	0.000000E+000
1	17.87869240	2.878359E-013	1.471784E-011	1	0.000000E+000
1	17.87936950	1.471784E-011	2.878359E-013	0	0.000000E+000
1	17.87940349	2.878359E-013	1.471784E-011	1	0.000000E+000
1	17.87960356	1.471784E-011	2.878359E-013	0	0.000000E+000
1	17.87961630	2.878359E-013	1.471784E-011	1	0.000000E+000
1	17.88091100	1.471784E-011	2.878359E-013	0	0.000000E+000
1	17.88096948	2.878359E-013	1.471784E-011	1	0.000000E+000
1	17.88133084	1.471784E-011	2.878359E-013	0	0.000000E+000
1	17.88137312	2.878359E-013	1.471784E-011	1	0.000000E+000
1	17.88177838	1.471784E-011	2.878359E-013	0	0.000000E+000
1	17.88181860	2.878359E-013	1.471784E-011	1	0.000000E+000
1	17.88206850	1.471784E-011	2.878359E-013	0	0.000000E+000
1	17.88211543	2.878359E-013	1.471784E-011	1	0.000000E+000
1	17.88350332	1.471784E-011	2.878359E-013	0	0.000000E+000
1	17.88353457	2.878359E-013	1.471784E-011	1	0.000000E+000
1	17.88477964	1.471784E-011	2.878359E-013	0	0.000000E+000
1	17.88481086	2.878359E-013	1.471784E-011	1	0.000000E+000
1	17.88494966	1.471784E-011	2.878359E-013	0	0.000000E+000
1	17.88498267	2.878359E-013	1.471784E-011	1	0.000000E+000
1	17.88528648	1.471784E-011	2.878359E-013	0	0.000000E+000
1	17.88530516	2.878359E-013	1.471784E-011	1	0.000000E+000
1	17.88541645	1.471784E-011	2.878359E-013	0	0.000000E+000
1	17.88546191	2.878359E-013	1.471784E-011	1	0.000000E+000
1	17.88557450	1.471784E-011	2.878359E-013	0	0.000000E+000
1	17.88559625	2.878359E-013	1.471784E-011	1	0.000000E+000
1	17.88563830	1.471784E-011	2.878359E-013	0	0.000000E+000
1	17.88567076	2.878359E-013	1.471784E-011	1	0.000000E+000
1	17.88585114	1.471784E-011	2.878359E-013	0	0.000000E+000
1	17.88589756	2.878359E-013	1.471784E-011	1	0.000000E+000
1	17.88711263	1.471784E-011	2.878359E-013	0	0.000000E+000
1	17.88716525	2.878359E-013	1.471784E-011	1	0.000000E+000
1	17.88819521	1.471784E-011	2.878359E-013	0	0.000000E+000
1	17.88829028	2.878359E-013	1.471784E-011	1	0.000000E+000
1	17.88856268	1.471784E-011	2.878359E-013	0	0.000000E+000
1	17.88859955	2.878359E-013	1.471784E-011	1	0.000000E+000
1	17.88904148	1.471784E-011	2.878359E-013	0	0.000000E+000
1	17.88907098	2.878359E-013	1.471784E-011	1	0.000000E+000
1	17.88937871	1.471784E-011	2.878359E-013	0	0.000000E+000
1	17.88941220	2.878359E-013	1.471784E-011	1	0.000000E+000
1	17.88994776	1.471784E-011	2.878359E-013	0	0.000000E+000
1	17.88997020	2.878359E-013	1.471784E-011	1	0.000000E+000
1	17.89023235	1.471784E-011	2.878359E-013	0	0.000000E+000
1	17.89024712	2.878359E-013	1.471784E-011	1	0.000000E+000
1	17.89295082	1.471784E-011	2.878359E-013	0	0.000000E+000
1	17.96017969	4.521039E-013	1.488210E-011	1	0.000000E+000
1	17.96035575	1.488210E-011	4.521039E-013	0	0.000000E+000
1	17.96043623	4.521039E-013	1.488210E-011	1	0.000000E+000
1	17.96117560	1.488210E-011	4.521039E-013	0	0.000000E+000
1	17.96127962	4.521039E-013	1.488210E-011	1	0.000000E+000
1	17.96148052	1.488210E-011	4.521039E-013	0	0.000000E+000
1	17.96151909	4.521039E-013	1.488210E-011	1	0.000000E+000
1	17.96255912	1.488210E-011	4.521039E-013	0	0.000000E+000
1	17.98268860	4.521039E-013	1.488210E-011	1	0.000000E+000
1	17.98326699	1.488210E-011	4.521039E-013	0	0.000000E+000
1	17.98332076	4.521039E-013	1.488210E-011	1	0.000000E+000
1	17.98364145	1.488210E-011	4.521039E-013	0	0.000000E+000
1	17.98364822	4.521039E-013	1.488210E-011	1	0.000000E+000
1	17.98413095	1.488210E-011	4.521039E-013	0	0.000000E+000
1	17.98415468	4.521039E-013	1.488210E-011	1	0.000000E+000
1	17.98430916	1.488210E-011	4.521039E-013	0	0.000000E+000
1	17.98435939	4.521039E-013	1.488210E-011	1	0.000000E+000
1	17.98474624	1.488210E-011	4.521039E-013	0	0.000000E+000
1	17.98476733	4.521039E-013	1.488210E-011	1	0.000000E+000
1	17.98592627	1.488210E-011	4.521039E-013	0	0.000000E+000
1	17.98598317	4.521039E-013	1.488210E-011	1	0.000000E+000
1	17.98620146	1.488210E-011	4.521039E-013	0	0.000000E+000
1	17.98622891	4.521039E-013	1.488210E-011	1	0.000000E+000
1	17.98647145	1.488210E-011	4.521039E-013	0	0.000000E+000
1	17.98651655	4.521039E-013	1.488210E-011	1	0.000000E+000
1	17.98727893	1.488210E-011	4.521039E-013	0	0.000000E+000
1	17.98866650	4.521039E-013	1.488210E-011	1	0.000000E+000
1	17.98881196	1.488210E-011	4.521039E-013	0	0.000000E+000
1	17.98882054	4.521039E-013	1.488210E-011	1	0.000000E+000
1	17.98905673	1.488210E-011	4.521039E-013	0	0.000000E+000
1	17.99150361	4.521039E-013	1.488210E-011	1	0.000000E+000
1	17.99244328	1.488210E-011	4.521039E-013	0	0.000000E+000
1	17.99246438	4.521039E-013	1.488210E-011	1	0.000000E+000
1	17.99260694	1.488210E-011	4.521039E-013	0	0.000000E+000
1	17.99276280	4.521039E-013	1.488210E-011	1	0.000000E+000
1	17.99289623	1.488210E-011	4.521039E-013	0	0.000000E+000
1	17.99292297	4.521039E-013	1.488210E-011	1	0.000000E+000
1	17.99315331	1.488210E-011	4.521039E-013	0	0.000000E+000
1	17.99316226	4.521039E-013	1.488210E-011	1	0.000000E+000
1	17.99330760	1.488210E-011	4.521039E-013	0	0.000000E+000
1	17.99337740	4.521039E-013	1.488210E-011	1	0.000000E+000
1	17.99341770	1.488210E-011	4.521039E-013	0	0.000000E+000
1	17.99342312	4.521039E-013	1.488210E-011	1	0.000000E+000
1	17.99420541	1.488210E-011	4.521039E-013	0	0.000000E+000
1	17.99422842	4.521039E-013	1.488210E-011	1	0.000000E+000
1	17.99520039	1.488210E-011	4.521039E-013	0	0.000000E+000
1	17.99624588	4.521039E-013	1.488210E-011	1	0.000000E+000
1	17.99660882	1.488210E-011	4.521039E-013	0	0.000000E+000
1	17.99747398	4.521039E-013	1.488210E-011	1	0.000000E+000
1	17.99805907	1.488210E-011	4.521039E-013	0	0.000000E+000
1	17.99810452	4.521039E-013	1.488210E-011	1	0.000000E+000
1	17.99843032	1.488210E-011	4.521039E-013	0	0.000000E+000
1	17.99847014	4.521039E-013	1.488210E-011	1	0.000000E+000
1	17.99982487	1.488210E-011	4.521039E-013	0	0.000000E+000
1	17.99984587	4.521039E-013	1.488210E-011	1	0.000000E+000
1	17.99996754	1.488210E-011	4.521039E-013	0	0.000000E+000
1	18.00001707	4.521039E-013	1.488210E-011	1	0.000000E+000
1	18.00032859	1.488210E-011	4.521039E-013	0	0.000000E+000
1	18.01532101	4.521039E-013	1.488210E-011	1	0.000000E+000
1	18.01534143	1.488210E-011	4.521039E-013	0	0.000000E+000
1	18.04491416	4.521039E-013	1.488210E-011	1	0.000000E+000
1	18.04496644	1.488210E-011	4.521039E-013	0	0.000000E+000
1	18.04744771	4.521039E-013	1.488210E-011	1	0.000000E+000
1	18.04750687	1.488210E-011	4.521039E-013	0	0.000000E+000
1	18.04754169	4.521039E-013	1.488210E-011	1	0.000000E+000
1	18.04848776	1.488210E-011	4.521039E-013	0	0.000000E+000
1	18.04851757	4.521039E-013	1.488210E-011	1	0.000000E+000
1	18.04902994	1.488210E-011	4.521039E-013	0	0.000000E+000
1	18.04909212	4.521039E-013	1.488210E-011	1	0.000000E+000
1	18.04920170	1.488210E-011	4.521039E-013	0	0.000000E+000
1	18.04922713	4.521039E-013	1.488210E-011	1	0.000000E+000
1	18.05006858	1.488210E-011	4.521039E-013	0	0.000000E+000
1	18.05009806	4.521039E-013	1.488210E-011	1	0.000000E+000
1	18.05110610	1.488210E-011	4.521039E-013	0	0.000000E+000
1	18.05116221	4.521039E-013	1.488210E-011	1	0.000000E+000
1	18.05145866	1.488210E-011	4.521039E-013	0	0.000000E+000
1	18.05148690	4.521039E-013	1.488210E-011	1	0.000000E+000
1	18.05157916	1.488210E-011	4.521039E-013	0	0.000000E+000
1	18.05163891	4.521039E-013	1.488210E-011	1	0.000000E+000
1	18.05249282	1.488210E-011	4.521039E-013	0	0.000000E+000
1	18.05252208	4.521039E-013	1.488210E-011	1	0.000000E+000
1	18.05281533	1.488210E-011	4.521039E-013	0	0.000000E+000
1	18.05283450	4.521039E-013	1.488210E-011	1	0.000000E+000
1	18.05327897	1.488210E-011	4.521039E-013	0	0.000000E+000
1	18.05329869	4.521039E-013	1.488210E-011	1	0.000000E+000
1	18.05347943	1.488210E-011	4.521039E-013	0	0.000000E+000
1	18.05350880	4.521039E-013	1.488210E-011	1	0.000000E+000
1	18.05370291	1.488210E-011	4.521039E-013	0	0.000000E+000
1	18.05373640	4.521039E-013	1.488210E-011	1	0.000000E+000
1	18.05427040	1.488210E-011	4.521039E-013	0	0.000000E+000
1	18.05428240	4.521039E-013	1.488210E-011	1	0.000000E+000
1	18.05518213	1.488210E-011	4.521039E-013	0	0.000000E+000
1	18.05520703	4.521039E-013	1.488210E-011	1	0.000000E+000
1	18.05570868	1.488210E-011	4.521039E-013	0	0.000000E+000
1	18.05574032	4.521039E-013	1.488210E-011	1	0.000000E+000
1	18.05589584	1.488210E-011	4.521039E-013	0	0.000000E+000
1	18.05591182	4.521039E-013	1.488210E-011	1	0.000000E+000
1	18.05631973	1.488210E-011	4.521039E-013	0	0.000000E+000
1	18.05638211	4.521039E-013	1.488210E-011	1	0.000000E+000
1	18.05709504	1.488210E-011	4.521039E-013	0	0.000000E+000
1	18.05712393	4.521039E-013	1.488210E-011	1	0.000000E+000
1	18.05781619	1.488210E-011	4.521039E-013	0	0.000000E+000
1	18.06145714	4.521039E-013	1.488210E-011	1	0.000000E+000
1	18.06385018	1.488210E-011	4.521039E-013	0	0.000000E+000
1	18.06386174	4.521039E-013	1.488210E-011	1	0.000000E+000
1	18.06441016	1.488210E-011	4.521039E-013	0	0.000000E+000
1	18.06443941	4.521039E-013	1.488210E-011	1	0.000000E+000
1	18.06578382	1.488210E-011	4.521039E-013	0	0.000000E+000
1	18.06590451	4.521039E-013	1.488210E-011	1	0.000000E+000
1	18.06612082	1.488210E-011	4.521039E-013	0	0.000000E+000
1	18.06617344	4.521039E-013	1.488210E-011	1	0.000000E+000
1	18.06630839	1.488210E-011	4.521039E-013	0	0.000000E+000
1	18.06641582	4.521039E-013	1.488210E-011	1	0.000000E+000
1	18.06656646	1.488210E-011	4.521039E-013	0	0.000000E+000
1	18.06663265	4.521039E-013	1.488210E-011	1	0.000000E+000
1	18.06868561	1.488210E-011	4.521039E-013	0	0.000000E+000
1	18.06869913	4.521039E-013	1.488210E-011	1	0.000000E+000
1	18.06951767	1.488210E-011	4.521039E-013	0	0.000000E+000
1	18.06956907	4.521039E-013	1.488210E-011	1	0.000000E+000
1	18.06992697	1.488210E-011	4.521039E-013	0	0.000000E+000
1	18.06995565	4.521039E-013	1.488210E-011	1	0.000000E+000
1	18.07045420	1.488210E-011	4.521039E-013	0	0.000000E+000
1	18.07046780	4.521039E-013	1.488210E-011	1	0.000000E+000
1	18.07083555	1.488210E-011	4.521039E-013	0	0.000000E+000
1	18.07086738	4.521039E-013	1.488210E-011	1	0.000000E+000
1	18.07121278	1.488210E-011	4.521039E-013	0	0.000000E+000
1	18.07143648	4.521039E-013	1.488210E-011	1	0.000000E+000
1	18.07156023	1.488210E-011	4.521039E-013	0	0.000000E+000
1	18.07159219	4.521039E-013	1.488210E-011	1	0.000000E+000
1	18.07305541	1.488210E-011	4.521039E-013	0	0.000000E+000
1	18.07314680	4.521039E-013	1.488210E-011	1	0.000000E+000
1	18.07361485	1.488210E-011	4.521039E-013	0	0.000000E+000
1	18.07388543	4.521039E-013	1.488210E-011	1	0.000000E+000
1	18.07428667	1.488210E-011	4.521039E-013	0	0.000000E+000
1	18.07430236	4.521039E-013	1.488210E-011	1	0.000000E+000
1	18.07434836	1.488210E-011	4.521039E-013	0	0.000000E+000
1	18.07444422	4.521039E-013	1.488210E-011	1	0.000000E+000
1	18.07531055	1.488210E-011	4.521039E-013	0	0.000000E+000
1	18.07531512	4.521039E-013	1.488210E-011	1	0.000000E+000
1	18.07558196	1.488210E-011	4.521039E-013	0	0.000000E+000
1	18.07558740	4.521039E-013	1.488210E-011	1	0.000000E+000
1	18.07569554	1.488210E-011	4.521039E-013	0	0.000000E+000
1	18.07570647	4.521039E-013	1.488210E-011	1	0.000000E+000
1	18.07584379	1.488210E-011	4.521039E-013	0	0.000000E+000
1	18.07586579	4.521039E-013	1.488210E-011	1	0.000000E+000
1	18.07778922	1.488210E-011	4.521039E-013	0	0.000000E+000
1	18.07790765	4.521039E-013	1.488210E-011	1	0.000000E+000
1	18.07803880	1.488210E-011	4.521039E-013	0	0.000000E+000
1	18.07835889	4.521039E-013	1.488210E-011	1	0.000000E+000
1	18.08066386	1.488210E-011	4.521039E-013	0	0.000000E+000
1	18.08071058	4.521039E-013	1.488210E-011	1	0.000000E+000
1	18.08189686	1.488210E-011	4.521039E-013	0	0.000000E+000
1	18.08191242	4.521039E-013	1.488210E-011	1	0.000000E+000
1	18.08301980	1.488210E-011	4.521039E-013	0	0.000000E+000
1	18.08308900	4.521039E-013	1.488210E-011	1	0.000000E+000
1	18.08326850	1.488210E-011	4.521039E-013	0	0.000000E+000
1	18.08331966	4.521039E-013	1.488210E-011	1	0.000000E+000
1	18.08353201	1.488210E-011	4.521039E-013	0	0.000000E+000
1	18.08359060	4.521039E-013	1.488210E-011	1	0.000000E+000
1	18.08415851	1.488210E-011	4.521039E-013	0	0.000000E+000
1	18.08418767	4.521039E-013	1.488210E-011	1	0.000000E+000
1	18.08432962	1.488210E-011	4.521039E-013	0	0.000000E+000
1	18.08435568	4.521039E-013	1.488210E-011	1	0.000000E+000
1	18.08527927	1.488210E-011	4.521039E-013	0	0.000000E+000
1	18.08529674	4.521039E-013	1.488210E-011	1	0.000000E+000
1	18.08671831	1.488210E-011	4.521039E-013	0	0.000000E+000
1	18.08674259	4.521039E-013	1.488210E-011	1	0.000000E+000
1	18.08685975	1.488210E-011	4.521039E-013	0	0.000000E+000
1	18.08689203	4.521039E-013	1.488210E-011	1	0.000000E+000
1	18.08714479	1.488210E-011	4.521039E-013	0	0.000000E+000
1	18.08719556	4.521039E-013	1.488210E-011	1	0.000000E+000
1	18.08850724	1.488210E-011	4.521039E-013	0	0.000000E+000
1	18.08856823	4.521039E-013	1.488210E-011	1	0.000000E+000
1	18.08884957	1.488210E-011	4.521039E-013	0	0.000000E+000
1	18.08888503	4.521039E-013	1.488210E-011	1	0.000000E+000
1	18.08918107	1.488210E-011	4.521039E-013	0	0.000000E+000
1	18.08922172	4.521039E-013	1.488210E-011	1	0.000000E+000
1	18.08942663	1.488210E-011	4.521039E-013	0	0.000000E+000
1	18.08948471	4.521039E-013	1.488210E-011	1	0.000000E+000
1	18.08994565	1.488210E-011	4.521039E-013	0	0.000000E+000
1	18.08997394	4.521039E-013	1.488210E-011	1	0.000000E+000
1	18.09059676	1.488210E-011	4.521039E-013	0	0.000000E+000
1	18.09062578	4.521039E-013	1.488210E-011	1	0.000000E+000
1	18.09228040	1.488210E-011	4.521039E-013	0	0.000000E+000
1	18.09229550	4.521039E-013	1.488210E-011	1	0.000000E+000
1	18.09242235	1.488210E-011	4.521039E-013	0	0.000000E+000
1	18.09246497	4.521039E-013	1.488210E-011	1	0.000000E+000
1	18.09329184	1.488210E-011	4.521039E-013	0	0.000000E+000
1	18.09331011	4.521039E-013	1.488210E-011	1	0.000000E+000
1	18.09471729	1.488210E-011	4.521039E-013	0	0.000000E+000
1	18.09474477	4.521039E-013	1.488210E-011	1	0.000000E+000
1	18.09599638	1.488210E-011	4.521039E-013	0	0.000000E+000
1	18.09601933	4.521039E-013	1.488210E-011	1	0.000000E+000
1	18.09612827	1.488210E-011	4.521039E-013	0	0.000000E+000
1	18.09614099	4.521039E-013	1.488210E-011	1	0.000000E+000
1	18.09657997	1.488210E-011	4.521039E-013	0	0.000000E+000
1	18.09658396	4.521039E-013	1.488210E-011	1	0.000000E+000
1	18.09755419	1.488210E-011	4.521039E-013	0	0.000000E+000
1	18.09760180	4.521039E-013	1.488210E-011	1	0.000000E+000
1	18.09800151	1.488210E-011	4.521039E-013	0	0.000000E+000
1	18.09804452	4.521039E-013	1.488210E-011	1	0.000000E+000
1	18.10081085	1.488210E-011	4.521039E-013	0	0.000000E+000
1	18.10087689	4.521039E-013	1.488210E-011	1	0.000000E+000
1	18.10126466	1.488210E-011	4.521039E-013	0	0.000000E+000
1	18.10129607	4.521039E-013	1.488210E-011	1	0.000000E+000
1	18.10188510	1.488210E-011	4.521039E-013	0	0.000000E+000
1	18.10191163	4.521039E-013	1.488210E-011	1	0.000000E+000
1	18.10202412	1.488210E-011	4.521039E-013	0	0.000000E+000
1	18.10206609	4.521039E-013	1.488210E-011	1	0.000000E+000
1	18.10229604	1.488210E-011	4.521039E-013	0	0.000000E+000
1	18.10233746	4.521039E-013	1.488210E-011	1	0.000000E+000
1	18.10245273	1.488210E-011	4.521039E-013	0	0.000000E+000
1	18.10246169	4.521039E-013	1.488210E-011	1	0.000000E+000
1	18.10271361	1.488210E-011	4.521039E-013	0	0.000000E+000
1	18.10271584	4.521039E-013	1.488210E-011	1	0.000000E+000
1	18.10294732	1.488210E-011	4.521039E-013	0	0.000000E+000
1	18.10296642	4.521039E-013	1.488210E-011	1	0.000000E+000
1	18.10316115	1.488210E-011	4.521039E-013	0	0.000000E+000
1	18.10319536	4.521039E-013	1.488210E-011	1	0.000000E+000
1	18.10340482	1.488210E-011	4.521039E-013	0	0.000000E+000
1	18.10350827	4.521039E-013	1.488210E-011	1	0.000000E+000
1	18.10363482	1.488210E-011	4.521039E-013	0	0.000000E+000
1	18.10363690	4.521039E-013	1.488210E-011	1	0.000000E+000
1	18.10463450	1.488210E-011	4.521039E-013	0	0.000000E+000
1	18.10466203	4.521039E-013	1.488210E-011	1	0.000000E+000
1	18.10657428	1.488210E-011	4.521039E-013	0	0.000000E+000
1	18.12785734	4.521039E-013	1.488210E-011	1	0.000000E+000
1	18.12890030	1.488210E-011	4.521039E-013	0	0.000000E+000
1	18.12891811	4.521039E-013	1.488210E-011	1	0.000000E+000
1	18.12994917	1.488210E-011	4.521039E-013	0	0.000000E+000
1	18.12996689	4.521039E-013	1.488210E-011	1	0.000000E+000
1	18.13063433	1.488210E-011	4.521039E-013	0	0.000000E+000
1	18.13064022	4.521039E-013	1.488210E-011	1	0.000000E+000
1	18.13072595	1.488210E-011	4.521039E-013	0	0.000000E+000
1	18.13135320	4.521039E-013	1.488210E-011	1	0.000000E+000
1	18.13163639	1.488210E-011	4.521039E-013	0	0.000000E+000
1	18.13167113	4.521039E-013	1.488210E-011	1	0.000000E+000
1	18.13200943	1.488210E-011	4.521039E-013	0	0.000000E+000
1	18.13208612	4.521039E-013	1.488210E-011	1	0.000000E+000
1	18.13238807	1.488210E-011	4.521039E-013	0	0.000000E+000
1	18.17390041	4.521039E-013	1.488210E-011	1	0.000000E+000
1	18.17418675	1.488210E-011	4.521039E-013	0	0.000000E+000
1	18.17421649	4.521039E-013	1.488210E-011	1	0.000000E+000
1	18.17443021	1.488210E-011	4.521039E-013	0	0.000000E+000
1	18.17448235	4.521039E-013	1.488210E-011	1	0.000000E+000
1	18.17467321	1.488210E-011	4.521039E-013	0	0.000000E+000
1	18.17473286	4.521039E-013	1.488210E-011	1	0.000000E+000
1	18.17553883	1.488210E-011	4.521039E-013	0	0.000000E+000
1	18.17555972	4.521039E-013	1.488210E-011	1	0.000000E+000
1	18.17629879	1.488210E-011	4.521039E-013	0	0.000000E+000
1	18.17631052	4.521039E-013	1.488210E-011	1	0.000000E+000
1	18.17640371	1.488210E-011	4.521039E-013	0	0.000000E+000
1	18.17643859	4.521039E-013	1.488210E-011	1	0.000000E+000
1	18.17665346	1.488210E-011	4.521039E-013	0	0.000000E+000
1	18.17670853	4.521039E-013	1.488210E-011	1	0.000000E+000
1	18.17755711	1.488210E-011	4.521039E-013	0	0.000000E+000
1	18.17758570	4.521039E-013	1.488210E-011	1	0.000000E+000
1	18.17787562	1.488210E-011	4.521039E-013	0	0.000000E+000
1	18.17790438	4.521039E-013	1.488210E-011	1	0.000000E+000
1	18.17858885	1.488210E-011	4.521039E-013	0	0.000000E+000
1	18.17862455	4.521039E-013	1.488210E-011	1	0.000000E+000
1	18.18092483	1.488210E-011	4.521039E-013	0	0.000000E+000
1	18.18102028	4.521039E-013	1.488210E-011	1	0.000000E+000
1	18.18133445	1.488210E-011	4.521039E-013	0	0.000000E+000
1	18.18139410	4.521039E-013	1.488210E-011	1	0.000000E+000
1	18.18270578	1.488210E-011	4.521039E-013	0	0.000000E+000
1	18.18303850	4.521039E-013	1.488210E-011	1	0.000000E+000
1	18.18314275	1.488210E-011	4.521039E-013	0	0.000000E+000
1	18.18317567	4.521039E-013	1.488210E-011	1	0.000000E+000
1	18.18334839	1.488210E-011	4.521039E-013	0	0.000000E+000
1	18.25118910	4.521039E-013	1.488210E-011	1	0.000000E+000
1	18.25167969	1.488210E-011	4.521039E-013	0	0.000000E+000
1	18.25173714	4.521039E-013	1.488210E-011	1	0.000000E+000
1	18.25208669	1.488210E-011	4.521039E-013	0	0.000000E+000
1	18.25211599	4.521039E-013	1.488210E-011	1	0.000000E+000
1	18.25270163	1.488210E-011	4.521039E-013	0	0.000000E+000
1	18.25276229	4.521039E-013	1.488210E-011	1	0.000000E+000
1	18.25346434	1.488210E-011	4.521039E-013	0	0.000000E+000
1	18.25349430	4.521039E-013	1.488210E-011	1	0.000000E+000
1	18.25385549	1.488210E-011	4.521039E-013	0	0.000000E+000
1	18.25387859	4.521039E-013	1.488210E-011	1	0.000000E+000
1	18.25430152	1.488210E-011	4.521039E-013	0	0.000000E+000
1	18.25431512	4.521039E-013	1.488210E-011	1	0.000000E+000
1	18.25478357	1.488210E-011	4.521039E-013	0	0.000000E+000
1	18.25481143	4.521039E-013	1.488210E-011	1	0.000000E+000
1	18.25508145	1.488210E-011	4.521039E-013	0	0.000000E+000
1	18.25532348	4.521039E-013	1.488210E-011	1	0.000000E+000
1	18.25592524	1.488210E-011	4.521039E-013	0	0.000000E+000
1	18.25596153	4.521039E-013	1.488210E-011	1	0.000000E+000
1	18.25637037	1.488210E-011	4.521039E-013	0	0.000000E+000
1	18.25639383	4.521039E-013	1.488210E-011	1	0.000000E+000
1	18.25654581	1.488210E-011	4.521039E-013	0	0.000000E+000
1	18.25655927	4.521039E-013	1.488210E-011	1	0.000000E+000
1	18.25701430	1.488210E-011	4.521039E-013	0	0.000000E+000
1	18.25703374	4.521039E-013	1.488210E-011	1	0.000000E+000
1	18.25706570	1.488210E-011	4.521039E-013	0	0.000000E+000
1	18.25708646	4.521039E-013	1.488210E-011	1	0.000000E+000
1	18.25801937	1.488210E-011	4.521039E-013	0	0.000000E+000
1	18.25803567	4.521039E-013	1.488210E-011	1	0.000000E+000
1	18.25907191	1.488210E-011	4.521039E-013	0	0.000000E+000
1	18.25909773	4.521039E-013	1.488210E-011	1	0.000000E+000
1	18.25921368	1.488210E-011	4.521039E-013	0	0.000000E+000
1	18.25926574	4.521039E-013	1.488210E-011	1	0.000000E+000
1	18.25991575	1.488210E-011	4.521039E-013	0	0.000000E+000
1	18.25994427	4.521039E-013	1.488210E-011	1	0.000000E+000
1	18.26066314	1.488210E-011	4.521039E-013	0	0.000000E+000
1	18.26067571	4.521039E-013	1.488210E-011	1	0.000000E+000
1	18.26094669	1.488210E-011	4.521039E-013	0	0.000000E+000
1	18.26185896	4.521039E-013	1.488210E-011	1	0.000000E+000
1	18.26346462	1.488210E-011	4.521039E-013	0	0.000000E+000
1	18.26349013	4.521039E-013	1.488210E-011	1	0.000000E+000
1	18.26357855	1.488210E-011	4.521039E-013	0	0.000000E+000
1	18.26360767	4.521039E-013	1.488210E-011	1	0.000000E+000
1	18.26389182	1.488210E-011	4.521039E-013	0	0.000000E+000
1	18.26391229	4.521039E-013	1.488210E-011	1	0.000000E+000
1	18.26423636	1.488210E-011	4.521039E-013	0	0.000000E+000
1	18.26426638	4.521039E-013	1.488210E-011	1	0.000000E+000
1	18.26438778	1.488210E-011	4.521039E-013	0	0.000000E+000
1	18.26448614	4.521039E-013	1.488210E-011	1	0.000000E+000
1	18.26553947	1.488210E-011	4.521039E-013	0	0.000000E+000
1	18.26558129	4.521039E-013	1.488210E-011	1	0.000000E+000
1	18.26585733	1.488210E-011	4.521039E-013	0	0.000000E+000
1	18.26588381	4.521039E-013	1.488210E-011	1	0.000000E+000
1	18.26627807	1.488210E-011	4.521039E-013	0	0.000000E+000
1	18.26631343	4.521039E-013	1.488210E-011	1	0.000000E+000
1	18.26732235	1.488210E-011	4.521039E-013	0	0.000000E+000
1	18.26734886	4.521039E-013	1.488210E-011	1	0.000000E+000
1	18.26755209	1.488210E-011	4.521039E-013	0	0.000000E+000
1	18.26757188	4.521039E-013	1.488210E-011	1	0.000000E+000
1	18.26912222	1.488210E-011	4.521039E-013	0	0.000000E+000
1	18.26924073	4.521039E-013	1.488210E-011	1	0.000000E+000
1	18.26970570	1.488210E-011	4.521039E-013	0	0.000000E+000
1	18.26972764	4.521039E-013	1.488210E-011	1	0.000000E+000
1	18.26989768	1.488210E-011	4.521039E-013	0	0.000000E+000
1	18.26991030	4.521039E-013	1.488210E-011	1	0.000000E+000
1	18.27116102	1.488210E-011	4.521039E-013	0	0.000000E+000
1	18.27121369	4.521039E-013	1.488210E-011	1	0.000000E+000
1	18.27153740	1.488210E-011	4.521039E-013	0	0.000000E+000
1	18.27157078	4.521039E-013	1.488210E-011	1	0.000000E+000
1	18.27275456	1.488210E-011	4.521039E-013	0	0.000000E+000
1	18.27277270	4.521039E-013	1.488210E-011	1	0.000000E+000
1	18.27315593	1.488210E-011	4.521039E-013	0	0.000000E+000
1	18.27318437	4.521039E-013	1.488210E-011	1	0.000000E+000
1	18.27366439	1.488210E-011	4.521039E-013	0	0.000000E+000
1	18.27386272	4.521039E-013	1.488210E-011	1	0.000000E+000
1	18.27394354	1.488210E-011	4.521039E-013	0	0.000000E+000
1	18.27399817	4.521039E-013	1.488210E-011	1	0.000000E+000
1	18.27410054	1.488210E-011	4.521039E-013	0	0.000000E+000
1	18.27415368	4.521039E-013	1.488210E-011	1	0.000000E+000
1	18.27441877	1.488210E-011	4.521039E-013	0	0.000000E+000
1	18.27443375	4.521039E-013	1.488210E-011	1	0.000000E+000
1	18.27492662	1.488210E-011	4.521039E-013	0	0.000000E+000
1	18.27498468	4.521039E-013	1.488210E-011	1	0.000000E+000
1	18.27505886	1.488210E-011	4.521039E-013	0	0.000000E+000
1	18.27511724	4.521039E-013	1.488210E-011	1	0.000000E+000
1	18.27535261	1.488210E-011	4.521039E-013	0	0.000000E+000
1	18.27537633	4.521039E-013	1.488210E-011	1	0.000000E+000
1	18.27574676	1.488210E-011	4.521039E-013	0	0.000000E+000
1	18.27575723	4.521039E-013	1.488210E-011	1	0.000000E+000
1	18.27578699	1.488210E-011	4.521039E-013	0	0.000000E+000
1	18.27580046	4.521039E-013	1.488210E-011	1	0.000000E+000
1	18.27755237	1.488210E-011	4.521039E-013	0	0.000000E+000
1	18.27841487	4.521039E-013	1.488210E-011	1	0.000000E+000
1	18.27881913	1.488210E-011	4.521039E-013	0	0.000000E+000
1	18.27885958	4.521039E-013	1.488210E-011	1	0.000000E+000
1	18.27938167	1.488210E-011	4.521039E-013	0	0.000000E+000
1	18.27939723	4.521039E-013	1.488210E-011	1	0.000000E+000
1	18.27976695	1.488210E-011	4.521039E-013	0	0.000000E+000
1	18.27981503	4.521039E-013	1.488210E-011	1	0.000000E+000
1	18.28050531	1.488210E-011	4.521039E-013	0	0.000000E+000
1	18.28051829	4.521039E-013	1.488210E-011	1	0.000000E+000
1	18.28117699	1.488210E-011	4.521039E-013	0	0.000000E+000
1	18.28120017	4.521039E-013	1.488210E-011	1	0.000000E+000
1	18.28259672	1.488210E-011	4.521039E-013	0	0.000000E+000
1	18.28276175	4.521039E-013	1.488210E-011	1	0.000000E+000
1	18.28286600	1.488210E-011	4.521039E-013	0	0.000000E+000
1	18.28288415	4.521039E-013	1.488210E-011	1	0.000000E+000
1	18.28294260	1.488210E-011	4.521039E-013	0	0.000000E+000
1	18.28297082	4.521039E-013	1.488210E-011	1	0.000000E+000
1	18.28323612	1.488210E-011	4.521039E-013	0	0.000000E+000
1	18.28330280	4.521039E-013	1.488210E-011	1	0.000000E+000
1	18.28353382	1.488210E-011	4.521039E-013	0	0.000000E+000
1	18.28358872	4.521039E-013	1.488210E-011	1	0.000000E+000
1	18.28447588	1.488210E-011	4.521039E-013	0	0.000000E+000
1	18.28449243	4.521039E-013	1.488210E-011	1	0.000000E+000
1	18.28453413	1.488210E-011	4.521039E-013	0	0.000000E+000
1	18.28460174	4.521039E-013	1.488210E-011	1	0.000000E+000
1	18.28486020	1.488210E-011	4.521039E-013	0	0.000000E+000
1	18.28490127	4.521039E-013	1.488210E-011	1	0.000000E+000
1	18.28522320	1.488210E-011	4.521039E-013	0	0.000000E+000
1	18.28529861	4.521039E-013	1.488210E-011	1	0.000000E+000
1	18.28541748	1.488210E-011	4.521039E-013	0	0.000000E+000
1	18.28546033	4.521039E-013	1.488210E-011	1	0.000000E+000
1	18.28549572	1.488210E-011	4.521039E-013	0	0.000000E+000
1	18.28551207	4.521039E-013	1.488210E-011	1	0.000000E+000
1	18.28568200	1.488210E-011	4.521039E-013	0	0.000000E+000
1	18.28571408	4.521039E-013	1.488210E-011	1	0.000000E+000
1	18.28595472	1.488210E-011	4.521039E-013	0	0.000000E+000
1	18.28598721	4.521039E-013	1.488210E-011	1	0.000000E+000
1	18.28708858	1.488210E-011	4.521039E-013	0	0.000000E+000
1	18.28712117	4.521039E-013	1.488210E-011	1	0.000000E+000
1	18.28735601	1.488210E-011	4.521039E-013	0	0.000000E+000
1	18.28739204	4.521039E-013	1.488210E-011	1	0.000000E+000
1	18.28755970	1.488210E-011	4.521039E-013	0	0.000000E+000
1	18.28765341	4.521039E-013	1.488210E-011	1	0.000000E+000
1	18.28813800	1.488210E-011	4.521039E-013	0	0.000000E+000
1	18.28821402	4.521039E-013	1.488210E-011	1	0.000000E+000
1	18.28848654	1.488210E-011	4.521039E-013	0	0.000000E+000
1	18.28855900	4.521039E-013	1.488210E-011	1	0.000000E+000
1	18.29003305	1.488210E-011	4.521039E-013	0	0.000000E+000
1	18.29009475	4.521039E-013	1.488210E-011	1	0.000000E+000
1	18.29026237	1.488210E-011	4.521039E-013	0	0.000000E+000
1	18.29027656	4.521039E-013	1.488210E-011	1	0.000000E+000
1	18.29055765	1.488210E-011	4.521039E-013	0	0.000000E+000
1	18.29058900	4.521039E-013	1.488210E-011	1	0.000000E+000
1	18.29094044	1.488210E-011	4.521039E-013	0	0.000000E+000
1	18.29117708	4.521039E-013	1.488210E-011	1	0.000000E+000
1	18.29121639	1.488210E-011	4.521039E-013	0	0.000000E+000
1	18.29127123	4.521039E-013	1.488210E-011	1	0.000000E+000
1	18.29129675	1.488210E-011	4.521039E-013	0	0.000000E+000
1	18.29139278	4.521039E-013	1.488210E-011	1	0.000000E+000
1	18.29210620	1.488210E-011	4.521039E-013	0	0.000000E+000
1	18.29214373	4.521039E-013	1.488210E-011	1	0.000000E+000
1	18.29275837	1.488210E-011	4.521039E-013	0	0.000000E+000
1	18.29277817	4.521039E-013	1.488210E-011	1	0.000000E+000
1	18.29301639	1.488210E-011	4.521039E-013	0	0.000000E+000
1	18.29304868	4.521039E-013	1.488210E-011	1	0.000000E+000
1	18.29324719	1.488210E-011	4.521039E-013	0	0.000000E+000
1	18.29325504	4.521039E-013	1.488210E-011	1	0.000000E+000
1	18.29525323	1.488210E-011	4.521039E-013	0	0.000000E+000
1	18.29526503	4.521039E-013	1.488210E-011	1	0.000000E+000
1	18.29560395	1.488210E-011	4.521039E-013	0	0.000000E+000
1	18.29564140	4.521039E-013	1.488210E-011	1	0.000000E+000
1	18.29736047	1.488210E-011	4.521039E-013	0	0.000000E+000
1	18.29738044	4.521039E-013	1.488210E-011	1	0.000000E+000
1	18.29743011	1.488210E-011	4.521039E-013	0	0.000000E+000
1	18.29745322	4.521039E-013	1.488210E-011	1	0.000000E+000
1	18.29757704	1.488210E-011	4.521039E-013	0	0.000000E+000
1	18.29760932	4.521039E-013	1.488210E-011	1	0.000000E+000
1	18.29793783	1.488210E-011	4.521039E-013	0	0.000000E+000
1	18.29794258	4.521039E-013	1.488210E-011	1	0.000000E+000
1	18.29805351	1.488210E-011	4.521039E-013	0	0.000000E+000
1	18.29809685	4.521039E-013	1.488210E-011	1	0.000000E+000
1	18.29828586	1.488210E-011	4.521039E-013	0	0.000000E+000
1	18.29832625	4.521039E-013	1.488210E-011	1	0.000000E+000
1	18.29851974	1.488210E-011	4.521039E-013	0	0.000000E+000
1	18.29920707	4.521039E-013	1.488210E-011	1	0.000000E+000
1	18.30024568	1.488210E-011	4.521039E-013	0	0.000000E+000
1	18.30024755	4.521039E-013	1.488210E-011	1	0.000000E+000
1	18.30170717	1.488210E-011	4.521039E-013	0	0.000000E+000
1	18.30172000	4.521039E-013	1.488210E-011	1	0.000000E+000
1	18.30183815	1.488210E-011	4.521039E-013	0	0.000000E+000
1	18.30185904	4.521039E-013	1.488210E-011	1	0.000000E+000
1	18.30347852	1.488210E-011	4.521039E-013	0	0.000000E+000
1	18.30352071	4.521039E-013	1.488210E-011	1	0.000000E+000
1	18.30356404	1.488210E-011	4.521039E-013	0	0.000000E+000
1	18.30360110	4.521039E-013	1.488210E-011	1	0.000000E+000
1	18.30367110	1.488210E-011	4.521039E-013	0	0.000000E+000
1	18.30367508	4.521039E-013	1.488210E-011	1	0.000000E+000
1	18.30391609	1.488210E-011	4.521039E-013	0	0.000000E+000
1	18.30394285	4.521039E-013	1.488210E-011	1	0.000000E+000
1	18.30417989	1.488210E-011	4.521039E-013	0	0.000000E+000
1	18.30421094	4.521039E-013	1.488210E-011	1	0.000000E+000
1	18.30426078	1.488210E-011	4.521039E-013	0	0.000000E+000
1	18.30429870	4.521039E-013	1.488210E-011	1	0.000000E+000
1	18.30504192	1.488210E-011	4.521039E-013	0	0.000000E+000
1	18.30504337	4.521039E-013	1.488210E-011	1	0.000000E+000
1	18.30567949	1.488210E-011	4.521039E-013	0	0.000000E+000
1	18.30570757	4.521039E-013	1.488210E-011	1	0.000000E+000
1	18.30588680	1.488210E-011	4.521039E-013	0	0.000000E+000
1	18.30592866	4.521039E-013	1.488210E-011	1	0.000000E+000
1	18.30830928	1.488210E-011	4.521039E-013	0	0.000000E+000
1	18.30834990	4.521039E-013	1.488210E-011	1	0.000000E+000
1	18.30923053	1.488210E-011	4.521039E-013	0	0.000000E+000
1	18.35308845	4.521039E-013	1.488210E-011	1	0.000000E+000
1	18.35348916	1.488210E-011	4.521039E-013	0	0.000000E+000
1	18.35351748	4.521039E-013	1.488210E-011	1	0.000000E+000
1	18.35403267	1.488210E-011	4.521039E-013	0	0.000000E+000
1	18.35408200	4.521039E-013	1.488210E-011	1	0.000000E+000
1	18.35462981	1.488210E-011	4.521039E-013	0	0.000000E+000
1	18.35465414	4.521039E-013	1.488210E-011	1	0.000000E+000
1	18.35576608	1.488210E-011	4.521039E-013	0	0.000000E+000
1	18.35579788	4.521039E-013	1.488210E-011	1	0.000000E+000
1	18.35586991	1.488210E-011	4.521039E-013	0	0.000000E+000
1	18.35589563	4.521039E-013	1.488210E-011	1	0.000000E+000
1	18.35668290	1.488210E-011	4.521039E-013	0	0.000000E+000
1	18.35670117	4.521039E-013	1.488210E-011	1	0.000000E+000
1	18.35674800	1.488210E-011	4.521039E-013	0	0.000000E+000
1	18.35677035	4.521039E-013	1.488210E-011	1	0.000000E+000
1	18.35766920	1.488210E-011	4.521039E-013	0	0.000000E+000
1	18.35830419	4.521039E-013	1.488210E-011	1	0.000000E+000
1	18.35873024	1.488210E-011	4.521039E-013	0	0.000000E+000
1	18.35875496	4.521039E-013	1.488210E-011	1	0.000000E+000
1	18.35878398	1.488210E-011	4.521039E-013	0	0.000000E+000
1	18.35879223	4.521039E-013	1.488210E-011	1	0.000000E+000
1	18.35926371	1.488210E-011	4.521039E-013	0	0.000000E+000
1	18.35929380	4.521039E-013	1.488210E-011	1	0.000000E+000
1	18.35985124	1.488210E-011	4.521039E-013	0	0.000000E+000
1	18.35987055	4.521039E-013	1.488210E-011	1	0.000000E+000
1	18.36317293	1.488210E-011	4.521039E-013	0	0.000000E+000
1	18.36334625	4.521039E-013	1.488210E-011	1	0.000000E+000
1	18.36346861	1.488210E-011	4.521039E-013	0	0.000000E+000
1	18.36349864	4.521039E-013	1.488210E-011	1	0.000000E+000
1	18.36410498	1.488210E-011	4.521039E-013	0	0.000000E+000
1	18.36412032	4.521039E-013	1.488210E-011	1	0.000000E+000
1	18.36415769	1.488210E-011	4.521039E-013	0	0.000000E+000
1	18.36721533	4.521039E-013	1.488210E-011	1	0.000000E+000
1	18.36722766	1.488210E-011	4.521039E-013	0	0.000000E+000
1	18.36725120	4.521039E-013	1.488210E-011	1	0.000000E+000
1	18.36852330	1.488210E-011	4.521039E-013	0	0.000000E+000
1	18.36853151	4.521039E-013	1.488210E-011	1	0.000000E+000
1	18.36915024	1.488210E-011	4.521039E-013	0	0.000000E+000
1	18.36917691	4.521039E-013	1.488210E-011	1	0.000000E+000
1	18.37018223	1.488210E-011	4.521039E-013	0	0.000000E+000
1	18.37021268	4.521039E-013	1.488210E-011	1	0.000000E+000
1	18.37033163	1.488210E-011	4.521039E-013	0	0.000000E+000
1	18.37036206	4.521039E-013	1.488210E-011	1	0.000000E+000
1	18.37052626	1.488210E-011	4.521039E-013	0	0.000000E+000
1	18.37054996	4.521039E-013	1.488210E-011	1	0.000000E+000
1	18.37057417	1.488210E-011	4.521039E-013	0	0.000000E+000
1	18.37063667	4.521039E-013	1.488210E-011	1	0.000000E+000
1	18.37082722	1.488210E-011	4.521039E-013	0	0.000000E+000
1	18.37088873	4.521039E-013	1.488210E-011	1	0.000000E+000
1	18.37097524	1.488210E-011	4.521039E-013	0	0.000000E+000
1	18.37099130	4.521039E-013	1.488210E-011	1	0.000000E+000
1	18.37141247	1.488210E-011	4.521039E-013	0	0.000000E+000
1	18.37143486	4.521039E-013	1.488210E-011	1	0.000000E+000
1	18.37173462	1.488210E-011	4.521039E-013	0	0.000000E+000
1	18.37179883	4.521039E-013	1.488210E-011	1	0.000000E+000
1	18.37233998	1.488210E-011	4.521039E-013	0	0.000000E+000
1	18.37236917	4.521039E-013	1.488210E-011	1	0.000000E+000
1	18.37252685	1.488210E-011	4.521039E-013	0	0.000000E+000
1	18.37256132	4.521039E-013	1.488210E-011	1	0.000000E+000
1	18.37279976	1.488210E-011	4.521039E-013	0	0.000000E+000
1	18.37281907	4.521039E-013	1.488210E-011	1	0.000000E+000
1	18.37361406	1.488210E-011	4.521039E-013	0	0.000000E+000
1	18.37564031	4.521039E-013	1.488210E-011	1	0.000000E+000
1	18.37657006	1.488210E-011	4.521039E-013	0	0.000000E+000
1	18.37658959	4.521039E-013	1.488210E-011	1	0.000000E+000
1	18.37802732	1.488210E-011	4.521039E-013	0	0.000000E+000
1	18.38028092	4.521039E-013	1.488210E-011	1	0.000000E+000
1	18.38128809	1.488210E-011	4.521039E-013	0	0.000000E+000
1	18.38132344	4.521039E-013	1.488210E-011	1	0.000000E+000
1	18.38234157	1.488210E-011	4.521039E-013	0	0.000000E+000
1	18.38235030	4.521039E-013	1.488210E-011	1	0.000000E+000
1	18.38260184	1.488210E-011	4.521039E-013	0	0.000000E+000
1	18.38264692	4.521039E-013	1.488210E-011	1	0.000000E+000
1	18.38286283	1.488210E-011	4.521039E-013	0	0.000000E+000
1	18.38289014	4.521039E-013	1.488210E-011	1	0.000000E+000
1	18.38340388	1.488210E-011	4.521039E-013	0	0.000000E+000
1	18.38342463	4.521039E-013	1.488210E-011	1	0.000000E+000
1	18.38382073	1.488210E-011	4.521039E-013	0	0.000000E+000
1	18.38387030	4.521039E-013	1.488210E-011	1	0.000000E+000
1	18.38430281	1.488210E-011	4.521039E-013	0	0.000000E+000
1	18.38430937	4.521039E-013	1.488210E-011	1	0.000000E+000
1	18.38473963	1.488210E-011	4.521039E-013	0	0.000000E+000
1	18.38476469	4.521039E-013	1.488210E-011	1	0.000000E+000
1	18.38498703	1.488210E-011	4.521039E-013	0	0.000000E+000
1	18.38500466	4.521039E-013	1.488210E-011	1	0.000000E+000
1	18.38504507	1.488210E-011	4.521039E-013	0	0.000000E+000
1	18.38505351	4.521039E-013	1.488210E-011	1	0.000000E+000
1	18.38508511	1.488210E-011	4.521039E-013	0	0.000000E+000
1	18.38509396	4.521039E-013	1.488210E-011	1	0.000000E+000
1	18.38590932	1.488210E-011	4.521039E-013	0	0.000000E+000
1	18.38598884	4.521039E-013	1.488210E-011	1	0.000000E+000
1	18.38662501	1.488210E-011	4.521039E-013	0	0.000000E+000
1	18.38665181	4.521039E-013	1.488210E-011	1	0.000000E+000
1	18.38702053	1.488210E-011	4.521039E-013	0	0.000000E+000
1	18.38706165	4.521039E-013	1.488210E-011	1	0.000000E+000
1	18.38727504	1.488210E-011	4.521039E-013	0	0.000000E+000
1	18.38731180	4.521039E-013	1.488210E-011	1	0.000000E+000
1	18.38835731	1.488210E-011	4.521039E-013	0	0.000000E+000
1	18.38839780	4.521039E-013	1.488210E-011	1	0.000000E+000
1	18.39009578	1.488210E-011	4.521039E-013	0	0.000000E+000
1	18.39315709	4.521039E-013	1.488210E-011	1	0.000000E+000
1	18.39319146	1.488210E-011	4.521039E-013	0	0.000000E+000
1	18.39319827	4.521039E-013	1.488210E-011	1	0.000000E+000
1	18.39362954	1.488210E-011	4.521039E-013	0	0.000000E+000
1	18.39364796	4.521039E-013	1.488210E-011	1	0.000000E+000
1	18.39386826	1.488210E-011	4.521039E-013	0	0.000000E+000
1	18.39390725	4.521039E-013	1.488210E-011	1	0.000000E+000
1	18.39395888	1.488210E-011	4.521039E-013	0	0.000000E+000
1	18.39402068	4.521039E-013	1.488210E-011	1	0.000000E+000
1	18.39420253	1.488210E-011	4.521039E-013	0	0.000000E+000
1	18.39431548	4.521039E-013	1.488210E-011	1	0.000000E+000
1	18.39481438	1.488210E-011	4.521039E-013	0	0.000000E+000
1	18.39485661	4.521039E-013	1.488210E-011	1	0.000000E+000
1	18.39568882	1.488210E-011	4.521039E-013	0	0.000000E+000
1	18.39570515	4.521039E-013	1.488210E-011	1	0.000000E+000
1	18.39575211	1.488210E-011	4.521039E-013	0	0.000000E+000
1	18.39578976	4.521039E-013	1.488210E-011	1	0.000000E+000
1	18.39613842	1.488210E-011	4.521039E-013	0	0.000000E+000
1	18.39660054	4.521039E-013	1.488210E-011	1	0.000000E+000
1	18.39667139	1.488210E-011	4.521039E-013	0	0.000000E+000
1	18.39672338	4.521039E-013	1.488210E-011	1	0.000000E+000
1	18.39835198	1.488210E-011	4.521039E-013	0	0.000000E+000
1	18.39847400	4.521039E-013	1.488210E-011	1	0.000000E+000
1	18.39870777	1.488210E-011	4.521039E-013	0	0.000000E+000
1	18.39871995	4.521039E-013	1.488210E-011	1	0.000000E+000
1	18.39875496	1.488210E-011	4.521039E-013	0	0.000000E+000
1	18.39880175	4.521039E-013	1.488210E-011	1	0.000000E+000
1	18.39922020	1.488210E-011	4.521039E-013	0	0.000000E+000
1	18.39924427	4.521039E-013	1.488210E-011	1	0.000000E+000
1	18.39978703	1.488210E-011	4.521039E-013	0	0.000000E+000
1	18.39983389	4.521039E-013	1.488210E-011	1	0.000000E+000
1	18.40012481	1.488210E-011	4.521039E-013	0	0.000000E+000
1	18.40017080	4.521039E-013	1.488210E-011	1	0.000000E+000
1	18.40105341	1.488210E-011	4.521039E-013	0	0.000000E+000
1	18.40141938	4.521039E-013	1.488210E-011	1	0.000000E+000
1	18.40155989	1.488210E-011	4.521039E-013	0	0.000000E+000
1	18.40157828	4.521039E-013	1.488210E-011	1	0.000000E+000
1	18.40171262	1.488210E-011	4.521039E-013	0	0.000000E+000
1	18.40172151	4.521039E-013	1.488210E-011	1	0.000000E+000
1	18.40190619	1.488210E-011	4.521039E-013	0	0.000000E+000
1	18.40195012	4.521039E-013	1.488210E-011	1	0.000000E+000
1	18.40217193	1.488210E-011	4.521039E-013	0	0.000000E+000
1	18.40221895	4.521039E-013	1.488210E-011	1	0.000000E+000
1	18.40300335	1.488210E-011	4.521039E-013	0	0.000000E+000
1	18.40303704	4.521039E-013	1.488210E-011	1	0.000000E+000
1	18.40350649	1.488210E-011	4.521039E-013	0	0.000000E+000
1	18.40353983	4.521039E-013	1.488210E-011	1	0.000000E+000
1	18.40389622	1.488210E-011	4.521039E-013	0	0.000000E+000
1	18.40392143	4.521039E-013	1.488210E-011	1	0.000000E+000
1	18.40414069	1.488210E-011	4.521039E-013	0	0.000000E+000
1	18.40414783	4.521039E-013	1.488210E-011	1	0.000000E+000
1	18.40478640	1.488210E-011	4.521039E-013	0	0.000000E+000
1	18.40479506	4.521039E-013	1.488210E-011	1	0.000000E+000
1	18.40487575	1.488210E-011	4.521039E-013	0	0.000000E+000
1	18.40490882	4.521039E-013	1.488210E-011	1	0.000000E+000
1	18.40506262	1.488210E-011	4.521039E-013	0	0.000000E+000
1	18.40508818	4.521039E-013	1.488210E-011	1	0.000000E+000
1	18.40511914	1.488210E-011	4.521039E-013	0	0.000000E+000
1	18.40514654	4.521039E-013	1.488210E-011	1	0.000000E+000
1	18.40527040	1.488210E-011	4.521039E-013	0	0.000000E+000
1	18.40527616	4.521039E-013	1.488210E-011	1	0.000000E+000
1	18.40608379	1.488210E-011	4.521039E-013	0	0.000000E+000
1	18.40611430	4.521039E-013	1.488210E-011	1	0.000000E+000
1	18.40659193	1.488210E-011	4.521039E-013	0	0.000000E+000
1	18.40660803	4.521039E-013	1.488210E-011	1	0.000000E+000
1	18.40712628	1.488210E-011	4.521039E-013	0	0.000000E+000
1	18.40716099	4.521039E-013	1.488210E-011	1	0.000000E+000
1	18.40739195	1.488210E-011	4.521039E-013	0	0.000000E+000
1	18.40742126	4.521039E-013	1.488210E-011	1	0.000000E+000
1	18.40768094	1.488210E-011	4.521039E-013	0	0.000000E+000
1	18.40769984	4.521039E-013	1.488210E-011	1	0.000000E+000
1	18.40789512	1.488210E-011	4.521039E-013	0	0.000000E+000
1	18.40794981	4.521039E-013	1.488210E-011	1	0.000000E+000
1	18.40809266	1.488210E-011	4.521039E-013	0	0.000000E+000
1	18.40809758	4.521039E-013	1.488210E-011	1	0.000000E+000
1	18.40820172	1.488210E-011	4.521039E-013	0	0.000000E+000
1	18.40824316	4.521039E-013	1.488210E-011	1	0.000000E+000
1	18.40851774	1.488210E-011	4.521039E-013	0	0.000000E+000
1	18.40854424	4.521039E-013	1.488210E-011	1	0.000000E+000
1	18.40906927	1.488210E-011	4.521039E-013	0	0.000000E+000
1	18.41007945	4.521039E-013	1.488210E-011	1	0.000000E+000
1	18.41025951	1.488210E-011	4.521039E-013	0	0.000000E+000
1	18.41029576	4.521039E-013	1.488210E-011	1	0.000000E+000
1	18.41055665	1.488210E-011	4.521039E-013	0	0.000000E+000
1	18.41297862	4.521039E-013	1.488210E-011	1	0.000000E+000
1	18.41400883	1.488210E-011	4.521039E-013	0	0.000000E+000
1	18.41409041	4.521039E-013	1.488210E-011	1	0.000000E+000
1	18.41468623	1.488210E-011	4.521039E-013	0	0.000000E+000
1	18.41472037	4.521039E-013	1.488210E-011	1	0.000000E+000
1	18.41522580	1.488210E-011	4.521039E-013	0	0.000000E+000
1	18.41525688	4.521039E-013	1.488210E-011	1	0.000000E+000
1	18.41554875	1.488210E-011	4.521039E-013	0	0.000000E+000
1	18.41558047	4.521039E-013	1.488210E-011	1	0.000000E+000
1	18.41558663	1.488210E-011	4.521039E-013	0	0.000000E+000
1	18.41560009	4.521039E-013	1.488210E-011	1	0.000000E+000
1	18.41592706	1.488210E-011	4.521039E-013	0	0.000000E+000
1	18.41654504	4.521039E-013	1.488210E-011	1	0.000000E+000
1	18.41672147	1.488210E-011	4.521039E-013	0	0.000000E+000
1	18.41675407	4.521039E-013	1.488210E-011	1	0.000000E+000
1	18.41694431	1.488210E-011	4.521039E-013	0	0.000000E+000
1	18.41709183	4.521039E-013	1.488210E-011	1	0.000000E+000
1	18.41723018	1.488210E-011	4.521039E-013	0	0.000000E+000
1	18.41773521	4.521039E-013	1.488210E-011	1	0.000000E+000
1	18.41816320	1.488210E-011	4.521039E-013	0	0.000000E+000
1	18.41819956	4.521039E-013	1.488210E-011	1	0.000000E+000
1	18.41828950	1.488210E-011	4.521039E-013	0	0.000000E+000
1	18.41830963	4.521039E-013	1.488210E-011	1	0.000000E+000
1	18.41913983	1.488210E-011	4.521039E-013	0	0.000000E+000
1	18.41915937	4.521039E-013	1.488210E-011	1	0.000000E+000
1	18.41938728	1.488210E-011	4.521039E-013	0	0.000000E+000
1	18.41940294	4.521039E-013	1.488210E-011	1	0.000000E+000
1	18.41949809	1.488210E-011	4.521039E-013	0	0.000000E+000
1	18.41952911	4.521039E-013	1.488210E-011	1	0.000000E+000
1	18.42003608	1.488210E-011	4.521039E-013	0	0.000000E+000
1	18.42005998	4.521039E-013	1.488210E-011	1	0.000000E+000
1	18.42044786	1.488210E-011	4.521039E-013	0	0.000000E+000
1	18.42047638	4.521039E-013	1.488210E-011	1	0.000000E+000
1	18.42078445	1.488210E-011	4.521039E-013	0	0.000000E+000
1	18.42081646	4.521039E-013	1.488210E-011	1	0.000000E+000
1	18.42108710	1.488210E-011	4.521039E-013	0	0.000000E+000
1	18.42115067	4.521039E-013	1.488210E-011	1	0.000000E+000
1	18.42119121	1.488210E-011	4.521039E-013	0	0.000000E+000
1	18.42122871	4.521039E-013	1.488210E-011	1	0.000000E+000
1	18.42316447	1.488210E-011	4.521039E-013	0	0.000000E+000
1	18.42356464	4.521039E-013	1.488210E-011	1	0.000000E+000
1	18.42373782	1.488210E-011	4.521039E-013	0	0.000000E+000
1	18.42376850	4.521039E-013	1.488210E-011	1	0.000000E+000
1	18.42395545	1.488210E-011	4.521039E-013	0	0.000000E+000
1	18.42396998	4.521039E-013	1.488210E-011	1	0.000000E+000
1	18.42620561	1.488210E-011	4.521039E-013	0	0.000000E+000
1	18.42624614	4.521039E-013	1.488210E-011	1	0.000000E+000
1	18.42636133	1.488210E-011	4.521039E-013	0	0.000000E+000
1	18.42638718	4.521039E-013	1.488210E-011	1	0.000000E+000
1	18.42704512	1.488210E-011	4.521039E-013	0	0.000000E+000
1	18.42719302	4.521039E-013	1.488210E-011	1	0.000000E+000
1	18.42783772	1.488210E-011	4.521039E-013	0	0.000000E+000
1	18.42786798	4.521039E-013	1.488210E-011	1	0.000000E+000
1	18.42842559	1.488210E-011	4.521039E-013	0	0.000000E+000
1	18.42843735	4.521039E-013	1.488210E-011	1	0.000000E+000
1	18.42860324	1.488210E-011	4.521039E-013	0	0.000000E+000
1	18.42864939	4.521039E-013	1.488210E-011	1	0.000000E+000
1	18.42907839	1.488210E-011	4.521039E-013	0	0.000000E+000
1	18.42913870	4.521039E-013	1.488210E-011	1	0.000000E+000
1	18.42973850	1.488210E-011	4.521039E-013	0	0.000000E+000
1	18.42975879	4.521039E-013	1.488210E-011	1	0.000000E+000
1	18.42984731	1.488210E-011	4.521039E-013	0	0.000000E+000
1	18.42994996	4.521039E-013	1.488210E-011	1	0.000000E+000
1	18.43025168	1.488210E-011	4.521039E-013	0	0.000000E+000
1	18.43030566	4.521039E-013	1.488210E-011	1	0.000000E+000
1	18.43033340	1.488210E-011	4.521039E-013	0	0.000000E+000
1	18.43038277	4.521039E-013	1.488210E-011	1	0.000000E+000
1	18.43106213	1.488210E-011	4.521039E-013	0	0.000000E+000
1	18.43109859	4.521039E-013	1.488210E-011	1	0.000000E+000
1	18.43186557	1.488210E-011	4.521039E-013	0	0.000000E+000
1	18.43202262	4.521039E-013	1.488210E-011	1	0.000000E+000
1	18.43215598	1.488210E-011	4.521039E-013	0	0.000000E+000
1	18.43218466	4.521039E-013	1.488210E-011	1	0.000000E+000
1	18.43267824	1.488210E-011	4.521039E-013	0	0.000000E+000
1	18.43270257	4.521039E-013	1.488210E-011	1	0.000000E+000
1	18.43343747	1.488210E-011	4.521039E-013	0	0.000000E+000
1	18.43347953	4.521039E-013	1.488210E-011	1	0.000000E+000
1	18.43448347	1.488210E-011	4.521039E-013	0	0.000000E+000
1	18.43450555	4.521039E-013	1.488210E-011	1	0.000000E+000
1	18.43458536	1.488210E-011	4.521039E-013	0	0.000000E+000
1	18.43523942	4.521039E-013	1.488210E-011	1	0.000000E+000
1	18.43561337	1.488210E-011	4.521039E-013	0	0.000000E+000
1	18.43563902	4.521039E-013	1.488210E-011	1	0.000000E+000
1	18.43572453	1.488210E-011	4.521039E-013	0	0.000000E+000
1	18.43577400	4.521039E-013	1.488210E-011	1	0.000000E+000
1	18.43619322	1.488210E-011	4.521039E-013	0	0.000000E+000
1	18.43680290	4.521039E-013	1.488210E-011	1	0.000000E+000
1	18.43692066	1.488210E-011	4.521039E-013	0	0.000000E+000
1	18.43696644	4.521039E-013	1.488210E-011	1	0.000000E+000
1	18.43806964	1.488210E-011	4.521039E-013	0	0.000000E+000
1	18.43810855	4.521039E-013	1.488210E-011	1	0.000000E+000
1	18.43844233	1.488210E-011	4.521039E-013	0	0.000000E+000
1	18.43849026	4.521039E-013	1.488210E-011	1	0.000000E+000
1	18.43939796	1.488210E-011	4.521039E-013	0	0.000000E+000
1	18.43944312	4.521039E-013	1.488210E-011	1	0.000000E+000
1	18.44060225	1.488210E-011	4.521039E-013	0	0.000000E+000
1	18.44062224	4.521039E-013	1.488210E-011	1	0.000000E+000
1	18.44115699	1.488210E-011	4.521039E-013	0	0.000000E+000
1	18.44116691	4.521039E-013	1.488210E-011	1	0.000000E+000
1	18.44148003	1.488210E-011	4.521039E-013	0	0.000000E+000
1	18.44190276	4.521039E-013	1.488210E-011	1	0.000000E+000
1	18.44234241	1.488210E-011	4.521039E-013	0	0.000000E+000
1	18.44234353	4.521039E-013	1.488210E-011	1	0.000000E+000
1	18.44282850	1.488210E-011	4.521039E-013	0	0.000000E+000
1	18.44283244	4.521039E-013	1.488210E-011	1	0.000000E+000
1	18.44322902	1.488210E-011	4.521039E-013	0	0.000000E+000
1	18.44324420	4.521039E-013	1.488210E-011	1	0.000000E+000
1	18.44344735	1.488210E-011	4.521039E-013	0	0.000000E+000
1	18.44347114	4.521039E-013	1.488210E-011	1	0.000000E+000
1	18.44366657	1.488210E-011	4.521039E-013	0	0.000000E+000
1	18.44370455	4.521039E-013	1.488210E-011	1	0.000000E+000
1	18.44391820	1.488210E-011	4.521039E-013	0	0.000000E+000
1	18.44393904	4.521039E-013	1.488210E-011	1	0.000000E+000
1	18.44428748	1.488210E-011	4.521039E-013	0	0.000000E+000
1	18.44431279	4.521039E-013	1.488210E-011	1	0.000000E+000
1	18.44437308	1.488210E-011	4.521039E-013	0	0.000000E+000
1	18.44439217	4.521039E-013	1.488210E-011	1	0.000000E+000
1	18.44502411	1.488210E-011	4.521039E-013	0	0.000000E+000
1	18.44505258	4.521039E-013	1.488210E-011	1	0.000000E+000
1	18.44517083	1.488210E-011	4.521039E-013	0	0.000000E+000
1	18.44519492	4.521039E-013	1.488210E-011	1	0.000000E+000
1	18.44564605	1.488210E-011	4.521039E-013	0	0.000000E+000
1	18.44568967	4.521039E-013	1.488210E-011	1	0.000000E+000
1	18.44579207	1.488210E-011	4.521039E-013	0	0.000000E+000
1	18.44583580	4.521039E-013	1.488210E-011	1	0.000000E+000
1	18.44603481	1.488210E-011	4.521039E-013	0	0.000000E+000
1	18.44605280	4.521039E-013	1.488210E-011	1	0.000000E+000
1	18.44787125	1.488210E-011	4.521039E-013	0	0.000000E+000
1	18.44787939	4.521039E-013	1.488210E-011	1	0.000000E+000
1	18.44831606	1.488210E-011	4.521039E-013	0	0.000000E+000
1	18.44835597	4.521039E-013	1.488210E-011	1	0.000000E+000
1	18.44867691	1.488210E-011	4.521039E-013	0	0.000000E+000
1	18.44872034	4.521039E-013	1.488210E-011	1	0.000000E+000
1	18.44888657	1.488210E-011	4.521039E-013	0	0.000000E+000
1	18.44891290	4.521039E-013	1.488210E-011	1	0.000000E+000
1	18.44918076	1.488210E-011	4.521039E-013	0	0.000000E+000
1	18.44920442	4.521039E-013	1.488210E-011	1	0.000000E+000
1	18.44994853	1.488210E-011	4.521039E-013	0	0.000000E+000
1	18.44996342	4.521039E-013	1.488210E-011	1	0.000000E+000
1	18.45033485	1.488210E-011	4.521039E-013	0	0.000000E+000
1	18.45036202	4.521039E-013	1.488210E-011	1	0.000000E+000
1	18.45058287	1.488210E-011	4.521039E-013	0	0.000000E+000
1	18.45059595	4.521039E-013	1.488210E-011	1	0.000000E+000
1	18.45091581	1.488210E-011	4.521039E-013	0	0.000000E+000
1	18.45096718	4.521039E-013	1.488210E-011	1	0.000000E+000
1	18.45103879	1.488210E-011	4.521039E-013	0	0.000000E+000
1	18.45106274	4.521039E-013	1.488210E-011	1	0.000000E+000
1	18.45162725	1.488210E-011	4.521039E-013	0	0.000000E+000
1	18.45167689	4.521039E-013	1.488210E-011	1	0.000000E+000
1	18.45185144	1.488210E-011	4.521039E-013	0	0.000000E+000
1	18.45187023	4.521039E-013	1.488210E-011	1	0.000000E+000
1	18.45214366	1.488210E-011	4.521039E-013	0	0.000000E+000
1	18.45220620	4.521039E-013	1.488210E-011	1	0.000000E+000
1	18.45260705	1.488210E-011	4.521039E-013	0	0.000000E+000
1	18.45264847	4.521039E-013	1.488210E-011	1	0.000000E+000
1	18.45277225	1.488210E-011	4.521039E-013	0	0.000000E+000
1	18.45278420	4.521039E-013	1.488210E-011	1	0.000000E+000
1	18.45351576	1.488210E-011	4.521039E-013	0	0.000000E+000
1	18.45356697	4.521039E-013	1.488210E-011	1	0.000000E+000
1	18.45421195	1.488210E-011	4.521039E-013	0	0.000000E+000
1	18.79336175	2.013597E-013	1.463136E-011	1	0.000000E+000
1	18.79427662	1.463136E-011	2.013597E-013	0	0.000000E+000
1	18.79434671	2.013597E-013	1.463136E-011	1	0.000000E+000
1	18.79567888	1.463136E-011	2.013597E-013	0	0.000000E+000
1	18.79571491	2.013597E-013	1.463136E-011	1	0.000000E+000
1	18.79586912	1.463136E-011	2.013597E-013	0	0.000000E+000
1	18.79588153	2.013597E-013	1.463136E-011	1	0.000000E+000
1	18.79694254	1.463136E-011	2.013597E-013	0	0.000000E+000
1	18.79697423	2.013597E-013	1.463136E-011	1	0.000000E+000
1	18.79701714	1.463136E-011	2.013597E-013	0	0.000000E+000
1	18.79705334	2.013597E-013	1.463136E-011	1	0.000000E+000
1	18.79712035	1.463136E-011	2.013597E-013	0	0.000000E+000
1	18.79726852	2.013597E-013	1.463136E-011	1	0.000000E+000
1	18.79794112	1.463136E-011	2.013597E-013	0	0.000000E+000
1	18.79796906	2.013597E-013	1.463136E-011	1	0.000000E+000
1	18.79806600	1.463136E-011	2.013597E-013	0	0.000000E+000
1	18.79811367	2.013597E-013	1.463136E-011	1	0.000000E+000
1	18.79824292	1.463136E-011	2.013597E-013	0	0.000000E+000
1	18.79825500	2.013597E-013	1.463136E-011	1	0.000000E+000
1	18.79852538	1.463136E-011	2.013597E-013	0	0.000000E+000
1	18.79855766	2.013597E-013	1.463136E-011	1	0.000000E+000
1	18.79882922	1.463136E-011	2.013597E-013	0	0.000000E+000
1	18.79987099	2.013597E-013	1.463136E-011	1	0.000000E+000
1	18.80008753	1.463136E-011	2.013597E-013	0	0.000000E+000
1	18.80011551	2.013597E-013	1.463136E-011	1	0.000000E+000
1	18.80018644	1.463136E-011	2.013597E-013	0	0.000000E+000
1	18.80021346	2.013597E-013	1.463136E-011	1	0.000000E+000
1	18.80035361	1.463136E-011	2.013597E-013	0	0.000000E+000
1	18.80039403	2.013597E-013	1.463136E-011	1	0.000000E+000
1	18.80130704	1.463136E-011	2.013597E-013	0	0.000000E+000
1	18.80133658	2.013597E-013	1.463136E-011	1	0.000000E+000
1	18.80177738	1.463136E-011	2.013597E-013	0	0.000000E+000
1	18.80569601	2.013597E-013	1.463136E-011	1	0.000000E+000
1	18.80584844	1.463136E-011	2.013597E-013	0	0.000000E+000
1	18.80586099	2.013597E-013	1.463136E-011	1	0.000000E+000
1	18.80610709	1.463136E-011	2.013597E-013	0	0.000000E+000
1	18.80613387	2.013597E-013	1.463136E-011	1	0.000000E+000
1	18.80654869	1.463136E-011	2.013597E-013	0	0.000000E+000
1	18.80657398	2.013597E-013	1.463136E-011	1	0.000000E+000
1	18.80735289	1.463136E-011	2.013597E-013	0	0.000000E+000
1	18.80741208	2.013597E-013	1.463136E-011	1	0.000000E+000
1	18.80808528	1.463136E-011	2.013597E-013	0	0.000000E+000
1	18.80811237	2.013597E-013	1.463136E-011	1	0.000000E+000
1	18.80853207	1.463136E-011	2.013597E-013	0	0.000000E+000
1	18.80854413	2.013597E-013	1.463136E-011	1	0.000000E+000
1	18.80897464	1.463136E-011	2.013597E-013	0	0.000000E+000
1	18.80905885	2.013597E-013	1.463136E-011	1	0.000000E+000
1	18.80956024	1.463136E-011	2.013597E-013	0	0.000000E+000
1	18.80959192	2.013597E-013	1.463136E-011	1	0.000000E+000
1	18.81032501	1.463136E-011	2.013597E-013	0	0.000000E+000
1	18.81034057	2.013597E-013	1.463136E-011	1	0.000000E+000
1	18.81101497	1.463136E-011	2.013597E-013	0	0.000000E+000
1	18.81102263	2.013597E-013	1.463136E-011	1	0.000000E+000
1	18.81130534	1.463136E-011	2.013597E-013	0	0.000000E+000
1	18.81132896	2.013597E-013	1.463136E-011	1	0.000000E+000
1	18.81180951	1.463136E-011	2.013597E-013	0	0.000000E+000
1	18.81185052	2.013597E-013	1.463136E-011	1	0.000000E+000
1	18.81278456	1.463136E-011	2.013597E-013	0	0.000000E+000
1	18.81288237	2.013597E-013	1.463136E-011	1	0.000000E+000
1	18.81307443	1.463136E-011	2.013597E-013	0	0.000000E+000
1	18.81310717	2.013597E-013	1.463136E-011	1	0.000000E+000
1	18.81319489	1.463136E-011	2.013597E-013	0	0.000000E+000
1	18.81320489	2.013597E-013	1.463136E-011	1	0.000000E+000
1	18.81335048	1.463136E-011	2.013597E-013	0	0.000000E+000
1	18.81336880	2.013597E-013	1.463136E-011	1	0.000000E+000
1	18.81377591	1.463136E-011	2.013597E-013	0	0.000000E+000
1	18.81384975	2.013597E-013	1.463136E-011	1	0.000000E+000
1	18.81396856	1.463136E-011	2.013597E-013	0	0.000000E+000
1	18.81398627	2.013597E-013	1.463136E-011	1	0.000000E+000
1	18.81418633	1.463136E-011	2.013597E-013	0	0.000000E+000
1	18.81420386	2.013597E-013	1.463136E-011	1	0.000000E+000
1	18.81427750	1.463136E-011	2.013597E-013	0	0.000000E+000
1	18.81431434	2.013597E-013	1.463136E-011	1	0.000000E+000
1	18.81468814	1.463136E-011	2.013597E-013	0	0.000000E+000
1	18.81475298	2.013597E-013	1.463136E-011	1	0.000000E+000
1	18.81479018	1.463136E-011	2.013597E-013	0	0.000000E+000
1	18.81481217	2.013597E-013	1.463136E-011	1	0.000000E+000
1	18.81569120	1.463136E-011	2.013597E-013	0	0.000000E+000
1	18.81573148	2.013597E-013	1.463136E-011	1	0.000000E+000
1	18.81630959	1.463136E-011	2.013597E-013	0	0.000000E+000
1	18.81638413	2.013597E-013	1.463136E-011	1	0.000000E+000
1	18.81733485	1.463136E-011	2.013597E-013	0	0.000000E+000
1	18.81735875	2.013597E-013	1.463136E-011	1	0.000000E+000
1	18.81891413	1.463136E-011	2.013597E-013	0	0.000000E+000
1	18.81895113	2.013597E-013	1.463136E-011	1	0.000000E+000
1	18.81931697	1.463136E-011	2.013597E-013	0	0.000000E+000
1	18.81935040	2.013597E-013	1.463136E-011	1	0.000000E+000
1	18.81963369	1.463136E-011	2.013597E-013	0	0.000000E+000
1	18.81974018	2.013597E-013	1.463136E-011	1	0.000000E+000
1	18.81975903	1.463136E-011	2.013597E-013	0	0.000000E+000
1	18.81979377	2.013597E-013	1.463136E-011	1	0.000000E+000
1	18.81996554	1.463136E-011	2.013597E-013	0	0.000000E+000
1	18.82010902	2.013597E-013	1.463136E-011	1	0.000000E+000
1	18.82067684	1.463136E-011	2.013597E-013	0	0.000000E+000
1	18.82069782	2.013597E-013	1.463136E-011	1	0.000000E+000
1	18.82104328	1.463136E-011	2.013597E-013	0	0.000000E+000
1	18.82107042	2.013597E-013	1.463136E-011	1	0.000000E+000
1	18.82185749	1.463136E-011	2.013597E-013	0	0.000000E+000
1	18.82190080	2.013597E-013	1.463136E-011	1	0.000000E+000
1	18.82245584	1.463136E-011	2.013597E-013	0	0.000000E+000
1	18.82248322	2.013597E-013	1.463136E-011	1	0.000000E+000
1	18.82274699	1.463136E-011	2.013597E-013	0	0.000000E+000
1	18.82276318	2.013597E-013	1.463136E-011	1	0.000000E+000
1	18.82302790	1.463136E-011	2.013597E-013	0	0.000000E+000
1	18.82305703	2.013597E-013	1.463136E-011	1	0.000000E+000
1	18.82319496	1.463136E-011	2.013597E-013	0	0.000000E+000
1	18.82323599	2.013597E-013	1.463136E-011	1	0.000000E+000
1	18.82415731	1.463136E-011	2.013597E-013	0	0.000000E+000
1	18.82420255	2.013597E-013	1.463136E-011	1	0.000000E+000
1	18.82438789	1.463136E-011	2.013597E-013	0	0.000000E+000
1	18.82475976	2.013597E-013	1.463136E-011	1	0.000000E+000
1	18.82494960	1.463136E-011	2.013597E-013	0	0.000000E+000
1	18.82647160	2.013597E-013	1.463136E-011	1	0.000000E+000
1	18.82654415	1.463136E-011	2.013597E-013	0	0.000000E+000
1	18.82657163	2.013597E-013	1.463136E-011	1	0.000000E+000
1	18.82665241	1.463136E-011	2.013597E-013	0	0.000000E+000
1	18.82665795	2.013597E-013	1.463136E-011	1	0.000000E+000
1	18.82752609	1.463136E-011	2.013597E-013	0	0.000000E+000
1	18.82753277	2.013597E-013	1.463136E-011	1	0.000000E+000
1	18.82758520	1.463136E-011	2.013597E-013	0	0.000000E+000
1	18.82775319	2.013597E-013	1.463136E-011	1	0.000000E+000
1	18.82798468	1.463136E-011	2.013597E-013	0	0.000000E+000
1	18.82798940	2.013597E-013	1.463136E-011	1	0.000000E+000
1	18.82831288	1.463136E-011	2.013597E-013	0	0.000000E+000
1	18.82832445	2.013597E-013	1.463136E-011	1	0.000000E+000
1	18.82835857	1.463136E-011	2.013597E-013	0	0.000000E+000
1	18.82837221	2.013597E-013	1.463136E-011	1	0.000000E+000
1	18.82862463	1.463136E-011	2.013597E-013	0	0.000000E+000
1	18.82865103	2.013597E-013	1.463136E-011	1	0.000000E+000
1	18.82877694	1.463136E-011	2.013597E-013	0	0.000000E+000
1	18.82882028	2.013597E-013	1.463136E-011	1	0.000000E+000
1	18.82900273	1.463136E-011	2.013597E-013	0	0.000000E+000
1	18.82902696	2.013597E-013	1.463136E-011	1	0.000000E+000
1	18.82978675	1.463136E-011	2.013597E-013	0	0.000000E+000
1	18.82984510	2.013597E-013	1.463136E-011	1	0.000000E+000
1	18.83008683	1.463136E-011	2.013597E-013	0	0.000000E+000
1	18.83083857	2.013597E-013	1.463136E-011	1	0.000000E+000
1	18.83107792	1.463136E-011	2.013597E-013	0	0.000000E+000
1	18.83118891	2.013597E-013	1.463136E-011	1	0.000000E+000
1	18.83151206	1.463136E-011	2.013597E-013	0	0.000000E+000
1	19.15034105	2.685692E-013	1.469857E-011	1	0.000000E+000
1	19.15046592	1.469857E-011	2.685692E-013	0	0.000000E+000
1	19.15049607	2.685692E-013	1.469857E-011	1	0.000000E+000
1	19.15264921	1.469857E-011	2.685692E-013	0	0.000000E+000
1	19.15268813	2.685692E-013	1.469857E-011	1	0.000000E+000
1	19.15351362	1.469857E-011	2.685692E-013	0	0.000000E+000
1	19.15355124	2.685692E-013	1.469857E-011	1	0.000000E+000
1	19.15442644	1.469857E-011	2.685692E-013	0	0.000000E+000
1	19.15445944	2.685692E-013	1.469857E-011	1	0.000000E+000
1	19.15460378	1.469857E-011	2.685692E-013	0	0.000000E+000
1	19.15586658	2.685692E-013	1.469857E-011	1	0.000000E+000
1	19.15590352	1.469857E-011	2.685692E-013	0	0.000000E+000
1	19.15591974	2.685692E-013	1.469857E-011	1	0.000000E+000
1	19.15621135	1.469857E-011	2.685692E-013	0	0.000000E+000
1	19.15628238	2.685692E-013	1.469857E-011	1	0.000000E+000
1	19.15668122	1.469857E-011	2.685692E-013	0	0.000000E+000
1	19.15669344	2.685692E-013	1.469857E-011	1	0.000000E+000
1	19.15751137	1.469857E-011	2.685692E-013	0	0.000000E+000
1	19.15764024	2.685692E-013	1.469857E-011	1	0.000000E+000
1	19.15786765	1.469857E-011	2.685692E-013	0	0.000000E+000
1	19.15787347	2.685692E-013	1.469857E-011	1	0.000000E+000
1	19.15822920	1.469857E-011	2.685692E-013	0	0.000000E+000
1	19.15827325	2.685692E-013	1.469857E-011	1	0.000000E+000
1	19.15855043	1.469857E-011	2.685692E-013	0	0.000000E+000
1	19.15858964	2.685692E-013	1.469857E-011	1	0.000000E+000
1	19.15891625	1.469857E-011	2.685692E-013	0	0.000000E+000
1	19.15899639	2.685692E-013	1.469857E-011	1	0.000000E+000
1	19.15907045	1.469857E-011	2.685692E-013	0	0.000000E+000
1	19.15911089	2.685692E-013	1.469857E-011	1	0.000000E+000
1	19.15957020	1.469857E-011	2.685692E-013	0	0.000000E+000
1	19.15960519	2.685692E-013	1.469857E-011	1	0.000000E+000
1	19.16000138	1.469857E-011	2.685692E-013	0	0.000000E+000
1	19.16053451	2.685692E-013	1.469857E-011	1	0.000000E+000
1	19.16077052	1.469857E-011	2.685692E-013	0	0.000000E+000
1	19.16081062	2.685692E-013	1.469857E-011	1	0.000000E+000
1	19.16129326	1.469857E-011	2.685692E-013	0	0.000000E+000
1	19.16135271	2.685692E-013	1.469857E-011	1	0.000000E+000
1	19.16144240	1.469857E-011	2.685692E-013	0	0.000000E+000
1	19.16151871	2.685692E-013	1.469857E-011	1	0.000000E+000
1	19.16301570	1.469857E-011	2.685692E-013	0	0.000000E+000
1	19.16323935	2.685692E-013	1.469857E-011	1	0.000000E+000
1	19.16360404	1.469857E-011	2.685692E-013	0	0.000000E+000
1	19.16363378	2.685692E-013	1.469857E-011	1	0.000000E+000
1	19.16393252	1.469857E-011	2.685692E-013	0	0.000000E+000
1	19.16395252	2.685692E-013	1.469857E-011	1	0.000000E+000
1	19.16398023	1.469857E-011	2.685692E-013	0	0.000000E+000
1	19.16399730	2.685692E-013	1.469857E-011	1	0.000000E+000
1	19.16461989	1.469857E-011	2.685692E-013	0	0.000000E+000
1	19.16463204	2.685692E-013	1.469857E-011	1	0.000000E+000
1	19.16503925	1.469857E-011	2.685692E-013	0	0.000000E+000
1	19.16507231	2.685692E-013	1.469857E-011	1	0.000000E+000
1	19.16627753	1.469857E-011	2.685692E-013	0	0.000000E+000
1	19.16629258	2.685692E-013	1.469857E-011	1	0.000000E+000
1	19.16658122	1.469857E-011	2.685692E-013	0	0.000000E+000
1	19.17411655	2.685692E-013	1.469857E-011	1	0.000000E+000
1	19.17457972	1.469857E-011	2.685692E-013	0	0.000000E+000
1	19.17460205	2.685692E-013	1.469857E-011	1	0.000000E+000
1	19.17505390	1.469857E-011	2.685692E-013	0	0.000000E+000
1	19.17508816	2.685692E-013	1.469857E-011	1	0.000000E+000
1	19.17683338	1.469857E-011	2.685692E-013	0	0.000000E+000
1	19.17685884	2.685692E-013	1.469857E-011	1	0.000000E+000
1	19.17714097	1.469857E-011	2.685692E-013	0	0.000000E+000
1	19.17714642	2.685692E-013	1.469857E-011	1	0.000000E+000
1	19.17755252	1.469857E-011	2.685692E-013	0	0.000000E+000
1	19.17756609	2.685692E-013	1.469857E-011	1	0.000000E+000
1	19.17777316	1.469857E-011	2.685692E-013	0	0.000000E+000
1	19.17782704	2.685692E-013	1.469857E-011	1	0.000000E+000
1	19.17819131	1.469857E-011	2.685692E-013	0	0.000000E+000
1	19.17820976	2.685692E-013	1.469857E-011	1	0.000000E+000
1	19.17874993	1.469857E-011	2.685692E-013	0	0.000000E+000
1	19.17880061	2.685692E-013	1.469857E-011	1	0.000000E+000
1	19.17881241	1.469857E-011	2.685692E-013	0	0.000000E+000
1	19.17882229	2.685692E-013	1.469857E-011	1	0.000000E+000
1	19.17940076	1.469857E-011	2.685692E-013	0	0.000000E+000
1	19.17944198	2.685692E-013	1.469857E-011	1	0.000000E+000
1	19.17945998	1.469857E-011	2.685692E-013	0	0.000000E+000
1	19.17946408	2.685692E-013	1.469857E-011	1	0.000000E+000
1	19.17952209	1.469857E-011	2.685692E-013	0	0.000000E+000
1	19.17955912	2.685692E-013	1.469857E-011	1	0.000000E+000
1	19.17982944	1.469857E-011	2.685692E-013	0	0.000000E+000
1	19.17991978	2.685692E-013	1.469857E-011	1	0.000000E+000
1	19.18225692	1.469857E-011	2.685692E-013	0	0.000000E+000
1	19.18227464	2.685692E-013	1.469857E-011	1	0.000000E+000
1	19.18242009	1.469857E-011	2.685692E-013	0	0.000000E+000
1	19.18280501	2.685692E-013	1.469857E-011	1	0.000000E+000
1	19.18292332	1.469857E-011	2.685692E-013	0	0.000000E+000
1	19.18301005	2.685692E-013	1.469857E-011	1	0.000000E+000
1	19.18363056	1.469857E-011	2.685692E-013	0	0.000000E+000
1	19.18371674	2.685692E-013	1.469857E-011	1	0.000000E+000
1	19.18413526	1.469857E-011	2.685692E-013	0	0.000000E+000
1	19.30092812	3.080765E-013	1.473808E-011	1	0.000000E+000
1	19.30131487	1.473808E-011	3.080765E-013	0	0.000000E+000
1	19.30135525	3.080765E-013	1.473808E-011	1	0.000000E+000
1	19.30210676	1.473808E-011	3.080765E-013	0	0.000000E+000
1	19.30214937	3.080765E-013	1.473808E-011	1	0.000000E+000
1	19.30303181	1.473808E-011	3.080765E-013	0	0.000000E+000
1	19.30305752	3.080765E-013	1.473808E-011	1	0.000000E+000
1	19.30357531	1.473808E-011	3.080765E-013	0	0.000000E+000
1	19.30358548	3.080765E-013	1.473808E-011	1	0.000000E+000
1	19.30379247	1.473808E-011	3.080765E-013	0	0.000000E+000
1	19.30385015	3.080765E-013	1.473808E-011	1	0.000000E+000
1	19.30444249	1.473808E-011	3.080765E-013	0	0.000000E+000
1	19.30448425	3.080765E-013	1.473808E-011	1	0.000000E+000
1	19.30455211	1.473808E-011	3.080765E-013	0	0.000000E+000
1	19.30462047	3.080765E-013	1.473808E-011	1	0.000000E+000
1	19.30490884	1.473808E-011	3.080765E-013	0	0.000000E+000
1	19.30494170	3.080765E-013	1.473808E-011	1	0.000000E+000
1	19.30578710	1.473808E-011	3.080765E-013	0	0.000000E+000
1	19.30579885	3.080765E-013	1.473808E-011	1	0.000000E+000
1	19.30686731	1.473808E-011	3.080765E-013	0	0.000000E+000
1	19.30692142	3.080765E-013	1.473808E-011	1	0.000000E+000
1	19.30828368	1.473808E-011	3.080765E-013	0	0.000000E+000
1	19.30829892	3.080765E-013	1.473808E-011	1	0.000000E+000
1	19.30891491	1.473808E-011	3.080765E-013	0	0.000000E+000
1	19.30895296	3.080765E-013	1.473808E-011	1	0.000000E+000
1	19.30915872	1.473808E-011	3.080765E-013	0	0.000000E+000
1	19.30918804	3.080765E-013	1.473808E-011	1	0.000000E+000
1	19.31041444	1.473808E-011	3.080765E-013	0	0.000000E+000
1	19.31043541	3.080765E-013	1.473808E-011	1	0.000000E+000
1	19.31122876	1.473808E-011	3.080765E-013	0	0.000000E+000
1	19.31126071	3.080765E-013	1.473808E-011	1	0.000000E+000
1	19.31224063	1.473808E-011	3.080765E-013	0	0.000000E+000
1	19.31224737	3.080765E-013	1.473808E-011	1	0.000000E+000
1	19.31252523	1.473808E-011	3.080765E-013	0	0.000000E+000
1	19.31259757	3.080765E-013	1.473808E-011	1	0.000000E+000
1	19.31302749	1.473808E-011	3.080765E-013	0	0.000000E+000
1	19.31303932	3.080765E-013	1.473808E-011	1	0.000000E+000
1	19.31323043	1.473808E-011	3.080765E-013	0	0.000000E+000
1	19.31336557	3.080765E-013	1.473808E-011	1	0.000000E+000
1	19.31389163	1.473808E-011	3.080765E-013	0	0.000000E+000
1	19.31394037	3.080765E-013	1.473808E-011	1	0.000000E+000
1	19.31441213	1.473808E-011	3.080765E-013	0	0.000000E+000
1	19.31444248	3.080765E-013	1.473808E-011	1	0.000000E+000
1	19.31475874	1.473808E-011	3.080765E-013	0	0.000000E+000
1	19.31479755	3.080765E-013	1.473808E-011	1	0.000000E+000
1	19.31568045	1.473808E-011	3.080765E-013	0	0.000000E+000
1	19.31570292	3.080765E-013	1.473808E-011	1	0.000000E+000
1	19.31663469	1.473808E-011	3.080765E-013	0	0.000000E+000
1	19.31667910	3.080765E-013	1.473808E-011	1	0.000000E+000
1	19.31686399	1.473808E-011	3.080765E-013	0	0.000000E+000
1	19.31692142	3.080765E-013	1.473808E-011	1	0.000000E+000
1	19.31774703	1.473808E-011	3.080765E-013	0	0.000000E+000
1	19.31778932	3.080765E-013	1.473808E-011	1	0.000000E+000
1	19.31844352	1.473808E-011	3.080765E-013	0	0.000000E+000
1	19.31849099	3.080765E-013	1.473808E-011	1	0.000000E+000
1	19.31878295	1.473808E-011	3.080765E-013	0	0.000000E+000
1	19.31880006	3.080765E-013	1.473808E-011	1	0.000000E+000
1	19.31953535	1.473808E-011	3.080765E-013	0	0.000000E+000
1	19.31959557	3.080765E-013	1.473808E-011	1	0.000000E+000
1	19.32014317	1.473808E-011	3.080765E-013	0	0.000000E+000
1	19.32020283	3.080765E-013	1.473808E-011	1	0.000000E+000
1	19.32023558	1.473808E-011	3.080765E-013	0	0.000000E+000
1	19.32026324	3.080765E-013	1.473808E-011	1	0.000000E+000
1	19.32030116	1.473808E-011	3.080765E-013	0	0.000000E+000
1	19.32031246	3.080765E-013	1.473808E-011	1	0.000000E+000
1	19.32054162	1.473808E-011	3.080765E-013	0	0.000000E+000
1	19.32057338	3.080765E-013	1.473808E-011	1	0.000000E+000
1	19.32065133	1.473808E-011	3.080765E-013	0	0.000000E+000
1	19.32067284	3.080765E-013	1.473808E-011	1	0.000000E+000
1	19.32219444	1.473808E-011	3.080765E-013	0	0.000000E+000
1	19.32222731	3.080765E-013	1.473808E-011	1	0.000000E+000
1	19.32228716	1.473808E-011	3.080765E-013	0	0.000000E+000
1	19.32231316	3.080765E-013	1.473808E-011	1	0.000000E+000
1	19.32240169	1.473808E-011	3.080765E-013	0	0.000000E+000
1	19.32242588	3.080765E-013	1.473808E-011	1	0.000000E+000
1	19.32283474	1.473808E-011	3.080765E-013	0	0.000000E+000
1	19.32286088	3.080765E-013	1.473808E-011	1	0.000000E+000
1	19.32424774	1.473808E-011	3.080765E-013	0	0.000000E+000
1	19.32427075	3.080765E-013	1.473808E-011	1	0.000000E+000
1	19.32485899	1.473808E-011	3.080765E-013	0	0.000000E+000
1	19.32487133	3.080765E-013	1.473808E-011	1	0.000000E+000
1	19.32521610	1.473808E-011	3.080765E-013	0	0.000000E+000
1	19.32524911	3.080765E-013	1.473808E-011	1	0.000000E+000
1	19.32586809	1.473808E-011	3.080765E-013	0	0.000000E+000
1	19.32588315	3.080765E-013	1.473808E-011	1	0.000000E+000
1	19.32739935	1.473808E-011	3.080765E-013	0	0.000000E+000
1	19.32741179	3.080765E-013	1.473808E-011	1	0.000000E+000
1	19.32803046	1.473808E-011	3.080765E-013	0	0.000000E+000
1	19.32812652	3.080765E-013	1.473808E-011	1	0.000000E+000
1	19.32885297	1.473808E-011	3.080765E-013	0	0.000000E+000
1	19.32887503	3.080765E-013	1.473808E-011	1	0.000000E+000
1	19.32901477	1.473808E-011	3.080765E-013	0	0.000000E+000
1	19.32902995	3.080765E-013	1.473808E-011	1	0.000000E+000
1	19.32906497	1.473808E-011	3.080765E-013	0	0.000000E+000
1	19.32908625	3.080765E-013	1.473808E-011	1	0.000000E+000
1	19.33033241	1.473808E-011	3.080765E-013	0	0.000000E+000
1	19.33035440	3.080765E-013	1.473808E-011	1	0.000000E+000
1	19.33042682	1.473808E-011	3.080765E-013	0	0.000000E+000
1	19.33043354	3.080765E-013	1.473808E-011	1	0.000000E+000
1	19.33217445	1.473808E-011	3.080765E-013	0	0.000000E+000
1	19.33221030	3.080765E-013	1.473808E-011	1	0.000000E+000
1	19.33327022	1.473808E-011	3.080765E-013	0	0.000000E+000
1	19.33349489	3.080765E-013	1.473808E-011	1	0.000000E+000
1	19.33463089	1.473808E-011	3.080765E-013	0	0.000000E+000
1	19.33465472	3.080765E-013	1.473808E-011	1	0.000000E+000
1	19.33522870	1.473808E-011	3.080765E-013	0	0.000000E+000
1	19.33526297	3.080765E-013	1.473808E-011	1	0.000000E+000
1	19.33551526	1.473808E-011	3.080765E-013	0	0.000000E+000
1	19.33555497	3.080765E-013	1.473808E-011	1	0.000000E+000
1	19.33695021	1.473808E-011	3.080765E-013	0	0.000000E+000
1	19.33697455	3.080765E-013	1.473808E-011	1	0.000000E+000
1	19.33868325	1.473808E-011	3.080765E-013	0	0.000000E+000
1	19.33870134	3.080765E-013	1.473808E-011	1	0.000000E+000
1	19.33883301	1.473808E-011	3.080765E-013	0	0.000000E+000
1	19.33886686	3.080765E-013	1.473808E-011	1	0.000000E+000
1	19.33902119	1.473808E-011	3.080765E-013	0	0.000000E+000
1	19.33906535	3.080765E-013	1.473808E-011	1	0.000000E+000
1	19.33984234	1.473808E-011	3.080765E-013	0	0.000000E+000
1	19.33989551	3.080765E-013	1.473808E-011	1	0.000000E+000
1	19.34116107	1.473808E-011	3.080765E-013	0	0.000000E+000
1	19.34120285	3.080765E-013	1.473808E-011	1	0.000000E+000
1	19.34158370	1.473808E-011	3.080765E-013	0	0.000000E+000
1	19.34159320	3.080765E-013	1.473808E-011	1	0.000000E+000
1	19.34275629	1.473808E-011	3.080765E-013	0	0.000000E+000
1	19.34276968	3.080765E-013	1.473808E-011	1	0.000000E+000
1	19.34304738	1.473808E-011	3.080765E-013	0	0.000000E+000
1	19.34306973	3.080765E-013	1.473808E-011	1	0.000000E+000
1	19.34327445	1.473808E-011	3.080765E-013	0	0.000000E+000
1	19.34328287	3.080765E-013	1.473808E-011	1	0.000000E+000
1	19.34344240	1.473808E-011	3.080765E-013	0	0.000000E+000
1	19.34344371	3.080765E-013	1.473808E-011	1	0.000000E+000
1	19.34426136	1.473808E-011	3.080765E-013	0	0.000000E+000
1	19.34433071	3.080765E-013	1.473808E-011	1	0.000000E+000
1	19.34457633	1.473808E-011	3.080765E-013	0	0.000000E+000
1	19.34460877	3.080765E-013	1.473808E-011	1	0.000000E+000
1	19.34560939	1.473808E-011	3.080765E-013	0	0.000000E+000
1	19.34564579	3.080765E-013	1.473808E-011	1	0.000000E+000
1	19.34734305	1.473808E-011	3.080765E-013	0	0.000000E+000
1	19.34736740	3.080765E-013	1.473808E-011	1	0.000000E+000
1	19.34763314	1.473808E-011	3.080765E-013	0	0.000000E+000
1	19.34765453	3.080765E-013	1.473808E-011	1	0.000000E+000
1	19.34809307	1.473808E-011	3.080765E-013	0	0.000000E+000
1	19.34812436	3.080765E-013	1.473808E-011	1	0.000000E+000
1	19.34877576	1.473808E-011	3.080765E-013	0	0.000000E+000
1	19.34952185	3.080765E-013	1.473808E-011	1	0.000000E+000
1	19.35051233	1.473808E-011	3.080765E-013	0	0.000000E+000
1	19.35056123	3.080765E-013	1.473808E-011	1	0.000000E+000
1	19.35113336	1.473808E-011	3.080765E-013	0	0.000000E+000
1	19.35119108	3.080765E-013	1.473808E-011	1	0.000000E+000
1	19.35129407	1.473808E-011	3.080765E-013	0	0.000000E+000
1	19.35132595	3.080765E-013	1.473808E-011	1	0.000000E+000
1	19.35167236	1.473808E-011	3.080765E-013	0	0.000000E+000
1	19.35168826	3.080765E-013	1.473808E-011	1	0.000000E+000
1	19.35224113	1.473808E-011	3.080765E-013	0	0.000000E+000
1	19.35240890	3.080765E-013	1.473808E-011	1	0.000000E+000
1	19.35276357	1.473808E-011	3.080765E-013	0	0.000000E+000
1	19.35277342	3.080765E-013	1.473808E-011	1	0.000000E+000
1	19.35305989	1.473808E-011	3.080765E-013	0	0.000000E+000
1	19.35313524	3.080765E-013	1.473808E-011	1	0.000000E+000
1	19.35555051	1.473808E-011	3.080765E-013	0	0.000000E+000
1	19.35559208	3.080765E-013	1.473808E-011	1	0.000000E+000
1	19.35674390	1.473808E-011	3.080765E-013	0	0.000000E+000
1	19.35676090	3.080765E-013	1.473808E-011	1	0.000000E+000
1	19.35747669	1.473808E-011	3.080765E-013	0	0.000000E+000
1	19.35747991	3.080765E-013	1.473808E-011	1	0.000000E+000
1	19.35780458	1.473808E-011	3.080765E-013	0	0.000000E+000
1	19.35786223	3.080765E-013	1.473808E-011	1	0.000000E+000
1	19.35812757	1.473808E-011	3.080765E-013	0	0.000000E+000
1	19.35814914	3.080765E-013	1.473808E-011	1	0.000000E+000
1	19.35839780	1.473808E-011	3.080765E-013	0	0.000000E+000
1	19.35842183	3.080765E-013	1.473808E-011	1	0.000000E+000
1	19.35905474	1.473808E-011	3.080765E-013	0	0.000000E+000
1	19.35910099	3.080765E-013	1.473808E-011	1	0.000000E+000
1	19.35922880	1.473808E-011	3.080765E-013	0	0.000000E+000
1	19.35924680	3.080765E-013	1.473808E-011	1	0.000000E+000
1	19.36092295	1.473808E-011	3.080765E-013	0	0.000000E+000
1	19.36093557	3.080765E-013	1.473808E-011	1	0.000000E+000
1	19.36133253	1.473808E-011	3.080765E-013	0	0.000000E+000
1	19.36135978	3.080765E-013	1.473808E-011	1	0.000000E+000
1	19.36144180	1.473808E-011	3.080765E-013	0	0.000000E+000
1	19.36148311	3.080765E-013	1.473808E-011	1	0.000000E+000
1	19.36152161	1.473808E-011	3.080765E-013	0	0.000000E+000
1	19.36215147	3.080765E-013	1.473808E-011	1	0.000000E+000
1	19.36254512	1.473808E-011	3.080765E-013	0	0.000000E+000
1	19.36256295	3.080765E-013	1.473808E-011	1	0.000000E+000
1	19.36294267	1.473808E-011	3.080765E-013	0	0.000000E+000
1	19.36300918	3.080765E-013	1.473808E-011	1	0.000000E+000
1	19.36434781	1.473808E-011	3.080765E-013	0	0.000000E+000
1	19.36440038	3.080765E-013	1.473808E-011	1	0.000000E+000
1	19.36451817	1.473808E-011	3.080765E-013	0	0.000000E+000
1	19.36453351	3.080765E-013	1.473808E-011	1	0.000000E+000
1	19.36459235	1.473808E-011	3.080765E-013	0	0.000000E+000
1	19.36551821	3.080765E-013	1.473808E-011	1	0.000000E+000
1	19.36580991	1.473808E-011	3.080765E-013	0	0.000000E+000
1	19.36582035	3.080765E-013	1.473808E-011	1	0.000000E+000
1	19.36602144	1.473808E-011	3.080765E-013	0	0.000000E+000
1	19.36604364	3.080765E-013	1.473808E-011	1	0.000000E+000
1	19.36630194	1.473808E-011	3.080765E-013	0	0.000000E+000
1	19.36638567	3.080765E-013	1.473808E-011	1	0.000000E+000
1	19.36704501	1.473808E-011	3.080765E-013	0	0.000000E+000
1	19.36707368	3.080765E-013	1.473808E-011	1	0.000000E+000
1	19.36800595	1.473808E-011	3.080765E-013	0	0.000000E+000
1	19.36804740	3.080765E-013	1.473808E-011	1	0.000000E+000
1	19.36902730	1.473808E-011	3.080765E-013	0	0.000000E+000
1	19.36904909	3.080765E-013	1.473808E-011	1	0.000000E+000
1	19.36972063	1.473808E-011	3.080765E-013	0	0.000000E+000
1	19.36975334	3.080765E-013	1.473808E-011	1	0.000000E+000
1	19.37047968	1.473808E-011	3.080765E-013	0	0.000000E+000
1	19.37050843	3.080765E-013	1.473808E-011	1	0.000000E+000
1	19.37089268	1.473808E-011	3.080765E-013	0	0.000000E+000
1	19.37092046	3.080765E-013	1.473808E-011	1	0.000000E+000
1	19.37100571	1.473808E-011	3.080765E-013	0	0.000000E+000
1	19.37102887	3.080765E-013	1.473808E-011	1	0.000000E+000
1	19.37135817	1.473808E-011	3.080765E-013	0	0.000000E+000
1	19.37139871	3.080765E-013	1.473808E-011	1	0.000000E+000
1	19.37164649	1.473808E-011	3.080765E-013	0	0.000000E+000
1	19.37168591	3.080765E-013	1.473808E-011	1	0.000000E+000
1	19.37375599	1.473808E-011	3.080765E-013	0	0.000000E+000
1	19.37379413	3.080765E-013	1.473808E-011	1	0.000000E+000
1	19.37507926	1.473808E-011	3.080765E-013	0	0.000000E+000
1	19.37510679	3.080765E-013	1.473808E-011	1	0.000000E+000
1	19.37577130	1.473808E-011	3.080765E-013	0	0.000000E+000
1	19.37578424	3.080765E-013	1.473808E-011	1	0.000000E+000
1	19.37696453	1.473808E-011	3.080765E-013	0	0.000000E+000
1	19.37703168	3.080765E-013	1.473808E-011	1	0.000000E+000
1	19.37733748	1.473808E-011	3.080765E-013	0	0.000000E+000
1	19.37740559	3.080765E-013	1.473808E-011	1	0.000000E+000
1	19.37780232	1.473808E-011	3.080765E-013	0	0.000000E+000
1	19.37781544	3.080765E-013	1.473808E-011	1	0.000000E+000
1	19.37801554	1.473808E-011	3.080765E-013	0	0.000000E+000
1	19.37805101	3.080765E-013	1.473808E-011	1	0.000000E+000
1	19.37828219	1.473808E-011	3.080765E-013	0	0.000000E+000
1	19.37830528	3.080765E-013	1.473808E-011	1	0.000000E+000
1	19.37835943	1.473808E-011	3.080765E-013	0	0.000000E+000
1	19.37838779	3.080765E-013	1.473808E-011	1	0.000000E+000
1	19.37842736	1.473808E-011	3.080765E-013	0	0.000000E+000
1	19.37847045	3.080765E-013	1.473808E-011	1	0.000000E+000
1	19.37867399	1.473808E-011	3.080765E-013	0	0.000000E+000
1	19.37874653	3.080765E-013	1.473808E-011	1	0.000000E+000
1	19.37882638	1.473808E-011	3.080765E-013	0	0.000000E+000
1	19.37887245	3.080765E-013	1.473808E-011	1	0.000000E+000
1	19.38063343	1.473808E-011	3.080765E-013	0	0.000000E+000
1	19.38067020	3.080765E-013	1.473808E-011	1	0.000000E+000
1	19.38095679	1.473808E-011	3.080765E-013	0	0.000000E+000
1	19.38097036	3.080765E-013	1.473808E-011	1	0.000000E+000
1	19.38122785	1.473808E-011	3.080765E-013	0	0.000000E+000
1	19.38126289	3.080765E-013	1.473808E-011	1	0.000000E+000
1	19.38183828	1.473808E-011	3.080765E-013	0	0.000000E+000
1	19.38187833	3.080765E-013	1.473808E-011	1	0.000000E+000
1	19.38476018	1.473808E-011	3.080765E-013	0	0.000000E+000
1	19.38477138	3.080765E-013	1.473808E-011	1	0.000000E+000
1	19.38582781	1.473808E-011	3.080765E-013	0	0.000000E+000
1	19.38587955	3.080765E-013	1.473808E-011	1	0.000000E+000
1	19.38916484	1.473808E-011	3.080765E-013	0	0.000000E+000
1	19.38918103	3.080765E-013	1.473808E-011	1	0.000000E+000
1	19.38979718	1.473808E-011	3.080765E-013	0	0.000000E+000
1	19.38982633	3.080765E-013	1.473808E-011	1	0.000000E+000
1	19.39081135	1.473808E-011	3.080765E-013	0	0.000000E+000
1	19.39083954	3.080765E-013	1.473808E-011	1	0.000000E+000
1	19.39100826	1.473808E-011	3.080765E-013	0	0.000000E+000
1	19.39101485	3.080765E-013	1.473808E-011	1	0.000000E+000
1	19.39144368	1.473808E-011	3.080765E-013	0	0.000000E+000
1	19.39262528	3.080765E-013	1.473808E-011	1	0.000000E+000
1	19.39276480	1.473808E-011	3.080765E-013	0	0.000000E+000
1	19.39280355	3.080765E-013	1.473808E-011	1	0.000000E+000
1	19.39295023	1.473808E-011	3.080765E-013	0	0.000000E+000
1	19.39297878	3.080765E-013	1.473808E-011	1	0.000000E+000
1	19.39365430	1.473808E-011	3.080765E-013	0	0.000000E+000
1	19.39376793	3.080765E-013	1.473808E-011	1	0.000000E+000
1	19.39404137	1.473808E-011	3.080765E-013	0	0.000000E+000
1	19.39407245	3.080765E-013	1.473808E-011	1	0.000000E+000
1	19.39411723	1.473808E-011	3.080765E-013	0	0.000000E+000
1	19.39418486	3.080765E-013	1.473808E-011	1	0.000000E+000
1	19.39506813	1.473808E-011	3.080765E-013	0	0.000000E+000
1	19.39508801	3.080765E-013	1.473808E-011	1	0.000000E+000
1	19.39512517	1.473808E-011	3.080765E-013	0	0.000000E+000
1	19.39514247	3.080765E-013	1.473808E-011	1	0.000000E+000
1	19.39519742	1.473808E-011	3.080765E-013	0	0.000000E+000
1	19.39520243	3.080765E-013	1.473808E-011	1	0.000000E+000
1	19.39530080	1.473808E-011	3.080765E-013	0	0.000000E+000
1	19.39530805	3.080765E-013	1.473808E-011	1	0.000000E+000
1	19.39730301	1.473808E-011	3.080765E-013	0	0.000000E+000
1	19.39870817	3.080765E-013	1.473808E-011	1	0.000000E+000
1	19.39905108	1.473808E-011	3.080765E-013	0	0.000000E+000
1	19.39907743	3.080765E-013	1.473808E-011	1	0.000000E+000
1	19.39917080	1.473808E-011	3.080765E-013	0	0.000000E+000
1	19.39919758	3.080765E-013	1.473808E-011	1	0.000000E+000
1	19.39963696	1.473808E-011	3.080765E-013	0	0.000000E+000
1	19.39967906	3.080765E-013	1.473808E-011	1	0.000000E+000
1	19.40005747	1.473808E-011	3.080765E-013	0	0.000000E+000
1	19.40007736	3.080765E-013	1.473808E-011	1	0.000000E+000
1	19.40098761	1.473808E-011	3.080765E-013	0	0.000000E+000
1	19.40100251	3.080765E-013	1.473808E-011	1	0.000000E+000
1	19.40135429	1.473808E-011	3.080765E-013	0	0.000000E+000
1	19.40137686	3.080765E-013	1.473808E-011	1	0.000000E+000
1	19.40143210	1.473808E-011	3.080765E-013	0	0.000000E+000
1	19.40145897	3.080765E-013	1.473808E-011	1	0.000000E+000
1	19.40157598	1.473808E-011	3.080765E-013	0	0.000000E+000
1	19.40161853	3.080765E-013	1.473808E-011	1	0.000000E+000
1	19.40181508	1.473808E-011	3.080765E-013	0	0.000000E+000
1	19.40189494	3.080765E-013	1.473808E-011	1	0.000000E+000
1	19.40197618	1.473808E-011	3.080765E-013	0	0.000000E+000
1	19.40200611	3.080765E-013	1.473808E-011	1	0.000000E+000
1	19.40248261	1.473808E-011	3.080765E-013	0	0.000000E+000
1	19.40250593	3.080765E-013	1.473808E-011	1	0.000000E+000
1	19.40323222	1.473808E-011	3.080765E-013	0	0.000000E+000
1	19.40326185	3.080765E-013	1.473808E-011	1	0.000000E+000
1	19.40383956	1.473808E-011	3.080765E-013	0	0.000000E+000
1	19.40386542	3.080765E-013	1.473808E-011	1	0.000000E+000
1	19.40437974	1.473808E-011	3.080765E-013	0	0.000000E+000
1	19.40442421	3.080765E-013	1.473808E-011	1	0.000000E+000
1	19.40449427	1.473808E-011	3.080765E-013	0	0.000000E+000
1	19.40450785	3.080765E-013	1.473808E-011	1	0.000000E+000
1	19.40541065	1.473808E-011	3.080765E-013	0	0.000000E+000
1	19.40546086	3.080765E-013	1.473808E-011	1	0.000000E+000
1	19.40813533	1.473808E-011	3.080765E-013	0	0.000000E+000
1	19.40818410	3.080765E-013	1.473808E-011	1	0.000000E+000
1	19.40876407	1.473808E-011	3.080765E-013	0	0.000000E+000
1	19.40879385	3.080765E-013	1.473808E-011	1	0.000000E+000
1	19.40998286	1.473808E-011	3.080765E-013	0	0.000000E+000
1	19.41001018	3.080765E-013	1.473808E-011	1	0.000000E+000
1	19.41008849	1.473808E-011	3.080765E-013	0	0.000000E+000
1	19.41012062	3.080765E-013	1.473808E-011	1	0.000000E+000
1	19.41094647	1.473808E-011	3.080765E-013	0	0.000000E+000
1	19.41100094	3.080765E-013	1.473808E-011	1	0.000000E+000
1	19.41218743	1.473808E-011	3.080765E-013	0	0.000000E+000
1	19.41221618	3.080765E-013	1.473808E-011	1	0.000000E+000
1	19.41393479	1.473808E-011	3.080765E-013	0	0.000000E+000
1	19.41394873	3.080765E-013	1.473808E-011	1	0.000000E+000
1	19.41434851	1.473808E-011	3.080765E-013	0	0.000000E+000
1	19.41437741	3.080765E-013	1.473808E-011	1	0.000000E+000
1	19.41525180	1.473808E-011	3.080765E-013	0	0.000000E+000
1	19.41530246	3.080765E-013	1.473808E-011	1	0.000000E+000
1	19.41532611	1.473808E-011	3.080765E-013	0	0.000000E+000
1	19.41535387	3.080765E-013	1.473808E-011	1	0.000000E+000
1	19.41548444	1.473808E-011	3.080765E-013	0	0.000000E+000
1	19.41550921	3.080765E-013	1.473808E-011	1	0.000000E+000
1	19.41652140	1.473808E-011	3.080765E-013	0	0.000000E+000
1	19.41656445	3.080765E-013	1.473808E-011	1	0.000000E+000
1	19.41698991	1.473808E-011	3.080765E-013	0	0.000000E+000
1	19.41700130	3.080765E-013	1.473808E-011	1	0.000000E+000
1	19.41706893	1.473808E-011	3.080765E-013	0	0.000000E+000
1	19.41707312	3.080765E-013	1.473808E-011	1	0.000000E+000
1	19.41712971	1.473808E-011	3.080765E-013	0	0.000000E+000
1	19.41714233	3.080765E-013	1.473808E-011	1	0.000000E+000
1	19.41780954	1.473808E-011	3.080765E-013	0	0.000000E+000
1	19.41785109	3.080765E-013	1.473808E-011	1	0.000000E+000
1	19.41812424	1.473808E-011	3.080765E-013	0	0.000000E+000
1	19.41815218	3.080765E-013	1.473808E-011	1	0.000000E+000
1	19.41931584	1.473808E-011	3.080765E-013	0	0.000000E+000
1	19.41933371	3.080765E-013	1.473808E-011	1	0.000000E+000
1	19.42111451	1.473808E-011	3.080765E-013	0	0.000000E+000
1	19.42177604	3.080765E-013	1.473808E-011	1	0.000000E+000
1	19.42242651	1.473808E-011	3.080765E-013	0	0.000000E+000
1	19.42247795	3.080765E-013	1.473808E-011	1	0.000000E+000
1	19.42495038	1.473808E-011	3.080765E-013	0	0.000000E+000
1	19.42503787	3.080765E-013	1.473808E-011	1	0.000000E+000
1	19.42593300	1.473808E-011	3.080765E-013	0	0.000000E+000
1	19.42595506	3.080765E-013	1.473808E-011	1	0.000000E+000
1	19.42675648	1.473808E-011	3.080765E-013	0	0.000000E+000
1	19.42677209	3.080765E-013	1.473808E-011	1	0.000000E+000
1	19.42689033	1.473808E-011	3.080765E-013	0	0.000000E+000
1	19.42693168	3.080765E-013	1.473808E-011	1	0.000000E+000
1	19.42794277	1.473808E-011	3.080765E-013	0	0.000000E+000
1	19.42800262	3.080765E-013	1.473808E-011	1	0.000000E+000
1	19.42831145	1.473808E-011	3.080765E-013	0	0.000000E+000
1	19.42836545	3.080765E-013	1.473808E-011	1	0.000000E+000
1	19.42842563	1.473808E-011	3.080765E-013	0	0.000000E+000
1	19.46339700	3.080765E-013	1.473808E-011	1	0.000000E+000
1	19.46462825	1.473808E-011	3.080765E-013	0	0.000000E+000
1	19.46464114	3.080765E-013	1.473808E-011	1	0.000000E+000
1	19.46526558	1.473808E-011	3.080765E-013	0	0.000000E+000
1	19.46528439	3.080765E-013	1.473808E-011	1	0.000000E+000
1	19.46620423	1.473808E-011	3.080765E-013	0	0.000000E+000
1	19.46621821	3.080765E-013	1.473808E-011	1	0.000000E+000
1	19.46646280	1.473808E-011	3.080765E-013	0	0.000000E+000
1	19.46648597	3.080765E-013	1.473808E-011	1	0.000000E+000
1	19.46664023	1.473808E-011	3.080765E-013	0	0.000000E+000
1	19.46665962	3.080765E-013	1.473808E-011	1	0.000000E+000
1	19.46817494	1.473808E-011	3.080765E-013	0	0.000000E+000
1	19.46847731	3.080765E-013	1.473808E-011	1	0.000000E+000
1	19.46994390	1.473808E-011	3.080765E-013	0	0.000000E+000
1	19.46998776	3.080765E-013	1.473808E-011	1	0.000000E+000
1	19.47100543	1.473808E-011	3.080765E-013	0	0.000000E+000
1	19.47192115	3.080765E-013	1.473808E-011	1	0.000000E+000
1	19.47227062	1.473808E-011	3.080765E-013	0	0.000000E+000
1	19.47230797	3.080765E-013	1.473808E-011	1	0.000000E+000
1	19.47249781	1.473808E-011	3.080765E-013	0	0.000000E+000
1	19.47343727	3.080765E-013	1.473808E-011	1	0.000000E+000
1	19.47399863	1.473808E-011	3.080765E-013	0	0.000000E+000
1	19.47402017	3.080765E-013	1.473808E-011	1	0.000000E+000
1	19.47407242	1.473808E-011	3.080765E-013	0	0.000000E+000
1	19.47414614	3.080765E-013	1.473808E-011	1	0.000000E+000
1	19.47467187	1.473808E-011	3.080765E-013	0	0.000000E+000
1	19.47481633	3.080765E-013	1.473808E-011	1	0.000000E+000
1	19.47553205	1.473808E-011	3.080765E-013	0	0.000000E+000
1	19.47560452	3.080765E-013	1.473808E-011	1	0.000000E+000
1	19.47569619	1.473808E-011	3.080765E-013	0	0.000000E+000
1	19.47572951	3.080765E-013	1.473808E-011	1	0.000000E+000
1	19.47581301	1.473808E-011	3.080765E-013	0	0.000000E+000
1	19.48057199	3.080765E-013	1.473808E-011	1	0.000000E+000
1	19.48070494	1.473808E-011	3.080765E-013	0	0.000000E+000
1	19.48076566	3.080765E-013	1.473808E-011	1	0.000000E+000
1	19.48116828	1.473808E-011	3.080765E-013	0	0.000000E+000
1	19.48120871	3.080765E-013	1.473808E-011	1	0.000000E+000
1	19.48161760	1.473808E-011	3.080765E-013	0	0.000000E+000
1	19.48165177	3.080765E-013	1.473808E-011	1	0.000000E+000
1	19.48262136	1.473808E-011	3.080765E-013	0	0.000000E+000
1	19.48266234	3.080765E-013	1.473808E-011	1	0.000000E+000
1	19.48301777	1.473808E-011	3.080765E-013	0	0.000000E+000
1	19.48302491	3.080765E-013	1.473808E-011	1	0.000000E+000
1	19.48349852	1.473808E-011	3.080765E-013	0	0.000000E+000
1	19.48353356	3.080765E-013	1.473808E-011	1	0.000000E+000
1	19.48413736	1.473808E-011	3.080765E-013	0	0.000000E+000
1	19.48961648	3.080765E-013	1.473808E-011	1	0.000000E+000
1	19.49056327	1.473808E-011	3.080765E-013	0	0.000000E+000
1	19.49061072	3.080765E-013	1.473808E-011	1	0.000000E+000
1	19.49087657	1.473808E-011	3.080765E-013	0	0.000000E+000
1	19.49090245	3.080765E-013	1.473808E-011	1	0.000000E+000
1	19.49097444	1.473808E-011	3.080765E-013	0	0.000000E+000
1	19.49098727	3.080765E-013	1.473808E-011	1	0.000000E+000
1	19.49129327	1.473808E-011	3.080765E-013	0	0.000000E+000
1	19.49129869	3.080765E-013	1.473808E-011	1	0.000000E+000
1	19.49137079	1.473808E-011	3.080765E-013	0	0.000000E+000
1	19.49139223	3.080765E-013	1.473808E-011	1	0.000000E+000
1	19.49217995	1.473808E-011	3.080765E-013	0	0.000000E+000
1	19.49230290	3.080765E-013	1.473808E-011	1	0.000000E+000
1	19.49373908	1.473808E-011	3.080765E-013	0	0.000000E+000
1	19.49478144	3.080765E-013	1.473808E-011	1	0.000000E+000
1	19.49480621	1.473808E-011	3.080765E-013	0	0.000000E+000
1	19.49961480	3.080765E-013	1.473808E-011	1	0.000000E+000
1	19.49984282	1.473808E-011	3.080765E-013	0	0.000000E+000
1	19.49991728	3.080765E-013	1.473808E-011	1	0.000000E+000
1	19.50131989	1.473808E-011	3.080765E-013	0	0.000000E+000
1	19.50135636	3.080765E-013	1.473808E-011	1	0.000000E+000
1	19.50294202	1.473808E-011	3.080765E-013	0	0.000000E+000
1	19.50298968	3.080765E-013	1.473808E-011	1	0.000000E+000
1	19.50488990	1.473808E-011	3.080765E-013	0	0.000000E+000
1	19.50510907	3.080765E-013	1.473808E-011	1	0.000000E+000
1	19.50530494	1.473808E-011	3.080765E-013	0	0.000000E+000
1	19.50536963	3.080765E-013	1.473808E-011	1	0.000000E+000
1	19.50547973	1.473808E-011	3.080765E-013	0	0.000000E+000
1	19.50555165	3.080765E-013	1.473808E-011	1	0.000000E+000
1	19.50588902	1.473808E-011	3.080765E-013	0	0.000000E+000
1	19.50591024	3.080765E-013	1.473808E-011	1	0.000000E+000
1	19.50628796	1.473808E-011	3.080765E-013	0	0.000000E+000
1	19.50633184	3.080765E-013	1.473808E-011	1	0.000000E+000
1	19.50635534	1.473808E-011	3.080765E-013	0	0.000000E+000
1	19.50640632	3.080765E-013	1.473808E-011	1	0.000000E+000
1	19.50705081	1.473808E-011	3.080765E-013	0	0.000000E+000
1	19.50706439	3.080765E-013	1.473808E-011	1	0.000000E+000
1	19.50849669	1.473808E-011	3.080765E-013	0	0.000000E+000
1	19.50852510	3.080765E-013	1.473808E-011	1	0.000000E+000
1	19.50947575	1.473808E-011	3.080765E-013	0	0.000000E+000
1	19.50950063	3.080765E-013	1.473808E-011	1	0.000000E+000
1	19.50989380	1.473808E-011	3.080765E-013	0	0.000000E+000
1	19.50991143	3.080765E-013	1.473808E-011	1	0.000000E+000
1	19.51014806	1.473808E-011	3.080765E-013	0	0.000000E+000
1	19.51179502	3.080765E-013	1.473808E-011	1	0.000000E+000
1	19.51237463	1.473808E-011	3.080765E-013	0	0.000000E+000
1	19.51241179	3.080765E-013	1.473808E-011	1	0.000000E+000
1	19.51402809	1.473808E-011	3.080765E-013	0	0.000000E+000
1	19.51405163	3.080765E-013	1.473808E-011	1	0.000000E+000
1	19.51450518	1.473808E-011	3.080765E-013	0	0.000000E+000
1	19.51454266	3.080765E-013	1.473808E-011	1	0.000000E+000
1	19.51496700	1.473808E-011	3.080765E-013	0	0.000000E+000
1	19.51499099	3.080765E-013	1.473808E-011	1	0.000000E+000
1	19.51507949	1.473808E-011	3.080765E-013	0	0.000000E+000
1	19.51509677	3.080765E-013	1.473808E-011	1	0.000000E+000
1	19.51606910	1.473808E-011	3.080765E-013	0	0.000000E+000
1	19.51693415	3.080765E-013	1.473808E-011	1	0.000000E+000
1	19.51722367	1.473808E-011	3.080765E-013	0	0.000000E+000
1	19.51727746	3.080765E-013	1.473808E-011	1	0.000000E+000
1	19.51766943	1.473808E-011	3.080765E-013	0	0.000000E+000
1	19.51768850	3.080765E-013	1.473808E-011	1	0.000000E+000
1	19.51816157	1.473808E-011	3.080765E-013	0	0.000000E+000
1	19.51820555	3.080765E-013	1.473808E-011	1	0.000000E+000
1	19.51848294	1.473808E-011	3.080765E-013	0	0.000000E+000
1	19.51852164	3.080765E-013	1.473808E-011	1	0.000000E+000
1	19.51924215	1.473808E-011	3.080765E-013	0	0.000000E+000
1	19.51951939	3.080765E-013	1.473808E-011	1	0.000000E+000
1	19.52084781	1.473808E-011	3.080765E-013	0	0.000000E+000
1	19.52096884	3.080765E-013	1.473808E-011	1	0.000000E+000
1	19.52150036	1.473808E-011	3.080765E-013	0	0.000000E+000
1	19.52152242	3.080765E-013	1.473808E-011	1	0.000000E+000
1	19.52173700	1.473808E-011	3.080765E-013	0	0.000000E+000
1	19.52177067	3.080765E-013	1.473808E-011	1	0.000000E+000
1	19.52300010	1.473808E-011	3.080765E-013	0	0.000000E+000
1	19.52788209	3.080765E-013	1.473808E-011	1	0.000000E+000
1	19.52830827	1.473808E-011	3.080765E-013	0	0.000000E+000
1	19.52833423	3.080765E-013	1.473808E-011	1	0.000000E+000
1	19.52854987	1.473808E-011	3.080765E-013	0	0.000000E+000
1	19.52856966	3.080765E-013	1.473808E-011	1	0.000000E+000
1	19.52874715	1.473808E-011	3.080765E-013	0	0.000000E+000
1	19.52877388	3.080765E-013	1.473808E-011	1	0.000000E+000
1	19.52934091	1.473808E-011	3.080765E-013	0	0.000000E+000
1	19.52937806	3.080765E-013	1.473808E-011	1	0.000000E+000
1	19.53003924	1.473808E-011	3.080765E-013	0	0.000000E+000
1	19.53006027	3.080765E-013	1.473808E-011	1	0.000000E+000
1	19.53069704	1.473808E-011	3.080765E-013	0	0.000000E+000
1	19.53073989	3.080765E-013	1.473808E-011	1	0.000000E+000
1	19.53085207	1.473808E-011	3.080765E-013	0	0.000000E+000
1	19.53090513	3.080765E-013	1.473808E-011	1	0.000000E+000
1	19.53121437	1.473808E-011	3.080765E-013	0	0.000000E+000
1	19.53122950	3.080765E-013	1.473808E-011	1	0.000000E+000
1	19.53173935	1.473808E-011	3.080765E-013	0	0.000000E+000
1	19.53174910	3.080765E-013	1.473808E-011	1	0.000000E+000
1	19.53237811	1.473808E-011	3.080765E-013	0	0.000000E+000
1	19.53240145	3.080765E-013	1.473808E-011	1	0.000000E+000
1	19.53326007	1.473808E-011	3.080765E-013	0	0.000000E+000
1	19.53337759	3.080765E-013	1.473808E-011	1	0.000000E+000
1	19.53376313	1.473808E-011	3.080765E-013	0	0.000000E+000
1	19.53380659	3.080765E-013	1.473808E-011	1	0.000000E+000
1	19.53419288	1.473808E-011	3.080765E-013	0	0.000000E+000
1	19.53601351	3.080765E-013	1.473808E-011	1	0.000000E+000
1	19.53679602	1.473808E-011	3.080765E-013	0	0.000000E+000
1	19.53684133	3.080765E-013	1.473808E-011	1	0.000000E+000
1	19.53694430	1.473808E-011	3.080765E-013	0	0.000000E+000
1	19.53696188	3.080765E-013	1.473808E-011	1	0.000000E+000
1	19.53770579	1.473808E-011	3.080765E-013	0	0.000000E+000
1	19.53772266	3.080765E-013	1.473808E-011	1	0.000000E+000
1	19.53925949	1.473808E-011	3.080765E-013	0	0.000000E+000
1	19.53927401	3.080765E-013	1.473808E-011	1	0.000000E+000
1	19.54046758	1.473808E-011	3.080765E-013	0	0.000000E+000
1	19.54050341	3.080765E-013	1.473808E-011	1	0.000000E+000
1	19.54097723	1.473808E-011	3.080765E-013	0	0.000000E+000
1	19.55080369	3.080765E-013	1.473808E-011	1	0.000000E+000
1	19.55093127	1.473808E-011	3.080765E-013	0	0.000000E+000
1	19.55096158	3.080765E-013	1.473808E-011	1	0.000000E+000
1	19.55296294	1.473808E-011	3.080765E-013	0	0.000000E+000
1	19.55296879	3.080765E-013	1.473808E-011	1	0.000000E+000
1	19.55315301	1.473808E-011	3.080765E-013	0	0.000000E+000
1	19.55319996	3.080765E-013	1.473808E-011	1	0.000000E+000
1	19.55370191	1.473808E-011	3.080765E-013	0	0.000000E+000
1	19.55371307	3.080765E-013	1.473808E-011	1	0.000000E+000
1	19.55378394	1.473808E-011	3.080765E-013	0	0.000000E+000
1	19.55379791	3.080765E-013	1.473808E-011	1	0.000000E+000
1	19.55384104	1.473808E-011	3.080765E-013	0	0.000000E+000
1	19.55386801	3.080765E-013	1.473808E-011	1	0.000000E+000
1	19.55396597	1.473808E-011	3.080765E-013	0	0.000000E+000
1	19.55507272	3.080765E-013	1.473808E-011	1	0.000000E+000
1	19.55526162	1.473808E-011	3.080765E-013	0	0.000000E+000
1	19.55534424	3.080765E-013	1.473808E-011	1	0.000000E+000
1	19.55653487	1.473808E-011	3.080765E-013	0	0.000000E+000
1	19.55661283	3.080765E-013	1.473808E-011	1	0.000000E+000
1	19.55687365	1.473808E-011	3.080765E-013	0	0.000000E+000
1	19.55690119	3.080765E-013	1.473808E-011	1	0.000000E+000
1	19.55714280	1.473808E-011	3.080765E-013	0	0.000000E+000
1	19.55718172	3.080765E-013	1.473808E-011	1	0.000000E+000
1	19.55767984	1.473808E-011	3.080765E-013	0	0.000000E+000
1	19.55771222	3.080765E-013	1.473808E-011	1	0.000000E+000
1	19.55777976	1.473808E-011	3.080765E-013	0	0.000000E+000
1	19.55780155	3.080765E-013	1.473808E-011	1	0.000000E+000
1	19.55785971	1.473808E-011	3.080765E-013	0	0.000000E+000
1	19.55786954	3.080765E-013	1.473808E-011	1	0.000000E+000
1	19.56214837	1.473808E-011	3.080765E-013	0	0.000000E+000
1	19.56217113	3.080765E-013	1.473808E-011	1	0.000000E+000
1	19.56281530	1.473808E-011	3.080765E-013	0	0.000000E+000
1	19.56283046	3.080765E-013	1.473808E-011	1	0.000000E+000
1	19.56333594	1.473808E-011	3.080765E-013	0	0.000000E+000
1	19.56440601	3.080765E-013	1.473808E-011	1	0.000000E+000
1	19.56459063	1.473808E-011	3.080765E-013	0	0.000000E+000
1	19.56462009	3.080765E-013	1.473808E-011	1	0.000000E+000
1	19.56551984	1.473808E-011	3.080765E-013	0	0.000000E+000
1	19.56556833	3.080765E-013	1.473808E-011	1	0.000000E+000
1	19.56580315	1.473808E-011	3.080765E-013	0	0.000000E+000
1	19.56583439	3.080765E-013	1.473808E-011	1	0.000000E+000
1	19.56681102	1.473808E-011	3.080765E-013	0	0.000000E+000
1	19.56685498	3.080765E-013	1.473808E-011	1	0.000000E+000
1	19.56704359	1.473808E-011	3.080765E-013	0	0.000000E+000
1	19.56708390	3.080765E-013	1.473808E-011	1	0.000000E+000
1	19.56786714	1.473808E-011	3.080765E-013	0	0.000000E+000
1	19.56789181	3.080765E-013	1.473808E-011	1	0.000000E+000
1	19.56800405	1.473808E-011	3.080765E-013	0	0.000000E+000
1	19.56803397	3.080765E-013	1.473808E-011	1	0.000000E+000
1	19.56821072	1.473808E-011	3.080765E-013	0	0.000000E+000
1	19.56822274	3.080765E-013	1.473808E-011	1	0.000000E+000
1	19.56829127	1.473808E-011	3.080765E-013	0	0.000000E+000
1	19.56835539	3.080765E-013	1.473808E-011	1	0.000000E+000
1	19.56891240	1.473808E-011	3.080765E-013	0	0.000000E+000
1	19.56894235	3.080765E-013	1.473808E-011	1	0.000000E+000
1	19.56922469	1.473808E-011	3.080765E-013	0	0.000000E+000
1	19.56954269	3.080765E-013	1.473808E-011	1	0.000000E+000
1	19.56960786	1.473808E-011	3.080765E-013	0	0.000000E+000
1	19.56968464	3.080765E-013	1.473808E-011	1	0.000000E+000
1	19.57067768	1.473808E-011	3.080765E-013	0	0.000000E+000
1	19.57071123	3.080765E-013	1.473808E-011	1	0.000000E+000
1	19.57126341	1.473808E-011	3.080765E-013	0	0.000000E+000
1	19.57128287	3.080765E-013	1.473808E-011	1	0.000000E+000
1	19.57188732	1.473808E-011	3.080765E-013	0	0.000000E+000
1	19.57309523	3.080765E-013	1.473808E-011	1	0.000000E+000
1	19.57320887	1.473808E-011	3.080765E-013	0	0.000000E+000
1	19.57367133	3.080765E-013	1.473808E-011	1	0.000000E+000
1	19.57370246	1.473808E-011	3.080765E-013	0	0.000000E+000
1	19.57373636	3.080765E-013	1.473808E-011	1	0.000000E+000
1	19.57551315	1.473808E-011	3.080765E-013	0	0.000000E+000
1	19.57553698	3.080765E-013	1.473808E-011	1	0.000000E+000
1	19.57556815	1.473808E-011	3.080765E-013	0	0.000000E+000
1	19.57558145	3.080765E-013	1.473808E-011	1	0.000000E+000
1	19.57569730	1.473808E-011	3.080765E-013	0	0.000000E+000
1	19.57574275	3.080765E-013	1.473808E-011	1	0.000000E+000
1	19.57612891	1.473808E-011	3.080765E-013	0	0.000000E+000
1	19.57613737	3.080765E-013	1.473808E-011	1	0.000000E+000
1	19.57727101	1.473808E-011	3.080765E-013	0	0.000000E+000
1	19.57730792	3.080765E-013	1.473808E-011	1	0.000000E+000
1	19.57782986	1.473808E-011	3.080765E-013	0	0.000000E+000
1	19.57788925	3.080765E-013	1.473808E-011	1	0.000000E+000
1	19.57812117	1.473808E-011	3.080765E-013	0	0.000000E+000
1	19.57816798	3.080765E-013	1.473808E-011	1	0.000000E+000
1	19.57878237	1.473808E-011	3.080765E-013	0	0.000000E+000
1	19.57884336	3.080765E-013	1.473808E-011	1	0.000000E+000
1	19.57936170	1.473808E-011	3.080765E-013	0	0.000000E+000
1	19.57946794	3.080765E-013	1.473808E-011	1	0.000000E+000
1	19.58067692	1.473808E-011	3.080765E-013	0	0.000000E+000
1	19.58083199	3.080765E-013	1.473808E-011	1	0.000000E+000
1	19.58372215	1.473808E-011	3.080765E-013	0	0.000000E+000
1	19.58376246	3.080765E-013	1.473808E-011	1	0.000000E+000
1	19.58548440	1.473808E-011	3.080765E-013	0	0.000000E+000
1	19.58552130	3.080765E-013	1.473808E-011	1	0.000000E+000
1	19.58580564	1.473808E-011	3.080765E-013	0	0.000000E+000
1	19.58584053	3.080765E-013	1.473808E-011	1	0.000000E+000
1	19.58598546	1.473808E-011	3.080765E-013	0	0.000000E+000
1	19.58600062	3.080765E-013	1.473808E-011	1	0.000000E+000
1	19.58692644	1.473808E-011	3.080765E-013	0	0.000000E+000
1	19.58696109	3.080765E-013	1.473808E-011	1	0.000000E+000
1	19.58720480	1.473808E-011	3.080765E-013	0	0.000000E+000
1	19.58723038	3.080765E-013	1.473808E-011	1	0.000000E+000
1	19.58798569	1.473808E-011	3.080765E-013	0	0.000000E+000
1	19.58800087	3.080765E-013	1.473808E-011	1	0.000000E+000
1	19.58801358	1.473808E-011	3.080765E-013	0	0.000000E+000
1	19.58803221	3.080765E-013	1.473808E-011	1	0.000000E+000
1	19.58826534	1.473808E-011	3.080765E-013	0	0.000000E+000
1	19.58829406	3.080765E-013	1.473808E-011	1	0.000000E+000
1	19.58870200	1.473808E-011	3.080765E-013	0	0.000000E+000
1	19.58871543	3.080765E-013	1.473808E-011	1	0.000000E+000
1	19.59001142	1.473808E-011	3.080765E-013	0	0.000000E+000
1	19.59004342	3.080765E-013	1.473808E-011	1	0.000000E+000
1	19.59079360	1.473808E-011	3.080765E-013	0	0.000000E+000
1	19.59083411	3.080765E-013	1.473808E-011	1	0.000000E+000
1	19.59099595	1.473808E-011	3.080765E-013	0	0.000000E+000
1	19.59150737	3.080765E-013	1.473808E-011	1	0.000000E+000
1	19.59168830	1.473808E-011	3.080765E-013	0	0.000000E+000
1	19.59170767	3.080765E-013	1.473808E-011	1	0.000000E+000
1	19.59244977	1.473808E-011	3.080765E-013	0	0.000000E+000
1	19.59245839	3.080765E-013	1.473808E-011	1	0.000000E+000
1	19.59251863	1.473808E-011	3.080765E-013	0	0.000000E+000
1	19.59256036	3.080765E-013	1.473808E-011	1	0.000000E+000
1	19.59270778	1.473808E-011	3.080765E-013	0	0.000000E+000
1	19.59276098	3.080765E-013	1.473808E-011	1	0.000000E+000
1	19.59343058	1.473808E-011	3.080765E-013	0	0.000000E+000
1	19.59344725	3.080765E-013	1.473808E-011	1	0.000000E+000
1	19.59453214	1.473808E-011	3.080765E-013	0	0.000000E+000
1	19.59457739	3.080765E-013	1.473808E-011	1	0.000000E+000
1	19.59469352	1.473808E-011	3.080765E-013	0	0.000000E+000
1	19.59472053	3.080765E-013	1.473808E-011	1	0.000000E+000
1	19.59617699	1.473808E-011	3.080765E-013	0	0.000000E+000
1	19.59633682	3.080765E-013	1.473808E-011	1	0.000000E+000
1	19.59799756	1.473808E-011	3.080765E-013	0	0.000000E+000
1	19.59801345	3.080765E-013	1.473808E-011	1	0.000000E+000
1	19.59907883	1.473808E-011	3.080765E-013	0	0.000000E+000
1	19.59908804	3.080765E-013	1.473808E-011	1	0.000000E+000
1	19.59947004	1.473808E-011	3.080765E-013	0	0.000000E+000
1	19.59963577	3.080765E-013	1.473808E-011	1	0.000000E+000
1	19.60275555	1.473808E-011	3.080765E-013	0	0.000000E+000
1	19.60276676	3.080765E-013	1.473808E-011	1	0.000000E+000
1	19.60331993	1.473808E-011	3.080765E-013	0	0.000000E+000
1	19.60332563	3.080765E-013	1.473808E-011	1	0.000000E+000
1	19.60345047	1.473808E-011	3.080765E-013	0	0.000000E+000
1	19.60345805	3.080765E-013	1.473808E-011	1	0.000000E+000
1	19.60356238	1.473808E-011	3.080765E-013	0	0.000000E+000
1	19.60358493	3.080765E-013	1.473808E-011	1	0.000000E+000
1	19.60362322	1.473808E-011	3.080765E-013	0	0.000000E+000
1	19.60363945	3.080765E-013	1.473808E-011	1	0.000000E+000
1	19.60461310	1.473808E-011	3.080765E-013	0	0.000000E+000
1	19.60465676	3.080765E-013	1.473808E-011	1	0.000000E+000
1	19.60611705	1.473808E-011	3.080765E-013	0	0.000000E+000
1	19.60614387	3.080765E-013	1.473808E-011	1	0.000000E+000
1	19.60634968	1.473808E-011	3.080765E-013	0	0.000000E+000
1	19.60640392	3.080765E-013	1.473808E-011	1	0.000000E+000
1	19.60686112	1.473808E-011	3.080765E-013	0	0.000000E+000
1	19.60691187	3.080765E-013	1.473808E-011	1	0.000000E+000
1	19.60780748	1.473808E-011	3.080765E-013	0	0.000000E+000
1	19.60885613	3.080765E-013	1.473808E-011	1	0.000000E+000
1	19.60908144	1.473808E-011	3.080765E-013	0	0.000000E+000
1	19.60912711	3.080765E-013	1.473808E-011	1	0.000000E+000
1	19.60916598	1.473808E-011	3.080765E-013	0	0.000000E+000
1	19.60920079	3.080765E-013	1.473808E-011	1	0.000000E+000
1	19.60942051	1.473808E-011	3.080765E-013	0	0.000000E+000
1	19.60944627	3.080765E-013	1.473808E-011	1	0.000000E+000
1	19.61041144	1.473808E-011	3.080765E-013	0	0.000000E+000
1	19.61046877	3.080765E-013	1.473808E-011	1	0.000000E+000
1	19.61068232	1.473808E-011	3.080765E-013	0	0.000000E+000
1	19.61072945	3.080765E-013	1.473808E-011	1	0.000000E+000
1	19.61112418	1.473808E-011	3.080765E-013	0	0.000000E+000
1	19.61115782	3.080765E-013	1.473808E-011	1	0.000000E+000
1	19.61165291	1.473808E-011	3.080765E-013	0	0.000000E+000
1	19.61167464	3.080765E-013	1.473808E-011	1	0.000000E+000
1	19.61226243	1.473808E-011	3.080765E-013	0	0.000000E+000
1	19.61228176	3.080765E-013	1.473808E-011	1	0.000000E+000
1	19.61242049	1.473808E-011	3.080765E-013	0	0.000000E+000
1	19.61248126	3.080765E-013	1.473808E-011	1	0.000000E+000
1	19.61313409	1.473808E-011	3.080765E-013	0	0.000000E+000
1	19.61316455	3.080765E-013	1.473808E-011	1	0.000000E+000
1	19.61412535	1.473808E-011	3.080765E-013	0	0.000000E+000
1	19.61413919	3.080765E-013	1.473808E-011	1	0.000000E+000
1	19.61435287	1.473808E-011	3.080765E-013	0	0.000000E+000
1	19.61446032	3.080765E-013	1.473808E-011	1	0.000000E+000
1	19.61499321	1.473808E-011	3.080765E-013	0	0.000000E+000
1	19.61500879	3.080765E-013	1.473808E-011	1	0.000000E+000
1	19.61509814	1.473808E-011	3.080765E-013	0	0.000000E+000
1	19.61517509	3.080765E-013	1.473808E-011	1	0.000000E+000
1	19.61675326	1.473808E-011	3.080765E-013	0	0.000000E+000
1	19.61678528	3.080765E-013	1.473808E-011	1	0.000000E+000
1	19.62077126	1.473808E-011	3.080765E-013	0	0.000000E+000
1	19.62085388	3.080765E-013	1.473808E-011	1	0.000000E+000
1	19.62088086	1.473808E-011	3.080765E-013	0	0.000000E+000
1	19.62094174	3.080765E-013	1.473808E-011	1	0.000000E+000
1	19.62112538	1.473808E-011	3.080765E-013	0	0.000000E+000
1	19.62115540	3.080765E-013	1.473808E-011	1	0.000000E+000
1	19.62160405	1.473808E-011	3.080765E-013	0	0.000000E+000
1	19.62165966	3.080765E-013	1.473808E-011	1	0.000000E+000
1	19.62190060	1.473808E-011	3.080765E-013	0	0.000000E+000
1	19.62191508	3.080765E-013	1.473808E-011	1	0.000000E+000
1	19.62197857	1.473808E-011	3.080765E-013	0	0.000000E+000
1	19.62202970	3.080765E-013	1.473808E-011	1	0.000000E+000
1	19.62208834	1.473808E-011	3.080765E-013	0	0.000000E+000
1	19.62212422	3.080765E-013	1.473808E-011	1	0.000000E+000
1	19.62307019	1.473808E-011	3.080765E-013	0	0.000000E+000
1	19.62309722	3.080765E-013	1.473808E-011	1	0.000000E+000
1	19.62379967	1.473808E-011	3.080765E-013	0	0.000000E+000
1	19.62381937	3.080765E-013	1.473808E-011	1	0.000000E+000
1	19.62437337	1.473808E-011	3.080765E-013	0	0.000000E+000
1	19.62439860	3.080765E-013	1.473808E-011	1	0.000000E+000
1	19.62479370	1.473808E-011	3.080765E-013	0	0.000000E+000
1	19.62483921	3.080765E-013	1.473808E-011	1	0.000000E+000
1	19.62508143	1.473808E-011	3.080765E-013	0	0.000000E+000
1	19.62513405	3.080765E-013	1.473808E-011	1	0.000000E+000
1	19.62530578	1.473808E-011	3.080765E-013	0	0.000000E+000
1	19.62537751	3.080765E-013	1.473808E-011	1	0.000000E+000
1	19.62627980	1.473808E-011	3.080765E-013	0	0.000000E+000
1	19.62634229	3.080765E-013	1.473808E-011	1	0.000000E+000
1	19.62782891	1.473808E-011	3.080765E-013	0	0.000000E+000
1	19.62785798	3.080765E-013	1.473808E-011	1	0.000000E+000
1	19.62826656	1.473808E-011	3.080765E-013	0	0.000000E+000
1	19.62828765	3.080765E-013	1.473808E-011	1	0.000000E+000
1	19.62863344	1.473808E-011	3.080765E-013	0	0.000000E+000
1	19.62867020	3.080765E-013	1.473808E-011	1	0.000000E+000
1	19.62904899	1.473808E-011	3.080765E-013	0	0.000000E+000
1	19.62908331	3.080765E-013	1.473808E-011	1	0.000000E+000
1	19.62921419	1.473808E-011	3.080765E-013	0	0.000000E+000
1	19.62922785	3.080765E-013	1.473808E-011	1	0.000000E+000
1	19.62963906	1.473808E-011	3.080765E-013	0	0.000000E+000
1	19.62965021	3.080765E-013	1.473808E-011	1	0.000000E+000
1	19.62992736	1.473808E-011	3.080765E-013	0	0.000000E+000
1	19.63002092	3.080765E-013	1.473808E-011	1	0.000000E+000
1	19.63013864	1.473808E-011	3.080765E-013	0	0.000000E+000
1	19.63016964	3.080765E-013	1.473808E-011	1	0.000000E+000
1	19.63142432	1.473808E-011	3.080765E-013	0	0.000000E+000
1	19.63144948	3.080765E-013	1.473808E-011	1	0.000000E+000
1	19.63190376	1.473808E-011	3.080765E-013	0	0.000000E+000
1	20.14173716	4.363688E-013	1.486637E-011	1	0.000000E+000
1	20.14220816	1.486637E-011	4.363688E-013	0	0.000000E+000
1	20.14222886	4.363688E-013	1.486637E-011	1	0.000000E+000
1	20.14264231	1.486637E-011	4.363688E-013	0	0.000000E+000
1	20.19046839	4.363688E-013	1.486637E-011	1	0.000000E+000
1	20.19056135	1.486637E-011	4.363688E-013	0	0.000000E+000
1	20.19059881	4.363688E-013	1.486637E-011	1	0.000000E+000
1	20.19231326	1.486637E-011	4.363688E-013	0	0.000000E+000
1	20.19236532	4.363688E-013	1.486637E-011	1	0.000000E+000
1	20.19345468	1.486637E-011	4.363688E-013	0	0.000000E+000
1	20.19347506	4.363688E-013	1.486637E-011	1	0.000000E+000
1	20.19398792	1.486637E-011	4.363688E-013	0	0.000000E+000
1	20.19399169	4.363688E-013	1.486637E-011	1	0.000000E+000
1	20.19461021	1.486637E-011	4.363688E-013	0	0.000000E+000
1	20.19463957	4.363688E-013	1.486637E-011	1	0.000000E+000
1	20.19492477	1.486637E-011	4.363688E-013	0	0.000000E+000
1	20.19495591	4.363688E-013	1.486637E-011	1	0.000000E+000
1	20.19500381	1.486637E-011	4.363688E-013	0	0.000000E+000
1	20.19505159	4.363688E-013	1.486637E-011	1	0.000000E+000
1	20.19547361	1.486637E-011	4.363688E-013	0	0.000000E+000
1	20.19549817	4.363688E-013	1.486637E-011	1	0.000000E+000
1	20.19588117	1.486637E-011	4.363688E-013	0	0.000000E+000
1	20.19591101	4.363688E-013	1.486637E-011	1	0.000000E+000
1	20.19603482	1.486637E-011	4.363688E-013	0	0.000000E+000
1	20.19606386	4.363688E-013	1.486637E-011	1	0.000000E+000
1	20.19678228	1.486637E-011	4.363688E-013	0	0.000000E+000
1	20.19682262	4.363688E-013	1.486637E-011	1	0.000000E+000
1	20.19907904	1.486637E-011	4.363688E-013	0	0.000000E+000
1	20.19917284	4.363688E-013	1.486637E-011	1	0.000000E+000
1	20.19922382	1.486637E-011	4.363688E-013	0	0.000000E+000
1	20.19948493	4.363688E-013	1.486637E-011	1	0.000000E+000
1	20.19952944	1.486637E-011	4.363688E-013	0	0.000000E+000
1	20.19953651	4.363688E-013	1.486637E-011	1	0.000000E+000
1	20.19998126	1.486637E-011	4.363688E-013	0	0.000000E+000
1	20.20000559	4.363688E-013	1.486637E-011	1	0.000000E+000
1	20.20048868	1.486637E-011	4.363688E-013	0	0.000000E+000
1	20.20051059	4.363688E-013	1.486637E-011	1	0.000000E+000
1	20.20073676	1.486637E-011	4.363688E-013	0	0.000000E+000
1	20.20078750	4.363688E-013	1.486637E-011	1	0.000000E+000
1	20.20132010	1.486637E-011	4.363688E-013	0	0.000000E+000
1	20.20134950	4.363688E-013	1.486637E-011	1	0.000000E+000
1	20.20166538	1.486637E-011	4.363688E-013	0	0.000000E+000
1	20.20167611	4.363688E-013	1.486637E-011	1	0.000000E+000
1	20.20238783	1.486637E-011	4.363688E-013	0	0.000000E+000
1	20.20239605	4.363688E-013	1.486637E-011	1	0.000000E+000
1	20.20275975	1.486637E-011	4.363688E-013	0	0.000000E+000
1	20.20280875	4.363688E-013	1.486637E-011	1	0.000000E+000
1	20.20392703	1.486637E-011	4.363688E-013	0	0.000000E+000
1	20.20395815	4.363688E-013	1.486637E-011	1	0.000000E+000
1	20.20428923	1.486637E-011	4.363688E-013	0	0.000000E+000
1	20.20433091	4.363688E-013	1.486637E-011	1	0.000000E+000
1	20.20469570	1.486637E-011	4.363688E-013	0	0.000000E+000
1	20.20506882	4.363688E-013	1.486637E-011	1	0.000000E+000
1	20.20568548	1.486637E-011	4.363688E-013	0	0.000000E+000
1	20.20585424	4.363688E-013	1.486637E-011	1	0.000000E+000
1	20.20639423	1.486637E-011	4.363688E-013	0	0.000000E+000
1	20.20642110	4.363688E-013	1.486637E-011	1	0.000000E+000
1	20.20653245	1.486637E-011	4.363688E-013	0	0.000000E+000
1	20.20654991	4.363688E-013	1.486637E-011	1	0.000000E+000
1	20.20684703	1.486637E-011	4.363688E-013	0	0.000000E+000
1	20.20689575	4.363688E-013	1.486637E-011	1	0.000000E+000
1	20.20830736	1.486637E-011	4.363688E-013	0	0.000000E+000
1	20.20832142	4.363688E-013	1.486637E-011	1	0.000000E+000
1	20.20877473	1.486637E-011	4.363688E-013	0	0.000000E+000
1	20.20880303	4.363688E-013	1.486637E-011	1	0.000000E+000
1	20.21054733	1.486637E-011	4.363688E-013	0	0.000000E+000
1	20.21055931	4.363688E-013	1.486637E-011	1	0.000000E+000
1	20.21080508	1.486637E-011	4.363688E-013	0	0.000000E+000
1	20.21082393	4.363688E-013	1.486637E-011	1	0.000000E+000
1	20.21252372	1.486637E-011	4.363688E-013	0	0.000000E+000
1	20.21257133	4.363688E-013	1.486637E-011	1	0.000000E+000
1	20.21305800	1.486637E-011	4.363688E-013	0	0.000000E+000
1	20.21307057	4.363688E-013	1.486637E-011	1	0.000000E+000
1	20.21330607	1.486637E-011	4.363688E-013	0	0.000000E+000
1	20.21333777	4.363688E-013	1.486637E-011	1	0.000000E+000
1	20.21345666	1.486637E-011	4.363688E-013	0	0.000000E+000
1	20.21349457	4.363688E-013	1.486637E-011	1	0.000000E+000
1	20.21395131	1.486637E-011	4.363688E-013	0	0.000000E+000
1	20.21403990	4.363688E-013	1.486637E-011	1	0.000000E+000
1	20.21490287	1.486637E-011	4.363688E-013	0	0.000000E+000
1	20.21492951	4.363688E-013	1.486637E-011	1	0.000000E+000
1	20.21507601	1.486637E-011	4.363688E-013	0	0.000000E+000
1	20.21514845	4.363688E-013	1.486637E-011	1	0.000000E+000
1	20.21520616	1.486637E-011	4.363688E-013	0	0.000000E+000
1	20.21521709	4.363688E-013	1.486637E-011	1	0.000000E+000
1	20.21531403	1.486637E-011	4.363688E-013	0	0.000000E+000
1	20.21534051	4.363688E-013	1.486637E-011	1	0.000000E+000
1	20.21664618	1.486637E-011	4.363688E-013	0	0.000000E+000
1	20.21666206	4.363688E-013	1.486637E-011	1	0.000000E+000
1	20.21685998	1.486637E-011	4.363688E-013	0	0.000000E+000
1	20.21687701	4.363688E-013	1.486637E-011	1	0.000000E+000
1	20.21713142	1.486637E-011	4.363688E-013	0	0.000000E+000
1	20.21715058	4.363688E-013	1.486637E-011	1	0.000000E+000
1	20.21737661	1.486637E-011	4.363688E-013	0	0.000000E+000
1	20.21741190	4.363688E-013	1.486637E-011	1	0.000000E+000
1	20.21799786	1.486637E-011	4.363688E-013	0	0.000000E+000
1	20.21807431	4.363688E-013	1.486637E-011	1	0.000000E+000
1	20.21869529	1.486637E-011	4.363688E-013	0	0.000000E+000
1	20.21872268	4.363688E-013	1.486637E-011	1	0.000000E+000
1	20.21901396	1.486637E-011	4.363688E-013	0	0.000000E+000
1	20.21906962	4.363688E-013	1.486637E-011	1	0.000000E+000
1	20.21991883	1.486637E-011	4.363688E-013	0	0.000000E+000
1	20.22047345	4.363688E-013	1.486637E-011	1	0.000000E+000
1	20.22070840	1.486637E-011	4.363688E-013	0	0.000000E+000
1	20.22071177	4.363688E-013	1.486637E-011	1	0.000000E+000
1	20.22100010	1.486637E-011	4.363688E-013	0	0.000000E+000
1	20.22104784	4.363688E-013	1.486637E-011	1	0.000000E+000
1	20.22137353	1.486637E-011	4.363688E-013	0	0.000000E+000
1	20.22142484	4.363688E-013	1.486637E-011	1	0.000000E+000
1	20.22190639	1.486637E-011	4.363688E-013	0	0.000000E+000
1	20.23054078	4.363688E-013	1.486637E-011	1	0.000000E+000
1	20.23307057	1.486637E-011	4.363688E-013	0	0.000000E+000
1	20.23312549	4.363688E-013	1.486637E-011	1	0.000000E+000
1	20.23318932	1.486637E-011	4.363688E-013	0	0.000000E+000
1	20.23321060	4.363688E-013	1.486637E-011	1	0.000000E+000
1	20.23432175	1.486637E-011	4.363688E-013	0	0.000000E+000
1	20.23438755	4.363688E-013	1.486637E-011	1	0.000000E+000
1	20.23500257	1.486637E-011	4.363688E-013	0	0.000000E+000
1	20.23501573	4.363688E-013	1.486637E-011	1	0.000000E+000
1	20.23506073	1.486637E-011	4.363688E-013	0	0.000000E+000
1	20.23507477	4.363688E-013	1.486637E-011	1	0.000000E+000
1	20.23518050	1.486637E-011	4.363688E-013	0	0.000000E+000
1	20.23520472	4.363688E-013	1.486637E-011	1	0.000000E+000
1	20.23548891	1.486637E-011	4.363688E-013	0	0.000000E+000
1	20.23633955	4.363688E-013	1.486637E-011	1	0.000000E+000
1	20.23647145	1.486637E-011	4.363688E-013	0	0.000000E+000
1	20.23650788	4.363688E-013	1.486637E-011	1	0.000000E+000
1	20.23686127	1.486637E-011	4.363688E-013	0	0.000000E+000
1	20.23689391	4.363688E-013	1.486637E-011	1	0.000000E+000
1	20.23759599	1.486637E-011	4.363688E-013	0	0.000000E+000
1	20.23762199	4.363688E-013	1.486637E-011	1	0.000000E+000
1	20.23794200	1.486637E-011	4.363688E-013	0	0.000000E+000
1	20.23797418	4.363688E-013	1.486637E-011	1	0.000000E+000
1	20.23857876	1.486637E-011	4.363688E-013	0	0.000000E+000
1	20.23862963	4.363688E-013	1.486637E-011	1	0.000000E+000
1	20.23933398	1.486637E-011	4.363688E-013	0	0.000000E+000
1	20.23937038	4.363688E-013	1.486637E-011	1	0.000000E+000
1	20.23960436	1.486637E-011	4.363688E-013	0	0.000000E+000
1	20.23963163	4.363688E-013	1.486637E-011	1	0.000000E+000
1	20.24209387	1.486637E-011	4.363688E-013	0	0.000000E+000
1	20.24211020	4.363688E-013	1.486637E-011	1	0.000000E+000
1	20.24335786	1.486637E-011	4.363688E-013	0	0.000000E+000
1	20.24338712	4.363688E-013	1.486637E-011	1	0.000000E+000
1	20.24378815	1.486637E-011	4.363688E-013	0	0.000000E+000
1	20.24381338	4.363688E-013	1.486637E-011	1	0.000000E+000
1	20.24495663	1.486637E-011	4.363688E-013	0	0.000000E+000
1	20.24499473	4.363688E-013	1.486637E-011	1	0.000000E+000
1	20.24572761	1.486637E-011	4.363688E-013	0	0.000000E+000
1	20.24575219	4.363688E-013	1.486637E-011	1	0.000000E+000
1	20.24666999	1.486637E-011	4.363688E-013	0	0.000000E+000
1	20.24668522	4.363688E-013	1.486637E-011	1	0.000000E+000
1	20.24749908	1.486637E-011	4.363688E-013	0	0.000000E+000
1	20.25104139	4.363688E-013	1.486637E-011	1	0.000000E+000
1	20.25125467	1.486637E-011	4.363688E-013	0	0.000000E+000
1	20.25127650	4.363688E-013	1.486637E-011	1	0.000000E+000
1	20.25143525	1.486637E-011	4.363688E-013	0	0.000000E+000
1	20.25145672	4.363688E-013	1.486637E-011	1	0.000000E+000
1	20.25190438	1.486637E-011	4.363688E-013	0	0.000000E+000
1	20.25193613	4.363688E-013	1.486637E-011	1	0.000000E+000
1	20.25215203	1.486637E-011	4.363688E-013	0	0.000000E+000
1	20.25218738	4.363688E-013	1.486637E-011	1	0.000000E+000
1	20.25431811	1.486637E-011	4.363688E-013	0	0.000000E+000
1	20.25433096	4.363688E-013	1.486637E-011	1	0.000000E+000
1	20.25450773	1.486637E-011	4.363688E-013	0	0.000000E+000
1	20.25452767	4.363688E-013	1.486637E-011	1	0.000000E+000
1	20.25595941	1.486637E-011	4.363688E-013	0	0.000000E+000
1	20.25598996	4.363688E-013	1.486637E-011	1	0.000000E+000
1	20.25647271	1.486637E-011	4.363688E-013	0	0.000000E+000
1	20.25650007	4.363688E-013	1.486637E-011	1	0.000000E+000
1	20.25678857	1.486637E-011	4.363688E-013	0	0.000000E+000
1	20.25681560	4.363688E-013	1.486637E-011	1	0.000000E+000
1	20.25700173	1.486637E-011	4.363688E-013	0	0.000000E+000
1	20.25703465	4.363688E-013	1.486637E-011	1	0.000000E+000
1	20.25784404	1.486637E-011	4.363688E-013	0	0.000000E+000
1	20.25789296	4.363688E-013	1.486637E-011	1	0.000000E+000
1	20.25861928	1.486637E-011	4.363688E-013	0	0.000000E+000
1	20.25864324	4.363688E-013	1.486637E-011	1	0.000000E+000
1	20.25870097	1.486637E-011	4.363688E-013	0	0.000000E+000
1	20.25871119	4.363688E-013	1.486637E-011	1	0.000000E+000
1	20.25951280	1.486637E-011	4.363688E-013	0	0.000000E+000
1	20.25952480	4.363688E-013	1.486637E-011	1	0.000000E+000
1	20.25967166	1.486637E-011	4.363688E-013	0	0.000000E+000
1	20.25969470	4.363688E-013	1.486637E-011	1	0.000000E+000
1	20.25978896	1.486637E-011	4.363688E-013	0	0.000000E+000
1	20.27462093	4.363688E-013	1.486637E-011	1	0.000000E+000
1	20.27642390	1.486637E-011	4.363688E-013	0	0.000000E+000
1	20.27644862	4.363688E-013	1.486637E-011	1	0.000000E+000
1	20.27649204	1.486637E-011	4.363688E-013	0	0.000000E+000
1	21.67159128	2.058533E-013	1.463585E-011	1	0.000000E+000
1	21.67259849	1.463585E-011	2.058533E-013	0	0.000000E+000
1	21.67266540	2.058533E-013	1.463585E-011	1	0.000000E+000
1	21.67271040	1.463585E-011	2.058533E-013	0	0.000000E+000
1	21.67271517	2.058533E-013	1.463585E-011	1	0.000000E+000
1	21.67279801	1.463585E-011	2.058533E-013	0	0.000000E+000
1	21.67283974	2.058533E-013	1.463585E-011	1	0.000000E+000
1	21.67415175	1.463585E-011	2.058533E-013	0	0.000000E+000
1	21.67421112	2.058533E-013	1.463585E-011	1	0.000000E+000
1	21.67471509	1.463585E-011	2.058533E-013	0	0.000000E+000
1	21.67500042	2.058533E-013	1.463585E-011	1	0.000000E+000
1	21.67538040	1.463585E-011	2.058533E-013	0	0.000000E+000
1	21.67540563	2.058533E-013	1.463585E-011	1	0.000000E+000
1	21.67561402	1.463585E-011	2.058533E-013	0	0.000000E+000
1	21.71588313	2.058533E-013	1.463585E-011	1	0.000000E+000
1	21.71599063	1.463585E-011	2.058533E-013	0	0.000000E+000
1	21.71609738	2.058533E-013	1.463585E-011	1	0.000000E+000
1	21.71708492	1.463585E-011	2.058533E-013	0	0.000000E+000
1	21.71713616	2.058533E-013	1.463585E-011	1	0.000000E+000
1	21.71728869	1.463585E-011	2.058533E-013	0	0.000000E+000
1	21.71730836	2.058533E-013	1.463585E-011	1	0.000000E+000
1	21.71821828	1.463585E-011	2.058533E-013	0	0.000000E+000
1	21.71824980	2.058533E-013	1.463585E-011	1	0.000000E+000
1	21.71959306	1.463585E-011	2.058533E-013	0	0.000000E+000
1	21.71960746	2.058533E-013	1.463585E-011	1	0.000000E+000
1	21.72073794	1.463585E-011	2.058533E-013	0	0.000000E+000
1	21.72076446	2.058533E-013	1.463585E-011	1	0.000000E+000
1	21.72117873	1.463585E-011	2.058533E-013	0	0.000000E+000
1	21.72124074	2.058533E-013	1.463585E-011	1	0.000000E+000
1	21.72143689	1.463585E-011	2.058533E-013	0	0.000000E+000
1	21.72146843	2.058533E-013	1.463585E-011	1	0.000000E+000
1	21.72150856	1.463585E-011	2.058533E-013	0	0.000000E+000
1	21.72154012	2.058533E-013	1.463585E-011	1	0.000000E+000
1	21.72231398	1.463585E-011	2.058533E-013	0	0.000000E+000
1	21.72232792	2.058533E-013	1.463585E-011	1	0.000000E+000
1	21.72326675	1.463585E-011	2.058533E-013	0	0.000000E+000
1	21.72330067	2.058533E-013	1.463585E-011	1	0.000000E+000
1	21.72332266	1.463585E-011	2.058533E-013	0	0.000000E+000
1	21.72336746	2.058533E-013	1.463585E-011	1	0.000000E+000
1	21.72385282	1.463585E-011	2.058533E-013	0	0.000000E+000
1	21.72387915	2.058533E-013	1.463585E-011	1	0.000000E+000
1	21.72657923	1.463585E-011	2.058533E-013	0	0.000000E+000
1	21.72662975	2.058533E-013	1.463585E-011	1	0.000000E+000
1	21.72710501	1.463585E-011	2.058533E-013	0	0.000000E+000
1	21.72714320	2.058533E-013	1.463585E-011	1	0.000000E+000
1	21.72763420	1.463585E-011	2.058533E-013	0	0.000000E+000
1	21.72771348	2.058533E-013	1.463585E-011	1	0.000000E+000
1	21.72799208	1.463585E-011	2.058533E-013	0	0.000000E+000
1	21.72800696	2.058533E-013	1.463585E-011	1	0.000000E+000
1	21.72832066	1.463585E-011	2.058533E-013	0	0.000000E+000
1	21.72834387	2.058533E-013	1.463585E-011	1	0.000000E+000
1	21.72876293	1.463585E-011	2.058533E-013	0	0.000000E+000
1	21.72878254	2.058533E-013	1.463585E-011	1	0.000000E+000
1	21.72890350	1.463585E-011	2.058533E-013	0	0.000000E+000
1	21.72903583	2.058533E-013	1.463585E-011	1	0.000000E+000
1	21.72914457	1.463585E-011	2.058533E-013	0	0.000000E+000
1	21.73003731	2.058533E-013	1.463585E-011	1	0.000000E+000
1	21.73059066	1.463585E-011	2.058533E-013	0	0.000000E+000
1	21.73061724	2.058533E-013	1.463585E-011	1	0.000000E+000
1	21.73097986	1.463585E-011	2.058533E-013	0	0.000000E+000
1	21.73104471	2.058533E-013	1.463585E-011	1	0.000000E+000
1	21.73120219	1.463585E-011	2.058533E-013	0	0.000000E+000
1	21.73149489	2.058533E-013	1.463585E-011	1	0.000000E+000
1	21.73196881	1.463585E-011	2.058533E-013	0	0.000000E+000
1	21.73199843	2.058533E-013	1.463585E-011	1	0.000000E+000
1	21.73260964	1.463585E-011	2.058533E-013	0	0.000000E+000
1	21.73262065	2.058533E-013	1.463585E-011	1	0.000000E+000
1	21.73270608	1.463585E-011	2.058533E-013	0	0.000000E+000
1	21.73275270	2.058533E-013	1.463585E-011	1	0.000000E+000
1	21.73277133	1.463585E-011	2.058533E-013	0	0.000000E+000
1	21.73369578	2.058533E-013	1.463585E-011	1	0.000000E+000
1	21.73504972	1.463585E-011	2.058533E-013	0	0.000000E+000
1	21.73507802	2.058533E-013	1.463585E-011	1	0.000000E+000
1	21.73523433	1.463585E-011	2.058533E-013	0	0.000000E+000
1	21.73525689	2.058533E-013	1.463585E-011	1	0.000000E+000
1	21.73590048	1.463585E-011	2.058533E-013	0	0.000000E+000
1	21.73591951	2.058533E-013	1.463585E-011	1	0.000000E+000
1	21.73602577	1.463585E-011	2.058533E-013	0	0.000000E+000
1	21.73675649	2.058533E-013	1.463585E-011	1	0.000000E+000
1	21.73997102	1.463585E-011	2.058533E-013	0	0.000000E+000
1	21.73999979	2.058533E-013	1.463585E-011	1	0.000000E+000
1	21.74029522	1.463585E-011	2.058533E-013	0	0.000000E+000
1	21.74126295	2.058533E-013	1.463585E-011	1	0.000000E+000
1	21.74211079	1.463585E-011	2.058533E-013	0	0.000000E+000
1	21.74211832	2.058533E-013	1.463585E-011	1	0.000000E+000
1	21.74356580	1.463585E-011	2.058533E-013	0	0.000000E+000
1	21.74360146	2.058533E-013	1.463585E-011	1	0.000000E+000
1	21.74484995	1.463585E-011	2.058533E-013	0	0.000000E+000
1	21.74488519	2.058533E-013	1.463585E-011	1	0.000000E+000
1	21.74621622	1.463585E-011	2.058533E-013	0	0.000000E+000
1	21.74622270	2.058533E-013	1.463585E-011	1	0.000000E+000
1	21.74648072	1.463585E-011	2.058533E-013	0	0.000000E+000
1	21.74649451	2.058533E-013	1.463585E-011	1	0.000000E+000
1	21.74893584	1.463585E-011	2.058533E-013	0	0.000000E+000
1	21.74899059	2.058533E-013	1.463585E-011	1	0.000000E+000
1	21.74906236	1.463585E-011	2.058533E-013	0	0.000000E+000
1	21.74910480	2.058533E-013	1.463585E-011	1	0.000000E+000
1	21.74938944	1.463585E-011	2.058533E-013	0	0.000000E+000
1	21.74940491	2.058533E-013	1.463585E-011	1	0.000000E+000
1	21.75022679	1.463585E-011	2.058533E-013	0	0.000000E+000
1	21.75024707	2.058533E-013	1.463585E-011	1	0.000000E+000
1	21.75112212	1.463585E-011	2.058533E-013	0	0.000000E+000
1	21.75117050	2.058533E-013	1.463585E-011	1	0.000000E+000
1	21.75130978	1.463585E-011	2.058533E-013	0	0.000000E+000
1	21.75132426	2.058533E-013	1.463585E-011	1	0.000000E+000
1	21.75150401	1.463585E-011	2.058533E-013	0	0.000000E+000
1	21.75371624	2.058533E-013	1.463585E-011	1	0.000000E+000
1	21.75373086	1.463585E-011	2.058533E-013	0	0.000000E+000
1	21.75376120	2.058533E-013	1.463585E-011	1	0.000000E+000
1	21.75478709	1.463585E-011	2.058533E-013	0	0.000000E+000
1	21.75484475	2.058533E-013	1.463585E-011	1	0.000000E+000
1	21.75533162	1.463585E-011	2.058533E-013	0	0.000000E+000
1	21.75534980	2.058533E-013	1.463585E-011	1	0.000000E+000
1	21.75554549	1.463585E-011	2.058533E-013	0	0.000000E+000
1	21.75558845	2.058533E-013	1.463585E-011	1	0.000000E+000
1	21.75594036	1.463585E-011	2.058533E-013	0	0.000000E+000
1	21.75607986	2.058533E-013	1.463585E-011	1	0.000000E+000
1	21.75637445	1.463585E-011	2.058533E-013	0	0.000000E+000
1	21.75644328	2.058533E-013	1.463585E-011	1	0.000000E+000
1	21.75761632	1.463585E-011	2.058533E-013	0	0.000000E+000
1	21.75766617	2.058533E-013	1.463585E-011	1	0.000000E+000
1	21.75790453	1.463585E-011	2.058533E-013	0	0.000000E+000
1	21.75797343	2.058533E-013	1.463585E-011	1	0.000000E+000
1	21.75803693	1.463585E-011	2.058533E-013	0	0.000000E+000
1	21.75806716	2.058533E-013	1.463585E-011	1	0.000000E+000
1	21.75883744	1.463585E-011	2.058533E-013	0	0.000000E+000
1	21.75890624	2.058533E-013	1.463585E-011	1	0.000000E+000
1	21.75986602	1.463585E-011	2.058533E-013	0	0.000000E+000
1	21.75989885	2.058533E-013	1.463585E-011	1	0.000000E+000
1	21.76122439	1.463585E-011	2.058533E-013	0	0.000000E+000
1	21.76125932	2.058533E-013	1.463585E-011	1	0.000000E+000
1	21.76156630	1.463585E-011	2.058533E-013	0	0.000000E+000
1	21.76163335	2.058533E-013	1.463585E-011	1	0.000000E+000
1	21.76194530	1.463585E-011	2.058533E-013	0	0.000000E+000
1	21.76198163	2.058533E-013	1.463585E-011	1	0.000000E+000
1	21.76368966	1.463585E-011	2.058533E-013	0	0.000000E+000
1	21.76372625	2.058533E-013	1.463585E-011	1	0.000000E+000
1	21.76404768	1.463585E-011	2.058533E-013	0	0.000000E+000
1	21.76406106	2.058533E-013	1.463585E-011	1	0.000000E+000
1	21.76527957	1.463585E-011	2.058533E-013	0	0.000000E+000
1	21.76533798	2.058533E-013	1.463585E-011	1	0.000000E+000
1	21.76534967	1.463585E-011	2.058533E-013	0	0.000000E+000
1	21.76538640	2.058533E-013	1.463585E-011	1	0.000000E+000
1	21.76686391	1.463585E-011	2.058533E-013	0	0.000000E+000
1	21.76689726	2.058533E-013	1.463585E-011	1	0.000000E+000
1	21.76718091	1.463585E-011	2.058533E-013	0	0.000000E+000
1	21.76718761	2.058533E-013	1.463585E-011	1	0.000000E+000
1	21.76807673	1.463585E-011	2.058533E-013	0	0.000000E+000
1	21.77085054	2.058533E-013	1.463585E-011	1	0.000000E+000
1	21.77120004	1.463585E-011	2.058533E-013	0	0.000000E+000
1	21.77123901	2.058533E-013	1.463585E-011	1	0.000000E+000
1	21.77199209	1.463585E-011	2.058533E-013	0	0.000000E+000
1	21.77202606	2.058533E-013	1.463585E-011	1	0.000000E+000
1	21.77209644	1.463585E-011	2.058533E-013	0	0.000000E+000
1	21.77269914	2.058533E-013	1.463585E-011	1	0.000000E+000
1	21.77335250	1.463585E-011	2.058533E-013	0	0.000000E+000
1	21.77337390	2.058533E-013	1.463585E-011	1	0.000000E+000
1	21.77369627	1.463585E-011	2.058533E-013	0	0.000000E+000
1	21.77374738	2.058533E-013	1.463585E-011	1	0.000000E+000
1	21.77405731	1.463585E-011	2.058533E-013	0	0.000000E+000
1	21.77407407	2.058533E-013	1.463585E-011	1	0.000000E+000
1	21.77420769	1.463585E-011	2.058533E-013	0	0.000000E+000
1	21.77425306	2.058533E-013	1.463585E-011	1	0.000000E+000
1	21.77467359	1.463585E-011	2.058533E-013	0	0.000000E+000
1	21.77470772	2.058533E-013	1.463585E-011	1	0.000000E+000
1	21.77477464	1.463585E-011	2.058533E-013	0	0.000000E+000
1	21.77480038	2.058533E-013	1.463585E-011	1	0.000000E+000
1	21.77575499	1.463585E-011	2.058533E-013	0	0.000000E+000
1	21.77579049	2.058533E-013	1.463585E-011	1	0.000000E+000
1	21.77608944	1.463585E-011	2.058533E-013	0	0.000000E+000
1	21.77623433	2.058533E-013	1.463585E-011	1	0.000000E+000
1	21.77625262	1.463585E-011	2.058533E-013	0	0.000000E+000
1	21.77627665	2.058533E-013	1.463585E-011	1	0.000000E+000
1	21.77691130	1.463585E-011	2.058533E-013	0	0.000000E+000
1	21.77692803	2.058533E-013	1.463585E-011	1	0.000000E+000
1	21.77890835	1.463585E-011	2.058533E-013	0	0.000000E+000
1	21.77934164	2.058533E-013	1.463585E-011	1	0.000000E+000
1	21.77959655	1.463585E-011	2.058533E-013	0	0.000000E+000
1	21.77962935	2.058533E-013	1.463585E-011	1	0.000000E+000
1	21.77985075	1.463585E-011	2.058533E-013	0	0.000000E+000
1	21.77990490	2.058533E-013	1.463585E-011	1	0.000000E+000
1	21.78062094	1.463585E-011	2.058533E-013	0	0.000000E+000
1	21.78063044	2.058533E-013	1.463585E-011	1	0.000000E+000
1	21.78099119	1.463585E-011	2.058533E-013	0	0.000000E+000
1	21.78100615	2.058533E-013	1.463585E-011	1	0.000000E+000
1	21.78105238	1.463585E-011	2.058533E-013	0	0.000000E+000
1	21.78105648	2.058533E-013	1.463585E-011	1	0.000000E+000
1	21.78113955	1.463585E-011	2.058533E-013	0	0.000000E+000
1	21.78120134	2.058533E-013	1.463585E-011	1	0.000000E+000
1	21.78333312	1.463585E-011	2.058533E-013	0	0.000000E+000
1	21.78344036	2.058533E-013	1.463585E-011	1	0.000000E+000
1	21.78386751	1.463585E-011	2.058533E-013	0	0.000000E+000
1	21.78482176	2.058533E-013	1.463585E-011	1	0.000000E+000
1	21.78510961	1.463585E-011	2.058533E-013	0	0.000000E+000
1	21.78520829	2.058533E-013	1.463585E-011	1	0.000000E+000
1	21.78652074	1.463585E-011	2.058533E-013	0	0.000000E+000
1	21.78652791	2.058533E-013	1.463585E-011	1	0.000000E+000
1	21.78674521	1.463585E-011	2.058533E-013	0	0.000000E+000
1	21.78677252	2.058533E-013	1.463585E-011	1	0.000000E+000
1	21.78740929	1.463585E-011	2.058533E-013	0	0.000000E+000
1	21.78743354	2.058533E-013	1.463585E-011	1	0.000000E+000
1	21.78775960	1.463585E-011	2.058533E-013	0	0.000000E+000
1	21.78781195	2.058533E-013	1.463585E-011	1	0.000000E+000
1	21.78796100	1.463585E-011	2.058533E-013	0	0.000000E+000
1	21.78798447	2.058533E-013	1.463585E-011	1	0.000000E+000
1	21.78817714	1.463585E-011	2.058533E-013	0	0.000000E+000
1	21.78820100	2.058533E-013	1.463585E-011	1	0.000000E+000
1	21.78876220	1.463585E-011	2.058533E-013	0	0.000000E+000
1	21.78954696	2.058533E-013	1.463585E-011	1	0.000000E+000
1	21.78995691	1.463585E-011	2.058533E-013	0	0.000000E+000
1	21.78998499	2.058533E-013	1.463585E-011	1	0.000000E+000
1	21.79082398	1.463585E-011	2.058533E-013	0	0.000000E+000
1	21.79086079	2.058533E-013	1.463585E-011	1	0.000000E+000
1	21.79133677	1.463585E-011	2.058533E-013	0	0.000000E+000
1	21.79137173	2.058533E-013	1.463585E-011	1	0.000000E+000
1	21.79193175	1.463585E-011	2.058533E-013	0	0.000000E+000
1	21.79194748	2.058533E-013	1.463585E-011	1	0.000000E+000
1	21.79242639	1.463585E-011	2.058533E-013	0	0.000000E+000
1	21.79247013	2.058533E-013	1.463585E-011	1	0.000000E+000
1	21.79296070	1.463585E-011	2.058533E-013	0	0.000000E+000
1	21.79299899	2.058533E-013	1.463585E-011	1	0.000000E+000
1	21.79382762	1.463585E-011	2.058533E-013	0	0.000000E+000
1	21.79384968	2.058533E-013	1.463585E-011	1	0.000000E+000
1	21.79412823	1.463585E-011	2.058533E-013	0	0.000000E+000
1	21.79416799	2.058533E-013	1.463585E-011	1	0.000000E+000
1	21.79581494	1.463585E-011	2.058533E-013	0	0.000000E+000
1	21.79583000	2.058533E-013	1.463585E-011	1	0.000000E+000
1	21.79589728	1.463585E-011	2.058533E-013	0	0.000000E+000
1	21.79591381	2.058533E-013	1.463585E-011	1	0.000000E+000
1	21.79649815	1.463585E-011	2.058533E-013	0	0.000000E+000
1	21.79786842	2.058533E-013	1.463585E-011	1	0.000000E+000
1	21.79819869	1.463585E-011	2.058533E-013	0	0.000000E+000
1	21.79822581	2.058533E-013	1.463585E-011	1	0.000000E+000
1	21.79895856	1.463585E-011	2.058533E-013	0	0.000000E+000
1	21.79897713	2.058533E-013	1.463585E-011	1	0.000000E+000
1	21.79903974	1.463585E-011	2.058533E-013	0	0.000000E+000
1	21.79907635	2.058533E-013	1.463585E-011	1	0.000000E+000
1	21.79980487	1.463585E-011	2.058533E-013	0	0.000000E+000
1	21.85974089	2.058533E-013	1.463585E-011	1	0.000000E+000
1	21.86061274	1.463585E-011	2.058533E-013	0	0.000000E+000
1	21.86066983	2.058533E-013	1.463585E-011	1	0.000000E+000
1	21.86106774	1.463585E-011	2.058533E-013	0	0.000000E+000
1	21.86109133	2.058533E-013	1.463585E-011	1	0.000000E+000
1	21.86112356	1.463585E-011	2.058533E-013	0	0.000000E+000
1	21.86117669	2.058533E-013	1.463585E-011	1	0.000000E+000
1	21.86123204	1.463585E-011	2.058533E-013	0	0.000000E+000
1	21.86125556	2.058533E-013	1.463585E-011	1	0.000000E+000
1	21.86263618	1.463585E-011	2.058533E-013	0	0.000000E+000
1	21.86264364	2.058533E-013	1.463585E-011	1	0.000000E+000
1	21.86363766	1.463585E-011	2.058533E-013	0	0.000000E+000
1	21.86384461	2.058533E-013	1.463585E-011	1	0.000000E+000
1	21.86411535	1.463585E-011	2.058533E-013	0	0.000000E+000
1	21.86418110	2.058533E-013	1.463585E-011	1	0.000000E+000
1	21.86431005	1.463585E-011	2.058533E-013	0	0.000000E+000
1	21.86434159	2.058533E-013	1.463585E-011	1	0.000000E+000
1	21.86444964	1.463585E-011	2.058533E-013	0	0.000000E+000
1	21.86448612	2.058533E-013	1.463585E-011	1	0.000000E+000
1	21.86455504	1.463585E-011	2.058533E-013	0	0.000000E+000
1	21.86459266	2.058533E-013	1.463585E-011	1	0.000000E+000
1	21.86533714	1.463585E-011	2.058533E-013	0	0.000000E+000
1	21.86536514	2.058533E-013	1.463585E-011	1	0.000000E+000
1	21.86571997	1.463585E-011	2.058533E-013	0	0.000000E+000
1	21.86573655	2.058533E-013	1.463585E-011	1	0.000000E+000
1	21.86727267	1.463585E-011	2.058533E-013	0	0.000000E+000
1	21.86729361	2.058533E-013	1.463585E-011	1	0.000000E+000
1	21.86745734	1.463585E-011	2.058533E-013	0	0.000000E+000
1	21.86755507	2.058533E-013	1.463585E-011	1	0.000000E+000
1	21.86759333	1.463585E-011	2.058533E-013	0	0.000000E+000
1	21.86762147	2.058533E-013	1.463585E-011	1	0.000000E+000
1	21.86781193	1.463585E-011	2.058533E-013	0	0.000000E+000
1	21.86787239	2.058533E-013	1.463585E-011	1	0.000000E+000
1	21.86848120	1.463585E-011	2.058533E-013	0	0.000000E+000
1	21.86849968	2.058533E-013	1.463585E-011	1	0.000000E+000
1	21.86873762	1.463585E-011	2.058533E-013	0	0.000000E+000
1	21.86874973	2.058533E-013	1.463585E-011	1	0.000000E+000
1	21.87002526	1.463585E-011	2.058533E-013	0	0.000000E+000
1	21.87968807	2.058533E-013	1.463585E-011	1	0.000000E+000
1	21.88030181	1.463585E-011	2.058533E-013	0	0.000000E+000
1	21.88032543	2.058533E-013	1.463585E-011	1	0.000000E+000
1	21.88058109	1.463585E-011	2.058533E-013	0	0.000000E+000
1	21.88063922	2.058533E-013	1.463585E-011	1	0.000000E+000
1	21.88101963	1.463585E-011	2.058533E-013	0	0.000000E+000
1	21.88106121	2.058533E-013	1.463585E-011	1	0.000000E+000
1	21.88120062	1.463585E-011	2.058533E-013	0	0.000000E+000
1	21.88122886	2.058533E-013	1.463585E-011	1	0.000000E+000
1	21.88144074	1.463585E-011	2.058533E-013	0	0.000000E+000
1	21.88149400	2.058533E-013	1.463585E-011	1	0.000000E+000
1	21.88160648	1.463585E-011	2.058533E-013	0	0.000000E+000
1	21.88164428	2.058533E-013	1.463585E-011	1	0.000000E+000
1	21.88287436	1.463585E-011	2.058533E-013	0	0.000000E+000
1	21.88307334	2.058533E-013	1.463585E-011	1	0.000000E+000
1	21.88493984	1.463585E-011	2.058533E-013	0	0.000000E+000
1	21.88499067	2.058533E-013	1.463585E-011	1	0.000000E+000
1	21.88580822	1.463585E-011	2.058533E-013	0	0.000000E+000
1	21.88600676	2.058533E-013	1.463585E-011	1	0.000000E+000
1	21.88666157	1.463585E-011	2.058533E-013	0	0.000000E+000
1	21.88667760	2.058533E-013	1.463585E-011	1	0.000000E+000
1	21.88687531	1.463585E-011	2.058533E-013	0	0.000000E+000
1	21.88691685	2.058533E-013	1.463585E-011	1	0.000000E+000
1	21.88695894	1.463585E-011	2.058533E-013	0	0.000000E+000
1	21.89243476	2.058533E-013	1.463585E-011	1	0.000000E+000
1	21.89258929	1.463585E-011	2.058533E-013	0	0.000000E+000
1	21.89382723	2.058533E-013	1.463585E-011	1	0.000000E+000
1	21.89412690	1.463585E-011	2.058533E-013	0	0.000000E+000
1	21.89488940	2.058533E-013	1.463585E-011	1	0.000000E+000
1	21.89496960	1.463585E-011	2.058533E-013	0	0.000000E+000
1	21.89507616	2.058533E-013	1.463585E-011	1	0.000000E+000
1	21.89548639	1.463585E-011	2.058533E-013	0	0.000000E+000
1	21.89553442	2.058533E-013	1.463585E-011	1	0.000000E+000
1	21.89586016	1.463585E-011	2.058533E-013	0	0.000000E+000
1	21.89590662	2.058533E-013	1.463585E-011	1	0.000000E+000
1	21.89629765	1.463585E-011	2.058533E-013	0	0.000000E+000
1	21.89675439	2.058533E-013	1.463585E-011	1	0.000000E+000
1	21.89714406	1.463585E-011	2.058533E-013	0	0.000000E+000
1	21.89716926	2.058533E-013	1.463585E-011	1	0.000000E+000
1	21.89824043	1.463585E-011	2.058533E-013	0	0.000000E+000
1	21.89827629	2.058533E-013	1.463585E-011	1	0.000000E+000
1	21.89843404	1.463585E-011	2.058533E-013	0	0.000000E+000
1	21.89859505	2.058533E-013	1.463585E-011	1	0.000000E+000
1	21.89903059	1.463585E-011	2.058533E-013	0	0.000000E+000
1	21.89903767	2.058533E-013	1.463585E-011	1	0.000000E+000
1	21.90102702	1.463585E-011	2.058533E-013	0	0.000000E+000
1	21.90105730	2.058533E-013	1.463585E-011	1	0.000000E+000
1	21.90153714	1.463585E-011	2.058533E-013	0	0.000000E+000
1	21.90154136	2.058533E-013	1.463585E-011	1	0.000000E+000
1	21.90266491	1.463585E-011	2.058533E-013	0	0.000000E+000
1	21.90269865	2.058533E-013	1.463585E-011	1	0.000000E+000
1	21.90295020	1.463585E-011	2.058533E-013	0	0.000000E+000
1	21.90296070	2.058533E-013	1.463585E-011	1	0.000000E+000
1	21.90320646	1.463585E-011	2.058533E-013	0	0.000000E+000
1	21.90324126	2.058533E-013	1.463585E-011	1	0.000000E+000
1	21.90435133	1.463585E-011	2.058533E-013	0	0.000000E+000
1	21.90438107	2.058533E-013	1.463585E-011	1	0.000000E+000
1	21.90534450	1.463585E-011	2.058533E-013	0	0.000000E+000
1	21.90534913	2.058533E-013	1.463585E-011	1	0.000000E+000
1	21.90557159	1.463585E-011	2.058533E-013	0	0.000000E+000
1	21.90558142	2.058533E-013	1.463585E-011	1	0.000000E+000
1	21.90580692	1.463585E-011	2.058533E-013	0	0.000000E+000
1	21.90583600	2.058533E-013	1.463585E-011	1	0.000000E+000
1	21.90605285	1.463585E-011	2.058533E-013	0	0.000000E+000
1	21.90607098	2.058533E-013	1.463585E-011	1	0.000000E+000
1	21.90634989	1.463585E-011	2.058533E-013	0	0.000000E+000
1	21.90640002	2.058533E-013	1.463585E-011	1	0.000000E+000
1	21.90681650	1.463585E-011	2.058533E-013	0	0.000000E+000
1	21.90683313	2.058533E-013	1.463585E-011	1	0.000000E+000
1	21.90738219	1.463585E-011	2.058533E-013	0	0.000000E+000
1	21.90740885	2.058533E-013	1.463585E-011	1	0.000000E+000
1	21.90774503	1.463585E-011	2.058533E-013	0	0.000000E+000
1	21.90776859	2.058533E-013	1.463585E-011	1	0.000000E+000
1	21.90795512	1.463585E-011	2.058533E-013	0	0.000000E+000
1	21.90800641	2.058533E-013	1.463585E-011	1	0.000000E+000
1	21.90803978	1.463585E-011	2.058533E-013	0	0.000000E+000
1	21.90820155	2.058533E-013	1.463585E-011	1	0.000000E+000
1	21.90834382	1.463585E-011	2.058533E-013	0	0.000000E+000
1	21.90835940	2.058533E-013	1.463585E-011	1	0.000000E+000
1	21.90972344	1.463585E-011	2.058533E-013	0	0.000000E+000
1	21.90978379	2.058533E-013	1.463585E-011	1	0.000000E+000
1	21.91048090	1.463585E-011	2.058533E-013	0	0.000000E+000
1	21.91053046	2.058533E-013	1.463585E-011	1	0.000000E+000
1	21.91194246	1.463585E-011	2.058533E-013	0	0.000000E+000
1	21.91196808	2.058533E-013	1.463585E-011	1	0.000000E+000
1	21.91223228	1.463585E-011	2.058533E-013	0	0.000000E+000
1	21.91229681	2.058533E-013	1.463585E-011	1	0.000000E+000
1	21.91265807	1.463585E-011	2.058533E-013	0	0.000000E+000
1	21.91269505	2.058533E-013	1.463585E-011	1	0.000000E+000
1	21.91296626	1.463585E-011	2.058533E-013	0	0.000000E+000
1	21.91308115	2.058533E-013	1.463585E-011	1	0.000000E+000
1	21.91340166	1.463585E-011	2.058533E-013	0	0.000000E+000
1	21.91342135	2.058533E-013	1.463585E-011	1	0.000000E+000
1	21.91383053	1.463585E-011	2.058533E-013	0	0.000000E+000
1	21.91505460	2.058533E-013	1.463585E-011	1	0.000000E+000
1	21.91541752	1.463585E-011	2.058533E-013	0	0.000000E+000
1	21.91557542	2.058533E-013	1.463585E-011	1	0.000000E+000
1	21.91576544	1.463585E-011	2.058533E-013	0	0.000000E+000
1	21.91581984	2.058533E-013	1.463585E-011	1	0.000000E+000
1	21.91620497	1.463585E-011	2.058533E-013	0	0.000000E+000
1	21.91622294	2.058533E-013	1.463585E-011	1	0.000000E+000
1	21.91648780	1.463585E-011	2.058533E-013	0	0.000000E+000
1	21.91650439	2.058533E-013	1.463585E-011	1	0.000000E+000
1	21.91760999	1.463585E-011	2.058533E-013	0	0.000000E+000
1	21.92566043	2.058533E-013	1.463585E-011	1	0.000000E+000
1	21.92646178	1.463585E-011	2.058533E-013	0	0.000000E+000
1	21.92647443	2.058533E-013	1.463585E-011	1	0.000000E+000
1	21.92659700	1.463585E-011	2.058533E-013	0	0.000000E+000
1	21.92663633	2.058533E-013	1.463585E-011	1	0.000000E+000
1	21.92767103	1.463585E-011	2.058533E-013	0	0.000000E+000
1	21.92782003	2.058533E-013	1.463585E-011	1	0.000000E+000
1	21.92793432	1.463585E-011	2.058533E-013	0	0.000000E+000
1	21.92795778	2.058533E-013	1.463585E-011	1	0.000000E+000
1	21.92894862	1.463585E-011	2.058533E-013	0	0.000000E+000
1	21.92896341	2.058533E-013	1.463585E-011	1	0.000000E+000
1	21.92931634	1.463585E-011	2.058533E-013	0	0.000000E+000
1	21.92933551	2.058533E-013	1.463585E-011	1	0.000000E+000
1	21.92972905	1.463585E-011	2.058533E-013	0	0.000000E+000
1	21.92976354	2.058533E-013	1.463585E-011	1	0.000000E+000
1	21.92979988	1.463585E-011	2.058533E-013	0	0.000000E+000
1	21.92986058	2.058533E-013	1.463585E-011	1	0.000000E+000
1	21.93037117	1.463585E-011	2.058533E-013	0	0.000000E+000
1	21.93039572	2.058533E-013	1.463585E-011	1	0.000000E+000
1	21.93142723	1.463585E-011	2.058533E-013	0	0.000000E+000
1	21.93146470	2.058533E-013	1.463585E-011	1	0.000000E+000
1	21.93224817	1.463585E-011	2.058533E-013	0	0.000000E+000
1	21.93227272	2.058533E-013	1.463585E-011	1	0.000000E+000
1	21.93263367	1.463585E-011	2.058533E-013	0	0.000000E+000
1	21.93267843	2.058533E-013	1.463585E-011	1	0.000000E+000
1	21.93355197	1.463585E-011	2.058533E-013	0	0.000000E+000
1	21.93357822	2.058533E-013	1.463585E-011	1	0.000000E+000
1	21.93413287	1.463585E-011	2.058533E-013	0	0.000000E+000
1	21.93415595	2.058533E-013	1.463585E-011	1	0.000000E+000
1	21.93450824	1.463585E-011	2.058533E-013	0	0.000000E+000
1	21.93452575	2.058533E-013	1.463585E-011	1	0.000000E+000
1	21.93522212	1.463585E-011	2.058533E-013	0	0.000000E+000
1	21.93524256	2.058533E-013	1.463585E-011	1	0.000000E+000
1	21.93653446	1.463585E-011	2.058533E-013	0	0.000000E+000
1	21.93682377	2.058533E-013	1.463585E-011	1	0.000000E+000
1	21.93710486	1.463585E-011	2.058533E-013	0	0.000000E+000
1	21.93716612	2.058533E-013	1.463585E-011	1	0.000000E+000
1	21.93721755	1.463585E-011	2.058533E-013	0	0.000000E+000
1	21.93724544	2.058533E-013	1.463585E-011	1	0.000000E+000
1	21.93734999	1.463585E-011	2.058533E-013	0	0.000000E+000
1	21.93739309	2.058533E-013	1.463585E-011	1	0.000000E+000
1	21.93749201	1.463585E-011	2.058533E-013	0	0.000000E+000
1	21.93753325	2.058533E-013	1.463585E-011	1	0.000000E+000
1	21.93867927	1.463585E-011	2.058533E-013	0	0.000000E+000
1	21.93869583	2.058533E-013	1.463585E-011	1	0.000000E+000
1	21.93889061	1.463585E-011	2.058533E-013	0	0.000000E+000
1	21.93907344	2.058533E-013	1.463585E-011	1	0.000000E+000
1	21.93910669	1.463585E-011	2.058533E-013	0	0.000000E+000
1	21.93912355	2.058533E-013	1.463585E-011	1	0.000000E+000
1	21.93918020	1.463585E-011	2.058533E-013	0	0.000000E+000
1	21.93920767	2.058533E-013	1.463585E-011	1	0.000000E+000
1	21.93926361	1.463585E-011	2.058533E-013	0	0.000000E+000
1	21.93987152	2.058533E-013	1.463585E-011	1	0.000000E+000
1	21.94060277	1.463585E-011	2.058533E-013	0	0.000000E+000
1	21.94064631	2.058533E-013	1.463585E-011	1	0.000000E+000
1	21.94089065	1.463585E-011	2.058533E-013	0	0.000000E+000
1	21.94091619	2.058533E-013	1.463585E-011	1	0.000000E+000
1	21.94128033	1.463585E-011	2.058533E-013	0	0.000000E+000
1	21.94131304	2.058533E-013	1.463585E-011	1	0.000000E+000
1	21.94172303	1.463585E-011	2.058533E-013	0	0.000000E+000
1	21.94188561	2.058533E-013	1.463585E-011	1	0.000000E+000
1	21.94211847	1.463585E-011	2.058533E-013	0	0.000000E+000
1	21.94214483	2.058533E-013	1.463585E-011	1	0.000000E+000
1	21.94238089	1.463585E-011	2.058533E-013	0	0.000000E+000
1	21.94240882	2.058533E-013	1.463585E-011	1	0.000000E+000
1	21.94278569	1.463585E-011	2.058533E-013	0	0.000000E+000
1	21.94281425	2.058533E-013	1.463585E-011	1	0.000000E+000
1	21.94350356	1.463585E-011	2.058533E-013	0	0.000000E+000
1	21.94352700	2.058533E-013	1.463585E-011	1	0.000000E+000
1	21.94401759	1.463585E-011	2.058533E-013	0	0.000000E+000
1	21.94405188	2.058533E-013	1.463585E-011	1	0.000000E+000
1	21.94412286	1.463585E-011	2.058533E-013	0	0.000000E+000
1	21.94413392	2.058533E-013	1.463585E-011	1	0.000000E+000
1	21.94418406	1.463585E-011	2.058533E-013	0	0.000000E+000
1	21.94420032	2.058533E-013	1.463585E-011	1	0.000000E+000
1	21.94443344	1.463585E-011	2.058533E-013	0	0.000000E+000
1	21.94444948	2.058533E-013	1.463585E-011	1	0.000000E+000
1	21.94562676	1.463585E-011	2.058533E-013	0	0.000000E+000
1	21.94565029	2.058533E-013	1.463585E-011	1	0.000000E+000
1	21.94585745	1.463585E-011	2.058533E-013	0	0.000000E+000
1	21.94699468	2.058533E-013	1.463585E-011	1	0.000000E+000
1	21.94762790	1.463585E-011	2.058533E-013	0	0.000000E+000
1	21.94765209	2.058533E-013	1.463585E-011	1	0.000000E+000
1	21.94805915	1.463585E-011	2.058533E-013	0	0.000000E+000
1	21.94811082	2.058533E-013	1.463585E-011	1	0.000000E+000
1	21.94855550	1.463585E-011	2.058533E-013	0	0.000000E+000
1	21.94862825	2.058533E-013	1.463585E-011	1	0.000000E+000
1	21.94975782	1.463585E-011	2.058533E-013	0	0.000000E+000
1	21.94978393	2.058533E-013	1.463585E-011	1	0.000000E+000
1	21.95022676	1.463585E-011	2.058533E-013	0	0.000000E+000
1	21.95026699	2.058533E-013	1.463585E-011	1	0.000000E+000
1	21.95040111	1.463585E-011	2.058533E-013	0	0.000000E+000
1	21.95043669	2.058533E-013	1.463585E-011	1	0.000000E+000
1	21.95136188	1.463585E-011	2.058533E-013	0	0.000000E+000
1	21.95143484	2.058533E-013	1.463585E-011	1	0.000000E+000
1	21.95177722	1.463585E-011	2.058533E-013	0	0.000000E+000
1	21.95180858	2.058533E-013	1.463585E-011	1	0.000000E+000
1	21.95202416	1.463585E-011	2.058533E-013	0	0.000000E+000
1	21.95203544	2.058533E-013	1.463585E-011	1	0.000000E+000
1	21.95254421	1.463585E-011	2.058533E-013	0	0.000000E+000
1	21.95257789	2.058533E-013	1.463585E-011	1	0.000000E+000
1	21.95261638	1.463585E-011	2.058533E-013	0	0.000000E+000
1	21.95265865	2.058533E-013	1.463585E-011	1	0.000000E+000
1	21.95316311	1.463585E-011	2.058533E-013	0	0.000000E+000
1	21.95324945	2.058533E-013	1.463585E-011	1	0.000000E+000
1	21.95398641	1.463585E-011	2.058533E-013	0	0.000000E+000
1	21.95403310	2.058533E-013	1.463585E-011	1	0.000000E+000
1	21.95425500	1.463585E-011	2.058533E-013	0	0.000000E+000
1	21.95427795	2.058533E-013	1.463585E-011	1	0.000000E+000
1	21.95446304	1.463585E-011	2.058533E-013	0	0.000000E+000
1	21.95448231	2.058533E-013	1.463585E-011	1	0.000000E+000
1	21.95531236	1.463585E-011	2.058533E-013	0	0.000000E+000
1	21.95533137	2.058533E-013	1.463585E-011	1	0.000000E+000
1	21.95553121	1.463585E-011	2.058533E-013	0	0.000000E+000
1	21.95555933	2.058533E-013	1.463585E-011	1	0.000000E+000
1	21.95656538	1.463585E-011	2.058533E-013	0	0.000000E+000
1	21.95658619	2.058533E-013	1.463585E-011	1	0.000000E+000
1	21.95707326	1.463585E-011	2.058533E-013	0	0.000000E+000
1	23.57016793	2.888584E-013	1.471886E-011	1	0.000000E+000
1	23.57067724	1.471886E-011	2.888584E-013	0	0.000000E+000
1	23.57068083	2.888584E-013	1.471886E-011	1	0.000000E+000
1	23.57082854	1.471886E-011	2.888584E-013	0	0.000000E+000
1	23.57083939	2.888584E-013	1.471886E-011	1	0.000000E+000
1	23.57125978	1.471886E-011	2.888584E-013	0	0.000000E+000
1	23.57129652	2.888584E-013	1.471886E-011	1	0.000000E+000
1	23.57207694	1.471886E-011	2.888584E-013	0	0.000000E+000
1	23.57212068	2.888584E-013	1.471886E-011	1	0.000000E+000
1	23.57417432	1.471886E-011	2.888584E-013	0	0.000000E+000
1	23.57417976	2.888584E-013	1.471886E-011	1	0.000000E+000
1	23.57422126	1.471886E-011	2.888584E-013	0	0.000000E+000
1	23.57425072	2.888584E-013	1.471886E-011	1	0.000000E+000
1	23.57437438	1.471886E-011	2.888584E-013	0	0.000000E+000
1	23.57441840	2.888584E-013	1.471886E-011	1	0.000000E+000
1	23.57568348	1.471886E-011	2.888584E-013	0	0.000000E+000
1	23.57571043	2.888584E-013	1.471886E-011	1	0.000000E+000
1	23.57590468	1.471886E-011	2.888584E-013	0	0.000000E+000
1	23.57593908	2.888584E-013	1.471886E-011	1	0.000000E+000
1	23.57662510	1.471886E-011	2.888584E-013	0	0.000000E+000
1	23.57669348	2.888584E-013	1.471886E-011	1	0.000000E+000
1	23.57694021	1.471886E-011	2.888584E-013	0	0.000000E+000
1	23.57695337	2.888584E-013	1.471886E-011	1	0.000000E+000
1	23.57780243	1.471886E-011	2.888584E-013	0	0.000000E+000
1	23.57789787	2.888584E-013	1.471886E-011	1	0.000000E+000
1	23.57859588	1.471886E-011	2.888584E-013	0	0.000000E+000
1	23.57862540	2.888584E-013	1.471886E-011	1	0.000000E+000
1	23.57886149	1.471886E-011	2.888584E-013	0	0.000000E+000
1	23.57907770	2.888584E-013	1.471886E-011	1	0.000000E+000
1	23.57918131	1.471886E-011	2.888584E-013	0	0.000000E+000
1	23.60436684	2.888584E-013	1.471886E-011	1	0.000000E+000
1	23.60531106	1.471886E-011	2.888584E-013	0	0.000000E+000
1	23.60533201	2.888584E-013	1.471886E-011	1	0.000000E+000
1	23.60550300	1.471886E-011	2.888584E-013	0	0.000000E+000
1	23.60551091	2.888584E-013	1.471886E-011	1	0.000000E+000
1	23.60629286	1.471886E-011	2.888584E-013	0	0.000000E+000
1	23.60630963	2.888584E-013	1.471886E-011	1	0.000000E+000
1	23.60688475	1.471886E-011	2.888584E-013	0	0.000000E+000
1	23.60691919	2.888584E-013	1.471886E-011	1	0.000000E+000
1	23.60701001	1.471886E-011	2.888584E-013	0	0.000000E+000
1	23.60706140	2.888584E-013	1.471886E-011	1	0.000000E+000
1	23.60715127	1.471886E-011	2.888584E-013	0	0.000000E+000
1	23.60721005	2.888584E-013	1.471886E-011	1	0.000000E+000
1	23.60739787	1.471886E-011	2.888584E-013	0	0.000000E+000
1	23.60743458	2.888584E-013	1.471886E-011	1	0.000000E+000
1	23.60762722	1.471886E-011	2.888584E-013	0	0.000000E+000
1	23.60859153	2.888584E-013	1.471886E-011	1	0.000000E+000
1	23.60876549	1.471886E-011	2.888584E-013	0	0.000000E+000
1	23.60878470	2.888584E-013	1.471886E-011	1	0.000000E+000
1	23.60885386	1.471886E-011	2.888584E-013	0	0.000000E+000
1	23.60974463	2.888584E-013	1.471886E-011	1	0.000000E+000
1	23.61261755	1.471886E-011	2.888584E-013	0	0.000000E+000
1	23.61268992	2.888584E-013	1.471886E-011	1	0.000000E+000
1	23.61332965	1.471886E-011	2.888584E-013	0	0.000000E+000
1	23.61336861	2.888584E-013	1.471886E-011	1	0.000000E+000
1	23.61472381	1.471886E-011	2.888584E-013	0	0.000000E+000
1	23.61472489	2.888584E-013	1.471886E-011	1	0.000000E+000
1	23.61503259	1.471886E-011	2.888584E-013	0	0.000000E+000
1	23.61506973	2.888584E-013	1.471886E-011	1	0.000000E+000
1	23.61558161	1.471886E-011	2.888584E-013	0	0.000000E+000
1	23.61563967	2.888584E-013	1.471886E-011	1	0.000000E+000
1	23.61580269	1.471886E-011	2.888584E-013	0	0.000000E+000
1	23.61583888	2.888584E-013	1.471886E-011	1	0.000000E+000
1	23.61594417	1.471886E-011	2.888584E-013	0	0.000000E+000
1	23.61597256	2.888584E-013	1.471886E-011	1	0.000000E+000
1	23.61674549	1.471886E-011	2.888584E-013	0	0.000000E+000
1	23.61687459	2.888584E-013	1.471886E-011	1	0.000000E+000
1	23.61805919	1.471886E-011	2.888584E-013	0	0.000000E+000
1	23.61807029	2.888584E-013	1.471886E-011	1	0.000000E+000
1	23.61878216	1.471886E-011	2.888584E-013	0	0.000000E+000
1	23.61880873	2.888584E-013	1.471886E-011	1	0.000000E+000
1	23.61909313	1.471886E-011	2.888584E-013	0	0.000000E+000
1	23.61911542	2.888584E-013	1.471886E-011	1	0.000000E+000
1	23.61943060	1.471886E-011	2.888584E-013	0	0.000000E+000
1	23.61945897	2.888584E-013	1.471886E-011	1	0.000000E+000
1	23.62176932	1.471886E-011	2.888584E-013	0	0.000000E+000
1	23.62178783	2.888584E-013	1.471886E-011	1	0.000000E+000
1	23.62306239	1.471886E-011	2.888584E-013	0	0.000000E+000
1	23.62310143	2.888584E-013	1.471886E-011	1	0.000000E+000
1	23.62321616	1.471886E-011	2.888584E-013	0	0.000000E+000
1	23.62322948	2.888584E-013	1.471886E-011	1	0.000000E+000
1	23.62339010	1.471886E-011	2.888584E-013	0	0.000000E+000
1	23.62345097	2.888584E-013	1.471886E-011	1	0.000000E+000
1	23.62458543	1.471886E-011	2.888584E-013	0	0.000000E+000
1	23.62459703	2.888584E-013	1.471886E-011	1	0.000000E+000
1	23.62534783	1.471886E-011	2.888584E-013	0	0.000000E+000
1	23.62547336	2.888584E-013	1.471886E-011	1	0.000000E+000
1	23.62549922	1.471886E-011	2.888584E-013	0	0.000000E+000
1	23.62553927	2.888584E-013	1.471886E-011	1	0.000000E+000
1	23.62602352	1.471886E-011	2.888584E-013	0	0.000000E+000
1	23.62605665	2.888584E-013	1.471886E-011	1	0.000000E+000
1	23.62609533	1.471886E-011	2.888584E-013	0	0.000000E+000
1	23.62612188	2.888584E-013	1.471886E-011	1	0.000000E+000
1	23.62783936	1.471886E-011	2.888584E-013	0	0.000000E+000
1	23.62785114	2.888584E-013	1.471886E-011	1	0.000000E+000
1	23.62888796	1.471886E-011	2.888584E-013	0	0.000000E+000
1	23.62890412	2.888584E-013	1.471886E-011	1	0.000000E+000
1	23.62901805	1.471886E-011	2.888584E-013	0	0.000000E+000
1	23.62902779	2.888584E-013	1.471886E-011	1	0.000000E+000
1	23.62934290	1.471886E-011	2.888584E-013	0	0.000000E+000
1	23.62937694	2.888584E-013	1.471886E-011	1	0.000000E+000
1	23.63295566	1.471886E-011	2.888584E-013	0	0.000000E+000
1	23.63298670	2.888584E-013	1.471886E-011	1	0.000000E+000
1	23.63352984	1.471886E-011	2.888584E-013	0	0.000000E+000
1	23.63355146	2.888584E-013	1.471886E-011	1	0.000000E+000
1	23.63398033	1.471886E-011	2.888584E-013	0	0.000000E+000
1	23.64262620	2.888584E-013	1.471886E-011	1	0.000000E+000
1	23.64325121	1.471886E-011	2.888584E-013	0	0.000000E+000
1	23.64338851	2.888584E-013	1.471886E-011	1	0.000000E+000
1	23.64545311	1.471886E-011	2.888584E-013	0	0.000000E+000
1	23.64548512	2.888584E-013	1.471886E-011	1	0.000000E+000
1	23.64555631	1.471886E-011	2.888584E-013	0	0.000000E+000
1	23.64556803	2.888584E-013	1.471886E-011	1	0.000000E+000
1	23.64665103	1.471886E-011	2.888584E-013	0	0.000000E+000
1	23.64666785	2.888584E-013	1.471886E-011	1	0.000000E+000
1	23.64672192	1.471886E-011	2.888584E-013	0	0.000000E+000
1	23.64678508	2.888584E-013	1.471886E-011	1	0.000000E+000
1	23.64768759	1.471886E-011	2.888584E-013	0	0.000000E+000
1	23.65204505	2.888584E-013	1.471886E-011	1	0.000000E+000
1	23.65215684	1.471886E-011	2.888584E-013	0	0.000000E+000
1	23.65216924	2.888584E-013	1.471886E-011	1	0.000000E+000
1	23.65276386	1.471886E-011	2.888584E-013	0	0.000000E+000
1	23.65280974	2.888584E-013	1.471886E-011	1	0.000000E+000
1	23.65298297	1.471886E-011	2.888584E-013	0	0.000000E+000
1	23.65300893	2.888584E-013	1.471886E-011	1	0.000000E+000
1	23.65377919	1.471886E-011	2.888584E-013	0	0.000000E+000
1	23.65384917	2.888584E-013	1.471886E-011	1	0.000000E+000
1	23.65409402	1.471886E-011	2.888584E-013	0	0.000000E+000
1	23.65412885	2.888584E-013	1.471886E-011	1	0.000000E+000
1	23.65508435	1.471886E-011	2.888584E-013	0	0.000000E+000
1	23.65512802	2.888584E-013	1.471886E-011	1	0.000000E+000
1	23.65598549	1.471886E-011	2.888584E-013	0	0.000000E+000
1	23.65599643	2.888584E-013	1.471886E-011	1	0.000000E+000
1	23.65638129	1.471886E-011	2.888584E-013	0	0.000000E+000
1	23.65639490	2.888584E-013	1.471886E-011	1	0.000000E+000
1	23.65680506	1.471886E-011	2.888584E-013	0	0.000000E+000
1	23.65682291	2.888584E-013	1.471886E-011	1	0.000000E+000
1	23.65731606	1.471886E-011	2.888584E-013	0	0.000000E+000
1	23.65745373	2.888584E-013	1.471886E-011	1	0.000000E+000
1	23.65788858	1.471886E-011	2.888584E-013	0	0.000000E+000
1	23.65795604	2.888584E-013	1.471886E-011	1	0.000000E+000
1	23.65948428	1.471886E-011	2.888584E-013	0	0.000000E+000
1	23.65950720	2.888584E-013	1.471886E-011	1	0.000000E+000
1	23.65953940	1.471886E-011	2.888584E-013	0	0.000000E+000
1	23.65955892	2.888584E-013	1.471886E-011	1	0.000000E+000
1	23.65992167	1.471886E-011	2.888584E-013	0	0.000000E+000
1	23.65992914	2.888584E-013	1.471886E-011	1	0.000000E+000
1	23.66024082	1.471886E-011	2.888584E-013	0	0.000000E+000
1	23.66055711	2.888584E-013	1.471886E-011	1	0.000000E+000
1	23.66156627	1.471886E-011	2.888584E-013	0	0.000000E+000
1	23.66159462	2.888584E-013	1.471886E-011	1	0.000000E+000
1	23.66197627	1.471886E-011	2.888584E-013	0	0.000000E+000
1	23.66202127	2.888584E-013	1.471886E-011	1	0.000000E+000
1	23.66205794	1.471886E-011	2.888584E-013	0	0.000000E+000
1	23.66208802	2.888584E-013	1.471886E-011	1	0.000000E+000
1	23.66245294	1.471886E-011	2.888584E-013	0	0.000000E+000
1	23.66249852	2.888584E-013	1.471886E-011	1	0.000000E+000
1	23.66288310	1.471886E-011	2.888584E-013	0	0.000000E+000
1	23.66397757	2.888584E-013	1.471886E-011	1	0.000000E+000
1	23.66658916	1.471886E-011	2.888584E-013	0	0.000000E+000
1	23.66660245	2.888584E-013	1.471886E-011	1	0.000000E+000
1	23.66672978	1.471886E-011	2.888584E-013	0	0.000000E+000
1	23.66674210	2.888584E-013	1.471886E-011	1	0.000000E+000
1	23.66756998	1.471886E-011	2.888584E-013	0	0.000000E+000
1	23.66812368	2.888584E-013	1.471886E-011	1	0.000000E+000
1	23.66845725	1.471886E-011	2.888584E-013	0	0.000000E+000
1	23.66849617	2.888584E-013	1.471886E-011	1	0.000000E+000
1	23.66940828	1.471886E-011	2.888584E-013	0	0.000000E+000
1	23.66943569	2.888584E-013	1.471886E-011	1	0.000000E+000
1	23.66955574	1.471886E-011	2.888584E-013	0	0.000000E+000
1	23.66956659	2.888584E-013	1.471886E-011	1	0.000000E+000
1	23.67043121	1.471886E-011	2.888584E-013	0	0.000000E+000
1	23.67114750	2.888584E-013	1.471886E-011	1	0.000000E+000
1	23.67156486	1.471886E-011	2.888584E-013	0	0.000000E+000
1	23.67158748	2.888584E-013	1.471886E-011	1	0.000000E+000
1	23.67179263	1.471886E-011	2.888584E-013	0	0.000000E+000
1	23.67192578	2.888584E-013	1.471886E-011	1	0.000000E+000
1	23.67260719	1.471886E-011	2.888584E-013	0	0.000000E+000
1	23.67261939	2.888584E-013	1.471886E-011	1	0.000000E+000
1	23.67268124	1.471886E-011	2.888584E-013	0	0.000000E+000
1	23.67270998	2.888584E-013	1.471886E-011	1	0.000000E+000
1	23.67353429	1.471886E-011	2.888584E-013	0	0.000000E+000
1	23.67361647	2.888584E-013	1.471886E-011	1	0.000000E+000
1	23.67403384	1.471886E-011	2.888584E-013	0	0.000000E+000
1	23.67404148	2.888584E-013	1.471886E-011	1	0.000000E+000
1	23.67425218	1.471886E-011	2.888584E-013	0	0.000000E+000
1	23.67441070	2.888584E-013	1.471886E-011	1	0.000000E+000
1	23.67522927	1.471886E-011	2.888584E-013	0	0.000000E+000
1	23.67526481	2.888584E-013	1.471886E-011	1	0.000000E+000
1	23.67642778	1.471886E-011	2.888584E-013	0	0.000000E+000
1	23.67645035	2.888584E-013	1.471886E-011	1	0.000000E+000
1	23.67689504	1.471886E-011	2.888584E-013	0	0.000000E+000
1	23.70099291	2.888584E-013	1.471886E-011	1	0.000000E+000
1	23.70120349	1.471886E-011	2.888584E-013	0	0.000000E+000
1	23.70123272	2.888584E-013	1.471886E-011	1	0.000000E+000
1	23.70138078	1.471886E-011	2.888584E-013	0	0.000000E+000
1	23.70139714	2.888584E-013	1.471886E-011	1	0.000000E+000
1	23.70178961	1.471886E-011	2.888584E-013	0	0.000000E+000
1	23.70185204	2.888584E-013	1.471886E-011	1	0.000000E+000
1	23.70212935	1.471886E-011	2.888584E-013	0	0.000000E+000
1	23.70214905	2.888584E-013	1.471886E-011	1	0.000000E+000
1	23.70265402	1.471886E-011	2.888584E-013	0	0.000000E+000
1	23.70266557	2.888584E-013	1.471886E-011	1	0.000000E+000
1	23.70322872	1.471886E-011	2.888584E-013	0	0.000000E+000
1	23.70325823	2.888584E-013	1.471886E-011	1	0.000000E+000
1	23.70340516	1.471886E-011	2.888584E-013	0	0.000000E+000
1	23.70344579	2.888584E-013	1.471886E-011	1	0.000000E+000
1	23.70374307	1.471886E-011	2.888584E-013	0	0.000000E+000
1	23.70378374	2.888584E-013	1.471886E-011	1	0.000000E+000
1	23.70396156	1.471886E-011	2.888584E-013	0	0.000000E+000
1	23.70399352	2.888584E-013	1.471886E-011	1	0.000000E+000
1	23.70514748	1.471886E-011	2.888584E-013	0	0.000000E+000
1	23.70516238	2.888584E-013	1.471886E-011	1	0.000000E+000
1	23.70598107	1.471886E-011	2.888584E-013	0	0.000000E+000
1	23.70599261	2.888584E-013	1.471886E-011	1	0.000000E+000
1	23.70614812	1.471886E-011	2.888584E-013	0	0.000000E+000
1	23.70618627	2.888584E-013	1.471886E-011	1	0.000000E+000
1	23.70678297	1.471886E-011	2.888584E-013	0	0.000000E+000
1	23.70684344	2.888584E-013	1.471886E-011	1	0.000000E+000
1	23.70686610	1.471886E-011	2.888584E-013	0	0.000000E+000
1	23.70690858	2.888584E-013	1.471886E-011	1	0.000000E+000
1	23.70748142	1.471886E-011	2.888584E-013	0	0.000000E+000
1	23.70750076	2.888584E-013	1.471886E-011	1	0.000000E+000
1	23.70785079	1.471886E-011	2.888584E-013	0	0.000000E+000
1	23.70787098	2.888584E-013	1.471886E-011	1	0.000000E+000
1	23.70866156	1.471886E-011	2.888584E-013	0	0.000000E+000
1	23.70871328	2.888584E-013	1.471886E-011	1	0.000000E+000
1	23.70937506	1.471886E-011	2.888584E-013	0	0.000000E+000
1	23.70939823	2.888584E-013	1.471886E-011	1	0.000000E+000
1	23.70974030	1.471886E-011	2.888584E-013	0	0.000000E+000
1	23.70977286	2.888584E-013	1.471886E-011	1	0.000000E+000
1	23.70987530	1.471886E-011	2.888584E-013	0	0.000000E+000
1	23.70990087	2.888584E-013	1.471886E-011	1	0.000000E+000
1	23.71003387	1.471886E-011	2.888584E-013	0	0.000000E+000
1	23.71005662	2.888584E-013	1.471886E-011	1	0.000000E+000
1	23.71159817	1.471886E-011	2.888584E-013	0	0.000000E+000
1	23.71161206	2.888584E-013	1.471886E-011	1	0.000000E+000
1	23.71234403	1.471886E-011	2.888584E-013	0	0.000000E+000
1	23.71239756	2.888584E-013	1.471886E-011	1	0.000000E+000
1	23.71292489	1.471886E-011	2.888584E-013	0	0.000000E+000
1	23.71296298	2.888584E-013	1.471886E-011	1	0.000000E+000
1	23.71299338	1.471886E-011	2.888584E-013	0	0.000000E+000
1	23.71301501	2.888584E-013	1.471886E-011	1	0.000000E+000
1	23.71325112	1.471886E-011	2.888584E-013	0	0.000000E+000
1	23.71326940	2.888584E-013	1.471886E-011	1	0.000000E+000
1	23.71402153	1.471886E-011	2.888584E-013	0	0.000000E+000
1	23.71406002	2.888584E-013	1.471886E-011	1	0.000000E+000
1	23.71504880	1.471886E-011	2.888584E-013	0	0.000000E+000
1	23.71544747	2.888584E-013	1.471886E-011	1	0.000000E+000
1	23.71557530	1.471886E-011	2.888584E-013	0	0.000000E+000
1	23.71559263	2.888584E-013	1.471886E-011	1	0.000000E+000
1	23.71614906	1.471886E-011	2.888584E-013	0	0.000000E+000
1	23.71937317	2.888584E-013	1.471886E-011	1	0.000000E+000
1	23.71945009	1.471886E-011	2.888584E-013	0	0.000000E+000
1	23.71949447	2.888584E-013	1.471886E-011	1	0.000000E+000
1	23.72046798	1.471886E-011	2.888584E-013	0	0.000000E+000
1	23.72050452	2.888584E-013	1.471886E-011	1	0.000000E+000
1	23.72058225	1.471886E-011	2.888584E-013	0	0.000000E+000
1	23.72063177	2.888584E-013	1.471886E-011	1	0.000000E+000
1	23.72087751	1.471886E-011	2.888584E-013	0	0.000000E+000
1	23.72089484	2.888584E-013	1.471886E-011	1	0.000000E+000
1	23.72119605	1.471886E-011	2.888584E-013	0	0.000000E+000
1	23.72126052	2.888584E-013	1.471886E-011	1	0.000000E+000
1	23.72130449	1.471886E-011	2.888584E-013	0	0.000000E+000
1	23.72133703	2.888584E-013	1.471886E-011	1	0.000000E+000
1	23.72336379	1.471886E-011	2.888584E-013	0	0.000000E+000
1	23.72338374	2.888584E-013	1.471886E-011	1	0.000000E+000
1	23.72454924	1.471886E-011	2.888584E-013	0	0.000000E+000
1	23.72463638	2.888584E-013	1.471886E-011	1	0.000000E+000
1	23.72556144	1.471886E-011	2.888584E-013	0	0.000000E+000
1	23.72580835	2.888584E-013	1.471886E-011	1	0.000000E+000
1	23.72678832	1.471886E-011	2.888584E-013	0	0.000000E+000
1	23.72910616	2.888584E-013	1.471886E-011	1	0.000000E+000
1	23.72962538	1.471886E-011	2.888584E-013	0	0.000000E+000
1	23.72965865	2.888584E-013	1.471886E-011	1	0.000000E+000
1	23.72982078	1.471886E-011	2.888584E-013	0	0.000000E+000
1	23.72985138	2.888584E-013	1.471886E-011	1	0.000000E+000
1	23.72996117	1.471886E-011	2.888584E-013	0	0.000000E+000
1	23.73002433	2.888584E-013	1.471886E-011	1	0.000000E+000
1	23.73037585	1.471886E-011	2.888584E-013	0	0.000000E+000
1	23.73042758	2.888584E-013	1.471886E-011	1	0.000000E+000
1	23.73081862	1.471886E-011	2.888584E-013	0	0.000000E+000
1	23.73086687	2.888584E-013	1.471886E-011	1	0.000000E+000
1	23.73111315	1.471886E-011	2.888584E-013	0	0.000000E+000
1	23.73116665	2.888584E-013	1.471886E-011	1	0.000000E+000
1	23.73132195	1.471886E-011	2.888584E-013	0	0.000000E+000
1	23.73132971	2.888584E-013	1.471886E-011	1	0.000000E+000
1	23.73170786	1.471886E-011	2.888584E-013	0	0.000000E+000
1	23.73175067	2.888584E-013	1.471886E-011	1	0.000000E+000
1	23.73242359	1.471886E-011	2.888584E-013	0	0.000000E+000
1	23.73247049	2.888584E-013	1.471886E-011	1	0.000000E+000
1	23.73317911	1.471886E-011	2.888584E-013	0	0.000000E+000
1	23.76113873	2.888584E-013	1.471886E-011	1	0.000000E+000
1	23.76139714	1.471886E-011	2.888584E-013	0	0.000000E+000
1	23.76145130	2.888584E-013	1.471886E-011	1	0.000000E+000
1	23.76147197	1.471886E-011	2.888584E-013	0	0.000000E+000
1	23.76150163	2.888584E-013	1.471886E-011	1	0.000000E+000
1	23.76205941	1.471886E-011	2.888584E-013	0	0.000000E+000
1	23.76211354	2.888584E-013	1.471886E-011	1	0.000000E+000
1	23.76226782	1.471886E-011	2.888584E-013	0	0.000000E+000
1	23.76238209	2.888584E-013	1.471886E-011	1	0.000000E+000
1	23.76453911	1.471886E-011	2.888584E-013	0	0.000000E+000
1	23.76456103	2.888584E-013	1.471886E-011	1	0.000000E+000
1	23.76467243	1.471886E-011	2.888584E-013	0	0.000000E+000
1	23.76471274	2.888584E-013	1.471886E-011	1	0.000000E+000
1	23.76542340	1.471886E-011	2.888584E-013	0	0.000000E+000
1	23.76545993	2.888584E-013	1.471886E-011	1	0.000000E+000
1	23.76589786	1.471886E-011	2.888584E-013	0	0.000000E+000
1	23.76591761	2.888584E-013	1.471886E-011	1	0.000000E+000
1	23.76612680	1.471886E-011	2.888584E-013	0	0.000000E+000
1	23.76616490	2.888584E-013	1.471886E-011	1	0.000000E+000
1	23.76643998	1.471886E-011	2.888584E-013	0	0.000000E+000
1	23.76648332	2.888584E-013	1.471886E-011	1	0.000000E+000
1	23.76674727	1.471886E-011	2.888584E-013	0	0.000000E+000
1	23.76678226	2.888584E-013	1.471886E-011	1	0.000000E+000
1	23.76679177	1.471886E-011	2.888584E-013	0	0.000000E+000
1	23.76683267	2.888584E-013	1.471886E-011	1	0.000000E+000
1	23.76782773	1.471886E-011	2.888584E-013	0	0.000000E+000
1	23.76787499	2.888584E-013	1.471886E-011	1	0.000000E+000
1	23.76797984	1.471886E-011	2.888584E-013	0	0.000000E+000
1	23.76801689	2.888584E-013	1.471886E-011	1	0.000000E+000
1	23.76882024	1.471886E-011	2.888584E-013	0	0.000000E+000
1	23.76886300	2.888584E-013	1.471886E-011	1	0.000000E+000
1	23.76891647	1.471886E-011	2.888584E-013	0	0.000000E+000
1	23.76892639	2.888584E-013	1.471886E-011	1	0.000000E+000
1	23.76930093	1.471886E-011	2.888584E-013	0	0.000000E+000
1	23.76932623	2.888584E-013	1.471886E-011	1	0.000000E+000
1	23.77138239	1.471886E-011	2.888584E-013	0	0.000000E+000
1	23.77667761	2.888584E-013	1.471886E-011	1	0.000000E+000
1	23.77786791	1.471886E-011	2.888584E-013	0	0.000000E+000
1	23.77789048	2.888584E-013	1.471886E-011	1	0.000000E+000
1	23.77817175	1.471886E-011	2.888584E-013	0	0.000000E+000
1	23.77818249	2.888584E-013	1.471886E-011	1	0.000000E+000
1	23.77918205	1.471886E-011	2.888584E-013	0	0.000000E+000
1	23.77921636	2.888584E-013	1.471886E-011	1	0.000000E+000
1	23.77968709	1.471886E-011	2.888584E-013	0	0.000000E+000
1	23.77971631	2.888584E-013	1.471886E-011	1	0.000000E+000
1	23.77976979	1.471886E-011	2.888584E-013	0	0.000000E+000
1	23.77982276	2.888584E-013	1.471886E-011	1	0.000000E+000
1	23.78042473	1.471886E-011	2.888584E-013	0	0.000000E+000
1	23.78044425	2.888584E-013	1.471886E-011	1	0.000000E+000
1	23.78091905	1.471886E-011	2.888584E-013	0	0.000000E+000
1	23.78121048	2.888584E-013	1.471886E-011	1	0.000000E+000
1	23.78127576	1.471886E-011	2.888584E-013	0	0.000000E+000
1	23.90760728	3.378411E-013	1.476784E-011	1	0.000000E+000
1	23.90815581	1.476784E-011	3.378411E-013	0	0.000000E+000
1	23.90817810	3.378411E-013	1.476784E-011	1	0.000000E+000
1	23.90839420	1.476784E-011	3.378411E-013	0	0.000000E+000
1	23.90840307	3.378411E-013	1.476784E-011	1	0.000000E+000
1	23.90844825	1.476784E-011	3.378411E-013	0	0.000000E+000
1	23.90846692	3.378411E-013	1.476784E-011	1	0.000000E+000
1	23.90911270	1.476784E-011	3.378411E-013	0	0.000000E+000
1	23.90914150	3.378411E-013	1.476784E-011	1	0.000000E+000
1	23.90991352	1.476784E-011	3.378411E-013	0	0.000000E+000
1	23.90991923	3.378411E-013	1.476784E-011	1	0.000000E+000
1	23.91004573	1.476784E-011	3.378411E-013	0	0.000000E+000
1	23.91006231	3.378411E-013	1.476784E-011	1	0.000000E+000
1	23.91011808	1.476784E-011	3.378411E-013	0	0.000000E+000
1	23.91015769	3.378411E-013	1.476784E-011	1	0.000000E+000
1	23.91070133	1.476784E-011	3.378411E-013	0	0.000000E+000
1	23.91071962	3.378411E-013	1.476784E-011	1	0.000000E+000
1	23.91142394	1.476784E-011	3.378411E-013	0	0.000000E+000
1	23.91142759	3.378411E-013	1.476784E-011	1	0.000000E+000
1	23.91352556	1.476784E-011	3.378411E-013	0	0.000000E+000
1	23.91352975	3.378411E-013	1.476784E-011	1	0.000000E+000
1	23.91412308	1.476784E-011	3.378411E-013	0	0.000000E+000
1	23.91416423	3.378411E-013	1.476784E-011	1	0.000000E+000
1	23.91419855	1.476784E-011	3.378411E-013	0	0.000000E+000
1	23.91423468	3.378411E-013	1.476784E-011	1	0.000000E+000
1	23.91435684	1.476784E-011	3.378411E-013	0	0.000000E+000
1	23.91597677	3.378411E-013	1.476784E-011	1	0.000000E+000
1	23.91601732	1.476784E-011	3.378411E-013	0	0.000000E+000
1	23.91609416	3.378411E-013	1.476784E-011	1	0.000000E+000
1	23.91615000	1.476784E-011	3.378411E-013	0	0.000000E+000
1	23.91621674	3.378411E-013	1.476784E-011	1	0.000000E+000
1	23.91653273	1.476784E-011	3.378411E-013	0	0.000000E+000
1	23.91683263	3.378411E-013	1.476784E-011	1	0.000000E+000
1	23.91741495	1.476784E-011	3.378411E-013	0	0.000000E+000
1	23.91745677	3.378411E-013	1.476784E-011	1	0.000000E+000
1	23.91783196	1.476784E-011	3.378411E-013	0	0.000000E+000
1	23.91804027	3.378411E-013	1.476784E-011	1	0.000000E+000
1	23.91843704	1.476784E-011	3.378411E-013	0	0.000000E+000
1	23.91845095	3.378411E-013	1.476784E-011	1	0.000000E+000
1	23.91923810	1.476784E-011	3.378411E-013	0	0.000000E+000
1	23.91925672	3.378411E-013	1.476784E-011	1	0.000000E+000
1	23.91947989	1.476784E-011	3.378411E-013	0	0.000000E+000
1	23.91950048	3.378411E-013	1.476784E-011	1	0.000000E+000
1	23.91983782	1.476784E-011	3.378411E-013	0	0.000000E+000
1	23.91991365	3.378411E-013	1.476784E-011	1	0.000000E+000
1	23.92063340	1.476784E-011	3.378411E-013	0	0.000000E+000
1	23.92070824	3.378411E-013	1.476784E-011	1	0.000000E+000
1	23.92098921	1.476784E-011	3.378411E-013	0	0.000000E+000
1	23.92101374	3.378411E-013	1.476784E-011	1	0.000000E+000
1	23.92209750	1.476784E-011	3.378411E-013	0	0.000000E+000
1	23.92210451	3.378411E-013	1.476784E-011	1	0.000000E+000
1	23.92293532	1.476784E-011	3.378411E-013	0	0.000000E+000
1	23.92300182	3.378411E-013	1.476784E-011	1	0.000000E+000
1	23.92389785	1.476784E-011	3.378411E-013	0	0.000000E+000
1	23.92394717	3.378411E-013	1.476784E-011	1	0.000000E+000
1	23.92495936	1.476784E-011	3.378411E-013	0	0.000000E+000
1	23.92497616	3.378411E-013	1.476784E-011	1	0.000000E+000
1	23.92572106	1.476784E-011	3.378411E-013	0	0.000000E+000
1	23.92573973	3.378411E-013	1.476784E-011	1	0.000000E+000
1	23.92743949	1.476784E-011	3.378411E-013	0	0.000000E+000
1	23.92745134	3.378411E-013	1.476784E-011	1	0.000000E+000
1	23.92784292	1.476784E-011	3.378411E-013	0	0.000000E+000
1	23.92807046	3.378411E-013	1.476784E-011	1	0.000000E+000
1	23.92874443	1.476784E-011	3.378411E-013	0	0.000000E+000
1	23.92931276	3.378411E-013	1.476784E-011	1	0.000000E+000
1	23.92978986	1.476784E-011	3.378411E-013	0	0.000000E+000
1	23.92982922	3.378411E-013	1.476784E-011	1	0.000000E+000
1	23.93090584	1.476784E-011	3.378411E-013	0	0.000000E+000
1	23.93090902	3.378411E-013	1.476784E-011	1	0.000000E+000
1	23.93279823	1.476784E-011	3.378411E-013	0	0.000000E+000
1	23.93283805	3.378411E-013	1.476784E-011	1	0.000000E+000
1	23.93302112	1.476784E-011	3.378411E-013	0	0.000000E+000
1	23.93391060	3.378411E-013	1.476784E-011	1	0.000000E+000
1	23.93403985	1.476784E-011	3.378411E-013	0	0.000000E+000
1	23.93408785	3.378411E-013	1.476784E-011	1	0.000000E+000
1	23.93412981	1.476784E-011	3.378411E-013	0	0.000000E+000
1	23.93416308	3.378411E-013	1.476784E-011	1	0.000000E+000
1	23.93436011	1.476784E-011	3.378411E-013	0	0.000000E+000
1	23.93438633	3.378411E-013	1.476784E-011	1	0.000000E+000
1	23.93483967	1.476784E-011	3.378411E-013	0	0.000000E+000
1	23.93488589	3.378411E-013	1.476784E-011	1	0.000000E+000
1	23.93535479	1.476784E-011	3.378411E-013	0	0.000000E+000
1	23.93546020	3.378411E-013	1.476784E-011	1	0.000000E+000
1	23.93552432	1.476784E-011	3.378411E-013	0	0.000000E+000
1	23.93683708	3.378411E-013	1.476784E-011	1	0.000000E+000
1	23.93724101	1.476784E-011	3.378411E-013	0	0.000000E+000
1	23.93726219	3.378411E-013	1.476784E-011	1	0.000000E+000
1	23.93778960	1.476784E-011	3.378411E-013	0	0.000000E+000
1	23.93779911	3.378411E-013	1.476784E-011	1	0.000000E+000
1	23.93796275	1.476784E-011	3.378411E-013	0	0.000000E+000
1	23.93796764	3.378411E-013	1.476784E-011	1	0.000000E+000
1	23.93845886	1.476784E-011	3.378411E-013	0	0.000000E+000
1	23.93850696	3.378411E-013	1.476784E-011	1	0.000000E+000
1	23.93859369	1.476784E-011	3.378411E-013	0	0.000000E+000
1	23.93861096	3.378411E-013	1.476784E-011	1	0.000000E+000
1	23.94000429	1.476784E-011	3.378411E-013	0	0.000000E+000
1	23.94004368	3.378411E-013	1.476784E-011	1	0.000000E+000
1	23.94097580	1.476784E-011	3.378411E-013	0	0.000000E+000
1	23.94104501	3.378411E-013	1.476784E-011	1	0.000000E+000
1	23.94161673	1.476784E-011	3.378411E-013	0	0.000000E+000
1	23.94169124	3.378411E-013	1.476784E-011	1	0.000000E+000
1	23.94174420	1.476784E-011	3.378411E-013	0	0.000000E+000
1	23.94181047	3.378411E-013	1.476784E-011	1	0.000000E+000
1	23.94315138	1.476784E-011	3.378411E-013	0	0.000000E+000
1	23.94318934	3.378411E-013	1.476784E-011	1	0.000000E+000
1	23.94390992	1.476784E-011	3.378411E-013	0	0.000000E+000
1	23.94392086	3.378411E-013	1.476784E-011	1	0.000000E+000
1	23.94410295	1.476784E-011	3.378411E-013	0	0.000000E+000
1	23.94415356	3.378411E-013	1.476784E-011	1	0.000000E+000
1	23.94417479	1.476784E-011	3.378411E-013	0	0.000000E+000
1	23.94439531	3.378411E-013	1.476784E-011	1	0.000000E+000
1	23.94484368	1.476784E-011	3.378411E-013	0	0.000000E+000
1	23.94486952	3.378411E-013	1.476784E-011	1	0.000000E+000
1	23.94515631	1.476784E-011	3.378411E-013	0	0.000000E+000
1	23.94519632	3.378411E-013	1.476784E-011	1	0.000000E+000
1	23.94541065	1.476784E-011	3.378411E-013	0	0.000000E+000
1	23.94545642	3.378411E-013	1.476784E-011	1	0.000000E+000
1	23.94581199	1.476784E-011	3.378411E-013	0	0.000000E+000
1	23.94586641	3.378411E-013	1.476784E-011	1	0.000000E+000
1	23.94654317	1.476784E-011	3.378411E-013	0	0.000000E+000
1	23.94655175	3.378411E-013	1.476784E-011	1	0.000000E+000
1	23.94661223	1.476784E-011	3.378411E-013	0	0.000000E+000
1	23.94664298	3.378411E-013	1.476784E-011	1	0.000000E+000
1	23.94682786	1.476784E-011	3.378411E-013	0	0.000000E+000
1	23.94685487	3.378411E-013	1.476784E-011	1	0.000000E+000
1	23.94799349	1.476784E-011	3.378411E-013	0	0.000000E+000
1	23.94806030	3.378411E-013	1.476784E-011	1	0.000000E+000
1	23.94826967	1.476784E-011	3.378411E-013	0	0.000000E+000
1	23.94829513	3.378411E-013	1.476784E-011	1	0.000000E+000
1	23.94914022	1.476784E-011	3.378411E-013	0	0.000000E+000
1	23.94916985	3.378411E-013	1.476784E-011	1	0.000000E+000
1	23.94963312	1.476784E-011	3.378411E-013	0	0.000000E+000
1	23.94966837	3.378411E-013	1.476784E-011	1	0.000000E+000
1	23.94999705	1.476784E-011	3.378411E-013	0	0.000000E+000
1	23.95003247	3.378411E-013	1.476784E-011	1	0.000000E+000
1	23.95005462	1.476784E-011	3.378411E-013	0	0.000000E+000
1	23.95006769	3.378411E-013	1.476784E-011	1	0.000000E+000
1	23.95022750	1.476784E-011	3.378411E-013	0	0.000000E+000
1	23.95025694	3.378411E-013	1.476784E-011	1	0.000000E+000
1	23.95029820	1.476784E-011	3.378411E-013	0	0.000000E+000
1	23.97363860	3.378411E-013	1.476784E-011	1	0.000000E+000
1	23.97496200	1.476784E-011	3.378411E-013	0	0.000000E+000
1	23.97501510	3.378411E-013	1.476784E-011	1	0.000000E+000
1	23.97506408	1.476784E-011	3.378411E-013	0	0.000000E+000
1	23.97538206	3.378411E-013	1.476784E-011	1	0.000000E+000
1	23.97600328	1.476784E-011	3.378411E-013	0	0.000000E+000
1	23.97603511	3.378411E-013	1.476784E-011	1	0.000000E+000
1	23.97646859	1.476784E-011	3.378411E-013	0	0.000000E+000
1	23.97648506	3.378411E-013	1.476784E-011	1	0.000000E+000
1	23.97674641	1.476784E-011	3.378411E-013	0	0.000000E+000
1	23.97676905	3.378411E-013	1.476784E-011	1	0.000000E+000
1	23.97737618	1.476784E-011	3.378411E-013	0	0.000000E+000
1	23.97740874	3.378411E-013	1.476784E-011	1	0.000000E+000
1	23.97762502	1.476784E-011	3.378411E-013	0	0.000000E+000
1	23.97813275	3.378411E-013	1.476784E-011	1	0.000000E+000
1	23.97814400	1.476784E-011	3.378411E-013	0	0.000000E+000
1	23.97821718	3.378411E-013	1.476784E-011	1	0.000000E+000
1	23.97927070	1.476784E-011	3.378411E-013	0	0.000000E+000
1	23.97947117	3.378411E-013	1.476784E-011	1	0.000000E+000
1	23.97949204	1.476784E-011	3.378411E-013	0	0.000000E+000
1	23.97953760	3.378411E-013	1.476784E-011	1	0.000000E+000
1	23.98151807	1.476784E-011	3.378411E-013	0	0.000000E+000
1	23.98153561	3.378411E-013	1.476784E-011	1	0.000000E+000
1	23.98167207	1.476784E-011	3.378411E-013	0	0.000000E+000
1	23.98171313	3.378411E-013	1.476784E-011	1	0.000000E+000
1	23.98181266	1.476784E-011	3.378411E-013	0	0.000000E+000
1	23.98184167	3.378411E-013	1.476784E-011	1	0.000000E+000
1	23.98241019	1.476784E-011	3.378411E-013	0	0.000000E+000
1	23.98251711	3.378411E-013	1.476784E-011	1	0.000000E+000
1	23.98272425	1.476784E-011	3.378411E-013	0	0.000000E+000
1	23.98276613	3.378411E-013	1.476784E-011	1	0.000000E+000
1	23.98354375	1.476784E-011	3.378411E-013	0	0.000000E+000
1	23.98371864	3.378411E-013	1.476784E-011	1	0.000000E+000
1	23.98483611	1.476784E-011	3.378411E-013	0	0.000000E+000
1	23.98486460	3.378411E-013	1.476784E-011	1	0.000000E+000
1	23.98533116	1.476784E-011	3.378411E-013	0	0.000000E+000
1	23.98537641	3.378411E-013	1.476784E-011	1	0.000000E+000
1	23.98559480	1.476784E-011	3.378411E-013	0	0.000000E+000
1	23.98561506	3.378411E-013	1.476784E-011	1	0.000000E+000
1	23.98581516	1.476784E-011	3.378411E-013	0	0.000000E+000
1	23.98582869	3.378411E-013	1.476784E-011	1	0.000000E+000
1	23.98622321	1.476784E-011	3.378411E-013	0	0.000000E+000
1	23.98625079	3.378411E-013	1.476784E-011	1	0.000000E+000
1	23.98631038	1.476784E-011	3.378411E-013	0	0.000000E+000
1	23.98634423	3.378411E-013	1.476784E-011	1	0.000000E+000
1	23.98639131	1.476784E-011	3.378411E-013	0	0.000000E+000
1	23.98643713	3.378411E-013	1.476784E-011	1	0.000000E+000
1	23.98842911	1.476784E-011	3.378411E-013	0	0.000000E+000
1	23.98844475	3.378411E-013	1.476784E-011	1	0.000000E+000
1	23.98862094	1.476784E-011	3.378411E-013	0	0.000000E+000
1	23.98892576	3.378411E-013	1.476784E-011	1	0.000000E+000
1	23.98994438	1.476784E-011	3.378411E-013	0	0.000000E+000
1	23.99002844	3.378411E-013	1.476784E-011	1	0.000000E+000
1	23.99028160	1.476784E-011	3.378411E-013	0	0.000000E+000
1	23.99030590	3.378411E-013	1.476784E-011	1	0.000000E+000
1	23.99052174	1.476784E-011	3.378411E-013	0	0.000000E+000
1	23.99064870	3.378411E-013	1.476784E-011	1	0.000000E+000
1	23.99215445	1.476784E-011	3.378411E-013	0	0.000000E+000
1	23.99301410	3.378411E-013	1.476784E-011	1	0.000000E+000
1	23.99382287	1.476784E-011	3.378411E-013	0	0.000000E+000
1	23.99385826	3.378411E-013	1.476784E-011	1	0.000000E+000
1	23.99398468	1.476784E-011	3.378411E-013	0	0.000000E+000
1	23.99399091	3.378411E-013	1.476784E-011	1	0.000000E+000
1	23.99418349	1.476784E-011	3.378411E-013	0	0.000000E+000
1	23.99421123	3.378411E-013	1.476784E-011	1	0.000000E+000
1	23.99484050	1.476784E-011	3.378411E-013	0	0.000000E+000
1	23.99485967	3.378411E-013	1.476784E-011	1	0.000000E+000
1	23.99726671	1.476784E-011	3.378411E-013	0	0.000000E+000
1	23.99743732	3.378411E-013	1.476784E-011	1	0.000000E+000
1	23.99757321	1.476784E-011	3.378411E-013	0	0.000000E+000
1	23.99765625	3.378411E-013	1.476784E-011	1	0.000000E+000
1	23.99808632	1.476784E-011	3.378411E-013	0	0.000000E+000
1	23.99830010	3.378411E-013	1.476784E-011	1	0.000000E+000
1	23.99843337	1.476784E-011	3.378411E-013	0	0.000000E+000
1	23.99844727	3.378411E-013	1.476784E-011	1	0.000000E+000
1	23.99889866	1.476784E-011	3.378411E-013	0	0.000000E+000
1	23.99891990	3.378411E-013	1.476784E-011	1	0.000000E+000
1	23.99918760	1.476784E-011	3.378411E-013	0	0.000000E+000
1	23.99923381	3.378411E-013	1.476784E-011	1	0.000000E+000
1	23.99961240	1.476784E-011	3.378411E-013	0	0.000000E+000
1	23.99964433	3.378411E-013	1.476784E-011	1	0.000000E+000
1	24.00083749	1.476784E-011	3.378411E-013	0	0.000000E+000
1	24.00087969	3.378411E-013	1.476784E-011	1	0.000000E+000
1	24.00183743	1.476784E-011	3.378411E-013	0	0.000000E+000
1	24.00184607	3.378411E-013	1.476784E-011	1	0.000000E+000
1	24.00193067	1.476784E-011	3.378411E-013	0	0.000000E+000
1	24.00194984	3.378411E-013	1.476784E-011	1	0.000000E+000
1	24.00218513	1.476784E-011	3.378411E-013	0	0.000000E+000
1	24.00220179	3.378411E-013	1.476784E-011	1	0.000000E+000
1	24.00288114	1.476784E-011	3.378411E-013	0	0.000000E+000
1	24.00290935	3.378411E-013	1.476784E-011	1	0.000000E+000
1	24.00313111	1.476784E-011	3.378411E-013	0	0.000000E+000
1	24.00323289	3.378411E-013	1.476784E-011	1	0.000000E+000
1	24.00366882	1.476784E-011	3.378411E-013	0	0.000000E+000
1	24.00369847	3.378411E-013	1.476784E-011	1	0.000000E+000
1	24.00416912	1.476784E-011	3.378411E-013	0	0.000000E+000
1	24.00418790	3.378411E-013	1.476784E-011	1	0.000000E+000
1	24.00474500	1.476784E-011	3.378411E-013	0	0.000000E+000
1	24.00475623	3.378411E-013	1.476784E-011	1	0.000000E+000
1	24.00539489	1.476784E-011	3.378411E-013	0	0.000000E+000
1	24.00545866	3.378411E-013	1.476784E-011	1	0.000000E+000
1	24.00641549	1.476784E-011	3.378411E-013	0	0.000000E+000
1	24.00643336	3.378411E-013	1.476784E-011	1	0.000000E+000
1	24.00658522	1.476784E-011	3.378411E-013	0	0.000000E+000
1	24.00661333	3.378411E-013	1.476784E-011	1	0.000000E+000
1	24.00719592	1.476784E-011	3.378411E-013	0	0.000000E+000
1	24.00722637	3.378411E-013	1.476784E-011	1	0.000000E+000
1	24.00726996	1.476784E-011	3.378411E-013	0	0.000000E+000
1	24.00733010	3.378411E-013	1.476784E-011	1	0.000000E+000
1	24.00779782	1.476784E-011	3.378411E-013	0	0.000000E+000
1	24.00811507	3.378411E-013	1.476784E-011	1	0.000000E+000
1	24.00833444	1.476784E-011	3.378411E-013	0	0.000000E+000
1	24.00838970	3.378411E-013	1.476784E-011	1	0.000000E+000
1	24.00982352	1.476784E-011	3.378411E-013	0	0.000000E+000
1	24.00984155	3.378411E-013	1.476784E-011	1	0.000000E+000
1	24.01044136	1.476784E-011	3.378411E-013	0	0.000000E+000
1	24.01045640	3.378411E-013	1.476784E-011	1	0.000000E+000
1	24.01113195	1.476784E-011	3.378411E-013	0	0.000000E+000
1	24.01117915	3.378411E-013	1.476784E-011	1	0.000000E+000
1	24.01156606	1.476784E-011	3.378411E-013	0	0.000000E+000
1	24.01490063	3.378411E-013	1.476784E-011	1	0.000000E+000
1	24.01511693	1.476784E-011	3.378411E-013	0	0.000000E+000
1	24.01513583	3.378411E-013	1.476784E-011	1	0.000000E+000
1	24.01583135	1.476784E-011	3.378411E-013	0	0.000000E+000
1	24.01585940	3.378411E-013	1.476784E-011	1	0.000000E+000
1	24.01625316	1.476784E-011	3.378411E-013	0	0.000000E+000
1	24.01646767	3.378411E-013	1.476784E-011	1	0.000000E+000
1	24.01755705	1.476784E-011	3.378411E-013	0	0.000000E+000
1	24.01756988	3.378411E-013	1.476784E-011	1	0.000000E+000
1	24.02000139	1.476784E-011	3.378411E-013	0	0.000000E+000
1	24.02002914	3.378411E-013	1.476784E-011	1	0.000000E+000
1	24.02134121	1.476784E-011	3.378411E-013	0	0.000000E+000
1	24.02135125	3.378411E-013	1.476784E-011	1	0.000000E+000
1	24.02146881	1.476784E-011	3.378411E-013	0	0.000000E+000
1	24.02150151	3.378411E-013	1.476784E-011	1	0.000000E+000
1	24.02351859	1.476784E-011	3.378411E-013	0	0.000000E+000
1	24.02357509	3.378411E-013	1.476784E-011	1	0.000000E+000
1	24.02619742	1.476784E-011	3.378411E-013	0	0.000000E+000
1	24.02625130	3.378411E-013	1.476784E-011	1	0.000000E+000
1	24.02630648	1.476784E-011	3.378411E-013	0	0.000000E+000
1	24.02633346	3.378411E-013	1.476784E-011	1	0.000000E+000
1	24.02638201	1.476784E-011	3.378411E-013	0	0.000000E+000
1	24.02644964	3.378411E-013	1.476784E-011	1	0.000000E+000
1	24.02693822	1.476784E-011	3.378411E-013	0	0.000000E+000
1	24.02698168	3.378411E-013	1.476784E-011	1	0.000000E+000
1	24.02783367	1.476784E-011	3.378411E-013	0	0.000000E+000
1	24.02785468	3.378411E-013	1.476784E-011	1	0.000000E+000
1	24.02803313	1.476784E-011	3.378411E-013	0	0.000000E+000
1	24.02804190	3.378411E-013	1.476784E-011	1	0.000000E+000
1	24.02935186	1.476784E-011	3.378411E-013	0	0.000000E+000
1	24.02938420	3.378411E-013	1.476784E-011	1	0.000000E+000
1	24.02996051	1.476784E-011	3.378411E-013	0	0.000000E+000
1	24.03000368	3.378411E-013	1.476784E-011	1	0.000000E+000
1	24.03072074	1.476784E-011	3.378411E-013	0	0.000000E+000
1	24.03150468	3.378411E-013	1.476784E-011	1	0.000000E+000
1	24.03191022	1.476784E-011	3.378411E-013	0	0.000000E+000
1	24.03193948	3.378411E-013	1.476784E-011	1	0.000000E+000
1	24.03253022	1.476784E-011	3.378411E-013	0	0.000000E+000
1	24.03258106	3.378411E-013	1.476784E-011	1	0.000000E+000
1	24.03343960	1.476784E-011	3.378411E-013	0	0.000000E+000
1	24.03346231	3.378411E-013	1.476784E-011	1	0.000000E+000
1	24.03384215	1.476784E-011	3.378411E-013	0	0.000000E+000
1	24.03386205	3.378411E-013	1.476784E-011	1	0.000000E+000
1	24.03422049	1.476784E-011	3.378411E-013	0	0.000000E+000
1	24.03425664	3.378411E-013	1.476784E-011	1	0.000000E+000
1	24.03546720	1.476784E-011	3.378411E-013	0	0.000000E+000
1	24.03549910	3.378411E-013	1.476784E-011	1	0.000000E+000
1	24.03562110	1.476784E-011	3.378411E-013	0	0.000000E+000
1	24.03566714	3.378411E-013	1.476784E-011	1	0.000000E+000
1	24.03580351	1.476784E-011	3.378411E-013	0	0.000000E+000
1	24.03582082	3.378411E-013	1.476784E-011	1	0.000000E+000
1	24.03620878	1.476784E-011	3.378411E-013	0	0.000000E+000
1	24.03621590	3.378411E-013	1.476784E-011	1	0.000000E+000
1	24.03633289	1.476784E-011	3.378411E-013	0	0.000000E+000
1	24.03664540	3.378411E-013	1.476784E-011	1	0.000000E+000
1	24.03712316	1.476784E-011	3.378411E-013	0	0.000000E+000
1	24.03712792	3.378411E-013	1.476784E-011	1	0.000000E+000
1	24.03772351	1.476784E-011	3.378411E-013	0	0.000000E+000
1	24.03785516	3.378411E-013	1.476784E-011	1	0.000000E+000
1	24.03788135	1.476784E-011	3.378411E-013	0	0.000000E+000
1	24.03793905	3.378411E-013	1.476784E-011	1	0.000000E+000
1	24.03869143	1.476784E-011	3.378411E-013	0	0.000000E+000
1	24.03871010	3.378411E-013	1.476784E-011	1	0.000000E+000
1	24.03922558	1.476784E-011	3.378411E-013	0	0.000000E+000
1	24.03925164	3.378411E-013	1.476784E-011	1	0.000000E+000
1	24.03936659	1.476784E-011	3.378411E-013	0	0.000000E+000
1	24.03941525	3.378411E-013	1.476784E-011	1	0.000000E+000
1	24.03945905	1.476784E-011	3.378411E-013	0	0.000000E+000
1	24.03955712	3.378411E-013	1.476784E-011	1	0.000000E+000
1	24.03981017	1.476784E-011	3.378411E-013	0	0.000000E+000
1	24.03988109	3.378411E-013	1.476784E-011	1	0.000000E+000
1	24.03998918	1.476784E-011	3.378411E-013	0	0.000000E+000
1	24.04001500	3.378411E-013	1.476784E-011	1	0.000000E+000
1	24.04034598	1.476784E-011	3.378411E-013	0	0.000000E+000
1	24.04037280	3.378411E-013	1.476784E-011	1	0.000000E+000
1	24.04092858	1.476784E-011	3.378411E-013	0	0.000000E+000
1	24.04094536	3.378411E-013	1.476784E-011	1	0.000000E+000
1	24.04098982	1.476784E-011	3.378411E-013	0	0.000000E+000
1	24.04100050	3.378411E-013	1.476784E-011	1	0.000000E+000
1	24.04106045	1.476784E-011	3.378411E-013	0	0.000000E+000
1	24.04110507	3.378411E-013	1.476784E-011	1	0.000000E+000
1	24.04161843	1.476784E-011	3.378411E-013	0	0.000000E+000
1	24.12322545	2.369236E-013	1.466692E-011	1	0.000000E+000
1	24.12523726	1.466692E-011	2.369236E-013	0	0.000000E+000
1	24.12531204	2.369236E-013	1.466692E-011	1	0.000000E+000
1	24.12546360	1.466692E-011	2.369236E-013	0	0.000000E+000
1	24.12558536	2.369236E-013	1.466692E-011	1	0.000000E+000
1	24.12561470	1.466692E-011	2.369236E-013	0	0.000000E+000
1	24.12565303	2.369236E-013	1.466692E-011	1	0.000000E+000
1	24.12586277	1.466692E-011	2.369236E-013	0	0.000000E+000
1	24.12590050	2.369236E-013	1.466692E-011	1	0.000000E+000
1	24.12643407	1.466692E-011	2.369236E-013	0	0.000000E+000
1	24.12644421	2.369236E-013	1.466692E-011	1	0.000000E+000
1	24.12695989	1.466692E-011	2.369236E-013	0	0.000000E+000
1	24.12698870	2.369236E-013	1.466692E-011	1	0.000000E+000
1	24.12841134	1.466692E-011	2.369236E-013	0	0.000000E+000
1	24.12848392	2.369236E-013	1.466692E-011	1	0.000000E+000
1	24.12881548	1.466692E-011	2.369236E-013	0	0.000000E+000
1	24.12883528	2.369236E-013	1.466692E-011	1	0.000000E+000
1	24.12928039	1.466692E-011	2.369236E-013	0	0.000000E+000
1	24.12928471	2.369236E-013	1.466692E-011	1	0.000000E+000
1	24.13006529	1.466692E-011	2.369236E-013	0	0.000000E+000
1	24.13008493	2.369236E-013	1.466692E-011	1	0.000000E+000
1	24.13020032	1.466692E-011	2.369236E-013	0	0.000000E+000
1	24.13022703	2.369236E-013	1.466692E-011	1	0.000000E+000
1	24.13115389	1.466692E-011	2.369236E-013	0	0.000000E+000
1	24.13116495	2.369236E-013	1.466692E-011	1	0.000000E+000
[truncated: 244,471 more chars]
