# Supplementary material for: Ancestral acetylcholine receptor β-subunit forms homopentamers that prime before opening spontaneously
Source: eLife. 2022 Jul 4;11:e76504. doi: 10.7554/eLife.76504 (PMC9365395; doi:10.7554/eLife.76504)
Supplement: Figure 4—source data 1. — Detected single-channel event durations of spontaneously opening βAnc homomers in the absence (agonist-free) and presence of increasing concentrations of acetylcholine (ACh; 10 µM, 30 µM, 60 µM, and 100 µM) or 2-[(2,6-dimethylphenyl)amino]-N,N,N-trimethyl-2-oxoethaniminium chloride (QX-222; QX; 10 µM, 30 µM, 60 µM, and 100µM). Compressed file includes 27 TAC 4.3.3 event files (*.evt format) of the single-channel detections for the three recordings for each condition (fileA, fileB, and fileC in each case) in the presented kinetic analysis, as well as the associated R scripts (*.txt format) for defining and sorting bursts. [file elife-76504-fig4-data1.zip › F4-SD1/Source Data - Figure 4/Figure4_ACh30uM_fileB.evt]

5
File
Acquire	C:\Users\daCostaLab\Desktop\CJT\2-81Homomer Project\ACh Block\30uM - 120mV - ACh\Recordings\a2-19-09-26-BAncHomomer-BRBS-PA30OOPS-120mV-3.acquire	0	
Sweeps
1	7.907973	0.000000	0.118251	0.0000000E+000	0.0000000E+000	
2	64.733233	0.000000	0.121368	0.0000000E+000	0.0000000E+000	
3	293.623931	0.000000	0.179088	0.0000000E+000	0.0000000E+000	
Segments
1	11	0.000000	0.118251	0.139474	0.245848	0.683089	0.818606	1.239841	1.564108	1.776864	1.938769	2.013453	2.229713	2.867558	3.039709	3.478869	3.621828	4.567014	5.213318	5.488234	5.662236	7.769042	7.907973	
2	10	0.000000	0.121368	0.407890	0.511414	1.190743	1.319403	1.561361	1.666706	3.054124	3.230137	3.804563	3.909614	5.261371	5.370622	62.355178	62.464898	62.519231	62.611180	64.512841	64.733233	
3	162	0.000000	0.179088	0.442040	0.610976	1.401851	1.578746	1.603940	1.680578	4.372049	4.530374	4.731158	4.917753	5.055434	5.191848	6.442558	6.698757	8.129023	8.246191	9.028005	9.284929	9.337188	9.508253	26.668992	26.833134	27.371813	27.521638	27.881844	28.134218	36.359807	36.462088	36.497635	36.744143	40.492457	40.652740	42.751796	42.905966	42.957156	43.136694	48.009061	48.187174	49.316016	49.464394	50.814079	51.006178	51.639822	51.806210	54.127447	54.331464	54.360420	54.431710	56.236079	56.377322	56.459227	56.562282	56.665171	56.815408	56.850788	57.343647	57.375076	57.505361	57.506148	57.657385	58.872925	59.046454	59.386772	59.487754	59.994594	60.163608	67.242471	67.372454	70.166732	70.269885	70.404472	70.508912	74.829443	74.930621	77.214568	77.319045	77.417030	77.529153	77.758042	77.899271	78.231138	78.339296	78.346596	78.423751	86.951472	87.059885	87.273158	87.392648	87.840138	87.954602	97.200479	97.300901	98.927588	99.103453	100.294805	100.403675	100.895261	101.001602	101.188877	101.310006	103.044305	103.159051	105.468081	105.591044	105.609572	105.744237	105.747426	105.859324	109.054380	109.173913	111.190525	111.294498	111.853824	112.024964	112.053443	112.213730	112.591171	112.716177	112.752996	112.898057	115.015018	115.221654	118.671631	118.848519	118.913380	118.988967	119.044452	119.140539	119.175524	119.249433	120.680983	120.823872	121.757952	121.882702	124.806576	124.967315	125.849104	125.981277	127.226465	127.333105	127.892129	128.002852	128.036041	128.200307	128.232126	128.334761	128.383692	128.568691	128.998410	129.127965	131.122537	131.256718	131.590842	131.754302	143.826586	143.928433	144.165263	144.271179	155.860113	155.971596	160.070713	160.198160	160.727596	160.845429	161.169298	161.276434	161.652383	161.808198	161.839460	161.891800	161.999361	162.137117	164.561903	164.853530	165.188824	165.297690	180.751555	180.957451	183.693201	183.857422	184.254086	184.440941	184.543430	184.650531	185.212352	185.320672	186.645517	186.830617	188.173191	188.352791	188.437971	188.547724	189.962211	190.063600	191.126049	191.231773	191.363546	191.509030	191.972534	192.074704	192.327949	192.473407	192.580744	192.684116	193.032630	193.152791	221.296959	221.431739	225.087309	225.215068	225.943675	226.093311	226.520193	226.631289	233.563605	233.731769	235.250229	235.351266	236.000883	236.103301	236.175067	236.303637	238.590083	238.704980	238.713188	239.016784	239.040868	239.158952	239.171940	239.250776	239.303012	239.431629	252.514550	252.638274	253.693790	254.006525	254.369917	254.496575	255.263240	255.376994	257.095880	257.247415	257.517650	257.620159	257.697943	257.827115	258.324471	258.480285	258.971106	259.184373	259.225956	259.312749	260.359188	260.459571	261.506056	261.777458	262.367182	262.490079	264.992102	265.222169	266.199871	266.313009	266.687986	266.875740	267.358876	267.466102	267.483492	267.611400	267.664025	267.791085	267.926756	268.137081	268.138852	268.223029	268.269924	268.402197	268.923637	269.102435	269.860427	269.994063	271.001858	271.333800	271.729490	271.855857	272.566434	272.691883	272.726372	272.800291	272.935160	273.171803	276.499627	276.669424	277.165090	277.373055	278.662814	278.764822	278.821220	279.025390	280.502049	280.781944	280.843512	280.953427	280.983908	281.043517	284.729394	284.854064	285.147829	285.256334	286.184899	286.312141	287.570766	287.671515	288.055617	288.171228	290.214401	290.349678	290.355556	290.459111	291.927591	292.097941	293.505167	293.623931	
Events
1	0.04976740	1.063077E-012	1.667308E-011	1	0.000000E+000
1	0.05053368	1.667308E-011	1.063077E-012	0	0.000000E+000
1	0.05054671	1.063077E-012	1.667308E-011	1	0.000000E+000
1	0.05078626	1.667308E-011	1.063077E-012	0	0.000000E+000
1	0.05079605	1.063077E-012	1.667308E-011	1	0.000000E+000
1	0.05110020	1.667308E-011	1.063077E-012	0	0.000000E+000
1	0.05111634	1.063077E-012	1.667308E-011	1	0.000000E+000
1	0.05170393	1.667308E-011	1.063077E-012	0	0.000000E+000
1	0.05171696	1.063077E-012	1.667308E-011	1	0.000000E+000
1	0.05204705	1.667308E-011	1.063077E-012	0	0.000000E+000
1	0.05212593	1.063077E-012	1.667308E-011	1	0.000000E+000
1	0.05248409	1.667308E-011	1.063077E-012	0	0.000000E+000
1	0.05250179	1.063077E-012	1.667308E-011	1	0.000000E+000
1	0.05349829	1.667308E-011	1.063077E-012	0	0.000000E+000
1	0.05353322	1.063077E-012	1.667308E-011	1	0.000000E+000
1	0.05424678	1.667308E-011	1.063077E-012	0	0.000000E+000
1	0.05429423	1.063077E-012	1.667308E-011	1	0.000000E+000
1	0.05460299	1.667308E-011	1.063077E-012	0	0.000000E+000
1	0.05464965	1.063077E-012	1.667308E-011	1	0.000000E+000
1	0.05518586	1.667308E-011	1.063077E-012	0	0.000000E+000
1	0.05523368	1.063077E-012	1.667308E-011	1	0.000000E+000
1	0.05540753	1.667308E-011	1.063077E-012	0	0.000000E+000
1	0.05544928	1.063077E-012	1.667308E-011	1	0.000000E+000
1	0.05641549	1.667308E-011	1.063077E-012	0	0.000000E+000
1	0.05642398	1.063077E-012	1.667308E-011	1	0.000000E+000
1	0.05652286	1.667308E-011	1.063077E-012	0	0.000000E+000
1	0.05657900	1.063077E-012	1.667308E-011	1	0.000000E+000
1	0.05723068	1.667308E-011	1.063077E-012	0	0.000000E+000
1	0.05723646	1.063077E-012	1.667308E-011	1	0.000000E+000
1	0.05743854	1.667308E-011	1.063077E-012	0	0.000000E+000
1	0.05756790	1.063077E-012	1.667308E-011	1	0.000000E+000
1	0.05851833	1.667308E-011	1.063077E-012	0	0.000000E+000
1	0.05855270	1.063077E-012	1.667308E-011	1	0.000000E+000
1	0.05874854	1.667308E-011	1.063077E-012	0	0.000000E+000
1	0.05899705	1.063077E-012	1.667308E-011	1	0.000000E+000
1	0.05963077	1.667308E-011	1.063077E-012	0	0.000000E+000
1	0.05965842	1.063077E-012	1.667308E-011	1	0.000000E+000
1	0.06053990	1.667308E-011	1.063077E-012	0	0.000000E+000
1	0.06058936	1.063077E-012	1.667308E-011	1	0.000000E+000
1	0.06123341	1.667308E-011	1.063077E-012	0	0.000000E+000
1	0.06128154	1.063077E-012	1.667308E-011	1	0.000000E+000
1	0.06315447	1.667308E-011	1.063077E-012	0	0.000000E+000
1	0.06319351	1.063077E-012	1.667308E-011	1	0.000000E+000
1	0.06347460	1.667308E-011	1.063077E-012	0	0.000000E+000
1	0.06351086	1.063077E-012	1.667308E-011	1	0.000000E+000
1	0.06357799	1.667308E-011	1.063077E-012	0	0.000000E+000
1	0.06359681	1.063077E-012	1.667308E-011	1	0.000000E+000
1	0.06374200	1.667308E-011	1.063077E-012	0	0.000000E+000
1	0.06378603	1.063077E-012	1.667308E-011	1	0.000000E+000
1	0.06466512	1.667308E-011	1.063077E-012	0	0.000000E+000
1	0.06469628	1.063077E-012	1.667308E-011	1	0.000000E+000
1	0.06479561	1.667308E-011	1.063077E-012	0	0.000000E+000
1	0.06485691	1.063077E-012	1.667308E-011	1	0.000000E+000
1	0.06582181	1.667308E-011	1.063077E-012	0	0.000000E+000
1	0.06585569	1.063077E-012	1.667308E-011	1	0.000000E+000
1	0.06598002	1.667308E-011	1.063077E-012	0	0.000000E+000
1	0.06601841	1.063077E-012	1.667308E-011	1	0.000000E+000
1	0.06607318	1.667308E-011	1.063077E-012	0	0.000000E+000
1	0.06608766	1.063077E-012	1.667308E-011	1	0.000000E+000
1	0.06631278	1.667308E-011	1.063077E-012	0	0.000000E+000
1	0.06635282	1.063077E-012	1.667308E-011	1	0.000000E+000
1	0.06675604	1.667308E-011	1.063077E-012	0	0.000000E+000
1	0.06676808	1.063077E-012	1.667308E-011	1	0.000000E+000
1	0.06712167	1.667308E-011	1.063077E-012	0	0.000000E+000
1	0.06715096	1.063077E-012	1.667308E-011	1	0.000000E+000
1	0.06753895	1.667308E-011	1.063077E-012	0	0.000000E+000
1	0.06756389	1.063077E-012	1.667308E-011	1	0.000000E+000
1	0.06760995	1.667308E-011	1.063077E-012	0	0.000000E+000
1	0.06764781	1.063077E-012	1.667308E-011	1	0.000000E+000
1	0.06830587	1.667308E-011	1.063077E-012	0	0.000000E+000
1	0.06832514	1.063077E-012	1.667308E-011	1	0.000000E+000
1	0.06850338	1.667308E-011	1.063077E-012	0	0.000000E+000
1	0.18064192	1.197222E-012	1.680722E-011	1	0.000000E+000
1	0.18072102	1.680722E-011	1.197222E-012	0	0.000000E+000
1	0.18146274	1.197222E-012	1.680722E-011	1	0.000000E+000
1	0.18160162	1.680722E-011	1.197222E-012	0	0.000000E+000
1	0.18164940	1.197222E-012	1.680722E-011	1	0.000000E+000
1	0.18178629	1.680722E-011	1.197222E-012	0	0.000000E+000
1	0.18208445	1.197222E-012	1.680722E-011	1	0.000000E+000
1	0.18260027	1.680722E-011	1.197222E-012	0	0.000000E+000
1	0.18262537	1.197222E-012	1.680722E-011	1	0.000000E+000
1	0.18317662	1.680722E-011	1.197222E-012	0	0.000000E+000
1	0.18321781	1.197222E-012	1.680722E-011	1	0.000000E+000
1	0.18334961	1.680722E-011	1.197222E-012	0	0.000000E+000
1	0.18337197	1.197222E-012	1.680722E-011	1	0.000000E+000
1	0.18374370	1.680722E-011	1.197222E-012	0	0.000000E+000
1	0.18377496	1.197222E-012	1.680722E-011	1	0.000000E+000
1	0.18389352	1.680722E-011	1.197222E-012	0	0.000000E+000
1	0.18391026	1.197222E-012	1.680722E-011	1	0.000000E+000
1	0.18444837	1.680722E-011	1.197222E-012	0	0.000000E+000
1	0.18486105	1.197222E-012	1.680722E-011	1	0.000000E+000
1	0.18515210	1.680722E-011	1.197222E-012	0	0.000000E+000
1	0.18516529	1.197222E-012	1.680722E-011	1	0.000000E+000
1	0.18538691	1.680722E-011	1.197222E-012	0	0.000000E+000
1	0.18541992	1.197222E-012	1.680722E-011	1	0.000000E+000
1	0.18586495	1.680722E-011	1.197222E-012	0	0.000000E+000
1	0.18591091	1.197222E-012	1.680722E-011	1	0.000000E+000
1	0.18656064	1.680722E-011	1.197222E-012	0	0.000000E+000
1	0.18656512	1.197222E-012	1.680722E-011	1	0.000000E+000
1	0.18659242	1.680722E-011	1.197222E-012	0	0.000000E+000
1	0.18668237	1.197222E-012	1.680722E-011	1	0.000000E+000
1	0.18691863	1.680722E-011	1.197222E-012	0	0.000000E+000
1	0.18696914	1.197222E-012	1.680722E-011	1	0.000000E+000
1	0.18710025	1.680722E-011	1.197222E-012	0	0.000000E+000
1	0.18712230	1.197222E-012	1.680722E-011	1	0.000000E+000
1	0.18740989	1.680722E-011	1.197222E-012	0	0.000000E+000
1	0.18743965	1.197222E-012	1.680722E-011	1	0.000000E+000
1	0.18774251	1.680722E-011	1.197222E-012	0	0.000000E+000
1	0.18778673	1.197222E-012	1.680722E-011	1	0.000000E+000
1	0.18820637	1.680722E-011	1.197222E-012	0	0.000000E+000
1	0.18834387	1.197222E-012	1.680722E-011	1	0.000000E+000
1	0.18847387	1.680722E-011	1.197222E-012	0	0.000000E+000
1	0.18855526	1.197222E-012	1.680722E-011	1	0.000000E+000
1	0.18858767	1.680722E-011	1.197222E-012	0	0.000000E+000
1	0.18867536	1.197222E-012	1.680722E-011	1	0.000000E+000
1	0.19030173	1.680722E-011	1.197222E-012	0	0.000000E+000
1	0.19033134	1.197222E-012	1.680722E-011	1	0.000000E+000
1	0.19123065	1.680722E-011	1.197222E-012	0	0.000000E+000
1	0.19126326	1.197222E-012	1.680722E-011	1	0.000000E+000
1	0.19152512	1.680722E-011	1.197222E-012	0	0.000000E+000
1	0.19153686	1.197222E-012	1.680722E-011	1	0.000000E+000
1	0.19166284	1.680722E-011	1.197222E-012	0	0.000000E+000
1	0.19168427	1.197222E-012	1.680722E-011	1	0.000000E+000
1	0.19178439	1.680722E-011	1.197222E-012	0	0.000000E+000
1	0.19181964	1.197222E-012	1.680722E-011	1	0.000000E+000
1	0.19243606	1.680722E-011	1.197222E-012	0	0.000000E+000
1	0.19246715	1.197222E-012	1.680722E-011	1	0.000000E+000
1	0.19272342	1.680722E-011	1.197222E-012	0	0.000000E+000
1	0.19276469	1.197222E-012	1.680722E-011	1	0.000000E+000
1	0.19468676	1.680722E-011	1.197222E-012	0	0.000000E+000
1	0.19470732	1.197222E-012	1.680722E-011	1	0.000000E+000
1	0.19506627	1.680722E-011	1.197222E-012	0	0.000000E+000
1	0.19509122	1.197222E-012	1.680722E-011	1	0.000000E+000
1	0.19546520	1.680722E-011	1.197222E-012	0	0.000000E+000
1	0.19549344	1.197222E-012	1.680722E-011	1	0.000000E+000
1	0.19554766	1.680722E-011	1.197222E-012	0	0.000000E+000
1	0.19555447	1.197222E-012	1.680722E-011	1	0.000000E+000
1	0.19569374	1.680722E-011	1.197222E-012	0	0.000000E+000
1	0.19569544	1.197222E-012	1.680722E-011	1	0.000000E+000
1	0.19588752	1.680722E-011	1.197222E-012	0	0.000000E+000
1	0.19613577	1.197222E-012	1.680722E-011	1	0.000000E+000
1	0.19637488	1.680722E-011	1.197222E-012	0	0.000000E+000
1	0.73275069	9.288115E-013	1.653881E-011	1	0.000000E+000
1	0.73275100	1.653881E-011	9.288115E-013	0	0.000000E+000
1	0.73275300	9.288115E-013	1.653881E-011	1	0.000000E+000
1	0.73307875	1.653881E-011	9.288115E-013	0	0.000000E+000
1	0.73312652	9.288115E-013	1.653881E-011	1	0.000000E+000
1	0.73331503	1.653881E-011	9.288115E-013	0	0.000000E+000
1	0.73339638	9.288115E-013	1.653881E-011	1	0.000000E+000
1	0.73366712	1.653881E-011	9.288115E-013	0	0.000000E+000
1	0.73370339	9.288115E-013	1.653881E-011	1	0.000000E+000
1	0.73392533	1.653881E-011	9.288115E-013	0	0.000000E+000
1	0.73394348	9.288115E-013	1.653881E-011	1	0.000000E+000
1	0.73400051	1.653881E-011	9.288115E-013	0	0.000000E+000
1	0.73411758	9.288115E-013	1.653881E-011	1	0.000000E+000
1	0.73520373	1.653881E-011	9.288115E-013	0	0.000000E+000
1	0.73521934	9.288115E-013	1.653881E-011	1	0.000000E+000
1	0.73566142	1.653881E-011	9.288115E-013	0	0.000000E+000
1	0.73568583	9.288115E-013	1.653881E-011	1	0.000000E+000
1	0.73616354	1.653881E-011	9.288115E-013	0	0.000000E+000
1	0.73617345	9.288115E-013	1.653881E-011	1	0.000000E+000
1	0.73721416	1.653881E-011	9.288115E-013	0	0.000000E+000
1	0.73725211	9.288115E-013	1.653881E-011	1	0.000000E+000
1	0.73741142	1.653881E-011	9.288115E-013	0	0.000000E+000
1	0.73744137	9.288115E-013	1.653881E-011	1	0.000000E+000
1	0.73780726	1.653881E-011	9.288115E-013	0	0.000000E+000
1	0.73782146	9.288115E-013	1.653881E-011	1	0.000000E+000
1	0.73806597	1.653881E-011	9.288115E-013	0	0.000000E+000
1	0.73812781	9.288115E-013	1.653881E-011	1	0.000000E+000
1	0.73857672	1.653881E-011	9.288115E-013	0	0.000000E+000
1	0.73867623	9.288115E-013	1.653881E-011	1	0.000000E+000
1	0.74073339	1.653881E-011	9.288115E-013	0	0.000000E+000
1	0.74082333	9.288115E-013	1.653881E-011	1	0.000000E+000
1	0.74163945	1.653881E-011	9.288115E-013	0	0.000000E+000
1	0.74164398	9.288115E-013	1.653881E-011	1	0.000000E+000
1	0.74252845	1.653881E-011	9.288115E-013	0	0.000000E+000
1	0.74258137	9.288115E-013	1.653881E-011	1	0.000000E+000
1	0.74293005	1.653881E-011	9.288115E-013	0	0.000000E+000
1	0.74295015	9.288115E-013	1.653881E-011	1	0.000000E+000
1	0.74419608	1.653881E-011	9.288115E-013	0	0.000000E+000
1	0.74424674	9.288115E-013	1.653881E-011	1	0.000000E+000
1	0.74457982	1.653881E-011	9.288115E-013	0	0.000000E+000
1	0.74465480	9.288115E-013	1.653881E-011	1	0.000000E+000
1	0.74504349	1.653881E-011	9.288115E-013	0	0.000000E+000
1	0.74508789	9.288115E-013	1.653881E-011	1	0.000000E+000
1	0.74653293	1.653881E-011	9.288115E-013	0	0.000000E+000
1	0.74657711	9.288115E-013	1.653881E-011	1	0.000000E+000
1	0.74666761	1.653881E-011	9.288115E-013	0	0.000000E+000
1	0.74673145	9.288115E-013	1.653881E-011	1	0.000000E+000
1	0.74757903	1.653881E-011	9.288115E-013	0	0.000000E+000
1	0.74761949	9.288115E-013	1.653881E-011	1	0.000000E+000
1	0.74791513	1.653881E-011	9.288115E-013	0	0.000000E+000
1	0.74791981	9.288115E-013	1.653881E-011	1	0.000000E+000
1	0.74995718	1.653881E-011	9.288115E-013	0	0.000000E+000
1	0.75002394	9.288115E-013	1.653881E-011	1	0.000000E+000
1	0.75042234	1.653881E-011	9.288115E-013	0	0.000000E+000
1	0.75045592	9.288115E-013	1.653881E-011	1	0.000000E+000
1	0.75050186	1.653881E-011	9.288115E-013	0	0.000000E+000
1	0.75056621	9.288115E-013	1.653881E-011	1	0.000000E+000
1	0.75074077	1.653881E-011	9.288115E-013	0	0.000000E+000
1	0.75076724	9.288115E-013	1.653881E-011	1	0.000000E+000
1	0.75079872	1.653881E-011	9.288115E-013	0	0.000000E+000
1	0.75081267	9.288115E-013	1.653881E-011	1	0.000000E+000
1	0.75167667	1.653881E-011	9.288115E-013	0	0.000000E+000
1	0.75169213	9.288115E-013	1.653881E-011	1	0.000000E+000
1	0.75242607	1.653881E-011	9.288115E-013	0	0.000000E+000
1	0.75243271	9.288115E-013	1.653881E-011	1	0.000000E+000
1	0.75271686	1.653881E-011	9.288115E-013	0	0.000000E+000
1	0.75279806	9.288115E-013	1.653881E-011	1	0.000000E+000
1	0.75297708	1.653881E-011	9.288115E-013	0	0.000000E+000
1	0.75299110	9.288115E-013	1.653881E-011	1	0.000000E+000
1	0.75326677	1.653881E-011	9.288115E-013	0	0.000000E+000
1	0.75346973	9.288115E-013	1.653881E-011	1	0.000000E+000
1	0.75501587	1.653881E-011	9.288115E-013	0	0.000000E+000
1	0.75503997	9.288115E-013	1.653881E-011	1	0.000000E+000
1	0.75678346	1.653881E-011	9.288115E-013	0	0.000000E+000
1	0.75682904	9.288115E-013	1.653881E-011	1	0.000000E+000
1	0.75766715	1.653881E-011	9.288115E-013	0	0.000000E+000
1	0.75768668	9.288115E-013	1.653881E-011	1	0.000000E+000
1	0.75774347	1.653881E-011	9.288115E-013	0	0.000000E+000
1	0.75776033	9.288115E-013	1.653881E-011	1	0.000000E+000
1	0.75825843	1.653881E-011	9.288115E-013	0	0.000000E+000
1	0.75832722	9.288115E-013	1.653881E-011	1	0.000000E+000
1	0.75879126	1.653881E-011	9.288115E-013	0	0.000000E+000
1	0.75882084	9.288115E-013	1.653881E-011	1	0.000000E+000
1	0.76028935	1.653881E-011	9.288115E-013	0	0.000000E+000
1	0.76034117	9.288115E-013	1.653881E-011	1	0.000000E+000
1	0.76047967	1.653881E-011	9.288115E-013	0	0.000000E+000
1	0.76049793	9.288115E-013	1.653881E-011	1	0.000000E+000
1	0.76063393	1.653881E-011	9.288115E-013	0	0.000000E+000
1	0.76066399	9.288115E-013	1.653881E-011	1	0.000000E+000
1	0.76139158	1.653881E-011	9.288115E-013	0	0.000000E+000
1	0.76141597	9.288115E-013	1.653881E-011	1	0.000000E+000
1	0.76201865	1.653881E-011	9.288115E-013	0	0.000000E+000
1	0.76205439	9.288115E-013	1.653881E-011	1	0.000000E+000
1	0.76300582	1.653881E-011	9.288115E-013	0	0.000000E+000
1	0.76307047	9.288115E-013	1.653881E-011	1	0.000000E+000
1	0.76415647	1.653881E-011	9.288115E-013	0	0.000000E+000
1	0.76527188	9.288115E-013	1.653881E-011	1	0.000000E+000
1	0.76624924	1.653881E-011	9.288115E-013	0	0.000000E+000
1	0.76627172	9.288115E-013	1.653881E-011	1	0.000000E+000
1	0.76689071	1.653881E-011	9.288115E-013	0	0.000000E+000
1	0.76691801	9.288115E-013	1.653881E-011	1	0.000000E+000
1	0.76730832	1.653881E-011	9.288115E-013	0	0.000000E+000
1	0.76734956	9.288115E-013	1.653881E-011	1	0.000000E+000
1	0.76848326	1.653881E-011	9.288115E-013	0	0.000000E+000
1	0.76852733	9.288115E-013	1.653881E-011	1	0.000000E+000
1	0.76887100	1.653881E-011	9.288115E-013	0	0.000000E+000
1	1.28958437	1.049246E-012	1.665925E-011	1	0.000000E+000
1	1.29107748	1.665925E-011	1.049246E-012	0	0.000000E+000
1	1.29108399	1.049246E-012	1.665925E-011	1	0.000000E+000
1	1.29175672	1.665925E-011	1.049246E-012	0	0.000000E+000
1	1.29177399	1.049246E-012	1.665925E-011	1	0.000000E+000
1	1.29181805	1.665925E-011	1.049246E-012	0	0.000000E+000
1	1.29185376	1.049246E-012	1.665925E-011	1	0.000000E+000
1	1.29200493	1.665925E-011	1.049246E-012	0	0.000000E+000
1	1.29204732	1.049246E-012	1.665925E-011	1	0.000000E+000
1	1.29215126	1.665925E-011	1.049246E-012	0	0.000000E+000
1	1.29221793	1.049246E-012	1.665925E-011	1	0.000000E+000
1	1.29248488	1.665925E-011	1.049246E-012	0	0.000000E+000
1	1.29250418	1.049246E-012	1.665925E-011	1	0.000000E+000
1	1.29275831	1.665925E-011	1.049246E-012	0	0.000000E+000
1	1.29282518	1.049246E-012	1.665925E-011	1	0.000000E+000
1	1.29330432	1.665925E-011	1.049246E-012	0	0.000000E+000
1	1.29331987	1.049246E-012	1.665925E-011	1	0.000000E+000
1	1.29342562	1.665925E-011	1.049246E-012	0	0.000000E+000
1	1.29344624	1.049246E-012	1.665925E-011	1	0.000000E+000
1	1.29413921	1.665925E-011	1.049246E-012	0	0.000000E+000
1	1.29423886	1.049246E-012	1.665925E-011	1	0.000000E+000
1	1.29428016	1.665925E-011	1.049246E-012	0	0.000000E+000
1	1.29432418	1.049246E-012	1.665925E-011	1	0.000000E+000
1	1.29479868	1.665925E-011	1.049246E-012	0	0.000000E+000
1	1.29509570	1.049246E-012	1.665925E-011	1	0.000000E+000
1	1.29520256	1.665925E-011	1.049246E-012	0	0.000000E+000
1	1.29521673	1.049246E-012	1.665925E-011	1	0.000000E+000
1	1.29540354	1.665925E-011	1.049246E-012	0	0.000000E+000
1	1.29541644	1.049246E-012	1.665925E-011	1	0.000000E+000
1	1.29613355	1.665925E-011	1.049246E-012	0	0.000000E+000
1	1.29615172	1.049246E-012	1.665925E-011	1	0.000000E+000
1	1.29680006	1.665925E-011	1.049246E-012	0	0.000000E+000
1	1.29683320	1.049246E-012	1.665925E-011	1	0.000000E+000
1	1.29755860	1.665925E-011	1.049246E-012	0	0.000000E+000
1	1.29759101	1.049246E-012	1.665925E-011	1	0.000000E+000
1	1.29790061	1.665925E-011	1.049246E-012	0	0.000000E+000
1	1.29792127	1.049246E-012	1.665925E-011	1	0.000000E+000
1	1.29831418	1.665925E-011	1.049246E-012	0	0.000000E+000
1	1.29833728	1.049246E-012	1.665925E-011	1	0.000000E+000
1	1.29899554	1.665925E-011	1.049246E-012	0	0.000000E+000
1	1.29901177	1.049246E-012	1.665925E-011	1	0.000000E+000
1	1.29962795	1.665925E-011	1.049246E-012	0	0.000000E+000
1	1.29968938	1.049246E-012	1.665925E-011	1	0.000000E+000
1	1.29995407	1.665925E-011	1.049246E-012	0	0.000000E+000
1	1.30002881	1.049246E-012	1.665925E-011	1	0.000000E+000
1	1.30016688	1.665925E-011	1.049246E-012	0	0.000000E+000
1	1.30032811	1.049246E-012	1.665925E-011	1	0.000000E+000
1	1.30137559	1.665925E-011	1.049246E-012	0	0.000000E+000
1	1.30140629	1.049246E-012	1.665925E-011	1	0.000000E+000
1	1.30162101	1.665925E-011	1.049246E-012	0	0.000000E+000
1	1.30164189	1.049246E-012	1.665925E-011	1	0.000000E+000
1	1.30178544	1.665925E-011	1.049246E-012	0	0.000000E+000
1	1.30180403	1.049246E-012	1.665925E-011	1	0.000000E+000
1	1.30224715	1.665925E-011	1.049246E-012	0	0.000000E+000
1	1.30226265	1.049246E-012	1.665925E-011	1	0.000000E+000
1	1.30238336	1.665925E-011	1.049246E-012	0	0.000000E+000
1	1.30242903	1.049246E-012	1.665925E-011	1	0.000000E+000
1	1.30291414	1.665925E-011	1.049246E-012	0	0.000000E+000
1	1.30295585	1.049246E-012	1.665925E-011	1	0.000000E+000
1	1.30299018	1.665925E-011	1.049246E-012	0	0.000000E+000
1	1.30301891	1.049246E-012	1.665925E-011	1	0.000000E+000
1	1.30429050	1.665925E-011	1.049246E-012	0	0.000000E+000
1	1.30435507	1.049246E-012	1.665925E-011	1	0.000000E+000
1	1.30485671	1.665925E-011	1.049246E-012	0	0.000000E+000
1	1.30488342	1.049246E-012	1.665925E-011	1	0.000000E+000
1	1.30511152	1.665925E-011	1.049246E-012	0	0.000000E+000
1	1.30514081	1.049246E-012	1.665925E-011	1	0.000000E+000
1	1.30529640	1.665925E-011	1.049246E-012	0	0.000000E+000
1	1.30532763	1.049246E-012	1.665925E-011	1	0.000000E+000
1	1.30545601	1.665925E-011	1.049246E-012	0	0.000000E+000
1	1.30546606	1.049246E-012	1.665925E-011	1	0.000000E+000
1	1.30560809	1.665925E-011	1.049246E-012	0	0.000000E+000
1	1.30563385	1.049246E-012	1.665925E-011	1	0.000000E+000
1	1.30631923	1.665925E-011	1.049246E-012	0	0.000000E+000
1	1.30634562	1.049246E-012	1.665925E-011	1	0.000000E+000
1	1.30645938	1.665925E-011	1.049246E-012	0	0.000000E+000
1	1.30647294	1.049246E-012	1.665925E-011	1	0.000000E+000
1	1.30667556	1.665925E-011	1.049246E-012	0	0.000000E+000
1	1.30669728	1.049246E-012	1.665925E-011	1	0.000000E+000
1	1.30682413	1.665925E-011	1.049246E-012	0	0.000000E+000
1	1.30688539	1.049246E-012	1.665925E-011	1	0.000000E+000
1	1.30764874	1.665925E-011	1.049246E-012	0	0.000000E+000
1	1.30801671	1.049246E-012	1.665925E-011	1	0.000000E+000
1	1.30810497	1.665925E-011	1.049246E-012	0	0.000000E+000
1	1.30813550	1.049246E-012	1.665925E-011	1	0.000000E+000
1	1.30827908	1.665925E-011	1.049246E-012	0	0.000000E+000
1	1.30829616	1.049246E-012	1.665925E-011	1	0.000000E+000
1	1.30846283	1.665925E-011	1.049246E-012	0	0.000000E+000
1	1.30853889	1.049246E-012	1.665925E-011	1	0.000000E+000
1	1.31000554	1.665925E-011	1.049246E-012	0	0.000000E+000
1	1.31003021	1.049246E-012	1.665925E-011	1	0.000000E+000
1	1.31053004	1.665925E-011	1.049246E-012	0	0.000000E+000
1	1.31073119	1.049246E-012	1.665925E-011	1	0.000000E+000
1	1.31082337	1.665925E-011	1.049246E-012	0	0.000000E+000
1	1.31084567	1.049246E-012	1.665925E-011	1	0.000000E+000
1	1.31088388	1.665925E-011	1.049246E-012	0	0.000000E+000
1	1.31090551	1.049246E-012	1.665925E-011	1	0.000000E+000
1	1.31170092	1.665925E-011	1.049246E-012	0	0.000000E+000
1	1.31175010	1.049246E-012	1.665925E-011	1	0.000000E+000
1	1.31258024	1.665925E-011	1.049246E-012	0	0.000000E+000
1	1.31262226	1.049246E-012	1.665925E-011	1	0.000000E+000
1	1.31268817	1.665925E-011	1.049246E-012	0	0.000000E+000
1	1.31270719	1.049246E-012	1.665925E-011	1	0.000000E+000
1	1.31385536	1.665925E-011	1.049246E-012	0	0.000000E+000
1	1.31389835	1.049246E-012	1.665925E-011	1	0.000000E+000
1	1.31395152	1.665925E-011	1.049246E-012	0	0.000000E+000
1	1.31396855	1.049246E-012	1.665925E-011	1	0.000000E+000
1	1.31484520	1.665925E-011	1.049246E-012	0	0.000000E+000
1	1.31488997	1.049246E-012	1.665925E-011	1	0.000000E+000
1	1.31571268	1.665925E-011	1.049246E-012	0	0.000000E+000
1	1.31578098	1.049246E-012	1.665925E-011	1	0.000000E+000
1	1.31619993	1.665925E-011	1.049246E-012	0	0.000000E+000
1	1.31623582	1.049246E-012	1.665925E-011	1	0.000000E+000
1	1.31678287	1.665925E-011	1.049246E-012	0	0.000000E+000
1	1.31680335	1.049246E-012	1.665925E-011	1	0.000000E+000
1	1.31686324	1.665925E-011	1.049246E-012	0	0.000000E+000
1	1.31690376	1.049246E-012	1.665925E-011	1	0.000000E+000
1	1.31698869	1.665925E-011	1.049246E-012	0	0.000000E+000
1	1.31703249	1.049246E-012	1.665925E-011	1	0.000000E+000
1	1.31751807	1.665925E-011	1.049246E-012	0	0.000000E+000
1	1.31753430	1.049246E-012	1.665925E-011	1	0.000000E+000
1	1.31765761	1.665925E-011	1.049246E-012	0	0.000000E+000
1	1.31778037	1.049246E-012	1.665925E-011	1	0.000000E+000
1	1.31843753	1.665925E-011	1.049246E-012	0	0.000000E+000
1	1.31846711	1.049246E-012	1.665925E-011	1	0.000000E+000
1	1.31849646	1.665925E-011	1.049246E-012	0	0.000000E+000
1	1.31851571	1.049246E-012	1.665925E-011	1	0.000000E+000
1	1.31855674	1.665925E-011	1.049246E-012	0	0.000000E+000
1	1.31858918	1.049246E-012	1.665925E-011	1	0.000000E+000
1	1.31870872	1.665925E-011	1.049246E-012	0	0.000000E+000
1	1.31872472	1.049246E-012	1.665925E-011	1	0.000000E+000
1	1.31879741	1.665925E-011	1.049246E-012	0	0.000000E+000
1	1.31881552	1.049246E-012	1.665925E-011	1	0.000000E+000
1	1.31901720	1.665925E-011	1.049246E-012	0	0.000000E+000
1	1.31903418	1.049246E-012	1.665925E-011	1	0.000000E+000
1	1.31911052	1.665925E-011	1.049246E-012	0	0.000000E+000
1	1.31914771	1.049246E-012	1.665925E-011	1	0.000000E+000
1	1.32153490	1.665925E-011	1.049246E-012	0	0.000000E+000
1	1.32156361	1.049246E-012	1.665925E-011	1	0.000000E+000
1	1.32313931	1.665925E-011	1.049246E-012	0	0.000000E+000
1	1.32323368	1.049246E-012	1.665925E-011	1	0.000000E+000
1	1.32326914	1.665925E-011	1.049246E-012	0	0.000000E+000
1	1.32330183	1.049246E-012	1.665925E-011	1	0.000000E+000
1	1.32386339	1.665925E-011	1.049246E-012	0	0.000000E+000
1	1.32391547	1.049246E-012	1.665925E-011	1	0.000000E+000
1	1.32442742	1.665925E-011	1.049246E-012	0	0.000000E+000
1	1.32449173	1.049246E-012	1.665925E-011	1	0.000000E+000
1	1.32453674	1.665925E-011	1.049246E-012	0	0.000000E+000
1	1.32456050	1.049246E-012	1.665925E-011	1	0.000000E+000
1	1.32784454	1.665925E-011	1.049246E-012	0	0.000000E+000
1	1.32785821	1.049246E-012	1.665925E-011	1	0.000000E+000
1	1.32932418	1.665925E-011	1.049246E-012	0	0.000000E+000
1	1.32932849	1.049246E-012	1.665925E-011	1	0.000000E+000
1	1.32950435	1.665925E-011	1.049246E-012	0	0.000000E+000
1	1.32955008	1.049246E-012	1.665925E-011	1	0.000000E+000
1	1.33029420	1.665925E-011	1.049246E-012	0	0.000000E+000
1	1.33033137	1.049246E-012	1.665925E-011	1	0.000000E+000
1	1.33048723	1.665925E-011	1.049246E-012	0	0.000000E+000
1	1.33050456	1.049246E-012	1.665925E-011	1	0.000000E+000
1	1.33082001	1.665925E-011	1.049246E-012	0	0.000000E+000
1	1.33083877	1.049246E-012	1.665925E-011	1	0.000000E+000
1	1.33088785	1.665925E-011	1.049246E-012	0	0.000000E+000
1	1.33092483	1.049246E-012	1.665925E-011	1	0.000000E+000
1	1.33104940	1.665925E-011	1.049246E-012	0	0.000000E+000
1	1.33107128	1.049246E-012	1.665925E-011	1	0.000000E+000
1	1.33123772	1.665925E-011	1.049246E-012	0	0.000000E+000
1	1.33127665	1.049246E-012	1.665925E-011	1	0.000000E+000
1	1.33247214	1.665925E-011	1.049246E-012	0	0.000000E+000
1	1.33251269	1.049246E-012	1.665925E-011	1	0.000000E+000
1	1.33261060	1.665925E-011	1.049246E-012	0	0.000000E+000
1	1.33261846	1.049246E-012	1.665925E-011	1	0.000000E+000
1	1.33336125	1.665925E-011	1.049246E-012	0	0.000000E+000
1	1.33338921	1.049246E-012	1.665925E-011	1	0.000000E+000
1	1.33476485	1.665925E-011	1.049246E-012	0	0.000000E+000
1	1.33477800	1.049246E-012	1.665925E-011	1	0.000000E+000
1	1.33511541	1.665925E-011	1.049246E-012	0	0.000000E+000
1	1.33516674	1.049246E-012	1.665925E-011	1	0.000000E+000
1	1.33580007	1.665925E-011	1.049246E-012	0	0.000000E+000
1	1.33583334	1.049246E-012	1.665925E-011	1	0.000000E+000
1	1.33614196	1.665925E-011	1.049246E-012	0	0.000000E+000
1	1.33617038	1.049246E-012	1.665925E-011	1	0.000000E+000
1	1.33632712	1.665925E-011	1.049246E-012	0	0.000000E+000
1	1.33639063	1.049246E-012	1.665925E-011	1	0.000000E+000
1	1.33641264	1.665925E-011	1.049246E-012	0	0.000000E+000
1	1.33643159	1.049246E-012	1.665925E-011	1	0.000000E+000
1	1.34035978	1.665925E-011	1.049246E-012	0	0.000000E+000
1	1.34039391	1.049246E-012	1.665925E-011	1	0.000000E+000
1	1.34060899	1.665925E-011	1.049246E-012	0	0.000000E+000
1	1.34063873	1.049246E-012	1.665925E-011	1	0.000000E+000
1	1.34113666	1.665925E-011	1.049246E-012	0	0.000000E+000
1	1.34114039	1.049246E-012	1.665925E-011	1	0.000000E+000
1	1.34168601	1.665925E-011	1.049246E-012	0	0.000000E+000
1	1.34169885	1.049246E-012	1.665925E-011	1	0.000000E+000
1	1.34284820	1.665925E-011	1.049246E-012	0	0.000000E+000
1	1.34287971	1.049246E-012	1.665925E-011	1	0.000000E+000
1	1.34345264	1.665925E-011	1.049246E-012	0	0.000000E+000
1	1.34348574	1.049246E-012	1.665925E-011	1	0.000000E+000
1	1.34402758	1.665925E-011	1.049246E-012	0	0.000000E+000
1	1.34404739	1.049246E-012	1.665925E-011	1	0.000000E+000
1	1.34436318	1.665925E-011	1.049246E-012	0	0.000000E+000
1	1.34437940	1.049246E-012	1.665925E-011	1	0.000000E+000
1	1.34464919	1.665925E-011	1.049246E-012	0	0.000000E+000
1	1.34469243	1.049246E-012	1.665925E-011	1	0.000000E+000
1	1.34490260	1.665925E-011	1.049246E-012	0	0.000000E+000
1	1.34515502	1.049246E-012	1.665925E-011	1	0.000000E+000
1	1.34524046	1.665925E-011	1.049246E-012	0	0.000000E+000
1	1.34528213	1.049246E-012	1.665925E-011	1	0.000000E+000
1	1.34557478	1.665925E-011	1.049246E-012	0	0.000000E+000
1	1.34563195	1.049246E-012	1.665925E-011	1	0.000000E+000
1	1.34613638	1.665925E-011	1.049246E-012	0	0.000000E+000
1	1.34615448	1.049246E-012	1.665925E-011	1	0.000000E+000
1	1.34695908	1.665925E-011	1.049246E-012	0	0.000000E+000
1	1.34698331	1.049246E-012	1.665925E-011	1	0.000000E+000
1	1.34721226	1.665925E-011	1.049246E-012	0	0.000000E+000
1	1.34724230	1.049246E-012	1.665925E-011	1	0.000000E+000
1	1.34728560	1.665925E-011	1.049246E-012	0	0.000000E+000
1	1.34734073	1.049246E-012	1.665925E-011	1	0.000000E+000
1	1.34759316	1.665925E-011	1.049246E-012	0	0.000000E+000
1	1.34762585	1.049246E-012	1.665925E-011	1	0.000000E+000
1	1.34882456	1.665925E-011	1.049246E-012	0	0.000000E+000
1	1.34884462	1.049246E-012	1.665925E-011	1	0.000000E+000
1	1.34910843	1.665925E-011	1.049246E-012	0	0.000000E+000
1	1.34916159	1.049246E-012	1.665925E-011	1	0.000000E+000
1	1.34954458	1.665925E-011	1.049246E-012	0	0.000000E+000
1	1.34957425	1.049246E-012	1.665925E-011	1	0.000000E+000
1	1.35013634	1.665925E-011	1.049246E-012	0	0.000000E+000
1	1.35014991	1.049246E-012	1.665925E-011	1	0.000000E+000
1	1.35030129	1.665925E-011	1.049246E-012	0	0.000000E+000
1	1.35031172	1.049246E-012	1.665925E-011	1	0.000000E+000
1	1.35047286	1.665925E-011	1.049246E-012	0	0.000000E+000
1	1.35049246	1.049246E-012	1.665925E-011	1	0.000000E+000
1	1.35069154	1.665925E-011	1.049246E-012	0	0.000000E+000
1	1.35510631	1.049246E-012	1.665925E-011	1	0.000000E+000
1	1.35515886	1.665925E-011	1.049246E-012	0	0.000000E+000
1	1.35517655	1.049246E-012	1.665925E-011	1	0.000000E+000
1	1.35524275	1.665925E-011	1.049246E-012	0	0.000000E+000
1	1.35528357	1.049246E-012	1.665925E-011	1	0.000000E+000
1	1.35712152	1.665925E-011	1.049246E-012	0	0.000000E+000
1	1.35717398	1.049246E-012	1.665925E-011	1	0.000000E+000
1	1.35760462	1.665925E-011	1.049246E-012	0	0.000000E+000
1	1.35764846	1.049246E-012	1.665925E-011	1	0.000000E+000
1	1.35885789	1.665925E-011	1.049246E-012	0	0.000000E+000
1	1.35887883	1.049246E-012	1.665925E-011	1	0.000000E+000
1	1.35932133	1.665925E-011	1.049246E-012	0	0.000000E+000
1	1.35932801	1.049246E-012	1.665925E-011	1	0.000000E+000
1	1.35940822	1.665925E-011	1.049246E-012	0	0.000000E+000
1	1.35949831	1.049246E-012	1.665925E-011	1	0.000000E+000
1	1.36003663	1.665925E-011	1.049246E-012	0	0.000000E+000
1	1.36008443	1.049246E-012	1.665925E-011	1	0.000000E+000
1	1.36046062	1.665925E-011	1.049246E-012	0	0.000000E+000
1	1.36048873	1.049246E-012	1.665925E-011	1	0.000000E+000
1	1.36055977	1.665925E-011	1.049246E-012	0	0.000000E+000
1	1.36058732	1.049246E-012	1.665925E-011	1	0.000000E+000
1	1.36104521	1.665925E-011	1.049246E-012	0	0.000000E+000
1	1.36106248	1.049246E-012	1.665925E-011	1	0.000000E+000
1	1.36129379	1.665925E-011	1.049246E-012	0	0.000000E+000
1	1.36135410	1.049246E-012	1.665925E-011	1	0.000000E+000
1	1.36150476	1.665925E-011	1.049246E-012	0	0.000000E+000
1	1.36176733	1.049246E-012	1.665925E-011	1	0.000000E+000
1	1.36189051	1.665925E-011	1.049246E-012	0	0.000000E+000
1	1.36195909	1.049246E-012	1.665925E-011	1	0.000000E+000
1	1.36221490	1.665925E-011	1.049246E-012	0	0.000000E+000
1	1.36223500	1.049246E-012	1.665925E-011	1	0.000000E+000
1	1.36234163	1.665925E-011	1.049246E-012	0	0.000000E+000
1	1.36241544	1.049246E-012	1.665925E-011	1	0.000000E+000
1	1.36337742	1.665925E-011	1.049246E-012	0	0.000000E+000
1	1.36350957	1.049246E-012	1.665925E-011	1	0.000000E+000
1	1.36369036	1.665925E-011	1.049246E-012	0	0.000000E+000
1	1.36373080	1.049246E-012	1.665925E-011	1	0.000000E+000
1	1.36436095	1.665925E-011	1.049246E-012	0	0.000000E+000
1	1.36438810	1.049246E-012	1.665925E-011	1	0.000000E+000
1	1.36529473	1.665925E-011	1.049246E-012	0	0.000000E+000
1	1.36532916	1.049246E-012	1.665925E-011	1	0.000000E+000
1	1.36560232	1.665925E-011	1.049246E-012	0	0.000000E+000
1	1.36568990	1.049246E-012	1.665925E-011	1	0.000000E+000
1	1.36579528	1.665925E-011	1.049246E-012	0	0.000000E+000
1	1.36584645	1.049246E-012	1.665925E-011	1	0.000000E+000
1	1.36609611	1.665925E-011	1.049246E-012	0	0.000000E+000
1	1.36706303	1.049246E-012	1.665925E-011	1	0.000000E+000
1	1.36737881	1.665925E-011	1.049246E-012	0	0.000000E+000
1	1.36742912	1.049246E-012	1.665925E-011	1	0.000000E+000
1	1.36827378	1.665925E-011	1.049246E-012	0	0.000000E+000
1	1.36831291	1.049246E-012	1.665925E-011	1	0.000000E+000
1	1.36847859	1.665925E-011	1.049246E-012	0	0.000000E+000
1	1.39348768	1.049246E-012	1.665925E-011	1	0.000000E+000
1	1.39391604	1.665925E-011	1.049246E-012	0	0.000000E+000
1	1.39395086	1.049246E-012	1.665925E-011	1	0.000000E+000
1	1.39431686	1.665925E-011	1.049246E-012	0	0.000000E+000
1	1.39487517	1.049246E-012	1.665925E-011	1	0.000000E+000
1	1.39511034	1.665925E-011	1.049246E-012	0	0.000000E+000
1	1.39514481	1.049246E-012	1.665925E-011	1	0.000000E+000
1	1.39550698	1.665925E-011	1.049246E-012	0	0.000000E+000
1	1.39553365	1.049246E-012	1.665925E-011	1	0.000000E+000
1	1.39559361	1.665925E-011	1.049246E-012	0	0.000000E+000
1	1.39562025	1.049246E-012	1.665925E-011	1	0.000000E+000
1	1.39571368	1.665925E-011	1.049246E-012	0	0.000000E+000
1	1.39573829	1.049246E-012	1.665925E-011	1	0.000000E+000
1	1.39654157	1.665925E-011	1.049246E-012	0	0.000000E+000
1	1.39657602	1.049246E-012	1.665925E-011	1	0.000000E+000
1	1.39720706	1.665925E-011	1.049246E-012	0	0.000000E+000
1	1.39722650	1.049246E-012	1.665925E-011	1	0.000000E+000
1	1.39759014	1.665925E-011	1.049246E-012	0	0.000000E+000
1	1.39764793	1.049246E-012	1.665925E-011	1	0.000000E+000
1	1.39788182	1.665925E-011	1.049246E-012	0	0.000000E+000
1	1.39789497	1.049246E-012	1.665925E-011	1	0.000000E+000
1	1.39824210	1.665925E-011	1.049246E-012	0	0.000000E+000
1	1.39826096	1.049246E-012	1.665925E-011	1	0.000000E+000
1	1.39876405	1.665925E-011	1.049246E-012	0	0.000000E+000
1	1.39877282	1.049246E-012	1.665925E-011	1	0.000000E+000
1	1.39931357	1.665925E-011	1.049246E-012	0	0.000000E+000
1	1.39934780	1.049246E-012	1.665925E-011	1	0.000000E+000
1	1.39974581	1.665925E-011	1.049246E-012	0	0.000000E+000
1	1.39976567	1.049246E-012	1.665925E-011	1	0.000000E+000
1	1.39981164	1.665925E-011	1.049246E-012	0	0.000000E+000
1	1.39982201	1.049246E-012	1.665925E-011	1	0.000000E+000
1	1.40047074	1.665925E-011	1.049246E-012	0	0.000000E+000
1	1.40051134	1.049246E-012	1.665925E-011	1	0.000000E+000
1	1.40072073	1.665925E-011	1.049246E-012	0	0.000000E+000
1	1.40074353	1.049246E-012	1.665925E-011	1	0.000000E+000
1	1.40087463	1.665925E-011	1.049246E-012	0	0.000000E+000
1	1.40088439	1.049246E-012	1.665925E-011	1	0.000000E+000
1	1.40197649	1.665925E-011	1.049246E-012	0	0.000000E+000
1	1.40208106	1.049246E-012	1.665925E-011	1	0.000000E+000
1	1.40212889	1.665925E-011	1.049246E-012	0	0.000000E+000
1	1.40223449	1.049246E-012	1.665925E-011	1	0.000000E+000
1	1.40260473	1.665925E-011	1.049246E-012	0	0.000000E+000
1	1.40267089	1.049246E-012	1.665925E-011	1	0.000000E+000
1	1.40312736	1.665925E-011	1.049246E-012	0	0.000000E+000
1	1.40315203	1.049246E-012	1.665925E-011	1	0.000000E+000
1	1.40357005	1.665925E-011	1.049246E-012	0	0.000000E+000
1	1.40358337	1.049246E-012	1.665925E-011	1	0.000000E+000
1	1.40486984	1.665925E-011	1.049246E-012	0	0.000000E+000
1	1.40489501	1.049246E-012	1.665925E-011	1	0.000000E+000
1	1.40493945	1.665925E-011	1.049246E-012	0	0.000000E+000
1	1.40499437	1.049246E-012	1.665925E-011	1	0.000000E+000
1	1.40548182	1.665925E-011	1.049246E-012	0	0.000000E+000
1	1.40552342	1.049246E-012	1.665925E-011	1	0.000000E+000
1	1.40560052	1.665925E-011	1.049246E-012	0	0.000000E+000
1	1.40566741	1.049246E-012	1.665925E-011	1	0.000000E+000
1	1.40599416	1.665925E-011	1.049246E-012	0	0.000000E+000
1	1.40603032	1.049246E-012	1.665925E-011	1	0.000000E+000
1	1.40666027	1.665925E-011	1.049246E-012	0	0.000000E+000
1	1.40670435	1.049246E-012	1.665925E-011	1	0.000000E+000
1	1.40743174	1.665925E-011	1.049246E-012	0	0.000000E+000
1	1.40744753	1.049246E-012	1.665925E-011	1	0.000000E+000
1	1.40873444	1.665925E-011	1.049246E-012	0	0.000000E+000
1	1.40875789	1.049246E-012	1.665925E-011	1	0.000000E+000
1	1.41085727	1.665925E-011	1.049246E-012	0	0.000000E+000
1	1.41087789	1.049246E-012	1.665925E-011	1	0.000000E+000
1	1.41165589	1.665925E-011	1.049246E-012	0	0.000000E+000
1	1.41168701	1.049246E-012	1.665925E-011	1	0.000000E+000
1	1.41190204	1.665925E-011	1.049246E-012	0	0.000000E+000
1	1.41195169	1.049246E-012	1.665925E-011	1	0.000000E+000
1	1.41213311	1.665925E-011	1.049246E-012	0	0.000000E+000
1	1.41216272	1.049246E-012	1.665925E-011	1	0.000000E+000
1	1.41219060	1.665925E-011	1.049246E-012	0	0.000000E+000
1	1.41220336	1.049246E-012	1.665925E-011	1	0.000000E+000
1	1.41313550	1.665925E-011	1.049246E-012	0	0.000000E+000
1	1.41318153	1.049246E-012	1.665925E-011	1	0.000000E+000
1	1.41384845	1.665925E-011	1.049246E-012	0	0.000000E+000
1	1.41385434	1.049246E-012	1.665925E-011	1	0.000000E+000
1	1.41442216	1.665925E-011	1.049246E-012	0	0.000000E+000
1	1.41445291	1.049246E-012	1.665925E-011	1	0.000000E+000
1	1.41554149	1.665925E-011	1.049246E-012	0	0.000000E+000
1	1.41564091	1.049246E-012	1.665925E-011	1	0.000000E+000
1	1.41587169	1.665925E-011	1.049246E-012	0	0.000000E+000
1	1.41589463	1.049246E-012	1.665925E-011	1	0.000000E+000
1	1.41602325	1.665925E-011	1.049246E-012	0	0.000000E+000
1	1.41603125	1.049246E-012	1.665925E-011	1	0.000000E+000
1	1.41641656	1.665925E-011	1.049246E-012	0	0.000000E+000
1	1.41647369	1.049246E-012	1.665925E-011	1	0.000000E+000
1	1.41730382	1.665925E-011	1.049246E-012	0	0.000000E+000
1	1.41733496	1.049246E-012	1.665925E-011	1	0.000000E+000
1	1.41745795	1.665925E-011	1.049246E-012	0	0.000000E+000
1	1.41748479	1.049246E-012	1.665925E-011	1	0.000000E+000
1	1.41797010	1.665925E-011	1.049246E-012	0	0.000000E+000
1	1.41800221	1.049246E-012	1.665925E-011	1	0.000000E+000
1	1.41827175	1.665925E-011	1.049246E-012	0	0.000000E+000
1	1.41829017	1.049246E-012	1.665925E-011	1	0.000000E+000
1	1.41918071	1.665925E-011	1.049246E-012	0	0.000000E+000
1	1.41919972	1.049246E-012	1.665925E-011	1	0.000000E+000
1	1.41923412	1.665925E-011	1.049246E-012	0	0.000000E+000
1	1.41927012	1.049246E-012	1.665925E-011	1	0.000000E+000
1	1.41955164	1.665925E-011	1.049246E-012	0	0.000000E+000
1	1.41958033	1.049246E-012	1.665925E-011	1	0.000000E+000
1	1.41991065	1.665925E-011	1.049246E-012	0	0.000000E+000
1	1.41991919	1.049246E-012	1.665925E-011	1	0.000000E+000
1	1.42096193	1.665925E-011	1.049246E-012	0	0.000000E+000
1	1.42098789	1.049246E-012	1.665925E-011	1	0.000000E+000
1	1.42183746	1.665925E-011	1.049246E-012	0	0.000000E+000
1	1.42187893	1.049246E-012	1.665925E-011	1	0.000000E+000
1	1.42195046	1.665925E-011	1.049246E-012	0	0.000000E+000
1	1.42198842	1.049246E-012	1.665925E-011	1	0.000000E+000
1	1.42202403	1.665925E-011	1.049246E-012	0	0.000000E+000
1	1.42209648	1.049246E-012	1.665925E-011	1	0.000000E+000
1	1.42264329	1.665925E-011	1.049246E-012	0	0.000000E+000
1	1.42265002	1.049246E-012	1.665925E-011	1	0.000000E+000
1	1.42280021	1.665925E-011	1.049246E-012	0	0.000000E+000
1	1.42282766	1.049246E-012	1.665925E-011	1	0.000000E+000
1	1.42344289	1.665925E-011	1.049246E-012	0	0.000000E+000
1	1.42347776	1.049246E-012	1.665925E-011	1	0.000000E+000
1	1.42405674	1.665925E-011	1.049246E-012	0	0.000000E+000
1	1.42410120	1.049246E-012	1.665925E-011	1	0.000000E+000
1	1.42509234	1.665925E-011	1.049246E-012	0	0.000000E+000
1	1.42510492	1.049246E-012	1.665925E-011	1	0.000000E+000
1	1.42539275	1.665925E-011	1.049246E-012	0	0.000000E+000
1	1.42540147	1.049246E-012	1.665925E-011	1	0.000000E+000
1	1.42614911	1.665925E-011	1.049246E-012	0	0.000000E+000
1	1.42615919	1.049246E-012	1.665925E-011	1	0.000000E+000
1	1.42638270	1.665925E-011	1.049246E-012	0	0.000000E+000
1	1.42642732	1.049246E-012	1.665925E-011	1	0.000000E+000
1	1.42659013	1.665925E-011	1.049246E-012	0	0.000000E+000
1	1.42662473	1.049246E-012	1.665925E-011	1	0.000000E+000
1	1.42681067	1.665925E-011	1.049246E-012	0	0.000000E+000
1	1.42686879	1.049246E-012	1.665925E-011	1	0.000000E+000
1	1.42720529	1.665925E-011	1.049246E-012	0	0.000000E+000
1	1.42722218	1.049246E-012	1.665925E-011	1	0.000000E+000
1	1.42746351	1.665925E-011	1.049246E-012	0	0.000000E+000
1	1.42756243	1.049246E-012	1.665925E-011	1	0.000000E+000
1	1.42779410	1.665925E-011	1.049246E-012	0	0.000000E+000
1	1.42783474	1.049246E-012	1.665925E-011	1	0.000000E+000
1	1.42799766	1.665925E-011	1.049246E-012	0	0.000000E+000
1	1.42827269	1.049246E-012	1.665925E-011	1	0.000000E+000
1	1.43012474	1.665925E-011	1.049246E-012	0	0.000000E+000
1	1.43013612	1.049246E-012	1.665925E-011	1	0.000000E+000
1	1.43074334	1.665925E-011	1.049246E-012	0	0.000000E+000
1	1.43097047	1.049246E-012	1.665925E-011	1	0.000000E+000
1	1.43214406	1.665925E-011	1.049246E-012	0	0.000000E+000
1	1.43219607	1.049246E-012	1.665925E-011	1	0.000000E+000
1	1.43315107	1.665925E-011	1.049246E-012	0	0.000000E+000
1	1.43316883	1.049246E-012	1.665925E-011	1	0.000000E+000
1	1.43370846	1.665925E-011	1.049246E-012	0	0.000000E+000
1	1.43372331	1.049246E-012	1.665925E-011	1	0.000000E+000
1	1.43446649	1.665925E-011	1.049246E-012	0	0.000000E+000
1	1.43449216	1.049246E-012	1.665925E-011	1	0.000000E+000
1	1.43453419	1.665925E-011	1.049246E-012	0	0.000000E+000
1	1.43458741	1.049246E-012	1.665925E-011	1	0.000000E+000
1	1.43479114	1.665925E-011	1.049246E-012	0	0.000000E+000
1	1.43479876	1.049246E-012	1.665925E-011	1	0.000000E+000
1	1.43531590	1.665925E-011	1.049246E-012	0	0.000000E+000
1	1.43533419	1.049246E-012	1.665925E-011	1	0.000000E+000
1	1.43550991	1.665925E-011	1.049246E-012	0	0.000000E+000
1	1.43551510	1.049246E-012	1.665925E-011	1	0.000000E+000
1	1.43602486	1.665925E-011	1.049246E-012	0	0.000000E+000
1	1.43607463	1.049246E-012	1.665925E-011	1	0.000000E+000
1	1.43671732	1.665925E-011	1.049246E-012	0	0.000000E+000
1	1.43675026	1.049246E-012	1.665925E-011	1	0.000000E+000
1	1.43683661	1.665925E-011	1.049246E-012	0	0.000000E+000
1	1.43684969	1.049246E-012	1.665925E-011	1	0.000000E+000
1	1.43703469	1.665925E-011	1.049246E-012	0	0.000000E+000
1	1.43704953	1.049246E-012	1.665925E-011	1	0.000000E+000
1	1.43709206	1.665925E-011	1.049246E-012	0	0.000000E+000
1	1.43709817	1.049246E-012	1.665925E-011	1	0.000000E+000
1	1.43727815	1.665925E-011	1.049246E-012	0	0.000000E+000
1	1.43731039	1.049246E-012	1.665925E-011	1	0.000000E+000
1	1.43805984	1.665925E-011	1.049246E-012	0	0.000000E+000
1	1.43810291	1.049246E-012	1.665925E-011	1	0.000000E+000
1	1.43999503	1.665925E-011	1.049246E-012	0	0.000000E+000
1	1.44002596	1.049246E-012	1.665925E-011	1	0.000000E+000
1	1.44046591	1.665925E-011	1.049246E-012	0	0.000000E+000
1	1.44049281	1.049246E-012	1.665925E-011	1	0.000000E+000
1	1.44085041	1.665925E-011	1.049246E-012	0	0.000000E+000
1	1.44088001	1.049246E-012	1.665925E-011	1	0.000000E+000
1	1.44175543	1.665925E-011	1.049246E-012	0	0.000000E+000
1	1.44176962	1.049246E-012	1.665925E-011	1	0.000000E+000
1	1.44210799	1.665925E-011	1.049246E-012	0	0.000000E+000
1	1.44213700	1.049246E-012	1.665925E-011	1	0.000000E+000
1	1.44278856	1.665925E-011	1.049246E-012	0	0.000000E+000
1	1.44282924	1.049246E-012	1.665925E-011	1	0.000000E+000
1	1.44297407	1.665925E-011	1.049246E-012	0	0.000000E+000
1	1.44299147	1.049246E-012	1.665925E-011	1	0.000000E+000
1	1.44340429	1.665925E-011	1.049246E-012	0	0.000000E+000
1	1.44347110	1.049246E-012	1.665925E-011	1	0.000000E+000
1	1.44377783	1.665925E-011	1.049246E-012	0	0.000000E+000
1	1.44381609	1.049246E-012	1.665925E-011	1	0.000000E+000
1	1.44451378	1.665925E-011	1.049246E-012	0	0.000000E+000
1	1.44453286	1.049246E-012	1.665925E-011	1	0.000000E+000
1	1.44520062	1.665925E-011	1.049246E-012	0	0.000000E+000
1	1.44525478	1.049246E-012	1.665925E-011	1	0.000000E+000
1	1.44541122	1.665925E-011	1.049246E-012	0	0.000000E+000
1	1.44543779	1.049246E-012	1.665925E-011	1	0.000000E+000
1	1.44546225	1.665925E-011	1.049246E-012	0	0.000000E+000
1	1.44547172	1.049246E-012	1.665925E-011	1	0.000000E+000
1	1.44568115	1.665925E-011	1.049246E-012	0	0.000000E+000
1	1.44571807	1.049246E-012	1.665925E-011	1	0.000000E+000
1	1.44592718	1.665925E-011	1.049246E-012	0	0.000000E+000
1	1.44598674	1.049246E-012	1.665925E-011	1	0.000000E+000
1	1.44700960	1.665925E-011	1.049246E-012	0	0.000000E+000
1	1.44705227	1.049246E-012	1.665925E-011	1	0.000000E+000
1	1.44745092	1.665925E-011	1.049246E-012	0	0.000000E+000
1	1.44748701	1.049246E-012	1.665925E-011	1	0.000000E+000
1	1.44776594	1.665925E-011	1.049246E-012	0	0.000000E+000
1	1.44915232	1.049246E-012	1.665925E-011	1	0.000000E+000
1	1.44960641	1.665925E-011	1.049246E-012	0	0.000000E+000
1	1.44964555	1.049246E-012	1.665925E-011	1	0.000000E+000
1	1.45025879	1.665925E-011	1.049246E-012	0	0.000000E+000
1	1.45027489	1.049246E-012	1.665925E-011	1	0.000000E+000
1	1.45074369	1.665925E-011	1.049246E-012	0	0.000000E+000
1	1.45077237	1.049246E-012	1.665925E-011	1	0.000000E+000
1	1.45089943	1.665925E-011	1.049246E-012	0	0.000000E+000
1	1.45095722	1.049246E-012	1.665925E-011	1	0.000000E+000
1	1.45101978	1.665925E-011	1.049246E-012	0	0.000000E+000
1	1.45110838	1.049246E-012	1.665925E-011	1	0.000000E+000
1	1.45120628	1.665925E-011	1.049246E-012	0	0.000000E+000
1	1.45122637	1.049246E-012	1.665925E-011	1	0.000000E+000
1	1.45193602	1.665925E-011	1.049246E-012	0	0.000000E+000
1	1.45195646	1.049246E-012	1.665925E-011	1	0.000000E+000
1	1.45245384	1.665925E-011	1.049246E-012	0	0.000000E+000
1	1.45247285	1.049246E-012	1.665925E-011	1	0.000000E+000
1	1.45260716	1.665925E-011	1.049246E-012	0	0.000000E+000
1	1.45277131	1.049246E-012	1.665925E-011	1	0.000000E+000
1	1.45309146	1.665925E-011	1.049246E-012	0	0.000000E+000
1	1.45313742	1.049246E-012	1.665925E-011	1	0.000000E+000
1	1.45318639	1.665925E-011	1.049246E-012	0	0.000000E+000
1	1.45320838	1.049246E-012	1.665925E-011	1	0.000000E+000
1	1.45323215	1.665925E-011	1.049246E-012	0	0.000000E+000
1	1.45325397	1.049246E-012	1.665925E-011	1	0.000000E+000
1	1.45515792	1.665925E-011	1.049246E-012	0	0.000000E+000
1	1.45517595	1.049246E-012	1.665925E-011	1	0.000000E+000
1	1.45526527	1.665925E-011	1.049246E-012	0	0.000000E+000
1	1.45526779	1.049246E-012	1.665925E-011	1	0.000000E+000
1	1.45535635	1.665925E-011	1.049246E-012	0	0.000000E+000
1	1.45540240	1.049246E-012	1.665925E-011	1	0.000000E+000
1	1.45596431	1.665925E-011	1.049246E-012	0	0.000000E+000
1	1.45606982	1.049246E-012	1.665925E-011	1	0.000000E+000
1	1.45655177	1.665925E-011	1.049246E-012	0	0.000000E+000
1	1.45657877	1.049246E-012	1.665925E-011	1	0.000000E+000
1	1.45660757	1.665925E-011	1.049246E-012	0	0.000000E+000
1	1.45666244	1.049246E-012	1.665925E-011	1	0.000000E+000
1	1.45784622	1.665925E-011	1.049246E-012	0	0.000000E+000
1	1.45786871	1.049246E-012	1.665925E-011	1	0.000000E+000
1	1.45802733	1.665925E-011	1.049246E-012	0	0.000000E+000
1	1.45813850	1.049246E-012	1.665925E-011	1	0.000000E+000
1	1.45852201	1.665925E-011	1.049246E-012	0	0.000000E+000
1	1.45854145	1.049246E-012	1.665925E-011	1	0.000000E+000
1	1.45908907	1.665925E-011	1.049246E-012	0	0.000000E+000
1	1.45910567	1.049246E-012	1.665925E-011	1	0.000000E+000
1	1.45927858	1.665925E-011	1.049246E-012	0	0.000000E+000
1	1.45930693	1.049246E-012	1.665925E-011	1	0.000000E+000
1	1.45946927	1.665925E-011	1.049246E-012	0	0.000000E+000
1	1.45948620	1.049246E-012	1.665925E-011	1	0.000000E+000
1	1.45954621	1.665925E-011	1.049246E-012	0	0.000000E+000
1	1.45959013	1.049246E-012	1.665925E-011	1	0.000000E+000
1	1.45975788	1.665925E-011	1.049246E-012	0	0.000000E+000
1	1.45978282	1.049246E-012	1.665925E-011	1	0.000000E+000
1	1.46010283	1.665925E-011	1.049246E-012	0	0.000000E+000
1	1.46016689	1.049246E-012	1.665925E-011	1	0.000000E+000
1	1.46057664	1.665925E-011	1.049246E-012	0	0.000000E+000
1	1.46061316	1.049246E-012	1.665925E-011	1	0.000000E+000
1	1.46087311	1.665925E-011	1.049246E-012	0	0.000000E+000
1	1.46089649	1.049246E-012	1.665925E-011	1	0.000000E+000
1	1.46105003	1.665925E-011	1.049246E-012	0	0.000000E+000
1	1.46112629	1.049246E-012	1.665925E-011	1	0.000000E+000
1	1.46116852	1.665925E-011	1.049246E-012	0	0.000000E+000
1	1.46119958	1.049246E-012	1.665925E-011	1	0.000000E+000
1	1.46136431	1.665925E-011	1.049246E-012	0	0.000000E+000
1	1.46139077	1.049246E-012	1.665925E-011	1	0.000000E+000
1	1.46206130	1.665925E-011	1.049246E-012	0	0.000000E+000
1	1.46209111	1.049246E-012	1.665925E-011	1	0.000000E+000
1	1.46260556	1.665925E-011	1.049246E-012	0	0.000000E+000
1	1.46261371	1.049246E-012	1.665925E-011	1	0.000000E+000
1	1.46319263	1.665925E-011	1.049246E-012	0	0.000000E+000
1	1.46322656	1.049246E-012	1.665925E-011	1	0.000000E+000
1	1.46400104	1.665925E-011	1.049246E-012	0	0.000000E+000
1	1.46401846	1.049246E-012	1.665925E-011	1	0.000000E+000
1	1.46443946	1.665925E-011	1.049246E-012	0	0.000000E+000
1	1.46636274	1.049246E-012	1.665925E-011	1	0.000000E+000
1	1.46646449	1.665925E-011	1.049246E-012	0	0.000000E+000
1	1.46648630	1.049246E-012	1.665925E-011	1	0.000000E+000
1	1.46750238	1.665925E-011	1.049246E-012	0	0.000000E+000
1	1.46752391	1.049246E-012	1.665925E-011	1	0.000000E+000
1	1.46795636	1.665925E-011	1.049246E-012	0	0.000000E+000
1	1.46807162	1.049246E-012	1.665925E-011	1	0.000000E+000
1	1.46862470	1.665925E-011	1.049246E-012	0	0.000000E+000
1	1.46864595	1.049246E-012	1.665925E-011	1	0.000000E+000
1	1.46899153	1.665925E-011	1.049246E-012	0	0.000000E+000
1	1.46906758	1.049246E-012	1.665925E-011	1	0.000000E+000
1	1.46933822	1.665925E-011	1.049246E-012	0	0.000000E+000
1	1.46936228	1.049246E-012	1.665925E-011	1	0.000000E+000
1	1.46951534	1.665925E-011	1.049246E-012	0	0.000000E+000
1	1.46959744	1.049246E-012	1.665925E-011	1	0.000000E+000
1	1.47001709	1.665925E-011	1.049246E-012	0	0.000000E+000
1	1.47004761	1.049246E-012	1.665925E-011	1	0.000000E+000
1	1.47005225	1.665925E-011	1.049246E-012	0	0.000000E+000
1	1.47009148	1.049246E-012	1.665925E-011	1	0.000000E+000
1	1.47067694	1.665925E-011	1.049246E-012	0	0.000000E+000
1	1.47069438	1.049246E-012	1.665925E-011	1	0.000000E+000
1	1.47116625	1.665925E-011	1.049246E-012	0	0.000000E+000
1	1.47118704	1.049246E-012	1.665925E-011	1	0.000000E+000
1	1.47256068	1.665925E-011	1.049246E-012	0	0.000000E+000
1	1.47265671	1.049246E-012	1.665925E-011	1	0.000000E+000
1	1.47330508	1.665925E-011	1.049246E-012	0	0.000000E+000
1	1.47345730	1.049246E-012	1.665925E-011	1	0.000000E+000
1	1.47387754	1.665925E-011	1.049246E-012	0	0.000000E+000
1	1.47388627	1.049246E-012	1.665925E-011	1	0.000000E+000
1	1.47397975	1.665925E-011	1.049246E-012	0	0.000000E+000
1	1.47403923	1.049246E-012	1.665925E-011	1	0.000000E+000
1	1.47598456	1.665925E-011	1.049246E-012	0	0.000000E+000
1	1.47601162	1.049246E-012	1.665925E-011	1	0.000000E+000
1	1.47628670	1.665925E-011	1.049246E-012	0	0.000000E+000
1	1.47632631	1.049246E-012	1.665925E-011	1	0.000000E+000
1	1.47688298	1.665925E-011	1.049246E-012	0	0.000000E+000
1	1.47693836	1.049246E-012	1.665925E-011	1	0.000000E+000
1	1.47824847	1.665925E-011	1.049246E-012	0	0.000000E+000
1	1.47828491	1.049246E-012	1.665925E-011	1	0.000000E+000
1	1.47856143	1.665925E-011	1.049246E-012	0	0.000000E+000
1	1.47857299	1.049246E-012	1.665925E-011	1	0.000000E+000
1	1.47934777	1.665925E-011	1.049246E-012	0	0.000000E+000
1	1.47939742	1.049246E-012	1.665925E-011	1	0.000000E+000
1	1.48124447	1.665925E-011	1.049246E-012	0	0.000000E+000
1	1.48128061	1.049246E-012	1.665925E-011	1	0.000000E+000
1	1.48139980	1.665925E-011	1.049246E-012	0	0.000000E+000
1	1.48144458	1.049246E-012	1.665925E-011	1	0.000000E+000
1	1.48201081	1.665925E-011	1.049246E-012	0	0.000000E+000
1	1.48203278	1.049246E-012	1.665925E-011	1	0.000000E+000
1	1.48237092	1.665925E-011	1.049246E-012	0	0.000000E+000
1	1.48240212	1.049246E-012	1.665925E-011	1	0.000000E+000
1	1.48264104	1.665925E-011	1.049246E-012	0	0.000000E+000
1	1.48265321	1.049246E-012	1.665925E-011	1	0.000000E+000
1	1.48279556	1.665925E-011	1.049246E-012	0	0.000000E+000
1	1.48281711	1.049246E-012	1.665925E-011	1	0.000000E+000
1	1.48363475	1.665925E-011	1.049246E-012	0	0.000000E+000
1	1.48366281	1.049246E-012	1.665925E-011	1	0.000000E+000
1	1.48432987	1.665925E-011	1.049246E-012	0	0.000000E+000
1	1.48434321	1.049246E-012	1.665925E-011	1	0.000000E+000
1	1.48466206	1.665925E-011	1.049246E-012	0	0.000000E+000
1	1.48470919	1.049246E-012	1.665925E-011	1	0.000000E+000
1	1.48514896	1.665925E-011	1.049246E-012	0	0.000000E+000
1	1.48516739	1.049246E-012	1.665925E-011	1	0.000000E+000
1	1.48527959	1.665925E-011	1.049246E-012	0	0.000000E+000
1	1.48530434	1.049246E-012	1.665925E-011	1	0.000000E+000
1	1.48598724	1.665925E-011	1.049246E-012	0	0.000000E+000
1	1.48821257	1.049246E-012	1.665925E-011	1	0.000000E+000
1	1.48860444	1.665925E-011	1.049246E-012	0	0.000000E+000
1	1.48861827	1.049246E-012	1.665925E-011	1	0.000000E+000
1	1.48960921	1.665925E-011	1.049246E-012	0	0.000000E+000
1	1.48964632	1.049246E-012	1.665925E-011	1	0.000000E+000
1	1.48984204	1.665925E-011	1.049246E-012	0	0.000000E+000
1	1.48985153	1.049246E-012	1.665925E-011	1	0.000000E+000
1	1.49071322	1.665925E-011	1.049246E-012	0	0.000000E+000
1	1.49072371	1.049246E-012	1.665925E-011	1	0.000000E+000
1	1.49129413	1.665925E-011	1.049246E-012	0	0.000000E+000
1	1.49133791	1.049246E-012	1.665925E-011	1	0.000000E+000
1	1.49193673	1.665925E-011	1.049246E-012	0	0.000000E+000
1	1.51287499	1.049246E-012	1.665925E-011	1	0.000000E+000
1	1.51426808	1.665925E-011	1.049246E-012	0	0.000000E+000
1	1.51616441	1.049246E-012	1.665925E-011	1	0.000000E+000
1	1.51618032	1.665925E-011	1.049246E-012	0	0.000000E+000
1	1.82662984	1.224899E-012	1.683490E-011	1	0.000000E+000
1	1.82663000	1.683490E-011	1.224899E-012	0	0.000000E+000
1	1.82663147	1.224899E-012	1.683490E-011	1	0.000000E+000
1	1.82758405	1.683490E-011	1.224899E-012	0	0.000000E+000
1	1.82759781	1.224899E-012	1.683490E-011	1	0.000000E+000
1	1.82784773	1.683490E-011	1.224899E-012	0	0.000000E+000
1	1.82787130	1.224899E-012	1.683490E-011	1	0.000000E+000
1	1.82849831	1.683490E-011	1.224899E-012	0	0.000000E+000
1	1.82857274	1.224899E-012	1.683490E-011	1	0.000000E+000
1	1.82903203	1.683490E-011	1.224899E-012	0	0.000000E+000
1	1.82903873	1.224899E-012	1.683490E-011	1	0.000000E+000
1	1.82917404	1.683490E-011	1.224899E-012	0	0.000000E+000
1	1.82918043	1.224899E-012	1.683490E-011	1	0.000000E+000
1	1.82930875	1.683490E-011	1.224899E-012	0	0.000000E+000
1	1.82935049	1.224899E-012	1.683490E-011	1	0.000000E+000
1	1.82981692	1.683490E-011	1.224899E-012	0	0.000000E+000
1	1.82984201	1.224899E-012	1.683490E-011	1	0.000000E+000
1	1.83006475	1.683490E-011	1.224899E-012	0	0.000000E+000
1	1.83007498	1.224899E-012	1.683490E-011	1	0.000000E+000
1	1.83019435	1.683490E-011	1.224899E-012	0	0.000000E+000
1	1.83027855	1.224899E-012	1.683490E-011	1	0.000000E+000
1	1.83041401	1.683490E-011	1.224899E-012	0	0.000000E+000
1	1.83042470	1.224899E-012	1.683490E-011	1	0.000000E+000
1	1.83088773	1.683490E-011	1.224899E-012	0	0.000000E+000
1	1.83094366	1.224899E-012	1.683490E-011	1	0.000000E+000
1	1.83100471	1.683490E-011	1.224899E-012	0	0.000000E+000
1	1.83103434	1.224899E-012	1.683490E-011	1	0.000000E+000
1	1.83210712	1.683490E-011	1.224899E-012	0	0.000000E+000
1	1.83212971	1.224899E-012	1.683490E-011	1	0.000000E+000
1	1.83216781	1.683490E-011	1.224899E-012	0	0.000000E+000
1	1.83218952	1.224899E-012	1.683490E-011	1	0.000000E+000
1	1.83406345	1.683490E-011	1.224899E-012	0	0.000000E+000
1	1.83410613	1.224899E-012	1.683490E-011	1	0.000000E+000
1	1.83438890	1.683490E-011	1.224899E-012	0	0.000000E+000
1	1.83445530	1.224899E-012	1.683490E-011	1	0.000000E+000
1	1.83450768	1.683490E-011	1.224899E-012	0	0.000000E+000
1	1.83452045	1.224899E-012	1.683490E-011	1	0.000000E+000
1	1.83495373	1.683490E-011	1.224899E-012	0	0.000000E+000
1	1.83500594	1.224899E-012	1.683490E-011	1	0.000000E+000
1	1.83626160	1.683490E-011	1.224899E-012	0	0.000000E+000
1	1.83628765	1.224899E-012	1.683490E-011	1	0.000000E+000
1	1.83634142	1.683490E-011	1.224899E-012	0	0.000000E+000
1	1.83642584	1.224899E-012	1.683490E-011	1	0.000000E+000
1	1.83649829	1.683490E-011	1.224899E-012	0	0.000000E+000
1	1.83666493	1.224899E-012	1.683490E-011	1	0.000000E+000
1	1.83781477	1.683490E-011	1.224899E-012	0	0.000000E+000
1	1.83799293	1.224899E-012	1.683490E-011	1	0.000000E+000
1	1.83893667	1.683490E-011	1.224899E-012	0	0.000000E+000
1	1.83896184	1.224899E-012	1.683490E-011	1	0.000000E+000
1	1.84071492	1.683490E-011	1.224899E-012	0	0.000000E+000
1	1.84075983	1.224899E-012	1.683490E-011	1	0.000000E+000
1	1.84082295	1.683490E-011	1.224899E-012	0	0.000000E+000
1	1.84084215	1.224899E-012	1.683490E-011	1	0.000000E+000
1	1.84171717	1.683490E-011	1.224899E-012	0	0.000000E+000
1	1.84175568	1.224899E-012	1.683490E-011	1	0.000000E+000
1	1.84189852	1.683490E-011	1.224899E-012	0	0.000000E+000
1	1.84194044	1.224899E-012	1.683490E-011	1	0.000000E+000
1	1.84222372	1.683490E-011	1.224899E-012	0	0.000000E+000
1	1.84224034	1.224899E-012	1.683490E-011	1	0.000000E+000
1	1.84258175	1.683490E-011	1.224899E-012	0	0.000000E+000
1	1.84262477	1.224899E-012	1.683490E-011	1	0.000000E+000
1	1.84274822	1.683490E-011	1.224899E-012	0	0.000000E+000
1	1.84280067	1.224899E-012	1.683490E-011	1	0.000000E+000
1	1.84318589	1.683490E-011	1.224899E-012	0	0.000000E+000
1	1.84321141	1.224899E-012	1.683490E-011	1	0.000000E+000
1	1.84324902	1.683490E-011	1.224899E-012	0	0.000000E+000
1	1.84329165	1.224899E-012	1.683490E-011	1	0.000000E+000
1	1.84363339	1.683490E-011	1.224899E-012	0	0.000000E+000
1	1.84365507	1.224899E-012	1.683490E-011	1	0.000000E+000
1	1.84390898	1.683490E-011	1.224899E-012	0	0.000000E+000
1	1.84394766	1.224899E-012	1.683490E-011	1	0.000000E+000
1	1.84534137	1.683490E-011	1.224899E-012	0	0.000000E+000
1	1.84535617	1.224899E-012	1.683490E-011	1	0.000000E+000
1	1.84571356	1.683490E-011	1.224899E-012	0	0.000000E+000
1	1.84575400	1.224899E-012	1.683490E-011	1	0.000000E+000
1	1.84592494	1.683490E-011	1.224899E-012	0	0.000000E+000
1	1.84598963	1.224899E-012	1.683490E-011	1	0.000000E+000
1	1.84611831	1.683490E-011	1.224899E-012	0	0.000000E+000
1	1.84612516	1.224899E-012	1.683490E-011	1	0.000000E+000
1	1.84626563	1.683490E-011	1.224899E-012	0	0.000000E+000
1	1.84630872	1.224899E-012	1.683490E-011	1	0.000000E+000
1	1.84653569	1.683490E-011	1.224899E-012	0	0.000000E+000
1	1.84656245	1.224899E-012	1.683490E-011	1	0.000000E+000
1	1.84709387	1.683490E-011	1.224899E-012	0	0.000000E+000
1	1.84713896	1.224899E-012	1.683490E-011	1	0.000000E+000
1	1.84731444	1.683490E-011	1.224899E-012	0	0.000000E+000
1	1.84734720	1.224899E-012	1.683490E-011	1	0.000000E+000
1	1.84759403	1.683490E-011	1.224899E-012	0	0.000000E+000
1	1.84762952	1.224899E-012	1.683490E-011	1	0.000000E+000
1	1.84800056	1.683490E-011	1.224899E-012	0	0.000000E+000
1	1.84809651	1.224899E-012	1.683490E-011	1	0.000000E+000
1	1.84855354	1.683490E-011	1.224899E-012	0	0.000000E+000
1	1.84856046	1.224899E-012	1.683490E-011	1	0.000000E+000
1	1.84877514	1.683490E-011	1.224899E-012	0	0.000000E+000
1	1.84880088	1.224899E-012	1.683490E-011	1	0.000000E+000
1	1.84892332	1.683490E-011	1.224899E-012	0	0.000000E+000
1	1.84894126	1.224899E-012	1.683490E-011	1	0.000000E+000
1	1.84982040	1.683490E-011	1.224899E-012	0	0.000000E+000
1	1.84988725	1.224899E-012	1.683490E-011	1	0.000000E+000
1	1.85031080	1.683490E-011	1.224899E-012	0	0.000000E+000
1	1.85035110	1.224899E-012	1.683490E-011	1	0.000000E+000
1	1.85063587	1.683490E-011	1.224899E-012	0	0.000000E+000
1	1.85068789	1.224899E-012	1.683490E-011	1	0.000000E+000
1	1.85152181	1.683490E-011	1.224899E-012	0	0.000000E+000
1	1.85154053	1.224899E-012	1.683490E-011	1	0.000000E+000
1	1.85178475	1.683490E-011	1.224899E-012	0	0.000000E+000
1	1.85180402	1.224899E-012	1.683490E-011	1	0.000000E+000
1	1.85270149	1.683490E-011	1.224899E-012	0	0.000000E+000
1	1.85271081	1.224899E-012	1.683490E-011	1	0.000000E+000
1	1.85320103	1.683490E-011	1.224899E-012	0	0.000000E+000
1	1.85323705	1.224899E-012	1.683490E-011	1	0.000000E+000
1	1.85329342	1.683490E-011	1.224899E-012	0	0.000000E+000
1	1.85336480	1.224899E-012	1.683490E-011	1	0.000000E+000
1	1.85365678	1.683490E-011	1.224899E-012	0	0.000000E+000
1	1.85422064	1.224899E-012	1.683490E-011	1	0.000000E+000
1	1.85470507	1.683490E-011	1.224899E-012	0	0.000000E+000
1	1.85471654	1.224899E-012	1.683490E-011	1	0.000000E+000
1	1.85497014	1.683490E-011	1.224899E-012	0	0.000000E+000
1	1.85501159	1.224899E-012	1.683490E-011	1	0.000000E+000
1	1.85545138	1.683490E-011	1.224899E-012	0	0.000000E+000
1	1.85546883	1.224899E-012	1.683490E-011	1	0.000000E+000
1	1.85581975	1.683490E-011	1.224899E-012	0	0.000000E+000
1	1.85586981	1.224899E-012	1.683490E-011	1	0.000000E+000
1	1.85644470	1.683490E-011	1.224899E-012	0	0.000000E+000
1	1.85646821	1.224899E-012	1.683490E-011	1	0.000000E+000
1	1.85700796	1.683490E-011	1.224899E-012	0	0.000000E+000
1	1.85701386	1.224899E-012	1.683490E-011	1	0.000000E+000
1	1.85752700	1.683490E-011	1.224899E-012	0	0.000000E+000
1	1.85754424	1.224899E-012	1.683490E-011	1	0.000000E+000
1	1.85759066	1.683490E-011	1.224899E-012	0	0.000000E+000
1	1.85760850	1.224899E-012	1.683490E-011	1	0.000000E+000
1	1.85769364	1.683490E-011	1.224899E-012	0	0.000000E+000
1	1.85770147	1.224899E-012	1.683490E-011	1	0.000000E+000
1	1.85801272	1.683490E-011	1.224899E-012	0	0.000000E+000
1	1.85802839	1.224899E-012	1.683490E-011	1	0.000000E+000
1	1.85860075	1.683490E-011	1.224899E-012	0	0.000000E+000
1	1.85863482	1.224899E-012	1.683490E-011	1	0.000000E+000
1	1.85909544	1.683490E-011	1.224899E-012	0	0.000000E+000
1	1.85914086	1.224899E-012	1.683490E-011	1	0.000000E+000
1	1.85993632	1.683490E-011	1.224899E-012	0	0.000000E+000
1	1.85995830	1.224899E-012	1.683490E-011	1	0.000000E+000
1	1.86045150	1.683490E-011	1.224899E-012	0	0.000000E+000
1	1.86054819	1.224899E-012	1.683490E-011	1	0.000000E+000
1	1.86146410	1.683490E-011	1.224899E-012	0	0.000000E+000
1	1.86149344	1.224899E-012	1.683490E-011	1	0.000000E+000
1	1.86160607	1.683490E-011	1.224899E-012	0	0.000000E+000
1	1.86162485	1.224899E-012	1.683490E-011	1	0.000000E+000
1	1.86209264	1.683490E-011	1.224899E-012	0	0.000000E+000
1	1.86211555	1.224899E-012	1.683490E-011	1	0.000000E+000
1	1.86245757	1.683490E-011	1.224899E-012	0	0.000000E+000
1	1.86247131	1.224899E-012	1.683490E-011	1	0.000000E+000
1	1.86287697	1.683490E-011	1.224899E-012	0	0.000000E+000
1	1.86290491	1.224899E-012	1.683490E-011	1	0.000000E+000
1	1.86299499	1.683490E-011	1.224899E-012	0	0.000000E+000
1	1.86301512	1.224899E-012	1.683490E-011	1	0.000000E+000
1	1.86314991	1.683490E-011	1.224899E-012	0	0.000000E+000
1	1.86325266	1.224899E-012	1.683490E-011	1	0.000000E+000
1	1.86333265	1.683490E-011	1.224899E-012	0	0.000000E+000
1	1.86335283	1.224899E-012	1.683490E-011	1	0.000000E+000
1	1.86425140	1.683490E-011	1.224899E-012	0	0.000000E+000
1	1.86428278	1.224899E-012	1.683490E-011	1	0.000000E+000
1	1.86458665	1.683490E-011	1.224899E-012	0	0.000000E+000
1	1.86461911	1.224899E-012	1.683490E-011	1	0.000000E+000
1	1.86494186	1.683490E-011	1.224899E-012	0	0.000000E+000
1	1.86499485	1.224899E-012	1.683490E-011	1	0.000000E+000
1	1.86690340	1.683490E-011	1.224899E-012	0	0.000000E+000
1	1.86692378	1.224899E-012	1.683490E-011	1	0.000000E+000
1	1.86724488	1.683490E-011	1.224899E-012	0	0.000000E+000
1	1.86725688	1.224899E-012	1.683490E-011	1	0.000000E+000
1	1.86764005	1.683490E-011	1.224899E-012	0	0.000000E+000
1	1.86765817	1.224899E-012	1.683490E-011	1	0.000000E+000
1	1.86841489	1.683490E-011	1.224899E-012	0	0.000000E+000
1	1.86844377	1.224899E-012	1.683490E-011	1	0.000000E+000
1	1.86862238	1.683490E-011	1.224899E-012	0	0.000000E+000
1	1.86866672	1.224899E-012	1.683490E-011	1	0.000000E+000
1	1.86873971	1.683490E-011	1.224899E-012	0	0.000000E+000
1	1.86876129	1.224899E-012	1.683490E-011	1	0.000000E+000
1	1.86896943	1.683490E-011	1.224899E-012	0	0.000000E+000
1	1.86899685	1.224899E-012	1.683490E-011	1	0.000000E+000
1	1.86959156	1.683490E-011	1.224899E-012	0	0.000000E+000
1	1.86964009	1.224899E-012	1.683490E-011	1	0.000000E+000
1	1.86975640	1.683490E-011	1.224899E-012	0	0.000000E+000
1	1.86978839	1.224899E-012	1.683490E-011	1	0.000000E+000
1	1.87013565	1.683490E-011	1.224899E-012	0	0.000000E+000
1	1.87015692	1.224899E-012	1.683490E-011	1	0.000000E+000
1	1.87035377	1.683490E-011	1.224899E-012	0	0.000000E+000
1	1.87039683	1.224899E-012	1.683490E-011	1	0.000000E+000
1	1.87066949	1.683490E-011	1.224899E-012	0	0.000000E+000
1	1.87069954	1.224899E-012	1.683490E-011	1	0.000000E+000
1	1.87096813	1.683490E-011	1.224899E-012	0	0.000000E+000
1	1.87101428	1.224899E-012	1.683490E-011	1	0.000000E+000
1	1.87128023	1.683490E-011	1.224899E-012	0	0.000000E+000
1	1.87130765	1.224899E-012	1.683490E-011	1	0.000000E+000
1	1.87200231	1.683490E-011	1.224899E-012	0	0.000000E+000
1	1.87203642	1.224899E-012	1.683490E-011	1	0.000000E+000
1	1.87248340	1.683490E-011	1.224899E-012	0	0.000000E+000
1	1.87251010	1.224899E-012	1.683490E-011	1	0.000000E+000
1	1.87343017	1.683490E-011	1.224899E-012	0	0.000000E+000
1	1.87356410	1.224899E-012	1.683490E-011	1	0.000000E+000
1	1.87390021	1.683490E-011	1.224899E-012	0	0.000000E+000
1	1.87396759	1.224899E-012	1.683490E-011	1	0.000000E+000
1	1.87424896	1.683490E-011	1.224899E-012	0	0.000000E+000
1	1.87429949	1.224899E-012	1.683490E-011	1	0.000000E+000
1	1.87434071	1.683490E-011	1.224899E-012	0	0.000000E+000
1	1.87438018	1.224899E-012	1.683490E-011	1	0.000000E+000
1	1.87503126	1.683490E-011	1.224899E-012	0	0.000000E+000
1	1.87507596	1.224899E-012	1.683490E-011	1	0.000000E+000
1	1.87524746	1.683490E-011	1.224899E-012	0	0.000000E+000
1	1.87527812	1.224899E-012	1.683490E-011	1	0.000000E+000
1	1.87567708	1.683490E-011	1.224899E-012	0	0.000000E+000
1	1.87568307	1.224899E-012	1.683490E-011	1	0.000000E+000
1	1.87593974	1.683490E-011	1.224899E-012	0	0.000000E+000
1	1.87596753	1.224899E-012	1.683490E-011	1	0.000000E+000
1	1.87629748	1.683490E-011	1.224899E-012	0	0.000000E+000
1	1.87633902	1.224899E-012	1.683490E-011	1	0.000000E+000
1	1.87661070	1.683490E-011	1.224899E-012	0	0.000000E+000
1	1.87661918	1.224899E-012	1.683490E-011	1	0.000000E+000
1	1.87673537	1.683490E-011	1.224899E-012	0	0.000000E+000
1	1.87723176	1.224899E-012	1.683490E-011	1	0.000000E+000
1	1.87798242	1.683490E-011	1.224899E-012	0	0.000000E+000
1	1.87800329	1.224899E-012	1.683490E-011	1	0.000000E+000
1	1.87821285	1.683490E-011	1.224899E-012	0	0.000000E+000
1	1.87823105	1.224899E-012	1.683490E-011	1	0.000000E+000
1	1.87824739	1.683490E-011	1.224899E-012	0	0.000000E+000
1	1.87830569	1.224899E-012	1.683490E-011	1	0.000000E+000
1	1.87870899	1.683490E-011	1.224899E-012	0	0.000000E+000
1	1.87874238	1.224899E-012	1.683490E-011	1	0.000000E+000
1	1.87930816	1.683490E-011	1.224899E-012	0	0.000000E+000
1	1.87932136	1.224899E-012	1.683490E-011	1	0.000000E+000
1	1.87950406	1.683490E-011	1.224899E-012	0	0.000000E+000
1	1.87954235	1.224899E-012	1.683490E-011	1	0.000000E+000
1	1.88003672	1.683490E-011	1.224899E-012	0	0.000000E+000
1	1.88006644	1.224899E-012	1.683490E-011	1	0.000000E+000
1	1.88103708	1.683490E-011	1.224899E-012	0	0.000000E+000
1	1.88109571	1.224899E-012	1.683490E-011	1	0.000000E+000
1	1.88131794	1.683490E-011	1.224899E-012	0	0.000000E+000
1	1.88133887	1.224899E-012	1.683490E-011	1	0.000000E+000
1	1.88235636	1.683490E-011	1.224899E-012	0	0.000000E+000
1	1.88239424	1.224899E-012	1.683490E-011	1	0.000000E+000
1	1.88248733	1.683490E-011	1.224899E-012	0	0.000000E+000
1	1.88253984	1.224899E-012	1.683490E-011	1	0.000000E+000
1	1.88258412	1.683490E-011	1.224899E-012	0	0.000000E+000
1	1.88260215	1.224899E-012	1.683490E-011	1	0.000000E+000
1	1.88271913	1.683490E-011	1.224899E-012	0	0.000000E+000
1	1.88275469	1.224899E-012	1.683490E-011	1	0.000000E+000
1	1.88443653	1.683490E-011	1.224899E-012	0	0.000000E+000
1	1.88447301	1.224899E-012	1.683490E-011	1	0.000000E+000
1	1.88455383	1.683490E-011	1.224899E-012	0	0.000000E+000
1	1.88457673	1.224899E-012	1.683490E-011	1	0.000000E+000
1	1.88481631	1.683490E-011	1.224899E-012	0	0.000000E+000
1	1.88484468	1.224899E-012	1.683490E-011	1	0.000000E+000
1	1.88510200	1.683490E-011	1.224899E-012	0	0.000000E+000
1	1.88514648	1.224899E-012	1.683490E-011	1	0.000000E+000
1	1.88566065	1.683490E-011	1.224899E-012	0	0.000000E+000
1	1.88570817	1.224899E-012	1.683490E-011	1	0.000000E+000
1	1.88586649	1.683490E-011	1.224899E-012	0	0.000000E+000
1	1.88587551	1.224899E-012	1.683490E-011	1	0.000000E+000
1	1.88601765	1.683490E-011	1.224899E-012	0	0.000000E+000
1	1.88620918	1.224899E-012	1.683490E-011	1	0.000000E+000
1	1.88655092	1.683490E-011	1.224899E-012	0	0.000000E+000
1	1.88656249	1.224899E-012	1.683490E-011	1	0.000000E+000
1	1.88725312	1.683490E-011	1.224899E-012	0	0.000000E+000
1	1.88733814	1.224899E-012	1.683490E-011	1	0.000000E+000
1	1.88738134	1.683490E-011	1.224899E-012	0	0.000000E+000
1	1.88740123	1.224899E-012	1.683490E-011	1	0.000000E+000
1	1.88895210	1.683490E-011	1.224899E-012	0	0.000000E+000
1	1.88898561	1.224899E-012	1.683490E-011	1	0.000000E+000
1	1.88901519	1.683490E-011	1.224899E-012	0	0.000000E+000
1	2.06320389	1.114746E-012	1.672475E-011	1	0.000000E+000
1	2.06320400	1.672475E-011	1.114746E-012	0	0.000000E+000
1	2.06320716	1.114746E-012	1.672475E-011	1	0.000000E+000
1	2.06360552	1.672475E-011	1.114746E-012	0	0.000000E+000
1	2.06364740	1.114746E-012	1.672475E-011	1	0.000000E+000
1	2.06599889	1.672475E-011	1.114746E-012	0	0.000000E+000
1	2.06603916	1.114746E-012	1.672475E-011	1	0.000000E+000
1	2.06656355	1.672475E-011	1.114746E-012	0	0.000000E+000
1	2.06657204	1.114746E-012	1.672475E-011	1	0.000000E+000
1	2.06734964	1.672475E-011	1.114746E-012	0	0.000000E+000
1	2.06736216	1.114746E-012	1.672475E-011	1	0.000000E+000
1	2.06768792	1.672475E-011	1.114746E-012	0	0.000000E+000
1	2.06769574	1.114746E-012	1.672475E-011	1	0.000000E+000
1	2.06800696	1.672475E-011	1.114746E-012	0	0.000000E+000
1	2.06804593	1.114746E-012	1.672475E-011	1	0.000000E+000
1	2.06835861	1.672475E-011	1.114746E-012	0	0.000000E+000
1	2.06844312	1.114746E-012	1.672475E-011	1	0.000000E+000
1	2.06869433	1.672475E-011	1.114746E-012	0	0.000000E+000
1	2.06878340	1.114746E-012	1.672475E-011	1	0.000000E+000
1	2.07055671	1.672475E-011	1.114746E-012	0	0.000000E+000
1	2.07056378	1.114746E-012	1.672475E-011	1	0.000000E+000
1	2.07132001	1.672475E-011	1.114746E-012	0	0.000000E+000
1	2.07137431	1.114746E-012	1.672475E-011	1	0.000000E+000
1	2.07182230	1.672475E-011	1.114746E-012	0	0.000000E+000
1	2.07184183	1.114746E-012	1.672475E-011	1	0.000000E+000
1	2.07302356	1.672475E-011	1.114746E-012	0	0.000000E+000
1	2.07306378	1.114746E-012	1.672475E-011	1	0.000000E+000
1	2.07376250	1.672475E-011	1.114746E-012	0	0.000000E+000
1	2.07382356	1.114746E-012	1.672475E-011	1	0.000000E+000
1	2.07422476	1.672475E-011	1.114746E-012	0	0.000000E+000
1	2.07423972	1.114746E-012	1.672475E-011	1	0.000000E+000
1	2.07442741	1.672475E-011	1.114746E-012	0	0.000000E+000
1	2.07449393	1.114746E-012	1.672475E-011	1	0.000000E+000
1	2.07484971	1.672475E-011	1.114746E-012	0	0.000000E+000
1	2.07490806	1.114746E-012	1.672475E-011	1	0.000000E+000
1	2.07509837	1.672475E-011	1.114746E-012	0	0.000000E+000
1	2.07521267	1.114746E-012	1.672475E-011	1	0.000000E+000
1	2.07567495	1.672475E-011	1.114746E-012	0	0.000000E+000
1	2.07571444	1.114746E-012	1.672475E-011	1	0.000000E+000
1	2.07599595	1.672475E-011	1.114746E-012	0	0.000000E+000
1	2.07604080	1.114746E-012	1.672475E-011	1	0.000000E+000
1	2.07640120	1.672475E-011	1.114746E-012	0	0.000000E+000
1	2.07651321	1.114746E-012	1.672475E-011	1	0.000000E+000
1	2.07713886	1.672475E-011	1.114746E-012	0	0.000000E+000
1	2.07718506	1.114746E-012	1.672475E-011	1	0.000000E+000
1	2.07881576	1.672475E-011	1.114746E-012	0	0.000000E+000
1	2.07883150	1.114746E-012	1.672475E-011	1	0.000000E+000
1	2.08017198	1.672475E-011	1.114746E-012	0	0.000000E+000
1	2.08018924	1.114746E-012	1.672475E-011	1	0.000000E+000
1	2.08065113	1.672475E-011	1.114746E-012	0	0.000000E+000
1	2.08069656	1.114746E-012	1.672475E-011	1	0.000000E+000
1	2.08099712	1.672475E-011	1.114746E-012	0	0.000000E+000
1	2.08103243	1.114746E-012	1.672475E-011	1	0.000000E+000
1	2.08138009	1.672475E-011	1.114746E-012	0	0.000000E+000
1	2.08143297	1.114746E-012	1.672475E-011	1	0.000000E+000
1	2.08170880	1.672475E-011	1.114746E-012	0	0.000000E+000
1	2.08172945	1.114746E-012	1.672475E-011	1	0.000000E+000
1	2.08184837	1.672475E-011	1.114746E-012	0	0.000000E+000
1	2.08186215	1.114746E-012	1.672475E-011	1	0.000000E+000
1	2.08198980	1.672475E-011	1.114746E-012	0	0.000000E+000
1	2.08201034	1.114746E-012	1.672475E-011	1	0.000000E+000
1	2.08205849	1.672475E-011	1.114746E-012	0	0.000000E+000
1	2.08206746	1.114746E-012	1.672475E-011	1	0.000000E+000
1	2.08240653	1.672475E-011	1.114746E-012	0	0.000000E+000
1	2.08244368	1.114746E-012	1.672475E-011	1	0.000000E+000
1	2.08388943	1.672475E-011	1.114746E-012	0	0.000000E+000
1	2.08391843	1.114746E-012	1.672475E-011	1	0.000000E+000
1	2.08392135	1.672475E-011	1.114746E-012	0	0.000000E+000
1	2.08490689	1.114746E-012	1.672475E-011	1	0.000000E+000
1	2.08516156	1.672475E-011	1.114746E-012	0	0.000000E+000
1	2.08519415	1.114746E-012	1.672475E-011	1	0.000000E+000
1	2.08537433	1.672475E-011	1.114746E-012	0	0.000000E+000
1	2.08541954	1.114746E-012	1.672475E-011	1	0.000000E+000
1	2.08632107	1.672475E-011	1.114746E-012	0	0.000000E+000
1	2.08637121	1.114746E-012	1.672475E-011	1	0.000000E+000
1	2.08752519	1.672475E-011	1.114746E-012	0	0.000000E+000
1	2.08756498	1.114746E-012	1.672475E-011	1	0.000000E+000
1	2.08772414	1.672475E-011	1.114746E-012	0	0.000000E+000
1	2.08776609	1.114746E-012	1.672475E-011	1	0.000000E+000
1	2.08799715	1.672475E-011	1.114746E-012	0	0.000000E+000
1	2.08808680	1.114746E-012	1.672475E-011	1	0.000000E+000
1	2.08861283	1.672475E-011	1.114746E-012	0	0.000000E+000
1	2.08863482	1.114746E-012	1.672475E-011	1	0.000000E+000
1	2.08875840	1.672475E-011	1.114746E-012	0	0.000000E+000
1	2.08876752	1.114746E-012	1.672475E-011	1	0.000000E+000
1	2.08964282	1.672475E-011	1.114746E-012	0	0.000000E+000
1	2.08966712	1.114746E-012	1.672475E-011	1	0.000000E+000
1	2.09028702	1.672475E-011	1.114746E-012	0	0.000000E+000
1	2.09032946	1.114746E-012	1.672475E-011	1	0.000000E+000
1	2.09072981	1.672475E-011	1.114746E-012	0	0.000000E+000
1	2.09078557	1.114746E-012	1.672475E-011	1	0.000000E+000
1	2.09124974	1.672475E-011	1.114746E-012	0	0.000000E+000
1	2.09130967	1.114746E-012	1.672475E-011	1	0.000000E+000
1	2.09170787	1.672475E-011	1.114746E-012	0	0.000000E+000
1	2.09171526	1.114746E-012	1.672475E-011	1	0.000000E+000
1	2.09185995	1.672475E-011	1.114746E-012	0	0.000000E+000
1	2.09187749	1.114746E-012	1.672475E-011	1	0.000000E+000
1	2.09236453	1.672475E-011	1.114746E-012	0	0.000000E+000
1	2.09239887	1.114746E-012	1.672475E-011	1	0.000000E+000
1	2.09315952	1.672475E-011	1.114746E-012	0	0.000000E+000
1	2.09319044	1.114746E-012	1.672475E-011	1	0.000000E+000
1	2.09437211	1.672475E-011	1.114746E-012	0	0.000000E+000
1	2.09440361	1.114746E-012	1.672475E-011	1	0.000000E+000
1	2.09664185	1.672475E-011	1.114746E-012	0	0.000000E+000
1	2.09667600	1.114746E-012	1.672475E-011	1	0.000000E+000
1	2.09681586	1.672475E-011	1.114746E-012	0	0.000000E+000
1	2.09683217	1.114746E-012	1.672475E-011	1	0.000000E+000
1	2.09781928	1.672475E-011	1.114746E-012	0	0.000000E+000
1	2.09786002	1.114746E-012	1.672475E-011	1	0.000000E+000
1	2.09794151	1.672475E-011	1.114746E-012	0	0.000000E+000
1	2.09796982	1.114746E-012	1.672475E-011	1	0.000000E+000
1	2.09814713	1.672475E-011	1.114746E-012	0	0.000000E+000
1	2.09818392	1.114746E-012	1.672475E-011	1	0.000000E+000
1	2.09838535	1.672475E-011	1.114746E-012	0	0.000000E+000
1	2.09840523	1.114746E-012	1.672475E-011	1	0.000000E+000
1	2.09873550	1.672475E-011	1.114746E-012	0	0.000000E+000
1	2.09878545	1.114746E-012	1.672475E-011	1	0.000000E+000
1	2.09896552	1.672475E-011	1.114746E-012	0	0.000000E+000
1	2.09900545	1.114746E-012	1.672475E-011	1	0.000000E+000
1	2.10002609	1.672475E-011	1.114746E-012	0	0.000000E+000
1	2.10008820	1.114746E-012	1.672475E-011	1	0.000000E+000
1	2.10012654	1.672475E-011	1.114746E-012	0	0.000000E+000
1	2.10018422	1.114746E-012	1.672475E-011	1	0.000000E+000
1	2.10050103	1.672475E-011	1.114746E-012	0	0.000000E+000
1	2.10052645	1.114746E-012	1.672475E-011	1	0.000000E+000
1	2.10081857	1.672475E-011	1.114746E-012	0	0.000000E+000
1	2.10213495	1.114746E-012	1.672475E-011	1	0.000000E+000
1	2.10337895	1.672475E-011	1.114746E-012	0	0.000000E+000
1	2.10343533	1.114746E-012	1.672475E-011	1	0.000000E+000
1	2.10395757	1.672475E-011	1.114746E-012	0	0.000000E+000
1	2.10397472	1.114746E-012	1.672475E-011	1	0.000000E+000
1	2.10424096	1.672475E-011	1.114746E-012	0	0.000000E+000
1	2.10426699	1.114746E-012	1.672475E-011	1	0.000000E+000
1	2.10466913	1.672475E-011	1.114746E-012	0	0.000000E+000
1	2.10472496	1.114746E-012	1.672475E-011	1	0.000000E+000
1	2.10484633	1.672475E-011	1.114746E-012	0	0.000000E+000
1	2.10489092	1.114746E-012	1.672475E-011	1	0.000000E+000
1	2.10512940	1.672475E-011	1.114746E-012	0	0.000000E+000
1	2.10515731	1.114746E-012	1.672475E-011	1	0.000000E+000
1	2.10523387	1.672475E-011	1.114746E-012	0	0.000000E+000
1	2.10527081	1.114746E-012	1.672475E-011	1	0.000000E+000
1	2.10543507	1.672475E-011	1.114746E-012	0	0.000000E+000
1	2.10550174	1.114746E-012	1.672475E-011	1	0.000000E+000
1	2.10564497	1.672475E-011	1.114746E-012	0	0.000000E+000
1	2.10574345	1.114746E-012	1.672475E-011	1	0.000000E+000
1	2.10598598	1.672475E-011	1.114746E-012	0	0.000000E+000
1	2.10602052	1.114746E-012	1.672475E-011	1	0.000000E+000
1	2.10793722	1.672475E-011	1.114746E-012	0	0.000000E+000
1	2.10796742	1.114746E-012	1.672475E-011	1	0.000000E+000
1	2.10833961	1.672475E-011	1.114746E-012	0	0.000000E+000
1	2.10835950	1.114746E-012	1.672475E-011	1	0.000000E+000
1	2.10867905	1.672475E-011	1.114746E-012	0	0.000000E+000
1	2.10869245	1.114746E-012	1.672475E-011	1	0.000000E+000
1	2.10901373	1.672475E-011	1.114746E-012	0	0.000000E+000
1	2.10904080	1.114746E-012	1.672475E-011	1	0.000000E+000
1	2.10926338	1.672475E-011	1.114746E-012	0	0.000000E+000
1	2.10956545	1.114746E-012	1.672475E-011	1	0.000000E+000
1	2.11039094	1.672475E-011	1.114746E-012	0	0.000000E+000
1	2.11042600	1.114746E-012	1.672475E-011	1	0.000000E+000
1	2.11093668	1.672475E-011	1.114746E-012	0	0.000000E+000
1	2.11097186	1.114746E-012	1.672475E-011	1	0.000000E+000
1	2.11110092	1.672475E-011	1.114746E-012	0	0.000000E+000
1	2.11111036	1.114746E-012	1.672475E-011	1	0.000000E+000
1	2.11113910	1.672475E-011	1.114746E-012	0	0.000000E+000
1	2.11116726	1.114746E-012	1.672475E-011	1	0.000000E+000
1	2.11187119	1.672475E-011	1.114746E-012	0	0.000000E+000
1	2.11189031	1.114746E-012	1.672475E-011	1	0.000000E+000
1	2.11217403	1.672475E-011	1.114746E-012	0	0.000000E+000
1	2.11219963	1.114746E-012	1.672475E-011	1	0.000000E+000
1	2.11228579	1.672475E-011	1.114746E-012	0	0.000000E+000
1	2.11232839	1.114746E-012	1.672475E-011	1	0.000000E+000
1	2.11240196	1.672475E-011	1.114746E-012	0	0.000000E+000
1	2.11243340	1.114746E-012	1.672475E-011	1	0.000000E+000
1	2.11256574	1.672475E-011	1.114746E-012	0	0.000000E+000
1	2.11258083	1.114746E-012	1.672475E-011	1	0.000000E+000
1	2.11305875	1.672475E-011	1.114746E-012	0	0.000000E+000
1	2.11308420	1.114746E-012	1.672475E-011	1	0.000000E+000
1	2.11362955	1.672475E-011	1.114746E-012	0	0.000000E+000
1	2.11365095	1.114746E-012	1.672475E-011	1	0.000000E+000
1	2.11401970	1.672475E-011	1.114746E-012	0	0.000000E+000
1	2.11406648	1.114746E-012	1.672475E-011	1	0.000000E+000
1	2.11438553	1.672475E-011	1.114746E-012	0	0.000000E+000
1	2.11439441	1.114746E-012	1.672475E-011	1	0.000000E+000
1	2.11442635	1.672475E-011	1.114746E-012	0	0.000000E+000
1	2.11444097	1.114746E-012	1.672475E-011	1	0.000000E+000
1	2.11505223	1.672475E-011	1.114746E-012	0	0.000000E+000
1	2.11527238	1.114746E-012	1.672475E-011	1	0.000000E+000
1	2.11586877	1.672475E-011	1.114746E-012	0	0.000000E+000
1	2.11588332	1.114746E-012	1.672475E-011	1	0.000000E+000
1	2.11747601	1.672475E-011	1.114746E-012	0	0.000000E+000
1	2.11749957	1.114746E-012	1.672475E-011	1	0.000000E+000
1	2.11790290	1.672475E-011	1.114746E-012	0	0.000000E+000
1	2.11794008	1.114746E-012	1.672475E-011	1	0.000000E+000
1	2.11818347	1.672475E-011	1.114746E-012	0	0.000000E+000
1	2.11822819	1.114746E-012	1.672475E-011	1	0.000000E+000
1	2.11846364	1.672475E-011	1.114746E-012	0	0.000000E+000
1	2.11847702	1.114746E-012	1.672475E-011	1	0.000000E+000
1	2.11972627	1.672475E-011	1.114746E-012	0	0.000000E+000
1	2.11977212	1.114746E-012	1.672475E-011	1	0.000000E+000
1	2.11986485	1.672475E-011	1.114746E-012	0	0.000000E+000
1	2.11989985	1.114746E-012	1.672475E-011	1	0.000000E+000
1	2.12057112	1.672475E-011	1.114746E-012	0	0.000000E+000
1	2.12058515	1.114746E-012	1.672475E-011	1	0.000000E+000
1	2.12071519	1.672475E-011	1.114746E-012	0	0.000000E+000
1	2.12081530	1.114746E-012	1.672475E-011	1	0.000000E+000
1	2.12165405	1.672475E-011	1.114746E-012	0	0.000000E+000
1	2.12166319	1.114746E-012	1.672475E-011	1	0.000000E+000
1	2.12217499	1.672475E-011	1.114746E-012	0	0.000000E+000
1	2.12219604	1.114746E-012	1.672475E-011	1	0.000000E+000
1	2.12388642	1.672475E-011	1.114746E-012	0	0.000000E+000
1	2.12389720	1.114746E-012	1.672475E-011	1	0.000000E+000
1	2.12453749	1.672475E-011	1.114746E-012	0	0.000000E+000
1	2.12455269	1.114746E-012	1.672475E-011	1	0.000000E+000
1	2.12536794	1.672475E-011	1.114746E-012	0	0.000000E+000
1	2.12541127	1.114746E-012	1.672475E-011	1	0.000000E+000
1	2.12545987	1.672475E-011	1.114746E-012	0	0.000000E+000
1	2.12549784	1.114746E-012	1.672475E-011	1	0.000000E+000
1	2.12579146	1.672475E-011	1.114746E-012	0	0.000000E+000
1	2.12635328	1.114746E-012	1.672475E-011	1	0.000000E+000
1	2.12690483	1.672475E-011	1.114746E-012	0	0.000000E+000
1	2.12693783	1.114746E-012	1.672475E-011	1	0.000000E+000
1	2.12703839	1.672475E-011	1.114746E-012	0	0.000000E+000
1	2.12730623	1.114746E-012	1.672475E-011	1	0.000000E+000
1	2.12842699	1.672475E-011	1.114746E-012	0	0.000000E+000
1	2.12850006	1.114746E-012	1.672475E-011	1	0.000000E+000
1	2.12880337	1.672475E-011	1.114746E-012	0	0.000000E+000
1	2.12883445	1.114746E-012	1.672475E-011	1	0.000000E+000
1	2.12905362	1.672475E-011	1.114746E-012	0	0.000000E+000
1	2.12914294	1.114746E-012	1.672475E-011	1	0.000000E+000
1	2.12999840	1.672475E-011	1.114746E-012	0	0.000000E+000
1	2.13004122	1.114746E-012	1.672475E-011	1	0.000000E+000
1	2.13059989	1.672475E-011	1.114746E-012	0	0.000000E+000
1	2.13061148	1.114746E-012	1.672475E-011	1	0.000000E+000
1	2.13090367	1.672475E-011	1.114746E-012	0	0.000000E+000
1	2.13093538	1.114746E-012	1.672475E-011	1	0.000000E+000
1	2.13177088	1.672475E-011	1.114746E-012	0	0.000000E+000
1	2.13177309	1.114746E-012	1.672475E-011	1	0.000000E+000
1	2.13298053	1.672475E-011	1.114746E-012	0	0.000000E+000
1	2.13300707	1.114746E-012	1.672475E-011	1	0.000000E+000
1	2.13306360	1.672475E-011	1.114746E-012	0	0.000000E+000
1	2.13312030	1.114746E-012	1.672475E-011	1	0.000000E+000
1	2.13318122	1.672475E-011	1.114746E-012	0	0.000000E+000
1	2.13323221	1.114746E-012	1.672475E-011	1	0.000000E+000
1	2.13330521	1.672475E-011	1.114746E-012	0	0.000000E+000
1	2.13334501	1.114746E-012	1.672475E-011	1	0.000000E+000
1	2.13365893	1.672475E-011	1.114746E-012	0	0.000000E+000
1	2.13370729	1.114746E-012	1.672475E-011	1	0.000000E+000
1	2.13440267	1.672475E-011	1.114746E-012	0	0.000000E+000
1	2.13442946	1.114746E-012	1.672475E-011	1	0.000000E+000
1	2.13485481	1.672475E-011	1.114746E-012	0	0.000000E+000
1	2.13488294	1.114746E-012	1.672475E-011	1	0.000000E+000
1	2.13516937	1.672475E-011	1.114746E-012	0	0.000000E+000
1	2.13522193	1.114746E-012	1.672475E-011	1	0.000000E+000
1	2.13614975	1.672475E-011	1.114746E-012	0	0.000000E+000
1	2.13618354	1.114746E-012	1.672475E-011	1	0.000000E+000
1	2.13637488	1.672475E-011	1.114746E-012	0	0.000000E+000
1	2.13642127	1.114746E-012	1.672475E-011	1	0.000000E+000
1	2.13712350	1.672475E-011	1.114746E-012	0	0.000000E+000
1	2.13715381	1.114746E-012	1.672475E-011	1	0.000000E+000
1	2.13740278	1.672475E-011	1.114746E-012	0	0.000000E+000
1	2.13743031	1.114746E-012	1.672475E-011	1	0.000000E+000
1	2.13867938	1.672475E-011	1.114746E-012	0	0.000000E+000
1	2.13870778	1.114746E-012	1.672475E-011	1	0.000000E+000
1	2.13901067	1.672475E-011	1.114746E-012	0	0.000000E+000
1	2.13909000	1.114746E-012	1.672475E-011	1	0.000000E+000
1	2.13942020	1.672475E-011	1.114746E-012	0	0.000000E+000
1	2.13953557	1.114746E-012	1.672475E-011	1	0.000000E+000
1	2.14027102	1.672475E-011	1.114746E-012	0	0.000000E+000
1	2.14029539	1.114746E-012	1.672475E-011	1	0.000000E+000
1	2.14093956	1.672475E-011	1.114746E-012	0	0.000000E+000
1	2.14096528	1.114746E-012	1.672475E-011	1	0.000000E+000
1	2.14175013	1.672475E-011	1.114746E-012	0	0.000000E+000
1	2.14177762	1.114746E-012	1.672475E-011	1	0.000000E+000
1	2.14199747	1.672475E-011	1.114746E-012	0	0.000000E+000
1	2.14204576	1.114746E-012	1.672475E-011	1	0.000000E+000
1	2.14245576	1.672475E-011	1.114746E-012	0	0.000000E+000
1	2.14247463	1.114746E-012	1.672475E-011	1	0.000000E+000
1	2.14278545	1.672475E-011	1.114746E-012	0	0.000000E+000
1	2.14282901	1.114746E-012	1.672475E-011	1	0.000000E+000
1	2.14290818	1.672475E-011	1.114746E-012	0	0.000000E+000
1	2.14295325	1.114746E-012	1.672475E-011	1	0.000000E+000
1	2.14322113	1.672475E-011	1.114746E-012	0	0.000000E+000
1	2.14325654	1.114746E-012	1.672475E-011	1	0.000000E+000
1	2.14342105	1.672475E-011	1.114746E-012	0	0.000000E+000
1	2.14345226	1.114746E-012	1.672475E-011	1	0.000000E+000
1	2.14348997	1.672475E-011	1.114746E-012	0	0.000000E+000
1	2.14352577	1.114746E-012	1.672475E-011	1	0.000000E+000
1	2.14356557	1.672475E-011	1.114746E-012	0	0.000000E+000
1	2.14395258	1.114746E-012	1.672475E-011	1	0.000000E+000
1	2.14426075	1.672475E-011	1.114746E-012	0	0.000000E+000
1	2.14433318	1.114746E-012	1.672475E-011	1	0.000000E+000
1	2.14442511	1.672475E-011	1.114746E-012	0	0.000000E+000
1	2.14445312	1.114746E-012	1.672475E-011	1	0.000000E+000
1	2.14486638	1.672475E-011	1.114746E-012	0	0.000000E+000
1	2.14491267	1.114746E-012	1.672475E-011	1	0.000000E+000
1	2.14494900	1.672475E-011	1.114746E-012	0	0.000000E+000
1	2.14507908	1.114746E-012	1.672475E-011	1	0.000000E+000
1	2.14522830	1.672475E-011	1.114746E-012	0	0.000000E+000
1	2.14528680	1.114746E-012	1.672475E-011	1	0.000000E+000
1	2.14563864	1.672475E-011	1.114746E-012	0	0.000000E+000
1	2.14564814	1.114746E-012	1.672475E-011	1	0.000000E+000
1	2.14578876	1.672475E-011	1.114746E-012	0	0.000000E+000
1	2.14642962	1.114746E-012	1.672475E-011	1	0.000000E+000
1	2.14650948	1.672475E-011	1.114746E-012	0	0.000000E+000
1	2.14653926	1.114746E-012	1.672475E-011	1	0.000000E+000
1	2.14878628	1.672475E-011	1.114746E-012	0	0.000000E+000
1	2.14880700	1.114746E-012	1.672475E-011	1	0.000000E+000
1	2.14897900	1.672475E-011	1.114746E-012	0	0.000000E+000
1	2.14932854	1.114746E-012	1.672475E-011	1	0.000000E+000
1	2.14978106	1.672475E-011	1.114746E-012	0	0.000000E+000
1	2.14983627	1.114746E-012	1.672475E-011	1	0.000000E+000
1	2.15212203	1.672475E-011	1.114746E-012	0	0.000000E+000
1	2.15216706	1.114746E-012	1.672475E-011	1	0.000000E+000
1	2.15235718	1.672475E-011	1.114746E-012	0	0.000000E+000
1	2.15238230	1.114746E-012	1.672475E-011	1	0.000000E+000
1	2.15308649	1.672475E-011	1.114746E-012	0	0.000000E+000
1	2.15310482	1.114746E-012	1.672475E-011	1	0.000000E+000
1	2.15324958	1.672475E-011	1.114746E-012	0	0.000000E+000
1	2.15328864	1.114746E-012	1.672475E-011	1	0.000000E+000
1	2.15472727	1.672475E-011	1.114746E-012	0	0.000000E+000
1	2.15476337	1.114746E-012	1.672475E-011	1	0.000000E+000
1	2.15537300	1.672475E-011	1.114746E-012	0	0.000000E+000
1	2.15539356	1.114746E-012	1.672475E-011	1	0.000000E+000
1	2.15546446	1.672475E-011	1.114746E-012	0	0.000000E+000
1	2.15559094	1.114746E-012	1.672475E-011	1	0.000000E+000
1	2.15595557	1.672475E-011	1.114746E-012	0	0.000000E+000
1	2.15600337	1.114746E-012	1.672475E-011	1	0.000000E+000
1	2.15672967	1.672475E-011	1.114746E-012	0	0.000000E+000
1	2.15943522	1.114746E-012	1.672475E-011	1	0.000000E+000
1	2.16015349	1.672475E-011	1.114746E-012	0	0.000000E+000
1	2.16025138	1.114746E-012	1.672475E-011	1	0.000000E+000
1	2.16041660	1.672475E-011	1.114746E-012	0	0.000000E+000
1	2.16051863	1.114746E-012	1.672475E-011	1	0.000000E+000
1	2.16123782	1.672475E-011	1.114746E-012	0	0.000000E+000
1	2.16125921	1.114746E-012	1.672475E-011	1	0.000000E+000
1	2.16164924	1.672475E-011	1.114746E-012	0	0.000000E+000
1	2.16168539	1.114746E-012	1.672475E-011	1	0.000000E+000
1	2.16192715	1.672475E-011	1.114746E-012	0	0.000000E+000
1	2.16201139	1.114746E-012	1.672475E-011	1	0.000000E+000
1	2.16218722	1.672475E-011	1.114746E-012	0	0.000000E+000
1	2.16221795	1.114746E-012	1.672475E-011	1	0.000000E+000
1	2.16229988	1.672475E-011	1.114746E-012	0	0.000000E+000
1	2.16241528	1.114746E-012	1.672475E-011	1	0.000000E+000
1	2.16339432	1.672475E-011	1.114746E-012	0	0.000000E+000
1	2.16343639	1.114746E-012	1.672475E-011	1	0.000000E+000
1	2.16399616	1.672475E-011	1.114746E-012	0	0.000000E+000
1	2.16405042	1.114746E-012	1.672475E-011	1	0.000000E+000
1	2.16426546	1.672475E-011	1.114746E-012	0	0.000000E+000
1	2.16432323	1.114746E-012	1.672475E-011	1	0.000000E+000
1	2.16444061	1.672475E-011	1.114746E-012	0	0.000000E+000
1	2.16446432	1.114746E-012	1.672475E-011	1	0.000000E+000
1	2.16453282	1.672475E-011	1.114746E-012	0	0.000000E+000
1	2.16459310	1.114746E-012	1.672475E-011	1	0.000000E+000
1	2.16473977	1.672475E-011	1.114746E-012	0	0.000000E+000
1	2.16480284	1.114746E-012	1.672475E-011	1	0.000000E+000
1	2.16615741	1.672475E-011	1.114746E-012	0	0.000000E+000
1	2.16619235	1.114746E-012	1.672475E-011	1	0.000000E+000
1	2.16633181	1.672475E-011	1.114746E-012	0	0.000000E+000
1	2.16634567	1.114746E-012	1.672475E-011	1	0.000000E+000
1	2.16946540	1.672475E-011	1.114746E-012	0	0.000000E+000
1	2.16949284	1.114746E-012	1.672475E-011	1	0.000000E+000
1	2.16952400	1.672475E-011	1.114746E-012	0	0.000000E+000
1	2.16953698	1.114746E-012	1.672475E-011	1	0.000000E+000
1	2.17052471	1.672475E-011	1.114746E-012	0	0.000000E+000
1	2.17054404	1.114746E-012	1.672475E-011	1	0.000000E+000
1	2.17065312	1.672475E-011	1.114746E-012	0	0.000000E+000
1	2.17068157	1.114746E-012	1.672475E-011	1	0.000000E+000
1	2.17086444	1.672475E-011	1.114746E-012	0	0.000000E+000
1	2.17088386	1.114746E-012	1.672475E-011	1	0.000000E+000
1	2.17128600	1.672475E-011	1.114746E-012	0	0.000000E+000
1	2.17131297	1.114746E-012	1.672475E-011	1	0.000000E+000
1	2.17253759	1.672475E-011	1.114746E-012	0	0.000000E+000
1	2.17254728	1.114746E-012	1.672475E-011	1	0.000000E+000
1	2.17302979	1.672475E-011	1.114746E-012	0	0.000000E+000
1	2.17306384	1.114746E-012	1.672475E-011	1	0.000000E+000
1	2.17389813	1.672475E-011	1.114746E-012	0	0.000000E+000
1	2.17391210	1.114746E-012	1.672475E-011	1	0.000000E+000
1	2.17404171	1.672475E-011	1.114746E-012	0	0.000000E+000
1	2.17406867	1.114746E-012	1.672475E-011	1	0.000000E+000
1	2.17456883	1.672475E-011	1.114746E-012	0	0.000000E+000
1	2.17462391	1.114746E-012	1.672475E-011	1	0.000000E+000
1	2.17473918	1.672475E-011	1.114746E-012	0	0.000000E+000
1	2.17476815	1.114746E-012	1.672475E-011	1	0.000000E+000
1	2.17541261	1.672475E-011	1.114746E-012	0	0.000000E+000
1	2.17543714	1.114746E-012	1.672475E-011	1	0.000000E+000
1	2.17599725	1.672475E-011	1.114746E-012	0	0.000000E+000
1	2.17603522	1.114746E-012	1.672475E-011	1	0.000000E+000
1	2.17664585	1.672475E-011	1.114746E-012	0	0.000000E+000
1	2.17666149	1.114746E-012	1.672475E-011	1	0.000000E+000
1	2.17715357	1.672475E-011	1.114746E-012	0	0.000000E+000
1	2.17719082	1.114746E-012	1.672475E-011	1	0.000000E+000
1	2.17736043	1.672475E-011	1.114746E-012	0	0.000000E+000
1	2.17736338	1.114746E-012	1.672475E-011	1	0.000000E+000
1	2.17791319	1.672475E-011	1.114746E-012	0	0.000000E+000
1	2.17793394	1.114746E-012	1.672475E-011	1	0.000000E+000
1	2.17844927	1.672475E-011	1.114746E-012	0	0.000000E+000
1	2.17847036	1.114746E-012	1.672475E-011	1	0.000000E+000
1	2.17899741	1.672475E-011	1.114746E-012	0	0.000000E+000
1	2.17904978	1.114746E-012	1.672475E-011	1	0.000000E+000
1	2.17938770	1.672475E-011	1.114746E-012	0	0.000000E+000
1	2.17943030	1.114746E-012	1.672475E-011	1	0.000000E+000
1	2.17967726	1.672475E-011	1.114746E-012	0	0.000000E+000
1	2.17972408	1.114746E-012	1.672475E-011	1	0.000000E+000
1	2.17999251	1.672475E-011	1.114746E-012	0	0.000000E+000
1	2.91728698	1.137577E-012	1.674758E-011	1	0.000000E+000
1	2.91728700	1.674758E-011	1.137577E-012	0	0.000000E+000
1	2.91729972	1.137577E-012	1.674758E-011	1	0.000000E+000
1	2.91790609	1.674758E-011	1.137577E-012	0	0.000000E+000
1	2.91793217	1.137577E-012	1.674758E-011	1	0.000000E+000
1	2.91807728	1.674758E-011	1.137577E-012	0	0.000000E+000
1	2.91816612	1.137577E-012	1.674758E-011	1	0.000000E+000
1	2.91826112	1.674758E-011	1.137577E-012	0	0.000000E+000
1	2.91829416	1.137577E-012	1.674758E-011	1	0.000000E+000
1	2.92011934	1.674758E-011	1.137577E-012	0	0.000000E+000
1	2.92017127	1.137577E-012	1.674758E-011	1	0.000000E+000
1	2.92034688	1.674758E-011	1.137577E-012	0	0.000000E+000
1	2.92037131	1.137577E-012	1.674758E-011	1	0.000000E+000
1	2.92044765	1.674758E-011	1.137577E-012	0	0.000000E+000
1	2.92051327	1.137577E-012	1.674758E-011	1	0.000000E+000
1	2.92120344	1.674758E-011	1.137577E-012	0	0.000000E+000
1	2.92123918	1.137577E-012	1.674758E-011	1	0.000000E+000
1	2.92164699	1.674758E-011	1.137577E-012	0	0.000000E+000
1	2.92165551	1.137577E-012	1.674758E-011	1	0.000000E+000
1	2.92242307	1.674758E-011	1.137577E-012	0	0.000000E+000
1	2.92244494	1.137577E-012	1.674758E-011	1	0.000000E+000
1	2.92318135	1.674758E-011	1.137577E-012	0	0.000000E+000
1	2.92320304	1.137577E-012	1.674758E-011	1	0.000000E+000
1	2.92355891	1.674758E-011	1.137577E-012	0	0.000000E+000
1	2.92357864	1.137577E-012	1.674758E-011	1	0.000000E+000
1	2.92441458	1.674758E-011	1.137577E-012	0	0.000000E+000
1	2.92452144	1.137577E-012	1.674758E-011	1	0.000000E+000
1	2.92506952	1.674758E-011	1.137577E-012	0	0.000000E+000
1	2.92568675	1.137577E-012	1.674758E-011	1	0.000000E+000
1	2.92664714	1.674758E-011	1.137577E-012	0	0.000000E+000
1	2.92667616	1.137577E-012	1.674758E-011	1	0.000000E+000
1	2.92803459	1.674758E-011	1.137577E-012	0	0.000000E+000
1	2.92806659	1.137577E-012	1.674758E-011	1	0.000000E+000
1	2.92826661	1.674758E-011	1.137577E-012	0	0.000000E+000
1	2.92833317	1.137577E-012	1.674758E-011	1	0.000000E+000
1	2.92888143	1.674758E-011	1.137577E-012	0	0.000000E+000
1	2.92889424	1.137577E-012	1.674758E-011	1	0.000000E+000
1	2.92964358	1.674758E-011	1.137577E-012	0	0.000000E+000
1	2.92965280	1.137577E-012	1.674758E-011	1	0.000000E+000
1	2.92969972	1.674758E-011	1.137577E-012	0	0.000000E+000
1	2.92973965	1.137577E-012	1.674758E-011	1	0.000000E+000
1	2.93032376	1.674758E-011	1.137577E-012	0	0.000000E+000
1	2.93036056	1.137577E-012	1.674758E-011	1	0.000000E+000
1	2.93046764	1.674758E-011	1.137577E-012	0	0.000000E+000
1	2.93049194	1.137577E-012	1.674758E-011	1	0.000000E+000
1	2.93052863	1.674758E-011	1.137577E-012	0	0.000000E+000
1	2.93054374	1.137577E-012	1.674758E-011	1	0.000000E+000
1	2.93060386	1.674758E-011	1.137577E-012	0	0.000000E+000
1	2.93065886	1.137577E-012	1.674758E-011	1	0.000000E+000
1	2.93083233	1.674758E-011	1.137577E-012	0	0.000000E+000
1	2.93088465	1.137577E-012	1.674758E-011	1	0.000000E+000
1	2.93136086	1.674758E-011	1.137577E-012	0	0.000000E+000
1	2.93139520	1.137577E-012	1.674758E-011	1	0.000000E+000
1	2.93156051	1.674758E-011	1.137577E-012	0	0.000000E+000
1	2.93156810	1.137577E-012	1.674758E-011	1	0.000000E+000
1	2.93234217	1.674758E-011	1.137577E-012	0	0.000000E+000
1	2.93236665	1.137577E-012	1.674758E-011	1	0.000000E+000
1	2.93303770	1.674758E-011	1.137577E-012	0	0.000000E+000
1	2.93306105	1.137577E-012	1.674758E-011	1	0.000000E+000
1	2.93373705	1.674758E-011	1.137577E-012	0	0.000000E+000
1	2.93376206	1.137577E-012	1.674758E-011	1	0.000000E+000
1	2.93381959	1.674758E-011	1.137577E-012	0	0.000000E+000
1	2.93385779	1.137577E-012	1.674758E-011	1	0.000000E+000
1	2.93434079	1.674758E-011	1.137577E-012	0	0.000000E+000
1	2.93441777	1.137577E-012	1.674758E-011	1	0.000000E+000
1	2.93533029	1.674758E-011	1.137577E-012	0	0.000000E+000
1	2.93549575	1.137577E-012	1.674758E-011	1	0.000000E+000
1	2.93559294	1.674758E-011	1.137577E-012	0	0.000000E+000
1	2.93564132	1.137577E-012	1.674758E-011	1	0.000000E+000
1	2.93672724	1.674758E-011	1.137577E-012	0	0.000000E+000
1	2.93674364	1.137577E-012	1.674758E-011	1	0.000000E+000
1	2.93701792	1.674758E-011	1.137577E-012	0	0.000000E+000
1	2.93707941	1.137577E-012	1.674758E-011	1	0.000000E+000
1	2.93715880	1.674758E-011	1.137577E-012	0	0.000000E+000
1	2.93717139	1.137577E-012	1.674758E-011	1	0.000000E+000
1	2.93728823	1.674758E-011	1.137577E-012	0	0.000000E+000
1	2.93732373	1.137577E-012	1.674758E-011	1	0.000000E+000
1	2.93737388	1.674758E-011	1.137577E-012	0	0.000000E+000
1	2.93742226	1.137577E-012	1.674758E-011	1	0.000000E+000
1	2.93772678	1.674758E-011	1.137577E-012	0	0.000000E+000
1	2.93775624	1.137577E-012	1.674758E-011	1	0.000000E+000
1	2.93810438	1.674758E-011	1.137577E-012	0	0.000000E+000
1	2.93815452	1.137577E-012	1.674758E-011	1	0.000000E+000
1	2.93831358	1.674758E-011	1.137577E-012	0	0.000000E+000
1	2.93833038	1.137577E-012	1.674758E-011	1	0.000000E+000
1	2.93896087	1.674758E-011	1.137577E-012	0	0.000000E+000
1	2.94012741	1.137577E-012	1.674758E-011	1	0.000000E+000
1	2.94050484	1.674758E-011	1.137577E-012	0	0.000000E+000
1	2.94053990	1.137577E-012	1.674758E-011	1	0.000000E+000
1	2.94064094	1.674758E-011	1.137577E-012	0	0.000000E+000
1	2.94068455	1.137577E-012	1.674758E-011	1	0.000000E+000
1	2.94096636	1.674758E-011	1.137577E-012	0	0.000000E+000
1	2.94098380	1.137577E-012	1.674758E-011	1	0.000000E+000
1	2.94116552	1.674758E-011	1.137577E-012	0	0.000000E+000
1	2.94118551	1.137577E-012	1.674758E-011	1	0.000000E+000
1	2.94160670	1.674758E-011	1.137577E-012	0	0.000000E+000
1	2.94162804	1.137577E-012	1.674758E-011	1	0.000000E+000
1	2.94193318	1.674758E-011	1.137577E-012	0	0.000000E+000
1	2.94194951	1.137577E-012	1.674758E-011	1	0.000000E+000
1	2.94226510	1.674758E-011	1.137577E-012	0	0.000000E+000
1	2.94228436	1.137577E-012	1.674758E-011	1	0.000000E+000
1	2.94230953	1.674758E-011	1.137577E-012	0	0.000000E+000
1	2.94232220	1.137577E-012	1.674758E-011	1	0.000000E+000
1	2.94245907	1.674758E-011	1.137577E-012	0	0.000000E+000
1	2.94250978	1.137577E-012	1.674758E-011	1	0.000000E+000
1	2.94258122	1.674758E-011	1.137577E-012	0	0.000000E+000
1	2.94266366	1.137577E-012	1.674758E-011	1	0.000000E+000
1	2.94331781	1.674758E-011	1.137577E-012	0	0.000000E+000
1	2.94337962	1.137577E-012	1.674758E-011	1	0.000000E+000
1	2.94355770	1.674758E-011	1.137577E-012	0	0.000000E+000
1	2.94359759	1.137577E-012	1.674758E-011	1	0.000000E+000
1	2.94363986	1.674758E-011	1.137577E-012	0	0.000000E+000
1	2.94366106	1.137577E-012	1.674758E-011	1	0.000000E+000
1	2.94373899	1.674758E-011	1.137577E-012	0	0.000000E+000
1	2.94380177	1.137577E-012	1.674758E-011	1	0.000000E+000
1	2.94459224	1.674758E-011	1.137577E-012	0	0.000000E+000
1	2.94461777	1.137577E-012	1.674758E-011	1	0.000000E+000
1	2.94631753	1.674758E-011	1.137577E-012	0	0.000000E+000
1	2.94633320	1.137577E-012	1.674758E-011	1	0.000000E+000
1	2.94678943	1.674758E-011	1.137577E-012	0	0.000000E+000
1	2.94680501	1.137577E-012	1.674758E-011	1	0.000000E+000
1	2.94743617	1.674758E-011	1.137577E-012	0	0.000000E+000
1	2.94747438	1.137577E-012	1.674758E-011	1	0.000000E+000
1	2.94767233	1.674758E-011	1.137577E-012	0	0.000000E+000
1	2.94768413	1.137577E-012	1.674758E-011	1	0.000000E+000
1	2.94792066	1.674758E-011	1.137577E-012	0	0.000000E+000
1	2.94793347	1.137577E-012	1.674758E-011	1	0.000000E+000
1	2.94816558	1.674758E-011	1.137577E-012	0	0.000000E+000
1	2.94819022	1.137577E-012	1.674758E-011	1	0.000000E+000
1	2.94865386	1.674758E-011	1.137577E-012	0	0.000000E+000
1	2.94869289	1.137577E-012	1.674758E-011	1	0.000000E+000
1	2.94921187	1.674758E-011	1.137577E-012	0	0.000000E+000
1	2.94924470	1.137577E-012	1.674758E-011	1	0.000000E+000
1	2.94960778	1.674758E-011	1.137577E-012	0	0.000000E+000
1	2.94967223	1.137577E-012	1.674758E-011	1	0.000000E+000
1	2.94984339	1.674758E-011	1.137577E-012	0	0.000000E+000
1	2.95001049	1.137577E-012	1.674758E-011	1	0.000000E+000
1	2.95023454	1.674758E-011	1.137577E-012	0	0.000000E+000
1	2.95032995	1.137577E-012	1.674758E-011	1	0.000000E+000
1	2.95043693	1.674758E-011	1.137577E-012	0	0.000000E+000
1	2.95045864	1.137577E-012	1.674758E-011	1	0.000000E+000
1	2.95060674	1.674758E-011	1.137577E-012	0	0.000000E+000
1	2.95062899	1.137577E-012	1.674758E-011	1	0.000000E+000
1	2.95177702	1.674758E-011	1.137577E-012	0	0.000000E+000
1	2.95180722	1.137577E-012	1.674758E-011	1	0.000000E+000
1	2.95200921	1.674758E-011	1.137577E-012	0	0.000000E+000
1	2.95205094	1.137577E-012	1.674758E-011	1	0.000000E+000
1	2.95246730	1.674758E-011	1.137577E-012	0	0.000000E+000
1	2.95252947	1.137577E-012	1.674758E-011	1	0.000000E+000
1	2.95283744	1.674758E-011	1.137577E-012	0	0.000000E+000
1	2.95284500	1.137577E-012	1.674758E-011	1	0.000000E+000
1	2.95353065	1.674758E-011	1.137577E-012	0	0.000000E+000
1	2.95360792	1.137577E-012	1.674758E-011	1	0.000000E+000
1	2.95395466	1.674758E-011	1.137577E-012	0	0.000000E+000
1	2.95402681	1.137577E-012	1.674758E-011	1	0.000000E+000
1	2.95434511	1.674758E-011	1.137577E-012	0	0.000000E+000
1	2.95435713	1.137577E-012	1.674758E-011	1	0.000000E+000
1	2.95469206	1.674758E-011	1.137577E-012	0	0.000000E+000
1	2.95471232	1.137577E-012	1.674758E-011	1	0.000000E+000
1	2.95492549	1.674758E-011	1.137577E-012	0	0.000000E+000
1	2.95495251	1.137577E-012	1.674758E-011	1	0.000000E+000
1	2.95507670	1.674758E-011	1.137577E-012	0	0.000000E+000
1	2.95513044	1.137577E-012	1.674758E-011	1	0.000000E+000
1	2.95549744	1.674758E-011	1.137577E-012	0	0.000000E+000
1	2.95550112	1.137577E-012	1.674758E-011	1	0.000000E+000
1	2.95612656	1.674758E-011	1.137577E-012	0	0.000000E+000
1	2.95614351	1.137577E-012	1.674758E-011	1	0.000000E+000
1	2.95709204	1.674758E-011	1.137577E-012	0	0.000000E+000
1	2.95710250	1.137577E-012	1.674758E-011	1	0.000000E+000
1	2.95742236	1.674758E-011	1.137577E-012	0	0.000000E+000
1	2.95743673	1.137577E-012	1.674758E-011	1	0.000000E+000
1	2.95773284	1.674758E-011	1.137577E-012	0	0.000000E+000
1	2.95774395	1.137577E-012	1.674758E-011	1	0.000000E+000
1	2.95777834	1.674758E-011	1.137577E-012	0	0.000000E+000
1	2.95779698	1.137577E-012	1.674758E-011	1	0.000000E+000
1	2.95822426	1.674758E-011	1.137577E-012	0	0.000000E+000
1	2.95823653	1.137577E-012	1.674758E-011	1	0.000000E+000
1	2.96076932	1.674758E-011	1.137577E-012	0	0.000000E+000
1	2.96082214	1.137577E-012	1.674758E-011	1	0.000000E+000
1	2.96084920	1.674758E-011	1.137577E-012	0	0.000000E+000
1	2.96087474	1.137577E-012	1.674758E-011	1	0.000000E+000
1	2.96198007	1.674758E-011	1.137577E-012	0	0.000000E+000
1	2.96200279	1.137577E-012	1.674758E-011	1	0.000000E+000
1	2.96351546	1.674758E-011	1.137577E-012	0	0.000000E+000
1	2.96354957	1.137577E-012	1.674758E-011	1	0.000000E+000
1	2.96388301	1.674758E-011	1.137577E-012	0	0.000000E+000
1	2.96404603	1.137577E-012	1.674758E-011	1	0.000000E+000
1	2.96423810	1.674758E-011	1.137577E-012	0	0.000000E+000
1	2.96426537	1.137577E-012	1.674758E-011	1	0.000000E+000
1	2.96443010	1.674758E-011	1.137577E-012	0	0.000000E+000
1	2.96444121	1.137577E-012	1.674758E-011	1	0.000000E+000
1	2.96469906	1.674758E-011	1.137577E-012	0	0.000000E+000
1	2.96477167	1.137577E-012	1.674758E-011	1	0.000000E+000
1	2.96479528	1.674758E-011	1.137577E-012	0	0.000000E+000
1	2.96482381	1.137577E-012	1.674758E-011	1	0.000000E+000
1	2.96588246	1.674758E-011	1.137577E-012	0	0.000000E+000
1	2.96591950	1.137577E-012	1.674758E-011	1	0.000000E+000
1	2.96617462	1.674758E-011	1.137577E-012	0	0.000000E+000
1	2.96618780	1.137577E-012	1.674758E-011	1	0.000000E+000
1	2.96668018	1.674758E-011	1.137577E-012	0	0.000000E+000
1	2.96746515	1.137577E-012	1.674758E-011	1	0.000000E+000
1	2.96814967	1.674758E-011	1.137577E-012	0	0.000000E+000
1	2.96819692	1.137577E-012	1.674758E-011	1	0.000000E+000
1	2.96864459	1.674758E-011	1.137577E-012	0	0.000000E+000
1	2.96865459	1.137577E-012	1.674758E-011	1	0.000000E+000
1	2.96924264	1.674758E-011	1.137577E-012	0	0.000000E+000
1	2.96925053	1.137577E-012	1.674758E-011	1	0.000000E+000
1	2.96934827	1.674758E-011	1.137577E-012	0	0.000000E+000
1	2.96940031	1.137577E-012	1.674758E-011	1	0.000000E+000
1	2.96983962	1.674758E-011	1.137577E-012	0	0.000000E+000
1	2.96988938	1.137577E-012	1.674758E-011	1	0.000000E+000
1	2.97036634	1.674758E-011	1.137577E-012	0	0.000000E+000
1	2.97038466	1.137577E-012	1.674758E-011	1	0.000000E+000
1	2.97084836	1.674758E-011	1.137577E-012	0	0.000000E+000
1	2.97087347	1.137577E-012	1.674758E-011	1	0.000000E+000
1	2.97186340	1.674758E-011	1.137577E-012	0	0.000000E+000
1	2.97194565	1.137577E-012	1.674758E-011	1	0.000000E+000
1	2.97300861	1.674758E-011	1.137577E-012	0	0.000000E+000
1	2.97303459	1.137577E-012	1.674758E-011	1	0.000000E+000
1	2.97324794	1.674758E-011	1.137577E-012	0	0.000000E+000
1	2.97327027	1.137577E-012	1.674758E-011	1	0.000000E+000
1	2.97401830	1.674758E-011	1.137577E-012	0	0.000000E+000
1	2.97402906	1.137577E-012	1.674758E-011	1	0.000000E+000
1	2.97437680	1.674758E-011	1.137577E-012	0	0.000000E+000
1	2.97438305	1.137577E-012	1.674758E-011	1	0.000000E+000
1	2.97502181	1.674758E-011	1.137577E-012	0	0.000000E+000
1	2.97507303	1.137577E-012	1.674758E-011	1	0.000000E+000
1	2.97542615	1.674758E-011	1.137577E-012	0	0.000000E+000
1	2.97544429	1.137577E-012	1.674758E-011	1	0.000000E+000
1	2.97576097	1.674758E-011	1.137577E-012	0	0.000000E+000
1	2.97581729	1.137577E-012	1.674758E-011	1	0.000000E+000
1	2.97601073	1.674758E-011	1.137577E-012	0	0.000000E+000
1	2.97601657	1.137577E-012	1.674758E-011	1	0.000000E+000
1	2.97693805	1.674758E-011	1.137577E-012	0	0.000000E+000
1	2.97698775	1.137577E-012	1.674758E-011	1	0.000000E+000
1	2.97722802	1.674758E-011	1.137577E-012	0	0.000000E+000
1	2.97726681	1.137577E-012	1.674758E-011	1	0.000000E+000
1	2.97782872	1.674758E-011	1.137577E-012	0	0.000000E+000
1	2.97795127	1.137577E-012	1.674758E-011	1	0.000000E+000
1	2.97857852	1.674758E-011	1.137577E-012	0	0.000000E+000
1	2.97861696	1.137577E-012	1.674758E-011	1	0.000000E+000
1	2.97921133	1.674758E-011	1.137577E-012	0	0.000000E+000
1	2.97933861	1.137577E-012	1.674758E-011	1	0.000000E+000
1	2.97948187	1.674758E-011	1.137577E-012	0	0.000000E+000
1	2.97956111	1.137577E-012	1.674758E-011	1	0.000000E+000
1	2.97984792	1.674758E-011	1.137577E-012	0	0.000000E+000
1	2.97987401	1.137577E-012	1.674758E-011	1	0.000000E+000
1	2.98044651	1.674758E-011	1.137577E-012	0	0.000000E+000
1	2.98047655	1.137577E-012	1.674758E-011	1	0.000000E+000
1	2.98086382	1.674758E-011	1.137577E-012	0	0.000000E+000
1	2.98090689	1.137577E-012	1.674758E-011	1	0.000000E+000
1	2.98100045	1.674758E-011	1.137577E-012	0	0.000000E+000
1	2.98101873	1.137577E-012	1.674758E-011	1	0.000000E+000
1	2.98254821	1.674758E-011	1.137577E-012	0	0.000000E+000
1	2.98255923	1.137577E-012	1.674758E-011	1	0.000000E+000
1	2.98316444	1.674758E-011	1.137577E-012	0	0.000000E+000
1	2.98317259	1.137577E-012	1.674758E-011	1	0.000000E+000
1	2.98418219	1.674758E-011	1.137577E-012	0	0.000000E+000
1	2.98419449	1.137577E-012	1.674758E-011	1	0.000000E+000
1	2.98435197	1.674758E-011	1.137577E-012	0	0.000000E+000
1	2.98455068	1.137577E-012	1.674758E-011	1	0.000000E+000
1	2.98522603	1.674758E-011	1.137577E-012	0	0.000000E+000
1	2.98525274	1.137577E-012	1.674758E-011	1	0.000000E+000
1	2.98529377	1.674758E-011	1.137577E-012	0	0.000000E+000
1	2.98531677	1.137577E-012	1.674758E-011	1	0.000000E+000
1	2.98595191	1.674758E-011	1.137577E-012	0	0.000000E+000
1	2.98597730	1.137577E-012	1.674758E-011	1	0.000000E+000
1	2.98657889	1.674758E-011	1.137577E-012	0	0.000000E+000
1	2.98660034	1.137577E-012	1.674758E-011	1	0.000000E+000
1	2.98675316	1.674758E-011	1.137577E-012	0	0.000000E+000
1	2.98680530	1.137577E-012	1.674758E-011	1	0.000000E+000
1	2.98694806	1.674758E-011	1.137577E-012	0	0.000000E+000
1	2.98695908	1.137577E-012	1.674758E-011	1	0.000000E+000
1	2.98724603	1.674758E-011	1.137577E-012	0	0.000000E+000
1	2.98728909	1.137577E-012	1.674758E-011	1	0.000000E+000
1	2.98740797	1.674758E-011	1.137577E-012	0	0.000000E+000
1	2.98761718	1.137577E-012	1.674758E-011	1	0.000000E+000
1	2.98796432	1.674758E-011	1.137577E-012	0	0.000000E+000
1	2.98799856	1.137577E-012	1.674758E-011	1	0.000000E+000
1	2.98852732	1.674758E-011	1.137577E-012	0	0.000000E+000
1	2.98856856	1.137577E-012	1.674758E-011	1	0.000000E+000
1	2.98882803	1.674758E-011	1.137577E-012	0	0.000000E+000
1	2.98886731	1.137577E-012	1.674758E-011	1	0.000000E+000
1	2.98923148	1.674758E-011	1.137577E-012	0	0.000000E+000
1	2.98927200	1.137577E-012	1.674758E-011	1	0.000000E+000
1	2.99000136	1.674758E-011	1.137577E-012	0	0.000000E+000
1	4.61670824	1.224220E-012	1.683422E-011	1	0.000000E+000
1	4.61709374	1.683422E-011	1.224220E-012	0	0.000000E+000
1	4.61710792	1.224220E-012	1.683422E-011	1	0.000000E+000
1	4.61720255	1.683422E-011	1.224220E-012	0	0.000000E+000
1	4.61723906	1.224220E-012	1.683422E-011	1	0.000000E+000
1	4.61740628	1.683422E-011	1.224220E-012	0	0.000000E+000
1	4.61747658	1.224220E-012	1.683422E-011	1	0.000000E+000
1	4.61757299	1.683422E-011	1.224220E-012	0	0.000000E+000
1	4.61762944	1.224220E-012	1.683422E-011	1	0.000000E+000
1	4.61811679	1.683422E-011	1.224220E-012	0	0.000000E+000
1	4.61815078	1.224220E-012	1.683422E-011	1	0.000000E+000
1	4.61822947	1.683422E-011	1.224220E-012	0	0.000000E+000
1	4.61824938	1.224220E-012	1.683422E-011	1	0.000000E+000
1	4.61865456	1.683422E-011	1.224220E-012	0	0.000000E+000
1	4.61869448	1.224220E-012	1.683422E-011	1	0.000000E+000
1	4.61949884	1.683422E-011	1.224220E-012	0	0.000000E+000
1	4.61953318	1.224220E-012	1.683422E-011	1	0.000000E+000
1	4.62071156	1.683422E-011	1.224220E-012	0	0.000000E+000
1	4.62073367	1.224220E-012	1.683422E-011	1	0.000000E+000
1	4.62113104	1.683422E-011	1.224220E-012	0	0.000000E+000
1	4.62115690	1.224220E-012	1.683422E-011	1	0.000000E+000
1	4.62121869	1.683422E-011	1.224220E-012	0	0.000000E+000
1	4.62130734	1.224220E-012	1.683422E-011	1	0.000000E+000
1	4.62136501	1.683422E-011	1.224220E-012	0	0.000000E+000
1	4.62137578	1.224220E-012	1.683422E-011	1	0.000000E+000
1	4.62208876	1.683422E-011	1.224220E-012	0	0.000000E+000
1	4.62212999	1.224220E-012	1.683422E-011	1	0.000000E+000
1	4.62237399	1.683422E-011	1.224220E-012	0	0.000000E+000
1	4.62240518	1.224220E-012	1.683422E-011	1	0.000000E+000
1	4.62254712	1.683422E-011	1.224220E-012	0	0.000000E+000
1	4.62256517	1.224220E-012	1.683422E-011	1	0.000000E+000
1	4.62305676	1.683422E-011	1.224220E-012	0	0.000000E+000
1	4.62310678	1.224220E-012	1.683422E-011	1	0.000000E+000
1	4.62402400	1.683422E-011	1.224220E-012	0	0.000000E+000
1	4.62403596	1.224220E-012	1.683422E-011	1	0.000000E+000
1	4.62417327	1.683422E-011	1.224220E-012	0	0.000000E+000
1	4.62419541	1.224220E-012	1.683422E-011	1	0.000000E+000
1	4.62527732	1.683422E-011	1.224220E-012	0	0.000000E+000
1	4.62528315	1.224220E-012	1.683422E-011	1	0.000000E+000
1	4.62553297	1.683422E-011	1.224220E-012	0	0.000000E+000
1	4.62555336	1.224220E-012	1.683422E-011	1	0.000000E+000
1	4.62616597	1.683422E-011	1.224220E-012	0	0.000000E+000
1	4.62620625	1.224220E-012	1.683422E-011	1	0.000000E+000
1	4.62652496	1.683422E-011	1.224220E-012	0	0.000000E+000
1	4.62654994	1.224220E-012	1.683422E-011	1	0.000000E+000
1	4.62655637	1.683422E-011	1.224220E-012	0	0.000000E+000
1	4.62658378	1.224220E-012	1.683422E-011	1	0.000000E+000
1	4.62673518	1.683422E-011	1.224220E-012	0	0.000000E+000
1	4.62675395	1.224220E-012	1.683422E-011	1	0.000000E+000
1	4.62705388	1.683422E-011	1.224220E-012	0	0.000000E+000
1	4.62707594	1.224220E-012	1.683422E-011	1	0.000000E+000
1	4.62732199	1.683422E-011	1.224220E-012	0	0.000000E+000
1	4.62747045	1.224220E-012	1.683422E-011	1	0.000000E+000
1	4.62754060	1.683422E-011	1.224220E-012	0	0.000000E+000
1	4.62756352	1.224220E-012	1.683422E-011	1	0.000000E+000
1	4.62955593	1.683422E-011	1.224220E-012	0	0.000000E+000
1	4.62957207	1.224220E-012	1.683422E-011	1	0.000000E+000
1	4.62971319	1.683422E-011	1.224220E-012	0	0.000000E+000
1	4.62973627	1.224220E-012	1.683422E-011	1	0.000000E+000
1	4.63043726	1.683422E-011	1.224220E-012	0	0.000000E+000
1	4.63046972	1.224220E-012	1.683422E-011	1	0.000000E+000
1	4.63197525	1.683422E-011	1.224220E-012	0	0.000000E+000
1	4.63201054	1.224220E-012	1.683422E-011	1	0.000000E+000
1	4.63274952	1.683422E-011	1.224220E-012	0	0.000000E+000
1	4.63275815	1.224220E-012	1.683422E-011	1	0.000000E+000
1	4.63404234	1.683422E-011	1.224220E-012	0	0.000000E+000
1	4.63405871	1.224220E-012	1.683422E-011	1	0.000000E+000
1	4.63601385	1.683422E-011	1.224220E-012	0	0.000000E+000
1	4.63602929	1.224220E-012	1.683422E-011	1	0.000000E+000
1	4.63708685	1.683422E-011	1.224220E-012	0	0.000000E+000
1	4.63709641	1.224220E-012	1.683422E-011	1	0.000000E+000
1	4.63970360	1.683422E-011	1.224220E-012	0	0.000000E+000
1	4.63973573	1.224220E-012	1.683422E-011	1	0.000000E+000
1	4.63985255	1.683422E-011	1.224220E-012	0	0.000000E+000
1	4.65477832	1.224220E-012	1.683422E-011	1	0.000000E+000
1	4.65542917	1.683422E-011	1.224220E-012	0	0.000000E+000
1	4.65545572	1.224220E-012	1.683422E-011	1	0.000000E+000
1	4.65558548	1.683422E-011	1.224220E-012	0	0.000000E+000
1	4.65560517	1.224220E-012	1.683422E-011	1	0.000000E+000
1	4.65602422	1.683422E-011	1.224220E-012	0	0.000000E+000
1	4.65604088	1.224220E-012	1.683422E-011	1	0.000000E+000
1	4.65693490	1.683422E-011	1.224220E-012	0	0.000000E+000
1	4.65698061	1.224220E-012	1.683422E-011	1	0.000000E+000
1	4.65725585	1.683422E-011	1.224220E-012	0	0.000000E+000
1	4.65730471	1.224220E-012	1.683422E-011	1	0.000000E+000
1	4.65787767	1.683422E-011	1.224220E-012	0	0.000000E+000
1	4.65791241	1.224220E-012	1.683422E-011	1	0.000000E+000
1	4.65914646	1.683422E-011	1.224220E-012	0	0.000000E+000
1	4.65919303	1.224220E-012	1.683422E-011	1	0.000000E+000
1	4.65936104	1.683422E-011	1.224220E-012	0	0.000000E+000
1	4.65937936	1.224220E-012	1.683422E-011	1	0.000000E+000
1	4.65997739	1.683422E-011	1.224220E-012	0	0.000000E+000
1	4.66004414	1.224220E-012	1.683422E-011	1	0.000000E+000
1	4.66007906	1.683422E-011	1.224220E-012	0	0.000000E+000
1	4.66012239	1.224220E-012	1.683422E-011	1	0.000000E+000
1	4.66174489	1.683422E-011	1.224220E-012	0	0.000000E+000
1	4.66179871	1.224220E-012	1.683422E-011	1	0.000000E+000
1	4.66234582	1.683422E-011	1.224220E-012	0	0.000000E+000
1	4.66237828	1.224220E-012	1.683422E-011	1	0.000000E+000
1	4.66343209	1.683422E-011	1.224220E-012	0	0.000000E+000
1	4.66344358	1.224220E-012	1.683422E-011	1	0.000000E+000
1	4.66362898	1.683422E-011	1.224220E-012	0	0.000000E+000
1	4.66366886	1.224220E-012	1.683422E-011	1	0.000000E+000
1	4.66376109	1.683422E-011	1.224220E-012	0	0.000000E+000
1	4.66378076	1.224220E-012	1.683422E-011	1	0.000000E+000
1	4.66386155	1.683422E-011	1.224220E-012	0	0.000000E+000
1	4.66393055	1.224220E-012	1.683422E-011	1	0.000000E+000
1	4.66408571	1.683422E-011	1.224220E-012	0	0.000000E+000
1	4.66417779	1.224220E-012	1.683422E-011	1	0.000000E+000
1	4.66424381	1.683422E-011	1.224220E-012	0	0.000000E+000
1	4.66431590	1.224220E-012	1.683422E-011	1	0.000000E+000
1	4.66474766	1.683422E-011	1.224220E-012	0	0.000000E+000
1	4.66477618	1.224220E-012	1.683422E-011	1	0.000000E+000
1	4.66490959	1.683422E-011	1.224220E-012	0	0.000000E+000
1	4.66500425	1.224220E-012	1.683422E-011	1	0.000000E+000
1	4.66517619	1.683422E-011	1.224220E-012	0	0.000000E+000
1	4.66519480	1.224220E-012	1.683422E-011	1	0.000000E+000
1	4.66659248	1.683422E-011	1.224220E-012	0	0.000000E+000
1	4.66662569	1.224220E-012	1.683422E-011	1	0.000000E+000
1	4.66797681	1.683422E-011	1.224220E-012	0	0.000000E+000
1	4.66800797	1.224220E-012	1.683422E-011	1	0.000000E+000
1	4.66919988	1.683422E-011	1.224220E-012	0	0.000000E+000
1	4.66921998	1.224220E-012	1.683422E-011	1	0.000000E+000
1	4.66966539	1.683422E-011	1.224220E-012	0	0.000000E+000
1	4.66970608	1.224220E-012	1.683422E-011	1	0.000000E+000
1	4.67081013	1.683422E-011	1.224220E-012	0	0.000000E+000
1	4.67093605	1.224220E-012	1.683422E-011	1	0.000000E+000
1	4.67180803	1.683422E-011	1.224220E-012	0	0.000000E+000
1	4.67181330	1.224220E-012	1.683422E-011	1	0.000000E+000
1	4.67211717	1.683422E-011	1.224220E-012	0	0.000000E+000
1	4.67212504	1.224220E-012	1.683422E-011	1	0.000000E+000
1	4.67253607	1.683422E-011	1.224220E-012	0	0.000000E+000
1	4.67256196	1.224220E-012	1.683422E-011	1	0.000000E+000
1	4.67286026	1.683422E-011	1.224220E-012	0	0.000000E+000
1	4.67287038	1.224220E-012	1.683422E-011	1	0.000000E+000
1	4.67309708	1.683422E-011	1.224220E-012	0	0.000000E+000
1	4.67311261	1.224220E-012	1.683422E-011	1	0.000000E+000
1	4.67317650	1.683422E-011	1.224220E-012	0	0.000000E+000
1	4.67319959	1.224220E-012	1.683422E-011	1	0.000000E+000
1	4.67384693	1.683422E-011	1.224220E-012	0	0.000000E+000
1	4.67386122	1.224220E-012	1.683422E-011	1	0.000000E+000
1	4.67407319	1.683422E-011	1.224220E-012	0	0.000000E+000
1	4.67413229	1.224220E-012	1.683422E-011	1	0.000000E+000
1	4.67449181	1.683422E-011	1.224220E-012	0	0.000000E+000
1	4.67451987	1.224220E-012	1.683422E-011	1	0.000000E+000
1	4.67562994	1.683422E-011	1.224220E-012	0	0.000000E+000
1	4.67568214	1.224220E-012	1.683422E-011	1	0.000000E+000
1	4.67619337	1.683422E-011	1.224220E-012	0	0.000000E+000
1	4.67632070	1.224220E-012	1.683422E-011	1	0.000000E+000
1	4.67656024	1.683422E-011	1.224220E-012	0	0.000000E+000
1	4.67659126	1.224220E-012	1.683422E-011	1	0.000000E+000
1	4.67817497	1.683422E-011	1.224220E-012	0	0.000000E+000
1	4.67821873	1.224220E-012	1.683422E-011	1	0.000000E+000
1	4.67855405	1.683422E-011	1.224220E-012	0	0.000000E+000
1	4.67861773	1.224220E-012	1.683422E-011	1	0.000000E+000
1	4.67892998	1.683422E-011	1.224220E-012	0	0.000000E+000
1	4.67896069	1.224220E-012	1.683422E-011	1	0.000000E+000
1	4.67936337	1.683422E-011	1.224220E-012	0	0.000000E+000
1	4.67940120	1.224220E-012	1.683422E-011	1	0.000000E+000
1	4.67970338	1.683422E-011	1.224220E-012	0	0.000000E+000
1	4.67972331	1.224220E-012	1.683422E-011	1	0.000000E+000
1	4.68020308	1.683422E-011	1.224220E-012	0	0.000000E+000
1	4.68024162	1.224220E-012	1.683422E-011	1	0.000000E+000
1	4.68099631	1.683422E-011	1.224220E-012	0	0.000000E+000
1	4.68100458	1.224220E-012	1.683422E-011	1	0.000000E+000
1	4.68125145	1.683422E-011	1.224220E-012	0	0.000000E+000
1	4.68127749	1.224220E-012	1.683422E-011	1	0.000000E+000
1	4.68136492	1.683422E-011	1.224220E-012	0	0.000000E+000
1	4.68137245	1.224220E-012	1.683422E-011	1	0.000000E+000
1	4.68217597	1.683422E-011	1.224220E-012	0	0.000000E+000
1	4.68221395	1.224220E-012	1.683422E-011	1	0.000000E+000
1	4.68227287	1.683422E-011	1.224220E-012	0	0.000000E+000
1	4.68233166	1.224220E-012	1.683422E-011	1	0.000000E+000
1	4.68266796	1.683422E-011	1.224220E-012	0	0.000000E+000
1	4.68269434	1.224220E-012	1.683422E-011	1	0.000000E+000
1	4.68286842	1.683422E-011	1.224220E-012	0	0.000000E+000
1	4.68295535	1.224220E-012	1.683422E-011	1	0.000000E+000
1	4.68303787	1.683422E-011	1.224220E-012	0	0.000000E+000
1	4.68306035	1.224220E-012	1.683422E-011	1	0.000000E+000
1	4.68439288	1.683422E-011	1.224220E-012	0	0.000000E+000
1	4.68444435	1.224220E-012	1.683422E-011	1	0.000000E+000
1	4.68464418	1.683422E-011	1.224220E-012	0	0.000000E+000
1	4.68467414	1.224220E-012	1.683422E-011	1	0.000000E+000
1	4.68517980	1.683422E-011	1.224220E-012	0	0.000000E+000
1	4.68522538	1.224220E-012	1.683422E-011	1	0.000000E+000
1	4.68542142	1.683422E-011	1.224220E-012	0	0.000000E+000
1	4.68543556	1.224220E-012	1.683422E-011	1	0.000000E+000
1	4.68561185	1.683422E-011	1.224220E-012	0	0.000000E+000
1	4.68562039	1.224220E-012	1.683422E-011	1	0.000000E+000
1	4.68674977	1.683422E-011	1.224220E-012	0	0.000000E+000
1	4.68679328	1.224220E-012	1.683422E-011	1	0.000000E+000
1	4.68879523	1.683422E-011	1.224220E-012	0	0.000000E+000
1	4.68880822	1.224220E-012	1.683422E-011	1	0.000000E+000
1	4.68885838	1.683422E-011	1.224220E-012	0	0.000000E+000
1	4.68888747	1.224220E-012	1.683422E-011	1	0.000000E+000
1	4.68975866	1.683422E-011	1.224220E-012	0	0.000000E+000
1	4.70096455	1.224220E-012	1.683422E-011	1	0.000000E+000
1	4.70216896	1.683422E-011	1.224220E-012	0	0.000000E+000
1	4.70220885	1.224220E-012	1.683422E-011	1	0.000000E+000
1	4.70240452	1.683422E-011	1.224220E-012	0	0.000000E+000
1	4.70242704	1.224220E-012	1.683422E-011	1	0.000000E+000
1	4.70282320	1.683422E-011	1.224220E-012	0	0.000000E+000
1	4.70288194	1.224220E-012	1.683422E-011	1	0.000000E+000
1	4.70301931	1.683422E-011	1.224220E-012	0	0.000000E+000
1	4.70305445	1.224220E-012	1.683422E-011	1	0.000000E+000
1	4.70346096	1.683422E-011	1.224220E-012	0	0.000000E+000
1	4.70349734	1.224220E-012	1.683422E-011	1	0.000000E+000
1	4.70516155	1.683422E-011	1.224220E-012	0	0.000000E+000
1	4.70520510	1.224220E-012	1.683422E-011	1	0.000000E+000
1	4.70566014	1.683422E-011	1.224220E-012	0	0.000000E+000
1	4.70568327	1.224220E-012	1.683422E-011	1	0.000000E+000
1	4.70742933	1.683422E-011	1.224220E-012	0	0.000000E+000
1	4.70744374	1.224220E-012	1.683422E-011	1	0.000000E+000
1	4.70870790	1.683422E-011	1.224220E-012	0	0.000000E+000
1	4.70876015	1.224220E-012	1.683422E-011	1	0.000000E+000
1	4.70986425	1.683422E-011	1.224220E-012	0	0.000000E+000
1	4.70991052	1.224220E-012	1.683422E-011	1	0.000000E+000
1	4.71008683	1.683422E-011	1.224220E-012	0	0.000000E+000
1	4.71012372	1.224220E-012	1.683422E-011	1	0.000000E+000
1	4.71073504	1.683422E-011	1.224220E-012	0	0.000000E+000
1	4.71102419	1.224220E-012	1.683422E-011	1	0.000000E+000
1	4.71102836	1.683422E-011	1.224220E-012	0	0.000000E+000
1	4.71105043	1.224220E-012	1.683422E-011	1	0.000000E+000
1	4.71113778	1.683422E-011	1.224220E-012	0	0.000000E+000
1	4.71115653	1.224220E-012	1.683422E-011	1	0.000000E+000
1	4.71172451	1.683422E-011	1.224220E-012	0	0.000000E+000
1	4.71176243	1.224220E-012	1.683422E-011	1	0.000000E+000
1	4.71184842	1.683422E-011	1.224220E-012	0	0.000000E+000
1	4.71188323	1.224220E-012	1.683422E-011	1	0.000000E+000
1	4.71284523	1.683422E-011	1.224220E-012	0	0.000000E+000
1	4.71287061	1.224220E-012	1.683422E-011	1	0.000000E+000
1	4.71300323	1.683422E-011	1.224220E-012	0	0.000000E+000
1	4.71302302	1.224220E-012	1.683422E-011	1	0.000000E+000
1	4.71342151	1.683422E-011	1.224220E-012	0	0.000000E+000
1	4.71346257	1.224220E-012	1.683422E-011	1	0.000000E+000
1	4.71358658	1.683422E-011	1.224220E-012	0	0.000000E+000
1	4.71363186	1.224220E-012	1.683422E-011	1	0.000000E+000
1	4.71376487	1.683422E-011	1.224220E-012	0	0.000000E+000
1	4.71380919	1.224220E-012	1.683422E-011	1	0.000000E+000
1	4.71386438	1.683422E-011	1.224220E-012	0	0.000000E+000
1	4.71392746	1.224220E-012	1.683422E-011	1	0.000000E+000
1	4.71447793	1.683422E-011	1.224220E-012	0	0.000000E+000
1	4.71450078	1.224220E-012	1.683422E-011	1	0.000000E+000
1	4.71533688	1.683422E-011	1.224220E-012	0	0.000000E+000
1	4.71538694	1.224220E-012	1.683422E-011	1	0.000000E+000
1	4.71577524	1.683422E-011	1.224220E-012	0	0.000000E+000
1	4.71579855	1.224220E-012	1.683422E-011	1	0.000000E+000
1	4.71616718	1.683422E-011	1.224220E-012	0	0.000000E+000
1	4.71622763	1.224220E-012	1.683422E-011	1	0.000000E+000
1	4.71728451	1.683422E-011	1.224220E-012	0	0.000000E+000
1	4.71741206	1.224220E-012	1.683422E-011	1	0.000000E+000
1	4.71818611	1.683422E-011	1.224220E-012	0	0.000000E+000
1	4.71822021	1.224220E-012	1.683422E-011	1	0.000000E+000
1	4.71833810	1.683422E-011	1.224220E-012	0	0.000000E+000
1	4.71835200	1.224220E-012	1.683422E-011	1	0.000000E+000
1	4.71838298	1.683422E-011	1.224220E-012	0	0.000000E+000
1	4.71841195	1.224220E-012	1.683422E-011	1	0.000000E+000
1	4.71846464	1.683422E-011	1.224220E-012	0	0.000000E+000
1	4.71848266	1.224220E-012	1.683422E-011	1	0.000000E+000
1	4.71853460	1.683422E-011	1.224220E-012	0	0.000000E+000
1	4.71855597	1.224220E-012	1.683422E-011	1	0.000000E+000
1	4.71936269	1.683422E-011	1.224220E-012	0	0.000000E+000
1	4.71937046	1.224220E-012	1.683422E-011	1	0.000000E+000
1	4.71948381	1.683422E-011	1.224220E-012	0	0.000000E+000
1	4.71950220	1.224220E-012	1.683422E-011	1	0.000000E+000
1	4.72101650	1.683422E-011	1.224220E-012	0	0.000000E+000
1	4.72105933	1.224220E-012	1.683422E-011	1	0.000000E+000
1	4.72235808	1.683422E-011	1.224220E-012	0	0.000000E+000
1	4.72239497	1.224220E-012	1.683422E-011	1	0.000000E+000
1	4.72273643	1.683422E-011	1.224220E-012	0	0.000000E+000
1	4.72274693	1.224220E-012	1.683422E-011	1	0.000000E+000
1	4.72311719	1.683422E-011	1.224220E-012	0	0.000000E+000
1	4.72314894	1.224220E-012	1.683422E-011	1	0.000000E+000
1	4.72370739	1.683422E-011	1.224220E-012	0	0.000000E+000
1	4.72375592	1.224220E-012	1.683422E-011	1	0.000000E+000
1	4.72475393	1.683422E-011	1.224220E-012	0	0.000000E+000
1	4.72476422	1.224220E-012	1.683422E-011	1	0.000000E+000
1	4.72481200	1.683422E-011	1.224220E-012	0	0.000000E+000
1	4.72484280	1.224220E-012	1.683422E-011	1	0.000000E+000
1	4.72513614	1.683422E-011	1.224220E-012	0	0.000000E+000
1	4.72519918	1.224220E-012	1.683422E-011	1	0.000000E+000
1	4.72538308	1.683422E-011	1.224220E-012	0	0.000000E+000
1	4.72544643	1.224220E-012	1.683422E-011	1	0.000000E+000
1	4.72576597	1.683422E-011	1.224220E-012	0	0.000000E+000
1	4.72578512	1.224220E-012	1.683422E-011	1	0.000000E+000
1	4.72582409	1.683422E-011	1.224220E-012	0	0.000000E+000
1	4.72603094	1.224220E-012	1.683422E-011	1	0.000000E+000
1	4.72736552	1.683422E-011	1.224220E-012	0	0.000000E+000
1	4.72742105	1.224220E-012	1.683422E-011	1	0.000000E+000
1	4.72778481	1.683422E-011	1.224220E-012	0	0.000000E+000
1	4.72779016	1.224220E-012	1.683422E-011	1	0.000000E+000
1	4.72791955	1.683422E-011	1.224220E-012	0	0.000000E+000
1	4.72795338	1.224220E-012	1.683422E-011	1	0.000000E+000
1	4.72851776	1.683422E-011	1.224220E-012	0	0.000000E+000
1	4.72862525	1.224220E-012	1.683422E-011	1	0.000000E+000
1	4.72899019	1.683422E-011	1.224220E-012	0	0.000000E+000
1	4.72905289	1.224220E-012	1.683422E-011	1	0.000000E+000
1	4.72955517	1.683422E-011	1.224220E-012	0	0.000000E+000
1	4.72959737	1.224220E-012	1.683422E-011	1	0.000000E+000
1	4.72983845	1.683422E-011	1.224220E-012	0	0.000000E+000
1	4.72990190	1.224220E-012	1.683422E-011	1	0.000000E+000
1	4.73138332	1.683422E-011	1.224220E-012	0	0.000000E+000
1	4.73141700	1.224220E-012	1.683422E-011	1	0.000000E+000
1	4.73218942	1.683422E-011	1.224220E-012	0	0.000000E+000
1	4.73220687	1.224220E-012	1.683422E-011	1	0.000000E+000
1	4.73296124	1.683422E-011	1.224220E-012	0	0.000000E+000
1	4.73305172	1.224220E-012	1.683422E-011	1	0.000000E+000
1	4.73351168	1.683422E-011	1.224220E-012	0	0.000000E+000
1	4.73354204	1.224220E-012	1.683422E-011	1	0.000000E+000
1	4.73387064	1.683422E-011	1.224220E-012	0	0.000000E+000
1	4.73390758	1.224220E-012	1.683422E-011	1	0.000000E+000
1	4.73422923	1.683422E-011	1.224220E-012	0	0.000000E+000
1	4.73520137	1.224220E-012	1.683422E-011	1	0.000000E+000
1	4.73534678	1.683422E-011	1.224220E-012	0	0.000000E+000
1	4.73537190	1.224220E-012	1.683422E-011	1	0.000000E+000
1	4.73542811	1.683422E-011	1.224220E-012	0	0.000000E+000
1	4.73544317	1.224220E-012	1.683422E-011	1	0.000000E+000
1	4.73603915	1.683422E-011	1.224220E-012	0	0.000000E+000
1	4.73606163	1.224220E-012	1.683422E-011	1	0.000000E+000
1	4.73675406	1.683422E-011	1.224220E-012	0	0.000000E+000
1	4.73679887	1.224220E-012	1.683422E-011	1	0.000000E+000
1	4.73691318	1.683422E-011	1.224220E-012	0	0.000000E+000
1	4.73694880	1.224220E-012	1.683422E-011	1	0.000000E+000
1	4.73795888	1.683422E-011	1.224220E-012	0	0.000000E+000
1	4.73798815	1.224220E-012	1.683422E-011	1	0.000000E+000
1	4.73807825	1.683422E-011	1.224220E-012	0	0.000000E+000
1	4.73812426	1.224220E-012	1.683422E-011	1	0.000000E+000
1	4.73864098	1.683422E-011	1.224220E-012	0	0.000000E+000
1	4.73865965	1.224220E-012	1.683422E-011	1	0.000000E+000
1	4.73936004	1.683422E-011	1.224220E-012	0	0.000000E+000
1	4.73937126	1.224220E-012	1.683422E-011	1	0.000000E+000
1	4.73986533	1.683422E-011	1.224220E-012	0	0.000000E+000
1	4.73988530	1.224220E-012	1.683422E-011	1	0.000000E+000
1	4.73990170	1.683422E-011	1.224220E-012	0	0.000000E+000
1	4.73993058	1.224220E-012	1.683422E-011	1	0.000000E+000
1	4.74024135	1.683422E-011	1.224220E-012	0	0.000000E+000
1	4.74028034	1.224220E-012	1.683422E-011	1	0.000000E+000
1	4.74159488	1.683422E-011	1.224220E-012	0	0.000000E+000
1	4.74161260	1.224220E-012	1.683422E-011	1	0.000000E+000
1	4.74191447	1.683422E-011	1.224220E-012	0	0.000000E+000
1	4.74202628	1.224220E-012	1.683422E-011	1	0.000000E+000
1	4.74262394	1.683422E-011	1.224220E-012	0	0.000000E+000
1	4.74265720	1.224220E-012	1.683422E-011	1	0.000000E+000
1	4.74307435	1.683422E-011	1.224220E-012	0	0.000000E+000
1	4.74308709	1.224220E-012	1.683422E-011	1	0.000000E+000
1	4.74372401	1.683422E-011	1.224220E-012	0	0.000000E+000
1	4.74374671	1.224220E-012	1.683422E-011	1	0.000000E+000
1	4.74406058	1.683422E-011	1.224220E-012	0	0.000000E+000
1	4.74408104	1.224220E-012	1.683422E-011	1	0.000000E+000
1	4.74575822	1.683422E-011	1.224220E-012	0	0.000000E+000
1	4.74579817	1.224220E-012	1.683422E-011	1	0.000000E+000
1	4.74611849	1.683422E-011	1.224220E-012	0	0.000000E+000
1	4.74615720	1.224220E-012	1.683422E-011	1	0.000000E+000
1	4.74645773	1.683422E-011	1.224220E-012	0	0.000000E+000
1	4.74650021	1.224220E-012	1.683422E-011	1	0.000000E+000
1	4.74658222	1.683422E-011	1.224220E-012	0	0.000000E+000
1	4.74658699	1.224220E-012	1.683422E-011	1	0.000000E+000
1	4.74744764	1.683422E-011	1.224220E-012	0	0.000000E+000
1	4.74865199	1.224220E-012	1.683422E-011	1	0.000000E+000
1	4.74871795	1.683422E-011	1.224220E-012	0	0.000000E+000
1	4.74873727	1.224220E-012	1.683422E-011	1	0.000000E+000
1	4.74989660	1.683422E-011	1.224220E-012	0	0.000000E+000
1	4.75097511	1.224220E-012	1.683422E-011	1	0.000000E+000
1	4.75130466	1.683422E-011	1.224220E-012	0	0.000000E+000
1	4.75134856	1.224220E-012	1.683422E-011	1	0.000000E+000
1	4.75190525	1.683422E-011	1.224220E-012	0	0.000000E+000
1	4.75191795	1.224220E-012	1.683422E-011	1	0.000000E+000
1	4.75239177	1.683422E-011	1.224220E-012	0	0.000000E+000
1	4.75241937	1.224220E-012	1.683422E-011	1	0.000000E+000
1	4.75380189	1.683422E-011	1.224220E-012	0	0.000000E+000
1	4.75386519	1.224220E-012	1.683422E-011	1	0.000000E+000
1	4.75411261	1.683422E-011	1.224220E-012	0	0.000000E+000
1	4.75413944	1.224220E-012	1.683422E-011	1	0.000000E+000
1	4.75436173	1.683422E-011	1.224220E-012	0	0.000000E+000
1	4.75439099	1.224220E-012	1.683422E-011	1	0.000000E+000
1	4.75618143	1.683422E-011	1.224220E-012	0	0.000000E+000
1	4.75619412	1.224220E-012	1.683422E-011	1	0.000000E+000
1	4.75689964	1.683422E-011	1.224220E-012	0	0.000000E+000
1	4.75694107	1.224220E-012	1.683422E-011	1	0.000000E+000
1	4.75727901	1.683422E-011	1.224220E-012	0	0.000000E+000
1	4.75731028	1.224220E-012	1.683422E-011	1	0.000000E+000
1	4.75815433	1.683422E-011	1.224220E-012	0	0.000000E+000
1	4.75818584	1.224220E-012	1.683422E-011	1	0.000000E+000
1	4.75867643	1.683422E-011	1.224220E-012	0	0.000000E+000
1	4.75871689	1.224220E-012	1.683422E-011	1	0.000000E+000
1	4.75907900	1.683422E-011	1.224220E-012	0	0.000000E+000
1	4.75910058	1.224220E-012	1.683422E-011	1	0.000000E+000
1	4.75920727	1.683422E-011	1.224220E-012	0	0.000000E+000
1	4.75923223	1.224220E-012	1.683422E-011	1	0.000000E+000
1	4.75949971	1.683422E-011	1.224220E-012	0	0.000000E+000
1	4.75953637	1.224220E-012	1.683422E-011	1	0.000000E+000
1	4.75969520	1.683422E-011	1.224220E-012	0	0.000000E+000
1	4.75970507	1.224220E-012	1.683422E-011	1	0.000000E+000
1	4.75982980	1.683422E-011	1.224220E-012	0	0.000000E+000
1	4.75986302	1.224220E-012	1.683422E-011	1	0.000000E+000
1	4.76015434	1.683422E-011	1.224220E-012	0	0.000000E+000
1	4.76026859	1.224220E-012	1.683422E-011	1	0.000000E+000
1	4.76205978	1.683422E-011	1.224220E-012	0	0.000000E+000
1	4.76211749	1.224220E-012	1.683422E-011	1	0.000000E+000
1	4.76251036	1.683422E-011	1.224220E-012	0	0.000000E+000
1	4.76254125	1.224220E-012	1.683422E-011	1	0.000000E+000
1	4.76317868	1.683422E-011	1.224220E-012	0	0.000000E+000
1	4.76321716	1.224220E-012	1.683422E-011	1	0.000000E+000
1	4.76355155	1.683422E-011	1.224220E-012	0	0.000000E+000
1	4.76357217	1.224220E-012	1.683422E-011	1	0.000000E+000
1	4.76419406	1.683422E-011	1.224220E-012	0	0.000000E+000
1	4.76421721	1.224220E-012	1.683422E-011	1	0.000000E+000
1	4.76458914	1.683422E-011	1.224220E-012	0	0.000000E+000
1	4.76463612	1.224220E-012	1.683422E-011	1	0.000000E+000
1	4.76470385	1.683422E-011	1.224220E-012	0	0.000000E+000
1	4.76471379	1.224220E-012	1.683422E-011	1	0.000000E+000
1	4.76631655	1.683422E-011	1.224220E-012	0	0.000000E+000
1	4.76638806	1.224220E-012	1.683422E-011	1	0.000000E+000
1	4.76708273	1.683422E-011	1.224220E-012	0	0.000000E+000
1	4.76716805	1.224220E-012	1.683422E-011	1	0.000000E+000
1	4.76720459	1.683422E-011	1.224220E-012	0	0.000000E+000
1	4.76723187	1.224220E-012	1.683422E-011	1	0.000000E+000
1	4.76874967	1.683422E-011	1.224220E-012	0	0.000000E+000
1	4.76875925	1.224220E-012	1.683422E-011	1	0.000000E+000
1	4.76891754	1.683422E-011	1.224220E-012	0	0.000000E+000
1	4.76894798	1.224220E-012	1.683422E-011	1	0.000000E+000
1	4.76958861	1.683422E-011	1.224220E-012	0	0.000000E+000
1	4.76961071	1.224220E-012	1.683422E-011	1	0.000000E+000
1	4.76992183	1.683422E-011	1.224220E-012	0	0.000000E+000
1	4.76995131	1.224220E-012	1.683422E-011	1	0.000000E+000
1	4.77005515	1.683422E-011	1.224220E-012	0	0.000000E+000
1	4.77010076	1.224220E-012	1.683422E-011	1	0.000000E+000
1	4.77032614	1.683422E-011	1.224220E-012	0	0.000000E+000
1	4.77036242	1.224220E-012	1.683422E-011	1	0.000000E+000
1	4.77050893	1.683422E-011	1.224220E-012	0	0.000000E+000
1	4.77052480	1.224220E-012	1.683422E-011	1	0.000000E+000
1	4.77077568	1.683422E-011	1.224220E-012	0	0.000000E+000
1	4.77085031	1.224220E-012	1.683422E-011	1	0.000000E+000
1	4.77115054	1.683422E-011	1.224220E-012	0	0.000000E+000
1	4.77117918	1.224220E-012	1.683422E-011	1	0.000000E+000
1	4.77152316	1.683422E-011	1.224220E-012	0	0.000000E+000
1	4.77155206	1.224220E-012	1.683422E-011	1	0.000000E+000
1	4.77209572	1.683422E-011	1.224220E-012	0	0.000000E+000
1	4.77213271	1.224220E-012	1.683422E-011	1	0.000000E+000
1	4.77298248	1.683422E-011	1.224220E-012	0	0.000000E+000
1	4.77301403	1.224220E-012	1.683422E-011	1	0.000000E+000
1	4.77320816	1.683422E-011	1.224220E-012	0	0.000000E+000
1	4.77321978	1.224220E-012	1.683422E-011	1	0.000000E+000
1	4.77341897	1.683422E-011	1.224220E-012	0	0.000000E+000
1	4.77346173	1.224220E-012	1.683422E-011	1	0.000000E+000
1	4.77401745	1.683422E-011	1.224220E-012	0	0.000000E+000
1	4.78372095	1.224220E-012	1.683422E-011	1	0.000000E+000
1	4.78455292	1.683422E-011	1.224220E-012	0	0.000000E+000
1	4.78459467	1.224220E-012	1.683422E-011	1	0.000000E+000
1	4.78462205	1.683422E-011	1.224220E-012	0	0.000000E+000
1	4.78464811	1.224220E-012	1.683422E-011	1	0.000000E+000
1	4.78482721	1.683422E-011	1.224220E-012	0	0.000000E+000
1	4.78485385	1.224220E-012	1.683422E-011	1	0.000000E+000
1	4.78492588	1.683422E-011	1.224220E-012	0	0.000000E+000
1	4.78494427	1.224220E-012	1.683422E-011	1	0.000000E+000
1	4.78528203	1.683422E-011	1.224220E-012	0	0.000000E+000
1	4.78529822	1.224220E-012	1.683422E-011	1	0.000000E+000
1	4.78619101	1.683422E-011	1.224220E-012	0	0.000000E+000
1	4.78632896	1.224220E-012	1.683422E-011	1	0.000000E+000
1	4.78698128	1.683422E-011	1.224220E-012	0	0.000000E+000
1	4.78702298	1.224220E-012	1.683422E-011	1	0.000000E+000
1	4.78723077	1.683422E-011	1.224220E-012	0	0.000000E+000
1	4.78723259	1.224220E-012	1.683422E-011	1	0.000000E+000
1	4.78740973	1.683422E-011	1.224220E-012	0	0.000000E+000
1	4.78742072	1.224220E-012	1.683422E-011	1	0.000000E+000
1	4.78788818	1.683422E-011	1.224220E-012	0	0.000000E+000
1	4.78797089	1.224220E-012	1.683422E-011	1	0.000000E+000
1	4.78863550	1.683422E-011	1.224220E-012	0	0.000000E+000
1	4.78869448	1.224220E-012	1.683422E-011	1	0.000000E+000
1	4.78978080	1.683422E-011	1.224220E-012	0	0.000000E+000
1	4.78982198	1.224220E-012	1.683422E-011	1	0.000000E+000
1	4.79098287	1.683422E-011	1.224220E-012	0	0.000000E+000
1	4.79102427	1.224220E-012	1.683422E-011	1	0.000000E+000
1	4.79140447	1.683422E-011	1.224220E-012	0	0.000000E+000
1	4.79143694	1.224220E-012	1.683422E-011	1	0.000000E+000
1	4.79181553	1.683422E-011	1.224220E-012	0	0.000000E+000
1	4.79184863	1.224220E-012	1.683422E-011	1	0.000000E+000
1	4.79230057	1.683422E-011	1.224220E-012	0	0.000000E+000
1	4.79905445	1.224220E-012	1.683422E-011	1	0.000000E+000
1	4.79914093	1.683422E-011	1.224220E-012	0	0.000000E+000
1	4.79916406	1.224220E-012	1.683422E-011	1	0.000000E+000
1	4.79966066	1.683422E-011	1.224220E-012	0	0.000000E+000
1	4.79968377	1.224220E-012	1.683422E-011	1	0.000000E+000
1	4.80015718	1.683422E-011	1.224220E-012	0	0.000000E+000
1	4.80016678	1.224220E-012	1.683422E-011	1	0.000000E+000
1	4.80128761	1.683422E-011	1.224220E-012	0	0.000000E+000
1	4.80130646	1.224220E-012	1.683422E-011	1	0.000000E+000
1	4.80138202	1.683422E-011	1.224220E-012	0	0.000000E+000
1	4.80140658	1.224220E-012	1.683422E-011	1	0.000000E+000
1	4.80175523	1.683422E-011	1.224220E-012	0	0.000000E+000
1	4.80178007	1.224220E-012	1.683422E-011	1	0.000000E+000
1	4.80220859	1.683422E-011	1.224220E-012	0	0.000000E+000
1	4.80224056	1.224220E-012	1.683422E-011	1	0.000000E+000
1	4.80257284	1.683422E-011	1.224220E-012	0	0.000000E+000
1	4.80258188	1.224220E-012	1.683422E-011	1	0.000000E+000
1	4.80278490	1.683422E-011	1.224220E-012	0	0.000000E+000
1	4.80280015	1.224220E-012	1.683422E-011	1	0.000000E+000
1	4.80301266	1.683422E-011	1.224220E-012	0	0.000000E+000
1	4.80307236	1.224220E-012	1.683422E-011	1	0.000000E+000
1	4.80363353	1.683422E-011	1.224220E-012	0	0.000000E+000
1	4.80364136	1.224220E-012	1.683422E-011	1	0.000000E+000
1	4.80373545	1.683422E-011	1.224220E-012	0	0.000000E+000
1	4.80376577	1.224220E-012	1.683422E-011	1	0.000000E+000
1	4.80400807	1.683422E-011	1.224220E-012	0	0.000000E+000
1	4.80402770	1.224220E-012	1.683422E-011	1	0.000000E+000
1	4.80417181	1.683422E-011	1.224220E-012	0	0.000000E+000
1	4.80423957	1.224220E-012	1.683422E-011	1	0.000000E+000
1	4.80468157	1.683422E-011	1.224220E-012	0	0.000000E+000
1	4.80472987	1.224220E-012	1.683422E-011	1	0.000000E+000
1	4.80488451	1.683422E-011	1.224220E-012	0	0.000000E+000
1	4.80490452	1.224220E-012	1.683422E-011	1	0.000000E+000
1	4.80495578	1.683422E-011	1.224220E-012	0	0.000000E+000
1	4.80498063	1.224220E-012	1.683422E-011	1	0.000000E+000
1	4.80504994	1.683422E-011	1.224220E-012	0	0.000000E+000
1	4.80510252	1.224220E-012	1.683422E-011	1	0.000000E+000
1	4.80539322	1.683422E-011	1.224220E-012	0	0.000000E+000
1	4.80546106	1.224220E-012	1.683422E-011	1	0.000000E+000
1	4.80617412	1.683422E-011	1.224220E-012	0	0.000000E+000
1	4.80618026	1.224220E-012	1.683422E-011	1	0.000000E+000
1	4.80643120	1.683422E-011	1.224220E-012	0	0.000000E+000
1	4.80646201	1.224220E-012	1.683422E-011	1	0.000000E+000
1	4.80654067	1.683422E-011	1.224220E-012	0	0.000000E+000
1	4.80662570	1.224220E-012	1.683422E-011	1	0.000000E+000
1	4.80666906	1.683422E-011	1.224220E-012	0	0.000000E+000
1	4.80668026	1.224220E-012	1.683422E-011	1	0.000000E+000
1	4.80701426	1.683422E-011	1.224220E-012	0	0.000000E+000
1	4.80705791	1.224220E-012	1.683422E-011	1	0.000000E+000
1	4.80764128	1.683422E-011	1.224220E-012	0	0.000000E+000
1	4.80765331	1.224220E-012	1.683422E-011	1	0.000000E+000
1	4.80797895	1.683422E-011	1.224220E-012	0	0.000000E+000
1	4.80801321	1.224220E-012	1.683422E-011	1	0.000000E+000
1	4.80914358	1.683422E-011	1.224220E-012	0	0.000000E+000
1	4.80918633	1.224220E-012	1.683422E-011	1	0.000000E+000
1	4.80956287	1.683422E-011	1.224220E-012	0	0.000000E+000
1	4.80959786	1.224220E-012	1.683422E-011	1	0.000000E+000
1	4.81006217	1.683422E-011	1.224220E-012	0	0.000000E+000
1	4.81010014	1.224220E-012	1.683422E-011	1	0.000000E+000
1	4.81107880	1.683422E-011	1.224220E-012	0	0.000000E+000
1	4.81112099	1.224220E-012	1.683422E-011	1	0.000000E+000
1	4.81155879	1.683422E-011	1.224220E-012	0	0.000000E+000
1	4.81158869	1.224220E-012	1.683422E-011	1	0.000000E+000
1	4.81293523	1.683422E-011	1.224220E-012	0	0.000000E+000
1	4.81296589	1.224220E-012	1.683422E-011	1	0.000000E+000
1	4.81326786	1.683422E-011	1.224220E-012	0	0.000000E+000
1	4.81330732	1.224220E-012	1.683422E-011	1	0.000000E+000
1	4.81418111	1.683422E-011	1.224220E-012	0	0.000000E+000
1	4.81426621	1.224220E-012	1.683422E-011	1	0.000000E+000
1	4.81486289	1.683422E-011	1.224220E-012	0	0.000000E+000
1	4.81490605	1.224220E-012	1.683422E-011	1	0.000000E+000
1	4.81516448	1.683422E-011	1.224220E-012	0	0.000000E+000
1	4.81518181	1.224220E-012	1.683422E-011	1	0.000000E+000
1	4.81594251	1.683422E-011	1.224220E-012	0	0.000000E+000
1	4.81689523	1.224220E-012	1.683422E-011	1	0.000000E+000
1	4.81775146	1.683422E-011	1.224220E-012	0	0.000000E+000
1	4.81782130	1.224220E-012	1.683422E-011	1	0.000000E+000
1	4.81889147	1.683422E-011	1.224220E-012	0	0.000000E+000
1	4.81890132	1.224220E-012	1.683422E-011	1	0.000000E+000
1	4.81964001	1.683422E-011	1.224220E-012	0	0.000000E+000
1	4.81966572	1.224220E-012	1.683422E-011	1	0.000000E+000
1	4.81973595	1.683422E-011	1.224220E-012	0	0.000000E+000
1	4.81978508	1.224220E-012	1.683422E-011	1	0.000000E+000
1	4.82078924	1.683422E-011	1.224220E-012	0	0.000000E+000
1	4.82082514	1.224220E-012	1.683422E-011	1	0.000000E+000
1	4.82119716	1.683422E-011	1.224220E-012	0	0.000000E+000
1	4.82122292	1.224220E-012	1.683422E-011	1	0.000000E+000
1	4.82181982	1.683422E-011	1.224220E-012	0	0.000000E+000
1	4.82184984	1.224220E-012	1.683422E-011	1	0.000000E+000
1	4.82196502	1.683422E-011	1.224220E-012	0	0.000000E+000
1	4.82199067	1.224220E-012	1.683422E-011	1	0.000000E+000
1	4.82210095	1.683422E-011	1.224220E-012	0	0.000000E+000
1	4.82211830	1.224220E-012	1.683422E-011	1	0.000000E+000
1	4.82222063	1.683422E-011	1.224220E-012	0	0.000000E+000
1	4.82227139	1.224220E-012	1.683422E-011	1	0.000000E+000
1	4.82275020	1.683422E-011	1.224220E-012	0	0.000000E+000
1	4.82277623	1.224220E-012	1.683422E-011	1	0.000000E+000
1	4.82280695	1.683422E-011	1.224220E-012	0	0.000000E+000
1	4.82285375	1.224220E-012	1.683422E-011	1	0.000000E+000
1	4.82304670	1.683422E-011	1.224220E-012	0	0.000000E+000
1	4.82311486	1.224220E-012	1.683422E-011	1	0.000000E+000
1	4.82371520	1.683422E-011	1.224220E-012	0	0.000000E+000
1	4.82373720	1.224220E-012	1.683422E-011	1	0.000000E+000
1	4.82378914	1.683422E-011	1.224220E-012	0	0.000000E+000
1	4.82384915	1.224220E-012	1.683422E-011	1	0.000000E+000
1	4.82406435	1.683422E-011	1.224220E-012	0	0.000000E+000
1	4.82412631	1.224220E-012	1.683422E-011	1	0.000000E+000
1	4.82499070	1.683422E-011	1.224220E-012	0	0.000000E+000
1	4.82500587	1.224220E-012	1.683422E-011	1	0.000000E+000
1	4.82506333	1.683422E-011	1.224220E-012	0	0.000000E+000
1	4.82508334	1.224220E-012	1.683422E-011	1	0.000000E+000
1	4.82668115	1.683422E-011	1.224220E-012	0	0.000000E+000
1	4.82670524	1.224220E-012	1.683422E-011	1	0.000000E+000
1	4.82677500	1.683422E-011	1.224220E-012	0	0.000000E+000
1	4.82679871	1.224220E-012	1.683422E-011	1	0.000000E+000
1	4.82709011	1.683422E-011	1.224220E-012	0	0.000000E+000
1	4.82710582	1.224220E-012	1.683422E-011	1	0.000000E+000
1	4.82741410	1.683422E-011	1.224220E-012	0	0.000000E+000
1	4.82743529	1.224220E-012	1.683422E-011	1	0.000000E+000
1	4.82761816	1.683422E-011	1.224220E-012	0	0.000000E+000
1	4.82763234	1.224220E-012	1.683422E-011	1	0.000000E+000
1	4.82840233	1.683422E-011	1.224220E-012	0	0.000000E+000
1	4.82843443	1.224220E-012	1.683422E-011	1	0.000000E+000
1	4.82855023	1.683422E-011	1.224220E-012	0	0.000000E+000
1	4.82856692	1.224220E-012	1.683422E-011	1	0.000000E+000
1	4.82860133	1.683422E-011	1.224220E-012	0	0.000000E+000
1	4.82864497	1.224220E-012	1.683422E-011	1	0.000000E+000
1	4.83014078	1.683422E-011	1.224220E-012	0	0.000000E+000
1	4.83015934	1.224220E-012	1.683422E-011	1	0.000000E+000
1	4.83026900	1.683422E-011	1.224220E-012	0	0.000000E+000
1	4.83032254	1.224220E-012	1.683422E-011	1	0.000000E+000
1	4.83061063	1.683422E-011	1.224220E-012	0	0.000000E+000
1	4.83063986	1.224220E-012	1.683422E-011	1	0.000000E+000
1	4.83086919	1.683422E-011	1.224220E-012	0	0.000000E+000
1	4.83089300	1.224220E-012	1.683422E-011	1	0.000000E+000
1	4.83171645	1.683422E-011	1.224220E-012	0	0.000000E+000
1	4.83173868	1.224220E-012	1.683422E-011	1	0.000000E+000
1	4.83260559	1.683422E-011	1.224220E-012	0	0.000000E+000
1	4.83264827	1.224220E-012	1.683422E-011	1	0.000000E+000
1	4.83302584	1.683422E-011	1.224220E-012	0	0.000000E+000
1	4.83350110	1.224220E-012	1.683422E-011	1	0.000000E+000
1	4.83381152	1.683422E-011	1.224220E-012	0	0.000000E+000
1	4.83391465	1.224220E-012	1.683422E-011	1	0.000000E+000
1	4.83397979	1.683422E-011	1.224220E-012	0	0.000000E+000
1	4.83398830	1.224220E-012	1.683422E-011	1	0.000000E+000
1	4.83461363	1.683422E-011	1.224220E-012	0	0.000000E+000
1	4.83466919	1.224220E-012	1.683422E-011	1	0.000000E+000
1	4.83590934	1.683422E-011	1.224220E-012	0	0.000000E+000
1	4.83594820	1.224220E-012	1.683422E-011	1	0.000000E+000
1	4.83603920	1.683422E-011	1.224220E-012	0	0.000000E+000
1	4.83609808	1.224220E-012	1.683422E-011	1	0.000000E+000
1	4.83862762	1.683422E-011	1.224220E-012	0	0.000000E+000
1	4.83869775	1.224220E-012	1.683422E-011	1	0.000000E+000
1	4.83905864	1.683422E-011	1.224220E-012	0	0.000000E+000
1	4.83911594	1.224220E-012	1.683422E-011	1	0.000000E+000
1	4.83993907	1.683422E-011	1.224220E-012	0	0.000000E+000
1	4.84000149	1.224220E-012	1.683422E-011	1	0.000000E+000
1	4.84037525	1.683422E-011	1.224220E-012	0	0.000000E+000
1	4.84040653	1.224220E-012	1.683422E-011	1	0.000000E+000
1	4.84075018	1.683422E-011	1.224220E-012	0	0.000000E+000
1	4.84078696	1.224220E-012	1.683422E-011	1	0.000000E+000
1	4.84103793	1.683422E-011	1.224220E-012	0	0.000000E+000
1	4.84106201	1.224220E-012	1.683422E-011	1	0.000000E+000
1	4.84149483	1.683422E-011	1.224220E-012	0	0.000000E+000
1	4.84150947	1.224220E-012	1.683422E-011	1	0.000000E+000
1	4.84199421	1.683422E-011	1.224220E-012	0	0.000000E+000
1	4.84206587	1.224220E-012	1.683422E-011	1	0.000000E+000
1	4.84227600	1.683422E-011	1.224220E-012	0	0.000000E+000
1	4.84228258	1.224220E-012	1.683422E-011	1	0.000000E+000
1	4.84328603	1.683422E-011	1.224220E-012	0	0.000000E+000
1	4.84330559	1.224220E-012	1.683422E-011	1	0.000000E+000
1	4.84372956	1.683422E-011	1.224220E-012	0	0.000000E+000
1	4.84383588	1.224220E-012	1.683422E-011	1	0.000000E+000
1	4.84400741	1.683422E-011	1.224220E-012	0	0.000000E+000
1	4.84402906	1.224220E-012	1.683422E-011	1	0.000000E+000
1	4.84448318	1.683422E-011	1.224220E-012	0	0.000000E+000
1	4.84450185	1.224220E-012	1.683422E-011	1	0.000000E+000
1	4.84527764	1.683422E-011	1.224220E-012	0	0.000000E+000
1	4.84530081	1.224220E-012	1.683422E-011	1	0.000000E+000
1	4.84577400	1.683422E-011	1.224220E-012	0	0.000000E+000
1	4.84579001	1.224220E-012	1.683422E-011	1	0.000000E+000
1	4.84649880	1.683422E-011	1.224220E-012	0	0.000000E+000
1	4.84659995	1.224220E-012	1.683422E-011	1	0.000000E+000
1	4.84718962	1.683422E-011	1.224220E-012	0	0.000000E+000
1	4.84719936	1.224220E-012	1.683422E-011	1	0.000000E+000
1	4.84725943	1.683422E-011	1.224220E-012	0	0.000000E+000
1	4.84727553	1.224220E-012	1.683422E-011	1	0.000000E+000
1	4.84748465	1.683422E-011	1.224220E-012	0	0.000000E+000
1	4.84754842	1.224220E-012	1.683422E-011	1	0.000000E+000
1	4.84831371	1.683422E-011	1.224220E-012	0	0.000000E+000
1	4.84833724	1.224220E-012	1.683422E-011	1	0.000000E+000
1	4.84858455	1.683422E-011	1.224220E-012	0	0.000000E+000
1	4.84861614	1.224220E-012	1.683422E-011	1	0.000000E+000
1	4.84948510	1.683422E-011	1.224220E-012	0	0.000000E+000
1	4.84949846	1.224220E-012	1.683422E-011	1	0.000000E+000
1	4.85034448	1.683422E-011	1.224220E-012	0	0.000000E+000
1	4.85037787	1.224220E-012	1.683422E-011	1	0.000000E+000
1	4.85075125	1.683422E-011	1.224220E-012	0	0.000000E+000
1	4.85077932	1.224220E-012	1.683422E-011	1	0.000000E+000
1	4.85209197	1.683422E-011	1.224220E-012	0	0.000000E+000
1	4.85216716	1.224220E-012	1.683422E-011	1	0.000000E+000
1	4.85262658	1.683422E-011	1.224220E-012	0	0.000000E+000
1	4.85265470	1.224220E-012	1.683422E-011	1	0.000000E+000
1	4.85282961	1.683422E-011	1.224220E-012	0	0.000000E+000
1	4.85289846	1.224220E-012	1.683422E-011	1	0.000000E+000
1	4.85292865	1.683422E-011	1.224220E-012	0	0.000000E+000
1	4.85297849	1.224220E-012	1.683422E-011	1	0.000000E+000
1	4.85336441	1.683422E-011	1.224220E-012	0	0.000000E+000
1	4.85338250	1.224220E-012	1.683422E-011	1	0.000000E+000
1	4.85406264	1.683422E-011	1.224220E-012	0	0.000000E+000
1	4.85408094	1.224220E-012	1.683422E-011	1	0.000000E+000
1	4.85447960	1.683422E-011	1.224220E-012	0	0.000000E+000
1	4.85449320	1.224220E-012	1.683422E-011	1	0.000000E+000
1	4.85518558	1.683422E-011	1.224220E-012	0	0.000000E+000
1	4.85522889	1.224220E-012	1.683422E-011	1	0.000000E+000
1	4.85531653	1.683422E-011	1.224220E-012	0	0.000000E+000
1	4.85542755	1.224220E-012	1.683422E-011	1	0.000000E+000
1	4.85589877	1.683422E-011	1.224220E-012	0	0.000000E+000
1	4.85591847	1.224220E-012	1.683422E-011	1	0.000000E+000
1	4.85606154	1.683422E-011	1.224220E-012	0	0.000000E+000
1	4.85608100	1.224220E-012	1.683422E-011	1	0.000000E+000
1	4.85680392	1.683422E-011	1.224220E-012	0	0.000000E+000
1	4.85682664	1.224220E-012	1.683422E-011	1	0.000000E+000
1	4.85692165	1.683422E-011	1.224220E-012	0	0.000000E+000
1	4.85695280	1.224220E-012	1.683422E-011	1	0.000000E+000
1	4.85748755	1.683422E-011	1.224220E-012	0	0.000000E+000
1	4.85752055	1.224220E-012	1.683422E-011	1	0.000000E+000
1	4.85752640	1.683422E-011	1.224220E-012	0	0.000000E+000
1	4.85756075	1.224220E-012	1.683422E-011	1	0.000000E+000
1	4.85795795	1.683422E-011	1.224220E-012	0	0.000000E+000
1	4.85797632	1.224220E-012	1.683422E-011	1	0.000000E+000
1	4.85831468	1.683422E-011	1.224220E-012	0	0.000000E+000
1	4.85833809	1.224220E-012	1.683422E-011	1	0.000000E+000
1	4.85952399	1.683422E-011	1.224220E-012	0	0.000000E+000
1	4.85953539	1.224220E-012	1.683422E-011	1	0.000000E+000
1	4.85963579	1.683422E-011	1.224220E-012	0	0.000000E+000
1	4.85968640	1.224220E-012	1.683422E-011	1	0.000000E+000
1	4.86000375	1.683422E-011	1.224220E-012	0	0.000000E+000
1	4.86017073	1.224220E-012	1.683422E-011	1	0.000000E+000
1	4.86018709	1.683422E-011	1.224220E-012	0	0.000000E+000
1	4.86023010	1.224220E-012	1.683422E-011	1	0.000000E+000
1	4.86041949	1.683422E-011	1.224220E-012	0	0.000000E+000
1	4.86044120	1.224220E-012	1.683422E-011	1	0.000000E+000
1	4.86122655	1.683422E-011	1.224220E-012	0	0.000000E+000
1	4.86124068	1.224220E-012	1.683422E-011	1	0.000000E+000
1	4.86129452	1.683422E-011	1.224220E-012	0	0.000000E+000
1	4.86133156	1.224220E-012	1.683422E-011	1	0.000000E+000
1	4.86180634	1.683422E-011	1.224220E-012	0	0.000000E+000
1	4.86183706	1.224220E-012	1.683422E-011	1	0.000000E+000
1	4.86189974	1.683422E-011	1.224220E-012	0	0.000000E+000
1	4.86194349	1.224220E-012	1.683422E-011	1	0.000000E+000
1	4.86229932	1.683422E-011	1.224220E-012	0	0.000000E+000
1	4.86233033	1.224220E-012	1.683422E-011	1	0.000000E+000
1	4.86238133	1.683422E-011	1.224220E-012	0	0.000000E+000
1	4.86241291	1.224220E-012	1.683422E-011	1	0.000000E+000
1	4.86272632	1.683422E-011	1.224220E-012	0	0.000000E+000
1	4.86274732	1.224220E-012	1.683422E-011	1	0.000000E+000
1	4.86322320	1.683422E-011	1.224220E-012	0	0.000000E+000
1	4.86326254	1.224220E-012	1.683422E-011	1	0.000000E+000
1	4.86402271	1.683422E-011	1.224220E-012	0	0.000000E+000
1	4.86405461	1.224220E-012	1.683422E-011	1	0.000000E+000
1	4.86443284	1.683422E-011	1.224220E-012	0	0.000000E+000
1	4.86447199	1.224220E-012	1.683422E-011	1	0.000000E+000
1	4.86505628	1.683422E-011	1.224220E-012	0	0.000000E+000
1	4.86510979	1.224220E-012	1.683422E-011	1	0.000000E+000
1	4.86512986	1.683422E-011	1.224220E-012	0	0.000000E+000
1	4.86532304	1.224220E-012	1.683422E-011	1	0.000000E+000
1	4.86672465	1.683422E-011	1.224220E-012	0	0.000000E+000
1	4.86675564	1.224220E-012	1.683422E-011	1	0.000000E+000
1	4.86693578	1.683422E-011	1.224220E-012	0	0.000000E+000
1	4.86695158	1.224220E-012	1.683422E-011	1	0.000000E+000
1	4.86703672	1.683422E-011	1.224220E-012	0	0.000000E+000
1	4.86705554	1.224220E-012	1.683422E-011	1	0.000000E+000
1	4.86714287	1.683422E-011	1.224220E-012	0	0.000000E+000
1	4.86716043	1.224220E-012	1.683422E-011	1	0.000000E+000
1	4.86746111	1.683422E-011	1.224220E-012	0	0.000000E+000
1	4.86748365	1.224220E-012	1.683422E-011	1	0.000000E+000
1	4.86835761	1.683422E-011	1.224220E-012	0	0.000000E+000
1	4.86839869	1.224220E-012	1.683422E-011	1	0.000000E+000
1	4.86938642	1.683422E-011	1.224220E-012	0	0.000000E+000
1	4.86941032	1.224220E-012	1.683422E-011	1	0.000000E+000
1	4.86973158	1.683422E-011	1.224220E-012	0	0.000000E+000
1	4.87083180	1.224220E-012	1.683422E-011	1	0.000000E+000
1	4.87148877	1.683422E-011	1.224220E-012	0	0.000000E+000
1	4.87152970	1.224220E-012	1.683422E-011	1	0.000000E+000
1	4.87259089	1.683422E-011	1.224220E-012	0	0.000000E+000
1	4.87262357	1.224220E-012	1.683422E-011	1	0.000000E+000
1	4.87355876	1.683422E-011	1.224220E-012	0	0.000000E+000
1	4.87360260	1.224220E-012	1.683422E-011	1	0.000000E+000
1	4.87365923	1.683422E-011	1.224220E-012	0	0.000000E+000
1	4.87368159	1.224220E-012	1.683422E-011	1	0.000000E+000
1	4.87405713	1.683422E-011	1.224220E-012	0	0.000000E+000
1	4.87409113	1.224220E-012	1.683422E-011	1	0.000000E+000
1	4.87421372	1.683422E-011	1.224220E-012	0	0.000000E+000
1	4.87425630	1.224220E-012	1.683422E-011	1	0.000000E+000
1	4.87443390	1.683422E-011	1.224220E-012	0	0.000000E+000
1	4.87444382	1.224220E-012	1.683422E-011	1	0.000000E+000
1	4.87502844	1.683422E-011	1.224220E-012	0	0.000000E+000
1	4.87523955	1.224220E-012	1.683422E-011	1	0.000000E+000
1	4.87595188	1.683422E-011	1.224220E-012	0	0.000000E+000
1	4.87597894	1.224220E-012	1.683422E-011	1	0.000000E+000
1	4.87677620	1.683422E-011	1.224220E-012	0	0.000000E+000
1	4.87683046	1.224220E-012	1.683422E-011	1	0.000000E+000
1	4.87711405	1.683422E-011	1.224220E-012	0	0.000000E+000
1	4.87723401	1.224220E-012	1.683422E-011	1	0.000000E+000
1	4.87742764	1.683422E-011	1.224220E-012	0	0.000000E+000
1	4.87743690	1.224220E-012	1.683422E-011	1	0.000000E+000
1	4.87943248	1.683422E-011	1.224220E-012	0	0.000000E+000
1	4.87948183	1.224220E-012	1.683422E-011	1	0.000000E+000
1	4.87955927	1.683422E-011	1.224220E-012	0	0.000000E+000
1	4.87961684	1.224220E-012	1.683422E-011	1	0.000000E+000
1	4.88015918	1.683422E-011	1.224220E-012	0	0.000000E+000
1	4.88061854	1.224220E-012	1.683422E-011	1	0.000000E+000
1	4.88131592	1.683422E-011	1.224220E-012	0	0.000000E+000
1	4.88134507	1.224220E-012	1.683422E-011	1	0.000000E+000
1	4.88139886	1.683422E-011	1.224220E-012	0	0.000000E+000
1	4.88141179	1.224220E-012	1.683422E-011	1	0.000000E+000
1	4.88224075	1.683422E-011	1.224220E-012	0	0.000000E+000
1	4.88229495	1.224220E-012	1.683422E-011	1	0.000000E+000
1	4.88318415	1.683422E-011	1.224220E-012	0	0.000000E+000
1	4.88320251	1.224220E-012	1.683422E-011	1	0.000000E+000
1	4.88346096	1.683422E-011	1.224220E-012	0	0.000000E+000
1	4.88348074	1.224220E-012	1.683422E-011	1	0.000000E+000
1	4.88375862	1.683422E-011	1.224220E-012	0	0.000000E+000
1	4.88379543	1.224220E-012	1.683422E-011	1	0.000000E+000
1	4.88404610	1.683422E-011	1.224220E-012	0	0.000000E+000
1	4.88410615	1.224220E-012	1.683422E-011	1	0.000000E+000
1	4.88454447	1.683422E-011	1.224220E-012	0	0.000000E+000
1	4.88459956	1.224220E-012	1.683422E-011	1	0.000000E+000
1	4.88639480	1.683422E-011	1.224220E-012	0	0.000000E+000
1	4.88644150	1.224220E-012	1.683422E-011	1	0.000000E+000
1	4.88648508	1.683422E-011	1.224220E-012	0	0.000000E+000
1	4.88651588	1.224220E-012	1.683422E-011	1	0.000000E+000
1	4.88657935	1.683422E-011	1.224220E-012	0	0.000000E+000
1	4.88663028	1.224220E-012	1.683422E-011	1	0.000000E+000
1	4.88720447	1.683422E-011	1.224220E-012	0	0.000000E+000
1	4.88731861	1.224220E-012	1.683422E-011	1	0.000000E+000
1	4.88747620	1.683422E-011	1.224220E-012	0	0.000000E+000
1	4.88752171	1.224220E-012	1.683422E-011	1	0.000000E+000
1	4.88884544	1.683422E-011	1.224220E-012	0	0.000000E+000
1	4.88887078	1.224220E-012	1.683422E-011	1	0.000000E+000
1	4.88911241	1.683422E-011	1.224220E-012	0	0.000000E+000
1	4.88917461	1.224220E-012	1.683422E-011	1	0.000000E+000
1	4.88947316	1.683422E-011	1.224220E-012	0	0.000000E+000
1	4.88948751	1.224220E-012	1.683422E-011	1	0.000000E+000
1	4.88963915	1.683422E-011	1.224220E-012	0	0.000000E+000
1	4.88965282	1.224220E-012	1.683422E-011	1	0.000000E+000
1	4.89169388	1.683422E-011	1.224220E-012	0	0.000000E+000
1	4.89171493	1.224220E-012	1.683422E-011	1	0.000000E+000
1	4.89238801	1.683422E-011	1.224220E-012	0	0.000000E+000
1	4.89275807	1.224220E-012	1.683422E-011	1	0.000000E+000
1	4.89312920	1.683422E-011	1.224220E-012	0	0.000000E+000
1	4.89318334	1.224220E-012	1.683422E-011	1	0.000000E+000
1	4.89322997	1.683422E-011	1.224220E-012	0	0.000000E+000
1	4.89330687	1.224220E-012	1.683422E-011	1	0.000000E+000
1	4.89361956	1.683422E-011	1.224220E-012	0	0.000000E+000
1	4.89365055	1.224220E-012	1.683422E-011	1	0.000000E+000
1	4.89378551	1.683422E-011	1.224220E-012	0	0.000000E+000
1	4.89380739	1.224220E-012	1.683422E-011	1	0.000000E+000
1	4.89513654	1.683422E-011	1.224220E-012	0	0.000000E+000
1	4.89516775	1.224220E-012	1.683422E-011	1	0.000000E+000
1	4.89536977	1.683422E-011	1.224220E-012	0	0.000000E+000
1	4.89539282	1.224220E-012	1.683422E-011	1	0.000000E+000
1	4.89543519	1.683422E-011	1.224220E-012	0	0.000000E+000
1	4.89547439	1.224220E-012	1.683422E-011	1	0.000000E+000
1	4.89603284	1.683422E-011	1.224220E-012	0	0.000000E+000
1	4.89611450	1.224220E-012	1.683422E-011	1	0.000000E+000
1	4.89650596	1.683422E-011	1.224220E-012	0	0.000000E+000
1	4.89654171	1.224220E-012	1.683422E-011	1	0.000000E+000
1	4.89665031	1.683422E-011	1.224220E-012	0	0.000000E+000
1	4.89669369	1.224220E-012	1.683422E-011	1	0.000000E+000
1	4.89694481	1.683422E-011	1.224220E-012	0	0.000000E+000
1	4.89695151	1.224220E-012	1.683422E-011	1	0.000000E+000
1	4.89711960	1.683422E-011	1.224220E-012	0	0.000000E+000
1	4.89714464	1.224220E-012	1.683422E-011	1	0.000000E+000
1	4.89760097	1.683422E-011	1.224220E-012	0	0.000000E+000
1	4.89763337	1.224220E-012	1.683422E-011	1	0.000000E+000
1	4.89769441	1.683422E-011	1.224220E-012	0	0.000000E+000
1	4.89772966	1.224220E-012	1.683422E-011	1	0.000000E+000
1	4.89888946	1.683422E-011	1.224220E-012	0	0.000000E+000
1	4.89896958	1.224220E-012	1.683422E-011	1	0.000000E+000
1	4.89993085	1.683422E-011	1.224220E-012	0	0.000000E+000
1	4.89996888	1.224220E-012	1.683422E-011	1	0.000000E+000
1	4.90058573	1.683422E-011	1.224220E-012	0	0.000000E+000
1	4.90152826	1.224220E-012	1.683422E-011	1	0.000000E+000
1	4.90342610	1.683422E-011	1.224220E-012	0	0.000000E+000
1	4.90345381	1.224220E-012	1.683422E-011	1	0.000000E+000
1	4.90378496	1.683422E-011	1.224220E-012	0	0.000000E+000
1	4.90380897	1.224220E-012	1.683422E-011	1	0.000000E+000
1	4.90439150	1.683422E-011	1.224220E-012	0	0.000000E+000
1	4.90443611	1.224220E-012	1.683422E-011	1	0.000000E+000
1	4.90460920	1.683422E-011	1.224220E-012	0	0.000000E+000
1	4.90475731	1.224220E-012	1.683422E-011	1	0.000000E+000
1	4.90483037	1.683422E-011	1.224220E-012	0	0.000000E+000
1	4.90486461	1.224220E-012	1.683422E-011	1	0.000000E+000
1	4.90510527	1.683422E-011	1.224220E-012	0	0.000000E+000
1	4.90511486	1.224220E-012	1.683422E-011	1	0.000000E+000
1	4.90521654	1.683422E-011	1.224220E-012	0	0.000000E+000
1	4.90522037	1.224220E-012	1.683422E-011	1	0.000000E+000
1	4.90640661	1.683422E-011	1.224220E-012	0	0.000000E+000
1	4.90649212	1.224220E-012	1.683422E-011	1	0.000000E+000
1	4.90717306	1.683422E-011	1.224220E-012	0	0.000000E+000
1	4.90737895	1.224220E-012	1.683422E-011	1	0.000000E+000
1	4.90826148	1.683422E-011	1.224220E-012	0	0.000000E+000
1	4.90830753	1.224220E-012	1.683422E-011	1	0.000000E+000
1	4.90908984	1.683422E-011	1.224220E-012	0	0.000000E+000
1	4.90918045	1.224220E-012	1.683422E-011	1	0.000000E+000
1	4.90948703	1.683422E-011	1.224220E-012	0	0.000000E+000
1	4.90953183	1.224220E-012	1.683422E-011	1	0.000000E+000
1	4.90985510	1.683422E-011	1.224220E-012	0	0.000000E+000
1	4.90986977	1.224220E-012	1.683422E-011	1	0.000000E+000
1	4.91051913	1.683422E-011	1.224220E-012	0	0.000000E+000
1	4.91113921	1.224220E-012	1.683422E-011	1	0.000000E+000
1	4.91147318	1.683422E-011	1.224220E-012	0	0.000000E+000
1	4.91153734	1.224220E-012	1.683422E-011	1	0.000000E+000
1	4.91189032	1.683422E-011	1.224220E-012	0	0.000000E+000
1	4.91193255	1.224220E-012	1.683422E-011	1	0.000000E+000
1	4.91312826	1.683422E-011	1.224220E-012	0	0.000000E+000
1	4.91314395	1.224220E-012	1.683422E-011	1	0.000000E+000
1	4.91457260	1.683422E-011	1.224220E-012	0	0.000000E+000
1	4.91457657	1.224220E-012	1.683422E-011	1	0.000000E+000
1	4.91473474	1.683422E-011	1.224220E-012	0	0.000000E+000
1	4.91494459	1.224220E-012	1.683422E-011	1	0.000000E+000
1	4.91528842	1.683422E-011	1.224220E-012	0	0.000000E+000
1	4.91531855	1.224220E-012	1.683422E-011	1	0.000000E+000
1	4.91541584	1.683422E-011	1.224220E-012	0	0.000000E+000
1	4.91721350	1.224220E-012	1.683422E-011	1	0.000000E+000
1	4.91822924	1.683422E-011	1.224220E-012	0	0.000000E+000
1	4.91824525	1.224220E-012	1.683422E-011	1	0.000000E+000
1	4.91929084	1.683422E-011	1.224220E-012	0	0.000000E+000
1	4.91940920	1.224220E-012	1.683422E-011	1	0.000000E+000
1	4.92019844	1.683422E-011	1.224220E-012	0	0.000000E+000
1	4.92022519	1.224220E-012	1.683422E-011	1	0.000000E+000
1	4.92031195	1.683422E-011	1.224220E-012	0	0.000000E+000
1	4.92035172	1.224220E-012	1.683422E-011	1	0.000000E+000
1	4.92043423	1.683422E-011	1.224220E-012	0	0.000000E+000
1	4.92043621	1.224220E-012	1.683422E-011	1	0.000000E+000
1	4.92138798	1.683422E-011	1.224220E-012	0	0.000000E+000
1	4.92150379	1.224220E-012	1.683422E-011	1	0.000000E+000
1	4.92345898	1.683422E-011	1.224220E-012	0	0.000000E+000
1	4.92348513	1.224220E-012	1.683422E-011	1	0.000000E+000
1	4.92365907	1.683422E-011	1.224220E-012	0	0.000000E+000
1	4.92370158	1.224220E-012	1.683422E-011	1	0.000000E+000
1	4.92417012	1.683422E-011	1.224220E-012	0	0.000000E+000
1	4.92430805	1.224220E-012	1.683422E-011	1	0.000000E+000
1	4.92453345	1.683422E-011	1.224220E-012	0	0.000000E+000
1	4.92456138	1.224220E-012	1.683422E-011	1	0.000000E+000
1	4.92494621	1.683422E-011	1.224220E-012	0	0.000000E+000
1	4.92495989	1.224220E-012	1.683422E-011	1	0.000000E+000
1	4.92600109	1.683422E-011	1.224220E-012	0	0.000000E+000
1	4.92602297	1.224220E-012	1.683422E-011	1	0.000000E+000
1	4.92627016	1.683422E-011	1.224220E-012	0	0.000000E+000
1	4.92629971	1.224220E-012	1.683422E-011	1	0.000000E+000
1	4.92637678	1.683422E-011	1.224220E-012	0	0.000000E+000
1	4.92640637	1.224220E-012	1.683422E-011	1	0.000000E+000
1	4.92676466	1.683422E-011	1.224220E-012	0	0.000000E+000
1	4.92678577	1.224220E-012	1.683422E-011	1	0.000000E+000
1	4.92694960	1.683422E-011	1.224220E-012	0	0.000000E+000
1	4.92698216	1.224220E-012	1.683422E-011	1	0.000000E+000
1	4.92707957	1.683422E-011	1.224220E-012	0	0.000000E+000
1	4.92710667	1.224220E-012	1.683422E-011	1	0.000000E+000
1	4.92723695	1.683422E-011	1.224220E-012	0	0.000000E+000
1	4.92727398	1.224220E-012	1.683422E-011	1	0.000000E+000
1	4.92800638	1.683422E-011	1.224220E-012	0	0.000000E+000
1	4.92809272	1.224220E-012	1.683422E-011	1	0.000000E+000
1	4.92823911	1.683422E-011	1.224220E-012	0	0.000000E+000
1	4.92828370	1.224220E-012	1.683422E-011	1	0.000000E+000
1	4.92854962	1.683422E-011	1.224220E-012	0	0.000000E+000
1	4.92859810	1.224220E-012	1.683422E-011	1	0.000000E+000
1	4.92957110	1.683422E-011	1.224220E-012	0	0.000000E+000
1	4.92959870	1.224220E-012	1.683422E-011	1	0.000000E+000
1	4.92984218	1.683422E-011	1.224220E-012	0	0.000000E+000
1	4.92986124	1.224220E-012	1.683422E-011	1	0.000000E+000
1	4.93063254	1.683422E-011	1.224220E-012	0	0.000000E+000
1	4.93068587	1.224220E-012	1.683422E-011	1	0.000000E+000
1	4.93089776	1.683422E-011	1.224220E-012	0	0.000000E+000
1	4.93092126	1.224220E-012	1.683422E-011	1	0.000000E+000
1	4.93159379	1.683422E-011	1.224220E-012	0	0.000000E+000
1	4.93164766	1.224220E-012	1.683422E-011	1	0.000000E+000
1	4.93225678	1.683422E-011	1.224220E-012	0	0.000000E+000
1	4.93230383	1.224220E-012	1.683422E-011	1	0.000000E+000
1	4.93260048	1.683422E-011	1.224220E-012	0	0.000000E+000
1	4.93263807	1.224220E-012	1.683422E-011	1	0.000000E+000
1	4.93274375	1.683422E-011	1.224220E-012	0	0.000000E+000
1	4.93275544	1.224220E-012	1.683422E-011	1	0.000000E+000
1	4.93332175	1.683422E-011	1.224220E-012	0	0.000000E+000
1	4.93342095	1.224220E-012	1.683422E-011	1	0.000000E+000
1	4.93403080	1.683422E-011	1.224220E-012	0	0.000000E+000
1	4.93404911	1.224220E-012	1.683422E-011	1	0.000000E+000
1	4.93426220	1.683422E-011	1.224220E-012	0	0.000000E+000
1	4.93428361	1.224220E-012	1.683422E-011	1	0.000000E+000
1	4.93479345	1.683422E-011	1.224220E-012	0	0.000000E+000
1	4.93483203	1.224220E-012	1.683422E-011	1	0.000000E+000
1	4.93524499	1.683422E-011	1.224220E-012	0	0.000000E+000
1	4.93527640	1.224220E-012	1.683422E-011	1	0.000000E+000
1	4.93661456	1.683422E-011	1.224220E-012	0	0.000000E+000
1	4.93664562	1.224220E-012	1.683422E-011	1	0.000000E+000
1	4.93687087	1.683422E-011	1.224220E-012	0	0.000000E+000
1	4.93690935	1.224220E-012	1.683422E-011	1	0.000000E+000
1	4.93717306	1.683422E-011	1.224220E-012	0	0.000000E+000
1	4.93718943	1.224220E-012	1.683422E-011	1	0.000000E+000
1	4.93733189	1.683422E-011	1.224220E-012	0	0.000000E+000
1	4.93737345	1.224220E-012	1.683422E-011	1	0.000000E+000
1	4.93741920	1.683422E-011	1.224220E-012	0	0.000000E+000
1	4.93744890	1.224220E-012	1.683422E-011	1	0.000000E+000
1	4.93754470	1.683422E-011	1.224220E-012	0	0.000000E+000
1	4.93758085	1.224220E-012	1.683422E-011	1	0.000000E+000
1	4.93908982	1.683422E-011	1.224220E-012	0	0.000000E+000
1	4.93916394	1.224220E-012	1.683422E-011	1	0.000000E+000
1	4.94005490	1.683422E-011	1.224220E-012	0	0.000000E+000
1	4.94007924	1.224220E-012	1.683422E-011	1	0.000000E+000
1	4.94020216	1.683422E-011	1.224220E-012	0	0.000000E+000
1	4.94023760	1.224220E-012	1.683422E-011	1	0.000000E+000
1	4.94095095	1.683422E-011	1.224220E-012	0	0.000000E+000
1	4.94100801	1.224220E-012	1.683422E-011	1	0.000000E+000
1	4.94204381	1.683422E-011	1.224220E-012	0	0.000000E+000
1	4.94206182	1.224220E-012	1.683422E-011	1	0.000000E+000
1	4.94215148	1.683422E-011	1.224220E-012	0	0.000000E+000
1	4.94218079	1.224220E-012	1.683422E-011	1	0.000000E+000
1	4.94242075	1.683422E-011	1.224220E-012	0	0.000000E+000
1	4.94249742	1.224220E-012	1.683422E-011	1	0.000000E+000
1	4.94285155	1.683422E-011	1.224220E-012	0	0.000000E+000
1	4.94288259	1.224220E-012	1.683422E-011	1	0.000000E+000
1	4.94363126	1.683422E-011	1.224220E-012	0	0.000000E+000
1	4.94365052	1.224220E-012	1.683422E-011	1	0.000000E+000
1	4.94413395	1.683422E-011	1.224220E-012	0	0.000000E+000
1	4.94415707	1.224220E-012	1.683422E-011	1	0.000000E+000
1	4.94424671	1.683422E-011	1.224220E-012	0	0.000000E+000
1	4.94425343	1.224220E-012	1.683422E-011	1	0.000000E+000
1	4.94465330	1.683422E-011	1.224220E-012	0	0.000000E+000
1	4.94467494	1.224220E-012	1.683422E-011	1	0.000000E+000
1	4.94682469	1.683422E-011	1.224220E-012	0	0.000000E+000
1	4.94686466	1.224220E-012	1.683422E-011	1	0.000000E+000
1	4.94748304	1.683422E-011	1.224220E-012	0	0.000000E+000
1	4.94776985	1.224220E-012	1.683422E-011	1	0.000000E+000
1	4.94824954	1.683422E-011	1.224220E-012	0	0.000000E+000
1	4.94834690	1.224220E-012	1.683422E-011	1	0.000000E+000
1	4.94890908	1.683422E-011	1.224220E-012	0	0.000000E+000
1	4.94893345	1.224220E-012	1.683422E-011	1	0.000000E+000
1	4.94903266	1.683422E-011	1.224220E-012	0	0.000000E+000
1	4.94908165	1.224220E-012	1.683422E-011	1	0.000000E+000
1	4.94975252	1.683422E-011	1.224220E-012	0	0.000000E+000
1	4.94977316	1.224220E-012	1.683422E-011	1	0.000000E+000
1	4.95017211	1.683422E-011	1.224220E-012	0	0.000000E+000
1	4.95018309	1.224220E-012	1.683422E-011	1	0.000000E+000
1	4.95144393	1.683422E-011	1.224220E-012	0	0.000000E+000
1	4.95148391	1.224220E-012	1.683422E-011	1	0.000000E+000
1	4.95149389	1.683422E-011	1.224220E-012	0	0.000000E+000
1	4.95153554	1.224220E-012	1.683422E-011	1	0.000000E+000
1	4.95202908	1.683422E-011	1.224220E-012	0	0.000000E+000
1	4.95204839	1.224220E-012	1.683422E-011	1	0.000000E+000
1	4.95207956	1.683422E-011	1.224220E-012	0	0.000000E+000
1	4.95213234	1.224220E-012	1.683422E-011	1	0.000000E+000
1	4.95307455	1.683422E-011	1.224220E-012	0	0.000000E+000
1	4.95310215	1.224220E-012	1.683422E-011	1	0.000000E+000
1	4.95331839	1.683422E-011	1.224220E-012	0	0.000000E+000
1	4.95333788	1.224220E-012	1.683422E-011	1	0.000000E+000
1	4.95348516	1.683422E-011	1.224220E-012	0	0.000000E+000
1	4.95352566	1.224220E-012	1.683422E-011	1	0.000000E+000
1	4.95438701	1.683422E-011	1.224220E-012	0	0.000000E+000
1	4.95441453	1.224220E-012	1.683422E-011	1	0.000000E+000
1	4.95614484	1.683422E-011	1.224220E-012	0	0.000000E+000
1	4.95617433	1.224220E-012	1.683422E-011	1	0.000000E+000
1	4.95662015	1.683422E-011	1.224220E-012	0	0.000000E+000
1	4.95663345	1.224220E-012	1.683422E-011	1	0.000000E+000
1	4.95697978	1.683422E-011	1.224220E-012	0	0.000000E+000
1	4.95701046	1.224220E-012	1.683422E-011	1	0.000000E+000
1	4.95706333	1.683422E-011	1.224220E-012	0	0.000000E+000
1	4.95706991	1.224220E-012	1.683422E-011	1	0.000000E+000
1	4.95765346	1.683422E-011	1.224220E-012	0	0.000000E+000
1	4.95769125	1.224220E-012	1.683422E-011	1	0.000000E+000
1	4.95817589	1.683422E-011	1.224220E-012	0	0.000000E+000
1	4.95819798	1.224220E-012	1.683422E-011	1	0.000000E+000
1	4.95829772	1.683422E-011	1.224220E-012	0	0.000000E+000
1	4.95833096	1.224220E-012	1.683422E-011	1	0.000000E+000
1	4.95860089	1.683422E-011	1.224220E-012	0	0.000000E+000
1	4.95863242	1.224220E-012	1.683422E-011	1	0.000000E+000
1	4.95987860	1.683422E-011	1.224220E-012	0	0.000000E+000
1	4.95990737	1.224220E-012	1.683422E-011	1	0.000000E+000
1	4.96010902	1.683422E-011	1.224220E-012	0	0.000000E+000
1	4.96024112	1.224220E-012	1.683422E-011	1	0.000000E+000
1	4.96078007	1.683422E-011	1.224220E-012	0	0.000000E+000
1	4.96080360	1.224220E-012	1.683422E-011	1	0.000000E+000
1	4.96153230	1.683422E-011	1.224220E-012	0	0.000000E+000
1	4.96156540	1.224220E-012	1.683422E-011	1	0.000000E+000
1	4.96329181	1.683422E-011	1.224220E-012	0	0.000000E+000
1	4.96332752	1.224220E-012	1.683422E-011	1	0.000000E+000
1	4.96379502	1.683422E-011	1.224220E-012	0	0.000000E+000
1	4.96383927	1.224220E-012	1.683422E-011	1	0.000000E+000
1	4.96497490	1.683422E-011	1.224220E-012	0	0.000000E+000
1	4.96501879	1.224220E-012	1.683422E-011	1	0.000000E+000
1	4.96528680	1.683422E-011	1.224220E-012	0	0.000000E+000
1	4.96536144	1.224220E-012	1.683422E-011	1	0.000000E+000
1	4.96566064	1.683422E-011	1.224220E-012	0	0.000000E+000
1	4.96568576	1.224220E-012	1.683422E-011	1	0.000000E+000
1	4.96590783	1.683422E-011	1.224220E-012	0	0.000000E+000
1	4.96592980	1.224220E-012	1.683422E-011	1	0.000000E+000
1	4.96761143	1.683422E-011	1.224220E-012	0	0.000000E+000
1	4.96763130	1.224220E-012	1.683422E-011	1	0.000000E+000
1	4.96772696	1.683422E-011	1.224220E-012	0	0.000000E+000
1	4.96774584	1.224220E-012	1.683422E-011	1	0.000000E+000
1	4.96783666	1.683422E-011	1.224220E-012	0	0.000000E+000
1	4.96878083	1.224220E-012	1.683422E-011	1	0.000000E+000
1	4.97090070	1.683422E-011	1.224220E-012	0	0.000000E+000
1	4.97093739	1.224220E-012	1.683422E-011	1	0.000000E+000
1	4.97198958	1.683422E-011	1.224220E-012	0	0.000000E+000
1	4.97201553	1.224220E-012	1.683422E-011	1	0.000000E+000
1	4.97248478	1.683422E-011	1.224220E-012	0	0.000000E+000
1	4.97250113	1.224220E-012	1.683422E-011	1	0.000000E+000
1	4.97428362	1.683422E-011	1.224220E-012	0	0.000000E+000
1	4.97430761	1.224220E-012	1.683422E-011	1	0.000000E+000
1	4.97438083	1.683422E-011	1.224220E-012	0	0.000000E+000
1	4.97440581	1.224220E-012	1.683422E-011	1	0.000000E+000
1	4.97478169	1.683422E-011	1.224220E-012	0	0.000000E+000
1	4.97479679	1.224220E-012	1.683422E-011	1	0.000000E+000
1	4.97504121	1.683422E-011	1.224220E-012	0	0.000000E+000
1	4.97505866	1.224220E-012	1.683422E-011	1	0.000000E+000
1	4.97510823	1.683422E-011	1.224220E-012	0	0.000000E+000
1	4.97514130	1.224220E-012	1.683422E-011	1	0.000000E+000
1	4.97529328	1.683422E-011	1.224220E-012	0	0.000000E+000
1	4.97531913	1.224220E-012	1.683422E-011	1	0.000000E+000
1	4.97533257	1.683422E-011	1.224220E-012	0	0.000000E+000
1	4.97541046	1.224220E-012	1.683422E-011	1	0.000000E+000
1	4.97552252	1.683422E-011	1.224220E-012	0	0.000000E+000
1	4.97557525	1.224220E-012	1.683422E-011	1	0.000000E+000
1	4.97561640	1.683422E-011	1.224220E-012	0	0.000000E+000
1	4.97565051	1.224220E-012	1.683422E-011	1	0.000000E+000
1	4.97591964	1.683422E-011	1.224220E-012	0	0.000000E+000
1	4.97598151	1.224220E-012	1.683422E-011	1	0.000000E+000
1	4.97636921	1.683422E-011	1.224220E-012	0	0.000000E+000
1	4.97639860	1.224220E-012	1.683422E-011	1	0.000000E+000
1	4.97679123	1.683422E-011	1.224220E-012	0	0.000000E+000
1	4.97681013	1.224220E-012	1.683422E-011	1	0.000000E+000
1	4.97694440	1.683422E-011	1.224220E-012	0	0.000000E+000
1	4.97699253	1.224220E-012	1.683422E-011	1	0.000000E+000
1	4.97871807	1.683422E-011	1.224220E-012	0	0.000000E+000
1	4.97874723	1.224220E-012	1.683422E-011	1	0.000000E+000
1	4.97991180	1.683422E-011	1.224220E-012	0	0.000000E+000
1	4.97993499	1.224220E-012	1.683422E-011	1	0.000000E+000
1	4.98000553	1.683422E-011	1.224220E-012	0	0.000000E+000
1	4.98002115	1.224220E-012	1.683422E-011	1	0.000000E+000
1	4.98009491	1.683422E-011	1.224220E-012	0	0.000000E+000
1	4.98011777	1.224220E-012	1.683422E-011	1	0.000000E+000
1	4.98038551	1.683422E-011	1.224220E-012	0	0.000000E+000
1	4.98041762	1.224220E-012	1.683422E-011	1	0.000000E+000
1	4.98060737	1.683422E-011	1.224220E-012	0	0.000000E+000
1	4.98061920	1.224220E-012	1.683422E-011	1	0.000000E+000
1	4.98183198	1.683422E-011	1.224220E-012	0	0.000000E+000
1	4.98185825	1.224220E-012	1.683422E-011	1	0.000000E+000
1	4.98261464	1.683422E-011	1.224220E-012	0	0.000000E+000
1	4.98266210	1.224220E-012	1.683422E-011	1	0.000000E+000
1	4.98322750	1.683422E-011	1.224220E-012	0	0.000000E+000
1	4.98326365	1.224220E-012	1.683422E-011	1	0.000000E+000
1	4.98349251	1.683422E-011	1.224220E-012	0	0.000000E+000
1	4.98353179	1.224220E-012	1.683422E-011	1	0.000000E+000
1	4.98458851	1.683422E-011	1.224220E-012	0	0.000000E+000
1	4.98461753	1.224220E-012	1.683422E-011	1	0.000000E+000
1	4.98559376	1.683422E-011	1.224220E-012	0	0.000000E+000
1	4.98561942	1.224220E-012	1.683422E-011	1	0.000000E+000
1	4.98571191	1.683422E-011	1.224220E-012	0	0.000000E+000
1	4.98575475	1.224220E-012	1.683422E-011	1	0.000000E+000
1	4.98634332	1.683422E-011	1.224220E-012	0	0.000000E+000
1	4.98637703	1.224220E-012	1.683422E-011	1	0.000000E+000
1	4.98687697	1.683422E-011	1.224220E-012	0	0.000000E+000
1	4.98690986	1.224220E-012	1.683422E-011	1	0.000000E+000
1	4.98713328	1.683422E-011	1.224220E-012	0	0.000000E+000
1	4.98716231	1.224220E-012	1.683422E-011	1	0.000000E+000
1	4.98749581	1.683422E-011	1.224220E-012	0	0.000000E+000
1	4.98759700	1.224220E-012	1.683422E-011	1	0.000000E+000
1	4.98769041	1.683422E-011	1.224220E-012	0	0.000000E+000
1	4.98771359	1.224220E-012	1.683422E-011	1	0.000000E+000
1	4.98827660	1.683422E-011	1.224220E-012	0	0.000000E+000
1	4.98831844	1.224220E-012	1.683422E-011	1	0.000000E+000
1	4.99002217	1.683422E-011	1.224220E-012	0	0.000000E+000
1	4.99004518	1.224220E-012	1.683422E-011	1	0.000000E+000
1	4.99076417	1.683422E-011	1.224220E-012	0	0.000000E+000
1	4.99078515	1.224220E-012	1.683422E-011	1	0.000000E+000
1	4.99083087	1.683422E-011	1.224220E-012	0	0.000000E+000
1	4.99085575	1.224220E-012	1.683422E-011	1	0.000000E+000
1	4.99088836	1.683422E-011	1.224220E-012	0	0.000000E+000
1	4.99089556	1.224220E-012	1.683422E-011	1	0.000000E+000
1	4.99095504	1.683422E-011	1.224220E-012	0	0.000000E+000
1	4.99097579	1.224220E-012	1.683422E-011	1	0.000000E+000
1	4.99173629	1.683422E-011	1.224220E-012	0	0.000000E+000
1	4.99175368	1.224220E-012	1.683422E-011	1	0.000000E+000
1	4.99180922	1.683422E-011	1.224220E-012	0	0.000000E+000
1	4.99182919	1.224220E-012	1.683422E-011	1	0.000000E+000
1	4.99215172	1.683422E-011	1.224220E-012	0	0.000000E+000
1	4.99218440	1.224220E-012	1.683422E-011	1	0.000000E+000
1	4.99284697	1.683422E-011	1.224220E-012	0	0.000000E+000
1	4.99288724	1.224220E-012	1.683422E-011	1	0.000000E+000
1	4.99302008	1.683422E-011	1.224220E-012	0	0.000000E+000
1	4.99315813	1.224220E-012	1.683422E-011	1	0.000000E+000
1	4.99381543	1.683422E-011	1.224220E-012	0	0.000000E+000
1	4.99386745	1.224220E-012	1.683422E-011	1	0.000000E+000
1	4.99402281	1.683422E-011	1.224220E-012	0	0.000000E+000
1	4.99487087	1.224220E-012	1.683422E-011	1	0.000000E+000
1	4.99527410	1.683422E-011	1.224220E-012	0	0.000000E+000
1	4.99531138	1.224220E-012	1.683422E-011	1	0.000000E+000
1	4.99678369	1.683422E-011	1.224220E-012	0	0.000000E+000
1	4.99680901	1.224220E-012	1.683422E-011	1	0.000000E+000
1	4.99721354	1.683422E-011	1.224220E-012	0	0.000000E+000
1	4.99722340	1.224220E-012	1.683422E-011	1	0.000000E+000
1	4.99749049	1.683422E-011	1.224220E-012	0	0.000000E+000
1	4.99751279	1.224220E-012	1.683422E-011	1	0.000000E+000
1	4.99766570	1.683422E-011	1.224220E-012	0	0.000000E+000
1	4.99768579	1.224220E-012	1.683422E-011	1	0.000000E+000
1	4.99774302	1.683422E-011	1.224220E-012	0	0.000000E+000
1	4.99776874	1.224220E-012	1.683422E-011	1	0.000000E+000
1	4.99862058	1.683422E-011	1.224220E-012	0	0.000000E+000
1	4.99862793	1.224220E-012	1.683422E-011	1	0.000000E+000
1	4.99902465	1.683422E-011	1.224220E-012	0	0.000000E+000
1	4.99903809	1.224220E-012	1.683422E-011	1	0.000000E+000
1	4.99931629	1.683422E-011	1.224220E-012	0	0.000000E+000
1	4.99933788	1.224220E-012	1.683422E-011	1	0.000000E+000
1	4.99978587	1.683422E-011	1.224220E-012	0	0.000000E+000
1	4.99981113	1.224220E-012	1.683422E-011	1	0.000000E+000
1	5.00007570	1.683422E-011	1.224220E-012	0	0.000000E+000
1	5.00012554	1.224220E-012	1.683422E-011	1	0.000000E+000
1	5.00085815	1.683422E-011	1.224220E-012	0	0.000000E+000
1	5.00171334	1.224220E-012	1.683422E-011	1	0.000000E+000
1	5.00177782	1.683422E-011	1.224220E-012	0	0.000000E+000
1	5.00183745	1.224220E-012	1.683422E-011	1	0.000000E+000
1	5.00190494	1.683422E-011	1.224220E-012	0	0.000000E+000
1	5.00192950	1.224220E-012	1.683422E-011	1	0.000000E+000
1	5.00210975	1.683422E-011	1.224220E-012	0	0.000000E+000
1	5.00214228	1.224220E-012	1.683422E-011	1	0.000000E+000
1	5.00264378	1.683422E-011	1.224220E-012	0	0.000000E+000
1	5.00268561	1.224220E-012	1.683422E-011	1	0.000000E+000
1	5.00352255	1.683422E-011	1.224220E-012	0	0.000000E+000
1	5.00352831	1.224220E-012	1.683422E-011	1	0.000000E+000
1	5.00369899	1.683422E-011	1.224220E-012	0	0.000000E+000
1	5.00378610	1.224220E-012	1.683422E-011	1	0.000000E+000
1	5.00422785	1.683422E-011	1.224220E-012	0	0.000000E+000
1	5.00424970	1.224220E-012	1.683422E-011	1	0.000000E+000
1	5.00472704	1.683422E-011	1.224220E-012	0	0.000000E+000
1	5.00475523	1.224220E-012	1.683422E-011	1	0.000000E+000
1	5.00494469	1.683422E-011	1.224220E-012	0	0.000000E+000
1	5.00499513	1.224220E-012	1.683422E-011	1	0.000000E+000
1	5.00557128	1.683422E-011	1.224220E-012	0	0.000000E+000
1	5.00730103	1.224220E-012	1.683422E-011	1	0.000000E+000
1	5.00746082	1.683422E-011	1.224220E-012	0	0.000000E+000
1	5.00747217	1.224220E-012	1.683422E-011	1	0.000000E+000
1	5.00760875	1.683422E-011	1.224220E-012	0	0.000000E+000
1	5.00761840	1.224220E-012	1.683422E-011	1	0.000000E+000
1	5.00946945	1.683422E-011	1.224220E-012	0	0.000000E+000
1	5.00948347	1.224220E-012	1.683422E-011	1	0.000000E+000
1	5.01050660	1.683422E-011	1.224220E-012	0	0.000000E+000
1	5.01053395	1.224220E-012	1.683422E-011	1	0.000000E+000
1	5.01186019	1.683422E-011	1.224220E-012	0	0.000000E+000
1	5.01188332	1.224220E-012	1.683422E-011	1	0.000000E+000
1	5.01206211	1.683422E-011	1.224220E-012	0	0.000000E+000
1	5.01366758	1.224220E-012	1.683422E-011	1	0.000000E+000
1	5.01372233	1.683422E-011	1.224220E-012	0	0.000000E+000
1	5.01376770	1.224220E-012	1.683422E-011	1	0.000000E+000
1	5.01392494	1.683422E-011	1.224220E-012	0	0.000000E+000
1	5.01398902	1.224220E-012	1.683422E-011	1	0.000000E+000
1	5.01408706	1.683422E-011	1.224220E-012	0	0.000000E+000
1	5.01412552	1.224220E-012	1.683422E-011	1	0.000000E+000
1	5.01475600	1.683422E-011	1.224220E-012	0	0.000000E+000
1	5.01479951	1.224220E-012	1.683422E-011	1	0.000000E+000
1	5.01516262	1.683422E-011	1.224220E-012	0	0.000000E+000
1	5.01520304	1.224220E-012	1.683422E-011	1	0.000000E+000
1	5.01602910	1.683422E-011	1.224220E-012	0	0.000000E+000
1	5.01607394	1.224220E-012	1.683422E-011	1	0.000000E+000
1	5.01617368	1.683422E-011	1.224220E-012	0	0.000000E+000
1	5.01623732	1.224220E-012	1.683422E-011	1	0.000000E+000
1	5.01778494	1.683422E-011	1.224220E-012	0	0.000000E+000
1	5.01781522	1.224220E-012	1.683422E-011	1	0.000000E+000
1	5.01802426	1.683422E-011	1.224220E-012	0	0.000000E+000
1	5.01974737	1.224220E-012	1.683422E-011	1	0.000000E+000
1	5.01999504	1.683422E-011	1.224220E-012	0	0.000000E+000
1	5.02000545	1.224220E-012	1.683422E-011	1	0.000000E+000
1	5.02167664	1.683422E-011	1.224220E-012	0	0.000000E+000
1	5.02173049	1.224220E-012	1.683422E-011	1	0.000000E+000
1	5.02214291	1.683422E-011	1.224220E-012	0	0.000000E+000
1	5.02214504	1.224220E-012	1.683422E-011	1	0.000000E+000
1	5.02217718	1.683422E-011	1.224220E-012	0	0.000000E+000
1	5.02220189	1.224220E-012	1.683422E-011	1	0.000000E+000
1	5.02229112	1.683422E-011	1.224220E-012	0	0.000000E+000
1	5.05030011	1.224220E-012	1.683422E-011	1	0.000000E+000
1	5.05051661	1.683422E-011	1.224220E-012	0	0.000000E+000
1	5.05054023	1.224220E-012	1.683422E-011	1	0.000000E+000
1	5.05133851	1.683422E-011	1.224220E-012	0	0.000000E+000
1	5.05136757	1.224220E-012	1.683422E-011	1	0.000000E+000
1	5.05196228	1.683422E-011	1.224220E-012	0	0.000000E+000
1	5.05202087	1.224220E-012	1.683422E-011	1	0.000000E+000
1	5.05324763	1.683422E-011	1.224220E-012	0	0.000000E+000
1	5.05328091	1.224220E-012	1.683422E-011	1	0.000000E+000
1	5.05333019	1.683422E-011	1.224220E-012	0	0.000000E+000
1	5.05334181	1.224220E-012	1.683422E-011	1	0.000000E+000
1	5.05382157	1.683422E-011	1.224220E-012	0	0.000000E+000
1	5.05391504	1.224220E-012	1.683422E-011	1	0.000000E+000
1	5.05431140	1.683422E-011	1.224220E-012	0	0.000000E+000
1	5.05433471	1.224220E-012	1.683422E-011	1	0.000000E+000
1	5.05454568	1.683422E-011	1.224220E-012	0	0.000000E+000
1	5.05460356	1.224220E-012	1.683422E-011	1	0.000000E+000
1	5.05485972	1.683422E-011	1.224220E-012	0	0.000000E+000
1	5.05495189	1.224220E-012	1.683422E-011	1	0.000000E+000
1	5.05561594	1.683422E-011	1.224220E-012	0	0.000000E+000
1	5.05564875	1.224220E-012	1.683422E-011	1	0.000000E+000
1	5.05596930	1.683422E-011	1.224220E-012	0	0.000000E+000
1	5.05604966	1.224220E-012	1.683422E-011	1	0.000000E+000
1	5.05606025	1.683422E-011	1.224220E-012	0	0.000000E+000
1	5.05608678	1.224220E-012	1.683422E-011	1	0.000000E+000
1	5.05641798	1.683422E-011	1.224220E-012	0	0.000000E+000
1	5.05645816	1.224220E-012	1.683422E-011	1	0.000000E+000
1	5.05658440	1.683422E-011	1.224220E-012	0	0.000000E+000
1	5.05665230	1.224220E-012	1.683422E-011	1	0.000000E+000
1	5.05692716	1.683422E-011	1.224220E-012	0	0.000000E+000
1	5.05696301	1.224220E-012	1.683422E-011	1	0.000000E+000
1	5.05708836	1.683422E-011	1.224220E-012	0	0.000000E+000
1	5.05713907	1.224220E-012	1.683422E-011	1	0.000000E+000
1	5.05717508	1.683422E-011	1.224220E-012	0	0.000000E+000
1	5.05718996	1.224220E-012	1.683422E-011	1	0.000000E+000
1	5.05767505	1.683422E-011	1.224220E-012	0	0.000000E+000
1	5.05771570	1.224220E-012	1.683422E-011	1	0.000000E+000
1	5.05821052	1.683422E-011	1.224220E-012	0	0.000000E+000
1	5.05836018	1.224220E-012	1.683422E-011	1	0.000000E+000
1	5.05874212	1.683422E-011	1.224220E-012	0	0.000000E+000
1	5.05878649	1.224220E-012	1.683422E-011	1	0.000000E+000
1	5.05901743	1.683422E-011	1.224220E-012	0	0.000000E+000
1	5.05905968	1.224220E-012	1.683422E-011	1	0.000000E+000
1	5.06032225	1.683422E-011	1.224220E-012	0	0.000000E+000
1	5.06032456	1.224220E-012	1.683422E-011	1	0.000000E+000
1	5.06104719	1.683422E-011	1.224220E-012	0	0.000000E+000
1	5.06108092	1.224220E-012	1.683422E-011	1	0.000000E+000
1	5.06137114	1.683422E-011	1.224220E-012	0	0.000000E+000
1	5.06143174	1.224220E-012	1.683422E-011	1	0.000000E+000
1	5.06150266	1.683422E-011	1.224220E-012	0	0.000000E+000
1	5.06155484	1.224220E-012	1.683422E-011	1	0.000000E+000
1	5.06186176	1.683422E-011	1.224220E-012	0	0.000000E+000
1	5.06190083	1.224220E-012	1.683422E-011	1	0.000000E+000
1	5.06235509	1.683422E-011	1.224220E-012	0	0.000000E+000
1	5.06239135	1.224220E-012	1.683422E-011	1	0.000000E+000
1	5.06264787	1.683422E-011	1.224220E-012	0	0.000000E+000
1	5.06268299	1.224220E-012	1.683422E-011	1	0.000000E+000
1	5.06326247	1.683422E-011	1.224220E-012	0	0.000000E+000
1	5.06327373	1.224220E-012	1.683422E-011	1	0.000000E+000
1	5.06367941	1.683422E-011	1.224220E-012	0	0.000000E+000
1	5.06373066	1.224220E-012	1.683422E-011	1	0.000000E+000
1	5.06395044	1.683422E-011	1.224220E-012	0	0.000000E+000
1	5.06396096	1.224220E-012	1.683422E-011	1	0.000000E+000
1	5.06422196	1.683422E-011	1.224220E-012	0	0.000000E+000
1	5.06427005	1.224220E-012	1.683422E-011	1	0.000000E+000
1	5.06439470	1.683422E-011	1.224220E-012	0	0.000000E+000
1	5.06442479	1.224220E-012	1.683422E-011	1	0.000000E+000
1	5.06512662	1.683422E-011	1.224220E-012	0	0.000000E+000
1	5.06514382	1.224220E-012	1.683422E-011	1	0.000000E+000
1	5.06550109	1.683422E-011	1.224220E-012	0	0.000000E+000
1	5.06551323	1.224220E-012	1.683422E-011	1	0.000000E+000
1	5.06556728	1.683422E-011	1.224220E-012	0	0.000000E+000
1	5.06567826	1.224220E-012	1.683422E-011	1	0.000000E+000
1	5.06617776	1.683422E-011	1.224220E-012	0	0.000000E+000
1	5.06619511	1.224220E-012	1.683422E-011	1	0.000000E+000
1	5.06626177	1.683422E-011	1.224220E-012	0	0.000000E+000
1	5.06631289	1.224220E-012	1.683422E-011	1	0.000000E+000
1	5.06682680	1.683422E-011	1.224220E-012	0	0.000000E+000
1	5.06686601	1.224220E-012	1.683422E-011	1	0.000000E+000
1	5.06701218	1.683422E-011	1.224220E-012	0	0.000000E+000
1	5.06738848	1.224220E-012	1.683422E-011	1	0.000000E+000
1	5.06742173	1.683422E-011	1.224220E-012	0	0.000000E+000
1	5.07063937	1.224220E-012	1.683422E-011	1	0.000000E+000
1	5.07182263	1.683422E-011	1.224220E-012	0	0.000000E+000
1	5.07187923	1.224220E-012	1.683422E-011	1	0.000000E+000
1	5.07191839	1.683422E-011	1.224220E-012	0	0.000000E+000
1	5.07195297	1.224220E-012	1.683422E-011	1	0.000000E+000
1	5.07225728	1.683422E-011	1.224220E-012	0	0.000000E+000
1	5.07282027	1.224220E-012	1.683422E-011	1	0.000000E+000
1	5.07301153	1.683422E-011	1.224220E-012	0	0.000000E+000
1	5.07303286	1.224220E-012	1.683422E-011	1	0.000000E+000
1	5.07318257	1.683422E-011	1.224220E-012	0	0.000000E+000
1	5.07319990	1.224220E-012	1.683422E-011	1	0.000000E+000
1	5.07356299	1.683422E-011	1.224220E-012	0	0.000000E+000
1	5.07363600	1.224220E-012	1.683422E-011	1	0.000000E+000
1	5.07391808	1.683422E-011	1.224220E-012	0	0.000000E+000
1	5.07395031	1.224220E-012	1.683422E-011	1	0.000000E+000
1	5.07414832	1.683422E-011	1.224220E-012	0	0.000000E+000
1	5.07418886	1.224220E-012	1.683422E-011	1	0.000000E+000
1	5.07453681	1.683422E-011	1.224220E-012	0	0.000000E+000
1	5.07457222	1.224220E-012	1.683422E-011	1	0.000000E+000
1	5.07493947	1.683422E-011	1.224220E-012	0	0.000000E+000
1	5.07497387	1.224220E-012	1.683422E-011	1	0.000000E+000
1	5.07600133	1.683422E-011	1.224220E-012	0	0.000000E+000
1	5.07607863	1.224220E-012	1.683422E-011	1	0.000000E+000
1	5.07700709	1.683422E-011	1.224220E-012	0	0.000000E+000
1	5.07704815	1.224220E-012	1.683422E-011	1	0.000000E+000
1	5.07737857	1.683422E-011	1.224220E-012	0	0.000000E+000
1	5.07741159	1.224220E-012	1.683422E-011	1	0.000000E+000
1	5.07826535	1.683422E-011	1.224220E-012	0	0.000000E+000
1	5.07829087	1.224220E-012	1.683422E-011	1	0.000000E+000
1	5.07964429	1.683422E-011	1.224220E-012	0	0.000000E+000
1	5.07967734	1.224220E-012	1.683422E-011	1	0.000000E+000
1	5.08002325	1.683422E-011	1.224220E-012	0	0.000000E+000
1	5.08008991	1.224220E-012	1.683422E-011	1	0.000000E+000
1	5.08026358	1.683422E-011	1.224220E-012	0	0.000000E+000
1	5.08028162	1.224220E-012	1.683422E-011	1	0.000000E+000
1	5.08031477	1.683422E-011	1.224220E-012	0	0.000000E+000
1	5.08036198	1.224220E-012	1.683422E-011	1	0.000000E+000
1	5.08054290	1.683422E-011	1.224220E-012	0	0.000000E+000
1	5.08055496	1.224220E-012	1.683422E-011	1	0.000000E+000
1	5.08058090	1.683422E-011	1.224220E-012	0	0.000000E+000
1	5.08061678	1.224220E-012	1.683422E-011	1	0.000000E+000
1	5.08129912	1.683422E-011	1.224220E-012	0	0.000000E+000
1	5.08132370	1.224220E-012	1.683422E-011	1	0.000000E+000
1	5.08204352	1.683422E-011	1.224220E-012	0	0.000000E+000
1	5.08210136	1.224220E-012	1.683422E-011	1	0.000000E+000
1	5.08222878	1.683422E-011	1.224220E-012	0	0.000000E+000
1	5.08232096	1.224220E-012	1.683422E-011	1	0.000000E+000
1	5.08238024	1.683422E-011	1.224220E-012	0	0.000000E+000
1	5.08240084	1.224220E-012	1.683422E-011	1	0.000000E+000
1	5.08293219	1.683422E-011	1.224220E-012	0	0.000000E+000
1	5.08293847	1.224220E-012	1.683422E-011	1	0.000000E+000
1	5.08298935	1.683422E-011	1.224220E-012	0	0.000000E+000
1	5.08301103	1.224220E-012	1.683422E-011	1	0.000000E+000
1	5.08331526	1.683422E-011	1.224220E-012	0	0.000000E+000
1	5.08333666	1.224220E-012	1.683422E-011	1	0.000000E+000
1	5.08394928	1.683422E-011	1.224220E-012	0	0.000000E+000
1	5.08400796	1.224220E-012	1.683422E-011	1	0.000000E+000
1	5.08402023	1.683422E-011	1.224220E-012	0	0.000000E+000
1	5.08408727	1.224220E-012	1.683422E-011	1	0.000000E+000
1	5.08470063	1.683422E-011	1.224220E-012	0	0.000000E+000
1	5.08472962	1.224220E-012	1.683422E-011	1	0.000000E+000
1	5.08593390	1.683422E-011	1.224220E-012	0	0.000000E+000
1	5.08619511	1.224220E-012	1.683422E-011	1	0.000000E+000
1	5.08709828	1.683422E-011	1.224220E-012	0	0.000000E+000
1	5.08714456	1.224220E-012	1.683422E-011	1	0.000000E+000
1	5.08733049	1.683422E-011	1.224220E-012	0	0.000000E+000
1	5.08737576	1.224220E-012	1.683422E-011	1	0.000000E+000
1	5.08819551	1.683422E-011	1.224220E-012	0	0.000000E+000
1	5.08822695	1.224220E-012	1.683422E-011	1	0.000000E+000
1	5.08849961	1.683422E-011	1.224220E-012	0	0.000000E+000
1	5.08855685	1.224220E-012	1.683422E-011	1	0.000000E+000
1	5.09047850	1.683422E-011	1.224220E-012	0	0.000000E+000
1	5.09052002	1.224220E-012	1.683422E-011	1	0.000000E+000
1	5.09066154	1.683422E-011	1.224220E-012	0	0.000000E+000
1	5.09068816	1.224220E-012	1.683422E-011	1	0.000000E+000
1	5.09070308	1.683422E-011	1.224220E-012	0	0.000000E+000
1	5.09075049	1.224220E-012	1.683422E-011	1	0.000000E+000
1	5.09145483	1.683422E-011	1.224220E-012	0	0.000000E+000
1	5.09147454	1.224220E-012	1.683422E-011	1	0.000000E+000
1	5.09191351	1.683422E-011	1.224220E-012	0	0.000000E+000
1	5.09198770	1.224220E-012	1.683422E-011	1	0.000000E+000
1	5.09206329	1.683422E-011	1.224220E-012	0	0.000000E+000
1	5.09208825	1.224220E-012	1.683422E-011	1	0.000000E+000
1	5.09368832	1.683422E-011	1.224220E-012	0	0.000000E+000
1	5.09372825	1.224220E-012	1.683422E-011	1	0.000000E+000
1	5.09401359	1.683422E-011	1.224220E-012	0	0.000000E+000
1	5.09441541	1.224220E-012	1.683422E-011	1	0.000000E+000
1	5.09498951	1.683422E-011	1.224220E-012	0	0.000000E+000
1	5.09503025	1.224220E-012	1.683422E-011	1	0.000000E+000
1	5.09514800	1.683422E-011	1.224220E-012	0	0.000000E+000
1	5.09522145	1.224220E-012	1.683422E-011	1	0.000000E+000
1	5.09571522	1.683422E-011	1.224220E-012	0	0.000000E+000
1	5.09575359	1.224220E-012	1.683422E-011	1	0.000000E+000
1	5.09599683	1.683422E-011	1.224220E-012	0	0.000000E+000
1	5.09600826	1.224220E-012	1.683422E-011	1	0.000000E+000
1	5.09616846	1.683422E-011	1.224220E-012	0	0.000000E+000
1	5.09621429	1.224220E-012	1.683422E-011	1	0.000000E+000
1	5.09652552	1.683422E-011	1.224220E-012	0	0.000000E+000
1	5.09656337	1.224220E-012	1.683422E-011	1	0.000000E+000
1	5.09722949	1.683422E-011	1.224220E-012	0	0.000000E+000
1	5.09729877	1.224220E-012	1.683422E-011	1	0.000000E+000
1	5.09755648	1.683422E-011	1.224220E-012	0	0.000000E+000
1	5.09758191	1.224220E-012	1.683422E-011	1	0.000000E+000
1	5.09870808	1.683422E-011	1.224220E-012	0	0.000000E+000
1	5.09878500	1.224220E-012	1.683422E-011	1	0.000000E+000
1	5.09947842	1.683422E-011	1.224220E-012	0	0.000000E+000
1	5.09983037	1.224220E-012	1.683422E-011	1	0.000000E+000
1	5.09993139	1.683422E-011	1.224220E-012	0	0.000000E+000
1	5.09993807	1.224220E-012	1.683422E-011	1	0.000000E+000
1	5.10152072	1.683422E-011	1.224220E-012	0	0.000000E+000
1	5.10160397	1.224220E-012	1.683422E-011	1	0.000000E+000
1	5.10221918	1.683422E-011	1.224220E-012	0	0.000000E+000
1	5.10227481	1.224220E-012	1.683422E-011	1	0.000000E+000
1	5.10253468	1.683422E-011	1.224220E-012	0	0.000000E+000
1	5.10258144	1.224220E-012	1.683422E-011	1	0.000000E+000
1	5.10277631	1.683422E-011	1.224220E-012	0	0.000000E+000
1	5.10279258	1.224220E-012	1.683422E-011	1	0.000000E+000
1	5.10368906	1.683422E-011	1.224220E-012	0	0.000000E+000
1	5.10369859	1.224220E-012	1.683422E-011	1	0.000000E+000
1	5.10423106	1.683422E-011	1.224220E-012	0	0.000000E+000
1	5.10426609	1.224220E-012	1.683422E-011	1	0.000000E+000
1	5.10565591	1.683422E-011	1.224220E-012	0	0.000000E+000
1	5.10570369	1.224220E-012	1.683422E-011	1	0.000000E+000
1	5.10595053	1.683422E-011	1.224220E-012	0	0.000000E+000
1	5.10597373	1.224220E-012	1.683422E-011	1	0.000000E+000
1	5.10630874	1.683422E-011	1.224220E-012	0	0.000000E+000
1	5.10633973	1.224220E-012	1.683422E-011	1	0.000000E+000
1	5.10666479	1.683422E-011	1.224220E-012	0	0.000000E+000
1	5.10671510	1.224220E-012	1.683422E-011	1	0.000000E+000
1	5.10754599	1.683422E-011	1.224220E-012	0	0.000000E+000
1	5.10756882	1.224220E-012	1.683422E-011	1	0.000000E+000
1	5.10827074	1.683422E-011	1.224220E-012	0	0.000000E+000
1	5.10830585	1.224220E-012	1.683422E-011	1	0.000000E+000
1	5.10845096	1.683422E-011	1.224220E-012	0	0.000000E+000
1	5.10863057	1.224220E-012	1.683422E-011	1	0.000000E+000
1	5.10910891	1.683422E-011	1.224220E-012	0	0.000000E+000
1	5.10913583	1.224220E-012	1.683422E-011	1	0.000000E+000
1	5.10977538	1.683422E-011	1.224220E-012	0	0.000000E+000
1	5.10984102	1.224220E-012	1.683422E-011	1	0.000000E+000
1	5.11011001	1.683422E-011	1.224220E-012	0	0.000000E+000
1	5.11011368	1.224220E-012	1.683422E-011	1	0.000000E+000
1	5.11059156	1.683422E-011	1.224220E-012	0	0.000000E+000
1	5.11064744	1.224220E-012	1.683422E-011	1	0.000000E+000
1	5.11080740	1.683422E-011	1.224220E-012	0	0.000000E+000
1	5.11087937	1.224220E-012	1.683422E-011	1	0.000000E+000
1	5.11160948	1.683422E-011	1.224220E-012	0	0.000000E+000
1	5.11187176	1.224220E-012	1.683422E-011	1	0.000000E+000
1	5.11238631	1.683422E-011	1.224220E-012	0	0.000000E+000
1	5.11242111	1.224220E-012	1.683422E-011	1	0.000000E+000
1	5.11398567	1.683422E-011	1.224220E-012	0	0.000000E+000
1	5.11401089	1.224220E-012	1.683422E-011	1	0.000000E+000
1	5.11432081	1.683422E-011	1.224220E-012	0	0.000000E+000
1	5.11444732	1.224220E-012	1.683422E-011	1	0.000000E+000
1	5.11478677	1.683422E-011	1.224220E-012	0	0.000000E+000
1	5.11483096	1.224220E-012	1.683422E-011	1	0.000000E+000
1	5.11494181	1.683422E-011	1.224220E-012	0	0.000000E+000
1	5.11501396	1.224220E-012	1.683422E-011	1	0.000000E+000
1	5.11516325	1.683422E-011	1.224220E-012	0	0.000000E+000
1	5.11520653	1.224220E-012	1.683422E-011	1	0.000000E+000
1	5.11533398	1.683422E-011	1.224220E-012	0	0.000000E+000
1	5.11536645	1.224220E-012	1.683422E-011	1	0.000000E+000
1	5.11546394	1.683422E-011	1.224220E-012	0	0.000000E+000
1	5.11581258	1.224220E-012	1.683422E-011	1	0.000000E+000
1	5.11591152	1.683422E-011	1.224220E-012	0	0.000000E+000
1	5.11649727	1.224220E-012	1.683422E-011	1	0.000000E+000
1	5.11670797	1.683422E-011	1.224220E-012	0	0.000000E+000
1	5.11880058	1.224220E-012	1.683422E-011	1	0.000000E+000
1	5.11923044	1.683422E-011	1.224220E-012	0	0.000000E+000
1	5.11926430	1.224220E-012	1.683422E-011	1	0.000000E+000
1	5.11943214	1.683422E-011	1.224220E-012	0	0.000000E+000
1	5.11946400	1.224220E-012	1.683422E-011	1	0.000000E+000
1	5.11948584	1.683422E-011	1.224220E-012	0	0.000000E+000
1	5.11951743	1.224220E-012	1.683422E-011	1	0.000000E+000
1	5.11989236	1.683422E-011	1.224220E-012	0	0.000000E+000
1	5.11992478	1.224220E-012	1.683422E-011	1	0.000000E+000
1	5.12082492	1.683422E-011	1.224220E-012	0	0.000000E+000
1	5.12086371	1.224220E-012	1.683422E-011	1	0.000000E+000
1	5.12154518	1.683422E-011	1.224220E-012	0	0.000000E+000
1	5.12157781	1.224220E-012	1.683422E-011	1	0.000000E+000
1	5.12162950	1.683422E-011	1.224220E-012	0	0.000000E+000
1	5.12168307	1.224220E-012	1.683422E-011	1	0.000000E+000
1	5.12253783	1.683422E-011	1.224220E-012	0	0.000000E+000
1	5.12258589	1.224220E-012	1.683422E-011	1	0.000000E+000
1	5.12302238	1.683422E-011	1.224220E-012	0	0.000000E+000
1	5.12304141	1.224220E-012	1.683422E-011	1	0.000000E+000
1	5.12339014	1.683422E-011	1.224220E-012	0	0.000000E+000
1	5.12341223	1.224220E-012	1.683422E-011	1	0.000000E+000
1	5.12435074	1.683422E-011	1.224220E-012	0	0.000000E+000
1	5.12441060	1.224220E-012	1.683422E-011	1	0.000000E+000
1	5.12443715	1.683422E-011	1.224220E-012	0	0.000000E+000
1	5.12447966	1.224220E-012	1.683422E-011	1	0.000000E+000
1	5.12561393	1.683422E-011	1.224220E-012	0	0.000000E+000
1	5.12565515	1.224220E-012	1.683422E-011	1	0.000000E+000
1	5.12574994	1.683422E-011	1.224220E-012	0	0.000000E+000
1	5.12577295	1.224220E-012	1.683422E-011	1	0.000000E+000
1	5.12601752	1.683422E-011	1.224220E-012	0	0.000000E+000
1	5.12608366	1.224220E-012	1.683422E-011	1	0.000000E+000
1	5.12636639	1.683422E-011	1.224220E-012	0	0.000000E+000
1	5.12640386	1.224220E-012	1.683422E-011	1	0.000000E+000
1	5.12643706	1.683422E-011	1.224220E-012	0	0.000000E+000
1	5.12645712	1.224220E-012	1.683422E-011	1	0.000000E+000
1	5.12683907	1.683422E-011	1.224220E-012	0	0.000000E+000
1	5.12685956	1.224220E-012	1.683422E-011	1	0.000000E+000
1	5.12822415	1.683422E-011	1.224220E-012	0	0.000000E+000
1	5.12871280	1.224220E-012	1.683422E-011	1	0.000000E+000
1	5.12893875	1.683422E-011	1.224220E-012	0	0.000000E+000
1	5.12894811	1.224220E-012	1.683422E-011	1	0.000000E+000
1	5.13082176	1.683422E-011	1.224220E-012	0	0.000000E+000
1	5.13083542	1.224220E-012	1.683422E-011	1	0.000000E+000
1	5.13098637	1.683422E-011	1.224220E-012	0	0.000000E+000
1	5.13105393	1.224220E-012	1.683422E-011	1	0.000000E+000
1	5.13216867	1.683422E-011	1.224220E-012	0	0.000000E+000
1	5.13218134	1.224220E-012	1.683422E-011	1	0.000000E+000
1	5.13246293	1.683422E-011	1.224220E-012	0	0.000000E+000
1	5.13253130	1.224220E-012	1.683422E-011	1	0.000000E+000
1	5.13392258	1.683422E-011	1.224220E-012	0	0.000000E+000
1	5.13393779	1.224220E-012	1.683422E-011	1	0.000000E+000
1	5.13457329	1.683422E-011	1.224220E-012	0	0.000000E+000
1	5.13459811	1.224220E-012	1.683422E-011	1	0.000000E+000
1	5.13509998	1.683422E-011	1.224220E-012	0	0.000000E+000
1	5.13669372	1.224220E-012	1.683422E-011	1	0.000000E+000
1	5.13909703	1.683422E-011	1.224220E-012	0	0.000000E+000
1	5.13911998	1.224220E-012	1.683422E-011	1	0.000000E+000
1	5.13979391	1.683422E-011	1.224220E-012	0	0.000000E+000
1	5.13983458	1.224220E-012	1.683422E-011	1	0.000000E+000
1	5.14014970	1.683422E-011	1.224220E-012	0	0.000000E+000
1	5.14017528	1.224220E-012	1.683422E-011	1	0.000000E+000
1	5.14022196	1.683422E-011	1.224220E-012	0	0.000000E+000
1	5.14027304	1.224220E-012	1.683422E-011	1	0.000000E+000
1	5.14031840	1.683422E-011	1.224220E-012	0	0.000000E+000
1	5.14033810	1.224220E-012	1.683422E-011	1	0.000000E+000
1	5.14097404	1.683422E-011	1.224220E-012	0	0.000000E+000
1	5.14102807	1.224220E-012	1.683422E-011	1	0.000000E+000
1	5.14120776	1.683422E-011	1.224220E-012	0	0.000000E+000
1	5.14124989	1.224220E-012	1.683422E-011	1	0.000000E+000
1	5.14135785	1.683422E-011	1.224220E-012	0	0.000000E+000
1	5.14136207	1.224220E-012	1.683422E-011	1	0.000000E+000
1	5.14141085	1.683422E-011	1.224220E-012	0	0.000000E+000
1	5.14144250	1.224220E-012	1.683422E-011	1	0.000000E+000
1	5.14147355	1.683422E-011	1.224220E-012	0	0.000000E+000
1	5.14151652	1.224220E-012	1.683422E-011	1	0.000000E+000
1	5.14220200	1.683422E-011	1.224220E-012	0	0.000000E+000
1	5.14222824	1.224220E-012	1.683422E-011	1	0.000000E+000
1	5.14263460	1.683422E-011	1.224220E-012	0	0.000000E+000
1	5.14266044	1.224220E-012	1.683422E-011	1	0.000000E+000
1	5.14273586	1.683422E-011	1.224220E-012	0	0.000000E+000
1	5.14275016	1.224220E-012	1.683422E-011	1	0.000000E+000
1	5.14328273	1.683422E-011	1.224220E-012	0	0.000000E+000
1	5.14328733	1.224220E-012	1.683422E-011	1	0.000000E+000
1	5.14336821	1.683422E-011	1.224220E-012	0	0.000000E+000
1	5.14340990	1.224220E-012	1.683422E-011	1	0.000000E+000
1	5.14388488	1.683422E-011	1.224220E-012	0	0.000000E+000
1	5.14395000	1.224220E-012	1.683422E-011	1	0.000000E+000
1	5.14470785	1.683422E-011	1.224220E-012	0	0.000000E+000
1	5.14476735	1.224220E-012	1.683422E-011	1	0.000000E+000
1	5.14528963	1.683422E-011	1.224220E-012	0	0.000000E+000
1	5.14531852	1.224220E-012	1.683422E-011	1	0.000000E+000
1	5.14540482	1.683422E-011	1.224220E-012	0	0.000000E+000
1	5.14541421	1.224220E-012	1.683422E-011	1	0.000000E+000
1	5.14606570	1.683422E-011	1.224220E-012	0	0.000000E+000
1	5.14613339	1.224220E-012	1.683422E-011	1	0.000000E+000
1	5.14687704	1.683422E-011	1.224220E-012	0	0.000000E+000
1	5.14882790	1.224220E-012	1.683422E-011	1	0.000000E+000
1	5.14915398	1.683422E-011	1.224220E-012	0	0.000000E+000
1	5.14917988	1.224220E-012	1.683422E-011	1	0.000000E+000
1	5.14933287	1.683422E-011	1.224220E-012	0	0.000000E+000
1	5.14936863	1.224220E-012	1.683422E-011	1	0.000000E+000
1	5.14987835	1.683422E-011	1.224220E-012	0	0.000000E+000
1	5.14991731	1.224220E-012	1.683422E-011	1	0.000000E+000
1	5.15038943	1.683422E-011	1.224220E-012	0	0.000000E+000
1	5.15042077	1.224220E-012	1.683422E-011	1	0.000000E+000
1	5.15121280	1.683422E-011	1.224220E-012	0	0.000000E+000
1	5.15126351	1.224220E-012	1.683422E-011	1	0.000000E+000
1	5.15179762	1.683422E-011	1.224220E-012	0	0.000000E+000
1	5.15184994	1.224220E-012	1.683422E-011	1	0.000000E+000
1	5.15266595	1.683422E-011	1.224220E-012	0	0.000000E+000
1	5.15269774	1.224220E-012	1.683422E-011	1	0.000000E+000
1	5.15327039	1.683422E-011	1.224220E-012	0	0.000000E+000
1	5.15407915	1.224220E-012	1.683422E-011	1	0.000000E+000
1	5.15505965	1.683422E-011	1.224220E-012	0	0.000000E+000
1	5.15508306	1.224220E-012	1.683422E-011	1	0.000000E+000
1	5.15681862	1.683422E-011	1.224220E-012	0	0.000000E+000
1	5.15685730	1.224220E-012	1.683422E-011	1	0.000000E+000
1	5.15721843	1.683422E-011	1.224220E-012	0	0.000000E+000
1	5.15725142	1.224220E-012	1.683422E-011	1	0.000000E+000
1	5.15782883	1.683422E-011	1.224220E-012	0	0.000000E+000
1	5.15785518	1.224220E-012	1.683422E-011	1	0.000000E+000
1	5.15806434	1.683422E-011	1.224220E-012	0	0.000000E+000
1	5.15809786	1.224220E-012	1.683422E-011	1	0.000000E+000
1	5.15831000	1.683422E-011	1.224220E-012	0	0.000000E+000
1	5.15841572	1.224220E-012	1.683422E-011	1	0.000000E+000
1	5.15924444	1.683422E-011	1.224220E-012	0	0.000000E+000
1	5.15929166	1.224220E-012	1.683422E-011	1	0.000000E+000
1	5.15986141	1.683422E-011	1.224220E-012	0	0.000000E+000
1	5.15991679	1.224220E-012	1.683422E-011	1	0.000000E+000
1	5.16023338	1.683422E-011	1.224220E-012	0	0.000000E+000
1	5.16026113	1.224220E-012	1.683422E-011	1	0.000000E+000
1	5.16052374	1.683422E-011	1.224220E-012	0	0.000000E+000
1	5.16054165	1.224220E-012	1.683422E-011	1	0.000000E+000
1	5.16204287	1.683422E-011	1.224220E-012	0	0.000000E+000
1	5.16209621	1.224220E-012	1.683422E-011	1	0.000000E+000
1	5.16237128	1.683422E-011	1.224220E-012	0	0.000000E+000
1	5.16239887	1.224220E-012	1.683422E-011	1	0.000000E+000
1	5.16286334	1.683422E-011	1.224220E-012	0	0.000000E+000
1	5.16289765	1.224220E-012	1.683422E-011	1	0.000000E+000
1	5.16344810	1.683422E-011	1.224220E-012	0	0.000000E+000
1	5.16350140	1.224220E-012	1.683422E-011	1	0.000000E+000
1	5.16352934	1.683422E-011	1.224220E-012	0	0.000000E+000
1	5.16359293	1.224220E-012	1.683422E-011	1	0.000000E+000
1	5.16369817	1.683422E-011	1.224220E-012	0	0.000000E+000
1	5.53793808	9.728213E-013	1.658282E-011	1	0.000000E+000
1	5.53820233	1.658282E-011	9.728213E-013	0	0.000000E+000
1	5.53824366	9.728213E-013	1.658282E-011	1	0.000000E+000
1	5.53852518	1.658282E-011	9.728213E-013	0	0.000000E+000
1	5.53853347	9.728213E-013	1.658282E-011	1	0.000000E+000
1	5.53904961	1.658282E-011	9.728213E-013	0	0.000000E+000
1	5.53905694	9.728213E-013	1.658282E-011	1	0.000000E+000
1	5.53980015	1.658282E-011	9.728213E-013	0	0.000000E+000
1	5.53983947	9.728213E-013	1.658282E-011	1	0.000000E+000
1	5.53999945	1.658282E-011	9.728213E-013	0	0.000000E+000
1	5.54002106	9.728213E-013	1.658282E-011	1	0.000000E+000
1	5.54016482	1.658282E-011	9.728213E-013	0	0.000000E+000
1	5.54018350	9.728213E-013	1.658282E-011	1	0.000000E+000
1	5.54025181	1.658282E-011	9.728213E-013	0	0.000000E+000
1	5.54027959	9.728213E-013	1.658282E-011	1	0.000000E+000
1	5.54071014	1.658282E-011	9.728213E-013	0	0.000000E+000
1	5.54073822	9.728213E-013	1.658282E-011	1	0.000000E+000
1	5.54082184	1.658282E-011	9.728213E-013	0	0.000000E+000
1	5.54089508	9.728213E-013	1.658282E-011	1	0.000000E+000
1	5.54226286	1.658282E-011	9.728213E-013	0	0.000000E+000
1	5.54228809	9.728213E-013	1.658282E-011	1	0.000000E+000
1	5.54236223	1.658282E-011	9.728213E-013	0	0.000000E+000
1	5.54238400	9.728213E-013	1.658282E-011	1	0.000000E+000
1	5.54277441	1.658282E-011	9.728213E-013	0	0.000000E+000
1	5.54280768	9.728213E-013	1.658282E-011	1	0.000000E+000
1	5.54298141	1.658282E-011	9.728213E-013	0	0.000000E+000
1	5.54299918	9.728213E-013	1.658282E-011	1	0.000000E+000
1	5.54323061	1.658282E-011	9.728213E-013	0	0.000000E+000
1	5.54332788	9.728213E-013	1.658282E-011	1	0.000000E+000
1	5.54350656	1.658282E-011	9.728213E-013	0	0.000000E+000
1	5.54351711	9.728213E-013	1.658282E-011	1	0.000000E+000
1	5.54373950	1.658282E-011	9.728213E-013	0	0.000000E+000
1	5.54376004	9.728213E-013	1.658282E-011	1	0.000000E+000
1	5.54431789	1.658282E-011	9.728213E-013	0	0.000000E+000
1	5.54433373	9.728213E-013	1.658282E-011	1	0.000000E+000
1	5.54528548	1.658282E-011	9.728213E-013	0	0.000000E+000
1	5.54529550	9.728213E-013	1.658282E-011	1	0.000000E+000
1	5.54543548	1.658282E-011	9.728213E-013	0	0.000000E+000
1	5.54546494	9.728213E-013	1.658282E-011	1	0.000000E+000
1	5.54568093	1.658282E-011	9.728213E-013	0	0.000000E+000
1	5.54572868	9.728213E-013	1.658282E-011	1	0.000000E+000
1	5.54619609	1.658282E-011	9.728213E-013	0	0.000000E+000
1	5.54629856	9.728213E-013	1.658282E-011	1	0.000000E+000
1	5.54663876	1.658282E-011	9.728213E-013	0	0.000000E+000
1	5.54679359	9.728213E-013	1.658282E-011	1	0.000000E+000
1	5.54768998	1.658282E-011	9.728213E-013	0	0.000000E+000
1	5.54771230	9.728213E-013	1.658282E-011	1	0.000000E+000
1	5.54866630	1.658282E-011	9.728213E-013	0	0.000000E+000
1	5.54870325	9.728213E-013	1.658282E-011	1	0.000000E+000
1	5.54891217	1.658282E-011	9.728213E-013	0	0.000000E+000
1	5.54895229	9.728213E-013	1.658282E-011	1	0.000000E+000
1	5.54899876	1.658282E-011	9.728213E-013	0	0.000000E+000
1	5.54904428	9.728213E-013	1.658282E-011	1	0.000000E+000
1	5.54963467	1.658282E-011	9.728213E-013	0	0.000000E+000
1	5.54964810	9.728213E-013	1.658282E-011	1	0.000000E+000
1	5.54996072	1.658282E-011	9.728213E-013	0	0.000000E+000
1	5.55000787	9.728213E-013	1.658282E-011	1	0.000000E+000
1	5.55036361	1.658282E-011	9.728213E-013	0	0.000000E+000
1	5.55039488	9.728213E-013	1.658282E-011	1	0.000000E+000
1	5.55063330	1.658282E-011	9.728213E-013	0	0.000000E+000
1	5.55072004	9.728213E-013	1.658282E-011	1	0.000000E+000
1	5.55076791	1.658282E-011	9.728213E-013	0	0.000000E+000
1	5.55079608	9.728213E-013	1.658282E-011	1	0.000000E+000
1	5.55086329	1.658282E-011	9.728213E-013	0	0.000000E+000
1	5.55094563	9.728213E-013	1.658282E-011	1	0.000000E+000
1	5.55100417	1.658282E-011	9.728213E-013	0	0.000000E+000
1	5.55103316	9.728213E-013	1.658282E-011	1	0.000000E+000
1	5.55156673	1.658282E-011	9.728213E-013	0	0.000000E+000
1	5.55157133	9.728213E-013	1.658282E-011	1	0.000000E+000
1	5.55163477	1.658282E-011	9.728213E-013	0	0.000000E+000
1	5.55166733	9.728213E-013	1.658282E-011	1	0.000000E+000
1	5.55197417	1.658282E-011	9.728213E-013	0	0.000000E+000
1	5.55199137	9.728213E-013	1.658282E-011	1	0.000000E+000
1	5.55270397	1.658282E-011	9.728213E-013	0	0.000000E+000
1	5.55273022	9.728213E-013	1.658282E-011	1	0.000000E+000
1	5.55363057	1.658282E-011	9.728213E-013	0	0.000000E+000
1	5.55368306	9.728213E-013	1.658282E-011	1	0.000000E+000
1	5.55377732	1.658282E-011	9.728213E-013	0	0.000000E+000
1	5.55380710	9.728213E-013	1.658282E-011	1	0.000000E+000
1	5.55403646	1.658282E-011	9.728213E-013	0	0.000000E+000
1	5.55409049	9.728213E-013	1.658282E-011	1	0.000000E+000
1	5.55446627	1.658282E-011	9.728213E-013	0	0.000000E+000
1	5.55449391	9.728213E-013	1.658282E-011	1	0.000000E+000
1	5.55462682	1.658282E-011	9.728213E-013	0	0.000000E+000
1	5.55466882	9.728213E-013	1.658282E-011	1	0.000000E+000
1	5.55500671	1.658282E-011	9.728213E-013	0	0.000000E+000
1	5.55501232	9.728213E-013	1.658282E-011	1	0.000000E+000
1	5.55523134	1.658282E-011	9.728213E-013	0	0.000000E+000
1	5.55524517	9.728213E-013	1.658282E-011	1	0.000000E+000
1	5.55564003	1.658282E-011	9.728213E-013	0	0.000000E+000
1	5.55566129	9.728213E-013	1.658282E-011	1	0.000000E+000
1	5.55597873	1.658282E-011	9.728213E-013	0	0.000000E+000
1	5.55601140	9.728213E-013	1.658282E-011	1	0.000000E+000
1	5.55702240	1.658282E-011	9.728213E-013	0	0.000000E+000
1	5.55704768	9.728213E-013	1.658282E-011	1	0.000000E+000
1	5.55814769	1.658282E-011	9.728213E-013	0	0.000000E+000
1	5.55819332	9.728213E-013	1.658282E-011	1	0.000000E+000
1	5.55851756	1.658282E-011	9.728213E-013	0	0.000000E+000
1	5.55852865	9.728213E-013	1.658282E-011	1	0.000000E+000
1	5.55854429	1.658282E-011	9.728213E-013	0	0.000000E+000
1	5.55856234	9.728213E-013	1.658282E-011	1	0.000000E+000
1	5.55886052	1.658282E-011	9.728213E-013	0	0.000000E+000
1	5.55889012	9.728213E-013	1.658282E-011	1	0.000000E+000
1	5.56065640	1.658282E-011	9.728213E-013	0	0.000000E+000
1	5.56067430	9.728213E-013	1.658282E-011	1	0.000000E+000
1	5.56097426	1.658282E-011	9.728213E-013	0	0.000000E+000
1	5.56100674	9.728213E-013	1.658282E-011	1	0.000000E+000
1	5.56107609	1.658282E-011	9.728213E-013	0	0.000000E+000
1	5.56113836	9.728213E-013	1.658282E-011	1	0.000000E+000
1	5.56134937	1.658282E-011	9.728213E-013	0	0.000000E+000
1	5.56139031	9.728213E-013	1.658282E-011	1	0.000000E+000
1	5.56156481	1.658282E-011	9.728213E-013	0	0.000000E+000
1	5.56158686	9.728213E-013	1.658282E-011	1	0.000000E+000
1	5.56274563	1.658282E-011	9.728213E-013	0	0.000000E+000
1	5.56284347	9.728213E-013	1.658282E-011	1	0.000000E+000
1	5.56291456	1.658282E-011	9.728213E-013	0	0.000000E+000
1	5.56295582	9.728213E-013	1.658282E-011	1	0.000000E+000
1	5.56332897	1.658282E-011	9.728213E-013	0	0.000000E+000
1	5.56333478	9.728213E-013	1.658282E-011	1	0.000000E+000
1	5.56341672	1.658282E-011	9.728213E-013	0	0.000000E+000
1	5.56355384	9.728213E-013	1.658282E-011	1	0.000000E+000
1	5.56378353	1.658282E-011	9.728213E-013	0	0.000000E+000
1	5.56380695	9.728213E-013	1.658282E-011	1	0.000000E+000
1	5.56461303	1.658282E-011	9.728213E-013	0	0.000000E+000
1	5.56466448	9.728213E-013	1.658282E-011	1	0.000000E+000
1	5.56505092	1.658282E-011	9.728213E-013	0	0.000000E+000
1	5.56510377	9.728213E-013	1.658282E-011	1	0.000000E+000
1	5.56517206	1.658282E-011	9.728213E-013	0	0.000000E+000
1	5.56520846	9.728213E-013	1.658282E-011	1	0.000000E+000
1	5.56525360	1.658282E-011	9.728213E-013	0	0.000000E+000
1	5.56529043	9.728213E-013	1.658282E-011	1	0.000000E+000
1	5.56567813	1.658282E-011	9.728213E-013	0	0.000000E+000
1	5.56574215	9.728213E-013	1.658282E-011	1	0.000000E+000
1	5.56675386	1.658282E-011	9.728213E-013	0	0.000000E+000
1	5.56676377	9.728213E-013	1.658282E-011	1	0.000000E+000
1	5.56685554	1.658282E-011	9.728213E-013	0	0.000000E+000
1	5.56691309	9.728213E-013	1.658282E-011	1	0.000000E+000
1	5.56721691	1.658282E-011	9.728213E-013	0	0.000000E+000
1	5.56751739	9.728213E-013	1.658282E-011	1	0.000000E+000
1	5.56778529	1.658282E-011	9.728213E-013	0	0.000000E+000
1	5.56823592	9.728213E-013	1.658282E-011	1	0.000000E+000
1	5.56894461	1.658282E-011	9.728213E-013	0	0.000000E+000
1	5.56896346	9.728213E-013	1.658282E-011	1	0.000000E+000
1	5.56938764	1.658282E-011	9.728213E-013	0	0.000000E+000
1	5.56942943	9.728213E-013	1.658282E-011	1	0.000000E+000
1	5.57134681	1.658282E-011	9.728213E-013	0	0.000000E+000
1	5.57137351	9.728213E-013	1.658282E-011	1	0.000000E+000
1	5.57163194	1.658282E-011	9.728213E-013	0	0.000000E+000
1	5.57183806	9.728213E-013	1.658282E-011	1	0.000000E+000
1	5.57194776	1.658282E-011	9.728213E-013	0	0.000000E+000
1	5.57201441	9.728213E-013	1.658282E-011	1	0.000000E+000
1	5.57290916	1.658282E-011	9.728213E-013	0	0.000000E+000
1	5.57296275	9.728213E-013	1.658282E-011	1	0.000000E+000
1	5.57417476	1.658282E-011	9.728213E-013	0	0.000000E+000
1	5.57425771	9.728213E-013	1.658282E-011	1	0.000000E+000
1	5.57451266	1.658282E-011	9.728213E-013	0	0.000000E+000
1	5.57469490	9.728213E-013	1.658282E-011	1	0.000000E+000
1	5.57486552	1.658282E-011	9.728213E-013	0	0.000000E+000
1	5.57486780	9.728213E-013	1.658282E-011	1	0.000000E+000
1	5.57499687	1.658282E-011	9.728213E-013	0	0.000000E+000
1	5.57501252	9.728213E-013	1.658282E-011	1	0.000000E+000
1	5.57565357	1.658282E-011	9.728213E-013	0	0.000000E+000
1	5.57568614	9.728213E-013	1.658282E-011	1	0.000000E+000
1	5.57610093	1.658282E-011	9.728213E-013	0	0.000000E+000
1	5.57611756	9.728213E-013	1.658282E-011	1	0.000000E+000
1	5.57704516	1.658282E-011	9.728213E-013	0	0.000000E+000
1	5.57754817	9.728213E-013	1.658282E-011	1	0.000000E+000
1	5.57791790	1.658282E-011	9.728213E-013	0	0.000000E+000
1	5.57804848	9.728213E-013	1.658282E-011	1	0.000000E+000
1	5.57812242	1.658282E-011	9.728213E-013	0	0.000000E+000
1	5.57814706	9.728213E-013	1.658282E-011	1	0.000000E+000
1	5.57880094	1.658282E-011	9.728213E-013	0	0.000000E+000
1	5.57880514	9.728213E-013	1.658282E-011	1	0.000000E+000
1	5.57906588	1.658282E-011	9.728213E-013	0	0.000000E+000
1	5.57908975	9.728213E-013	1.658282E-011	1	0.000000E+000
1	5.57911809	1.658282E-011	9.728213E-013	0	0.000000E+000
1	5.57913248	9.728213E-013	1.658282E-011	1	0.000000E+000
1	5.58049778	1.658282E-011	9.728213E-013	0	0.000000E+000
1	5.58052820	9.728213E-013	1.658282E-011	1	0.000000E+000
1	5.58070318	1.658282E-011	9.728213E-013	0	0.000000E+000
1	5.58074536	9.728213E-013	1.658282E-011	1	0.000000E+000
1	5.58080203	1.658282E-011	9.728213E-013	0	0.000000E+000
1	5.58082792	9.728213E-013	1.658282E-011	1	0.000000E+000
1	5.58092291	1.658282E-011	9.728213E-013	0	0.000000E+000
1	5.58093942	9.728213E-013	1.658282E-011	1	0.000000E+000
1	5.58128084	1.658282E-011	9.728213E-013	0	0.000000E+000
1	5.58132290	9.728213E-013	1.658282E-011	1	0.000000E+000
1	5.58286572	1.658282E-011	9.728213E-013	0	0.000000E+000
1	5.58304399	9.728213E-013	1.658282E-011	1	0.000000E+000
1	5.58337256	1.658282E-011	9.728213E-013	0	0.000000E+000
1	5.58338620	9.728213E-013	1.658282E-011	1	0.000000E+000
1	5.58370593	1.658282E-011	9.728213E-013	0	0.000000E+000
1	5.58392831	9.728213E-013	1.658282E-011	1	0.000000E+000
1	5.58522134	1.658282E-011	9.728213E-013	0	0.000000E+000
1	5.58524918	9.728213E-013	1.658282E-011	1	0.000000E+000
1	5.58559671	1.658282E-011	9.728213E-013	0	0.000000E+000
1	5.58561945	9.728213E-013	1.658282E-011	1	0.000000E+000
1	5.58572242	1.658282E-011	9.728213E-013	0	0.000000E+000
1	5.58574932	9.728213E-013	1.658282E-011	1	0.000000E+000
1	5.58590600	1.658282E-011	9.728213E-013	0	0.000000E+000
1	5.58595000	9.728213E-013	1.658282E-011	1	0.000000E+000
1	5.58625006	1.658282E-011	9.728213E-013	0	0.000000E+000
1	5.58628609	9.728213E-013	1.658282E-011	1	0.000000E+000
1	5.58676948	1.658282E-011	9.728213E-013	0	0.000000E+000
1	5.58688264	9.728213E-013	1.658282E-011	1	0.000000E+000
1	5.58702535	1.658282E-011	9.728213E-013	0	0.000000E+000
1	5.58703830	9.728213E-013	1.658282E-011	1	0.000000E+000
1	5.58742401	1.658282E-011	9.728213E-013	0	0.000000E+000
1	5.58743350	9.728213E-013	1.658282E-011	1	0.000000E+000
1	5.58792285	1.658282E-011	9.728213E-013	0	0.000000E+000
1	5.58800572	9.728213E-013	1.658282E-011	1	0.000000E+000
1	5.58893496	1.658282E-011	9.728213E-013	0	0.000000E+000
1	5.58896910	9.728213E-013	1.658282E-011	1	0.000000E+000
1	5.58904811	1.658282E-011	9.728213E-013	0	0.000000E+000
1	5.58908102	9.728213E-013	1.658282E-011	1	0.000000E+000
1	5.58988791	1.658282E-011	9.728213E-013	0	0.000000E+000
1	5.58993010	9.728213E-013	1.658282E-011	1	0.000000E+000
1	5.59004815	1.658282E-011	9.728213E-013	0	0.000000E+000
1	5.59015420	9.728213E-013	1.658282E-011	1	0.000000E+000
1	5.59066286	1.658282E-011	9.728213E-013	0	0.000000E+000
1	5.59073106	9.728213E-013	1.658282E-011	1	0.000000E+000
1	5.59140264	1.658282E-011	9.728213E-013	0	0.000000E+000
1	5.59142047	9.728213E-013	1.658282E-011	1	0.000000E+000
1	5.59228133	1.658282E-011	9.728213E-013	0	0.000000E+000
1	5.59230261	9.728213E-013	1.658282E-011	1	0.000000E+000
1	5.59237957	1.658282E-011	9.728213E-013	0	0.000000E+000
1	5.59239150	9.728213E-013	1.658282E-011	1	0.000000E+000
1	5.59286247	1.658282E-011	9.728213E-013	0	0.000000E+000
1	5.59286965	9.728213E-013	1.658282E-011	1	0.000000E+000
1	5.59292248	1.658282E-011	9.728213E-013	0	0.000000E+000
1	5.59294026	9.728213E-013	1.658282E-011	1	0.000000E+000
1	5.59305233	1.658282E-011	9.728213E-013	0	0.000000E+000
1	5.59306106	9.728213E-013	1.658282E-011	1	0.000000E+000
1	5.59316772	1.658282E-011	9.728213E-013	0	0.000000E+000
1	5.59318559	9.728213E-013	1.658282E-011	1	0.000000E+000
1	5.59366788	1.658282E-011	9.728213E-013	0	0.000000E+000
1	5.59371789	9.728213E-013	1.658282E-011	1	0.000000E+000
1	5.59376765	1.658282E-011	9.728213E-013	0	0.000000E+000
1	5.59377816	9.728213E-013	1.658282E-011	1	0.000000E+000
1	5.59479835	1.658282E-011	9.728213E-013	0	0.000000E+000
1	5.59480530	9.728213E-013	1.658282E-011	1	0.000000E+000
1	5.59511755	1.658282E-011	9.728213E-013	0	0.000000E+000
1	5.59513469	9.728213E-013	1.658282E-011	1	0.000000E+000
1	5.59545693	1.658282E-011	9.728213E-013	0	0.000000E+000
1	5.60211079	9.728213E-013	1.658282E-011	1	0.000000E+000
1	5.60239849	1.658282E-011	9.728213E-013	0	0.000000E+000
1	5.60243562	9.728213E-013	1.658282E-011	1	0.000000E+000
1	5.60255877	1.658282E-011	9.728213E-013	0	0.000000E+000
1	5.60256830	9.728213E-013	1.658282E-011	1	0.000000E+000
1	5.60275602	1.658282E-011	9.728213E-013	0	0.000000E+000
1	5.60276845	9.728213E-013	1.658282E-011	1	0.000000E+000
1	5.60295398	1.658282E-011	9.728213E-013	0	0.000000E+000
1	5.60300586	9.728213E-013	1.658282E-011	1	0.000000E+000
1	5.60409321	1.658282E-011	9.728213E-013	0	0.000000E+000
1	5.60411871	9.728213E-013	1.658282E-011	1	0.000000E+000
1	5.60465581	1.658282E-011	9.728213E-013	0	0.000000E+000
1	5.60468598	9.728213E-013	1.658282E-011	1	0.000000E+000
1	5.60509633	1.658282E-011	9.728213E-013	0	0.000000E+000
1	5.60515594	9.728213E-013	1.658282E-011	1	0.000000E+000
1	5.60645992	1.658282E-011	9.728213E-013	0	0.000000E+000
1	5.60648014	9.728213E-013	1.658282E-011	1	0.000000E+000
1	5.60692087	1.658282E-011	9.728213E-013	0	0.000000E+000
1	5.60695762	9.728213E-013	1.658282E-011	1	0.000000E+000
1	5.60727939	1.658282E-011	9.728213E-013	0	0.000000E+000
1	5.60729870	9.728213E-013	1.658282E-011	1	0.000000E+000
1	5.60768279	1.658282E-011	9.728213E-013	0	0.000000E+000
1	5.60777480	9.728213E-013	1.658282E-011	1	0.000000E+000
1	5.60831034	1.658282E-011	9.728213E-013	0	0.000000E+000
1	5.60831820	9.728213E-013	1.658282E-011	1	0.000000E+000
1	5.60864971	1.658282E-011	9.728213E-013	0	0.000000E+000
1	5.60867846	9.728213E-013	1.658282E-011	1	0.000000E+000
1	5.60887783	1.658282E-011	9.728213E-013	0	0.000000E+000
1	5.60890950	9.728213E-013	1.658282E-011	1	0.000000E+000
1	5.60892895	1.658282E-011	9.728213E-013	0	0.000000E+000
1	5.60898282	9.728213E-013	1.658282E-011	1	0.000000E+000
1	5.60909019	1.658282E-011	9.728213E-013	0	0.000000E+000
1	5.60915407	9.728213E-013	1.658282E-011	1	0.000000E+000
1	5.61001287	1.658282E-011	9.728213E-013	0	0.000000E+000
1	5.61002479	9.728213E-013	1.658282E-011	1	0.000000E+000
1	5.61005792	1.658282E-011	9.728213E-013	0	0.000000E+000
1	5.61007690	9.728213E-013	1.658282E-011	1	0.000000E+000
1	5.61013801	1.658282E-011	9.728213E-013	0	0.000000E+000
1	5.61016627	9.728213E-013	1.658282E-011	1	0.000000E+000
1	5.61167852	1.658282E-011	9.728213E-013	0	0.000000E+000
1	5.61168835	9.728213E-013	1.658282E-011	1	0.000000E+000
1	5.61246297	1.658282E-011	9.728213E-013	0	0.000000E+000
1	7.81882629	9.357273E-013	1.654573E-011	1	0.000000E+000
1	7.82137347	1.654573E-011	9.357273E-013	0	0.000000E+000
1	7.82138459	9.357273E-013	1.654573E-011	1	0.000000E+000
1	7.82196683	1.654573E-011	9.357273E-013	0	0.000000E+000
1	7.82198196	9.357273E-013	1.654573E-011	1	0.000000E+000
1	7.82318520	1.654573E-011	9.357273E-013	0	0.000000E+000
1	7.82320914	9.357273E-013	1.654573E-011	1	0.000000E+000
1	7.82338127	1.654573E-011	9.357273E-013	0	0.000000E+000
1	7.82342912	9.357273E-013	1.654573E-011	1	0.000000E+000
1	7.82368124	1.654573E-011	9.357273E-013	0	0.000000E+000
1	7.82371281	9.357273E-013	1.654573E-011	1	0.000000E+000
1	7.82384347	1.654573E-011	9.357273E-013	0	0.000000E+000
1	7.82386741	9.357273E-013	1.654573E-011	1	0.000000E+000
1	7.82410308	1.654573E-011	9.357273E-013	0	0.000000E+000
1	7.82411386	9.357273E-013	1.654573E-011	1	0.000000E+000
1	7.82539464	1.654573E-011	9.357273E-013	0	0.000000E+000
1	7.82542426	9.357273E-013	1.654573E-011	1	0.000000E+000
1	7.82554338	1.654573E-011	9.357273E-013	0	0.000000E+000
1	7.82557798	9.357273E-013	1.654573E-011	1	0.000000E+000
1	7.82568078	1.654573E-011	9.357273E-013	0	0.000000E+000
1	7.82571889	9.357273E-013	1.654573E-011	1	0.000000E+000
1	7.82596479	1.654573E-011	9.357273E-013	0	0.000000E+000
1	7.82604173	9.357273E-013	1.654573E-011	1	0.000000E+000
1	7.82635641	1.654573E-011	9.357273E-013	0	0.000000E+000
1	7.82647548	9.357273E-013	1.654573E-011	1	0.000000E+000
1	7.82718060	1.654573E-011	9.357273E-013	0	0.000000E+000
1	7.82723369	9.357273E-013	1.654573E-011	1	0.000000E+000
1	7.82729003	1.654573E-011	9.357273E-013	0	0.000000E+000
1	7.82731483	9.357273E-013	1.654573E-011	1	0.000000E+000
1	7.82842752	1.654573E-011	9.357273E-013	0	0.000000E+000
1	7.82847134	9.357273E-013	1.654573E-011	1	0.000000E+000
1	7.82891598	1.654573E-011	9.357273E-013	0	0.000000E+000
1	7.82894127	9.357273E-013	1.654573E-011	1	0.000000E+000
1	7.82946977	1.654573E-011	9.357273E-013	0	0.000000E+000
1	7.82988874	9.357273E-013	1.654573E-011	1	0.000000E+000
1	7.83110403	1.654573E-011	9.357273E-013	0	0.000000E+000
1	7.83112459	9.357273E-013	1.654573E-011	1	0.000000E+000
1	7.83139481	1.654573E-011	9.357273E-013	0	0.000000E+000
1	7.83141383	9.357273E-013	1.654573E-011	1	0.000000E+000
1	7.83160609	1.654573E-011	9.357273E-013	0	0.000000E+000
1	7.83165586	9.357273E-013	1.654573E-011	1	0.000000E+000
1	7.83259268	1.654573E-011	9.357273E-013	0	0.000000E+000
1	7.83262154	9.357273E-013	1.654573E-011	1	0.000000E+000
1	7.83298158	1.654573E-011	9.357273E-013	0	0.000000E+000
1	7.83299245	9.357273E-013	1.654573E-011	1	0.000000E+000
1	7.83366994	1.654573E-011	9.357273E-013	0	0.000000E+000
1	7.83368780	9.357273E-013	1.654573E-011	1	0.000000E+000
1	7.83375282	1.654573E-011	9.357273E-013	0	0.000000E+000
1	7.83378082	9.357273E-013	1.654573E-011	1	0.000000E+000
1	7.83484689	1.654573E-011	9.357273E-013	0	0.000000E+000
1	7.83486793	9.357273E-013	1.654573E-011	1	0.000000E+000
1	7.83518473	1.654573E-011	9.357273E-013	0	0.000000E+000
1	7.83521151	9.357273E-013	1.654573E-011	1	0.000000E+000
1	7.83542771	1.654573E-011	9.357273E-013	0	0.000000E+000
1	7.83545082	9.357273E-013	1.654573E-011	1	0.000000E+000
1	7.83673839	1.654573E-011	9.357273E-013	0	0.000000E+000
1	7.83677347	9.357273E-013	1.654573E-011	1	0.000000E+000
1	7.83689538	1.654573E-011	9.357273E-013	0	0.000000E+000
1	7.83692365	9.357273E-013	1.654573E-011	1	0.000000E+000
1	7.83764588	1.654573E-011	9.357273E-013	0	0.000000E+000
1	7.83769032	9.357273E-013	1.654573E-011	1	0.000000E+000
1	7.83833079	1.654573E-011	9.357273E-013	0	0.000000E+000
1	7.83834842	9.357273E-013	1.654573E-011	1	0.000000E+000
1	7.83903075	1.654573E-011	9.357273E-013	0	0.000000E+000
1	7.83906713	9.357273E-013	1.654573E-011	1	0.000000E+000
1	7.83916142	1.654573E-011	9.357273E-013	0	0.000000E+000
1	7.83920475	9.357273E-013	1.654573E-011	1	0.000000E+000
1	7.83956687	1.654573E-011	9.357273E-013	0	0.000000E+000
1	7.83962824	9.357273E-013	1.654573E-011	1	0.000000E+000
1	7.84054289	1.654573E-011	9.357273E-013	0	0.000000E+000
1	7.84094002	9.357273E-013	1.654573E-011	1	0.000000E+000
1	7.84286282	1.654573E-011	9.357273E-013	0	0.000000E+000
1	7.84294699	9.357273E-013	1.654573E-011	1	0.000000E+000
1	7.84366029	1.654573E-011	9.357273E-013	0	0.000000E+000
1	7.84367063	9.357273E-013	1.654573E-011	1	0.000000E+000
1	7.84444777	1.654573E-011	9.357273E-013	0	0.000000E+000
1	7.84446539	9.357273E-013	1.654573E-011	1	0.000000E+000
1	7.84459366	1.654573E-011	9.357273E-013	0	0.000000E+000
1	7.84517473	9.357273E-013	1.654573E-011	1	0.000000E+000
1	7.84522092	1.654573E-011	9.357273E-013	0	0.000000E+000
1	7.84524431	9.357273E-013	1.654573E-011	1	0.000000E+000
1	7.84597634	1.654573E-011	9.357273E-013	0	0.000000E+000
1	7.84601926	9.357273E-013	1.654573E-011	1	0.000000E+000
1	7.84609638	1.654573E-011	9.357273E-013	0	0.000000E+000
1	7.84612384	9.357273E-013	1.654573E-011	1	0.000000E+000
1	7.84632803	1.654573E-011	9.357273E-013	0	0.000000E+000
1	7.84636353	9.357273E-013	1.654573E-011	1	0.000000E+000
1	7.84663032	1.654573E-011	9.357273E-013	0	0.000000E+000
1	7.84665012	9.357273E-013	1.654573E-011	1	0.000000E+000
1	7.84724402	1.654573E-011	9.357273E-013	0	0.000000E+000
1	7.85475448	9.357273E-013	1.654573E-011	1	0.000000E+000
1	7.85533099	1.654573E-011	9.357273E-013	0	0.000000E+000
1	7.85535066	9.357273E-013	1.654573E-011	1	0.000000E+000
1	7.85606842	1.654573E-011	9.357273E-013	0	0.000000E+000
1	7.85609677	9.357273E-013	1.654573E-011	1	0.000000E+000
1	7.85644523	1.654573E-011	9.357273E-013	0	0.000000E+000
1	7.85654052	9.357273E-013	1.654573E-011	1	0.000000E+000
1	7.85681691	1.654573E-011	9.357273E-013	0	0.000000E+000
1	7.85682702	9.357273E-013	1.654573E-011	1	0.000000E+000
1	7.85685376	1.654573E-011	9.357273E-013	0	0.000000E+000
1	7.85698481	9.357273E-013	1.654573E-011	1	0.000000E+000
1	7.85719444	1.654573E-011	9.357273E-013	0	0.000000E+000
1	7.85722831	9.357273E-013	1.654573E-011	1	0.000000E+000
1	7.85813540	1.654573E-011	9.357273E-013	0	0.000000E+000
3	4.42169584	1.640182E-012	1.725018E-011	1	0.000000E+000
3	4.42175143	1.725018E-011	1.640182E-012	0	0.000000E+000
3	4.42179979	1.640182E-012	1.725018E-011	1	0.000000E+000
3	4.42213114	1.725018E-011	1.640182E-012	0	0.000000E+000
3	4.42221794	1.640182E-012	1.725018E-011	1	0.000000E+000
3	4.42264027	1.725018E-011	1.640182E-012	0	0.000000E+000
3	4.42267751	1.640182E-012	1.725018E-011	1	0.000000E+000
3	4.42295118	1.725018E-011	1.640182E-012	0	0.000000E+000
3	4.42298915	1.640182E-012	1.725018E-011	1	0.000000E+000
3	4.42302965	1.725018E-011	1.640182E-012	0	0.000000E+000
3	4.42374334	1.640182E-012	1.725018E-011	1	0.000000E+000
3	4.42425623	1.725018E-011	1.640182E-012	0	0.000000E+000
3	4.42428075	1.640182E-012	1.725018E-011	1	0.000000E+000
3	4.42538373	1.725018E-011	1.640182E-012	0	0.000000E+000
3	4.42543376	1.640182E-012	1.725018E-011	1	0.000000E+000
3	4.42543769	1.725018E-011	1.640182E-012	0	0.000000E+000
3	4.42549347	1.640182E-012	1.725018E-011	1	0.000000E+000
3	4.42586790	1.725018E-011	1.640182E-012	0	0.000000E+000
3	4.42591974	1.640182E-012	1.725018E-011	1	0.000000E+000
3	4.42646588	1.725018E-011	1.640182E-012	0	0.000000E+000
3	4.42659460	1.640182E-012	1.725018E-011	1	0.000000E+000
3	4.42680770	1.725018E-011	1.640182E-012	0	0.000000E+000
3	4.42682599	1.640182E-012	1.725018E-011	1	0.000000E+000
3	4.42709740	1.725018E-011	1.640182E-012	0	0.000000E+000
3	4.42711372	1.640182E-012	1.725018E-011	1	0.000000E+000
3	4.42768308	1.725018E-011	1.640182E-012	0	0.000000E+000
3	4.42849263	1.640182E-012	1.725018E-011	1	0.000000E+000
3	4.42895546	1.725018E-011	1.640182E-012	0	0.000000E+000
3	4.42896519	1.640182E-012	1.725018E-011	1	0.000000E+000
3	4.42938054	1.725018E-011	1.640182E-012	0	0.000000E+000
3	4.42939648	1.640182E-012	1.725018E-011	1	0.000000E+000
3	4.43000314	1.725018E-011	1.640182E-012	0	0.000000E+000
3	4.43054369	1.640182E-012	1.725018E-011	1	0.000000E+000
3	4.43069842	1.725018E-011	1.640182E-012	0	0.000000E+000
3	4.43077093	1.640182E-012	1.725018E-011	1	0.000000E+000
3	4.43243172	1.725018E-011	1.640182E-012	0	0.000000E+000
3	4.43245684	1.640182E-012	1.725018E-011	1	0.000000E+000
3	4.43349725	1.725018E-011	1.640182E-012	0	0.000000E+000
3	4.43353025	1.640182E-012	1.725018E-011	1	0.000000E+000
3	4.43355614	1.725018E-011	1.640182E-012	0	0.000000E+000
3	4.43357390	1.640182E-012	1.725018E-011	1	0.000000E+000
3	4.43392053	1.725018E-011	1.640182E-012	0	0.000000E+000
3	4.43392947	1.640182E-012	1.725018E-011	1	0.000000E+000
3	4.43460661	1.725018E-011	1.640182E-012	0	0.000000E+000
3	4.43464261	1.640182E-012	1.725018E-011	1	0.000000E+000
3	4.43490225	1.725018E-011	1.640182E-012	0	0.000000E+000
3	4.43490858	1.640182E-012	1.725018E-011	1	0.000000E+000
3	4.43507849	1.725018E-011	1.640182E-012	0	0.000000E+000
3	4.43510795	1.640182E-012	1.725018E-011	1	0.000000E+000
3	4.43626933	1.725018E-011	1.640182E-012	0	0.000000E+000
3	4.43630805	1.640182E-012	1.725018E-011	1	0.000000E+000
3	4.43724519	1.725018E-011	1.640182E-012	0	0.000000E+000
3	4.43730714	1.640182E-012	1.725018E-011	1	0.000000E+000
3	4.43749487	1.725018E-011	1.640182E-012	0	0.000000E+000
3	4.43754190	1.640182E-012	1.725018E-011	1	0.000000E+000
3	4.43818547	1.725018E-011	1.640182E-012	0	0.000000E+000
3	4.43829285	1.640182E-012	1.725018E-011	1	0.000000E+000
3	4.43859121	1.725018E-011	1.640182E-012	0	0.000000E+000
3	4.43860845	1.640182E-012	1.725018E-011	1	0.000000E+000
3	4.43885463	1.725018E-011	1.640182E-012	0	0.000000E+000
3	4.43890294	1.640182E-012	1.725018E-011	1	0.000000E+000
3	4.43921291	1.725018E-011	1.640182E-012	0	0.000000E+000
3	4.44021789	1.640182E-012	1.725018E-011	1	0.000000E+000
3	4.44042059	1.725018E-011	1.640182E-012	0	0.000000E+000
3	4.44043448	1.640182E-012	1.725018E-011	1	0.000000E+000
3	4.44101115	1.725018E-011	1.640182E-012	0	0.000000E+000
3	4.44104259	1.640182E-012	1.725018E-011	1	0.000000E+000
3	4.44119271	1.725018E-011	1.640182E-012	0	0.000000E+000
3	4.44123668	1.640182E-012	1.725018E-011	1	0.000000E+000
3	4.44160698	1.725018E-011	1.640182E-012	0	0.000000E+000
3	4.44165266	1.640182E-012	1.725018E-011	1	0.000000E+000
3	4.44179448	1.725018E-011	1.640182E-012	0	0.000000E+000
3	4.44182676	1.640182E-012	1.725018E-011	1	0.000000E+000
3	4.44230956	1.725018E-011	1.640182E-012	0	0.000000E+000
3	4.44234370	1.640182E-012	1.725018E-011	1	0.000000E+000
3	4.44285743	1.725018E-011	1.640182E-012	0	0.000000E+000
3	4.44290931	1.640182E-012	1.725018E-011	1	0.000000E+000
3	4.44316539	1.725018E-011	1.640182E-012	0	0.000000E+000
3	4.44319632	1.640182E-012	1.725018E-011	1	0.000000E+000
3	4.44336923	1.725018E-011	1.640182E-012	0	0.000000E+000
3	4.44340881	1.640182E-012	1.725018E-011	1	0.000000E+000
3	4.44360699	1.725018E-011	1.640182E-012	0	0.000000E+000
3	4.44362111	1.640182E-012	1.725018E-011	1	0.000000E+000
3	4.44405335	1.725018E-011	1.640182E-012	0	0.000000E+000
3	4.44406620	1.640182E-012	1.725018E-011	1	0.000000E+000
3	4.44453199	1.725018E-011	1.640182E-012	0	0.000000E+000
3	4.44463266	1.640182E-012	1.725018E-011	1	0.000000E+000
3	4.44524248	1.725018E-011	1.640182E-012	0	0.000000E+000
3	4.44529115	1.640182E-012	1.725018E-011	1	0.000000E+000
3	4.44640266	1.725018E-011	1.640182E-012	0	0.000000E+000
3	4.44644526	1.640182E-012	1.725018E-011	1	0.000000E+000
3	4.44678777	1.725018E-011	1.640182E-012	0	0.000000E+000
3	4.44680087	1.640182E-012	1.725018E-011	1	0.000000E+000
3	4.44847114	1.725018E-011	1.640182E-012	0	0.000000E+000
3	4.44851446	1.640182E-012	1.725018E-011	1	0.000000E+000
3	4.44857520	1.725018E-011	1.640182E-012	0	0.000000E+000
3	4.44859086	1.640182E-012	1.725018E-011	1	0.000000E+000
3	4.44931038	1.725018E-011	1.640182E-012	0	0.000000E+000
3	4.44935289	1.640182E-012	1.725018E-011	1	0.000000E+000
3	4.44989230	1.725018E-011	1.640182E-012	0	0.000000E+000
3	4.44990319	1.640182E-012	1.725018E-011	1	0.000000E+000
3	4.45038794	1.725018E-011	1.640182E-012	0	0.000000E+000
3	4.45047375	1.640182E-012	1.725018E-011	1	0.000000E+000
3	4.45052021	1.725018E-011	1.640182E-012	0	0.000000E+000
3	4.45055533	1.640182E-012	1.725018E-011	1	0.000000E+000
3	4.45170319	1.725018E-011	1.640182E-012	0	0.000000E+000
3	4.45174669	1.640182E-012	1.725018E-011	1	0.000000E+000
3	4.45247961	1.725018E-011	1.640182E-012	0	0.000000E+000
3	4.45251904	1.640182E-012	1.725018E-011	1	0.000000E+000
3	4.45279084	1.725018E-011	1.640182E-012	0	0.000000E+000
3	4.45281654	1.640182E-012	1.725018E-011	1	0.000000E+000
3	4.45389197	1.725018E-011	1.640182E-012	0	0.000000E+000
3	4.45392510	1.640182E-012	1.725018E-011	1	0.000000E+000
3	4.45419340	1.725018E-011	1.640182E-012	0	0.000000E+000
3	4.45423481	1.640182E-012	1.725018E-011	1	0.000000E+000
3	4.45492697	1.725018E-011	1.640182E-012	0	0.000000E+000
3	4.45502294	1.640182E-012	1.725018E-011	1	0.000000E+000
3	4.45513610	1.725018E-011	1.640182E-012	0	0.000000E+000
3	4.45518323	1.640182E-012	1.725018E-011	1	0.000000E+000
3	4.45523139	1.725018E-011	1.640182E-012	0	0.000000E+000
3	4.45525201	1.640182E-012	1.725018E-011	1	0.000000E+000
3	4.45572040	1.725018E-011	1.640182E-012	0	0.000000E+000
3	4.45577855	1.640182E-012	1.725018E-011	1	0.000000E+000
3	4.45595511	1.725018E-011	1.640182E-012	0	0.000000E+000
3	4.45597733	1.640182E-012	1.725018E-011	1	0.000000E+000
3	4.45643512	1.725018E-011	1.640182E-012	0	0.000000E+000
3	4.45646854	1.640182E-012	1.725018E-011	1	0.000000E+000
3	4.45690502	1.725018E-011	1.640182E-012	0	0.000000E+000
3	4.45693193	1.640182E-012	1.725018E-011	1	0.000000E+000
3	4.45801737	1.725018E-011	1.640182E-012	0	0.000000E+000
3	4.45806350	1.640182E-012	1.725018E-011	1	0.000000E+000
3	4.45825704	1.725018E-011	1.640182E-012	0	0.000000E+000
3	4.45828274	1.640182E-012	1.725018E-011	1	0.000000E+000
3	4.45834532	1.725018E-011	1.640182E-012	0	0.000000E+000
3	4.46146895	1.640182E-012	1.725018E-011	1	0.000000E+000
3	4.46203225	1.725018E-011	1.640182E-012	0	0.000000E+000
3	4.46205621	1.640182E-012	1.725018E-011	1	0.000000E+000
3	4.46226540	1.725018E-011	1.640182E-012	0	0.000000E+000
3	4.46230435	1.640182E-012	1.725018E-011	1	0.000000E+000
3	4.46281970	1.725018E-011	1.640182E-012	0	0.000000E+000
3	4.46284445	1.640182E-012	1.725018E-011	1	0.000000E+000
3	4.46345702	1.725018E-011	1.640182E-012	0	0.000000E+000
3	4.46347055	1.640182E-012	1.725018E-011	1	0.000000E+000
3	4.46352137	1.725018E-011	1.640182E-012	0	0.000000E+000
3	4.46355275	1.640182E-012	1.725018E-011	1	0.000000E+000
3	4.46382056	1.725018E-011	1.640182E-012	0	0.000000E+000
3	4.46384705	1.640182E-012	1.725018E-011	1	0.000000E+000
3	4.46514243	1.725018E-011	1.640182E-012	0	0.000000E+000
3	4.46674709	1.640182E-012	1.725018E-011	1	0.000000E+000
3	4.46733002	1.725018E-011	1.640182E-012	0	0.000000E+000
3	4.46737029	1.640182E-012	1.725018E-011	1	0.000000E+000
3	4.46752107	1.725018E-011	1.640182E-012	0	0.000000E+000
3	4.46756698	1.640182E-012	1.725018E-011	1	0.000000E+000
3	4.46793795	1.725018E-011	1.640182E-012	0	0.000000E+000
3	4.46796159	1.640182E-012	1.725018E-011	1	0.000000E+000
3	4.46865725	1.725018E-011	1.640182E-012	0	0.000000E+000
3	4.46884183	1.640182E-012	1.725018E-011	1	0.000000E+000
3	4.46918391	1.725018E-011	1.640182E-012	0	0.000000E+000
3	4.46919110	1.640182E-012	1.725018E-011	1	0.000000E+000
3	4.46949759	1.725018E-011	1.640182E-012	0	0.000000E+000
3	4.46955050	1.640182E-012	1.725018E-011	1	0.000000E+000
3	4.46985065	1.725018E-011	1.640182E-012	0	0.000000E+000
3	4.46999868	1.640182E-012	1.725018E-011	1	0.000000E+000
3	4.47012546	1.725018E-011	1.640182E-012	0	0.000000E+000
3	4.47017208	1.640182E-012	1.725018E-011	1	0.000000E+000
3	4.47038237	1.725018E-011	1.640182E-012	0	0.000000E+000
3	4.47042963	1.640182E-012	1.725018E-011	1	0.000000E+000
3	4.47052007	1.725018E-011	1.640182E-012	0	0.000000E+000
3	4.47057392	1.640182E-012	1.725018E-011	1	0.000000E+000
3	4.47126236	1.725018E-011	1.640182E-012	0	0.000000E+000
3	4.47130666	1.640182E-012	1.725018E-011	1	0.000000E+000
3	4.47177213	1.725018E-011	1.640182E-012	0	0.000000E+000
3	4.47180760	1.640182E-012	1.725018E-011	1	0.000000E+000
3	4.47359057	1.725018E-011	1.640182E-012	0	0.000000E+000
3	4.47360518	1.640182E-012	1.725018E-011	1	0.000000E+000
3	4.47544523	1.725018E-011	1.640182E-012	0	0.000000E+000
3	4.47548501	1.640182E-012	1.725018E-011	1	0.000000E+000
3	4.47625997	1.725018E-011	1.640182E-012	0	0.000000E+000
3	4.47627379	1.640182E-012	1.725018E-011	1	0.000000E+000
3	4.47640439	1.725018E-011	1.640182E-012	0	0.000000E+000
3	4.47642302	1.640182E-012	1.725018E-011	1	0.000000E+000
3	4.47683502	1.725018E-011	1.640182E-012	0	0.000000E+000
3	4.47686352	1.640182E-012	1.725018E-011	1	0.000000E+000
3	4.47690123	1.725018E-011	1.640182E-012	0	0.000000E+000
3	4.47694668	1.640182E-012	1.725018E-011	1	0.000000E+000
3	4.47754757	1.725018E-011	1.640182E-012	0	0.000000E+000
3	4.47759167	1.640182E-012	1.725018E-011	1	0.000000E+000
3	4.47790296	1.725018E-011	1.640182E-012	0	0.000000E+000
3	4.47792168	1.640182E-012	1.725018E-011	1	0.000000E+000
3	4.47868198	1.725018E-011	1.640182E-012	0	0.000000E+000
3	4.47871515	1.640182E-012	1.725018E-011	1	0.000000E+000
3	4.47900921	1.725018E-011	1.640182E-012	0	0.000000E+000
3	4.47902645	1.640182E-012	1.725018E-011	1	0.000000E+000
3	4.48007472	1.725018E-011	1.640182E-012	0	0.000000E+000
3	4.48009724	1.640182E-012	1.725018E-011	1	0.000000E+000
3	4.48029091	1.725018E-011	1.640182E-012	0	0.000000E+000
3	4.48034714	1.640182E-012	1.725018E-011	1	0.000000E+000
3	4.48062641	1.725018E-011	1.640182E-012	0	0.000000E+000
3	4.78098390	1.529447E-012	1.713945E-011	1	0.000000E+000
3	4.78098500	1.713945E-011	1.529447E-012	0	0.000000E+000
3	4.78098710	1.529447E-012	1.713945E-011	1	0.000000E+000
3	4.78203047	1.713945E-011	1.529447E-012	0	0.000000E+000
3	4.78331553	1.529447E-012	1.713945E-011	1	0.000000E+000
3	4.78378256	1.713945E-011	1.529447E-012	0	0.000000E+000
3	4.78384266	1.529447E-012	1.713945E-011	1	0.000000E+000
3	4.78600207	1.713945E-011	1.529447E-012	0	0.000000E+000
3	4.78602036	1.529447E-012	1.713945E-011	1	0.000000E+000
3	4.78670599	1.713945E-011	1.529447E-012	0	0.000000E+000
3	4.78677109	1.529447E-012	1.713945E-011	1	0.000000E+000
3	4.78696036	1.713945E-011	1.529447E-012	0	0.000000E+000
3	4.78707042	1.529447E-012	1.713945E-011	1	0.000000E+000
3	4.78741253	1.713945E-011	1.529447E-012	0	0.000000E+000
3	4.78744425	1.529447E-012	1.713945E-011	1	0.000000E+000
3	4.78797473	1.713945E-011	1.529447E-012	0	0.000000E+000
3	4.78803534	1.529447E-012	1.713945E-011	1	0.000000E+000
3	4.78879919	1.713945E-011	1.529447E-012	0	0.000000E+000
3	4.78884058	1.529447E-012	1.713945E-011	1	0.000000E+000
3	4.78884994	1.713945E-011	1.529447E-012	0	0.000000E+000
3	4.78887021	1.529447E-012	1.713945E-011	1	0.000000E+000
3	4.78936629	1.713945E-011	1.529447E-012	0	0.000000E+000
3	4.78938499	1.529447E-012	1.713945E-011	1	0.000000E+000
3	4.79052292	1.713945E-011	1.529447E-012	0	0.000000E+000
3	4.79213516	1.529447E-012	1.713945E-011	1	0.000000E+000
3	4.79232282	1.713945E-011	1.529447E-012	0	0.000000E+000
3	4.79233607	1.529447E-012	1.713945E-011	1	0.000000E+000
3	4.79311315	1.713945E-011	1.529447E-012	0	0.000000E+000
3	4.79316828	1.529447E-012	1.713945E-011	1	0.000000E+000
3	4.79320750	1.713945E-011	1.529447E-012	0	0.000000E+000
3	4.79323906	1.529447E-012	1.713945E-011	1	0.000000E+000
3	4.79364702	1.713945E-011	1.529447E-012	0	0.000000E+000
3	4.79368114	1.529447E-012	1.713945E-011	1	0.000000E+000
3	4.79431801	1.713945E-011	1.529447E-012	0	0.000000E+000
3	4.79436213	1.529447E-012	1.713945E-011	1	0.000000E+000
3	4.79457457	1.713945E-011	1.529447E-012	0	0.000000E+000
3	4.79460419	1.529447E-012	1.713945E-011	1	0.000000E+000
3	4.79509769	1.713945E-011	1.529447E-012	0	0.000000E+000
3	4.79512203	1.529447E-012	1.713945E-011	1	0.000000E+000
3	4.79647859	1.713945E-011	1.529447E-012	0	0.000000E+000
3	4.79652169	1.529447E-012	1.713945E-011	1	0.000000E+000
3	4.79658392	1.713945E-011	1.529447E-012	0	0.000000E+000
3	4.79670550	1.529447E-012	1.713945E-011	1	0.000000E+000
3	4.79866061	1.713945E-011	1.529447E-012	0	0.000000E+000
3	4.79869478	1.529447E-012	1.713945E-011	1	0.000000E+000
3	4.79897557	1.713945E-011	1.529447E-012	0	0.000000E+000
3	4.79900459	1.529447E-012	1.713945E-011	1	0.000000E+000
3	4.79912694	1.713945E-011	1.529447E-012	0	0.000000E+000
3	4.79913307	1.529447E-012	1.713945E-011	1	0.000000E+000
3	4.79924297	1.713945E-011	1.529447E-012	0	0.000000E+000
3	4.79925718	1.529447E-012	1.713945E-011	1	0.000000E+000
3	4.80004632	1.713945E-011	1.529447E-012	0	0.000000E+000
3	4.80007370	1.529447E-012	1.713945E-011	1	0.000000E+000
3	4.80032018	1.713945E-011	1.529447E-012	0	0.000000E+000
3	4.80034505	1.529447E-012	1.713945E-011	1	0.000000E+000
3	4.80065590	1.713945E-011	1.529447E-012	0	0.000000E+000
3	4.80067268	1.529447E-012	1.713945E-011	1	0.000000E+000
3	4.80078734	1.713945E-011	1.529447E-012	0	0.000000E+000
3	4.80080255	1.529447E-012	1.713945E-011	1	0.000000E+000
3	4.80087770	1.713945E-011	1.529447E-012	0	0.000000E+000
3	4.80090856	1.529447E-012	1.713945E-011	1	0.000000E+000
3	4.80170559	1.713945E-011	1.529447E-012	0	0.000000E+000
3	4.80172103	1.529447E-012	1.713945E-011	1	0.000000E+000
3	4.80197583	1.713945E-011	1.529447E-012	0	0.000000E+000
3	4.80199036	1.529447E-012	1.713945E-011	1	0.000000E+000
3	4.80204952	1.713945E-011	1.529447E-012	0	0.000000E+000
3	4.80208883	1.529447E-012	1.713945E-011	1	0.000000E+000
3	4.80234212	1.713945E-011	1.529447E-012	0	0.000000E+000
3	4.80357247	1.529447E-012	1.713945E-011	1	0.000000E+000
3	4.80360062	1.713945E-011	1.529447E-012	0	0.000000E+000
3	4.80363828	1.529447E-012	1.713945E-011	1	0.000000E+000
3	4.80366233	1.713945E-011	1.529447E-012	0	0.000000E+000
3	4.80367912	1.529447E-012	1.713945E-011	1	0.000000E+000
3	4.80400117	1.713945E-011	1.529447E-012	0	0.000000E+000
3	4.80407774	1.529447E-012	1.713945E-011	1	0.000000E+000
3	4.80447022	1.713945E-011	1.529447E-012	0	0.000000E+000
3	4.80448977	1.529447E-012	1.713945E-011	1	0.000000E+000
3	4.80511153	1.713945E-011	1.529447E-012	0	0.000000E+000
3	4.80516938	1.529447E-012	1.713945E-011	1	0.000000E+000
3	4.80533326	1.713945E-011	1.529447E-012	0	0.000000E+000
3	4.80534411	1.529447E-012	1.713945E-011	1	0.000000E+000
3	4.80539195	1.713945E-011	1.529447E-012	0	0.000000E+000
3	4.80544493	1.529447E-012	1.713945E-011	1	0.000000E+000
3	4.80589647	1.713945E-011	1.529447E-012	0	0.000000E+000
3	4.80601761	1.529447E-012	1.713945E-011	1	0.000000E+000
3	4.80627706	1.713945E-011	1.529447E-012	0	0.000000E+000
3	4.80629657	1.529447E-012	1.713945E-011	1	0.000000E+000
3	4.80690065	1.713945E-011	1.529447E-012	0	0.000000E+000
3	4.80693157	1.529447E-012	1.713945E-011	1	0.000000E+000
3	4.80739561	1.713945E-011	1.529447E-012	0	0.000000E+000
3	4.80745746	1.529447E-012	1.713945E-011	1	0.000000E+000
3	4.80761639	1.713945E-011	1.529447E-012	0	0.000000E+000
3	4.80763600	1.529447E-012	1.713945E-011	1	0.000000E+000
3	4.80775991	1.713945E-011	1.529447E-012	0	0.000000E+000
3	4.80780645	1.529447E-012	1.713945E-011	1	0.000000E+000
3	4.80874962	1.713945E-011	1.529447E-012	0	0.000000E+000
3	4.80877336	1.529447E-012	1.713945E-011	1	0.000000E+000
3	4.81046502	1.713945E-011	1.529447E-012	0	0.000000E+000
3	4.81049816	1.529447E-012	1.713945E-011	1	0.000000E+000
3	4.81173759	1.713945E-011	1.529447E-012	0	0.000000E+000
3	4.81177358	1.529447E-012	1.713945E-011	1	0.000000E+000
3	4.81196931	1.713945E-011	1.529447E-012	0	0.000000E+000
3	4.81199790	1.529447E-012	1.713945E-011	1	0.000000E+000
3	4.81207390	1.713945E-011	1.529447E-012	0	0.000000E+000
3	4.81232201	1.529447E-012	1.713945E-011	1	0.000000E+000
3	4.81277611	1.713945E-011	1.529447E-012	0	0.000000E+000
3	4.81284471	1.529447E-012	1.713945E-011	1	0.000000E+000
3	4.81350408	1.713945E-011	1.529447E-012	0	0.000000E+000
3	4.81377556	1.529447E-012	1.713945E-011	1	0.000000E+000
3	4.81393759	1.713945E-011	1.529447E-012	0	0.000000E+000
3	4.81434819	1.529447E-012	1.713945E-011	1	0.000000E+000
3	4.81493736	1.713945E-011	1.529447E-012	0	0.000000E+000
3	4.81496937	1.529447E-012	1.713945E-011	1	0.000000E+000
3	4.81568966	1.713945E-011	1.529447E-012	0	0.000000E+000
3	4.81590301	1.529447E-012	1.713945E-011	1	0.000000E+000
3	4.81596611	1.713945E-011	1.529447E-012	0	0.000000E+000
3	4.81602731	1.529447E-012	1.713945E-011	1	0.000000E+000
3	4.81621216	1.713945E-011	1.529447E-012	0	0.000000E+000
3	4.81623857	1.529447E-012	1.713945E-011	1	0.000000E+000
3	4.81648553	1.713945E-011	1.529447E-012	0	0.000000E+000
3	4.81650941	1.529447E-012	1.713945E-011	1	0.000000E+000
3	4.81656097	1.713945E-011	1.529447E-012	0	0.000000E+000
3	4.81661646	1.529447E-012	1.713945E-011	1	0.000000E+000
3	4.81679792	1.713945E-011	1.529447E-012	0	0.000000E+000
3	4.81682447	1.529447E-012	1.713945E-011	1	0.000000E+000
3	4.81743926	1.713945E-011	1.529447E-012	0	0.000000E+000
3	4.81752135	1.529447E-012	1.713945E-011	1	0.000000E+000
3	4.81754892	1.713945E-011	1.529447E-012	0	0.000000E+000
3	4.81761649	1.529447E-012	1.713945E-011	1	0.000000E+000
3	4.81824388	1.713945E-011	1.529447E-012	0	0.000000E+000
3	4.81828091	1.529447E-012	1.713945E-011	1	0.000000E+000
3	4.81828972	1.713945E-011	1.529447E-012	0	0.000000E+000
3	4.81834914	1.529447E-012	1.713945E-011	1	0.000000E+000
3	4.81880125	1.713945E-011	1.529447E-012	0	0.000000E+000
3	4.81888603	1.529447E-012	1.713945E-011	1	0.000000E+000
3	4.81894517	1.713945E-011	1.529447E-012	0	0.000000E+000
3	4.81896337	1.529447E-012	1.713945E-011	1	0.000000E+000
3	4.81923162	1.713945E-011	1.529447E-012	0	0.000000E+000
3	4.81932980	1.529447E-012	1.713945E-011	1	0.000000E+000
3	4.81970617	1.713945E-011	1.529447E-012	0	0.000000E+000
3	4.81974088	1.529447E-012	1.713945E-011	1	0.000000E+000
3	4.82000218	1.713945E-011	1.529447E-012	0	0.000000E+000
3	4.82003030	1.529447E-012	1.713945E-011	1	0.000000E+000
3	4.82076818	1.713945E-011	1.529447E-012	0	0.000000E+000
3	4.82129995	1.529447E-012	1.713945E-011	1	0.000000E+000
3	4.82134431	1.713945E-011	1.529447E-012	0	0.000000E+000
3	4.82147320	1.529447E-012	1.713945E-011	1	0.000000E+000
3	4.82159869	1.713945E-011	1.529447E-012	0	0.000000E+000
3	4.82165306	1.529447E-012	1.713945E-011	1	0.000000E+000
3	4.82169950	1.713945E-011	1.529447E-012	0	0.000000E+000
3	4.82415924	1.529447E-012	1.713945E-011	1	0.000000E+000
3	4.82446747	1.713945E-011	1.529447E-012	0	0.000000E+000
3	4.82449859	1.529447E-012	1.713945E-011	1	0.000000E+000
3	4.82505841	1.713945E-011	1.529447E-012	0	0.000000E+000
3	4.82572476	1.529447E-012	1.713945E-011	1	0.000000E+000
3	4.82576470	1.713945E-011	1.529447E-012	0	0.000000E+000
3	4.82579004	1.529447E-012	1.713945E-011	1	0.000000E+000
3	4.82725508	1.713945E-011	1.529447E-012	0	0.000000E+000
3	4.82726501	1.529447E-012	1.713945E-011	1	0.000000E+000
3	4.82942257	1.713945E-011	1.529447E-012	0	0.000000E+000
3	4.82947980	1.529447E-012	1.713945E-011	1	0.000000E+000
3	4.82955683	1.713945E-011	1.529447E-012	0	0.000000E+000
3	4.82957329	1.529447E-012	1.713945E-011	1	0.000000E+000
3	4.82989269	1.713945E-011	1.529447E-012	0	0.000000E+000
3	4.82991062	1.529447E-012	1.713945E-011	1	0.000000E+000
3	4.83012292	1.713945E-011	1.529447E-012	0	0.000000E+000
3	4.83018426	1.529447E-012	1.713945E-011	1	0.000000E+000
3	4.83170277	1.713945E-011	1.529447E-012	0	0.000000E+000
3	4.83173993	1.529447E-012	1.713945E-011	1	0.000000E+000
3	4.83176679	1.713945E-011	1.529447E-012	0	0.000000E+000
3	4.83197203	1.529447E-012	1.713945E-011	1	0.000000E+000
3	4.83257053	1.713945E-011	1.529447E-012	0	0.000000E+000
3	4.83259596	1.529447E-012	1.713945E-011	1	0.000000E+000
3	4.83309164	1.713945E-011	1.529447E-012	0	0.000000E+000
3	4.83311034	1.529447E-012	1.713945E-011	1	0.000000E+000
3	4.83313903	1.713945E-011	1.529447E-012	0	0.000000E+000
3	4.83319915	1.529447E-012	1.713945E-011	1	0.000000E+000
3	4.83353322	1.713945E-011	1.529447E-012	0	0.000000E+000
3	4.83480921	1.529447E-012	1.713945E-011	1	0.000000E+000
3	4.83688845	1.713945E-011	1.529447E-012	0	0.000000E+000
3	4.83691743	1.529447E-012	1.713945E-011	1	0.000000E+000
3	4.83812500	1.713945E-011	1.529447E-012	0	0.000000E+000
3	4.83815583	1.529447E-012	1.713945E-011	1	0.000000E+000
3	4.83849571	1.713945E-011	1.529447E-012	0	0.000000E+000
3	4.83878617	1.529447E-012	1.713945E-011	1	0.000000E+000
3	4.83900605	1.713945E-011	1.529447E-012	0	0.000000E+000
3	4.83902936	1.529447E-012	1.713945E-011	1	0.000000E+000
3	4.83928336	1.713945E-011	1.529447E-012	0	0.000000E+000
3	4.83931513	1.529447E-012	1.713945E-011	1	0.000000E+000
3	4.83959879	1.713945E-011	1.529447E-012	0	0.000000E+000
3	4.83993347	1.529447E-012	1.713945E-011	1	0.000000E+000
3	4.84113152	1.713945E-011	1.529447E-012	0	0.000000E+000
3	4.84115867	1.529447E-012	1.713945E-011	1	0.000000E+000
3	4.84130854	1.713945E-011	1.529447E-012	0	0.000000E+000
3	4.84134201	1.529447E-012	1.713945E-011	1	0.000000E+000
3	4.84164790	1.713945E-011	1.529447E-012	0	0.000000E+000
3	4.84209680	1.529447E-012	1.713945E-011	1	0.000000E+000
3	4.84232252	1.713945E-011	1.529447E-012	0	0.000000E+000
3	4.84240598	1.529447E-012	1.713945E-011	1	0.000000E+000
3	4.84337952	1.713945E-011	1.529447E-012	0	0.000000E+000
3	4.84342986	1.529447E-012	1.713945E-011	1	0.000000E+000
3	4.84369066	1.713945E-011	1.529447E-012	0	0.000000E+000
3	4.84390597	1.529447E-012	1.713945E-011	1	0.000000E+000
3	4.84410187	1.713945E-011	1.529447E-012	0	0.000000E+000
3	4.84415637	1.529447E-012	1.713945E-011	1	0.000000E+000
3	4.84457597	1.713945E-011	1.529447E-012	0	0.000000E+000
3	4.84461409	1.529447E-012	1.713945E-011	1	0.000000E+000
3	4.84502203	1.713945E-011	1.529447E-012	0	0.000000E+000
3	4.84582206	1.529447E-012	1.713945E-011	1	0.000000E+000
3	4.84606060	1.713945E-011	1.529447E-012	0	0.000000E+000
3	4.84609794	1.529447E-012	1.713945E-011	1	0.000000E+000
3	4.84619818	1.713945E-011	1.529447E-012	0	0.000000E+000
3	4.84647905	1.529447E-012	1.713945E-011	1	0.000000E+000
3	4.84708099	1.713945E-011	1.529447E-012	0	0.000000E+000
3	4.84710547	1.529447E-012	1.713945E-011	1	0.000000E+000
3	4.84726266	1.713945E-011	1.529447E-012	0	0.000000E+000
3	4.84867347	1.529447E-012	1.713945E-011	1	0.000000E+000
3	4.84875816	1.713945E-011	1.529447E-012	0	0.000000E+000
3	4.84911122	1.529447E-012	1.713945E-011	1	0.000000E+000
3	4.84914932	1.713945E-011	1.529447E-012	0	0.000000E+000
3	4.84949940	1.529447E-012	1.713945E-011	1	0.000000E+000
3	4.84954486	1.713945E-011	1.529447E-012	0	0.000000E+000
3	4.84962601	1.529447E-012	1.713945E-011	1	0.000000E+000
3	4.84983904	1.713945E-011	1.529447E-012	0	0.000000E+000
3	4.84986648	1.529447E-012	1.713945E-011	1	0.000000E+000
3	4.85040385	1.713945E-011	1.529447E-012	0	0.000000E+000
3	4.85043222	1.529447E-012	1.713945E-011	1	0.000000E+000
3	4.85094234	1.713945E-011	1.529447E-012	0	0.000000E+000
3	4.85096206	1.529447E-012	1.713945E-011	1	0.000000E+000
3	4.85102861	1.713945E-011	1.529447E-012	0	0.000000E+000
3	4.85170083	1.529447E-012	1.713945E-011	1	0.000000E+000
3	4.85171695	1.713945E-011	1.529447E-012	0	0.000000E+000
3	4.85174540	1.529447E-012	1.713945E-011	1	0.000000E+000
3	4.85236899	1.713945E-011	1.529447E-012	0	0.000000E+000
3	4.85239150	1.529447E-012	1.713945E-011	1	0.000000E+000
3	4.85242942	1.713945E-011	1.529447E-012	0	0.000000E+000
3	4.85245660	1.529447E-012	1.713945E-011	1	0.000000E+000
3	4.85260037	1.713945E-011	1.529447E-012	0	0.000000E+000
3	4.85264241	1.529447E-012	1.713945E-011	1	0.000000E+000
3	4.85269169	1.713945E-011	1.529447E-012	0	0.000000E+000
3	4.85270569	1.529447E-012	1.713945E-011	1	0.000000E+000
3	4.85406506	1.713945E-011	1.529447E-012	0	0.000000E+000
3	4.85413372	1.529447E-012	1.713945E-011	1	0.000000E+000
3	4.85425987	1.713945E-011	1.529447E-012	0	0.000000E+000
3	4.85431288	1.529447E-012	1.713945E-011	1	0.000000E+000
3	4.85491251	1.713945E-011	1.529447E-012	0	0.000000E+000
3	4.85495231	1.529447E-012	1.713945E-011	1	0.000000E+000
3	4.85515195	1.713945E-011	1.529447E-012	0	0.000000E+000
3	4.85521545	1.529447E-012	1.713945E-011	1	0.000000E+000
3	4.85528261	1.713945E-011	1.529447E-012	0	0.000000E+000
3	4.85545892	1.529447E-012	1.713945E-011	1	0.000000E+000
3	4.85571853	1.713945E-011	1.529447E-012	0	0.000000E+000
3	4.85576209	1.529447E-012	1.713945E-011	1	0.000000E+000
3	4.85638024	1.713945E-011	1.529447E-012	0	0.000000E+000
3	4.85740919	1.529447E-012	1.713945E-011	1	0.000000E+000
3	4.85836948	1.713945E-011	1.529447E-012	0	0.000000E+000
3	4.85840234	1.529447E-012	1.713945E-011	1	0.000000E+000
3	4.85853268	1.713945E-011	1.529447E-012	0	0.000000E+000
3	4.85857092	1.529447E-012	1.713945E-011	1	0.000000E+000
3	4.85919534	1.713945E-011	1.529447E-012	0	0.000000E+000
3	4.85922034	1.529447E-012	1.713945E-011	1	0.000000E+000
3	4.85954956	1.713945E-011	1.529447E-012	0	0.000000E+000
3	4.85992535	1.529447E-012	1.713945E-011	1	0.000000E+000
3	4.86024273	1.713945E-011	1.529447E-012	0	0.000000E+000
3	4.86128978	1.529447E-012	1.713945E-011	1	0.000000E+000
3	4.86213335	1.713945E-011	1.529447E-012	0	0.000000E+000
3	4.86223364	1.529447E-012	1.713945E-011	1	0.000000E+000
3	4.86228750	1.713945E-011	1.529447E-012	0	0.000000E+000
3	4.86231105	1.529447E-012	1.713945E-011	1	0.000000E+000
3	4.86279323	1.713945E-011	1.529447E-012	0	0.000000E+000
3	4.86281238	1.529447E-012	1.713945E-011	1	0.000000E+000
3	4.86309579	1.713945E-011	1.529447E-012	0	0.000000E+000
3	4.86311413	1.529447E-012	1.713945E-011	1	0.000000E+000
3	4.86374567	1.713945E-011	1.529447E-012	0	0.000000E+000
3	4.86378443	1.529447E-012	1.713945E-011	1	0.000000E+000
3	4.86448700	1.713945E-011	1.529447E-012	0	0.000000E+000
3	4.86450143	1.529447E-012	1.713945E-011	1	0.000000E+000
3	4.86480704	1.713945E-011	1.529447E-012	0	0.000000E+000
3	4.86490172	1.529447E-012	1.713945E-011	1	0.000000E+000
3	4.86497634	1.713945E-011	1.529447E-012	0	0.000000E+000
3	4.86505015	1.529447E-012	1.713945E-011	1	0.000000E+000
3	4.86524182	1.713945E-011	1.529447E-012	0	0.000000E+000
3	4.86539672	1.529447E-012	1.713945E-011	1	0.000000E+000
3	4.86563419	1.713945E-011	1.529447E-012	0	0.000000E+000
3	4.86568313	1.529447E-012	1.713945E-011	1	0.000000E+000
3	4.86668028	1.713945E-011	1.529447E-012	0	0.000000E+000
3	4.86671692	1.529447E-012	1.713945E-011	1	0.000000E+000
3	4.86715143	1.713945E-011	1.529447E-012	0	0.000000E+000
3	4.86719155	1.529447E-012	1.713945E-011	1	0.000000E+000
3	4.86793491	1.713945E-011	1.529447E-012	0	0.000000E+000
3	5.10523157	1.522474E-012	1.713247E-011	1	0.000000E+000
3	5.10744244	1.713247E-011	1.522474E-012	0	0.000000E+000
3	5.10746540	1.522474E-012	1.713247E-011	1	0.000000E+000
3	5.10754623	1.713247E-011	1.522474E-012	0	0.000000E+000
3	5.10756888	1.522474E-012	1.713247E-011	1	0.000000E+000
3	5.10836015	1.713247E-011	1.522474E-012	0	0.000000E+000
3	5.10849407	1.522474E-012	1.713247E-011	1	0.000000E+000
3	5.10917184	1.713247E-011	1.522474E-012	0	0.000000E+000
3	5.10920485	1.522474E-012	1.713247E-011	1	0.000000E+000
3	5.10936165	1.713247E-011	1.522474E-012	0	0.000000E+000
3	5.10947391	1.522474E-012	1.713247E-011	1	0.000000E+000
3	5.10998717	1.713247E-011	1.522474E-012	0	0.000000E+000
3	5.11005665	1.522474E-012	1.713247E-011	1	0.000000E+000
3	5.11019297	1.713247E-011	1.522474E-012	0	0.000000E+000
3	5.11022892	1.522474E-012	1.713247E-011	1	0.000000E+000
3	5.11105791	1.713247E-011	1.522474E-012	0	0.000000E+000
3	5.11112184	1.522474E-012	1.713247E-011	1	0.000000E+000
3	5.11189063	1.713247E-011	1.522474E-012	0	0.000000E+000
3	5.11191592	1.522474E-012	1.713247E-011	1	0.000000E+000
3	5.11227505	1.713247E-011	1.522474E-012	0	0.000000E+000
3	5.11229273	1.522474E-012	1.713247E-011	1	0.000000E+000
3	5.11247257	1.713247E-011	1.522474E-012	0	0.000000E+000
3	5.11373515	1.522474E-012	1.713247E-011	1	0.000000E+000
3	5.11394793	1.713247E-011	1.522474E-012	0	0.000000E+000
3	5.11398874	1.522474E-012	1.713247E-011	1	0.000000E+000
3	5.11425254	1.713247E-011	1.522474E-012	0	0.000000E+000
3	5.11429472	1.522474E-012	1.713247E-011	1	0.000000E+000
3	5.11460264	1.713247E-011	1.522474E-012	0	0.000000E+000
3	5.11481762	1.522474E-012	1.713247E-011	1	0.000000E+000
3	5.11491076	1.713247E-011	1.522474E-012	0	0.000000E+000
3	5.11528783	1.522474E-012	1.713247E-011	1	0.000000E+000
3	5.11571119	1.713247E-011	1.522474E-012	0	0.000000E+000
3	5.11573961	1.522474E-012	1.713247E-011	1	0.000000E+000
3	5.11614282	1.713247E-011	1.522474E-012	0	0.000000E+000
3	5.11619002	1.522474E-012	1.713247E-011	1	0.000000E+000
3	5.11625998	1.713247E-011	1.522474E-012	0	0.000000E+000
3	5.11783402	1.522474E-012	1.713247E-011	1	0.000000E+000
3	5.11799121	1.713247E-011	1.522474E-012	0	0.000000E+000
3	5.11802136	1.522474E-012	1.713247E-011	1	0.000000E+000
3	5.11848072	1.713247E-011	1.522474E-012	0	0.000000E+000
3	5.11863187	1.522474E-012	1.713247E-011	1	0.000000E+000
3	5.11871802	1.713247E-011	1.522474E-012	0	0.000000E+000
3	5.11883343	1.522474E-012	1.713247E-011	1	0.000000E+000
3	5.11889053	1.713247E-011	1.522474E-012	0	0.000000E+000
3	5.11896355	1.522474E-012	1.713247E-011	1	0.000000E+000
3	5.11958729	1.713247E-011	1.522474E-012	0	0.000000E+000
3	5.11961014	1.522474E-012	1.713247E-011	1	0.000000E+000
3	5.12106465	1.713247E-011	1.522474E-012	0	0.000000E+000
3	5.12111943	1.522474E-012	1.713247E-011	1	0.000000E+000
3	5.12136808	1.713247E-011	1.522474E-012	0	0.000000E+000
3	5.12142975	1.522474E-012	1.713247E-011	1	0.000000E+000
3	5.12159354	1.713247E-011	1.522474E-012	0	0.000000E+000
3	5.12161420	1.522474E-012	1.713247E-011	1	0.000000E+000
3	5.12230831	1.713247E-011	1.522474E-012	0	0.000000E+000
3	5.12232238	1.522474E-012	1.713247E-011	1	0.000000E+000
3	5.12457238	1.713247E-011	1.522474E-012	0	0.000000E+000
3	5.12465743	1.522474E-012	1.713247E-011	1	0.000000E+000
3	5.12504036	1.713247E-011	1.522474E-012	0	0.000000E+000
3	5.12504601	1.522474E-012	1.713247E-011	1	0.000000E+000
3	5.12544959	1.713247E-011	1.522474E-012	0	0.000000E+000
3	5.12546800	1.522474E-012	1.713247E-011	1	0.000000E+000
3	5.12563729	1.713247E-011	1.522474E-012	0	0.000000E+000
3	5.12567096	1.522474E-012	1.713247E-011	1	0.000000E+000
3	5.12577660	1.713247E-011	1.522474E-012	0	0.000000E+000
3	5.12590662	1.522474E-012	1.713247E-011	1	0.000000E+000
3	5.12624756	1.713247E-011	1.522474E-012	0	0.000000E+000
3	5.12628442	1.522474E-012	1.713247E-011	1	0.000000E+000
3	5.12869529	1.713247E-011	1.522474E-012	0	0.000000E+000
3	5.12871677	1.522474E-012	1.713247E-011	1	0.000000E+000
3	5.12894590	1.713247E-011	1.522474E-012	0	0.000000E+000
3	5.12895156	1.522474E-012	1.713247E-011	1	0.000000E+000
3	5.13024743	1.713247E-011	1.522474E-012	0	0.000000E+000
3	5.13029789	1.522474E-012	1.713247E-011	1	0.000000E+000
3	5.13121921	1.713247E-011	1.522474E-012	0	0.000000E+000
3	5.13125243	1.522474E-012	1.713247E-011	1	0.000000E+000
3	5.13127011	1.713247E-011	1.522474E-012	0	0.000000E+000
3	5.13133311	1.522474E-012	1.713247E-011	1	0.000000E+000
3	5.13226844	1.713247E-011	1.522474E-012	0	0.000000E+000
3	5.13230955	1.522474E-012	1.713247E-011	1	0.000000E+000
3	5.13246811	1.713247E-011	1.522474E-012	0	0.000000E+000
3	5.13250902	1.522474E-012	1.713247E-011	1	0.000000E+000
3	5.13271338	1.713247E-011	1.522474E-012	0	0.000000E+000
3	5.13274498	1.522474E-012	1.713247E-011	1	0.000000E+000
3	5.13296188	1.713247E-011	1.522474E-012	0	0.000000E+000
3	5.13299898	1.522474E-012	1.713247E-011	1	0.000000E+000
3	5.13308979	1.713247E-011	1.522474E-012	0	0.000000E+000
3	5.13312436	1.522474E-012	1.713247E-011	1	0.000000E+000
3	5.13433874	1.713247E-011	1.522474E-012	0	0.000000E+000
3	5.13436154	1.522474E-012	1.713247E-011	1	0.000000E+000
3	5.13545577	1.713247E-011	1.522474E-012	0	0.000000E+000
3	5.13548520	1.522474E-012	1.713247E-011	1	0.000000E+000
3	5.13659858	1.713247E-011	1.522474E-012	0	0.000000E+000
3	5.13663753	1.522474E-012	1.713247E-011	1	0.000000E+000
3	5.13694930	1.713247E-011	1.522474E-012	0	0.000000E+000
3	5.13698696	1.522474E-012	1.713247E-011	1	0.000000E+000
3	5.13701521	1.713247E-011	1.522474E-012	0	0.000000E+000
3	5.13750732	1.522474E-012	1.713247E-011	1	0.000000E+000
3	5.13796322	1.713247E-011	1.522474E-012	0	0.000000E+000
3	5.13798627	1.522474E-012	1.713247E-011	1	0.000000E+000
3	5.13910550	1.713247E-011	1.522474E-012	0	0.000000E+000
3	5.13913961	1.522474E-012	1.713247E-011	1	0.000000E+000
3	5.13928956	1.713247E-011	1.522474E-012	0	0.000000E+000
3	5.13931725	1.522474E-012	1.713247E-011	1	0.000000E+000
3	5.13990053	1.713247E-011	1.522474E-012	0	0.000000E+000
3	5.13991837	1.522474E-012	1.713247E-011	1	0.000000E+000
3	5.14142040	1.713247E-011	1.522474E-012	0	0.000000E+000
3	5.14144038	1.522474E-012	1.713247E-011	1	0.000000E+000
3	5.14156604	1.713247E-011	1.522474E-012	0	0.000000E+000
3	5.14160387	1.522474E-012	1.713247E-011	1	0.000000E+000
3	5.14209782	1.713247E-011	1.522474E-012	0	0.000000E+000
3	5.14210566	1.522474E-012	1.713247E-011	1	0.000000E+000
3	5.14215332	1.713247E-011	1.522474E-012	0	0.000000E+000
3	6.49112096	1.625577E-012	1.723558E-011	1	0.000000E+000
3	6.49112100	1.723558E-011	1.625577E-012	0	0.000000E+000
3	6.49112150	1.625577E-012	1.723558E-011	1	0.000000E+000
3	6.49153295	1.723558E-011	1.625577E-012	0	0.000000E+000
3	6.49235340	1.625577E-012	1.723558E-011	1	0.000000E+000
3	6.49352145	1.723558E-011	1.625577E-012	0	0.000000E+000
3	6.49353329	1.625577E-012	1.723558E-011	1	0.000000E+000
3	6.49422047	1.723558E-011	1.625577E-012	0	0.000000E+000
3	6.49424131	1.625577E-012	1.723558E-011	1	0.000000E+000
3	6.49520899	1.723558E-011	1.625577E-012	0	0.000000E+000
3	6.49522696	1.625577E-012	1.723558E-011	1	0.000000E+000
3	6.49533705	1.723558E-011	1.625577E-012	0	0.000000E+000
3	6.49536376	1.625577E-012	1.723558E-011	1	0.000000E+000
3	6.49659434	1.723558E-011	1.625577E-012	0	0.000000E+000
3	6.49664060	1.625577E-012	1.723558E-011	1	0.000000E+000
3	6.49685006	1.723558E-011	1.625577E-012	0	0.000000E+000
3	6.49689874	1.625577E-012	1.723558E-011	1	0.000000E+000
3	6.49846488	1.723558E-011	1.625577E-012	0	0.000000E+000
3	6.49853640	1.625577E-012	1.723558E-011	1	0.000000E+000
3	6.49857196	1.723558E-011	1.625577E-012	0	0.000000E+000
3	6.50290750	1.625577E-012	1.723558E-011	1	0.000000E+000
3	6.50402011	1.723558E-011	1.625577E-012	0	0.000000E+000
3	6.50405174	1.625577E-012	1.723558E-011	1	0.000000E+000
3	6.50463504	1.723558E-011	1.625577E-012	0	0.000000E+000
3	6.50465191	1.625577E-012	1.723558E-011	1	0.000000E+000
3	6.50540478	1.723558E-011	1.625577E-012	0	0.000000E+000
3	6.50541562	1.625577E-012	1.723558E-011	1	0.000000E+000
3	6.50548592	1.723558E-011	1.625577E-012	0	0.000000E+000
3	6.50552282	1.625577E-012	1.723558E-011	1	0.000000E+000
3	6.50552989	1.723558E-011	1.625577E-012	0	0.000000E+000
3	6.50619605	1.625577E-012	1.723558E-011	1	0.000000E+000
3	6.50807984	1.723558E-011	1.625577E-012	0	0.000000E+000
3	6.50812642	1.625577E-012	1.723558E-011	1	0.000000E+000
3	6.50826777	1.723558E-011	1.625577E-012	0	0.000000E+000
3	6.50832541	1.625577E-012	1.723558E-011	1	0.000000E+000
3	6.50837443	1.723558E-011	1.625577E-012	0	0.000000E+000
3	6.50860487	1.625577E-012	1.723558E-011	1	0.000000E+000
3	6.50894174	1.723558E-011	1.625577E-012	0	0.000000E+000
3	6.50909671	1.625577E-012	1.723558E-011	1	0.000000E+000
3	6.50929248	1.723558E-011	1.625577E-012	0	0.000000E+000
3	6.50935364	1.625577E-012	1.723558E-011	1	0.000000E+000
3	6.50940825	1.723558E-011	1.625577E-012	0	0.000000E+000
3	6.50956429	1.625577E-012	1.723558E-011	1	0.000000E+000
3	6.51046970	1.723558E-011	1.625577E-012	0	0.000000E+000
3	6.51050884	1.625577E-012	1.723558E-011	1	0.000000E+000
3	6.51114155	1.723558E-011	1.625577E-012	0	0.000000E+000
3	6.51124051	1.625577E-012	1.723558E-011	1	0.000000E+000
3	6.51254209	1.723558E-011	1.625577E-012	0	0.000000E+000
3	6.51256863	1.625577E-012	1.723558E-011	1	0.000000E+000
3	6.51270819	1.723558E-011	1.625577E-012	0	0.000000E+000
3	6.51273491	1.625577E-012	1.723558E-011	1	0.000000E+000
3	6.51290671	1.723558E-011	1.625577E-012	0	0.000000E+000
3	6.51293309	1.625577E-012	1.723558E-011	1	0.000000E+000
3	6.51313986	1.723558E-011	1.625577E-012	0	0.000000E+000
3	6.51317429	1.625577E-012	1.723558E-011	1	0.000000E+000
3	6.51384058	1.723558E-011	1.625577E-012	0	0.000000E+000
3	6.51395284	1.625577E-012	1.723558E-011	1	0.000000E+000
3	6.51412143	1.723558E-011	1.625577E-012	0	0.000000E+000
3	6.51422633	1.625577E-012	1.723558E-011	1	0.000000E+000
3	6.51484391	1.723558E-011	1.625577E-012	0	0.000000E+000
3	6.51486704	1.625577E-012	1.723558E-011	1	0.000000E+000
3	6.51575625	1.723558E-011	1.625577E-012	0	0.000000E+000
3	6.51579807	1.625577E-012	1.723558E-011	1	0.000000E+000
3	6.51598504	1.723558E-011	1.625577E-012	0	0.000000E+000
3	6.51606682	1.625577E-012	1.723558E-011	1	0.000000E+000
3	6.51613606	1.723558E-011	1.625577E-012	0	0.000000E+000
3	6.51619348	1.625577E-012	1.723558E-011	1	0.000000E+000
3	6.51644706	1.723558E-011	1.625577E-012	0	0.000000E+000
3	6.51645457	1.625577E-012	1.723558E-011	1	0.000000E+000
3	6.51656461	1.723558E-011	1.625577E-012	0	0.000000E+000
3	6.51662274	1.625577E-012	1.723558E-011	1	0.000000E+000
3	6.51686201	1.723558E-011	1.625577E-012	0	0.000000E+000
3	6.51687793	1.625577E-012	1.723558E-011	1	0.000000E+000
3	6.51722157	1.723558E-011	1.625577E-012	0	0.000000E+000
3	6.51723402	1.625577E-012	1.723558E-011	1	0.000000E+000
3	6.51731782	1.723558E-011	1.625577E-012	0	0.000000E+000
3	6.51734044	1.625577E-012	1.723558E-011	1	0.000000E+000
3	6.51766290	1.723558E-011	1.625577E-012	0	0.000000E+000
3	6.51769009	1.625577E-012	1.723558E-011	1	0.000000E+000
3	6.51843564	1.723558E-011	1.625577E-012	0	0.000000E+000
3	6.51844543	1.625577E-012	1.723558E-011	1	0.000000E+000
3	6.51888094	1.723558E-011	1.625577E-012	0	0.000000E+000
3	6.51910321	1.625577E-012	1.723558E-011	1	0.000000E+000
3	6.52025290	1.723558E-011	1.625577E-012	0	0.000000E+000
3	6.52028034	1.625577E-012	1.723558E-011	1	0.000000E+000
3	6.52044235	1.723558E-011	1.625577E-012	0	0.000000E+000
3	6.52047180	1.625577E-012	1.723558E-011	1	0.000000E+000
3	6.52319841	1.723558E-011	1.625577E-012	0	0.000000E+000
3	6.52379193	1.625577E-012	1.723558E-011	1	0.000000E+000
3	6.52391988	1.723558E-011	1.625577E-012	0	0.000000E+000
3	6.52395482	1.625577E-012	1.723558E-011	1	0.000000E+000
3	6.52413148	1.723558E-011	1.625577E-012	0	0.000000E+000
3	6.52414015	1.625577E-012	1.723558E-011	1	0.000000E+000
3	6.52457821	1.723558E-011	1.625577E-012	0	0.000000E+000
3	6.52460211	1.625577E-012	1.723558E-011	1	0.000000E+000
3	6.52556502	1.723558E-011	1.625577E-012	0	0.000000E+000
3	6.52559309	1.625577E-012	1.723558E-011	1	0.000000E+000
3	6.52578679	1.723558E-011	1.625577E-012	0	0.000000E+000
3	6.52581329	1.625577E-012	1.723558E-011	1	0.000000E+000
3	6.52599778	1.723558E-011	1.625577E-012	0	0.000000E+000
3	6.52604416	1.625577E-012	1.723558E-011	1	0.000000E+000
3	6.52611301	1.723558E-011	1.625577E-012	0	0.000000E+000
3	6.52619271	1.625577E-012	1.723558E-011	1	0.000000E+000
3	6.52636308	1.723558E-011	1.625577E-012	0	0.000000E+000
3	6.52637195	1.625577E-012	1.723558E-011	1	0.000000E+000
3	6.52731680	1.723558E-011	1.625577E-012	0	0.000000E+000
3	6.52774696	1.625577E-012	1.723558E-011	1	0.000000E+000
3	6.52825589	1.723558E-011	1.625577E-012	0	0.000000E+000
3	6.52831770	1.625577E-012	1.723558E-011	1	0.000000E+000
3	6.52883930	1.723558E-011	1.625577E-012	0	0.000000E+000
3	6.52886785	1.625577E-012	1.723558E-011	1	0.000000E+000
3	6.52926354	1.723558E-011	1.625577E-012	0	0.000000E+000
3	6.52930196	1.625577E-012	1.723558E-011	1	0.000000E+000
3	6.53017455	1.723558E-011	1.625577E-012	0	0.000000E+000
3	6.53019503	1.625577E-012	1.723558E-011	1	0.000000E+000
3	6.53026208	1.723558E-011	1.625577E-012	0	0.000000E+000
3	6.53030756	1.625577E-012	1.723558E-011	1	0.000000E+000
3	6.53041492	1.723558E-011	1.625577E-012	0	0.000000E+000
3	6.53051510	1.625577E-012	1.723558E-011	1	0.000000E+000
3	6.53098250	1.723558E-011	1.625577E-012	0	0.000000E+000
3	6.53102333	1.625577E-012	1.723558E-011	1	0.000000E+000
3	6.53120231	1.723558E-011	1.625577E-012	0	0.000000E+000
3	6.53123331	1.625577E-012	1.723558E-011	1	0.000000E+000
3	6.53300788	1.723558E-011	1.625577E-012	0	0.000000E+000
3	6.53451154	1.625577E-012	1.723558E-011	1	0.000000E+000
3	6.53467609	1.723558E-011	1.625577E-012	0	0.000000E+000
3	6.53474956	1.625577E-012	1.723558E-011	1	0.000000E+000
3	6.53486550	1.723558E-011	1.625577E-012	0	0.000000E+000
3	6.53487988	1.625577E-012	1.723558E-011	1	0.000000E+000
3	6.53515069	1.723558E-011	1.625577E-012	0	0.000000E+000
3	6.53551288	1.625577E-012	1.723558E-011	1	0.000000E+000
3	6.53724815	1.723558E-011	1.625577E-012	0	0.000000E+000
3	6.53754675	1.625577E-012	1.723558E-011	1	0.000000E+000
3	6.53777446	1.723558E-011	1.625577E-012	0	0.000000E+000
3	6.53781345	1.625577E-012	1.723558E-011	1	0.000000E+000
3	6.53829086	1.723558E-011	1.625577E-012	0	0.000000E+000
3	6.53830300	1.625577E-012	1.723558E-011	1	0.000000E+000
3	6.53842511	1.723558E-011	1.625577E-012	0	0.000000E+000
3	6.53847461	1.625577E-012	1.723558E-011	1	0.000000E+000
3	6.53872102	1.723558E-011	1.625577E-012	0	0.000000E+000
3	6.53874761	1.625577E-012	1.723558E-011	1	0.000000E+000
3	6.53895761	1.723558E-011	1.625577E-012	0	0.000000E+000
3	6.53897876	1.625577E-012	1.723558E-011	1	0.000000E+000
3	6.54024588	1.723558E-011	1.625577E-012	0	0.000000E+000
3	6.54026375	1.625577E-012	1.723558E-011	1	0.000000E+000
3	6.54036444	1.723558E-011	1.625577E-012	0	0.000000E+000
3	6.54037304	1.625577E-012	1.723558E-011	1	0.000000E+000
3	6.54043559	1.723558E-011	1.625577E-012	0	0.000000E+000
3	6.54047578	1.625577E-012	1.723558E-011	1	0.000000E+000
3	6.54054848	1.723558E-011	1.625577E-012	0	0.000000E+000
3	6.54057945	1.625577E-012	1.723558E-011	1	0.000000E+000
3	6.54136154	1.723558E-011	1.625577E-012	0	0.000000E+000
3	6.54139010	1.625577E-012	1.723558E-011	1	0.000000E+000
3	6.54272194	1.723558E-011	1.625577E-012	0	0.000000E+000
3	6.54279651	1.625577E-012	1.723558E-011	1	0.000000E+000
3	6.54304440	1.723558E-011	1.625577E-012	0	0.000000E+000
3	6.54304985	1.625577E-012	1.723558E-011	1	0.000000E+000
3	6.54311619	1.723558E-011	1.625577E-012	0	0.000000E+000
3	6.54313300	1.625577E-012	1.723558E-011	1	0.000000E+000
3	6.54423231	1.723558E-011	1.625577E-012	0	0.000000E+000
3	6.54427383	1.625577E-012	1.723558E-011	1	0.000000E+000
3	6.54435882	1.723558E-011	1.625577E-012	0	0.000000E+000
3	6.54438773	1.625577E-012	1.723558E-011	1	0.000000E+000
3	6.54444438	1.723558E-011	1.625577E-012	0	0.000000E+000
3	6.54453572	1.625577E-012	1.723558E-011	1	0.000000E+000
3	6.54514319	1.723558E-011	1.625577E-012	0	0.000000E+000
3	6.54517862	1.625577E-012	1.723558E-011	1	0.000000E+000
3	6.54550744	1.723558E-011	1.625577E-012	0	0.000000E+000
3	6.54551751	1.625577E-012	1.723558E-011	1	0.000000E+000
3	6.54599917	1.723558E-011	1.625577E-012	0	0.000000E+000
3	6.54603807	1.625577E-012	1.723558E-011	1	0.000000E+000
3	6.54627507	1.723558E-011	1.625577E-012	0	0.000000E+000
3	6.54639184	1.625577E-012	1.723558E-011	1	0.000000E+000
3	6.54658698	1.723558E-011	1.625577E-012	0	0.000000E+000
3	6.54660215	1.625577E-012	1.723558E-011	1	0.000000E+000
3	6.54753911	1.723558E-011	1.625577E-012	0	0.000000E+000
3	6.54762734	1.625577E-012	1.723558E-011	1	0.000000E+000
3	6.54823820	1.723558E-011	1.625577E-012	0	0.000000E+000
3	6.54826712	1.625577E-012	1.723558E-011	1	0.000000E+000
3	6.54871082	1.723558E-011	1.625577E-012	0	0.000000E+000
3	6.54908380	1.625577E-012	1.723558E-011	1	0.000000E+000
3	6.54950840	1.723558E-011	1.625577E-012	0	0.000000E+000
3	6.54951596	1.625577E-012	1.723558E-011	1	0.000000E+000
3	6.54992683	1.723558E-011	1.625577E-012	0	0.000000E+000
3	6.54994821	1.625577E-012	1.723558E-011	1	0.000000E+000
3	6.55221625	1.723558E-011	1.625577E-012	0	0.000000E+000
3	6.55226847	1.625577E-012	1.723558E-011	1	0.000000E+000
3	6.55249352	1.723558E-011	1.625577E-012	0	0.000000E+000
3	6.55251725	1.625577E-012	1.723558E-011	1	0.000000E+000
3	6.55269992	1.723558E-011	1.625577E-012	0	0.000000E+000
3	6.55286389	1.625577E-012	1.723558E-011	1	0.000000E+000
3	6.55287592	1.723558E-011	1.625577E-012	0	0.000000E+000
3	6.55372626	1.625577E-012	1.723558E-011	1	0.000000E+000
3	6.55391484	1.723558E-011	1.625577E-012	0	0.000000E+000
3	6.55394023	1.625577E-012	1.723558E-011	1	0.000000E+000
3	6.55397356	1.723558E-011	1.625577E-012	0	0.000000E+000
3	6.55400413	1.625577E-012	1.723558E-011	1	0.000000E+000
3	6.55420542	1.723558E-011	1.625577E-012	0	0.000000E+000
3	6.55421251	1.625577E-012	1.723558E-011	1	0.000000E+000
3	6.55508423	1.723558E-011	1.625577E-012	0	0.000000E+000
3	6.55510061	1.625577E-012	1.723558E-011	1	0.000000E+000
3	6.55536991	1.723558E-011	1.625577E-012	0	0.000000E+000
3	6.55541062	1.625577E-012	1.723558E-011	1	0.000000E+000
3	6.55636007	1.723558E-011	1.625577E-012	0	0.000000E+000
3	6.55638782	1.625577E-012	1.723558E-011	1	0.000000E+000
3	6.55644168	1.723558E-011	1.625577E-012	0	0.000000E+000
3	6.55648689	1.625577E-012	1.723558E-011	1	0.000000E+000
3	6.55782827	1.723558E-011	1.625577E-012	0	0.000000E+000
3	6.55785209	1.625577E-012	1.723558E-011	1	0.000000E+000
3	6.55903024	1.723558E-011	1.625577E-012	0	0.000000E+000
3	6.55904524	1.625577E-012	1.723558E-011	1	0.000000E+000
3	6.55928861	1.723558E-011	1.625577E-012	0	0.000000E+000
3	6.55936541	1.625577E-012	1.723558E-011	1	0.000000E+000
3	6.55942117	1.723558E-011	1.625577E-012	0	0.000000E+000
3	6.55943275	1.625577E-012	1.723558E-011	1	0.000000E+000
3	6.56009280	1.723558E-011	1.625577E-012	0	0.000000E+000
3	6.56013296	1.625577E-012	1.723558E-011	1	0.000000E+000
3	6.56014713	1.723558E-011	1.625577E-012	0	0.000000E+000
3	6.56047190	1.625577E-012	1.723558E-011	1	0.000000E+000
3	6.56091961	1.723558E-011	1.625577E-012	0	0.000000E+000
3	6.56095345	1.625577E-012	1.723558E-011	1	0.000000E+000
3	6.56187127	1.723558E-011	1.625577E-012	0	0.000000E+000
3	6.56458194	1.625577E-012	1.723558E-011	1	0.000000E+000
3	6.56494921	1.723558E-011	1.625577E-012	0	0.000000E+000
3	6.56497580	1.625577E-012	1.723558E-011	1	0.000000E+000
3	6.56510131	1.723558E-011	1.625577E-012	0	0.000000E+000
3	6.56512064	1.625577E-012	1.723558E-011	1	0.000000E+000
3	6.56516127	1.723558E-011	1.625577E-012	0	0.000000E+000
3	6.56521676	1.625577E-012	1.723558E-011	1	0.000000E+000
3	6.56554781	1.723558E-011	1.625577E-012	0	0.000000E+000
3	6.56560025	1.625577E-012	1.723558E-011	1	0.000000E+000
3	6.56586528	1.723558E-011	1.625577E-012	0	0.000000E+000
3	6.56589219	1.625577E-012	1.723558E-011	1	0.000000E+000
3	6.56656623	1.723558E-011	1.625577E-012	0	0.000000E+000
3	6.56659346	1.625577E-012	1.723558E-011	1	0.000000E+000
3	6.56690790	1.723558E-011	1.625577E-012	0	0.000000E+000
3	6.56692537	1.625577E-012	1.723558E-011	1	0.000000E+000
3	6.56727383	1.723558E-011	1.625577E-012	0	0.000000E+000
3	6.56735342	1.625577E-012	1.723558E-011	1	0.000000E+000
3	6.56797488	1.723558E-011	1.625577E-012	0	0.000000E+000
3	6.56799352	1.625577E-012	1.723558E-011	1	0.000000E+000
3	6.56831303	1.723558E-011	1.625577E-012	0	0.000000E+000
3	6.56833941	1.625577E-012	1.723558E-011	1	0.000000E+000
3	6.56881039	1.723558E-011	1.625577E-012	0	0.000000E+000
3	6.56885275	1.625577E-012	1.723558E-011	1	0.000000E+000
3	6.56894228	1.723558E-011	1.625577E-012	0	0.000000E+000
3	6.56899521	1.625577E-012	1.723558E-011	1	0.000000E+000
3	6.56905631	1.723558E-011	1.625577E-012	0	0.000000E+000
3	6.56909701	1.625577E-012	1.723558E-011	1	0.000000E+000
3	6.56918646	1.723558E-011	1.625577E-012	0	0.000000E+000
3	6.56921757	1.625577E-012	1.723558E-011	1	0.000000E+000
3	6.56939205	1.723558E-011	1.625577E-012	0	0.000000E+000
3	6.56966395	1.625577E-012	1.723558E-011	1	0.000000E+000
3	6.56999511	1.723558E-011	1.625577E-012	0	0.000000E+000
3	6.57000900	1.625577E-012	1.723558E-011	1	0.000000E+000
3	6.57053407	1.723558E-011	1.625577E-012	0	0.000000E+000
3	6.57057263	1.625577E-012	1.723558E-011	1	0.000000E+000
3	6.57107437	1.723558E-011	1.625577E-012	0	0.000000E+000
3	6.57109641	1.625577E-012	1.723558E-011	1	0.000000E+000
3	6.57123146	1.723558E-011	1.625577E-012	0	0.000000E+000
3	6.57128567	1.625577E-012	1.723558E-011	1	0.000000E+000
3	6.57149619	1.723558E-011	1.625577E-012	0	0.000000E+000
3	6.57152693	1.625577E-012	1.723558E-011	1	0.000000E+000
3	6.57162489	1.723558E-011	1.625577E-012	0	0.000000E+000
3	6.57172088	1.625577E-012	1.723558E-011	1	0.000000E+000
3	6.57212285	1.723558E-011	1.625577E-012	0	0.000000E+000
3	6.57213152	1.625577E-012	1.723558E-011	1	0.000000E+000
3	6.57334123	1.723558E-011	1.625577E-012	0	0.000000E+000
3	6.57336854	1.625577E-012	1.723558E-011	1	0.000000E+000
3	6.57353305	1.723558E-011	1.625577E-012	0	0.000000E+000
3	6.57357307	1.625577E-012	1.723558E-011	1	0.000000E+000
3	6.57499606	1.723558E-011	1.625577E-012	0	0.000000E+000
3	6.57507164	1.625577E-012	1.723558E-011	1	0.000000E+000
3	6.57602102	1.723558E-011	1.625577E-012	0	0.000000E+000
3	6.57604490	1.625577E-012	1.723558E-011	1	0.000000E+000
3	6.57613661	1.723558E-011	1.625577E-012	0	0.000000E+000
3	6.57619444	1.625577E-012	1.723558E-011	1	0.000000E+000
3	6.57661577	1.723558E-011	1.625577E-012	0	0.000000E+000
3	6.57664103	1.625577E-012	1.723558E-011	1	0.000000E+000
3	6.57709720	1.723558E-011	1.625577E-012	0	0.000000E+000
3	6.57718209	1.625577E-012	1.723558E-011	1	0.000000E+000
3	6.57748990	1.723558E-011	1.625577E-012	0	0.000000E+000
3	6.57753049	1.625577E-012	1.723558E-011	1	0.000000E+000
3	6.57823770	1.723558E-011	1.625577E-012	0	0.000000E+000
3	6.57829082	1.625577E-012	1.723558E-011	1	0.000000E+000
3	6.57833906	1.723558E-011	1.625577E-012	0	0.000000E+000
3	6.57841059	1.625577E-012	1.723558E-011	1	0.000000E+000
3	6.57897953	1.723558E-011	1.625577E-012	0	0.000000E+000
3	6.57899870	1.625577E-012	1.723558E-011	1	0.000000E+000
3	6.57988303	1.723558E-011	1.625577E-012	0	0.000000E+000
3	6.57998744	1.625577E-012	1.723558E-011	1	0.000000E+000
3	6.58082299	1.723558E-011	1.625577E-012	0	0.000000E+000
3	6.58089802	1.625577E-012	1.723558E-011	1	0.000000E+000
3	6.58125253	1.723558E-011	1.625577E-012	0	0.000000E+000
3	6.58127439	1.625577E-012	1.723558E-011	1	0.000000E+000
3	6.58133887	1.723558E-011	1.625577E-012	0	0.000000E+000
3	6.58135688	1.625577E-012	1.723558E-011	1	0.000000E+000
3	6.58165553	1.723558E-011	1.625577E-012	0	0.000000E+000
3	6.58171305	1.625577E-012	1.723558E-011	1	0.000000E+000
3	6.58177287	1.723558E-011	1.625577E-012	0	0.000000E+000
3	6.58179267	1.625577E-012	1.723558E-011	1	0.000000E+000
3	6.58194273	1.723558E-011	1.625577E-012	0	0.000000E+000
3	6.58196683	1.625577E-012	1.723558E-011	1	0.000000E+000
3	6.58219844	1.723558E-011	1.625577E-012	0	0.000000E+000
3	6.58224520	1.625577E-012	1.723558E-011	1	0.000000E+000
3	6.58226704	1.723558E-011	1.625577E-012	0	0.000000E+000
3	6.58233687	1.625577E-012	1.723558E-011	1	0.000000E+000
3	6.58256650	1.723558E-011	1.625577E-012	0	0.000000E+000
3	6.58259072	1.625577E-012	1.723558E-011	1	0.000000E+000
3	6.58326311	1.723558E-011	1.625577E-012	0	0.000000E+000
3	6.58328764	1.625577E-012	1.723558E-011	1	0.000000E+000
3	6.58335666	1.723558E-011	1.625577E-012	0	0.000000E+000
3	6.58345160	1.625577E-012	1.723558E-011	1	0.000000E+000
3	6.58378102	1.723558E-011	1.625577E-012	0	0.000000E+000
3	6.58378548	1.625577E-012	1.723558E-011	1	0.000000E+000
3	6.58400709	1.723558E-011	1.625577E-012	0	0.000000E+000
3	6.58402681	1.625577E-012	1.723558E-011	1	0.000000E+000
3	6.58465267	1.723558E-011	1.625577E-012	0	0.000000E+000
3	6.58471136	1.625577E-012	1.723558E-011	1	0.000000E+000
3	6.58484366	1.723558E-011	1.625577E-012	0	0.000000E+000
3	6.58487217	1.625577E-012	1.723558E-011	1	0.000000E+000
3	6.58509154	1.723558E-011	1.625577E-012	0	0.000000E+000
3	6.58512774	1.625577E-012	1.723558E-011	1	0.000000E+000
3	6.58560543	1.723558E-011	1.625577E-012	0	0.000000E+000
3	6.58561909	1.625577E-012	1.723558E-011	1	0.000000E+000
3	6.58580586	1.723558E-011	1.625577E-012	0	0.000000E+000
3	6.58581840	1.625577E-012	1.723558E-011	1	0.000000E+000
3	6.58609380	1.723558E-011	1.625577E-012	0	0.000000E+000
3	6.58612633	1.625577E-012	1.723558E-011	1	0.000000E+000
3	6.58616902	1.723558E-011	1.625577E-012	0	0.000000E+000
3	6.58620506	1.625577E-012	1.723558E-011	1	0.000000E+000
3	6.58635336	1.723558E-011	1.625577E-012	0	0.000000E+000
3	6.58637113	1.625577E-012	1.723558E-011	1	0.000000E+000
3	6.58699332	1.723558E-011	1.625577E-012	0	0.000000E+000
3	6.58703198	1.625577E-012	1.723558E-011	1	0.000000E+000
3	6.58779509	1.723558E-011	1.625577E-012	0	0.000000E+000
3	6.58782504	1.625577E-012	1.723558E-011	1	0.000000E+000
3	6.58842729	1.723558E-011	1.625577E-012	0	0.000000E+000
3	6.63826792	1.625577E-012	1.723558E-011	1	0.000000E+000
3	6.63832944	1.723558E-011	1.625577E-012	0	0.000000E+000
3	6.63916119	1.625577E-012	1.723558E-011	1	0.000000E+000
3	6.63970262	1.723558E-011	1.625577E-012	0	0.000000E+000
3	6.63981360	1.625577E-012	1.723558E-011	1	0.000000E+000
3	6.64087031	1.723558E-011	1.625577E-012	0	0.000000E+000
3	6.64089406	1.625577E-012	1.723558E-011	1	0.000000E+000
3	6.64094367	1.723558E-011	1.625577E-012	0	0.000000E+000
3	6.64099477	1.625577E-012	1.723558E-011	1	0.000000E+000
3	6.64138319	1.723558E-011	1.625577E-012	0	0.000000E+000
3	6.64140629	1.625577E-012	1.723558E-011	1	0.000000E+000
3	6.64159042	1.723558E-011	1.625577E-012	0	0.000000E+000
3	6.64160602	1.625577E-012	1.723558E-011	1	0.000000E+000
3	6.64315685	1.723558E-011	1.625577E-012	0	0.000000E+000
3	6.64328873	1.625577E-012	1.723558E-011	1	0.000000E+000
3	6.64445721	1.723558E-011	1.625577E-012	0	0.000000E+000
3	6.64462588	1.625577E-012	1.723558E-011	1	0.000000E+000
3	6.64495564	1.723558E-011	1.625577E-012	0	0.000000E+000
3	6.64497070	1.625577E-012	1.723558E-011	1	0.000000E+000
3	6.64529213	1.723558E-011	1.625577E-012	0	0.000000E+000
3	6.64530797	1.625577E-012	1.723558E-011	1	0.000000E+000
3	6.64576854	1.723558E-011	1.625577E-012	0	0.000000E+000
3	6.64582454	1.625577E-012	1.723558E-011	1	0.000000E+000
3	6.64677835	1.723558E-011	1.625577E-012	0	0.000000E+000
3	6.64686272	1.625577E-012	1.723558E-011	1	0.000000E+000
3	6.64694036	1.723558E-011	1.625577E-012	0	0.000000E+000
3	6.64696488	1.625577E-012	1.723558E-011	1	0.000000E+000
3	6.64717594	1.723558E-011	1.625577E-012	0	0.000000E+000
3	6.64718221	1.625577E-012	1.723558E-011	1	0.000000E+000
3	6.64755771	1.723558E-011	1.625577E-012	0	0.000000E+000
3	6.64760697	1.625577E-012	1.723558E-011	1	0.000000E+000
3	6.64797083	1.723558E-011	1.625577E-012	0	0.000000E+000
3	6.64802612	1.625577E-012	1.723558E-011	1	0.000000E+000
3	6.64898718	1.723558E-011	1.625577E-012	0	0.000000E+000
3	9.07782597	1.184540E-012	1.679454E-011	1	0.000000E+000
3	9.07782600	1.679454E-011	1.184540E-012	0	0.000000E+000
3	9.07782674	1.184540E-012	1.679454E-011	1	0.000000E+000
3	9.07898635	1.679454E-011	1.184540E-012	0	0.000000E+000
3	9.07900172	1.184540E-012	1.679454E-011	1	0.000000E+000
3	9.07913253	1.679454E-011	1.184540E-012	0	0.000000E+000
3	9.07915290	1.184540E-012	1.679454E-011	1	0.000000E+000
3	9.07969200	1.679454E-011	1.184540E-012	0	0.000000E+000
3	9.07970572	1.184540E-012	1.679454E-011	1	0.000000E+000
3	9.08022414	1.679454E-011	1.184540E-012	0	0.000000E+000
3	9.08024629	1.184540E-012	1.679454E-011	1	0.000000E+000
3	9.08130839	1.679454E-011	1.184540E-012	0	0.000000E+000
3	9.08133116	1.184540E-012	1.679454E-011	1	0.000000E+000
3	9.08136162	1.679454E-011	1.184540E-012	0	0.000000E+000
3	9.08137350	1.184540E-012	1.679454E-011	1	0.000000E+000
3	9.08147404	1.679454E-011	1.184540E-012	0	0.000000E+000
3	9.08150634	1.184540E-012	1.679454E-011	1	0.000000E+000
3	9.08325380	1.679454E-011	1.184540E-012	0	0.000000E+000
3	9.08328604	1.184540E-012	1.679454E-011	1	0.000000E+000
3	9.08566925	1.679454E-011	1.184540E-012	0	0.000000E+000
3	9.08571545	1.184540E-012	1.679454E-011	1	0.000000E+000
3	9.08633241	1.679454E-011	1.184540E-012	0	0.000000E+000
3	9.08634776	1.184540E-012	1.679454E-011	1	0.000000E+000
3	9.08669436	1.679454E-011	1.184540E-012	0	0.000000E+000
3	9.08672173	1.184540E-012	1.679454E-011	1	0.000000E+000
3	9.08699032	1.679454E-011	1.184540E-012	0	0.000000E+000
3	9.08703174	1.184540E-012	1.679454E-011	1	0.000000E+000
3	9.08742303	1.679454E-011	1.184540E-012	0	0.000000E+000
3	9.08743477	1.184540E-012	1.679454E-011	1	0.000000E+000
3	9.08817049	1.679454E-011	1.184540E-012	0	0.000000E+000
3	9.08818237	1.184540E-012	1.679454E-011	1	0.000000E+000
3	9.08857243	1.679454E-011	1.184540E-012	0	0.000000E+000
3	9.08859219	1.184540E-012	1.679454E-011	1	0.000000E+000
3	9.08895138	1.679454E-011	1.184540E-012	0	0.000000E+000
3	9.08897544	1.184540E-012	1.679454E-011	1	0.000000E+000
3	9.08978836	1.679454E-011	1.184540E-012	0	0.000000E+000
3	9.08980270	1.184540E-012	1.679454E-011	1	0.000000E+000
3	9.09093823	1.679454E-011	1.184540E-012	0	0.000000E+000
3	9.09094883	1.184540E-012	1.679454E-011	1	0.000000E+000
3	9.09274355	1.679454E-011	1.184540E-012	0	0.000000E+000
3	9.09301422	1.184540E-012	1.679454E-011	1	0.000000E+000
3	9.09367672	1.679454E-011	1.184540E-012	0	0.000000E+000
3	9.09426347	1.184540E-012	1.679454E-011	1	0.000000E+000
3	9.09442914	1.679454E-011	1.184540E-012	0	0.000000E+000
3	9.09446978	1.184540E-012	1.679454E-011	1	0.000000E+000
3	9.09491575	1.679454E-011	1.184540E-012	0	0.000000E+000
3	9.09499842	1.184540E-012	1.679454E-011	1	0.000000E+000
3	9.09636868	1.679454E-011	1.184540E-012	0	0.000000E+000
3	9.09651686	1.184540E-012	1.679454E-011	1	0.000000E+000
3	9.09659696	1.679454E-011	1.184540E-012	0	0.000000E+000
3	9.09661441	1.184540E-012	1.679454E-011	1	0.000000E+000
3	9.09666466	1.679454E-011	1.184540E-012	0	0.000000E+000
3	9.09672761	1.184540E-012	1.679454E-011	1	0.000000E+000
3	9.09740006	1.679454E-011	1.184540E-012	0	0.000000E+000
3	9.09742497	1.184540E-012	1.679454E-011	1	0.000000E+000
3	9.09838501	1.679454E-011	1.184540E-012	0	0.000000E+000
3	9.09838976	1.184540E-012	1.679454E-011	1	0.000000E+000
3	9.09989073	1.679454E-011	1.184540E-012	0	0.000000E+000
3	9.09990919	1.184540E-012	1.679454E-011	1	0.000000E+000
3	9.10022110	1.679454E-011	1.184540E-012	0	0.000000E+000
3	9.10027415	1.184540E-012	1.679454E-011	1	0.000000E+000
3	9.10037030	1.679454E-011	1.184540E-012	0	0.000000E+000
3	9.10039808	1.184540E-012	1.679454E-011	1	0.000000E+000
3	9.10129106	1.679454E-011	1.184540E-012	0	0.000000E+000
3	9.10130331	1.184540E-012	1.679454E-011	1	0.000000E+000
3	9.10172294	1.679454E-011	1.184540E-012	0	0.000000E+000
3	9.10175294	1.184540E-012	1.679454E-011	1	0.000000E+000
3	9.10282135	1.679454E-011	1.184540E-012	0	0.000000E+000
3	9.10284399	1.184540E-012	1.679454E-011	1	0.000000E+000
3	9.10289369	1.679454E-011	1.184540E-012	0	0.000000E+000
3	9.10295331	1.184540E-012	1.679454E-011	1	0.000000E+000
3	9.10317252	1.679454E-011	1.184540E-012	0	0.000000E+000
3	9.10319150	1.184540E-012	1.679454E-011	1	0.000000E+000
3	9.10335649	1.679454E-011	1.184540E-012	0	0.000000E+000
3	9.10340359	1.184540E-012	1.679454E-011	1	0.000000E+000
3	9.10348248	1.679454E-011	1.184540E-012	0	0.000000E+000
3	9.10349577	1.184540E-012	1.679454E-011	1	0.000000E+000
3	9.10360593	1.679454E-011	1.184540E-012	0	0.000000E+000
3	9.10361851	1.184540E-012	1.679454E-011	1	0.000000E+000
3	9.10400114	1.679454E-011	1.184540E-012	0	0.000000E+000
3	9.10450853	1.184540E-012	1.679454E-011	1	0.000000E+000
3	9.10532226	1.679454E-011	1.184540E-012	0	0.000000E+000
3	9.10542488	1.184540E-012	1.679454E-011	1	0.000000E+000
3	9.10576616	1.679454E-011	1.184540E-012	0	0.000000E+000
3	9.10578645	1.184540E-012	1.679454E-011	1	0.000000E+000
3	9.10779315	1.679454E-011	1.184540E-012	0	0.000000E+000
3	9.10784618	1.184540E-012	1.679454E-011	1	0.000000E+000
3	9.10828837	1.679454E-011	1.184540E-012	0	0.000000E+000
3	9.10842016	1.184540E-012	1.679454E-011	1	0.000000E+000
3	9.10847980	1.679454E-011	1.184540E-012	0	0.000000E+000
3	9.10850501	1.184540E-012	1.679454E-011	1	0.000000E+000
3	9.10889021	1.679454E-011	1.184540E-012	0	0.000000E+000
3	9.10892288	1.184540E-012	1.679454E-011	1	0.000000E+000
3	9.10905526	1.679454E-011	1.184540E-012	0	0.000000E+000
3	9.10907110	1.184540E-012	1.679454E-011	1	0.000000E+000
3	9.11010463	1.679454E-011	1.184540E-012	0	0.000000E+000
3	9.11014734	1.184540E-012	1.679454E-011	1	0.000000E+000
3	9.11151418	1.679454E-011	1.184540E-012	0	0.000000E+000
3	9.11155325	1.184540E-012	1.679454E-011	1	0.000000E+000
3	9.11206140	1.679454E-011	1.184540E-012	0	0.000000E+000
3	9.11207953	1.184540E-012	1.679454E-011	1	0.000000E+000
3	9.11224866	1.679454E-011	1.184540E-012	0	0.000000E+000
3	9.11243805	1.184540E-012	1.679454E-011	1	0.000000E+000
3	9.11402747	1.679454E-011	1.184540E-012	0	0.000000E+000
3	9.11403920	1.184540E-012	1.679454E-011	1	0.000000E+000
3	9.11438474	1.679454E-011	1.184540E-012	0	0.000000E+000
3	9.11453931	1.184540E-012	1.679454E-011	1	0.000000E+000
3	9.11472801	1.679454E-011	1.184540E-012	0	0.000000E+000
3	9.11512257	1.184540E-012	1.679454E-011	1	0.000000E+000
3	9.11575351	1.679454E-011	1.184540E-012	0	0.000000E+000
3	9.11581276	1.184540E-012	1.679454E-011	1	0.000000E+000
3	9.11636111	1.679454E-011	1.184540E-012	0	0.000000E+000
3	9.11637581	1.184540E-012	1.679454E-011	1	0.000000E+000
3	9.11648971	1.679454E-011	1.184540E-012	0	0.000000E+000
3	9.11650366	1.184540E-012	1.679454E-011	1	0.000000E+000
3	9.11653064	1.679454E-011	1.184540E-012	0	0.000000E+000
3	9.11665253	1.184540E-012	1.679454E-011	1	0.000000E+000
3	9.11699830	1.679454E-011	1.184540E-012	0	0.000000E+000
3	9.11702284	1.184540E-012	1.679454E-011	1	0.000000E+000
3	9.11719641	1.679454E-011	1.184540E-012	0	0.000000E+000
3	9.11722423	1.184540E-012	1.679454E-011	1	0.000000E+000
3	9.11886722	1.679454E-011	1.184540E-012	0	0.000000E+000
3	9.11891330	1.184540E-012	1.679454E-011	1	0.000000E+000
3	9.11928381	1.679454E-011	1.184540E-012	0	0.000000E+000
3	9.11929951	1.184540E-012	1.679454E-011	1	0.000000E+000
3	9.11964295	1.679454E-011	1.184540E-012	0	0.000000E+000
3	9.11967978	1.184540E-012	1.679454E-011	1	0.000000E+000
3	9.11971385	1.679454E-011	1.184540E-012	0	0.000000E+000
3	9.11975614	1.184540E-012	1.679454E-011	1	0.000000E+000
3	9.12019418	1.679454E-011	1.184540E-012	0	0.000000E+000
3	9.12021965	1.184540E-012	1.679454E-011	1	0.000000E+000
3	9.12058130	1.679454E-011	1.184540E-012	0	0.000000E+000
3	9.12058809	1.184540E-012	1.679454E-011	1	0.000000E+000
3	9.12091166	1.679454E-011	1.184540E-012	0	0.000000E+000
3	9.12094527	1.184540E-012	1.679454E-011	1	0.000000E+000
3	9.12105764	1.679454E-011	1.184540E-012	0	0.000000E+000
3	9.12112235	1.184540E-012	1.679454E-011	1	0.000000E+000
3	9.12250169	1.679454E-011	1.184540E-012	0	0.000000E+000
3	9.12252736	1.184540E-012	1.679454E-011	1	0.000000E+000
3	9.12279407	1.679454E-011	1.184540E-012	0	0.000000E+000
3	9.12282399	1.184540E-012	1.679454E-011	1	0.000000E+000
3	9.12354105	1.679454E-011	1.184540E-012	0	0.000000E+000
3	9.12358755	1.184540E-012	1.679454E-011	1	0.000000E+000
3	9.12395433	1.679454E-011	1.184540E-012	0	0.000000E+000
3	9.12404579	1.184540E-012	1.679454E-011	1	0.000000E+000
3	9.12435203	1.679454E-011	1.184540E-012	0	0.000000E+000
3	9.12438138	1.184540E-012	1.679454E-011	1	0.000000E+000
3	9.12459218	1.679454E-011	1.184540E-012	0	0.000000E+000
3	9.12461660	1.184540E-012	1.679454E-011	1	0.000000E+000
3	9.12602450	1.679454E-011	1.184540E-012	0	0.000000E+000
3	9.12605634	1.184540E-012	1.679454E-011	1	0.000000E+000
3	9.12634653	1.679454E-011	1.184540E-012	0	0.000000E+000
3	9.12637386	1.184540E-012	1.679454E-011	1	0.000000E+000
3	9.12836913	1.679454E-011	1.184540E-012	0	0.000000E+000
3	9.12839658	1.184540E-012	1.679454E-011	1	0.000000E+000
3	9.12899859	1.679454E-011	1.184540E-012	0	0.000000E+000
3	9.12901768	1.184540E-012	1.679454E-011	1	0.000000E+000
3	9.12961177	1.679454E-011	1.184540E-012	0	0.000000E+000
3	9.12966720	1.184540E-012	1.679454E-011	1	0.000000E+000
3	9.12969019	1.679454E-011	1.184540E-012	0	0.000000E+000
3	9.12972679	1.184540E-012	1.679454E-011	1	0.000000E+000
3	9.13011684	1.679454E-011	1.184540E-012	0	0.000000E+000
3	9.13014662	1.184540E-012	1.679454E-011	1	0.000000E+000
3	9.13021553	1.679454E-011	1.184540E-012	0	0.000000E+000
3	9.13022088	1.184540E-012	1.679454E-011	1	0.000000E+000
3	9.13033097	1.679454E-011	1.184540E-012	0	0.000000E+000
3	9.13042598	1.184540E-012	1.679454E-011	1	0.000000E+000
3	9.13047625	1.679454E-011	1.184540E-012	0	0.000000E+000
3	9.13049749	1.184540E-012	1.679454E-011	1	0.000000E+000
3	9.13121662	1.679454E-011	1.184540E-012	0	0.000000E+000
3	9.13150682	1.184540E-012	1.679454E-011	1	0.000000E+000
3	9.13184147	1.679454E-011	1.184540E-012	0	0.000000E+000
3	9.13187499	1.184540E-012	1.679454E-011	1	0.000000E+000
3	9.13289609	1.679454E-011	1.184540E-012	0	0.000000E+000
3	9.13292262	1.184540E-012	1.679454E-011	1	0.000000E+000
3	9.13334319	1.679454E-011	1.184540E-012	0	0.000000E+000
3	9.13338574	1.184540E-012	1.679454E-011	1	0.000000E+000
3	9.13435139	1.679454E-011	1.184540E-012	0	0.000000E+000
3	9.13436376	1.184540E-012	1.679454E-011	1	0.000000E+000
3	9.13544446	1.679454E-011	1.184540E-012	0	0.000000E+000
3	9.13547885	1.184540E-012	1.679454E-011	1	0.000000E+000
3	9.13608380	1.679454E-011	1.184540E-012	0	0.000000E+000
3	9.13634909	1.184540E-012	1.679454E-011	1	0.000000E+000
3	9.13679018	1.679454E-011	1.184540E-012	0	0.000000E+000
3	9.13682960	1.184540E-012	1.679454E-011	1	0.000000E+000
3	9.13715314	1.679454E-011	1.184540E-012	0	0.000000E+000
3	9.13716739	1.184540E-012	1.679454E-011	1	0.000000E+000
3	9.13874643	1.679454E-011	1.184540E-012	0	0.000000E+000
3	9.13875924	1.184540E-012	1.679454E-011	1	0.000000E+000
3	9.13879398	1.679454E-011	1.184540E-012	0	0.000000E+000
3	9.13881267	1.184540E-012	1.679454E-011	1	0.000000E+000
3	9.13942981	1.679454E-011	1.184540E-012	0	0.000000E+000
3	9.13944789	1.184540E-012	1.679454E-011	1	0.000000E+000
3	9.14059716	1.679454E-011	1.184540E-012	0	0.000000E+000
3	9.14062305	1.184540E-012	1.679454E-011	1	0.000000E+000
3	9.14143563	1.679454E-011	1.184540E-012	0	0.000000E+000
3	9.14147248	1.184540E-012	1.679454E-011	1	0.000000E+000
3	9.14189376	1.679454E-011	1.184540E-012	0	0.000000E+000
3	9.14193520	1.184540E-012	1.679454E-011	1	0.000000E+000
3	9.14248293	1.679454E-011	1.184540E-012	0	0.000000E+000
3	9.14251375	1.184540E-012	1.679454E-011	1	0.000000E+000
3	9.14273363	1.679454E-011	1.184540E-012	0	0.000000E+000
3	9.14276369	1.184540E-012	1.679454E-011	1	0.000000E+000
3	9.14443151	1.679454E-011	1.184540E-012	0	0.000000E+000
3	9.14626740	1.184540E-012	1.679454E-011	1	0.000000E+000
3	9.14732392	1.679454E-011	1.184540E-012	0	0.000000E+000
3	9.14734715	1.184540E-012	1.679454E-011	1	0.000000E+000
3	9.14760383	1.679454E-011	1.184540E-012	0	0.000000E+000
3	9.14763504	1.184540E-012	1.679454E-011	1	0.000000E+000
3	9.14788134	1.679454E-011	1.184540E-012	0	0.000000E+000
3	9.14822579	1.184540E-012	1.679454E-011	1	0.000000E+000
3	9.14874550	1.679454E-011	1.184540E-012	0	0.000000E+000
3	9.14878731	1.184540E-012	1.679454E-011	1	0.000000E+000
3	9.14983176	1.679454E-011	1.184540E-012	0	0.000000E+000
3	9.14985382	1.184540E-012	1.679454E-011	1	0.000000E+000
3	9.14993378	1.679454E-011	1.184540E-012	0	0.000000E+000
3	9.15001818	1.184540E-012	1.679454E-011	1	0.000000E+000
3	9.15027758	1.679454E-011	1.184540E-012	0	0.000000E+000
3	9.15032107	1.184540E-012	1.679454E-011	1	0.000000E+000
3	9.15133673	1.679454E-011	1.184540E-012	0	0.000000E+000
3	9.15136176	1.184540E-012	1.679454E-011	1	0.000000E+000
3	9.15190178	1.679454E-011	1.184540E-012	0	0.000000E+000
3	9.15196016	1.184540E-012	1.679454E-011	1	0.000000E+000
3	9.15269113	1.679454E-011	1.184540E-012	0	0.000000E+000
3	9.15271263	1.184540E-012	1.679454E-011	1	0.000000E+000
3	9.15306645	1.679454E-011	1.184540E-012	0	0.000000E+000
3	9.15308749	1.184540E-012	1.679454E-011	1	0.000000E+000
3	9.15352410	1.679454E-011	1.184540E-012	0	0.000000E+000
3	9.15356642	1.184540E-012	1.679454E-011	1	0.000000E+000
3	9.15413661	1.679454E-011	1.184540E-012	0	0.000000E+000
3	9.15414514	1.184540E-012	1.679454E-011	1	0.000000E+000
3	9.15429748	1.679454E-011	1.184540E-012	0	0.000000E+000
3	9.15435338	1.184540E-012	1.679454E-011	1	0.000000E+000
3	9.15442916	1.679454E-011	1.184540E-012	0	0.000000E+000
3	9.15447025	1.184540E-012	1.679454E-011	1	0.000000E+000
3	9.15504114	1.679454E-011	1.184540E-012	0	0.000000E+000
3	9.15516718	1.184540E-012	1.679454E-011	1	0.000000E+000
3	9.15574045	1.679454E-011	1.184540E-012	0	0.000000E+000
3	9.15580905	1.184540E-012	1.679454E-011	1	0.000000E+000
3	9.15702835	1.679454E-011	1.184540E-012	0	0.000000E+000
3	9.15704275	1.184540E-012	1.679454E-011	1	0.000000E+000
3	9.15809526	1.679454E-011	1.184540E-012	0	0.000000E+000
3	9.15810468	1.184540E-012	1.679454E-011	1	0.000000E+000
3	9.15879764	1.679454E-011	1.184540E-012	0	0.000000E+000
3	9.15881139	1.184540E-012	1.679454E-011	1	0.000000E+000
3	9.15890336	1.679454E-011	1.184540E-012	0	0.000000E+000
3	9.15900769	1.184540E-012	1.679454E-011	1	0.000000E+000
3	9.15946560	1.679454E-011	1.184540E-012	0	0.000000E+000
3	9.15947683	1.184540E-012	1.679454E-011	1	0.000000E+000
3	9.15948518	1.679454E-011	1.184540E-012	0	0.000000E+000
3	9.15951439	1.184540E-012	1.679454E-011	1	0.000000E+000
3	9.15965179	1.679454E-011	1.184540E-012	0	0.000000E+000
3	9.15971538	1.184540E-012	1.679454E-011	1	0.000000E+000
3	9.16041313	1.679454E-011	1.184540E-012	0	0.000000E+000
3	9.16051252	1.184540E-012	1.679454E-011	1	0.000000E+000
3	9.16059369	1.679454E-011	1.184540E-012	0	0.000000E+000
3	9.16062532	1.184540E-012	1.679454E-011	1	0.000000E+000
3	9.16108277	1.679454E-011	1.184540E-012	0	0.000000E+000
3	9.16111190	1.184540E-012	1.679454E-011	1	0.000000E+000
3	9.16241366	1.679454E-011	1.184540E-012	0	0.000000E+000
3	9.16244127	1.184540E-012	1.679454E-011	1	0.000000E+000
3	9.16262243	1.679454E-011	1.184540E-012	0	0.000000E+000
3	9.16265808	1.184540E-012	1.679454E-011	1	0.000000E+000
3	9.16322880	1.679454E-011	1.184540E-012	0	0.000000E+000
3	9.16326228	1.184540E-012	1.679454E-011	1	0.000000E+000
3	9.16334156	1.679454E-011	1.184540E-012	0	0.000000E+000
3	9.16338209	1.184540E-012	1.679454E-011	1	0.000000E+000
3	9.16349373	1.679454E-011	1.184540E-012	0	0.000000E+000
3	9.16351012	1.184540E-012	1.679454E-011	1	0.000000E+000
3	9.16460228	1.679454E-011	1.184540E-012	0	0.000000E+000
3	9.16471628	1.184540E-012	1.679454E-011	1	0.000000E+000
3	9.16477067	1.679454E-011	1.184540E-012	0	0.000000E+000
3	9.16480656	1.184540E-012	1.679454E-011	1	0.000000E+000
3	9.16518916	1.679454E-011	1.184540E-012	0	0.000000E+000
3	9.16522406	1.184540E-012	1.679454E-011	1	0.000000E+000
3	9.16541079	1.679454E-011	1.184540E-012	0	0.000000E+000
3	9.16548163	1.184540E-012	1.679454E-011	1	0.000000E+000
3	9.16610625	1.679454E-011	1.184540E-012	0	0.000000E+000
3	9.16645355	1.184540E-012	1.679454E-011	1	0.000000E+000
3	9.16697542	1.679454E-011	1.184540E-012	0	0.000000E+000
3	9.16701244	1.184540E-012	1.679454E-011	1	0.000000E+000
3	9.16716564	1.679454E-011	1.184540E-012	0	0.000000E+000
3	9.16774661	1.184540E-012	1.679454E-011	1	0.000000E+000
3	9.16791086	1.679454E-011	1.184540E-012	0	0.000000E+000
3	9.16794381	1.184540E-012	1.679454E-011	1	0.000000E+000
3	9.16807110	1.679454E-011	1.184540E-012	0	0.000000E+000
3	9.16809021	1.184540E-012	1.679454E-011	1	0.000000E+000
3	9.16892662	1.679454E-011	1.184540E-012	0	0.000000E+000
3	9.16896861	1.184540E-012	1.679454E-011	1	0.000000E+000
3	9.17031371	1.679454E-011	1.184540E-012	0	0.000000E+000
3	9.17032449	1.184540E-012	1.679454E-011	1	0.000000E+000
3	9.17090902	1.679454E-011	1.184540E-012	0	0.000000E+000
3	9.17095667	1.184540E-012	1.679454E-011	1	0.000000E+000
3	9.17128003	1.679454E-011	1.184540E-012	0	0.000000E+000
3	9.17133630	1.184540E-012	1.679454E-011	1	0.000000E+000
3	9.17165725	1.679454E-011	1.184540E-012	0	0.000000E+000
3	9.17167230	1.184540E-012	1.679454E-011	1	0.000000E+000
3	9.17188463	1.679454E-011	1.184540E-012	0	0.000000E+000
3	9.17188700	1.184540E-012	1.679454E-011	1	0.000000E+000
3	9.17257894	1.679454E-011	1.184540E-012	0	0.000000E+000
3	9.17260846	1.184540E-012	1.679454E-011	1	0.000000E+000
3	9.17275016	1.679454E-011	1.184540E-012	0	0.000000E+000
3	9.17276950	1.184540E-012	1.679454E-011	1	0.000000E+000
3	9.17301810	1.679454E-011	1.184540E-012	0	0.000000E+000
3	9.17311323	1.184540E-012	1.679454E-011	1	0.000000E+000
3	9.17345356	1.679454E-011	1.184540E-012	0	0.000000E+000
3	9.17349704	1.184540E-012	1.679454E-011	1	0.000000E+000
3	9.17373495	1.679454E-011	1.184540E-012	0	0.000000E+000
3	9.17377359	1.184540E-012	1.679454E-011	1	0.000000E+000
3	9.17396420	1.679454E-011	1.184540E-012	0	0.000000E+000
3	9.17399271	1.184540E-012	1.679454E-011	1	0.000000E+000
3	9.17457719	1.679454E-011	1.184540E-012	0	0.000000E+000
3	9.17460077	1.184540E-012	1.679454E-011	1	0.000000E+000
3	9.17470881	1.679454E-011	1.184540E-012	0	0.000000E+000
3	9.17475212	1.184540E-012	1.679454E-011	1	0.000000E+000
3	9.17488514	1.679454E-011	1.184540E-012	0	0.000000E+000
3	9.17492398	1.184540E-012	1.679454E-011	1	0.000000E+000
3	9.17574871	1.679454E-011	1.184540E-012	0	0.000000E+000
3	9.17577859	1.184540E-012	1.679454E-011	1	0.000000E+000
3	9.17727352	1.679454E-011	1.184540E-012	0	0.000000E+000
3	9.17798298	1.184540E-012	1.679454E-011	1	0.000000E+000
3	9.17805238	1.679454E-011	1.184540E-012	0	0.000000E+000
3	9.17806449	1.184540E-012	1.679454E-011	1	0.000000E+000
3	9.17824541	1.679454E-011	1.184540E-012	0	0.000000E+000
3	9.17825302	1.184540E-012	1.679454E-011	1	0.000000E+000
3	9.17843287	1.679454E-011	1.184540E-012	0	0.000000E+000
3	9.17845812	1.184540E-012	1.679454E-011	1	0.000000E+000
3	9.17895615	1.679454E-011	1.184540E-012	0	0.000000E+000
3	9.17903925	1.184540E-012	1.679454E-011	1	0.000000E+000
3	9.17985062	1.679454E-011	1.184540E-012	0	0.000000E+000
3	9.17988077	1.184540E-012	1.679454E-011	1	0.000000E+000
3	9.17990634	1.679454E-011	1.184540E-012	0	0.000000E+000
3	9.17995018	1.184540E-012	1.679454E-011	1	0.000000E+000
3	9.18079452	1.679454E-011	1.184540E-012	0	0.000000E+000
3	9.18094339	1.184540E-012	1.679454E-011	1	0.000000E+000
3	9.18109881	1.679454E-011	1.184540E-012	0	0.000000E+000
3	9.18111984	1.184540E-012	1.679454E-011	1	0.000000E+000
3	9.18116079	1.679454E-011	1.184540E-012	0	0.000000E+000
3	9.18119391	1.184540E-012	1.679454E-011	1	0.000000E+000
3	9.18135429	1.679454E-011	1.184540E-012	0	0.000000E+000
3	9.18139939	1.184540E-012	1.679454E-011	1	0.000000E+000
3	9.18221674	1.679454E-011	1.184540E-012	0	0.000000E+000
3	9.18224879	1.184540E-012	1.679454E-011	1	0.000000E+000
3	9.18242045	1.679454E-011	1.184540E-012	0	0.000000E+000
3	9.18329477	1.184540E-012	1.679454E-011	1	0.000000E+000
3	9.18337744	1.679454E-011	1.184540E-012	0	0.000000E+000
3	9.18344922	1.184540E-012	1.679454E-011	1	0.000000E+000
3	9.18357778	1.679454E-011	1.184540E-012	0	0.000000E+000
3	9.18362774	1.184540E-012	1.679454E-011	1	0.000000E+000
3	9.18443194	1.679454E-011	1.184540E-012	0	0.000000E+000
3	9.18449212	1.184540E-012	1.679454E-011	1	0.000000E+000
3	9.18490937	1.679454E-011	1.184540E-012	0	0.000000E+000
3	9.18495737	1.184540E-012	1.679454E-011	1	0.000000E+000
3	9.18504507	1.679454E-011	1.184540E-012	0	0.000000E+000
3	9.18507512	1.184540E-012	1.679454E-011	1	0.000000E+000
3	9.18666338	1.679454E-011	1.184540E-012	0	0.000000E+000
3	9.18675752	1.184540E-012	1.679454E-011	1	0.000000E+000
3	9.18696110	1.679454E-011	1.184540E-012	0	0.000000E+000
3	9.18700203	1.184540E-012	1.679454E-011	1	0.000000E+000
3	9.18893783	1.679454E-011	1.184540E-012	0	0.000000E+000
3	9.18896712	1.184540E-012	1.679454E-011	1	0.000000E+000
3	9.18924658	1.679454E-011	1.184540E-012	0	0.000000E+000
3	9.18925833	1.184540E-012	1.679454E-011	1	0.000000E+000
3	9.19001273	1.679454E-011	1.184540E-012	0	0.000000E+000
3	9.19007725	1.184540E-012	1.679454E-011	1	0.000000E+000
3	9.19023138	1.679454E-011	1.184540E-012	0	0.000000E+000
3	9.19026398	1.184540E-012	1.679454E-011	1	0.000000E+000
3	9.19054415	1.679454E-011	1.184540E-012	0	0.000000E+000
3	9.19057405	1.184540E-012	1.679454E-011	1	0.000000E+000
3	9.19068291	1.679454E-011	1.184540E-012	0	0.000000E+000
3	9.19073734	1.184540E-012	1.679454E-011	1	0.000000E+000
3	9.19076753	1.679454E-011	1.184540E-012	0	0.000000E+000
3	9.19083212	1.184540E-012	1.679454E-011	1	0.000000E+000
3	9.19174908	1.679454E-011	1.184540E-012	0	0.000000E+000
3	9.19179579	1.184540E-012	1.679454E-011	1	0.000000E+000
3	9.19193630	1.679454E-011	1.184540E-012	0	0.000000E+000
3	9.19196030	1.184540E-012	1.679454E-011	1	0.000000E+000
3	9.19348828	1.679454E-011	1.184540E-012	0	0.000000E+000
3	9.19349823	1.184540E-012	1.679454E-011	1	0.000000E+000
3	9.19371530	1.679454E-011	1.184540E-012	0	0.000000E+000
3	9.19373917	1.184540E-012	1.679454E-011	1	0.000000E+000
3	9.19402469	1.679454E-011	1.184540E-012	0	0.000000E+000
3	9.19406349	1.184540E-012	1.679454E-011	1	0.000000E+000
3	9.19434584	1.679454E-011	1.184540E-012	0	0.000000E+000
3	9.19436005	1.184540E-012	1.679454E-011	1	0.000000E+000
3	9.19439475	1.679454E-011	1.184540E-012	0	0.000000E+000
3	9.19443974	1.184540E-012	1.679454E-011	1	0.000000E+000
3	9.19507638	1.679454E-011	1.184540E-012	0	0.000000E+000
3	9.19511578	1.184540E-012	1.679454E-011	1	0.000000E+000
3	9.19513873	1.679454E-011	1.184540E-012	0	0.000000E+000
3	9.19519223	1.184540E-012	1.679454E-011	1	0.000000E+000
3	9.19566503	1.679454E-011	1.184540E-012	0	0.000000E+000
3	9.19570981	1.184540E-012	1.679454E-011	1	0.000000E+000
3	9.19859409	1.679454E-011	1.184540E-012	0	0.000000E+000
3	9.19861178	1.184540E-012	1.679454E-011	1	0.000000E+000
3	9.19923725	1.679454E-011	1.184540E-012	0	0.000000E+000
3	9.19930464	1.184540E-012	1.679454E-011	1	0.000000E+000
3	9.19952972	1.679454E-011	1.184540E-012	0	0.000000E+000
3	9.19972715	1.184540E-012	1.679454E-011	1	0.000000E+000
3	9.19979872	1.679454E-011	1.184540E-012	0	0.000000E+000
3	9.19981068	1.184540E-012	1.679454E-011	1	0.000000E+000
3	9.20133937	1.679454E-011	1.184540E-012	0	0.000000E+000
3	9.20140396	1.184540E-012	1.679454E-011	1	0.000000E+000
3	9.20165026	1.679454E-011	1.184540E-012	0	0.000000E+000
3	9.20167264	1.184540E-012	1.679454E-011	1	0.000000E+000
3	9.20196955	1.679454E-011	1.184540E-012	0	0.000000E+000
3	9.20208052	1.184540E-012	1.679454E-011	1	0.000000E+000
3	9.20279182	1.679454E-011	1.184540E-012	0	0.000000E+000
3	9.20283631	1.184540E-012	1.679454E-011	1	0.000000E+000
3	9.20291290	1.679454E-011	1.184540E-012	0	0.000000E+000
3	9.20334214	1.184540E-012	1.679454E-011	1	0.000000E+000
3	9.20362712	1.679454E-011	1.184540E-012	0	0.000000E+000
3	9.20367600	1.184540E-012	1.679454E-011	1	0.000000E+000
3	9.20380039	1.679454E-011	1.184540E-012	0	0.000000E+000
3	9.20380953	1.184540E-012	1.679454E-011	1	0.000000E+000
3	9.20424025	1.679454E-011	1.184540E-012	0	0.000000E+000
3	9.20427452	1.184540E-012	1.679454E-011	1	0.000000E+000
3	9.20437262	1.679454E-011	1.184540E-012	0	0.000000E+000
3	9.20445433	1.184540E-012	1.679454E-011	1	0.000000E+000
3	9.20458614	1.679454E-011	1.184540E-012	0	0.000000E+000
3	9.20460751	1.184540E-012	1.679454E-011	1	0.000000E+000
3	9.20494894	1.679454E-011	1.184540E-012	0	0.000000E+000
3	9.20497429	1.184540E-012	1.679454E-011	1	0.000000E+000
3	9.20540052	1.679454E-011	1.184540E-012	0	0.000000E+000
3	9.20543231	1.184540E-012	1.679454E-011	1	0.000000E+000
3	9.20569205	1.679454E-011	1.184540E-012	0	0.000000E+000
3	9.20571929	1.184540E-012	1.679454E-011	1	0.000000E+000
3	9.20626571	1.679454E-011	1.184540E-012	0	0.000000E+000
3	9.20739127	1.184540E-012	1.679454E-011	1	0.000000E+000
3	9.20809504	1.679454E-011	1.184540E-012	0	0.000000E+000
3	9.20811986	1.184540E-012	1.679454E-011	1	0.000000E+000
3	9.20818968	1.679454E-011	1.184540E-012	0	0.000000E+000
3	9.20820962	1.184540E-012	1.679454E-011	1	0.000000E+000
3	9.20859821	1.679454E-011	1.184540E-012	0	0.000000E+000
3	9.20866897	1.184540E-012	1.679454E-011	1	0.000000E+000
3	9.20942470	1.679454E-011	1.184540E-012	0	0.000000E+000
3	9.20947837	1.184540E-012	1.679454E-011	1	0.000000E+000
3	9.20970944	1.679454E-011	1.184540E-012	0	0.000000E+000
3	9.20974295	1.184540E-012	1.679454E-011	1	0.000000E+000
3	9.20980546	1.679454E-011	1.184540E-012	0	0.000000E+000
3	9.20987619	1.184540E-012	1.679454E-011	1	0.000000E+000
3	9.20995240	1.679454E-011	1.184540E-012	0	0.000000E+000
3	9.21002802	1.184540E-012	1.679454E-011	1	0.000000E+000
3	9.21030622	1.679454E-011	1.184540E-012	0	0.000000E+000
3	9.21037105	1.184540E-012	1.679454E-011	1	0.000000E+000
3	9.21040470	1.679454E-011	1.184540E-012	0	0.000000E+000
3	9.21058489	1.184540E-012	1.679454E-011	1	0.000000E+000
3	9.21075635	1.679454E-011	1.184540E-012	0	0.000000E+000
3	9.21165540	1.184540E-012	1.679454E-011	1	0.000000E+000
3	9.21179006	1.679454E-011	1.184540E-012	0	0.000000E+000
3	9.21180222	1.184540E-012	1.679454E-011	1	0.000000E+000
3	9.21232302	1.679454E-011	1.184540E-012	0	0.000000E+000
3	9.21233721	1.184540E-012	1.679454E-011	1	0.000000E+000
3	9.21250192	1.679454E-011	1.184540E-012	0	0.000000E+000
3	9.21251557	1.184540E-012	1.679454E-011	1	0.000000E+000
3	9.21282490	1.679454E-011	1.184540E-012	0	0.000000E+000
3	9.21292228	1.184540E-012	1.679454E-011	1	0.000000E+000
3	9.21432599	1.679454E-011	1.184540E-012	0	0.000000E+000
3	9.21434469	1.184540E-012	1.679454E-011	1	0.000000E+000
3	9.21456455	1.679454E-011	1.184540E-012	0	0.000000E+000
3	9.21531674	1.184540E-012	1.679454E-011	1	0.000000E+000
3	9.21551944	1.679454E-011	1.184540E-012	0	0.000000E+000
3	9.21554683	1.184540E-012	1.679454E-011	1	0.000000E+000
3	9.21576283	1.679454E-011	1.184540E-012	0	0.000000E+000
3	9.21583759	1.184540E-012	1.679454E-011	1	0.000000E+000
3	9.21598555	1.679454E-011	1.184540E-012	0	0.000000E+000
3	9.21601219	1.184540E-012	1.679454E-011	1	0.000000E+000
3	9.21629015	1.679454E-011	1.184540E-012	0	0.000000E+000
3	9.21632566	1.184540E-012	1.679454E-011	1	0.000000E+000
3	9.21690840	1.679454E-011	1.184540E-012	0	0.000000E+000
3	9.21694152	1.184540E-012	1.679454E-011	1	0.000000E+000
3	9.21741132	1.679454E-011	1.184540E-012	0	0.000000E+000
3	9.21743029	1.184540E-012	1.679454E-011	1	0.000000E+000
3	9.21756192	1.679454E-011	1.184540E-012	0	0.000000E+000
3	9.21758111	1.184540E-012	1.679454E-011	1	0.000000E+000
3	9.21763869	1.679454E-011	1.184540E-012	0	0.000000E+000
3	9.21765467	1.184540E-012	1.679454E-011	1	0.000000E+000
3	9.21828781	1.679454E-011	1.184540E-012	0	0.000000E+000
3	9.21829541	1.184540E-012	1.679454E-011	1	0.000000E+000
3	9.21873153	1.679454E-011	1.184540E-012	0	0.000000E+000
3	9.21873780	1.184540E-012	1.679454E-011	1	0.000000E+000
3	9.21880252	1.679454E-011	1.184540E-012	0	0.000000E+000
3	9.21884789	1.184540E-012	1.679454E-011	1	0.000000E+000
3	9.21899487	1.679454E-011	1.184540E-012	0	0.000000E+000
3	9.21902485	1.184540E-012	1.679454E-011	1	0.000000E+000
3	9.21904106	1.679454E-011	1.184540E-012	0	0.000000E+000
3	9.21906680	1.184540E-012	1.679454E-011	1	0.000000E+000
3	9.21942472	1.679454E-011	1.184540E-012	0	0.000000E+000
3	9.21945530	1.184540E-012	1.679454E-011	1	0.000000E+000
3	9.21996425	1.679454E-011	1.184540E-012	0	0.000000E+000
3	9.21999196	1.184540E-012	1.679454E-011	1	0.000000E+000
3	9.22015806	1.679454E-011	1.184540E-012	0	0.000000E+000
3	9.22018089	1.184540E-012	1.679454E-011	1	0.000000E+000
3	9.22127198	1.679454E-011	1.184540E-012	0	0.000000E+000
3	9.22132663	1.184540E-012	1.679454E-011	1	0.000000E+000
3	9.22350466	1.679454E-011	1.184540E-012	0	0.000000E+000
3	9.22351433	1.184540E-012	1.679454E-011	1	0.000000E+000
3	9.22420948	1.679454E-011	1.184540E-012	0	0.000000E+000
3	9.22423708	1.184540E-012	1.679454E-011	1	0.000000E+000
3	9.22492337	1.679454E-011	1.184540E-012	0	0.000000E+000
3	9.22494929	1.184540E-012	1.679454E-011	1	0.000000E+000
3	9.22518476	1.679454E-011	1.184540E-012	0	0.000000E+000
3	9.22521833	1.184540E-012	1.679454E-011	1	0.000000E+000
3	9.22526642	1.679454E-011	1.184540E-012	0	0.000000E+000
3	9.22529512	1.184540E-012	1.679454E-011	1	0.000000E+000
3	9.22541638	1.679454E-011	1.184540E-012	0	0.000000E+000
3	9.22543766	1.184540E-012	1.679454E-011	1	0.000000E+000
3	9.22565181	1.679454E-011	1.184540E-012	0	0.000000E+000
3	9.22569200	1.184540E-012	1.679454E-011	1	0.000000E+000
3	9.22652287	1.679454E-011	1.184540E-012	0	0.000000E+000
3	9.22655317	1.184540E-012	1.679454E-011	1	0.000000E+000
3	9.22657127	1.679454E-011	1.184540E-012	0	0.000000E+000
3	9.22659137	1.184540E-012	1.679454E-011	1	0.000000E+000
3	9.22692822	1.679454E-011	1.184540E-012	0	0.000000E+000
3	9.22696631	1.184540E-012	1.679454E-011	1	0.000000E+000
3	9.22766212	1.679454E-011	1.184540E-012	0	0.000000E+000
3	9.22771083	1.184540E-012	1.679454E-011	1	0.000000E+000
3	9.22842959	1.679454E-011	1.184540E-012	0	0.000000E+000
3	9.22844771	1.184540E-012	1.679454E-011	1	0.000000E+000
3	9.22849398	1.679454E-011	1.184540E-012	0	0.000000E+000
3	9.22851042	1.184540E-012	1.679454E-011	1	0.000000E+000
3	9.22940477	1.679454E-011	1.184540E-012	0	0.000000E+000
3	9.22941918	1.184540E-012	1.679454E-011	1	0.000000E+000
3	9.23000483	1.679454E-011	1.184540E-012	0	0.000000E+000
3	9.23015900	1.184540E-012	1.679454E-011	1	0.000000E+000
3	9.23075469	1.679454E-011	1.184540E-012	0	0.000000E+000
3	9.23077551	1.184540E-012	1.679454E-011	1	0.000000E+000
3	9.23085232	1.679454E-011	1.184540E-012	0	0.000000E+000
3	9.23092786	1.184540E-012	1.679454E-011	1	0.000000E+000
3	9.23114299	1.679454E-011	1.184540E-012	0	0.000000E+000
3	9.23118402	1.184540E-012	1.679454E-011	1	0.000000E+000
3	9.23155348	1.679454E-011	1.184540E-012	0	0.000000E+000
3	9.23161706	1.184540E-012	1.679454E-011	1	0.000000E+000
3	9.23205583	1.679454E-011	1.184540E-012	0	0.000000E+000
3	9.23209377	1.184540E-012	1.679454E-011	1	0.000000E+000
3	9.23221992	1.679454E-011	1.184540E-012	0	0.000000E+000
3	9.23223871	1.184540E-012	1.679454E-011	1	0.000000E+000
3	9.23274373	1.679454E-011	1.184540E-012	0	0.000000E+000
3	9.23277077	1.184540E-012	1.679454E-011	1	0.000000E+000
3	9.23290936	1.679454E-011	1.184540E-012	0	0.000000E+000
3	9.23418433	1.184540E-012	1.679454E-011	1	0.000000E+000
3	9.23491281	1.679454E-011	1.184540E-012	0	0.000000E+000
3	9.23495204	1.184540E-012	1.679454E-011	1	0.000000E+000
3	9.23516717	1.679454E-011	1.184540E-012	0	0.000000E+000
3	27.42118670	7.127325E-013	1.632273E-011	1	0.000000E+000
3	27.42122407	1.632273E-011	7.127325E-013	0	0.000000E+000
3	27.42133396	7.127325E-013	1.632273E-011	1	0.000000E+000
3	27.42151088	1.632273E-011	7.127325E-013	0	0.000000E+000
3	27.42154069	7.127325E-013	1.632273E-011	1	0.000000E+000
3	27.42163312	1.632273E-011	7.127325E-013	0	0.000000E+000
3	27.42182319	7.127325E-013	1.632273E-011	1	0.000000E+000
3	27.42244287	1.632273E-011	7.127325E-013	0	0.000000E+000
3	27.42251330	7.127325E-013	1.632273E-011	1	0.000000E+000
3	27.42355035	1.632273E-011	7.127325E-013	0	0.000000E+000
3	27.42357012	7.127325E-013	1.632273E-011	1	0.000000E+000
3	27.42390737	1.632273E-011	7.127325E-013	0	0.000000E+000
3	27.42394822	7.127325E-013	1.632273E-011	1	0.000000E+000
3	27.42402857	1.632273E-011	7.127325E-013	0	0.000000E+000
3	27.42405249	7.127325E-013	1.632273E-011	1	0.000000E+000
3	27.42408962	1.632273E-011	7.127325E-013	0	0.000000E+000
3	27.42412294	7.127325E-013	1.632273E-011	1	0.000000E+000
3	27.42425933	1.632273E-011	7.127325E-013	0	0.000000E+000
3	27.42428566	7.127325E-013	1.632273E-011	1	0.000000E+000
3	27.42506672	1.632273E-011	7.127325E-013	0	0.000000E+000
3	27.42508687	7.127325E-013	1.632273E-011	1	0.000000E+000
3	27.42560537	1.632273E-011	7.127325E-013	0	0.000000E+000
3	27.42562075	7.127325E-013	1.632273E-011	1	0.000000E+000
3	27.42564816	1.632273E-011	7.127325E-013	0	0.000000E+000
3	27.42660416	7.127325E-013	1.632273E-011	1	0.000000E+000
3	27.42703658	1.632273E-011	7.127325E-013	0	0.000000E+000
3	27.42708824	7.127325E-013	1.632273E-011	1	0.000000E+000
3	27.42726909	1.632273E-011	7.127325E-013	0	0.000000E+000
3	27.42799574	7.127325E-013	1.632273E-011	1	0.000000E+000
3	27.42845677	1.632273E-011	7.127325E-013	0	0.000000E+000
3	27.42847618	7.127325E-013	1.632273E-011	1	0.000000E+000
3	27.42880032	1.632273E-011	7.127325E-013	0	0.000000E+000
3	27.42880674	7.127325E-013	1.632273E-011	1	0.000000E+000
3	27.42985255	1.632273E-011	7.127325E-013	0	0.000000E+000
3	27.42987317	7.127325E-013	1.632273E-011	1	0.000000E+000
3	27.43045731	1.632273E-011	7.127325E-013	0	0.000000E+000
3	27.43047826	7.127325E-013	1.632273E-011	1	0.000000E+000
3	27.43099741	1.632273E-011	7.127325E-013	0	0.000000E+000
3	27.43109686	7.127325E-013	1.632273E-011	1	0.000000E+000
3	27.43115784	1.632273E-011	7.127325E-013	0	0.000000E+000
3	27.43117269	7.127325E-013	1.632273E-011	1	0.000000E+000
3	27.43348079	1.632273E-011	7.127325E-013	0	0.000000E+000
3	27.43349232	7.127325E-013	1.632273E-011	1	0.000000E+000
3	27.43377667	1.632273E-011	7.127325E-013	0	0.000000E+000
3	27.43383292	7.127325E-013	1.632273E-011	1	0.000000E+000
3	27.43431198	1.632273E-011	7.127325E-013	0	0.000000E+000
3	27.43432918	7.127325E-013	1.632273E-011	1	0.000000E+000
3	27.43480608	1.632273E-011	7.127325E-013	0	0.000000E+000
3	27.43484924	7.127325E-013	1.632273E-011	1	0.000000E+000
3	27.43491299	1.632273E-011	7.127325E-013	0	0.000000E+000
3	27.43493702	7.127325E-013	1.632273E-011	1	0.000000E+000
3	27.43504332	1.632273E-011	7.127325E-013	0	0.000000E+000
3	27.43513738	7.127325E-013	1.632273E-011	1	0.000000E+000
3	27.43532555	1.632273E-011	7.127325E-013	0	0.000000E+000
3	27.43532803	7.127325E-013	1.632273E-011	1	0.000000E+000
3	27.43589804	1.632273E-011	7.127325E-013	0	0.000000E+000
3	27.43593197	7.127325E-013	1.632273E-011	1	0.000000E+000
3	27.43674765	1.632273E-011	7.127325E-013	0	0.000000E+000
3	27.43678895	7.127325E-013	1.632273E-011	1	0.000000E+000
3	27.43731560	1.632273E-011	7.127325E-013	0	0.000000E+000
3	27.43733639	7.127325E-013	1.632273E-011	1	0.000000E+000
3	27.43851762	1.632273E-011	7.127325E-013	0	0.000000E+000
3	27.43852571	7.127325E-013	1.632273E-011	1	0.000000E+000
3	27.43890286	1.632273E-011	7.127325E-013	0	0.000000E+000
3	27.43936043	7.127325E-013	1.632273E-011	1	0.000000E+000
3	27.44083048	1.632273E-011	7.127325E-013	0	0.000000E+000
3	27.44086659	7.127325E-013	1.632273E-011	1	0.000000E+000
3	27.44149623	1.632273E-011	7.127325E-013	0	0.000000E+000
3	27.44153688	7.127325E-013	1.632273E-011	1	0.000000E+000
3	27.44331752	1.632273E-011	7.127325E-013	0	0.000000E+000
3	27.44333747	7.127325E-013	1.632273E-011	1	0.000000E+000
3	27.44351454	1.632273E-011	7.127325E-013	0	0.000000E+000
3	27.44354126	7.127325E-013	1.632273E-011	1	0.000000E+000
3	27.44373785	1.632273E-011	7.127325E-013	0	0.000000E+000
3	27.44377161	7.127325E-013	1.632273E-011	1	0.000000E+000
3	27.44380855	1.632273E-011	7.127325E-013	0	0.000000E+000
3	27.44409091	7.127325E-013	1.632273E-011	1	0.000000E+000
3	27.44477176	1.632273E-011	7.127325E-013	0	0.000000E+000
3	27.44480247	7.127325E-013	1.632273E-011	1	0.000000E+000
3	27.44514263	1.632273E-011	7.127325E-013	0	0.000000E+000
3	27.44516784	7.127325E-013	1.632273E-011	1	0.000000E+000
3	27.44622963	1.632273E-011	7.127325E-013	0	0.000000E+000
3	27.44629316	7.127325E-013	1.632273E-011	1	0.000000E+000
3	27.44633045	1.632273E-011	7.127325E-013	0	0.000000E+000
3	27.44637592	7.127325E-013	1.632273E-011	1	0.000000E+000
3	27.44665037	1.632273E-011	7.127325E-013	0	0.000000E+000
3	27.44736859	7.127325E-013	1.632273E-011	1	0.000000E+000
3	27.44825647	1.632273E-011	7.127325E-013	0	0.000000E+000
3	27.44917478	7.127325E-013	1.632273E-011	1	0.000000E+000
3	27.44942109	1.632273E-011	7.127325E-013	0	0.000000E+000
3	27.44987026	7.127325E-013	1.632273E-011	1	0.000000E+000
3	27.44995626	1.632273E-011	7.127325E-013	0	0.000000E+000
3	27.45004169	7.127325E-013	1.632273E-011	1	0.000000E+000
3	27.45102934	1.632273E-011	7.127325E-013	0	0.000000E+000
3	27.45109184	7.127325E-013	1.632273E-011	1	0.000000E+000
3	27.45129235	1.632273E-011	7.127325E-013	0	0.000000E+000
3	27.45130522	7.127325E-013	1.632273E-011	1	0.000000E+000
3	27.45193030	1.632273E-011	7.127325E-013	0	0.000000E+000
3	27.45223915	7.127325E-013	1.632273E-011	1	0.000000E+000
3	27.45226387	1.632273E-011	7.127325E-013	0	0.000000E+000
3	27.45228634	7.127325E-013	1.632273E-011	1	0.000000E+000
3	27.45250785	1.632273E-011	7.127325E-013	0	0.000000E+000
3	27.45252132	7.127325E-013	1.632273E-011	1	0.000000E+000
3	27.45278889	1.632273E-011	7.127325E-013	0	0.000000E+000
3	27.45283039	7.127325E-013	1.632273E-011	1	0.000000E+000
3	27.45377426	1.632273E-011	7.127325E-013	0	0.000000E+000
3	27.45381363	7.127325E-013	1.632273E-011	1	0.000000E+000
3	27.45427989	1.632273E-011	7.127325E-013	0	0.000000E+000
3	27.45431360	7.127325E-013	1.632273E-011	1	0.000000E+000
3	27.45447981	1.632273E-011	7.127325E-013	0	0.000000E+000
3	27.45662753	7.127325E-013	1.632273E-011	1	0.000000E+000
3	27.45666880	1.632273E-011	7.127325E-013	0	0.000000E+000
3	27.45668872	7.127325E-013	1.632273E-011	1	0.000000E+000
3	27.45686342	1.632273E-011	7.127325E-013	0	0.000000E+000
3	27.45691089	7.127325E-013	1.632273E-011	1	0.000000E+000
3	27.45702020	1.632273E-011	7.127325E-013	0	0.000000E+000
3	27.45704049	7.127325E-013	1.632273E-011	1	0.000000E+000
3	27.45776112	1.632273E-011	7.127325E-013	0	0.000000E+000
3	27.45779026	7.127325E-013	1.632273E-011	1	0.000000E+000
3	27.45855548	1.632273E-011	7.127325E-013	0	0.000000E+000
3	27.45860206	7.127325E-013	1.632273E-011	1	0.000000E+000
3	27.45866926	1.632273E-011	7.127325E-013	0	0.000000E+000
3	27.45870334	7.127325E-013	1.632273E-011	1	0.000000E+000
3	27.45898850	1.632273E-011	7.127325E-013	0	0.000000E+000
3	27.45900425	7.127325E-013	1.632273E-011	1	0.000000E+000
3	27.45922630	1.632273E-011	7.127325E-013	0	0.000000E+000
3	27.45941188	7.127325E-013	1.632273E-011	1	0.000000E+000
3	27.46021420	1.632273E-011	7.127325E-013	0	0.000000E+000
3	27.46092746	7.127325E-013	1.632273E-011	1	0.000000E+000
3	27.46148880	1.632273E-011	7.127325E-013	0	0.000000E+000
3	27.46153288	7.127325E-013	1.632273E-011	1	0.000000E+000
3	27.46176084	1.632273E-011	7.127325E-013	0	0.000000E+000
3	27.46216371	7.127325E-013	1.632273E-011	1	0.000000E+000
3	27.46223254	1.632273E-011	7.127325E-013	0	0.000000E+000
3	27.46245621	7.127325E-013	1.632273E-011	1	0.000000E+000
3	27.46282542	1.632273E-011	7.127325E-013	0	0.000000E+000
3	27.46286686	7.127325E-013	1.632273E-011	1	0.000000E+000
3	27.46317768	1.632273E-011	7.127325E-013	0	0.000000E+000
3	27.46318386	7.127325E-013	1.632273E-011	1	0.000000E+000
3	27.46324238	1.632273E-011	7.127325E-013	0	0.000000E+000
3	27.46326267	7.127325E-013	1.632273E-011	1	0.000000E+000
3	27.46346630	1.632273E-011	7.127325E-013	0	0.000000E+000
3	27.46351127	7.127325E-013	1.632273E-011	1	0.000000E+000
3	27.46553911	1.632273E-011	7.127325E-013	0	0.000000E+000
3	27.46558280	7.127325E-013	1.632273E-011	1	0.000000E+000
3	27.46693973	1.632273E-011	7.127325E-013	0	0.000000E+000
3	27.46703624	7.127325E-013	1.632273E-011	1	0.000000E+000
3	27.46877591	1.632273E-011	7.127325E-013	0	0.000000E+000
3	27.46879669	7.127325E-013	1.632273E-011	1	0.000000E+000
3	27.46889609	1.632273E-011	7.127325E-013	0	0.000000E+000
3	27.46900286	7.127325E-013	1.632273E-011	1	0.000000E+000
3	27.46925582	1.632273E-011	7.127325E-013	0	0.000000E+000
3	27.46928094	7.127325E-013	1.632273E-011	1	0.000000E+000
3	27.46958681	1.632273E-011	7.127325E-013	0	0.000000E+000
3	27.46963898	7.127325E-013	1.632273E-011	1	0.000000E+000
3	27.47042983	1.632273E-011	7.127325E-013	0	0.000000E+000
3	27.47054170	7.127325E-013	1.632273E-011	1	0.000000E+000
3	27.47119028	1.632273E-011	7.127325E-013	0	0.000000E+000
3	27.47133643	7.127325E-013	1.632273E-011	1	0.000000E+000
3	27.47188813	1.632273E-011	7.127325E-013	0	0.000000E+000
3	27.47197046	7.127325E-013	1.632273E-011	1	0.000000E+000
3	27.47209725	1.632273E-011	7.127325E-013	0	0.000000E+000
3	27.93074477	3.788907E-013	1.598889E-011	1	0.000000E+000
3	27.93082445	1.598889E-011	3.788907E-013	0	0.000000E+000
3	27.93155226	3.788907E-013	1.598889E-011	1	0.000000E+000
3	27.93217048	1.598889E-011	3.788907E-013	0	0.000000E+000
3	27.93218076	3.788907E-013	1.598889E-011	1	0.000000E+000
3	27.93257678	1.598889E-011	3.788907E-013	0	0.000000E+000
3	27.93260306	3.788907E-013	1.598889E-011	1	0.000000E+000
3	27.93265086	1.598889E-011	3.788907E-013	0	0.000000E+000
3	27.93269775	3.788907E-013	1.598889E-011	1	0.000000E+000
3	27.93273989	1.598889E-011	3.788907E-013	0	0.000000E+000
3	27.93275701	3.788907E-013	1.598889E-011	1	0.000000E+000
3	27.93289822	1.598889E-011	3.788907E-013	0	0.000000E+000
3	27.93292243	3.788907E-013	1.598889E-011	1	0.000000E+000
3	27.93325737	1.598889E-011	3.788907E-013	0	0.000000E+000
3	27.93329116	3.788907E-013	1.598889E-011	1	0.000000E+000
3	27.93374191	1.598889E-011	3.788907E-013	0	0.000000E+000
3	27.93380420	3.788907E-013	1.598889E-011	1	0.000000E+000
3	27.93423728	1.598889E-011	3.788907E-013	0	0.000000E+000
3	27.93428191	3.788907E-013	1.598889E-011	1	0.000000E+000
3	27.93432981	1.598889E-011	3.788907E-013	0	0.000000E+000
3	27.93434931	3.788907E-013	1.598889E-011	1	0.000000E+000
3	27.93588767	1.598889E-011	3.788907E-013	0	0.000000E+000
3	27.93591274	3.788907E-013	1.598889E-011	1	0.000000E+000
3	27.93617507	1.598889E-011	3.788907E-013	0	0.000000E+000
3	27.93620293	3.788907E-013	1.598889E-011	1	0.000000E+000
3	27.93636978	1.598889E-011	3.788907E-013	0	0.000000E+000
3	27.93639794	3.788907E-013	1.598889E-011	1	0.000000E+000
3	27.93665242	1.598889E-011	3.788907E-013	0	0.000000E+000
3	27.93667617	3.788907E-013	1.598889E-011	1	0.000000E+000
3	27.93673932	1.598889E-011	3.788907E-013	0	0.000000E+000
3	27.93676685	3.788907E-013	1.598889E-011	1	0.000000E+000
3	27.93792509	1.598889E-011	3.788907E-013	0	0.000000E+000
3	27.93794663	3.788907E-013	1.598889E-011	1	0.000000E+000
3	27.93797544	1.598889E-011	3.788907E-013	0	0.000000E+000
3	27.93799765	3.788907E-013	1.598889E-011	1	0.000000E+000
3	27.93852772	1.598889E-011	3.788907E-013	0	0.000000E+000
3	27.93856574	3.788907E-013	1.598889E-011	1	0.000000E+000
3	27.93952773	1.598889E-011	3.788907E-013	0	0.000000E+000
3	27.93953584	3.788907E-013	1.598889E-011	1	0.000000E+000
3	27.94034628	1.598889E-011	3.788907E-013	0	0.000000E+000
3	27.94036581	3.788907E-013	1.598889E-011	1	0.000000E+000
3	27.94152758	1.598889E-011	3.788907E-013	0	0.000000E+000
3	27.94156286	3.788907E-013	1.598889E-011	1	0.000000E+000
3	27.94161789	1.598889E-011	3.788907E-013	0	0.000000E+000
3	27.94176227	3.788907E-013	1.598889E-011	1	0.000000E+000
3	27.94189279	1.598889E-011	3.788907E-013	0	0.000000E+000
3	27.94197984	3.788907E-013	1.598889E-011	1	0.000000E+000
3	27.94204707	1.598889E-011	3.788907E-013	0	0.000000E+000
3	27.94206233	3.788907E-013	1.598889E-011	1	0.000000E+000
3	27.94221754	1.598889E-011	3.788907E-013	0	0.000000E+000
3	27.94222623	3.788907E-013	1.598889E-011	1	0.000000E+000
3	27.94291221	1.598889E-011	3.788907E-013	0	0.000000E+000
3	27.94294246	3.788907E-013	1.598889E-011	1	0.000000E+000
3	27.94303667	1.598889E-011	3.788907E-013	0	0.000000E+000
3	27.94304088	3.788907E-013	1.598889E-011	1	0.000000E+000
3	27.94339739	1.598889E-011	3.788907E-013	0	0.000000E+000
3	27.94342286	3.788907E-013	1.598889E-011	1	0.000000E+000
3	27.94363080	1.598889E-011	3.788907E-013	0	0.000000E+000
3	27.94365503	3.788907E-013	1.598889E-011	1	0.000000E+000
3	27.94385594	1.598889E-011	3.788907E-013	0	0.000000E+000
3	27.94389119	3.788907E-013	1.598889E-011	1	0.000000E+000
3	27.94404725	1.598889E-011	3.788907E-013	0	0.000000E+000
3	27.94407305	3.788907E-013	1.598889E-011	1	0.000000E+000
3	27.94431944	1.598889E-011	3.788907E-013	0	0.000000E+000
3	27.94435211	3.788907E-013	1.598889E-011	1	0.000000E+000
3	27.94469796	1.598889E-011	3.788907E-013	0	0.000000E+000
3	27.94473082	3.788907E-013	1.598889E-011	1	0.000000E+000
3	27.94539413	1.598889E-011	3.788907E-013	0	0.000000E+000
3	27.94546236	3.788907E-013	1.598889E-011	1	0.000000E+000
3	27.94587736	1.598889E-011	3.788907E-013	0	0.000000E+000
3	27.94670695	3.788907E-013	1.598889E-011	1	0.000000E+000
3	27.94751676	1.598889E-011	3.788907E-013	0	0.000000E+000
3	27.94751939	3.788907E-013	1.598889E-011	1	0.000000E+000
3	27.94780797	1.598889E-011	3.788907E-013	0	0.000000E+000
3	27.94782125	3.788907E-013	1.598889E-011	1	0.000000E+000
3	27.94795066	1.598889E-011	3.788907E-013	0	0.000000E+000
3	27.94839670	3.788907E-013	1.598889E-011	1	0.000000E+000
3	27.94965185	1.598889E-011	3.788907E-013	0	0.000000E+000
3	27.94967112	3.788907E-013	1.598889E-011	1	0.000000E+000
3	27.95056837	1.598889E-011	3.788907E-013	0	0.000000E+000
3	27.95060414	3.788907E-013	1.598889E-011	1	0.000000E+000
3	27.95116311	1.598889E-011	3.788907E-013	0	0.000000E+000
3	27.95118553	3.788907E-013	1.598889E-011	1	0.000000E+000
3	27.95228960	1.598889E-011	3.788907E-013	0	0.000000E+000
3	27.95247346	3.788907E-013	1.598889E-011	1	0.000000E+000
3	27.95497268	1.598889E-011	3.788907E-013	0	0.000000E+000
3	27.95501907	3.788907E-013	1.598889E-011	1	0.000000E+000
3	27.95548333	1.598889E-011	3.788907E-013	0	0.000000E+000
3	27.95551034	3.788907E-013	1.598889E-011	1	0.000000E+000
3	27.95624193	1.598889E-011	3.788907E-013	0	0.000000E+000
3	27.95628008	3.788907E-013	1.598889E-011	1	0.000000E+000
3	27.95633383	1.598889E-011	3.788907E-013	0	0.000000E+000
3	27.95640274	3.788907E-013	1.598889E-011	1	0.000000E+000
3	27.95687084	1.598889E-011	3.788907E-013	0	0.000000E+000
3	27.95690122	3.788907E-013	1.598889E-011	1	0.000000E+000
3	27.95729897	1.598889E-011	3.788907E-013	0	0.000000E+000
3	27.95732906	3.788907E-013	1.598889E-011	1	0.000000E+000
3	27.95844978	1.598889E-011	3.788907E-013	0	0.000000E+000
3	27.95850632	3.788907E-013	1.598889E-011	1	0.000000E+000
3	27.95867467	1.598889E-011	3.788907E-013	0	0.000000E+000
3	27.95869591	3.788907E-013	1.598889E-011	1	0.000000E+000
3	27.95965537	1.598889E-011	3.788907E-013	0	0.000000E+000
3	27.96006055	3.788907E-013	1.598889E-011	1	0.000000E+000
3	27.96051769	1.598889E-011	3.788907E-013	0	0.000000E+000
3	27.96055193	3.788907E-013	1.598889E-011	1	0.000000E+000
3	27.96066927	1.598889E-011	3.788907E-013	0	0.000000E+000
3	27.96069919	3.788907E-013	1.598889E-011	1	0.000000E+000
3	27.96143938	1.598889E-011	3.788907E-013	0	0.000000E+000
3	27.96147976	3.788907E-013	1.598889E-011	1	0.000000E+000
3	27.96197382	1.598889E-011	3.788907E-013	0	0.000000E+000
3	27.96197933	3.788907E-013	1.598889E-011	1	0.000000E+000
3	27.96322274	1.598889E-011	3.788907E-013	0	0.000000E+000
3	27.96324696	3.788907E-013	1.598889E-011	1	0.000000E+000
3	27.96328542	1.598889E-011	3.788907E-013	0	0.000000E+000
3	27.96330283	3.788907E-013	1.598889E-011	1	0.000000E+000
3	27.96391746	1.598889E-011	3.788907E-013	0	0.000000E+000
3	27.96393818	3.788907E-013	1.598889E-011	1	0.000000E+000
3	27.96400848	1.598889E-011	3.788907E-013	0	0.000000E+000
3	27.96405909	3.788907E-013	1.598889E-011	1	0.000000E+000
3	27.96489544	1.598889E-011	3.788907E-013	0	0.000000E+000
3	27.96490450	3.788907E-013	1.598889E-011	1	0.000000E+000
3	27.96564548	1.598889E-011	3.788907E-013	0	0.000000E+000
3	27.96576825	3.788907E-013	1.598889E-011	1	0.000000E+000
3	27.96613211	1.598889E-011	3.788907E-013	0	0.000000E+000
3	27.96617067	3.788907E-013	1.598889E-011	1	0.000000E+000
3	27.96632197	1.598889E-011	3.788907E-013	0	0.000000E+000
3	27.96660703	3.788907E-013	1.598889E-011	1	0.000000E+000
3	27.96688545	1.598889E-011	3.788907E-013	0	0.000000E+000
3	27.96689972	3.788907E-013	1.598889E-011	1	0.000000E+000
3	27.96730465	1.598889E-011	3.788907E-013	0	0.000000E+000
3	27.96732695	3.788907E-013	1.598889E-011	1	0.000000E+000
3	27.96797777	1.598889E-011	3.788907E-013	0	0.000000E+000
3	27.97362833	3.788907E-013	1.598889E-011	1	0.000000E+000
3	27.97373100	1.598889E-011	3.788907E-013	0	0.000000E+000
3	27.97374582	3.788907E-013	1.598889E-011	1	0.000000E+000
3	27.97390639	1.598889E-011	3.788907E-013	0	0.000000E+000
3	27.97398407	3.788907E-013	1.598889E-011	1	0.000000E+000
3	27.97456150	1.598889E-011	3.788907E-013	0	0.000000E+000
3	27.97461617	3.788907E-013	1.598889E-011	1	0.000000E+000
3	27.97489526	1.598889E-011	3.788907E-013	0	0.000000E+000
3	27.97497343	3.788907E-013	1.598889E-011	1	0.000000E+000
3	27.97502823	1.598889E-011	3.788907E-013	0	0.000000E+000
3	27.97509933	3.788907E-013	1.598889E-011	1	0.000000E+000
3	27.97522642	1.598889E-011	3.788907E-013	0	0.000000E+000
3	27.97525690	3.788907E-013	1.598889E-011	1	0.000000E+000
3	27.97535639	1.598889E-011	3.788907E-013	0	0.000000E+000
3	27.97543507	3.788907E-013	1.598889E-011	1	0.000000E+000
3	27.97668644	1.598889E-011	3.788907E-013	0	0.000000E+000
3	27.97690916	3.788907E-013	1.598889E-011	1	0.000000E+000
3	27.97823433	1.598889E-011	3.788907E-013	0	0.000000E+000
3	27.97826220	3.788907E-013	1.598889E-011	1	0.000000E+000
3	27.97862652	1.598889E-011	3.788907E-013	0	0.000000E+000
3	27.98491840	3.788907E-013	1.598889E-011	1	0.000000E+000
3	27.98517147	1.598889E-011	3.788907E-013	0	0.000000E+000
3	27.98590678	3.788907E-013	1.598889E-011	1	0.000000E+000
3	27.98601710	1.598889E-011	3.788907E-013	0	0.000000E+000
3	27.98602962	3.788907E-013	1.598889E-011	1	0.000000E+000
3	27.98629075	1.598889E-011	3.788907E-013	0	0.000000E+000
3	27.98631301	3.788907E-013	1.598889E-011	1	0.000000E+000
3	27.98669810	1.598889E-011	3.788907E-013	0	0.000000E+000
3	27.98671470	3.788907E-013	1.598889E-011	1	0.000000E+000
3	27.98719352	1.598889E-011	3.788907E-013	0	0.000000E+000
3	27.98721525	3.788907E-013	1.598889E-011	1	0.000000E+000
3	27.98751150	1.598889E-011	3.788907E-013	0	0.000000E+000
3	27.98832431	3.788907E-013	1.598889E-011	1	0.000000E+000
3	27.98853148	1.598889E-011	3.788907E-013	0	0.000000E+000
3	27.98854465	3.788907E-013	1.598889E-011	1	0.000000E+000
3	27.98898946	1.598889E-011	3.788907E-013	0	0.000000E+000
3	27.98906482	3.788907E-013	1.598889E-011	1	0.000000E+000
3	27.98931495	1.598889E-011	3.788907E-013	0	0.000000E+000
3	27.98935362	3.788907E-013	1.598889E-011	1	0.000000E+000
3	27.98961062	1.598889E-011	3.788907E-013	0	0.000000E+000
3	27.98962158	3.788907E-013	1.598889E-011	1	0.000000E+000
3	27.98970584	1.598889E-011	3.788907E-013	0	0.000000E+000
3	27.99848792	3.788907E-013	1.598889E-011	1	0.000000E+000
3	27.99854179	1.598889E-011	3.788907E-013	0	0.000000E+000
3	27.99856140	3.788907E-013	1.598889E-011	1	0.000000E+000
3	27.99903224	1.598889E-011	3.788907E-013	0	0.000000E+000
3	27.99909104	3.788907E-013	1.598889E-011	1	0.000000E+000
3	27.99913970	1.598889E-011	3.788907E-013	0	0.000000E+000
3	27.99916653	3.788907E-013	1.598889E-011	1	0.000000E+000
3	28.00064279	1.598889E-011	3.788907E-013	0	0.000000E+000
3	28.00066422	3.788907E-013	1.598889E-011	1	0.000000E+000
3	28.00070473	1.598889E-011	3.788907E-013	0	0.000000E+000
3	28.00074719	3.788907E-013	1.598889E-011	1	0.000000E+000
3	28.00087539	1.598889E-011	3.788907E-013	0	0.000000E+000
3	28.00089747	3.788907E-013	1.598889E-011	1	0.000000E+000
3	28.00128675	1.598889E-011	3.788907E-013	0	0.000000E+000
3	28.00130013	3.788907E-013	1.598889E-011	1	0.000000E+000
3	28.00143628	1.598889E-011	3.788907E-013	0	0.000000E+000
3	28.00155282	3.788907E-013	1.598889E-011	1	0.000000E+000
3	28.00190012	1.598889E-011	3.788907E-013	0	0.000000E+000
3	28.00195895	3.788907E-013	1.598889E-011	1	0.000000E+000
3	28.00208779	1.598889E-011	3.788907E-013	0	0.000000E+000
3	28.00209928	3.788907E-013	1.598889E-011	1	0.000000E+000
3	28.00214482	1.598889E-011	3.788907E-013	0	0.000000E+000
3	28.00222684	3.788907E-013	1.598889E-011	1	0.000000E+000
3	28.00268500	1.598889E-011	3.788907E-013	0	0.000000E+000
3	28.00277793	3.788907E-013	1.598889E-011	1	0.000000E+000
3	28.00316439	1.598889E-011	3.788907E-013	0	0.000000E+000
3	28.00320719	3.788907E-013	1.598889E-011	1	0.000000E+000
3	28.00339374	1.598889E-011	3.788907E-013	0	0.000000E+000
3	28.00344285	3.788907E-013	1.598889E-011	1	0.000000E+000
3	28.00377153	1.598889E-011	3.788907E-013	0	0.000000E+000
3	28.00379148	3.788907E-013	1.598889E-011	1	0.000000E+000
3	28.00632448	1.598889E-011	3.788907E-013	0	0.000000E+000
3	28.00635896	3.788907E-013	1.598889E-011	1	0.000000E+000
3	28.00763686	1.598889E-011	3.788907E-013	0	0.000000E+000
3	28.00767521	3.788907E-013	1.598889E-011	1	0.000000E+000
3	28.00877615	1.598889E-011	3.788907E-013	0	0.000000E+000
3	28.00880725	3.788907E-013	1.598889E-011	1	0.000000E+000
3	28.00903495	1.598889E-011	3.788907E-013	0	0.000000E+000
3	28.00915164	3.788907E-013	1.598889E-011	1	0.000000E+000
3	28.00961750	1.598889E-011	3.788907E-013	0	0.000000E+000
3	28.00965968	3.788907E-013	1.598889E-011	1	0.000000E+000
3	28.01009550	1.598889E-011	3.788907E-013	0	0.000000E+000
3	28.01022389	3.788907E-013	1.598889E-011	1	0.000000E+000
3	28.01050407	1.598889E-011	3.788907E-013	0	0.000000E+000
3	28.01055284	3.788907E-013	1.598889E-011	1	0.000000E+000
3	28.01078846	1.598889E-011	3.788907E-013	0	0.000000E+000
3	28.01082506	3.788907E-013	1.598889E-011	1	0.000000E+000
3	28.01114536	1.598889E-011	3.788907E-013	0	0.000000E+000
3	28.01117806	3.788907E-013	1.598889E-011	1	0.000000E+000
3	28.01142755	1.598889E-011	3.788907E-013	0	0.000000E+000
3	28.01146934	3.788907E-013	1.598889E-011	1	0.000000E+000
3	28.01156524	1.598889E-011	3.788907E-013	0	0.000000E+000
3	28.01279803	3.788907E-013	1.598889E-011	1	0.000000E+000
3	28.01349477	1.598889E-011	3.788907E-013	0	0.000000E+000
3	28.01358842	3.788907E-013	1.598889E-011	1	0.000000E+000
3	28.01398910	1.598889E-011	3.788907E-013	0	0.000000E+000
3	28.01400777	3.788907E-013	1.598889E-011	1	0.000000E+000
3	28.01433728	1.598889E-011	3.788907E-013	0	0.000000E+000
3	28.01481974	3.788907E-013	1.598889E-011	1	0.000000E+000
3	28.01492920	1.598889E-011	3.788907E-013	0	0.000000E+000
3	28.01500793	3.788907E-013	1.598889E-011	1	0.000000E+000
3	28.01557485	1.598889E-011	3.788907E-013	0	0.000000E+000
3	28.01557658	3.788907E-013	1.598889E-011	1	0.000000E+000
3	28.01587056	1.598889E-011	3.788907E-013	0	0.000000E+000
3	28.01589921	3.788907E-013	1.598889E-011	1	0.000000E+000
3	28.01639018	1.598889E-011	3.788907E-013	0	0.000000E+000
3	28.01642121	3.788907E-013	1.598889E-011	1	0.000000E+000
3	28.01662460	1.598889E-011	3.788907E-013	0	0.000000E+000
3	28.01663059	3.788907E-013	1.598889E-011	1	0.000000E+000
3	28.01694158	1.598889E-011	3.788907E-013	0	0.000000E+000
3	28.01699881	3.788907E-013	1.598889E-011	1	0.000000E+000
3	28.01709781	1.598889E-011	3.788907E-013	0	0.000000E+000
3	28.01710949	3.788907E-013	1.598889E-011	1	0.000000E+000
3	28.01718184	1.598889E-011	3.788907E-013	0	0.000000E+000
3	28.01719221	3.788907E-013	1.598889E-011	1	0.000000E+000
3	28.01836675	1.598889E-011	3.788907E-013	0	0.000000E+000
3	28.01838918	3.788907E-013	1.598889E-011	1	0.000000E+000
3	28.01871267	1.598889E-011	3.788907E-013	0	0.000000E+000
3	28.01876648	3.788907E-013	1.598889E-011	1	0.000000E+000
3	28.01909727	1.598889E-011	3.788907E-013	0	0.000000E+000
3	28.01914058	3.788907E-013	1.598889E-011	1	0.000000E+000
3	28.02055091	1.598889E-011	3.788907E-013	0	0.000000E+000
3	28.02066088	3.788907E-013	1.598889E-011	1	0.000000E+000
3	28.02091108	1.598889E-011	3.788907E-013	0	0.000000E+000
3	28.02091709	3.788907E-013	1.598889E-011	1	0.000000E+000
3	28.02115113	1.598889E-011	3.788907E-013	0	0.000000E+000
3	28.02115662	3.788907E-013	1.598889E-011	1	0.000000E+000
3	28.02133949	1.598889E-011	3.788907E-013	0	0.000000E+000
3	28.06736460	3.788907E-013	1.598889E-011	1	0.000000E+000
3	28.06766945	1.598889E-011	3.788907E-013	0	0.000000E+000
3	28.06769675	3.788907E-013	1.598889E-011	1	0.000000E+000
3	28.06792848	1.598889E-011	3.788907E-013	0	0.000000E+000
3	28.06805924	3.788907E-013	1.598889E-011	1	0.000000E+000
3	28.06810853	1.598889E-011	3.788907E-013	0	0.000000E+000
3	28.06870014	3.788907E-013	1.598889E-011	1	0.000000E+000
3	28.06878768	1.598889E-011	3.788907E-013	0	0.000000E+000
3	28.06883037	3.788907E-013	1.598889E-011	1	0.000000E+000
3	28.06903511	1.598889E-011	3.788907E-013	0	0.000000E+000
3	28.06905414	3.788907E-013	1.598889E-011	1	0.000000E+000
3	28.06942303	1.598889E-011	3.788907E-013	0	0.000000E+000
3	28.06946678	3.788907E-013	1.598889E-011	1	0.000000E+000
3	28.06965365	1.598889E-011	3.788907E-013	0	0.000000E+000
3	28.06968493	3.788907E-013	1.598889E-011	1	0.000000E+000
3	28.06985345	1.598889E-011	3.788907E-013	0	0.000000E+000
3	28.06986667	3.788907E-013	1.598889E-011	1	0.000000E+000
3	28.06998669	1.598889E-011	3.788907E-013	0	0.000000E+000
3	28.07003813	3.788907E-013	1.598889E-011	1	0.000000E+000
3	28.07047402	1.598889E-011	3.788907E-013	0	0.000000E+000
3	28.07048886	3.788907E-013	1.598889E-011	1	0.000000E+000
3	28.07070754	1.598889E-011	3.788907E-013	0	0.000000E+000
3	28.07074275	3.788907E-013	1.598889E-011	1	0.000000E+000
3	28.07084790	1.598889E-011	3.788907E-013	0	0.000000E+000
3	28.07085623	3.788907E-013	1.598889E-011	1	0.000000E+000
3	28.07102268	1.598889E-011	3.788907E-013	0	0.000000E+000
3	28.07104093	3.788907E-013	1.598889E-011	1	0.000000E+000
3	28.07141359	1.598889E-011	3.788907E-013	0	0.000000E+000
3	28.07143904	3.788907E-013	1.598889E-011	1	0.000000E+000
3	28.07190544	1.598889E-011	3.788907E-013	0	0.000000E+000
3	28.07197950	3.788907E-013	1.598889E-011	1	0.000000E+000
3	28.07205808	1.598889E-011	3.788907E-013	0	0.000000E+000
3	28.07209627	3.788907E-013	1.598889E-011	1	0.000000E+000
3	28.07218772	1.598889E-011	3.788907E-013	0	0.000000E+000
3	28.07243580	3.788907E-013	1.598889E-011	1	0.000000E+000
3	28.07269637	1.598889E-011	3.788907E-013	0	0.000000E+000
3	28.07273786	3.788907E-013	1.598889E-011	1	0.000000E+000
3	28.07326145	1.598889E-011	3.788907E-013	0	0.000000E+000
3	28.07339487	3.788907E-013	1.598889E-011	1	0.000000E+000
3	28.07428606	1.598889E-011	3.788907E-013	0	0.000000E+000
3	28.07429551	3.788907E-013	1.598889E-011	1	0.000000E+000
3	28.07440928	1.598889E-011	3.788907E-013	0	0.000000E+000
3	28.07456468	3.788907E-013	1.598889E-011	1	0.000000E+000
3	28.07463623	1.598889E-011	3.788907E-013	0	0.000000E+000
3	28.07465205	3.788907E-013	1.598889E-011	1	0.000000E+000
3	28.07472850	1.598889E-011	3.788907E-013	0	0.000000E+000
3	28.07480714	3.788907E-013	1.598889E-011	1	0.000000E+000
3	28.07518063	1.598889E-011	3.788907E-013	0	0.000000E+000
3	28.07521976	3.788907E-013	1.598889E-011	1	0.000000E+000
3	28.07601243	1.598889E-011	3.788907E-013	0	0.000000E+000
3	28.07603311	3.788907E-013	1.598889E-011	1	0.000000E+000
3	28.07622853	1.598889E-011	3.788907E-013	0	0.000000E+000
3	28.07625959	3.788907E-013	1.598889E-011	1	0.000000E+000
3	28.07648571	1.598889E-011	3.788907E-013	0	0.000000E+000
3	28.07653381	3.788907E-013	1.598889E-011	1	0.000000E+000
3	28.07701767	1.598889E-011	3.788907E-013	0	0.000000E+000
3	28.07708681	3.788907E-013	1.598889E-011	1	0.000000E+000
3	28.07712054	1.598889E-011	3.788907E-013	0	0.000000E+000
3	28.07715655	3.788907E-013	1.598889E-011	1	0.000000E+000
3	28.07923768	1.598889E-011	3.788907E-013	0	0.000000E+000
3	28.07925458	3.788907E-013	1.598889E-011	1	0.000000E+000
3	28.07949564	1.598889E-011	3.788907E-013	0	0.000000E+000
3	28.07952110	3.788907E-013	1.598889E-011	1	0.000000E+000
3	28.08126228	1.598889E-011	3.788907E-013	0	0.000000E+000
3	28.08226447	3.788907E-013	1.598889E-011	1	0.000000E+000
3	28.08229258	1.598889E-011	3.788907E-013	0	0.000000E+000
3	28.08234771	3.788907E-013	1.598889E-011	1	0.000000E+000
3	28.08280587	1.598889E-011	3.788907E-013	0	0.000000E+000
3	28.08283557	3.788907E-013	1.598889E-011	1	0.000000E+000
3	28.08288272	1.598889E-011	3.788907E-013	0	0.000000E+000
3	28.08292439	3.788907E-013	1.598889E-011	1	0.000000E+000
3	28.08309674	1.598889E-011	3.788907E-013	0	0.000000E+000
3	28.08313857	3.788907E-013	1.598889E-011	1	0.000000E+000
3	28.08316781	1.598889E-011	3.788907E-013	0	0.000000E+000
3	28.08374418	3.788907E-013	1.598889E-011	1	0.000000E+000
3	28.08447236	1.598889E-011	3.788907E-013	0	0.000000E+000
3	36.54738529	4.593631E-013	1.606936E-011	1	0.000000E+000
3	36.54900572	1.606936E-011	4.593631E-013	0	0.000000E+000
3	36.54903895	4.593631E-013	1.606936E-011	1	0.000000E+000
3	36.54949723	1.606936E-011	4.593631E-013	0	0.000000E+000
3	36.54954456	4.593631E-013	1.606936E-011	1	0.000000E+000
3	36.54969323	1.606936E-011	4.593631E-013	0	0.000000E+000
3	36.54970266	4.593631E-013	1.606936E-011	1	0.000000E+000
3	36.54983209	1.606936E-011	4.593631E-013	0	0.000000E+000
3	36.54984707	4.593631E-013	1.606936E-011	1	0.000000E+000
3	36.54993549	1.606936E-011	4.593631E-013	0	0.000000E+000
3	36.54998664	4.593631E-013	1.606936E-011	1	0.000000E+000
3	36.55015612	1.606936E-011	4.593631E-013	0	0.000000E+000
3	36.55016987	4.593631E-013	1.606936E-011	1	0.000000E+000
3	36.55054855	1.606936E-011	4.593631E-013	0	0.000000E+000
3	36.55060931	4.593631E-013	1.606936E-011	1	0.000000E+000
3	36.55112231	1.606936E-011	4.593631E-013	0	0.000000E+000
3	36.55116968	4.593631E-013	1.606936E-011	1	0.000000E+000
3	36.55153878	1.606936E-011	4.593631E-013	0	0.000000E+000
3	36.55158846	4.593631E-013	1.606936E-011	1	0.000000E+000
3	36.55192958	1.606936E-011	4.593631E-013	0	0.000000E+000
3	36.55194619	4.593631E-013	1.606936E-011	1	0.000000E+000
3	36.55211096	1.606936E-011	4.593631E-013	0	0.000000E+000
3	36.55220301	4.593631E-013	1.606936E-011	1	0.000000E+000
3	36.55226062	1.606936E-011	4.593631E-013	0	0.000000E+000
3	36.55236379	4.593631E-013	1.606936E-011	1	0.000000E+000
3	36.55278924	1.606936E-011	4.593631E-013	0	0.000000E+000
3	36.55284111	4.593631E-013	1.606936E-011	1	0.000000E+000
3	36.55290126	1.606936E-011	4.593631E-013	0	0.000000E+000
3	36.55293145	4.593631E-013	1.606936E-011	1	0.000000E+000
3	36.55314636	1.606936E-011	4.593631E-013	0	0.000000E+000
3	36.55320837	4.593631E-013	1.606936E-011	1	0.000000E+000
3	36.55389197	1.606936E-011	4.593631E-013	0	0.000000E+000
3	36.55391446	4.593631E-013	1.606936E-011	1	0.000000E+000
3	36.55401649	1.606936E-011	4.593631E-013	0	0.000000E+000
3	36.55402019	4.593631E-013	1.606936E-011	1	0.000000E+000
3	36.55406559	1.606936E-011	4.593631E-013	0	0.000000E+000
3	36.55409841	4.593631E-013	1.606936E-011	1	0.000000E+000
3	36.55414713	1.606936E-011	4.593631E-013	0	0.000000E+000
3	36.55436424	4.593631E-013	1.606936E-011	1	0.000000E+000
3	36.55461079	1.606936E-011	4.593631E-013	0	0.000000E+000
3	36.55463115	4.593631E-013	1.606936E-011	1	0.000000E+000
3	36.55499609	1.606936E-011	4.593631E-013	0	0.000000E+000
3	36.55500430	4.593631E-013	1.606936E-011	1	0.000000E+000
3	36.55511028	1.606936E-011	4.593631E-013	0	0.000000E+000
3	36.55513638	4.593631E-013	1.606936E-011	1	0.000000E+000
3	36.55573288	1.606936E-011	4.593631E-013	0	0.000000E+000
3	36.55574256	4.593631E-013	1.606936E-011	1	0.000000E+000
3	36.55612593	1.606936E-011	4.593631E-013	0	0.000000E+000
3	36.55615214	4.593631E-013	1.606936E-011	1	0.000000E+000
3	36.55635001	1.606936E-011	4.593631E-013	0	0.000000E+000
3	36.55637999	4.593631E-013	1.606936E-011	1	0.000000E+000
3	36.55652895	1.606936E-011	4.593631E-013	0	0.000000E+000
3	36.55679895	4.593631E-013	1.606936E-011	1	0.000000E+000
3	36.55698563	1.606936E-011	4.593631E-013	0	0.000000E+000
3	36.55701549	4.593631E-013	1.606936E-011	1	0.000000E+000
3	36.55709846	1.606936E-011	4.593631E-013	0	0.000000E+000
3	36.55712767	4.593631E-013	1.606936E-011	1	0.000000E+000
3	36.55755447	1.606936E-011	4.593631E-013	0	0.000000E+000
3	36.55761621	4.593631E-013	1.606936E-011	1	0.000000E+000
3	36.55845530	1.606936E-011	4.593631E-013	0	0.000000E+000
3	36.55849072	4.593631E-013	1.606936E-011	1	0.000000E+000
3	36.55882078	1.606936E-011	4.593631E-013	0	0.000000E+000
3	36.55885912	4.593631E-013	1.606936E-011	1	0.000000E+000
3	36.56076723	1.606936E-011	4.593631E-013	0	0.000000E+000
3	36.56080154	4.593631E-013	1.606936E-011	1	0.000000E+000
3	36.56108461	1.606936E-011	4.593631E-013	0	0.000000E+000
3	36.56110435	4.593631E-013	1.606936E-011	1	0.000000E+000
3	36.56158718	1.606936E-011	4.593631E-013	0	0.000000E+000
3	36.56160875	4.593631E-013	1.606936E-011	1	0.000000E+000
3	36.56219710	1.606936E-011	4.593631E-013	0	0.000000E+000
3	36.56220399	4.593631E-013	1.606936E-011	1	0.000000E+000
3	36.56305578	1.606936E-011	4.593631E-013	0	0.000000E+000
3	36.56307982	4.593631E-013	1.606936E-011	1	0.000000E+000
3	36.56367652	1.606936E-011	4.593631E-013	0	0.000000E+000
3	36.56419669	4.593631E-013	1.606936E-011	1	0.000000E+000
3	36.56484554	1.606936E-011	4.593631E-013	0	0.000000E+000
3	36.56513097	4.593631E-013	1.606936E-011	1	0.000000E+000
3	36.56536298	1.606936E-011	4.593631E-013	0	0.000000E+000
3	36.56547152	4.593631E-013	1.606936E-011	1	0.000000E+000
3	36.56554544	1.606936E-011	4.593631E-013	0	0.000000E+000
3	36.56558963	4.593631E-013	1.606936E-011	1	0.000000E+000
3	36.56565205	1.606936E-011	4.593631E-013	0	0.000000E+000
3	36.56583847	4.593631E-013	1.606936E-011	1	0.000000E+000
3	36.56635086	1.606936E-011	4.593631E-013	0	0.000000E+000
3	36.56638066	4.593631E-013	1.606936E-011	1	0.000000E+000
3	36.56668494	1.606936E-011	4.593631E-013	0	0.000000E+000
3	36.56670503	4.593631E-013	1.606936E-011	1	0.000000E+000
3	36.56699658	1.606936E-011	4.593631E-013	0	0.000000E+000
3	36.56702802	4.593631E-013	1.606936E-011	1	0.000000E+000
3	36.56812782	1.606936E-011	4.593631E-013	0	0.000000E+000
3	36.56815128	4.593631E-013	1.606936E-011	1	0.000000E+000
3	36.57032801	1.606936E-011	4.593631E-013	0	0.000000E+000
3	36.57038833	4.593631E-013	1.606936E-011	1	0.000000E+000
3	36.57059617	1.606936E-011	4.593631E-013	0	0.000000E+000
3	36.57063148	4.593631E-013	1.606936E-011	1	0.000000E+000
3	36.57098607	1.606936E-011	4.593631E-013	0	0.000000E+000
3	36.57100965	4.593631E-013	1.606936E-011	1	0.000000E+000
3	36.57151837	1.606936E-011	4.593631E-013	0	0.000000E+000
3	36.57159180	4.593631E-013	1.606936E-011	1	0.000000E+000
3	36.57164835	1.606936E-011	4.593631E-013	0	0.000000E+000
3	36.57166620	4.593631E-013	1.606936E-011	1	0.000000E+000
3	36.57176396	1.606936E-011	4.593631E-013	0	0.000000E+000
3	36.57179400	4.593631E-013	1.606936E-011	1	0.000000E+000
3	36.57248073	1.606936E-011	4.593631E-013	0	0.000000E+000
3	36.57276795	4.593631E-013	1.606936E-011	1	0.000000E+000
3	36.57304392	1.606936E-011	4.593631E-013	0	0.000000E+000
3	36.57308290	4.593631E-013	1.606936E-011	1	0.000000E+000
3	36.57345824	1.606936E-011	4.593631E-013	0	0.000000E+000
3	36.57347837	4.593631E-013	1.606936E-011	1	0.000000E+000
3	36.57360278	1.606936E-011	4.593631E-013	0	0.000000E+000
3	36.57389097	4.593631E-013	1.606936E-011	1	0.000000E+000
3	36.57397680	1.606936E-011	4.593631E-013	0	0.000000E+000
3	36.57405935	4.593631E-013	1.606936E-011	1	0.000000E+000
3	36.57415516	1.606936E-011	4.593631E-013	0	0.000000E+000
3	36.57418486	4.593631E-013	1.606936E-011	1	0.000000E+000
3	36.57423313	1.606936E-011	4.593631E-013	0	0.000000E+000
3	36.57424875	4.593631E-013	1.606936E-011	1	0.000000E+000
3	36.57499924	1.606936E-011	4.593631E-013	0	0.000000E+000
3	36.57507123	4.593631E-013	1.606936E-011	1	0.000000E+000
3	36.57512094	1.606936E-011	4.593631E-013	0	0.000000E+000
3	36.57533855	4.593631E-013	1.606936E-011	1	0.000000E+000
3	36.57601372	1.606936E-011	4.593631E-013	0	0.000000E+000
3	36.57604186	4.593631E-013	1.606936E-011	1	0.000000E+000
3	36.57610463	1.606936E-011	4.593631E-013	0	0.000000E+000
3	36.57613808	4.593631E-013	1.606936E-011	1	0.000000E+000
3	36.57619035	1.606936E-011	4.593631E-013	0	0.000000E+000
3	36.57622650	4.593631E-013	1.606936E-011	1	0.000000E+000
3	36.57648140	1.606936E-011	4.593631E-013	0	0.000000E+000
3	36.57651856	4.593631E-013	1.606936E-011	1	0.000000E+000
3	36.57695418	1.606936E-011	4.593631E-013	0	0.000000E+000
3	36.57697148	4.593631E-013	1.606936E-011	1	0.000000E+000
3	36.57718890	1.606936E-011	4.593631E-013	0	0.000000E+000
3	36.57721400	4.593631E-013	1.606936E-011	1	0.000000E+000
3	36.57746311	1.606936E-011	4.593631E-013	0	0.000000E+000
3	36.57779008	4.593631E-013	1.606936E-011	1	0.000000E+000
3	36.57851476	1.606936E-011	4.593631E-013	0	0.000000E+000
3	36.57869697	4.593631E-013	1.606936E-011	1	0.000000E+000
3	36.57886684	1.606936E-011	4.593631E-013	0	0.000000E+000
3	36.57893808	4.593631E-013	1.606936E-011	1	0.000000E+000
3	36.57961863	1.606936E-011	4.593631E-013	0	0.000000E+000
3	36.57963765	4.593631E-013	1.606936E-011	1	0.000000E+000
3	36.58000671	1.606936E-011	4.593631E-013	0	0.000000E+000
3	36.58004891	4.593631E-013	1.606936E-011	1	0.000000E+000
3	36.58023878	1.606936E-011	4.593631E-013	0	0.000000E+000
3	36.58614103	4.593631E-013	1.606936E-011	1	0.000000E+000
3	36.58614624	1.606936E-011	4.593631E-013	0	0.000000E+000
3	36.65763821	4.593631E-013	1.606936E-011	1	0.000000E+000
3	36.65769833	1.606936E-011	4.593631E-013	0	0.000000E+000
3	36.65770003	4.593631E-013	1.606936E-011	1	0.000000E+000
3	36.65820142	1.606936E-011	4.593631E-013	0	0.000000E+000
3	36.65838630	4.593631E-013	1.606936E-011	1	0.000000E+000
3	36.65918579	1.606936E-011	4.593631E-013	0	0.000000E+000
3	36.65921602	4.593631E-013	1.606936E-011	1	0.000000E+000
3	36.65933234	1.606936E-011	4.593631E-013	0	0.000000E+000
3	36.65939047	4.593631E-013	1.606936E-011	1	0.000000E+000
3	36.65963113	1.606936E-011	4.593631E-013	0	0.000000E+000
3	36.66669701	4.593631E-013	1.606936E-011	1	0.000000E+000
3	36.66677503	1.606936E-011	4.593631E-013	0	0.000000E+000
3	36.66680787	4.593631E-013	1.606936E-011	1	0.000000E+000
3	36.66699332	1.606936E-011	4.593631E-013	0	0.000000E+000
3	36.66781207	4.593631E-013	1.606936E-011	1	0.000000E+000
3	36.66782333	1.606936E-011	4.593631E-013	0	0.000000E+000
3	36.66785908	4.593631E-013	1.606936E-011	1	0.000000E+000
3	36.66794140	1.606936E-011	4.593631E-013	0	0.000000E+000
3	36.66799897	4.593631E-013	1.606936E-011	1	0.000000E+000
3	36.66830286	1.606936E-011	4.593631E-013	0	0.000000E+000
3	36.66838039	4.593631E-013	1.606936E-011	1	0.000000E+000
3	36.66882646	1.606936E-011	4.593631E-013	0	0.000000E+000
3	36.66886998	4.593631E-013	1.606936E-011	1	0.000000E+000
3	36.66957474	1.606936E-011	4.593631E-013	0	0.000000E+000
3	36.66960426	4.593631E-013	1.606936E-011	1	0.000000E+000
3	36.66976011	1.606936E-011	4.593631E-013	0	0.000000E+000
3	36.66977634	4.593631E-013	1.606936E-011	1	0.000000E+000
3	36.66992954	1.606936E-011	4.593631E-013	0	0.000000E+000
3	36.67082619	4.593631E-013	1.606936E-011	1	0.000000E+000
3	36.67135053	1.606936E-011	4.593631E-013	0	0.000000E+000
3	36.67143827	4.593631E-013	1.606936E-011	1	0.000000E+000
3	36.67156573	1.606936E-011	4.593631E-013	0	0.000000E+000
3	36.67160225	4.593631E-013	1.606936E-011	1	0.000000E+000
3	36.67204628	1.606936E-011	4.593631E-013	0	0.000000E+000
3	36.67208757	4.593631E-013	1.606936E-011	1	0.000000E+000
3	36.67231485	1.606936E-011	4.593631E-013	0	0.000000E+000
3	36.67236074	4.593631E-013	1.606936E-011	1	0.000000E+000
3	36.67261668	1.606936E-011	4.593631E-013	0	0.000000E+000
3	36.67298459	4.593631E-013	1.606936E-011	1	0.000000E+000
3	36.67314395	1.606936E-011	4.593631E-013	0	0.000000E+000
3	36.67376478	4.593631E-013	1.606936E-011	1	0.000000E+000
3	36.67378443	1.606936E-011	4.593631E-013	0	0.000000E+000
3	36.67384235	4.593631E-013	1.606936E-011	1	0.000000E+000
3	36.67413521	1.606936E-011	4.593631E-013	0	0.000000E+000
3	36.67415764	4.593631E-013	1.606936E-011	1	0.000000E+000
3	36.67529724	1.606936E-011	4.593631E-013	0	0.000000E+000
3	36.67541112	4.593631E-013	1.606936E-011	1	0.000000E+000
3	36.67551083	1.606936E-011	4.593631E-013	0	0.000000E+000
3	36.67566522	4.593631E-013	1.606936E-011	1	0.000000E+000
3	36.67573232	1.606936E-011	4.593631E-013	0	0.000000E+000
3	36.67575741	4.593631E-013	1.606936E-011	1	0.000000E+000
3	36.67714443	1.606936E-011	4.593631E-013	0	0.000000E+000
3	36.67714748	4.593631E-013	1.606936E-011	1	0.000000E+000
3	36.67738726	1.606936E-011	4.593631E-013	0	0.000000E+000
3	36.67739689	4.593631E-013	1.606936E-011	1	0.000000E+000
3	36.67779637	1.606936E-011	4.593631E-013	0	0.000000E+000
3	36.67780910	4.593631E-013	1.606936E-011	1	0.000000E+000
3	36.67788021	1.606936E-011	4.593631E-013	0	0.000000E+000
3	36.67832878	4.593631E-013	1.606936E-011	1	0.000000E+000
3	36.67865185	1.606936E-011	4.593631E-013	0	0.000000E+000
3	36.67867559	4.593631E-013	1.606936E-011	1	0.000000E+000
3	36.67870384	1.606936E-011	4.593631E-013	0	0.000000E+000
3	36.67887487	4.593631E-013	1.606936E-011	1	0.000000E+000
3	36.67911900	1.606936E-011	4.593631E-013	0	0.000000E+000
3	36.67991157	4.593631E-013	1.606936E-011	1	0.000000E+000
3	36.68053452	1.606936E-011	4.593631E-013	0	0.000000E+000
3	36.68056458	4.593631E-013	1.606936E-011	1	0.000000E+000
3	36.68088742	1.606936E-011	4.593631E-013	0	0.000000E+000
3	36.68091820	4.593631E-013	1.606936E-011	1	0.000000E+000
3	36.68110850	1.606936E-011	4.593631E-013	0	0.000000E+000
3	36.68114214	4.593631E-013	1.606936E-011	1	0.000000E+000
3	36.68122251	1.606936E-011	4.593631E-013	0	0.000000E+000
3	36.68132048	4.593631E-013	1.606936E-011	1	0.000000E+000
3	36.68158093	1.606936E-011	4.593631E-013	0	0.000000E+000
3	36.68159299	4.593631E-013	1.606936E-011	1	0.000000E+000
3	36.68201930	1.606936E-011	4.593631E-013	0	0.000000E+000
3	36.68252495	4.593631E-013	1.606936E-011	1	0.000000E+000
3	36.68260448	1.606936E-011	4.593631E-013	0	0.000000E+000
3	36.68334802	4.593631E-013	1.606936E-011	1	0.000000E+000
3	36.68349362	1.606936E-011	4.593631E-013	0	0.000000E+000
3	36.68356789	4.593631E-013	1.606936E-011	1	0.000000E+000
3	36.68389727	1.606936E-011	4.593631E-013	0	0.000000E+000
3	36.68391753	4.593631E-013	1.606936E-011	1	0.000000E+000
3	36.68399462	1.606936E-011	4.593631E-013	0	0.000000E+000
3	36.68400396	4.593631E-013	1.606936E-011	1	0.000000E+000
3	36.68410140	1.606936E-011	4.593631E-013	0	0.000000E+000
3	36.68426194	4.593631E-013	1.606936E-011	1	0.000000E+000
3	36.68500318	1.606936E-011	4.593631E-013	0	0.000000E+000
3	36.68500868	4.593631E-013	1.606936E-011	1	0.000000E+000
3	36.68597973	1.606936E-011	4.593631E-013	0	0.000000E+000
3	36.68602511	4.593631E-013	1.606936E-011	1	0.000000E+000
3	36.68607370	1.606936E-011	4.593631E-013	0	0.000000E+000
3	36.68627487	4.593631E-013	1.606936E-011	1	0.000000E+000
3	36.68675573	1.606936E-011	4.593631E-013	0	0.000000E+000
3	36.68683354	4.593631E-013	1.606936E-011	1	0.000000E+000
3	36.68757148	1.606936E-011	4.593631E-013	0	0.000000E+000
3	36.68760778	4.593631E-013	1.606936E-011	1	0.000000E+000
3	36.68793966	1.606936E-011	4.593631E-013	0	0.000000E+000
3	36.68820610	4.593631E-013	1.606936E-011	1	0.000000E+000
3	36.68870969	1.606936E-011	4.593631E-013	0	0.000000E+000
3	36.68875390	4.593631E-013	1.606936E-011	1	0.000000E+000
3	36.68881862	1.606936E-011	4.593631E-013	0	0.000000E+000
3	36.68885897	4.593631E-013	1.606936E-011	1	0.000000E+000
3	36.68908013	1.606936E-011	4.593631E-013	0	0.000000E+000
3	36.68911752	4.593631E-013	1.606936E-011	1	0.000000E+000
3	36.68927446	1.606936E-011	4.593631E-013	0	0.000000E+000
3	36.68932046	4.593631E-013	1.606936E-011	1	0.000000E+000
3	36.68940377	1.606936E-011	4.593631E-013	0	0.000000E+000
3	36.68943502	4.593631E-013	1.606936E-011	1	0.000000E+000
3	36.69026326	1.606936E-011	4.593631E-013	0	0.000000E+000
3	36.69029100	4.593631E-013	1.606936E-011	1	0.000000E+000
3	36.69062617	1.606936E-011	4.593631E-013	0	0.000000E+000
3	36.69064625	4.593631E-013	1.606936E-011	1	0.000000E+000
3	36.69084266	1.606936E-011	4.593631E-013	0	0.000000E+000
3	36.69085327	4.593631E-013	1.606936E-011	1	0.000000E+000
3	36.69124623	1.606936E-011	4.593631E-013	0	0.000000E+000
3	36.69126918	4.593631E-013	1.606936E-011	1	0.000000E+000
3	36.69130356	1.606936E-011	4.593631E-013	0	0.000000E+000
3	36.69188420	4.593631E-013	1.606936E-011	1	0.000000E+000
3	36.69195726	1.606936E-011	4.593631E-013	0	0.000000E+000
3	36.69199839	4.593631E-013	1.606936E-011	1	0.000000E+000
3	36.69202681	1.606936E-011	4.593631E-013	0	0.000000E+000
3	36.69288022	4.593631E-013	1.606936E-011	1	0.000000E+000
3	36.69408502	1.606936E-011	4.593631E-013	0	0.000000E+000
3	36.69408878	4.593631E-013	1.606936E-011	1	0.000000E+000
3	36.69439801	1.606936E-011	4.593631E-013	0	0.000000E+000
3	40.54222220	7.822909E-013	1.639229E-011	1	0.000000E+000
3	40.54313621	1.639229E-011	7.822909E-013	0	0.000000E+000
3	40.54318722	7.822909E-013	1.639229E-011	1	0.000000E+000
3	40.54323831	1.639229E-011	7.822909E-013	0	0.000000E+000
3	40.54325981	7.822909E-013	1.639229E-011	1	0.000000E+000
3	40.54374546	1.639229E-011	7.822909E-013	0	0.000000E+000
3	40.54382626	7.822909E-013	1.639229E-011	1	0.000000E+000
3	40.54389579	1.639229E-011	7.822909E-013	0	0.000000E+000
3	40.54391911	7.822909E-013	1.639229E-011	1	0.000000E+000
3	40.54527861	1.639229E-011	7.822909E-013	0	0.000000E+000
3	40.54528568	7.822909E-013	1.639229E-011	1	0.000000E+000
3	40.54543147	1.639229E-011	7.822909E-013	0	0.000000E+000
3	40.54546646	7.822909E-013	1.639229E-011	1	0.000000E+000
3	40.54613089	1.639229E-011	7.822909E-013	0	0.000000E+000
3	40.54619254	7.822909E-013	1.639229E-011	1	0.000000E+000
3	40.54697849	1.639229E-011	7.822909E-013	0	0.000000E+000
3	40.54699365	7.822909E-013	1.639229E-011	1	0.000000E+000
3	40.54730195	1.639229E-011	7.822909E-013	0	0.000000E+000
3	40.54784942	7.822909E-013	1.639229E-011	1	0.000000E+000
3	40.54805631	1.639229E-011	7.822909E-013	0	0.000000E+000
3	40.54828022	7.822909E-013	1.639229E-011	1	0.000000E+000
3	40.54838762	1.639229E-011	7.822909E-013	0	0.000000E+000
3	40.54840218	7.822909E-013	1.639229E-011	1	0.000000E+000
3	40.54895019	1.639229E-011	7.822909E-013	0	0.000000E+000
3	40.54946666	7.822909E-013	1.639229E-011	1	0.000000E+000
3	40.54972245	1.639229E-011	7.822909E-013	0	0.000000E+000
3	40.54981712	7.822909E-013	1.639229E-011	1	0.000000E+000
3	40.55026103	1.639229E-011	7.822909E-013	0	0.000000E+000
3	40.55030979	7.822909E-013	1.639229E-011	1	0.000000E+000
3	40.55081575	1.639229E-011	7.822909E-013	0	0.000000E+000
3	40.55086439	7.822909E-013	1.639229E-011	1	0.000000E+000
3	40.55111699	1.639229E-011	7.822909E-013	0	0.000000E+000
3	40.55115071	7.822909E-013	1.639229E-011	1	0.000000E+000
3	40.55188840	1.639229E-011	7.822909E-013	0	0.000000E+000
3	40.55198679	7.822909E-013	1.639229E-011	1	0.000000E+000
3	40.55246944	1.639229E-011	7.822909E-013	0	0.000000E+000
3	40.55250307	7.822909E-013	1.639229E-011	1	0.000000E+000
3	40.55273381	1.639229E-011	7.822909E-013	0	0.000000E+000
3	40.55274738	7.822909E-013	1.639229E-011	1	0.000000E+000
3	40.55306305	1.639229E-011	7.822909E-013	0	0.000000E+000
3	40.55311840	7.822909E-013	1.639229E-011	1	0.000000E+000
3	40.55324024	1.639229E-011	7.822909E-013	0	0.000000E+000
3	40.55325801	7.822909E-013	1.639229E-011	1	0.000000E+000
3	40.55374287	1.639229E-011	7.822909E-013	0	0.000000E+000
3	40.55374977	7.822909E-013	1.639229E-011	1	0.000000E+000
3	40.55388944	1.639229E-011	7.822909E-013	0	0.000000E+000
3	40.55391336	7.822909E-013	1.639229E-011	1	0.000000E+000
3	40.55403136	1.639229E-011	7.822909E-013	0	0.000000E+000
3	40.55406691	7.822909E-013	1.639229E-011	1	0.000000E+000
3	40.55495745	1.639229E-011	7.822909E-013	0	0.000000E+000
3	40.55499256	7.822909E-013	1.639229E-011	1	0.000000E+000
3	40.55504340	1.639229E-011	7.822909E-013	0	0.000000E+000
3	40.55506200	7.822909E-013	1.639229E-011	1	0.000000E+000
3	40.55523544	1.639229E-011	7.822909E-013	0	0.000000E+000
3	40.55528664	7.822909E-013	1.639229E-011	1	0.000000E+000
3	40.55544336	1.639229E-011	7.822909E-013	0	0.000000E+000
3	40.55545801	7.822909E-013	1.639229E-011	1	0.000000E+000
3	40.55576369	1.639229E-011	7.822909E-013	0	0.000000E+000
3	40.55582502	7.822909E-013	1.639229E-011	1	0.000000E+000
3	40.55591724	1.639229E-011	7.822909E-013	0	0.000000E+000
3	40.55594018	7.822909E-013	1.639229E-011	1	0.000000E+000
3	40.55600497	1.639229E-011	7.822909E-013	0	0.000000E+000
3	40.55601391	7.822909E-013	1.639229E-011	1	0.000000E+000
3	40.55620724	1.639229E-011	7.822909E-013	0	0.000000E+000
3	40.55624899	7.822909E-013	1.639229E-011	1	0.000000E+000
3	40.55658376	1.639229E-011	7.822909E-013	0	0.000000E+000
3	40.55690022	7.822909E-013	1.639229E-011	1	0.000000E+000
3	40.55810593	1.639229E-011	7.822909E-013	0	0.000000E+000
3	40.55821916	7.822909E-013	1.639229E-011	1	0.000000E+000
3	40.55854454	1.639229E-011	7.822909E-013	0	0.000000E+000
3	40.55862483	7.822909E-013	1.639229E-011	1	0.000000E+000
3	40.55916553	1.639229E-011	7.822909E-013	0	0.000000E+000
3	40.55948553	7.822909E-013	1.639229E-011	1	0.000000E+000
3	40.56056925	1.639229E-011	7.822909E-013	0	0.000000E+000
3	40.56082293	7.822909E-013	1.639229E-011	1	0.000000E+000
3	40.56089620	1.639229E-011	7.822909E-013	0	0.000000E+000
3	40.56091563	7.822909E-013	1.639229E-011	1	0.000000E+000
3	40.56094616	1.639229E-011	7.822909E-013	0	0.000000E+000
3	40.56098306	7.822909E-013	1.639229E-011	1	0.000000E+000
3	40.56115735	1.639229E-011	7.822909E-013	0	0.000000E+000
3	40.56119183	7.822909E-013	1.639229E-011	1	0.000000E+000
3	40.56145471	1.639229E-011	7.822909E-013	0	0.000000E+000
3	40.56157337	7.822909E-013	1.639229E-011	1	0.000000E+000
3	40.56214382	1.639229E-011	7.822909E-013	0	0.000000E+000
3	40.56214850	7.822909E-013	1.639229E-011	1	0.000000E+000
3	40.56285393	1.639229E-011	7.822909E-013	0	0.000000E+000
3	40.56287097	7.822909E-013	1.639229E-011	1	0.000000E+000
3	40.56333060	1.639229E-011	7.822909E-013	0	0.000000E+000
3	40.56335217	7.822909E-013	1.639229E-011	1	0.000000E+000
3	40.56339848	1.639229E-011	7.822909E-013	0	0.000000E+000
3	40.56341935	7.822909E-013	1.639229E-011	1	0.000000E+000
3	40.56382889	1.639229E-011	7.822909E-013	0	0.000000E+000
3	40.56384247	7.822909E-013	1.639229E-011	1	0.000000E+000
3	40.56410725	1.639229E-011	7.822909E-013	0	0.000000E+000
3	40.56503888	7.822909E-013	1.639229E-011	1	0.000000E+000
3	40.56537288	1.639229E-011	7.822909E-013	0	0.000000E+000
3	40.56541005	7.822909E-013	1.639229E-011	1	0.000000E+000
3	40.56549172	1.639229E-011	7.822909E-013	0	0.000000E+000
3	40.56553323	7.822909E-013	1.639229E-011	1	0.000000E+000
3	40.56581727	1.639229E-011	7.822909E-013	0	0.000000E+000
3	40.56584239	7.822909E-013	1.639229E-011	1	0.000000E+000
3	40.56627540	1.639229E-011	7.822909E-013	0	0.000000E+000
3	40.56631058	7.822909E-013	1.639229E-011	1	0.000000E+000
3	40.56743240	1.639229E-011	7.822909E-013	0	0.000000E+000
3	40.56745165	7.822909E-013	1.639229E-011	1	0.000000E+000
3	40.56808379	1.639229E-011	7.822909E-013	0	0.000000E+000
3	40.56808950	7.822909E-013	1.639229E-011	1	0.000000E+000
3	40.56834928	1.639229E-011	7.822909E-013	0	0.000000E+000
3	40.56837041	7.822909E-013	1.639229E-011	1	0.000000E+000
3	40.56881263	1.639229E-011	7.822909E-013	0	0.000000E+000
3	40.56883389	7.822909E-013	1.639229E-011	1	0.000000E+000
3	40.56921481	1.639229E-011	7.822909E-013	0	0.000000E+000
3	40.56924051	7.822909E-013	1.639229E-011	1	0.000000E+000
3	40.56976930	1.639229E-011	7.822909E-013	0	0.000000E+000
3	40.56979875	7.822909E-013	1.639229E-011	1	0.000000E+000
3	40.57045622	1.639229E-011	7.822909E-013	0	0.000000E+000
3	40.57111539	7.822909E-013	1.639229E-011	1	0.000000E+000
3	40.57376117	1.639229E-011	7.822909E-013	0	0.000000E+000
3	40.57379980	7.822909E-013	1.639229E-011	1	0.000000E+000
3	40.57404139	1.639229E-011	7.822909E-013	0	0.000000E+000
3	40.57406889	7.822909E-013	1.639229E-011	1	0.000000E+000
3	40.57409287	1.639229E-011	7.822909E-013	0	0.000000E+000
3	40.57420140	7.822909E-013	1.639229E-011	1	0.000000E+000
3	40.57501652	1.639229E-011	7.822909E-013	0	0.000000E+000
3	40.57505595	7.822909E-013	1.639229E-011	1	0.000000E+000
3	40.57548730	1.639229E-011	7.822909E-013	0	0.000000E+000
3	40.57551811	7.822909E-013	1.639229E-011	1	0.000000E+000
3	40.57583238	1.639229E-011	7.822909E-013	0	0.000000E+000
3	40.57585533	7.822909E-013	1.639229E-011	1	0.000000E+000
3	40.57603534	1.639229E-011	7.822909E-013	0	0.000000E+000
3	40.57605981	7.822909E-013	1.639229E-011	1	0.000000E+000
3	40.57612774	1.639229E-011	7.822909E-013	0	0.000000E+000
3	40.57615922	7.822909E-013	1.639229E-011	1	0.000000E+000
3	40.57632442	1.639229E-011	7.822909E-013	0	0.000000E+000
3	40.57644741	7.822909E-013	1.639229E-011	1	0.000000E+000
3	40.57677862	1.639229E-011	7.822909E-013	0	0.000000E+000
3	40.57684013	7.822909E-013	1.639229E-011	1	0.000000E+000
3	40.57715271	1.639229E-011	7.822909E-013	0	0.000000E+000
3	40.57735903	7.822909E-013	1.639229E-011	1	0.000000E+000
3	40.57743165	1.639229E-011	7.822909E-013	0	0.000000E+000
3	40.57747076	7.822909E-013	1.639229E-011	1	0.000000E+000
3	40.57754385	1.639229E-011	7.822909E-013	0	0.000000E+000
3	40.57756629	7.822909E-013	1.639229E-011	1	0.000000E+000
3	40.57787765	1.639229E-011	7.822909E-013	0	0.000000E+000
3	40.57790100	7.822909E-013	1.639229E-011	1	0.000000E+000
3	40.57858704	1.639229E-011	7.822909E-013	0	0.000000E+000
3	40.57863953	7.822909E-013	1.639229E-011	1	0.000000E+000
3	40.57947112	1.639229E-011	7.822909E-013	0	0.000000E+000
3	40.57950462	7.822909E-013	1.639229E-011	1	0.000000E+000
3	40.57961018	1.639229E-011	7.822909E-013	0	0.000000E+000
3	40.58176489	7.822909E-013	1.639229E-011	1	0.000000E+000
3	40.58191262	1.639229E-011	7.822909E-013	0	0.000000E+000
3	40.58197595	7.822909E-013	1.639229E-011	1	0.000000E+000
3	40.58250010	1.639229E-011	7.822909E-013	0	0.000000E+000
3	40.58251458	7.822909E-013	1.639229E-011	1	0.000000E+000
3	40.58292457	1.639229E-011	7.822909E-013	0	0.000000E+000
3	40.58297708	7.822909E-013	1.639229E-011	1	0.000000E+000
3	40.58311066	1.639229E-011	7.822909E-013	0	0.000000E+000
3	40.58313260	7.822909E-013	1.639229E-011	1	0.000000E+000
3	40.58365339	1.639229E-011	7.822909E-013	0	0.000000E+000
3	40.59162223	7.822909E-013	1.639229E-011	1	0.000000E+000
3	40.59245125	1.639229E-011	7.822909E-013	0	0.000000E+000
3	40.59251102	7.822909E-013	1.639229E-011	1	0.000000E+000
3	40.59254948	1.639229E-011	7.822909E-013	0	0.000000E+000
3	40.59257267	7.822909E-013	1.639229E-011	1	0.000000E+000
3	40.59259149	1.639229E-011	7.822909E-013	0	0.000000E+000
3	40.59262396	7.822909E-013	1.639229E-011	1	0.000000E+000
3	40.59279158	1.639229E-011	7.822909E-013	0	0.000000E+000
3	40.59281398	7.822909E-013	1.639229E-011	1	0.000000E+000
3	40.59306235	1.639229E-011	7.822909E-013	0	0.000000E+000
3	40.59308193	7.822909E-013	1.639229E-011	1	0.000000E+000
3	40.59400525	1.639229E-011	7.822909E-013	0	0.000000E+000
3	40.59421207	7.822909E-013	1.639229E-011	1	0.000000E+000
3	40.59426218	1.639229E-011	7.822909E-013	0	0.000000E+000
3	40.59432650	7.822909E-013	1.639229E-011	1	0.000000E+000
3	40.59516649	1.639229E-011	7.822909E-013	0	0.000000E+000
3	40.59519558	7.822909E-013	1.639229E-011	1	0.000000E+000
3	40.59543594	1.639229E-011	7.822909E-013	0	0.000000E+000
3	40.59546497	7.822909E-013	1.639229E-011	1	0.000000E+000
3	40.59664203	1.639229E-011	7.822909E-013	0	0.000000E+000
3	40.59666278	7.822909E-013	1.639229E-011	1	0.000000E+000
3	40.59699188	1.639229E-011	7.822909E-013	0	0.000000E+000
3	40.59699956	7.822909E-013	1.639229E-011	1	0.000000E+000
3	40.59730684	1.639229E-011	7.822909E-013	0	0.000000E+000
3	40.59737097	7.822909E-013	1.639229E-011	1	0.000000E+000
3	40.59745646	1.639229E-011	7.822909E-013	0	0.000000E+000
3	40.59749678	7.822909E-013	1.639229E-011	1	0.000000E+000
3	40.59774371	1.639229E-011	7.822909E-013	0	0.000000E+000
3	40.59776538	7.822909E-013	1.639229E-011	1	0.000000E+000
3	40.59800737	1.639229E-011	7.822909E-013	0	0.000000E+000
3	40.59801064	7.822909E-013	1.639229E-011	1	0.000000E+000
3	40.59857903	1.639229E-011	7.822909E-013	0	0.000000E+000
3	40.59871474	7.822909E-013	1.639229E-011	1	0.000000E+000
3	40.59904629	1.639229E-011	7.822909E-013	0	0.000000E+000
3	40.59907997	7.822909E-013	1.639229E-011	1	0.000000E+000
3	40.59963665	1.639229E-011	7.822909E-013	0	0.000000E+000
3	40.59967150	7.822909E-013	1.639229E-011	1	0.000000E+000
3	40.59968757	1.639229E-011	7.822909E-013	0	0.000000E+000
3	40.59970704	7.822909E-013	1.639229E-011	1	0.000000E+000
3	40.60060782	1.639229E-011	7.822909E-013	0	0.000000E+000
3	40.60063999	7.822909E-013	1.639229E-011	1	0.000000E+000
3	40.60076824	1.639229E-011	7.822909E-013	0	0.000000E+000
3	40.60191142	7.822909E-013	1.639229E-011	1	0.000000E+000
3	40.60192623	1.639229E-011	7.822909E-013	0	0.000000E+000
3	40.60195379	7.822909E-013	1.639229E-011	1	0.000000E+000
3	40.60295667	1.639229E-011	7.822909E-013	0	0.000000E+000
3	43.00387168	6.414220E-013	1.625142E-011	1	0.000000E+000
3	43.00413828	1.625142E-011	6.414220E-013	0	0.000000E+000
3	43.00418090	6.414220E-013	1.625142E-011	1	0.000000E+000
3	43.00467223	1.625142E-011	6.414220E-013	0	0.000000E+000
3	43.00468240	6.414220E-013	1.625142E-011	1	0.000000E+000
3	43.00480204	1.625142E-011	6.414220E-013	0	0.000000E+000
3	43.00481717	6.414220E-013	1.625142E-011	1	0.000000E+000
3	43.00521024	1.625142E-011	6.414220E-013	0	0.000000E+000
3	43.00523395	6.414220E-013	1.625142E-011	1	0.000000E+000
3	43.00532138	1.625142E-011	6.414220E-013	0	0.000000E+000
3	43.00533228	6.414220E-013	1.625142E-011	1	0.000000E+000
3	43.00576176	1.625142E-011	6.414220E-013	0	0.000000E+000
3	43.00600927	6.414220E-013	1.625142E-011	1	0.000000E+000
3	43.00605917	1.625142E-011	6.414220E-013	0	0.000000E+000
3	43.00609676	6.414220E-013	1.625142E-011	1	0.000000E+000
3	43.00663396	1.625142E-011	6.414220E-013	0	0.000000E+000
3	43.00664095	6.414220E-013	1.625142E-011	1	0.000000E+000
3	43.00694169	1.625142E-011	6.414220E-013	0	0.000000E+000
3	43.00694596	6.414220E-013	1.625142E-011	1	0.000000E+000
3	43.00731371	1.625142E-011	6.414220E-013	0	0.000000E+000
3	43.00735005	6.414220E-013	1.625142E-011	1	0.000000E+000
3	43.00817255	1.625142E-011	6.414220E-013	0	0.000000E+000
3	43.00821956	6.414220E-013	1.625142E-011	1	0.000000E+000
3	43.00828443	1.625142E-011	6.414220E-013	0	0.000000E+000
3	43.00830670	6.414220E-013	1.625142E-011	1	0.000000E+000
3	43.00837110	1.625142E-011	6.414220E-013	0	0.000000E+000
3	43.00838916	6.414220E-013	1.625142E-011	1	0.000000E+000
3	43.00843546	1.625142E-011	6.414220E-013	0	0.000000E+000
3	43.00848550	6.414220E-013	1.625142E-011	1	0.000000E+000
3	43.00872905	1.625142E-011	6.414220E-013	0	0.000000E+000
3	43.00876559	6.414220E-013	1.625142E-011	1	0.000000E+000
3	43.00935321	1.625142E-011	6.414220E-013	0	0.000000E+000
3	43.00939850	6.414220E-013	1.625142E-011	1	0.000000E+000
3	43.00981545	1.625142E-011	6.414220E-013	0	0.000000E+000
3	43.01023104	6.414220E-013	1.625142E-011	1	0.000000E+000
3	43.01083936	1.625142E-011	6.414220E-013	0	0.000000E+000
3	43.01089387	6.414220E-013	1.625142E-011	1	0.000000E+000
3	43.01098236	1.625142E-011	6.414220E-013	0	0.000000E+000
3	43.01107803	6.414220E-013	1.625142E-011	1	0.000000E+000
3	43.01109948	1.625142E-011	6.414220E-013	0	0.000000E+000
3	43.01122209	6.414220E-013	1.625142E-011	1	0.000000E+000
3	43.01206810	1.625142E-011	6.414220E-013	0	0.000000E+000
3	43.01211011	6.414220E-013	1.625142E-011	1	0.000000E+000
3	43.01284591	1.625142E-011	6.414220E-013	0	0.000000E+000
3	43.01286311	6.414220E-013	1.625142E-011	1	0.000000E+000
3	43.01303238	1.625142E-011	6.414220E-013	0	0.000000E+000
3	43.01308328	6.414220E-013	1.625142E-011	1	0.000000E+000
3	43.01343417	1.625142E-011	6.414220E-013	0	0.000000E+000
3	43.01346759	6.414220E-013	1.625142E-011	1	0.000000E+000
3	43.01409868	1.625142E-011	6.414220E-013	0	0.000000E+000
3	43.01411662	6.414220E-013	1.625142E-011	1	0.000000E+000
3	43.01424636	1.625142E-011	6.414220E-013	0	0.000000E+000
3	43.01429142	6.414220E-013	1.625142E-011	1	0.000000E+000
3	43.01481590	1.625142E-011	6.414220E-013	0	0.000000E+000
3	43.01486653	6.414220E-013	1.625142E-011	1	0.000000E+000
3	43.01494397	1.625142E-011	6.414220E-013	0	0.000000E+000
3	43.01498466	6.414220E-013	1.625142E-011	1	0.000000E+000
3	43.01612219	1.625142E-011	6.414220E-013	0	0.000000E+000
3	43.01614033	6.414220E-013	1.625142E-011	1	0.000000E+000
3	43.01623584	1.625142E-011	6.414220E-013	0	0.000000E+000
3	43.01662144	6.414220E-013	1.625142E-011	1	0.000000E+000
3	43.01665949	1.625142E-011	6.414220E-013	0	0.000000E+000
3	43.01669941	6.414220E-013	1.625142E-011	1	0.000000E+000
3	43.01677892	1.625142E-011	6.414220E-013	0	0.000000E+000
3	43.01681642	6.414220E-013	1.625142E-011	1	0.000000E+000
3	43.01683771	1.625142E-011	6.414220E-013	0	0.000000E+000
3	43.01687412	6.414220E-013	1.625142E-011	1	0.000000E+000
3	43.01736744	1.625142E-011	6.414220E-013	0	0.000000E+000
3	43.01744131	6.414220E-013	1.625142E-011	1	0.000000E+000
3	43.01749721	1.625142E-011	6.414220E-013	0	0.000000E+000
3	43.01752114	6.414220E-013	1.625142E-011	1	0.000000E+000
3	43.01794073	1.625142E-011	6.414220E-013	0	0.000000E+000
3	43.01907182	6.414220E-013	1.625142E-011	1	0.000000E+000
3	43.01918520	1.625142E-011	6.414220E-013	0	0.000000E+000
3	43.01920631	6.414220E-013	1.625142E-011	1	0.000000E+000
3	43.02013949	1.625142E-011	6.414220E-013	0	0.000000E+000
3	43.02024304	6.414220E-013	1.625142E-011	1	0.000000E+000
3	43.02059173	1.625142E-011	6.414220E-013	0	0.000000E+000
3	43.02061824	6.414220E-013	1.625142E-011	1	0.000000E+000
3	43.02111216	1.625142E-011	6.414220E-013	0	0.000000E+000
3	43.02115887	6.414220E-013	1.625142E-011	1	0.000000E+000
3	43.02164270	1.625142E-011	6.414220E-013	0	0.000000E+000
3	43.02471241	6.414220E-013	1.625142E-011	1	0.000000E+000
3	43.02489266	1.625142E-011	6.414220E-013	0	0.000000E+000
3	43.02502000	6.414220E-013	1.625142E-011	1	0.000000E+000
3	43.02511308	1.625142E-011	6.414220E-013	0	0.000000E+000
3	43.02513959	6.414220E-013	1.625142E-011	1	0.000000E+000
3	43.02592061	1.625142E-011	6.414220E-013	0	0.000000E+000
3	43.02597264	6.414220E-013	1.625142E-011	1	0.000000E+000
3	43.02624787	1.625142E-011	6.414220E-013	0	0.000000E+000
3	43.02626196	6.414220E-013	1.625142E-011	1	0.000000E+000
3	43.02699667	1.625142E-011	6.414220E-013	0	0.000000E+000
3	43.02703486	6.414220E-013	1.625142E-011	1	0.000000E+000
3	43.02708480	1.625142E-011	6.414220E-013	0	0.000000E+000
3	43.02715669	6.414220E-013	1.625142E-011	1	0.000000E+000
3	43.02725908	1.625142E-011	6.414220E-013	0	0.000000E+000
3	43.02733479	6.414220E-013	1.625142E-011	1	0.000000E+000
3	43.02766626	1.625142E-011	6.414220E-013	0	0.000000E+000
3	43.02767571	6.414220E-013	1.625142E-011	1	0.000000E+000
3	43.02823862	1.625142E-011	6.414220E-013	0	0.000000E+000
3	43.02827076	6.414220E-013	1.625142E-011	1	0.000000E+000
3	43.02849953	1.625142E-011	6.414220E-013	0	0.000000E+000
3	43.02855179	6.414220E-013	1.625142E-011	1	0.000000E+000
3	43.02964207	1.625142E-011	6.414220E-013	0	0.000000E+000
3	43.02967998	6.414220E-013	1.625142E-011	1	0.000000E+000
3	43.03026943	1.625142E-011	6.414220E-013	0	0.000000E+000
3	43.03030144	6.414220E-013	1.625142E-011	1	0.000000E+000
3	43.03098851	1.625142E-011	6.414220E-013	0	0.000000E+000
3	43.03103593	6.414220E-013	1.625142E-011	1	0.000000E+000
3	43.03140383	1.625142E-011	6.414220E-013	0	0.000000E+000
3	43.03151220	6.414220E-013	1.625142E-011	1	0.000000E+000
3	43.03235384	1.625142E-011	6.414220E-013	0	0.000000E+000
3	43.03279950	6.414220E-013	1.625142E-011	1	0.000000E+000
3	43.03351968	1.625142E-011	6.414220E-013	0	0.000000E+000
3	43.03353857	6.414220E-013	1.625142E-011	1	0.000000E+000
3	43.03379868	1.625142E-011	6.414220E-013	0	0.000000E+000
3	43.03386392	6.414220E-013	1.625142E-011	1	0.000000E+000
3	43.03435838	1.625142E-011	6.414220E-013	0	0.000000E+000
3	43.03439527	6.414220E-013	1.625142E-011	1	0.000000E+000
3	43.03481888	1.625142E-011	6.414220E-013	0	0.000000E+000
3	43.03607545	6.414220E-013	1.625142E-011	1	0.000000E+000
3	43.03620710	1.625142E-011	6.414220E-013	0	0.000000E+000
3	43.03622319	6.414220E-013	1.625142E-011	1	0.000000E+000
3	43.03720113	1.625142E-011	6.414220E-013	0	0.000000E+000
3	43.03723569	6.414220E-013	1.625142E-011	1	0.000000E+000
3	43.03840284	1.625142E-011	6.414220E-013	0	0.000000E+000
3	43.03851842	6.414220E-013	1.625142E-011	1	0.000000E+000
3	43.03879169	1.625142E-011	6.414220E-013	0	0.000000E+000
3	43.03886896	6.414220E-013	1.625142E-011	1	0.000000E+000
3	43.03899386	1.625142E-011	6.414220E-013	0	0.000000E+000
3	43.03900356	6.414220E-013	1.625142E-011	1	0.000000E+000
3	43.03939560	1.625142E-011	6.414220E-013	0	0.000000E+000
3	43.03942860	6.414220E-013	1.625142E-011	1	0.000000E+000
3	43.03964637	1.625142E-011	6.414220E-013	0	0.000000E+000
3	43.03967293	6.414220E-013	1.625142E-011	1	0.000000E+000
3	43.04005358	1.625142E-011	6.414220E-013	0	0.000000E+000
3	43.04008823	6.414220E-013	1.625142E-011	1	0.000000E+000
3	43.04017818	1.625142E-011	6.414220E-013	0	0.000000E+000
3	43.04020367	6.414220E-013	1.625142E-011	1	0.000000E+000
3	43.04042211	1.625142E-011	6.414220E-013	0	0.000000E+000
3	43.04045080	6.414220E-013	1.625142E-011	1	0.000000E+000
3	43.04109787	1.625142E-011	6.414220E-013	0	0.000000E+000
3	43.04118261	6.414220E-013	1.625142E-011	1	0.000000E+000
3	43.04132464	1.625142E-011	6.414220E-013	0	0.000000E+000
3	43.04202933	6.414220E-013	1.625142E-011	1	0.000000E+000
3	43.04212065	1.625142E-011	6.414220E-013	0	0.000000E+000
3	43.04214922	6.414220E-013	1.625142E-011	1	0.000000E+000
3	43.04219215	1.625142E-011	6.414220E-013	0	0.000000E+000
3	43.04222446	6.414220E-013	1.625142E-011	1	0.000000E+000
3	43.04325777	1.625142E-011	6.414220E-013	0	0.000000E+000
3	43.04326842	6.414220E-013	1.625142E-011	1	0.000000E+000
3	43.04355170	1.625142E-011	6.414220E-013	0	0.000000E+000
3	43.04362625	6.414220E-013	1.625142E-011	1	0.000000E+000
3	43.04371358	1.625142E-011	6.414220E-013	0	0.000000E+000
3	43.04373421	6.414220E-013	1.625142E-011	1	0.000000E+000
3	43.04381226	1.625142E-011	6.414220E-013	0	0.000000E+000
3	43.04384002	6.414220E-013	1.625142E-011	1	0.000000E+000
3	43.04389959	1.625142E-011	6.414220E-013	0	0.000000E+000
3	43.04396576	6.414220E-013	1.625142E-011	1	0.000000E+000
3	43.04490987	1.625142E-011	6.414220E-013	0	0.000000E+000
3	43.04495144	6.414220E-013	1.625142E-011	1	0.000000E+000
3	43.04528311	1.625142E-011	6.414220E-013	0	0.000000E+000
3	43.04528730	6.414220E-013	1.625142E-011	1	0.000000E+000
3	43.04541930	1.625142E-011	6.414220E-013	0	0.000000E+000
3	43.04561834	6.414220E-013	1.625142E-011	1	0.000000E+000
3	43.04625616	1.625142E-011	6.414220E-013	0	0.000000E+000
3	43.04631499	6.414220E-013	1.625142E-011	1	0.000000E+000
3	43.04657909	1.625142E-011	6.414220E-013	0	0.000000E+000
3	43.04660633	6.414220E-013	1.625142E-011	1	0.000000E+000
3	43.04675122	1.625142E-011	6.414220E-013	0	0.000000E+000
3	43.04677104	6.414220E-013	1.625142E-011	1	0.000000E+000
3	43.04720605	1.625142E-011	6.414220E-013	0	0.000000E+000
3	43.04724062	6.414220E-013	1.625142E-011	1	0.000000E+000
3	43.04740889	1.625142E-011	6.414220E-013	0	0.000000E+000
3	43.04749079	6.414220E-013	1.625142E-011	1	0.000000E+000
3	43.04771165	1.625142E-011	6.414220E-013	0	0.000000E+000
3	43.04775723	6.414220E-013	1.625142E-011	1	0.000000E+000
3	43.04837836	1.625142E-011	6.414220E-013	0	0.000000E+000
3	43.04858389	6.414220E-013	1.625142E-011	1	0.000000E+000
3	43.04922300	1.625142E-011	6.414220E-013	0	0.000000E+000
3	43.04927064	6.414220E-013	1.625142E-011	1	0.000000E+000
3	43.05004181	1.625142E-011	6.414220E-013	0	0.000000E+000
3	43.05011865	6.414220E-013	1.625142E-011	1	0.000000E+000
3	43.05064406	1.625142E-011	6.414220E-013	0	0.000000E+000
3	43.05069046	6.414220E-013	1.625142E-011	1	0.000000E+000
3	43.05082321	1.625142E-011	6.414220E-013	0	0.000000E+000
3	43.05085662	6.414220E-013	1.625142E-011	1	0.000000E+000
3	43.05089197	1.625142E-011	6.414220E-013	0	0.000000E+000
3	43.05093158	6.414220E-013	1.625142E-011	1	0.000000E+000
3	43.05095928	1.625142E-011	6.414220E-013	0	0.000000E+000
3	43.05097421	6.414220E-013	1.625142E-011	1	0.000000E+000
3	43.05101641	1.625142E-011	6.414220E-013	0	0.000000E+000
3	43.05103346	6.414220E-013	1.625142E-011	1	0.000000E+000
3	43.05163204	1.625142E-011	6.414220E-013	0	0.000000E+000
3	43.05166810	6.414220E-013	1.625142E-011	1	0.000000E+000
3	43.05213739	1.625142E-011	6.414220E-013	0	0.000000E+000
3	43.05234678	6.414220E-013	1.625142E-011	1	0.000000E+000
3	43.05253029	1.625142E-011	6.414220E-013	0	0.000000E+000
3	43.05259637	6.414220E-013	1.625142E-011	1	0.000000E+000
3	43.05292612	1.625142E-011	6.414220E-013	0	0.000000E+000
3	43.05296960	6.414220E-013	1.625142E-011	1	0.000000E+000
3	43.05355304	1.625142E-011	6.414220E-013	0	0.000000E+000
3	43.05359478	6.414220E-013	1.625142E-011	1	0.000000E+000
3	43.05396597	1.625142E-011	6.414220E-013	0	0.000000E+000
3	43.05397347	6.414220E-013	1.625142E-011	1	0.000000E+000
3	43.05408924	1.625142E-011	6.414220E-013	0	0.000000E+000
3	43.05411135	6.414220E-013	1.625142E-011	1	0.000000E+000
3	43.05548059	1.625142E-011	6.414220E-013	0	0.000000E+000
3	43.08543114	6.414220E-013	1.625142E-011	1	0.000000E+000
3	43.08591873	1.625142E-011	6.414220E-013	0	0.000000E+000
3	43.08594849	6.414220E-013	1.625142E-011	1	0.000000E+000
3	43.08648539	1.625142E-011	6.414220E-013	0	0.000000E+000
3	43.08650638	6.414220E-013	1.625142E-011	1	0.000000E+000
3	43.08660367	1.625142E-011	6.414220E-013	0	0.000000E+000
3	43.08664138	6.414220E-013	1.625142E-011	1	0.000000E+000
3	43.08688577	1.625142E-011	6.414220E-013	0	0.000000E+000
3	43.08703256	6.414220E-013	1.625142E-011	1	0.000000E+000
3	43.08713899	1.625142E-011	6.414220E-013	0	0.000000E+000
3	50.86376049	6.432468E-013	1.625325E-011	1	0.000000E+000
3	50.86376200	1.625325E-011	6.432468E-013	0	0.000000E+000
3	50.86376321	6.432468E-013	1.625325E-011	1	0.000000E+000
3	50.86399537	1.625325E-011	6.432468E-013	0	0.000000E+000
3	50.86403341	6.432468E-013	1.625325E-011	1	0.000000E+000
3	50.86420915	1.625325E-011	6.432468E-013	0	0.000000E+000
3	50.86424798	6.432468E-013	1.625325E-011	1	0.000000E+000
3	50.86469141	1.625325E-011	6.432468E-013	0	0.000000E+000
3	50.86472838	6.432468E-013	1.625325E-011	1	0.000000E+000
3	50.86474346	1.625325E-011	6.432468E-013	0	0.000000E+000
3	50.86478081	6.432468E-013	1.625325E-011	1	0.000000E+000
3	50.86478617	1.625325E-011	6.432468E-013	0	0.000000E+000
3	50.86480533	6.432468E-013	1.625325E-011	1	0.000000E+000
3	50.86512477	1.625325E-011	6.432468E-013	0	0.000000E+000
3	50.86513891	6.432468E-013	1.625325E-011	1	0.000000E+000
3	50.86577126	1.625325E-011	6.432468E-013	0	0.000000E+000
3	50.86580918	6.432468E-013	1.625325E-011	1	0.000000E+000
3	50.86584942	1.625325E-011	6.432468E-013	0	0.000000E+000
3	50.86587526	6.432468E-013	1.625325E-011	1	0.000000E+000
3	50.86662863	1.625325E-011	6.432468E-013	0	0.000000E+000
3	50.86664072	6.432468E-013	1.625325E-011	1	0.000000E+000
3	50.86671490	1.625325E-011	6.432468E-013	0	0.000000E+000
3	50.86674066	6.432468E-013	1.625325E-011	1	0.000000E+000
3	50.86697397	1.625325E-011	6.432468E-013	0	0.000000E+000
3	50.86704451	6.432468E-013	1.625325E-011	1	0.000000E+000
3	50.86714090	1.625325E-011	6.432468E-013	0	0.000000E+000
3	50.86716749	6.432468E-013	1.625325E-011	1	0.000000E+000
3	50.86765727	1.625325E-011	6.432468E-013	0	0.000000E+000
3	50.86769650	6.432468E-013	1.625325E-011	1	0.000000E+000
3	50.86777693	1.625325E-011	6.432468E-013	0	0.000000E+000
3	50.86780496	6.432468E-013	1.625325E-011	1	0.000000E+000
3	50.86781752	1.625325E-011	6.432468E-013	0	0.000000E+000
3	50.86784159	6.432468E-013	1.625325E-011	1	0.000000E+000
3	50.86820338	1.625325E-011	6.432468E-013	0	0.000000E+000
3	50.86823852	6.432468E-013	1.625325E-011	1	0.000000E+000
3	50.86847564	1.625325E-011	6.432468E-013	0	0.000000E+000
3	50.86867604	6.432468E-013	1.625325E-011	1	0.000000E+000
3	50.86880863	1.625325E-011	6.432468E-013	0	0.000000E+000
3	50.86883725	6.432468E-013	1.625325E-011	1	0.000000E+000
3	50.86902579	1.625325E-011	6.432468E-013	0	0.000000E+000
3	50.86905824	6.432468E-013	1.625325E-011	1	0.000000E+000
3	50.86915025	1.625325E-011	6.432468E-013	0	0.000000E+000
3	50.86920302	6.432468E-013	1.625325E-011	1	0.000000E+000
3	50.86973129	1.625325E-011	6.432468E-013	0	0.000000E+000
3	50.86975879	6.432468E-013	1.625325E-011	1	0.000000E+000
3	50.87045720	1.625325E-011	6.432468E-013	0	0.000000E+000
3	50.87049122	6.432468E-013	1.625325E-011	1	0.000000E+000
3	50.87067788	1.625325E-011	6.432468E-013	0	0.000000E+000
3	50.87074181	6.432468E-013	1.625325E-011	1	0.000000E+000
3	50.87209503	1.625325E-011	6.432468E-013	0	0.000000E+000
3	50.87212070	6.432468E-013	1.625325E-011	1	0.000000E+000
3	50.87249574	1.625325E-011	6.432468E-013	0	0.000000E+000
3	50.87286685	6.432468E-013	1.625325E-011	1	0.000000E+000
3	50.87319764	1.625325E-011	6.432468E-013	0	0.000000E+000
3	50.87322722	6.432468E-013	1.625325E-011	1	0.000000E+000
3	50.87355910	1.625325E-011	6.432468E-013	0	0.000000E+000
3	50.87359467	6.432468E-013	1.625325E-011	1	0.000000E+000
3	50.87445649	1.625325E-011	6.432468E-013	0	0.000000E+000
3	50.87449903	6.432468E-013	1.625325E-011	1	0.000000E+000
3	50.87476271	1.625325E-011	6.432468E-013	0	0.000000E+000
3	50.87482852	6.432468E-013	1.625325E-011	1	0.000000E+000
3	50.87489491	1.625325E-011	6.432468E-013	0	0.000000E+000
3	50.87492927	6.432468E-013	1.625325E-011	1	0.000000E+000
3	50.87521829	1.625325E-011	6.432468E-013	0	0.000000E+000
3	50.87523323	6.432468E-013	1.625325E-011	1	0.000000E+000
3	50.87541874	1.625325E-011	6.432468E-013	0	0.000000E+000
3	50.87542843	6.432468E-013	1.625325E-011	1	0.000000E+000
3	50.87580011	1.625325E-011	6.432468E-013	0	0.000000E+000
3	50.87583958	6.432468E-013	1.625325E-011	1	0.000000E+000
3	50.87619908	1.625325E-011	6.432468E-013	0	0.000000E+000
3	50.87623604	6.432468E-013	1.625325E-011	1	0.000000E+000
3	50.87637524	1.625325E-011	6.432468E-013	0	0.000000E+000
3	50.87639065	6.432468E-013	1.625325E-011	1	0.000000E+000
3	50.87673593	1.625325E-011	6.432468E-013	0	0.000000E+000
3	50.87675215	6.432468E-013	1.625325E-011	1	0.000000E+000
3	50.87678597	1.625325E-011	6.432468E-013	0	0.000000E+000
3	50.87681358	6.432468E-013	1.625325E-011	1	0.000000E+000
3	50.87748847	1.625325E-011	6.432468E-013	0	0.000000E+000
3	50.87788310	6.432468E-013	1.625325E-011	1	0.000000E+000
3	50.87804985	1.625325E-011	6.432468E-013	0	0.000000E+000
3	50.87851769	6.432468E-013	1.625325E-011	1	0.000000E+000
3	50.87856665	1.625325E-011	6.432468E-013	0	0.000000E+000
3	50.87895928	6.432468E-013	1.625325E-011	1	0.000000E+000
3	50.87966338	1.625325E-011	6.432468E-013	0	0.000000E+000
3	50.87968304	6.432468E-013	1.625325E-011	1	0.000000E+000
3	50.87980406	1.625325E-011	6.432468E-013	0	0.000000E+000
3	50.87985351	6.432468E-013	1.625325E-011	1	0.000000E+000
3	50.87990762	1.625325E-011	6.432468E-013	0	0.000000E+000
3	50.87993931	6.432468E-013	1.625325E-011	1	0.000000E+000
3	50.88019029	1.625325E-011	6.432468E-013	0	0.000000E+000
3	50.88022184	6.432468E-013	1.625325E-011	1	0.000000E+000
3	50.88113061	1.625325E-011	6.432468E-013	0	0.000000E+000
3	50.88126476	6.432468E-013	1.625325E-011	1	0.000000E+000
3	50.88133709	1.625325E-011	6.432468E-013	0	0.000000E+000
3	50.88139144	6.432468E-013	1.625325E-011	1	0.000000E+000
3	50.88162486	1.625325E-011	6.432468E-013	0	0.000000E+000
3	50.88163501	6.432468E-013	1.625325E-011	1	0.000000E+000
3	50.88167600	1.625325E-011	6.432468E-013	0	0.000000E+000
3	50.88194765	6.432468E-013	1.625325E-011	1	0.000000E+000
3	50.88267176	1.625325E-011	6.432468E-013	0	0.000000E+000
3	50.88269538	6.432468E-013	1.625325E-011	1	0.000000E+000
3	50.88291559	1.625325E-011	6.432468E-013	0	0.000000E+000
3	50.88292307	6.432468E-013	1.625325E-011	1	0.000000E+000
3	50.88345145	1.625325E-011	6.432468E-013	0	0.000000E+000
3	50.88348035	6.432468E-013	1.625325E-011	1	0.000000E+000
3	50.88418002	1.625325E-011	6.432468E-013	0	0.000000E+000
3	50.88421397	6.432468E-013	1.625325E-011	1	0.000000E+000
3	50.88468379	1.625325E-011	6.432468E-013	0	0.000000E+000
3	50.94703568	6.432468E-013	1.625325E-011	1	0.000000E+000
3	50.94846255	1.625325E-011	6.432468E-013	0	0.000000E+000
3	50.94848230	6.432468E-013	1.625325E-011	1	0.000000E+000
3	50.94891874	1.625325E-011	6.432468E-013	0	0.000000E+000
3	50.94897809	6.432468E-013	1.625325E-011	1	0.000000E+000
3	50.94902523	1.625325E-011	6.432468E-013	0	0.000000E+000
3	50.94906143	6.432468E-013	1.625325E-011	1	0.000000E+000
3	50.94926947	1.625325E-011	6.432468E-013	0	0.000000E+000
3	50.94927432	6.432468E-013	1.625325E-011	1	0.000000E+000
3	50.94945687	1.625325E-011	6.432468E-013	0	0.000000E+000
3	50.94948114	6.432468E-013	1.625325E-011	1	0.000000E+000
3	50.94978173	1.625325E-011	6.432468E-013	0	0.000000E+000
3	50.94986263	6.432468E-013	1.625325E-011	1	0.000000E+000
3	50.95074257	1.625325E-011	6.432468E-013	0	0.000000E+000
3	50.95157011	6.432468E-013	1.625325E-011	1	0.000000E+000
3	50.95283327	1.625325E-011	6.432468E-013	0	0.000000E+000
3	50.95283685	6.432468E-013	1.625325E-011	1	0.000000E+000
3	50.95291920	1.625325E-011	6.432468E-013	0	0.000000E+000
3	50.95305786	6.432468E-013	1.625325E-011	1	0.000000E+000
3	50.95334521	1.625325E-011	6.432468E-013	0	0.000000E+000
3	50.95335471	6.432468E-013	1.625325E-011	1	0.000000E+000
3	50.95373119	1.625325E-011	6.432468E-013	0	0.000000E+000
3	50.95403177	6.432468E-013	1.625325E-011	1	0.000000E+000
3	50.95459572	1.625325E-011	6.432468E-013	0	0.000000E+000
3	50.95467722	6.432468E-013	1.625325E-011	1	0.000000E+000
3	50.95510612	1.625325E-011	6.432468E-013	0	0.000000E+000
3	50.95513880	6.432468E-013	1.625325E-011	1	0.000000E+000
3	50.95522905	1.625325E-011	6.432468E-013	0	0.000000E+000
3	50.95524807	6.432468E-013	1.625325E-011	1	0.000000E+000
3	50.95544799	1.625325E-011	6.432468E-013	0	0.000000E+000
3	50.95551072	6.432468E-013	1.625325E-011	1	0.000000E+000
3	50.95625048	1.625325E-011	6.432468E-013	0	0.000000E+000
3	50.95630822	6.432468E-013	1.625325E-011	1	0.000000E+000
3	50.95650149	1.625325E-011	6.432468E-013	0	0.000000E+000
3	50.95695810	6.432468E-013	1.625325E-011	1	0.000000E+000
3	50.95736853	1.625325E-011	6.432468E-013	0	0.000000E+000
3	51.68956560	5.239554E-013	1.613396E-011	1	0.000000E+000
3	51.69086638	1.613396E-011	5.239554E-013	0	0.000000E+000
3	51.69088663	5.239554E-013	1.613396E-011	1	0.000000E+000
3	51.69092241	1.613396E-011	5.239554E-013	0	0.000000E+000
3	51.69127093	5.239554E-013	1.613396E-011	1	0.000000E+000
3	51.69129493	1.613396E-011	5.239554E-013	0	0.000000E+000
3	51.69131849	5.239554E-013	1.613396E-011	1	0.000000E+000
3	51.69154464	1.613396E-011	5.239554E-013	0	0.000000E+000
3	51.69157493	5.239554E-013	1.613396E-011	1	0.000000E+000
3	51.69165563	1.613396E-011	5.239554E-013	0	0.000000E+000
3	51.69167342	5.239554E-013	1.613396E-011	1	0.000000E+000
3	51.69194449	1.613396E-011	5.239554E-013	0	0.000000E+000
3	51.69197644	5.239554E-013	1.613396E-011	1	0.000000E+000
3	51.69218627	1.613396E-011	5.239554E-013	0	0.000000E+000
3	51.69225181	5.239554E-013	1.613396E-011	1	0.000000E+000
3	51.69243915	1.613396E-011	5.239554E-013	0	0.000000E+000
3	51.69254823	5.239554E-013	1.613396E-011	1	0.000000E+000
3	51.69260786	1.613396E-011	5.239554E-013	0	0.000000E+000
3	51.69262806	5.239554E-013	1.613396E-011	1	0.000000E+000
3	51.69399439	1.613396E-011	5.239554E-013	0	0.000000E+000
3	51.69405657	5.239554E-013	1.613396E-011	1	0.000000E+000
3	51.69407616	1.613396E-011	5.239554E-013	0	0.000000E+000
3	51.69470611	5.239554E-013	1.613396E-011	1	0.000000E+000
3	51.69502011	1.613396E-011	5.239554E-013	0	0.000000E+000
3	51.69503269	5.239554E-013	1.613396E-011	1	0.000000E+000
3	51.69505937	1.613396E-011	5.239554E-013	0	0.000000E+000
3	51.69527341	5.239554E-013	1.613396E-011	1	0.000000E+000
3	51.69537649	1.613396E-011	5.239554E-013	0	0.000000E+000
3	51.69538899	5.239554E-013	1.613396E-011	1	0.000000E+000
3	51.69541463	1.613396E-011	5.239554E-013	0	0.000000E+000
3	51.69546219	5.239554E-013	1.613396E-011	1	0.000000E+000
3	51.69664947	1.613396E-011	5.239554E-013	0	0.000000E+000
3	51.69669281	5.239554E-013	1.613396E-011	1	0.000000E+000
3	51.69695092	1.613396E-011	5.239554E-013	0	0.000000E+000
3	51.69696338	5.239554E-013	1.613396E-011	1	0.000000E+000
3	51.69742519	1.613396E-011	5.239554E-013	0	0.000000E+000
3	51.69744843	5.239554E-013	1.613396E-011	1	0.000000E+000
3	51.69749385	1.613396E-011	5.239554E-013	0	0.000000E+000
3	51.69757686	5.239554E-013	1.613396E-011	1	0.000000E+000
3	51.69767898	1.613396E-011	5.239554E-013	0	0.000000E+000
3	51.69770030	5.239554E-013	1.613396E-011	1	0.000000E+000
3	51.69830071	1.613396E-011	5.239554E-013	0	0.000000E+000
3	51.69831897	5.239554E-013	1.613396E-011	1	0.000000E+000
3	51.69958501	1.613396E-011	5.239554E-013	0	0.000000E+000
3	51.69961007	5.239554E-013	1.613396E-011	1	0.000000E+000
3	51.70013204	1.613396E-011	5.239554E-013	0	0.000000E+000
3	51.70018426	5.239554E-013	1.613396E-011	1	0.000000E+000
3	51.70052973	1.613396E-011	5.239554E-013	0	0.000000E+000
3	51.70053984	5.239554E-013	1.613396E-011	1	0.000000E+000
3	51.70104919	1.613396E-011	5.239554E-013	0	0.000000E+000
3	51.70106830	5.239554E-013	1.613396E-011	1	0.000000E+000
3	51.70115935	1.613396E-011	5.239554E-013	0	0.000000E+000
3	51.70117712	5.239554E-013	1.613396E-011	1	0.000000E+000
3	51.70154014	1.613396E-011	5.239554E-013	0	0.000000E+000
3	51.70158136	5.239554E-013	1.613396E-011	1	0.000000E+000
3	51.70325731	1.613396E-011	5.239554E-013	0	0.000000E+000
3	51.70331300	5.239554E-013	1.613396E-011	1	0.000000E+000
3	51.70378607	1.613396E-011	5.239554E-013	0	0.000000E+000
3	51.70399946	5.239554E-013	1.613396E-011	1	0.000000E+000
3	51.70439746	1.613396E-011	5.239554E-013	0	0.000000E+000
3	51.70450539	5.239554E-013	1.613396E-011	1	0.000000E+000
3	51.70598251	1.613396E-011	5.239554E-013	0	0.000000E+000
3	51.70610242	5.239554E-013	1.613396E-011	1	0.000000E+000
3	51.70650041	1.613396E-011	5.239554E-013	0	0.000000E+000
3	51.70658554	5.239554E-013	1.613396E-011	1	0.000000E+000
3	51.70675934	1.613396E-011	5.239554E-013	0	0.000000E+000
3	51.70685759	5.239554E-013	1.613396E-011	1	0.000000E+000
3	51.70690621	1.613396E-011	5.239554E-013	0	0.000000E+000
3	51.70755181	5.239554E-013	1.613396E-011	1	0.000000E+000
3	51.70774316	1.613396E-011	5.239554E-013	0	0.000000E+000
3	51.70777455	5.239554E-013	1.613396E-011	1	0.000000E+000
3	51.70781864	1.613396E-011	5.239554E-013	0	0.000000E+000
3	51.70853716	5.239554E-013	1.613396E-011	1	0.000000E+000
3	51.70871260	1.613396E-011	5.239554E-013	0	0.000000E+000
3	51.70875716	5.239554E-013	1.613396E-011	1	0.000000E+000
3	51.70959784	1.613396E-011	5.239554E-013	0	0.000000E+000
3	51.70962827	5.239554E-013	1.613396E-011	1	0.000000E+000
3	51.71041285	1.613396E-011	5.239554E-013	0	0.000000E+000
3	51.71043636	5.239554E-013	1.613396E-011	1	0.000000E+000
3	51.71174534	1.613396E-011	5.239554E-013	0	0.000000E+000
3	51.71177658	5.239554E-013	1.613396E-011	1	0.000000E+000
3	51.71211310	1.613396E-011	5.239554E-013	0	0.000000E+000
3	51.71224517	5.239554E-013	1.613396E-011	1	0.000000E+000
3	51.71312967	1.613396E-011	5.239554E-013	0	0.000000E+000
3	51.71316153	5.239554E-013	1.613396E-011	1	0.000000E+000
3	51.71330133	1.613396E-011	5.239554E-013	0	0.000000E+000
3	51.71332083	5.239554E-013	1.613396E-011	1	0.000000E+000
3	51.71460127	1.613396E-011	5.239554E-013	0	0.000000E+000
3	51.71461915	5.239554E-013	1.613396E-011	1	0.000000E+000
3	51.71480862	1.613396E-011	5.239554E-013	0	0.000000E+000
3	51.71482163	5.239554E-013	1.613396E-011	1	0.000000E+000
3	51.71556117	1.613396E-011	5.239554E-013	0	0.000000E+000
3	51.71559267	5.239554E-013	1.613396E-011	1	0.000000E+000
3	51.71616036	1.613396E-011	5.239554E-013	0	0.000000E+000
3	51.71619034	5.239554E-013	1.613396E-011	1	0.000000E+000
3	51.71679399	1.613396E-011	5.239554E-013	0	0.000000E+000
3	51.71683677	5.239554E-013	1.613396E-011	1	0.000000E+000
3	51.71735813	1.613396E-011	5.239554E-013	0	0.000000E+000
3	51.71738027	5.239554E-013	1.613396E-011	1	0.000000E+000
3	51.71799376	1.613396E-011	5.239554E-013	0	0.000000E+000
3	51.71802228	5.239554E-013	1.613396E-011	1	0.000000E+000
3	51.71877612	1.613396E-011	5.239554E-013	0	0.000000E+000
3	51.71881643	5.239554E-013	1.613396E-011	1	0.000000E+000
3	51.71914299	1.613396E-011	5.239554E-013	0	0.000000E+000
3	51.71916317	5.239554E-013	1.613396E-011	1	0.000000E+000
3	51.71978154	1.613396E-011	5.239554E-013	0	0.000000E+000
3	51.71983327	5.239554E-013	1.613396E-011	1	0.000000E+000
3	51.72108128	1.613396E-011	5.239554E-013	0	0.000000E+000
3	51.72113176	5.239554E-013	1.613396E-011	1	0.000000E+000
3	51.72114682	1.613396E-011	5.239554E-013	0	0.000000E+000
3	51.72116111	5.239554E-013	1.613396E-011	1	0.000000E+000
3	51.72165337	1.613396E-011	5.239554E-013	0	0.000000E+000
3	51.72166915	5.239554E-013	1.613396E-011	1	0.000000E+000
3	51.72231210	1.613396E-011	5.239554E-013	0	0.000000E+000
3	51.72235237	5.239554E-013	1.613396E-011	1	0.000000E+000
3	51.72338874	1.613396E-011	5.239554E-013	0	0.000000E+000
3	51.72345654	5.239554E-013	1.613396E-011	1	0.000000E+000
3	51.72361095	1.613396E-011	5.239554E-013	0	0.000000E+000
3	51.72365518	5.239554E-013	1.613396E-011	1	0.000000E+000
3	51.72370770	1.613396E-011	5.239554E-013	0	0.000000E+000
3	51.72378224	5.239554E-013	1.613396E-011	1	0.000000E+000
3	51.72388426	1.613396E-011	5.239554E-013	0	0.000000E+000
3	51.72394150	5.239554E-013	1.613396E-011	1	0.000000E+000
3	51.72527962	1.613396E-011	5.239554E-013	0	0.000000E+000
3	51.72529493	5.239554E-013	1.613396E-011	1	0.000000E+000
3	51.72554857	1.613396E-011	5.239554E-013	0	0.000000E+000
3	51.72559907	5.239554E-013	1.613396E-011	1	0.000000E+000
3	51.72569875	1.613396E-011	5.239554E-013	0	0.000000E+000
3	51.72575664	5.239554E-013	1.613396E-011	1	0.000000E+000
3	51.72683041	1.613396E-011	5.239554E-013	0	0.000000E+000
3	51.72684579	5.239554E-013	1.613396E-011	1	0.000000E+000
3	51.72714368	1.613396E-011	5.239554E-013	0	0.000000E+000
3	51.72721659	5.239554E-013	1.613396E-011	1	0.000000E+000
3	51.72734085	1.613396E-011	5.239554E-013	0	0.000000E+000
3	51.72736713	5.239554E-013	1.613396E-011	1	0.000000E+000
3	51.72875172	1.613396E-011	5.239554E-013	0	0.000000E+000
3	51.72876854	5.239554E-013	1.613396E-011	1	0.000000E+000
3	51.72919178	1.613396E-011	5.239554E-013	0	0.000000E+000
3	51.72926034	5.239554E-013	1.613396E-011	1	0.000000E+000
3	51.72944842	1.613396E-011	5.239554E-013	0	0.000000E+000
3	51.72956711	5.239554E-013	1.613396E-011	1	0.000000E+000
3	51.73068982	1.613396E-011	5.239554E-013	0	0.000000E+000
3	51.73079582	5.239554E-013	1.613396E-011	1	0.000000E+000
3	51.73139390	1.613396E-011	5.239554E-013	0	0.000000E+000
3	51.73144206	5.239554E-013	1.613396E-011	1	0.000000E+000
3	51.73206782	1.613396E-011	5.239554E-013	0	0.000000E+000
3	51.73209729	5.239554E-013	1.613396E-011	1	0.000000E+000
3	51.73236885	1.613396E-011	5.239554E-013	0	0.000000E+000
3	51.73239447	5.239554E-013	1.613396E-011	1	0.000000E+000
3	51.73289262	1.613396E-011	5.239554E-013	0	0.000000E+000
3	51.73294314	5.239554E-013	1.613396E-011	1	0.000000E+000
3	51.73312270	1.613396E-011	5.239554E-013	0	0.000000E+000
3	51.73316440	5.239554E-013	1.613396E-011	1	0.000000E+000
3	51.73329548	1.613396E-011	5.239554E-013	0	0.000000E+000
3	51.73332346	5.239554E-013	1.613396E-011	1	0.000000E+000
3	51.73337143	1.613396E-011	5.239554E-013	0	0.000000E+000
3	51.73340961	5.239554E-013	1.613396E-011	1	0.000000E+000
3	51.73408091	1.613396E-011	5.239554E-013	0	0.000000E+000
3	51.73413927	5.239554E-013	1.613396E-011	1	0.000000E+000
3	51.73432395	1.613396E-011	5.239554E-013	0	0.000000E+000
3	51.73434137	5.239554E-013	1.613396E-011	1	0.000000E+000
3	51.73474761	1.613396E-011	5.239554E-013	0	0.000000E+000
3	51.73475304	5.239554E-013	1.613396E-011	1	0.000000E+000
3	51.73537770	1.613396E-011	5.239554E-013	0	0.000000E+000
3	51.73553381	5.239554E-013	1.613396E-011	1	0.000000E+000
3	51.73693222	1.613396E-011	5.239554E-013	0	0.000000E+000
3	51.73701330	5.239554E-013	1.613396E-011	1	0.000000E+000
[truncated: 241,361 more chars]
