# Supplementary material for: Ancestral acetylcholine receptor β-subunit forms homopentamers that prime before opening spontaneously
Source: eLife. 2022 Jul 4;11:e76504. doi: 10.7554/eLife.76504 (PMC9365395; doi:10.7554/eLife.76504)
Supplement: Figure 4—source data 1. — Detected single-channel event durations of spontaneously opening βAnc homomers in the absence (agonist-free) and presence of increasing concentrations of acetylcholine (ACh; 10 µM, 30 µM, 60 µM, and 100 µM) or 2-[(2,6-dimethylphenyl)amino]-N,N,N-trimethyl-2-oxoethaniminium chloride (QX-222; QX; 10 µM, 30 µM, 60 µM, and 100µM). Compressed file includes 27 TAC 4.3.3 event files (*.evt format) of the single-channel detections for the three recordings for each condition (fileA, fileB, and fileC in each case) in the presented kinetic analysis, as well as the associated R scripts (*.txt format) for defining and sorting bursts. [file elife-76504-fig4-data1.zip › F4-SD1/Source Data - Figure 4/Figure4_ACh30uM_fileC.evt]

5
File
Acquire	C:\Users\daCostaLab\Desktop\19-10-18\a3-19-10-18-BAncHomomer-BRBS-PA30OOPS-120mV-3.acquire	0	
Sweeps
1	351.227539	0.000000	0.100656	0.0000000E+000	0.0000000E+000	
Segments
1	209	0.000000	0.100656	0.216995	0.337610	0.405419	0.509249	1.045921	1.157601	1.311312	1.415893	1.821229	1.995621	2.001989	2.100091	2.178882	2.293831	6.381539	6.534323	8.160837	8.264602	8.617652	8.763681	9.249450	9.583563	9.692808	9.794266	12.594729	12.987809	13.012037	13.183911	13.291453	13.401655	13.446327	13.566603	15.060480	15.166864	15.180936	15.304562	15.525556	15.678313	19.859345	20.052599	22.452169	22.587143	22.589694	22.767494	23.020036	23.159274	23.701914	23.816102	23.887857	24.030442	24.160212	24.619339	24.947828	25.063934	25.070661	25.254804	25.306906	25.419843	25.707452	25.809692	26.000220	26.174827	26.210714	26.315589	26.431861	26.548210	26.760085	27.260740	27.518981	27.628454	29.453143	29.567925	34.921061	35.025063	42.753233	42.889657	42.896453	43.221777	43.224133	43.342465	43.405080	43.663622	43.817126	43.959954	44.010565	44.112493	44.141637	44.252916	50.618237	50.745001	52.490550	52.610231	52.661317	52.841840	53.125001	53.267583	53.330334	53.613678	54.271803	54.521394	54.561861	54.909829	55.007018	55.222746	56.243268	56.384341	60.013572	60.185414	60.931344	61.216339	178.005163	178.148080	179.279606	179.382875	179.407941	179.538555	187.886301	187.994668	188.314132	188.421148	188.719006	188.830235	188.893869	189.037754	189.041733	189.163305	189.172805	189.259471	189.521615	189.652881	189.697093	189.803271	190.408159	190.523960	190.941234	191.081573	191.369027	191.597055	191.644168	191.752445	200.242295	200.482945	200.874733	201.075595	201.100357	201.269656	201.296965	201.378371	201.428037	201.557298	202.061014	202.169958	202.214469	202.285203	203.001904	203.419649	203.499085	204.042362	204.356523	204.657831	204.704837	204.769588	204.820942	204.940261	205.179795	205.353223	205.555267	205.689757	205.862600	206.079956	206.150651	206.461356	206.771671	206.924456	207.611665	207.734068	209.017443	209.167213	209.226821	209.416076	209.836461	210.558918	212.166509	212.397318	212.867940	213.002776	213.027909	213.127797	213.849671	214.120077	214.206937	214.498119	214.535237	214.700846	214.731845	214.833943	214.862917	214.934057	215.297100	215.407636	215.454419	215.559866	216.948332	217.075143	217.218976	217.353027	217.366931	217.888235	218.452846	218.622432	218.836476	219.007339	219.072722	219.182099	219.188293	219.303097	219.381808	219.489124	219.515973	219.586184	219.591070	219.692756	219.831841	220.002913	222.672385	223.066607	223.520406	223.622079	224.655939	224.828852	225.321634	225.463753	233.954716	234.131106	234.228327	234.455353	234.640051	234.784879	235.483020	235.586716	235.637829	235.754414	235.768901	235.919535	235.968169	236.101283	236.267386	236.557937	236.620869	236.877051	238.148441	238.325469	238.327574	238.538658	243.742086	243.952432	244.496005	244.681380	244.968730	245.098905	245.334722	245.448657	245.480227	245.731374	246.172975	246.478666	247.785176	247.904924	248.512011	248.652524	249.177368	249.452930	249.810495	249.939954	250.971136	251.076485	253.949028	254.088457	254.130820	254.231873	254.951585	255.130049	255.244991	255.386895	255.446162	255.551833	257.269921	257.378556	257.395781	257.481588	257.615628	257.807578	258.435835	258.569638	258.575429	258.682526	261.759375	262.155533	262.344631	262.622251	262.664228	263.193283	263.228485	263.715195	264.975922	265.117636	265.129029	265.186880	265.194565	265.296137	265.325637	265.572026	265.587781	265.764075	265.784389	265.936724	269.988975	270.189882	270.509456	270.832309	270.899107	271.002558	273.317297	273.787429	273.845317	273.951474	274.081023	274.206136	274.256000	274.478613	275.749165	276.135728	276.241194	276.387931	276.795240	277.105172	277.122117	277.582481	278.924701	279.036524	280.022899	280.130951	280.159390	280.385174	282.466025	282.587099	315.331604	315.722473	315.722821	315.943902	316.150074	316.463307	316.955596	317.168583	317.230149	317.330912	317.427770	317.630185	317.692765	317.861624	318.064920	318.252126	318.278725	318.485459	318.540869	318.730815	319.201821	319.427658	319.746962	319.895212	320.002702	320.341060	320.375877	320.520562	320.772171	321.131453	321.162309	321.954897	322.036997	322.235252	322.362877	322.589877	323.540616	323.749476	323.783749	323.868273	324.361760	324.541475	324.581863	324.755157	325.563816	325.833265	325.880901	325.983724	327.035404	327.220923	331.950294	332.088004	332.697082	332.953664	333.217832	333.324604	333.493515	333.668409	333.922676	334.410860	334.466117	334.587291	334.597189	334.850536	349.077746	349.616504	349.880154	350.498385	350.553847	351.227539	
Events
1	1.09608025	3.065748E-012	1.781575E-011	1	0.000000E+000
1	1.09693566	1.781575E-011	3.065748E-012	0	0.000000E+000
1	1.09694966	3.065748E-012	1.781575E-011	1	0.000000E+000
1	1.09713064	1.781575E-011	3.065748E-012	0	0.000000E+000
1	1.09714638	3.065748E-012	1.781575E-011	1	0.000000E+000
1	1.09773591	1.781575E-011	3.065748E-012	0	0.000000E+000
1	1.09775817	3.065748E-012	1.781575E-011	1	0.000000E+000
1	1.09782632	1.781575E-011	3.065748E-012	0	0.000000E+000
1	1.09792083	3.065748E-012	1.781575E-011	1	0.000000E+000
1	1.09880284	1.781575E-011	3.065748E-012	0	0.000000E+000
1	1.09884086	3.065748E-012	1.781575E-011	1	0.000000E+000
1	1.09915791	1.781575E-011	3.065748E-012	0	0.000000E+000
1	1.09920275	3.065748E-012	1.781575E-011	1	0.000000E+000
1	1.09963764	1.781575E-011	3.065748E-012	0	0.000000E+000
1	1.09966985	3.065748E-012	1.781575E-011	1	0.000000E+000
1	1.10065600	1.781575E-011	3.065748E-012	0	0.000000E+000
1	1.10074367	3.065748E-012	1.781575E-011	1	0.000000E+000
1	1.10102653	1.781575E-011	3.065748E-012	0	0.000000E+000
1	1.10106467	3.065748E-012	1.781575E-011	1	0.000000E+000
1	1.10143422	1.781575E-011	3.065748E-012	0	0.000000E+000
1	1.10146041	3.065748E-012	1.781575E-011	1	0.000000E+000
1	1.10199691	1.781575E-011	3.065748E-012	0	0.000000E+000
1	1.10201227	3.065748E-012	1.781575E-011	1	0.000000E+000
1	1.10231010	1.781575E-011	3.065748E-012	0	0.000000E+000
1	1.10233233	3.065748E-012	1.781575E-011	1	0.000000E+000
1	1.10243775	1.781575E-011	3.065748E-012	0	0.000000E+000
1	1.10246497	3.065748E-012	1.781575E-011	1	0.000000E+000
1	1.10331285	1.781575E-011	3.065748E-012	0	0.000000E+000
1	1.10339075	3.065748E-012	1.781575E-011	1	0.000000E+000
1	1.10370125	1.781575E-011	3.065748E-012	0	0.000000E+000
1	1.10371860	3.065748E-012	1.781575E-011	1	0.000000E+000
1	1.10397319	1.781575E-011	3.065748E-012	0	0.000000E+000
1	1.10407348	3.065748E-012	1.781575E-011	1	0.000000E+000
1	1.10434154	1.781575E-011	3.065748E-012	0	0.000000E+000
1	1.10434592	3.065748E-012	1.781575E-011	1	0.000000E+000
1	1.10481456	1.781575E-011	3.065748E-012	0	0.000000E+000
1	1.10482711	3.065748E-012	1.781575E-011	1	0.000000E+000
1	1.10519059	1.781575E-011	3.065748E-012	0	0.000000E+000
1	1.10520999	3.065748E-012	1.781575E-011	1	0.000000E+000
1	1.10529605	1.781575E-011	3.065748E-012	0	0.000000E+000
1	1.10532660	3.065748E-012	1.781575E-011	1	0.000000E+000
1	1.10553801	1.781575E-011	3.065748E-012	0	0.000000E+000
1	1.10556829	3.065748E-012	1.781575E-011	1	0.000000E+000
1	1.10574551	1.781575E-011	3.065748E-012	0	0.000000E+000
1	1.10579266	3.065748E-012	1.781575E-011	1	0.000000E+000
1	1.10584608	1.781575E-011	3.065748E-012	0	0.000000E+000
1	1.10586678	3.065748E-012	1.781575E-011	1	0.000000E+000
1	1.10612982	1.781575E-011	3.065748E-012	0	0.000000E+000
1	1.10616656	3.065748E-012	1.781575E-011	1	0.000000E+000
1	1.10688699	1.781575E-011	3.065748E-012	0	0.000000E+000
1	1.10691980	3.065748E-012	1.781575E-011	1	0.000000E+000
1	1.10732506	1.781575E-011	3.065748E-012	0	0.000000E+000
1	1.10736800	3.065748E-012	1.781575E-011	1	0.000000E+000
1	1.10740493	1.781575E-011	3.065748E-012	0	0.000000E+000
1	1.10744193	3.065748E-012	1.781575E-011	1	0.000000E+000
1	1.10751510	1.781575E-011	3.065748E-012	0	0.000000E+000
1	13.49650514	2.825722E-012	1.757572E-011	1	0.000000E+000
1	13.49650600	1.757572E-011	2.825722E-012	0	0.000000E+000
1	13.49650800	2.825722E-012	1.757572E-011	1	0.000000E+000
1	13.49717165	1.757572E-011	2.825722E-012	0	0.000000E+000
1	13.49773810	2.825722E-012	1.757572E-011	1	0.000000E+000
1	13.49792941	1.757572E-011	2.825722E-012	0	0.000000E+000
1	13.49796054	2.825722E-012	1.757572E-011	1	0.000000E+000
1	13.49848537	1.757572E-011	2.825722E-012	0	0.000000E+000
1	13.49849419	2.825722E-012	1.757572E-011	1	0.000000E+000
1	13.49928740	1.757572E-011	2.825722E-012	0	0.000000E+000
1	13.49930844	2.825722E-012	1.757572E-011	1	0.000000E+000
1	13.49971926	1.757572E-011	2.825722E-012	0	0.000000E+000
1	13.49973482	2.825722E-012	1.757572E-011	1	0.000000E+000
1	13.49974890	1.757572E-011	2.825722E-012	0	0.000000E+000
1	13.49980660	2.825722E-012	1.757572E-011	1	0.000000E+000
1	13.50014695	1.757572E-011	2.825722E-012	0	0.000000E+000
1	13.50018403	2.825722E-012	1.757572E-011	1	0.000000E+000
1	13.50026803	1.757572E-011	2.825722E-012	0	0.000000E+000
1	13.50031639	2.825722E-012	1.757572E-011	1	0.000000E+000
1	13.50063429	1.757572E-011	2.825722E-012	0	0.000000E+000
1	13.50069095	2.825722E-012	1.757572E-011	1	0.000000E+000
1	13.50104892	1.757572E-011	2.825722E-012	0	0.000000E+000
1	13.50107284	2.825722E-012	1.757572E-011	1	0.000000E+000
1	13.50141522	1.757572E-011	2.825722E-012	0	0.000000E+000
1	13.50161475	2.825722E-012	1.757572E-011	1	0.000000E+000
1	13.50244641	1.757572E-011	2.825722E-012	0	0.000000E+000
1	13.50249037	2.825722E-012	1.757572E-011	1	0.000000E+000
1	13.50324140	1.757572E-011	2.825722E-012	0	0.000000E+000
1	13.50326435	2.825722E-012	1.757572E-011	1	0.000000E+000
1	13.50331276	1.757572E-011	2.825722E-012	0	0.000000E+000
1	13.50406378	2.825722E-012	1.757572E-011	1	0.000000E+000
1	13.50452476	1.757572E-011	2.825722E-012	0	0.000000E+000
1	13.50455272	2.825722E-012	1.757572E-011	1	0.000000E+000
1	13.50482300	1.757572E-011	2.825722E-012	0	0.000000E+000
1	13.50493366	2.825722E-012	1.757572E-011	1	0.000000E+000
1	13.50516560	1.757572E-011	2.825722E-012	0	0.000000E+000
1	13.50519156	2.825722E-012	1.757572E-011	1	0.000000E+000
1	13.50531271	1.757572E-011	2.825722E-012	0	0.000000E+000
1	13.50533801	2.825722E-012	1.757572E-011	1	0.000000E+000
1	13.50576260	1.757572E-011	2.825722E-012	0	0.000000E+000
1	13.50580796	2.825722E-012	1.757572E-011	1	0.000000E+000
1	13.50624536	1.757572E-011	2.825722E-012	0	0.000000E+000
1	13.50633829	2.825722E-012	1.757572E-011	1	0.000000E+000
1	13.50641640	1.757572E-011	2.825722E-012	0	0.000000E+000
1	13.50644239	2.825722E-012	1.757572E-011	1	0.000000E+000
1	13.50697206	1.757572E-011	2.825722E-012	0	0.000000E+000
1	13.50698782	2.825722E-012	1.757572E-011	1	0.000000E+000
1	13.50747731	1.757572E-011	2.825722E-012	0	0.000000E+000
1	13.50812266	2.825722E-012	1.757572E-011	1	0.000000E+000
1	13.50919102	1.757572E-011	2.825722E-012	0	0.000000E+000
1	13.50921721	2.825722E-012	1.757572E-011	1	0.000000E+000
1	13.50977497	1.757572E-011	2.825722E-012	0	0.000000E+000
1	13.50979383	2.825722E-012	1.757572E-011	1	0.000000E+000
1	13.50992038	1.757572E-011	2.825722E-012	0	0.000000E+000
1	13.50996946	2.825722E-012	1.757572E-011	1	0.000000E+000
1	13.51028374	1.757572E-011	2.825722E-012	0	0.000000E+000
1	13.51031180	2.825722E-012	1.757572E-011	1	0.000000E+000
1	13.51037361	1.757572E-011	2.825722E-012	0	0.000000E+000
1	13.51037930	2.825722E-012	1.757572E-011	1	0.000000E+000
1	13.51067700	1.757572E-011	2.825722E-012	0	0.000000E+000
1	13.51071533	2.825722E-012	1.757572E-011	1	0.000000E+000
1	13.51301356	1.757572E-011	2.825722E-012	0	0.000000E+000
1	13.51304273	2.825722E-012	1.757572E-011	1	0.000000E+000
1	13.51319455	1.757572E-011	2.825722E-012	0	0.000000E+000
1	13.51337563	2.825722E-012	1.757572E-011	1	0.000000E+000
1	13.51375596	1.757572E-011	2.825722E-012	0	0.000000E+000
1	13.51381506	2.825722E-012	1.757572E-011	1	0.000000E+000
1	13.51412558	1.757572E-011	2.825722E-012	0	0.000000E+000
1	13.51415307	2.825722E-012	1.757572E-011	1	0.000000E+000
1	13.51520830	1.757572E-011	2.825722E-012	0	0.000000E+000
1	13.51525696	2.825722E-012	1.757572E-011	1	0.000000E+000
1	13.51627106	1.757572E-011	2.825722E-012	0	0.000000E+000
1	13.51631391	2.825722E-012	1.757572E-011	1	0.000000E+000
1	13.51647729	1.757572E-011	2.825722E-012	0	0.000000E+000
1	22.50233293	2.899931E-012	1.764993E-011	1	0.000000E+000
1	22.50233300	1.764993E-011	2.899931E-012	0	0.000000E+000
1	22.50233420	2.899931E-012	1.764993E-011	1	0.000000E+000
1	22.50293192	1.764993E-011	2.899931E-012	0	0.000000E+000
1	22.50299610	2.899931E-012	1.764993E-011	1	0.000000E+000
1	22.50342017	1.764993E-011	2.899931E-012	0	0.000000E+000
1	22.50349089	2.899931E-012	1.764993E-011	1	0.000000E+000
1	22.50358480	1.764993E-011	2.899931E-012	0	0.000000E+000
1	22.50360308	2.899931E-012	1.764993E-011	1	0.000000E+000
1	22.50396360	1.764993E-011	2.899931E-012	0	0.000000E+000
1	22.50399540	2.899931E-012	1.764993E-011	1	0.000000E+000
1	22.50426681	1.764993E-011	2.899931E-012	0	0.000000E+000
1	22.50431120	2.899931E-012	1.764993E-011	1	0.000000E+000
1	22.50444331	1.764993E-011	2.899931E-012	0	0.000000E+000
1	22.50446336	2.899931E-012	1.764993E-011	1	0.000000E+000
1	22.50464963	1.764993E-011	2.899931E-012	0	0.000000E+000
1	22.50468516	2.899931E-012	1.764993E-011	1	0.000000E+000
1	22.50575372	1.764993E-011	2.899931E-012	0	0.000000E+000
1	22.50581128	2.899931E-012	1.764993E-011	1	0.000000E+000
1	22.50662068	1.764993E-011	2.899931E-012	0	0.000000E+000
1	22.50669754	2.899931E-012	1.764993E-011	1	0.000000E+000
1	22.50734851	1.764993E-011	2.899931E-012	0	0.000000E+000
1	22.50742616	2.899931E-012	1.764993E-011	1	0.000000E+000
1	22.50778097	1.764993E-011	2.899931E-012	0	0.000000E+000
1	22.50780469	2.899931E-012	1.764993E-011	1	0.000000E+000
1	22.50800360	1.764993E-011	2.899931E-012	0	0.000000E+000
1	22.50804228	2.899931E-012	1.764993E-011	1	0.000000E+000
1	22.50824214	1.764993E-011	2.899931E-012	0	0.000000E+000
1	22.50886290	2.899931E-012	1.764993E-011	1	0.000000E+000
1	22.50981837	1.764993E-011	2.899931E-012	0	0.000000E+000
1	22.50983815	2.899931E-012	1.764993E-011	1	0.000000E+000
1	22.51063943	1.764993E-011	2.899931E-012	0	0.000000E+000
1	22.51068801	2.899931E-012	1.764993E-011	1	0.000000E+000
1	22.51069236	1.764993E-011	2.899931E-012	0	0.000000E+000
1	22.51072160	2.899931E-012	1.764993E-011	1	0.000000E+000
1	22.51172715	1.764993E-011	2.899931E-012	0	0.000000E+000
1	22.51174461	2.899931E-012	1.764993E-011	1	0.000000E+000
1	22.51231916	1.764993E-011	2.899931E-012	0	0.000000E+000
1	22.51234192	2.899931E-012	1.764993E-011	1	0.000000E+000
1	22.51256159	1.764993E-011	2.899931E-012	0	0.000000E+000
1	22.51264388	2.899931E-012	1.764993E-011	1	0.000000E+000
1	22.51296074	1.764993E-011	2.899931E-012	0	0.000000E+000
1	22.51377701	2.899931E-012	1.764993E-011	1	0.000000E+000
1	22.51431664	1.764993E-011	2.899931E-012	0	0.000000E+000
1	22.51433572	2.899931E-012	1.764993E-011	1	0.000000E+000
1	22.51510432	1.764993E-011	2.899931E-012	0	0.000000E+000
1	22.51519549	2.899931E-012	1.764993E-011	1	0.000000E+000
1	22.51528052	1.764993E-011	2.899931E-012	0	0.000000E+000
1	22.51533764	2.899931E-012	1.764993E-011	1	0.000000E+000
1	22.51601450	1.764993E-011	2.899931E-012	0	0.000000E+000
1	22.51604571	2.899931E-012	1.764993E-011	1	0.000000E+000
1	22.51693203	1.764993E-011	2.899931E-012	0	0.000000E+000
1	22.51697474	2.899931E-012	1.764993E-011	1	0.000000E+000
1	22.51772815	1.764993E-011	2.899931E-012	0	0.000000E+000
1	22.51775198	2.899931E-012	1.764993E-011	1	0.000000E+000
1	22.51842522	1.764993E-011	2.899931E-012	0	0.000000E+000
1	22.51843904	2.899931E-012	1.764993E-011	1	0.000000E+000
1	22.51873466	1.764993E-011	2.899931E-012	0	0.000000E+000
1	22.51877159	2.899931E-012	1.764993E-011	1	0.000000E+000
1	22.51913053	1.764993E-011	2.899931E-012	0	0.000000E+000
1	22.51919136	2.899931E-012	1.764993E-011	1	0.000000E+000
1	22.51963205	1.764993E-011	2.899931E-012	0	0.000000E+000
1	22.51968832	2.899931E-012	1.764993E-011	1	0.000000E+000
1	22.52063345	1.764993E-011	2.899931E-012	0	0.000000E+000
1	22.52331143	2.899931E-012	1.764993E-011	1	0.000000E+000
1	22.52432000	1.764993E-011	2.899931E-012	0	0.000000E+000
1	22.52435050	2.899931E-012	1.764993E-011	1	0.000000E+000
1	22.52442434	1.764993E-011	2.899931E-012	0	0.000000E+000
1	22.52443813	2.899931E-012	1.764993E-011	1	0.000000E+000
1	22.52447597	1.764993E-011	2.899931E-012	0	0.000000E+000
1	22.52448768	2.899931E-012	1.764993E-011	1	0.000000E+000
1	22.52452473	1.764993E-011	2.899931E-012	0	0.000000E+000
1	22.52464919	2.899931E-012	1.764993E-011	1	0.000000E+000
1	22.52532740	1.764993E-011	2.899931E-012	0	0.000000E+000
1	22.52911153	2.899931E-012	1.764993E-011	1	0.000000E+000
1	22.52993422	1.764993E-011	2.899931E-012	0	0.000000E+000
1	22.52996948	2.899931E-012	1.764993E-011	1	0.000000E+000
1	22.53000883	1.764993E-011	2.899931E-012	0	0.000000E+000
1	22.53004903	2.899931E-012	1.764993E-011	1	0.000000E+000
1	22.53067516	1.764993E-011	2.899931E-012	0	0.000000E+000
1	22.53070121	2.899931E-012	1.764993E-011	1	0.000000E+000
1	22.53218633	1.764993E-011	2.899931E-012	0	0.000000E+000
1	22.53221777	2.899931E-012	1.764993E-011	1	0.000000E+000
1	22.53263124	1.764993E-011	2.899931E-012	0	0.000000E+000
1	22.53266679	2.899931E-012	1.764993E-011	1	0.000000E+000
1	22.53374457	1.764993E-011	2.899931E-012	0	0.000000E+000
1	22.53380815	2.899931E-012	1.764993E-011	1	0.000000E+000
1	22.53445553	1.764993E-011	2.899931E-012	0	0.000000E+000
1	22.53453917	2.899931E-012	1.764993E-011	1	0.000000E+000
1	22.53625478	1.764993E-011	2.899931E-012	0	0.000000E+000
1	22.53631690	2.899931E-012	1.764993E-011	1	0.000000E+000
1	22.53639859	1.764993E-011	2.899931E-012	0	0.000000E+000
1	22.53642273	2.899931E-012	1.764993E-011	1	0.000000E+000
1	22.53698977	1.764993E-011	2.899931E-012	0	0.000000E+000
1	23.07016440	2.790829E-012	1.754083E-011	1	0.000000E+000
1	23.07036108	1.754083E-011	2.790829E-012	0	0.000000E+000
1	23.07039814	2.790829E-012	1.754083E-011	1	0.000000E+000
1	23.07187087	1.754083E-011	2.790829E-012	0	0.000000E+000
1	23.07199565	2.790829E-012	1.754083E-011	1	0.000000E+000
1	23.07297314	1.754083E-011	2.790829E-012	0	0.000000E+000
1	23.07298741	2.790829E-012	1.754083E-011	1	0.000000E+000
1	23.07301083	1.754083E-011	2.790829E-012	0	0.000000E+000
1	23.07304717	2.790829E-012	1.754083E-011	1	0.000000E+000
1	23.07316657	1.754083E-011	2.790829E-012	0	0.000000E+000
1	23.07319137	2.790829E-012	1.754083E-011	1	0.000000E+000
1	23.07335590	1.754083E-011	2.790829E-012	0	0.000000E+000
1	23.07336956	2.790829E-012	1.754083E-011	1	0.000000E+000
1	23.07337678	1.754083E-011	2.790829E-012	0	0.000000E+000
1	23.07345447	2.790829E-012	1.754083E-011	1	0.000000E+000
1	23.07404152	1.754083E-011	2.790829E-012	0	0.000000E+000
1	23.07407703	2.790829E-012	1.754083E-011	1	0.000000E+000
1	23.07435192	1.754083E-011	2.790829E-012	0	0.000000E+000
1	23.07437157	2.790829E-012	1.754083E-011	1	0.000000E+000
1	23.07471185	1.754083E-011	2.790829E-012	0	0.000000E+000
1	23.07474162	2.790829E-012	1.754083E-011	1	0.000000E+000
1	23.07524557	1.754083E-011	2.790829E-012	0	0.000000E+000
1	23.07658521	2.790829E-012	1.754083E-011	1	0.000000E+000
1	23.07706087	1.754083E-011	2.790829E-012	0	0.000000E+000
1	23.07708844	2.790829E-012	1.754083E-011	1	0.000000E+000
1	23.07766545	1.754083E-011	2.790829E-012	0	0.000000E+000
1	23.07769419	2.790829E-012	1.754083E-011	1	0.000000E+000
1	23.07920939	1.754083E-011	2.790829E-012	0	0.000000E+000
1	23.07922646	2.790829E-012	1.754083E-011	1	0.000000E+000
1	23.07930755	1.754083E-011	2.790829E-012	0	0.000000E+000
1	23.07965491	2.790829E-012	1.754083E-011	1	0.000000E+000
1	23.07971282	1.754083E-011	2.790829E-012	0	0.000000E+000
1	23.07974939	2.790829E-012	1.754083E-011	1	0.000000E+000
1	23.08008642	1.754083E-011	2.790829E-012	0	0.000000E+000
1	23.08075573	2.790829E-012	1.754083E-011	1	0.000000E+000
1	23.08087714	1.754083E-011	2.790829E-012	0	0.000000E+000
1	23.08089547	2.790829E-012	1.754083E-011	1	0.000000E+000
1	23.08112594	1.754083E-011	2.790829E-012	0	0.000000E+000
1	23.08300636	2.790829E-012	1.754083E-011	1	0.000000E+000
1	23.08419139	1.754083E-011	2.790829E-012	0	0.000000E+000
1	23.08421612	2.790829E-012	1.754083E-011	1	0.000000E+000
1	23.08441998	1.754083E-011	2.790829E-012	0	0.000000E+000
1	23.08445562	2.790829E-012	1.754083E-011	1	0.000000E+000
1	23.08451078	1.754083E-011	2.790829E-012	0	0.000000E+000
1	23.08453651	2.790829E-012	1.754083E-011	1	0.000000E+000
1	23.08515971	1.754083E-011	2.790829E-012	0	0.000000E+000
1	23.08521381	2.790829E-012	1.754083E-011	1	0.000000E+000
1	23.08533076	1.754083E-011	2.790829E-012	0	0.000000E+000
1	23.08541110	2.790829E-012	1.754083E-011	1	0.000000E+000
1	23.08568381	1.754083E-011	2.790829E-012	0	0.000000E+000
1	23.08569545	2.790829E-012	1.754083E-011	1	0.000000E+000
1	23.08753366	1.754083E-011	2.790829E-012	0	0.000000E+000
1	23.08754206	2.790829E-012	1.754083E-011	1	0.000000E+000
1	23.08790883	1.754083E-011	2.790829E-012	0	0.000000E+000
1	23.08797786	2.790829E-012	1.754083E-011	1	0.000000E+000
1	23.08799478	1.754083E-011	2.790829E-012	0	0.000000E+000
1	23.08804414	2.790829E-012	1.754083E-011	1	0.000000E+000
1	23.08830015	1.754083E-011	2.790829E-012	0	0.000000E+000
1	23.08832787	2.790829E-012	1.754083E-011	1	0.000000E+000
1	23.08883434	1.754083E-011	2.790829E-012	0	0.000000E+000
1	23.08885645	2.790829E-012	1.754083E-011	1	0.000000E+000
1	23.08890384	1.754083E-011	2.790829E-012	0	0.000000E+000
1	23.08891226	2.790829E-012	1.754083E-011	1	0.000000E+000
1	23.08944771	1.754083E-011	2.790829E-012	0	0.000000E+000
1	23.08950778	2.790829E-012	1.754083E-011	1	0.000000E+000
1	23.08971729	1.754083E-011	2.790829E-012	0	0.000000E+000
1	23.08973459	2.790829E-012	1.754083E-011	1	0.000000E+000
1	23.09018807	1.754083E-011	2.790829E-012	0	0.000000E+000
1	23.09022952	2.790829E-012	1.754083E-011	1	0.000000E+000
1	23.09038343	1.754083E-011	2.790829E-012	0	0.000000E+000
1	23.09046317	2.790829E-012	1.754083E-011	1	0.000000E+000
1	23.09066099	1.754083E-011	2.790829E-012	0	0.000000E+000
1	23.09067729	2.790829E-012	1.754083E-011	1	0.000000E+000
1	23.09076864	1.754083E-011	2.790829E-012	0	0.000000E+000
1	23.09079792	2.790829E-012	1.754083E-011	1	0.000000E+000
1	23.09090413	1.754083E-011	2.790829E-012	0	0.000000E+000
1	23.09092458	2.790829E-012	1.754083E-011	1	0.000000E+000
1	23.09098675	1.754083E-011	2.790829E-012	0	0.000000E+000
1	23.09108408	2.790829E-012	1.754083E-011	1	0.000000E+000
1	23.09112223	1.754083E-011	2.790829E-012	0	0.000000E+000
1	23.09114991	2.790829E-012	1.754083E-011	1	0.000000E+000
1	23.09217136	1.754083E-011	2.790829E-012	0	0.000000E+000
1	23.09218103	2.790829E-012	1.754083E-011	1	0.000000E+000
1	23.09260731	1.754083E-011	2.790829E-012	0	0.000000E+000
1	23.09262830	2.790829E-012	1.754083E-011	1	0.000000E+000
1	23.09269581	1.754083E-011	2.790829E-012	0	0.000000E+000
1	23.09271630	2.790829E-012	1.754083E-011	1	0.000000E+000
1	23.09299559	1.754083E-011	2.790829E-012	0	0.000000E+000
1	23.09300974	2.790829E-012	1.754083E-011	1	0.000000E+000
1	23.09376646	1.754083E-011	2.790829E-012	0	0.000000E+000
1	23.09415386	2.790829E-012	1.754083E-011	1	0.000000E+000
1	23.09438267	1.754083E-011	2.790829E-012	0	0.000000E+000
1	23.09440125	2.790829E-012	1.754083E-011	1	0.000000E+000
1	23.09482544	1.754083E-011	2.790829E-012	0	0.000000E+000
1	23.09484746	2.790829E-012	1.754083E-011	1	0.000000E+000
1	23.09552157	1.754083E-011	2.790829E-012	0	0.000000E+000
1	23.09556278	2.790829E-012	1.754083E-011	1	0.000000E+000
1	23.09639605	1.754083E-011	2.790829E-012	0	0.000000E+000
1	23.09640759	2.790829E-012	1.754083E-011	1	0.000000E+000
1	23.09658176	1.754083E-011	2.790829E-012	0	0.000000E+000
1	23.09659234	2.790829E-012	1.754083E-011	1	0.000000E+000
1	23.09667292	1.754083E-011	2.790829E-012	0	0.000000E+000
1	23.09669497	2.790829E-012	1.754083E-011	1	0.000000E+000
1	23.09690694	1.754083E-011	2.790829E-012	0	0.000000E+000
1	23.09691976	2.790829E-012	1.754083E-011	1	0.000000E+000
1	23.09742102	1.754083E-011	2.790829E-012	0	0.000000E+000
1	23.09745326	2.790829E-012	1.754083E-011	1	0.000000E+000
1	23.09753990	1.754083E-011	2.790829E-012	0	0.000000E+000
1	23.09755681	2.790829E-012	1.754083E-011	1	0.000000E+000
1	23.09764674	1.754083E-011	2.790829E-012	0	0.000000E+000
1	23.09766159	2.790829E-012	1.754083E-011	1	0.000000E+000
1	23.09779005	1.754083E-011	2.790829E-012	0	0.000000E+000
1	23.09781530	2.790829E-012	1.754083E-011	1	0.000000E+000
1	23.09847330	1.754083E-011	2.790829E-012	0	0.000000E+000
1	23.09848340	2.790829E-012	1.754083E-011	1	0.000000E+000
1	23.09878662	1.754083E-011	2.790829E-012	0	0.000000E+000
1	23.09884649	2.790829E-012	1.754083E-011	1	0.000000E+000
1	23.10044693	1.754083E-011	2.790829E-012	0	0.000000E+000
1	23.10047535	2.790829E-012	1.754083E-011	1	0.000000E+000
1	23.10136942	1.754083E-011	2.790829E-012	0	0.000000E+000
1	23.10137378	2.790829E-012	1.754083E-011	1	0.000000E+000
1	23.10225434	1.754083E-011	2.790829E-012	0	0.000000E+000
1	23.10229139	2.790829E-012	1.754083E-011	1	0.000000E+000
1	23.10370303	1.754083E-011	2.790829E-012	0	0.000000E+000
1	23.10532226	2.790829E-012	1.754083E-011	1	0.000000E+000
1	23.10563264	1.754083E-011	2.790829E-012	0	0.000000E+000
1	23.10566310	2.790829E-012	1.754083E-011	1	0.000000E+000
1	23.10657038	1.754083E-011	2.790829E-012	0	0.000000E+000
1	23.10659473	2.790829E-012	1.754083E-011	1	0.000000E+000
1	23.10758428	1.754083E-011	2.790829E-012	0	0.000000E+000
1	23.10767408	2.790829E-012	1.754083E-011	1	0.000000E+000
1	23.10850820	1.754083E-011	2.790829E-012	0	0.000000E+000
1	23.10855388	2.790829E-012	1.754083E-011	1	0.000000E+000
1	23.10880652	1.754083E-011	2.790829E-012	0	0.000000E+000
1	23.10938184	2.790829E-012	1.754083E-011	1	0.000000E+000
1	23.10967595	1.754083E-011	2.790829E-012	0	0.000000E+000
1	23.11484938	2.790829E-012	1.754083E-011	1	0.000000E+000
1	23.11488056	1.754083E-011	2.790829E-012	0	0.000000E+000
1	23.75200639	2.844618E-012	1.759462E-011	1	0.000000E+000
1	23.75218054	1.759462E-011	2.844618E-012	0	0.000000E+000
1	23.75219822	2.844618E-012	1.759462E-011	1	0.000000E+000
1	23.75225381	1.759462E-011	2.844618E-012	0	0.000000E+000
1	23.75226315	2.844618E-012	1.759462E-011	1	0.000000E+000
1	23.75237378	1.759462E-011	2.844618E-012	0	0.000000E+000
1	23.75239104	2.844618E-012	1.759462E-011	1	0.000000E+000
1	23.75299343	1.759462E-011	2.844618E-012	0	0.000000E+000
1	23.75302288	2.844618E-012	1.759462E-011	1	0.000000E+000
1	23.75309839	1.759462E-011	2.844618E-012	0	0.000000E+000
1	23.75316162	2.844618E-012	1.759462E-011	1	0.000000E+000
1	23.75366301	1.759462E-011	2.844618E-012	0	0.000000E+000
1	23.75371415	2.844618E-012	1.759462E-011	1	0.000000E+000
1	23.75424440	1.759462E-011	2.844618E-012	0	0.000000E+000
1	23.75428089	2.844618E-012	1.759462E-011	1	0.000000E+000
1	23.75577582	1.759462E-011	2.844618E-012	0	0.000000E+000
1	23.75579795	2.844618E-012	1.759462E-011	1	0.000000E+000
1	23.75597197	1.759462E-011	2.844618E-012	0	0.000000E+000
1	23.75602844	2.844618E-012	1.759462E-011	1	0.000000E+000
1	23.75638267	1.759462E-011	2.844618E-012	0	0.000000E+000
1	23.75639793	2.844618E-012	1.759462E-011	1	0.000000E+000
1	23.75652856	1.759462E-011	2.844618E-012	0	0.000000E+000
1	23.75658569	2.844618E-012	1.759462E-011	1	0.000000E+000
1	23.75664631	1.759462E-011	2.844618E-012	0	0.000000E+000
1	23.75666763	2.844618E-012	1.759462E-011	1	0.000000E+000
1	23.75683282	1.759462E-011	2.844618E-012	0	0.000000E+000
1	23.75730337	2.844618E-012	1.759462E-011	1	0.000000E+000
1	23.75869920	1.759462E-011	2.844618E-012	0	0.000000E+000
1	23.75872917	2.844618E-012	1.759462E-011	1	0.000000E+000
1	23.75901843	1.759462E-011	2.844618E-012	0	0.000000E+000
1	23.75904594	2.844618E-012	1.759462E-011	1	0.000000E+000
1	23.75999792	1.759462E-011	2.844618E-012	0	0.000000E+000
1	23.76001565	2.844618E-012	1.759462E-011	1	0.000000E+000
1	23.76103842	1.759462E-011	2.844618E-012	0	0.000000E+000
1	23.76105887	2.844618E-012	1.759462E-011	1	0.000000E+000
1	23.76127627	1.759462E-011	2.844618E-012	0	0.000000E+000
1	23.76130882	2.844618E-012	1.759462E-011	1	0.000000E+000
1	23.76174297	1.759462E-011	2.844618E-012	0	0.000000E+000
1	23.76174318	2.844618E-012	1.759462E-011	1	0.000000E+000
1	23.76206209	1.759462E-011	2.844618E-012	0	0.000000E+000
1	23.76214562	2.844618E-012	1.759462E-011	1	0.000000E+000
1	23.76431890	1.759462E-011	2.844618E-012	0	0.000000E+000
1	23.76441510	2.844618E-012	1.759462E-011	1	0.000000E+000
1	23.76443920	1.759462E-011	2.844618E-012	0	0.000000E+000
1	23.76448777	2.844618E-012	1.759462E-011	1	0.000000E+000
1	23.76462850	1.759462E-011	2.844618E-012	0	0.000000E+000
1	23.76464648	2.844618E-012	1.759462E-011	1	0.000000E+000
1	23.76479611	1.759462E-011	2.844618E-012	0	0.000000E+000
1	23.76480952	2.844618E-012	1.759462E-011	1	0.000000E+000
1	23.76494630	1.759462E-011	2.844618E-012	0	0.000000E+000
1	23.76498039	2.844618E-012	1.759462E-011	1	0.000000E+000
1	23.76592814	1.759462E-011	2.844618E-012	0	0.000000E+000
1	26.48202545	2.924531E-012	1.767453E-011	1	0.000000E+000
1	26.48273364	1.767453E-011	2.924531E-012	0	0.000000E+000
1	26.48274496	2.924531E-012	1.767453E-011	1	0.000000E+000
1	26.48356207	1.767453E-011	2.924531E-012	0	0.000000E+000
1	26.48361872	2.924531E-012	1.767453E-011	1	0.000000E+000
1	26.48467873	1.767453E-011	2.924531E-012	0	0.000000E+000
1	26.48468801	2.924531E-012	1.767453E-011	1	0.000000E+000
1	26.48681377	1.767453E-011	2.924531E-012	0	0.000000E+000
1	26.48683673	2.924531E-012	1.767453E-011	1	0.000000E+000
1	26.48797315	1.767453E-011	2.924531E-012	0	0.000000E+000
1	26.48799607	2.924531E-012	1.767453E-011	1	0.000000E+000
1	26.48812310	1.767453E-011	2.924531E-012	0	0.000000E+000
1	26.48815444	2.924531E-012	1.767453E-011	1	0.000000E+000
1	26.48847436	1.767453E-011	2.924531E-012	0	0.000000E+000
1	26.48849622	2.924531E-012	1.767453E-011	1	0.000000E+000
1	26.48885228	1.767453E-011	2.924531E-012	0	0.000000E+000
1	26.48888011	2.924531E-012	1.767453E-011	1	0.000000E+000
1	26.48960620	1.767453E-011	2.924531E-012	0	0.000000E+000
1	26.48964574	2.924531E-012	1.767453E-011	1	0.000000E+000
1	26.48971517	1.767453E-011	2.924531E-012	0	0.000000E+000
1	26.48983859	2.924531E-012	1.767453E-011	1	0.000000E+000
1	26.48995249	1.767453E-011	2.924531E-012	0	0.000000E+000
1	26.48998306	2.924531E-012	1.767453E-011	1	0.000000E+000
1	26.49069671	1.767453E-011	2.924531E-012	0	0.000000E+000
1	26.49072362	2.924531E-012	1.767453E-011	1	0.000000E+000
1	26.49077825	1.767453E-011	2.924531E-012	0	0.000000E+000
1	26.49131718	2.924531E-012	1.767453E-011	1	0.000000E+000
1	26.49286811	1.767453E-011	2.924531E-012	0	0.000000E+000
1	26.49289247	2.924531E-012	1.767453E-011	1	0.000000E+000
1	26.49310232	1.767453E-011	2.924531E-012	0	0.000000E+000
1	26.49315225	2.924531E-012	1.767453E-011	1	0.000000E+000
1	26.49329596	1.767453E-011	2.924531E-012	0	0.000000E+000
1	26.49331839	2.924531E-012	1.767453E-011	1	0.000000E+000
1	26.49400276	1.767453E-011	2.924531E-012	0	0.000000E+000
1	26.49404648	2.924531E-012	1.767453E-011	1	0.000000E+000
1	26.49514269	1.767453E-011	2.924531E-012	0	0.000000E+000
1	26.49516690	2.924531E-012	1.767453E-011	1	0.000000E+000
1	26.49521338	1.767453E-011	2.924531E-012	0	0.000000E+000
1	26.49525760	2.924531E-012	1.767453E-011	1	0.000000E+000
1	26.49552178	1.767453E-011	2.924531E-012	0	0.000000E+000
1	26.49557306	2.924531E-012	1.767453E-011	1	0.000000E+000
1	26.49586487	1.767453E-011	2.924531E-012	0	0.000000E+000
1	26.49587746	2.924531E-012	1.767453E-011	1	0.000000E+000
1	26.49607419	1.767453E-011	2.924531E-012	0	0.000000E+000
1	26.49609886	2.924531E-012	1.767453E-011	1	0.000000E+000
1	26.49760326	1.767453E-011	2.924531E-012	0	0.000000E+000
1	26.49764270	2.924531E-012	1.767453E-011	1	0.000000E+000
1	26.49805961	1.767453E-011	2.924531E-012	0	0.000000E+000
1	42.80337791	2.997506E-012	1.774751E-011	1	0.000000E+000
1	42.80425871	1.774751E-011	2.997506E-012	0	0.000000E+000
1	42.80428749	2.997506E-012	1.774751E-011	1	0.000000E+000
1	42.80443039	1.774751E-011	2.997506E-012	0	0.000000E+000
1	42.80445848	2.997506E-012	1.774751E-011	1	0.000000E+000
1	42.80492783	1.774751E-011	2.997506E-012	0	0.000000E+000
1	42.80527481	2.997506E-012	1.774751E-011	1	0.000000E+000
1	42.80580518	1.774751E-011	2.997506E-012	0	0.000000E+000
1	42.80583542	2.997506E-012	1.774751E-011	1	0.000000E+000
1	42.80611736	1.774751E-011	2.997506E-012	0	0.000000E+000
1	42.80616817	2.997506E-012	1.774751E-011	1	0.000000E+000
1	42.80753761	1.774751E-011	2.997506E-012	0	0.000000E+000
1	42.80757085	2.997506E-012	1.774751E-011	1	0.000000E+000
1	42.80798347	1.774751E-011	2.997506E-012	0	0.000000E+000
1	42.80800676	2.997506E-012	1.774751E-011	1	0.000000E+000
1	42.80808890	1.774751E-011	2.997506E-012	0	0.000000E+000
1	42.80811582	2.997506E-012	1.774751E-011	1	0.000000E+000
1	42.80822253	1.774751E-011	2.997506E-012	0	0.000000E+000
1	42.80822795	2.997506E-012	1.774751E-011	1	0.000000E+000
1	42.80879555	1.774751E-011	2.997506E-012	0	0.000000E+000
1	42.80882999	2.997506E-012	1.774751E-011	1	0.000000E+000
1	42.80966962	1.774751E-011	2.997506E-012	0	0.000000E+000
1	42.80984460	2.997506E-012	1.774751E-011	1	0.000000E+000
1	42.80994625	1.774751E-011	2.997506E-012	0	0.000000E+000
1	42.80996542	2.997506E-012	1.774751E-011	1	0.000000E+000
1	42.81002251	1.774751E-011	2.997506E-012	0	0.000000E+000
1	42.81005522	2.997506E-012	1.774751E-011	1	0.000000E+000
1	42.81150036	1.774751E-011	2.997506E-012	0	0.000000E+000
1	42.81155143	2.997506E-012	1.774751E-011	1	0.000000E+000
1	42.81217977	1.774751E-011	2.997506E-012	0	0.000000E+000
1	42.81222731	2.997506E-012	1.774751E-011	1	0.000000E+000
1	42.81247382	1.774751E-011	2.997506E-012	0	0.000000E+000
1	42.81249447	2.997506E-012	1.774751E-011	1	0.000000E+000
1	42.81276171	1.774751E-011	2.997506E-012	0	0.000000E+000
1	42.81283081	2.997506E-012	1.774751E-011	1	0.000000E+000
1	42.81312774	1.774751E-011	2.997506E-012	0	0.000000E+000
1	42.81314932	2.997506E-012	1.774751E-011	1	0.000000E+000
1	42.81327140	1.774751E-011	2.997506E-012	0	0.000000E+000
1	42.81330753	2.997506E-012	1.774751E-011	1	0.000000E+000
1	42.81375108	1.774751E-011	2.997506E-012	0	0.000000E+000
1	42.81377465	2.997506E-012	1.774751E-011	1	0.000000E+000
1	42.81384149	1.774751E-011	2.997506E-012	0	0.000000E+000
1	42.81386293	2.997506E-012	1.774751E-011	1	0.000000E+000
1	42.81423792	1.774751E-011	2.997506E-012	0	0.000000E+000
1	42.81428048	2.997506E-012	1.774751E-011	1	0.000000E+000
1	42.81438371	1.774751E-011	2.997506E-012	0	0.000000E+000
1	42.81442209	2.997506E-012	1.774751E-011	1	0.000000E+000
1	42.81518977	1.774751E-011	2.997506E-012	0	0.000000E+000
1	42.81523895	2.997506E-012	1.774751E-011	1	0.000000E+000
1	42.81596669	1.774751E-011	2.997506E-012	0	0.000000E+000
1	42.81598624	2.997506E-012	1.774751E-011	1	0.000000E+000
1	42.81644834	1.774751E-011	2.997506E-012	0	0.000000E+000
1	42.81647057	2.997506E-012	1.774751E-011	1	0.000000E+000
1	42.81708318	1.774751E-011	2.997506E-012	0	0.000000E+000
1	42.81710304	2.997506E-012	1.774751E-011	1	0.000000E+000
1	42.81740584	1.774751E-011	2.997506E-012	0	0.000000E+000
1	42.81743319	2.997506E-012	1.774751E-011	1	0.000000E+000
1	42.81919515	1.774751E-011	2.997506E-012	0	0.000000E+000
1	42.81926489	2.997506E-012	1.774751E-011	1	0.000000E+000
1	42.81985717	1.774751E-011	2.997506E-012	0	0.000000E+000
1	42.81986972	2.997506E-012	1.774751E-011	1	0.000000E+000
1	42.82064171	1.774751E-011	2.997506E-012	0	0.000000E+000
1	42.82065255	2.997506E-012	1.774751E-011	1	0.000000E+000
1	42.82077858	1.774751E-011	2.997506E-012	0	0.000000E+000
1	42.82080480	2.997506E-012	1.774751E-011	1	0.000000E+000
1	42.82083941	1.774751E-011	2.997506E-012	0	0.000000E+000
1	42.82085371	2.997506E-012	1.774751E-011	1	0.000000E+000
1	42.82095493	1.774751E-011	2.997506E-012	0	0.000000E+000
1	42.82102041	2.997506E-012	1.774751E-011	1	0.000000E+000
1	42.82136133	1.774751E-011	2.997506E-012	0	0.000000E+000
1	42.82139982	2.997506E-012	1.774751E-011	1	0.000000E+000
1	42.82159333	1.774751E-011	2.997506E-012	0	0.000000E+000
1	42.82162198	2.997506E-012	1.774751E-011	1	0.000000E+000
1	42.82240907	1.774751E-011	2.997506E-012	0	0.000000E+000
1	42.82241429	2.997506E-012	1.774751E-011	1	0.000000E+000
1	42.82268230	1.774751E-011	2.997506E-012	0	0.000000E+000
1	42.82378143	2.997506E-012	1.774751E-011	1	0.000000E+000
1	42.82380973	1.774751E-011	2.997506E-012	0	0.000000E+000
1	42.82437361	2.997506E-012	1.774751E-011	1	0.000000E+000
1	42.82462054	1.774751E-011	2.997506E-012	0	0.000000E+000
1	42.82463689	2.997506E-012	1.774751E-011	1	0.000000E+000
1	42.82470392	1.774751E-011	2.997506E-012	0	0.000000E+000
1	42.82473591	2.997506E-012	1.774751E-011	1	0.000000E+000
1	42.82494362	1.774751E-011	2.997506E-012	0	0.000000E+000
1	42.82500047	2.997506E-012	1.774751E-011	1	0.000000E+000
1	42.82614306	1.774751E-011	2.997506E-012	0	0.000000E+000
1	42.82620634	2.997506E-012	1.774751E-011	1	0.000000E+000
1	42.82722913	1.774751E-011	2.997506E-012	0	0.000000E+000
1	42.82728553	2.997506E-012	1.774751E-011	1	0.000000E+000
1	42.82794864	1.774751E-011	2.997506E-012	0	0.000000E+000
1	42.82802289	2.997506E-012	1.774751E-011	1	0.000000E+000
1	42.82825761	1.774751E-011	2.997506E-012	0	0.000000E+000
1	42.82830058	2.997506E-012	1.774751E-011	1	0.000000E+000
1	42.82870094	1.774751E-011	2.997506E-012	0	0.000000E+000
1	42.82871782	2.997506E-012	1.774751E-011	1	0.000000E+000
1	42.82890303	1.774751E-011	2.997506E-012	0	0.000000E+000
1	42.82892880	2.997506E-012	1.774751E-011	1	0.000000E+000
1	42.82922351	1.774751E-011	2.997506E-012	0	0.000000E+000
1	42.82925534	2.997506E-012	1.774751E-011	1	0.000000E+000
1	42.82931010	1.774751E-011	2.997506E-012	0	0.000000E+000
1	42.82936684	2.997506E-012	1.774751E-011	1	0.000000E+000
1	42.83009540	1.774751E-011	2.997506E-012	0	0.000000E+000
1	42.83026126	2.997506E-012	1.774751E-011	1	0.000000E+000
1	42.83068176	1.774751E-011	2.997506E-012	0	0.000000E+000
1	42.83070093	2.997506E-012	1.774751E-011	1	0.000000E+000
1	42.83092791	1.774751E-011	2.997506E-012	0	0.000000E+000
1	42.83093642	2.997506E-012	1.774751E-011	1	0.000000E+000
1	42.83127333	1.774751E-011	2.997506E-012	0	0.000000E+000
1	42.83131942	2.997506E-012	1.774751E-011	1	0.000000E+000
1	42.83227605	1.774751E-011	2.997506E-012	0	0.000000E+000
1	42.83234983	2.997506E-012	1.774751E-011	1	0.000000E+000
1	42.83249261	1.774751E-011	2.997506E-012	0	0.000000E+000
1	42.83252393	2.997506E-012	1.774751E-011	1	0.000000E+000
1	42.83379946	1.774751E-011	2.997506E-012	0	0.000000E+000
1	42.83381091	2.997506E-012	1.774751E-011	1	0.000000E+000
1	42.83404071	1.774751E-011	2.997506E-012	0	0.000000E+000
1	42.83405892	2.997506E-012	1.774751E-011	1	0.000000E+000
1	42.83408203	1.774751E-011	2.997506E-012	0	0.000000E+000
1	42.83414644	2.997506E-012	1.774751E-011	1	0.000000E+000
1	42.83466669	1.774751E-011	2.997506E-012	0	0.000000E+000
1	42.83468909	2.997506E-012	1.774751E-011	1	0.000000E+000
1	42.83592053	1.774751E-011	2.997506E-012	0	0.000000E+000
1	42.83611213	2.997506E-012	1.774751E-011	1	0.000000E+000
1	42.83705994	1.774751E-011	2.997506E-012	0	0.000000E+000
1	42.83707862	2.997506E-012	1.774751E-011	1	0.000000E+000
1	42.83771132	1.774751E-011	2.997506E-012	0	0.000000E+000
1	42.83774984	2.997506E-012	1.774751E-011	1	0.000000E+000
1	42.83791613	1.774751E-011	2.997506E-012	0	0.000000E+000
1	42.83799713	2.997506E-012	1.774751E-011	1	0.000000E+000
1	42.83824822	1.774751E-011	2.997506E-012	0	0.000000E+000
1	42.83826063	2.997506E-012	1.774751E-011	1	0.000000E+000
1	42.83833783	1.774751E-011	2.997506E-012	0	0.000000E+000
1	42.83835859	2.997506E-012	1.774751E-011	1	0.000000E+000
1	42.83896927	1.774751E-011	2.997506E-012	0	0.000000E+000
1	42.83898036	2.997506E-012	1.774751E-011	1	0.000000E+000
1	42.83929835	1.774751E-011	2.997506E-012	0	0.000000E+000
1	42.83932184	2.997506E-012	1.774751E-011	1	0.000000E+000
1	42.83955035	1.774751E-011	2.997506E-012	0	0.000000E+000
1	50.66837014	2.972585E-012	1.772258E-011	1	0.000000E+000
1	50.66841979	1.772258E-011	2.972585E-012	0	0.000000E+000
1	50.66843106	2.972585E-012	1.772258E-011	1	0.000000E+000
1	50.66877690	1.772258E-011	2.972585E-012	0	0.000000E+000
1	50.66929130	2.972585E-012	1.772258E-011	1	0.000000E+000
1	50.66939415	1.772258E-011	2.972585E-012	0	0.000000E+000
1	50.66949244	2.972585E-012	1.772258E-011	1	0.000000E+000
1	50.66974579	1.772258E-011	2.972585E-012	0	0.000000E+000
1	50.66976897	2.972585E-012	1.772258E-011	1	0.000000E+000
1	50.66999940	1.772258E-011	2.972585E-012	0	0.000000E+000
1	50.67073312	2.972585E-012	1.772258E-011	1	0.000000E+000
1	50.67083236	1.772258E-011	2.972585E-012	0	0.000000E+000
1	50.67087736	2.972585E-012	1.772258E-011	1	0.000000E+000
1	50.67113002	1.772258E-011	2.972585E-012	0	0.000000E+000
1	50.67115789	2.972585E-012	1.772258E-011	1	0.000000E+000
1	50.67117986	1.772258E-011	2.972585E-012	0	0.000000E+000
1	50.67121981	2.972585E-012	1.772258E-011	1	0.000000E+000
1	50.67164236	1.772258E-011	2.972585E-012	0	0.000000E+000
1	50.67166906	2.972585E-012	1.772258E-011	1	0.000000E+000
1	50.67269507	1.772258E-011	2.972585E-012	0	0.000000E+000
1	50.67271572	2.972585E-012	1.772258E-011	1	0.000000E+000
1	50.67278541	1.772258E-011	2.972585E-012	0	0.000000E+000
1	50.67283444	2.972585E-012	1.772258E-011	1	0.000000E+000
1	50.67295110	1.772258E-011	2.972585E-012	0	0.000000E+000
1	50.67301728	2.972585E-012	1.772258E-011	1	0.000000E+000
1	50.67309518	1.772258E-011	2.972585E-012	0	0.000000E+000
1	50.67311427	2.972585E-012	1.772258E-011	1	0.000000E+000
1	50.67315314	1.772258E-011	2.972585E-012	0	0.000000E+000
1	50.67318033	2.972585E-012	1.772258E-011	1	0.000000E+000
1	50.67324031	1.772258E-011	2.972585E-012	0	0.000000E+000
1	50.67324398	2.972585E-012	1.772258E-011	1	0.000000E+000
1	50.67375108	1.772258E-011	2.972585E-012	0	0.000000E+000
1	50.67376054	2.972585E-012	1.772258E-011	1	0.000000E+000
1	50.67467733	1.772258E-011	2.972585E-012	0	0.000000E+000
1	50.67473364	2.972585E-012	1.772258E-011	1	0.000000E+000
1	50.67577333	1.772258E-011	2.972585E-012	0	0.000000E+000
1	50.67587166	2.972585E-012	1.772258E-011	1	0.000000E+000
1	50.67755197	1.772258E-011	2.972585E-012	0	0.000000E+000
1	50.67757675	2.972585E-012	1.772258E-011	1	0.000000E+000
1	50.67776246	1.772258E-011	2.972585E-012	0	0.000000E+000
1	50.67784286	2.972585E-012	1.772258E-011	1	0.000000E+000
1	50.67822975	1.772258E-011	2.972585E-012	0	0.000000E+000
1	50.67824178	2.972585E-012	1.772258E-011	1	0.000000E+000
1	50.67870210	1.772258E-011	2.972585E-012	0	0.000000E+000
1	50.67872181	2.972585E-012	1.772258E-011	1	0.000000E+000
1	50.67934944	1.772258E-011	2.972585E-012	0	0.000000E+000
1	50.67939443	2.972585E-012	1.772258E-011	1	0.000000E+000
1	50.67947135	1.772258E-011	2.972585E-012	0	0.000000E+000
1	50.67948242	2.972585E-012	1.772258E-011	1	0.000000E+000
1	50.67968887	1.772258E-011	2.972585E-012	0	0.000000E+000
1	50.67972095	2.972585E-012	1.772258E-011	1	0.000000E+000
1	50.67986999	1.772258E-011	2.972585E-012	0	0.000000E+000
1	50.67991526	2.972585E-012	1.772258E-011	1	0.000000E+000
1	50.68028640	1.772258E-011	2.972585E-012	0	0.000000E+000
1	50.68029823	2.972585E-012	1.772258E-011	1	0.000000E+000
1	50.68062347	1.772258E-011	2.972585E-012	0	0.000000E+000
1	50.68065842	2.972585E-012	1.772258E-011	1	0.000000E+000
1	50.68096869	1.772258E-011	2.972585E-012	0	0.000000E+000
1	50.68100494	2.972585E-012	1.772258E-011	1	0.000000E+000
1	50.68195360	1.772258E-011	2.972585E-012	0	0.000000E+000
1	50.68199368	2.972585E-012	1.772258E-011	1	0.000000E+000
1	50.68301121	1.772258E-011	2.972585E-012	0	0.000000E+000
1	50.68306094	2.972585E-012	1.772258E-011	1	0.000000E+000
1	50.68517948	1.772258E-011	2.972585E-012	0	0.000000E+000
1	50.68521070	2.972585E-012	1.772258E-011	1	0.000000E+000
1	50.68533696	1.772258E-011	2.972585E-012	0	0.000000E+000
1	50.68540785	2.972585E-012	1.772258E-011	1	0.000000E+000
1	50.68607047	1.772258E-011	2.972585E-012	0	0.000000E+000
1	50.68612881	2.972585E-012	1.772258E-011	1	0.000000E+000
1	50.68681359	1.772258E-011	2.972585E-012	0	0.000000E+000
1	50.68683806	2.972585E-012	1.772258E-011	1	0.000000E+000
1	50.68721874	1.772258E-011	2.972585E-012	0	0.000000E+000
1	50.68725696	2.972585E-012	1.772258E-011	1	0.000000E+000
1	50.68760435	1.772258E-011	2.972585E-012	0	0.000000E+000
1	50.68762228	2.972585E-012	1.772258E-011	1	0.000000E+000
1	50.68808140	1.772258E-011	2.972585E-012	0	0.000000E+000
1	50.68811162	2.972585E-012	1.772258E-011	1	0.000000E+000
1	50.68817277	1.772258E-011	2.972585E-012	0	0.000000E+000
1	50.69016400	2.972585E-012	1.772258E-011	1	0.000000E+000
1	50.69068906	1.772258E-011	2.972585E-012	0	0.000000E+000
1	50.69070543	2.972585E-012	1.772258E-011	1	0.000000E+000
1	50.69078081	1.772258E-011	2.972585E-012	0	0.000000E+000
1	50.69083711	2.972585E-012	1.772258E-011	1	0.000000E+000
1	50.69088412	1.772258E-011	2.972585E-012	0	0.000000E+000
1	50.69092599	2.972585E-012	1.772258E-011	1	0.000000E+000
1	50.69217754	1.772258E-011	2.972585E-012	0	0.000000E+000
1	50.69362131	2.972585E-012	1.772258E-011	1	0.000000E+000
1	50.69435585	1.772258E-011	2.972585E-012	0	0.000000E+000
1	50.69440787	2.972585E-012	1.772258E-011	1	0.000000E+000
1	50.69483955	1.772258E-011	2.972585E-012	0	0.000000E+000
1	52.54068883	2.921745E-012	1.767175E-011	1	0.000000E+000
1	52.54087294	1.767175E-011	2.921745E-012	0	0.000000E+000
1	52.54088532	2.921745E-012	1.767175E-011	1	0.000000E+000
1	52.54136872	1.767175E-011	2.921745E-012	0	0.000000E+000
1	52.54140580	2.921745E-012	1.767175E-011	1	0.000000E+000
1	52.54258204	1.767175E-011	2.921745E-012	0	0.000000E+000
1	52.54261568	2.921745E-012	1.767175E-011	1	0.000000E+000
1	52.54308385	1.767175E-011	2.921745E-012	0	0.000000E+000
1	52.54371347	2.921745E-012	1.767175E-011	1	0.000000E+000
1	52.54431209	1.767175E-011	2.921745E-012	0	0.000000E+000
1	52.54432109	2.921745E-012	1.767175E-011	1	0.000000E+000
1	52.54488001	1.767175E-011	2.921745E-012	0	0.000000E+000
1	52.54491580	2.921745E-012	1.767175E-011	1	0.000000E+000
1	52.54509708	1.767175E-011	2.921745E-012	0	0.000000E+000
1	52.54528605	2.921745E-012	1.767175E-011	1	0.000000E+000
1	52.54558978	1.767175E-011	2.921745E-012	0	0.000000E+000
1	52.54561343	2.921745E-012	1.767175E-011	1	0.000000E+000
1	52.54588282	1.767175E-011	2.921745E-012	0	0.000000E+000
1	52.54591217	2.921745E-012	1.767175E-011	1	0.000000E+000
1	52.54612590	1.767175E-011	2.921745E-012	0	0.000000E+000
1	52.54613008	2.921745E-012	1.767175E-011	1	0.000000E+000
1	52.54616859	1.767175E-011	2.921745E-012	0	0.000000E+000
1	52.54621343	2.921745E-012	1.767175E-011	1	0.000000E+000
1	52.54632671	1.767175E-011	2.921745E-012	0	0.000000E+000
1	52.54635657	2.921745E-012	1.767175E-011	1	0.000000E+000
1	52.54652031	1.767175E-011	2.921745E-012	0	0.000000E+000
1	52.54654020	2.921745E-012	1.767175E-011	1	0.000000E+000
1	52.54688427	1.767175E-011	2.921745E-012	0	0.000000E+000
1	52.54691881	2.921745E-012	1.767175E-011	1	0.000000E+000
1	52.54709357	1.767175E-011	2.921745E-012	0	0.000000E+000
1	52.54718333	2.921745E-012	1.767175E-011	1	0.000000E+000
1	52.54741698	1.767175E-011	2.921745E-012	0	0.000000E+000
1	52.54769584	2.921745E-012	1.767175E-011	1	0.000000E+000
1	52.54855172	1.767175E-011	2.921745E-012	0	0.000000E+000
1	52.54858218	2.921745E-012	1.767175E-011	1	0.000000E+000
1	52.54873493	1.767175E-011	2.921745E-012	0	0.000000E+000
1	52.54873881	2.921745E-012	1.767175E-011	1	0.000000E+000
1	52.54903256	1.767175E-011	2.921745E-012	0	0.000000E+000
1	52.54907641	2.921745E-012	1.767175E-011	1	0.000000E+000
1	52.54959882	1.767175E-011	2.921745E-012	0	0.000000E+000
1	52.54964770	2.921745E-012	1.767175E-011	1	0.000000E+000
1	52.54993750	1.767175E-011	2.921745E-012	0	0.000000E+000
1	52.54997428	2.921745E-012	1.767175E-011	1	0.000000E+000
1	52.55258594	1.767175E-011	2.921745E-012	0	0.000000E+000
1	52.55262179	2.921745E-012	1.767175E-011	1	0.000000E+000
1	52.55401321	1.767175E-011	2.921745E-012	0	0.000000E+000
1	52.55469440	2.921745E-012	1.767175E-011	1	0.000000E+000
1	52.55487373	1.767175E-011	2.921745E-012	0	0.000000E+000
1	52.55495029	2.921745E-012	1.767175E-011	1	0.000000E+000
1	52.55662528	1.767175E-011	2.921745E-012	0	0.000000E+000
1	52.55670021	2.921745E-012	1.767175E-011	1	0.000000E+000
1	52.55743844	1.767175E-011	2.921745E-012	0	0.000000E+000
1	52.55748241	2.921745E-012	1.767175E-011	1	0.000000E+000
1	52.55811709	1.767175E-011	2.921745E-012	0	0.000000E+000
1	52.55812846	2.921745E-012	1.767175E-011	1	0.000000E+000
1	52.55873747	1.767175E-011	2.921745E-012	0	0.000000E+000
1	52.55875651	2.921745E-012	1.767175E-011	1	0.000000E+000
1	52.55931939	1.767175E-011	2.921745E-012	0	0.000000E+000
1	52.55933696	2.921745E-012	1.767175E-011	1	0.000000E+000
1	52.56009598	1.767175E-011	2.921745E-012	0	0.000000E+000
1	52.68297732	2.832888E-012	1.758289E-011	1	0.000000E+000
1	52.68320349	1.758289E-011	2.832888E-012	0	0.000000E+000
1	52.68335176	2.832888E-012	1.758289E-011	1	0.000000E+000
1	52.68355300	1.758289E-011	2.832888E-012	0	0.000000E+000
1	52.68392935	2.832888E-012	1.758289E-011	1	0.000000E+000
1	52.68462762	1.758289E-011	2.832888E-012	0	0.000000E+000
1	52.68471487	2.832888E-012	1.758289E-011	1	0.000000E+000
1	52.68500565	1.758289E-011	2.832888E-012	0	0.000000E+000
1	52.68504729	2.832888E-012	1.758289E-011	1	0.000000E+000
1	52.68571113	1.758289E-011	2.832888E-012	0	0.000000E+000
1	52.68584981	2.832888E-012	1.758289E-011	1	0.000000E+000
1	52.68700146	1.758289E-011	2.832888E-012	0	0.000000E+000
1	52.68703757	2.832888E-012	1.758289E-011	1	0.000000E+000
1	52.68706806	1.758289E-011	2.832888E-012	0	0.000000E+000
1	52.68710035	2.832888E-012	1.758289E-011	1	0.000000E+000
1	52.68879192	1.758289E-011	2.832888E-012	0	0.000000E+000
1	52.68889673	2.832888E-012	1.758289E-011	1	0.000000E+000
1	52.68908538	1.758289E-011	2.832888E-012	0	0.000000E+000
1	52.69077424	2.832888E-012	1.758289E-011	1	0.000000E+000
1	52.69082013	1.758289E-011	2.832888E-012	0	0.000000E+000
1	52.69083871	2.832888E-012	1.758289E-011	1	0.000000E+000
1	52.69095813	1.758289E-011	2.832888E-012	0	0.000000E+000
1	52.69104778	2.832888E-012	1.758289E-011	1	0.000000E+000
1	52.69107157	1.758289E-011	2.832888E-012	0	0.000000E+000
1	52.69110154	2.832888E-012	1.758289E-011	1	0.000000E+000
1	52.69235415	1.758289E-011	2.832888E-012	0	0.000000E+000
1	52.69238241	2.832888E-012	1.758289E-011	1	0.000000E+000
1	52.69259611	1.758289E-011	2.832888E-012	0	0.000000E+000
1	52.69262809	2.832888E-012	1.758289E-011	1	0.000000E+000
1	52.69340543	1.758289E-011	2.832888E-012	0	0.000000E+000
1	52.69343783	2.832888E-012	1.758289E-011	1	0.000000E+000
1	52.69383908	1.758289E-011	2.832888E-012	0	0.000000E+000
1	52.69387107	2.832888E-012	1.758289E-011	1	0.000000E+000
1	52.69414810	1.758289E-011	2.832888E-012	0	0.000000E+000
1	52.69423375	2.832888E-012	1.758289E-011	1	0.000000E+000
1	52.69519710	1.758289E-011	2.832888E-012	0	0.000000E+000
1	52.69522299	2.832888E-012	1.758289E-011	1	0.000000E+000
1	52.69535256	1.758289E-011	2.832888E-012	0	0.000000E+000
1	52.69537466	2.832888E-012	1.758289E-011	1	0.000000E+000
1	52.69613262	1.758289E-011	2.832888E-012	0	0.000000E+000
1	52.69615830	2.832888E-012	1.758289E-011	1	0.000000E+000
1	52.69666654	1.758289E-011	2.832888E-012	0	0.000000E+000
1	52.69669862	2.832888E-012	1.758289E-011	1	0.000000E+000
1	52.69715245	1.758289E-011	2.832888E-012	0	0.000000E+000
1	52.69719096	2.832888E-012	1.758289E-011	1	0.000000E+000
1	52.69725853	1.758289E-011	2.832888E-012	0	0.000000E+000
1	52.69729461	2.832888E-012	1.758289E-011	1	0.000000E+000
1	52.70169533	1.758289E-011	2.832888E-012	0	0.000000E+000
1	52.70171148	2.832888E-012	1.758289E-011	1	0.000000E+000
1	52.70241405	1.758289E-011	2.832888E-012	0	0.000000E+000
1	52.70251732	2.832888E-012	1.758289E-011	1	0.000000E+000
1	52.70371682	1.758289E-011	2.832888E-012	0	0.000000E+000
1	52.70372864	2.832888E-012	1.758289E-011	1	0.000000E+000
1	52.70374859	1.758289E-011	2.832888E-012	0	0.000000E+000
1	52.70379254	2.832888E-012	1.758289E-011	1	0.000000E+000
1	52.70388545	1.758289E-011	2.832888E-012	0	0.000000E+000
1	52.70389666	2.832888E-012	1.758289E-011	1	0.000000E+000
1	52.70394948	1.758289E-011	2.832888E-012	0	0.000000E+000
1	52.70397387	2.832888E-012	1.758289E-011	1	0.000000E+000
1	52.70420727	1.758289E-011	2.832888E-012	0	0.000000E+000
1	52.70424972	2.832888E-012	1.758289E-011	1	0.000000E+000
1	52.70534208	1.758289E-011	2.832888E-012	0	0.000000E+000
1	52.70553921	2.832888E-012	1.758289E-011	1	0.000000E+000
1	52.70696965	1.758289E-011	2.832888E-012	0	0.000000E+000
1	52.70702034	2.832888E-012	1.758289E-011	1	0.000000E+000
1	52.70703912	1.758289E-011	2.832888E-012	0	0.000000E+000
1	52.70708390	2.832888E-012	1.758289E-011	1	0.000000E+000
1	52.70767906	1.758289E-011	2.832888E-012	0	0.000000E+000
1	52.70772594	2.832888E-012	1.758289E-011	1	0.000000E+000
1	52.70823154	1.758289E-011	2.832888E-012	0	0.000000E+000
1	52.70826598	2.832888E-012	1.758289E-011	1	0.000000E+000
1	52.70845631	1.758289E-011	2.832888E-012	0	0.000000E+000
1	52.70847988	2.832888E-012	1.758289E-011	1	0.000000E+000
1	52.70902536	1.758289E-011	2.832888E-012	0	0.000000E+000
1	52.70904686	2.832888E-012	1.758289E-011	1	0.000000E+000
1	52.70956734	1.758289E-011	2.832888E-012	0	0.000000E+000
1	52.70959572	2.832888E-012	1.758289E-011	1	0.000000E+000
1	52.70966913	1.758289E-011	2.832888E-012	0	0.000000E+000
1	52.70970299	2.832888E-012	1.758289E-011	1	0.000000E+000
1	52.71089366	1.758289E-011	2.832888E-012	0	0.000000E+000
1	52.71095149	2.832888E-012	1.758289E-011	1	0.000000E+000
1	52.71144048	1.758289E-011	2.832888E-012	0	0.000000E+000
1	52.71148793	2.832888E-012	1.758289E-011	1	0.000000E+000
1	52.71162598	1.758289E-011	2.832888E-012	0	0.000000E+000
1	52.71165984	2.832888E-012	1.758289E-011	1	0.000000E+000
1	52.71169931	1.758289E-011	2.832888E-012	0	0.000000E+000
1	52.71173492	2.832888E-012	1.758289E-011	1	0.000000E+000
1	52.71185633	1.758289E-011	2.832888E-012	0	0.000000E+000
1	52.71187707	2.832888E-012	1.758289E-011	1	0.000000E+000
1	52.71320240	1.758289E-011	2.832888E-012	0	0.000000E+000
1	52.71322728	2.832888E-012	1.758289E-011	1	0.000000E+000
1	52.71450656	1.758289E-011	2.832888E-012	0	0.000000E+000
1	52.71460508	2.832888E-012	1.758289E-011	1	0.000000E+000
1	52.71512256	1.758289E-011	2.832888E-012	0	0.000000E+000
1	52.71516699	2.832888E-012	1.758289E-011	1	0.000000E+000
1	52.71522448	1.758289E-011	2.832888E-012	0	0.000000E+000
1	52.71526001	2.832888E-012	1.758289E-011	1	0.000000E+000
1	52.71600320	1.758289E-011	2.832888E-012	0	0.000000E+000
1	52.71603446	2.832888E-012	1.758289E-011	1	0.000000E+000
1	52.71658626	1.758289E-011	2.832888E-012	0	0.000000E+000
1	52.71663195	2.832888E-012	1.758289E-011	1	0.000000E+000
1	52.71700313	1.758289E-011	2.832888E-012	0	0.000000E+000
1	52.71705134	2.832888E-012	1.758289E-011	1	0.000000E+000
1	52.71715210	1.758289E-011	2.832888E-012	0	0.000000E+000
1	52.71717347	2.832888E-012	1.758289E-011	1	0.000000E+000
1	52.71744302	1.758289E-011	2.832888E-012	0	0.000000E+000
1	52.71746189	2.832888E-012	1.758289E-011	1	0.000000E+000
1	52.71887182	1.758289E-011	2.832888E-012	0	0.000000E+000
1	52.71905349	2.832888E-012	1.758289E-011	1	0.000000E+000
1	52.71916434	1.758289E-011	2.832888E-012	0	0.000000E+000
1	52.71920685	2.832888E-012	1.758289E-011	1	0.000000E+000
1	52.71998678	1.758289E-011	2.832888E-012	0	0.000000E+000
1	52.72001170	2.832888E-012	1.758289E-011	1	0.000000E+000
1	52.72036839	1.758289E-011	2.832888E-012	0	0.000000E+000
1	52.72038206	2.832888E-012	1.758289E-011	1	0.000000E+000
1	52.72056538	1.758289E-011	2.832888E-012	0	0.000000E+000
1	52.72103046	2.832888E-012	1.758289E-011	1	0.000000E+000
1	52.72268384	1.758289E-011	2.832888E-012	0	0.000000E+000
1	52.72269349	2.832888E-012	1.758289E-011	1	0.000000E+000
1	52.72276114	1.758289E-011	2.832888E-012	0	0.000000E+000
1	52.72278598	2.832888E-012	1.758289E-011	1	0.000000E+000
1	52.72325230	1.758289E-011	2.832888E-012	0	0.000000E+000
1	52.72328244	2.832888E-012	1.758289E-011	1	0.000000E+000
1	52.72392925	1.758289E-011	2.832888E-012	0	0.000000E+000
1	52.72394052	2.832888E-012	1.758289E-011	1	0.000000E+000
1	52.72515262	1.758289E-011	2.832888E-012	0	0.000000E+000
1	52.72519346	2.832888E-012	1.758289E-011	1	0.000000E+000
1	52.72530799	1.758289E-011	2.832888E-012	0	0.000000E+000
1	52.72532777	2.832888E-012	1.758289E-011	1	0.000000E+000
1	52.72625515	1.758289E-011	2.832888E-012	0	0.000000E+000
1	52.72631768	2.832888E-012	1.758289E-011	1	0.000000E+000
1	52.72635964	1.758289E-011	2.832888E-012	0	0.000000E+000
1	52.72641347	2.832888E-012	1.758289E-011	1	0.000000E+000
1	52.72677556	1.758289E-011	2.832888E-012	0	0.000000E+000
1	52.72720290	2.832888E-012	1.758289E-011	1	0.000000E+000
1	52.72725498	1.758289E-011	2.832888E-012	0	0.000000E+000
1	52.72730992	2.832888E-012	1.758289E-011	1	0.000000E+000
1	52.72862800	1.758289E-011	2.832888E-012	0	0.000000E+000
1	52.72863596	2.832888E-012	1.758289E-011	1	0.000000E+000
1	52.72913382	1.758289E-011	2.832888E-012	0	0.000000E+000
1	52.72914287	2.832888E-012	1.758289E-011	1	0.000000E+000
1	52.72956475	1.758289E-011	2.832888E-012	0	0.000000E+000
1	52.72964050	2.832888E-012	1.758289E-011	1	0.000000E+000
1	52.73117422	1.758289E-011	2.832888E-012	0	0.000000E+000
1	52.73120337	2.832888E-012	1.758289E-011	1	0.000000E+000
1	52.73195237	1.758289E-011	2.832888E-012	0	0.000000E+000
1	52.73199656	2.832888E-012	1.758289E-011	1	0.000000E+000
1	52.73284325	1.758289E-011	2.832888E-012	0	0.000000E+000
1	52.73285060	2.832888E-012	1.758289E-011	1	0.000000E+000
1	52.73338998	1.758289E-011	2.832888E-012	0	0.000000E+000
1	52.73340994	2.832888E-012	1.758289E-011	1	0.000000E+000
1	52.73443992	1.758289E-011	2.832888E-012	0	0.000000E+000
1	52.73446642	2.832888E-012	1.758289E-011	1	0.000000E+000
1	52.73499705	1.758289E-011	2.832888E-012	0	0.000000E+000
1	52.73501981	2.832888E-012	1.758289E-011	1	0.000000E+000
1	52.73507270	1.758289E-011	2.832888E-012	0	0.000000E+000
1	52.73509621	2.832888E-012	1.758289E-011	1	0.000000E+000
1	52.73539654	1.758289E-011	2.832888E-012	0	0.000000E+000
1	52.73541483	2.832888E-012	1.758289E-011	1	0.000000E+000
1	52.73564662	1.758289E-011	2.832888E-012	0	0.000000E+000
1	52.73572921	2.832888E-012	1.758289E-011	1	0.000000E+000
1	52.73634277	1.758289E-011	2.832888E-012	0	0.000000E+000
1	52.73639864	2.832888E-012	1.758289E-011	1	0.000000E+000
1	52.73653641	1.758289E-011	2.832888E-012	0	0.000000E+000
1	52.73657769	2.832888E-012	1.758289E-011	1	0.000000E+000
1	52.73699633	1.758289E-011	2.832888E-012	0	0.000000E+000
1	52.73702662	2.832888E-012	1.758289E-011	1	0.000000E+000
1	52.73710107	1.758289E-011	2.832888E-012	0	0.000000E+000
1	52.73714752	2.832888E-012	1.758289E-011	1	0.000000E+000
1	52.73799416	1.758289E-011	2.832888E-012	0	0.000000E+000
1	52.73801718	2.832888E-012	1.758289E-011	1	0.000000E+000
1	52.73822279	1.758289E-011	2.832888E-012	0	0.000000E+000
1	52.73825386	2.832888E-012	1.758289E-011	1	0.000000E+000
1	52.73840862	1.758289E-011	2.832888E-012	0	0.000000E+000
1	52.73934823	2.832888E-012	1.758289E-011	1	0.000000E+000
1	52.73976838	1.758289E-011	2.832888E-012	0	0.000000E+000
1	52.73978901	2.832888E-012	1.758289E-011	1	0.000000E+000
1	52.74031963	1.758289E-011	2.832888E-012	0	0.000000E+000
1	52.74037683	2.832888E-012	1.758289E-011	1	0.000000E+000
1	52.74098946	1.758289E-011	2.832888E-012	0	0.000000E+000
1	52.74163247	2.832888E-012	1.758289E-011	1	0.000000E+000
1	52.74191364	1.758289E-011	2.832888E-012	0	0.000000E+000
1	52.74201169	2.832888E-012	1.758289E-011	1	0.000000E+000
1	52.74306626	1.758289E-011	2.832888E-012	0	0.000000E+000
1	52.74311418	2.832888E-012	1.758289E-011	1	0.000000E+000
1	52.74320100	1.758289E-011	2.832888E-012	0	0.000000E+000
1	52.74323337	2.832888E-012	1.758289E-011	1	0.000000E+000
1	52.74350863	1.758289E-011	2.832888E-012	0	0.000000E+000
1	52.74353181	2.832888E-012	1.758289E-011	1	0.000000E+000
1	52.74471936	1.758289E-011	2.832888E-012	0	0.000000E+000
1	52.74472728	2.832888E-012	1.758289E-011	1	0.000000E+000
1	52.74550860	1.758289E-011	2.832888E-012	0	0.000000E+000
1	52.74553042	2.832888E-012	1.758289E-011	1	0.000000E+000
1	52.74554327	1.758289E-011	2.832888E-012	0	0.000000E+000
1	52.74557910	2.832888E-012	1.758289E-011	1	0.000000E+000
1	52.74584030	1.758289E-011	2.832888E-012	0	0.000000E+000
1	52.74589199	2.832888E-012	1.758289E-011	1	0.000000E+000
1	52.74639749	1.758289E-011	2.832888E-012	0	0.000000E+000
1	52.74644433	2.832888E-012	1.758289E-011	1	0.000000E+000
1	52.74689820	1.758289E-011	2.832888E-012	0	0.000000E+000
1	52.74695092	2.832888E-012	1.758289E-011	1	0.000000E+000
1	52.74729219	1.758289E-011	2.832888E-012	0	0.000000E+000
1	52.74736913	2.832888E-012	1.758289E-011	1	0.000000E+000
1	52.74741684	1.758289E-011	2.832888E-012	0	0.000000E+000
1	52.74744881	2.832888E-012	1.758289E-011	1	0.000000E+000
1	52.74759216	1.758289E-011	2.832888E-012	0	0.000000E+000
1	52.74767782	2.832888E-012	1.758289E-011	1	0.000000E+000
1	52.74802311	1.758289E-011	2.832888E-012	0	0.000000E+000
1	52.74803719	2.832888E-012	1.758289E-011	1	0.000000E+000
1	52.74850020	1.758289E-011	2.832888E-012	0	0.000000E+000
1	52.74851703	2.832888E-012	1.758289E-011	1	0.000000E+000
1	52.74860874	1.758289E-011	2.832888E-012	0	0.000000E+000
1	52.74864499	2.832888E-012	1.758289E-011	1	0.000000E+000
1	52.74910591	1.758289E-011	2.832888E-012	0	0.000000E+000
1	52.74911478	2.832888E-012	1.758289E-011	1	0.000000E+000
1	52.74946561	1.758289E-011	2.832888E-012	0	0.000000E+000
1	52.74947813	2.832888E-012	1.758289E-011	1	0.000000E+000
1	52.74974463	1.758289E-011	2.832888E-012	0	0.000000E+000
1	52.74978509	2.832888E-012	1.758289E-011	1	0.000000E+000
1	52.75016627	1.758289E-011	2.832888E-012	0	0.000000E+000
1	52.75089020	2.832888E-012	1.758289E-011	1	0.000000E+000
1	52.75108991	1.758289E-011	2.832888E-012	0	0.000000E+000
1	52.75112434	2.832888E-012	1.758289E-011	1	0.000000E+000
1	52.75139306	1.758289E-011	2.832888E-012	0	0.000000E+000
1	52.75141889	2.832888E-012	1.758289E-011	1	0.000000E+000
1	52.75250833	1.758289E-011	2.832888E-012	0	0.000000E+000
1	52.75253708	2.832888E-012	1.758289E-011	1	0.000000E+000
1	52.75281470	1.758289E-011	2.832888E-012	0	0.000000E+000
1	52.75282222	2.832888E-012	1.758289E-011	1	0.000000E+000
1	52.75297741	1.758289E-011	2.832888E-012	0	0.000000E+000
1	52.75300705	2.832888E-012	1.758289E-011	1	0.000000E+000
1	52.75338546	1.758289E-011	2.832888E-012	0	0.000000E+000
1	52.75343462	2.832888E-012	1.758289E-011	1	0.000000E+000
1	52.75364217	1.758289E-011	2.832888E-012	0	0.000000E+000
1	52.75373725	2.832888E-012	1.758289E-011	1	0.000000E+000
1	52.75443420	1.758289E-011	2.832888E-012	0	0.000000E+000
1	52.75446648	2.832888E-012	1.758289E-011	1	0.000000E+000
1	52.75458485	1.758289E-011	2.832888E-012	0	0.000000E+000
1	52.75459661	2.832888E-012	1.758289E-011	1	0.000000E+000
1	52.75598654	1.758289E-011	2.832888E-012	0	0.000000E+000
1	52.75602351	2.832888E-012	1.758289E-011	1	0.000000E+000
1	52.75613907	1.758289E-011	2.832888E-012	0	0.000000E+000
1	52.75620739	2.832888E-012	1.758289E-011	1	0.000000E+000
1	52.75719467	1.758289E-011	2.832888E-012	0	0.000000E+000
1	52.75729225	2.832888E-012	1.758289E-011	1	0.000000E+000
1	52.75790462	1.758289E-011	2.832888E-012	0	0.000000E+000
1	52.75792009	2.832888E-012	1.758289E-011	1	0.000000E+000
1	52.75797783	1.758289E-011	2.832888E-012	0	0.000000E+000
1	52.75798485	2.832888E-012	1.758289E-011	1	0.000000E+000
1	52.75801022	1.758289E-011	2.832888E-012	0	0.000000E+000
1	52.75807913	2.832888E-012	1.758289E-011	1	0.000000E+000
1	52.75855536	1.758289E-011	2.832888E-012	0	0.000000E+000
1	52.75861554	2.832888E-012	1.758289E-011	1	0.000000E+000
1	52.75996818	1.758289E-011	2.832888E-012	0	0.000000E+000
1	52.76000038	2.832888E-012	1.758289E-011	1	0.000000E+000
1	52.76171022	1.758289E-011	2.832888E-012	0	0.000000E+000
1	52.76176447	2.832888E-012	1.758289E-011	1	0.000000E+000
1	52.76276473	1.758289E-011	2.832888E-012	0	0.000000E+000
1	52.76279205	2.832888E-012	1.758289E-011	1	0.000000E+000
1	52.76299678	1.758289E-011	2.832888E-012	0	0.000000E+000
1	52.76305230	2.832888E-012	1.758289E-011	1	0.000000E+000
1	52.76405395	1.758289E-011	2.832888E-012	0	0.000000E+000
1	52.76406968	2.832888E-012	1.758289E-011	1	0.000000E+000
1	52.76544242	1.758289E-011	2.832888E-012	0	0.000000E+000
1	52.76546644	2.832888E-012	1.758289E-011	1	0.000000E+000
1	52.76606417	1.758289E-011	2.832888E-012	0	0.000000E+000
1	52.76611604	2.832888E-012	1.758289E-011	1	0.000000E+000
1	52.76653004	1.758289E-011	2.832888E-012	0	0.000000E+000
1	52.76654711	2.832888E-012	1.758289E-011	1	0.000000E+000
1	52.76683433	1.758289E-011	2.832888E-012	0	0.000000E+000
1	52.76686194	2.832888E-012	1.758289E-011	1	0.000000E+000
1	52.76723441	1.758289E-011	2.832888E-012	0	0.000000E+000
1	52.76789330	2.832888E-012	1.758289E-011	1	0.000000E+000
1	52.76795030	1.758289E-011	2.832888E-012	0	0.000000E+000
1	52.76799565	2.832888E-012	1.758289E-011	1	0.000000E+000
1	52.76872339	1.758289E-011	2.832888E-012	0	0.000000E+000
1	52.76876410	2.832888E-012	1.758289E-011	1	0.000000E+000
1	52.76980747	1.758289E-011	2.832888E-012	0	0.000000E+000
1	52.76982746	2.832888E-012	1.758289E-011	1	0.000000E+000
1	52.77031010	1.758289E-011	2.832888E-012	0	0.000000E+000
1	52.77034146	2.832888E-012	1.758289E-011	1	0.000000E+000
1	52.77126663	1.758289E-011	2.832888E-012	0	0.000000E+000
1	52.77130999	2.832888E-012	1.758289E-011	1	0.000000E+000
1	52.77193672	1.758289E-011	2.832888E-012	0	0.000000E+000
1	52.77196488	2.832888E-012	1.758289E-011	1	0.000000E+000
1	52.77538701	1.758289E-011	2.832888E-012	0	0.000000E+000
1	52.77541320	2.832888E-012	1.758289E-011	1	0.000000E+000
1	52.77569570	1.758289E-011	2.832888E-012	0	0.000000E+000
1	52.77571081	2.832888E-012	1.758289E-011	1	0.000000E+000
1	52.77631926	1.758289E-011	2.832888E-012	0	0.000000E+000
1	52.77638342	2.832888E-012	1.758289E-011	1	0.000000E+000
1	52.77692006	1.758289E-011	2.832888E-012	0	0.000000E+000
1	52.77692510	2.832888E-012	1.758289E-011	1	0.000000E+000
1	52.77722260	1.758289E-011	2.832888E-012	0	0.000000E+000
1	52.77725573	2.832888E-012	1.758289E-011	1	0.000000E+000
1	52.77787228	1.758289E-011	2.832888E-012	0	0.000000E+000
1	52.77789096	2.832888E-012	1.758289E-011	1	0.000000E+000
1	52.77818356	1.758289E-011	2.832888E-012	0	0.000000E+000
1	52.77825838	2.832888E-012	1.758289E-011	1	0.000000E+000
1	52.77874745	1.758289E-011	2.832888E-012	0	0.000000E+000
1	52.77885888	2.832888E-012	1.758289E-011	1	0.000000E+000
1	52.77899468	1.758289E-011	2.832888E-012	0	0.000000E+000
1	52.77904930	2.832888E-012	1.758289E-011	1	0.000000E+000
1	52.77913010	1.758289E-011	2.832888E-012	0	0.000000E+000
1	52.77914331	2.832888E-012	1.758289E-011	1	0.000000E+000
1	52.77949299	1.758289E-011	2.832888E-012	0	0.000000E+000
1	52.77951476	2.832888E-012	1.758289E-011	1	0.000000E+000
1	52.77981497	1.758289E-011	2.832888E-012	0	0.000000E+000
1	52.77986086	2.832888E-012	1.758289E-011	1	0.000000E+000
1	52.78094224	1.758289E-011	2.832888E-012	0	0.000000E+000
1	52.78096101	2.832888E-012	1.758289E-011	1	0.000000E+000
1	52.78151490	1.758289E-011	2.832888E-012	0	0.000000E+000
1	52.78664597	2.832888E-012	1.758289E-011	1	0.000000E+000
1	52.78678101	1.758289E-011	2.832888E-012	0	0.000000E+000
1	52.78679288	2.832888E-012	1.758289E-011	1	0.000000E+000
1	52.78740199	1.758289E-011	2.832888E-012	0	0.000000E+000
1	52.78741585	2.832888E-012	1.758289E-011	1	0.000000E+000
1	52.78763223	1.758289E-011	2.832888E-012	0	0.000000E+000
1	52.78767102	2.832888E-012	1.758289E-011	1	0.000000E+000
1	52.78798513	1.758289E-011	2.832888E-012	0	0.000000E+000
1	52.78800224	2.832888E-012	1.758289E-011	1	0.000000E+000
1	52.78843182	1.758289E-011	2.832888E-012	0	0.000000E+000
1	52.78845534	2.832888E-012	1.758289E-011	1	0.000000E+000
1	52.78918499	1.758289E-011	2.832888E-012	0	0.000000E+000
1	52.78919641	2.832888E-012	1.758289E-011	1	0.000000E+000
1	52.78924993	1.758289E-011	2.832888E-012	0	0.000000E+000
1	52.78925178	2.832888E-012	1.758289E-011	1	0.000000E+000
1	52.79008003	1.758289E-011	2.832888E-012	0	0.000000E+000
1	52.79009014	2.832888E-012	1.758289E-011	1	0.000000E+000
1	52.79034426	1.758289E-011	2.832888E-012	0	0.000000E+000
1	52.79037206	2.832888E-012	1.758289E-011	1	0.000000E+000
1	52.79046701	1.758289E-011	2.832888E-012	0	0.000000E+000
1	52.79050259	2.832888E-012	1.758289E-011	1	0.000000E+000
1	52.79077698	1.758289E-011	2.832888E-012	0	0.000000E+000
1	52.79079031	2.832888E-012	1.758289E-011	1	0.000000E+000
1	52.79088611	1.758289E-011	2.832888E-012	0	0.000000E+000
1	52.79091479	2.832888E-012	1.758289E-011	1	0.000000E+000
1	52.79098830	1.758289E-011	2.832888E-012	0	0.000000E+000
1	52.79100445	2.832888E-012	1.758289E-011	1	0.000000E+000
1	52.79149462	1.758289E-011	2.832888E-012	0	0.000000E+000
1	52.79165043	2.832888E-012	1.758289E-011	1	0.000000E+000
1	52.79173207	1.758289E-011	2.832888E-012	0	0.000000E+000
1	52.79188788	2.832888E-012	1.758289E-011	1	0.000000E+000
1	52.79200047	1.758289E-011	2.832888E-012	0	0.000000E+000
1	54.32195246	2.848116E-012	1.759812E-011	1	0.000000E+000
1	54.32195300	1.759812E-011	2.848116E-012	0	0.000000E+000
1	54.32195601	2.848116E-012	1.759812E-011	1	0.000000E+000
1	54.32280846	1.759812E-011	2.848116E-012	0	0.000000E+000
1	54.32286803	2.848116E-012	1.759812E-011	1	0.000000E+000
1	54.32308469	1.759812E-011	2.848116E-012	0	0.000000E+000
1	54.32319432	2.848116E-012	1.759812E-011	1	0.000000E+000
1	54.32388329	1.759812E-011	2.848116E-012	0	0.000000E+000
1	54.32390833	2.848116E-012	1.759812E-011	1	0.000000E+000
1	54.32446193	1.759812E-011	2.848116E-012	0	0.000000E+000
1	54.32451639	2.848116E-012	1.759812E-011	1	0.000000E+000
1	54.32711437	1.759812E-011	2.848116E-012	0	0.000000E+000
1	54.32715918	2.848116E-012	1.759812E-011	1	0.000000E+000
1	54.32741669	1.759812E-011	2.848116E-012	0	0.000000E+000
1	54.32748255	2.848116E-012	1.759812E-011	1	0.000000E+000
1	54.32763214	1.759812E-011	2.848116E-012	0	0.000000E+000
1	54.42013994	2.848116E-012	1.759812E-011	1	0.000000E+000
1	54.42136192	1.759812E-011	2.848116E-012	0	0.000000E+000
1	54.42140554	2.848116E-012	1.759812E-011	1	0.000000E+000
1	54.42193012	1.759812E-011	2.848116E-012	0	0.000000E+000
1	54.42197615	2.848116E-012	1.759812E-011	1	0.000000E+000
1	54.42198606	1.759812E-011	2.848116E-012	0	0.000000E+000
1	54.42206775	2.848116E-012	1.759812E-011	1	0.000000E+000
1	54.42227460	1.759812E-011	2.848116E-012	0	0.000000E+000
1	54.42230667	2.848116E-012	1.759812E-011	1	0.000000E+000
1	54.42283700	1.759812E-011	2.848116E-012	0	0.000000E+000
1	54.42286336	2.848116E-012	1.759812E-011	1	0.000000E+000
1	54.42365594	1.759812E-011	2.848116E-012	0	0.000000E+000
1	54.42371575	2.848116E-012	1.759812E-011	1	0.000000E+000
1	54.42374633	1.759812E-011	2.848116E-012	0	0.000000E+000
1	54.42376559	2.848116E-012	1.759812E-011	1	0.000000E+000
1	54.42394073	1.759812E-011	2.848116E-012	0	0.000000E+000
1	54.42396627	2.848116E-012	1.759812E-011	1	0.000000E+000
1	54.42440374	1.759812E-011	2.848116E-012	0	0.000000E+000
1	54.42443922	2.848116E-012	1.759812E-011	1	0.000000E+000
1	54.42496348	1.759812E-011	2.848116E-012	0	0.000000E+000
1	54.42498360	2.848116E-012	1.759812E-011	1	0.000000E+000
1	54.42555818	1.759812E-011	2.848116E-012	0	0.000000E+000
1	54.42560496	2.848116E-012	1.759812E-011	1	0.000000E+000
1	54.42575579	1.759812E-011	2.848116E-012	0	0.000000E+000
1	54.42579833	2.848116E-012	1.759812E-011	1	0.000000E+000
1	54.42590275	1.759812E-011	2.848116E-012	0	0.000000E+000
1	54.42592897	2.848116E-012	1.759812E-011	1	0.000000E+000
1	54.42603000	1.759812E-011	2.848116E-012	0	0.000000E+000
1	54.42606869	2.848116E-012	1.759812E-011	1	0.000000E+000
1	54.42688999	1.759812E-011	2.848116E-012	0	0.000000E+000
1	54.42691461	2.848116E-012	1.759812E-011	1	0.000000E+000
1	54.42693238	1.759812E-011	2.848116E-012	0	0.000000E+000
1	54.42700748	2.848116E-012	1.759812E-011	1	0.000000E+000
1	54.42759426	1.759812E-011	2.848116E-012	0	0.000000E+000
1	54.42767179	2.848116E-012	1.759812E-011	1	0.000000E+000
1	54.42774637	1.759812E-011	2.848116E-012	0	0.000000E+000
1	54.42779144	2.848116E-012	1.759812E-011	1	0.000000E+000
1	54.42801970	1.759812E-011	2.848116E-012	0	0.000000E+000
1	54.42804121	2.848116E-012	1.759812E-011	1	0.000000E+000
1	54.42822135	1.759812E-011	2.848116E-012	0	0.000000E+000
1	54.42824429	2.848116E-012	1.759812E-011	1	0.000000E+000
1	54.42898614	1.759812E-011	2.848116E-012	0	0.000000E+000
1	54.42900827	2.848116E-012	1.759812E-011	1	0.000000E+000
1	54.42908445	1.759812E-011	2.848116E-012	0	0.000000E+000
1	54.42911383	2.848116E-012	1.759812E-011	1	0.000000E+000
1	54.42916798	1.759812E-011	2.848116E-012	0	0.000000E+000
1	54.44980312	2.848116E-012	1.759812E-011	1	0.000000E+000
1	54.45063961	1.759812E-011	2.848116E-012	0	0.000000E+000
1	54.45066690	2.848116E-012	1.759812E-011	1	0.000000E+000
1	54.45123432	1.759812E-011	2.848116E-012	0	0.000000E+000
1	54.45126522	2.848116E-012	1.759812E-011	1	0.000000E+000
1	54.45319502	1.759812E-011	2.848116E-012	0	0.000000E+000
1	54.45323834	2.848116E-012	1.759812E-011	1	0.000000E+000
1	54.45350978	1.759812E-011	2.848116E-012	0	0.000000E+000
1	54.45359593	2.848116E-012	1.759812E-011	1	0.000000E+000
1	54.45389430	1.759812E-011	2.848116E-012	0	0.000000E+000
1	54.45394321	2.848116E-012	1.759812E-011	1	0.000000E+000
1	54.45478504	1.759812E-011	2.848116E-012	0	0.000000E+000
1	54.45481428	2.848116E-012	1.759812E-011	1	0.000000E+000
1	54.45569543	1.759812E-011	2.848116E-012	0	0.000000E+000
1	54.45584301	2.848116E-012	1.759812E-011	1	0.000000E+000
1	54.45616946	1.759812E-011	2.848116E-012	0	0.000000E+000
1	54.45619483	2.848116E-012	1.759812E-011	1	0.000000E+000
1	54.45640315	1.759812E-011	2.848116E-012	0	0.000000E+000
1	54.45649138	2.848116E-012	1.759812E-011	1	0.000000E+000
1	54.45765761	1.759812E-011	2.848116E-012	0	0.000000E+000
1	54.45769560	2.848116E-012	1.759812E-011	1	0.000000E+000
1	54.45990219	1.759812E-011	2.848116E-012	0	0.000000E+000
1	54.46062695	2.848116E-012	1.759812E-011	1	0.000000E+000
1	54.46157375	1.759812E-011	2.848116E-012	0	0.000000E+000
1	54.46160877	2.848116E-012	1.759812E-011	1	0.000000E+000
1	54.46205541	1.759812E-011	2.848116E-012	0	0.000000E+000
1	54.46208418	2.848116E-012	1.759812E-011	1	0.000000E+000
1	54.46278120	1.759812E-011	2.848116E-012	0	0.000000E+000
1	54.46281701	2.848116E-012	1.759812E-011	1	0.000000E+000
1	54.46300193	1.759812E-011	2.848116E-012	0	0.000000E+000
1	54.46353933	2.848116E-012	1.759812E-011	1	0.000000E+000
1	54.46402029	1.759812E-011	2.848116E-012	0	0.000000E+000
1	54.46406109	2.848116E-012	1.759812E-011	1	0.000000E+000
1	54.46414007	1.759812E-011	2.848116E-012	0	0.000000E+000
1	54.46418756	2.848116E-012	1.759812E-011	1	0.000000E+000
1	54.46448760	1.759812E-011	2.848116E-012	0	0.000000E+000
1	54.46450411	2.848116E-012	1.759812E-011	1	0.000000E+000
1	54.46489350	1.759812E-011	2.848116E-012	0	0.000000E+000
1	54.46492719	2.848116E-012	1.759812E-011	1	0.000000E+000
1	54.46514606	1.759812E-011	2.848116E-012	0	0.000000E+000
1	54.46516348	2.848116E-012	1.759812E-011	1	0.000000E+000
1	54.46595130	1.759812E-011	2.848116E-012	0	0.000000E+000
1	54.46601385	2.848116E-012	1.759812E-011	1	0.000000E+000
1	54.46637704	1.759812E-011	2.848116E-012	0	0.000000E+000
1	54.46638978	2.848116E-012	1.759812E-011	1	0.000000E+000
1	54.46741733	1.759812E-011	2.848116E-012	0	0.000000E+000
1	54.46744647	2.848116E-012	1.759812E-011	1	0.000000E+000
1	54.46793881	1.759812E-011	2.848116E-012	0	0.000000E+000
1	54.46798320	2.848116E-012	1.759812E-011	1	0.000000E+000
1	54.46890238	1.759812E-011	2.848116E-012	0	0.000000E+000
1	54.46896294	2.848116E-012	1.759812E-011	1	0.000000E+000
1	54.47046742	1.759812E-011	2.848116E-012	0	0.000000E+000
1	54.47050464	2.848116E-012	1.759812E-011	1	0.000000E+000
1	54.47054160	1.759812E-011	2.848116E-012	0	0.000000E+000
1	54.47068667	2.848116E-012	1.759812E-011	1	0.000000E+000
1	54.47081458	1.759812E-011	2.848116E-012	0	0.000000E+000
1	54.47082674	2.848116E-012	1.759812E-011	1	0.000000E+000
1	54.47113584	1.759812E-011	2.848116E-012	0	0.000000E+000
1	54.47119583	2.848116E-012	1.759812E-011	1	0.000000E+000
1	54.47124447	1.759812E-011	2.848116E-012	0	0.000000E+000
1	54.47134683	2.848116E-012	1.759812E-011	1	0.000000E+000
1	54.47140311	1.759812E-011	2.848116E-012	0	0.000000E+000
1	54.57156655	2.887028E-012	1.763703E-011	1	0.000000E+000
1	54.57296425	1.763703E-011	2.887028E-012	0	0.000000E+000
1	54.57299251	2.887028E-012	1.763703E-011	1	0.000000E+000
1	54.57304587	1.763703E-011	2.887028E-012	0	0.000000E+000
1	54.57310251	2.887028E-012	1.763703E-011	1	0.000000E+000
1	54.57320939	1.763703E-011	2.887028E-012	0	0.000000E+000
1	54.57323992	2.887028E-012	1.763703E-011	1	0.000000E+000
1	54.57336063	1.763703E-011	2.887028E-012	0	0.000000E+000
1	54.57367008	2.887028E-012	1.763703E-011	1	0.000000E+000
1	54.57500116	1.763703E-011	2.887028E-012	0	0.000000E+000
1	54.57506673	2.887028E-012	1.763703E-011	1	0.000000E+000
1	54.57573733	1.763703E-011	2.887028E-012	0	0.000000E+000
1	54.57577300	2.887028E-012	1.763703E-011	1	0.000000E+000
1	54.57704862	1.763703E-011	2.887028E-012	0	0.000000E+000
1	54.57709351	2.887028E-012	1.763703E-011	1	0.000000E+000
1	54.57865168	1.763703E-011	2.887028E-012	0	0.000000E+000
1	54.57869131	2.887028E-012	1.763703E-011	1	0.000000E+000
1	54.57908244	1.763703E-011	2.887028E-012	0	0.000000E+000
1	54.57911330	2.887028E-012	1.763703E-011	1	0.000000E+000
1	54.57924294	1.763703E-011	2.887028E-012	0	0.000000E+000
1	54.57932186	2.887028E-012	1.763703E-011	1	0.000000E+000
1	54.58103266	1.763703E-011	2.887028E-012	0	0.000000E+000
1	54.58105980	2.887028E-012	1.763703E-011	1	0.000000E+000
1	54.58200110	1.763703E-011	2.887028E-012	0	0.000000E+000
1	54.58202075	2.887028E-012	1.763703E-011	1	0.000000E+000
1	54.58319985	1.763703E-011	2.887028E-012	0	0.000000E+000
1	54.58320715	2.887028E-012	1.763703E-011	1	0.000000E+000
1	54.58337729	1.763703E-011	2.887028E-012	0	0.000000E+000
1	54.58342484	2.887028E-012	1.763703E-011	1	0.000000E+000
1	54.58411995	1.763703E-011	2.887028E-012	0	0.000000E+000
1	54.58445929	2.887028E-012	1.763703E-011	1	0.000000E+000
1	54.58451846	1.763703E-011	2.887028E-012	0	0.000000E+000
1	54.58455222	2.887028E-012	1.763703E-011	1	0.000000E+000
1	54.58529023	1.763703E-011	2.887028E-012	0	0.000000E+000
1	54.58542469	2.887028E-012	1.763703E-011	1	0.000000E+000
1	54.58583586	1.763703E-011	2.887028E-012	0	0.000000E+000
1	54.58587017	2.887028E-012	1.763703E-011	1	0.000000E+000
1	54.58800226	1.763703E-011	2.887028E-012	0	0.000000E+000
1	54.58813922	2.887028E-012	1.763703E-011	1	0.000000E+000
1	54.58863051	1.763703E-011	2.887028E-012	0	0.000000E+000
1	54.58867814	2.887028E-012	1.763703E-011	1	0.000000E+000
1	54.58874331	1.763703E-011	2.887028E-012	0	0.000000E+000
1	54.58876755	2.887028E-012	1.763703E-011	1	0.000000E+000
1	54.58900400	1.763703E-011	2.887028E-012	0	0.000000E+000
1	54.58900827	2.887028E-012	1.763703E-011	1	0.000000E+000
1	54.58937251	1.763703E-011	2.887028E-012	0	0.000000E+000
1	54.58938803	2.887028E-012	1.763703E-011	1	0.000000E+000
1	54.59033218	1.763703E-011	2.887028E-012	0	0.000000E+000
1	54.59035256	2.887028E-012	1.763703E-011	1	0.000000E+000
1	54.59115126	1.763703E-011	2.887028E-012	0	0.000000E+000
1	54.59119823	2.887028E-012	1.763703E-011	1	0.000000E+000
1	54.59251939	1.763703E-011	2.887028E-012	0	0.000000E+000
1	54.59255228	2.887028E-012	1.763703E-011	1	0.000000E+000
1	54.59397940	1.763703E-011	2.887028E-012	0	0.000000E+000
1	54.59399695	2.887028E-012	1.763703E-011	1	0.000000E+000
1	54.59426043	1.763703E-011	2.887028E-012	0	0.000000E+000
1	54.59429162	2.887028E-012	1.763703E-011	1	0.000000E+000
1	54.59431228	1.763703E-011	2.887028E-012	0	0.000000E+000
1	54.59457171	2.887028E-012	1.763703E-011	1	0.000000E+000
1	54.59486996	1.763703E-011	2.887028E-012	0	0.000000E+000
1	54.59492395	2.887028E-012	1.763703E-011	1	0.000000E+000
1	54.59503429	1.763703E-011	2.887028E-012	0	0.000000E+000
1	54.59529886	2.887028E-012	1.763703E-011	1	0.000000E+000
1	54.59562143	1.763703E-011	2.887028E-012	0	0.000000E+000
1	54.59566583	2.887028E-012	1.763703E-011	1	0.000000E+000
1	54.59686910	1.763703E-011	2.887028E-012	0	0.000000E+000
1	54.59691374	2.887028E-012	1.763703E-011	1	0.000000E+000
1	54.59776007	1.763703E-011	2.887028E-012	0	0.000000E+000
1	54.59781877	2.887028E-012	1.763703E-011	1	0.000000E+000
1	54.59877273	1.763703E-011	2.887028E-012	0	0.000000E+000
1	54.59880394	2.887028E-012	1.763703E-011	1	0.000000E+000
1	54.59899543	1.763703E-011	2.887028E-012	0	0.000000E+000
1	54.59901328	2.887028E-012	1.763703E-011	1	0.000000E+000
1	54.59967896	1.763703E-011	2.887028E-012	0	0.000000E+000
1	54.59969406	2.887028E-012	1.763703E-011	1	0.000000E+000
1	54.59994677	1.763703E-011	2.887028E-012	0	0.000000E+000
1	54.59996835	2.887028E-012	1.763703E-011	1	0.000000E+000
1	54.60023319	1.763703E-011	2.887028E-012	0	0.000000E+000
1	54.60024847	2.887028E-012	1.763703E-011	1	0.000000E+000
1	54.60109347	1.763703E-011	2.887028E-012	0	0.000000E+000
1	54.60110356	2.887028E-012	1.763703E-011	1	0.000000E+000
1	54.60351414	1.763703E-011	2.887028E-012	0	0.000000E+000
1	54.60354856	2.887028E-012	1.763703E-011	1	0.000000E+000
1	54.60392576	1.763703E-011	2.887028E-012	0	0.000000E+000
1	54.60395831	2.887028E-012	1.763703E-011	1	0.000000E+000
1	54.60437703	1.763703E-011	2.887028E-012	0	0.000000E+000
1	54.60438350	2.887028E-012	1.763703E-011	1	0.000000E+000
1	54.60586953	1.763703E-011	2.887028E-012	0	0.000000E+000
1	54.60589864	2.887028E-012	1.763703E-011	1	0.000000E+000
1	54.60648720	1.763703E-011	2.887028E-012	0	0.000000E+000
1	54.60651779	2.887028E-012	1.763703E-011	1	0.000000E+000
1	54.60760401	1.763703E-011	2.887028E-012	0	0.000000E+000
1	54.60768969	2.887028E-012	1.763703E-011	1	0.000000E+000
1	54.60911668	1.763703E-011	2.887028E-012	0	0.000000E+000
1	54.60914614	2.887028E-012	1.763703E-011	1	0.000000E+000
1	54.60982006	1.763703E-011	2.887028E-012	0	0.000000E+000
1	54.60984727	2.887028E-012	1.763703E-011	1	0.000000E+000
1	54.61030935	1.763703E-011	2.887028E-012	0	0.000000E+000
1	54.61033157	2.887028E-012	1.763703E-011	1	0.000000E+000
1	54.61060185	1.763703E-011	2.887028E-012	0	0.000000E+000
1	54.61062305	2.887028E-012	1.763703E-011	1	0.000000E+000
1	54.61159212	1.763703E-011	2.887028E-012	0	0.000000E+000
1	54.65632180	2.887028E-012	1.763703E-011	1	0.000000E+000
1	54.65643273	1.763703E-011	2.887028E-012	0	0.000000E+000
1	54.65644617	2.887028E-012	1.763703E-011	1	0.000000E+000
1	54.65718156	1.763703E-011	2.887028E-012	0	0.000000E+000
1	54.65720841	2.887028E-012	1.763703E-011	1	0.000000E+000
1	54.65768024	1.763703E-011	2.887028E-012	0	0.000000E+000
1	54.65814189	2.887028E-012	1.763703E-011	1	0.000000E+000
1	54.65817474	1.763703E-011	2.887028E-012	0	0.000000E+000
1	54.65858828	2.887028E-012	1.763703E-011	1	0.000000E+000
1	54.65872252	1.763703E-011	2.887028E-012	0	0.000000E+000
1	54.65878632	2.887028E-012	1.763703E-011	1	0.000000E+000
1	54.65914291	1.763703E-011	2.887028E-012	0	0.000000E+000
1	54.65925809	2.887028E-012	1.763703E-011	1	0.000000E+000
1	54.65993911	1.763703E-011	2.887028E-012	0	0.000000E+000
1	54.65998218	2.887028E-012	1.763703E-011	1	0.000000E+000
1	54.66056815	1.763703E-011	2.887028E-012	0	0.000000E+000
1	54.66060459	2.887028E-012	1.763703E-011	1	0.000000E+000
1	54.66075255	1.763703E-011	2.887028E-012	0	0.000000E+000
1	54.66080431	2.887028E-012	1.763703E-011	1	0.000000E+000
1	54.66128171	1.763703E-011	2.887028E-012	0	0.000000E+000
1	54.66129177	2.887028E-012	1.763703E-011	1	0.000000E+000
1	54.66133091	1.763703E-011	2.887028E-012	0	0.000000E+000
1	54.66137289	2.887028E-012	1.763703E-011	1	0.000000E+000
1	54.66162448	1.763703E-011	2.887028E-012	0	0.000000E+000
1	54.66169871	2.887028E-012	1.763703E-011	1	0.000000E+000
1	54.66205864	1.763703E-011	2.887028E-012	0	0.000000E+000
1	54.66211623	2.887028E-012	1.763703E-011	1	0.000000E+000
1	54.66228018	1.763703E-011	2.887028E-012	0	0.000000E+000
1	54.66305756	2.887028E-012	1.763703E-011	1	0.000000E+000
1	54.66388721	1.763703E-011	2.887028E-012	0	0.000000E+000
1	54.66456732	2.887028E-012	1.763703E-011	1	0.000000E+000
1	54.66467710	1.763703E-011	2.887028E-012	0	0.000000E+000
1	54.66478253	2.887028E-012	1.763703E-011	1	0.000000E+000
1	54.66494103	1.763703E-011	2.887028E-012	0	0.000000E+000
1	54.66498041	2.887028E-012	1.763703E-011	1	0.000000E+000
1	54.66577423	1.763703E-011	2.887028E-012	0	0.000000E+000
1	54.66580598	2.887028E-012	1.763703E-011	1	0.000000E+000
1	54.66673867	1.763703E-011	2.887028E-012	0	0.000000E+000
1	54.66678173	2.887028E-012	1.763703E-011	1	0.000000E+000
1	54.66751859	1.763703E-011	2.887028E-012	0	0.000000E+000
1	54.66753356	2.887028E-012	1.763703E-011	1	0.000000E+000
1	54.66766001	1.763703E-011	2.887028E-012	0	0.000000E+000
1	54.66769018	2.887028E-012	1.763703E-011	1	0.000000E+000
1	54.66784013	1.763703E-011	2.887028E-012	0	0.000000E+000
1	54.66787038	2.887028E-012	1.763703E-011	1	0.000000E+000
1	54.66834806	1.763703E-011	2.887028E-012	0	0.000000E+000
1	54.66836708	2.887028E-012	1.763703E-011	1	0.000000E+000
1	54.66865750	1.763703E-011	2.887028E-012	0	0.000000E+000
1	54.66936789	2.887028E-012	1.763703E-011	1	0.000000E+000
1	54.67027615	1.763703E-011	2.887028E-012	0	0.000000E+000
1	54.67029580	2.887028E-012	1.763703E-011	1	0.000000E+000
1	54.67133133	1.763703E-011	2.887028E-012	0	0.000000E+000
1	54.67136337	2.887028E-012	1.763703E-011	1	0.000000E+000
1	54.67163972	1.763703E-011	2.887028E-012	0	0.000000E+000
1	54.67168942	2.887028E-012	1.763703E-011	1	0.000000E+000
1	54.67300229	1.763703E-011	2.887028E-012	0	0.000000E+000
1	54.67302751	2.887028E-012	1.763703E-011	1	0.000000E+000
1	54.67347234	1.763703E-011	2.887028E-012	0	0.000000E+000
1	54.67363258	2.887028E-012	1.763703E-011	1	0.000000E+000
1	54.67386752	1.763703E-011	2.887028E-012	0	0.000000E+000
1	54.67391342	2.887028E-012	1.763703E-011	1	0.000000E+000
1	54.67435002	1.763703E-011	2.887028E-012	0	0.000000E+000
1	54.67438257	2.887028E-012	1.763703E-011	1	0.000000E+000
1	54.67465080	1.763703E-011	2.887028E-012	0	0.000000E+000
1	54.67470156	2.887028E-012	1.763703E-011	1	0.000000E+000
1	54.67501630	1.763703E-011	2.887028E-012	0	0.000000E+000
1	54.67503814	2.887028E-012	1.763703E-011	1	0.000000E+000
1	54.67602993	1.763703E-011	2.887028E-012	0	0.000000E+000
1	54.67613001	2.887028E-012	1.763703E-011	1	0.000000E+000
1	54.67712162	1.763703E-011	2.887028E-012	0	0.000000E+000
1	54.67717279	2.887028E-012	1.763703E-011	1	0.000000E+000
1	54.67730565	1.763703E-011	2.887028E-012	0	0.000000E+000
1	54.67758766	2.887028E-012	1.763703E-011	1	0.000000E+000
1	54.67923378	1.763703E-011	2.887028E-012	0	0.000000E+000
1	54.67932423	2.887028E-012	1.763703E-011	1	0.000000E+000
1	54.68097552	1.763703E-011	2.887028E-012	0	0.000000E+000
1	54.68099296	2.887028E-012	1.763703E-011	1	0.000000E+000
1	54.68178707	1.763703E-011	2.887028E-012	0	0.000000E+000
1	54.68258413	2.887028E-012	1.763703E-011	1	0.000000E+000
1	54.68268317	1.763703E-011	2.887028E-012	0	0.000000E+000
1	54.68271064	2.887028E-012	1.763703E-011	1	0.000000E+000
1	54.68343870	1.763703E-011	2.887028E-012	0	0.000000E+000
1	54.68345060	2.887028E-012	1.763703E-011	1	0.000000E+000
1	54.68351175	1.763703E-011	2.887028E-012	0	0.000000E+000
1	54.68353262	2.887028E-012	1.763703E-011	1	0.000000E+000
1	54.68417564	1.763703E-011	2.887028E-012	0	0.000000E+000
1	54.68418734	2.887028E-012	1.763703E-011	1	0.000000E+000
1	54.68466493	1.763703E-011	2.887028E-012	0	0.000000E+000
1	54.68473120	2.887028E-012	1.763703E-011	1	0.000000E+000
1	54.68670303	1.763703E-011	2.887028E-012	0	0.000000E+000
1	54.68672019	2.887028E-012	1.763703E-011	1	0.000000E+000
1	54.68726309	1.763703E-011	2.887028E-012	0	0.000000E+000
1	54.68732027	2.887028E-012	1.763703E-011	1	0.000000E+000
1	54.68755542	1.763703E-011	2.887028E-012	0	0.000000E+000
1	54.68757678	2.887028E-012	1.763703E-011	1	0.000000E+000
1	54.68834499	1.763703E-011	2.887028E-012	0	0.000000E+000
1	54.68836578	2.887028E-012	1.763703E-011	1	0.000000E+000
1	54.68853165	1.763703E-011	2.887028E-012	0	0.000000E+000
1	54.68914464	2.887028E-012	1.763703E-011	1	0.000000E+000
1	54.68916811	1.763703E-011	2.887028E-012	0	0.000000E+000
1	54.68920832	2.887028E-012	1.763703E-011	1	0.000000E+000
1	54.68974719	1.763703E-011	2.887028E-012	0	0.000000E+000
1	54.68978953	2.887028E-012	1.763703E-011	1	0.000000E+000
1	54.68997006	1.763703E-011	2.887028E-012	0	0.000000E+000
1	54.69000354	2.887028E-012	1.763703E-011	1	0.000000E+000
1	54.69069340	1.763703E-011	2.887028E-012	0	0.000000E+000
1	54.69071306	2.887028E-012	1.763703E-011	1	0.000000E+000
1	54.69088128	1.763703E-011	2.887028E-012	0	0.000000E+000
1	54.69090574	2.887028E-012	1.763703E-011	1	0.000000E+000
1	54.69181917	1.763703E-011	2.887028E-012	0	0.000000E+000
1	54.69231071	2.887028E-012	1.763703E-011	1	0.000000E+000
1	54.69257376	1.763703E-011	2.887028E-012	0	0.000000E+000
1	54.69267825	2.887028E-012	1.763703E-011	1	0.000000E+000
1	54.69278094	1.763703E-011	2.887028E-012	0	0.000000E+000
1	54.69284025	2.887028E-012	1.763703E-011	1	0.000000E+000
1	54.69296377	1.763703E-011	2.887028E-012	0	0.000000E+000
1	54.69300005	2.887028E-012	1.763703E-011	1	0.000000E+000
1	54.69359876	1.763703E-011	2.887028E-012	0	0.000000E+000
1	54.69360550	2.887028E-012	1.763703E-011	1	0.000000E+000
1	54.69373873	1.763703E-011	2.887028E-012	0	0.000000E+000
1	54.69375851	2.887028E-012	1.763703E-011	1	0.000000E+000
1	54.69398237	1.763703E-011	2.887028E-012	0	0.000000E+000
1	54.69400559	2.887028E-012	1.763703E-011	1	0.000000E+000
1	54.69518400	1.763703E-011	2.887028E-012	0	0.000000E+000
1	54.69521193	2.887028E-012	1.763703E-011	1	0.000000E+000
1	54.69581143	1.763703E-011	2.887028E-012	0	0.000000E+000
1	54.69582497	2.887028E-012	1.763703E-011	1	0.000000E+000
1	54.69586548	1.763703E-011	2.887028E-012	0	0.000000E+000
1	54.69590838	2.887028E-012	1.763703E-011	1	0.000000E+000
1	54.69600370	1.763703E-011	2.887028E-012	0	0.000000E+000
1	54.69749262	2.887028E-012	1.763703E-011	1	0.000000E+000
1	54.69770235	1.763703E-011	2.887028E-012	0	0.000000E+000
1	54.69782298	2.887028E-012	1.763703E-011	1	0.000000E+000
1	54.69818469	1.763703E-011	2.887028E-012	0	0.000000E+000
1	54.69819455	2.887028E-012	1.763703E-011	1	0.000000E+000
1	54.69837858	1.763703E-011	2.887028E-012	0	0.000000E+000
1	54.69842572	2.887028E-012	1.763703E-011	1	0.000000E+000
1	54.69863913	1.763703E-011	2.887028E-012	0	0.000000E+000
1	54.69912090	2.887028E-012	1.763703E-011	1	0.000000E+000
1	54.70048107	1.763703E-011	2.887028E-012	0	0.000000E+000
1	54.70050205	2.887028E-012	1.763703E-011	1	0.000000E+000
1	54.70084248	1.763703E-011	2.887028E-012	0	0.000000E+000
1	54.70089048	2.887028E-012	1.763703E-011	1	0.000000E+000
1	54.70212009	1.763703E-011	2.887028E-012	0	0.000000E+000
1	54.70399288	2.887028E-012	1.763703E-011	1	0.000000E+000
1	54.70442186	1.763703E-011	2.887028E-012	0	0.000000E+000
1	54.70447464	2.887028E-012	1.763703E-011	1	0.000000E+000
1	54.70462568	1.763703E-011	2.887028E-012	0	0.000000E+000
1	54.70520596	2.887028E-012	1.763703E-011	1	0.000000E+000
1	54.70609696	1.763703E-011	2.887028E-012	0	0.000000E+000
1	54.70610801	2.887028E-012	1.763703E-011	1	0.000000E+000
1	54.70681414	1.763703E-011	2.887028E-012	0	0.000000E+000
1	54.70684914	2.887028E-012	1.763703E-011	1	0.000000E+000
1	54.70767497	1.763703E-011	2.887028E-012	0	0.000000E+000
1	54.70777794	2.887028E-012	1.763703E-011	1	0.000000E+000
1	54.71019858	1.763703E-011	2.887028E-012	0	0.000000E+000
1	54.71025504	2.887028E-012	1.763703E-011	1	0.000000E+000
1	54.71144316	1.763703E-011	2.887028E-012	0	0.000000E+000
1	54.71149152	2.887028E-012	1.763703E-011	1	0.000000E+000
1	54.71153959	1.763703E-011	2.887028E-012	0	0.000000E+000
1	54.71166518	2.887028E-012	1.763703E-011	1	0.000000E+000
1	54.71221861	1.763703E-011	2.887028E-012	0	0.000000E+000
1	54.71225956	2.887028E-012	1.763703E-011	1	0.000000E+000
1	54.71238236	1.763703E-011	2.887028E-012	0	0.000000E+000
1	54.71405460	2.887028E-012	1.763703E-011	1	0.000000E+000
1	54.71416545	1.763703E-011	2.887028E-012	0	0.000000E+000
1	54.71423681	2.887028E-012	1.763703E-011	1	0.000000E+000
1	54.71457375	1.763703E-011	2.887028E-012	0	0.000000E+000
1	54.71459197	2.887028E-012	1.763703E-011	1	0.000000E+000
1	54.71469277	1.763703E-011	2.887028E-012	0	0.000000E+000
1	54.71471192	2.887028E-012	1.763703E-011	1	0.000000E+000
1	54.71565066	1.763703E-011	2.887028E-012	0	0.000000E+000
1	54.71566414	2.887028E-012	1.763703E-011	1	0.000000E+000
1	54.71596339	1.763703E-011	2.887028E-012	0	0.000000E+000
1	54.71597172	2.887028E-012	1.763703E-011	1	0.000000E+000
1	54.71671084	1.763703E-011	2.887028E-012	0	0.000000E+000
1	54.71673879	2.887028E-012	1.763703E-011	1	0.000000E+000
1	54.71698060	1.763703E-011	2.887028E-012	0	0.000000E+000
1	54.71710792	2.887028E-012	1.763703E-011	1	0.000000E+000
1	54.71775470	1.763703E-011	2.887028E-012	0	0.000000E+000
1	54.71777709	2.887028E-012	1.763703E-011	1	0.000000E+000
1	54.71797155	1.763703E-011	2.887028E-012	0	0.000000E+000
1	54.71802749	2.887028E-012	1.763703E-011	1	0.000000E+000
1	54.71814853	1.763703E-011	2.887028E-012	0	0.000000E+000
1	54.71817949	2.887028E-012	1.763703E-011	1	0.000000E+000
1	54.71846959	1.763703E-011	2.887028E-012	0	0.000000E+000
1	54.71847985	2.887028E-012	1.763703E-011	1	0.000000E+000
1	54.71958551	1.763703E-011	2.887028E-012	0	0.000000E+000
1	54.71962330	2.887028E-012	1.763703E-011	1	0.000000E+000
1	54.72028708	1.763703E-011	2.887028E-012	0	0.000000E+000
1	54.72035751	2.887028E-012	1.763703E-011	1	0.000000E+000
1	54.72126883	1.763703E-011	2.887028E-012	0	0.000000E+000
1	54.72131492	2.887028E-012	1.763703E-011	1	0.000000E+000
1	54.72279677	1.763703E-011	2.887028E-012	0	0.000000E+000
1	54.72283086	2.887028E-012	1.763703E-011	1	0.000000E+000
1	54.72401611	1.763703E-011	2.887028E-012	0	0.000000E+000
1	54.72425570	2.887028E-012	1.763703E-011	1	0.000000E+000
1	54.72572638	1.763703E-011	2.887028E-012	0	0.000000E+000
1	54.72578564	2.887028E-012	1.763703E-011	1	0.000000E+000
1	54.72614120	1.763703E-011	2.887028E-012	0	0.000000E+000
1	54.72616992	2.887028E-012	1.763703E-011	1	0.000000E+000
1	54.72699514	1.763703E-011	2.887028E-012	0	0.000000E+000
1	54.72701404	2.887028E-012	1.763703E-011	1	0.000000E+000
1	54.72717157	1.763703E-011	2.887028E-012	0	0.000000E+000
1	54.72722460	2.887028E-012	1.763703E-011	1	0.000000E+000
1	54.72775785	1.763703E-011	2.887028E-012	0	0.000000E+000
1	54.72777890	2.887028E-012	1.763703E-011	1	0.000000E+000
1	54.72815241	1.763703E-011	2.887028E-012	0	0.000000E+000
1	54.78678482	2.887028E-012	1.763703E-011	1	0.000000E+000
1	54.78771886	1.763703E-011	2.887028E-012	0	0.000000E+000
1	54.78775276	2.887028E-012	1.763703E-011	1	0.000000E+000
1	54.78880676	1.763703E-011	2.887028E-012	0	0.000000E+000
1	54.78885072	2.887028E-012	1.763703E-011	1	0.000000E+000
1	54.79011916	1.763703E-011	2.887028E-012	0	0.000000E+000
1	54.79018947	2.887028E-012	1.763703E-011	1	0.000000E+000
1	54.79073780	1.763703E-011	2.887028E-012	0	0.000000E+000
1	54.79080543	2.887028E-012	1.763703E-011	1	0.000000E+000
1	54.79086200	1.763703E-011	2.887028E-012	0	0.000000E+000
1	54.79088921	2.887028E-012	1.763703E-011	1	0.000000E+000
1	54.79107600	1.763703E-011	2.887028E-012	0	0.000000E+000
1	54.79110944	2.887028E-012	1.763703E-011	1	0.000000E+000
1	54.79201353	1.763703E-011	2.887028E-012	0	0.000000E+000
1	54.79205729	2.887028E-012	1.763703E-011	1	0.000000E+000
1	54.79309842	1.763703E-011	2.887028E-012	0	0.000000E+000
1	54.79313431	2.887028E-012	1.763703E-011	1	0.000000E+000
1	54.79321912	1.763703E-011	2.887028E-012	0	0.000000E+000
1	54.79326106	2.887028E-012	1.763703E-011	1	0.000000E+000
1	54.79365378	1.763703E-011	2.887028E-012	0	0.000000E+000
1	54.79368695	2.887028E-012	1.763703E-011	1	0.000000E+000
1	54.79385317	1.763703E-011	2.887028E-012	0	0.000000E+000
1	54.79389133	2.887028E-012	1.763703E-011	1	0.000000E+000
1	54.79524491	1.763703E-011	2.887028E-012	0	0.000000E+000
1	54.79531164	2.887028E-012	1.763703E-011	1	0.000000E+000
1	54.79616583	1.763703E-011	2.887028E-012	0	0.000000E+000
1	54.79619828	2.887028E-012	1.763703E-011	1	0.000000E+000
1	54.79627913	1.763703E-011	2.887028E-012	0	0.000000E+000
1	54.79631891	2.887028E-012	1.763703E-011	1	0.000000E+000
1	54.79696748	1.763703E-011	2.887028E-012	0	0.000000E+000
1	54.79701241	2.887028E-012	1.763703E-011	1	0.000000E+000
1	54.79718260	1.763703E-011	2.887028E-012	0	0.000000E+000
1	54.79718860	2.887028E-012	1.763703E-011	1	0.000000E+000
1	54.79863640	1.763703E-011	2.887028E-012	0	0.000000E+000
1	54.79869625	2.887028E-012	1.763703E-011	1	0.000000E+000
1	54.79943176	1.763703E-011	2.887028E-012	0	0.000000E+000
1	54.79946801	2.887028E-012	1.763703E-011	1	0.000000E+000
1	54.80179705	1.763703E-011	2.887028E-012	0	0.000000E+000
1	54.84706543	2.887028E-012	1.763703E-011	1	0.000000E+000
1	54.84798493	1.763703E-011	2.887028E-012	0	0.000000E+000
1	54.84800364	2.887028E-012	1.763703E-011	1	0.000000E+000
1	54.84860020	1.763703E-011	2.887028E-012	0	0.000000E+000
1	54.84861843	2.887028E-012	1.763703E-011	1	0.000000E+000
1	54.84939997	1.763703E-011	2.887028E-012	0	0.000000E+000
1	54.84941630	2.887028E-012	1.763703E-011	1	0.000000E+000
1	54.84954557	1.763703E-011	2.887028E-012	0	0.000000E+000
1	54.84958284	2.887028E-012	1.763703E-011	1	0.000000E+000
1	54.85108953	1.763703E-011	2.887028E-012	0	0.000000E+000
1	54.85111703	2.887028E-012	1.763703E-011	1	0.000000E+000
1	54.85143100	1.763703E-011	2.887028E-012	0	0.000000E+000
1	54.85145829	2.887028E-012	1.763703E-011	1	0.000000E+000
1	54.85168447	1.763703E-011	2.887028E-012	0	0.000000E+000
1	54.85169126	2.887028E-012	1.763703E-011	1	0.000000E+000
1	54.85188073	1.763703E-011	2.887028E-012	0	0.000000E+000
1	54.85190623	2.887028E-012	1.763703E-011	1	0.000000E+000
1	54.85241866	1.763703E-011	2.887028E-012	0	0.000000E+000
1	54.85244021	2.887028E-012	1.763703E-011	1	0.000000E+000
1	54.85262876	1.763703E-011	2.887028E-012	0	0.000000E+000
1	54.85265032	2.887028E-012	1.763703E-011	1	0.000000E+000
1	54.85300371	1.763703E-011	2.887028E-012	0	0.000000E+000
1	54.85316635	2.887028E-012	1.763703E-011	1	0.000000E+000
1	54.85337574	1.763703E-011	2.887028E-012	0	0.000000E+000
1	54.85339775	2.887028E-012	1.763703E-011	1	0.000000E+000
1	54.85346112	1.763703E-011	2.887028E-012	0	0.000000E+000
1	54.85348482	2.887028E-012	1.763703E-011	1	0.000000E+000
1	54.85356011	1.763703E-011	2.887028E-012	0	0.000000E+000
1	54.85357527	2.887028E-012	1.763703E-011	1	0.000000E+000
1	54.85409293	1.763703E-011	2.887028E-012	0	0.000000E+000
1	54.85411970	2.887028E-012	1.763703E-011	1	0.000000E+000
1	54.85552116	1.763703E-011	2.887028E-012	0	0.000000E+000
1	54.85562187	2.887028E-012	1.763703E-011	1	0.000000E+000
1	54.85591876	1.763703E-011	2.887028E-012	0	0.000000E+000
1	54.85595637	2.887028E-012	1.763703E-011	1	0.000000E+000
1	54.85614890	1.763703E-011	2.887028E-012	0	0.000000E+000
1	54.85617347	2.887028E-012	1.763703E-011	1	0.000000E+000
1	54.85717043	1.763703E-011	2.887028E-012	0	0.000000E+000
1	54.85721003	2.887028E-012	1.763703E-011	1	0.000000E+000
1	54.85804735	1.763703E-011	2.887028E-012	0	0.000000E+000
1	54.85807346	2.887028E-012	1.763703E-011	1	0.000000E+000
1	54.85941803	1.763703E-011	2.887028E-012	0	0.000000E+000
1	54.85942950	2.887028E-012	1.763703E-011	1	0.000000E+000
1	54.85969182	1.763703E-011	2.887028E-012	0	0.000000E+000
1	55.05698341	2.823374E-012	1.757337E-011	1	0.000000E+000
1	55.05698500	1.757337E-011	2.823374E-012	0	0.000000E+000
1	55.05698700	2.823374E-012	1.757337E-011	1	0.000000E+000
1	55.05724530	1.757337E-011	2.823374E-012	0	0.000000E+000
1	55.05743176	2.823374E-012	1.757337E-011	1	0.000000E+000
1	55.05811301	1.757337E-011	2.823374E-012	0	0.000000E+000
1	55.05812232	2.823374E-012	1.757337E-011	1	0.000000E+000
1	55.05839611	1.757337E-011	2.823374E-012	0	0.000000E+000
1	55.05842736	2.823374E-012	1.757337E-011	1	0.000000E+000
1	55.05850639	1.757337E-011	2.823374E-012	0	0.000000E+000
1	55.05854580	2.823374E-012	1.757337E-011	1	0.000000E+000
1	55.05863681	1.757337E-011	2.823374E-012	0	0.000000E+000
1	55.05866093	2.823374E-012	1.757337E-011	1	0.000000E+000
1	55.05927044	1.757337E-011	2.823374E-012	0	0.000000E+000
1	55.05933720	2.823374E-012	1.757337E-011	1	0.000000E+000
1	55.05961357	1.757337E-011	2.823374E-012	0	0.000000E+000
1	55.06024128	2.823374E-012	1.757337E-011	1	0.000000E+000
1	55.06079006	1.757337E-011	2.823374E-012	0	0.000000E+000
1	55.06080499	2.823374E-012	1.757337E-011	1	0.000000E+000
1	55.06149481	1.757337E-011	2.823374E-012	0	0.000000E+000
1	55.06164858	2.823374E-012	1.757337E-011	1	0.000000E+000
1	55.06194261	1.757337E-011	2.823374E-012	0	0.000000E+000
1	55.06279449	2.823374E-012	1.757337E-011	1	0.000000E+000
1	55.06298421	1.757337E-011	2.823374E-012	0	0.000000E+000
1	55.06300094	2.823374E-012	1.757337E-011	1	0.000000E+000
1	55.06309048	1.757337E-011	2.823374E-012	0	0.000000E+000
1	55.06310492	2.823374E-012	1.757337E-011	1	0.000000E+000
1	55.06415318	1.757337E-011	2.823374E-012	0	0.000000E+000
1	55.06417151	2.823374E-012	1.757337E-011	1	0.000000E+000
1	55.06454238	1.757337E-011	2.823374E-012	0	0.000000E+000
1	55.06455508	2.823374E-012	1.757337E-011	1	0.000000E+000
1	55.06469594	1.757337E-011	2.823374E-012	0	0.000000E+000
1	55.06476062	2.823374E-012	1.757337E-011	1	0.000000E+000
1	55.06528619	1.757337E-011	2.823374E-012	0	0.000000E+000
1	55.06530340	2.823374E-012	1.757337E-011	1	0.000000E+000
1	55.06570219	1.757337E-011	2.823374E-012	0	0.000000E+000
1	55.06572368	2.823374E-012	1.757337E-011	1	0.000000E+000
1	55.06600463	1.757337E-011	2.823374E-012	0	0.000000E+000
1	55.06603364	2.823374E-012	1.757337E-011	1	0.000000E+000
1	55.06704509	1.757337E-011	2.823374E-012	0	0.000000E+000
1	55.06708458	2.823374E-012	1.757337E-011	1	0.000000E+000
1	55.06731494	1.757337E-011	2.823374E-012	0	0.000000E+000
1	55.06740076	2.823374E-012	1.757337E-011	1	0.000000E+000
1	55.06775647	1.757337E-011	2.823374E-012	0	0.000000E+000
1	55.06778058	2.823374E-012	1.757337E-011	1	0.000000E+000
1	55.06882891	1.757337E-011	2.823374E-012	0	0.000000E+000
1	55.06885587	2.823374E-012	1.757337E-011	1	0.000000E+000
1	55.07186577	1.757337E-011	2.823374E-012	0	0.000000E+000
1	55.07193720	2.823374E-012	1.757337E-011	1	0.000000E+000
1	55.07222211	1.757337E-011	2.823374E-012	0	0.000000E+000
1	55.07225496	2.823374E-012	1.757337E-011	1	0.000000E+000
1	55.07295877	1.757337E-011	2.823374E-012	0	0.000000E+000
1	55.07299716	2.823374E-012	1.757337E-011	1	0.000000E+000
1	55.07376187	1.757337E-011	2.823374E-012	0	0.000000E+000
1	55.07381499	2.823374E-012	1.757337E-011	1	0.000000E+000
1	55.07408097	1.757337E-011	2.823374E-012	0	0.000000E+000
1	55.07413128	2.823374E-012	1.757337E-011	1	0.000000E+000
1	55.07509862	1.757337E-011	2.823374E-012	0	0.000000E+000
1	55.07512644	2.823374E-012	1.757337E-011	1	0.000000E+000
1	55.07537559	1.757337E-011	2.823374E-012	0	0.000000E+000
1	55.07558989	2.823374E-012	1.757337E-011	1	0.000000E+000
1	55.07575426	1.757337E-011	2.823374E-012	0	0.000000E+000
1	55.07698397	2.823374E-012	1.757337E-011	1	0.000000E+000
1	55.07734122	1.757337E-011	2.823374E-012	0	0.000000E+000
1	55.07738177	2.823374E-012	1.757337E-011	1	0.000000E+000
1	55.07748237	1.757337E-011	2.823374E-012	0	0.000000E+000
1	55.07753465	2.823374E-012	1.757337E-011	1	0.000000E+000
1	55.07803406	1.757337E-011	2.823374E-012	0	0.000000E+000
1	55.07809751	2.823374E-012	1.757337E-011	1	0.000000E+000
1	55.07926680	1.757337E-011	2.823374E-012	0	0.000000E+000
1	55.07927975	2.823374E-012	1.757337E-011	1	0.000000E+000
1	55.08035371	1.757337E-011	2.823374E-012	0	0.000000E+000
1	55.08039440	2.823374E-012	1.757337E-011	1	0.000000E+000
1	55.08054617	1.757337E-011	2.823374E-012	0	0.000000E+000
1	55.08221436	2.823374E-012	1.757337E-011	1	0.000000E+000
1	55.08254281	1.757337E-011	2.823374E-012	0	0.000000E+000
1	55.08254976	2.823374E-012	1.757337E-011	1	0.000000E+000
1	55.08282287	1.757337E-011	2.823374E-012	0	0.000000E+000
1	55.08284548	2.823374E-012	1.757337E-011	1	0.000000E+000
1	55.08354316	1.757337E-011	2.823374E-012	0	0.000000E+000
1	55.08357875	2.823374E-012	1.757337E-011	1	0.000000E+000
1	55.08400259	1.757337E-011	2.823374E-012	0	0.000000E+000
1	55.08402676	2.823374E-012	1.757337E-011	1	0.000000E+000
1	55.08405385	1.757337E-011	2.823374E-012	0	0.000000E+000
1	55.08409480	2.823374E-012	1.757337E-011	1	0.000000E+000
1	55.08421055	1.757337E-011	2.823374E-012	0	0.000000E+000
1	55.08423645	2.823374E-012	1.757337E-011	1	0.000000E+000
1	55.08538439	1.757337E-011	2.823374E-012	0	0.000000E+000
1	55.08539733	2.823374E-012	1.757337E-011	1	0.000000E+000
1	55.08648100	1.757337E-011	2.823374E-012	0	0.000000E+000
1	55.08649362	2.823374E-012	1.757337E-011	1	0.000000E+000
1	55.08660546	1.757337E-011	2.823374E-012	0	0.000000E+000
1	55.08662018	2.823374E-012	1.757337E-011	1	0.000000E+000
1	55.08677944	1.757337E-011	2.823374E-012	0	0.000000E+000
1	55.08926285	2.823374E-012	1.757337E-011	1	0.000000E+000
1	55.08930303	1.757337E-011	2.823374E-012	0	0.000000E+000
1	55.08932433	2.823374E-012	1.757337E-011	1	0.000000E+000
1	55.08943556	1.757337E-011	2.823374E-012	0	0.000000E+000
1	55.08944968	2.823374E-012	1.757337E-011	1	0.000000E+000
1	55.08966898	1.757337E-011	2.823374E-012	0	0.000000E+000
1	55.08969687	2.823374E-012	1.757337E-011	1	0.000000E+000
1	55.09159281	1.757337E-011	2.823374E-012	0	0.000000E+000
1	55.09164299	2.823374E-012	1.757337E-011	1	0.000000E+000
1	55.09174117	1.757337E-011	2.823374E-012	0	0.000000E+000
1	55.09176458	2.823374E-012	1.757337E-011	1	0.000000E+000
1	55.09196330	1.757337E-011	2.823374E-012	0	0.000000E+000
1	55.09198350	2.823374E-012	1.757337E-011	1	0.000000E+000
1	55.09237818	1.757337E-011	2.823374E-012	0	0.000000E+000
1	55.09240623	2.823374E-012	1.757337E-011	1	0.000000E+000
1	55.09272791	1.757337E-011	2.823374E-012	0	0.000000E+000
1	55.09277946	2.823374E-012	1.757337E-011	1	0.000000E+000
1	55.09291817	1.757337E-011	2.823374E-012	0	0.000000E+000
1	55.09301350	2.823374E-012	1.757337E-011	1	0.000000E+000
1	55.09325660	1.757337E-011	2.823374E-012	0	0.000000E+000
1	55.09327800	2.823374E-012	1.757337E-011	1	0.000000E+000
1	55.09366734	1.757337E-011	2.823374E-012	0	0.000000E+000
1	55.09371205	2.823374E-012	1.757337E-011	1	0.000000E+000
1	55.09376648	1.757337E-011	2.823374E-012	0	0.000000E+000
1	55.09614839	2.823374E-012	1.757337E-011	1	0.000000E+000
1	55.09633510	1.757337E-011	2.823374E-012	0	0.000000E+000
1	55.09634870	2.823374E-012	1.757337E-011	1	0.000000E+000
1	55.09690959	1.757337E-011	2.823374E-012	0	0.000000E+000
1	55.09691565	2.823374E-012	1.757337E-011	1	0.000000E+000
1	55.09731916	1.757337E-011	2.823374E-012	0	0.000000E+000
1	55.09733596	2.823374E-012	1.757337E-011	1	0.000000E+000
1	55.09748374	1.757337E-011	2.823374E-012	0	0.000000E+000
1	55.09751098	2.823374E-012	1.757337E-011	1	0.000000E+000
1	55.09818506	1.757337E-011	2.823374E-012	0	0.000000E+000
1	55.09821960	2.823374E-012	1.757337E-011	1	0.000000E+000
1	55.09831807	1.757337E-011	2.823374E-012	0	0.000000E+000
1	55.09833586	2.823374E-012	1.757337E-011	1	0.000000E+000
1	55.09885483	1.757337E-011	2.823374E-012	0	0.000000E+000
1	55.09910979	2.823374E-012	1.757337E-011	1	0.000000E+000
1	55.09972331	1.757337E-011	2.823374E-012	0	0.000000E+000
1	55.10206186	2.823374E-012	1.757337E-011	1	0.000000E+000
1	55.10225047	1.757337E-011	2.823374E-012	0	0.000000E+000
1	55.10230371	2.823374E-012	1.757337E-011	1	0.000000E+000
1	55.10334101	1.757337E-011	2.823374E-012	0	0.000000E+000
1	55.10336904	2.823374E-012	1.757337E-011	1	0.000000E+000
1	55.10356452	1.757337E-011	2.823374E-012	0	0.000000E+000
1	55.10358027	2.823374E-012	1.757337E-011	1	0.000000E+000
1	55.10377382	1.757337E-011	2.823374E-012	0	0.000000E+000
1	55.10387384	2.823374E-012	1.757337E-011	1	0.000000E+000
1	55.10403000	1.757337E-011	2.823374E-012	0	0.000000E+000
1	55.10484094	2.823374E-012	1.757337E-011	1	0.000000E+000
1	55.10543656	1.757337E-011	2.823374E-012	0	0.000000E+000
1	55.10544130	2.823374E-012	1.757337E-011	1	0.000000E+000
1	55.10571585	1.757337E-011	2.823374E-012	0	0.000000E+000
1	55.10576643	2.823374E-012	1.757337E-011	1	0.000000E+000
1	55.10613832	1.757337E-011	2.823374E-012	0	0.000000E+000
1	55.10616779	2.823374E-012	1.757337E-011	1	0.000000E+000
1	55.10648114	1.757337E-011	2.823374E-012	0	0.000000E+000
1	55.10649129	2.823374E-012	1.757337E-011	1	0.000000E+000
1	55.10662071	1.757337E-011	2.823374E-012	0	0.000000E+000
1	55.10696948	2.823374E-012	1.757337E-011	1	0.000000E+000
1	55.10721868	1.757337E-011	2.823374E-012	0	0.000000E+000
1	55.10728589	2.823374E-012	1.757337E-011	1	0.000000E+000
1	55.10744415	1.757337E-011	2.823374E-012	0	0.000000E+000
1	55.10749508	2.823374E-012	1.757337E-011	1	0.000000E+000
1	55.10775452	1.757337E-011	2.823374E-012	0	0.000000E+000
1	55.10809830	2.823374E-012	1.757337E-011	1	0.000000E+000
1	55.10865502	1.757337E-011	2.823374E-012	0	0.000000E+000
1	55.10926116	2.823374E-012	1.757337E-011	1	0.000000E+000
1	55.10988569	1.757337E-011	2.823374E-012	0	0.000000E+000
1	55.10992953	2.823374E-012	1.757337E-011	1	0.000000E+000
1	55.10995079	1.757337E-011	2.823374E-012	0	0.000000E+000
1	55.10996682	2.823374E-012	1.757337E-011	1	0.000000E+000
1	55.11081568	1.757337E-011	2.823374E-012	0	0.000000E+000
1	55.11085782	2.823374E-012	1.757337E-011	1	0.000000E+000
1	55.11102625	1.757337E-011	2.823374E-012	0	0.000000E+000
1	55.11190412	2.823374E-012	1.757337E-011	1	0.000000E+000
1	55.11193010	1.757337E-011	2.823374E-012	0	0.000000E+000
1	55.11194670	2.823374E-012	1.757337E-011	1	0.000000E+000
1	55.11229864	1.757337E-011	2.823374E-012	0	0.000000E+000
1	55.11235724	2.823374E-012	1.757337E-011	1	0.000000E+000
1	55.11251712	1.757337E-011	2.823374E-012	0	0.000000E+000
1	55.11254117	2.823374E-012	1.757337E-011	1	0.000000E+000
1	55.11271232	1.757337E-011	2.823374E-012	0	0.000000E+000
1	55.11273606	2.823374E-012	1.757337E-011	1	0.000000E+000
1	55.11328753	1.757337E-011	2.823374E-012	0	0.000000E+000
1	55.11329625	2.823374E-012	1.757337E-011	1	0.000000E+000
1	55.11380792	1.757337E-011	2.823374E-012	0	0.000000E+000
1	55.11381204	2.823374E-012	1.757337E-011	1	0.000000E+000
1	55.11395889	1.757337E-011	2.823374E-012	0	0.000000E+000
1	55.11448884	2.823374E-012	1.757337E-011	1	0.000000E+000
1	55.11460082	1.757337E-011	2.823374E-012	0	0.000000E+000
1	55.12411128	2.823374E-012	1.757337E-011	1	0.000000E+000
1	55.12468764	1.757337E-011	2.823374E-012	0	0.000000E+000
1	55.12497397	2.823374E-012	1.757337E-011	1	0.000000E+000
1	55.12525472	1.757337E-011	2.823374E-012	0	0.000000E+000
1	55.12527174	2.823374E-012	1.757337E-011	1	0.000000E+000
1	55.12553315	1.757337E-011	2.823374E-012	0	0.000000E+000
1	55.12556616	2.823374E-012	1.757337E-011	1	0.000000E+000
1	55.12584906	1.757337E-011	2.823374E-012	0	0.000000E+000
1	55.12638653	2.823374E-012	1.757337E-011	1	0.000000E+000
1	55.12711954	1.757337E-011	2.823374E-012	0	0.000000E+000
1	55.12713659	2.823374E-012	1.757337E-011	1	0.000000E+000
1	55.12749032	1.757337E-011	2.823374E-012	0	0.000000E+000
1	55.12752642	2.823374E-012	1.757337E-011	1	0.000000E+000
1	55.12754625	1.757337E-011	2.823374E-012	0	0.000000E+000
1	55.12756030	2.823374E-012	1.757337E-011	1	0.000000E+000
1	55.12803467	1.757337E-011	2.823374E-012	0	0.000000E+000
1	55.12806377	2.823374E-012	1.757337E-011	1	0.000000E+000
1	55.12833468	1.757337E-011	2.823374E-012	0	0.000000E+000
1	55.12834319	2.823374E-012	1.757337E-011	1	0.000000E+000
1	55.12917478	1.757337E-011	2.823374E-012	0	0.000000E+000
1	55.12948647	2.823374E-012	1.757337E-011	1	0.000000E+000
1	55.12982164	1.757337E-011	2.823374E-012	0	0.000000E+000
1	55.12984032	2.823374E-012	1.757337E-011	1	0.000000E+000
1	55.13052680	1.757337E-011	2.823374E-012	0	0.000000E+000
1	55.13055311	2.823374E-012	1.757337E-011	1	0.000000E+000
1	55.13086777	1.757337E-011	2.823374E-012	0	0.000000E+000
1	55.13090578	2.823374E-012	1.757337E-011	1	0.000000E+000
1	55.13133596	1.757337E-011	2.823374E-012	0	0.000000E+000
1	55.13156153	2.823374E-012	1.757337E-011	1	0.000000E+000
1	55.13190598	1.757337E-011	2.823374E-012	0	0.000000E+000
1	55.13191963	2.823374E-012	1.757337E-011	1	0.000000E+000
1	55.13202106	1.757337E-011	2.823374E-012	0	0.000000E+000
1	55.13204203	2.823374E-012	1.757337E-011	1	0.000000E+000
1	55.13401370	1.757337E-011	2.823374E-012	0	0.000000E+000
1	55.15496934	2.823374E-012	1.757337E-011	1	0.000000E+000
1	55.15513117	1.757337E-011	2.823374E-012	0	0.000000E+000
1	55.15594880	2.823374E-012	1.757337E-011	1	0.000000E+000
1	55.15664473	1.757337E-011	2.823374E-012	0	0.000000E+000
1	55.15667973	2.823374E-012	1.757337E-011	1	0.000000E+000
1	55.15754922	1.757337E-011	2.823374E-012	0	0.000000E+000
1	55.15760135	2.823374E-012	1.757337E-011	1	0.000000E+000
1	55.15852586	1.757337E-011	2.823374E-012	0	0.000000E+000
1	55.15855382	2.823374E-012	1.757337E-011	1	0.000000E+000
1	55.15878985	1.757337E-011	2.823374E-012	0	0.000000E+000
1	55.15881048	2.823374E-012	1.757337E-011	1	0.000000E+000
1	55.15970181	1.757337E-011	2.823374E-012	0	0.000000E+000
1	55.15970715	2.823374E-012	1.757337E-011	1	0.000000E+000
1	55.16040372	1.757337E-011	2.823374E-012	0	0.000000E+000
1	55.16041891	2.823374E-012	1.757337E-011	1	0.000000E+000
1	55.16327002	1.757337E-011	2.823374E-012	0	0.000000E+000
1	55.16329460	2.823374E-012	1.757337E-011	1	0.000000E+000
1	55.16336770	1.757337E-011	2.823374E-012	0	0.000000E+000
1	55.16357989	2.823374E-012	1.757337E-011	1	0.000000E+000
1	55.16361549	1.757337E-011	2.823374E-012	0	0.000000E+000
1	55.16364589	2.823374E-012	1.757337E-011	1	0.000000E+000
1	55.16368907	1.757337E-011	2.823374E-012	0	0.000000E+000
1	55.16370765	2.823374E-012	1.757337E-011	1	0.000000E+000
1	55.16403028	1.757337E-011	2.823374E-012	0	0.000000E+000
1	55.16568839	2.823374E-012	1.757337E-011	1	0.000000E+000
1	55.16580781	1.757337E-011	2.823374E-012	0	0.000000E+000
1	55.16589507	2.823374E-012	1.757337E-011	1	0.000000E+000
1	55.16649532	1.757337E-011	2.823374E-012	0	0.000000E+000
1	55.16654266	2.823374E-012	1.757337E-011	1	0.000000E+000
1	55.16667899	1.757337E-011	2.823374E-012	0	0.000000E+000
1	55.16683891	2.823374E-012	1.757337E-011	1	0.000000E+000
1	55.16815825	1.757337E-011	2.823374E-012	0	0.000000E+000
1	55.16817687	2.823374E-012	1.757337E-011	1	0.000000E+000
1	55.16888528	1.757337E-011	2.823374E-012	0	0.000000E+000
1	55.16893994	2.823374E-012	1.757337E-011	1	0.000000E+000
1	55.17001229	1.757337E-011	2.823374E-012	0	0.000000E+000
1	55.17009171	2.823374E-012	1.757337E-011	1	0.000000E+000
1	55.17018971	1.757337E-011	2.823374E-012	0	0.000000E+000
1	55.17021693	2.823374E-012	1.757337E-011	1	0.000000E+000
1	55.17104299	1.757337E-011	2.823374E-012	0	0.000000E+000
1	55.17105845	2.823374E-012	1.757337E-011	1	0.000000E+000
1	55.17113179	1.757337E-011	2.823374E-012	0	0.000000E+000
1	55.17116929	2.823374E-012	1.757337E-011	1	0.000000E+000
1	55.17129233	1.757337E-011	2.823374E-012	0	0.000000E+000
1	55.17130813	2.823374E-012	1.757337E-011	1	0.000000E+000
1	55.17150692	1.757337E-011	2.823374E-012	0	0.000000E+000
1	55.17155135	2.823374E-012	1.757337E-011	1	0.000000E+000
1	55.17201746	1.757337E-011	2.823374E-012	0	0.000000E+000
1	55.17202404	2.823374E-012	1.757337E-011	1	0.000000E+000
1	55.17212727	1.757337E-011	2.823374E-012	0	0.000000E+000
1	55.17216036	2.823374E-012	1.757337E-011	1	0.000000E+000
1	55.17259565	1.757337E-011	2.823374E-012	0	0.000000E+000
1	56.29341896	2.792903E-012	1.754290E-011	1	0.000000E+000
1	56.29442082	1.754290E-011	2.792903E-012	0	0.000000E+000
1	56.29444961	2.792903E-012	1.754290E-011	1	0.000000E+000
1	56.29461394	1.754290E-011	2.792903E-012	0	0.000000E+000
1	56.29462158	2.792903E-012	1.754290E-011	1	0.000000E+000
1	56.29487712	1.754290E-011	2.792903E-012	0	0.000000E+000
1	56.29489020	2.792903E-012	1.754290E-011	1	0.000000E+000
1	56.29582948	1.754290E-011	2.792903E-012	0	0.000000E+000
1	56.29583537	2.792903E-012	1.754290E-011	1	0.000000E+000
1	56.29604293	1.754290E-011	2.792903E-012	0	0.000000E+000
1	56.29619330	2.792903E-012	1.754290E-011	1	0.000000E+000
1	56.29627395	1.754290E-011	2.792903E-012	0	0.000000E+000
1	56.29633203	2.792903E-012	1.754290E-011	1	0.000000E+000
1	56.29673278	1.754290E-011	2.792903E-012	0	0.000000E+000
1	56.29677228	2.792903E-012	1.754290E-011	1	0.000000E+000
1	56.29756700	1.754290E-011	2.792903E-012	0	0.000000E+000
1	56.29759744	2.792903E-012	1.754290E-011	1	0.000000E+000
1	56.29810652	1.754290E-011	2.792903E-012	0	0.000000E+000
1	56.29812708	2.792903E-012	1.754290E-011	1	0.000000E+000
1	56.29830277	1.754290E-011	2.792903E-012	0	0.000000E+000
1	56.29833855	2.792903E-012	1.754290E-011	1	0.000000E+000
1	56.29930044	1.754290E-011	2.792903E-012	0	0.000000E+000
1	56.29933431	2.792903E-012	1.754290E-011	1	0.000000E+000
1	56.29967319	1.754290E-011	2.792903E-012	0	0.000000E+000
1	56.29973623	2.792903E-012	1.754290E-011	1	0.000000E+000
1	56.30027948	1.754290E-011	2.792903E-012	0	0.000000E+000
1	56.30032237	2.792903E-012	1.754290E-011	1	0.000000E+000
1	56.30173993	1.754290E-011	2.792903E-012	0	0.000000E+000
1	56.30178218	2.792903E-012	1.754290E-011	1	0.000000E+000
1	56.30259640	1.754290E-011	2.792903E-012	0	0.000000E+000
1	56.30269911	2.792903E-012	1.754290E-011	1	0.000000E+000
1	56.30334549	1.754290E-011	2.792903E-012	0	0.000000E+000
1	56.30340408	2.792903E-012	1.754290E-011	1	0.000000E+000
1	56.30378227	1.754290E-011	2.792903E-012	0	0.000000E+000
1	56.30385191	2.792903E-012	1.754290E-011	1	0.000000E+000
1	56.30403198	1.754290E-011	2.792903E-012	0	0.000000E+000
1	56.30406300	2.792903E-012	1.754290E-011	1	0.000000E+000
1	56.30441884	1.754290E-011	2.792903E-012	0	0.000000E+000
1	56.30450879	2.792903E-012	1.754290E-011	1	0.000000E+000
1	56.30462846	1.754290E-011	2.792903E-012	0	0.000000E+000
1	56.30470074	2.792903E-012	1.754290E-011	1	0.000000E+000
1	56.30600568	1.754290E-011	2.792903E-012	0	0.000000E+000
1	56.30611729	2.792903E-012	1.754290E-011	1	0.000000E+000
1	56.30663949	1.754290E-011	2.792903E-012	0	0.000000E+000
1	56.30664647	2.792903E-012	1.754290E-011	1	0.000000E+000
1	56.30682405	1.754290E-011	2.792903E-012	0	0.000000E+000
1	56.30682936	2.792903E-012	1.754290E-011	1	0.000000E+000
1	56.30704422	1.754290E-011	2.792903E-012	0	0.000000E+000
1	56.30709938	2.792903E-012	1.754290E-011	1	0.000000E+000
1	56.30727055	1.754290E-011	2.792903E-012	0	0.000000E+000
1	56.30729904	2.792903E-012	1.754290E-011	1	0.000000E+000
1	56.30839634	1.754290E-011	2.792903E-012	0	0.000000E+000
1	56.30842226	2.792903E-012	1.754290E-011	1	0.000000E+000
1	56.30865594	1.754290E-011	2.792903E-012	0	0.000000E+000
1	56.30866644	2.792903E-012	1.754290E-011	1	0.000000E+000
1	56.30877462	1.754290E-011	2.792903E-012	0	0.000000E+000
1	56.30883208	2.792903E-012	1.754290E-011	1	0.000000E+000
1	56.30921581	1.754290E-011	2.792903E-012	0	0.000000E+000
1	56.30922002	2.792903E-012	1.754290E-011	1	0.000000E+000
1	56.30957709	1.754290E-011	2.792903E-012	0	0.000000E+000
1	56.30959348	2.792903E-012	1.754290E-011	1	0.000000E+000
1	56.31015942	1.754290E-011	2.792903E-012	0	0.000000E+000
1	56.31024913	2.792903E-012	1.754290E-011	1	0.000000E+000
1	56.31071649	1.754290E-011	2.792903E-012	0	0.000000E+000
1	56.31072910	2.792903E-012	1.754290E-011	1	0.000000E+000
1	56.31136936	1.754290E-011	2.792903E-012	0	0.000000E+000
1	56.31138239	2.792903E-012	1.754290E-011	1	0.000000E+000
1	56.31257280	1.754290E-011	2.792903E-012	0	0.000000E+000
1	56.31258281	2.792903E-012	1.754290E-011	1	0.000000E+000
1	56.31293304	1.754290E-011	2.792903E-012	0	0.000000E+000
1	56.31296085	2.792903E-012	1.754290E-011	1	0.000000E+000
1	56.31346257	1.754290E-011	2.792903E-012	0	0.000000E+000
1	56.31347509	2.792903E-012	1.754290E-011	1	0.000000E+000
1	56.31351247	1.754290E-011	2.792903E-012	0	0.000000E+000
1	56.31352739	2.792903E-012	1.754290E-011	1	0.000000E+000
1	56.31367508	1.754290E-011	2.792903E-012	0	0.000000E+000
1	56.31371374	2.792903E-012	1.754290E-011	1	0.000000E+000
1	56.31425163	1.754290E-011	2.792903E-012	0	0.000000E+000
1	56.31431320	2.792903E-012	1.754290E-011	1	0.000000E+000
1	56.31513715	1.754290E-011	2.792903E-012	0	0.000000E+000
1	56.31517172	2.792903E-012	1.754290E-011	1	0.000000E+000
1	56.31548880	1.754290E-011	2.792903E-012	0	0.000000E+000
1	56.31557453	2.792903E-012	1.754290E-011	1	0.000000E+000
1	56.31574104	1.754290E-011	2.792903E-012	0	0.000000E+000
1	56.31580008	2.792903E-012	1.754290E-011	1	0.000000E+000
1	56.31582115	1.754290E-011	2.792903E-012	0	0.000000E+000
1	56.31584409	2.792903E-012	1.754290E-011	1	0.000000E+000
1	56.31593597	1.754290E-011	2.792903E-012	0	0.000000E+000
1	56.31595262	2.792903E-012	1.754290E-011	1	0.000000E+000
1	56.31702781	1.754290E-011	2.792903E-012	0	0.000000E+000
1	56.31705945	2.792903E-012	1.754290E-011	1	0.000000E+000
1	56.31743561	1.754290E-011	2.792903E-012	0	0.000000E+000
1	56.31745401	2.792903E-012	1.754290E-011	1	0.000000E+000
1	56.31775761	1.754290E-011	2.792903E-012	0	0.000000E+000
1	56.31779105	2.792903E-012	1.754290E-011	1	0.000000E+000
1	56.31788106	1.754290E-011	2.792903E-012	0	0.000000E+000
1	56.31797480	2.792903E-012	1.754290E-011	1	0.000000E+000
1	56.31880932	1.754290E-011	2.792903E-012	0	0.000000E+000
1	56.31884372	2.792903E-012	1.754290E-011	1	0.000000E+000
1	56.31936491	1.754290E-011	2.792903E-012	0	0.000000E+000
1	56.31941280	2.792903E-012	1.754290E-011	1	0.000000E+000
1	56.31986592	1.754290E-011	2.792903E-012	0	0.000000E+000
1	56.31988646	2.792903E-012	1.754290E-011	1	0.000000E+000
1	56.32024431	1.754290E-011	2.792903E-012	0	0.000000E+000
1	56.32032185	2.792903E-012	1.754290E-011	1	0.000000E+000
1	56.32064953	1.754290E-011	2.792903E-012	0	0.000000E+000
1	56.32067004	2.792903E-012	1.754290E-011	1	0.000000E+000
1	56.32075461	1.754290E-011	2.792903E-012	0	0.000000E+000
1	56.32191189	2.792903E-012	1.754290E-011	1	0.000000E+000
1	56.32216120	1.754290E-011	2.792903E-012	0	0.000000E+000
1	56.32218064	2.792903E-012	1.754290E-011	1	0.000000E+000
1	56.32327966	1.754290E-011	2.792903E-012	0	0.000000E+000
1	56.32329306	2.792903E-012	1.754290E-011	1	0.000000E+000
1	56.32457680	1.754290E-011	2.792903E-012	0	0.000000E+000
1	56.32460472	2.792903E-012	1.754290E-011	1	0.000000E+000
1	56.32638653	1.754290E-011	2.792903E-012	0	0.000000E+000
1	56.32640369	2.792903E-012	1.754290E-011	1	0.000000E+000
1	56.32689218	1.754290E-011	2.792903E-012	0	0.000000E+000
1	56.32695076	2.792903E-012	1.754290E-011	1	0.000000E+000
1	56.32777691	1.754290E-011	2.792903E-012	0	0.000000E+000
1	56.32783173	2.792903E-012	1.754290E-011	1	0.000000E+000
1	56.32940977	1.754290E-011	2.792903E-012	0	0.000000E+000
1	56.32946120	2.792903E-012	1.754290E-011	1	0.000000E+000
1	56.32980942	1.754290E-011	2.792903E-012	0	0.000000E+000
1	56.32983106	2.792903E-012	1.754290E-011	1	0.000000E+000
1	56.33019728	1.754290E-011	2.792903E-012	0	0.000000E+000
1	56.33023563	2.792903E-012	1.754290E-011	1	0.000000E+000
1	56.33093666	1.754290E-011	2.792903E-012	0	0.000000E+000
1	56.33098435	2.792903E-012	1.754290E-011	1	0.000000E+000
1	56.33139699	1.754290E-011	2.792903E-012	0	0.000000E+000
1	56.33146615	2.792903E-012	1.754290E-011	1	0.000000E+000
1	56.33150972	1.754290E-011	2.792903E-012	0	0.000000E+000
1	56.33152018	2.792903E-012	1.754290E-011	1	0.000000E+000
1	56.33175118	1.754290E-011	2.792903E-012	0	0.000000E+000
1	56.33176867	2.792903E-012	1.754290E-011	1	0.000000E+000
1	56.33222044	1.754290E-011	2.792903E-012	0	0.000000E+000
1	56.33223885	2.792903E-012	1.754290E-011	1	0.000000E+000
1	56.33310875	1.754290E-011	2.792903E-012	0	0.000000E+000
1	56.33313139	2.792903E-012	1.754290E-011	1	0.000000E+000
1	56.33356857	1.754290E-011	2.792903E-012	0	0.000000E+000
1	56.33359022	2.792903E-012	1.754290E-011	1	0.000000E+000
1	56.33370660	1.754290E-011	2.792903E-012	0	0.000000E+000
1	56.33372203	2.792903E-012	1.754290E-011	1	0.000000E+000
1	56.33393987	1.754290E-011	2.792903E-012	0	0.000000E+000
1	56.33395355	2.792903E-012	1.754290E-011	1	0.000000E+000
1	56.33422784	1.754290E-011	2.792903E-012	0	0.000000E+000
1	187.93641825	2.536227E-012	1.728623E-011	1	0.000000E+000
1	187.93641900	1.728623E-011	2.536227E-012	0	0.000000E+000
1	187.93641932	2.536227E-012	1.728623E-011	1	0.000000E+000
1	187.93655899	1.728623E-011	2.536227E-012	0	0.000000E+000
1	187.93657257	2.536227E-012	1.728623E-011	1	0.000000E+000
1	187.93724278	1.728623E-011	2.536227E-012	0	0.000000E+000
1	187.93727371	2.536227E-012	1.728623E-011	1	0.000000E+000
1	187.93731149	1.728623E-011	2.536227E-012	0	0.000000E+000
1	187.93732754	2.536227E-012	1.728623E-011	1	0.000000E+000
1	187.93752029	1.728623E-011	2.536227E-012	0	0.000000E+000
1	187.93773417	2.536227E-012	1.728623E-011	1	0.000000E+000
1	187.93814606	1.728623E-011	2.536227E-012	0	0.000000E+000
1	187.93819686	2.536227E-012	1.728623E-011	1	0.000000E+000
1	187.93845173	1.728623E-011	2.536227E-012	0	0.000000E+000
1	187.93855779	2.536227E-012	1.728623E-011	1	0.000000E+000
1	187.93912686	1.728623E-011	2.536227E-012	0	0.000000E+000
1	187.93923830	2.536227E-012	1.728623E-011	1	0.000000E+000
1	187.93954697	1.728623E-011	2.536227E-012	0	0.000000E+000
1	187.93955434	2.536227E-012	1.728623E-011	1	0.000000E+000
1	187.93958370	1.728623E-011	2.536227E-012	0	0.000000E+000
1	187.93963444	2.536227E-012	1.728623E-011	1	0.000000E+000
1	187.93967676	1.728623E-011	2.536227E-012	0	0.000000E+000
1	187.93969186	2.536227E-012	1.728623E-011	1	0.000000E+000
1	187.93984458	1.728623E-011	2.536227E-012	0	0.000000E+000
1	187.93987226	2.536227E-012	1.728623E-011	1	0.000000E+000
1	187.94039823	1.728623E-011	2.536227E-012	0	0.000000E+000
1	187.94040853	2.536227E-012	1.728623E-011	1	0.000000E+000
1	187.94055804	1.728623E-011	2.536227E-012	0	0.000000E+000
1	187.94068372	2.536227E-012	1.728623E-011	1	0.000000E+000
1	187.94077317	1.728623E-011	2.536227E-012	0	0.000000E+000
1	187.94079844	2.536227E-012	1.728623E-011	1	0.000000E+000
1	187.94090941	1.728623E-011	2.536227E-012	0	0.000000E+000
1	187.94094900	2.536227E-012	1.728623E-011	1	0.000000E+000
1	187.94143762	1.728623E-011	2.536227E-012	0	0.000000E+000
1	187.94149375	2.536227E-012	1.728623E-011	1	0.000000E+000
1	187.94170558	1.728623E-011	2.536227E-012	0	0.000000E+000
1	187.94173344	2.536227E-012	1.728623E-011	1	0.000000E+000
1	187.94208203	1.728623E-011	2.536227E-012	0	0.000000E+000
1	187.94209966	2.536227E-012	1.728623E-011	1	0.000000E+000
1	187.94220140	1.728623E-011	2.536227E-012	0	0.000000E+000
1	187.94273344	2.536227E-012	1.728623E-011	1	0.000000E+000
1	187.94440381	1.728623E-011	2.536227E-012	0	0.000000E+000
1	187.94443850	2.536227E-012	1.728623E-011	1	0.000000E+000
1	187.94456374	1.728623E-011	2.536227E-012	0	0.000000E+000
1	188.76913851	2.593009E-012	1.734301E-011	1	0.000000E+000
1	188.76962140	1.734301E-011	2.593009E-012	0	0.000000E+000
1	188.76971637	2.593009E-012	1.734301E-011	1	0.000000E+000
1	188.77031884	1.734301E-011	2.593009E-012	0	0.000000E+000
1	188.77033490	2.593009E-012	1.734301E-011	1	0.000000E+000
1	188.77115630	1.734301E-011	2.593009E-012	0	0.000000E+000
1	188.77120494	2.593009E-012	1.734301E-011	1	0.000000E+000
1	188.77146457	1.734301E-011	2.593009E-012	0	0.000000E+000
1	188.77149878	2.593009E-012	1.734301E-011	1	0.000000E+000
1	188.77288002	1.734301E-011	2.593009E-012	0	0.000000E+000
1	188.77297529	2.593009E-012	1.734301E-011	1	0.000000E+000
1	188.77334905	1.734301E-011	2.593009E-012	0	0.000000E+000
1	188.77336071	2.593009E-012	1.734301E-011	1	0.000000E+000
1	188.77362834	1.734301E-011	2.593009E-012	0	0.000000E+000
1	188.77439850	2.593009E-012	1.734301E-011	1	0.000000E+000
1	188.77644206	1.734301E-011	2.593009E-012	0	0.000000E+000
1	188.77645016	2.593009E-012	1.734301E-011	1	0.000000E+000
1	188.77742247	1.734301E-011	2.593009E-012	0	0.000000E+000
1	188.77744769	2.593009E-012	1.734301E-011	1	0.000000E+000
1	188.77793209	1.734301E-011	2.593009E-012	0	0.000000E+000
1	188.77815917	2.593009E-012	1.734301E-011	1	0.000000E+000
1	188.77889848	1.734301E-011	2.593009E-012	0	0.000000E+000
1	188.77890306	2.593009E-012	1.734301E-011	1	0.000000E+000
1	188.77948994	1.734301E-011	2.593009E-012	0	0.000000E+000
1	188.77951454	2.593009E-012	1.734301E-011	1	0.000000E+000
1	188.77955725	1.734301E-011	2.593009E-012	0	0.000000E+000
1	188.77958487	2.593009E-012	1.734301E-011	1	0.000000E+000
1	188.78009604	1.734301E-011	2.593009E-012	0	0.000000E+000
1	200.35883766	2.786353E-012	1.753635E-011	1	0.000000E+000
1	200.36002532	1.753635E-011	2.786353E-012	0	0.000000E+000
1	200.36006832	2.786353E-012	1.753635E-011	1	0.000000E+000
1	200.36038406	1.753635E-011	2.786353E-012	0	0.000000E+000
1	200.36040206	2.786353E-012	1.753635E-011	1	0.000000E+000
1	200.36066491	1.753635E-011	2.786353E-012	0	0.000000E+000
1	200.36075125	2.786353E-012	1.753635E-011	1	0.000000E+000
1	200.36083547	1.753635E-011	2.786353E-012	0	0.000000E+000
1	200.36085889	2.786353E-012	1.753635E-011	1	0.000000E+000
1	200.36129930	1.753635E-011	2.786353E-012	0	0.000000E+000
1	200.36131061	2.786353E-012	1.753635E-011	1	0.000000E+000
1	200.36136471	1.753635E-011	2.786353E-012	0	0.000000E+000
1	200.36138859	2.786353E-012	1.753635E-011	1	0.000000E+000
1	200.36378387	1.753635E-011	2.786353E-012	0	0.000000E+000
1	200.36381167	2.786353E-012	1.753635E-011	1	0.000000E+000
1	200.36394570	1.753635E-011	2.786353E-012	0	0.000000E+000
1	200.36396074	2.786353E-012	1.753635E-011	1	0.000000E+000
1	200.36447650	1.753635E-011	2.786353E-012	0	0.000000E+000
1	200.36449505	2.786353E-012	1.753635E-011	1	0.000000E+000
1	200.36469701	1.753635E-011	2.786353E-012	0	0.000000E+000
1	200.36473713	2.786353E-012	1.753635E-011	1	0.000000E+000
1	200.36483755	1.753635E-011	2.786353E-012	0	0.000000E+000
1	200.36485015	2.786353E-012	1.753635E-011	1	0.000000E+000
1	200.36518984	1.753635E-011	2.786353E-012	0	0.000000E+000
1	200.36525995	2.786353E-012	1.753635E-011	1	0.000000E+000
1	200.36555285	1.753635E-011	2.786353E-012	0	0.000000E+000
1	200.36560513	2.786353E-012	1.753635E-011	1	0.000000E+000
1	200.36619881	1.753635E-011	2.786353E-012	0	0.000000E+000
1	200.36629861	2.786353E-012	1.753635E-011	1	0.000000E+000
1	200.36635013	1.753635E-011	2.786353E-012	0	0.000000E+000
1	200.36638076	2.786353E-012	1.753635E-011	1	0.000000E+000
1	200.36640488	1.753635E-011	2.786353E-012	0	0.000000E+000
1	200.36642361	2.786353E-012	1.753635E-011	1	0.000000E+000
1	200.36695053	1.753635E-011	2.786353E-012	0	0.000000E+000
1	200.36696827	2.786353E-012	1.753635E-011	1	0.000000E+000
1	200.36723771	1.753635E-011	2.786353E-012	0	0.000000E+000
1	200.36726312	2.786353E-012	1.753635E-011	1	0.000000E+000
1	200.36771147	1.753635E-011	2.786353E-012	0	0.000000E+000
1	200.36782434	2.786353E-012	1.753635E-011	1	0.000000E+000
1	200.36870159	1.753635E-011	2.786353E-012	0	0.000000E+000
1	200.36874311	2.786353E-012	1.753635E-011	1	0.000000E+000
1	200.36953664	1.753635E-011	2.786353E-012	0	0.000000E+000
1	200.36957719	2.786353E-012	1.753635E-011	1	0.000000E+000
1	200.37040789	1.753635E-011	2.786353E-012	0	0.000000E+000
1	200.37045032	2.786353E-012	1.753635E-011	1	0.000000E+000
1	200.37063959	1.753635E-011	2.786353E-012	0	0.000000E+000
1	200.37069250	2.786353E-012	1.753635E-011	1	0.000000E+000
1	200.37120706	1.753635E-011	2.786353E-012	0	0.000000E+000
1	200.37141797	2.786353E-012	1.753635E-011	1	0.000000E+000
1	200.37268444	1.753635E-011	2.786353E-012	0	0.000000E+000
1	200.37270186	2.786353E-012	1.753635E-011	1	0.000000E+000
1	200.37379687	1.753635E-011	2.786353E-012	0	0.000000E+000
1	200.37382402	2.786353E-012	1.753635E-011	1	0.000000E+000
1	200.37393941	1.753635E-011	2.786353E-012	0	0.000000E+000
1	200.37396643	2.786353E-012	1.753635E-011	1	0.000000E+000
1	200.37501474	1.753635E-011	2.786353E-012	0	0.000000E+000
1	200.37502301	2.786353E-012	1.753635E-011	1	0.000000E+000
1	200.37539642	1.753635E-011	2.786353E-012	0	0.000000E+000
1	200.37544910	2.786353E-012	1.753635E-011	1	0.000000E+000
1	200.37593081	1.753635E-011	2.786353E-012	0	0.000000E+000
1	200.37602452	2.786353E-012	1.753635E-011	1	0.000000E+000
1	200.37753125	1.753635E-011	2.786353E-012	0	0.000000E+000
1	200.37756728	2.786353E-012	1.753635E-011	1	0.000000E+000
1	200.37761869	1.753635E-011	2.786353E-012	0	0.000000E+000
1	200.37783123	2.786353E-012	1.753635E-011	1	0.000000E+000
1	200.37828639	1.753635E-011	2.786353E-012	0	0.000000E+000
1	200.37837053	2.786353E-012	1.753635E-011	1	0.000000E+000
1	200.37861682	1.753635E-011	2.786353E-012	0	0.000000E+000
1	200.37867017	2.786353E-012	1.753635E-011	1	0.000000E+000
1	200.37879315	1.753635E-011	2.786353E-012	0	0.000000E+000
1	200.37880715	2.786353E-012	1.753635E-011	1	0.000000E+000
1	200.37881571	1.753635E-011	2.786353E-012	0	0.000000E+000
1	200.37886202	2.786353E-012	1.753635E-011	1	0.000000E+000
1	200.37889888	1.753635E-011	2.786353E-012	0	0.000000E+000
1	200.37892181	2.786353E-012	1.753635E-011	1	0.000000E+000
1	200.37912631	1.753635E-011	2.786353E-012	0	0.000000E+000
1	200.37973606	2.786353E-012	1.753635E-011	1	0.000000E+000
1	200.38011940	1.753635E-011	2.786353E-012	0	0.000000E+000
1	200.38218899	2.786353E-012	1.753635E-011	1	0.000000E+000
1	200.38224992	1.753635E-011	2.786353E-012	0	0.000000E+000
1	200.38226517	2.786353E-012	1.753635E-011	1	0.000000E+000
1	200.38323891	1.753635E-011	2.786353E-012	0	0.000000E+000
1	200.38332967	2.786353E-012	1.753635E-011	1	0.000000E+000
1	200.38409446	1.753635E-011	2.786353E-012	0	0.000000E+000
1	200.38411844	2.786353E-012	1.753635E-011	1	0.000000E+000
1	200.38450465	1.753635E-011	2.786353E-012	0	0.000000E+000
1	200.38452593	2.786353E-012	1.753635E-011	1	0.000000E+000
1	200.38526193	1.753635E-011	2.786353E-012	0	0.000000E+000
1	200.38535034	2.786353E-012	1.753635E-011	1	0.000000E+000
1	200.38541493	1.753635E-011	2.786353E-012	0	0.000000E+000
1	200.38542990	2.786353E-012	1.753635E-011	1	0.000000E+000
1	200.38562312	1.753635E-011	2.786353E-012	0	0.000000E+000
1	200.38563238	2.786353E-012	1.753635E-011	1	0.000000E+000
1	200.38596455	1.753635E-011	2.786353E-012	0	0.000000E+000
1	200.38599452	2.786353E-012	1.753635E-011	1	0.000000E+000
1	200.38688894	1.753635E-011	2.786353E-012	0	0.000000E+000
1	200.38689449	2.786353E-012	1.753635E-011	1	0.000000E+000
1	200.38842844	1.753635E-011	2.786353E-012	0	0.000000E+000
1	200.38844982	2.786353E-012	1.753635E-011	1	0.000000E+000
1	200.38865853	1.753635E-011	2.786353E-012	0	0.000000E+000
1	200.38872109	2.786353E-012	1.753635E-011	1	0.000000E+000
1	200.39009097	1.753635E-011	2.786353E-012	0	0.000000E+000
1	200.39014370	2.786353E-012	1.753635E-011	1	0.000000E+000
1	200.39116203	1.753635E-011	2.786353E-012	0	0.000000E+000
1	200.39124054	2.786353E-012	1.753635E-011	1	0.000000E+000
1	200.39190092	1.753635E-011	2.786353E-012	0	0.000000E+000
1	200.39192886	2.786353E-012	1.753635E-011	1	0.000000E+000
1	200.39209968	1.753635E-011	2.786353E-012	0	0.000000E+000
1	200.39212004	2.786353E-012	1.753635E-011	1	0.000000E+000
1	200.39217182	1.753635E-011	2.786353E-012	0	0.000000E+000
1	200.39219004	2.786353E-012	1.753635E-011	1	0.000000E+000
1	200.39297822	1.753635E-011	2.786353E-012	0	0.000000E+000
1	200.39301822	2.786353E-012	1.753635E-011	1	0.000000E+000
1	200.39326695	1.753635E-011	2.786353E-012	0	0.000000E+000
1	200.39331027	2.786353E-012	1.753635E-011	1	0.000000E+000
1	200.39376891	1.753635E-011	2.786353E-012	0	0.000000E+000
1	200.39382280	2.786353E-012	1.753635E-011	1	0.000000E+000
1	200.39394025	1.753635E-011	2.786353E-012	0	0.000000E+000
1	200.39396577	2.786353E-012	1.753635E-011	1	0.000000E+000
1	200.39460859	1.753635E-011	2.786353E-012	0	0.000000E+000
1	200.39460984	2.786353E-012	1.753635E-011	1	0.000000E+000
1	200.39483692	1.753635E-011	2.786353E-012	0	0.000000E+000
1	200.39543192	2.786353E-012	1.753635E-011	1	0.000000E+000
1	200.39600939	1.753635E-011	2.786353E-012	0	0.000000E+000
1	200.39602381	2.786353E-012	1.753635E-011	1	0.000000E+000
1	200.39711849	1.753635E-011	2.786353E-012	0	0.000000E+000
1	200.39712038	2.786353E-012	1.753635E-011	1	0.000000E+000
1	200.39780969	1.753635E-011	2.786353E-012	0	0.000000E+000
1	200.39782837	2.786353E-012	1.753635E-011	1	0.000000E+000
1	200.39787084	1.753635E-011	2.786353E-012	0	0.000000E+000
1	200.39794877	2.786353E-012	1.753635E-011	1	0.000000E+000
1	200.39822006	1.753635E-011	2.786353E-012	0	0.000000E+000
1	200.39826781	2.786353E-012	1.753635E-011	1	0.000000E+000
1	200.39877003	1.753635E-011	2.786353E-012	0	0.000000E+000
1	200.39881460	2.786353E-012	1.753635E-011	1	0.000000E+000
1	200.39898777	1.753635E-011	2.786353E-012	0	0.000000E+000
1	200.39905891	2.786353E-012	1.753635E-011	1	0.000000E+000
1	200.39950187	1.753635E-011	2.786353E-012	0	0.000000E+000
1	200.39959462	2.786353E-012	1.753635E-011	1	0.000000E+000
1	200.40019279	1.753635E-011	2.786353E-012	0	0.000000E+000
1	200.40022122	2.786353E-012	1.753635E-011	1	0.000000E+000
1	200.40114631	1.753635E-011	2.786353E-012	0	0.000000E+000
1	200.40118715	2.786353E-012	1.753635E-011	1	0.000000E+000
1	200.40173333	1.753635E-011	2.786353E-012	0	0.000000E+000
1	200.40178442	2.786353E-012	1.753635E-011	1	0.000000E+000
1	200.40252108	1.753635E-011	2.786353E-012	0	0.000000E+000
1	200.40253949	2.786353E-012	1.753635E-011	1	0.000000E+000
1	200.40286189	1.753635E-011	2.786353E-012	0	0.000000E+000
1	200.40310970	2.786353E-012	1.753635E-011	1	0.000000E+000
1	200.40405243	1.753635E-011	2.786353E-012	0	0.000000E+000
1	200.40408232	2.786353E-012	1.753635E-011	1	0.000000E+000
1	200.40453030	1.753635E-011	2.786353E-012	0	0.000000E+000
1	200.40455743	2.786353E-012	1.753635E-011	1	0.000000E+000
1	200.40639244	1.753635E-011	2.786353E-012	0	0.000000E+000
1	200.40642230	2.786353E-012	1.753635E-011	1	0.000000E+000
1	200.40724057	1.753635E-011	2.786353E-012	0	0.000000E+000
1	200.40727384	2.786353E-012	1.753635E-011	1	0.000000E+000
1	200.40859424	1.753635E-011	2.786353E-012	0	0.000000E+000
1	200.40863302	2.786353E-012	1.753635E-011	1	0.000000E+000
1	200.40918801	1.753635E-011	2.786353E-012	0	0.000000E+000
1	200.40920929	2.786353E-012	1.753635E-011	1	0.000000E+000
1	200.41006289	1.753635E-011	2.786353E-012	0	0.000000E+000
1	200.41009801	2.786353E-012	1.753635E-011	1	0.000000E+000
1	200.41054381	1.753635E-011	2.786353E-012	0	0.000000E+000
1	200.41059661	2.786353E-012	1.753635E-011	1	0.000000E+000
1	200.41068524	1.753635E-011	2.786353E-012	0	0.000000E+000
1	200.41074477	2.786353E-012	1.753635E-011	1	0.000000E+000
1	200.41172884	1.753635E-011	2.786353E-012	0	0.000000E+000
1	200.41178473	2.786353E-012	1.753635E-011	1	0.000000E+000
1	200.41215555	1.753635E-011	2.786353E-012	0	0.000000E+000
1	200.41218537	2.786353E-012	1.753635E-011	1	0.000000E+000
1	200.41280500	1.753635E-011	2.786353E-012	0	0.000000E+000
1	200.41284164	2.786353E-012	1.753635E-011	1	0.000000E+000
1	200.41291798	1.753635E-011	2.786353E-012	0	0.000000E+000
1	200.41295596	2.786353E-012	1.753635E-011	1	0.000000E+000
1	200.41318570	1.753635E-011	2.786353E-012	0	0.000000E+000
1	200.41324229	2.786353E-012	1.753635E-011	1	0.000000E+000
1	200.41328058	1.753635E-011	2.786353E-012	0	0.000000E+000
1	200.41329638	2.786353E-012	1.753635E-011	1	0.000000E+000
1	200.41339833	1.753635E-011	2.786353E-012	0	0.000000E+000
1	200.41348380	2.786353E-012	1.753635E-011	1	0.000000E+000
1	200.41429587	1.753635E-011	2.786353E-012	0	0.000000E+000
1	200.41432839	2.786353E-012	1.753635E-011	1	0.000000E+000
1	200.41456048	1.753635E-011	2.786353E-012	0	0.000000E+000
1	200.41464989	2.786353E-012	1.753635E-011	1	0.000000E+000
1	200.41499497	1.753635E-011	2.786353E-012	0	0.000000E+000
1	200.41500677	2.786353E-012	1.753635E-011	1	0.000000E+000
1	200.41554196	1.753635E-011	2.786353E-012	0	0.000000E+000
1	200.41559907	2.786353E-012	1.753635E-011	1	0.000000E+000
1	200.41635171	1.753635E-011	2.786353E-012	0	0.000000E+000
1	200.41639682	2.786353E-012	1.753635E-011	1	0.000000E+000
1	200.41661196	1.753635E-011	2.786353E-012	0	0.000000E+000
1	200.41664593	2.786353E-012	1.753635E-011	1	0.000000E+000
1	200.41726238	1.753635E-011	2.786353E-012	0	0.000000E+000
1	200.41729537	2.786353E-012	1.753635E-011	1	0.000000E+000
1	200.41802349	1.753635E-011	2.786353E-012	0	0.000000E+000
1	200.41804004	2.786353E-012	1.753635E-011	1	0.000000E+000
1	200.41884460	1.753635E-011	2.786353E-012	0	0.000000E+000
1	200.41983128	2.786353E-012	1.753635E-011	1	0.000000E+000
1	200.42017295	1.753635E-011	2.786353E-012	0	0.000000E+000
1	200.42025349	2.786353E-012	1.753635E-011	1	0.000000E+000
1	200.42029323	1.753635E-011	2.786353E-012	0	0.000000E+000
1	200.42033440	2.786353E-012	1.753635E-011	1	0.000000E+000
1	200.42038421	1.753635E-011	2.786353E-012	0	0.000000E+000
1	200.42040963	2.786353E-012	1.753635E-011	1	0.000000E+000
1	200.42042648	1.753635E-011	2.786353E-012	0	0.000000E+000
1	200.42046640	2.786353E-012	1.753635E-011	1	0.000000E+000
1	200.42142880	1.753635E-011	2.786353E-012	0	0.000000E+000
1	200.42148132	2.786353E-012	1.753635E-011	1	0.000000E+000
1	200.42168784	1.753635E-011	2.786353E-012	0	0.000000E+000
1	200.42172508	2.786353E-012	1.753635E-011	1	0.000000E+000
1	200.42246233	1.753635E-011	2.786353E-012	0	0.000000E+000
1	200.42249855	2.786353E-012	1.753635E-011	1	0.000000E+000
1	200.42303650	1.753635E-011	2.786353E-012	0	0.000000E+000
1	200.42306946	2.786353E-012	1.753635E-011	1	0.000000E+000
1	200.42343154	1.753635E-011	2.786353E-012	0	0.000000E+000
1	200.42347622	2.786353E-012	1.753635E-011	1	0.000000E+000
1	200.42372948	1.753635E-011	2.786353E-012	0	0.000000E+000
1	200.42374024	2.786353E-012	1.753635E-011	1	0.000000E+000
1	200.42391957	1.753635E-011	2.786353E-012	0	0.000000E+000
1	200.42397209	2.786353E-012	1.753635E-011	1	0.000000E+000
1	200.42517077	1.753635E-011	2.786353E-012	0	0.000000E+000
1	200.42518465	2.786353E-012	1.753635E-011	1	0.000000E+000
1	200.42539617	1.753635E-011	2.786353E-012	0	0.000000E+000
1	200.42541369	2.786353E-012	1.753635E-011	1	0.000000E+000
1	200.42572348	1.753635E-011	2.786353E-012	0	0.000000E+000
1	200.42574580	2.786353E-012	1.753635E-011	1	0.000000E+000
1	200.42598654	1.753635E-011	2.786353E-012	0	0.000000E+000
1	200.42603005	2.786353E-012	1.753635E-011	1	0.000000E+000
1	200.42666087	1.753635E-011	2.786353E-012	0	0.000000E+000
1	200.42667686	2.786353E-012	1.753635E-011	1	0.000000E+000
1	200.42684828	1.753635E-011	2.786353E-012	0	0.000000E+000
1	200.42689313	2.786353E-012	1.753635E-011	1	0.000000E+000
1	200.42731670	1.753635E-011	2.786353E-012	0	0.000000E+000
1	200.42733911	2.786353E-012	1.753635E-011	1	0.000000E+000
1	200.42820149	1.753635E-011	2.786353E-012	0	0.000000E+000
1	200.42824907	2.786353E-012	1.753635E-011	1	0.000000E+000
1	200.42845796	1.753635E-011	2.786353E-012	0	0.000000E+000
1	200.42851406	2.786353E-012	1.753635E-011	1	0.000000E+000
1	200.42871255	1.753635E-011	2.786353E-012	0	0.000000E+000
1	200.42877445	2.786353E-012	1.753635E-011	1	0.000000E+000
1	200.42963852	1.753635E-011	2.786353E-012	0	0.000000E+000
1	200.42966092	2.786353E-012	1.753635E-011	1	0.000000E+000
1	200.43263421	1.753635E-011	2.786353E-012	0	0.000000E+000
1	200.43267018	2.786353E-012	1.753635E-011	1	0.000000E+000
1	200.43277230	1.753635E-011	2.786353E-012	0	0.000000E+000
1	200.43279714	2.786353E-012	1.753635E-011	1	0.000000E+000
1	200.43288835	1.753635E-011	2.786353E-012	0	0.000000E+000
1	203.05205193	2.449769E-012	1.719977E-011	1	0.000000E+000
1	203.05278520	1.719977E-011	2.449769E-012	0	0.000000E+000
1	203.05280672	2.449769E-012	1.719977E-011	1	0.000000E+000
1	203.05291137	1.719977E-011	2.449769E-012	0	0.000000E+000
1	203.05292014	2.449769E-012	1.719977E-011	1	0.000000E+000
1	203.05348008	1.719977E-011	2.449769E-012	0	0.000000E+000
1	203.05352849	2.449769E-012	1.719977E-011	1	0.000000E+000
1	203.05368039	1.719977E-011	2.449769E-012	0	0.000000E+000
1	203.05375629	2.449769E-012	1.719977E-011	1	0.000000E+000
1	203.05398156	1.719977E-011	2.449769E-012	0	0.000000E+000
1	203.05400752	2.449769E-012	1.719977E-011	1	0.000000E+000
1	203.05403249	1.719977E-011	2.449769E-012	0	0.000000E+000
1	203.05409256	2.449769E-012	1.719977E-011	1	0.000000E+000
1	203.05463816	1.719977E-011	2.449769E-012	0	0.000000E+000
1	203.05466396	2.449769E-012	1.719977E-011	1	0.000000E+000
1	203.05524323	1.719977E-011	2.449769E-012	0	0.000000E+000
1	203.07028357	2.449769E-012	1.719977E-011	1	0.000000E+000
1	203.07064318	1.719977E-011	2.449769E-012	0	0.000000E+000
1	203.07066870	2.449769E-012	1.719977E-011	1	0.000000E+000
1	203.07125323	1.719977E-011	2.449769E-012	0	0.000000E+000
1	203.07127732	2.449769E-012	1.719977E-011	1	0.000000E+000
1	203.07236462	1.719977E-011	2.449769E-012	0	0.000000E+000
1	203.07239667	2.449769E-012	1.719977E-011	1	0.000000E+000
1	203.07326801	1.719977E-011	2.449769E-012	0	0.000000E+000
1	203.07344120	2.449769E-012	1.719977E-011	1	0.000000E+000
1	203.07399850	1.719977E-011	2.449769E-012	0	0.000000E+000
1	203.07406266	2.449769E-012	1.719977E-011	1	0.000000E+000
1	203.07483153	1.719977E-011	2.449769E-012	0	0.000000E+000
1	203.07487912	2.449769E-012	1.719977E-011	1	0.000000E+000
1	203.07506269	1.719977E-011	2.449769E-012	0	0.000000E+000
1	203.07512718	2.449769E-012	1.719977E-011	1	0.000000E+000
1	203.07537728	1.719977E-011	2.449769E-012	0	0.000000E+000
1	203.07543012	2.449769E-012	1.719977E-011	1	0.000000E+000
1	203.07587193	1.719977E-011	2.449769E-012	0	0.000000E+000
1	203.07588596	2.449769E-012	1.719977E-011	1	0.000000E+000
1	203.07662404	1.719977E-011	2.449769E-012	0	0.000000E+000
1	203.07673482	2.449769E-012	1.719977E-011	1	0.000000E+000
1	203.07725497	1.719977E-011	2.449769E-012	0	0.000000E+000
1	203.07746341	2.449769E-012	1.719977E-011	1	0.000000E+000
1	203.07801766	1.719977E-011	2.449769E-012	0	0.000000E+000
1	203.07805544	2.449769E-012	1.719977E-011	1	0.000000E+000
1	203.07891807	1.719977E-011	2.449769E-012	0	0.000000E+000
1	203.07896563	2.449769E-012	1.719977E-011	1	0.000000E+000
1	203.07921138	1.719977E-011	2.449769E-012	0	0.000000E+000
1	203.07923808	2.449769E-012	1.719977E-011	1	0.000000E+000
1	203.08049199	1.719977E-011	2.449769E-012	0	0.000000E+000
1	203.08051357	2.449769E-012	1.719977E-011	1	0.000000E+000
1	203.08062451	1.719977E-011	2.449769E-012	0	0.000000E+000
1	203.08064462	2.449769E-012	1.719977E-011	1	0.000000E+000
1	203.08637672	1.719977E-011	2.449769E-012	0	0.000000E+000
1	203.08638792	2.449769E-012	1.719977E-011	1	0.000000E+000
1	203.08665247	1.719977E-011	2.449769E-012	0	0.000000E+000
1	203.08666172	2.449769E-012	1.719977E-011	1	0.000000E+000
1	203.08723832	1.719977E-011	2.449769E-012	0	0.000000E+000
1	203.08737652	2.449769E-012	1.719977E-011	1	0.000000E+000
1	203.08774438	1.719977E-011	2.449769E-012	0	0.000000E+000
1	203.08775976	2.449769E-012	1.719977E-011	1	0.000000E+000
1	203.08818359	1.719977E-011	2.449769E-012	0	0.000000E+000
1	203.08824516	2.449769E-012	1.719977E-011	1	0.000000E+000
1	203.09060168	1.719977E-011	2.449769E-012	0	0.000000E+000
1	203.09061608	2.449769E-012	1.719977E-011	1	0.000000E+000
1	203.09140710	1.719977E-011	2.449769E-012	0	0.000000E+000
1	203.09143961	2.449769E-012	1.719977E-011	1	0.000000E+000
1	203.09242496	1.719977E-011	2.449769E-012	0	0.000000E+000
1	203.09247547	2.449769E-012	1.719977E-011	1	0.000000E+000
1	203.09279827	1.719977E-011	2.449769E-012	0	0.000000E+000
1	203.09336711	2.449769E-012	1.719977E-011	1	0.000000E+000
1	203.09356583	1.719977E-011	2.449769E-012	0	0.000000E+000
1	203.09359480	2.449769E-012	1.719977E-011	1	0.000000E+000
1	203.09361225	1.719977E-011	2.449769E-012	0	0.000000E+000
1	203.09364806	2.449769E-012	1.719977E-011	1	0.000000E+000
1	203.09375999	1.719977E-011	2.449769E-012	0	0.000000E+000
1	203.09380007	2.449769E-012	1.719977E-011	1	0.000000E+000
1	203.09418748	1.719977E-011	2.449769E-012	0	0.000000E+000
1	203.09420469	2.449769E-012	1.719977E-011	1	0.000000E+000
1	203.09472659	1.719977E-011	2.449769E-012	0	0.000000E+000
1	203.09477031	2.449769E-012	1.719977E-011	1	0.000000E+000
1	203.09508267	1.719977E-011	2.449769E-012	0	0.000000E+000
1	203.09509782	2.449769E-012	1.719977E-011	1	0.000000E+000
1	203.09512812	1.719977E-011	2.449769E-012	0	0.000000E+000
1	203.09545325	2.449769E-012	1.719977E-011	1	0.000000E+000
1	203.09629005	1.719977E-011	2.449769E-012	0	0.000000E+000
1	203.09629872	2.449769E-012	1.719977E-011	1	0.000000E+000
1	203.09651095	1.719977E-011	2.449769E-012	0	0.000000E+000
1	203.09654650	2.449769E-012	1.719977E-011	1	0.000000E+000
1	203.09715122	1.719977E-011	2.449769E-012	0	0.000000E+000
1	203.09723236	2.449769E-012	1.719977E-011	1	0.000000E+000
1	203.09745719	1.719977E-011	2.449769E-012	0	0.000000E+000
1	203.09746954	2.449769E-012	1.719977E-011	1	0.000000E+000
1	203.09765154	1.719977E-011	2.449769E-012	0	0.000000E+000
1	203.09769127	2.449769E-012	1.719977E-011	1	0.000000E+000
1	203.09860342	1.719977E-011	2.449769E-012	0	0.000000E+000
1	203.09865319	2.449769E-012	1.719977E-011	1	0.000000E+000
1	203.09949016	1.719977E-011	2.449769E-012	0	0.000000E+000
1	203.09951355	2.449769E-012	1.719977E-011	1	0.000000E+000
1	203.10085854	1.719977E-011	2.449769E-012	0	0.000000E+000
1	203.10111822	2.449769E-012	1.719977E-011	1	0.000000E+000
1	203.10158749	1.719977E-011	2.449769E-012	0	0.000000E+000
1	203.10159623	2.449769E-012	1.719977E-011	1	0.000000E+000
1	203.10254984	1.719977E-011	2.449769E-012	0	0.000000E+000
1	203.10257901	2.449769E-012	1.719977E-011	1	0.000000E+000
1	203.10284134	1.719977E-011	2.449769E-012	0	0.000000E+000
1	203.10285234	2.449769E-012	1.719977E-011	1	0.000000E+000
1	203.10295272	1.719977E-011	2.449769E-012	0	0.000000E+000
1	203.10308210	2.449769E-012	1.719977E-011	1	0.000000E+000
1	203.10330328	1.719977E-011	2.449769E-012	0	0.000000E+000
1	203.10334135	2.449769E-012	1.719977E-011	1	0.000000E+000
1	203.10395426	1.719977E-011	2.449769E-012	0	0.000000E+000
1	203.10399969	2.449769E-012	1.719977E-011	1	0.000000E+000
1	203.10403342	1.719977E-011	2.449769E-012	0	0.000000E+000
1	203.10405248	2.449769E-012	1.719977E-011	1	0.000000E+000
1	203.10437895	1.719977E-011	2.449769E-012	0	0.000000E+000
1	203.10443893	2.449769E-012	1.719977E-011	1	0.000000E+000
1	203.10523045	1.719977E-011	2.449769E-012	0	0.000000E+000
1	203.10529255	2.449769E-012	1.719977E-011	1	0.000000E+000
1	203.10533028	1.719977E-011	2.449769E-012	0	0.000000E+000
1	203.10549804	2.449769E-012	1.719977E-011	1	0.000000E+000
1	203.10597970	1.719977E-011	2.449769E-012	0	0.000000E+000
1	203.10601049	2.449769E-012	1.719977E-011	1	0.000000E+000
1	203.10614209	1.719977E-011	2.449769E-012	0	0.000000E+000
1	203.10622006	2.449769E-012	1.719977E-011	1	0.000000E+000
1	203.10645298	1.719977E-011	2.449769E-012	0	0.000000E+000
1	203.10647235	2.449769E-012	1.719977E-011	1	0.000000E+000
1	203.10687963	1.719977E-011	2.449769E-012	0	0.000000E+000
1	203.10692274	2.449769E-012	1.719977E-011	1	0.000000E+000
1	203.10707158	1.719977E-011	2.449769E-012	0	0.000000E+000
1	203.10718802	2.449769E-012	1.719977E-011	1	0.000000E+000
1	203.10754038	1.719977E-011	2.449769E-012	0	0.000000E+000
1	203.10756855	2.449769E-012	1.719977E-011	1	0.000000E+000
1	203.10758508	1.719977E-011	2.449769E-012	0	0.000000E+000
1	203.10761223	2.449769E-012	1.719977E-011	1	0.000000E+000
1	203.10782605	1.719977E-011	2.449769E-012	0	0.000000E+000
1	203.10788834	2.449769E-012	1.719977E-011	1	0.000000E+000
1	203.10886238	1.719977E-011	2.449769E-012	0	0.000000E+000
1	203.10887056	2.449769E-012	1.719977E-011	1	0.000000E+000
1	203.10907789	1.719977E-011	2.449769E-012	0	0.000000E+000
1	203.10909722	2.449769E-012	1.719977E-011	1	0.000000E+000
1	203.11160039	1.719977E-011	2.449769E-012	0	0.000000E+000
1	203.11164131	2.449769E-012	1.719977E-011	1	0.000000E+000
1	203.11183386	1.719977E-011	2.449769E-012	0	0.000000E+000
1	203.11184301	2.449769E-012	1.719977E-011	1	0.000000E+000
1	203.11326200	1.719977E-011	2.449769E-012	0	0.000000E+000
1	203.11329993	2.449769E-012	1.719977E-011	1	0.000000E+000
1	203.11352025	1.719977E-011	2.449769E-012	0	0.000000E+000
1	203.11353300	2.449769E-012	1.719977E-011	1	0.000000E+000
1	203.11378186	1.719977E-011	2.449769E-012	0	0.000000E+000
1	203.11380949	2.449769E-012	1.719977E-011	1	0.000000E+000
1	203.11440731	1.719977E-011	2.449769E-012	0	0.000000E+000
1	203.11448133	2.449769E-012	1.719977E-011	1	0.000000E+000
1	203.11489738	1.719977E-011	2.449769E-012	0	0.000000E+000
1	203.11492431	2.449769E-012	1.719977E-011	1	0.000000E+000
1	203.11496605	1.719977E-011	2.449769E-012	0	0.000000E+000
1	203.11498272	2.449769E-012	1.719977E-011	1	0.000000E+000
1	203.11566636	1.719977E-011	2.449769E-012	0	0.000000E+000
1	203.11568517	2.449769E-012	1.719977E-011	1	0.000000E+000
1	203.11571193	1.719977E-011	2.449769E-012	0	0.000000E+000
1	203.11574939	2.449769E-012	1.719977E-011	1	0.000000E+000
1	203.11584467	1.719977E-011	2.449769E-012	0	0.000000E+000
1	203.11591796	2.449769E-012	1.719977E-011	1	0.000000E+000
1	203.11669946	1.719977E-011	2.449769E-012	0	0.000000E+000
1	203.11673813	2.449769E-012	1.719977E-011	1	0.000000E+000
1	203.11693383	1.719977E-011	2.449769E-012	0	0.000000E+000
1	203.11695812	2.449769E-012	1.719977E-011	1	0.000000E+000
1	203.11701131	1.719977E-011	2.449769E-012	0	0.000000E+000
1	203.11704301	2.449769E-012	1.719977E-011	1	0.000000E+000
1	203.11757903	1.719977E-011	2.449769E-012	0	0.000000E+000
1	203.11760879	2.449769E-012	1.719977E-011	1	0.000000E+000
1	203.11817785	1.719977E-011	2.449769E-012	0	0.000000E+000
1	203.12302815	2.449769E-012	1.719977E-011	1	0.000000E+000
1	203.12361725	1.719977E-011	2.449769E-012	0	0.000000E+000
1	203.12369719	2.449769E-012	1.719977E-011	1	0.000000E+000
1	203.12375160	1.719977E-011	2.449769E-012	0	0.000000E+000
1	203.12376435	2.449769E-012	1.719977E-011	1	0.000000E+000
1	203.12396554	1.719977E-011	2.449769E-012	0	0.000000E+000
1	203.12399940	2.449769E-012	1.719977E-011	1	0.000000E+000
1	203.12447934	1.719977E-011	2.449769E-012	0	0.000000E+000
1	203.12452322	2.449769E-012	1.719977E-011	1	0.000000E+000
1	203.12478706	1.719977E-011	2.449769E-012	0	0.000000E+000
1	203.12482859	2.449769E-012	1.719977E-011	1	0.000000E+000
1	203.12486079	1.719977E-011	2.449769E-012	0	0.000000E+000
1	203.12489451	2.449769E-012	1.719977E-011	1	0.000000E+000
1	203.12498495	1.719977E-011	2.449769E-012	0	0.000000E+000
1	203.12504410	2.449769E-012	1.719977E-011	1	0.000000E+000
1	203.12508440	1.719977E-011	2.449769E-012	0	0.000000E+000
1	203.12511399	2.449769E-012	1.719977E-011	1	0.000000E+000
1	203.12525082	1.719977E-011	2.449769E-012	0	0.000000E+000
1	203.12525622	2.449769E-012	1.719977E-011	1	0.000000E+000
1	203.12632886	1.719977E-011	2.449769E-012	0	0.000000E+000
1	203.12635480	2.449769E-012	1.719977E-011	1	0.000000E+000
1	203.12797514	1.719977E-011	2.449769E-012	0	0.000000E+000
1	203.12799469	2.449769E-012	1.719977E-011	1	0.000000E+000
1	203.12812399	1.719977E-011	2.449769E-012	0	0.000000E+000
1	203.12815019	2.449769E-012	1.719977E-011	1	0.000000E+000
1	203.13044571	1.719977E-011	2.449769E-012	0	0.000000E+000
1	203.13047624	2.449769E-012	1.719977E-011	1	0.000000E+000
1	203.13089085	1.719977E-011	2.449769E-012	0	0.000000E+000
1	203.13093308	2.449769E-012	1.719977E-011	1	0.000000E+000
1	203.13158613	1.719977E-011	2.449769E-012	0	0.000000E+000
1	203.13161402	2.449769E-012	1.719977E-011	1	0.000000E+000
1	203.13167943	1.719977E-011	2.449769E-012	0	0.000000E+000
1	203.13171075	2.449769E-012	1.719977E-011	1	0.000000E+000
1	203.13174023	1.719977E-011	2.449769E-012	0	0.000000E+000
1	203.13176845	2.449769E-012	1.719977E-011	1	0.000000E+000
1	203.13216318	1.719977E-011	2.449769E-012	0	0.000000E+000
1	203.13218353	2.449769E-012	1.719977E-011	1	0.000000E+000
1	203.13230142	1.719977E-011	2.449769E-012	0	0.000000E+000
1	203.13232460	2.449769E-012	1.719977E-011	1	0.000000E+000
1	203.13259859	1.719977E-011	2.449769E-012	0	0.000000E+000
1	203.13264390	2.449769E-012	1.719977E-011	1	0.000000E+000
1	203.13273525	1.719977E-011	2.449769E-012	0	0.000000E+000
1	203.13274575	2.449769E-012	1.719977E-011	1	0.000000E+000
1	203.13444008	1.719977E-011	2.449769E-012	0	0.000000E+000
1	203.13446988	2.449769E-012	1.719977E-011	1	0.000000E+000
1	203.13456843	1.719977E-011	2.449769E-012	0	0.000000E+000
1	203.13459096	2.449769E-012	1.719977E-011	1	0.000000E+000
1	203.13675532	1.719977E-011	2.449769E-012	0	0.000000E+000
1	203.13677736	2.449769E-012	1.719977E-011	1	0.000000E+000
1	203.13725191	1.719977E-011	2.449769E-012	0	0.000000E+000
1	203.13732127	2.449769E-012	1.719977E-011	1	0.000000E+000
1	203.13763899	1.719977E-011	2.449769E-012	0	0.000000E+000
1	203.13764410	2.449769E-012	1.719977E-011	1	0.000000E+000
1	203.13778470	1.719977E-011	2.449769E-012	0	0.000000E+000
1	203.13781418	2.449769E-012	1.719977E-011	1	0.000000E+000
1	203.13890201	1.719977E-011	2.449769E-012	0	0.000000E+000
1	203.13894628	2.449769E-012	1.719977E-011	1	0.000000E+000
1	203.13978874	1.719977E-011	2.449769E-012	0	0.000000E+000
1	203.13980735	2.449769E-012	1.719977E-011	1	0.000000E+000
1	203.14029627	1.719977E-011	2.449769E-012	0	0.000000E+000
1	203.14033358	2.449769E-012	1.719977E-011	1	0.000000E+000
1	203.14079705	1.719977E-011	2.449769E-012	0	0.000000E+000
1	203.14081790	2.449769E-012	1.719977E-011	1	0.000000E+000
1	203.14347029	1.719977E-011	2.449769E-012	0	0.000000E+000
1	203.14353344	2.449769E-012	1.719977E-011	1	0.000000E+000
1	203.14374436	1.719977E-011	2.449769E-012	0	0.000000E+000
1	203.14376939	2.449769E-012	1.719977E-011	1	0.000000E+000
1	203.14385035	1.719977E-011	2.449769E-012	0	0.000000E+000
1	203.14394545	2.449769E-012	1.719977E-011	1	0.000000E+000
1	203.14487081	1.719977E-011	2.449769E-012	0	0.000000E+000
1	203.14488825	2.449769E-012	1.719977E-011	1	0.000000E+000
1	203.14525810	1.719977E-011	2.449769E-012	0	0.000000E+000
1	203.14533440	2.449769E-012	1.719977E-011	1	0.000000E+000
1	203.14540430	1.719977E-011	2.449769E-012	0	0.000000E+000
1	203.14583508	2.449769E-012	1.719977E-011	1	0.000000E+000
1	203.14711510	1.719977E-011	2.449769E-012	0	0.000000E+000
1	203.14717831	2.449769E-012	1.719977E-011	1	0.000000E+000
1	203.14742212	1.719977E-011	2.449769E-012	0	0.000000E+000
1	203.14745797	2.449769E-012	1.719977E-011	1	0.000000E+000
1	203.14754163	1.719977E-011	2.449769E-012	0	0.000000E+000
1	203.14757593	2.449769E-012	1.719977E-011	1	0.000000E+000
1	203.14784816	1.719977E-011	2.449769E-012	0	0.000000E+000
1	203.14785283	2.449769E-012	1.719977E-011	1	0.000000E+000
1	203.14806776	1.719977E-011	2.449769E-012	0	0.000000E+000
1	203.14902139	2.449769E-012	1.719977E-011	1	0.000000E+000
1	203.14946583	1.719977E-011	2.449769E-012	0	0.000000E+000
1	203.14950274	2.449769E-012	1.719977E-011	1	0.000000E+000
1	203.15012350	1.719977E-011	2.449769E-012	0	0.000000E+000
1	203.15016985	2.449769E-012	1.719977E-011	1	0.000000E+000
1	203.15099689	1.719977E-011	2.449769E-012	0	0.000000E+000
1	203.15101632	2.449769E-012	1.719977E-011	1	0.000000E+000
1	203.15199035	1.719977E-011	2.449769E-012	0	0.000000E+000
1	203.15200539	2.449769E-012	1.719977E-011	1	0.000000E+000
1	203.15205550	1.719977E-011	2.449769E-012	0	0.000000E+000
1	203.15206620	2.449769E-012	1.719977E-011	1	0.000000E+000
1	203.15219910	1.719977E-011	2.449769E-012	0	0.000000E+000
1	203.15260925	2.449769E-012	1.719977E-011	1	0.000000E+000
1	203.15306906	1.719977E-011	2.449769E-012	0	0.000000E+000
1	203.15309367	2.449769E-012	1.719977E-011	1	0.000000E+000
1	203.15371093	1.719977E-011	2.449769E-012	0	0.000000E+000
1	203.15389659	2.449769E-012	1.719977E-011	1	0.000000E+000
1	203.15409145	1.719977E-011	2.449769E-012	0	0.000000E+000
1	203.15411191	2.449769E-012	1.719977E-011	1	0.000000E+000
1	203.15416916	1.719977E-011	2.449769E-012	0	0.000000E+000
1	203.15421237	2.449769E-012	1.719977E-011	1	0.000000E+000
1	203.15491608	1.719977E-011	2.449769E-012	0	0.000000E+000
1	203.15496152	2.449769E-012	1.719977E-011	1	0.000000E+000
1	203.15549334	1.719977E-011	2.449769E-012	0	0.000000E+000
1	203.15556298	2.449769E-012	1.719977E-011	1	0.000000E+000
1	203.15754396	1.719977E-011	2.449769E-012	0	0.000000E+000
1	203.15769786	2.449769E-012	1.719977E-011	1	0.000000E+000
1	203.15863142	1.719977E-011	2.449769E-012	0	0.000000E+000
1	203.15865880	2.449769E-012	1.719977E-011	1	0.000000E+000
1	203.16116287	1.719977E-011	2.449769E-012	0	0.000000E+000
1	203.16117514	2.449769E-012	1.719977E-011	1	0.000000E+000
1	203.16152266	1.719977E-011	2.449769E-012	0	0.000000E+000
1	203.16169137	2.449769E-012	1.719977E-011	1	0.000000E+000
1	203.16209671	1.719977E-011	2.449769E-012	0	0.000000E+000
1	203.16210588	2.449769E-012	1.719977E-011	1	0.000000E+000
1	203.16390125	1.719977E-011	2.449769E-012	0	0.000000E+000
1	203.16396788	2.449769E-012	1.719977E-011	1	0.000000E+000
1	203.16463457	1.719977E-011	2.449769E-012	0	0.000000E+000
1	203.16465018	2.449769E-012	1.719977E-011	1	0.000000E+000
1	203.16575670	1.719977E-011	2.449769E-012	0	0.000000E+000
1	203.16586773	2.449769E-012	1.719977E-011	1	0.000000E+000
1	203.16638204	1.719977E-011	2.449769E-012	0	0.000000E+000
1	203.16640782	2.449769E-012	1.719977E-011	1	0.000000E+000
1	203.16655495	1.719977E-011	2.449769E-012	0	0.000000E+000
1	203.16675106	2.449769E-012	1.719977E-011	1	0.000000E+000
1	203.16767745	1.719977E-011	2.449769E-012	0	0.000000E+000
1	203.16769394	2.449769E-012	1.719977E-011	1	0.000000E+000
1	203.16908996	1.719977E-011	2.449769E-012	0	0.000000E+000
1	203.16911781	2.449769E-012	1.719977E-011	1	0.000000E+000
1	203.16968927	1.719977E-011	2.449769E-012	0	0.000000E+000
1	203.16971412	2.449769E-012	1.719977E-011	1	0.000000E+000
1	203.16984887	1.719977E-011	2.449769E-012	0	0.000000E+000
1	203.16991350	2.449769E-012	1.719977E-011	1	0.000000E+000
1	203.16994831	1.719977E-011	2.449769E-012	0	0.000000E+000
1	203.16999233	2.449769E-012	1.719977E-011	1	0.000000E+000
1	203.17037742	1.719977E-011	2.449769E-012	0	0.000000E+000
1	203.17038696	2.449769E-012	1.719977E-011	1	0.000000E+000
1	203.17047990	1.719977E-011	2.449769E-012	0	0.000000E+000
1	203.17057931	2.449769E-012	1.719977E-011	1	0.000000E+000
1	203.17109958	1.719977E-011	2.449769E-012	0	0.000000E+000
1	203.17112920	2.449769E-012	1.719977E-011	1	0.000000E+000
1	203.17140135	1.719977E-011	2.449769E-012	0	0.000000E+000
1	203.17144692	2.449769E-012	1.719977E-011	1	0.000000E+000
1	203.17180301	1.719977E-011	2.449769E-012	0	0.000000E+000
1	203.17181768	2.449769E-012	1.719977E-011	1	0.000000E+000
1	203.17252289	1.719977E-011	2.449769E-012	0	0.000000E+000
1	203.17254467	2.449769E-012	1.719977E-011	1	0.000000E+000
1	203.17273408	1.719977E-011	2.449769E-012	0	0.000000E+000
1	203.17274019	2.449769E-012	1.719977E-011	1	0.000000E+000
1	203.17330555	1.719977E-011	2.449769E-012	0	0.000000E+000
1	203.17333220	2.449769E-012	1.719977E-011	1	0.000000E+000
1	203.17588865	1.719977E-011	2.449769E-012	0	0.000000E+000
1	203.17591797	2.449769E-012	1.719977E-011	1	0.000000E+000
1	203.17684334	1.719977E-011	2.449769E-012	0	0.000000E+000
1	203.17687371	2.449769E-012	1.719977E-011	1	0.000000E+000
1	203.17713545	1.719977E-011	2.449769E-012	0	0.000000E+000
1	203.17718392	2.449769E-012	1.719977E-011	1	0.000000E+000
1	203.17761600	1.719977E-011	2.449769E-012	0	0.000000E+000
1	203.17763731	2.449769E-012	1.719977E-011	1	0.000000E+000
1	203.17833839	1.719977E-011	2.449769E-012	0	0.000000E+000
1	203.17841179	2.449769E-012	1.719977E-011	1	0.000000E+000
1	203.17848108	1.719977E-011	2.449769E-012	0	0.000000E+000
1	203.17851646	2.449769E-012	1.719977E-011	1	0.000000E+000
1	203.17895639	1.719977E-011	2.449769E-012	0	0.000000E+000
1	203.22554732	2.449769E-012	1.719977E-011	1	0.000000E+000
1	203.22563780	1.719977E-011	2.449769E-012	0	0.000000E+000
1	203.22566296	2.449769E-012	1.719977E-011	1	0.000000E+000
1	203.22587722	1.719977E-011	2.449769E-012	0	0.000000E+000
1	203.22588329	2.449769E-012	1.719977E-011	1	0.000000E+000
1	203.22752632	1.719977E-011	2.449769E-012	0	0.000000E+000
1	203.22754391	2.449769E-012	1.719977E-011	1	0.000000E+000
1	203.22774044	1.719977E-011	2.449769E-012	0	0.000000E+000
1	203.22778443	2.449769E-012	1.719977E-011	1	0.000000E+000
1	203.22809023	1.719977E-011	2.449769E-012	0	0.000000E+000
1	203.22811981	2.449769E-012	1.719977E-011	1	0.000000E+000
1	203.22846546	1.719977E-011	2.449769E-012	0	0.000000E+000
1	203.22852080	2.449769E-012	1.719977E-011	1	0.000000E+000
1	203.22855050	1.719977E-011	2.449769E-012	0	0.000000E+000
1	203.22857962	2.449769E-012	1.719977E-011	1	0.000000E+000
1	203.22877162	1.719977E-011	2.449769E-012	0	0.000000E+000
1	203.22882757	2.449769E-012	1.719977E-011	1	0.000000E+000
1	203.22906176	1.719977E-011	2.449769E-012	0	0.000000E+000
1	203.22907837	2.449769E-012	1.719977E-011	1	0.000000E+000
1	203.22945261	1.719977E-011	2.449769E-012	0	0.000000E+000
1	203.22947967	2.449769E-012	1.719977E-011	1	0.000000E+000
1	203.22954410	1.719977E-011	2.449769E-012	0	0.000000E+000
1	203.22956561	2.449769E-012	1.719977E-011	1	0.000000E+000
1	203.22968758	1.719977E-011	2.449769E-012	0	0.000000E+000
1	203.22971936	2.449769E-012	1.719977E-011	1	0.000000E+000
1	203.23043976	1.719977E-011	2.449769E-012	0	0.000000E+000
1	203.23046411	2.449769E-012	1.719977E-011	1	0.000000E+000
1	203.23133712	1.719977E-011	2.449769E-012	0	0.000000E+000
1	203.23136591	2.449769E-012	1.719977E-011	1	0.000000E+000
1	203.23149985	1.719977E-011	2.449769E-012	0	0.000000E+000
1	203.23152508	2.449769E-012	1.719977E-011	1	0.000000E+000
1	203.23255681	1.719977E-011	2.449769E-012	0	0.000000E+000
1	203.23262795	2.449769E-012	1.719977E-011	1	0.000000E+000
1	203.23282444	1.719977E-011	2.449769E-012	0	0.000000E+000
1	203.23283741	2.449769E-012	1.719977E-011	1	0.000000E+000
1	203.23293283	1.719977E-011	2.449769E-012	0	0.000000E+000
1	203.23298503	2.449769E-012	1.719977E-011	1	0.000000E+000
1	203.23312278	1.719977E-011	2.449769E-012	0	0.000000E+000
1	203.23317640	2.449769E-012	1.719977E-011	1	0.000000E+000
1	203.23332976	1.719977E-011	2.449769E-012	0	0.000000E+000
1	203.23333325	2.449769E-012	1.719977E-011	1	0.000000E+000
1	203.23356484	1.719977E-011	2.449769E-012	0	0.000000E+000
1	203.23358764	2.449769E-012	1.719977E-011	1	0.000000E+000
1	203.23447982	1.719977E-011	2.449769E-012	0	0.000000E+000
1	203.23449418	2.449769E-012	1.719977E-011	1	0.000000E+000
1	203.23554111	1.719977E-011	2.449769E-012	0	0.000000E+000
1	203.23555743	2.449769E-012	1.719977E-011	1	0.000000E+000
1	203.23578670	1.719977E-011	2.449769E-012	0	0.000000E+000
1	203.23583086	2.449769E-012	1.719977E-011	1	0.000000E+000
1	203.23721902	1.719977E-011	2.449769E-012	0	0.000000E+000
1	203.23725763	2.449769E-012	1.719977E-011	1	0.000000E+000
1	203.23996961	1.719977E-011	2.449769E-012	0	0.000000E+000
1	203.23999342	2.449769E-012	1.719977E-011	1	0.000000E+000
1	203.24083920	1.719977E-011	2.449769E-012	0	0.000000E+000
1	203.24088021	2.449769E-012	1.719977E-011	1	0.000000E+000
1	203.24139374	1.719977E-011	2.449769E-012	0	0.000000E+000
1	203.24142596	2.449769E-012	1.719977E-011	1	0.000000E+000
1	203.24201686	1.719977E-011	2.449769E-012	0	0.000000E+000
1	203.24205009	2.449769E-012	1.719977E-011	1	0.000000E+000
1	203.24296837	1.719977E-011	2.449769E-012	0	0.000000E+000
1	203.24298307	2.449769E-012	1.719977E-011	1	0.000000E+000
1	203.24333029	1.719977E-011	2.449769E-012	0	0.000000E+000
1	203.24334931	2.449769E-012	1.719977E-011	1	0.000000E+000
1	203.24411452	1.719977E-011	2.449769E-012	0	0.000000E+000
1	203.24413635	2.449769E-012	1.719977E-011	1	0.000000E+000
1	203.24429375	1.719977E-011	2.449769E-012	0	0.000000E+000
1	203.24435338	2.449769E-012	1.719977E-011	1	0.000000E+000
1	203.24485047	1.719977E-011	2.449769E-012	0	0.000000E+000
1	203.24486758	2.449769E-012	1.719977E-011	1	0.000000E+000
1	203.24520406	1.719977E-011	2.449769E-012	0	0.000000E+000
1	203.24521029	2.449769E-012	1.719977E-011	1	0.000000E+000
1	203.24555224	1.719977E-011	2.449769E-012	0	0.000000E+000
1	203.24557821	2.449769E-012	1.719977E-011	1	0.000000E+000
1	203.24630679	1.719977E-011	2.449769E-012	0	0.000000E+000
1	203.24633656	2.449769E-012	1.719977E-011	1	0.000000E+000
1	203.24712179	1.719977E-011	2.449769E-012	0	0.000000E+000
1	203.24724160	2.449769E-012	1.719977E-011	1	0.000000E+000
1	203.24730447	1.719977E-011	2.449769E-012	0	0.000000E+000
1	203.24732873	2.449769E-012	1.719977E-011	1	0.000000E+000
1	203.24738608	1.719977E-011	2.449769E-012	0	0.000000E+000
1	203.24744567	2.449769E-012	1.719977E-011	1	0.000000E+000
1	203.24761963	1.719977E-011	2.449769E-012	0	0.000000E+000
1	203.24762508	2.449769E-012	1.719977E-011	1	0.000000E+000
1	203.24807235	1.719977E-011	2.449769E-012	0	0.000000E+000
1	203.24809767	2.449769E-012	1.719977E-011	1	0.000000E+000
1	203.25002209	1.719977E-011	2.449769E-012	0	0.000000E+000
1	203.25005800	2.449769E-012	1.719977E-011	1	0.000000E+000
1	203.25019805	1.719977E-011	2.449769E-012	0	0.000000E+000
1	203.25022100	2.449769E-012	1.719977E-011	1	0.000000E+000
1	203.25118886	1.719977E-011	2.449769E-012	0	0.000000E+000
1	203.25121533	2.449769E-012	1.719977E-011	1	0.000000E+000
1	203.25127951	1.719977E-011	2.449769E-012	0	0.000000E+000
1	203.25132185	2.449769E-012	1.719977E-011	1	0.000000E+000
1	203.25149084	1.719977E-011	2.449769E-012	0	0.000000E+000
1	203.25151695	2.449769E-012	1.719977E-011	1	0.000000E+000
1	203.25154911	1.719977E-011	2.449769E-012	0	0.000000E+000
1	203.25157493	2.449769E-012	1.719977E-011	1	0.000000E+000
1	203.25167139	1.719977E-011	2.449769E-012	0	0.000000E+000
1	203.25170096	2.449769E-012	1.719977E-011	1	0.000000E+000
1	203.25179659	1.719977E-011	2.449769E-012	0	0.000000E+000
1	203.25184574	2.449769E-012	1.719977E-011	1	0.000000E+000
1	203.25304176	1.719977E-011	2.449769E-012	0	0.000000E+000
1	203.25309611	2.449769E-012	1.719977E-011	1	0.000000E+000
1	203.25315000	1.719977E-011	2.449769E-012	0	0.000000E+000
1	203.25317350	2.449769E-012	1.719977E-011	1	0.000000E+000
1	203.25326367	1.719977E-011	2.449769E-012	0	0.000000E+000
1	203.25330230	2.449769E-012	1.719977E-011	1	0.000000E+000
1	203.25343587	1.719977E-011	2.449769E-012	0	0.000000E+000
1	203.25345002	2.449769E-012	1.719977E-011	1	0.000000E+000
1	203.25383307	1.719977E-011	2.449769E-012	0	0.000000E+000
1	203.25384906	2.449769E-012	1.719977E-011	1	0.000000E+000
1	203.25392860	1.719977E-011	2.449769E-012	0	0.000000E+000
1	203.25395255	2.449769E-012	1.719977E-011	1	0.000000E+000
1	203.25513781	1.719977E-011	2.449769E-012	0	0.000000E+000
1	203.25518621	2.449769E-012	1.719977E-011	1	0.000000E+000
1	203.25546939	1.719977E-011	2.449769E-012	0	0.000000E+000
1	203.25549467	2.449769E-012	1.719977E-011	1	0.000000E+000
1	203.25584014	1.719977E-011	2.449769E-012	0	0.000000E+000
1	203.25586082	2.449769E-012	1.719977E-011	1	0.000000E+000
1	203.25600694	1.719977E-011	2.449769E-012	0	0.000000E+000
1	203.25603074	2.449769E-012	1.719977E-011	1	0.000000E+000
1	203.25652693	1.719977E-011	2.449769E-012	0	0.000000E+000
1	203.25656487	2.449769E-012	1.719977E-011	1	0.000000E+000
1	203.25702784	1.719977E-011	2.449769E-012	0	0.000000E+000
1	203.25765316	2.449769E-012	1.719977E-011	1	0.000000E+000
1	203.25815725	1.719977E-011	2.449769E-012	0	0.000000E+000
1	203.25821154	2.449769E-012	1.719977E-011	1	0.000000E+000
1	203.25831738	1.719977E-011	2.449769E-012	0	0.000000E+000
1	203.25833898	2.449769E-012	1.719977E-011	1	0.000000E+000
1	203.25839118	1.719977E-011	2.449769E-012	0	0.000000E+000
1	203.25854695	2.449769E-012	1.719977E-011	1	0.000000E+000
1	203.25875972	1.719977E-011	2.449769E-012	0	0.000000E+000
1	203.25878561	2.449769E-012	1.719977E-011	1	0.000000E+000
1	203.25967379	1.719977E-011	2.449769E-012	0	0.000000E+000
1	203.25970975	2.449769E-012	1.719977E-011	1	0.000000E+000
1	203.25977324	1.719977E-011	2.449769E-012	0	0.000000E+000
1	203.25982428	2.449769E-012	1.719977E-011	1	0.000000E+000
1	203.26135397	1.719977E-011	2.449769E-012	0	0.000000E+000
1	203.26136371	2.449769E-012	1.719977E-011	1	0.000000E+000
1	203.26184881	1.719977E-011	2.449769E-012	0	0.000000E+000
1	203.26187278	2.449769E-012	1.719977E-011	1	0.000000E+000
1	203.26248851	1.719977E-011	2.449769E-012	0	0.000000E+000
1	203.26251069	2.449769E-012	1.719977E-011	1	0.000000E+000
1	203.26278927	1.719977E-011	2.449769E-012	0	0.000000E+000
1	203.26285741	2.449769E-012	1.719977E-011	1	0.000000E+000
1	203.26296544	1.719977E-011	2.449769E-012	0	0.000000E+000
1	203.26369019	2.449769E-012	1.719977E-011	1	0.000000E+000
1	203.26379276	1.719977E-011	2.449769E-012	0	0.000000E+000
1	203.26382322	2.449769E-012	1.719977E-011	1	0.000000E+000
1	203.26406806	1.719977E-011	2.449769E-012	0	0.000000E+000
1	203.26550905	2.449769E-012	1.719977E-011	1	0.000000E+000
1	203.26553643	1.719977E-011	2.449769E-012	0	0.000000E+000
1	203.26558483	2.449769E-012	1.719977E-011	1	0.000000E+000
1	203.26560588	1.719977E-011	2.449769E-012	0	0.000000E+000
1	203.26564365	2.449769E-012	1.719977E-011	1	0.000000E+000
1	203.26724999	1.719977E-011	2.449769E-012	0	0.000000E+000
1	203.26731149	2.449769E-012	1.719977E-011	1	0.000000E+000
1	203.26868198	1.719977E-011	2.449769E-012	0	0.000000E+000
1	203.26870689	2.449769E-012	1.719977E-011	1	0.000000E+000
1	203.26872391	1.719977E-011	2.449769E-012	0	0.000000E+000
1	203.26875057	2.449769E-012	1.719977E-011	1	0.000000E+000
1	203.26938396	1.719977E-011	2.449769E-012	0	0.000000E+000
1	203.26945578	2.449769E-012	1.719977E-011	1	0.000000E+000
1	203.27019249	1.719977E-011	2.449769E-012	0	0.000000E+000
1	203.27022934	2.449769E-012	1.719977E-011	1	0.000000E+000
1	203.27041433	1.719977E-011	2.449769E-012	0	0.000000E+000
1	203.27045714	2.449769E-012	1.719977E-011	1	0.000000E+000
1	203.27095929	1.719977E-011	2.449769E-012	0	0.000000E+000
1	203.27097339	2.449769E-012	1.719977E-011	1	0.000000E+000
1	203.27130904	1.719977E-011	2.449769E-012	0	0.000000E+000
1	203.27132638	2.449769E-012	1.719977E-011	1	0.000000E+000
1	203.27169482	1.719977E-011	2.449769E-012	0	0.000000E+000
1	203.27172741	2.449769E-012	1.719977E-011	1	0.000000E+000
1	203.27236470	1.719977E-011	2.449769E-012	0	0.000000E+000
1	203.27241466	2.449769E-012	1.719977E-011	1	0.000000E+000
1	203.27309391	1.719977E-011	2.449769E-012	0	0.000000E+000
1	203.27338700	2.449769E-012	1.719977E-011	1	0.000000E+000
1	203.27381741	1.719977E-011	2.449769E-012	0	0.000000E+000
1	203.27384699	2.449769E-012	1.719977E-011	1	0.000000E+000
1	203.27396267	1.719977E-011	2.449769E-012	0	0.000000E+000
1	203.27396897	2.449769E-012	1.719977E-011	1	0.000000E+000
1	203.27432366	1.719977E-011	2.449769E-012	0	0.000000E+000
1	203.27535349	2.449769E-012	1.719977E-011	1	0.000000E+000
1	203.27585686	1.719977E-011	2.449769E-012	0	0.000000E+000
1	203.27586885	2.449769E-012	1.719977E-011	1	0.000000E+000
1	203.27618913	1.719977E-011	2.449769E-012	0	0.000000E+000
1	203.27621763	2.449769E-012	1.719977E-011	1	0.000000E+000
1	203.27683940	1.719977E-011	2.449769E-012	0	0.000000E+000
1	203.27708834	2.449769E-012	1.719977E-011	1	0.000000E+000
1	203.27773430	1.719977E-011	2.449769E-012	0	0.000000E+000
1	203.27783262	2.449769E-012	1.719977E-011	1	0.000000E+000
1	203.27852611	1.719977E-011	2.449769E-012	0	0.000000E+000
1	203.27854459	2.449769E-012	1.719977E-011	1	0.000000E+000
1	203.27899807	1.719977E-011	2.449769E-012	0	0.000000E+000
1	203.31026716	2.449769E-012	1.719977E-011	1	0.000000E+000
1	203.31083082	1.719977E-011	2.449769E-012	0	0.000000E+000
1	203.31087667	2.449769E-012	1.719977E-011	1	0.000000E+000
1	203.31434832	1.719977E-011	2.449769E-012	0	0.000000E+000
1	203.31435327	2.449769E-012	1.719977E-011	1	0.000000E+000
1	203.31515022	1.719977E-011	2.449769E-012	0	0.000000E+000
1	203.31521337	2.449769E-012	1.719977E-011	1	0.000000E+000
1	203.31525574	1.719977E-011	2.449769E-012	0	0.000000E+000
1	203.31529836	2.449769E-012	1.719977E-011	1	0.000000E+000
1	203.31536295	1.719977E-011	2.449769E-012	0	0.000000E+000
1	203.31542332	2.449769E-012	1.719977E-011	1	0.000000E+000
1	203.31620445	1.719977E-011	2.449769E-012	0	0.000000E+000
1	203.31622824	2.449769E-012	1.719977E-011	1	0.000000E+000
1	203.31781001	1.719977E-011	2.449769E-012	0	0.000000E+000
1	203.31793558	2.449769E-012	1.719977E-011	1	0.000000E+000
1	203.31884485	1.719977E-011	2.449769E-012	0	0.000000E+000
1	203.31885827	2.449769E-012	1.719977E-011	1	0.000000E+000
1	203.31894537	1.719977E-011	2.449769E-012	0	0.000000E+000
1	203.31897349	2.449769E-012	1.719977E-011	1	0.000000E+000
1	203.31955162	1.719977E-011	2.449769E-012	0	0.000000E+000
1	203.31957205	2.449769E-012	1.719977E-011	1	0.000000E+000
1	203.32019783	1.719977E-011	2.449769E-012	0	0.000000E+000
1	203.32021898	2.449769E-012	1.719977E-011	1	0.000000E+000
1	203.32060761	1.719977E-011	2.449769E-012	0	0.000000E+000
1	203.32063434	2.449769E-012	1.719977E-011	1	0.000000E+000
1	203.32088528	1.719977E-011	2.449769E-012	0	0.000000E+000
1	203.32091769	2.449769E-012	1.719977E-011	1	0.000000E+000
1	203.32190566	1.719977E-011	2.449769E-012	0	0.000000E+000
1	203.32194030	2.449769E-012	1.719977E-011	1	0.000000E+000
1	203.32402250	1.719977E-011	2.449769E-012	0	0.000000E+000
1	203.32404228	2.449769E-012	1.719977E-011	1	0.000000E+000
1	203.32506137	1.719977E-011	2.449769E-012	0	0.000000E+000
1	203.32515447	2.449769E-012	1.719977E-011	1	0.000000E+000
1	203.32682642	1.719977E-011	2.449769E-012	0	0.000000E+000
1	203.32721502	2.449769E-012	1.719977E-011	1	0.000000E+000
1	203.32742881	1.719977E-011	2.449769E-012	0	0.000000E+000
1	203.32748497	2.449769E-012	1.719977E-011	1	0.000000E+000
1	203.32813171	1.719977E-011	2.449769E-012	0	0.000000E+000
1	203.32814538	2.449769E-012	1.719977E-011	1	0.000000E+000
1	203.32831402	1.719977E-011	2.449769E-012	0	0.000000E+000
1	203.32837344	2.449769E-012	1.719977E-011	1	0.000000E+000
1	203.32853656	1.719977E-011	2.449769E-012	0	0.000000E+000
1	203.32859899	2.449769E-012	1.719977E-011	1	0.000000E+000
1	203.32865479	1.719977E-011	2.449769E-012	0	0.000000E+000
1	203.32866580	2.449769E-012	1.719977E-011	1	0.000000E+000
1	203.32868323	1.719977E-011	2.449769E-012	0	0.000000E+000
1	203.32868866	2.449769E-012	1.719977E-011	1	0.000000E+000
1	203.32935400	1.719977E-011	2.449769E-012	0	0.000000E+000
1	203.32938907	2.449769E-012	1.719977E-011	1	0.000000E+000
1	203.33176475	1.719977E-011	2.449769E-012	0	0.000000E+000
1	203.33179991	2.449769E-012	1.719977E-011	1	0.000000E+000
1	203.33493752	1.719977E-011	2.449769E-012	0	0.000000E+000
1	203.33495959	2.449769E-012	1.719977E-011	1	0.000000E+000
1	203.33523566	1.719977E-011	2.449769E-012	0	0.000000E+000
1	203.33529566	2.449769E-012	1.719977E-011	1	0.000000E+000
1	203.33530507	1.719977E-011	2.449769E-012	0	0.000000E+000
1	203.33533034	2.449769E-012	1.719977E-011	1	0.000000E+000
1	203.33582900	1.719977E-011	2.449769E-012	0	0.000000E+000
1	203.33620725	2.449769E-012	1.719977E-011	1	0.000000E+000
1	203.33632078	1.719977E-011	2.449769E-012	0	0.000000E+000
1	203.33633345	2.449769E-012	1.719977E-011	1	0.000000E+000
1	203.33662254	1.719977E-011	2.449769E-012	0	0.000000E+000
1	203.33669132	2.449769E-012	1.719977E-011	1	0.000000E+000
1	203.33672159	1.719977E-011	2.449769E-012	0	0.000000E+000
1	203.33674819	2.449769E-012	1.719977E-011	1	0.000000E+000
1	203.33682292	1.719977E-011	2.449769E-012	0	0.000000E+000
1	203.33685674	2.449769E-012	1.719977E-011	1	0.000000E+000
1	203.33700590	1.719977E-011	2.449769E-012	0	0.000000E+000
1	203.33702671	2.449769E-012	1.719977E-011	1	0.000000E+000
1	203.33706295	1.719977E-011	2.449769E-012	0	0.000000E+000
1	203.33710194	2.449769E-012	1.719977E-011	1	0.000000E+000
1	203.33722440	1.719977E-011	2.449769E-012	0	0.000000E+000
1	203.33724896	2.449769E-012	1.719977E-011	1	0.000000E+000
1	203.33819900	1.719977E-011	2.449769E-012	0	0.000000E+000
1	203.33824020	2.449769E-012	1.719977E-011	1	0.000000E+000
1	203.33883008	1.719977E-011	2.449769E-012	0	0.000000E+000
1	203.33885116	2.449769E-012	1.719977E-011	1	0.000000E+000
1	203.33907186	1.719977E-011	2.449769E-012	0	0.000000E+000
1	203.33912406	2.449769E-012	1.719977E-011	1	0.000000E+000
1	203.33914349	1.719977E-011	2.449769E-012	0	0.000000E+000
1	203.33919893	2.449769E-012	1.719977E-011	1	0.000000E+000
1	203.33931292	1.719977E-011	2.449769E-012	0	0.000000E+000
1	203.33936292	2.449769E-012	1.719977E-011	1	0.000000E+000
1	203.33988170	1.719977E-011	2.449769E-012	0	0.000000E+000
1	203.33989956	2.449769E-012	1.719977E-011	1	0.000000E+000
1	203.34002139	1.719977E-011	2.449769E-012	0	0.000000E+000
1	203.34008608	2.449769E-012	1.719977E-011	1	0.000000E+000
1	203.34090629	1.719977E-011	2.449769E-012	0	0.000000E+000
1	203.34092532	2.449769E-012	1.719977E-011	1	0.000000E+000
1	203.34135601	1.719977E-011	2.449769E-012	0	0.000000E+000
1	203.34139467	2.449769E-012	1.719977E-011	1	0.000000E+000
1	203.34194769	1.719977E-011	2.449769E-012	0	0.000000E+000
1	203.34197283	2.449769E-012	1.719977E-011	1	0.000000E+000
1	203.34333667	1.719977E-011	2.449769E-012	0	0.000000E+000
1	203.34336373	2.449769E-012	1.719977E-011	1	0.000000E+000
1	203.34352958	1.719977E-011	2.449769E-012	0	0.000000E+000
1	203.34354996	2.449769E-012	1.719977E-011	1	0.000000E+000
1	203.34397365	1.719977E-011	2.449769E-012	0	0.000000E+000
1	203.34483041	2.449769E-012	1.719977E-011	1	0.000000E+000
1	203.34623902	1.719977E-011	2.449769E-012	0	0.000000E+000
1	203.34627362	2.449769E-012	1.719977E-011	1	0.000000E+000
1	203.34650312	1.719977E-011	2.449769E-012	0	0.000000E+000
1	203.34652969	2.449769E-012	1.719977E-011	1	0.000000E+000
1	203.34708014	1.719977E-011	2.449769E-012	0	0.000000E+000
1	203.34709954	2.449769E-012	1.719977E-011	1	0.000000E+000
1	203.34734306	1.719977E-011	2.449769E-012	0	0.000000E+000
1	203.34736751	2.449769E-012	1.719977E-011	1	0.000000E+000
1	203.34757353	1.719977E-011	2.449769E-012	0	0.000000E+000
1	203.34759840	2.449769E-012	1.719977E-011	1	0.000000E+000
1	203.34828082	1.719977E-011	2.449769E-012	0	0.000000E+000
1	203.34873136	2.449769E-012	1.719977E-011	1	0.000000E+000
1	203.34905791	1.719977E-011	2.449769E-012	0	0.000000E+000
1	203.34908326	2.449769E-012	1.719977E-011	1	0.000000E+000
1	203.34915699	1.719977E-011	2.449769E-012	0	0.000000E+000
1	203.34916975	2.449769E-012	1.719977E-011	1	0.000000E+000
1	203.34940446	1.719977E-011	2.449769E-012	0	0.000000E+000
1	203.34946209	2.449769E-012	1.719977E-011	1	0.000000E+000
1	203.34972526	1.719977E-011	2.449769E-012	0	0.000000E+000
1	203.34978637	2.449769E-012	1.719977E-011	1	0.000000E+000
1	203.34987453	1.719977E-011	2.449769E-012	0	0.000000E+000
1	203.35010060	2.449769E-012	1.719977E-011	1	0.000000E+000
1	203.35078434	1.719977E-011	2.449769E-012	0	0.000000E+000
1	203.35083926	2.449769E-012	1.719977E-011	1	0.000000E+000
1	203.35095629	1.719977E-011	2.449769E-012	0	0.000000E+000
1	203.35099919	2.449769E-012	1.719977E-011	1	0.000000E+000
1	203.35147772	1.719977E-011	2.449769E-012	0	0.000000E+000
1	203.35148907	2.449769E-012	1.719977E-011	1	0.000000E+000
1	203.35156368	1.719977E-011	2.449769E-012	0	0.000000E+000
1	203.35163078	2.449769E-012	1.719977E-011	1	0.000000E+000
1	203.35260306	1.719977E-011	2.449769E-012	0	0.000000E+000
1	203.35270985	2.449769E-012	1.719977E-011	1	0.000000E+000
1	203.35309087	1.719977E-011	2.449769E-012	0	0.000000E+000
1	203.35309678	2.449769E-012	1.719977E-011	1	0.000000E+000
1	203.35324870	1.719977E-011	2.449769E-012	0	0.000000E+000
1	203.35329630	2.449769E-012	1.719977E-011	1	0.000000E+000
1	203.35469729	1.719977E-011	2.449769E-012	0	0.000000E+000
1	203.35471410	2.449769E-012	1.719977E-011	1	0.000000E+000
1	203.35496098	1.719977E-011	2.449769E-012	0	0.000000E+000
1	203.35496304	2.449769E-012	1.719977E-011	1	0.000000E+000
1	203.35507060	1.719977E-011	2.449769E-012	0	0.000000E+000
1	203.35508626	2.449769E-012	1.719977E-011	1	0.000000E+000
1	203.35590505	1.719977E-011	2.449769E-012	0	0.000000E+000
1	203.35598946	2.449769E-012	1.719977E-011	1	0.000000E+000
1	203.35651645	1.719977E-011	2.449769E-012	0	0.000000E+000
1	203.35653834	2.449769E-012	1.719977E-011	1	0.000000E+000
1	203.35763592	1.719977E-011	2.449769E-012	0	0.000000E+000
1	203.35764322	2.449769E-012	1.719977E-011	1	0.000000E+000
1	203.35869450	1.719977E-011	2.449769E-012	0	0.000000E+000
1	203.35873438	2.449769E-012	1.719977E-011	1	0.000000E+000
1	203.35885989	1.719977E-011	2.449769E-012	0	0.000000E+000
1	203.35894425	2.449769E-012	1.719977E-011	1	0.000000E+000
1	203.35896269	1.719977E-011	2.449769E-012	0	0.000000E+000
1	203.35899909	2.449769E-012	1.719977E-011	1	0.000000E+000
1	203.36025287	1.719977E-011	2.449769E-012	0	0.000000E+000
1	203.36027343	2.449769E-012	1.719977E-011	1	0.000000E+000
1	203.36100635	1.719977E-011	2.449769E-012	0	0.000000E+000
1	203.36101648	2.449769E-012	1.719977E-011	1	0.000000E+000
1	203.36133250	1.719977E-011	2.449769E-012	0	0.000000E+000
1	203.36134517	2.449769E-012	1.719977E-011	1	0.000000E+000
1	203.36222934	1.719977E-011	2.449769E-012	0	0.000000E+000
1	203.36224304	2.449769E-012	1.719977E-011	1	0.000000E+000
1	203.36278207	1.719977E-011	2.449769E-012	0	0.000000E+000
1	203.36291889	2.449769E-012	1.719977E-011	1	0.000000E+000
1	203.36328679	1.719977E-011	2.449769E-012	0	0.000000E+000
1	203.36341208	2.449769E-012	1.719977E-011	1	0.000000E+000
1	203.36460200	1.719977E-011	2.449769E-012	0	0.000000E+000
1	203.36462912	2.449769E-012	1.719977E-011	1	0.000000E+000
1	203.36555775	1.719977E-011	2.449769E-012	0	0.000000E+000
1	203.36560915	2.449769E-012	1.719977E-011	1	0.000000E+000
1	203.36595703	1.719977E-011	2.449769E-012	0	0.000000E+000
1	203.36602020	2.449769E-012	1.719977E-011	1	0.000000E+000
1	203.36612961	1.719977E-011	2.449769E-012	0	0.000000E+000
1	203.36615773	2.449769E-012	1.719977E-011	1	0.000000E+000
1	203.36664657	1.719977E-011	2.449769E-012	0	0.000000E+000
1	203.36666249	2.449769E-012	1.719977E-011	1	0.000000E+000
1	203.36732639	1.719977E-011	2.449769E-012	0	0.000000E+000
1	203.36735330	2.449769E-012	1.719977E-011	1	0.000000E+000
1	203.36763767	1.719977E-011	2.449769E-012	0	0.000000E+000
1	203.36765899	2.449769E-012	1.719977E-011	1	0.000000E+000
1	203.36946089	1.719977E-011	2.449769E-012	0	0.000000E+000
1	203.36950335	2.449769E-012	1.719977E-011	1	0.000000E+000
1	203.36956477	1.719977E-011	2.449769E-012	0	0.000000E+000
1	209.30790740	2.555354E-012	1.730535E-011	1	0.000000E+000
1	209.30874352	1.730535E-011	2.555354E-012	0	0.000000E+000
1	209.30875530	2.555354E-012	1.730535E-011	1	0.000000E+000
1	209.30895576	1.730535E-011	2.555354E-012	0	0.000000E+000
1	209.30899622	2.555354E-012	1.730535E-011	1	0.000000E+000
1	209.30941195	1.730535E-011	2.555354E-012	0	0.000000E+000
1	209.30942372	2.555354E-012	1.730535E-011	1	0.000000E+000
1	209.31053572	1.730535E-011	2.555354E-012	0	0.000000E+000
1	209.31058585	2.555354E-012	1.730535E-011	1	0.000000E+000
1	209.31094291	1.730535E-011	2.555354E-012	0	0.000000E+000
1	209.31317875	2.555354E-012	1.730535E-011	1	0.000000E+000
1	209.31395997	1.730535E-011	2.555354E-012	0	0.000000E+000
1	209.31399100	2.555354E-012	1.730535E-011	1	0.000000E+000
1	209.31442575	1.730535E-011	2.555354E-012	0	0.000000E+000
1	209.31444358	2.555354E-012	1.730535E-011	1	0.000000E+000
1	209.31477373	1.730535E-011	2.555354E-012	0	0.000000E+000
1	209.31482118	2.555354E-012	1.730535E-011	1	0.000000E+000
1	209.31658150	1.730535E-011	2.555354E-012	0	0.000000E+000
1	209.31672941	2.555354E-012	1.730535E-011	1	0.000000E+000
1	209.31688838	1.730535E-011	2.555354E-012	0	0.000000E+000
1	209.31691137	2.555354E-012	1.730535E-011	1	0.000000E+000
1	209.31816850	1.730535E-011	2.555354E-012	0	0.000000E+000
1	209.31828052	2.555354E-012	1.730535E-011	1	0.000000E+000
1	209.31882850	1.730535E-011	2.555354E-012	0	0.000000E+000
1	209.31891675	2.555354E-012	1.730535E-011	1	0.000000E+000
1	209.31914930	1.730535E-011	2.555354E-012	0	0.000000E+000
1	209.31915910	2.555354E-012	1.730535E-011	1	0.000000E+000
1	209.31920004	1.730535E-011	2.555354E-012	0	0.000000E+000
1	209.31924208	2.555354E-012	1.730535E-011	1	0.000000E+000
1	209.31937684	1.730535E-011	2.555354E-012	0	0.000000E+000
1	209.31948636	2.555354E-012	1.730535E-011	1	0.000000E+000
1	209.32112763	1.730535E-011	2.555354E-012	0	0.000000E+000
1	209.32116219	2.555354E-012	1.730535E-011	1	0.000000E+000
1	209.32245621	1.730535E-011	2.555354E-012	0	0.000000E+000
1	209.32249990	2.555354E-012	1.730535E-011	1	0.000000E+000
1	209.32333777	1.730535E-011	2.555354E-012	0	0.000000E+000
1	209.32337308	2.555354E-012	1.730535E-011	1	0.000000E+000
1	209.32352691	1.730535E-011	2.555354E-012	0	0.000000E+000
1	209.32360510	2.555354E-012	1.730535E-011	1	0.000000E+000
1	209.32414617	1.730535E-011	2.555354E-012	0	0.000000E+000
1	209.32415830	2.555354E-012	1.730535E-011	1	0.000000E+000
1	209.32491326	1.730535E-011	2.555354E-012	0	0.000000E+000
1	209.32493858	2.555354E-012	1.730535E-011	1	0.000000E+000
1	209.32542228	1.730535E-011	2.555354E-012	0	0.000000E+000
1	209.32543539	2.555354E-012	1.730535E-011	1	0.000000E+000
1	209.32630031	1.730535E-011	2.555354E-012	0	0.000000E+000
1	209.32642861	2.555354E-012	1.730535E-011	1	0.000000E+000
1	209.32695814	1.730535E-011	2.555354E-012	0	0.000000E+000
1	209.32709549	2.555354E-012	1.730535E-011	1	0.000000E+000
1	209.33023091	1.730535E-011	2.555354E-012	0	0.000000E+000
1	209.33025332	2.555354E-012	1.730535E-011	1	0.000000E+000
1	209.33142992	1.730535E-011	2.555354E-012	0	0.000000E+000
1	209.33145838	2.555354E-012	1.730535E-011	1	0.000000E+000
1	209.33256325	1.730535E-011	2.555354E-012	0	0.000000E+000
1	209.33285638	2.555354E-012	1.730535E-011	1	0.000000E+000
1	209.33338701	1.730535E-011	2.555354E-012	0	0.000000E+000
1	209.33344835	2.555354E-012	1.730535E-011	1	0.000000E+000
1	209.33377507	1.730535E-011	2.555354E-012	0	0.000000E+000
1	209.33383075	2.555354E-012	1.730535E-011	1	0.000000E+000
1	209.33451790	1.730535E-011	2.555354E-012	0	0.000000E+000
1	209.33463178	2.555354E-012	1.730535E-011	1	0.000000E+000
1	209.33479513	1.730535E-011	2.555354E-012	0	0.000000E+000
1	209.33481180	2.555354E-012	1.730535E-011	1	0.000000E+000
1	209.33499652	1.730535E-011	2.555354E-012	0	0.000000E+000
1	209.33504011	2.555354E-012	1.730535E-011	1	0.000000E+000
1	209.33536314	1.730535E-011	2.555354E-012	0	0.000000E+000
1	209.33540697	2.555354E-012	1.730535E-011	1	0.000000E+000
1	209.33552730	1.730535E-011	2.555354E-012	0	0.000000E+000
1	209.33556706	2.555354E-012	1.730535E-011	1	0.000000E+000
1	209.33699739	1.730535E-011	2.555354E-012	0	0.000000E+000
1	209.33700942	2.555354E-012	1.730535E-011	1	0.000000E+000
1	209.33743174	1.730535E-011	2.555354E-012	0	0.000000E+000
1	209.33743988	2.555354E-012	1.730535E-011	1	0.000000E+000
1	209.33796027	1.730535E-011	2.555354E-012	0	0.000000E+000
1	209.33799448	2.555354E-012	1.730535E-011	1	0.000000E+000
1	209.33800463	1.730535E-011	2.555354E-012	0	0.000000E+000
1	209.33801828	2.555354E-012	1.730535E-011	1	0.000000E+000
1	209.33816197	1.730535E-011	2.555354E-012	0	0.000000E+000
1	209.33829296	2.555354E-012	1.730535E-011	1	0.000000E+000
1	209.33873771	1.730535E-011	2.555354E-012	0	0.000000E+000
1	209.33875056	2.555354E-012	1.730535E-011	1	0.000000E+000
1	209.33887940	1.730535E-011	2.555354E-012	0	0.000000E+000
1	209.33897602	2.555354E-012	1.730535E-011	1	0.000000E+000
1	209.33903598	1.730535E-011	2.555354E-012	0	0.000000E+000
1	209.33910871	2.555354E-012	1.730535E-011	1	0.000000E+000
1	209.34073022	1.730535E-011	2.555354E-012	0	0.000000E+000
1	209.34082587	2.555354E-012	1.730535E-011	1	0.000000E+000
1	209.34086236	1.730535E-011	2.555354E-012	0	0.000000E+000
1	209.34087923	2.555354E-012	1.730535E-011	1	0.000000E+000
1	209.34200137	1.730535E-011	2.555354E-012	0	0.000000E+000
1	209.34246415	2.555354E-012	1.730535E-011	1	0.000000E+000
1	209.34341603	1.730535E-011	2.555354E-012	0	0.000000E+000
1	209.34343479	2.555354E-012	1.730535E-011	1	0.000000E+000
1	209.34420618	1.730535E-011	2.555354E-012	0	0.000000E+000
1	209.34422715	2.555354E-012	1.730535E-011	1	0.000000E+000
1	209.34445140	1.730535E-011	2.555354E-012	0	0.000000E+000
1	209.34445925	2.555354E-012	1.730535E-011	1	0.000000E+000
1	209.34456012	1.730535E-011	2.555354E-012	0	0.000000E+000
1	209.34466574	2.555354E-012	1.730535E-011	1	0.000000E+000
1	209.34485269	1.730535E-011	2.555354E-012	0	0.000000E+000
1	209.34489100	2.555354E-012	1.730535E-011	1	0.000000E+000
1	209.34544447	1.730535E-011	2.555354E-012	0	0.000000E+000
1	209.34549758	2.555354E-012	1.730535E-011	1	0.000000E+000
1	209.34582159	1.730535E-011	2.555354E-012	0	0.000000E+000
1	209.34584959	2.555354E-012	1.730535E-011	1	0.000000E+000
1	209.34633620	1.730535E-011	2.555354E-012	0	0.000000E+000
1	209.34642271	2.555354E-012	1.730535E-011	1	0.000000E+000
1	209.34683449	1.730535E-011	2.555354E-012	0	0.000000E+000
1	209.34688241	2.555354E-012	1.730535E-011	1	0.000000E+000
1	209.34709084	1.730535E-011	2.555354E-012	0	0.000000E+000
1	209.34717067	2.555354E-012	1.730535E-011	1	0.000000E+000
1	209.34742802	1.730535E-011	2.555354E-012	0	0.000000E+000
1	209.34746162	2.555354E-012	1.730535E-011	1	0.000000E+000
1	209.34850248	1.730535E-011	2.555354E-012	0	0.000000E+000
1	209.34862180	2.555354E-012	1.730535E-011	1	0.000000E+000
1	209.34929204	1.730535E-011	2.555354E-012	0	0.000000E+000
1	209.34930177	2.555354E-012	1.730535E-011	1	0.000000E+000
1	209.34935584	1.730535E-011	2.555354E-012	0	0.000000E+000
1	209.34985069	2.555354E-012	1.730535E-011	1	0.000000E+000
1	209.35131129	1.730535E-011	2.555354E-012	0	0.000000E+000
1	209.35137207	2.555354E-012	1.730535E-011	1	0.000000E+000
1	209.35143669	1.730535E-011	2.555354E-012	0	0.000000E+000
1	209.35145107	2.555354E-012	1.730535E-011	1	0.000000E+000
1	209.35228220	1.730535E-011	2.555354E-012	0	0.000000E+000
1	209.35232465	2.555354E-012	1.730535E-011	1	0.000000E+000
1	209.35378872	1.730535E-011	2.555354E-012	0	0.000000E+000
1	209.35381804	2.555354E-012	1.730535E-011	1	0.000000E+000
1	209.35424871	1.730535E-011	2.555354E-012	0	0.000000E+000
1	209.35425354	2.555354E-012	1.730535E-011	1	0.000000E+000
1	209.35579445	1.730535E-011	2.555354E-012	0	0.000000E+000
1	209.35581055	2.555354E-012	1.730535E-011	1	0.000000E+000
1	209.35634176	1.730535E-011	2.555354E-012	0	0.000000E+000
1	209.35639361	2.555354E-012	1.730535E-011	1	0.000000E+000
1	209.35681938	1.730535E-011	2.555354E-012	0	0.000000E+000
1	209.35683679	2.555354E-012	1.730535E-011	1	0.000000E+000
1	209.35689228	1.730535E-011	2.555354E-012	0	0.000000E+000
1	209.35693365	2.555354E-012	1.730535E-011	1	0.000000E+000
1	209.35798516	1.730535E-011	2.555354E-012	0	0.000000E+000
1	209.35804751	2.555354E-012	1.730535E-011	1	0.000000E+000
1	209.35820501	1.730535E-011	2.555354E-012	0	0.000000E+000
1	209.35828590	2.555354E-012	1.730535E-011	1	0.000000E+000
1	209.35988794	1.730535E-011	2.555354E-012	0	0.000000E+000
1	209.35991512	2.555354E-012	1.730535E-011	1	0.000000E+000
1	209.36047717	1.730535E-011	2.555354E-012	0	0.000000E+000
1	209.36049350	2.555354E-012	1.730535E-011	1	0.000000E+000
1	209.36102881	1.730535E-011	2.555354E-012	0	0.000000E+000
1	209.36187063	2.555354E-012	1.730535E-011	1	0.000000E+000
1	209.36218431	1.730535E-011	2.555354E-012	0	0.000000E+000
1	209.36221206	2.555354E-012	1.730535E-011	1	0.000000E+000
1	209.36313042	1.730535E-011	2.555354E-012	0	0.000000E+000
1	209.36316138	2.555354E-012	1.730535E-011	1	0.000000E+000
1	209.36384453	1.730535E-011	2.555354E-012	0	0.000000E+000
1	209.36385509	2.555354E-012	1.730535E-011	1	0.000000E+000
1	209.36446797	1.730535E-011	2.555354E-012	0	0.000000E+000
1	209.36471030	2.555354E-012	1.730535E-011	1	0.000000E+000
1	209.36503601	1.730535E-011	2.555354E-012	0	0.000000E+000
1	209.36508422	2.555354E-012	1.730535E-011	1	0.000000E+000
1	209.36527493	1.730535E-011	2.555354E-012	0	0.000000E+000
1	209.36531511	2.555354E-012	1.730535E-011	1	0.000000E+000
1	209.36595082	1.730535E-011	2.555354E-012	0	0.000000E+000
1	214.22299044	2.613344E-012	1.736334E-011	1	0.000000E+000
1	214.22368304	1.736334E-011	2.613344E-012	0	0.000000E+000
1	214.22375202	2.613344E-012	1.736334E-011	1	0.000000E+000
1	214.22384096	1.736334E-011	2.613344E-012	0	0.000000E+000
1	214.22388659	2.613344E-012	1.736334E-011	1	0.000000E+000
1	214.22427876	1.736334E-011	2.613344E-012	0	0.000000E+000
1	214.22507633	2.613344E-012	1.736334E-011	1	0.000000E+000
1	214.22513300	1.736334E-011	2.613344E-012	0	0.000000E+000
1	214.22515760	2.613344E-012	1.736334E-011	1	0.000000E+000
1	214.22520271	1.736334E-011	2.613344E-012	0	0.000000E+000
1	214.22530648	2.613344E-012	1.736334E-011	1	0.000000E+000
1	214.22541839	1.736334E-011	2.613344E-012	0	0.000000E+000
1	214.22545529	2.613344E-012	1.736334E-011	1	0.000000E+000
1	214.22732352	1.736334E-011	2.613344E-012	0	0.000000E+000
1	214.22735075	2.613344E-012	1.736334E-011	1	0.000000E+000
1	214.22899603	1.736334E-011	2.613344E-012	0	0.000000E+000
1	214.22902317	2.613344E-012	1.736334E-011	1	0.000000E+000
1	214.22933921	1.736334E-011	2.613344E-012	0	0.000000E+000
1	214.22954635	2.613344E-012	1.736334E-011	1	0.000000E+000
1	214.22979549	1.736334E-011	2.613344E-012	0	0.000000E+000
1	214.22981360	2.613344E-012	1.736334E-011	1	0.000000E+000
1	214.22985751	1.736334E-011	2.613344E-012	0	0.000000E+000
1	214.22988488	2.613344E-012	1.736334E-011	1	0.000000E+000
1	214.23116262	1.736334E-011	2.613344E-012	0	0.000000E+000
1	214.23121800	2.613344E-012	1.736334E-011	1	0.000000E+000
1	214.23154750	1.736334E-011	2.613344E-012	0	0.000000E+000
1	214.23156978	2.613344E-012	1.736334E-011	1	0.000000E+000
1	214.23181106	1.736334E-011	2.613344E-012	0	0.000000E+000
1	214.23184176	2.613344E-012	1.736334E-011	1	0.000000E+000
1	214.23211424	1.736334E-011	2.613344E-012	0	0.000000E+000
1	214.23213419	2.613344E-012	1.736334E-011	1	0.000000E+000
1	214.23276498	1.736334E-011	2.613344E-012	0	0.000000E+000
1	214.23279276	2.613344E-012	1.736334E-011	1	0.000000E+000
1	214.23324404	1.736334E-011	2.613344E-012	0	0.000000E+000
1	214.23327610	2.613344E-012	1.736334E-011	1	0.000000E+000
1	214.23359566	1.736334E-011	2.613344E-012	0	0.000000E+000
1	214.23359721	2.613344E-012	1.736334E-011	1	0.000000E+000
1	214.23533092	1.736334E-011	2.613344E-012	0	0.000000E+000
1	214.23535282	2.613344E-012	1.736334E-011	1	0.000000E+000
1	214.23543737	1.736334E-011	2.613344E-012	0	0.000000E+000
1	214.23725175	2.613344E-012	1.736334E-011	1	0.000000E+000
1	214.23726826	1.736334E-011	2.613344E-012	0	0.000000E+000
1	214.23754044	2.613344E-012	1.736334E-011	1	0.000000E+000
1	214.23781489	1.736334E-011	2.613344E-012	0	0.000000E+000
1	214.23784175	2.613344E-012	1.736334E-011	1	0.000000E+000
1	214.23822062	1.736334E-011	2.613344E-012	0	0.000000E+000
1	214.23824450	2.613344E-012	1.736334E-011	1	0.000000E+000
1	214.24015681	1.736334E-011	2.613344E-012	0	0.000000E+000
1	214.24017613	2.613344E-012	1.736334E-011	1	0.000000E+000
1	214.24053075	1.736334E-011	2.613344E-012	0	0.000000E+000
1	214.24055990	2.613344E-012	1.736334E-011	1	0.000000E+000
1	214.24068184	1.736334E-011	2.613344E-012	0	0.000000E+000
1	214.24071215	2.613344E-012	1.736334E-011	1	0.000000E+000
1	214.24091825	1.736334E-011	2.613344E-012	0	0.000000E+000
1	214.24095537	2.613344E-012	1.736334E-011	1	0.000000E+000
1	214.24106022	1.736334E-011	2.613344E-012	0	0.000000E+000
1	214.24110492	2.613344E-012	1.736334E-011	1	0.000000E+000
1	214.24121985	1.736334E-011	2.613344E-012	0	0.000000E+000
1	214.24122675	2.613344E-012	1.736334E-011	1	0.000000E+000
1	214.24167423	1.736334E-011	2.613344E-012	0	0.000000E+000
1	214.24169159	2.613344E-012	1.736334E-011	1	0.000000E+000
1	214.24197506	1.736334E-011	2.613344E-012	0	0.000000E+000
1	214.24200806	2.613344E-012	1.736334E-011	1	0.000000E+000
1	214.24211346	1.736334E-011	2.613344E-012	0	0.000000E+000
1	214.24214248	2.613344E-012	1.736334E-011	1	0.000000E+000
1	214.24237945	1.736334E-011	2.613344E-012	0	0.000000E+000
1	214.24248745	2.613344E-012	1.736334E-011	1	0.000000E+000
1	214.24262713	1.736334E-011	2.613344E-012	0	0.000000E+000
1	214.24265503	2.613344E-012	1.736334E-011	1	0.000000E+000
1	214.24310620	1.736334E-011	2.613344E-012	0	0.000000E+000
1	214.24312939	2.613344E-012	1.736334E-011	1	0.000000E+000
1	214.24363001	1.736334E-011	2.613344E-012	0	0.000000E+000
1	214.24365183	2.613344E-012	1.736334E-011	1	0.000000E+000
1	214.24389547	1.736334E-011	2.613344E-012	0	0.000000E+000
1	214.24456028	2.613344E-012	1.736334E-011	1	0.000000E+000
1	214.24491769	1.736334E-011	2.613344E-012	0	0.000000E+000
1	214.24523554	2.613344E-012	1.736334E-011	1	0.000000E+000
1	214.24564168	1.736334E-011	2.613344E-012	0	0.000000E+000
1	214.24570589	2.613344E-012	1.736334E-011	1	0.000000E+000
1	214.24586032	1.736334E-011	2.613344E-012	0	0.000000E+000
1	214.24588183	2.613344E-012	1.736334E-011	1	0.000000E+000
1	214.24599870	1.736334E-011	2.613344E-012	0	0.000000E+000
1	214.24602813	2.613344E-012	1.736334E-011	1	0.000000E+000
1	214.24707576	1.736334E-011	2.613344E-012	0	0.000000E+000
1	214.24710881	2.613344E-012	1.736334E-011	1	0.000000E+000
1	214.24740474	1.736334E-011	2.613344E-012	0	0.000000E+000
1	214.24742165	2.613344E-012	1.736334E-011	1	0.000000E+000
1	214.24768044	1.736334E-011	2.613344E-012	0	0.000000E+000
1	214.24768853	2.613344E-012	1.736334E-011	1	0.000000E+000
1	214.24781667	1.736334E-011	2.613344E-012	0	0.000000E+000
1	214.24785042	2.613344E-012	1.736334E-011	1	0.000000E+000
1	214.24788435	1.736334E-011	2.613344E-012	0	0.000000E+000
1	214.24790252	2.613344E-012	1.736334E-011	1	0.000000E+000
1	214.24988741	1.736334E-011	2.613344E-012	0	0.000000E+000
1	214.24990344	2.613344E-012	1.736334E-011	1	0.000000E+000
1	214.25062053	1.736334E-011	2.613344E-012	0	0.000000E+000
1	214.25075026	2.613344E-012	1.736334E-011	1	0.000000E+000
1	214.25117557	1.736334E-011	2.613344E-012	0	0.000000E+000
1	214.25120859	2.613344E-012	1.736334E-011	1	0.000000E+000
1	214.25226465	1.736334E-011	2.613344E-012	0	0.000000E+000
1	214.25228486	2.613344E-012	1.736334E-011	1	0.000000E+000
1	214.25231335	1.736334E-011	2.613344E-012	0	0.000000E+000
1	214.25235947	2.613344E-012	1.736334E-011	1	0.000000E+000
1	214.25241685	1.736334E-011	2.613344E-012	0	0.000000E+000
1	214.25244443	2.613344E-012	1.736334E-011	1	0.000000E+000
1	214.25306610	1.736334E-011	2.613344E-012	0	0.000000E+000
1	214.25309195	2.613344E-012	1.736334E-011	1	0.000000E+000
1	214.25376728	1.736334E-011	2.613344E-012	0	0.000000E+000
1	214.25378688	2.613344E-012	1.736334E-011	1	0.000000E+000
1	214.25416334	1.736334E-011	2.613344E-012	0	0.000000E+000
1	214.25418476	2.613344E-012	1.736334E-011	1	0.000000E+000
1	214.25425774	1.736334E-011	2.613344E-012	0	0.000000E+000
1	214.25432139	2.613344E-012	1.736334E-011	1	0.000000E+000
1	214.25506172	1.736334E-011	2.613344E-012	0	0.000000E+000
1	214.25508444	2.613344E-012	1.736334E-011	1	0.000000E+000
1	214.25533012	1.736334E-011	2.613344E-012	0	0.000000E+000
1	214.25537310	2.613344E-012	1.736334E-011	1	0.000000E+000
1	214.25633752	1.736334E-011	2.613344E-012	0	0.000000E+000
1	214.25638655	2.613344E-012	1.736334E-011	1	0.000000E+000
1	214.25639933	1.736334E-011	2.613344E-012	0	0.000000E+000
1	214.25642855	2.613344E-012	1.736334E-011	1	0.000000E+000
1	214.25720721	1.736334E-011	2.613344E-012	0	0.000000E+000
1	214.25722487	2.613344E-012	1.736334E-011	1	0.000000E+000
1	214.25734369	1.736334E-011	2.613344E-012	0	0.000000E+000
1	214.25736563	2.613344E-012	1.736334E-011	1	0.000000E+000
1	214.25805775	1.736334E-011	2.613344E-012	0	0.000000E+000
1	214.25809103	2.613344E-012	1.736334E-011	1	0.000000E+000
1	214.25835428	1.736334E-011	2.613344E-012	0	0.000000E+000
1	214.25840432	2.613344E-012	1.736334E-011	1	0.000000E+000
1	214.25847161	1.736334E-011	2.613344E-012	0	0.000000E+000
1	214.25849182	2.613344E-012	1.736334E-011	1	0.000000E+000
1	214.25924324	1.736334E-011	2.613344E-012	0	0.000000E+000
1	214.25926971	2.613344E-012	1.736334E-011	1	0.000000E+000
1	214.26001510	1.736334E-011	2.613344E-012	0	0.000000E+000
1	214.26007657	2.613344E-012	1.736334E-011	1	0.000000E+000
1	214.26077968	1.736334E-011	2.613344E-012	0	0.000000E+000
1	214.26083197	2.613344E-012	1.736334E-011	1	0.000000E+000
1	214.26125538	1.736334E-011	2.613344E-012	0	0.000000E+000
1	214.26130976	2.613344E-012	1.736334E-011	1	0.000000E+000
1	214.26229689	1.736334E-011	2.613344E-012	0	0.000000E+000
1	214.26232429	2.613344E-012	1.736334E-011	1	0.000000E+000
1	214.26254949	1.736334E-011	2.613344E-012	0	0.000000E+000
1	214.26259293	2.613344E-012	1.736334E-011	1	0.000000E+000
1	214.26327405	1.736334E-011	2.613344E-012	0	0.000000E+000
1	214.26331237	2.613344E-012	1.736334E-011	1	0.000000E+000
1	214.26341542	1.736334E-011	2.613344E-012	0	0.000000E+000
1	214.26344131	2.613344E-012	1.736334E-011	1	0.000000E+000
1	214.26384730	1.736334E-011	2.613344E-012	0	0.000000E+000
1	214.26388211	2.613344E-012	1.736334E-011	1	0.000000E+000
1	214.26452417	1.736334E-011	2.613344E-012	0	0.000000E+000
1	214.26456233	2.613344E-012	1.736334E-011	1	0.000000E+000
1	214.26491966	1.736334E-011	2.613344E-012	0	0.000000E+000
1	214.26494079	2.613344E-012	1.736334E-011	1	0.000000E+000
1	214.26559078	1.736334E-011	2.613344E-012	0	0.000000E+000
1	214.26562626	2.613344E-012	1.736334E-011	1	0.000000E+000
1	214.26655936	1.736334E-011	2.613344E-012	0	0.000000E+000
1	214.26661196	2.613344E-012	1.736334E-011	1	0.000000E+000
1	214.26727541	1.736334E-011	2.613344E-012	0	0.000000E+000
1	214.26731973	2.613344E-012	1.736334E-011	1	0.000000E+000
1	214.26740580	1.736334E-011	2.613344E-012	0	0.000000E+000
1	214.26743579	2.613344E-012	1.736334E-011	1	0.000000E+000
1	214.26744944	1.736334E-011	2.613344E-012	0	0.000000E+000
1	214.26746798	2.613344E-012	1.736334E-011	1	0.000000E+000
1	214.26810766	1.736334E-011	2.613344E-012	0	0.000000E+000
1	214.26812364	2.613344E-012	1.736334E-011	1	0.000000E+000
1	214.26897605	1.736334E-011	2.613344E-012	0	0.000000E+000
1	214.26900740	2.613344E-012	1.736334E-011	1	0.000000E+000
1	214.26950067	1.736334E-011	2.613344E-012	0	0.000000E+000
1	214.26951873	2.613344E-012	1.736334E-011	1	0.000000E+000
1	214.26976564	1.736334E-011	2.613344E-012	0	0.000000E+000
1	214.26982187	2.613344E-012	1.736334E-011	1	0.000000E+000
1	214.27108427	1.736334E-011	2.613344E-012	0	0.000000E+000
1	214.27112648	2.613344E-012	1.736334E-011	1	0.000000E+000
1	214.27117902	1.736334E-011	2.613344E-012	0	0.000000E+000
1	214.27121427	2.613344E-012	1.736334E-011	1	0.000000E+000
1	214.27130100	1.736334E-011	2.613344E-012	0	0.000000E+000
1	214.27133135	2.613344E-012	1.736334E-011	1	0.000000E+000
1	214.27147206	1.736334E-011	2.613344E-012	0	0.000000E+000
1	214.27153829	2.613344E-012	1.736334E-011	1	0.000000E+000
1	214.27193958	1.736334E-011	2.613344E-012	0	0.000000E+000
1	214.27195256	2.613344E-012	1.736334E-011	1	0.000000E+000
1	214.27217286	1.736334E-011	2.613344E-012	0	0.000000E+000
1	214.27265604	2.613344E-012	1.736334E-011	1	0.000000E+000
1	214.27281833	1.736334E-011	2.613344E-012	0	0.000000E+000
1	214.27282579	2.613344E-012	1.736334E-011	1	0.000000E+000
1	214.27290650	1.736334E-011	2.613344E-012	0	0.000000E+000
1	214.27292534	2.613344E-012	1.736334E-011	1	0.000000E+000
1	214.27327486	1.736334E-011	2.613344E-012	0	0.000000E+000
1	214.27331388	2.613344E-012	1.736334E-011	1	0.000000E+000
1	214.27414386	1.736334E-011	2.613344E-012	0	0.000000E+000
1	214.27416010	2.613344E-012	1.736334E-011	1	0.000000E+000
1	214.27478602	1.736334E-011	2.613344E-012	0	0.000000E+000
1	214.27482635	2.613344E-012	1.736334E-011	1	0.000000E+000
1	214.27514120	1.736334E-011	2.613344E-012	0	0.000000E+000
1	214.27518344	2.613344E-012	1.736334E-011	1	0.000000E+000
1	214.27546509	1.736334E-011	2.613344E-012	0	0.000000E+000
1	214.27548906	2.613344E-012	1.736334E-011	1	0.000000E+000
1	214.27581846	1.736334E-011	2.613344E-012	0	0.000000E+000
1	214.27584234	2.613344E-012	1.736334E-011	1	0.000000E+000
1	214.27647675	1.736334E-011	2.613344E-012	0	0.000000E+000
1	214.27649527	2.613344E-012	1.736334E-011	1	0.000000E+000
1	214.27789467	1.736334E-011	2.613344E-012	0	0.000000E+000
1	214.27792517	2.613344E-012	1.736334E-011	1	0.000000E+000
1	214.27840489	1.736334E-011	2.613344E-012	0	0.000000E+000
1	214.27841865	2.613344E-012	1.736334E-011	1	0.000000E+000
1	214.27924465	1.736334E-011	2.613344E-012	0	0.000000E+000
1	214.27926133	2.613344E-012	1.736334E-011	1	0.000000E+000
1	214.28201090	1.736334E-011	2.613344E-012	0	0.000000E+000
1	214.28304261	2.613344E-012	1.736334E-011	1	0.000000E+000
1	214.28349735	1.736334E-011	2.613344E-012	0	0.000000E+000
1	214.28352454	2.613344E-012	1.736334E-011	1	0.000000E+000
1	214.28369422	1.736334E-011	2.613344E-012	0	0.000000E+000
1	214.28375223	2.613344E-012	1.736334E-011	1	0.000000E+000
1	214.28388238	1.736334E-011	2.613344E-012	0	0.000000E+000
1	214.28393555	2.613344E-012	1.736334E-011	1	0.000000E+000
1	214.28431298	1.736334E-011	2.613344E-012	0	0.000000E+000
1	214.28435536	2.613344E-012	1.736334E-011	1	0.000000E+000
1	214.28604753	1.736334E-011	2.613344E-012	0	0.000000E+000
1	214.28605840	2.613344E-012	1.736334E-011	1	0.000000E+000
1	214.28619296	1.736334E-011	2.613344E-012	0	0.000000E+000
1	214.28624180	2.613344E-012	1.736334E-011	1	0.000000E+000
1	214.28635818	1.736334E-011	2.613344E-012	0	0.000000E+000
1	214.28638891	2.613344E-012	1.736334E-011	1	0.000000E+000
1	214.28728209	1.736334E-011	2.613344E-012	0	0.000000E+000
1	214.28730858	2.613344E-012	1.736334E-011	1	0.000000E+000
1	214.28780053	1.736334E-011	2.613344E-012	0	0.000000E+000
1	214.28784367	2.613344E-012	1.736334E-011	1	0.000000E+000
1	214.28823085	1.736334E-011	2.613344E-012	0	0.000000E+000
1	214.28831086	2.613344E-012	1.736334E-011	1	0.000000E+000
1	214.28978183	1.736334E-011	2.613344E-012	0	0.000000E+000
1	214.28983473	2.613344E-012	1.736334E-011	1	0.000000E+000
1	214.29055724	1.736334E-011	2.613344E-012	0	0.000000E+000
1	214.29059003	2.613344E-012	1.736334E-011	1	0.000000E+000
1	214.29160836	1.736334E-011	2.613344E-012	0	0.000000E+000
1	214.32212677	2.613344E-012	1.736334E-011	1	0.000000E+000
1	214.32335193	1.736334E-011	2.613344E-012	0	0.000000E+000
1	214.32339489	2.613344E-012	1.736334E-011	1	0.000000E+000
1	214.32375636	1.736334E-011	2.613344E-012	0	0.000000E+000
1	214.32380972	2.613344E-012	1.736334E-011	1	0.000000E+000
1	214.32441573	1.736334E-011	2.613344E-012	0	0.000000E+000
1	214.32443784	2.613344E-012	1.736334E-011	1	0.000000E+000
1	214.32614531	1.736334E-011	2.613344E-012	0	0.000000E+000
1	214.32616508	2.613344E-012	1.736334E-011	1	0.000000E+000
1	214.32631702	1.736334E-011	2.613344E-012	0	0.000000E+000
1	214.32633369	2.613344E-012	1.736334E-011	1	0.000000E+000
1	214.32666593	1.736334E-011	2.613344E-012	0	0.000000E+000
1	214.32675141	2.613344E-012	1.736334E-011	1	0.000000E+000
1	214.32686338	1.736334E-011	2.613344E-012	0	0.000000E+000
1	214.32688424	2.613344E-012	1.736334E-011	1	0.000000E+000
1	214.32705962	1.736334E-011	2.613344E-012	0	0.000000E+000
1	214.32708105	2.613344E-012	1.736334E-011	1	0.000000E+000
1	214.32750589	1.736334E-011	2.613344E-012	0	0.000000E+000
1	214.32753284	2.613344E-012	1.736334E-011	1	0.000000E+000
1	214.32814308	1.736334E-011	2.613344E-012	0	0.000000E+000
1	214.32817230	2.613344E-012	1.736334E-011	1	0.000000E+000
1	214.32881869	1.736334E-011	2.613344E-012	0	0.000000E+000
1	214.32883286	2.613344E-012	1.736334E-011	1	0.000000E+000
1	214.32891199	1.736334E-011	2.613344E-012	0	0.000000E+000
1	214.32895905	2.613344E-012	1.736334E-011	1	0.000000E+000
1	214.32907086	1.736334E-011	2.613344E-012	0	0.000000E+000
1	214.32910765	2.613344E-012	1.736334E-011	1	0.000000E+000
1	214.32915544	1.736334E-011	2.613344E-012	0	0.000000E+000
1	214.32918978	2.613344E-012	1.736334E-011	1	0.000000E+000
1	214.32941690	1.736334E-011	2.613344E-012	0	0.000000E+000
1	214.32944454	2.613344E-012	1.736334E-011	1	0.000000E+000
1	214.33105250	1.736334E-011	2.613344E-012	0	0.000000E+000
1	214.33110581	2.613344E-012	1.736334E-011	1	0.000000E+000
1	214.33148082	1.736334E-011	2.613344E-012	0	0.000000E+000
1	214.33155974	2.613344E-012	1.736334E-011	1	0.000000E+000
1	214.33208745	1.736334E-011	2.613344E-012	0	0.000000E+000
1	214.33211231	2.613344E-012	1.736334E-011	1	0.000000E+000
1	214.33242298	1.736334E-011	2.613344E-012	0	0.000000E+000
1	214.33244445	2.613344E-012	1.736334E-011	1	0.000000E+000
1	214.33280255	1.736334E-011	2.613344E-012	0	0.000000E+000
1	214.33281889	2.613344E-012	1.736334E-011	1	0.000000E+000
1	214.33284599	1.736334E-011	2.613344E-012	0	0.000000E+000
1	214.33286569	2.613344E-012	1.736334E-011	1	0.000000E+000
1	214.33302681	1.736334E-011	2.613344E-012	0	0.000000E+000
1	214.33304754	2.613344E-012	1.736334E-011	1	0.000000E+000
1	214.33334741	1.736334E-011	2.613344E-012	0	0.000000E+000
1	214.33337634	2.613344E-012	1.736334E-011	1	0.000000E+000
1	214.33426669	1.736334E-011	2.613344E-012	0	0.000000E+000
1	214.33430813	2.613344E-012	1.736334E-011	1	0.000000E+000
1	214.33440634	1.736334E-011	2.613344E-012	0	0.000000E+000
1	214.33442750	2.613344E-012	1.736334E-011	1	0.000000E+000
1	214.33516567	1.736334E-011	2.613344E-012	0	0.000000E+000
1	214.33521550	2.613344E-012	1.736334E-011	1	0.000000E+000
1	214.33664653	1.736334E-011	2.613344E-012	0	0.000000E+000
1	214.33666852	2.613344E-012	1.736334E-011	1	0.000000E+000
1	214.33711461	1.736334E-011	2.613344E-012	0	0.000000E+000
1	214.33712920	2.613344E-012	1.736334E-011	1	0.000000E+000
1	214.33722563	1.736334E-011	2.613344E-012	0	0.000000E+000
1	214.33730026	2.613344E-012	1.736334E-011	1	0.000000E+000
1	214.33783908	1.736334E-011	2.613344E-012	0	0.000000E+000
1	214.33786539	2.613344E-012	1.736334E-011	1	0.000000E+000
1	214.33794015	1.736334E-011	2.613344E-012	0	0.000000E+000
1	214.33796368	2.613344E-012	1.736334E-011	1	0.000000E+000
1	214.33798974	1.736334E-011	2.613344E-012	0	0.000000E+000
1	214.33802441	2.613344E-012	1.736334E-011	1	0.000000E+000
1	214.33806209	1.736334E-011	2.613344E-012	0	0.000000E+000
1	214.33813660	2.613344E-012	1.736334E-011	1	0.000000E+000
1	214.33869881	1.736334E-011	2.613344E-012	0	0.000000E+000
1	214.33873700	2.613344E-012	1.736334E-011	1	0.000000E+000
1	214.33875827	1.736334E-011	2.613344E-012	0	0.000000E+000
1	214.33877907	2.613344E-012	1.736334E-011	1	0.000000E+000
1	214.33890959	1.736334E-011	2.613344E-012	0	0.000000E+000
1	214.33898616	2.613344E-012	1.736334E-011	1	0.000000E+000
1	214.33958738	1.736334E-011	2.613344E-012	0	0.000000E+000
1	214.33959721	2.613344E-012	1.736334E-011	1	0.000000E+000
1	214.33962697	1.736334E-011	2.613344E-012	0	0.000000E+000
1	214.33999405	2.613344E-012	1.736334E-011	1	0.000000E+000
1	214.34212911	1.736334E-011	2.613344E-012	0	0.000000E+000
1	214.34219429	2.613344E-012	1.736334E-011	1	0.000000E+000
1	214.34283019	1.736334E-011	2.613344E-012	0	0.000000E+000
1	214.34285506	2.613344E-012	1.736334E-011	1	0.000000E+000
1	214.34329520	1.736334E-011	2.613344E-012	0	0.000000E+000
1	214.34368572	2.613344E-012	1.736334E-011	1	0.000000E+000
1	214.34400566	1.736334E-011	2.613344E-012	0	0.000000E+000
1	214.34401575	2.613344E-012	1.736334E-011	1	0.000000E+000
1	214.34513155	1.736334E-011	2.613344E-012	0	0.000000E+000
1	214.34513727	2.613344E-012	1.736334E-011	1	0.000000E+000
1	214.34603550	1.736334E-011	2.613344E-012	0	0.000000E+000
1	214.34609371	2.613344E-012	1.736334E-011	1	0.000000E+000
1	214.34651777	1.736334E-011	2.613344E-012	0	0.000000E+000
1	214.34654714	2.613344E-012	1.736334E-011	1	0.000000E+000
1	214.34677111	1.736334E-011	2.613344E-012	0	0.000000E+000
1	214.34680460	2.613344E-012	1.736334E-011	1	0.000000E+000
1	214.34905911	1.736334E-011	2.613344E-012	0	0.000000E+000
1	214.34908481	2.613344E-012	1.736334E-011	1	0.000000E+000
1	214.34948244	1.736334E-011	2.613344E-012	0	0.000000E+000
1	214.34952483	2.613344E-012	1.736334E-011	1	0.000000E+000
1	214.34967081	1.736334E-011	2.613344E-012	0	0.000000E+000
1	214.34970560	2.613344E-012	1.736334E-011	1	0.000000E+000
1	214.34978670	1.736334E-011	2.613344E-012	0	0.000000E+000
1	214.34983869	2.613344E-012	1.736334E-011	1	0.000000E+000
1	214.35054505	1.736334E-011	2.613344E-012	0	0.000000E+000
1	214.35060421	2.613344E-012	1.736334E-011	1	0.000000E+000
1	214.35089473	1.736334E-011	2.613344E-012	0	0.000000E+000
1	214.35137899	2.613344E-012	1.736334E-011	1	0.000000E+000
1	214.35160059	1.736334E-011	2.613344E-012	0	0.000000E+000
1	214.35161124	2.613344E-012	1.736334E-011	1	0.000000E+000
1	214.35169512	1.736334E-011	2.613344E-012	0	0.000000E+000
1	214.35171451	2.613344E-012	1.736334E-011	1	0.000000E+000
1	214.35183464	1.736334E-011	2.613344E-012	0	0.000000E+000
1	214.35367916	2.613344E-012	1.736334E-011	1	0.000000E+000
1	214.35397184	1.736334E-011	2.613344E-012	0	0.000000E+000
1	214.35401031	2.613344E-012	1.736334E-011	1	0.000000E+000
1	214.35480293	1.736334E-011	2.613344E-012	0	0.000000E+000
1	214.35484449	2.613344E-012	1.736334E-011	1	0.000000E+000
1	214.35529507	1.736334E-011	2.613344E-012	0	0.000000E+000
1	214.35552926	2.613344E-012	1.736334E-011	1	0.000000E+000
1	214.35560004	1.736334E-011	2.613344E-012	0	0.000000E+000
1	214.35565047	2.613344E-012	1.736334E-011	1	0.000000E+000
1	214.35618538	1.736334E-011	2.613344E-012	0	0.000000E+000
1	214.35624360	2.613344E-012	1.736334E-011	1	0.000000E+000
1	214.35634634	1.736334E-011	2.613344E-012	0	0.000000E+000
1	214.35639056	2.613344E-012	1.736334E-011	1	0.000000E+000
1	214.35640611	1.736334E-011	2.613344E-012	0	0.000000E+000
1	214.35645185	2.613344E-012	1.736334E-011	1	0.000000E+000
1	214.35693399	1.736334E-011	2.613344E-012	0	0.000000E+000
1	214.35696324	2.613344E-012	1.736334E-011	1	0.000000E+000
1	214.35718294	1.736334E-011	2.613344E-012	0	0.000000E+000
1	214.35724221	2.613344E-012	1.736334E-011	1	0.000000E+000
1	214.35762995	1.736334E-011	2.613344E-012	0	0.000000E+000
1	214.35764743	2.613344E-012	1.736334E-011	1	0.000000E+000
1	214.35826706	1.736334E-011	2.613344E-012	0	0.000000E+000
1	214.35829262	2.613344E-012	1.736334E-011	1	0.000000E+000
1	214.35842600	1.736334E-011	2.613344E-012	0	0.000000E+000
1	214.35849850	2.613344E-012	1.736334E-011	1	0.000000E+000
1	214.35884651	1.736334E-011	2.613344E-012	0	0.000000E+000
1	214.35915610	2.613344E-012	1.736334E-011	1	0.000000E+000
1	214.35970281	1.736334E-011	2.613344E-012	0	0.000000E+000
1	214.35972995	2.613344E-012	1.736334E-011	1	0.000000E+000
1	214.36014103	1.736334E-011	2.613344E-012	0	0.000000E+000
1	214.36016413	2.613344E-012	1.736334E-011	1	0.000000E+000
1	214.36046608	1.736334E-011	2.613344E-012	0	0.000000E+000
1	214.36055620	2.613344E-012	1.736334E-011	1	0.000000E+000
1	214.36066255	1.736334E-011	2.613344E-012	0	0.000000E+000
1	214.36069045	2.613344E-012	1.736334E-011	1	0.000000E+000
1	214.36125306	1.736334E-011	2.613344E-012	0	0.000000E+000
1	214.36133114	2.613344E-012	1.736334E-011	1	0.000000E+000
1	214.36143065	1.736334E-011	2.613344E-012	0	0.000000E+000
1	214.36227533	2.613344E-012	1.736334E-011	1	0.000000E+000
1	214.36236237	1.736334E-011	2.613344E-012	0	0.000000E+000
1	214.36236767	2.613344E-012	1.736334E-011	1	0.000000E+000
1	214.36246025	1.736334E-011	2.613344E-012	0	0.000000E+000
1	214.36250296	2.613344E-012	1.736334E-011	1	0.000000E+000
1	214.36266660	1.736334E-011	2.613344E-012	0	0.000000E+000
1	214.36269512	2.613344E-012	1.736334E-011	1	0.000000E+000
1	214.36288613	1.736334E-011	2.613344E-012	0	0.000000E+000
1	214.36290951	2.613344E-012	1.736334E-011	1	0.000000E+000
1	214.36296452	1.736334E-011	2.613344E-012	0	0.000000E+000
1	214.36300908	2.613344E-012	1.736334E-011	1	0.000000E+000
1	214.36383476	1.736334E-011	2.613344E-012	0	0.000000E+000
1	214.36390583	2.613344E-012	1.736334E-011	1	0.000000E+000
1	214.36439712	1.736334E-011	2.613344E-012	0	0.000000E+000
1	214.36440068	2.613344E-012	1.736334E-011	1	0.000000E+000
1	214.36464073	1.736334E-011	2.613344E-012	0	0.000000E+000
1	214.36465781	2.613344E-012	1.736334E-011	1	0.000000E+000
1	214.36570223	1.736334E-011	2.613344E-012	0	0.000000E+000
1	214.36574310	2.613344E-012	1.736334E-011	1	0.000000E+000
1	214.36595081	1.736334E-011	2.613344E-012	0	0.000000E+000
1	214.36686134	2.613344E-012	1.736334E-011	1	0.000000E+000
1	214.36717099	1.736334E-011	2.613344E-012	0	0.000000E+000
1	214.36719767	2.613344E-012	1.736334E-011	1	0.000000E+000
1	214.36876366	1.736334E-011	2.613344E-012	0	0.000000E+000
1	214.36883257	2.613344E-012	1.736334E-011	1	0.000000E+000
1	214.36960671	1.736334E-011	2.613344E-012	0	0.000000E+000
1	214.36964372	2.613344E-012	1.736334E-011	1	0.000000E+000
1	214.37085837	1.736334E-011	2.613344E-012	0	0.000000E+000
1	214.37126831	2.613344E-012	1.736334E-011	1	0.000000E+000
1	214.37172469	1.736334E-011	2.613344E-012	0	0.000000E+000
1	214.37175220	2.613344E-012	1.736334E-011	1	0.000000E+000
1	214.37192726	1.736334E-011	2.613344E-012	0	0.000000E+000
1	214.37312279	2.613344E-012	1.736334E-011	1	0.000000E+000
1	214.37410063	1.736334E-011	2.613344E-012	0	0.000000E+000
1	214.37411902	2.613344E-012	1.736334E-011	1	0.000000E+000
1	214.37521421	1.736334E-011	2.613344E-012	0	0.000000E+000
1	214.37527348	2.613344E-012	1.736334E-011	1	0.000000E+000
1	214.37530606	1.736334E-011	2.613344E-012	0	0.000000E+000
1	214.37531777	2.613344E-012	1.736334E-011	1	0.000000E+000
1	214.37562049	1.736334E-011	2.613344E-012	0	0.000000E+000
1	214.37565141	2.613344E-012	1.736334E-011	1	0.000000E+000
1	214.37588129	1.736334E-011	2.613344E-012	0	0.000000E+000
1	214.37590834	2.613344E-012	1.736334E-011	1	0.000000E+000
1	214.37609544	1.736334E-011	2.613344E-012	0	0.000000E+000
1	214.37611619	2.613344E-012	1.736334E-011	1	0.000000E+000
1	214.37718773	1.736334E-011	2.613344E-012	0	0.000000E+000
1	214.37719520	2.613344E-012	1.736334E-011	1	0.000000E+000
1	214.37760396	1.736334E-011	2.613344E-012	0	0.000000E+000
1	214.37764786	2.613344E-012	1.736334E-011	1	0.000000E+000
1	214.37788209	1.736334E-011	2.613344E-012	0	0.000000E+000
1	214.37790331	2.613344E-012	1.736334E-011	1	0.000000E+000
1	214.37810204	1.736334E-011	2.613344E-012	0	0.000000E+000
1	214.37811797	2.613344E-012	1.736334E-011	1	0.000000E+000
1	214.37822065	1.736334E-011	2.613344E-012	0	0.000000E+000
1	214.37830931	2.613344E-012	1.736334E-011	1	0.000000E+000
1	214.37861216	1.736334E-011	2.613344E-012	0	0.000000E+000
1	214.37867997	2.613344E-012	1.736334E-011	1	0.000000E+000
1	214.37903643	1.736334E-011	2.613344E-012	0	0.000000E+000
1	214.37910028	2.613344E-012	1.736334E-011	1	0.000000E+000
1	214.37919917	1.736334E-011	2.613344E-012	0	0.000000E+000
1	214.37924163	2.613344E-012	1.736334E-011	1	0.000000E+000
1	214.37940897	1.736334E-011	2.613344E-012	0	0.000000E+000
1	214.37942283	2.613344E-012	1.736334E-011	1	0.000000E+000
1	214.38033360	1.736334E-011	2.613344E-012	0	0.000000E+000
1	214.38036441	2.613344E-012	1.736334E-011	1	0.000000E+000
1	214.38045713	1.736334E-011	2.613344E-012	0	0.000000E+000
1	214.38048033	2.613344E-012	1.736334E-011	1	0.000000E+000
1	214.38165659	1.736334E-011	2.613344E-012	0	0.000000E+000
1	214.38168412	2.613344E-012	1.736334E-011	1	0.000000E+000
1	214.38195881	1.736334E-011	2.613344E-012	0	0.000000E+000
1	214.38198087	2.613344E-012	1.736334E-011	1	0.000000E+000
1	214.38204551	1.736334E-011	2.613344E-012	0	0.000000E+000
1	214.38210094	2.613344E-012	1.736334E-011	1	0.000000E+000
1	214.38273031	1.736334E-011	2.613344E-012	0	0.000000E+000
1	214.38375863	2.613344E-012	1.736334E-011	1	0.000000E+000
1	214.38439168	1.736334E-011	2.613344E-012	0	0.000000E+000
1	214.38443568	2.613344E-012	1.736334E-011	1	0.000000E+000
1	214.38484778	1.736334E-011	2.613344E-012	0	0.000000E+000
1	214.38488739	2.613344E-012	1.736334E-011	1	0.000000E+000
1	214.38586004	1.736334E-011	2.613344E-012	0	0.000000E+000
1	214.38586736	2.613344E-012	1.736334E-011	1	0.000000E+000
1	214.38628247	1.736334E-011	2.613344E-012	0	0.000000E+000
1	214.38632452	2.613344E-012	1.736334E-011	1	0.000000E+000
1	214.38642447	1.736334E-011	2.613344E-012	0	0.000000E+000
1	214.38646006	2.613344E-012	1.736334E-011	1	0.000000E+000
1	214.38828807	1.736334E-011	2.613344E-012	0	0.000000E+000
1	214.38832624	2.613344E-012	1.736334E-011	1	0.000000E+000
1	214.38836175	1.736334E-011	2.613344E-012	0	0.000000E+000
1	214.38839849	2.613344E-012	1.736334E-011	1	0.000000E+000
1	214.38844386	1.736334E-011	2.613344E-012	0	0.000000E+000
1	214.38932848	2.613344E-012	1.736334E-011	1	0.000000E+000
1	214.38969082	1.736334E-011	2.613344E-012	0	0.000000E+000
1	214.38971542	2.613344E-012	1.736334E-011	1	0.000000E+000
1	214.38994967	1.736334E-011	2.613344E-012	0	0.000000E+000
1	214.39004693	2.613344E-012	1.736334E-011	1	0.000000E+000
1	214.39146847	1.736334E-011	2.613344E-012	0	0.000000E+000
1	214.39148179	2.613344E-012	1.736334E-011	1	0.000000E+000
1	214.39198986	1.736334E-011	2.613344E-012	0	0.000000E+000
1	214.39200919	2.613344E-012	1.736334E-011	1	0.000000E+000
1	214.39218765	1.736334E-011	2.613344E-012	0	0.000000E+000
1	214.39222000	2.613344E-012	1.736334E-011	1	0.000000E+000
1	214.39251211	1.736334E-011	2.613344E-012	0	0.000000E+000
1	214.39333349	2.613344E-012	1.736334E-011	1	0.000000E+000
1	214.39357055	1.736334E-011	2.613344E-012	0	0.000000E+000
1	214.39367784	2.613344E-012	1.736334E-011	1	0.000000E+000
1	214.39459589	1.736334E-011	2.613344E-012	0	0.000000E+000
1	214.39462463	2.613344E-012	1.736334E-011	1	0.000000E+000
1	214.39483484	1.736334E-011	2.613344E-012	0	0.000000E+000
1	214.39484042	2.613344E-012	1.736334E-011	1	0.000000E+000
1	214.39541555	1.736334E-011	2.613344E-012	0	0.000000E+000
1	214.39563747	2.613344E-012	1.736334E-011	1	0.000000E+000
1	214.39705203	1.736334E-011	2.613344E-012	0	0.000000E+000
1	214.39707574	2.613344E-012	1.736334E-011	1	0.000000E+000
1	214.39724975	1.736334E-011	2.613344E-012	0	0.000000E+000
1	214.39727894	2.613344E-012	1.736334E-011	1	0.000000E+000
1	214.39804848	1.736334E-011	2.613344E-012	0	0.000000E+000
1	214.39807471	2.613344E-012	1.736334E-011	1	0.000000E+000
1	214.39812860	1.736334E-011	2.613344E-012	0	0.000000E+000
1	214.39818482	2.613344E-012	1.736334E-011	1	0.000000E+000
1	214.39837979	1.736334E-011	2.613344E-012	0	0.000000E+000
1	214.39845131	2.613344E-012	1.736334E-011	1	0.000000E+000
1	214.39868604	1.736334E-011	2.613344E-012	0	0.000000E+000
1	214.39871936	2.613344E-012	1.736334E-011	1	0.000000E+000
1	214.39880486	1.736334E-011	2.613344E-012	0	0.000000E+000
1	214.39882973	2.613344E-012	1.736334E-011	1	0.000000E+000
1	214.39890767	1.736334E-011	2.613344E-012	0	0.000000E+000
1	214.40037969	2.613344E-012	1.736334E-011	1	0.000000E+000
1	214.40147888	1.736334E-011	2.613344E-012	0	0.000000E+000
1	214.40149841	2.613344E-012	1.736334E-011	1	0.000000E+000
1	214.40222992	1.736334E-011	2.613344E-012	0	0.000000E+000
1	214.40229249	2.613344E-012	1.736334E-011	1	0.000000E+000
1	214.40275497	1.736334E-011	2.613344E-012	0	0.000000E+000
1	214.40275786	2.613344E-012	1.736334E-011	1	0.000000E+000
1	214.40435255	1.736334E-011	2.613344E-012	0	0.000000E+000
1	214.40437338	2.613344E-012	1.736334E-011	1	0.000000E+000
1	214.40503615	1.736334E-011	2.613344E-012	0	0.000000E+000
1	214.40507043	2.613344E-012	1.736334E-011	1	0.000000E+000
1	214.40507313	1.736334E-011	2.613344E-012	0	0.000000E+000
1	214.40509946	2.613344E-012	1.736334E-011	1	0.000000E+000
1	214.40652813	1.736334E-011	2.613344E-012	0	0.000000E+000
1	214.40660694	2.613344E-012	1.736334E-011	1	0.000000E+000
1	214.40699444	1.736334E-011	2.613344E-012	0	0.000000E+000
1	214.40701315	2.613344E-012	1.736334E-011	1	0.000000E+000
1	214.40717665	1.736334E-011	2.613344E-012	0	0.000000E+000
1	214.40721891	2.613344E-012	1.736334E-011	1	0.000000E+000
1	214.40772370	1.736334E-011	2.613344E-012	0	0.000000E+000
1	214.40776104	2.613344E-012	1.736334E-011	1	0.000000E+000
1	214.40780086	1.736334E-011	2.613344E-012	0	0.000000E+000
1	214.40783061	2.613344E-012	1.736334E-011	1	0.000000E+000
1	214.40808613	1.736334E-011	2.613344E-012	0	0.000000E+000
1	214.40809478	2.613344E-012	1.736334E-011	1	0.000000E+000
1	214.40862842	1.736334E-011	2.613344E-012	0	0.000000E+000
1	214.40867158	2.613344E-012	1.736334E-011	1	0.000000E+000
1	214.40994219	1.736334E-011	2.613344E-012	0	0.000000E+000
1	214.40997121	2.613344E-012	1.736334E-011	1	0.000000E+000
1	214.41096413	1.736334E-011	2.613344E-012	0	0.000000E+000
1	214.41098916	2.613344E-012	1.736334E-011	1	0.000000E+000
1	214.41128217	1.736334E-011	2.613344E-012	0	0.000000E+000
1	214.41133860	2.613344E-012	1.736334E-011	1	0.000000E+000
1	214.41155177	1.736334E-011	2.613344E-012	0	0.000000E+000
1	214.41157795	2.613344E-012	1.736334E-011	1	0.000000E+000
1	214.41238644	1.736334E-011	2.613344E-012	0	0.000000E+000
1	214.41240658	2.613344E-012	1.736334E-011	1	0.000000E+000
1	214.41259292	1.736334E-011	2.613344E-012	0	0.000000E+000
1	214.41270139	2.613344E-012	1.736334E-011	1	0.000000E+000
1	214.41275123	1.736334E-011	2.613344E-012	0	0.000000E+000
1	214.41280864	2.613344E-012	1.736334E-011	1	0.000000E+000
1	214.41290259	1.736334E-011	2.613344E-012	0	0.000000E+000
1	214.41293817	2.613344E-012	1.736334E-011	1	0.000000E+000
1	214.41316823	1.736334E-011	2.613344E-012	0	0.000000E+000
1	214.41322223	2.613344E-012	1.736334E-011	1	0.000000E+000
1	214.41355351	1.736334E-011	2.613344E-012	0	0.000000E+000
1	214.41358250	2.613344E-012	1.736334E-011	1	0.000000E+000
1	214.41372189	1.736334E-011	2.613344E-012	0	0.000000E+000
1	214.41381676	2.613344E-012	1.736334E-011	1	0.000000E+000
1	214.41401482	1.736334E-011	2.613344E-012	0	0.000000E+000
1	214.41499417	2.613344E-012	1.736334E-011	1	0.000000E+000
1	214.41571298	1.736334E-011	2.613344E-012	0	0.000000E+000
1	214.41591491	2.613344E-012	1.736334E-011	1	0.000000E+000
1	214.41613672	1.736334E-011	2.613344E-012	0	0.000000E+000
1	214.41619206	2.613344E-012	1.736334E-011	1	0.000000E+000
1	214.41632820	1.736334E-011	2.613344E-012	0	0.000000E+000
1	214.41634947	2.613344E-012	1.736334E-011	1	0.000000E+000
1	214.41640477	1.736334E-011	2.613344E-012	0	0.000000E+000
1	214.41646071	2.613344E-012	1.736334E-011	1	0.000000E+000
1	214.41696015	1.736334E-011	2.613344E-012	0	0.000000E+000
1	214.41704388	2.613344E-012	1.736334E-011	1	0.000000E+000
1	214.41714409	1.736334E-011	2.613344E-012	0	0.000000E+000
1	214.41717335	2.613344E-012	1.736334E-011	1	0.000000E+000
1	214.41756520	1.736334E-011	2.613344E-012	0	0.000000E+000
1	214.41758554	2.613344E-012	1.736334E-011	1	0.000000E+000
1	214.41775868	1.736334E-011	2.613344E-012	0	0.000000E+000
1	214.41777858	2.613344E-012	1.736334E-011	1	0.000000E+000
1	214.41798336	1.736334E-011	2.613344E-012	0	0.000000E+000
1	214.41802988	2.613344E-012	1.736334E-011	1	0.000000E+000
1	214.41833772	1.736334E-011	2.613344E-012	0	0.000000E+000
1	214.41840343	2.613344E-012	1.736334E-011	1	0.000000E+000
1	214.41938913	1.736334E-011	2.613344E-012	0	0.000000E+000
1	214.41939931	2.613344E-012	1.736334E-011	1	0.000000E+000
1	214.42009623	1.736334E-011	2.613344E-012	0	0.000000E+000
1	214.42017705	2.613344E-012	1.736334E-011	1	0.000000E+000
1	214.42107069	1.736334E-011	2.613344E-012	0	0.000000E+000
1	214.42194099	2.613344E-012	1.736334E-011	1	0.000000E+000
1	214.42212849	1.736334E-011	2.613344E-012	0	0.000000E+000
1	214.42216415	2.613344E-012	1.736334E-011	1	0.000000E+000
1	214.42257887	1.736334E-011	2.613344E-012	0	0.000000E+000
1	214.42261067	2.613344E-012	1.736334E-011	1	0.000000E+000
1	214.42340730	1.736334E-011	2.613344E-012	0	0.000000E+000
1	214.42342310	2.613344E-012	1.736334E-011	1	0.000000E+000
1	214.42375240	1.736334E-011	2.613344E-012	0	0.000000E+000
1	214.42379427	2.613344E-012	1.736334E-011	1	0.000000E+000
1	214.42384475	1.736334E-011	2.613344E-012	0	0.000000E+000
1	214.42392396	2.613344E-012	1.736334E-011	1	0.000000E+000
1	214.42397634	1.736334E-011	2.613344E-012	0	0.000000E+000
1	214.42398689	2.613344E-012	1.736334E-011	1	0.000000E+000
1	214.42441598	1.736334E-011	2.613344E-012	0	0.000000E+000
1	214.42451781	2.613344E-012	1.736334E-011	1	0.000000E+000
1	214.42455689	1.736334E-011	2.613344E-012	0	0.000000E+000
1	214.42458995	2.613344E-012	1.736334E-011	1	0.000000E+000
1	214.42547770	1.736334E-011	2.613344E-012	0	0.000000E+000
1	214.42555813	2.613344E-012	1.736334E-011	1	0.000000E+000
1	214.42561137	1.736334E-011	2.613344E-012	0	0.000000E+000
1	214.42564445	2.613344E-012	1.736334E-011	1	0.000000E+000
1	214.42632270	1.736334E-011	2.613344E-012	0	0.000000E+000
1	214.42641864	2.613344E-012	1.736334E-011	1	0.000000E+000
1	214.42665018	1.736334E-011	2.613344E-012	0	0.000000E+000
1	214.42669796	2.613344E-012	1.736334E-011	1	0.000000E+000
1	214.42689402	1.736334E-011	2.613344E-012	0	0.000000E+000
1	214.42690532	2.613344E-012	1.736334E-011	1	0.000000E+000
1	214.42713004	1.736334E-011	2.613344E-012	0	0.000000E+000
1	214.42714555	2.613344E-012	1.736334E-011	1	0.000000E+000
1	214.42745991	1.736334E-011	2.613344E-012	0	0.000000E+000
1	214.42753508	2.613344E-012	1.736334E-011	1	0.000000E+000
1	214.42883440	1.736334E-011	2.613344E-012	0	0.000000E+000
1	214.42885164	2.613344E-012	1.736334E-011	1	0.000000E+000
1	214.42984777	1.736334E-011	2.613344E-012	0	0.000000E+000
1	214.42997049	2.613344E-012	1.736334E-011	1	0.000000E+000
1	214.43070512	1.736334E-011	2.613344E-012	0	0.000000E+000
1	214.43141973	2.613344E-012	1.736334E-011	1	0.000000E+000
1	214.43177259	1.736334E-011	2.613344E-012	0	0.000000E+000
1	214.43181299	2.613344E-012	1.736334E-011	1	0.000000E+000
1	214.43220358	1.736334E-011	2.613344E-012	0	0.000000E+000
1	214.43223121	2.613344E-012	1.736334E-011	1	0.000000E+000
1	214.43366454	1.736334E-011	2.613344E-012	0	0.000000E+000
1	214.43369514	2.613344E-012	1.736334E-011	1	0.000000E+000
1	214.43389470	1.736334E-011	2.613344E-012	0	0.000000E+000
1	214.43392018	2.613344E-012	1.736334E-011	1	0.000000E+000
1	214.43427213	1.736334E-011	2.613344E-012	0	0.000000E+000
1	214.43430417	2.613344E-012	1.736334E-011	1	0.000000E+000
1	214.43485980	1.736334E-011	2.613344E-012	0	0.000000E+000
1	214.43488429	2.613344E-012	1.736334E-011	1	0.000000E+000
1	214.43514131	1.736334E-011	2.613344E-012	0	0.000000E+000
1	214.43520691	2.613344E-012	1.736334E-011	1	0.000000E+000
1	214.43540859	1.736334E-011	2.613344E-012	0	0.000000E+000
1	214.43544626	2.613344E-012	1.736334E-011	1	0.000000E+000
1	214.43554466	1.736334E-011	2.613344E-012	0	0.000000E+000
1	214.43557735	2.613344E-012	1.736334E-011	1	0.000000E+000
1	214.43576861	1.736334E-011	2.613344E-012	0	0.000000E+000
1	214.43857537	2.613344E-012	1.736334E-011	1	0.000000E+000
1	214.43949695	1.736334E-011	2.613344E-012	0	0.000000E+000
1	214.43957895	2.613344E-012	1.736334E-011	1	0.000000E+000
1	214.43962659	1.736334E-011	2.613344E-012	0	0.000000E+000
1	214.43966696	2.613344E-012	1.736334E-011	1	0.000000E+000
1	214.44107479	1.736334E-011	2.613344E-012	0	0.000000E+000
1	214.44109469	2.613344E-012	1.736334E-011	1	0.000000E+000
1	214.44167223	1.736334E-011	2.613344E-012	0	0.000000E+000
1	214.44170108	2.613344E-012	1.736334E-011	1	0.000000E+000
1	214.44262431	1.736334E-011	2.613344E-012	0	0.000000E+000
1	214.44266755	2.613344E-012	1.736334E-011	1	0.000000E+000
1	214.44369164	1.736334E-011	2.613344E-012	0	0.000000E+000
1	214.44371855	2.613344E-012	1.736334E-011	1	0.000000E+000
1	214.44433619	1.736334E-011	2.613344E-012	0	0.000000E+000
1	214.44438899	2.613344E-012	1.736334E-011	1	0.000000E+000
1	214.44480481	1.736334E-011	2.613344E-012	0	0.000000E+000
1	214.44485140	2.613344E-012	1.736334E-011	1	0.000000E+000
1	214.44540959	1.736334E-011	2.613344E-012	0	0.000000E+000
1	214.44544508	2.613344E-012	1.736334E-011	1	0.000000E+000
1	214.44556368	1.736334E-011	2.613344E-012	0	0.000000E+000
1	214.44557146	2.613344E-012	1.736334E-011	1	0.000000E+000
1	214.44562093	1.736334E-011	2.613344E-012	0	0.000000E+000
1	214.44564876	2.613344E-012	1.736334E-011	1	0.000000E+000
1	214.44576159	1.736334E-011	2.613344E-012	0	0.000000E+000
1	214.44579623	2.613344E-012	1.736334E-011	1	0.000000E+000
1	214.44621244	1.736334E-011	2.613344E-012	0	0.000000E+000
1	214.44622460	2.613344E-012	1.736334E-011	1	0.000000E+000
1	214.44627342	1.736334E-011	2.613344E-012	0	0.000000E+000
1	214.44635249	2.613344E-012	1.736334E-011	1	0.000000E+000
1	214.44641308	1.736334E-011	2.613344E-012	0	0.000000E+000
1	214.44653592	2.613344E-012	1.736334E-011	1	0.000000E+000
1	214.44702582	1.736334E-011	2.613344E-012	0	0.000000E+000
1	214.44706468	2.613344E-012	1.736334E-011	1	0.000000E+000
1	214.44715811	1.736334E-011	2.613344E-012	0	0.000000E+000
1	214.44716402	2.613344E-012	1.736334E-011	1	0.000000E+000
1	214.44798078	1.736334E-011	2.613344E-012	0	0.000000E+000
1	217.41705128	2.575863E-012	1.732586E-011	1	0.000000E+000
1	217.41761544	1.732586E-011	2.575863E-012	0	0.000000E+000
1	217.41765226	2.575863E-012	1.732586E-011	1	0.000000E+000
1	217.41837938	1.732586E-011	2.575863E-012	0	0.000000E+000
1	217.41841218	2.575863E-012	1.732586E-011	1	0.000000E+000
1	217.41880673	1.732586E-011	2.575863E-012	0	0.000000E+000
1	217.41884843	2.575863E-012	1.732586E-011	1	0.000000E+000
1	217.41935666	1.732586E-011	2.575863E-012	0	0.000000E+000
1	217.41939452	2.575863E-012	1.732586E-011	1	0.000000E+000
1	217.42050847	1.732586E-011	2.575863E-012	0	0.000000E+000
1	217.42103139	2.575863E-012	1.732586E-011	1	0.000000E+000
1	217.42248671	1.732586E-011	2.575863E-012	0	0.000000E+000
1	217.42251354	2.575863E-012	1.732586E-011	1	0.000000E+000
1	217.42288046	1.732586E-011	2.575863E-012	0	0.000000E+000
1	217.42292609	2.575863E-012	1.732586E-011	1	0.000000E+000
1	217.42333840	1.732586E-011	2.575863E-012	0	0.000000E+000
1	217.42337859	2.575863E-012	1.732586E-011	1	0.000000E+000
1	217.42396281	1.732586E-011	2.575863E-012	0	0.000000E+000
1	217.42408735	2.575863E-012	1.732586E-011	1	0.000000E+000
1	217.42488588	1.732586E-011	2.575863E-012	0	0.000000E+000
1	217.42490630	2.575863E-012	1.732586E-011	1	0.000000E+000
1	217.42597415	1.732586E-011	2.575863E-012	0	0.000000E+000
1	217.42598694	2.575863E-012	1.732586E-011	1	0.000000E+000
1	217.42668983	1.732586E-011	2.575863E-012	0	0.000000E+000
1	217.42694135	2.575863E-012	1.732586E-011	1	0.000000E+000
1	217.42756345	1.732586E-011	2.575863E-012	0	0.000000E+000
1	217.42760380	2.575863E-012	1.732586E-011	1	0.000000E+000
1	217.42810455	1.732586E-011	2.575863E-012	0	0.000000E+000
1	217.42815025	2.575863E-012	1.732586E-011	1	0.000000E+000
1	217.42978890	1.732586E-011	2.575863E-012	0	0.000000E+000
1	217.42981396	2.575863E-012	1.732586E-011	1	0.000000E+000
1	217.42997038	1.732586E-011	2.575863E-012	0	0.000000E+000
1	217.43012541	2.575863E-012	1.732586E-011	1	0.000000E+000
1	217.43083421	1.732586E-011	2.575863E-012	0	0.000000E+000
1	217.43086824	2.575863E-012	1.732586E-011	1	0.000000E+000
1	217.43108898	1.732586E-011	2.575863E-012	0	0.000000E+000
1	217.43111788	2.575863E-012	1.732586E-011	1	0.000000E+000
1	217.43133188	1.732586E-011	2.575863E-012	0	0.000000E+000
1	217.43253618	2.575863E-012	1.732586E-011	1	0.000000E+000
1	217.43261862	1.732586E-011	2.575863E-012	0	0.000000E+000
1	217.43269868	2.575863E-012	1.732586E-011	1	0.000000E+000
1	217.43303427	1.732586E-011	2.575863E-012	0	0.000000E+000
1	217.43307343	2.575863E-012	1.732586E-011	1	0.000000E+000
1	217.43377565	1.732586E-011	2.575863E-012	0	0.000000E+000
1	217.43379365	2.575863E-012	1.732586E-011	1	0.000000E+000
1	217.43392583	1.732586E-011	2.575863E-012	0	0.000000E+000
1	217.43396324	2.575863E-012	1.732586E-011	1	0.000000E+000
1	217.43464185	1.732586E-011	2.575863E-012	0	0.000000E+000
1	217.43474417	2.575863E-012	1.732586E-011	1	0.000000E+000
1	217.43504210	1.732586E-011	2.575863E-012	0	0.000000E+000
1	217.43505285	2.575863E-012	1.732586E-011	1	0.000000E+000
1	217.43591139	1.732586E-011	2.575863E-012	0	0.000000E+000
1	217.43593655	2.575863E-012	1.732586E-011	1	0.000000E+000
1	217.43760923	1.732586E-011	2.575863E-012	0	0.000000E+000
1	217.43766864	2.575863E-012	1.732586E-011	1	0.000000E+000
1	217.43792672	1.732586E-011	2.575863E-012	0	0.000000E+000
1	217.43794438	2.575863E-012	1.732586E-011	1	0.000000E+000
1	217.43903395	1.732586E-011	2.575863E-012	0	0.000000E+000
1	217.43908074	2.575863E-012	1.732586E-011	1	0.000000E+000
1	217.43964937	1.732586E-011	2.575863E-012	0	0.000000E+000
1	217.43968794	2.575863E-012	1.732586E-011	1	0.000000E+000
1	217.43994187	1.732586E-011	2.575863E-012	0	0.000000E+000
1	217.43997307	2.575863E-012	1.732586E-011	1	0.000000E+000
1	217.44023447	1.732586E-011	2.575863E-012	0	0.000000E+000
1	217.44025469	2.575863E-012	1.732586E-011	1	0.000000E+000
1	217.44103644	1.732586E-011	2.575863E-012	0	0.000000E+000
1	217.44106031	2.575863E-012	1.732586E-011	1	0.000000E+000
1	217.44124646	1.732586E-011	2.575863E-012	0	0.000000E+000
1	217.44127350	2.575863E-012	1.732586E-011	1	0.000000E+000
1	217.44130730	1.732586E-011	2.575863E-012	0	0.000000E+000
1	217.44135296	2.575863E-012	1.732586E-011	1	0.000000E+000
1	217.44157804	1.732586E-011	2.575863E-012	0	0.000000E+000
1	217.44162382	2.575863E-012	1.732586E-011	1	0.000000E+000
1	217.44259010	1.732586E-011	2.575863E-012	0	0.000000E+000
1	217.44259446	2.575863E-012	1.732586E-011	1	0.000000E+000
1	217.44299581	1.732586E-011	2.575863E-012	0	0.000000E+000
1	217.44302271	2.575863E-012	1.732586E-011	1	0.000000E+000
1	217.44373298	1.732586E-011	2.575863E-012	0	0.000000E+000
1	217.44380172	2.575863E-012	1.732586E-011	1	0.000000E+000
1	217.44423753	1.732586E-011	2.575863E-012	0	0.000000E+000
1	217.44482518	2.575863E-012	1.732586E-011	1	0.000000E+000
1	217.44693451	1.732586E-011	2.575863E-012	0	0.000000E+000
1	217.44695074	2.575863E-012	1.732586E-011	1	0.000000E+000
1	217.44756163	1.732586E-011	2.575863E-012	0	0.000000E+000
1	217.44760630	2.575863E-012	1.732586E-011	1	0.000000E+000
1	217.44776735	1.732586E-011	2.575863E-012	0	0.000000E+000
1	217.44778822	2.575863E-012	1.732586E-011	1	0.000000E+000
1	217.44814634	1.732586E-011	2.575863E-012	0	0.000000E+000
1	217.44827437	2.575863E-012	1.732586E-011	1	0.000000E+000
1	217.44847087	1.732586E-011	2.575863E-012	0	0.000000E+000
1	217.44851911	2.575863E-012	1.732586E-011	1	0.000000E+000
1	217.44867523	1.732586E-011	2.575863E-012	0	0.000000E+000
1	217.44869000	2.575863E-012	1.732586E-011	1	0.000000E+000
1	217.44955376	1.732586E-011	2.575863E-012	0	0.000000E+000
1	217.44958541	2.575863E-012	1.732586E-011	1	0.000000E+000
1	217.44969645	1.732586E-011	2.575863E-012	0	0.000000E+000
1	217.44975720	2.575863E-012	1.732586E-011	1	0.000000E+000
1	217.44998930	1.732586E-011	2.575863E-012	0	0.000000E+000
1	217.45001078	2.575863E-012	1.732586E-011	1	0.000000E+000
1	217.45026298	1.732586E-011	2.575863E-012	0	0.000000E+000
1	217.45029525	2.575863E-012	1.732586E-011	1	0.000000E+000
1	217.45046827	1.732586E-011	2.575863E-012	0	0.000000E+000
1	217.45050737	2.575863E-012	1.732586E-011	1	0.000000E+000
1	217.45057017	1.732586E-011	2.575863E-012	0	0.000000E+000
1	217.45061222	2.575863E-012	1.732586E-011	1	0.000000E+000
1	217.45123115	1.732586E-011	2.575863E-012	0	0.000000E+000
1	217.45130355	2.575863E-012	1.732586E-011	1	0.000000E+000
1	217.45135694	1.732586E-011	2.575863E-012	0	0.000000E+000
1	217.45156749	2.575863E-012	1.732586E-011	1	0.000000E+000
1	217.45158066	1.732586E-011	2.575863E-012	0	0.000000E+000
1	217.45160288	2.575863E-012	1.732586E-011	1	0.000000E+000
1	217.45186886	1.732586E-011	2.575863E-012	0	0.000000E+000
1	217.45188404	2.575863E-012	1.732586E-011	1	0.000000E+000
1	217.45250655	1.732586E-011	2.575863E-012	0	0.000000E+000
1	217.45400461	2.575863E-012	1.732586E-011	1	0.000000E+000
1	217.45448532	1.732586E-011	2.575863E-012	0	0.000000E+000
1	217.45450034	2.575863E-012	1.732586E-011	1	0.000000E+000
1	217.45577930	1.732586E-011	2.575863E-012	0	0.000000E+000
1	217.45581731	2.575863E-012	1.732586E-011	1	0.000000E+000
1	217.45584398	1.732586E-011	2.575863E-012	0	0.000000E+000
1	217.45696550	2.575863E-012	1.732586E-011	1	0.000000E+000
1	217.45727972	1.732586E-011	2.575863E-012	0	0.000000E+000
1	217.45736100	2.575863E-012	1.732586E-011	1	0.000000E+000
1	217.45758931	1.732586E-011	2.575863E-012	0	0.000000E+000
1	217.45762002	2.575863E-012	1.732586E-011	1	0.000000E+000
1	217.45775208	1.732586E-011	2.575863E-012	0	0.000000E+000
1	217.45787159	2.575863E-012	1.732586E-011	1	0.000000E+000
1	217.45792243	1.732586E-011	2.575863E-012	0	0.000000E+000
1	217.45792591	2.575863E-012	1.732586E-011	1	0.000000E+000
1	217.45810879	1.732586E-011	2.575863E-012	0	0.000000E+000
1	217.45812813	2.575863E-012	1.732586E-011	1	0.000000E+000
1	217.45987312	1.732586E-011	2.575863E-012	0	0.000000E+000
1	217.53643700	2.575863E-012	1.732586E-011	1	0.000000E+000
1	217.53713273	1.732586E-011	2.575863E-012	0	0.000000E+000
1	217.53714447	2.575863E-012	1.732586E-011	1	0.000000E+000
1	217.53716824	1.732586E-011	2.575863E-012	0	0.000000E+000
1	217.53719980	2.575863E-012	1.732586E-011	1	0.000000E+000
1	217.53797394	1.732586E-011	2.575863E-012	0	0.000000E+000
1	217.53799506	2.575863E-012	1.732586E-011	1	0.000000E+000
1	217.53828224	1.732586E-011	2.575863E-012	0	0.000000E+000
1	217.53833474	2.575863E-012	1.732586E-011	1	0.000000E+000
1	217.53875694	1.732586E-011	2.575863E-012	0	0.000000E+000
1	217.53878152	2.575863E-012	1.732586E-011	1	0.000000E+000
1	217.53891428	1.732586E-011	2.575863E-012	0	0.000000E+000
1	217.53945744	2.575863E-012	1.732586E-011	1	0.000000E+000
1	217.53985768	1.732586E-011	2.575863E-012	0	0.000000E+000
1	217.53986858	2.575863E-012	1.732586E-011	1	0.000000E+000
1	217.53992216	1.732586E-011	2.575863E-012	0	0.000000E+000
1	217.53995470	2.575863E-012	1.732586E-011	1	0.000000E+000
1	217.54074056	1.732586E-011	2.575863E-012	0	0.000000E+000
1	217.54081712	2.575863E-012	1.732586E-011	1	0.000000E+000
1	217.54090179	1.732586E-011	2.575863E-012	0	0.000000E+000
1	217.54092030	2.575863E-012	1.732586E-011	1	0.000000E+000
1	217.54111304	1.732586E-011	2.575863E-012	0	0.000000E+000
1	217.54118713	2.575863E-012	1.732586E-011	1	0.000000E+000
1	217.54126078	1.732586E-011	2.575863E-012	0	0.000000E+000
1	217.54132845	2.575863E-012	1.732586E-011	1	0.000000E+000
1	217.54171302	1.732586E-011	2.575863E-012	0	0.000000E+000
1	217.54173256	2.575863E-012	1.732586E-011	1	0.000000E+000
1	217.54179083	1.732586E-011	2.575863E-012	0	0.000000E+000
1	217.54205123	2.575863E-012	1.732586E-011	1	0.000000E+000
1	217.54227273	1.732586E-011	2.575863E-012	0	0.000000E+000
1	217.54263103	2.575863E-012	1.732586E-011	1	0.000000E+000
1	217.54277026	1.732586E-011	2.575863E-012	0	0.000000E+000
1	217.54279573	2.575863E-012	1.732586E-011	1	0.000000E+000
1	217.54317040	1.732586E-011	2.575863E-012	0	0.000000E+000
1	217.54322662	2.575863E-012	1.732586E-011	1	0.000000E+000
1	217.54385150	1.732586E-011	2.575863E-012	0	0.000000E+000
1	217.54385664	2.575863E-012	1.732586E-011	1	0.000000E+000
1	217.54554149	1.732586E-011	2.575863E-012	0	0.000000E+000
1	217.54557027	2.575863E-012	1.732586E-011	1	0.000000E+000
1	217.54576667	1.732586E-011	2.575863E-012	0	0.000000E+000
1	217.54579081	2.575863E-012	1.732586E-011	1	0.000000E+000
1	217.54650106	1.732586E-011	2.575863E-012	0	0.000000E+000
1	217.54655589	2.575863E-012	1.732586E-011	1	0.000000E+000
1	217.54777467	1.732586E-011	2.575863E-012	0	0.000000E+000
1	217.54781755	2.575863E-012	1.732586E-011	1	0.000000E+000
1	217.54824498	1.732586E-011	2.575863E-012	0	0.000000E+000
1	217.54825834	2.575863E-012	1.732586E-011	1	0.000000E+000
1	217.54865980	1.732586E-011	2.575863E-012	0	0.000000E+000
1	217.54867716	2.575863E-012	1.732586E-011	1	0.000000E+000
1	217.54873398	1.732586E-011	2.575863E-012	0	0.000000E+000
1	217.54876457	2.575863E-012	1.732586E-011	1	0.000000E+000
1	217.54974682	1.732586E-011	2.575863E-012	0	0.000000E+000
1	217.54975421	2.575863E-012	1.732586E-011	1	0.000000E+000
1	217.55128671	1.732586E-011	2.575863E-012	0	0.000000E+000
1	217.55131302	2.575863E-012	1.732586E-011	1	0.000000E+000
1	217.55177707	1.732586E-011	2.575863E-012	0	0.000000E+000
1	217.55203488	2.575863E-012	1.732586E-011	1	0.000000E+000
1	217.55274702	1.732586E-011	2.575863E-012	0	0.000000E+000
1	217.55281016	2.575863E-012	1.732586E-011	1	0.000000E+000
1	217.55293592	1.732586E-011	2.575863E-012	0	0.000000E+000
1	217.55296047	2.575863E-012	1.732586E-011	1	0.000000E+000
1	217.55303316	1.732586E-011	2.575863E-012	0	0.000000E+000
1	217.55312184	2.575863E-012	1.732586E-011	1	0.000000E+000
1	217.55319482	1.732586E-011	2.575863E-012	0	0.000000E+000
1	217.55419389	2.575863E-012	1.732586E-011	1	0.000000E+000
1	217.55521550	1.732586E-011	2.575863E-012	0	0.000000E+000
1	217.55526709	2.575863E-012	1.732586E-011	1	0.000000E+000
1	217.55534772	1.732586E-011	2.575863E-012	0	0.000000E+000
1	217.55541826	2.575863E-012	1.732586E-011	1	0.000000E+000
1	217.55625632	1.732586E-011	2.575863E-012	0	0.000000E+000
1	217.55628236	2.575863E-012	1.732586E-011	1	0.000000E+000
1	217.55649601	1.732586E-011	2.575863E-012	0	0.000000E+000
1	217.55654577	2.575863E-012	1.732586E-011	1	0.000000E+000
1	217.55756754	1.732586E-011	2.575863E-012	0	0.000000E+000
1	217.55763331	2.575863E-012	1.732586E-011	1	0.000000E+000
1	217.55765084	1.732586E-011	2.575863E-012	0	0.000000E+000
1	217.55767365	2.575863E-012	1.732586E-011	1	0.000000E+000
1	217.55788681	1.732586E-011	2.575863E-012	0	0.000000E+000
1	217.55789694	2.575863E-012	1.732586E-011	1	0.000000E+000
1	217.55826988	1.732586E-011	2.575863E-012	0	0.000000E+000
1	217.55832322	2.575863E-012	1.732586E-011	1	0.000000E+000
1	217.55943924	1.732586E-011	2.575863E-012	0	0.000000E+000
1	217.55944067	2.575863E-012	1.732586E-011	1	0.000000E+000
1	217.55974059	1.732586E-011	2.575863E-012	0	0.000000E+000
1	217.55978953	2.575863E-012	1.732586E-011	1	0.000000E+000
1	217.56065687	1.732586E-011	2.575863E-012	0	0.000000E+000
1	217.56147757	2.575863E-012	1.732586E-011	1	0.000000E+000
1	217.56345277	1.732586E-011	2.575863E-012	0	0.000000E+000
1	217.56350358	2.575863E-012	1.732586E-011	1	0.000000E+000
1	217.56357218	1.732586E-011	2.575863E-012	0	0.000000E+000
1	217.56359030	2.575863E-012	1.732586E-011	1	0.000000E+000
1	217.56414930	1.732586E-011	2.575863E-012	0	0.000000E+000
1	217.56417177	2.575863E-012	1.732586E-011	1	0.000000E+000
1	217.56506771	1.732586E-011	2.575863E-012	0	0.000000E+000
1	217.56510971	2.575863E-012	1.732586E-011	1	0.000000E+000
1	217.56562725	1.732586E-011	2.575863E-012	0	0.000000E+000
1	217.56563842	2.575863E-012	1.732586E-011	1	0.000000E+000
1	217.56601769	1.732586E-011	2.575863E-012	0	0.000000E+000
1	217.56603946	2.575863E-012	1.732586E-011	1	0.000000E+000
1	217.56618571	1.732586E-011	2.575863E-012	0	0.000000E+000
1	217.56620088	2.575863E-012	1.732586E-011	1	0.000000E+000
1	217.56755646	1.732586E-011	2.575863E-012	0	0.000000E+000
1	217.56759087	2.575863E-012	1.732586E-011	1	0.000000E+000
1	217.56773279	1.732586E-011	2.575863E-012	0	0.000000E+000
1	217.56807859	2.575863E-012	1.732586E-011	1	0.000000E+000
1	217.56831756	1.732586E-011	2.575863E-012	0	0.000000E+000
1	217.56889947	2.575863E-012	1.732586E-011	1	0.000000E+000
1	217.56953359	1.732586E-011	2.575863E-012	0	0.000000E+000
1	217.56955940	2.575863E-012	1.732586E-011	1	0.000000E+000
1	217.56974988	1.732586E-011	2.575863E-012	0	0.000000E+000
1	217.56977447	2.575863E-012	1.732586E-011	1	0.000000E+000
1	217.57024016	1.732586E-011	2.575863E-012	0	0.000000E+000
1	217.57027804	2.575863E-012	1.732586E-011	1	0.000000E+000
1	217.57036273	1.732586E-011	2.575863E-012	0	0.000000E+000
1	217.57040650	2.575863E-012	1.732586E-011	1	0.000000E+000
1	217.57069769	1.732586E-011	2.575863E-012	0	0.000000E+000
1	217.57073046	2.575863E-012	1.732586E-011	1	0.000000E+000
1	217.57211531	1.732586E-011	2.575863E-012	0	0.000000E+000
1	217.57213140	2.575863E-012	1.732586E-011	1	0.000000E+000
1	217.57271170	1.732586E-011	2.575863E-012	0	0.000000E+000
1	217.57273337	2.575863E-012	1.732586E-011	1	0.000000E+000
1	217.57333737	1.732586E-011	2.575863E-012	0	0.000000E+000
1	217.57335377	2.575863E-012	1.732586E-011	1	0.000000E+000
1	217.57368060	1.732586E-011	2.575863E-012	0	0.000000E+000
1	217.57371754	2.575863E-012	1.732586E-011	1	0.000000E+000
1	217.57381698	1.732586E-011	2.575863E-012	0	0.000000E+000
1	217.57382223	2.575863E-012	1.732586E-011	1	0.000000E+000
1	217.57401641	1.732586E-011	2.575863E-012	0	0.000000E+000
1	217.57403931	2.575863E-012	1.732586E-011	1	0.000000E+000
1	217.57443656	1.732586E-011	2.575863E-012	0	0.000000E+000
1	217.57453229	2.575863E-012	1.732586E-011	1	0.000000E+000
1	217.57456427	1.732586E-011	2.575863E-012	0	0.000000E+000
1	217.57457924	2.575863E-012	1.732586E-011	1	0.000000E+000
1	217.57504743	1.732586E-011	2.575863E-012	0	0.000000E+000
1	217.57513772	2.575863E-012	1.732586E-011	1	0.000000E+000
1	217.57631702	1.732586E-011	2.575863E-012	0	0.000000E+000
1	217.57633748	2.575863E-012	1.732586E-011	1	0.000000E+000
1	217.57674230	1.732586E-011	2.575863E-012	0	0.000000E+000
1	217.57677466	2.575863E-012	1.732586E-011	1	0.000000E+000
1	217.57694463	1.732586E-011	2.575863E-012	0	0.000000E+000
1	217.57701144	2.575863E-012	1.732586E-011	1	0.000000E+000
1	217.57757622	1.732586E-011	2.575863E-012	0	0.000000E+000
1	217.57824803	2.575863E-012	1.732586E-011	1	0.000000E+000
1	217.57836398	1.732586E-011	2.575863E-012	0	0.000000E+000
1	217.57841666	2.575863E-012	1.732586E-011	1	0.000000E+000
1	217.57871133	1.732586E-011	2.575863E-012	0	0.000000E+000
1	217.57873524	2.575863E-012	1.732586E-011	1	0.000000E+000
1	217.57956338	1.732586E-011	2.575863E-012	0	0.000000E+000
1	217.57960453	2.575863E-012	1.732586E-011	1	0.000000E+000
1	217.57975389	1.732586E-011	2.575863E-012	0	0.000000E+000
1	217.57982919	2.575863E-012	1.732586E-011	1	0.000000E+000
1	217.58029502	1.732586E-011	2.575863E-012	0	0.000000E+000
1	217.58035672	2.575863E-012	1.732586E-011	1	0.000000E+000
1	217.58044835	1.732586E-011	2.575863E-012	0	0.000000E+000
1	217.58047303	2.575863E-012	1.732586E-011	1	0.000000E+000
1	217.58061636	1.732586E-011	2.575863E-012	0	0.000000E+000
1	217.58067221	2.575863E-012	1.732586E-011	1	0.000000E+000
1	217.58105606	1.732586E-011	2.575863E-012	0	0.000000E+000
1	217.58119714	2.575863E-012	1.732586E-011	1	0.000000E+000
1	217.58205850	1.732586E-011	2.575863E-012	0	0.000000E+000
1	217.58239204	2.575863E-012	1.732586E-011	1	0.000000E+000
1	217.58256581	1.732586E-011	2.575863E-012	0	0.000000E+000
1	217.65763539	2.575863E-012	1.732586E-011	1	0.000000E+000
1	217.65908891	1.732586E-011	2.575863E-012	0	0.000000E+000
1	217.65910790	2.575863E-012	1.732586E-011	1	0.000000E+000
1	217.65944580	1.732586E-011	2.575863E-012	0	0.000000E+000
1	217.65946578	2.575863E-012	1.732586E-011	1	0.000000E+000
1	217.65950595	1.732586E-011	2.575863E-012	0	0.000000E+000
1	217.65952416	2.575863E-012	1.732586E-011	1	0.000000E+000
1	217.66104176	1.732586E-011	2.575863E-012	0	0.000000E+000
1	217.66109201	2.575863E-012	1.732586E-011	1	0.000000E+000
1	217.66122482	1.732586E-011	2.575863E-012	0	0.000000E+000
1	217.66124281	2.575863E-012	1.732586E-011	1	0.000000E+000
1	217.66129034	1.732586E-011	2.575863E-012	0	0.000000E+000
1	217.66135743	2.575863E-012	1.732586E-011	1	0.000000E+000
1	217.66184419	1.732586E-011	2.575863E-012	0	0.000000E+000
1	217.66206394	2.575863E-012	1.732586E-011	1	0.000000E+000
1	217.66219853	1.732586E-011	2.575863E-012	0	0.000000E+000
1	217.66229553	2.575863E-012	1.732586E-011	1	0.000000E+000
1	217.66268526	1.732586E-011	2.575863E-012	0	0.000000E+000
1	217.66270128	2.575863E-012	1.732586E-011	1	0.000000E+000
1	217.66301862	1.732586E-011	2.575863E-012	0	0.000000E+000
1	217.66303301	2.575863E-012	1.732586E-011	1	0.000000E+000
1	217.66398166	1.732586E-011	2.575863E-012	0	0.000000E+000
1	217.66401147	2.575863E-012	1.732586E-011	1	0.000000E+000
1	217.66430257	1.732586E-011	2.575863E-012	0	0.000000E+000
1	217.66432608	2.575863E-012	1.732586E-011	1	0.000000E+000
1	217.66460816	1.732586E-011	2.575863E-012	0	0.000000E+000
1	217.66465710	2.575863E-012	1.732586E-011	1	0.000000E+000
1	217.66478322	1.732586E-011	2.575863E-012	0	0.000000E+000
1	217.66480883	2.575863E-012	1.732586E-011	1	0.000000E+000
1	217.66491533	1.732586E-011	2.575863E-012	0	0.000000E+000
1	217.66497966	2.575863E-012	1.732586E-011	1	0.000000E+000
1	217.66518754	1.732586E-011	2.575863E-012	0	0.000000E+000
1	217.66622344	2.575863E-012	1.732586E-011	1	0.000000E+000
1	217.66622966	1.732586E-011	2.575863E-012	0	0.000000E+000
1	217.66629947	2.575863E-012	1.732586E-011	1	0.000000E+000
1	217.66645899	1.732586E-011	2.575863E-012	0	0.000000E+000
1	217.66648814	2.575863E-012	1.732586E-011	1	0.000000E+000
1	217.66718870	1.732586E-011	2.575863E-012	0	0.000000E+000
1	217.66723084	2.575863E-012	1.732586E-011	1	0.000000E+000
1	217.66744658	1.732586E-011	2.575863E-012	0	0.000000E+000
1	217.66748148	2.575863E-012	1.732586E-011	1	0.000000E+000
1	217.66784687	1.732586E-011	2.575863E-012	0	0.000000E+000
1	217.66794670	2.575863E-012	1.732586E-011	1	0.000000E+000
1	217.66828984	1.732586E-011	2.575863E-012	0	0.000000E+000
1	217.66834326	2.575863E-012	1.732586E-011	1	0.000000E+000
1	217.66955415	1.732586E-011	2.575863E-012	0	0.000000E+000
1	217.66958342	2.575863E-012	1.732586E-011	1	0.000000E+000
1	217.67056192	1.732586E-011	2.575863E-012	0	0.000000E+000
1	217.67059152	2.575863E-012	1.732586E-011	1	0.000000E+000
1	217.67112103	1.732586E-011	2.575863E-012	0	0.000000E+000
1	217.67118328	2.575863E-012	1.732586E-011	1	0.000000E+000
1	217.67183144	1.732586E-011	2.575863E-012	0	0.000000E+000
1	217.67188257	2.575863E-012	1.732586E-011	1	0.000000E+000
1	217.67244078	1.732586E-011	2.575863E-012	0	0.000000E+000
1	217.67246699	2.575863E-012	1.732586E-011	1	0.000000E+000
1	217.67270477	1.732586E-011	2.575863E-012	0	0.000000E+000
1	217.67271582	2.575863E-012	1.732586E-011	1	0.000000E+000
1	217.67282390	1.732586E-011	2.575863E-012	0	0.000000E+000
1	217.67291741	2.575863E-012	1.732586E-011	1	0.000000E+000
1	217.67315689	1.732586E-011	2.575863E-012	0	0.000000E+000
1	217.67322970	2.575863E-012	1.732586E-011	1	0.000000E+000
1	217.67335993	1.732586E-011	2.575863E-012	0	0.000000E+000
1	217.67337762	2.575863E-012	1.732586E-011	1	0.000000E+000
1	217.67401620	1.732586E-011	2.575863E-012	0	0.000000E+000
1	217.67402413	2.575863E-012	1.732586E-011	1	0.000000E+000
1	217.67483484	1.732586E-011	2.575863E-012	0	0.000000E+000
1	217.67485957	2.575863E-012	1.732586E-011	1	0.000000E+000
1	217.67508985	1.732586E-011	2.575863E-012	0	0.000000E+000
1	217.67514254	2.575863E-012	1.732586E-011	1	0.000000E+000
1	217.67719806	1.732586E-011	2.575863E-012	0	0.000000E+000
1	217.67727402	2.575863E-012	1.732586E-011	1	0.000000E+000
1	217.67778290	1.732586E-011	2.575863E-012	0	0.000000E+000
1	217.67782395	2.575863E-012	1.732586E-011	1	0.000000E+000
1	217.67790904	1.732586E-011	2.575863E-012	0	0.000000E+000
1	217.67792030	2.575863E-012	1.732586E-011	1	0.000000E+000
1	217.67832092	1.732586E-011	2.575863E-012	0	0.000000E+000
1	217.67844349	2.575863E-012	1.732586E-011	1	0.000000E+000
1	217.67852068	1.732586E-011	2.575863E-012	0	0.000000E+000
1	217.68037892	2.575863E-012	1.732586E-011	1	0.000000E+000
1	217.68161230	1.732586E-011	2.575863E-012	0	0.000000E+000
1	217.68168477	2.575863E-012	1.732586E-011	1	0.000000E+000
1	217.68355833	1.732586E-011	2.575863E-012	0	0.000000E+000
1	217.68359995	2.575863E-012	1.732586E-011	1	0.000000E+000
1	217.68382538	1.732586E-011	2.575863E-012	0	0.000000E+000
1	217.68386008	2.575863E-012	1.732586E-011	1	0.000000E+000
1	217.68459332	1.732586E-011	2.575863E-012	0	0.000000E+000
1	217.68461585	2.575863E-012	1.732586E-011	1	0.000000E+000
1	217.68554604	1.732586E-011	2.575863E-012	0	0.000000E+000
1	217.68555862	2.575863E-012	1.732586E-011	1	0.000000E+000
1	217.68569779	1.732586E-011	2.575863E-012	0	0.000000E+000
1	217.68573389	2.575863E-012	1.732586E-011	1	0.000000E+000
1	217.68657948	1.732586E-011	2.575863E-012	0	0.000000E+000
1	217.68660119	2.575863E-012	1.732586E-011	1	0.000000E+000
1	217.68747595	1.732586E-011	2.575863E-012	0	0.000000E+000
1	217.68810995	2.575863E-012	1.732586E-011	1	0.000000E+000
1	217.68962351	1.732586E-011	2.575863E-012	0	0.000000E+000
1	217.68967474	2.575863E-012	1.732586E-011	1	0.000000E+000
1	217.68985734	1.732586E-011	2.575863E-012	0	0.000000E+000
1	217.68987351	2.575863E-012	1.732586E-011	1	0.000000E+000
1	217.69030062	1.732586E-011	2.575863E-012	0	0.000000E+000
1	217.69032754	2.575863E-012	1.732586E-011	1	0.000000E+000
1	217.69116409	1.732586E-011	2.575863E-012	0	0.000000E+000
1	217.69120705	2.575863E-012	1.732586E-011	1	0.000000E+000
1	217.69211036	1.732586E-011	2.575863E-012	0	0.000000E+000
1	217.69216116	2.575863E-012	1.732586E-011	1	0.000000E+000
1	217.69255253	1.732586E-011	2.575863E-012	0	0.000000E+000
1	217.69258133	2.575863E-012	1.732586E-011	1	0.000000E+000
1	217.69317738	1.732586E-011	2.575863E-012	0	0.000000E+000
1	217.69319419	2.575863E-012	1.732586E-011	1	0.000000E+000
1	217.69322445	1.732586E-011	2.575863E-012	0	0.000000E+000
1	217.69323801	2.575863E-012	1.732586E-011	1	0.000000E+000
1	217.69383067	1.732586E-011	2.575863E-012	0	0.000000E+000
1	217.69387697	2.575863E-012	1.732586E-011	1	0.000000E+000
1	217.69454398	1.732586E-011	2.575863E-012	0	0.000000E+000
1	217.69456768	2.575863E-012	1.732586E-011	1	0.000000E+000
1	217.69589085	1.732586E-011	2.575863E-012	0	0.000000E+000
1	217.69593220	2.575863E-012	1.732586E-011	1	0.000000E+000
1	217.69709970	1.732586E-011	2.575863E-012	0	0.000000E+000
1	217.69713741	2.575863E-012	1.732586E-011	1	0.000000E+000
1	217.69815654	1.732586E-011	2.575863E-012	0	0.000000E+000
1	217.69816829	2.575863E-012	1.732586E-011	1	0.000000E+000
1	217.69823107	1.732586E-011	2.575863E-012	0	0.000000E+000
1	217.69825809	2.575863E-012	1.732586E-011	1	0.000000E+000
1	217.69858557	1.732586E-011	2.575863E-012	0	0.000000E+000
1	217.69864642	2.575863E-012	1.732586E-011	1	0.000000E+000
1	217.69878753	1.732586E-011	2.575863E-012	0	0.000000E+000
1	217.69887287	2.575863E-012	1.732586E-011	1	0.000000E+000
1	217.69927105	1.732586E-011	2.575863E-012	0	0.000000E+000
1	217.69930735	2.575863E-012	1.732586E-011	1	0.000000E+000
1	217.69962583	1.732586E-011	2.575863E-012	0	0.000000E+000
1	217.69965600	2.575863E-012	1.732586E-011	1	0.000000E+000
1	217.70198328	1.732586E-011	2.575863E-012	0	0.000000E+000
1	217.70201642	2.575863E-012	1.732586E-011	1	0.000000E+000
1	217.70260908	1.732586E-011	2.575863E-012	0	0.000000E+000
1	217.70265142	2.575863E-012	1.732586E-011	1	0.000000E+000
1	217.70285802	1.732586E-011	2.575863E-012	0	0.000000E+000
1	217.70288054	2.575863E-012	1.732586E-011	1	0.000000E+000
1	217.70304937	1.732586E-011	2.575863E-012	0	0.000000E+000
1	217.70308761	2.575863E-012	1.732586E-011	1	0.000000E+000
1	217.70326015	1.732586E-011	2.575863E-012	0	0.000000E+000
1	217.70331025	2.575863E-012	1.732586E-011	1	0.000000E+000
1	217.70454158	1.732586E-011	2.575863E-012	0	0.000000E+000
1	217.70455896	2.575863E-012	1.732586E-011	1	0.000000E+000
1	217.70511605	1.732586E-011	2.575863E-012	0	0.000000E+000
1	217.70563112	2.575863E-012	1.732586E-011	1	0.000000E+000
1	217.70673037	1.732586E-011	2.575863E-012	0	0.000000E+000
1	217.70682048	2.575863E-012	1.732586E-011	1	0.000000E+000
1	217.70742028	1.732586E-011	2.575863E-012	0	0.000000E+000
1	217.70744090	2.575863E-012	1.732586E-011	1	0.000000E+000
1	217.70758229	1.732586E-011	2.575863E-012	0	0.000000E+000
1	217.70761649	2.575863E-012	1.732586E-011	1	0.000000E+000
1	217.70802932	1.732586E-011	2.575863E-012	0	0.000000E+000
1	217.70812751	2.575863E-012	1.732586E-011	1	0.000000E+000
1	217.70871081	1.732586E-011	2.575863E-012	0	0.000000E+000
1	217.70873504	2.575863E-012	1.732586E-011	1	0.000000E+000
1	217.70944984	1.732586E-011	2.575863E-012	0	0.000000E+000
1	217.70949379	2.575863E-012	1.732586E-011	1	0.000000E+000
1	217.71017173	1.732586E-011	2.575863E-012	0	0.000000E+000
1	217.71020465	2.575863E-012	1.732586E-011	1	0.000000E+000
1	217.71069772	1.732586E-011	2.575863E-012	0	0.000000E+000
1	217.71070525	2.575863E-012	1.732586E-011	1	0.000000E+000
1	217.71219346	1.732586E-011	2.575863E-012	0	0.000000E+000
1	217.71225557	2.575863E-012	1.732586E-011	1	0.000000E+000
1	217.71281799	1.732586E-011	2.575863E-012	0	0.000000E+000
1	217.71282801	2.575863E-012	1.732586E-011	1	0.000000E+000
1	217.71309931	1.732586E-011	2.575863E-012	0	0.000000E+000
1	217.71312120	2.575863E-012	1.732586E-011	1	0.000000E+000
1	217.71343642	1.732586E-011	2.575863E-012	0	0.000000E+000
1	217.71347670	2.575863E-012	1.732586E-011	1	0.000000E+000
1	217.71418939	1.732586E-011	2.575863E-012	0	0.000000E+000
1	217.71422831	2.575863E-012	1.732586E-011	1	0.000000E+000
1	217.71469243	1.732586E-011	2.575863E-012	0	0.000000E+000
1	217.71470545	2.575863E-012	1.732586E-011	1	0.000000E+000
1	217.71495214	1.732586E-011	2.575863E-012	0	0.000000E+000
1	217.71499194	2.575863E-012	1.732586E-011	1	0.000000E+000
1	217.71583269	1.732586E-011	2.575863E-012	0	0.000000E+000
1	217.71584723	2.575863E-012	1.732586E-011	1	0.000000E+000
1	217.71793513	1.732586E-011	2.575863E-012	0	0.000000E+000
1	217.71798966	2.575863E-012	1.732586E-011	1	0.000000E+000
1	217.71866906	1.732586E-011	2.575863E-012	0	0.000000E+000
1	217.71873509	2.575863E-012	1.732586E-011	1	0.000000E+000
1	217.71886148	1.732586E-011	2.575863E-012	0	0.000000E+000
1	217.71894612	2.575863E-012	1.732586E-011	1	0.000000E+000
1	217.71912968	1.732586E-011	2.575863E-012	0	0.000000E+000
1	217.71914185	2.575863E-012	1.732586E-011	1	0.000000E+000
1	217.71975131	1.732586E-011	2.575863E-012	0	0.000000E+000
1	217.71980391	2.575863E-012	1.732586E-011	1	0.000000E+000
1	217.72005066	1.732586E-011	2.575863E-012	0	0.000000E+000
1	217.72011440	2.575863E-012	1.732586E-011	1	0.000000E+000
1	217.72134012	1.732586E-011	2.575863E-012	0	0.000000E+000
1	217.72136877	2.575863E-012	1.732586E-011	1	0.000000E+000
1	217.72177167	1.732586E-011	2.575863E-012	0	0.000000E+000
1	217.72183001	2.575863E-012	1.732586E-011	1	0.000000E+000
1	217.72187775	1.732586E-011	2.575863E-012	0	0.000000E+000
1	217.72190668	2.575863E-012	1.732586E-011	1	0.000000E+000
1	217.72196724	1.732586E-011	2.575863E-012	0	0.000000E+000
1	217.72199821	2.575863E-012	1.732586E-011	1	0.000000E+000
1	217.72276782	1.732586E-011	2.575863E-012	0	0.000000E+000
1	217.72279432	2.575863E-012	1.732586E-011	1	0.000000E+000
1	217.72370329	1.732586E-011	2.575863E-012	0	0.000000E+000
1	217.72371519	2.575863E-012	1.732586E-011	1	0.000000E+000
1	217.72528594	1.732586E-011	2.575863E-012	0	0.000000E+000
1	217.72532002	2.575863E-012	1.732586E-011	1	0.000000E+000
1	217.72543840	1.732586E-011	2.575863E-012	0	0.000000E+000
1	217.72547245	2.575863E-012	1.732586E-011	1	0.000000E+000
1	217.72578357	1.732586E-011	2.575863E-012	0	0.000000E+000
1	217.72584270	2.575863E-012	1.732586E-011	1	0.000000E+000
1	217.72618665	1.732586E-011	2.575863E-012	0	0.000000E+000
1	217.72621082	2.575863E-012	1.732586E-011	1	0.000000E+000
1	217.72674979	1.732586E-011	2.575863E-012	0	0.000000E+000
1	217.72676868	2.575863E-012	1.732586E-011	1	0.000000E+000
1	217.72723907	1.732586E-011	2.575863E-012	0	0.000000E+000
1	217.72724431	2.575863E-012	1.732586E-011	1	0.000000E+000
1	217.72781112	1.732586E-011	2.575863E-012	0	0.000000E+000
1	217.72792130	2.575863E-012	1.732586E-011	1	0.000000E+000
1	217.72858461	1.732586E-011	2.575863E-012	0	0.000000E+000
1	217.72864465	2.575863E-012	1.732586E-011	1	0.000000E+000
1	217.72899418	1.732586E-011	2.575863E-012	0	0.000000E+000
1	217.72905593	2.575863E-012	1.732586E-011	1	0.000000E+000
1	217.72912575	1.732586E-011	2.575863E-012	0	0.000000E+000
1	217.72919527	2.575863E-012	1.732586E-011	1	0.000000E+000
1	217.72990413	1.732586E-011	2.575863E-012	0	0.000000E+000
1	217.72993780	2.575863E-012	1.732586E-011	1	0.000000E+000
1	217.73053603	1.732586E-011	2.575863E-012	0	0.000000E+000
1	217.73055074	2.575863E-012	1.732586E-011	1	0.000000E+000
1	217.73121317	1.732586E-011	2.575863E-012	0	0.000000E+000
1	217.73125816	2.575863E-012	1.732586E-011	1	0.000000E+000
1	217.73211971	1.732586E-011	2.575863E-012	0	0.000000E+000
1	217.73218667	2.575863E-012	1.732586E-011	1	0.000000E+000
1	217.73229471	1.732586E-011	2.575863E-012	0	0.000000E+000
1	217.73234198	2.575863E-012	1.732586E-011	1	0.000000E+000
1	217.73250684	1.732586E-011	2.575863E-012	0	0.000000E+000
1	217.73252742	2.575863E-012	1.732586E-011	1	0.000000E+000
1	217.73264710	1.732586E-011	2.575863E-012	0	0.000000E+000
1	217.73269973	2.575863E-012	1.732586E-011	1	0.000000E+000
1	217.73335507	1.732586E-011	2.575863E-012	0	0.000000E+000
1	217.73337803	2.575863E-012	1.732586E-011	1	0.000000E+000
1	217.73364252	1.732586E-011	2.575863E-012	0	0.000000E+000
1	217.73839802	2.575863E-012	1.732586E-011	1	0.000000E+000
1	217.73906775	1.732586E-011	2.575863E-012	0	0.000000E+000
1	217.73928429	2.575863E-012	1.732586E-011	1	0.000000E+000
1	217.73951093	1.732586E-011	2.575863E-012	0	0.000000E+000
1	217.73953280	2.575863E-012	1.732586E-011	1	0.000000E+000
1	217.73994390	1.732586E-011	2.575863E-012	0	0.000000E+000
1	217.73998752	2.575863E-012	1.732586E-011	1	0.000000E+000
1	217.74131516	1.732586E-011	2.575863E-012	0	0.000000E+000
1	217.74150128	2.575863E-012	1.732586E-011	1	0.000000E+000
1	217.74226817	1.732586E-011	2.575863E-012	0	0.000000E+000
1	217.74227568	2.575863E-012	1.732586E-011	1	0.000000E+000
1	217.74317737	1.732586E-011	2.575863E-012	0	0.000000E+000
1	217.74323948	2.575863E-012	1.732586E-011	1	0.000000E+000
1	217.74347423	1.732586E-011	2.575863E-012	0	0.000000E+000
1	217.74351210	2.575863E-012	1.732586E-011	1	0.000000E+000
1	217.74403045	1.732586E-011	2.575863E-012	0	0.000000E+000
1	217.74407864	2.575863E-012	1.732586E-011	1	0.000000E+000
1	217.74499592	1.732586E-011	2.575863E-012	0	0.000000E+000
1	217.74501394	2.575863E-012	1.732586E-011	1	0.000000E+000
1	217.74503657	1.732586E-011	2.575863E-012	0	0.000000E+000
1	217.74505678	2.575863E-012	1.732586E-011	1	0.000000E+000
1	217.74615708	1.732586E-011	2.575863E-012	0	0.000000E+000
1	217.74622018	2.575863E-012	1.732586E-011	1	0.000000E+000
1	217.74665313	1.732586E-011	2.575863E-012	0	0.000000E+000
1	217.74667208	2.575863E-012	1.732586E-011	1	0.000000E+000
1	217.74681636	1.732586E-011	2.575863E-012	0	0.000000E+000
1	217.74684976	2.575863E-012	1.732586E-011	1	0.000000E+000
1	217.74818185	1.732586E-011	2.575863E-012	0	0.000000E+000
1	217.74820258	2.575863E-012	1.732586E-011	1	0.000000E+000
1	217.74835071	1.732586E-011	2.575863E-012	0	0.000000E+000
1	217.74835372	2.575863E-012	1.732586E-011	1	0.000000E+000
1	217.74872317	1.732586E-011	2.575863E-012	0	0.000000E+000
1	217.74875969	2.575863E-012	1.732586E-011	1	0.000000E+000
1	217.74899609	1.732586E-011	2.575863E-012	0	0.000000E+000
1	217.74904587	2.575863E-012	1.732586E-011	1	0.000000E+000
1	217.74977643	1.732586E-011	2.575863E-012	0	0.000000E+000
1	217.74978572	2.575863E-012	1.732586E-011	1	0.000000E+000
1	217.75000873	1.732586E-011	2.575863E-012	0	0.000000E+000
1	217.75002924	2.575863E-012	1.732586E-011	1	0.000000E+000
1	217.75007295	1.732586E-011	2.575863E-012	0	0.000000E+000
1	217.75013414	2.575863E-012	1.732586E-011	1	0.000000E+000
1	217.75045992	1.732586E-011	2.575863E-012	0	0.000000E+000
1	217.75056983	2.575863E-012	1.732586E-011	1	0.000000E+000
1	217.75078236	1.732586E-011	2.575863E-012	0	0.000000E+000
1	217.75081763	2.575863E-012	1.732586E-011	1	0.000000E+000
1	217.75134896	1.732586E-011	2.575863E-012	0	0.000000E+000
1	217.75140454	2.575863E-012	1.732586E-011	1	0.000000E+000
1	217.75156540	1.732586E-011	2.575863E-012	0	0.000000E+000
1	217.75160590	2.575863E-012	1.732586E-011	1	0.000000E+000
1	217.75338863	1.732586E-011	2.575863E-012	0	0.000000E+000
1	217.75340866	2.575863E-012	1.732586E-011	1	0.000000E+000
1	217.75361644	1.732586E-011	2.575863E-012	0	0.000000E+000
1	217.75410067	2.575863E-012	1.732586E-011	1	0.000000E+000
1	217.75420793	1.732586E-011	2.575863E-012	0	0.000000E+000
1	217.75482882	2.575863E-012	1.732586E-011	1	0.000000E+000
1	217.75495475	1.732586E-011	2.575863E-012	0	0.000000E+000
1	217.75500982	2.575863E-012	1.732586E-011	1	0.000000E+000
1	217.75620269	1.732586E-011	2.575863E-012	0	0.000000E+000
1	217.75623428	2.575863E-012	1.732586E-011	1	0.000000E+000
1	217.75655479	1.732586E-011	2.575863E-012	0	0.000000E+000
1	217.75659188	2.575863E-012	1.732586E-011	1	0.000000E+000
1	217.75747643	1.732586E-011	2.575863E-012	0	0.000000E+000
1	217.75751276	2.575863E-012	1.732586E-011	1	0.000000E+000
1	217.75757212	1.732586E-011	2.575863E-012	0	0.000000E+000
1	217.75761419	2.575863E-012	1.732586E-011	1	0.000000E+000
1	217.75802808	1.732586E-011	2.575863E-012	0	0.000000E+000
1	217.75804924	2.575863E-012	1.732586E-011	1	0.000000E+000
1	217.75947624	1.732586E-011	2.575863E-012	0	0.000000E+000
1	217.75955237	2.575863E-012	1.732586E-011	1	0.000000E+000
1	217.76084679	1.732586E-011	2.575863E-012	0	0.000000E+000
1	217.76091631	2.575863E-012	1.732586E-011	1	0.000000E+000
1	217.76110465	1.732586E-011	2.575863E-012	0	0.000000E+000
1	217.76110862	2.575863E-012	1.732586E-011	1	0.000000E+000
1	217.76251253	1.732586E-011	2.575863E-012	0	0.000000E+000
1	217.76255487	2.575863E-012	1.732586E-011	1	0.000000E+000
1	217.76343929	1.732586E-011	2.575863E-012	0	0.000000E+000
1	217.76350246	2.575863E-012	1.732586E-011	1	0.000000E+000
1	217.76424982	1.732586E-011	2.575863E-012	0	0.000000E+000
1	217.76469089	2.575863E-012	1.732586E-011	1	0.000000E+000
1	217.76501283	1.732586E-011	2.575863E-012	0	0.000000E+000
1	217.76501936	2.575863E-012	1.732586E-011	1	0.000000E+000
1	217.76508726	1.732586E-011	2.575863E-012	0	0.000000E+000
1	217.76511055	2.575863E-012	1.732586E-011	1	0.000000E+000
1	217.76521945	1.732586E-011	2.575863E-012	0	0.000000E+000
1	217.76528926	2.575863E-012	1.732586E-011	1	0.000000E+000
1	217.76574269	1.732586E-011	2.575863E-012	0	0.000000E+000
1	217.76643656	2.575863E-012	1.732586E-011	1	0.000000E+000
1	217.76644603	1.732586E-011	2.575863E-012	0	0.000000E+000
1	217.76648886	2.575863E-012	1.732586E-011	1	0.000000E+000
1	217.76666661	1.732586E-011	2.575863E-012	0	0.000000E+000
1	217.76686727	2.575863E-012	1.732586E-011	1	0.000000E+000
1	217.76709981	1.732586E-011	2.575863E-012	0	0.000000E+000
1	217.76713232	2.575863E-012	1.732586E-011	1	0.000000E+000
1	217.76799011	1.732586E-011	2.575863E-012	0	0.000000E+000
1	217.76801869	2.575863E-012	1.732586E-011	1	0.000000E+000
1	217.76826352	1.732586E-011	2.575863E-012	0	0.000000E+000
1	217.76828914	2.575863E-012	1.732586E-011	1	0.000000E+000
1	217.76836188	1.732586E-011	2.575863E-012	0	0.000000E+000
1	217.76840773	2.575863E-012	1.732586E-011	1	0.000000E+000
1	217.76901956	1.732586E-011	2.575863E-012	0	0.000000E+000
1	217.76906168	2.575863E-012	1.732586E-011	1	0.000000E+000
1	217.76915746	1.732586E-011	2.575863E-012	0	0.000000E+000
1	217.76926794	2.575863E-012	1.732586E-011	1	0.000000E+000
1	217.76939762	1.732586E-011	2.575863E-012	0	0.000000E+000
1	217.76943545	2.575863E-012	1.732586E-011	1	0.000000E+000
1	217.76978240	1.732586E-011	2.575863E-012	0	0.000000E+000
1	217.76983701	2.575863E-012	1.732586E-011	1	0.000000E+000
1	217.77152192	1.732586E-011	2.575863E-012	0	0.000000E+000
1	217.77162902	2.575863E-012	1.732586E-011	1	0.000000E+000
1	217.77178150	1.732586E-011	2.575863E-012	0	0.000000E+000
1	217.77179484	2.575863E-012	1.732586E-011	1	0.000000E+000
1	217.77190201	1.732586E-011	2.575863E-012	0	0.000000E+000
1	217.77193906	2.575863E-012	1.732586E-011	1	0.000000E+000
1	217.77255398	1.732586E-011	2.575863E-012	0	0.000000E+000
1	217.77273757	2.575863E-012	1.732586E-011	1	0.000000E+000
1	217.77313806	1.732586E-011	2.575863E-012	0	0.000000E+000
1	217.77315726	2.575863E-012	1.732586E-011	1	0.000000E+000
1	217.77363151	1.732586E-011	2.575863E-012	0	0.000000E+000
1	217.77477890	2.575863E-012	1.732586E-011	1	0.000000E+000
1	217.77532036	1.732586E-011	2.575863E-012	0	0.000000E+000
1	217.77536487	2.575863E-012	1.732586E-011	1	0.000000E+000
1	217.77641800	1.732586E-011	2.575863E-012	0	0.000000E+000
1	217.77645913	2.575863E-012	1.732586E-011	1	0.000000E+000
1	217.77688053	1.732586E-011	2.575863E-012	0	0.000000E+000
1	217.77692061	2.575863E-012	1.732586E-011	1	0.000000E+000
1	217.77747707	1.732586E-011	2.575863E-012	0	0.000000E+000
1	217.77755602	2.575863E-012	1.732586E-011	1	0.000000E+000
1	217.77827274	1.732586E-011	2.575863E-012	0	0.000000E+000
1	217.77828733	2.575863E-012	1.732586E-011	1	0.000000E+000
1	217.77843104	1.732586E-011	2.575863E-012	0	0.000000E+000
1	217.77846107	2.575863E-012	1.732586E-011	1	0.000000E+000
1	217.77854536	1.732586E-011	2.575863E-012	0	0.000000E+000
1	217.77856424	2.575863E-012	1.732586E-011	1	0.000000E+000
1	217.77883537	1.732586E-011	2.575863E-012	0	0.000000E+000
1	217.77886126	2.575863E-012	1.732586E-011	1	0.000000E+000
1	217.77933797	1.732586E-011	2.575863E-012	0	0.000000E+000
1	217.77936925	2.575863E-012	1.732586E-011	1	0.000000E+000
1	217.78029223	1.732586E-011	2.575863E-012	0	0.000000E+000
1	217.78030929	2.575863E-012	1.732586E-011	1	0.000000E+000
1	217.78049337	1.732586E-011	2.575863E-012	0	0.000000E+000
1	217.78056336	2.575863E-012	1.732586E-011	1	0.000000E+000
1	217.78169204	1.732586E-011	2.575863E-012	0	0.000000E+000
1	217.78171411	2.575863E-012	1.732586E-011	1	0.000000E+000
1	217.78178549	1.732586E-011	2.575863E-012	0	0.000000E+000
1	217.78186497	2.575863E-012	1.732586E-011	1	0.000000E+000
1	217.78211490	1.732586E-011	2.575863E-012	0	0.000000E+000
1	217.78214809	2.575863E-012	1.732586E-011	1	0.000000E+000
1	217.78243470	1.732586E-011	2.575863E-012	0	0.000000E+000
1	217.78244536	2.575863E-012	1.732586E-011	1	0.000000E+000
1	217.78366496	1.732586E-011	2.575863E-012	0	0.000000E+000
1	217.78372019	2.575863E-012	1.732586E-011	1	0.000000E+000
1	217.78418365	1.732586E-011	2.575863E-012	0	0.000000E+000
1	217.78420644	2.575863E-012	1.732586E-011	1	0.000000E+000
1	217.78447679	1.732586E-011	2.575863E-012	0	0.000000E+000
1	217.78450946	2.575863E-012	1.732586E-011	1	0.000000E+000
1	217.78490721	1.732586E-011	2.575863E-012	0	0.000000E+000
1	217.78494798	2.575863E-012	1.732586E-011	1	0.000000E+000
1	217.78644346	1.732586E-011	2.575863E-012	0	0.000000E+000
1	217.78645896	2.575863E-012	1.732586E-011	1	0.000000E+000
1	217.78665806	1.732586E-011	2.575863E-012	0	0.000000E+000
1	217.78670126	2.575863E-012	1.732586E-011	1	0.000000E+000
1	217.78706048	1.732586E-011	2.575863E-012	0	0.000000E+000
1	217.78710599	2.575863E-012	1.732586E-011	1	0.000000E+000
1	217.78729659	1.732586E-011	2.575863E-012	0	0.000000E+000
1	217.80997171	2.575863E-012	1.732586E-011	1	0.000000E+000
1	217.81055538	1.732586E-011	2.575863E-012	0	0.000000E+000
1	217.83742383	2.575863E-012	1.732586E-011	1	0.000000E+000
1	217.83777671	1.732586E-011	2.575863E-012	0	0.000000E+000
1	217.83779127	2.575863E-012	1.732586E-011	1	0.000000E+000
1	217.83796180	1.732586E-011	2.575863E-012	0	0.000000E+000
1	217.83799334	2.575863E-012	1.732586E-011	1	0.000000E+000
1	217.83817255	1.732586E-011	2.575863E-012	0	0.000000E+000
1	218.50287924	2.566681E-012	1.731668E-011	1	0.000000E+000
1	218.50297627	1.731668E-011	2.566681E-012	0	0.000000E+000
1	218.50299517	2.566681E-012	1.731668E-011	1	0.000000E+000
1	218.50322186	1.731668E-011	2.566681E-012	0	0.000000E+000
1	218.50328539	2.566681E-012	1.731668E-011	1	0.000000E+000
1	218.50387867	1.731668E-011	2.566681E-012	0	0.000000E+000
1	218.50389612	2.566681E-012	1.731668E-011	1	0.000000E+000
1	218.50395901	1.731668E-011	2.566681E-012	0	0.000000E+000
1	218.50400228	2.566681E-012	1.731668E-011	1	0.000000E+000
1	218.50445313	1.731668E-011	2.566681E-012	0	0.000000E+000
1	218.50448167	2.566681E-012	1.731668E-011	1	0.000000E+000
1	218.50491180	1.731668E-011	2.566681E-012	0	0.000000E+000
1	218.50530107	2.566681E-012	1.731668E-011	1	0.000000E+000
1	218.50547560	1.731668E-011	2.566681E-012	0	0.000000E+000
1	218.50549739	2.566681E-012	1.731668E-011	1	0.000000E+000
1	218.50567522	1.731668E-011	2.566681E-012	0	0.000000E+000
1	218.50688859	2.566681E-012	1.731668E-011	1	0.000000E+000
1	218.50745591	1.731668E-011	2.566681E-012	0	0.000000E+000
1	218.50748471	2.566681E-012	1.731668E-011	1	0.000000E+000
1	218.50758114	1.731668E-011	2.566681E-012	0	0.000000E+000
1	218.50763647	2.566681E-012	1.731668E-011	1	0.000000E+000
1	218.50790136	1.731668E-011	2.566681E-012	0	0.000000E+000
1	218.50793031	2.566681E-012	1.731668E-011	1	0.000000E+000
1	218.50865540	1.731668E-011	2.566681E-012	0	0.000000E+000
1	218.50867180	2.566681E-012	1.731668E-011	1	0.000000E+000
1	218.51133739	1.731668E-011	2.566681E-012	0	0.000000E+000
1	218.51136143	2.566681E-012	1.731668E-011	1	0.000000E+000
1	218.51153717	1.731668E-011	2.566681E-012	0	0.000000E+000
1	218.51156654	2.566681E-012	1.731668E-011	1	0.000000E+000
1	218.51272044	1.731668E-011	2.566681E-012	0	0.000000E+000
1	218.51276637	2.566681E-012	1.731668E-011	1	0.000000E+000
1	218.51306641	1.731668E-011	2.566681E-012	0	0.000000E+000
1	218.51310302	2.566681E-012	1.731668E-011	1	0.000000E+000
1	218.51338398	1.731668E-011	2.566681E-012	0	0.000000E+000
1	218.51342452	2.566681E-012	1.731668E-011	1	0.000000E+000
1	218.51348183	1.731668E-011	2.566681E-012	0	0.000000E+000
1	218.51352042	2.566681E-012	1.731668E-011	1	0.000000E+000
1	218.51419611	1.731668E-011	2.566681E-012	0	0.000000E+000
1	218.51421324	2.566681E-012	1.731668E-011	1	0.000000E+000
1	218.51440473	1.731668E-011	2.566681E-012	0	0.000000E+000
1	218.51444234	2.566681E-012	1.731668E-011	1	0.000000E+000
1	218.51455789	1.731668E-011	2.566681E-012	0	0.000000E+000
1	218.51480935	2.566681E-012	1.731668E-011	1	0.000000E+000
1	218.51486351	1.731668E-011	2.566681E-012	0	0.000000E+000
1	218.51490320	2.566681E-012	1.731668E-011	1	0.000000E+000
1	218.51510916	1.731668E-011	2.566681E-012	0	0.000000E+000
1	218.51561734	2.566681E-012	1.731668E-011	1	0.000000E+000
1	218.51570322	1.731668E-011	2.566681E-012	0	0.000000E+000
1	218.51574068	2.566681E-012	1.731668E-011	1	0.000000E+000
1	218.51786796	1.731668E-011	2.566681E-012	0	0.000000E+000
1	218.51796378	2.566681E-012	1.731668E-011	1	0.000000E+000
1	218.51885719	1.731668E-011	2.566681E-012	0	0.000000E+000
1	218.51888702	2.566681E-012	1.731668E-011	1	0.000000E+000
1	218.51936773	1.731668E-011	2.566681E-012	0	0.000000E+000
1	218.51943670	2.566681E-012	1.731668E-011	1	0.000000E+000
1	218.51983096	1.731668E-011	2.566681E-012	0	0.000000E+000
1	218.51986289	2.566681E-012	1.731668E-011	1	0.000000E+000
1	218.51993025	1.731668E-011	2.566681E-012	0	0.000000E+000
1	218.51996122	2.566681E-012	1.731668E-011	1	0.000000E+000
1	218.52027027	1.731668E-011	2.566681E-012	0	0.000000E+000
1	218.52028716	2.566681E-012	1.731668E-011	1	0.000000E+000
1	218.52051953	1.731668E-011	2.566681E-012	0	0.000000E+000
1	218.52054103	2.566681E-012	1.731668E-011	1	0.000000E+000
1	218.52074346	1.731668E-011	2.566681E-012	0	0.000000E+000
1	218.52075347	2.566681E-012	1.731668E-011	1	0.000000E+000
1	218.52149056	1.731668E-011	2.566681E-012	0	0.000000E+000
1	218.52153629	2.566681E-012	1.731668E-011	1	0.000000E+000
1	218.52163007	1.731668E-011	2.566681E-012	0	0.000000E+000
1	218.52164975	2.566681E-012	1.731668E-011	1	0.000000E+000
1	218.52197657	1.731668E-011	2.566681E-012	0	0.000000E+000
1	218.52487044	2.566681E-012	1.731668E-011	1	0.000000E+000
1	218.52505973	1.731668E-011	2.566681E-012	0	0.000000E+000
1	218.52507764	2.566681E-012	1.731668E-011	1	0.000000E+000
1	218.52591197	1.731668E-011	2.566681E-012	0	0.000000E+000
1	218.52605228	2.566681E-012	1.731668E-011	1	0.000000E+000
1	218.52696970	1.731668E-011	2.566681E-012	0	0.000000E+000
1	218.52700446	2.566681E-012	1.731668E-011	1	0.000000E+000
1	218.52728172	1.731668E-011	2.566681E-012	0	0.000000E+000
1	218.52739655	2.566681E-012	1.731668E-011	1	0.000000E+000
1	218.52789237	1.731668E-011	2.566681E-012	0	0.000000E+000
1	218.52792073	2.566681E-012	1.731668E-011	1	0.000000E+000
1	218.52816554	1.731668E-011	2.566681E-012	0	0.000000E+000
1	218.52818713	2.566681E-012	1.731668E-011	1	0.000000E+000
1	218.52845634	1.731668E-011	2.566681E-012	0	0.000000E+000
1	218.52853301	2.566681E-012	1.731668E-011	1	0.000000E+000
1	218.52898201	1.731668E-011	2.566681E-012	0	0.000000E+000
1	218.52899714	2.566681E-012	1.731668E-011	1	0.000000E+000
1	218.52959246	1.731668E-011	2.566681E-012	0	0.000000E+000
1	218.53006298	2.566681E-012	1.731668E-011	1	0.000000E+000
1	218.53011831	1.731668E-011	2.566681E-012	0	0.000000E+000
1	218.53012742	2.566681E-012	1.731668E-011	1	0.000000E+000
1	218.53052113	1.731668E-011	2.566681E-012	0	0.000000E+000
1	218.53056961	2.566681E-012	1.731668E-011	1	0.000000E+000
1	218.53089016	1.731668E-011	2.566681E-012	0	0.000000E+000
1	218.53092026	2.566681E-012	1.731668E-011	1	0.000000E+000
1	218.53155814	1.731668E-011	2.566681E-012	0	0.000000E+000
1	218.53295508	2.566681E-012	1.731668E-011	1	0.000000E+000
1	218.53371403	1.731668E-011	2.566681E-012	0	0.000000E+000
1	218.53372812	2.566681E-012	1.731668E-011	1	0.000000E+000
1	218.53376024	1.731668E-011	2.566681E-012	0	0.000000E+000
1	218.53380895	2.566681E-012	1.731668E-011	1	0.000000E+000
1	218.53386238	1.731668E-011	2.566681E-012	0	0.000000E+000
1	218.53387790	2.566681E-012	1.731668E-011	1	0.000000E+000
1	218.53487662	1.731668E-011	2.566681E-012	0	0.000000E+000
1	218.53491093	2.566681E-012	1.731668E-011	1	0.000000E+000
1	218.53545240	1.731668E-011	2.566681E-012	0	0.000000E+000
1	218.53619842	2.566681E-012	1.731668E-011	1	0.000000E+000
1	218.53690194	1.731668E-011	2.566681E-012	0	0.000000E+000
1	218.53694450	2.566681E-012	1.731668E-011	1	0.000000E+000
1	218.53696791	1.731668E-011	2.566681E-012	0	0.000000E+000
1	218.53704596	2.566681E-012	1.731668E-011	1	0.000000E+000
1	218.53709447	1.731668E-011	2.566681E-012	0	0.000000E+000
1	218.53711087	2.566681E-012	1.731668E-011	1	0.000000E+000
1	218.53713241	1.731668E-011	2.566681E-012	0	0.000000E+000
1	218.53753207	2.566681E-012	1.731668E-011	1	0.000000E+000
1	218.53830668	1.731668E-011	2.566681E-012	0	0.000000E+000
1	218.53833120	2.566681E-012	1.731668E-011	1	0.000000E+000
1	218.53912497	1.731668E-011	2.566681E-012	0	0.000000E+000
1	218.53918182	2.566681E-012	1.731668E-011	1	0.000000E+000
1	218.53976078	1.731668E-011	2.566681E-012	0	0.000000E+000
1	218.54043264	2.566681E-012	1.731668E-011	1	0.000000E+000
1	218.54098546	1.731668E-011	2.566681E-012	0	0.000000E+000
1	218.54103372	2.566681E-012	1.731668E-011	1	0.000000E+000
1	218.54111942	1.731668E-011	2.566681E-012	0	0.000000E+000
1	218.54113874	2.566681E-012	1.731668E-011	1	0.000000E+000
1	218.54142011	1.731668E-011	2.566681E-012	0	0.000000E+000
1	218.54192551	2.566681E-012	1.731668E-011	1	0.000000E+000
1	218.54259424	1.731668E-011	2.566681E-012	0	0.000000E+000
1	218.54329067	2.566681E-012	1.731668E-011	1	0.000000E+000
1	218.54407663	1.731668E-011	2.566681E-012	0	0.000000E+000
1	218.54410263	2.566681E-012	1.731668E-011	1	0.000000E+000
1	218.54427193	1.731668E-011	2.566681E-012	0	0.000000E+000
1	218.54430417	2.566681E-012	1.731668E-011	1	0.000000E+000
1	218.54482476	1.731668E-011	2.566681E-012	0	0.000000E+000
1	218.54485140	2.566681E-012	1.731668E-011	1	0.000000E+000
1	218.54541083	1.731668E-011	2.566681E-012	0	0.000000E+000
1	218.54546912	2.566681E-012	1.731668E-011	1	0.000000E+000
1	218.54567394	1.731668E-011	2.566681E-012	0	0.000000E+000
1	218.54569620	2.566681E-012	1.731668E-011	1	0.000000E+000
1	218.54586041	1.731668E-011	2.566681E-012	0	0.000000E+000
1	218.54591505	2.566681E-012	1.731668E-011	1	0.000000E+000
1	218.54637135	1.731668E-011	2.566681E-012	0	0.000000E+000
1	218.54670094	2.566681E-012	1.731668E-011	1	0.000000E+000
1	218.54777147	1.731668E-011	2.566681E-012	0	0.000000E+000
1	218.54784427	2.566681E-012	1.731668E-011	1	0.000000E+000
1	218.54890273	1.731668E-011	2.566681E-012	0	0.000000E+000
1	218.54892243	2.566681E-012	1.731668E-011	1	0.000000E+000
1	218.54932594	1.731668E-011	2.566681E-012	0	0.000000E+000
1	218.54935612	2.566681E-012	1.731668E-011	1	0.000000E+000
1	218.54997885	1.731668E-011	2.566681E-012	0	0.000000E+000
1	218.55001197	2.566681E-012	1.731668E-011	1	0.000000E+000
1	218.55035396	1.731668E-011	2.566681E-012	0	0.000000E+000
1	218.55040893	2.566681E-012	1.731668E-011	1	0.000000E+000
1	218.55044329	1.731668E-011	2.566681E-012	0	0.000000E+000
1	218.55044612	2.566681E-012	1.731668E-011	1	0.000000E+000
1	218.55160430	1.731668E-011	2.566681E-012	0	0.000000E+000
1	218.55160624	2.566681E-012	1.731668E-011	1	0.000000E+000
1	218.55221229	1.731668E-011	2.566681E-012	0	0.000000E+000
1	218.55238509	2.566681E-012	1.731668E-011	1	0.000000E+000
1	218.55241849	1.731668E-011	2.566681E-012	0	0.000000E+000
1	218.55243323	2.566681E-012	1.731668E-011	1	0.000000E+000
1	218.55250423	1.731668E-011	2.566681E-012	0	0.000000E+000
1	218.55251098	2.566681E-012	1.731668E-011	1	0.000000E+000
1	218.55304037	1.731668E-011	2.566681E-012	0	0.000000E+000
1	218.55307055	2.566681E-012	1.731668E-011	1	0.000000E+000
1	218.55329033	1.731668E-011	2.566681E-012	0	0.000000E+000
1	218.55334932	2.566681E-012	1.731668E-011	1	0.000000E+000
1	218.55388675	1.731668E-011	2.566681E-012	0	0.000000E+000
1	218.55393629	2.566681E-012	1.731668E-011	1	0.000000E+000
1	218.55429035	1.731668E-011	2.566681E-012	0	0.000000E+000
1	218.55431749	2.566681E-012	1.731668E-011	1	0.000000E+000
1	218.55434445	1.731668E-011	2.566681E-012	0	0.000000E+000
1	218.55435501	2.566681E-012	1.731668E-011	1	0.000000E+000
1	218.55445432	1.731668E-011	2.566681E-012	0	0.000000E+000
1	218.55448623	2.566681E-012	1.731668E-011	1	0.000000E+000
1	218.55454025	1.731668E-011	2.566681E-012	0	0.000000E+000
1	218.55457288	2.566681E-012	1.731668E-011	1	0.000000E+000
1	218.55489123	1.731668E-011	2.566681E-012	0	0.000000E+000
1	218.55642856	2.566681E-012	1.731668E-011	1	0.000000E+000
1	218.55646215	1.731668E-011	2.566681E-012	0	0.000000E+000
1	218.55650240	2.566681E-012	1.731668E-011	1	0.000000E+000
1	218.55678032	1.731668E-011	2.566681E-012	0	0.000000E+000
1	218.55682166	2.566681E-012	1.731668E-011	1	0.000000E+000
1	218.55695299	1.731668E-011	2.566681E-012	0	0.000000E+000
1	218.55699609	2.566681E-012	1.731668E-011	1	0.000000E+000
1	218.55896918	1.731668E-011	2.566681E-012	0	0.000000E+000
1	218.55901081	2.566681E-012	1.731668E-011	1	0.000000E+000
1	218.55961933	1.731668E-011	2.566681E-012	0	0.000000E+000
1	218.55970196	2.566681E-012	1.731668E-011	1	0.000000E+000
1	218.55992721	1.731668E-011	2.566681E-012	0	0.000000E+000
1	218.56069258	2.566681E-012	1.731668E-011	1	0.000000E+000
1	218.56094034	1.731668E-011	2.566681E-012	0	0.000000E+000
1	218.56099630	2.566681E-012	1.731668E-011	1	0.000000E+000
1	218.56251785	1.731668E-011	2.566681E-012	0	0.000000E+000
1	218.56255668	2.566681E-012	1.731668E-011	1	0.000000E+000
1	218.56334272	1.731668E-011	2.566681E-012	0	0.000000E+000
1	218.56339249	2.566681E-012	1.731668E-011	1	0.000000E+000
1	218.56360809	1.731668E-011	2.566681E-012	0	0.000000E+000
1	218.56366685	2.566681E-012	1.731668E-011	1	0.000000E+000
1	218.56392651	1.731668E-011	2.566681E-012	0	0.000000E+000
1	218.56394727	2.566681E-012	1.731668E-011	1	0.000000E+000
1	218.56483111	1.731668E-011	2.566681E-012	0	0.000000E+000
1	218.56487196	2.566681E-012	1.731668E-011	1	0.000000E+000
1	218.56529648	1.731668E-011	2.566681E-012	0	0.000000E+000
1	218.56532615	2.566681E-012	1.731668E-011	1	0.000000E+000
1	218.56537937	1.731668E-011	2.566681E-012	0	0.000000E+000
1	218.56636308	2.566681E-012	1.731668E-011	1	0.000000E+000
1	218.56714122	1.731668E-011	2.566681E-012	0	0.000000E+000
1	218.56717809	2.566681E-012	1.731668E-011	1	0.000000E+000
1	218.56741120	1.731668E-011	2.566681E-012	0	0.000000E+000
1	218.56743625	2.566681E-012	1.731668E-011	1	0.000000E+000
1	218.56844898	1.731668E-011	2.566681E-012	0	0.000000E+000
1	218.56846840	2.566681E-012	1.731668E-011	1	0.000000E+000
1	218.56958417	1.731668E-011	2.566681E-012	0	0.000000E+000
1	218.56962333	2.566681E-012	1.731668E-011	1	0.000000E+000
1	218.56971516	1.731668E-011	2.566681E-012	0	0.000000E+000
1	218.56972697	2.566681E-012	1.731668E-011	1	0.000000E+000
1	218.57014085	1.731668E-011	2.566681E-012	0	0.000000E+000
1	218.57018758	2.566681E-012	1.731668E-011	1	0.000000E+000
1	218.57214156	1.731668E-011	2.566681E-012	0	0.000000E+000
1	218.57217793	2.566681E-012	1.731668E-011	1	0.000000E+000
1	218.57234266	1.731668E-011	2.566681E-012	0	0.000000E+000
1	218.57242808	2.566681E-012	1.731668E-011	1	0.000000E+000
1	218.57243984	1.731668E-011	2.566681E-012	0	0.000000E+000
1	218.88661233	2.445143E-012	1.719514E-011	1	0.000000E+000
1	218.88758600	1.719514E-011	2.445143E-012	0	0.000000E+000
1	218.88762742	2.445143E-012	1.719514E-011	1	0.000000E+000
1	218.88791559	1.719514E-011	2.445143E-012	0	0.000000E+000
1	218.88799309	2.445143E-012	1.719514E-011	1	0.000000E+000
1	218.88824435	1.719514E-011	2.445143E-012	0	0.000000E+000
1	218.88881354	2.445143E-012	1.719514E-011	1	0.000000E+000
1	218.88920967	1.719514E-011	2.445143E-012	0	0.000000E+000
1	218.88929588	2.445143E-012	1.719514E-011	1	0.000000E+000
1	218.89109602	1.719514E-011	2.445143E-012	0	0.000000E+000
1	218.89110484	2.445143E-012	1.719514E-011	1	0.000000E+000
1	218.89146155	1.719514E-011	2.445143E-012	0	0.000000E+000
1	218.89150910	2.445143E-012	1.719514E-011	1	0.000000E+000
1	218.89155903	1.719514E-011	2.445143E-012	0	0.000000E+000
1	218.89159248	2.445143E-012	1.719514E-011	1	0.000000E+000
1	218.89187059	1.719514E-011	2.445143E-012	0	0.000000E+000
1	218.89189039	2.445143E-012	1.719514E-011	1	0.000000E+000
1	218.89274132	1.719514E-011	2.445143E-012	0	0.000000E+000
1	218.89277004	2.445143E-012	1.719514E-011	1	0.000000E+000
1	218.89292937	1.719514E-011	2.445143E-012	0	0.000000E+000
1	218.89298279	2.445143E-012	1.719514E-011	1	0.000000E+000
1	218.89325778	1.719514E-011	2.445143E-012	0	0.000000E+000
1	218.89331407	2.445143E-012	1.719514E-011	1	0.000000E+000
1	218.89419470	1.719514E-011	2.445143E-012	0	0.000000E+000
1	218.89424151	2.445143E-012	1.719514E-011	1	0.000000E+000
1	218.89441433	1.719514E-011	2.445143E-012	0	0.000000E+000
1	218.89448829	2.445143E-012	1.719514E-011	1	0.000000E+000
1	218.89524812	1.719514E-011	2.445143E-012	0	0.000000E+000
1	218.89527426	2.445143E-012	1.719514E-011	1	0.000000E+000
1	218.89572457	1.719514E-011	2.445143E-012	0	0.000000E+000
1	218.89624293	2.445143E-012	1.719514E-011	1	0.000000E+000
1	218.89654059	1.719514E-011	2.445143E-012	0	0.000000E+000
1	218.89659858	2.445143E-012	1.719514E-011	1	0.000000E+000
1	218.89675445	1.719514E-011	2.445143E-012	0	0.000000E+000
1	218.89681564	2.445143E-012	1.719514E-011	1	0.000000E+000
1	218.89771224	1.719514E-011	2.445143E-012	0	0.000000E+000
1	218.89773364	2.445143E-012	1.719514E-011	1	0.000000E+000
1	218.89858349	1.719514E-011	2.445143E-012	0	0.000000E+000
1	218.89971217	2.445143E-012	1.719514E-011	1	0.000000E+000
1	218.90076631	1.719514E-011	2.445143E-012	0	0.000000E+000
1	218.90079608	2.445143E-012	1.719514E-011	1	0.000000E+000
1	218.90103649	1.719514E-011	2.445143E-012	0	0.000000E+000
1	218.90105777	2.445143E-012	1.719514E-011	1	0.000000E+000
1	218.90147633	1.719514E-011	2.445143E-012	0	0.000000E+000
1	218.90163681	2.445143E-012	1.719514E-011	1	0.000000E+000
1	218.90189451	1.719514E-011	2.445143E-012	0	0.000000E+000
1	218.90197952	2.445143E-012	1.719514E-011	1	0.000000E+000
1	218.90239602	1.719514E-011	2.445143E-012	0	0.000000E+000
1	218.90244294	2.445143E-012	1.719514E-011	1	0.000000E+000
1	218.90253735	1.719514E-011	2.445143E-012	0	0.000000E+000
1	218.90263984	2.445143E-012	1.719514E-011	1	0.000000E+000
1	218.90280522	1.719514E-011	2.445143E-012	0	0.000000E+000
1	218.90281956	2.445143E-012	1.719514E-011	1	0.000000E+000
1	218.90386287	1.719514E-011	2.445143E-012	0	0.000000E+000
1	218.90388662	2.445143E-012	1.719514E-011	1	0.000000E+000
1	218.90391071	1.719514E-011	2.445143E-012	0	0.000000E+000
1	218.90398951	2.445143E-012	1.719514E-011	1	0.000000E+000
1	218.90449197	1.719514E-011	2.445143E-012	0	0.000000E+000
1	218.90453512	2.445143E-012	1.719514E-011	1	0.000000E+000
1	218.90524316	1.719514E-011	2.445143E-012	0	0.000000E+000
1	218.90566997	2.445143E-012	1.719514E-011	1	0.000000E+000
1	218.90573316	1.719514E-011	2.445143E-012	0	0.000000E+000
1	218.90575429	2.445143E-012	1.719514E-011	1	0.000000E+000
1	218.90645894	1.719514E-011	2.445143E-012	0	0.000000E+000
1	218.90648247	2.445143E-012	1.719514E-011	1	0.000000E+000
1	218.90802274	1.719514E-011	2.445143E-012	0	0.000000E+000
1	218.90805391	2.445143E-012	1.719514E-011	1	0.000000E+000
1	218.90831098	1.719514E-011	2.445143E-012	0	0.000000E+000
1	218.90833737	2.445143E-012	1.719514E-011	1	0.000000E+000
1	218.90868102	1.719514E-011	2.445143E-012	0	0.000000E+000
1	218.90870855	2.445143E-012	1.719514E-011	1	0.000000E+000
1	218.91000702	1.719514E-011	2.445143E-012	0	0.000000E+000
1	218.91005864	2.445143E-012	1.719514E-011	1	0.000000E+000
1	218.91194918	1.719514E-011	2.445143E-012	0	0.000000E+000
1	218.91198398	2.445143E-012	1.719514E-011	1	0.000000E+000
1	218.91225236	1.719514E-011	2.445143E-012	0	0.000000E+000
1	218.91229090	2.445143E-012	1.719514E-011	1	0.000000E+000
1	218.91371305	1.719514E-011	2.445143E-012	0	0.000000E+000
1	218.91373250	2.445143E-012	1.719514E-011	1	0.000000E+000
1	218.91483403	1.719514E-011	2.445143E-012	0	0.000000E+000
1	218.91484175	2.445143E-012	1.719514E-011	1	0.000000E+000
1	218.91526250	1.719514E-011	2.445143E-012	0	0.000000E+000
1	218.91528561	2.445143E-012	1.719514E-011	1	0.000000E+000
1	218.91690870	1.719514E-011	2.445143E-012	0	0.000000E+000
1	218.91697570	2.445143E-012	1.719514E-011	1	0.000000E+000
1	218.91801178	1.719514E-011	2.445143E-012	0	0.000000E+000
1	218.91801862	2.445143E-012	1.719514E-011	1	0.000000E+000
1	218.91841219	1.719514E-011	2.445143E-012	0	0.000000E+000
1	218.91863742	2.445143E-012	1.719514E-011	1	0.000000E+000
1	218.91886842	1.719514E-011	2.445143E-012	0	0.000000E+000
1	218.91888176	2.445143E-012	1.719514E-011	1	0.000000E+000
1	218.91954898	1.719514E-011	2.445143E-012	0	0.000000E+000
1	218.91956505	2.445143E-012	1.719514E-011	1	0.000000E+000
1	218.91966550	1.719514E-011	2.445143E-012	0	0.000000E+000
1	218.91967761	2.445143E-012	1.719514E-011	1	0.000000E+000
1	218.92121460	1.719514E-011	2.445143E-012	0	0.000000E+000
1	218.92122964	2.445143E-012	1.719514E-011	1	0.000000E+000
1	218.92146767	1.719514E-011	2.445143E-012	0	0.000000E+000
1	218.92148834	2.445143E-012	1.719514E-011	1	0.000000E+000
1	218.92159991	1.719514E-011	2.445143E-012	0	0.000000E+000
1	218.92162548	2.445143E-012	1.719514E-011	1	0.000000E+000
1	218.92205004	1.719514E-011	2.445143E-012	0	0.000000E+000
1	218.92208148	2.445143E-012	1.719514E-011	1	0.000000E+000
1	218.92261649	1.719514E-011	2.445143E-012	0	0.000000E+000
1	218.92267850	2.445143E-012	1.719514E-011	1	0.000000E+000
1	218.92534170	1.719514E-011	2.445143E-012	0	0.000000E+000
1	218.92606338	2.445143E-012	1.719514E-011	1	0.000000E+000
1	218.92634793	1.719514E-011	2.445143E-012	0	0.000000E+000
1	218.92638721	2.445143E-012	1.719514E-011	1	0.000000E+000
1	218.92654807	1.719514E-011	2.445143E-012	0	0.000000E+000
1	218.92657529	2.445143E-012	1.719514E-011	1	0.000000E+000
1	218.92751037	1.719514E-011	2.445143E-012	0	0.000000E+000
1	218.92756409	2.445143E-012	1.719514E-011	1	0.000000E+000
1	218.92790283	1.719514E-011	2.445143E-012	0	0.000000E+000
1	218.92801521	2.445143E-012	1.719514E-011	1	0.000000E+000
1	218.92885125	1.719514E-011	2.445143E-012	0	0.000000E+000
1	218.92896484	2.445143E-012	1.719514E-011	1	0.000000E+000
1	218.92967071	1.719514E-011	2.445143E-012	0	0.000000E+000
1	218.92972129	2.445143E-012	1.719514E-011	1	0.000000E+000
1	218.92983173	1.719514E-011	2.445143E-012	0	0.000000E+000
1	218.92984603	2.445143E-012	1.719514E-011	1	0.000000E+000
1	218.93042635	1.719514E-011	2.445143E-012	0	0.000000E+000
1	218.93049411	2.445143E-012	1.719514E-011	1	0.000000E+000
1	218.93082044	1.719514E-011	2.445143E-012	0	0.000000E+000
1	218.93088353	2.445143E-012	1.719514E-011	1	0.000000E+000
1	218.93095588	1.719514E-011	2.445143E-012	0	0.000000E+000
1	218.93105654	2.445143E-012	1.719514E-011	1	0.000000E+000
1	218.93120583	1.719514E-011	2.445143E-012	0	0.000000E+000
1	218.93124318	2.445143E-012	1.719514E-011	1	0.000000E+000
1	218.93149186	1.719514E-011	2.445143E-012	0	0.000000E+000
1	218.93152787	2.445143E-012	1.719514E-011	1	0.000000E+000
1	218.93198274	1.719514E-011	2.445143E-012	0	0.000000E+000
1	218.93201854	2.445143E-012	1.719514E-011	1	0.000000E+000
1	218.93312435	1.719514E-011	2.445143E-012	0	0.000000E+000
1	218.93316515	2.445143E-012	1.719514E-011	1	0.000000E+000
1	218.93359699	1.719514E-011	2.445143E-012	0	0.000000E+000
1	218.93362134	2.445143E-012	1.719514E-011	1	0.000000E+000
1	218.93377334	1.719514E-011	2.445143E-012	0	0.000000E+000
1	218.93381254	2.445143E-012	1.719514E-011	1	0.000000E+000
1	218.93387921	1.719514E-011	2.445143E-012	0	0.000000E+000
1	218.93388215	2.445143E-012	1.719514E-011	1	0.000000E+000
1	218.93439528	1.719514E-011	2.445143E-012	0	0.000000E+000
1	218.93441710	2.445143E-012	1.719514E-011	1	0.000000E+000
1	218.93467774	1.719514E-011	2.445143E-012	0	0.000000E+000
1	218.93472383	2.445143E-012	1.719514E-011	1	0.000000E+000
1	218.93480036	1.719514E-011	2.445143E-012	0	0.000000E+000
1	218.93482559	2.445143E-012	1.719514E-011	1	0.000000E+000
1	218.93507912	1.719514E-011	2.445143E-012	0	0.000000E+000
1	218.93513997	2.445143E-012	1.719514E-011	1	0.000000E+000
1	218.93549270	1.719514E-011	2.445143E-012	0	0.000000E+000
1	218.93551953	2.445143E-012	1.719514E-011	1	0.000000E+000
1	218.93818457	1.719514E-011	2.445143E-012	0	0.000000E+000
1	218.93821577	2.445143E-012	1.719514E-011	1	0.000000E+000
1	218.93864423	1.719514E-011	2.445143E-012	0	0.000000E+000
1	218.93865845	2.445143E-012	1.719514E-011	1	0.000000E+000
1	218.93905472	1.719514E-011	2.445143E-012	0	0.000000E+000
1	218.93907856	2.445143E-012	1.719514E-011	1	0.000000E+000
1	218.93927720	1.719514E-011	2.445143E-012	0	0.000000E+000
1	218.93931070	2.445143E-012	1.719514E-011	1	0.000000E+000
1	218.93995669	1.719514E-011	2.445143E-012	0	0.000000E+000
1	218.94000835	2.445143E-012	1.719514E-011	1	0.000000E+000
1	218.94082492	1.719514E-011	2.445143E-012	0	0.000000E+000
1	218.94088897	2.445143E-012	1.719514E-011	1	0.000000E+000
1	218.94129331	1.719514E-011	2.445143E-012	0	0.000000E+000
1	218.94130219	2.445143E-012	1.719514E-011	1	0.000000E+000
1	218.94138588	1.719514E-011	2.445143E-012	0	0.000000E+000
1	218.94140679	2.445143E-012	1.719514E-011	1	0.000000E+000
1	218.94185723	1.719514E-011	2.445143E-012	0	0.000000E+000
1	218.94190213	2.445143E-012	1.719514E-011	1	0.000000E+000
1	218.94261300	1.719514E-011	2.445143E-012	0	0.000000E+000
1	218.94263104	2.445143E-012	1.719514E-011	1	0.000000E+000
1	218.94347967	1.719514E-011	2.445143E-012	0	0.000000E+000
1	218.94358495	2.445143E-012	1.719514E-011	1	0.000000E+000
1	218.94391198	1.719514E-011	2.445143E-012	0	0.000000E+000
1	218.94393602	2.445143E-012	1.719514E-011	1	0.000000E+000
1	218.94414010	1.719514E-011	2.445143E-012	0	0.000000E+000
1	218.94416267	2.445143E-012	1.719514E-011	1	0.000000E+000
1	218.94481648	1.719514E-011	2.445143E-012	0	0.000000E+000
1	218.94505360	2.445143E-012	1.719514E-011	1	0.000000E+000
1	218.94611993	1.719514E-011	2.445143E-012	0	0.000000E+000
1	218.94616154	2.445143E-012	1.719514E-011	1	0.000000E+000
1	218.94654431	1.719514E-011	2.445143E-012	0	0.000000E+000
1	218.94658599	2.445143E-012	1.719514E-011	1	0.000000E+000
1	218.94781884	1.719514E-011	2.445143E-012	0	0.000000E+000
1	218.94783795	2.445143E-012	1.719514E-011	1	0.000000E+000
1	218.94794035	1.719514E-011	2.445143E-012	0	0.000000E+000
1	218.94796129	2.445143E-012	1.719514E-011	1	0.000000E+000
1	218.94861345	1.719514E-011	2.445143E-012	0	0.000000E+000
1	218.94886073	2.445143E-012	1.719514E-011	1	0.000000E+000
1	218.94905672	1.719514E-011	2.445143E-012	0	0.000000E+000
1	218.94939338	2.445143E-012	1.719514E-011	1	0.000000E+000
1	218.94948269	1.719514E-011	2.445143E-012	0	0.000000E+000
1	218.94951925	2.445143E-012	1.719514E-011	1	0.000000E+000
1	218.94969463	1.719514E-011	2.445143E-012	0	0.000000E+000
1	218.94972897	2.445143E-012	1.719514E-011	1	0.000000E+000
1	218.95039394	1.719514E-011	2.445143E-012	0	0.000000E+000
1	218.95040103	2.445143E-012	1.719514E-011	1	0.000000E+000
1	218.95051361	1.719514E-011	2.445143E-012	0	0.000000E+000
1	218.95053440	2.445143E-012	1.719514E-011	1	0.000000E+000
1	218.95080580	1.719514E-011	2.445143E-012	0	0.000000E+000
1	218.95082430	2.445143E-012	1.719514E-011	1	0.000000E+000
1	218.95149351	1.719514E-011	2.445143E-012	0	0.000000E+000
1	218.95152428	2.445143E-012	1.719514E-011	1	0.000000E+000
1	218.95171001	1.719514E-011	2.445143E-012	0	0.000000E+000
1	218.95179029	2.445143E-012	1.719514E-011	1	0.000000E+000
1	218.95188041	1.719514E-011	2.445143E-012	0	0.000000E+000
1	218.95191675	2.445143E-012	1.719514E-011	1	0.000000E+000
1	218.95204650	1.719514E-011	2.445143E-012	0	0.000000E+000
1	218.95207396	2.445143E-012	1.719514E-011	1	0.000000E+000
1	218.95238170	1.719514E-011	2.445143E-012	0	0.000000E+000
1	218.95241073	2.445143E-012	1.719514E-011	1	0.000000E+000
1	218.95306313	1.719514E-011	2.445143E-012	0	0.000000E+000
1	218.95307845	2.445143E-012	1.719514E-011	1	0.000000E+000
1	218.95378880	1.719514E-011	2.445143E-012	0	0.000000E+000
1	218.95380080	2.445143E-012	1.719514E-011	1	0.000000E+000
1	218.95396428	1.719514E-011	2.445143E-012	0	0.000000E+000
1	218.95400512	2.445143E-012	1.719514E-011	1	0.000000E+000
1	218.95420525	1.719514E-011	2.445143E-012	0	0.000000E+000
1	218.95423719	2.445143E-012	1.719514E-011	1	0.000000E+000
1	218.95444807	1.719514E-011	2.445143E-012	0	0.000000E+000
1	218.95448410	2.445143E-012	1.719514E-011	1	0.000000E+000
1	218.95509181	1.719514E-011	2.445143E-012	0	0.000000E+000
1	218.95512075	2.445143E-012	1.719514E-011	1	0.000000E+000
1	218.95524112	1.719514E-011	2.445143E-012	0	0.000000E+000
1	218.95531399	2.445143E-012	1.719514E-011	1	0.000000E+000
1	218.95571408	1.719514E-011	2.445143E-012	0	0.000000E+000
1	218.95574287	2.445143E-012	1.719514E-011	1	0.000000E+000
1	218.95655925	1.719514E-011	2.445143E-012	0	0.000000E+000
1	218.95657403	2.445143E-012	1.719514E-011	1	0.000000E+000
1	218.95671388	1.719514E-011	2.445143E-012	0	0.000000E+000
1	218.95676402	2.445143E-012	1.719514E-011	1	0.000000E+000
1	218.95721769	1.719514E-011	2.445143E-012	0	0.000000E+000
1	219.88196262	2.295435E-012	1.704544E-011	1	0.000000E+000
1	219.88240543	1.704544E-011	2.295435E-012	0	0.000000E+000
1	219.88243214	2.295435E-012	1.704544E-011	1	0.000000E+000
1	219.88253573	1.704544E-011	2.295435E-012	0	0.000000E+000
1	219.88257456	2.295435E-012	1.704544E-011	1	0.000000E+000
1	219.88333621	1.704544E-011	2.295435E-012	0	0.000000E+000
1	219.88335927	2.295435E-012	1.704544E-011	1	0.000000E+000
1	219.88371621	1.704544E-011	2.295435E-012	0	0.000000E+000
1	219.88372683	2.295435E-012	1.704544E-011	1	0.000000E+000
1	219.88413967	1.704544E-011	2.295435E-012	0	0.000000E+000
1	219.88417341	2.295435E-012	1.704544E-011	1	0.000000E+000
1	219.88515759	1.704544E-011	2.295435E-012	0	0.000000E+000
1	219.88522120	2.295435E-012	1.704544E-011	1	0.000000E+000
1	219.88664872	1.704544E-011	2.295435E-012	0	0.000000E+000
1	219.88666651	2.295435E-012	1.704544E-011	1	0.000000E+000
1	219.88731079	1.704544E-011	2.295435E-012	0	0.000000E+000
1	219.88737907	2.295435E-012	1.704544E-011	1	0.000000E+000
1	219.88741301	1.704544E-011	2.295435E-012	0	0.000000E+000
1	219.88746405	2.295435E-012	1.704544E-011	1	0.000000E+000
1	219.88791092	1.704544E-011	2.295435E-012	0	0.000000E+000
1	219.88792049	2.295435E-012	1.704544E-011	1	0.000000E+000
1	219.88812035	1.704544E-011	2.295435E-012	0	0.000000E+000
1	219.88814993	2.295435E-012	1.704544E-011	1	0.000000E+000
1	219.88922799	1.704544E-011	2.295435E-012	0	0.000000E+000
1	219.88927277	2.295435E-012	1.704544E-011	1	0.000000E+000
1	219.88977233	1.704544E-011	2.295435E-012	0	0.000000E+000
1	219.88977953	2.295435E-012	1.704544E-011	1	0.000000E+000
1	219.89020683	1.704544E-011	2.295435E-012	0	0.000000E+000
1	219.89026570	2.295435E-012	1.704544E-011	1	0.000000E+000
1	219.89067574	1.704544E-011	2.295435E-012	0	0.000000E+000
1	219.89072860	2.295435E-012	1.704544E-011	1	0.000000E+000
1	219.89103707	1.704544E-011	2.295435E-012	0	0.000000E+000
1	219.89108667	2.295435E-012	1.704544E-011	1	0.000000E+000
1	219.89192778	1.704544E-011	2.295435E-012	0	0.000000E+000
1	219.89195287	2.295435E-012	1.704544E-011	1	0.000000E+000
1	219.89283739	1.704544E-011	2.295435E-012	0	0.000000E+000
1	219.89288814	2.295435E-012	1.704544E-011	1	0.000000E+000
1	219.89305041	1.704544E-011	2.295435E-012	0	0.000000E+000
1	219.89307335	2.295435E-012	1.704544E-011	1	0.000000E+000
1	219.89399360	1.704544E-011	2.295435E-012	0	0.000000E+000
1	219.89402682	2.295435E-012	1.704544E-011	1	0.000000E+000
1	219.89478884	1.704544E-011	2.295435E-012	0	0.000000E+000
1	219.89482445	2.295435E-012	1.704544E-011	1	0.000000E+000
1	219.89518037	1.704544E-011	2.295435E-012	0	0.000000E+000
1	219.89521343	2.295435E-012	1.704544E-011	1	0.000000E+000
1	219.89543446	1.704544E-011	2.295435E-012	0	0.000000E+000
1	219.89546211	2.295435E-012	1.704544E-011	1	0.000000E+000
1	219.89562153	1.704544E-011	2.295435E-012	0	0.000000E+000
1	219.89573912	2.295435E-012	1.704544E-011	1	0.000000E+000
1	219.89628266	1.704544E-011	2.295435E-012	0	0.000000E+000
1	219.89638605	2.295435E-012	1.704544E-011	1	0.000000E+000
1	219.89645525	1.704544E-011	2.295435E-012	0	0.000000E+000
1	219.89824202	2.295435E-012	1.704544E-011	1	0.000000E+000
1	219.89889556	1.704544E-011	2.295435E-012	0	0.000000E+000
1	219.89893444	2.295435E-012	1.704544E-011	1	0.000000E+000
1	219.89935473	1.704544E-011	2.295435E-012	0	0.000000E+000
1	219.89945862	2.295435E-012	1.704544E-011	1	0.000000E+000
1	219.90040569	1.704544E-011	2.295435E-012	0	0.000000E+000
1	219.90042669	2.295435E-012	1.704544E-011	1	0.000000E+000
1	219.90105825	1.704544E-011	2.295435E-012	0	0.000000E+000
1	219.90109113	2.295435E-012	1.704544E-011	1	0.000000E+000
1	219.90131777	1.704544E-011	2.295435E-012	0	0.000000E+000
1	219.90137384	2.295435E-012	1.704544E-011	1	0.000000E+000
1	219.90196864	1.704544E-011	2.295435E-012	0	0.000000E+000
1	219.90199375	2.295435E-012	1.704544E-011	1	0.000000E+000
1	219.90229418	1.704544E-011	2.295435E-012	0	0.000000E+000
1	219.90230089	2.295435E-012	1.704544E-011	1	0.000000E+000
1	219.90262069	1.704544E-011	2.295435E-012	0	0.000000E+000
1	219.90265311	2.295435E-012	1.704544E-011	1	0.000000E+000
1	219.90294902	1.704544E-011	2.295435E-012	0	0.000000E+000
1	219.90299675	2.295435E-012	1.704544E-011	1	0.000000E+000
1	219.90323539	1.704544E-011	2.295435E-012	0	0.000000E+000
1	219.90327926	2.295435E-012	1.704544E-011	1	0.000000E+000
1	219.90365211	1.704544E-011	2.295435E-012	0	0.000000E+000
1	219.90368546	2.295435E-012	1.704544E-011	1	0.000000E+000
1	219.90398136	1.704544E-011	2.295435E-012	0	0.000000E+000
1	219.90399702	2.295435E-012	1.704544E-011	1	0.000000E+000
1	219.90468824	1.704544E-011	2.295435E-012	0	0.000000E+000
1	219.90506062	2.295435E-012	1.704544E-011	1	0.000000E+000
1	219.90560846	1.704544E-011	2.295435E-012	0	0.000000E+000
1	219.90562470	2.295435E-012	1.704544E-011	1	0.000000E+000
1	219.90594623	1.704544E-011	2.295435E-012	0	0.000000E+000
1	219.90598198	2.295435E-012	1.704544E-011	1	0.000000E+000
1	219.90643882	1.704544E-011	2.295435E-012	0	0.000000E+000
1	219.90645027	2.295435E-012	1.704544E-011	1	0.000000E+000
1	219.90658263	1.704544E-011	2.295435E-012	0	0.000000E+000
1	219.90672993	2.295435E-012	1.704544E-011	1	0.000000E+000
1	219.90680019	1.704544E-011	2.295435E-012	0	0.000000E+000
1	219.90682032	2.295435E-012	1.704544E-011	1	0.000000E+000
1	219.90718017	1.704544E-011	2.295435E-012	0	0.000000E+000
1	219.90719927	2.295435E-012	1.704544E-011	1	0.000000E+000
1	219.90873176	1.704544E-011	2.295435E-012	0	0.000000E+000
1	219.90877232	2.295435E-012	1.704544E-011	1	0.000000E+000
1	219.90887577	1.704544E-011	2.295435E-012	0	0.000000E+000
1	219.90888939	2.295435E-012	1.704544E-011	1	0.000000E+000
1	219.90915518	1.704544E-011	2.295435E-012	0	0.000000E+000
1	219.90918585	2.295435E-012	1.704544E-011	1	0.000000E+000
1	219.90938406	1.704544E-011	2.295435E-012	0	0.000000E+000
1	219.90944726	2.295435E-012	1.704544E-011	1	0.000000E+000
1	219.90965332	1.704544E-011	2.295435E-012	0	0.000000E+000
1	219.90969374	2.295435E-012	1.704544E-011	1	0.000000E+000
1	219.91020204	1.704544E-011	2.295435E-012	0	0.000000E+000
1	219.91021799	2.295435E-012	1.704544E-011	1	0.000000E+000
1	219.91065897	1.704544E-011	2.295435E-012	0	0.000000E+000
1	219.91069311	2.295435E-012	1.704544E-011	1	0.000000E+000
1	219.91160926	1.704544E-011	2.295435E-012	0	0.000000E+000
1	219.91163577	2.295435E-012	1.704544E-011	1	0.000000E+000
1	219.91182288	1.704544E-011	2.295435E-012	0	0.000000E+000
1	219.91186067	2.295435E-012	1.704544E-011	1	0.000000E+000
1	219.91188061	1.704544E-011	2.295435E-012	0	0.000000E+000
1	219.91197966	2.295435E-012	1.704544E-011	1	0.000000E+000
1	219.91200635	1.704544E-011	2.295435E-012	0	0.000000E+000
1	219.91201889	2.295435E-012	1.704544E-011	1	0.000000E+000
1	219.91216325	1.704544E-011	2.295435E-012	0	0.000000E+000
1	219.91219068	2.295435E-012	1.704544E-011	1	0.000000E+000
1	219.91247917	1.704544E-011	2.295435E-012	0	0.000000E+000
1	219.91248742	2.295435E-012	1.704544E-011	1	0.000000E+000
1	219.91326053	1.704544E-011	2.295435E-012	0	0.000000E+000
1	219.91335654	2.295435E-012	1.704544E-011	1	0.000000E+000
1	219.91343488	1.704544E-011	2.295435E-012	0	0.000000E+000
1	219.91347364	2.295435E-012	1.704544E-011	1	0.000000E+000
1	219.91364963	1.704544E-011	2.295435E-012	0	0.000000E+000
1	219.91365857	2.295435E-012	1.704544E-011	1	0.000000E+000
1	219.91372746	1.704544E-011	2.295435E-012	0	0.000000E+000
1	219.91377962	2.295435E-012	1.704544E-011	1	0.000000E+000
1	219.91473724	1.704544E-011	2.295435E-012	0	0.000000E+000
1	219.91580236	2.295435E-012	1.704544E-011	1	0.000000E+000
1	219.91633047	1.704544E-011	2.295435E-012	0	0.000000E+000
1	219.91635660	2.295435E-012	1.704544E-011	1	0.000000E+000
1	219.91658012	1.704544E-011	2.295435E-012	0	0.000000E+000
1	219.91660467	2.295435E-012	1.704544E-011	1	0.000000E+000
1	219.91686925	1.704544E-011	2.295435E-012	0	0.000000E+000
1	219.91687686	2.295435E-012	1.704544E-011	1	0.000000E+000
1	219.91767221	1.704544E-011	2.295435E-012	0	0.000000E+000
1	219.91791530	2.295435E-012	1.704544E-011	1	0.000000E+000
1	219.91807139	1.704544E-011	2.295435E-012	0	0.000000E+000
1	219.91808705	2.295435E-012	1.704544E-011	1	0.000000E+000
1	219.91817100	1.704544E-011	2.295435E-012	0	0.000000E+000
1	219.91921505	2.295435E-012	1.704544E-011	1	0.000000E+000
1	219.91941313	1.704544E-011	2.295435E-012	0	0.000000E+000
1	219.91943653	2.295435E-012	1.704544E-011	1	0.000000E+000
1	219.92009655	1.704544E-011	2.295435E-012	0	0.000000E+000
1	219.92012934	2.295435E-012	1.704544E-011	1	0.000000E+000
1	219.92051264	1.704544E-011	2.295435E-012	0	0.000000E+000
1	219.92053152	2.295435E-012	1.704544E-011	1	0.000000E+000
1	219.92069973	1.704544E-011	2.295435E-012	0	0.000000E+000
1	219.92074275	2.295435E-012	1.704544E-011	1	0.000000E+000
1	219.92077528	1.704544E-011	2.295435E-012	0	0.000000E+000
1	219.92078966	2.295435E-012	1.704544E-011	1	0.000000E+000
1	219.92088929	1.704544E-011	2.295435E-012	0	0.000000E+000
1	219.92093868	2.295435E-012	1.704544E-011	1	0.000000E+000
1	219.92141693	1.704544E-011	2.295435E-012	0	0.000000E+000
1	219.92142302	2.295435E-012	1.704544E-011	1	0.000000E+000
1	219.92177134	1.704544E-011	2.295435E-012	0	0.000000E+000
1	219.92179878	2.295435E-012	1.704544E-011	1	0.000000E+000
1	219.92280022	1.704544E-011	2.295435E-012	0	0.000000E+000
1	219.92283644	2.295435E-012	1.704544E-011	1	0.000000E+000
1	219.92387547	1.704544E-011	2.295435E-012	0	0.000000E+000
1	219.92390017	2.295435E-012	1.704544E-011	1	0.000000E+000
1	219.92406084	1.704544E-011	2.295435E-012	0	0.000000E+000
1	219.92407844	2.295435E-012	1.704544E-011	1	0.000000E+000
1	219.92428222	1.704544E-011	2.295435E-012	0	0.000000E+000
1	219.92430785	2.295435E-012	1.704544E-011	1	0.000000E+000
1	219.92466555	1.704544E-011	2.295435E-012	0	0.000000E+000
1	219.92468709	2.295435E-012	1.704544E-011	1	0.000000E+000
1	219.92489455	1.704544E-011	2.295435E-012	0	0.000000E+000
1	219.92494293	2.295435E-012	1.704544E-011	1	0.000000E+000
1	219.92548951	1.704544E-011	2.295435E-012	0	0.000000E+000
1	219.92551704	2.295435E-012	1.704544E-011	1	0.000000E+000
1	219.92583621	1.704544E-011	2.295435E-012	0	0.000000E+000
1	219.92589976	2.295435E-012	1.704544E-011	1	0.000000E+000
1	219.92643186	1.704544E-011	2.295435E-012	0	0.000000E+000
1	219.92649688	2.295435E-012	1.704544E-011	1	0.000000E+000
1	219.92685896	1.704544E-011	2.295435E-012	0	0.000000E+000
1	219.92693802	2.295435E-012	1.704544E-011	1	0.000000E+000
1	219.92745737	1.704544E-011	2.295435E-012	0	0.000000E+000
1	219.92749645	2.295435E-012	1.704544E-011	1	0.000000E+000
1	219.92773424	1.704544E-011	2.295435E-012	0	0.000000E+000
1	219.92781558	2.295435E-012	1.704544E-011	1	0.000000E+000
1	219.92888667	1.704544E-011	2.295435E-012	0	0.000000E+000
1	219.92894398	2.295435E-012	1.704544E-011	1	0.000000E+000
1	219.92901489	1.704544E-011	2.295435E-012	0	0.000000E+000
1	219.92904856	2.295435E-012	1.704544E-011	1	0.000000E+000
1	219.92957783	1.704544E-011	2.295435E-012	0	0.000000E+000
1	219.92963819	2.295435E-012	1.704544E-011	1	0.000000E+000
1	219.93024800	1.704544E-011	2.295435E-012	0	0.000000E+000
1	219.93026519	2.295435E-012	1.704544E-011	1	0.000000E+000
1	219.93070580	1.704544E-011	2.295435E-012	0	0.000000E+000
1	219.93073260	2.295435E-012	1.704544E-011	1	0.000000E+000
1	219.93134237	1.704544E-011	2.295435E-012	0	0.000000E+000
1	219.93137067	2.295435E-012	1.704544E-011	1	0.000000E+000
1	219.93239967	1.704544E-011	2.295435E-012	0	0.000000E+000
1	219.93241246	2.295435E-012	1.704544E-011	1	0.000000E+000
1	219.93374585	1.704544E-011	2.295435E-012	0	0.000000E+000
1	219.93377226	2.295435E-012	1.704544E-011	1	0.000000E+000
1	219.93385057	1.704544E-011	2.295435E-012	0	0.000000E+000
1	219.93392523	2.295435E-012	1.704544E-011	1	0.000000E+000
1	219.93424864	1.704544E-011	2.295435E-012	0	0.000000E+000
1	219.93429791	2.295435E-012	1.704544E-011	1	0.000000E+000
1	219.93438606	1.704544E-011	2.295435E-012	0	0.000000E+000
1	219.93446068	2.295435E-012	1.704544E-011	1	0.000000E+000
1	219.93554064	1.704544E-011	2.295435E-012	0	0.000000E+000
1	219.93555279	2.295435E-012	1.704544E-011	1	0.000000E+000
1	219.93565210	1.704544E-011	2.295435E-012	0	0.000000E+000
1	219.93580554	2.295435E-012	1.704544E-011	1	0.000000E+000
1	219.93627629	1.704544E-011	2.295435E-012	0	0.000000E+000
1	219.93630082	2.295435E-012	1.704544E-011	1	0.000000E+000
1	219.93693787	1.704544E-011	2.295435E-012	0	0.000000E+000
1	219.93696421	2.295435E-012	1.704544E-011	1	0.000000E+000
1	219.93732090	1.704544E-011	2.295435E-012	0	0.000000E+000
1	219.93734982	2.295435E-012	1.704544E-011	1	0.000000E+000
1	219.93767128	1.704544E-011	2.295435E-012	0	0.000000E+000
1	219.93771236	2.295435E-012	1.704544E-011	1	0.000000E+000
1	219.93862213	1.704544E-011	2.295435E-012	0	0.000000E+000
1	219.93894269	2.295435E-012	1.704544E-011	1	0.000000E+000
1	219.93920708	1.704544E-011	2.295435E-012	0	0.000000E+000
1	219.93923324	2.295435E-012	1.704544E-011	1	0.000000E+000
1	219.93956650	1.704544E-011	2.295435E-012	0	0.000000E+000
1	219.93965343	2.295435E-012	1.704544E-011	1	0.000000E+000
1	219.94017208	1.704544E-011	2.295435E-012	0	0.000000E+000
1	219.94023143	2.295435E-012	1.704544E-011	1	0.000000E+000
1	219.94080204	1.704544E-011	2.295435E-012	0	0.000000E+000
1	219.94083820	2.295435E-012	1.704544E-011	1	0.000000E+000
1	219.94146605	1.704544E-011	2.295435E-012	0	0.000000E+000
1	219.94152011	2.295435E-012	1.704544E-011	1	0.000000E+000
1	219.94248801	1.704544E-011	2.295435E-012	0	0.000000E+000
1	219.94253972	2.295435E-012	1.704544E-011	1	0.000000E+000
1	219.94322581	1.704544E-011	2.295435E-012	0	0.000000E+000
1	219.94323741	2.295435E-012	1.704544E-011	1	0.000000E+000
1	219.94327164	1.704544E-011	2.295435E-012	0	0.000000E+000
1	219.94330332	2.295435E-012	1.704544E-011	1	0.000000E+000
1	219.94417810	1.704544E-011	2.295435E-012	0	0.000000E+000
1	219.94420094	2.295435E-012	1.704544E-011	1	0.000000E+000
1	219.94484910	1.704544E-011	2.295435E-012	0	0.000000E+000
1	219.94532593	2.295435E-012	1.704544E-011	1	0.000000E+000
1	219.94550018	1.704544E-011	2.295435E-012	0	0.000000E+000
1	219.94586125	2.295435E-012	1.704544E-011	1	0.000000E+000
1	219.94646643	1.704544E-011	2.295435E-012	0	0.000000E+000
1	219.94647839	2.295435E-012	1.704544E-011	1	0.000000E+000
1	219.94676505	1.704544E-011	2.295435E-012	0	0.000000E+000
1	219.94697455	2.295435E-012	1.704544E-011	1	0.000000E+000
1	219.94746849	1.704544E-011	2.295435E-012	0	0.000000E+000
1	219.94748852	2.295435E-012	1.704544E-011	1	0.000000E+000
1	219.94820384	1.704544E-011	2.295435E-012	0	0.000000E+000
1	219.94824780	2.295435E-012	1.704544E-011	1	0.000000E+000
1	219.94907978	1.704544E-011	2.295435E-012	0	0.000000E+000
1	219.94909312	2.295435E-012	1.704544E-011	1	0.000000E+000
1	219.94928565	1.704544E-011	2.295435E-012	0	0.000000E+000
1	219.94929903	2.295435E-012	1.704544E-011	1	0.000000E+000
1	219.94945014	1.704544E-011	2.295435E-012	0	0.000000E+000
1	219.94948144	2.295435E-012	1.704544E-011	1	0.000000E+000
1	219.95052707	1.704544E-011	2.295435E-012	0	0.000000E+000
1	219.95057098	2.295435E-012	1.704544E-011	1	0.000000E+000
1	219.95070589	1.704544E-011	2.295435E-012	0	0.000000E+000
1	219.95071676	2.295435E-012	1.704544E-011	1	0.000000E+000
1	219.95137689	1.704544E-011	2.295435E-012	0	0.000000E+000
1	219.95140827	2.295435E-012	1.704544E-011	1	0.000000E+000
1	219.95175913	1.704544E-011	2.295435E-012	0	0.000000E+000
1	219.95185985	2.295435E-012	1.704544E-011	1	0.000000E+000
1	219.95232301	1.704544E-011	2.295435E-012	0	0.000000E+000
1	219.95236351	2.295435E-012	1.704544E-011	1	0.000000E+000
1	219.95272199	1.704544E-011	2.295435E-012	0	0.000000E+000
1	219.95276875	2.295435E-012	1.704544E-011	1	0.000000E+000
1	219.95286383	1.704544E-011	2.295435E-012	0	0.000000E+000
1	234.00485337	2.526334E-012	1.727633E-011	1	0.000000E+000
1	234.00528974	1.727633E-011	2.526334E-012	0	0.000000E+000
1	234.00533337	2.526334E-012	1.727633E-011	1	0.000000E+000
1	234.00721556	1.727633E-011	2.526334E-012	0	0.000000E+000
1	234.00725618	2.526334E-012	1.727633E-011	1	0.000000E+000
1	234.00769002	1.727633E-011	2.526334E-012	0	0.000000E+000
1	234.00776604	2.526334E-012	1.727633E-011	1	0.000000E+000
1	234.00851082	1.727633E-011	2.526334E-012	0	0.000000E+000
1	234.00852672	2.526334E-012	1.727633E-011	1	0.000000E+000
1	234.01001250	1.727633E-011	2.526334E-012	0	0.000000E+000
1	234.01006074	2.526334E-012	1.727633E-011	1	0.000000E+000
1	234.01014768	1.727633E-011	2.526334E-012	0	0.000000E+000
1	234.01106080	2.526334E-012	1.727633E-011	1	0.000000E+000
1	234.01117971	1.727633E-011	2.526334E-012	0	0.000000E+000
1	234.01120440	2.526334E-012	1.727633E-011	1	0.000000E+000
1	234.01134587	1.727633E-011	2.526334E-012	0	0.000000E+000
1	234.01136304	2.526334E-012	1.727633E-011	1	0.000000E+000
1	234.01147285	1.727633E-011	2.526334E-012	0	0.000000E+000
1	234.01149974	2.526334E-012	1.727633E-011	1	0.000000E+000
1	234.01190030	1.727633E-011	2.526334E-012	0	0.000000E+000
1	234.01220401	2.526334E-012	1.727633E-011	1	0.000000E+000
1	234.01292332	1.727633E-011	2.526334E-012	0	0.000000E+000
1	234.01295792	2.526334E-012	1.727633E-011	1	0.000000E+000
1	234.01351533	1.727633E-011	2.526334E-012	0	0.000000E+000
1	234.01354055	2.526334E-012	1.727633E-011	1	0.000000E+000
1	234.01365077	1.727633E-011	2.526334E-012	0	0.000000E+000
1	234.01367332	2.526334E-012	1.727633E-011	1	0.000000E+000
1	234.01396154	1.727633E-011	2.526334E-012	0	0.000000E+000
1	234.01402717	2.526334E-012	1.727633E-011	1	0.000000E+000
1	234.01404613	1.727633E-011	2.526334E-012	0	0.000000E+000
1	234.01408428	2.526334E-012	1.727633E-011	1	0.000000E+000
1	234.01613539	1.727633E-011	2.526334E-012	0	0.000000E+000
1	234.01617125	2.526334E-012	1.727633E-011	1	0.000000E+000
1	234.01704182	1.727633E-011	2.526334E-012	0	0.000000E+000
1	234.01752988	2.526334E-012	1.727633E-011	1	0.000000E+000
1	234.01828280	1.727633E-011	2.526334E-012	0	0.000000E+000
1	234.01830898	2.526334E-012	1.727633E-011	1	0.000000E+000
1	234.01874044	1.727633E-011	2.526334E-012	0	0.000000E+000
1	234.01876887	2.526334E-012	1.727633E-011	1	0.000000E+000
1	234.01904103	1.727633E-011	2.526334E-012	0	0.000000E+000
1	234.01905973	2.526334E-012	1.727633E-011	1	0.000000E+000
1	234.01989351	1.727633E-011	2.526334E-012	0	0.000000E+000
1	234.01991929	2.526334E-012	1.727633E-011	1	0.000000E+000
1	234.02012627	1.727633E-011	2.526334E-012	0	0.000000E+000
1	234.02015057	2.526334E-012	1.727633E-011	1	0.000000E+000
1	234.02026788	1.727633E-011	2.526334E-012	0	0.000000E+000
1	234.02033465	2.526334E-012	1.727633E-011	1	0.000000E+000
1	234.02037960	1.727633E-011	2.526334E-012	0	0.000000E+000
1	234.02040545	2.526334E-012	1.727633E-011	1	0.000000E+000
1	234.02073846	1.727633E-011	2.526334E-012	0	0.000000E+000
1	234.02075765	2.526334E-012	1.727633E-011	1	0.000000E+000
1	234.02117112	1.727633E-011	2.526334E-012	0	0.000000E+000
1	234.02118476	2.526334E-012	1.727633E-011	1	0.000000E+000
1	234.02157366	1.727633E-011	2.526334E-012	0	0.000000E+000
1	234.02160907	2.526334E-012	1.727633E-011	1	0.000000E+000
1	234.02168963	1.727633E-011	2.526334E-012	0	0.000000E+000
1	234.02175524	2.526334E-012	1.727633E-011	1	0.000000E+000
1	234.02192600	1.727633E-011	2.526334E-012	0	0.000000E+000
1	234.02194469	2.526334E-012	1.727633E-011	1	0.000000E+000
1	234.02225657	1.727633E-011	2.526334E-012	0	0.000000E+000
1	234.02226990	2.526334E-012	1.727633E-011	1	0.000000E+000
1	234.02260816	1.727633E-011	2.526334E-012	0	0.000000E+000
1	234.02263255	2.526334E-012	1.727633E-011	1	0.000000E+000
1	234.02269091	1.727633E-011	2.526334E-012	0	0.000000E+000
1	234.02271021	2.526334E-012	1.727633E-011	1	0.000000E+000
1	234.02284923	1.727633E-011	2.526334E-012	0	0.000000E+000
1	234.02287747	2.526334E-012	1.727633E-011	1	0.000000E+000
1	234.02290159	1.727633E-011	2.526334E-012	0	0.000000E+000
1	234.02293112	2.526334E-012	1.727633E-011	1	0.000000E+000
1	234.02350804	1.727633E-011	2.526334E-012	0	0.000000E+000
1	234.02353225	2.526334E-012	1.727633E-011	1	0.000000E+000
1	234.02412478	1.727633E-011	2.526334E-012	0	0.000000E+000
1	234.02421267	2.526334E-012	1.727633E-011	1	0.000000E+000
1	234.02525424	1.727633E-011	2.526334E-012	0	0.000000E+000
1	234.02527574	2.526334E-012	1.727633E-011	1	0.000000E+000
1	234.02593263	1.727633E-011	2.526334E-012	0	0.000000E+000
1	234.02595659	2.526334E-012	1.727633E-011	1	0.000000E+000
1	234.02609552	1.727633E-011	2.526334E-012	0	0.000000E+000
1	234.02611818	2.526334E-012	1.727633E-011	1	0.000000E+000
1	234.02666656	1.727633E-011	2.526334E-012	0	0.000000E+000
1	234.02672970	2.526334E-012	1.727633E-011	1	0.000000E+000
1	234.02717936	1.727633E-011	2.526334E-012	0	0.000000E+000
1	234.02720794	2.526334E-012	1.727633E-011	1	0.000000E+000
1	234.02734684	1.727633E-011	2.526334E-012	0	0.000000E+000
1	234.02739461	2.526334E-012	1.727633E-011	1	0.000000E+000
1	234.02753212	1.727633E-011	2.526334E-012	0	0.000000E+000
1	234.02755827	2.526334E-012	1.727633E-011	1	0.000000E+000
1	234.02805020	1.727633E-011	2.526334E-012	0	0.000000E+000
1	234.03084899	2.526334E-012	1.727633E-011	1	0.000000E+000
1	234.03191410	1.727633E-011	2.526334E-012	0	0.000000E+000
1	234.03268444	2.526334E-012	1.727633E-011	1	0.000000E+000
1	234.03326824	1.727633E-011	2.526334E-012	0	0.000000E+000
1	234.03331634	2.526334E-012	1.727633E-011	1	0.000000E+000
1	234.03350402	1.727633E-011	2.526334E-012	0	0.000000E+000
1	234.03354192	2.526334E-012	1.727633E-011	1	0.000000E+000
1	234.03454073	1.727633E-011	2.526334E-012	0	0.000000E+000
1	234.03456873	2.526334E-012	1.727633E-011	1	0.000000E+000
1	234.03479437	1.727633E-011	2.526334E-012	0	0.000000E+000
1	234.03500241	2.526334E-012	1.727633E-011	1	0.000000E+000
1	234.03524522	1.727633E-011	2.526334E-012	0	0.000000E+000
1	234.03529713	2.526334E-012	1.727633E-011	1	0.000000E+000
1	234.03533311	1.727633E-011	2.526334E-012	0	0.000000E+000
1	234.03535232	2.526334E-012	1.727633E-011	1	0.000000E+000
1	234.03696962	1.727633E-011	2.526334E-012	0	0.000000E+000
1	234.03699182	2.526334E-012	1.727633E-011	1	0.000000E+000
1	234.03767048	1.727633E-011	2.526334E-012	0	0.000000E+000
1	234.03768748	2.526334E-012	1.727633E-011	1	0.000000E+000
1	234.03918005	1.727633E-011	2.526334E-012	0	0.000000E+000
1	234.03921099	2.526334E-012	1.727633E-011	1	0.000000E+000
1	234.03962178	1.727633E-011	2.526334E-012	0	0.000000E+000
1	234.03962638	2.526334E-012	1.727633E-011	1	0.000000E+000
1	234.03998574	1.727633E-011	2.526334E-012	0	0.000000E+000
1	234.04000662	2.526334E-012	1.727633E-011	1	0.000000E+000
1	234.04009244	1.727633E-011	2.526334E-012	0	0.000000E+000
1	234.04012231	2.526334E-012	1.727633E-011	1	0.000000E+000
1	234.04018149	1.727633E-011	2.526334E-012	0	0.000000E+000
1	234.04020630	2.526334E-012	1.727633E-011	1	0.000000E+000
1	234.04056803	1.727633E-011	2.526334E-012	0	0.000000E+000
1	234.04060244	2.526334E-012	1.727633E-011	1	0.000000E+000
1	234.04078655	1.727633E-011	2.526334E-012	0	0.000000E+000
1	234.04081223	2.526334E-012	1.727633E-011	1	0.000000E+000
1	234.04146341	1.727633E-011	2.526334E-012	0	0.000000E+000
1	234.04314778	2.526334E-012	1.727633E-011	1	0.000000E+000
1	234.04369044	1.727633E-011	2.526334E-012	0	0.000000E+000
1	234.04374496	2.526334E-012	1.727633E-011	1	0.000000E+000
1	234.04427221	1.727633E-011	2.526334E-012	0	0.000000E+000
1	234.04429620	2.526334E-012	1.727633E-011	1	0.000000E+000
1	234.04501429	1.727633E-011	2.526334E-012	0	0.000000E+000
1	234.04558307	2.526334E-012	1.727633E-011	1	0.000000E+000
1	234.04577832	1.727633E-011	2.526334E-012	0	0.000000E+000
1	234.04581643	2.526334E-012	1.727633E-011	1	0.000000E+000
1	234.04594439	1.727633E-011	2.526334E-012	0	0.000000E+000
1	234.04599849	2.526334E-012	1.727633E-011	1	0.000000E+000
1	234.04617572	1.727633E-011	2.526334E-012	0	0.000000E+000
1	234.04618441	2.526334E-012	1.727633E-011	1	0.000000E+000
1	234.04720934	1.727633E-011	2.526334E-012	0	0.000000E+000
1	234.04723396	2.526334E-012	1.727633E-011	1	0.000000E+000
1	234.04775184	1.727633E-011	2.526334E-012	0	0.000000E+000
1	234.04776296	2.526334E-012	1.727633E-011	1	0.000000E+000
1	234.04823196	1.727633E-011	2.526334E-012	0	0.000000E+000
1	234.04824189	2.526334E-012	1.727633E-011	1	0.000000E+000
1	234.04857674	1.727633E-011	2.526334E-012	0	0.000000E+000
1	234.04867095	2.526334E-012	1.727633E-011	1	0.000000E+000
1	234.04885942	1.727633E-011	2.526334E-012	0	0.000000E+000
1	234.04892449	2.526334E-012	1.727633E-011	1	0.000000E+000
1	234.04928212	1.727633E-011	2.526334E-012	0	0.000000E+000
1	234.04950629	2.526334E-012	1.727633E-011	1	0.000000E+000
1	234.05079172	1.727633E-011	2.526334E-012	0	0.000000E+000
1	234.05083634	2.526334E-012	1.727633E-011	1	0.000000E+000
1	234.05164986	1.727633E-011	2.526334E-012	0	0.000000E+000
1	234.05170367	2.526334E-012	1.727633E-011	1	0.000000E+000
1	234.05208155	1.727633E-011	2.526334E-012	0	0.000000E+000
1	234.05215939	2.526334E-012	1.727633E-011	1	0.000000E+000
1	234.05227091	1.727633E-011	2.526334E-012	0	0.000000E+000
1	234.05232464	2.526334E-012	1.727633E-011	1	0.000000E+000
1	234.05245111	1.727633E-011	2.526334E-012	0	0.000000E+000
1	234.05245707	2.526334E-012	1.727633E-011	1	0.000000E+000
1	234.05257960	1.727633E-011	2.526334E-012	0	0.000000E+000
1	234.05260053	2.526334E-012	1.727633E-011	1	0.000000E+000
1	234.05307493	1.727633E-011	2.526334E-012	0	0.000000E+000
1	234.05330567	2.526334E-012	1.727633E-011	1	0.000000E+000
1	234.05448584	1.727633E-011	2.526334E-012	0	0.000000E+000
1	234.05449582	2.526334E-012	1.727633E-011	1	0.000000E+000
1	234.05500022	1.727633E-011	2.526334E-012	0	0.000000E+000
1	234.05504778	2.526334E-012	1.727633E-011	1	0.000000E+000
1	234.05519038	1.727633E-011	2.526334E-012	0	0.000000E+000
1	234.05521210	2.526334E-012	1.727633E-011	1	0.000000E+000
1	234.05527690	1.727633E-011	2.526334E-012	0	0.000000E+000
1	234.05532774	2.526334E-012	1.727633E-011	1	0.000000E+000
1	234.05769117	1.727633E-011	2.526334E-012	0	0.000000E+000
1	234.05771623	2.526334E-012	1.727633E-011	1	0.000000E+000
1	234.05859202	1.727633E-011	2.526334E-012	0	0.000000E+000
1	234.05874705	2.526334E-012	1.727633E-011	1	0.000000E+000
1	234.05943495	1.727633E-011	2.526334E-012	0	0.000000E+000
1	234.05947569	2.526334E-012	1.727633E-011	1	0.000000E+000
1	234.06031991	1.727633E-011	2.526334E-012	0	0.000000E+000
1	234.06035373	2.526334E-012	1.727633E-011	1	0.000000E+000
1	234.06036904	1.727633E-011	2.526334E-012	0	0.000000E+000
1	234.06040792	2.526334E-012	1.727633E-011	1	0.000000E+000
1	234.06058773	1.727633E-011	2.526334E-012	0	0.000000E+000
1	234.06101278	2.526334E-012	1.727633E-011	1	0.000000E+000
1	234.06152122	1.727633E-011	2.526334E-012	0	0.000000E+000
1	234.06154229	2.526334E-012	1.727633E-011	1	0.000000E+000
1	234.06197374	1.727633E-011	2.526334E-012	0	0.000000E+000
1	234.06210499	2.526334E-012	1.727633E-011	1	0.000000E+000
1	234.06294538	1.727633E-011	2.526334E-012	0	0.000000E+000
1	234.06296783	2.526334E-012	1.727633E-011	1	0.000000E+000
1	234.06332113	1.727633E-011	2.526334E-012	0	0.000000E+000
1	234.06348997	2.526334E-012	1.727633E-011	1	0.000000E+000
1	234.06353520	1.727633E-011	2.526334E-012	0	0.000000E+000
1	234.06354963	2.526334E-012	1.727633E-011	1	0.000000E+000
1	234.06395936	1.727633E-011	2.526334E-012	0	0.000000E+000
1	234.06399145	2.526334E-012	1.727633E-011	1	0.000000E+000
1	234.06489345	1.727633E-011	2.526334E-012	0	0.000000E+000
1	234.06489616	2.526334E-012	1.727633E-011	1	0.000000E+000
1	234.06622752	1.727633E-011	2.526334E-012	0	0.000000E+000
1	234.06624572	2.526334E-012	1.727633E-011	1	0.000000E+000
1	234.06822642	1.727633E-011	2.526334E-012	0	0.000000E+000
1	234.06824516	2.526334E-012	1.727633E-011	1	0.000000E+000
1	234.06843347	1.727633E-011	2.526334E-012	0	0.000000E+000
1	234.06844504	2.526334E-012	1.727633E-011	1	0.000000E+000
1	234.06964210	1.727633E-011	2.526334E-012	0	0.000000E+000
1	234.06968488	2.526334E-012	1.727633E-011	1	0.000000E+000
1	234.06975580	1.727633E-011	2.526334E-012	0	0.000000E+000
1	234.06982885	2.526334E-012	1.727633E-011	1	0.000000E+000
1	234.07020127	1.727633E-011	2.526334E-012	0	0.000000E+000
1	234.07025344	2.526334E-012	1.727633E-011	1	0.000000E+000
1	234.07090563	1.727633E-011	2.526334E-012	0	0.000000E+000
1	234.07096712	2.526334E-012	1.727633E-011	1	0.000000E+000
1	234.07139800	1.727633E-011	2.526334E-012	0	0.000000E+000
1	234.07147708	2.526334E-012	1.727633E-011	1	0.000000E+000
1	234.07155531	1.727633E-011	2.526334E-012	0	0.000000E+000
1	234.07168495	2.526334E-012	1.727633E-011	1	0.000000E+000
1	234.07201941	1.727633E-011	2.526334E-012	0	0.000000E+000
1	234.07203283	2.526334E-012	1.727633E-011	1	0.000000E+000
1	234.07224682	1.727633E-011	2.526334E-012	0	0.000000E+000
1	234.07225324	2.526334E-012	1.727633E-011	1	0.000000E+000
1	234.07253069	1.727633E-011	2.526334E-012	0	0.000000E+000
1	234.07255797	2.526334E-012	1.727633E-011	1	0.000000E+000
1	234.07280964	1.727633E-011	2.526334E-012	0	0.000000E+000
1	234.07284314	2.526334E-012	1.727633E-011	1	0.000000E+000
1	234.07302038	1.727633E-011	2.526334E-012	0	0.000000E+000
1	234.07308317	2.526334E-012	1.727633E-011	1	0.000000E+000
1	234.07312473	1.727633E-011	2.526334E-012	0	0.000000E+000
1	234.07313244	2.526334E-012	1.727633E-011	1	0.000000E+000
1	234.07355421	1.727633E-011	2.526334E-012	0	0.000000E+000
1	234.07363160	2.526334E-012	1.727633E-011	1	0.000000E+000
1	234.07375688	1.727633E-011	2.526334E-012	0	0.000000E+000
1	234.07377685	2.526334E-012	1.727633E-011	1	0.000000E+000
1	234.07449969	1.727633E-011	2.526334E-012	0	0.000000E+000
1	234.07455852	2.526334E-012	1.727633E-011	1	0.000000E+000
1	234.07550501	1.727633E-011	2.526334E-012	0	0.000000E+000
1	234.07569549	2.526334E-012	1.727633E-011	1	0.000000E+000
1	234.07585583	1.727633E-011	2.526334E-012	0	0.000000E+000
1	234.07587726	2.526334E-012	1.727633E-011	1	0.000000E+000
1	234.07635160	1.727633E-011	2.526334E-012	0	0.000000E+000
1	234.07636926	2.526334E-012	1.727633E-011	1	0.000000E+000
1	234.07664261	1.727633E-011	2.526334E-012	0	0.000000E+000
1	234.07666585	2.526334E-012	1.727633E-011	1	0.000000E+000
1	234.07717814	1.727633E-011	2.526334E-012	0	0.000000E+000
1	234.07721587	2.526334E-012	1.727633E-011	1	0.000000E+000
1	234.07789288	1.727633E-011	2.526334E-012	0	0.000000E+000
1	234.07816868	2.526334E-012	1.727633E-011	1	0.000000E+000
1	234.07839321	1.727633E-011	2.526334E-012	0	0.000000E+000
1	234.07848487	2.526334E-012	1.727633E-011	1	0.000000E+000
1	234.07879439	1.727633E-011	2.526334E-012	0	0.000000E+000
1	234.07881895	2.526334E-012	1.727633E-011	1	0.000000E+000
1	234.07973996	1.727633E-011	2.526334E-012	0	0.000000E+000
1	234.07975961	2.526334E-012	1.727633E-011	1	0.000000E+000
1	234.08019691	1.727633E-011	2.526334E-012	0	0.000000E+000
1	234.08027069	2.526334E-012	1.727633E-011	1	0.000000E+000
1	234.08066352	1.727633E-011	2.526334E-012	0	0.000000E+000
1	234.08069182	2.526334E-012	1.727633E-011	1	0.000000E+000
1	234.08097620	1.727633E-011	2.526334E-012	0	0.000000E+000
1	234.08099537	2.526334E-012	1.727633E-011	1	0.000000E+000
1	234.08103559	1.727633E-011	2.526334E-012	0	0.000000E+000
1	235.66037257	2.470079E-012	1.722008E-011	1	0.000000E+000
1	235.66102769	1.722008E-011	2.470079E-012	0	0.000000E+000
1	235.66107610	2.470079E-012	1.722008E-011	1	0.000000E+000
1	235.66135349	1.722008E-011	2.470079E-012	0	0.000000E+000
1	235.66138962	2.470079E-012	1.722008E-011	1	0.000000E+000
1	235.66196070	1.722008E-011	2.470079E-012	0	0.000000E+000
1	235.66241353	2.470079E-012	1.722008E-011	1	0.000000E+000
1	235.66365649	1.722008E-011	2.470079E-012	0	0.000000E+000
1	235.66368596	2.470079E-012	1.722008E-011	1	0.000000E+000
1	235.66538047	1.722008E-011	2.470079E-012	0	0.000000E+000
1	235.66542994	2.470079E-012	1.722008E-011	1	0.000000E+000
1	235.66659024	1.722008E-011	2.470079E-012	0	0.000000E+000
1	235.66664651	2.470079E-012	1.722008E-011	1	0.000000E+000
1	235.66767910	1.722008E-011	2.470079E-012	0	0.000000E+000
1	235.66772258	2.470079E-012	1.722008E-011	1	0.000000E+000
1	235.66846447	1.722008E-011	2.470079E-012	0	0.000000E+000
1	235.66849256	2.470079E-012	1.722008E-011	1	0.000000E+000
1	235.66962194	1.722008E-011	2.470079E-012	0	0.000000E+000
1	235.66964997	2.470079E-012	1.722008E-011	1	0.000000E+000
1	235.67033742	1.722008E-011	2.470079E-012	0	0.000000E+000
1	235.67041426	2.470079E-012	1.722008E-011	1	0.000000E+000
1	235.67048790	1.722008E-011	2.470079E-012	0	0.000000E+000
1	235.67049805	2.470079E-012	1.722008E-011	1	0.000000E+000
1	235.67122774	1.722008E-011	2.470079E-012	0	0.000000E+000
1	235.67124227	2.470079E-012	1.722008E-011	1	0.000000E+000
1	235.67185918	1.722008E-011	2.470079E-012	0	0.000000E+000
1	235.67188520	2.470079E-012	1.722008E-011	1	0.000000E+000
1	235.67216749	1.722008E-011	2.470079E-012	0	0.000000E+000
1	235.67218194	2.470079E-012	1.722008E-011	1	0.000000E+000
1	235.67260776	1.722008E-011	2.470079E-012	0	0.000000E+000
1	235.67282495	2.470079E-012	1.722008E-011	1	0.000000E+000
1	235.67299556	1.722008E-011	2.470079E-012	0	0.000000E+000
1	235.67303277	2.470079E-012	1.722008E-011	1	0.000000E+000
1	235.67322297	1.722008E-011	2.470079E-012	0	0.000000E+000
1	235.67325901	2.470079E-012	1.722008E-011	1	0.000000E+000
1	235.67377057	1.722008E-011	2.470079E-012	0	0.000000E+000
1	235.67380535	2.470079E-012	1.722008E-011	1	0.000000E+000
1	235.67385173	1.722008E-011	2.470079E-012	0	0.000000E+000
1	235.67392731	2.470079E-012	1.722008E-011	1	0.000000E+000
1	235.67404983	1.722008E-011	2.470079E-012	0	0.000000E+000
1	235.67406838	2.470079E-012	1.722008E-011	1	0.000000E+000
1	235.67446137	1.722008E-011	2.470079E-012	0	0.000000E+000
1	235.67447331	2.470079E-012	1.722008E-011	1	0.000000E+000
1	235.67509700	1.722008E-011	2.470079E-012	0	0.000000E+000
1	235.67513779	2.470079E-012	1.722008E-011	1	0.000000E+000
1	235.67518934	1.722008E-011	2.470079E-012	0	0.000000E+000
1	235.67522791	2.470079E-012	1.722008E-011	1	0.000000E+000
1	235.67528134	1.722008E-011	2.470079E-012	0	0.000000E+000
1	235.67531302	2.470079E-012	1.722008E-011	1	0.000000E+000
1	235.67603538	1.722008E-011	2.470079E-012	0	0.000000E+000
1	235.67604594	2.470079E-012	1.722008E-011	1	0.000000E+000
1	235.67608308	1.722008E-011	2.470079E-012	0	0.000000E+000
1	235.67615692	2.470079E-012	1.722008E-011	1	0.000000E+000
1	235.67654153	1.722008E-011	2.470079E-012	0	0.000000E+000
1	235.67658703	2.470079E-012	1.722008E-011	1	0.000000E+000
1	235.67690355	1.722008E-011	2.470079E-012	0	0.000000E+000
1	235.67693185	2.470079E-012	1.722008E-011	1	0.000000E+000
1	235.67766119	1.722008E-011	2.470079E-012	0	0.000000E+000
1	235.67767541	2.470079E-012	1.722008E-011	1	0.000000E+000
1	235.67823669	1.722008E-011	2.470079E-012	0	0.000000E+000
1	235.67825574	2.470079E-012	1.722008E-011	1	0.000000E+000
1	235.67888835	1.722008E-011	2.470079E-012	0	0.000000E+000
1	235.67891261	2.470079E-012	1.722008E-011	1	0.000000E+000
1	235.67992889	1.722008E-011	2.470079E-012	0	0.000000E+000
1	235.67995642	2.470079E-012	1.722008E-011	1	0.000000E+000
1	235.68020092	1.722008E-011	2.470079E-012	0	0.000000E+000
1	235.68023938	2.470079E-012	1.722008E-011	1	0.000000E+000
1	235.68150496	1.722008E-011	2.470079E-012	0	0.000000E+000
1	235.68158078	2.470079E-012	1.722008E-011	1	0.000000E+000
1	235.68195457	1.722008E-011	2.470079E-012	0	0.000000E+000
1	235.68196945	2.470079E-012	1.722008E-011	1	0.000000E+000
1	235.68223557	1.722008E-011	2.470079E-012	0	0.000000E+000
1	235.68226107	2.470079E-012	1.722008E-011	1	0.000000E+000
1	235.68308613	1.722008E-011	2.470079E-012	0	0.000000E+000
1	235.68317423	2.470079E-012	1.722008E-011	1	0.000000E+000
1	235.68331363	1.722008E-011	2.470079E-012	0	0.000000E+000
1	235.68332336	2.470079E-012	1.722008E-011	1	0.000000E+000
1	235.68438281	1.722008E-011	2.470079E-012	0	0.000000E+000
1	235.68445605	2.470079E-012	1.722008E-011	1	0.000000E+000
1	235.68489987	1.722008E-011	2.470079E-012	0	0.000000E+000
1	235.68599895	2.470079E-012	1.722008E-011	1	0.000000E+000
1	235.68610716	1.722008E-011	2.470079E-012	0	0.000000E+000
1	235.68612812	2.470079E-012	1.722008E-011	1	0.000000E+000
1	235.68660480	1.722008E-011	2.470079E-012	0	0.000000E+000
1	235.68664550	2.470079E-012	1.722008E-011	1	0.000000E+000
1	235.68726825	1.722008E-011	2.470079E-012	0	0.000000E+000
1	235.68727762	2.470079E-012	1.722008E-011	1	0.000000E+000
1	235.68773611	1.722008E-011	2.470079E-012	0	0.000000E+000
1	235.68776552	2.470079E-012	1.722008E-011	1	0.000000E+000
1	235.68777622	1.722008E-011	2.470079E-012	0	0.000000E+000
1	235.68781488	2.470079E-012	1.722008E-011	1	0.000000E+000
1	235.68898480	1.722008E-011	2.470079E-012	0	0.000000E+000
1	235.68900551	2.470079E-012	1.722008E-011	1	0.000000E+000
1	235.68914343	1.722008E-011	2.470079E-012	0	0.000000E+000
1	235.68917154	2.470079E-012	1.722008E-011	1	0.000000E+000
1	235.69079053	1.722008E-011	2.470079E-012	0	0.000000E+000
1	235.69084871	2.470079E-012	1.722008E-011	1	0.000000E+000
1	235.69147478	1.722008E-011	2.470079E-012	0	0.000000E+000
1	235.69150776	2.470079E-012	1.722008E-011	1	0.000000E+000
1	235.69180450	1.722008E-011	2.470079E-012	0	0.000000E+000
1	235.69182275	2.470079E-012	1.722008E-011	1	0.000000E+000
1	235.69184357	1.722008E-011	2.470079E-012	0	0.000000E+000
1	235.69193064	2.470079E-012	1.722008E-011	1	0.000000E+000
1	235.69304662	1.722008E-011	2.470079E-012	0	0.000000E+000
1	235.69307987	2.470079E-012	1.722008E-011	1	0.000000E+000
1	235.69314349	1.722008E-011	2.470079E-012	0	0.000000E+000
1	235.69316478	2.470079E-012	1.722008E-011	1	0.000000E+000
1	235.69324213	1.722008E-011	2.470079E-012	0	0.000000E+000
1	235.69325692	2.470079E-012	1.722008E-011	1	0.000000E+000
1	235.69344569	1.722008E-011	2.470079E-012	0	0.000000E+000
1	235.69347090	2.470079E-012	1.722008E-011	1	0.000000E+000
1	235.69418449	1.722008E-011	2.470079E-012	0	0.000000E+000
1	235.69419347	2.470079E-012	1.722008E-011	1	0.000000E+000
1	235.69436286	1.722008E-011	2.470079E-012	0	0.000000E+000
1	235.69439321	2.470079E-012	1.722008E-011	1	0.000000E+000
1	235.69503194	1.722008E-011	2.470079E-012	0	0.000000E+000
1	235.69509550	2.470079E-012	1.722008E-011	1	0.000000E+000
1	235.69515528	1.722008E-011	2.470079E-012	0	0.000000E+000
1	235.69536225	2.470079E-012	1.722008E-011	1	0.000000E+000
1	235.69562823	1.722008E-011	2.470079E-012	0	0.000000E+000
1	235.69565287	2.470079E-012	1.722008E-011	1	0.000000E+000
1	235.69662667	1.722008E-011	2.470079E-012	0	0.000000E+000
1	235.69671980	2.470079E-012	1.722008E-011	1	0.000000E+000
1	235.69726916	1.722008E-011	2.470079E-012	0	0.000000E+000
1	235.69728838	2.470079E-012	1.722008E-011	1	0.000000E+000
1	235.69750804	1.722008E-011	2.470079E-012	0	0.000000E+000
1	235.69751457	2.470079E-012	1.722008E-011	1	0.000000E+000
1	235.69754588	1.722008E-011	2.470079E-012	0	0.000000E+000
1	235.69758461	2.470079E-012	1.722008E-011	1	0.000000E+000
1	235.69785265	1.722008E-011	2.470079E-012	0	0.000000E+000
1	235.69787699	2.470079E-012	1.722008E-011	1	0.000000E+000
1	235.69794268	1.722008E-011	2.470079E-012	0	0.000000E+000
1	235.69799389	2.470079E-012	1.722008E-011	1	0.000000E+000
1	235.69815610	1.722008E-011	2.470079E-012	0	0.000000E+000
1	235.69817188	2.470079E-012	1.722008E-011	1	0.000000E+000
1	235.69824027	1.722008E-011	2.470079E-012	0	0.000000E+000
1	235.69829556	2.470079E-012	1.722008E-011	1	0.000000E+000
1	235.69843223	1.722008E-011	2.470079E-012	0	0.000000E+000
1	235.69846709	2.470079E-012	1.722008E-011	1	0.000000E+000
1	235.69849821	1.722008E-011	2.470079E-012	0	0.000000E+000
1	235.69852425	2.470079E-012	1.722008E-011	1	0.000000E+000
1	235.69870547	1.722008E-011	2.470079E-012	0	0.000000E+000
1	235.69889617	2.470079E-012	1.722008E-011	1	0.000000E+000
1	235.69901488	1.722008E-011	2.470079E-012	0	0.000000E+000
1	235.69905415	2.470079E-012	1.722008E-011	1	0.000000E+000
1	235.69950797	1.722008E-011	2.470079E-012	0	0.000000E+000
1	235.69952481	2.470079E-012	1.722008E-011	1	0.000000E+000
1	235.69992211	1.722008E-011	2.470079E-012	0	0.000000E+000
1	235.69993364	2.470079E-012	1.722008E-011	1	0.000000E+000
1	235.70020877	1.722008E-011	2.470079E-012	0	0.000000E+000
1	235.70022272	2.470079E-012	1.722008E-011	1	0.000000E+000
1	235.70144532	1.722008E-011	2.470079E-012	0	0.000000E+000
1	235.70150501	2.470079E-012	1.722008E-011	1	0.000000E+000
1	235.70168642	1.722008E-011	2.470079E-012	0	0.000000E+000
1	235.70173627	2.470079E-012	1.722008E-011	1	0.000000E+000
1	235.70195238	1.722008E-011	2.470079E-012	0	0.000000E+000
1	235.70198743	2.470079E-012	1.722008E-011	1	0.000000E+000
1	235.70306510	1.722008E-011	2.470079E-012	0	0.000000E+000
1	235.70312821	2.470079E-012	1.722008E-011	1	0.000000E+000
1	235.70397922	1.722008E-011	2.470079E-012	0	0.000000E+000
1	235.70400922	2.470079E-012	1.722008E-011	1	0.000000E+000
1	235.70412611	1.722008E-011	2.470079E-012	0	0.000000E+000
1	235.70417481	2.470079E-012	1.722008E-011	1	0.000000E+000
1	235.70436194	1.722008E-011	2.470079E-012	0	0.000000E+000
1	236.31742375	2.489078E-012	1.723908E-011	1	0.000000E+000
1	236.31767083	1.723908E-011	2.489078E-012	0	0.000000E+000
1	236.31772137	2.489078E-012	1.723908E-011	1	0.000000E+000
1	236.31979786	1.723908E-011	2.489078E-012	0	0.000000E+000
1	236.31985619	2.489078E-012	1.723908E-011	1	0.000000E+000
1	236.32064429	1.723908E-011	2.489078E-012	0	0.000000E+000
1	236.32069489	2.489078E-012	1.723908E-011	1	0.000000E+000
1	236.32075026	1.723908E-011	2.489078E-012	0	0.000000E+000
1	236.32077416	2.489078E-012	1.723908E-011	1	0.000000E+000
1	236.32119196	1.723908E-011	2.489078E-012	0	0.000000E+000
1	236.32120845	2.489078E-012	1.723908E-011	1	0.000000E+000
1	236.32203176	1.723908E-011	2.489078E-012	0	0.000000E+000
1	236.32206448	2.489078E-012	1.723908E-011	1	0.000000E+000
1	236.32253517	1.723908E-011	2.489078E-012	0	0.000000E+000
1	236.32258481	2.489078E-012	1.723908E-011	1	0.000000E+000
1	236.32290637	1.723908E-011	2.489078E-012	0	0.000000E+000
1	236.32299413	2.489078E-012	1.723908E-011	1	0.000000E+000
1	236.32326015	1.723908E-011	2.489078E-012	0	0.000000E+000
1	236.32328720	2.489078E-012	1.723908E-011	1	0.000000E+000
1	236.32367650	1.723908E-011	2.489078E-012	0	0.000000E+000
1	236.32371425	2.489078E-012	1.723908E-011	1	0.000000E+000
1	236.32380484	1.723908E-011	2.489078E-012	0	0.000000E+000
1	236.32382344	2.489078E-012	1.723908E-011	1	0.000000E+000
1	236.32398376	1.723908E-011	2.489078E-012	0	0.000000E+000
1	236.32405194	2.489078E-012	1.723908E-011	1	0.000000E+000
1	236.32476880	1.723908E-011	2.489078E-012	0	0.000000E+000
1	236.32477641	2.489078E-012	1.723908E-011	1	0.000000E+000
1	236.32510090	1.723908E-011	2.489078E-012	0	0.000000E+000
1	236.32511048	2.489078E-012	1.723908E-011	1	0.000000E+000
1	236.32517494	1.723908E-011	2.489078E-012	0	0.000000E+000
1	236.32522487	2.489078E-012	1.723908E-011	1	0.000000E+000
1	236.32534415	1.723908E-011	2.489078E-012	0	0.000000E+000
1	236.32538776	2.489078E-012	1.723908E-011	1	0.000000E+000
1	236.32573320	1.723908E-011	2.489078E-012	0	0.000000E+000
1	236.32574581	2.489078E-012	1.723908E-011	1	0.000000E+000
1	236.32601849	1.723908E-011	2.489078E-012	0	0.000000E+000
1	236.32603583	2.489078E-012	1.723908E-011	1	0.000000E+000
1	236.32610319	1.723908E-011	2.489078E-012	0	0.000000E+000
1	236.32614992	2.489078E-012	1.723908E-011	1	0.000000E+000
1	236.32658783	1.723908E-011	2.489078E-012	0	0.000000E+000
1	236.32664229	2.489078E-012	1.723908E-011	1	0.000000E+000
1	236.32719173	1.723908E-011	2.489078E-012	0	0.000000E+000
1	236.32723972	2.489078E-012	1.723908E-011	1	0.000000E+000
1	236.32781002	1.723908E-011	2.489078E-012	0	0.000000E+000
1	236.32789961	2.489078E-012	1.723908E-011	1	0.000000E+000
1	236.32794182	1.723908E-011	2.489078E-012	0	0.000000E+000
1	236.32798530	2.489078E-012	1.723908E-011	1	0.000000E+000
1	236.32881344	1.723908E-011	2.489078E-012	0	0.000000E+000
1	236.32886207	2.489078E-012	1.723908E-011	1	0.000000E+000
1	236.32924169	1.723908E-011	2.489078E-012	0	0.000000E+000
1	236.32926052	2.489078E-012	1.723908E-011	1	0.000000E+000
1	236.32934493	1.723908E-011	2.489078E-012	0	0.000000E+000
1	236.32985626	2.489078E-012	1.723908E-011	1	0.000000E+000
1	236.32990824	1.723908E-011	2.489078E-012	0	0.000000E+000
1	236.32992651	2.489078E-012	1.723908E-011	1	0.000000E+000
1	236.33001116	1.723908E-011	2.489078E-012	0	0.000000E+000
1	236.33005577	2.489078E-012	1.723908E-011	1	0.000000E+000
1	236.33013801	1.723908E-011	2.489078E-012	0	0.000000E+000
1	236.33017268	2.489078E-012	1.723908E-011	1	0.000000E+000
1	236.33024113	1.723908E-011	2.489078E-012	0	0.000000E+000
1	236.33030965	2.489078E-012	1.723908E-011	1	0.000000E+000
1	236.33069404	1.723908E-011	2.489078E-012	0	0.000000E+000
1	236.33077127	2.489078E-012	1.723908E-011	1	0.000000E+000
1	236.33085727	1.723908E-011	2.489078E-012	0	0.000000E+000
1	236.33087480	2.489078E-012	1.723908E-011	1	0.000000E+000
1	236.33256814	1.723908E-011	2.489078E-012	0	0.000000E+000
1	236.33261430	2.489078E-012	1.723908E-011	1	0.000000E+000
1	236.33286131	1.723908E-011	2.489078E-012	0	0.000000E+000
1	236.33289166	2.489078E-012	1.723908E-011	1	0.000000E+000
1	236.33294287	1.723908E-011	2.489078E-012	0	0.000000E+000
1	236.33296230	2.489078E-012	1.723908E-011	1	0.000000E+000
1	236.33373195	1.723908E-011	2.489078E-012	0	0.000000E+000
1	236.33383286	2.489078E-012	1.723908E-011	1	0.000000E+000
1	236.33470172	1.723908E-011	2.489078E-012	0	0.000000E+000
1	236.33472073	2.489078E-012	1.723908E-011	1	0.000000E+000
1	236.33493043	1.723908E-011	2.489078E-012	0	0.000000E+000
1	236.33495961	2.489078E-012	1.723908E-011	1	0.000000E+000
1	236.33568575	1.723908E-011	2.489078E-012	0	0.000000E+000
1	236.33569147	2.489078E-012	1.723908E-011	1	0.000000E+000
1	236.33578752	1.723908E-011	2.489078E-012	0	0.000000E+000
1	236.33583497	2.489078E-012	1.723908E-011	1	0.000000E+000
1	236.33664393	1.723908E-011	2.489078E-012	0	0.000000E+000
1	236.33668544	2.489078E-012	1.723908E-011	1	0.000000E+000
1	236.33702175	1.723908E-011	2.489078E-012	0	0.000000E+000
1	236.33713509	2.489078E-012	1.723908E-011	1	0.000000E+000
1	236.33715734	1.723908E-011	2.489078E-012	0	0.000000E+000
1	236.33720459	2.489078E-012	1.723908E-011	1	0.000000E+000
1	236.33813081	1.723908E-011	2.489078E-012	0	0.000000E+000
1	236.33818480	2.489078E-012	1.723908E-011	1	0.000000E+000
1	236.33820818	1.723908E-011	2.489078E-012	0	0.000000E+000
1	236.33823612	2.489078E-012	1.723908E-011	1	0.000000E+000
1	236.33861254	1.723908E-011	2.489078E-012	0	0.000000E+000
1	236.33862881	2.489078E-012	1.723908E-011	1	0.000000E+000
1	236.33889387	1.723908E-011	2.489078E-012	0	0.000000E+000
1	236.33890731	2.489078E-012	1.723908E-011	1	0.000000E+000
1	236.34044042	1.723908E-011	2.489078E-012	0	0.000000E+000
1	236.34045321	2.489078E-012	1.723908E-011	1	0.000000E+000
1	236.34099128	1.723908E-011	2.489078E-012	0	0.000000E+000
1	236.34100039	2.489078E-012	1.723908E-011	1	0.000000E+000
1	236.34124763	1.723908E-011	2.489078E-012	0	0.000000E+000
1	236.34128403	2.489078E-012	1.723908E-011	1	0.000000E+000
1	236.34168708	1.723908E-011	2.489078E-012	0	0.000000E+000
1	236.34171869	2.489078E-012	1.723908E-011	1	0.000000E+000
1	236.34224036	1.723908E-011	2.489078E-012	0	0.000000E+000
1	236.34225870	2.489078E-012	1.723908E-011	1	0.000000E+000
1	236.34257564	1.723908E-011	2.489078E-012	0	0.000000E+000
1	236.34263044	2.489078E-012	1.723908E-011	1	0.000000E+000
1	236.34289990	1.723908E-011	2.489078E-012	0	0.000000E+000
1	236.34291481	2.489078E-012	1.723908E-011	1	0.000000E+000
1	236.34300298	1.723908E-011	2.489078E-012	0	0.000000E+000
1	236.34300772	2.489078E-012	1.723908E-011	1	0.000000E+000
1	236.34370037	1.723908E-011	2.489078E-012	0	0.000000E+000
1	236.34371918	2.489078E-012	1.723908E-011	1	0.000000E+000
1	236.34411486	1.723908E-011	2.489078E-012	0	0.000000E+000
1	236.34414742	2.489078E-012	1.723908E-011	1	0.000000E+000
1	236.34478198	1.723908E-011	2.489078E-012	0	0.000000E+000
1	236.34481317	2.489078E-012	1.723908E-011	1	0.000000E+000
1	236.34513669	1.723908E-011	2.489078E-012	0	0.000000E+000
1	236.34625286	2.489078E-012	1.723908E-011	1	0.000000E+000
1	236.34737583	1.723908E-011	2.489078E-012	0	0.000000E+000
1	236.34831066	2.489078E-012	1.723908E-011	1	0.000000E+000
1	236.34837861	1.723908E-011	2.489078E-012	0	0.000000E+000
1	236.34844567	2.489078E-012	1.723908E-011	1	0.000000E+000
1	236.34902337	1.723908E-011	2.489078E-012	0	0.000000E+000
1	236.34905338	2.489078E-012	1.723908E-011	1	0.000000E+000
1	236.34920940	1.723908E-011	2.489078E-012	0	0.000000E+000
1	236.34921504	2.489078E-012	1.723908E-011	1	0.000000E+000
1	236.34968294	1.723908E-011	2.489078E-012	0	0.000000E+000
1	236.34970724	2.489078E-012	1.723908E-011	1	0.000000E+000
1	236.34986119	1.723908E-011	2.489078E-012	0	0.000000E+000
1	236.34990790	2.489078E-012	1.723908E-011	1	0.000000E+000
1	236.35029691	1.723908E-011	2.489078E-012	0	0.000000E+000
1	236.35035003	2.489078E-012	1.723908E-011	1	0.000000E+000
1	236.35055052	1.723908E-011	2.489078E-012	0	0.000000E+000
1	236.35058634	2.489078E-012	1.723908E-011	1	0.000000E+000
1	236.35204628	1.723908E-011	2.489078E-012	0	0.000000E+000
1	236.35210294	2.489078E-012	1.723908E-011	1	0.000000E+000
1	236.35224359	1.723908E-011	2.489078E-012	0	0.000000E+000
1	236.35318802	2.489078E-012	1.723908E-011	1	0.000000E+000
1	236.35364705	1.723908E-011	2.489078E-012	0	0.000000E+000
1	236.35484127	2.489078E-012	1.723908E-011	1	0.000000E+000
1	236.35547950	1.723908E-011	2.489078E-012	0	0.000000E+000
1	236.35550598	2.489078E-012	1.723908E-011	1	0.000000E+000
1	236.35586611	1.723908E-011	2.489078E-012	0	0.000000E+000
1	236.35588713	2.489078E-012	1.723908E-011	1	0.000000E+000
1	236.35599822	1.723908E-011	2.489078E-012	0	0.000000E+000
1	236.35602400	2.489078E-012	1.723908E-011	1	0.000000E+000
1	236.35632515	1.723908E-011	2.489078E-012	0	0.000000E+000
1	236.35635263	2.489078E-012	1.723908E-011	1	0.000000E+000
1	236.35706250	1.723908E-011	2.489078E-012	0	0.000000E+000
1	236.35707498	2.489078E-012	1.723908E-011	1	0.000000E+000
1	236.35792900	1.723908E-011	2.489078E-012	0	0.000000E+000
1	236.35793454	2.489078E-012	1.723908E-011	1	0.000000E+000
1	236.35830959	1.723908E-011	2.489078E-012	0	0.000000E+000
1	236.35831947	2.489078E-012	1.723908E-011	1	0.000000E+000
1	236.35855269	1.723908E-011	2.489078E-012	0	0.000000E+000
1	236.35855804	2.489078E-012	1.723908E-011	1	0.000000E+000
1	236.35879532	1.723908E-011	2.489078E-012	0	0.000000E+000
1	236.35880877	2.489078E-012	1.723908E-011	1	0.000000E+000
1	236.35891766	1.723908E-011	2.489078E-012	0	0.000000E+000
1	236.35897052	2.489078E-012	1.723908E-011	1	0.000000E+000
1	236.35905739	1.723908E-011	2.489078E-012	0	0.000000E+000
1	236.35910443	2.489078E-012	1.723908E-011	1	0.000000E+000
1	236.35981314	1.723908E-011	2.489078E-012	0	0.000000E+000
1	236.35984445	2.489078E-012	1.723908E-011	1	0.000000E+000
1	236.35997932	1.723908E-011	2.489078E-012	0	0.000000E+000
1	236.35999617	2.489078E-012	1.723908E-011	1	0.000000E+000
1	236.36093157	1.723908E-011	2.489078E-012	0	0.000000E+000
1	236.36094135	2.489078E-012	1.723908E-011	1	0.000000E+000
1	236.36108636	1.723908E-011	2.489078E-012	0	0.000000E+000
1	236.36112051	2.489078E-012	1.723908E-011	1	0.000000E+000
1	236.36130124	1.723908E-011	2.489078E-012	0	0.000000E+000
1	236.36130745	2.489078E-012	1.723908E-011	1	0.000000E+000
1	236.36154363	1.723908E-011	2.489078E-012	0	0.000000E+000
1	236.36157350	2.489078E-012	1.723908E-011	1	0.000000E+000
1	236.36167128	1.723908E-011	2.489078E-012	0	0.000000E+000
1	236.36173638	2.489078E-012	1.723908E-011	1	0.000000E+000
1	236.36182102	1.723908E-011	2.489078E-012	0	0.000000E+000
1	236.36183788	2.489078E-012	1.723908E-011	1	0.000000E+000
1	236.36232317	1.723908E-011	2.489078E-012	0	0.000000E+000
1	236.36235744	2.489078E-012	1.723908E-011	1	0.000000E+000
1	236.36256569	1.723908E-011	2.489078E-012	0	0.000000E+000
1	236.36264134	2.489078E-012	1.723908E-011	1	0.000000E+000
1	236.36266858	1.723908E-011	2.489078E-012	0	0.000000E+000
1	236.36268665	2.489078E-012	1.723908E-011	1	0.000000E+000
1	236.36288046	1.723908E-011	2.489078E-012	0	0.000000E+000
1	236.36296873	2.489078E-012	1.723908E-011	1	0.000000E+000
1	236.36356030	1.723908E-011	2.489078E-012	0	0.000000E+000
1	236.36437753	2.489078E-012	1.723908E-011	1	0.000000E+000
1	236.36557082	1.723908E-011	2.489078E-012	0	0.000000E+000
1	236.36568589	2.489078E-012	1.723908E-011	1	0.000000E+000
1	236.36680945	1.723908E-011	2.489078E-012	0	0.000000E+000
1	236.36682944	2.489078E-012	1.723908E-011	1	0.000000E+000
1	236.36688052	1.723908E-011	2.489078E-012	0	0.000000E+000
1	236.36688529	2.489078E-012	1.723908E-011	1	0.000000E+000
1	236.36690605	1.723908E-011	2.489078E-012	0	0.000000E+000
1	236.36702262	2.489078E-012	1.723908E-011	1	0.000000E+000
1	236.36841846	1.723908E-011	2.489078E-012	0	0.000000E+000
1	236.36848291	2.489078E-012	1.723908E-011	1	0.000000E+000
1	236.36859306	1.723908E-011	2.489078E-012	0	0.000000E+000
1	236.36862338	2.489078E-012	1.723908E-011	1	0.000000E+000
1	236.36882973	1.723908E-011	2.489078E-012	0	0.000000E+000
1	236.36884641	2.489078E-012	1.723908E-011	1	0.000000E+000
1	236.36891019	1.723908E-011	2.489078E-012	0	0.000000E+000
1	236.36893081	2.489078E-012	1.723908E-011	1	0.000000E+000
1	236.36897153	1.723908E-011	2.489078E-012	0	0.000000E+000
1	236.36904743	2.489078E-012	1.723908E-011	1	0.000000E+000
1	236.36918567	1.723908E-011	2.489078E-012	0	0.000000E+000
1	236.36921872	2.489078E-012	1.723908E-011	1	0.000000E+000
1	236.36939604	1.723908E-011	2.489078E-012	0	0.000000E+000
1	236.36945834	2.489078E-012	1.723908E-011	1	0.000000E+000
1	236.36956162	1.723908E-011	2.489078E-012	0	0.000000E+000
1	236.36957925	2.489078E-012	1.723908E-011	1	0.000000E+000
1	236.37043018	1.723908E-011	2.489078E-012	0	0.000000E+000
1	236.37044937	2.489078E-012	1.723908E-011	1	0.000000E+000
1	236.37056636	1.723908E-011	2.489078E-012	0	0.000000E+000
1	236.37069707	2.489078E-012	1.723908E-011	1	0.000000E+000
1	236.37075539	1.723908E-011	2.489078E-012	0	0.000000E+000
1	236.37085685	2.489078E-012	1.723908E-011	1	0.000000E+000
1	236.37090469	1.723908E-011	2.489078E-012	0	0.000000E+000
1	236.37091706	2.489078E-012	1.723908E-011	1	0.000000E+000
1	236.37106073	1.723908E-011	2.489078E-012	0	0.000000E+000
1	236.37108478	2.489078E-012	1.723908E-011	1	0.000000E+000
1	236.37116981	1.723908E-011	2.489078E-012	0	0.000000E+000
1	236.37190443	2.489078E-012	1.723908E-011	1	0.000000E+000
1	236.37252532	1.723908E-011	2.489078E-012	0	0.000000E+000
1	236.37255409	2.489078E-012	1.723908E-011	1	0.000000E+000
1	236.37489146	1.723908E-011	2.489078E-012	0	0.000000E+000
1	236.37500556	2.489078E-012	1.723908E-011	1	0.000000E+000
1	236.37521802	1.723908E-011	2.489078E-012	0	0.000000E+000
1	236.37525282	2.489078E-012	1.723908E-011	1	0.000000E+000
1	236.37627890	1.723908E-011	2.489078E-012	0	0.000000E+000
1	236.37629122	2.489078E-012	1.723908E-011	1	0.000000E+000
1	236.37708628	1.723908E-011	2.489078E-012	0	0.000000E+000
1	236.37711753	2.489078E-012	1.723908E-011	1	0.000000E+000
1	236.37749951	1.723908E-011	2.489078E-012	0	0.000000E+000
1	236.37757733	2.489078E-012	1.723908E-011	1	0.000000E+000
1	236.37834506	1.723908E-011	2.489078E-012	0	0.000000E+000
1	236.37838838	2.489078E-012	1.723908E-011	1	0.000000E+000
1	236.37854589	1.723908E-011	2.489078E-012	0	0.000000E+000
1	236.37856439	2.489078E-012	1.723908E-011	1	0.000000E+000
1	236.37906959	1.723908E-011	2.489078E-012	0	0.000000E+000
1	236.37910922	2.489078E-012	1.723908E-011	1	0.000000E+000
1	236.37913997	1.723908E-011	2.489078E-012	0	0.000000E+000
1	236.37918407	2.489078E-012	1.723908E-011	1	0.000000E+000
1	236.37950083	1.723908E-011	2.489078E-012	0	0.000000E+000
1	236.37951589	2.489078E-012	1.723908E-011	1	0.000000E+000
1	236.37972626	1.723908E-011	2.489078E-012	0	0.000000E+000
1	236.37977274	2.489078E-012	1.723908E-011	1	0.000000E+000
1	236.37997958	1.723908E-011	2.489078E-012	0	0.000000E+000
1	236.38000169	2.489078E-012	1.723908E-011	1	0.000000E+000
1	236.38014494	1.723908E-011	2.489078E-012	0	0.000000E+000
1	236.38018204	2.489078E-012	1.723908E-011	1	0.000000E+000
1	236.38124678	1.723908E-011	2.489078E-012	0	0.000000E+000
1	236.38128350	2.489078E-012	1.723908E-011	1	0.000000E+000
1	236.38158106	1.723908E-011	2.489078E-012	0	0.000000E+000
1	236.38160562	2.489078E-012	1.723908E-011	1	0.000000E+000
1	236.38164828	1.723908E-011	2.489078E-012	0	0.000000E+000
1	236.38167291	2.489078E-012	1.723908E-011	1	0.000000E+000
1	236.38216797	1.723908E-011	2.489078E-012	0	0.000000E+000
1	236.38219869	2.489078E-012	1.723908E-011	1	0.000000E+000
1	236.38317347	1.723908E-011	2.489078E-012	0	0.000000E+000
1	236.38320428	2.489078E-012	1.723908E-011	1	0.000000E+000
1	236.38332222	1.723908E-011	2.489078E-012	0	0.000000E+000
1	236.38335464	2.489078E-012	1.723908E-011	1	0.000000E+000
1	236.38377208	1.723908E-011	2.489078E-012	0	0.000000E+000
1	236.38380293	2.489078E-012	1.723908E-011	1	0.000000E+000
1	236.38508635	1.723908E-011	2.489078E-012	0	0.000000E+000
1	236.38553543	2.489078E-012	1.723908E-011	1	0.000000E+000
1	236.38561308	1.723908E-011	2.489078E-012	0	0.000000E+000
1	236.38564728	2.489078E-012	1.723908E-011	1	0.000000E+000
1	236.38575759	1.723908E-011	2.489078E-012	0	0.000000E+000
1	236.38579923	2.489078E-012	1.723908E-011	1	0.000000E+000
1	236.38607696	1.723908E-011	2.489078E-012	0	0.000000E+000
1	236.38611328	2.489078E-012	1.723908E-011	1	0.000000E+000
1	236.38686441	1.723908E-011	2.489078E-012	0	0.000000E+000
1	236.38688052	2.489078E-012	1.723908E-011	1	0.000000E+000
1	236.38779693	1.723908E-011	2.489078E-012	0	0.000000E+000
1	236.42245133	2.489078E-012	1.723908E-011	1	0.000000E+000
1	236.42498950	1.723908E-011	2.489078E-012	0	0.000000E+000
1	236.42501097	2.489078E-012	1.723908E-011	1	0.000000E+000
1	236.42722357	1.723908E-011	2.489078E-012	0	0.000000E+000
1	236.42723546	2.489078E-012	1.723908E-011	1	0.000000E+000
1	236.42738144	1.723908E-011	2.489078E-012	0	0.000000E+000
1	236.42739483	2.489078E-012	1.723908E-011	1	0.000000E+000
1	236.42844028	1.723908E-011	2.489078E-012	0	0.000000E+000
1	236.42846701	2.489078E-012	1.723908E-011	1	0.000000E+000
1	236.42874575	1.723908E-011	2.489078E-012	0	0.000000E+000
1	236.42878363	2.489078E-012	1.723908E-011	1	0.000000E+000
1	236.42886961	1.723908E-011	2.489078E-012	0	0.000000E+000
1	236.42888423	2.489078E-012	1.723908E-011	1	0.000000E+000
1	236.42948561	1.723908E-011	2.489078E-012	0	0.000000E+000
1	236.43005221	2.489078E-012	1.723908E-011	1	0.000000E+000
1	236.43020646	1.723908E-011	2.489078E-012	0	0.000000E+000
1	236.43024186	2.489078E-012	1.723908E-011	1	0.000000E+000
1	236.43026474	1.723908E-011	2.489078E-012	0	0.000000E+000
1	236.43029208	2.489078E-012	1.723908E-011	1	0.000000E+000
1	236.43050894	1.723908E-011	2.489078E-012	0	0.000000E+000
1	236.43054503	2.489078E-012	1.723908E-011	1	0.000000E+000
1	236.43058101	1.723908E-011	2.489078E-012	0	0.000000E+000
1	236.43062830	2.489078E-012	1.723908E-011	1	0.000000E+000
1	236.43141703	1.723908E-011	2.489078E-012	0	0.000000E+000
1	236.43166021	2.489078E-012	1.723908E-011	1	0.000000E+000
1	236.43251543	1.723908E-011	2.489078E-012	0	0.000000E+000
1	236.43255945	2.489078E-012	1.723908E-011	1	0.000000E+000
1	236.43259382	1.723908E-011	2.489078E-012	0	0.000000E+000
1	236.43263756	2.489078E-012	1.723908E-011	1	0.000000E+000
1	236.43316586	1.723908E-011	2.489078E-012	0	0.000000E+000
1	236.43325413	2.489078E-012	1.723908E-011	1	0.000000E+000
1	236.43376501	1.723908E-011	2.489078E-012	0	0.000000E+000
1	236.43381025	2.489078E-012	1.723908E-011	1	0.000000E+000
1	236.43400232	1.723908E-011	2.489078E-012	0	0.000000E+000
1	236.43406034	2.489078E-012	1.723908E-011	1	0.000000E+000
1	236.43413498	1.723908E-011	2.489078E-012	0	0.000000E+000
1	236.43414926	2.489078E-012	1.723908E-011	1	0.000000E+000
1	236.43419631	1.723908E-011	2.489078E-012	0	0.000000E+000
1	236.43429633	2.489078E-012	1.723908E-011	1	0.000000E+000
1	236.43492484	1.723908E-011	2.489078E-012	0	0.000000E+000
1	236.43495127	2.489078E-012	1.723908E-011	1	0.000000E+000
1	236.43497217	1.723908E-011	2.489078E-012	0	0.000000E+000
1	236.43500280	2.489078E-012	1.723908E-011	1	0.000000E+000
1	236.43548385	1.723908E-011	2.489078E-012	0	0.000000E+000
1	236.43551937	2.489078E-012	1.723908E-011	1	0.000000E+000
1	236.43587007	1.723908E-011	2.489078E-012	0	0.000000E+000
1	236.43587416	2.489078E-012	1.723908E-011	1	0.000000E+000
1	236.43753226	1.723908E-011	2.489078E-012	0	0.000000E+000
1	236.43755060	2.489078E-012	1.723908E-011	1	0.000000E+000
1	236.43768611	1.723908E-011	2.489078E-012	0	0.000000E+000
1	236.43769099	2.489078E-012	1.723908E-011	1	0.000000E+000
1	236.43777578	1.723908E-011	2.489078E-012	0	0.000000E+000
1	236.43782844	2.489078E-012	1.723908E-011	1	0.000000E+000
1	236.43907673	1.723908E-011	2.489078E-012	0	0.000000E+000
1	236.43911352	2.489078E-012	1.723908E-011	1	0.000000E+000
1	236.43944888	1.723908E-011	2.489078E-012	0	0.000000E+000
1	236.43946780	2.489078E-012	1.723908E-011	1	0.000000E+000
1	236.43999550	1.723908E-011	2.489078E-012	0	0.000000E+000
1	236.44000738	2.489078E-012	1.723908E-011	1	0.000000E+000
1	236.44124594	1.723908E-011	2.489078E-012	0	0.000000E+000
1	236.44287619	2.489078E-012	1.723908E-011	1	0.000000E+000
1	236.44309515	1.723908E-011	2.489078E-012	0	0.000000E+000
1	236.44317929	2.489078E-012	1.723908E-011	1	0.000000E+000
1	236.44357241	1.723908E-011	2.489078E-012	0	0.000000E+000
1	236.44360897	2.489078E-012	1.723908E-011	1	0.000000E+000
1	236.44479458	1.723908E-011	2.489078E-012	0	0.000000E+000
1	236.44483091	2.489078E-012	1.723908E-011	1	0.000000E+000
1	236.44497451	1.723908E-011	2.489078E-012	0	0.000000E+000
1	236.44500218	2.489078E-012	1.723908E-011	1	0.000000E+000
1	236.44523209	1.723908E-011	2.489078E-012	0	0.000000E+000
1	236.44526571	2.489078E-012	1.723908E-011	1	0.000000E+000
1	236.44545569	1.723908E-011	2.489078E-012	0	0.000000E+000
1	236.44551239	2.489078E-012	1.723908E-011	1	0.000000E+000
1	236.44569288	1.723908E-011	2.489078E-012	0	0.000000E+000
1	236.44574449	2.489078E-012	1.723908E-011	1	0.000000E+000
1	236.44598725	1.723908E-011	2.489078E-012	0	0.000000E+000
1	236.44603318	2.489078E-012	1.723908E-011	1	0.000000E+000
1	236.44699075	1.723908E-011	2.489078E-012	0	0.000000E+000
1	236.44699836	2.489078E-012	1.723908E-011	1	0.000000E+000
1	236.44739587	1.723908E-011	2.489078E-012	0	0.000000E+000
1	236.44743522	2.489078E-012	1.723908E-011	1	0.000000E+000
1	236.44763703	1.723908E-011	2.489078E-012	0	0.000000E+000
1	236.44767408	2.489078E-012	1.723908E-011	1	0.000000E+000
1	236.44790354	1.723908E-011	2.489078E-012	0	0.000000E+000
1	236.44794264	2.489078E-012	1.723908E-011	1	0.000000E+000
1	236.44916530	1.723908E-011	2.489078E-012	0	0.000000E+000
1	236.44919189	2.489078E-012	1.723908E-011	1	0.000000E+000
1	236.44938489	1.723908E-011	2.489078E-012	0	0.000000E+000
1	236.44940791	2.489078E-012	1.723908E-011	1	0.000000E+000
1	236.44991224	1.723908E-011	2.489078E-012	0	0.000000E+000
1	236.44996147	2.489078E-012	1.723908E-011	1	0.000000E+000
1	236.45159723	1.723908E-011	2.489078E-012	0	0.000000E+000
1	236.45194775	2.489078E-012	1.723908E-011	1	0.000000E+000
1	236.45201773	1.723908E-011	2.489078E-012	0	0.000000E+000
1	236.45218037	2.489078E-012	1.723908E-011	1	0.000000E+000
1	236.45221175	1.723908E-011	2.489078E-012	0	0.000000E+000
1	236.45222016	2.489078E-012	1.723908E-011	1	0.000000E+000
1	236.45236191	1.723908E-011	2.489078E-012	0	0.000000E+000
1	236.45237153	2.489078E-012	1.723908E-011	1	0.000000E+000
1	236.45331807	1.723908E-011	2.489078E-012	0	0.000000E+000
1	236.45333565	2.489078E-012	1.723908E-011	1	0.000000E+000
1	236.45397159	1.723908E-011	2.489078E-012	0	0.000000E+000
1	236.45401139	2.489078E-012	1.723908E-011	1	0.000000E+000
1	236.45415265	1.723908E-011	2.489078E-012	0	0.000000E+000
1	236.45418257	2.489078E-012	1.723908E-011	1	0.000000E+000
1	236.45441654	1.723908E-011	2.489078E-012	0	0.000000E+000
1	236.45445256	2.489078E-012	1.723908E-011	1	0.000000E+000
1	236.45501402	1.723908E-011	2.489078E-012	0	0.000000E+000
1	236.45504787	2.489078E-012	1.723908E-011	1	0.000000E+000
1	236.45509246	1.723908E-011	2.489078E-012	0	0.000000E+000
1	236.45512815	2.489078E-012	1.723908E-011	1	0.000000E+000
1	236.45561557	1.723908E-011	2.489078E-012	0	0.000000E+000
1	236.45562621	2.489078E-012	1.723908E-011	1	0.000000E+000
1	236.45578959	1.723908E-011	2.489078E-012	0	0.000000E+000
1	236.45581966	2.489078E-012	1.723908E-011	1	0.000000E+000
1	236.45637869	1.723908E-011	2.489078E-012	0	0.000000E+000
1	236.45640338	2.489078E-012	1.723908E-011	1	0.000000E+000
1	236.45759982	1.723908E-011	2.489078E-012	0	0.000000E+000
1	236.45767095	2.489078E-012	1.723908E-011	1	0.000000E+000
1	236.45771044	1.723908E-011	2.489078E-012	0	0.000000E+000
1	236.45778068	2.489078E-012	1.723908E-011	1	0.000000E+000
1	236.45807726	1.723908E-011	2.489078E-012	0	0.000000E+000
1	236.45811036	2.489078E-012	1.723908E-011	1	0.000000E+000
1	236.45822033	1.723908E-011	2.489078E-012	0	0.000000E+000
1	236.45824399	2.489078E-012	1.723908E-011	1	0.000000E+000
1	236.45858382	1.723908E-011	2.489078E-012	0	0.000000E+000
1	236.45862113	2.489078E-012	1.723908E-011	1	0.000000E+000
1	236.45898101	1.723908E-011	2.489078E-012	0	0.000000E+000
1	236.45901656	2.489078E-012	1.723908E-011	1	0.000000E+000
1	236.45984399	1.723908E-011	2.489078E-012	0	0.000000E+000
1	236.46022246	2.489078E-012	1.723908E-011	1	0.000000E+000
1	236.46088595	1.723908E-011	2.489078E-012	0	0.000000E+000
1	236.46089897	2.489078E-012	1.723908E-011	1	0.000000E+000
1	236.46153758	1.723908E-011	2.489078E-012	0	0.000000E+000
1	236.46157031	2.489078E-012	1.723908E-011	1	0.000000E+000
1	236.46213263	1.723908E-011	2.489078E-012	0	0.000000E+000
1	236.46214073	2.489078E-012	1.723908E-011	1	0.000000E+000
1	236.46231981	1.723908E-011	2.489078E-012	0	0.000000E+000
1	236.46236610	2.489078E-012	1.723908E-011	1	0.000000E+000
1	236.46252322	1.723908E-011	2.489078E-012	0	0.000000E+000
1	236.46253235	2.489078E-012	1.723908E-011	1	0.000000E+000
1	236.46373484	1.723908E-011	2.489078E-012	0	0.000000E+000
1	236.46377497	2.489078E-012	1.723908E-011	1	0.000000E+000
1	236.46391361	1.723908E-011	2.489078E-012	0	0.000000E+000
1	236.46394719	2.489078E-012	1.723908E-011	1	0.000000E+000
1	236.46399420	1.723908E-011	2.489078E-012	0	0.000000E+000
1	236.46404265	2.489078E-012	1.723908E-011	1	0.000000E+000
1	236.46453851	1.723908E-011	2.489078E-012	0	0.000000E+000
1	236.46460400	2.489078E-012	1.723908E-011	1	0.000000E+000
1	236.46463524	1.723908E-011	2.489078E-012	0	0.000000E+000
1	236.46487333	2.489078E-012	1.723908E-011	1	0.000000E+000
1	236.46611144	1.723908E-011	2.489078E-012	0	0.000000E+000
1	236.46614133	2.489078E-012	1.723908E-011	1	0.000000E+000
1	236.46640928	1.723908E-011	2.489078E-012	0	0.000000E+000
1	236.46646398	2.489078E-012	1.723908E-011	1	0.000000E+000
1	236.46813087	1.723908E-011	2.489078E-012	0	0.000000E+000
1	236.46815221	2.489078E-012	1.723908E-011	1	0.000000E+000
1	236.46962807	1.723908E-011	2.489078E-012	0	0.000000E+000
1	236.46968123	2.489078E-012	1.723908E-011	1	0.000000E+000
1	236.46981062	1.723908E-011	2.489078E-012	0	0.000000E+000
1	236.46983460	2.489078E-012	1.723908E-011	1	0.000000E+000
1	236.47010736	1.723908E-011	2.489078E-012	0	0.000000E+000
1	236.47016817	2.489078E-012	1.723908E-011	1	0.000000E+000
1	236.47017330	1.723908E-011	2.489078E-012	0	0.000000E+000
1	236.47019271	2.489078E-012	1.723908E-011	1	0.000000E+000
1	236.47062947	1.723908E-011	2.489078E-012	0	0.000000E+000
1	236.47068396	2.489078E-012	1.723908E-011	1	0.000000E+000
1	236.47069252	1.723908E-011	2.489078E-012	0	0.000000E+000
1	236.47072903	2.489078E-012	1.723908E-011	1	0.000000E+000
1	236.47109515	1.723908E-011	2.489078E-012	0	0.000000E+000
1	236.47111323	2.489078E-012	1.723908E-011	1	0.000000E+000
1	236.47199315	1.723908E-011	2.489078E-012	0	0.000000E+000
1	236.47239582	2.489078E-012	1.723908E-011	1	0.000000E+000
1	236.47325690	1.723908E-011	2.489078E-012	0	0.000000E+000
1	236.47447542	2.489078E-012	1.723908E-011	1	0.000000E+000
1	236.47470362	1.723908E-011	2.489078E-012	0	0.000000E+000
1	236.47475527	2.489078E-012	1.723908E-011	1	0.000000E+000
1	236.47515045	1.723908E-011	2.489078E-012	0	0.000000E+000
1	236.47523239	2.489078E-012	1.723908E-011	1	0.000000E+000
1	236.47621009	1.723908E-011	2.489078E-012	0	0.000000E+000
1	236.47624387	2.489078E-012	1.723908E-011	1	0.000000E+000
1	236.47658791	1.723908E-011	2.489078E-012	0	0.000000E+000
1	236.47660217	2.489078E-012	1.723908E-011	1	0.000000E+000
1	236.47663961	1.723908E-011	2.489078E-012	0	0.000000E+000
1	236.47668231	2.489078E-012	1.723908E-011	1	0.000000E+000
1	236.47678535	1.723908E-011	2.489078E-012	0	0.000000E+000
1	236.47683504	2.489078E-012	1.723908E-011	1	0.000000E+000
1	236.47707835	1.723908E-011	2.489078E-012	0	0.000000E+000
1	236.47709531	2.489078E-012	1.723908E-011	1	0.000000E+000
1	236.47783893	1.723908E-011	2.489078E-012	0	0.000000E+000
1	236.47787789	2.489078E-012	1.723908E-011	1	0.000000E+000
1	236.47804717	1.723908E-011	2.489078E-012	0	0.000000E+000
1	236.47809239	2.489078E-012	1.723908E-011	1	0.000000E+000
1	236.47876059	1.723908E-011	2.489078E-012	0	0.000000E+000
1	236.47884417	2.489078E-012	1.723908E-011	1	0.000000E+000
1	236.47900916	1.723908E-011	2.489078E-012	0	0.000000E+000
1	236.47903809	2.489078E-012	1.723908E-011	1	0.000000E+000
1	236.47913858	1.723908E-011	2.489078E-012	0	0.000000E+000
1	236.47918541	2.489078E-012	1.723908E-011	1	0.000000E+000
1	236.47932350	1.723908E-011	2.489078E-012	0	0.000000E+000
1	236.47933186	2.489078E-012	1.723908E-011	1	0.000000E+000
1	236.47950992	1.723908E-011	2.489078E-012	0	0.000000E+000
1	236.47955282	2.489078E-012	1.723908E-011	1	0.000000E+000
1	236.47977878	1.723908E-011	2.489078E-012	0	0.000000E+000
1	236.47979240	2.489078E-012	1.723908E-011	1	0.000000E+000
1	236.48155997	1.723908E-011	2.489078E-012	0	0.000000E+000
1	236.48161698	2.489078E-012	1.723908E-011	1	0.000000E+000
1	236.48292218	1.723908E-011	2.489078E-012	0	0.000000E+000
1	236.48293873	2.489078E-012	1.723908E-011	1	0.000000E+000
1	236.48410858	1.723908E-011	2.489078E-012	0	0.000000E+000
1	236.48414854	2.489078E-012	1.723908E-011	1	0.000000E+000
1	236.48445959	1.723908E-011	2.489078E-012	0	0.000000E+000
1	236.48465745	2.489078E-012	1.723908E-011	1	0.000000E+000
1	236.48649605	1.723908E-011	2.489078E-012	0	0.000000E+000
1	236.48651015	2.489078E-012	1.723908E-011	1	0.000000E+000
1	236.48867685	1.723908E-011	2.489078E-012	0	0.000000E+000
1	236.48870184	2.489078E-012	1.723908E-011	1	0.000000E+000
1	236.48936227	1.723908E-011	2.489078E-012	0	0.000000E+000
1	236.48940345	2.489078E-012	1.723908E-011	1	0.000000E+000
1	236.48998295	1.723908E-011	2.489078E-012	0	0.000000E+000
1	236.49000341	2.489078E-012	1.723908E-011	1	0.000000E+000
1	236.49044893	1.723908E-011	2.489078E-012	0	0.000000E+000
1	236.49048840	2.489078E-012	1.723908E-011	1	0.000000E+000
1	236.49089740	1.723908E-011	2.489078E-012	0	0.000000E+000
1	236.49099338	2.489078E-012	1.723908E-011	1	0.000000E+000
1	236.49184777	1.723908E-011	2.489078E-012	0	0.000000E+000
1	236.49187026	2.489078E-012	1.723908E-011	1	0.000000E+000
1	236.49203190	1.723908E-011	2.489078E-012	0	0.000000E+000
1	236.49217578	2.489078E-012	1.723908E-011	1	0.000000E+000
1	236.49253163	1.723908E-011	2.489078E-012	0	0.000000E+000
1	236.49272813	2.489078E-012	1.723908E-011	1	0.000000E+000
1	236.49293908	1.723908E-011	2.489078E-012	0	0.000000E+000
1	236.49297627	2.489078E-012	1.723908E-011	1	0.000000E+000
1	236.49397631	1.723908E-011	2.489078E-012	0	0.000000E+000
1	236.49400197	2.489078E-012	1.723908E-011	1	0.000000E+000
1	236.49434858	1.723908E-011	2.489078E-012	0	0.000000E+000
1	236.49437047	2.489078E-012	1.723908E-011	1	0.000000E+000
1	236.49481799	1.723908E-011	2.489078E-012	0	0.000000E+000
1	236.49483587	2.489078E-012	1.723908E-011	1	0.000000E+000
1	236.49609687	1.723908E-011	2.489078E-012	0	0.000000E+000
1	236.49613381	2.489078E-012	1.723908E-011	1	0.000000E+000
1	236.49671752	1.723908E-011	2.489078E-012	0	0.000000E+000
1	236.49677811	2.489078E-012	1.723908E-011	1	0.000000E+000
1	236.49686376	1.723908E-011	2.489078E-012	0	0.000000E+000
1	236.49689070	2.489078E-012	1.723908E-011	1	0.000000E+000
1	236.49753577	1.723908E-011	2.489078E-012	0	0.000000E+000
1	236.49764603	2.489078E-012	1.723908E-011	1	0.000000E+000
1	236.49790709	1.723908E-011	2.489078E-012	0	0.000000E+000
1	236.49794678	2.489078E-012	1.723908E-011	1	0.000000E+000
1	236.49814616	1.723908E-011	2.489078E-012	0	0.000000E+000
1	236.49816716	2.489078E-012	1.723908E-011	1	0.000000E+000
1	236.49840812	1.723908E-011	2.489078E-012	0	0.000000E+000
1	236.49922803	2.489078E-012	1.723908E-011	1	0.000000E+000
1	236.49935412	1.723908E-011	2.489078E-012	0	0.000000E+000
1	236.49944844	2.489078E-012	1.723908E-011	1	0.000000E+000
1	236.49954069	1.723908E-011	2.489078E-012	0	0.000000E+000
1	236.49972751	2.489078E-012	1.723908E-011	1	0.000000E+000
1	236.50036757	1.723908E-011	2.489078E-012	0	0.000000E+000
1	236.50041027	2.489078E-012	1.723908E-011	1	0.000000E+000
1	236.50146204	1.723908E-011	2.489078E-012	0	0.000000E+000
1	236.50148309	2.489078E-012	1.723908E-011	1	0.000000E+000
1	236.50208568	1.723908E-011	2.489078E-012	0	0.000000E+000
1	236.50214989	2.489078E-012	1.723908E-011	1	0.000000E+000
1	236.50228965	1.723908E-011	2.489078E-012	0	0.000000E+000
1	236.50255043	2.489078E-012	1.723908E-011	1	0.000000E+000
1	236.50263015	1.723908E-011	2.489078E-012	0	0.000000E+000
1	236.50271805	2.489078E-012	1.723908E-011	1	0.000000E+000
1	236.50336209	1.723908E-011	2.489078E-012	0	0.000000E+000
1	236.50389939	2.489078E-012	1.723908E-011	1	0.000000E+000
1	236.50392304	1.723908E-011	2.489078E-012	0	0.000000E+000
1	236.50397332	2.489078E-012	1.723908E-011	1	0.000000E+000
1	236.50461417	1.723908E-011	2.489078E-012	0	0.000000E+000
1	236.50463729	2.489078E-012	1.723908E-011	1	0.000000E+000
1	236.50534477	1.723908E-011	2.489078E-012	0	0.000000E+000
1	236.50541476	2.489078E-012	1.723908E-011	1	0.000000E+000
1	236.50605688	1.723908E-011	2.489078E-012	0	0.000000E+000
1	236.50627919	2.489078E-012	1.723908E-011	1	0.000000E+000
1	236.50780298	1.723908E-011	2.489078E-012	0	0.000000E+000
1	238.19855349	2.408469E-012	1.715847E-011	1	0.000000E+000
1	238.19855400	1.715847E-011	2.408469E-012	0	0.000000E+000
1	238.19855671	2.408469E-012	1.715847E-011	1	0.000000E+000
1	238.19910335	1.715847E-011	2.408469E-012	0	0.000000E+000
1	238.19912907	2.408469E-012	1.715847E-011	1	0.000000E+000
1	238.19952265	1.715847E-011	2.408469E-012	0	0.000000E+000
1	238.19955043	2.408469E-012	1.715847E-011	1	0.000000E+000
1	238.20086095	1.715847E-011	2.408469E-012	0	0.000000E+000
1	238.20092497	2.408469E-012	1.715847E-011	1	0.000000E+000
1	238.20208386	1.715847E-011	2.408469E-012	0	0.000000E+000
1	238.20215273	2.408469E-012	1.715847E-011	1	0.000000E+000
1	238.20233448	1.715847E-011	2.408469E-012	0	0.000000E+000
1	238.20237938	2.408469E-012	1.715847E-011	1	0.000000E+000
1	238.20248974	1.715847E-011	2.408469E-012	0	0.000000E+000
1	238.20253655	2.408469E-012	1.715847E-011	1	0.000000E+000
1	238.20295430	1.715847E-011	2.408469E-012	0	0.000000E+000
1	238.20301878	2.408469E-012	1.715847E-011	1	0.000000E+000
1	238.20354426	1.715847E-011	2.408469E-012	0	0.000000E+000
1	238.20358879	2.408469E-012	1.715847E-011	1	0.000000E+000
1	238.20395194	1.715847E-011	2.408469E-012	0	0.000000E+000
1	238.20398032	2.408469E-012	1.715847E-011	1	0.000000E+000
1	238.20429291	1.715847E-011	2.408469E-012	0	0.000000E+000
1	238.20430583	2.408469E-012	1.715847E-011	1	0.000000E+000
1	238.20440457	1.715847E-011	2.408469E-012	0	0.000000E+000
1	238.20441913	2.408469E-012	1.715847E-011	1	0.000000E+000
1	238.20466970	1.715847E-011	2.408469E-012	0	0.000000E+000
1	238.20480320	2.408469E-012	1.715847E-011	1	0.000000E+000
1	238.20488582	1.715847E-011	2.408469E-012	0	0.000000E+000
1	238.20499902	2.408469E-012	1.715847E-011	1	0.000000E+000
1	238.20541596	1.715847E-011	2.408469E-012	0	0.000000E+000
1	238.20552800	2.408469E-012	1.715847E-011	1	0.000000E+000
1	238.20687788	1.715847E-011	2.408469E-012	0	0.000000E+000
1	238.20689388	2.408469E-012	1.715847E-011	1	0.000000E+000
1	238.20698423	1.715847E-011	2.408469E-012	0	0.000000E+000
1	238.20702782	2.408469E-012	1.715847E-011	1	0.000000E+000
1	238.20847652	1.715847E-011	2.408469E-012	0	0.000000E+000
1	238.20849603	2.408469E-012	1.715847E-011	1	0.000000E+000
1	238.20864579	1.715847E-011	2.408469E-012	0	0.000000E+000
1	238.20868726	2.408469E-012	1.715847E-011	1	0.000000E+000
1	238.20882063	1.715847E-011	2.408469E-012	0	0.000000E+000
1	238.20885047	2.408469E-012	1.715847E-011	1	0.000000E+000
1	238.20894847	1.715847E-011	2.408469E-012	0	0.000000E+000
1	238.20896700	2.408469E-012	1.715847E-011	1	0.000000E+000
1	238.21035198	1.715847E-011	2.408469E-012	0	0.000000E+000
1	238.21037278	2.408469E-012	1.715847E-011	1	0.000000E+000
1	238.21063456	1.715847E-011	2.408469E-012	0	0.000000E+000
1	238.21095763	2.408469E-012	1.715847E-011	1	0.000000E+000
1	238.21124889	1.715847E-011	2.408469E-012	0	0.000000E+000
1	238.21127692	2.408469E-012	1.715847E-011	1	0.000000E+000
1	238.21133263	1.715847E-011	2.408469E-012	0	0.000000E+000
1	238.21142633	2.408469E-012	1.715847E-011	1	0.000000E+000
1	238.21145253	1.715847E-011	2.408469E-012	0	0.000000E+000
1	238.21149076	2.408469E-012	1.715847E-011	1	0.000000E+000
1	238.21186719	1.715847E-011	2.408469E-012	0	0.000000E+000
1	238.21197023	2.408469E-012	1.715847E-011	1	0.000000E+000
1	238.21207629	1.715847E-011	2.408469E-012	0	0.000000E+000
1	238.21253019	2.408469E-012	1.715847E-011	1	0.000000E+000
1	238.21301825	1.715847E-011	2.408469E-012	0	0.000000E+000
1	238.21304245	2.408469E-012	1.715847E-011	1	0.000000E+000
1	238.21349612	1.715847E-011	2.408469E-012	0	0.000000E+000
1	238.21353682	2.408469E-012	1.715847E-011	1	0.000000E+000
1	238.21379141	1.715847E-011	2.408469E-012	0	0.000000E+000
1	238.21383429	2.408469E-012	1.715847E-011	1	0.000000E+000
1	238.21423060	1.715847E-011	2.408469E-012	0	0.000000E+000
1	238.21425355	2.408469E-012	1.715847E-011	1	0.000000E+000
1	238.21434808	1.715847E-011	2.408469E-012	0	0.000000E+000
1	238.21437629	2.408469E-012	1.715847E-011	1	0.000000E+000
1	238.21573561	1.715847E-011	2.408469E-012	0	0.000000E+000
1	238.21577548	2.408469E-012	1.715847E-011	1	0.000000E+000
1	238.21720810	1.715847E-011	2.408469E-012	0	0.000000E+000
1	238.21726591	2.408469E-012	1.715847E-011	1	0.000000E+000
1	238.21772392	1.715847E-011	2.408469E-012	0	0.000000E+000
1	238.21775764	2.408469E-012	1.715847E-011	1	0.000000E+000
1	238.21788143	1.715847E-011	2.408469E-012	0	0.000000E+000
1	238.21790087	2.408469E-012	1.715847E-011	1	0.000000E+000
1	238.21822760	1.715847E-011	2.408469E-012	0	0.000000E+000
1	238.21824042	2.408469E-012	1.715847E-011	1	0.000000E+000
1	238.21857114	1.715847E-011	2.408469E-012	0	0.000000E+000
1	238.21930017	2.408469E-012	1.715847E-011	1	0.000000E+000
1	238.22093671	1.715847E-011	2.408469E-012	0	0.000000E+000
1	238.22100735	2.408469E-012	1.715847E-011	1	0.000000E+000
1	238.22196691	1.715847E-011	2.408469E-012	0	0.000000E+000
1	238.22471639	2.408469E-012	1.715847E-011	1	0.000000E+000
1	238.22483994	1.715847E-011	2.408469E-012	0	0.000000E+000
1	238.22532663	2.408469E-012	1.715847E-011	1	0.000000E+000
1	238.22556410	1.715847E-011	2.408469E-012	0	0.000000E+000
1	238.22559916	2.408469E-012	1.715847E-011	1	0.000000E+000
1	238.22618109	1.715847E-011	2.408469E-012	0	0.000000E+000
1	238.22621241	2.408469E-012	1.715847E-011	1	0.000000E+000
1	238.22674267	1.715847E-011	2.408469E-012	0	0.000000E+000
1	238.22675680	2.408469E-012	1.715847E-011	1	0.000000E+000
1	238.22745739	1.715847E-011	2.408469E-012	0	0.000000E+000
1	238.22749123	2.408469E-012	1.715847E-011	1	0.000000E+000
1	238.22964738	1.715847E-011	2.408469E-012	0	0.000000E+000
1	238.22965535	2.408469E-012	1.715847E-011	1	0.000000E+000
1	238.23052614	1.715847E-011	2.408469E-012	0	0.000000E+000
1	238.23054802	2.408469E-012	1.715847E-011	1	0.000000E+000
1	238.23109093	1.715847E-011	2.408469E-012	0	0.000000E+000
1	238.23111914	2.408469E-012	1.715847E-011	1	0.000000E+000
1	238.23163592	1.715847E-011	2.408469E-012	0	0.000000E+000
1	238.23168918	2.408469E-012	1.715847E-011	1	0.000000E+000
1	238.23187887	1.715847E-011	2.408469E-012	0	0.000000E+000
1	238.23189896	2.408469E-012	1.715847E-011	1	0.000000E+000
1	238.23213042	1.715847E-011	2.408469E-012	0	0.000000E+000
1	238.23216077	2.408469E-012	1.715847E-011	1	0.000000E+000
1	238.23288573	1.715847E-011	2.408469E-012	0	0.000000E+000
1	238.23290601	2.408469E-012	1.715847E-011	1	0.000000E+000
1	238.23302263	1.715847E-011	2.408469E-012	0	0.000000E+000
1	238.23305735	2.408469E-012	1.715847E-011	1	0.000000E+000
1	238.23412725	1.715847E-011	2.408469E-012	0	0.000000E+000
1	238.23413265	2.408469E-012	1.715847E-011	1	0.000000E+000
1	238.23443544	1.715847E-011	2.408469E-012	0	0.000000E+000
1	238.23445965	2.408469E-012	1.715847E-011	1	0.000000E+000
1	238.23476962	1.715847E-011	2.408469E-012	0	0.000000E+000
1	238.23482304	2.408469E-012	1.715847E-011	1	0.000000E+000
1	238.23487075	1.715847E-011	2.408469E-012	0	0.000000E+000
1	238.23487767	2.408469E-012	1.715847E-011	1	0.000000E+000
1	238.23496666	1.715847E-011	2.408469E-012	0	0.000000E+000
1	238.23498120	2.408469E-012	1.715847E-011	1	0.000000E+000
1	238.23513192	1.715847E-011	2.408469E-012	0	0.000000E+000
1	238.23514982	2.408469E-012	1.715847E-011	1	0.000000E+000
1	238.23567420	1.715847E-011	2.408469E-012	0	0.000000E+000
1	238.23570550	2.408469E-012	1.715847E-011	1	0.000000E+000
1	238.23636324	1.715847E-011	2.408469E-012	0	0.000000E+000
1	238.23639793	2.408469E-012	1.715847E-011	1	0.000000E+000
1	238.23709815	1.715847E-011	2.408469E-012	0	0.000000E+000
1	238.23715956	2.408469E-012	1.715847E-011	1	0.000000E+000
1	238.23785498	1.715847E-011	2.408469E-012	0	0.000000E+000
1	238.23786949	2.408469E-012	1.715847E-011	1	0.000000E+000
1	238.23808450	1.715847E-011	2.408469E-012	0	0.000000E+000
1	238.23809033	2.408469E-012	1.715847E-011	1	0.000000E+000
1	238.23833966	1.715847E-011	2.408469E-012	0	0.000000E+000
1	238.23837390	2.408469E-012	1.715847E-011	1	0.000000E+000
1	238.23898949	1.715847E-011	2.408469E-012	0	0.000000E+000
1	238.23900952	2.408469E-012	1.715847E-011	1	0.000000E+000
1	238.23906993	1.715847E-011	2.408469E-012	0	0.000000E+000
1	238.23908832	2.408469E-012	1.715847E-011	1	0.000000E+000
1	238.23946960	1.715847E-011	2.408469E-012	0	0.000000E+000
1	238.24030326	2.408469E-012	1.715847E-011	1	0.000000E+000
1	238.24118588	1.715847E-011	2.408469E-012	0	0.000000E+000
1	238.24126390	2.408469E-012	1.715847E-011	1	0.000000E+000
1	238.24156970	1.715847E-011	2.408469E-012	0	0.000000E+000
1	238.24161570	2.408469E-012	1.715847E-011	1	0.000000E+000
1	238.24233790	1.715847E-011	2.408469E-012	0	0.000000E+000
1	238.24242841	2.408469E-012	1.715847E-011	1	0.000000E+000
1	238.24531094	1.715847E-011	2.408469E-012	0	0.000000E+000
1	238.24531382	2.408469E-012	1.715847E-011	1	0.000000E+000
1	238.24537866	1.715847E-011	2.408469E-012	0	0.000000E+000
1	238.24541309	2.408469E-012	1.715847E-011	1	0.000000E+000
1	238.24588897	1.715847E-011	2.408469E-012	0	0.000000E+000
1	238.24592430	2.408469E-012	1.715847E-011	1	0.000000E+000
1	238.24657393	1.715847E-011	2.408469E-012	0	0.000000E+000
1	238.24660725	2.408469E-012	1.715847E-011	1	0.000000E+000
1	238.24703477	1.715847E-011	2.408469E-012	0	0.000000E+000
1	238.24774319	2.408469E-012	1.715847E-011	1	0.000000E+000
1	238.24775143	1.715847E-011	2.408469E-012	0	0.000000E+000
1	238.24783111	2.408469E-012	1.715847E-011	1	0.000000E+000
1	238.24832629	1.715847E-011	2.408469E-012	0	0.000000E+000
1	238.24834384	2.408469E-012	1.715847E-011	1	0.000000E+000
1	238.24866858	1.715847E-011	2.408469E-012	0	0.000000E+000
1	238.24910414	2.408469E-012	1.715847E-011	1	0.000000E+000
1	238.24914855	1.715847E-011	2.408469E-012	0	0.000000E+000
1	238.25085811	2.408469E-012	1.715847E-011	1	0.000000E+000
1	238.25172496	1.715847E-011	2.408469E-012	0	0.000000E+000
1	238.25174487	2.408469E-012	1.715847E-011	1	0.000000E+000
1	238.25245282	1.715847E-011	2.408469E-012	0	0.000000E+000
1	238.25248124	2.408469E-012	1.715847E-011	1	0.000000E+000
1	238.25295025	1.715847E-011	2.408469E-012	0	0.000000E+000
1	238.25408946	2.408469E-012	1.715847E-011	1	0.000000E+000
1	238.25519185	1.715847E-011	2.408469E-012	0	0.000000E+000
1	238.25522171	2.408469E-012	1.715847E-011	1	0.000000E+000
1	238.25549900	1.715847E-011	2.408469E-012	0	0.000000E+000
1	238.25731519	2.408469E-012	1.715847E-011	1	0.000000E+000
1	238.25805478	1.715847E-011	2.408469E-012	0	0.000000E+000
1	238.25807468	2.408469E-012	1.715847E-011	1	0.000000E+000
1	238.25894889	1.715847E-011	2.408469E-012	0	0.000000E+000
1	238.25897335	2.408469E-012	1.715847E-011	1	0.000000E+000
1	238.25913531	1.715847E-011	2.408469E-012	0	0.000000E+000
1	238.25966061	2.408469E-012	1.715847E-011	1	0.000000E+000
1	238.25986625	1.715847E-011	2.408469E-012	0	0.000000E+000
1	238.25988140	2.408469E-012	1.715847E-011	1	0.000000E+000
1	238.26002244	1.715847E-011	2.408469E-012	0	0.000000E+000
1	238.26004087	2.408469E-012	1.715847E-011	1	0.000000E+000
1	238.26023792	1.715847E-011	2.408469E-012	0	0.000000E+000
1	238.26025927	2.408469E-012	1.715847E-011	1	0.000000E+000
1	238.26048372	1.715847E-011	2.408469E-012	0	0.000000E+000
1	238.26051481	2.408469E-012	1.715847E-011	1	0.000000E+000
1	238.26068473	1.715847E-011	2.408469E-012	0	0.000000E+000
1	238.26071549	2.408469E-012	1.715847E-011	1	0.000000E+000
1	238.26094901	1.715847E-011	2.408469E-012	0	0.000000E+000
1	238.26095613	2.408469E-012	1.715847E-011	1	0.000000E+000
1	238.26123476	1.715847E-011	2.408469E-012	0	0.000000E+000
1	238.26155495	2.408469E-012	1.715847E-011	1	0.000000E+000
1	238.26161513	1.715847E-011	2.408469E-012	0	0.000000E+000
1	238.26165189	2.408469E-012	1.715847E-011	1	0.000000E+000
1	238.26177900	1.715847E-011	2.408469E-012	0	0.000000E+000
1	238.26178771	2.408469E-012	1.715847E-011	1	0.000000E+000
1	238.26209023	1.715847E-011	2.408469E-012	0	0.000000E+000
1	238.26212044	2.408469E-012	1.715847E-011	1	0.000000E+000
1	238.26289127	1.715847E-011	2.408469E-012	0	0.000000E+000
1	238.26293342	2.408469E-012	1.715847E-011	1	0.000000E+000
1	238.26334263	1.715847E-011	2.408469E-012	0	0.000000E+000
1	238.26335809	2.408469E-012	1.715847E-011	1	0.000000E+000
1	238.26427518	1.715847E-011	2.408469E-012	0	0.000000E+000
1	238.26430065	2.408469E-012	1.715847E-011	1	0.000000E+000
1	238.26489778	1.715847E-011	2.408469E-012	0	0.000000E+000
1	238.26492422	2.408469E-012	1.715847E-011	1	0.000000E+000
1	238.26586676	1.715847E-011	2.408469E-012	0	0.000000E+000
1	238.26587587	2.408469E-012	1.715847E-011	1	0.000000E+000
1	238.26629954	1.715847E-011	2.408469E-012	0	0.000000E+000
1	238.26631810	2.408469E-012	1.715847E-011	1	0.000000E+000
1	238.26639879	1.715847E-011	2.408469E-012	0	0.000000E+000
1	238.26641522	2.408469E-012	1.715847E-011	1	0.000000E+000
1	238.26675325	1.715847E-011	2.408469E-012	0	0.000000E+000
1	238.26678866	2.408469E-012	1.715847E-011	1	0.000000E+000
1	238.26840075	1.715847E-011	2.408469E-012	0	0.000000E+000
1	238.26841169	2.408469E-012	1.715847E-011	1	0.000000E+000
1	238.26954682	1.715847E-011	2.408469E-012	0	0.000000E+000
1	238.26958276	2.408469E-012	1.715847E-011	1	0.000000E+000
1	238.27089514	1.715847E-011	2.408469E-012	0	0.000000E+000
1	238.27090768	2.408469E-012	1.715847E-011	1	0.000000E+000
1	238.27151499	1.715847E-011	2.408469E-012	0	0.000000E+000
1	238.27151820	2.408469E-012	1.715847E-011	1	0.000000E+000
1	238.27256300	1.715847E-011	2.408469E-012	0	0.000000E+000
1	238.27281340	2.408469E-012	1.715847E-011	1	0.000000E+000
1	238.27386139	1.715847E-011	2.408469E-012	0	0.000000E+000
1	238.27389523	2.408469E-012	1.715847E-011	1	0.000000E+000
1	238.27532307	1.715847E-011	2.408469E-012	0	0.000000E+000
1	238.27535537	2.408469E-012	1.715847E-011	1	0.000000E+000
1	238.27537612	1.715847E-011	2.408469E-012	0	0.000000E+000
1	238.37764979	2.416083E-012	1.716608E-011	1	0.000000E+000
1	238.37765100	1.716608E-011	2.416083E-012	0	0.000000E+000
1	238.37765300	2.416083E-012	1.716608E-011	1	0.000000E+000
1	238.37796404	1.716608E-011	2.416083E-012	0	0.000000E+000
1	238.37801330	2.416083E-012	1.716608E-011	1	0.000000E+000
1	238.37873239	1.716608E-011	2.416083E-012	0	0.000000E+000
1	238.37875577	2.416083E-012	1.716608E-011	1	0.000000E+000
1	238.37890386	1.716608E-011	2.416083E-012	0	0.000000E+000
1	238.37892736	2.416083E-012	1.716608E-011	1	0.000000E+000
1	238.37940784	1.716608E-011	2.416083E-012	0	0.000000E+000
1	238.37944260	2.416083E-012	1.716608E-011	1	0.000000E+000
1	238.37951651	1.716608E-011	2.416083E-012	0	0.000000E+000
1	238.37955478	2.416083E-012	1.716608E-011	1	0.000000E+000
1	238.37990081	1.716608E-011	2.416083E-012	0	0.000000E+000
1	238.41057144	2.416083E-012	1.716608E-011	1	0.000000E+000
1	238.41120594	1.716608E-011	2.416083E-012	0	0.000000E+000
1	238.41133619	2.416083E-012	1.716608E-011	1	0.000000E+000
1	238.41205743	1.716608E-011	2.416083E-012	0	0.000000E+000
1	238.41208330	2.416083E-012	1.716608E-011	1	0.000000E+000
1	238.41258350	1.716608E-011	2.416083E-012	0	0.000000E+000
1	238.41259581	2.416083E-012	1.716608E-011	1	0.000000E+000
1	238.41344362	1.716608E-011	2.416083E-012	0	0.000000E+000
1	238.41367417	2.416083E-012	1.716608E-011	1	0.000000E+000
1	238.41393036	1.716608E-011	2.416083E-012	0	0.000000E+000
1	238.41394734	2.416083E-012	1.716608E-011	1	0.000000E+000
1	238.41493874	1.716608E-011	2.416083E-012	0	0.000000E+000
1	238.41497154	2.416083E-012	1.716608E-011	1	0.000000E+000
1	238.41639439	1.716608E-011	2.416083E-012	0	0.000000E+000
1	238.41643335	2.416083E-012	1.716608E-011	1	0.000000E+000
1	238.41656944	1.716608E-011	2.416083E-012	0	0.000000E+000
1	238.41660333	2.416083E-012	1.716608E-011	1	0.000000E+000
1	238.41837264	1.716608E-011	2.416083E-012	0	0.000000E+000
1	238.41844530	2.416083E-012	1.716608E-011	1	0.000000E+000
1	238.41899042	1.716608E-011	2.416083E-012	0	0.000000E+000
1	238.41934973	2.416083E-012	1.716608E-011	1	0.000000E+000
1	238.42009596	1.716608E-011	2.416083E-012	0	0.000000E+000
1	238.42018644	2.416083E-012	1.716608E-011	1	0.000000E+000
1	238.42046638	1.716608E-011	2.416083E-012	0	0.000000E+000
1	238.42046919	2.416083E-012	1.716608E-011	1	0.000000E+000
1	238.42054077	1.716608E-011	2.416083E-012	0	0.000000E+000
1	238.42057536	2.416083E-012	1.716608E-011	1	0.000000E+000
1	238.42064849	1.716608E-011	2.416083E-012	0	0.000000E+000
1	238.42068472	2.416083E-012	1.716608E-011	1	0.000000E+000
1	238.42142754	1.716608E-011	2.416083E-012	0	0.000000E+000
1	238.42150713	2.416083E-012	1.716608E-011	1	0.000000E+000
1	238.42221354	1.716608E-011	2.416083E-012	0	0.000000E+000
1	238.42225496	2.416083E-012	1.716608E-011	1	0.000000E+000
1	238.42292688	1.716608E-011	2.416083E-012	0	0.000000E+000
1	238.42295397	2.416083E-012	1.716608E-011	1	0.000000E+000
1	238.42343464	1.716608E-011	2.416083E-012	0	0.000000E+000
1	238.42346593	2.416083E-012	1.716608E-011	1	0.000000E+000
1	238.42413291	1.716608E-011	2.416083E-012	0	0.000000E+000
1	238.42416543	2.416083E-012	1.716608E-011	1	0.000000E+000
1	238.42443343	1.716608E-011	2.416083E-012	0	0.000000E+000
1	238.42449429	2.416083E-012	1.716608E-011	1	0.000000E+000
1	238.42475834	1.716608E-011	2.416083E-012	0	0.000000E+000
1	238.42478978	2.416083E-012	1.716608E-011	1	0.000000E+000
1	238.42502263	1.716608E-011	2.416083E-012	0	0.000000E+000
1	238.42506977	2.416083E-012	1.716608E-011	1	0.000000E+000
1	238.42533619	1.716608E-011	2.416083E-012	0	0.000000E+000
1	238.42535594	2.416083E-012	1.716608E-011	1	0.000000E+000
1	238.42539592	1.716608E-011	2.416083E-012	0	0.000000E+000
1	238.42550204	2.416083E-012	1.716608E-011	1	0.000000E+000
1	238.42642405	1.716608E-011	2.416083E-012	0	0.000000E+000
1	238.42644122	2.416083E-012	1.716608E-011	1	0.000000E+000
1	238.42718089	1.716608E-011	2.416083E-012	0	0.000000E+000
1	238.42721171	2.416083E-012	1.716608E-011	1	0.000000E+000
1	238.42755256	1.716608E-011	2.416083E-012	0	0.000000E+000
1	238.42758479	2.416083E-012	1.716608E-011	1	0.000000E+000
1	238.42876383	1.716608E-011	2.416083E-012	0	0.000000E+000
1	238.42880563	2.416083E-012	1.716608E-011	1	0.000000E+000
1	238.42916678	1.716608E-011	2.416083E-012	0	0.000000E+000
1	238.42925934	2.416083E-012	1.716608E-011	1	0.000000E+000
1	238.42958030	1.716608E-011	2.416083E-012	0	0.000000E+000
1	238.42960089	2.416083E-012	1.716608E-011	1	0.000000E+000
1	238.42990627	1.716608E-011	2.416083E-012	0	0.000000E+000
1	238.42992597	2.416083E-012	1.716608E-011	1	0.000000E+000
1	238.43014094	1.716608E-011	2.416083E-012	0	0.000000E+000
1	238.43020047	2.416083E-012	1.716608E-011	1	0.000000E+000
1	238.43033840	1.716608E-011	2.416083E-012	0	0.000000E+000
1	238.43040377	2.416083E-012	1.716608E-011	1	0.000000E+000
1	238.43257007	1.716608E-011	2.416083E-012	0	0.000000E+000
1	238.43258572	2.416083E-012	1.716608E-011	1	0.000000E+000
1	238.43316420	1.716608E-011	2.416083E-012	0	0.000000E+000
1	238.43321025	2.416083E-012	1.716608E-011	1	0.000000E+000
1	238.43593157	1.716608E-011	2.416083E-012	0	0.000000E+000
1	238.43595413	2.416083E-012	1.716608E-011	1	0.000000E+000
1	238.43616240	1.716608E-011	2.416083E-012	0	0.000000E+000
1	238.43619001	2.416083E-012	1.716608E-011	1	0.000000E+000
1	238.43743583	1.716608E-011	2.416083E-012	0	0.000000E+000
1	238.43745180	2.416083E-012	1.716608E-011	1	0.000000E+000
1	238.43781503	1.716608E-011	2.416083E-012	0	0.000000E+000
1	238.43783725	2.416083E-012	1.716608E-011	1	0.000000E+000
1	238.43795930	1.716608E-011	2.416083E-012	0	0.000000E+000
1	238.43796083	2.416083E-012	1.716608E-011	1	0.000000E+000
1	238.43846016	1.716608E-011	2.416083E-012	0	0.000000E+000
1	238.43847531	2.416083E-012	1.716608E-011	1	0.000000E+000
1	238.43852093	1.716608E-011	2.416083E-012	0	0.000000E+000
1	238.43857626	2.416083E-012	1.716608E-011	1	0.000000E+000
1	238.43875150	1.716608E-011	2.416083E-012	0	0.000000E+000
1	238.43883173	2.416083E-012	1.716608E-011	1	0.000000E+000
1	238.43928437	1.716608E-011	2.416083E-012	0	0.000000E+000
1	238.43929058	2.416083E-012	1.716608E-011	1	0.000000E+000
1	238.44013105	1.716608E-011	2.416083E-012	0	0.000000E+000
1	238.44020661	2.416083E-012	1.716608E-011	1	0.000000E+000
1	238.44033592	1.716608E-011	2.416083E-012	0	0.000000E+000
1	238.44035788	2.416083E-012	1.716608E-011	1	0.000000E+000
1	238.44084574	1.716608E-011	2.416083E-012	0	0.000000E+000
1	238.44088197	2.416083E-012	1.716608E-011	1	0.000000E+000
1	238.44120245	1.716608E-011	2.416083E-012	0	0.000000E+000
1	238.44128744	2.416083E-012	1.716608E-011	1	0.000000E+000
1	238.44164280	1.716608E-011	2.416083E-012	0	0.000000E+000
1	238.44169299	2.416083E-012	1.716608E-011	1	0.000000E+000
1	238.44205256	1.716608E-011	2.416083E-012	0	0.000000E+000
1	238.44208802	2.416083E-012	1.716608E-011	1	0.000000E+000
1	238.44235002	1.716608E-011	2.416083E-012	0	0.000000E+000
1	238.44238204	2.416083E-012	1.716608E-011	1	0.000000E+000
1	238.44272989	1.716608E-011	2.416083E-012	0	0.000000E+000
1	238.44290811	2.416083E-012	1.716608E-011	1	0.000000E+000
1	238.44324195	1.716608E-011	2.416083E-012	0	0.000000E+000
1	238.44326757	2.416083E-012	1.716608E-011	1	0.000000E+000
1	238.44399249	1.716608E-011	2.416083E-012	0	0.000000E+000
1	238.44400782	2.416083E-012	1.716608E-011	1	0.000000E+000
1	238.44439101	1.716608E-011	2.416083E-012	0	0.000000E+000
1	238.44442658	2.416083E-012	1.716608E-011	1	0.000000E+000
1	238.44496894	1.716608E-011	2.416083E-012	0	0.000000E+000
1	238.44502177	2.416083E-012	1.716608E-011	1	0.000000E+000
1	238.44535672	1.716608E-011	2.416083E-012	0	0.000000E+000
1	238.44537264	2.416083E-012	1.716608E-011	1	0.000000E+000
1	238.44545946	1.716608E-011	2.416083E-012	0	0.000000E+000
1	238.44548415	2.416083E-012	1.716608E-011	1	0.000000E+000
1	238.44570762	1.716608E-011	2.416083E-012	0	0.000000E+000
1	238.44571752	2.416083E-012	1.716608E-011	1	0.000000E+000
1	238.44624979	1.716608E-011	2.416083E-012	0	0.000000E+000
1	238.44626775	2.416083E-012	1.716608E-011	1	0.000000E+000
1	238.44637324	1.716608E-011	2.416083E-012	0	0.000000E+000
1	238.44640512	2.416083E-012	1.716608E-011	1	0.000000E+000
1	238.44771883	1.716608E-011	2.416083E-012	0	0.000000E+000
1	238.44773178	2.416083E-012	1.716608E-011	1	0.000000E+000
1	238.44819594	1.716608E-011	2.416083E-012	0	0.000000E+000
1	238.44825304	2.416083E-012	1.716608E-011	1	0.000000E+000
1	238.44863303	1.716608E-011	2.416083E-012	0	0.000000E+000
1	238.44866848	2.416083E-012	1.716608E-011	1	0.000000E+000
1	238.44962655	1.716608E-011	2.416083E-012	0	0.000000E+000
1	238.44964826	2.416083E-012	1.716608E-011	1	0.000000E+000
1	238.45002789	1.716608E-011	2.416083E-012	0	0.000000E+000
1	238.45003110	2.416083E-012	1.716608E-011	1	0.000000E+000
1	238.45064145	1.716608E-011	2.416083E-012	0	0.000000E+000
1	238.45064950	2.416083E-012	1.716608E-011	1	0.000000E+000
1	238.45077836	1.716608E-011	2.416083E-012	0	0.000000E+000
1	238.45084962	2.416083E-012	1.716608E-011	1	0.000000E+000
1	238.45110959	1.716608E-011	2.416083E-012	0	0.000000E+000
1	238.45112420	2.416083E-012	1.716608E-011	1	0.000000E+000
1	238.45178561	1.716608E-011	2.416083E-012	0	0.000000E+000
1	238.45179091	2.416083E-012	1.716608E-011	1	0.000000E+000
1	238.45207830	1.716608E-011	2.416083E-012	0	0.000000E+000
1	238.45212494	2.416083E-012	1.716608E-011	1	0.000000E+000
1	238.45283760	1.716608E-011	2.416083E-012	0	0.000000E+000
1	238.45289160	2.416083E-012	1.716608E-011	1	0.000000E+000
1	238.45336439	1.716608E-011	2.416083E-012	0	0.000000E+000
1	238.45340389	2.416083E-012	1.716608E-011	1	0.000000E+000
1	238.45344772	1.716608E-011	2.416083E-012	0	0.000000E+000
1	238.45347484	2.416083E-012	1.716608E-011	1	0.000000E+000
1	238.45409154	1.716608E-011	2.416083E-012	0	0.000000E+000
1	238.45412229	2.416083E-012	1.716608E-011	1	0.000000E+000
1	238.45526735	1.716608E-011	2.416083E-012	0	0.000000E+000
1	238.45533720	2.416083E-012	1.716608E-011	1	0.000000E+000
1	238.45644387	1.716608E-011	2.416083E-012	0	0.000000E+000
1	238.45649145	2.416083E-012	1.716608E-011	1	0.000000E+000
1	238.45725670	1.716608E-011	2.416083E-012	0	0.000000E+000
1	238.45727674	2.416083E-012	1.716608E-011	1	0.000000E+000
1	238.45731830	1.716608E-011	2.416083E-012	0	0.000000E+000
1	238.45734374	2.416083E-012	1.716608E-011	1	0.000000E+000
1	238.45902575	1.716608E-011	2.416083E-012	0	0.000000E+000
1	238.45905615	2.416083E-012	1.716608E-011	1	0.000000E+000
1	238.45921622	1.716608E-011	2.416083E-012	0	0.000000E+000
1	238.45924039	2.416083E-012	1.716608E-011	1	0.000000E+000
1	238.46015332	1.716608E-011	2.416083E-012	0	0.000000E+000
1	238.46016281	2.416083E-012	1.716608E-011	1	0.000000E+000
1	238.46028955	1.716608E-011	2.416083E-012	0	0.000000E+000
1	238.46034063	2.416083E-012	1.716608E-011	1	0.000000E+000
1	238.46038390	1.716608E-011	2.416083E-012	0	0.000000E+000
1	238.46044006	2.416083E-012	1.716608E-011	1	0.000000E+000
1	238.46125267	1.716608E-011	2.416083E-012	0	0.000000E+000
1	238.46284781	2.416083E-012	1.716608E-011	1	0.000000E+000
1	238.46337599	1.716608E-011	2.416083E-012	0	0.000000E+000
1	238.46341795	2.416083E-012	1.716608E-011	1	0.000000E+000
1	238.46352685	1.716608E-011	2.416083E-012	0	0.000000E+000
1	238.46358329	2.416083E-012	1.716608E-011	1	0.000000E+000
1	238.46420366	1.716608E-011	2.416083E-012	0	0.000000E+000
1	238.46421285	2.416083E-012	1.716608E-011	1	0.000000E+000
1	238.46520047	1.716608E-011	2.416083E-012	0	0.000000E+000
1	238.46525491	2.416083E-012	1.716608E-011	1	0.000000E+000
1	238.46534451	1.716608E-011	2.416083E-012	0	0.000000E+000
1	238.46536739	2.416083E-012	1.716608E-011	1	0.000000E+000
1	238.46573338	1.716608E-011	2.416083E-012	0	0.000000E+000
1	238.46601781	2.416083E-012	1.716608E-011	1	0.000000E+000
1	238.46666033	1.716608E-011	2.416083E-012	0	0.000000E+000
1	238.46667949	2.416083E-012	1.716608E-011	1	0.000000E+000
1	238.46761901	1.716608E-011	2.416083E-012	0	0.000000E+000
1	238.46765064	2.416083E-012	1.716608E-011	1	0.000000E+000
1	238.46838112	1.716608E-011	2.416083E-012	0	0.000000E+000
1	238.46839267	2.416083E-012	1.716608E-011	1	0.000000E+000
1	238.46842426	1.716608E-011	2.416083E-012	0	0.000000E+000
1	238.46961846	2.416083E-012	1.716608E-011	1	0.000000E+000
1	238.46984674	1.716608E-011	2.416083E-012	0	0.000000E+000
1	238.47018151	2.416083E-012	1.716608E-011	1	0.000000E+000
1	238.47023790	1.716608E-011	2.416083E-012	0	0.000000E+000
1	238.47027787	2.416083E-012	1.716608E-011	1	0.000000E+000
[truncated: 295,886 more chars]
