# Supplementary material for: Ancestral acetylcholine receptor β-subunit forms homopentamers that prime before opening spontaneously
Source: eLife. 2022 Jul 4;11:e76504. doi: 10.7554/eLife.76504 (PMC9365395; doi:10.7554/eLife.76504)
Supplement: Figure 4—source data 1. — Detected single-channel event durations of spontaneously opening βAnc homomers in the absence (agonist-free) and presence of increasing concentrations of acetylcholine (ACh; 10 µM, 30 µM, 60 µM, and 100 µM) or 2-[(2,6-dimethylphenyl)amino]-N,N,N-trimethyl-2-oxoethaniminium chloride (QX-222; QX; 10 µM, 30 µM, 60 µM, and 100µM). Compressed file includes 27 TAC 4.3.3 event files (*.evt format) of the single-channel detections for the three recordings for each condition (fileA, fileB, and fileC in each case) in the presented kinetic analysis, as well as the associated R scripts (*.txt format) for defining and sorting bursts. [file elife-76504-fig4-data1.zip › F4-SD1/Source Data - Figure 4/Figure4_ACh60uM_fileA.evt]

5
File
Acquire	D:\Data\Christian\2-81Homomer Project\ACh Block\60uM - 120mV - ACh\Recordings\a1-19-05-31-BAncHomomer-BRBS-PA60OOPS-120mV-1.acquire	0	
Sweeps
1	580.712144	0.000000	0.334815	0.0000000E+000	0.0000000E+000	
Segments
1	146	0.000000	0.334815	0.705952	1.062623	18.657322	18.798188	20.949587	21.280988	21.867833	21.973960	22.005318	22.177999	110.698310	110.802320	111.284377	111.604546	111.658566	111.783586	112.278675	112.450364	112.510534	112.616862	112.697697	112.802679	140.455171	141.271730	141.293182	142.029984	143.526948	143.788360	157.996975	158.183593	158.868795	158.985582	159.138875	159.338789	159.893776	160.197797	160.260882	160.398869	160.417350	160.543179	162.315356	162.417220	163.046248	163.149608	204.681969	204.818707	204.850758	205.125717	205.190933	205.661876	206.355811	206.486036	206.489158	206.646274	207.827112	207.940672	236.503100	236.822740	236.832326	236.936343	236.963398	237.348262	237.672393	237.809682	237.856273	238.011018	248.789648	249.091500	254.340009	254.508047	255.735696	256.133328	282.372549	282.667520	283.000989	283.472283	283.493958	283.595918	283.646145	283.914659	284.088355	284.190837	284.214854	284.540267	284.941906	285.141342	285.424367	285.698718	285.824098	285.936435	286.269768	286.408448	286.869748	287.222849	288.059217	288.163582	288.537287	288.639707	289.916563	290.020805	290.047558	290.224423	290.344768	290.489380	290.555859	290.713190	291.488077	291.589447	291.641094	291.802504	291.824535	291.937267	307.044917	307.153276	307.573237	307.881146	307.938886	308.063637	308.111906	308.304426	308.332102	308.446248	310.357339	310.647979	310.887989	311.065425	398.035931	398.210993	398.494697	398.617839	398.679500	398.810478	398.861626	399.236325	401.995810	402.371215	402.376262	402.531209	406.031514	406.343825	406.476112	407.020496	407.029318	407.263836	407.291462	407.395038	407.789708	407.910646	408.919294	409.210904	409.829940	409.947461	409.978438	410.062489	410.109510	410.223876	410.240582	410.331613	411.101551	411.210347	411.240209	411.341116	418.818260	419.027641	419.600067	419.835923	419.874374	420.037830	424.359412	424.663827	425.394885	425.568483	425.668999	425.831963	425.838150	425.922270	425.969222	426.055118	428.524478	428.712112	428.737188	428.852811	428.918342	428.990893	429.537068	429.700600	430.705496	430.806925	430.902223	431.358090	431.526725	431.780376	431.904621	432.508198	432.522822	432.682157	433.156843	433.426060	433.440326	433.550677	435.104418	435.511287	435.659261	436.030174	436.178122	436.341193	436.389446	436.959701	439.801827	439.966521	439.993926	440.090591	440.124998	440.230148	440.346609	440.488016	440.518214	440.646702	441.380252	441.588641	441.632326	441.704050	441.776531	441.954504	442.148879	442.440016	442.774640	443.158382	444.450770	444.576911	444.593145	444.813297	448.552038	448.738431	460.954890	461.096820	479.165544	479.838700	479.839814	479.954448	482.927944	483.292606	483.313222	483.858881	484.269988	484.415958	484.427334	484.513339	485.033442	485.262295	519.178475	519.439455	519.873856	520.125045	520.144454	520.219556	520.416563	520.565700	520.915572	521.149838	521.193030	521.331411	521.338650	521.585337	521.605398	521.779218	521.880410	522.152979	522.582045	522.729313	523.083615	523.206011	526.282147	526.383910	538.998557	539.104470	539.149894	539.591665	576.603530	576.704572	578.932198	579.100153	579.126854	579.240100	579.361457	579.470032	579.927585	580.100011	580.289290	580.712144	
Events
1	0.05025732	4.426515E-012	1.891651E-011	1	0.000000E+000
1	0.05051275	1.891651E-011	4.426515E-012	0	0.000000E+000
1	0.05054298	4.426515E-012	1.891651E-011	1	0.000000E+000
1	0.05057119	1.891651E-011	4.426515E-012	0	0.000000E+000
1	0.05062464	4.426515E-012	1.891651E-011	1	0.000000E+000
1	0.05064518	1.891651E-011	4.426515E-012	0	0.000000E+000
1	0.05066953	4.426515E-012	1.891651E-011	1	0.000000E+000
1	0.05097924	1.891651E-011	4.426515E-012	0	0.000000E+000
1	0.05099416	4.426515E-012	1.891651E-011	1	0.000000E+000
1	0.05121082	1.891651E-011	4.426515E-012	0	0.000000E+000
1	0.06010720	4.426515E-012	1.891651E-011	1	0.000000E+000
1	0.06074571	1.891651E-011	4.426515E-012	0	0.000000E+000
1	0.06075488	4.426515E-012	1.891651E-011	1	0.000000E+000
1	0.06133738	1.891651E-011	4.426515E-012	0	0.000000E+000
1	0.06138465	4.426515E-012	1.891651E-011	1	0.000000E+000
1	0.06221119	1.891651E-011	4.426515E-012	0	0.000000E+000
1	0.06226648	4.426515E-012	1.891651E-011	1	0.000000E+000
1	0.06227349	1.891651E-011	4.426515E-012	0	0.000000E+000
1	0.06228457	4.426515E-012	1.891651E-011	1	0.000000E+000
1	0.06249278	1.891651E-011	4.426515E-012	0	0.000000E+000
1	0.06252232	4.426515E-012	1.891651E-011	1	0.000000E+000
1	0.06256380	1.891651E-011	4.426515E-012	0	0.000000E+000
1	0.06260434	4.426515E-012	1.891651E-011	1	0.000000E+000
1	0.06271072	1.891651E-011	4.426515E-012	0	0.000000E+000
1	0.06273289	4.426515E-012	1.891651E-011	1	0.000000E+000
1	0.06277991	1.891651E-011	4.426515E-012	0	0.000000E+000
1	0.06284299	4.426515E-012	1.891651E-011	1	0.000000E+000
1	0.06383841	1.891651E-011	4.426515E-012	0	0.000000E+000
1	0.06387193	4.426515E-012	1.891651E-011	1	0.000000E+000
1	0.06415414	1.891651E-011	4.426515E-012	0	0.000000E+000
1	0.06417725	4.426515E-012	1.891651E-011	1	0.000000E+000
1	0.06441785	1.891651E-011	4.426515E-012	0	0.000000E+000
1	0.06444128	4.426515E-012	1.891651E-011	1	0.000000E+000
1	0.06449634	1.891651E-011	4.426515E-012	0	0.000000E+000
1	0.06450342	4.426515E-012	1.891651E-011	1	0.000000E+000
1	0.06514847	1.891651E-011	4.426515E-012	0	0.000000E+000
1	0.06521205	4.426515E-012	1.891651E-011	1	0.000000E+000
1	0.06566029	1.891651E-011	4.426515E-012	0	0.000000E+000
1	0.06567715	4.426515E-012	1.891651E-011	1	0.000000E+000
1	0.06568747	1.891651E-011	4.426515E-012	0	0.000000E+000
1	0.06572324	4.426515E-012	1.891651E-011	1	0.000000E+000
1	0.06577293	1.891651E-011	4.426515E-012	0	0.000000E+000
1	0.06579232	4.426515E-012	1.891651E-011	1	0.000000E+000
1	0.06580618	1.891651E-011	4.426515E-012	0	0.000000E+000
1	0.06584428	4.426515E-012	1.891651E-011	1	0.000000E+000
1	0.06614960	1.891651E-011	4.426515E-012	0	0.000000E+000
1	0.06618211	4.426515E-012	1.891651E-011	1	0.000000E+000
1	0.06742255	1.891651E-011	4.426515E-012	0	0.000000E+000
1	0.06743449	4.426515E-012	1.891651E-011	1	0.000000E+000
1	0.06789590	1.891651E-011	4.426515E-012	0	0.000000E+000
1	0.06813501	4.426515E-012	1.891651E-011	1	0.000000E+000
1	0.06836522	1.891651E-011	4.426515E-012	0	0.000000E+000
1	0.06838387	4.426515E-012	1.891651E-011	1	0.000000E+000
1	0.06903265	1.891651E-011	4.426515E-012	0	0.000000E+000
1	0.06917870	4.426515E-012	1.891651E-011	1	0.000000E+000
1	0.06979877	1.891651E-011	4.426515E-012	0	0.000000E+000
1	0.07501191	4.426515E-012	1.891651E-011	1	0.000000E+000
1	0.07544648	1.891651E-011	4.426515E-012	0	0.000000E+000
1	0.07547290	4.426515E-012	1.891651E-011	1	0.000000E+000
1	0.07574975	1.891651E-011	4.426515E-012	0	0.000000E+000
1	0.07582549	4.426515E-012	1.891651E-011	1	0.000000E+000
1	0.07584923	1.891651E-011	4.426515E-012	0	0.000000E+000
1	0.07588004	4.426515E-012	1.891651E-011	1	0.000000E+000
1	0.07615635	1.891651E-011	4.426515E-012	0	0.000000E+000
1	0.07617888	4.426515E-012	1.891651E-011	1	0.000000E+000
1	0.07675808	1.891651E-011	4.426515E-012	0	0.000000E+000
1	0.07678242	4.426515E-012	1.891651E-011	1	0.000000E+000
1	0.07687630	1.891651E-011	4.426515E-012	0	0.000000E+000
1	0.07693469	4.426515E-012	1.891651E-011	1	0.000000E+000
1	0.07706831	1.891651E-011	4.426515E-012	0	0.000000E+000
1	0.07707850	4.426515E-012	1.891651E-011	1	0.000000E+000
1	0.07782380	1.891651E-011	4.426515E-012	0	0.000000E+000
1	0.07783726	4.426515E-012	1.891651E-011	1	0.000000E+000
1	0.07800077	1.891651E-011	4.426515E-012	0	0.000000E+000
1	0.07800620	4.426515E-012	1.891651E-011	1	0.000000E+000
1	0.07808995	1.891651E-011	4.426515E-012	0	0.000000E+000
1	0.07810192	4.426515E-012	1.891651E-011	1	0.000000E+000
1	0.07897506	1.891651E-011	4.426515E-012	0	0.000000E+000
1	0.07903618	4.426515E-012	1.891651E-011	1	0.000000E+000
1	0.08033167	1.891651E-011	4.426515E-012	0	0.000000E+000
1	0.08035520	4.426515E-012	1.891651E-011	1	0.000000E+000
1	0.08046232	1.891651E-011	4.426515E-012	0	0.000000E+000
1	0.08064138	4.426515E-012	1.891651E-011	1	0.000000E+000
1	0.08156384	1.891651E-011	4.426515E-012	0	0.000000E+000
1	0.08158670	4.426515E-012	1.891651E-011	1	0.000000E+000
1	0.08178999	1.891651E-011	4.426515E-012	0	0.000000E+000
1	0.08184640	4.426515E-012	1.891651E-011	1	0.000000E+000
1	0.08207759	1.891651E-011	4.426515E-012	0	0.000000E+000
1	0.08211678	4.426515E-012	1.891651E-011	1	0.000000E+000
1	0.08229177	1.891651E-011	4.426515E-012	0	0.000000E+000
1	0.08230591	4.426515E-012	1.891651E-011	1	0.000000E+000
1	0.08250490	1.891651E-011	4.426515E-012	0	0.000000E+000
1	0.08253582	4.426515E-012	1.891651E-011	1	0.000000E+000
1	0.08269221	1.891651E-011	4.426515E-012	0	0.000000E+000
1	0.08271175	4.426515E-012	1.891651E-011	1	0.000000E+000
1	0.08286750	1.891651E-011	4.426515E-012	0	0.000000E+000
1	0.08291308	4.426515E-012	1.891651E-011	1	0.000000E+000
1	0.08296851	1.891651E-011	4.426515E-012	0	0.000000E+000
1	0.08303697	4.426515E-012	1.891651E-011	1	0.000000E+000
1	0.08334476	1.891651E-011	4.426515E-012	0	0.000000E+000
1	0.08350780	4.426515E-012	1.891651E-011	1	0.000000E+000
1	0.08375777	1.891651E-011	4.426515E-012	0	0.000000E+000
1	0.08476072	4.426515E-012	1.891651E-011	1	0.000000E+000
1	0.08482786	1.891651E-011	4.426515E-012	0	0.000000E+000
1	0.08484552	4.426515E-012	1.891651E-011	1	0.000000E+000
1	0.08503478	1.891651E-011	4.426515E-012	0	0.000000E+000
1	0.08505332	4.426515E-012	1.891651E-011	1	0.000000E+000
1	0.08512837	1.891651E-011	4.426515E-012	0	0.000000E+000
1	0.08513918	4.426515E-012	1.891651E-011	1	0.000000E+000
1	0.08524069	1.891651E-011	4.426515E-012	0	0.000000E+000
1	0.08527217	4.426515E-012	1.891651E-011	1	0.000000E+000
1	0.08534025	1.891651E-011	4.426515E-012	0	0.000000E+000
1	0.08537316	4.426515E-012	1.891651E-011	1	0.000000E+000
1	0.08554949	1.891651E-011	4.426515E-012	0	0.000000E+000
1	0.08556617	4.426515E-012	1.891651E-011	1	0.000000E+000
1	0.08561023	1.891651E-011	4.426515E-012	0	0.000000E+000
1	0.08562938	4.426515E-012	1.891651E-011	1	0.000000E+000
1	0.08573042	1.891651E-011	4.426515E-012	0	0.000000E+000
1	0.08575153	4.426515E-012	1.891651E-011	1	0.000000E+000
1	0.08603350	1.891651E-011	4.426515E-012	0	0.000000E+000
1	0.08606660	4.426515E-012	1.891651E-011	1	0.000000E+000
1	0.08644851	1.891651E-011	4.426515E-012	0	0.000000E+000
1	0.08648548	4.426515E-012	1.891651E-011	1	0.000000E+000
1	0.08719401	1.891651E-011	4.426515E-012	0	0.000000E+000
1	0.08721156	4.426515E-012	1.891651E-011	1	0.000000E+000
1	0.08760502	1.891651E-011	4.426515E-012	0	0.000000E+000
1	0.08763351	4.426515E-012	1.891651E-011	1	0.000000E+000
1	0.08766241	1.891651E-011	4.426515E-012	0	0.000000E+000
1	0.08771755	4.426515E-012	1.891651E-011	1	0.000000E+000
1	0.08809489	1.891651E-011	4.426515E-012	0	0.000000E+000
1	0.08811121	4.426515E-012	1.891651E-011	1	0.000000E+000
1	0.08855303	1.891651E-011	4.426515E-012	0	0.000000E+000
1	0.08860478	4.426515E-012	1.891651E-011	1	0.000000E+000
1	0.08890307	1.891651E-011	4.426515E-012	0	0.000000E+000
1	0.08891886	4.426515E-012	1.891651E-011	1	0.000000E+000
1	0.08928340	1.891651E-011	4.426515E-012	0	0.000000E+000
1	0.08929284	4.426515E-012	1.891651E-011	1	0.000000E+000
1	0.08938234	1.891651E-011	4.426515E-012	0	0.000000E+000
1	0.08940043	4.426515E-012	1.891651E-011	1	0.000000E+000
1	0.08959193	1.891651E-011	4.426515E-012	0	0.000000E+000
1	0.08962191	4.426515E-012	1.891651E-011	1	0.000000E+000
1	0.08974740	1.891651E-011	4.426515E-012	0	0.000000E+000
1	0.08975732	4.426515E-012	1.891651E-011	1	0.000000E+000
1	0.08987503	1.891651E-011	4.426515E-012	0	0.000000E+000
1	0.08990213	4.426515E-012	1.891651E-011	1	0.000000E+000
1	0.08995591	1.891651E-011	4.426515E-012	0	0.000000E+000
1	0.08999068	4.426515E-012	1.891651E-011	1	0.000000E+000
1	0.09051939	1.891651E-011	4.426515E-012	0	0.000000E+000
1	0.09052944	4.426515E-012	1.891651E-011	1	0.000000E+000
1	0.09084075	1.891651E-011	4.426515E-012	0	0.000000E+000
1	0.09087106	4.426515E-012	1.891651E-011	1	0.000000E+000
1	0.09093208	1.891651E-011	4.426515E-012	0	0.000000E+000
1	0.09097105	4.426515E-012	1.891651E-011	1	0.000000E+000
1	0.09108224	1.891651E-011	4.426515E-012	0	0.000000E+000
1	0.09109874	4.426515E-012	1.891651E-011	1	0.000000E+000
1	0.09125817	1.891651E-011	4.426515E-012	0	0.000000E+000
1	0.09129125	4.426515E-012	1.891651E-011	1	0.000000E+000
1	0.09155126	1.891651E-011	4.426515E-012	0	0.000000E+000
1	0.09157939	4.426515E-012	1.891651E-011	1	0.000000E+000
1	0.09179875	1.891651E-011	4.426515E-012	0	0.000000E+000
1	0.09181995	4.426515E-012	1.891651E-011	1	0.000000E+000
1	0.09196952	1.891651E-011	4.426515E-012	0	0.000000E+000
1	0.09199299	4.426515E-012	1.891651E-011	1	0.000000E+000
1	0.09206626	1.891651E-011	4.426515E-012	0	0.000000E+000
1	0.09208735	4.426515E-012	1.891651E-011	1	0.000000E+000
1	0.09230980	1.891651E-011	4.426515E-012	0	0.000000E+000
1	0.09235868	4.426515E-012	1.891651E-011	1	0.000000E+000
1	0.09260634	1.891651E-011	4.426515E-012	0	0.000000E+000
1	0.09264952	4.426515E-012	1.891651E-011	1	0.000000E+000
1	0.09266787	1.891651E-011	4.426515E-012	0	0.000000E+000
1	0.09270846	4.426515E-012	1.891651E-011	1	0.000000E+000
1	0.09352271	1.891651E-011	4.426515E-012	0	0.000000E+000
1	0.09360202	4.426515E-012	1.891651E-011	1	0.000000E+000
1	0.09364256	1.891651E-011	4.426515E-012	0	0.000000E+000
1	0.09367878	4.426515E-012	1.891651E-011	1	0.000000E+000
1	0.09370829	1.891651E-011	4.426515E-012	0	0.000000E+000
1	0.09371819	4.426515E-012	1.891651E-011	1	0.000000E+000
1	0.09432593	1.891651E-011	4.426515E-012	0	0.000000E+000
1	0.09437897	4.426515E-012	1.891651E-011	1	0.000000E+000
1	0.09488137	1.891651E-011	4.426515E-012	0	0.000000E+000
1	0.09494669	4.426515E-012	1.891651E-011	1	0.000000E+000
1	0.09590287	1.891651E-011	4.426515E-012	0	0.000000E+000
1	0.09592124	4.426515E-012	1.891651E-011	1	0.000000E+000
1	0.09596191	1.891651E-011	4.426515E-012	0	0.000000E+000
1	0.09600721	4.426515E-012	1.891651E-011	1	0.000000E+000
1	0.09603351	1.891651E-011	4.426515E-012	0	0.000000E+000
1	0.09604959	4.426515E-012	1.891651E-011	1	0.000000E+000
1	0.09621156	1.891651E-011	4.426515E-012	0	0.000000E+000
1	0.09624001	4.426515E-012	1.891651E-011	1	0.000000E+000
1	0.09661591	1.891651E-011	4.426515E-012	0	0.000000E+000
1	0.09664407	4.426515E-012	1.891651E-011	1	0.000000E+000
1	0.09683692	1.891651E-011	4.426515E-012	0	0.000000E+000
1	0.09684834	4.426515E-012	1.891651E-011	1	0.000000E+000
1	0.09723957	1.891651E-011	4.426515E-012	0	0.000000E+000
1	0.09730521	4.426515E-012	1.891651E-011	1	0.000000E+000
1	0.09732374	1.891651E-011	4.426515E-012	0	0.000000E+000
1	0.09734964	4.426515E-012	1.891651E-011	1	0.000000E+000
1	0.09748882	1.891651E-011	4.426515E-012	0	0.000000E+000
1	0.09752495	4.426515E-012	1.891651E-011	1	0.000000E+000
1	0.09802584	1.891651E-011	4.426515E-012	0	0.000000E+000
1	0.09807130	4.426515E-012	1.891651E-011	1	0.000000E+000
1	0.09852260	1.891651E-011	4.426515E-012	0	0.000000E+000
1	0.09856378	4.426515E-012	1.891651E-011	1	0.000000E+000
1	0.09919518	1.891651E-011	4.426515E-012	0	0.000000E+000
1	0.09920309	4.426515E-012	1.891651E-011	1	0.000000E+000
1	0.09938443	1.891651E-011	4.426515E-012	0	0.000000E+000
1	0.09941399	4.426515E-012	1.891651E-011	1	0.000000E+000
1	0.09971503	1.891651E-011	4.426515E-012	0	0.000000E+000
1	0.09974167	4.426515E-012	1.891651E-011	1	0.000000E+000
1	0.09982677	1.891651E-011	4.426515E-012	0	0.000000E+000
1	0.09985181	4.426515E-012	1.891651E-011	1	0.000000E+000
1	0.09992117	1.891651E-011	4.426515E-012	0	0.000000E+000
1	0.09994116	4.426515E-012	1.891651E-011	1	0.000000E+000
1	0.10024855	1.891651E-011	4.426515E-012	0	0.000000E+000
1	0.10031928	4.426515E-012	1.891651E-011	1	0.000000E+000
1	0.10035825	1.891651E-011	4.426515E-012	0	0.000000E+000
1	0.10036535	4.426515E-012	1.891651E-011	1	0.000000E+000
1	0.10043033	1.891651E-011	4.426515E-012	0	0.000000E+000
1	0.10056692	4.426515E-012	1.891651E-011	1	0.000000E+000
1	0.10120797	1.891651E-011	4.426515E-012	0	0.000000E+000
1	0.10123439	4.426515E-012	1.891651E-011	1	0.000000E+000
1	0.10156379	1.891651E-011	4.426515E-012	0	0.000000E+000
1	0.10160628	4.426515E-012	1.891651E-011	1	0.000000E+000
1	0.10186762	1.891651E-011	4.426515E-012	0	0.000000E+000
1	0.10191037	4.426515E-012	1.891651E-011	1	0.000000E+000
1	0.10234623	1.891651E-011	4.426515E-012	0	0.000000E+000
1	0.10238311	4.426515E-012	1.891651E-011	1	0.000000E+000
1	0.10241686	1.891651E-011	4.426515E-012	0	0.000000E+000
1	0.10245022	4.426515E-012	1.891651E-011	1	0.000000E+000
1	0.10253338	1.891651E-011	4.426515E-012	0	0.000000E+000
1	0.10256683	4.426515E-012	1.891651E-011	1	0.000000E+000
1	0.10315040	1.891651E-011	4.426515E-012	0	0.000000E+000
1	0.10315725	4.426515E-012	1.891651E-011	1	0.000000E+000
1	0.10322756	1.891651E-011	4.426515E-012	0	0.000000E+000
1	0.10329347	4.426515E-012	1.891651E-011	1	0.000000E+000
1	0.10341048	1.891651E-011	4.426515E-012	0	0.000000E+000
1	0.10345264	4.426515E-012	1.891651E-011	1	0.000000E+000
1	0.10367765	1.891651E-011	4.426515E-012	0	0.000000E+000
1	0.10369359	4.426515E-012	1.891651E-011	1	0.000000E+000
1	0.10381879	1.891651E-011	4.426515E-012	0	0.000000E+000
1	0.10385598	4.426515E-012	1.891651E-011	1	0.000000E+000
1	0.10394943	1.891651E-011	4.426515E-012	0	0.000000E+000
1	0.10399283	4.426515E-012	1.891651E-011	1	0.000000E+000
1	0.10430576	1.891651E-011	4.426515E-012	0	0.000000E+000
1	0.10436545	4.426515E-012	1.891651E-011	1	0.000000E+000
1	0.10443584	1.891651E-011	4.426515E-012	0	0.000000E+000
1	0.10445737	4.426515E-012	1.891651E-011	1	0.000000E+000
1	0.10501108	1.891651E-011	4.426515E-012	0	0.000000E+000
1	0.10503793	4.426515E-012	1.891651E-011	1	0.000000E+000
1	0.10526712	1.891651E-011	4.426515E-012	0	0.000000E+000
1	0.10530001	4.426515E-012	1.891651E-011	1	0.000000E+000
1	0.10587073	1.891651E-011	4.426515E-012	0	0.000000E+000
1	0.10596209	4.426515E-012	1.891651E-011	1	0.000000E+000
1	0.10608442	1.891651E-011	4.426515E-012	0	0.000000E+000
1	0.10612940	4.426515E-012	1.891651E-011	1	0.000000E+000
1	0.10620168	1.891651E-011	4.426515E-012	0	0.000000E+000
1	0.10621437	4.426515E-012	1.891651E-011	1	0.000000E+000
1	0.10662913	1.891651E-011	4.426515E-012	0	0.000000E+000
1	0.10665427	4.426515E-012	1.891651E-011	1	0.000000E+000
1	0.10689739	1.891651E-011	4.426515E-012	0	0.000000E+000
1	0.10692182	4.426515E-012	1.891651E-011	1	0.000000E+000
1	0.10697454	1.891651E-011	4.426515E-012	0	0.000000E+000
1	0.10700037	4.426515E-012	1.891651E-011	1	0.000000E+000
1	0.10719116	1.891651E-011	4.426515E-012	0	0.000000E+000
1	0.10725228	4.426515E-012	1.891651E-011	1	0.000000E+000
1	0.10763164	1.891651E-011	4.426515E-012	0	0.000000E+000
1	0.10770050	4.426515E-012	1.891651E-011	1	0.000000E+000
1	0.10793516	1.891651E-011	4.426515E-012	0	0.000000E+000
1	0.10798244	4.426515E-012	1.891651E-011	1	0.000000E+000
1	0.10835250	1.891651E-011	4.426515E-012	0	0.000000E+000
1	0.10837152	4.426515E-012	1.891651E-011	1	0.000000E+000
1	0.10864786	1.891651E-011	4.426515E-012	0	0.000000E+000
1	0.10867161	4.426515E-012	1.891651E-011	1	0.000000E+000
1	0.10888530	1.891651E-011	4.426515E-012	0	0.000000E+000
1	0.10891252	4.426515E-012	1.891651E-011	1	0.000000E+000
1	0.10995984	1.891651E-011	4.426515E-012	0	0.000000E+000
1	0.11000383	4.426515E-012	1.891651E-011	1	0.000000E+000
1	0.11071116	1.891651E-011	4.426515E-012	0	0.000000E+000
1	0.11083749	4.426515E-012	1.891651E-011	1	0.000000E+000
1	0.11085294	1.891651E-011	4.426515E-012	0	0.000000E+000
1	0.11091570	4.426515E-012	1.891651E-011	1	0.000000E+000
1	0.11120310	1.891651E-011	4.426515E-012	0	0.000000E+000
1	0.11121239	4.426515E-012	1.891651E-011	1	0.000000E+000
1	0.11139056	1.891651E-011	4.426515E-012	0	0.000000E+000
1	0.11140598	4.426515E-012	1.891651E-011	1	0.000000E+000
1	0.11162501	1.891651E-011	4.426515E-012	0	0.000000E+000
1	0.11163150	4.426515E-012	1.891651E-011	1	0.000000E+000
1	0.11167338	1.891651E-011	4.426515E-012	0	0.000000E+000
1	0.11171294	4.426515E-012	1.891651E-011	1	0.000000E+000
1	0.11216578	1.891651E-011	4.426515E-012	0	0.000000E+000
1	0.11219582	4.426515E-012	1.891651E-011	1	0.000000E+000
1	0.11330530	1.891651E-011	4.426515E-012	0	0.000000E+000
1	0.11333697	4.426515E-012	1.891651E-011	1	0.000000E+000
1	0.11358857	1.891651E-011	4.426515E-012	0	0.000000E+000
1	0.11359143	4.426515E-012	1.891651E-011	1	0.000000E+000
1	0.11365410	1.891651E-011	4.426515E-012	0	0.000000E+000
1	0.11369038	4.426515E-012	1.891651E-011	1	0.000000E+000
1	0.11371643	1.891651E-011	4.426515E-012	0	0.000000E+000
1	0.11374689	4.426515E-012	1.891651E-011	1	0.000000E+000
1	0.11403516	1.891651E-011	4.426515E-012	0	0.000000E+000
1	0.11405539	4.426515E-012	1.891651E-011	1	0.000000E+000
1	0.11409664	1.891651E-011	4.426515E-012	0	0.000000E+000
1	0.11565860	4.426515E-012	1.891651E-011	1	0.000000E+000
1	0.11616168	1.891651E-011	4.426515E-012	0	0.000000E+000
1	0.11616748	4.426515E-012	1.891651E-011	1	0.000000E+000
1	0.11643017	1.891651E-011	4.426515E-012	0	0.000000E+000
1	0.11643894	4.426515E-012	1.891651E-011	1	0.000000E+000
1	0.11657049	1.891651E-011	4.426515E-012	0	0.000000E+000
1	0.11658361	4.426515E-012	1.891651E-011	1	0.000000E+000
1	0.11662512	1.891651E-011	4.426515E-012	0	0.000000E+000
1	0.11672198	4.426515E-012	1.891651E-011	1	0.000000E+000
1	0.11682954	1.891651E-011	4.426515E-012	0	0.000000E+000
1	0.11685159	4.426515E-012	1.891651E-011	1	0.000000E+000
1	0.11694255	1.891651E-011	4.426515E-012	0	0.000000E+000
1	0.11695593	4.426515E-012	1.891651E-011	1	0.000000E+000
1	0.11759318	1.891651E-011	4.426515E-012	0	0.000000E+000
1	0.11761227	4.426515E-012	1.891651E-011	1	0.000000E+000
1	0.11802364	1.891651E-011	4.426515E-012	0	0.000000E+000
1	0.11806846	4.426515E-012	1.891651E-011	1	0.000000E+000
1	0.11994679	1.891651E-011	4.426515E-012	0	0.000000E+000
1	0.11996156	4.426515E-012	1.891651E-011	1	0.000000E+000
1	0.12040558	1.891651E-011	4.426515E-012	0	0.000000E+000
1	0.12042376	4.426515E-012	1.891651E-011	1	0.000000E+000
1	0.12084798	1.891651E-011	4.426515E-012	0	0.000000E+000
1	0.12086756	4.426515E-012	1.891651E-011	1	0.000000E+000
1	0.12120039	1.891651E-011	4.426515E-012	0	0.000000E+000
1	0.12169619	4.426515E-012	1.891651E-011	1	0.000000E+000
1	0.12185807	1.891651E-011	4.426515E-012	0	0.000000E+000
1	0.12190996	4.426515E-012	1.891651E-011	1	0.000000E+000
1	0.12208826	1.891651E-011	4.426515E-012	0	0.000000E+000
1	0.12212363	4.426515E-012	1.891651E-011	1	0.000000E+000
1	0.12349532	1.891651E-011	4.426515E-012	0	0.000000E+000
1	0.12352387	4.426515E-012	1.891651E-011	1	0.000000E+000
1	0.12365765	1.891651E-011	4.426515E-012	0	0.000000E+000
1	0.12367352	4.426515E-012	1.891651E-011	1	0.000000E+000
1	0.12407281	1.891651E-011	4.426515E-012	0	0.000000E+000
1	0.12411759	4.426515E-012	1.891651E-011	1	0.000000E+000
1	0.12422179	1.891651E-011	4.426515E-012	0	0.000000E+000
1	0.12425676	4.426515E-012	1.891651E-011	1	0.000000E+000
1	0.12436907	1.891651E-011	4.426515E-012	0	0.000000E+000
1	0.12439731	4.426515E-012	1.891651E-011	1	0.000000E+000
1	0.12449154	1.891651E-011	4.426515E-012	0	0.000000E+000
1	0.12451177	4.426515E-012	1.891651E-011	1	0.000000E+000
1	0.12505777	1.891651E-011	4.426515E-012	0	0.000000E+000
1	0.12508826	4.426515E-012	1.891651E-011	1	0.000000E+000
1	0.12511100	1.891651E-011	4.426515E-012	0	0.000000E+000
1	0.12514137	4.426515E-012	1.891651E-011	1	0.000000E+000
1	0.12589447	1.891651E-011	4.426515E-012	0	0.000000E+000
1	0.12597738	4.426515E-012	1.891651E-011	1	0.000000E+000
1	0.12612487	1.891651E-011	4.426515E-012	0	0.000000E+000
1	0.12616973	4.426515E-012	1.891651E-011	1	0.000000E+000
1	0.12728856	1.891651E-011	4.426515E-012	0	0.000000E+000
1	0.12729610	4.426515E-012	1.891651E-011	1	0.000000E+000
1	0.12742158	1.891651E-011	4.426515E-012	0	0.000000E+000
1	0.12745149	4.426515E-012	1.891651E-011	1	0.000000E+000
1	0.12820510	1.891651E-011	4.426515E-012	0	0.000000E+000
1	0.12831142	4.426515E-012	1.891651E-011	1	0.000000E+000
1	0.12861193	1.891651E-011	4.426515E-012	0	0.000000E+000
1	0.12992118	4.426515E-012	1.891651E-011	1	0.000000E+000
1	0.13044346	1.891651E-011	4.426515E-012	0	0.000000E+000
1	0.13046385	4.426515E-012	1.891651E-011	1	0.000000E+000
1	0.13076322	1.891651E-011	4.426515E-012	0	0.000000E+000
1	0.13078147	4.426515E-012	1.891651E-011	1	0.000000E+000
1	0.13085153	1.891651E-011	4.426515E-012	0	0.000000E+000
1	0.13086762	4.426515E-012	1.891651E-011	1	0.000000E+000
1	0.13114337	1.891651E-011	4.426515E-012	0	0.000000E+000
1	0.13116775	4.426515E-012	1.891651E-011	1	0.000000E+000
1	0.13121906	1.891651E-011	4.426515E-012	0	0.000000E+000
1	0.13124500	4.426515E-012	1.891651E-011	1	0.000000E+000
1	0.13144580	1.891651E-011	4.426515E-012	0	0.000000E+000
1	0.13148315	4.426515E-012	1.891651E-011	1	0.000000E+000
1	0.13154055	1.891651E-011	4.426515E-012	0	0.000000E+000
1	0.13155710	4.426515E-012	1.891651E-011	1	0.000000E+000
1	0.13200911	1.891651E-011	4.426515E-012	0	0.000000E+000
1	0.13202089	4.426515E-012	1.891651E-011	1	0.000000E+000
1	0.13237006	1.891651E-011	4.426515E-012	0	0.000000E+000
1	0.13242332	4.426515E-012	1.891651E-011	1	0.000000E+000
1	0.13276760	1.891651E-011	4.426515E-012	0	0.000000E+000
1	0.13283537	4.426515E-012	1.891651E-011	1	0.000000E+000
1	0.13293703	1.891651E-011	4.426515E-012	0	0.000000E+000
1	0.13296364	4.426515E-012	1.891651E-011	1	0.000000E+000
1	0.13312481	1.891651E-011	4.426515E-012	0	0.000000E+000
1	0.13313598	4.426515E-012	1.891651E-011	1	0.000000E+000
1	0.13352114	1.891651E-011	4.426515E-012	0	0.000000E+000
1	0.13354161	4.426515E-012	1.891651E-011	1	0.000000E+000
1	0.13456891	1.891651E-011	4.426515E-012	0	0.000000E+000
1	0.13458169	4.426515E-012	1.891651E-011	1	0.000000E+000
1	0.13463418	1.891651E-011	4.426515E-012	0	0.000000E+000
1	0.13494218	4.426515E-012	1.891651E-011	1	0.000000E+000
1	0.13513389	1.891651E-011	4.426515E-012	0	0.000000E+000
1	0.13515690	4.426515E-012	1.891651E-011	1	0.000000E+000
1	0.13566359	1.891651E-011	4.426515E-012	0	0.000000E+000
1	0.13572462	4.426515E-012	1.891651E-011	1	0.000000E+000
1	0.13616236	1.891651E-011	4.426515E-012	0	0.000000E+000
1	0.13624532	4.426515E-012	1.891651E-011	1	0.000000E+000
1	0.13663407	1.891651E-011	4.426515E-012	0	0.000000E+000
1	0.13667526	4.426515E-012	1.891651E-011	1	0.000000E+000
1	0.13689697	1.891651E-011	4.426515E-012	0	0.000000E+000
1	0.13694933	4.426515E-012	1.891651E-011	1	0.000000E+000
1	0.13701679	1.891651E-011	4.426515E-012	0	0.000000E+000
1	0.13704649	4.426515E-012	1.891651E-011	1	0.000000E+000
1	0.13707540	1.891651E-011	4.426515E-012	0	0.000000E+000
1	0.13717740	4.426515E-012	1.891651E-011	1	0.000000E+000
1	0.13723577	1.891651E-011	4.426515E-012	0	0.000000E+000
1	0.13724704	4.426515E-012	1.891651E-011	1	0.000000E+000
1	0.13775320	1.891651E-011	4.426515E-012	0	0.000000E+000
1	0.13777008	4.426515E-012	1.891651E-011	1	0.000000E+000
1	0.13787338	1.891651E-011	4.426515E-012	0	0.000000E+000
1	0.13788483	4.426515E-012	1.891651E-011	1	0.000000E+000
1	0.13797911	1.891651E-011	4.426515E-012	0	0.000000E+000
1	0.13802604	4.426515E-012	1.891651E-011	1	0.000000E+000
1	0.13805138	1.891651E-011	4.426515E-012	0	0.000000E+000
1	0.13806654	4.426515E-012	1.891651E-011	1	0.000000E+000
1	0.13816567	1.891651E-011	4.426515E-012	0	0.000000E+000
1	0.13828423	4.426515E-012	1.891651E-011	1	0.000000E+000
1	0.13833441	1.891651E-011	4.426515E-012	0	0.000000E+000
1	0.13836603	4.426515E-012	1.891651E-011	1	0.000000E+000
1	0.13837472	1.891651E-011	4.426515E-012	0	0.000000E+000
1	0.13843124	4.426515E-012	1.891651E-011	1	0.000000E+000
1	0.13861737	1.891651E-011	4.426515E-012	0	0.000000E+000
1	0.13864196	4.426515E-012	1.891651E-011	1	0.000000E+000
1	0.13865898	1.891651E-011	4.426515E-012	0	0.000000E+000
1	0.13867125	4.426515E-012	1.891651E-011	1	0.000000E+000
1	0.13877028	1.891651E-011	4.426515E-012	0	0.000000E+000
1	0.13883327	4.426515E-012	1.891651E-011	1	0.000000E+000
1	0.13895253	1.891651E-011	4.426515E-012	0	0.000000E+000
1	0.13904421	4.426515E-012	1.891651E-011	1	0.000000E+000
1	0.13913111	1.891651E-011	4.426515E-012	0	0.000000E+000
1	0.13919116	4.426515E-012	1.891651E-011	1	0.000000E+000
1	0.13926136	1.891651E-011	4.426515E-012	0	0.000000E+000
1	0.13929200	4.426515E-012	1.891651E-011	1	0.000000E+000
1	0.13963748	1.891651E-011	4.426515E-012	0	0.000000E+000
1	0.13966847	4.426515E-012	1.891651E-011	1	0.000000E+000
1	0.13971010	1.891651E-011	4.426515E-012	0	0.000000E+000
1	0.13977562	4.426515E-012	1.891651E-011	1	0.000000E+000
1	0.14024883	1.891651E-011	4.426515E-012	0	0.000000E+000
1	0.14030648	4.426515E-012	1.891651E-011	1	0.000000E+000
1	0.14069244	1.891651E-011	4.426515E-012	0	0.000000E+000
1	0.14072451	4.426515E-012	1.891651E-011	1	0.000000E+000
1	0.14138455	1.891651E-011	4.426515E-012	0	0.000000E+000
1	0.14141425	4.426515E-012	1.891651E-011	1	0.000000E+000
1	0.14147086	1.891651E-011	4.426515E-012	0	0.000000E+000
1	0.14148188	4.426515E-012	1.891651E-011	1	0.000000E+000
1	0.14162864	1.891651E-011	4.426515E-012	0	0.000000E+000
1	0.14166226	4.426515E-012	1.891651E-011	1	0.000000E+000
1	0.14181160	1.891651E-011	4.426515E-012	0	0.000000E+000
1	0.14187524	4.426515E-012	1.891651E-011	1	0.000000E+000
1	0.14195571	1.891651E-011	4.426515E-012	0	0.000000E+000
1	0.14201697	4.426515E-012	1.891651E-011	1	0.000000E+000
1	0.14238894	1.891651E-011	4.426515E-012	0	0.000000E+000
1	0.14248586	4.426515E-012	1.891651E-011	1	0.000000E+000
1	0.14253497	1.891651E-011	4.426515E-012	0	0.000000E+000
1	0.14254913	4.426515E-012	1.891651E-011	1	0.000000E+000
1	0.14293077	1.891651E-011	4.426515E-012	0	0.000000E+000
1	0.14294705	4.426515E-012	1.891651E-011	1	0.000000E+000
1	0.14320046	1.891651E-011	4.426515E-012	0	0.000000E+000
1	0.14322157	4.426515E-012	1.891651E-011	1	0.000000E+000
1	0.14396838	1.891651E-011	4.426515E-012	0	0.000000E+000
1	0.14401111	4.426515E-012	1.891651E-011	1	0.000000E+000
1	0.14416208	1.891651E-011	4.426515E-012	0	0.000000E+000
1	0.14444776	4.426515E-012	1.891651E-011	1	0.000000E+000
1	0.14486870	1.891651E-011	4.426515E-012	0	0.000000E+000
1	0.14493540	4.426515E-012	1.891651E-011	1	0.000000E+000
1	0.14533304	1.891651E-011	4.426515E-012	0	0.000000E+000
1	0.14538311	4.426515E-012	1.891651E-011	1	0.000000E+000
1	0.14551530	1.891651E-011	4.426515E-012	0	0.000000E+000
1	0.14570195	4.426515E-012	1.891651E-011	1	0.000000E+000
1	0.14586680	1.891651E-011	4.426515E-012	0	0.000000E+000
1	0.14591785	4.426515E-012	1.891651E-011	1	0.000000E+000
1	0.14621582	1.891651E-011	4.426515E-012	0	0.000000E+000
1	0.14623345	4.426515E-012	1.891651E-011	1	0.000000E+000
1	0.14671838	1.891651E-011	4.426515E-012	0	0.000000E+000
1	0.14674600	4.426515E-012	1.891651E-011	1	0.000000E+000
1	0.14720532	1.891651E-011	4.426515E-012	0	0.000000E+000
1	0.14722711	4.426515E-012	1.891651E-011	1	0.000000E+000
1	0.14769285	1.891651E-011	4.426515E-012	0	0.000000E+000
1	0.14778015	4.426515E-012	1.891651E-011	1	0.000000E+000
1	0.14807518	1.891651E-011	4.426515E-012	0	0.000000E+000
1	0.19503230	4.426515E-012	1.891651E-011	1	0.000000E+000
1	0.19506677	1.891651E-011	4.426515E-012	0	0.000000E+000
1	0.19514464	4.426515E-012	1.891651E-011	1	0.000000E+000
1	0.19535492	1.891651E-011	4.426515E-012	0	0.000000E+000
1	0.19536901	4.426515E-012	1.891651E-011	1	0.000000E+000
1	0.19545819	1.891651E-011	4.426515E-012	0	0.000000E+000
1	0.19552167	4.426515E-012	1.891651E-011	1	0.000000E+000
1	0.19568846	1.891651E-011	4.426515E-012	0	0.000000E+000
1	0.19572319	4.426515E-012	1.891651E-011	1	0.000000E+000
1	0.19592957	1.891651E-011	4.426515E-012	0	0.000000E+000
1	0.19596295	4.426515E-012	1.891651E-011	1	0.000000E+000
1	0.19614526	1.891651E-011	4.426515E-012	0	0.000000E+000
1	0.19617177	4.426515E-012	1.891651E-011	1	0.000000E+000
1	0.19644831	1.891651E-011	4.426515E-012	0	0.000000E+000
1	0.19648779	4.426515E-012	1.891651E-011	1	0.000000E+000
1	0.19675400	1.891651E-011	4.426515E-012	0	0.000000E+000
1	0.19681308	4.426515E-012	1.891651E-011	1	0.000000E+000
1	0.19706610	1.891651E-011	4.426515E-012	0	0.000000E+000
1	0.19707477	4.426515E-012	1.891651E-011	1	0.000000E+000
1	0.19716688	1.891651E-011	4.426515E-012	0	0.000000E+000
1	0.19719517	4.426515E-012	1.891651E-011	1	0.000000E+000
1	0.19754098	1.891651E-011	4.426515E-012	0	0.000000E+000
1	0.19755758	4.426515E-012	1.891651E-011	1	0.000000E+000
1	0.19785346	1.891651E-011	4.426515E-012	0	0.000000E+000
1	0.19788107	4.426515E-012	1.891651E-011	1	0.000000E+000
1	0.19804638	1.891651E-011	4.426515E-012	0	0.000000E+000
1	0.19816228	4.426515E-012	1.891651E-011	1	0.000000E+000
1	0.19827200	1.891651E-011	4.426515E-012	0	0.000000E+000
1	0.19837863	4.426515E-012	1.891651E-011	1	0.000000E+000
1	0.19872275	1.891651E-011	4.426515E-012	0	0.000000E+000
1	0.19874639	4.426515E-012	1.891651E-011	1	0.000000E+000
1	0.19882243	1.891651E-011	4.426515E-012	0	0.000000E+000
1	0.19887999	4.426515E-012	1.891651E-011	1	0.000000E+000
1	0.19912623	1.891651E-011	4.426515E-012	0	0.000000E+000
1	0.19914895	4.426515E-012	1.891651E-011	1	0.000000E+000
1	0.19930600	1.891651E-011	4.426515E-012	0	0.000000E+000
1	0.19933478	4.426515E-012	1.891651E-011	1	0.000000E+000
1	0.19948232	1.891651E-011	4.426515E-012	0	0.000000E+000
1	0.19952156	4.426515E-012	1.891651E-011	1	0.000000E+000
1	0.20004124	1.891651E-011	4.426515E-012	0	0.000000E+000
1	0.20005119	4.426515E-012	1.891651E-011	1	0.000000E+000
1	0.20016648	1.891651E-011	4.426515E-012	0	0.000000E+000
1	0.20019994	4.426515E-012	1.891651E-011	1	0.000000E+000
1	0.20087431	1.891651E-011	4.426515E-012	0	0.000000E+000
1	0.20089952	4.426515E-012	1.891651E-011	1	0.000000E+000
1	0.20118923	1.891651E-011	4.426515E-012	0	0.000000E+000
1	0.20122628	4.426515E-012	1.891651E-011	1	0.000000E+000
1	0.20147249	1.891651E-011	4.426515E-012	0	0.000000E+000
1	0.20148347	4.426515E-012	1.891651E-011	1	0.000000E+000
1	0.20244858	1.891651E-011	4.426515E-012	0	0.000000E+000
1	0.20248671	4.426515E-012	1.891651E-011	1	0.000000E+000
1	0.20256542	1.891651E-011	4.426515E-012	0	0.000000E+000
1	0.20260601	4.426515E-012	1.891651E-011	1	0.000000E+000
1	0.20269946	1.891651E-011	4.426515E-012	0	0.000000E+000
1	0.20276067	4.426515E-012	1.891651E-011	1	0.000000E+000
1	0.20285041	1.891651E-011	4.426515E-012	0	0.000000E+000
1	0.20291587	4.426515E-012	1.891651E-011	1	0.000000E+000
1	0.20340778	1.891651E-011	4.426515E-012	0	0.000000E+000
1	0.20349092	4.426515E-012	1.891651E-011	1	0.000000E+000
1	0.20379303	1.891651E-011	4.426515E-012	0	0.000000E+000
1	0.20399506	4.426515E-012	1.891651E-011	1	0.000000E+000
1	0.20410056	1.891651E-011	4.426515E-012	0	0.000000E+000
1	0.20412819	4.426515E-012	1.891651E-011	1	0.000000E+000
1	0.20418894	1.891651E-011	4.426515E-012	0	0.000000E+000
1	0.20419736	4.426515E-012	1.891651E-011	1	0.000000E+000
1	0.20435337	1.891651E-011	4.426515E-012	0	0.000000E+000
1	0.20436929	4.426515E-012	1.891651E-011	1	0.000000E+000
1	0.20444645	1.891651E-011	4.426515E-012	0	0.000000E+000
1	0.20449829	4.426515E-012	1.891651E-011	1	0.000000E+000
1	0.20529436	1.891651E-011	4.426515E-012	0	0.000000E+000
1	0.20534134	4.426515E-012	1.891651E-011	1	0.000000E+000
1	0.20557708	1.891651E-011	4.426515E-012	0	0.000000E+000
1	0.20563397	4.426515E-012	1.891651E-011	1	0.000000E+000
1	0.20796542	1.891651E-011	4.426515E-012	0	0.000000E+000
1	0.20800833	4.426515E-012	1.891651E-011	1	0.000000E+000
1	0.20809210	1.891651E-011	4.426515E-012	0	0.000000E+000
1	0.20813102	4.426515E-012	1.891651E-011	1	0.000000E+000
1	0.20865924	1.891651E-011	4.426515E-012	0	0.000000E+000
1	0.20871145	4.426515E-012	1.891651E-011	1	0.000000E+000
1	0.20890431	1.891651E-011	4.426515E-012	0	0.000000E+000
1	0.20892548	4.426515E-012	1.891651E-011	1	0.000000E+000
1	0.20909966	1.891651E-011	4.426515E-012	0	0.000000E+000
1	0.20912327	4.426515E-012	1.891651E-011	1	0.000000E+000
1	0.20969060	1.891651E-011	4.426515E-012	0	0.000000E+000
1	0.20971850	4.426515E-012	1.891651E-011	1	0.000000E+000
1	0.20974661	1.891651E-011	4.426515E-012	0	0.000000E+000
1	0.20980880	4.426515E-012	1.891651E-011	1	0.000000E+000
1	0.21047234	1.891651E-011	4.426515E-012	0	0.000000E+000
1	0.21058775	4.426515E-012	1.891651E-011	1	0.000000E+000
1	0.21064302	1.891651E-011	4.426515E-012	0	0.000000E+000
1	0.21067216	4.426515E-012	1.891651E-011	1	0.000000E+000
1	0.21086985	1.891651E-011	4.426515E-012	0	0.000000E+000
1	0.21093783	4.426515E-012	1.891651E-011	1	0.000000E+000
1	0.21096446	1.891651E-011	4.426515E-012	0	0.000000E+000
1	0.21098664	4.426515E-012	1.891651E-011	1	0.000000E+000
1	0.21100176	1.891651E-011	4.426515E-012	0	0.000000E+000
1	0.21106907	4.426515E-012	1.891651E-011	1	0.000000E+000
1	0.21149743	1.891651E-011	4.426515E-012	0	0.000000E+000
1	0.21155959	4.426515E-012	1.891651E-011	1	0.000000E+000
1	0.21157202	1.891651E-011	4.426515E-012	0	0.000000E+000
1	0.21160968	4.426515E-012	1.891651E-011	1	0.000000E+000
1	0.21164792	1.891651E-011	4.426515E-012	0	0.000000E+000
1	0.21167626	4.426515E-012	1.891651E-011	1	0.000000E+000
1	0.21191242	1.891651E-011	4.426515E-012	0	0.000000E+000
1	0.21193575	4.426515E-012	1.891651E-011	1	0.000000E+000
1	0.21218868	1.891651E-011	4.426515E-012	0	0.000000E+000
1	0.21224608	4.426515E-012	1.891651E-011	1	0.000000E+000
1	0.21269469	1.891651E-011	4.426515E-012	0	0.000000E+000
1	0.21273079	4.426515E-012	1.891651E-011	1	0.000000E+000
1	0.21296948	1.891651E-011	4.426515E-012	0	0.000000E+000
1	0.21300150	4.426515E-012	1.891651E-011	1	0.000000E+000
1	0.21408517	1.891651E-011	4.426515E-012	0	0.000000E+000
1	0.21413593	4.426515E-012	1.891651E-011	1	0.000000E+000
1	0.21479013	1.891651E-011	4.426515E-012	0	0.000000E+000
1	0.21484607	4.426515E-012	1.891651E-011	1	0.000000E+000
1	0.21494364	1.891651E-011	4.426515E-012	0	0.000000E+000
1	0.21497066	4.426515E-012	1.891651E-011	1	0.000000E+000
1	0.21549270	1.891651E-011	4.426515E-012	0	0.000000E+000
1	0.21552863	4.426515E-012	1.891651E-011	1	0.000000E+000
1	0.21606556	1.891651E-011	4.426515E-012	0	0.000000E+000
1	0.21610226	4.426515E-012	1.891651E-011	1	0.000000E+000
1	0.21702865	1.891651E-011	4.426515E-012	0	0.000000E+000
1	0.21710337	4.426515E-012	1.891651E-011	1	0.000000E+000
1	0.21711792	1.891651E-011	4.426515E-012	0	0.000000E+000
1	0.21714261	4.426515E-012	1.891651E-011	1	0.000000E+000
1	0.21724642	1.891651E-011	4.426515E-012	0	0.000000E+000
1	0.21726639	4.426515E-012	1.891651E-011	1	0.000000E+000
1	0.21769931	1.891651E-011	4.426515E-012	0	0.000000E+000
1	0.21772013	4.426515E-012	1.891651E-011	1	0.000000E+000
1	0.21805407	1.891651E-011	4.426515E-012	0	0.000000E+000
1	0.21806955	4.426515E-012	1.891651E-011	1	0.000000E+000
1	0.21822541	1.891651E-011	4.426515E-012	0	0.000000E+000
1	0.21824921	4.426515E-012	1.891651E-011	1	0.000000E+000
1	0.21826992	1.891651E-011	4.426515E-012	0	0.000000E+000
1	0.21829982	4.426515E-012	1.891651E-011	1	0.000000E+000
1	0.21848984	1.891651E-011	4.426515E-012	0	0.000000E+000
1	0.21852017	4.426515E-012	1.891651E-011	1	0.000000E+000
1	0.21856316	1.891651E-011	4.426515E-012	0	0.000000E+000
1	0.21858081	4.426515E-012	1.891651E-011	1	0.000000E+000
1	0.21862672	1.891651E-011	4.426515E-012	0	0.000000E+000
1	0.21896365	4.426515E-012	1.891651E-011	1	0.000000E+000
1	0.21964529	1.891651E-011	4.426515E-012	0	0.000000E+000
1	0.21967223	4.426515E-012	1.891651E-011	1	0.000000E+000
1	0.21968741	1.891651E-011	4.426515E-012	0	0.000000E+000
1	0.21974187	4.426515E-012	1.891651E-011	1	0.000000E+000
1	0.21998472	1.891651E-011	4.426515E-012	0	0.000000E+000
1	0.22005027	4.426515E-012	1.891651E-011	1	0.000000E+000
1	0.22053874	1.891651E-011	4.426515E-012	0	0.000000E+000
1	0.22054361	4.426515E-012	1.891651E-011	1	0.000000E+000
1	0.22108997	1.891651E-011	4.426515E-012	0	0.000000E+000
1	0.22112037	4.426515E-012	1.891651E-011	1	0.000000E+000
1	0.22156951	1.891651E-011	4.426515E-012	0	0.000000E+000
1	0.22162871	4.426515E-012	1.891651E-011	1	0.000000E+000
1	0.22190064	1.891651E-011	4.426515E-012	0	0.000000E+000
1	0.22193951	4.426515E-012	1.891651E-011	1	0.000000E+000
1	0.22204761	1.891651E-011	4.426515E-012	0	0.000000E+000
1	0.22209834	4.426515E-012	1.891651E-011	1	0.000000E+000
1	0.22213912	1.891651E-011	4.426515E-012	0	0.000000E+000
1	0.22215609	4.426515E-012	1.891651E-011	1	0.000000E+000
1	0.22221957	1.891651E-011	4.426515E-012	0	0.000000E+000
1	0.22227277	4.426515E-012	1.891651E-011	1	0.000000E+000
1	0.22252156	1.891651E-011	4.426515E-012	0	0.000000E+000
1	0.22274924	4.426515E-012	1.891651E-011	1	0.000000E+000
1	0.22282133	1.891651E-011	4.426515E-012	0	0.000000E+000
1	0.22290811	4.426515E-012	1.891651E-011	1	0.000000E+000
1	0.22294106	1.891651E-011	4.426515E-012	0	0.000000E+000
1	0.22392254	4.426515E-012	1.891651E-011	1	0.000000E+000
1	0.22478949	1.891651E-011	4.426515E-012	0	0.000000E+000
1	0.22484511	4.426515E-012	1.891651E-011	1	0.000000E+000
1	0.22490484	1.891651E-011	4.426515E-012	0	0.000000E+000
1	0.22491090	4.426515E-012	1.891651E-011	1	0.000000E+000
1	0.22503584	1.891651E-011	4.426515E-012	0	0.000000E+000
1	0.22507239	4.426515E-012	1.891651E-011	1	0.000000E+000
1	0.22509294	1.891651E-011	4.426515E-012	0	0.000000E+000
1	0.22512398	4.426515E-012	1.891651E-011	1	0.000000E+000
1	0.22516730	1.891651E-011	4.426515E-012	0	0.000000E+000
1	0.22541101	4.426515E-012	1.891651E-011	1	0.000000E+000
1	0.22566950	1.891651E-011	4.426515E-012	0	0.000000E+000
1	0.22575627	4.426515E-012	1.891651E-011	1	0.000000E+000
1	0.22589220	1.891651E-011	4.426515E-012	0	0.000000E+000
1	0.22589683	4.426515E-012	1.891651E-011	1	0.000000E+000
1	0.22615615	1.891651E-011	4.426515E-012	0	0.000000E+000
1	0.22616951	4.426515E-012	1.891651E-011	1	0.000000E+000
1	0.22675266	1.891651E-011	4.426515E-012	0	0.000000E+000
1	0.22679397	4.426515E-012	1.891651E-011	1	0.000000E+000
1	0.22682291	1.891651E-011	4.426515E-012	0	0.000000E+000
1	0.22687581	4.426515E-012	1.891651E-011	1	0.000000E+000
1	0.22696035	1.891651E-011	4.426515E-012	0	0.000000E+000
1	0.22699040	4.426515E-012	1.891651E-011	1	0.000000E+000
1	0.22703869	1.891651E-011	4.426515E-012	0	0.000000E+000
1	0.22706181	4.426515E-012	1.891651E-011	1	0.000000E+000
1	0.22731321	1.891651E-011	4.426515E-012	0	0.000000E+000
1	0.22737497	4.426515E-012	1.891651E-011	1	0.000000E+000
1	0.22746254	1.891651E-011	4.426515E-012	0	0.000000E+000
1	0.22753912	4.426515E-012	1.891651E-011	1	0.000000E+000
1	0.22761531	1.891651E-011	4.426515E-012	0	0.000000E+000
1	0.22764738	4.426515E-012	1.891651E-011	1	0.000000E+000
1	0.22815388	1.891651E-011	4.426515E-012	0	0.000000E+000
1	0.22817410	4.426515E-012	1.891651E-011	1	0.000000E+000
1	0.22823281	1.891651E-011	4.426515E-012	0	0.000000E+000
1	0.22833872	4.426515E-012	1.891651E-011	1	0.000000E+000
1	0.22838861	1.891651E-011	4.426515E-012	0	0.000000E+000
1	0.22847066	4.426515E-012	1.891651E-011	1	0.000000E+000
1	0.22908729	1.891651E-011	4.426515E-012	0	0.000000E+000
1	0.22912167	4.426515E-012	1.891651E-011	1	0.000000E+000
1	0.22936001	1.891651E-011	4.426515E-012	0	0.000000E+000
1	0.22937780	4.426515E-012	1.891651E-011	1	0.000000E+000
1	0.22950807	1.891651E-011	4.426515E-012	0	0.000000E+000
1	0.22955747	4.426515E-012	1.891651E-011	1	0.000000E+000
1	0.22962831	1.891651E-011	4.426515E-012	0	0.000000E+000
1	0.22969887	4.426515E-012	1.891651E-011	1	0.000000E+000
1	0.22993785	1.891651E-011	4.426515E-012	0	0.000000E+000
1	0.22996097	4.426515E-012	1.891651E-011	1	0.000000E+000
1	0.23011065	1.891651E-011	4.426515E-012	0	0.000000E+000
1	0.23014204	4.426515E-012	1.891651E-011	1	0.000000E+000
1	0.23017612	1.891651E-011	4.426515E-012	0	0.000000E+000
1	0.23019673	4.426515E-012	1.891651E-011	1	0.000000E+000
1	0.23033698	1.891651E-011	4.426515E-012	0	0.000000E+000
1	0.23037235	4.426515E-012	1.891651E-011	1	0.000000E+000
1	0.23040720	1.891651E-011	4.426515E-012	0	0.000000E+000
1	0.23044697	4.426515E-012	1.891651E-011	1	0.000000E+000
1	0.23060789	1.891651E-011	4.426515E-012	0	0.000000E+000
1	0.23073567	4.426515E-012	1.891651E-011	1	0.000000E+000
1	0.23142389	1.891651E-011	4.426515E-012	0	0.000000E+000
1	0.23150303	4.426515E-012	1.891651E-011	1	0.000000E+000
1	0.23171215	1.891651E-011	4.426515E-012	0	0.000000E+000
1	0.23174372	4.426515E-012	1.891651E-011	1	0.000000E+000
1	0.23197020	1.891651E-011	4.426515E-012	0	0.000000E+000
1	0.23204163	4.426515E-012	1.891651E-011	1	0.000000E+000
1	0.23248706	1.891651E-011	4.426515E-012	0	0.000000E+000
1	0.23251990	4.426515E-012	1.891651E-011	1	0.000000E+000
1	0.23264399	1.891651E-011	4.426515E-012	0	0.000000E+000
1	0.23264937	4.426515E-012	1.891651E-011	1	0.000000E+000
1	0.23271867	1.891651E-011	4.426515E-012	0	0.000000E+000
1	0.23275187	4.426515E-012	1.891651E-011	1	0.000000E+000
1	0.23325356	1.891651E-011	4.426515E-012	0	0.000000E+000
1	0.23329780	4.426515E-012	1.891651E-011	1	0.000000E+000
1	0.23358550	1.891651E-011	4.426515E-012	0	0.000000E+000
1	0.23361393	4.426515E-012	1.891651E-011	1	0.000000E+000
1	0.23398301	1.891651E-011	4.426515E-012	0	0.000000E+000
1	0.23410375	4.426515E-012	1.891651E-011	1	0.000000E+000
1	0.23413869	1.891651E-011	4.426515E-012	0	0.000000E+000
1	0.23416447	4.426515E-012	1.891651E-011	1	0.000000E+000
1	0.23442443	1.891651E-011	4.426515E-012	0	0.000000E+000
1	0.23445444	4.426515E-012	1.891651E-011	1	0.000000E+000
1	0.23457128	1.891651E-011	4.426515E-012	0	0.000000E+000
1	0.23457799	4.426515E-012	1.891651E-011	1	0.000000E+000
1	0.23478405	1.891651E-011	4.426515E-012	0	0.000000E+000
1	0.23489423	4.426515E-012	1.891651E-011	1	0.000000E+000
1	0.23583212	1.891651E-011	4.426515E-012	0	0.000000E+000
1	0.23592128	4.426515E-012	1.891651E-011	1	0.000000E+000
1	0.23644263	1.891651E-011	4.426515E-012	0	0.000000E+000
1	0.23660046	4.426515E-012	1.891651E-011	1	0.000000E+000
1	0.23685488	1.891651E-011	4.426515E-012	0	0.000000E+000
1	0.23688994	4.426515E-012	1.891651E-011	1	0.000000E+000
1	0.23713193	1.891651E-011	4.426515E-012	0	0.000000E+000
1	0.23716212	4.426515E-012	1.891651E-011	1	0.000000E+000
1	0.23936493	1.891651E-011	4.426515E-012	0	0.000000E+000
1	0.23939513	4.426515E-012	1.891651E-011	1	0.000000E+000
1	0.23949399	1.891651E-011	4.426515E-012	0	0.000000E+000
1	0.23950603	4.426515E-012	1.891651E-011	1	0.000000E+000
1	0.23987814	1.891651E-011	4.426515E-012	0	0.000000E+000
1	0.23991434	4.426515E-012	1.891651E-011	1	0.000000E+000
1	0.24012183	1.891651E-011	4.426515E-012	0	0.000000E+000
1	0.24015271	4.426515E-012	1.891651E-011	1	0.000000E+000
1	0.24017289	1.891651E-011	4.426515E-012	0	0.000000E+000
1	0.24019198	4.426515E-012	1.891651E-011	1	0.000000E+000
1	0.24023098	1.891651E-011	4.426515E-012	0	0.000000E+000
1	0.24027508	4.426515E-012	1.891651E-011	1	0.000000E+000
1	0.24048708	1.891651E-011	4.426515E-012	0	0.000000E+000
1	0.24050502	4.426515E-012	1.891651E-011	1	0.000000E+000
1	0.24100474	1.891651E-011	4.426515E-012	0	0.000000E+000
1	0.24102288	4.426515E-012	1.891651E-011	1	0.000000E+000
1	0.24103508	1.891651E-011	4.426515E-012	0	0.000000E+000
1	0.24107315	4.426515E-012	1.891651E-011	1	0.000000E+000
1	0.24115714	1.891651E-011	4.426515E-012	0	0.000000E+000
1	0.24118496	4.426515E-012	1.891651E-011	1	0.000000E+000
1	0.24187886	1.891651E-011	4.426515E-012	0	0.000000E+000
1	0.24190234	4.426515E-012	1.891651E-011	1	0.000000E+000
1	0.24201626	1.891651E-011	4.426515E-012	0	0.000000E+000
1	0.24203016	4.426515E-012	1.891651E-011	1	0.000000E+000
1	0.24217486	1.891651E-011	4.426515E-012	0	0.000000E+000
1	0.24222400	4.426515E-012	1.891651E-011	1	0.000000E+000
1	0.24233242	1.891651E-011	4.426515E-012	0	0.000000E+000
1	0.24237715	4.426515E-012	1.891651E-011	1	0.000000E+000
1	0.24246621	1.891651E-011	4.426515E-012	0	0.000000E+000
1	0.24251626	4.426515E-012	1.891651E-011	1	0.000000E+000
1	0.24264452	1.891651E-011	4.426515E-012	0	0.000000E+000
1	0.24267427	4.426515E-012	1.891651E-011	1	0.000000E+000
1	0.24279805	1.891651E-011	4.426515E-012	0	0.000000E+000
1	0.24347876	4.426515E-012	1.891651E-011	1	0.000000E+000
1	0.24356613	1.891651E-011	4.426515E-012	0	0.000000E+000
1	0.24358522	4.426515E-012	1.891651E-011	1	0.000000E+000
1	0.24369930	1.891651E-011	4.426515E-012	0	0.000000E+000
1	0.24371021	4.426515E-012	1.891651E-011	1	0.000000E+000
1	0.24429790	1.891651E-011	4.426515E-012	0	0.000000E+000
1	0.24432915	4.426515E-012	1.891651E-011	1	0.000000E+000
1	0.24440451	1.891651E-011	4.426515E-012	0	0.000000E+000
1	0.24443933	4.426515E-012	1.891651E-011	1	0.000000E+000
1	0.24449476	1.891651E-011	4.426515E-012	0	0.000000E+000
1	0.24452216	4.426515E-012	1.891651E-011	1	0.000000E+000
1	0.24455106	1.891651E-011	4.426515E-012	0	0.000000E+000
1	0.24457992	4.426515E-012	1.891651E-011	1	0.000000E+000
1	0.24511090	1.891651E-011	4.426515E-012	0	0.000000E+000
1	0.24513261	4.426515E-012	1.891651E-011	1	0.000000E+000
1	0.24546507	1.891651E-011	4.426515E-012	0	0.000000E+000
1	0.24548898	4.426515E-012	1.891651E-011	1	0.000000E+000
1	0.24561506	1.891651E-011	4.426515E-012	0	0.000000E+000
1	0.24568869	4.426515E-012	1.891651E-011	1	0.000000E+000
1	0.24581099	1.891651E-011	4.426515E-012	0	0.000000E+000
1	0.24589409	4.426515E-012	1.891651E-011	1	0.000000E+000
1	0.24749325	1.891651E-011	4.426515E-012	0	0.000000E+000
1	0.24755208	4.426515E-012	1.891651E-011	1	0.000000E+000
1	0.24798298	1.891651E-011	4.426515E-012	0	0.000000E+000
1	0.24800179	4.426515E-012	1.891651E-011	1	0.000000E+000
1	0.24861664	1.891651E-011	4.426515E-012	0	0.000000E+000
1	0.24862056	4.426515E-012	1.891651E-011	1	0.000000E+000
1	0.24866104	1.891651E-011	4.426515E-012	0	0.000000E+000
1	0.24868869	4.426515E-012	1.891651E-011	1	0.000000E+000
1	0.24928836	1.891651E-011	4.426515E-012	0	0.000000E+000
1	0.26745686	4.426515E-012	1.891651E-011	1	0.000000E+000
1	0.26780680	1.891651E-011	4.426515E-012	0	0.000000E+000
1	0.26783919	4.426515E-012	1.891651E-011	1	0.000000E+000
1	0.26807480	1.891651E-011	4.426515E-012	0	0.000000E+000
1	0.26810649	4.426515E-012	1.891651E-011	1	0.000000E+000
1	0.26822480	1.891651E-011	4.426515E-012	0	0.000000E+000
1	0.26827230	4.426515E-012	1.891651E-011	1	0.000000E+000
1	0.26834249	1.891651E-011	4.426515E-012	0	0.000000E+000
1	0.26835858	4.426515E-012	1.891651E-011	1	0.000000E+000
1	0.26869449	1.891651E-011	4.426515E-012	0	0.000000E+000
1	0.26877668	4.426515E-012	1.891651E-011	1	0.000000E+000
1	0.26914961	1.891651E-011	4.426515E-012	0	0.000000E+000
1	0.26917423	4.426515E-012	1.891651E-011	1	0.000000E+000
1	0.26966273	1.891651E-011	4.426515E-012	0	0.000000E+000
1	0.26972155	4.426515E-012	1.891651E-011	1	0.000000E+000
1	0.26977324	1.891651E-011	4.426515E-012	0	0.000000E+000
1	0.26984080	4.426515E-012	1.891651E-011	1	0.000000E+000
1	0.27001680	1.891651E-011	4.426515E-012	0	0.000000E+000
1	0.27002701	4.426515E-012	1.891651E-011	1	0.000000E+000
1	0.27038194	1.891651E-011	4.426515E-012	0	0.000000E+000
1	0.27040426	4.426515E-012	1.891651E-011	1	0.000000E+000
1	0.27049363	1.891651E-011	4.426515E-012	0	0.000000E+000
1	0.27057142	4.426515E-012	1.891651E-011	1	0.000000E+000
1	0.27104351	1.891651E-011	4.426515E-012	0	0.000000E+000
1	0.27113201	4.426515E-012	1.891651E-011	1	0.000000E+000
1	0.27117613	1.891651E-011	4.426515E-012	0	0.000000E+000
1	0.27120832	4.426515E-012	1.891651E-011	1	0.000000E+000
1	0.27274533	1.891651E-011	4.426515E-012	0	0.000000E+000
1	0.27275479	4.426515E-012	1.891651E-011	1	0.000000E+000
1	0.27291116	1.891651E-011	4.426515E-012	0	0.000000E+000
1	0.27295179	4.426515E-012	1.891651E-011	1	0.000000E+000
1	0.27324084	1.891651E-011	4.426515E-012	0	0.000000E+000
1	0.27325447	4.426515E-012	1.891651E-011	1	0.000000E+000
1	0.27400806	1.891651E-011	4.426515E-012	0	0.000000E+000
1	0.27402487	4.426515E-012	1.891651E-011	1	0.000000E+000
1	0.27445357	1.891651E-011	4.426515E-012	0	0.000000E+000
1	0.27446580	4.426515E-012	1.891651E-011	1	0.000000E+000
1	0.27457166	1.891651E-011	4.426515E-012	0	0.000000E+000
1	0.27461122	4.426515E-012	1.891651E-011	1	0.000000E+000
1	0.27466288	1.891651E-011	4.426515E-012	0	0.000000E+000
1	0.27468909	4.426515E-012	1.891651E-011	1	0.000000E+000
1	0.27502342	1.891651E-011	4.426515E-012	0	0.000000E+000
1	0.27509086	4.426515E-012	1.891651E-011	1	0.000000E+000
1	0.27518905	1.891651E-011	4.426515E-012	0	0.000000E+000
1	0.27519664	4.426515E-012	1.891651E-011	1	0.000000E+000
1	0.27564952	1.891651E-011	4.426515E-012	0	0.000000E+000
1	0.27566576	4.426515E-012	1.891651E-011	1	0.000000E+000
1	0.27572239	1.891651E-011	4.426515E-012	0	0.000000E+000
1	0.27578507	4.426515E-012	1.891651E-011	1	0.000000E+000
1	0.27585203	1.891651E-011	4.426515E-012	0	0.000000E+000
1	0.27589876	4.426515E-012	1.891651E-011	1	0.000000E+000
1	0.27591105	1.891651E-011	4.426515E-012	0	0.000000E+000
1	0.27593496	4.426515E-012	1.891651E-011	1	0.000000E+000
1	0.27683299	1.891651E-011	4.426515E-012	0	0.000000E+000
1	0.27685695	4.426515E-012	1.891651E-011	1	0.000000E+000
1	0.27702888	1.891651E-011	4.426515E-012	0	0.000000E+000
1	0.27708364	4.426515E-012	1.891651E-011	1	0.000000E+000
1	0.27751638	1.891651E-011	4.426515E-012	0	0.000000E+000
1	0.27755626	4.426515E-012	1.891651E-011	1	0.000000E+000
1	0.27833572	1.891651E-011	4.426515E-012	0	0.000000E+000
1	0.27838621	4.426515E-012	1.891651E-011	1	0.000000E+000
1	0.27892759	1.891651E-011	4.426515E-012	0	0.000000E+000
1	0.27894812	4.426515E-012	1.891651E-011	1	0.000000E+000
1	0.27947486	1.891651E-011	4.426515E-012	0	0.000000E+000
1	0.27951813	4.426515E-012	1.891651E-011	1	0.000000E+000
1	0.27996463	1.891651E-011	4.426515E-012	0	0.000000E+000
1	0.28002974	4.426515E-012	1.891651E-011	1	0.000000E+000
1	0.28022820	1.891651E-011	4.426515E-012	0	0.000000E+000
1	0.28024898	4.426515E-012	1.891651E-011	1	0.000000E+000
1	0.28031346	1.891651E-011	4.426515E-012	0	0.000000E+000
1	0.28035138	4.426515E-012	1.891651E-011	1	0.000000E+000
1	0.28065236	1.891651E-011	4.426515E-012	0	0.000000E+000
1	0.28069578	4.426515E-012	1.891651E-011	1	0.000000E+000
1	0.28140377	1.891651E-011	4.426515E-012	0	0.000000E+000
1	0.28142825	4.426515E-012	1.891651E-011	1	0.000000E+000
1	0.28174593	1.891651E-011	4.426515E-012	0	0.000000E+000
1	0.28181523	4.426515E-012	1.891651E-011	1	0.000000E+000
1	0.28227739	1.891651E-011	4.426515E-012	0	0.000000E+000
1	0.28229492	4.426515E-012	1.891651E-011	1	0.000000E+000
1	0.28280026	1.891651E-011	4.426515E-012	0	0.000000E+000
1	0.28284691	4.426515E-012	1.891651E-011	1	0.000000E+000
1	0.28297441	1.891651E-011	4.426515E-012	0	0.000000E+000
1	0.28300465	4.426515E-012	1.891651E-011	1	0.000000E+000
1	0.28336015	1.891651E-011	4.426515E-012	0	0.000000E+000
1	0.28341830	4.426515E-012	1.891651E-011	1	0.000000E+000
1	0.28388221	1.891651E-011	4.426515E-012	0	0.000000E+000
1	0.28393487	4.426515E-012	1.891651E-011	1	0.000000E+000
1	0.28421928	1.891651E-011	4.426515E-012	0	0.000000E+000
1	0.28424947	4.426515E-012	1.891651E-011	1	0.000000E+000
1	0.28456994	1.891651E-011	4.426515E-012	0	0.000000E+000
1	20.99921172	4.182855E-012	1.867286E-011	1	0.000000E+000
1	20.99938916	1.867286E-011	4.182855E-012	0	0.000000E+000
1	20.99999391	4.182855E-012	1.867286E-011	1	0.000000E+000
1	21.00011292	1.867286E-011	4.182855E-012	0	0.000000E+000
1	21.00014860	4.182855E-012	1.867286E-011	1	0.000000E+000
1	21.00019557	1.867286E-011	4.182855E-012	0	0.000000E+000
1	21.00023922	4.182855E-012	1.867286E-011	1	0.000000E+000
1	21.00040457	1.867286E-011	4.182855E-012	0	0.000000E+000
1	21.00043590	4.182855E-012	1.867286E-011	1	0.000000E+000
1	21.00052208	1.867286E-011	4.182855E-012	0	0.000000E+000
1	21.00055001	4.182855E-012	1.867286E-011	1	0.000000E+000
1	21.00079033	1.867286E-011	4.182855E-012	0	0.000000E+000
1	21.00081608	4.182855E-012	1.867286E-011	1	0.000000E+000
1	21.00105319	1.867286E-011	4.182855E-012	0	0.000000E+000
1	21.00108023	4.182855E-012	1.867286E-011	1	0.000000E+000
1	21.00109850	1.867286E-011	4.182855E-012	0	0.000000E+000
1	21.00116631	4.182855E-012	1.867286E-011	1	0.000000E+000
1	21.00124605	1.867286E-011	4.182855E-012	0	0.000000E+000
1	21.00129302	4.182855E-012	1.867286E-011	1	0.000000E+000
1	21.00145305	1.867286E-011	4.182855E-012	0	0.000000E+000
1	21.00148798	4.182855E-012	1.867286E-011	1	0.000000E+000
1	21.00158105	1.867286E-011	4.182855E-012	0	0.000000E+000
1	21.00160381	4.182855E-012	1.867286E-011	1	0.000000E+000
1	21.00178761	1.867286E-011	4.182855E-012	0	0.000000E+000
1	21.00180475	4.182855E-012	1.867286E-011	1	0.000000E+000
1	21.00218814	1.867286E-011	4.182855E-012	0	0.000000E+000
1	21.00224171	4.182855E-012	1.867286E-011	1	0.000000E+000
1	21.00226610	1.867286E-011	4.182855E-012	0	0.000000E+000
1	21.00230191	4.182855E-012	1.867286E-011	1	0.000000E+000
1	21.00240093	1.867286E-011	4.182855E-012	0	0.000000E+000
1	21.00241623	4.182855E-012	1.867286E-011	1	0.000000E+000
1	21.00269781	1.867286E-011	4.182855E-012	0	0.000000E+000
1	21.00274674	4.182855E-012	1.867286E-011	1	0.000000E+000
1	21.00312343	1.867286E-011	4.182855E-012	0	0.000000E+000
1	21.00316568	4.182855E-012	1.867286E-011	1	0.000000E+000
1	21.00321191	1.867286E-011	4.182855E-012	0	0.000000E+000
1	21.00321709	4.182855E-012	1.867286E-011	1	0.000000E+000
1	21.00347172	1.867286E-011	4.182855E-012	0	0.000000E+000
1	21.00351636	4.182855E-012	1.867286E-011	1	0.000000E+000
1	21.00358087	1.867286E-011	4.182855E-012	0	0.000000E+000
1	21.00361802	4.182855E-012	1.867286E-011	1	0.000000E+000
1	21.00368227	1.867286E-011	4.182855E-012	0	0.000000E+000
1	21.00375556	4.182855E-012	1.867286E-011	1	0.000000E+000
1	21.00379645	1.867286E-011	4.182855E-012	0	0.000000E+000
1	21.00382071	4.182855E-012	1.867286E-011	1	0.000000E+000
1	21.00447079	1.867286E-011	4.182855E-012	0	0.000000E+000
1	21.00449023	4.182855E-012	1.867286E-011	1	0.000000E+000
1	21.00467242	1.867286E-011	4.182855E-012	0	0.000000E+000
1	21.00474990	4.182855E-012	1.867286E-011	1	0.000000E+000
1	21.00482008	1.867286E-011	4.182855E-012	0	0.000000E+000
1	21.00484162	4.182855E-012	1.867286E-011	1	0.000000E+000
1	21.00502123	1.867286E-011	4.182855E-012	0	0.000000E+000
1	21.00504391	4.182855E-012	1.867286E-011	1	0.000000E+000
1	21.00525196	1.867286E-011	4.182855E-012	0	0.000000E+000
1	21.00528684	4.182855E-012	1.867286E-011	1	0.000000E+000
1	21.00539001	1.867286E-011	4.182855E-012	0	0.000000E+000
1	21.00545448	4.182855E-012	1.867286E-011	1	0.000000E+000
1	21.00682992	1.867286E-011	4.182855E-012	0	0.000000E+000
1	21.00685658	4.182855E-012	1.867286E-011	1	0.000000E+000
1	21.00718211	1.867286E-011	4.182855E-012	0	0.000000E+000
1	21.00721498	4.182855E-012	1.867286E-011	1	0.000000E+000
1	21.00759955	1.867286E-011	4.182855E-012	0	0.000000E+000
1	21.00764548	4.182855E-012	1.867286E-011	1	0.000000E+000
1	21.00772337	1.867286E-011	4.182855E-012	0	0.000000E+000
1	21.00773433	4.182855E-012	1.867286E-011	1	0.000000E+000
1	21.00820629	1.867286E-011	4.182855E-012	0	0.000000E+000
1	21.00824416	4.182855E-012	1.867286E-011	1	0.000000E+000
1	21.00866761	1.867286E-011	4.182855E-012	0	0.000000E+000
1	21.00870036	4.182855E-012	1.867286E-011	1	0.000000E+000
1	21.00878725	1.867286E-011	4.182855E-012	0	0.000000E+000
1	21.00880700	4.182855E-012	1.867286E-011	1	0.000000E+000
1	21.00912725	1.867286E-011	4.182855E-012	0	0.000000E+000
1	21.00919882	4.182855E-012	1.867286E-011	1	0.000000E+000
1	21.00930414	1.867286E-011	4.182855E-012	0	0.000000E+000
1	21.00934690	4.182855E-012	1.867286E-011	1	0.000000E+000
1	21.01002866	1.867286E-011	4.182855E-012	0	0.000000E+000
1	21.01007765	4.182855E-012	1.867286E-011	1	0.000000E+000
1	21.01040628	1.867286E-011	4.182855E-012	0	0.000000E+000
1	21.01042406	4.182855E-012	1.867286E-011	1	0.000000E+000
1	21.01056288	1.867286E-011	4.182855E-012	0	0.000000E+000
1	21.01058249	4.182855E-012	1.867286E-011	1	0.000000E+000
1	21.01134790	1.867286E-011	4.182855E-012	0	0.000000E+000
1	21.01136004	4.182855E-012	1.867286E-011	1	0.000000E+000
1	21.01160443	1.867286E-011	4.182855E-012	0	0.000000E+000
1	21.01162405	4.182855E-012	1.867286E-011	1	0.000000E+000
1	21.01169292	1.867286E-011	4.182855E-012	0	0.000000E+000
1	21.02802796	4.182855E-012	1.867286E-011	1	0.000000E+000
1	21.02805723	1.867286E-011	4.182855E-012	0	0.000000E+000
1	21.02809450	4.182855E-012	1.867286E-011	1	0.000000E+000
1	21.02817139	1.867286E-011	4.182855E-012	0	0.000000E+000
1	21.02819979	4.182855E-012	1.867286E-011	1	0.000000E+000
1	21.02834620	1.867286E-011	4.182855E-012	0	0.000000E+000
1	21.02837274	4.182855E-012	1.867286E-011	1	0.000000E+000
1	21.02862286	1.867286E-011	4.182855E-012	0	0.000000E+000
1	21.02867443	4.182855E-012	1.867286E-011	1	0.000000E+000
1	21.02888073	1.867286E-011	4.182855E-012	0	0.000000E+000
1	21.03065710	4.182855E-012	1.867286E-011	1	0.000000E+000
1	21.03218075	1.867286E-011	4.182855E-012	0	0.000000E+000
1	21.03219996	4.182855E-012	1.867286E-011	1	0.000000E+000
1	21.03282068	1.867286E-011	4.182855E-012	0	0.000000E+000
1	21.03284473	4.182855E-012	1.867286E-011	1	0.000000E+000
1	21.03297662	1.867286E-011	4.182855E-012	0	0.000000E+000
1	21.03303994	4.182855E-012	1.867286E-011	1	0.000000E+000
1	21.03315363	1.867286E-011	4.182855E-012	0	0.000000E+000
1	21.03316117	4.182855E-012	1.867286E-011	1	0.000000E+000
1	21.03398204	1.867286E-011	4.182855E-012	0	0.000000E+000
1	21.03400707	4.182855E-012	1.867286E-011	1	0.000000E+000
1	21.03459437	1.867286E-011	4.182855E-012	0	0.000000E+000
1	21.03460914	4.182855E-012	1.867286E-011	1	0.000000E+000
1	21.03496330	1.867286E-011	4.182855E-012	0	0.000000E+000
1	21.03499357	4.182855E-012	1.867286E-011	1	0.000000E+000
1	21.03545225	1.867286E-011	4.182855E-012	0	0.000000E+000
1	21.03556418	4.182855E-012	1.867286E-011	1	0.000000E+000
1	21.03563634	1.867286E-011	4.182855E-012	0	0.000000E+000
1	21.03569550	4.182855E-012	1.867286E-011	1	0.000000E+000
1	21.03582290	1.867286E-011	4.182855E-012	0	0.000000E+000
1	21.03587406	4.182855E-012	1.867286E-011	1	0.000000E+000
1	21.03589149	1.867286E-011	4.182855E-012	0	0.000000E+000
1	21.03591897	4.182855E-012	1.867286E-011	1	0.000000E+000
1	21.03626096	1.867286E-011	4.182855E-012	0	0.000000E+000
1	21.03627784	4.182855E-012	1.867286E-011	1	0.000000E+000
1	21.03637893	1.867286E-011	4.182855E-012	0	0.000000E+000
1	21.03642326	4.182855E-012	1.867286E-011	1	0.000000E+000
1	21.03649808	1.867286E-011	4.182855E-012	0	0.000000E+000
1	21.03651304	4.182855E-012	1.867286E-011	1	0.000000E+000
1	21.03654559	1.867286E-011	4.182855E-012	0	0.000000E+000
1	21.03657129	4.182855E-012	1.867286E-011	1	0.000000E+000
1	21.03687966	1.867286E-011	4.182855E-012	0	0.000000E+000
1	21.03691660	4.182855E-012	1.867286E-011	1	0.000000E+000
1	21.03707304	1.867286E-011	4.182855E-012	0	0.000000E+000
1	21.03712439	4.182855E-012	1.867286E-011	1	0.000000E+000
1	21.03728472	1.867286E-011	4.182855E-012	0	0.000000E+000
1	21.03730262	4.182855E-012	1.867286E-011	1	0.000000E+000
1	21.03741909	1.867286E-011	4.182855E-012	0	0.000000E+000
1	21.03752906	4.182855E-012	1.867286E-011	1	0.000000E+000
1	21.03805744	1.867286E-011	4.182855E-012	0	0.000000E+000
1	21.03806891	4.182855E-012	1.867286E-011	1	0.000000E+000
1	21.03818797	1.867286E-011	4.182855E-012	0	0.000000E+000
1	21.03820293	4.182855E-012	1.867286E-011	1	0.000000E+000
1	21.03824276	1.867286E-011	4.182855E-012	0	0.000000E+000
1	21.03829043	4.182855E-012	1.867286E-011	1	0.000000E+000
1	21.03845342	1.867286E-011	4.182855E-012	0	0.000000E+000
1	21.03848949	4.182855E-012	1.867286E-011	1	0.000000E+000
1	21.03864862	1.867286E-011	4.182855E-012	0	0.000000E+000
1	21.03865607	4.182855E-012	1.867286E-011	1	0.000000E+000
1	21.03898922	1.867286E-011	4.182855E-012	0	0.000000E+000
1	21.03901319	4.182855E-012	1.867286E-011	1	0.000000E+000
1	21.03908726	1.867286E-011	4.182855E-012	0	0.000000E+000
1	21.03910983	4.182855E-012	1.867286E-011	1	0.000000E+000
1	21.03920922	1.867286E-011	4.182855E-012	0	0.000000E+000
1	21.03922042	4.182855E-012	1.867286E-011	1	0.000000E+000
1	21.03962007	1.867286E-011	4.182855E-012	0	0.000000E+000
1	21.03964445	4.182855E-012	1.867286E-011	1	0.000000E+000
1	21.04006996	1.867286E-011	4.182855E-012	0	0.000000E+000
1	21.04009795	4.182855E-012	1.867286E-011	1	0.000000E+000
1	21.04028780	1.867286E-011	4.182855E-012	0	0.000000E+000
1	21.04029937	4.182855E-012	1.867286E-011	1	0.000000E+000
1	21.04092985	1.867286E-011	4.182855E-012	0	0.000000E+000
1	21.04096904	4.182855E-012	1.867286E-011	1	0.000000E+000
1	21.04103583	1.867286E-011	4.182855E-012	0	0.000000E+000
1	21.04109284	4.182855E-012	1.867286E-011	1	0.000000E+000
1	21.04144030	1.867286E-011	4.182855E-012	0	0.000000E+000
1	21.04154515	4.182855E-012	1.867286E-011	1	0.000000E+000
1	21.04212929	1.867286E-011	4.182855E-012	0	0.000000E+000
1	21.04217466	4.182855E-012	1.867286E-011	1	0.000000E+000
1	21.04223349	1.867286E-011	4.182855E-012	0	0.000000E+000
1	21.04225975	4.182855E-012	1.867286E-011	1	0.000000E+000
1	21.04233965	1.867286E-011	4.182855E-012	0	0.000000E+000
1	21.04239092	4.182855E-012	1.867286E-011	1	0.000000E+000
1	21.04252941	1.867286E-011	4.182855E-012	0	0.000000E+000
1	21.04257158	4.182855E-012	1.867286E-011	1	0.000000E+000
1	21.04259010	1.867286E-011	4.182855E-012	0	0.000000E+000
1	21.04260482	4.182855E-012	1.867286E-011	1	0.000000E+000
1	21.04279304	1.867286E-011	4.182855E-012	0	0.000000E+000
1	21.04284313	4.182855E-012	1.867286E-011	1	0.000000E+000
1	21.04308525	1.867286E-011	4.182855E-012	0	0.000000E+000
1	21.04310328	4.182855E-012	1.867286E-011	1	0.000000E+000
1	21.04440258	1.867286E-011	4.182855E-012	0	0.000000E+000
1	21.04441784	4.182855E-012	1.867286E-011	1	0.000000E+000
1	21.04467326	1.867286E-011	4.182855E-012	0	0.000000E+000
1	21.04474401	4.182855E-012	1.867286E-011	1	0.000000E+000
1	21.04488673	1.867286E-011	4.182855E-012	0	0.000000E+000
1	21.04495889	4.182855E-012	1.867286E-011	1	0.000000E+000
1	21.04502388	1.867286E-011	4.182855E-012	0	0.000000E+000
1	21.04504567	4.182855E-012	1.867286E-011	1	0.000000E+000
1	21.04508174	1.867286E-011	4.182855E-012	0	0.000000E+000
1	21.04511647	4.182855E-012	1.867286E-011	1	0.000000E+000
1	21.04517553	1.867286E-011	4.182855E-012	0	0.000000E+000
1	21.04518883	4.182855E-012	1.867286E-011	1	0.000000E+000
1	21.04529945	1.867286E-011	4.182855E-012	0	0.000000E+000
1	21.04542689	4.182855E-012	1.867286E-011	1	0.000000E+000
1	21.04547652	1.867286E-011	4.182855E-012	0	0.000000E+000
1	21.04549912	4.182855E-012	1.867286E-011	1	0.000000E+000
1	21.04569731	1.867286E-011	4.182855E-012	0	0.000000E+000
1	21.04570959	4.182855E-012	1.867286E-011	1	0.000000E+000
1	21.04629572	1.867286E-011	4.182855E-012	0	0.000000E+000
1	21.04631767	4.182855E-012	1.867286E-011	1	0.000000E+000
1	21.04657285	1.867286E-011	4.182855E-012	0	0.000000E+000
1	21.04661013	4.182855E-012	1.867286E-011	1	0.000000E+000
1	21.04680741	1.867286E-011	4.182855E-012	0	0.000000E+000
1	21.04683183	4.182855E-012	1.867286E-011	1	0.000000E+000
1	21.04688478	1.867286E-011	4.182855E-012	0	0.000000E+000
1	21.04694956	4.182855E-012	1.867286E-011	1	0.000000E+000
1	21.04714423	1.867286E-011	4.182855E-012	0	0.000000E+000
1	21.04716430	4.182855E-012	1.867286E-011	1	0.000000E+000
1	21.04720914	1.867286E-011	4.182855E-012	0	0.000000E+000
1	21.04723119	4.182855E-012	1.867286E-011	1	0.000000E+000
1	21.04782274	1.867286E-011	4.182855E-012	0	0.000000E+000
1	21.04785316	4.182855E-012	1.867286E-011	1	0.000000E+000
1	21.04828139	1.867286E-011	4.182855E-012	0	0.000000E+000
1	21.04830519	4.182855E-012	1.867286E-011	1	0.000000E+000
1	21.04835340	1.867286E-011	4.182855E-012	0	0.000000E+000
1	21.04839085	4.182855E-012	1.867286E-011	1	0.000000E+000
1	21.04846262	1.867286E-011	4.182855E-012	0	0.000000E+000
1	21.04852274	4.182855E-012	1.867286E-011	1	0.000000E+000
1	21.04889231	1.867286E-011	4.182855E-012	0	0.000000E+000
1	21.04896832	4.182855E-012	1.867286E-011	1	0.000000E+000
1	21.04922215	1.867286E-011	4.182855E-012	0	0.000000E+000
1	21.04924934	4.182855E-012	1.867286E-011	1	0.000000E+000
1	21.05049125	1.867286E-011	4.182855E-012	0	0.000000E+000
1	21.05051556	4.182855E-012	1.867286E-011	1	0.000000E+000
1	21.05122014	1.867286E-011	4.182855E-012	0	0.000000E+000
1	21.05124477	4.182855E-012	1.867286E-011	1	0.000000E+000
1	21.05155190	1.867286E-011	4.182855E-012	0	0.000000E+000
1	21.05159263	4.182855E-012	1.867286E-011	1	0.000000E+000
1	21.05181251	1.867286E-011	4.182855E-012	0	0.000000E+000
1	21.05183681	4.182855E-012	1.867286E-011	1	0.000000E+000
1	21.05200315	1.867286E-011	4.182855E-012	0	0.000000E+000
1	21.05202218	4.182855E-012	1.867286E-011	1	0.000000E+000
1	21.05223318	1.867286E-011	4.182855E-012	0	0.000000E+000
1	21.05224412	4.182855E-012	1.867286E-011	1	0.000000E+000
1	21.05243492	1.867286E-011	4.182855E-012	0	0.000000E+000
1	21.05244895	4.182855E-012	1.867286E-011	1	0.000000E+000
1	21.05266183	1.867286E-011	4.182855E-012	0	0.000000E+000
1	21.05270308	4.182855E-012	1.867286E-011	1	0.000000E+000
1	21.05291201	1.867286E-011	4.182855E-012	0	0.000000E+000
1	21.05294863	4.182855E-012	1.867286E-011	1	0.000000E+000
1	21.05370471	1.867286E-011	4.182855E-012	0	0.000000E+000
1	21.05376883	4.182855E-012	1.867286E-011	1	0.000000E+000
1	21.05408704	1.867286E-011	4.182855E-012	0	0.000000E+000
1	21.05413483	4.182855E-012	1.867286E-011	1	0.000000E+000
1	21.05488891	1.867286E-011	4.182855E-012	0	0.000000E+000
1	21.05494253	4.182855E-012	1.867286E-011	1	0.000000E+000
1	21.05507684	1.867286E-011	4.182855E-012	0	0.000000E+000
1	21.05510855	4.182855E-012	1.867286E-011	1	0.000000E+000
1	21.05586678	1.867286E-011	4.182855E-012	0	0.000000E+000
1	21.05589806	4.182855E-012	1.867286E-011	1	0.000000E+000
1	21.05598525	1.867286E-011	4.182855E-012	0	0.000000E+000
1	21.05604810	4.182855E-012	1.867286E-011	1	0.000000E+000
1	21.05637457	1.867286E-011	4.182855E-012	0	0.000000E+000
1	21.05641041	4.182855E-012	1.867286E-011	1	0.000000E+000
1	21.05668739	1.867286E-011	4.182855E-012	0	0.000000E+000
1	21.05670767	4.182855E-012	1.867286E-011	1	0.000000E+000
1	21.05673237	1.867286E-011	4.182855E-012	0	0.000000E+000
1	21.05675925	4.182855E-012	1.867286E-011	1	0.000000E+000
1	21.05678942	1.867286E-011	4.182855E-012	0	0.000000E+000
1	21.05682123	4.182855E-012	1.867286E-011	1	0.000000E+000
1	21.05703637	1.867286E-011	4.182855E-012	0	0.000000E+000
1	21.05704405	4.182855E-012	1.867286E-011	1	0.000000E+000
1	21.05719579	1.867286E-011	4.182855E-012	0	0.000000E+000
1	21.05721236	4.182855E-012	1.867286E-011	1	0.000000E+000
1	21.05732590	1.867286E-011	4.182855E-012	0	0.000000E+000
1	21.05733554	4.182855E-012	1.867286E-011	1	0.000000E+000
1	21.05739278	1.867286E-011	4.182855E-012	0	0.000000E+000
1	21.05741945	4.182855E-012	1.867286E-011	1	0.000000E+000
1	21.05750600	1.867286E-011	4.182855E-012	0	0.000000E+000
1	21.05752428	4.182855E-012	1.867286E-011	1	0.000000E+000
1	21.05767481	1.867286E-011	4.182855E-012	0	0.000000E+000
1	21.05771246	4.182855E-012	1.867286E-011	1	0.000000E+000
1	21.05806479	1.867286E-011	4.182855E-012	0	0.000000E+000
1	21.05813036	4.182855E-012	1.867286E-011	1	0.000000E+000
1	21.05841558	1.867286E-011	4.182855E-012	0	0.000000E+000
1	21.05847237	4.182855E-012	1.867286E-011	1	0.000000E+000
1	21.05849997	1.867286E-011	4.182855E-012	0	0.000000E+000
1	21.05852561	4.182855E-012	1.867286E-011	1	0.000000E+000
1	21.05863028	1.867286E-011	4.182855E-012	0	0.000000E+000
1	21.05864742	4.182855E-012	1.867286E-011	1	0.000000E+000
1	21.05873404	1.867286E-011	4.182855E-012	0	0.000000E+000
1	21.05874875	4.182855E-012	1.867286E-011	1	0.000000E+000
1	21.05953904	1.867286E-011	4.182855E-012	0	0.000000E+000
1	21.05959848	4.182855E-012	1.867286E-011	1	0.000000E+000
1	21.05986341	1.867286E-011	4.182855E-012	0	0.000000E+000
1	21.05990379	4.182855E-012	1.867286E-011	1	0.000000E+000
1	21.06002869	1.867286E-011	4.182855E-012	0	0.000000E+000
1	21.06006297	4.182855E-012	1.867286E-011	1	0.000000E+000
1	21.06022433	1.867286E-011	4.182855E-012	0	0.000000E+000
1	21.06024790	4.182855E-012	1.867286E-011	1	0.000000E+000
1	21.06078589	1.867286E-011	4.182855E-012	0	0.000000E+000
1	21.06081533	4.182855E-012	1.867286E-011	1	0.000000E+000
1	21.06085865	1.867286E-011	4.182855E-012	0	0.000000E+000
1	21.06086255	4.182855E-012	1.867286E-011	1	0.000000E+000
1	21.06118750	1.867286E-011	4.182855E-012	0	0.000000E+000
1	21.06122022	4.182855E-012	1.867286E-011	1	0.000000E+000
1	21.06159795	1.867286E-011	4.182855E-012	0	0.000000E+000
1	21.06161827	4.182855E-012	1.867286E-011	1	0.000000E+000
1	21.06165775	1.867286E-011	4.182855E-012	0	0.000000E+000
1	21.06169011	4.182855E-012	1.867286E-011	1	0.000000E+000
1	21.06174484	1.867286E-011	4.182855E-012	0	0.000000E+000
1	21.06176745	4.182855E-012	1.867286E-011	1	0.000000E+000
1	21.06340340	1.867286E-011	4.182855E-012	0	0.000000E+000
1	21.06342090	4.182855E-012	1.867286E-011	1	0.000000E+000
1	21.06423900	1.867286E-011	4.182855E-012	0	0.000000E+000
1	21.06425805	4.182855E-012	1.867286E-011	1	0.000000E+000
1	21.06443365	1.867286E-011	4.182855E-012	0	0.000000E+000
1	21.06447601	4.182855E-012	1.867286E-011	1	0.000000E+000
1	21.06475006	1.867286E-011	4.182855E-012	0	0.000000E+000
1	21.06482331	4.182855E-012	1.867286E-011	1	0.000000E+000
1	21.06563090	1.867286E-011	4.182855E-012	0	0.000000E+000
1	21.06566614	4.182855E-012	1.867286E-011	1	0.000000E+000
1	21.06579948	1.867286E-011	4.182855E-012	0	0.000000E+000
1	21.06588907	4.182855E-012	1.867286E-011	1	0.000000E+000
1	21.06596861	1.867286E-011	4.182855E-012	0	0.000000E+000
1	21.06604627	4.182855E-012	1.867286E-011	1	0.000000E+000
1	21.06652832	1.867286E-011	4.182855E-012	0	0.000000E+000
1	21.06653046	4.182855E-012	1.867286E-011	1	0.000000E+000
1	21.06719378	1.867286E-011	4.182855E-012	0	0.000000E+000
1	21.06723515	4.182855E-012	1.867286E-011	1	0.000000E+000
1	21.06779878	1.867286E-011	4.182855E-012	0	0.000000E+000
1	21.06785374	4.182855E-012	1.867286E-011	1	0.000000E+000
1	21.06806148	1.867286E-011	4.182855E-012	0	0.000000E+000
1	21.06808694	4.182855E-012	1.867286E-011	1	0.000000E+000
1	21.06810713	1.867286E-011	4.182855E-012	0	0.000000E+000
1	21.06817395	4.182855E-012	1.867286E-011	1	0.000000E+000
1	21.06842053	1.867286E-011	4.182855E-012	0	0.000000E+000
1	21.06843699	4.182855E-012	1.867286E-011	1	0.000000E+000
1	21.06923490	1.867286E-011	4.182855E-012	0	0.000000E+000
1	21.06926405	4.182855E-012	1.867286E-011	1	0.000000E+000
1	21.06964242	1.867286E-011	4.182855E-012	0	0.000000E+000
1	21.06966615	4.182855E-012	1.867286E-011	1	0.000000E+000
1	21.06992928	1.867286E-011	4.182855E-012	0	0.000000E+000
1	21.06995387	4.182855E-012	1.867286E-011	1	0.000000E+000
1	21.07051345	1.867286E-011	4.182855E-012	0	0.000000E+000
1	21.07058155	4.182855E-012	1.867286E-011	1	0.000000E+000
1	21.07065375	1.867286E-011	4.182855E-012	0	0.000000E+000
1	21.07069258	4.182855E-012	1.867286E-011	1	0.000000E+000
1	21.07088455	1.867286E-011	4.182855E-012	0	0.000000E+000
1	21.07092962	4.182855E-012	1.867286E-011	1	0.000000E+000
1	21.07103217	1.867286E-011	4.182855E-012	0	0.000000E+000
1	21.07106866	4.182855E-012	1.867286E-011	1	0.000000E+000
1	21.07117674	1.867286E-011	4.182855E-012	0	0.000000E+000
1	21.07121687	4.182855E-012	1.867286E-011	1	0.000000E+000
1	21.07166082	1.867286E-011	4.182855E-012	0	0.000000E+000
1	21.07168864	4.182855E-012	1.867286E-011	1	0.000000E+000
1	21.07170635	1.867286E-011	4.182855E-012	0	0.000000E+000
1	21.07173043	4.182855E-012	1.867286E-011	1	0.000000E+000
1	21.07189571	1.867286E-011	4.182855E-012	0	0.000000E+000
1	21.07193666	4.182855E-012	1.867286E-011	1	0.000000E+000
1	21.07196697	1.867286E-011	4.182855E-012	0	0.000000E+000
1	21.07199217	4.182855E-012	1.867286E-011	1	0.000000E+000
1	21.07208895	1.867286E-011	4.182855E-012	0	0.000000E+000
1	21.07219151	4.182855E-012	1.867286E-011	1	0.000000E+000
1	21.07233355	1.867286E-011	4.182855E-012	0	0.000000E+000
1	21.07242533	4.182855E-012	1.867286E-011	1	0.000000E+000
1	21.07287823	1.867286E-011	4.182855E-012	0	0.000000E+000
1	21.07295688	4.182855E-012	1.867286E-011	1	0.000000E+000
1	21.07398868	1.867286E-011	4.182855E-012	0	0.000000E+000
1	21.07401823	4.182855E-012	1.867286E-011	1	0.000000E+000
1	21.07414791	1.867286E-011	4.182855E-012	0	0.000000E+000
1	21.07419351	4.182855E-012	1.867286E-011	1	0.000000E+000
1	21.07422434	1.867286E-011	4.182855E-012	0	0.000000E+000
1	21.07422753	4.182855E-012	1.867286E-011	1	0.000000E+000
1	21.07464708	1.867286E-011	4.182855E-012	0	0.000000E+000
1	21.07465791	4.182855E-012	1.867286E-011	1	0.000000E+000
1	21.07494448	1.867286E-011	4.182855E-012	0	0.000000E+000
1	21.07499151	4.182855E-012	1.867286E-011	1	0.000000E+000
1	21.07518204	1.867286E-011	4.182855E-012	0	0.000000E+000
1	21.07521609	4.182855E-012	1.867286E-011	1	0.000000E+000
1	21.07584854	1.867286E-011	4.182855E-012	0	0.000000E+000
1	21.07588711	4.182855E-012	1.867286E-011	1	0.000000E+000
1	21.07610755	1.867286E-011	4.182855E-012	0	0.000000E+000
1	21.07614839	4.182855E-012	1.867286E-011	1	0.000000E+000
1	21.07625995	1.867286E-011	4.182855E-012	0	0.000000E+000
1	21.07629535	4.182855E-012	1.867286E-011	1	0.000000E+000
1	21.07635664	1.867286E-011	4.182855E-012	0	0.000000E+000
1	21.07639749	4.182855E-012	1.867286E-011	1	0.000000E+000
1	21.07661943	1.867286E-011	4.182855E-012	0	0.000000E+000
1	21.07663019	4.182855E-012	1.867286E-011	1	0.000000E+000
1	21.07675483	1.867286E-011	4.182855E-012	0	0.000000E+000
1	21.07682703	4.182855E-012	1.867286E-011	1	0.000000E+000
1	21.07714874	1.867286E-011	4.182855E-012	0	0.000000E+000
1	21.07719149	4.182855E-012	1.867286E-011	1	0.000000E+000
1	21.07735514	1.867286E-011	4.182855E-012	0	0.000000E+000
1	21.07736495	4.182855E-012	1.867286E-011	1	0.000000E+000
1	21.07741071	1.867286E-011	4.182855E-012	0	0.000000E+000
1	21.07748529	4.182855E-012	1.867286E-011	1	0.000000E+000
1	21.07765234	1.867286E-011	4.182855E-012	0	0.000000E+000
1	21.07774379	4.182855E-012	1.867286E-011	1	0.000000E+000
1	21.07798052	1.867286E-011	4.182855E-012	0	0.000000E+000
1	21.07805179	4.182855E-012	1.867286E-011	1	0.000000E+000
1	21.08006668	1.867286E-011	4.182855E-012	0	0.000000E+000
1	21.09246323	4.182855E-012	1.867286E-011	1	0.000000E+000
1	21.09255240	1.867286E-011	4.182855E-012	0	0.000000E+000
1	21.09256041	4.182855E-012	1.867286E-011	1	0.000000E+000
1	21.09280338	1.867286E-011	4.182855E-012	0	0.000000E+000
1	21.09281173	4.182855E-012	1.867286E-011	1	0.000000E+000
1	21.09315452	1.867286E-011	4.182855E-012	0	0.000000E+000
1	21.09320523	4.182855E-012	1.867286E-011	1	0.000000E+000
1	21.09362914	1.867286E-011	4.182855E-012	0	0.000000E+000
1	21.09368644	4.182855E-012	1.867286E-011	1	0.000000E+000
1	21.09395898	1.867286E-011	4.182855E-012	0	0.000000E+000
1	21.09397543	4.182855E-012	1.867286E-011	1	0.000000E+000
1	21.09501669	1.867286E-011	4.182855E-012	0	0.000000E+000
1	21.09503798	4.182855E-012	1.867286E-011	1	0.000000E+000
1	21.09548877	1.867286E-011	4.182855E-012	0	0.000000E+000
1	21.09551633	4.182855E-012	1.867286E-011	1	0.000000E+000
1	21.09554064	1.867286E-011	4.182855E-012	0	0.000000E+000
1	21.09555083	4.182855E-012	1.867286E-011	1	0.000000E+000
1	21.09628466	1.867286E-011	4.182855E-012	0	0.000000E+000
1	21.09630897	4.182855E-012	1.867286E-011	1	0.000000E+000
1	21.09646157	1.867286E-011	4.182855E-012	0	0.000000E+000
1	21.09648892	4.182855E-012	1.867286E-011	1	0.000000E+000
1	21.09652076	1.867286E-011	4.182855E-012	0	0.000000E+000
1	21.09660820	4.182855E-012	1.867286E-011	1	0.000000E+000
1	21.09698166	1.867286E-011	4.182855E-012	0	0.000000E+000
1	21.09701276	4.182855E-012	1.867286E-011	1	0.000000E+000
1	21.09724094	1.867286E-011	4.182855E-012	0	0.000000E+000
1	21.09731153	4.182855E-012	1.867286E-011	1	0.000000E+000
1	21.09756680	1.867286E-011	4.182855E-012	0	0.000000E+000
1	21.09760602	4.182855E-012	1.867286E-011	1	0.000000E+000
1	21.09800882	1.867286E-011	4.182855E-012	0	0.000000E+000
1	21.09805677	4.182855E-012	1.867286E-011	1	0.000000E+000
1	21.09818638	1.867286E-011	4.182855E-012	0	0.000000E+000
1	21.09820798	4.182855E-012	1.867286E-011	1	0.000000E+000
1	21.09894822	1.867286E-011	4.182855E-012	0	0.000000E+000
1	21.09896262	4.182855E-012	1.867286E-011	1	0.000000E+000
1	21.09900780	1.867286E-011	4.182855E-012	0	0.000000E+000
1	21.09904738	4.182855E-012	1.867286E-011	1	0.000000E+000
1	21.09943125	1.867286E-011	4.182855E-012	0	0.000000E+000
1	21.09945679	4.182855E-012	1.867286E-011	1	0.000000E+000
1	21.09999904	1.867286E-011	4.182855E-012	0	0.000000E+000
1	21.10005432	4.182855E-012	1.867286E-011	1	0.000000E+000
1	21.10046786	1.867286E-011	4.182855E-012	0	0.000000E+000
1	21.10060346	4.182855E-012	1.867286E-011	1	0.000000E+000
1	21.10080205	1.867286E-011	4.182855E-012	0	0.000000E+000
1	21.10085741	4.182855E-012	1.867286E-011	1	0.000000E+000
1	21.10177557	1.867286E-011	4.182855E-012	0	0.000000E+000
1	21.10187681	4.182855E-012	1.867286E-011	1	0.000000E+000
1	21.10203768	1.867286E-011	4.182855E-012	0	0.000000E+000
1	21.10208944	4.182855E-012	1.867286E-011	1	0.000000E+000
1	21.10281323	1.867286E-011	4.182855E-012	0	0.000000E+000
1	21.10283075	4.182855E-012	1.867286E-011	1	0.000000E+000
1	21.10307585	1.867286E-011	4.182855E-012	0	0.000000E+000
1	21.10310846	4.182855E-012	1.867286E-011	1	0.000000E+000
1	21.10385836	1.867286E-011	4.182855E-012	0	0.000000E+000
1	21.10392576	4.182855E-012	1.867286E-011	1	0.000000E+000
1	21.10443526	1.867286E-011	4.182855E-012	0	0.000000E+000
1	21.10451103	4.182855E-012	1.867286E-011	1	0.000000E+000
1	21.10472939	1.867286E-011	4.182855E-012	0	0.000000E+000
1	21.10475193	4.182855E-012	1.867286E-011	1	0.000000E+000
1	21.10502812	1.867286E-011	4.182855E-012	0	0.000000E+000
1	21.10505388	4.182855E-012	1.867286E-011	1	0.000000E+000
1	21.10556253	1.867286E-011	4.182855E-012	0	0.000000E+000
1	21.10559974	4.182855E-012	1.867286E-011	1	0.000000E+000
1	21.10576875	1.867286E-011	4.182855E-012	0	0.000000E+000
1	21.10620677	4.182855E-012	1.867286E-011	1	0.000000E+000
1	21.10647473	1.867286E-011	4.182855E-012	0	0.000000E+000
1	21.10651060	4.182855E-012	1.867286E-011	1	0.000000E+000
1	21.10685304	1.867286E-011	4.182855E-012	0	0.000000E+000
1	21.10687401	4.182855E-012	1.867286E-011	1	0.000000E+000
1	21.10721043	1.867286E-011	4.182855E-012	0	0.000000E+000
1	21.10724563	4.182855E-012	1.867286E-011	1	0.000000E+000
1	21.10729590	1.867286E-011	4.182855E-012	0	0.000000E+000
1	21.10730979	4.182855E-012	1.867286E-011	1	0.000000E+000
1	21.10737428	1.867286E-011	4.182855E-012	0	0.000000E+000
1	21.10739285	4.182855E-012	1.867286E-011	1	0.000000E+000
1	21.10789188	1.867286E-011	4.182855E-012	0	0.000000E+000
1	21.10791821	4.182855E-012	1.867286E-011	1	0.000000E+000
1	21.10795254	1.867286E-011	4.182855E-012	0	0.000000E+000
1	21.10800260	4.182855E-012	1.867286E-011	1	0.000000E+000
1	21.10817308	1.867286E-011	4.182855E-012	0	0.000000E+000
1	21.10859995	4.182855E-012	1.867286E-011	1	0.000000E+000
1	21.10883815	1.867286E-011	4.182855E-012	0	0.000000E+000
1	21.10886125	4.182855E-012	1.867286E-011	1	0.000000E+000
1	21.10975581	1.867286E-011	4.182855E-012	0	0.000000E+000
1	21.10984142	4.182855E-012	1.867286E-011	1	0.000000E+000
1	21.11036022	1.867286E-011	4.182855E-012	0	0.000000E+000
1	21.11039578	4.182855E-012	1.867286E-011	1	0.000000E+000
1	21.11056750	1.867286E-011	4.182855E-012	0	0.000000E+000
1	21.11062890	4.182855E-012	1.867286E-011	1	0.000000E+000
1	21.11084157	1.867286E-011	4.182855E-012	0	0.000000E+000
1	21.11085444	4.182855E-012	1.867286E-011	1	0.000000E+000
1	21.11108901	1.867286E-011	4.182855E-012	0	0.000000E+000
1	21.11113373	4.182855E-012	1.867286E-011	1	0.000000E+000
1	21.11123581	1.867286E-011	4.182855E-012	0	0.000000E+000
1	21.11125810	4.182855E-012	1.867286E-011	1	0.000000E+000
1	21.11132608	1.867286E-011	4.182855E-012	0	0.000000E+000
1	21.11135008	4.182855E-012	1.867286E-011	1	0.000000E+000
1	21.11169861	1.867286E-011	4.182855E-012	0	0.000000E+000
1	21.11170827	4.182855E-012	1.867286E-011	1	0.000000E+000
1	21.11193818	1.867286E-011	4.182855E-012	0	0.000000E+000
1	21.11198955	4.182855E-012	1.867286E-011	1	0.000000E+000
1	21.11251692	1.867286E-011	4.182855E-012	0	0.000000E+000
1	21.11430528	4.182855E-012	1.867286E-011	1	0.000000E+000
1	21.11448308	1.867286E-011	4.182855E-012	0	0.000000E+000
1	21.11572855	4.182855E-012	1.867286E-011	1	0.000000E+000
1	21.11584594	1.867286E-011	4.182855E-012	0	0.000000E+000
1	21.11587222	4.182855E-012	1.867286E-011	1	0.000000E+000
1	21.11593194	1.867286E-011	4.182855E-012	0	0.000000E+000
1	21.11593685	4.182855E-012	1.867286E-011	1	0.000000E+000
1	21.11620728	1.867286E-011	4.182855E-012	0	0.000000E+000
1	21.11627093	4.182855E-012	1.867286E-011	1	0.000000E+000
1	21.11675775	1.867286E-011	4.182855E-012	0	0.000000E+000
1	21.11677946	4.182855E-012	1.867286E-011	1	0.000000E+000
1	21.11688453	1.867286E-011	4.182855E-012	0	0.000000E+000
1	21.11692947	4.182855E-012	1.867286E-011	1	0.000000E+000
1	21.11702914	1.867286E-011	4.182855E-012	0	0.000000E+000
1	21.11704451	4.182855E-012	1.867286E-011	1	0.000000E+000
1	21.11716250	1.867286E-011	4.182855E-012	0	0.000000E+000
1	21.11716696	4.182855E-012	1.867286E-011	1	0.000000E+000
1	21.11744086	1.867286E-011	4.182855E-012	0	0.000000E+000
1	21.11747742	4.182855E-012	1.867286E-011	1	0.000000E+000
1	21.11792309	1.867286E-011	4.182855E-012	0	0.000000E+000
1	21.11797745	4.182855E-012	1.867286E-011	1	0.000000E+000
1	21.11864955	1.867286E-011	4.182855E-012	0	0.000000E+000
1	21.11867785	4.182855E-012	1.867286E-011	1	0.000000E+000
1	21.11875145	1.867286E-011	4.182855E-012	0	0.000000E+000
1	21.11880888	4.182855E-012	1.867286E-011	1	0.000000E+000
1	21.11920747	1.867286E-011	4.182855E-012	0	0.000000E+000
1	21.11923720	4.182855E-012	1.867286E-011	1	0.000000E+000
1	21.11999378	1.867286E-011	4.182855E-012	0	0.000000E+000
1	21.12001596	4.182855E-012	1.867286E-011	1	0.000000E+000
1	21.12051387	1.867286E-011	4.182855E-012	0	0.000000E+000
1	21.12052357	4.182855E-012	1.867286E-011	1	0.000000E+000
1	21.12061921	1.867286E-011	4.182855E-012	0	0.000000E+000
1	21.12065631	4.182855E-012	1.867286E-011	1	0.000000E+000
1	21.12085746	1.867286E-011	4.182855E-012	0	0.000000E+000
1	21.12087814	4.182855E-012	1.867286E-011	1	0.000000E+000
1	21.12127141	1.867286E-011	4.182855E-012	0	0.000000E+000
1	21.12130173	4.182855E-012	1.867286E-011	1	0.000000E+000
1	21.12149639	1.867286E-011	4.182855E-012	0	0.000000E+000
1	21.12152164	4.182855E-012	1.867286E-011	1	0.000000E+000
1	21.12194188	1.867286E-011	4.182855E-012	0	0.000000E+000
1	21.12197547	4.182855E-012	1.867286E-011	1	0.000000E+000
1	21.12290794	1.867286E-011	4.182855E-012	0	0.000000E+000
1	21.12294529	4.182855E-012	1.867286E-011	1	0.000000E+000
1	21.12342676	1.867286E-011	4.182855E-012	0	0.000000E+000
1	21.12348752	4.182855E-012	1.867286E-011	1	0.000000E+000
1	21.12381623	1.867286E-011	4.182855E-012	0	0.000000E+000
1	21.12384119	4.182855E-012	1.867286E-011	1	0.000000E+000
1	21.12422533	1.867286E-011	4.182855E-012	0	0.000000E+000
1	21.12422785	4.182855E-012	1.867286E-011	1	0.000000E+000
1	21.12470830	1.867286E-011	4.182855E-012	0	0.000000E+000
1	21.12473468	4.182855E-012	1.867286E-011	1	0.000000E+000
1	21.12523214	1.867286E-011	4.182855E-012	0	0.000000E+000
1	21.12528595	4.182855E-012	1.867286E-011	1	0.000000E+000
1	21.12533020	1.867286E-011	4.182855E-012	0	0.000000E+000
1	21.12536923	4.182855E-012	1.867286E-011	1	0.000000E+000
1	21.12543075	1.867286E-011	4.182855E-012	0	0.000000E+000
1	21.12545955	4.182855E-012	1.867286E-011	1	0.000000E+000
1	21.12585393	1.867286E-011	4.182855E-012	0	0.000000E+000
1	21.12595259	4.182855E-012	1.867286E-011	1	0.000000E+000
1	21.12599662	1.867286E-011	4.182855E-012	0	0.000000E+000
1	21.12611921	4.182855E-012	1.867286E-011	1	0.000000E+000
1	21.12634256	1.867286E-011	4.182855E-012	0	0.000000E+000
1	21.12636037	4.182855E-012	1.867286E-011	1	0.000000E+000
1	21.12685070	1.867286E-011	4.182855E-012	0	0.000000E+000
1	21.12685345	4.182855E-012	1.867286E-011	1	0.000000E+000
1	21.12688439	1.867286E-011	4.182855E-012	0	0.000000E+000
1	21.12691124	4.182855E-012	1.867286E-011	1	0.000000E+000
1	21.12717990	1.867286E-011	4.182855E-012	0	0.000000E+000
1	21.12723351	4.182855E-012	1.867286E-011	1	0.000000E+000
1	21.12751984	1.867286E-011	4.182855E-012	0	0.000000E+000
1	21.12752789	4.182855E-012	1.867286E-011	1	0.000000E+000
1	21.12757319	1.867286E-011	4.182855E-012	0	0.000000E+000
1	21.12759999	4.182855E-012	1.867286E-011	1	0.000000E+000
1	21.12765297	1.867286E-011	4.182855E-012	0	0.000000E+000
1	21.12767379	4.182855E-012	1.867286E-011	1	0.000000E+000
1	21.12782414	1.867286E-011	4.182855E-012	0	0.000000E+000
1	21.12784728	4.182855E-012	1.867286E-011	1	0.000000E+000
1	21.12794423	1.867286E-011	4.182855E-012	0	0.000000E+000
1	21.12796801	4.182855E-012	1.867286E-011	1	0.000000E+000
1	21.12827120	1.867286E-011	4.182855E-012	0	0.000000E+000
1	21.12830251	4.182855E-012	1.867286E-011	1	0.000000E+000
1	21.12859339	1.867286E-011	4.182855E-012	0	0.000000E+000
1	21.12864348	4.182855E-012	1.867286E-011	1	0.000000E+000
1	21.12867329	1.867286E-011	4.182855E-012	0	0.000000E+000
1	21.12872342	4.182855E-012	1.867286E-011	1	0.000000E+000
1	21.12885798	1.867286E-011	4.182855E-012	0	0.000000E+000
1	21.12889249	4.182855E-012	1.867286E-011	1	0.000000E+000
1	21.12914773	1.867286E-011	4.182855E-012	0	0.000000E+000
1	21.12919808	4.182855E-012	1.867286E-011	1	0.000000E+000
1	21.12926484	1.867286E-011	4.182855E-012	0	0.000000E+000
1	21.12927084	4.182855E-012	1.867286E-011	1	0.000000E+000
1	21.12935861	1.867286E-011	4.182855E-012	0	0.000000E+000
1	21.12938340	4.182855E-012	1.867286E-011	1	0.000000E+000
1	21.12958787	1.867286E-011	4.182855E-012	0	0.000000E+000
1	21.12961343	4.182855E-012	1.867286E-011	1	0.000000E+000
1	21.12993164	1.867286E-011	4.182855E-012	0	0.000000E+000
1	21.12999440	4.182855E-012	1.867286E-011	1	0.000000E+000
1	21.13003459	1.867286E-011	4.182855E-012	0	0.000000E+000
1	21.13006314	4.182855E-012	1.867286E-011	1	0.000000E+000
1	21.13023542	1.867286E-011	4.182855E-012	0	0.000000E+000
1	21.13025127	4.182855E-012	1.867286E-011	1	0.000000E+000
1	21.13046403	1.867286E-011	4.182855E-012	0	0.000000E+000
1	21.13050520	4.182855E-012	1.867286E-011	1	0.000000E+000
1	21.13067133	1.867286E-011	4.182855E-012	0	0.000000E+000
1	21.13070355	4.182855E-012	1.867286E-011	1	0.000000E+000
1	21.13082129	1.867286E-011	4.182855E-012	0	0.000000E+000
1	21.13084482	4.182855E-012	1.867286E-011	1	0.000000E+000
1	21.13112072	1.867286E-011	4.182855E-012	0	0.000000E+000
1	21.13116443	4.182855E-012	1.867286E-011	1	0.000000E+000
1	21.13151366	1.867286E-011	4.182855E-012	0	0.000000E+000
1	21.13153609	4.182855E-012	1.867286E-011	1	0.000000E+000
1	21.13177731	1.867286E-011	4.182855E-012	0	0.000000E+000
1	21.13245428	4.182855E-012	1.867286E-011	1	0.000000E+000
1	21.13324930	1.867286E-011	4.182855E-012	0	0.000000E+000
1	21.13329167	4.182855E-012	1.867286E-011	1	0.000000E+000
1	21.13344574	1.867286E-011	4.182855E-012	0	0.000000E+000
1	21.13353262	4.182855E-012	1.867286E-011	1	0.000000E+000
1	21.13357622	1.867286E-011	4.182855E-012	0	0.000000E+000
1	21.13361472	4.182855E-012	1.867286E-011	1	0.000000E+000
1	21.13369549	1.867286E-011	4.182855E-012	0	0.000000E+000
1	21.13372286	4.182855E-012	1.867286E-011	1	0.000000E+000
1	21.13391549	1.867286E-011	4.182855E-012	0	0.000000E+000
1	21.13398127	4.182855E-012	1.867286E-011	1	0.000000E+000
1	21.13402045	1.867286E-011	4.182855E-012	0	0.000000E+000
1	21.13403723	4.182855E-012	1.867286E-011	1	0.000000E+000
1	21.13430053	1.867286E-011	4.182855E-012	0	0.000000E+000
1	21.13432579	4.182855E-012	1.867286E-011	1	0.000000E+000
1	21.13490229	1.867286E-011	4.182855E-012	0	0.000000E+000
1	21.13492930	4.182855E-012	1.867286E-011	1	0.000000E+000
1	21.13548245	1.867286E-011	4.182855E-012	0	0.000000E+000
1	21.13551304	4.182855E-012	1.867286E-011	1	0.000000E+000
1	21.13553809	1.867286E-011	4.182855E-012	0	0.000000E+000
1	21.13557777	4.182855E-012	1.867286E-011	1	0.000000E+000
1	21.13584731	1.867286E-011	4.182855E-012	0	0.000000E+000
1	21.13590885	4.182855E-012	1.867286E-011	1	0.000000E+000
1	21.13596231	1.867286E-011	4.182855E-012	0	0.000000E+000
1	21.13598506	4.182855E-012	1.867286E-011	1	0.000000E+000
1	21.13676500	1.867286E-011	4.182855E-012	0	0.000000E+000
1	21.13679639	4.182855E-012	1.867286E-011	1	0.000000E+000
1	21.13697828	1.867286E-011	4.182855E-012	0	0.000000E+000
1	21.13698675	4.182855E-012	1.867286E-011	1	0.000000E+000
1	21.13727889	1.867286E-011	4.182855E-012	0	0.000000E+000
1	21.13732294	4.182855E-012	1.867286E-011	1	0.000000E+000
1	21.13737372	1.867286E-011	4.182855E-012	0	0.000000E+000
1	21.13739073	4.182855E-012	1.867286E-011	1	0.000000E+000
1	21.13801343	1.867286E-011	4.182855E-012	0	0.000000E+000
1	21.13802441	4.182855E-012	1.867286E-011	1	0.000000E+000
1	21.13839972	1.867286E-011	4.182855E-012	0	0.000000E+000
1	21.13856302	4.182855E-012	1.867286E-011	1	0.000000E+000
1	21.13897445	1.867286E-011	4.182855E-012	0	0.000000E+000
1	21.13897850	4.182855E-012	1.867286E-011	1	0.000000E+000
1	21.13915875	1.867286E-011	4.182855E-012	0	0.000000E+000
1	21.13919717	4.182855E-012	1.867286E-011	1	0.000000E+000
1	21.13923158	1.867286E-011	4.182855E-012	0	0.000000E+000
1	21.13925675	4.182855E-012	1.867286E-011	1	0.000000E+000
1	21.13933878	1.867286E-011	4.182855E-012	0	0.000000E+000
1	21.13934696	4.182855E-012	1.867286E-011	1	0.000000E+000
1	21.13973796	1.867286E-011	4.182855E-012	0	0.000000E+000
1	21.13982367	4.182855E-012	1.867286E-011	1	0.000000E+000
1	21.13987844	1.867286E-011	4.182855E-012	0	0.000000E+000
1	21.14038224	4.182855E-012	1.867286E-011	1	0.000000E+000
1	21.14042867	1.867286E-011	4.182855E-012	0	0.000000E+000
1	21.14045752	4.182855E-012	1.867286E-011	1	0.000000E+000
1	21.14092993	1.867286E-011	4.182855E-012	0	0.000000E+000
1	21.14093756	4.182855E-012	1.867286E-011	1	0.000000E+000
1	21.14118791	1.867286E-011	4.182855E-012	0	0.000000E+000
1	21.14126775	4.182855E-012	1.867286E-011	1	0.000000E+000
1	21.14163973	1.867286E-011	4.182855E-012	0	0.000000E+000
1	21.14165859	4.182855E-012	1.867286E-011	1	0.000000E+000
1	21.14237062	1.867286E-011	4.182855E-012	0	0.000000E+000
1	21.14242380	4.182855E-012	1.867286E-011	1	0.000000E+000
1	21.14247486	1.867286E-011	4.182855E-012	0	0.000000E+000
1	21.14248817	4.182855E-012	1.867286E-011	1	0.000000E+000
1	21.14275637	1.867286E-011	4.182855E-012	0	0.000000E+000
1	21.14279856	4.182855E-012	1.867286E-011	1	0.000000E+000
1	21.14284393	1.867286E-011	4.182855E-012	0	0.000000E+000
1	21.14286472	4.182855E-012	1.867286E-011	1	0.000000E+000
1	21.14337877	1.867286E-011	4.182855E-012	0	0.000000E+000
1	21.14343886	4.182855E-012	1.867286E-011	1	0.000000E+000
1	21.14394166	1.867286E-011	4.182855E-012	0	0.000000E+000
1	21.14395184	4.182855E-012	1.867286E-011	1	0.000000E+000
1	21.14451087	1.867286E-011	4.182855E-012	0	0.000000E+000
1	21.14456485	4.182855E-012	1.867286E-011	1	0.000000E+000
1	21.14457924	1.867286E-011	4.182855E-012	0	0.000000E+000
1	21.14466464	4.182855E-012	1.867286E-011	1	0.000000E+000
1	21.14477140	1.867286E-011	4.182855E-012	0	0.000000E+000
1	21.14479210	4.182855E-012	1.867286E-011	1	0.000000E+000
1	21.14510096	1.867286E-011	4.182855E-012	0	0.000000E+000
1	21.14514273	4.182855E-012	1.867286E-011	1	0.000000E+000
1	21.14529512	1.867286E-011	4.182855E-012	0	0.000000E+000
1	21.14532903	4.182855E-012	1.867286E-011	1	0.000000E+000
1	21.14633085	1.867286E-011	4.182855E-012	0	0.000000E+000
1	21.14638026	4.182855E-012	1.867286E-011	1	0.000000E+000
1	21.14646476	1.867286E-011	4.182855E-012	0	0.000000E+000
1	21.14651039	4.182855E-012	1.867286E-011	1	0.000000E+000
1	21.14684028	1.867286E-011	4.182855E-012	0	0.000000E+000
1	21.14686237	4.182855E-012	1.867286E-011	1	0.000000E+000
1	21.14724127	1.867286E-011	4.182855E-012	0	0.000000E+000
1	21.14726042	4.182855E-012	1.867286E-011	1	0.000000E+000
1	21.14739152	1.867286E-011	4.182855E-012	0	0.000000E+000
1	21.14744231	4.182855E-012	1.867286E-011	1	0.000000E+000
1	21.14795533	1.867286E-011	4.182855E-012	0	0.000000E+000
1	21.14798317	4.182855E-012	1.867286E-011	1	0.000000E+000
1	21.14924242	1.867286E-011	4.182855E-012	0	0.000000E+000
1	21.14931594	4.182855E-012	1.867286E-011	1	0.000000E+000
1	21.14956754	1.867286E-011	4.182855E-012	0	0.000000E+000
1	21.14958947	4.182855E-012	1.867286E-011	1	0.000000E+000
1	21.14960676	1.867286E-011	4.182855E-012	0	0.000000E+000
1	21.14964634	4.182855E-012	1.867286E-011	1	0.000000E+000
1	21.14971688	1.867286E-011	4.182855E-012	0	0.000000E+000
1	21.14973105	4.182855E-012	1.867286E-011	1	0.000000E+000
1	21.15014380	1.867286E-011	4.182855E-012	0	0.000000E+000
1	21.15017126	4.182855E-012	1.867286E-011	1	0.000000E+000
1	21.15019021	1.867286E-011	4.182855E-012	0	0.000000E+000
1	21.15023913	4.182855E-012	1.867286E-011	1	0.000000E+000
1	21.15038006	1.867286E-011	4.182855E-012	0	0.000000E+000
1	21.15042077	4.182855E-012	1.867286E-011	1	0.000000E+000
1	21.15052880	1.867286E-011	4.182855E-012	0	0.000000E+000
1	21.15054923	4.182855E-012	1.867286E-011	1	0.000000E+000
1	21.15072153	1.867286E-011	4.182855E-012	0	0.000000E+000
1	21.15076798	4.182855E-012	1.867286E-011	1	0.000000E+000
1	21.15198679	1.867286E-011	4.182855E-012	0	0.000000E+000
1	21.15213071	4.182855E-012	1.867286E-011	1	0.000000E+000
1	21.15273281	1.867286E-011	4.182855E-012	0	0.000000E+000
1	21.15320830	4.182855E-012	1.867286E-011	1	0.000000E+000
1	21.15354003	1.867286E-011	4.182855E-012	0	0.000000E+000
1	21.15359007	4.182855E-012	1.867286E-011	1	0.000000E+000
1	21.15375199	1.867286E-011	4.182855E-012	0	0.000000E+000
1	21.15377775	4.182855E-012	1.867286E-011	1	0.000000E+000
1	21.15383793	1.867286E-011	4.182855E-012	0	0.000000E+000
1	21.15387571	4.182855E-012	1.867286E-011	1	0.000000E+000
1	21.15391021	1.867286E-011	4.182855E-012	0	0.000000E+000
1	21.15394025	4.182855E-012	1.867286E-011	1	0.000000E+000
1	21.15422008	1.867286E-011	4.182855E-012	0	0.000000E+000
1	21.15424169	4.182855E-012	1.867286E-011	1	0.000000E+000
1	21.15432165	1.867286E-011	4.182855E-012	0	0.000000E+000
1	21.15434379	4.182855E-012	1.867286E-011	1	0.000000E+000
1	21.15458412	1.867286E-011	4.182855E-012	0	0.000000E+000
1	21.15464998	4.182855E-012	1.867286E-011	1	0.000000E+000
1	21.15481032	1.867286E-011	4.182855E-012	0	0.000000E+000
1	21.15486302	4.182855E-012	1.867286E-011	1	0.000000E+000
1	21.15499390	1.867286E-011	4.182855E-012	0	0.000000E+000
1	21.15502774	4.182855E-012	1.867286E-011	1	0.000000E+000
1	21.15569508	1.867286E-011	4.182855E-012	0	0.000000E+000
1	21.15576781	4.182855E-012	1.867286E-011	1	0.000000E+000
1	21.15592685	1.867286E-011	4.182855E-012	0	0.000000E+000
1	21.15594249	4.182855E-012	1.867286E-011	1	0.000000E+000
1	21.15597096	1.867286E-011	4.182855E-012	0	0.000000E+000
1	21.15599386	4.182855E-012	1.867286E-011	1	0.000000E+000
1	21.15658238	1.867286E-011	4.182855E-012	0	0.000000E+000
1	21.15660488	4.182855E-012	1.867286E-011	1	0.000000E+000
1	21.15690331	1.867286E-011	4.182855E-012	0	0.000000E+000
1	21.15698667	4.182855E-012	1.867286E-011	1	0.000000E+000
1	21.15729670	1.867286E-011	4.182855E-012	0	0.000000E+000
1	21.15732368	4.182855E-012	1.867286E-011	1	0.000000E+000
1	21.15769407	1.867286E-011	4.182855E-012	0	0.000000E+000
1	21.15773615	4.182855E-012	1.867286E-011	1	0.000000E+000
1	21.15821815	1.867286E-011	4.182855E-012	0	0.000000E+000
1	21.15827458	4.182855E-012	1.867286E-011	1	0.000000E+000
1	21.15862195	1.867286E-011	4.182855E-012	0	0.000000E+000
1	21.15864816	4.182855E-012	1.867286E-011	1	0.000000E+000
1	21.15888177	1.867286E-011	4.182855E-012	0	0.000000E+000
1	21.15893063	4.182855E-012	1.867286E-011	1	0.000000E+000
1	21.15922097	1.867286E-011	4.182855E-012	0	0.000000E+000
1	21.15925848	4.182855E-012	1.867286E-011	1	0.000000E+000
1	21.15956361	1.867286E-011	4.182855E-012	0	0.000000E+000
1	21.15958589	4.182855E-012	1.867286E-011	1	0.000000E+000
1	21.15962501	1.867286E-011	4.182855E-012	0	0.000000E+000
1	21.15968651	4.182855E-012	1.867286E-011	1	0.000000E+000
1	21.16047273	1.867286E-011	4.182855E-012	0	0.000000E+000
1	21.16059835	4.182855E-012	1.867286E-011	1	0.000000E+000
1	21.16070361	1.867286E-011	4.182855E-012	0	0.000000E+000
1	21.16071982	4.182855E-012	1.867286E-011	1	0.000000E+000
1	21.16088421	1.867286E-011	4.182855E-012	0	0.000000E+000
1	21.16090538	4.182855E-012	1.867286E-011	1	0.000000E+000
1	21.16120428	1.867286E-011	4.182855E-012	0	0.000000E+000
1	21.16122588	4.182855E-012	1.867286E-011	1	0.000000E+000
1	21.16132247	1.867286E-011	4.182855E-012	0	0.000000E+000
1	21.16133075	4.182855E-012	1.867286E-011	1	0.000000E+000
1	21.16164105	1.867286E-011	4.182855E-012	0	0.000000E+000
1	21.16170552	4.182855E-012	1.867286E-011	1	0.000000E+000
1	21.16213211	1.867286E-011	4.182855E-012	0	0.000000E+000
1	21.16215464	4.182855E-012	1.867286E-011	1	0.000000E+000
1	21.16243910	1.867286E-011	4.182855E-012	0	0.000000E+000
1	21.16245764	4.182855E-012	1.867286E-011	1	0.000000E+000
1	21.16249891	1.867286E-011	4.182855E-012	0	0.000000E+000
1	21.16251176	4.182855E-012	1.867286E-011	1	0.000000E+000
1	21.16254473	1.867286E-011	4.182855E-012	0	0.000000E+000
1	21.16258844	4.182855E-012	1.867286E-011	1	0.000000E+000
1	21.16313963	1.867286E-011	4.182855E-012	0	0.000000E+000
1	21.16318717	4.182855E-012	1.867286E-011	1	0.000000E+000
1	21.16384946	1.867286E-011	4.182855E-012	0	0.000000E+000
1	21.16387824	4.182855E-012	1.867286E-011	1	0.000000E+000
1	21.16408365	1.867286E-011	4.182855E-012	0	0.000000E+000
1	21.16422042	4.182855E-012	1.867286E-011	1	0.000000E+000
1	21.16438354	1.867286E-011	4.182855E-012	0	0.000000E+000
1	21.16443432	4.182855E-012	1.867286E-011	1	0.000000E+000
1	21.16519232	1.867286E-011	4.182855E-012	0	0.000000E+000
1	21.16522603	4.182855E-012	1.867286E-011	1	0.000000E+000
1	21.16529207	1.867286E-011	4.182855E-012	0	0.000000E+000
1	21.16533221	4.182855E-012	1.867286E-011	1	0.000000E+000
1	21.16536687	1.867286E-011	4.182855E-012	0	0.000000E+000
1	21.16543122	4.182855E-012	1.867286E-011	1	0.000000E+000
1	21.16572271	1.867286E-011	4.182855E-012	0	0.000000E+000
1	21.16576867	4.182855E-012	1.867286E-011	1	0.000000E+000
1	21.16597837	1.867286E-011	4.182855E-012	0	0.000000E+000
1	21.16600178	4.182855E-012	1.867286E-011	1	0.000000E+000
1	21.16619225	1.867286E-011	4.182855E-012	0	0.000000E+000
1	21.16622904	4.182855E-012	1.867286E-011	1	0.000000E+000
1	21.16626122	1.867286E-011	4.182855E-012	0	0.000000E+000
1	21.16630265	4.182855E-012	1.867286E-011	1	0.000000E+000
1	21.16651110	1.867286E-011	4.182855E-012	0	0.000000E+000
1	21.16661478	4.182855E-012	1.867286E-011	1	0.000000E+000
1	21.16667670	1.867286E-011	4.182855E-012	0	0.000000E+000
1	21.16670094	4.182855E-012	1.867286E-011	1	0.000000E+000
1	21.16700028	1.867286E-011	4.182855E-012	0	0.000000E+000
1	21.16703997	4.182855E-012	1.867286E-011	1	0.000000E+000
1	21.16725597	1.867286E-011	4.182855E-012	0	0.000000E+000
1	21.16727560	4.182855E-012	1.867286E-011	1	0.000000E+000
1	21.16742017	1.867286E-011	4.182855E-012	0	0.000000E+000
1	21.16747565	4.182855E-012	1.867286E-011	1	0.000000E+000
1	21.16749094	1.867286E-011	4.182855E-012	0	0.000000E+000
1	21.16755386	4.182855E-012	1.867286E-011	1	0.000000E+000
1	21.16757090	1.867286E-011	4.182855E-012	0	0.000000E+000
1	21.16758867	4.182855E-012	1.867286E-011	1	0.000000E+000
1	21.16767387	1.867286E-011	4.182855E-012	0	0.000000E+000
1	21.16774033	4.182855E-012	1.867286E-011	1	0.000000E+000
1	21.16787147	1.867286E-011	4.182855E-012	0	0.000000E+000
1	21.16791742	4.182855E-012	1.867286E-011	1	0.000000E+000
1	21.16794250	1.867286E-011	4.182855E-012	0	0.000000E+000
1	21.16799639	4.182855E-012	1.867286E-011	1	0.000000E+000
1	21.16832128	1.867286E-011	4.182855E-012	0	0.000000E+000
1	21.16838225	4.182855E-012	1.867286E-011	1	0.000000E+000
1	21.16894301	1.867286E-011	4.182855E-012	0	0.000000E+000
1	21.16895929	4.182855E-012	1.867286E-011	1	0.000000E+000
1	21.16904767	1.867286E-011	4.182855E-012	0	0.000000E+000
1	21.16907960	4.182855E-012	1.867286E-011	1	0.000000E+000
1	21.16925559	1.867286E-011	4.182855E-012	0	0.000000E+000
1	21.16927416	4.182855E-012	1.867286E-011	1	0.000000E+000
1	21.16934546	1.867286E-011	4.182855E-012	0	0.000000E+000
1	21.16945417	4.182855E-012	1.867286E-011	1	0.000000E+000
1	21.16954403	1.867286E-011	4.182855E-012	0	0.000000E+000
1	21.16955932	4.182855E-012	1.867286E-011	1	0.000000E+000
1	21.16986712	1.867286E-011	4.182855E-012	0	0.000000E+000
1	21.16988451	4.182855E-012	1.867286E-011	1	0.000000E+000
1	21.17016095	1.867286E-011	4.182855E-012	0	0.000000E+000
1	21.17023424	4.182855E-012	1.867286E-011	1	0.000000E+000
1	21.17044332	1.867286E-011	4.182855E-012	0	0.000000E+000
1	21.17048098	4.182855E-012	1.867286E-011	1	0.000000E+000
1	21.17054814	1.867286E-011	4.182855E-012	0	0.000000E+000
1	21.17057278	4.182855E-012	1.867286E-011	1	0.000000E+000
1	21.17087362	1.867286E-011	4.182855E-012	0	0.000000E+000
1	21.17090078	4.182855E-012	1.867286E-011	1	0.000000E+000
1	21.17107913	1.867286E-011	4.182855E-012	0	0.000000E+000
1	21.17111905	4.182855E-012	1.867286E-011	1	0.000000E+000
1	21.17116077	1.867286E-011	4.182855E-012	0	0.000000E+000
1	21.17119024	4.182855E-012	1.867286E-011	1	0.000000E+000
1	21.17181148	1.867286E-011	4.182855E-012	0	0.000000E+000
1	21.17183259	4.182855E-012	1.867286E-011	1	0.000000E+000
1	21.17229363	1.867286E-011	4.182855E-012	0	0.000000E+000
1	21.17230605	4.182855E-012	1.867286E-011	1	0.000000E+000
1	21.17257588	1.867286E-011	4.182855E-012	0	0.000000E+000
1	21.17261388	4.182855E-012	1.867286E-011	1	0.000000E+000
1	21.17274804	1.867286E-011	4.182855E-012	0	0.000000E+000
1	21.17276716	4.182855E-012	1.867286E-011	1	0.000000E+000
1	21.17363128	1.867286E-011	4.182855E-012	0	0.000000E+000
1	21.17367527	4.182855E-012	1.867286E-011	1	0.000000E+000
1	21.17370509	1.867286E-011	4.182855E-012	0	0.000000E+000
1	21.17375992	4.182855E-012	1.867286E-011	1	0.000000E+000
1	21.17434487	1.867286E-011	4.182855E-012	0	0.000000E+000
1	21.17441610	4.182855E-012	1.867286E-011	1	0.000000E+000
1	21.17461765	1.867286E-011	4.182855E-012	0	0.000000E+000
1	21.17466254	4.182855E-012	1.867286E-011	1	0.000000E+000
1	21.17519896	1.867286E-011	4.182855E-012	0	0.000000E+000
1	21.17524593	4.182855E-012	1.867286E-011	1	0.000000E+000
1	21.17545527	1.867286E-011	4.182855E-012	0	0.000000E+000
1	21.17547504	4.182855E-012	1.867286E-011	1	0.000000E+000
1	21.17579822	1.867286E-011	4.182855E-012	0	0.000000E+000
1	21.17581661	4.182855E-012	1.867286E-011	1	0.000000E+000
1	21.17597522	1.867286E-011	4.182855E-012	0	0.000000E+000
1	21.17602721	4.182855E-012	1.867286E-011	1	0.000000E+000
1	21.17627250	1.867286E-011	4.182855E-012	0	0.000000E+000
1	21.17627884	4.182855E-012	1.867286E-011	1	0.000000E+000
1	21.17642256	1.867286E-011	4.182855E-012	0	0.000000E+000
1	21.17681519	4.182855E-012	1.867286E-011	1	0.000000E+000
1	21.17685952	1.867286E-011	4.182855E-012	0	0.000000E+000
1	21.17689605	4.182855E-012	1.867286E-011	1	0.000000E+000
1	21.17754909	1.867286E-011	4.182855E-012	0	0.000000E+000
1	21.17756537	4.182855E-012	1.867286E-011	1	0.000000E+000
1	21.17776806	1.867286E-011	4.182855E-012	0	0.000000E+000
1	21.17779600	4.182855E-012	1.867286E-011	1	0.000000E+000
1	21.17796876	1.867286E-011	4.182855E-012	0	0.000000E+000
1	21.17799019	4.182855E-012	1.867286E-011	1	0.000000E+000
1	21.17803989	1.867286E-011	4.182855E-012	0	0.000000E+000
1	21.17808099	4.182855E-012	1.867286E-011	1	0.000000E+000
1	21.17889711	1.867286E-011	4.182855E-012	0	0.000000E+000
1	21.17893107	4.182855E-012	1.867286E-011	1	0.000000E+000
1	21.17896676	1.867286E-011	4.182855E-012	0	0.000000E+000
1	21.17898010	4.182855E-012	1.867286E-011	1	0.000000E+000
1	21.17907256	1.867286E-011	4.182855E-012	0	0.000000E+000
1	21.17908841	4.182855E-012	1.867286E-011	1	0.000000E+000
1	21.17919046	1.867286E-011	4.182855E-012	0	0.000000E+000
1	21.17923135	4.182855E-012	1.867286E-011	1	0.000000E+000
1	21.17933964	1.867286E-011	4.182855E-012	0	0.000000E+000
1	21.17942698	4.182855E-012	1.867286E-011	1	0.000000E+000
1	21.17959923	1.867286E-011	4.182855E-012	0	0.000000E+000
1	21.17962006	4.182855E-012	1.867286E-011	1	0.000000E+000
1	21.18010887	1.867286E-011	4.182855E-012	0	0.000000E+000
1	21.18011697	4.182855E-012	1.867286E-011	1	0.000000E+000
1	21.18013618	1.867286E-011	4.182855E-012	0	0.000000E+000
1	21.18015317	4.182855E-012	1.867286E-011	1	0.000000E+000
1	21.18029009	1.867286E-011	4.182855E-012	0	0.000000E+000
1	21.18033289	4.182855E-012	1.867286E-011	1	0.000000E+000
1	21.18053749	1.867286E-011	4.182855E-012	0	0.000000E+000
1	21.18055632	4.182855E-012	1.867286E-011	1	0.000000E+000
1	21.18072006	1.867286E-011	4.182855E-012	0	0.000000E+000
1	21.18073004	4.182855E-012	1.867286E-011	1	0.000000E+000
1	21.18115086	1.867286E-011	4.182855E-012	0	0.000000E+000
1	21.18118894	4.182855E-012	1.867286E-011	1	0.000000E+000
1	21.18143454	1.867286E-011	4.182855E-012	0	0.000000E+000
1	21.18149031	4.182855E-012	1.867286E-011	1	0.000000E+000
1	21.18170004	1.867286E-011	4.182855E-012	0	0.000000E+000
1	21.18190021	4.182855E-012	1.867286E-011	1	0.000000E+000
1	21.18239123	1.867286E-011	4.182855E-012	0	0.000000E+000
1	21.18240372	4.182855E-012	1.867286E-011	1	0.000000E+000
1	21.18306866	1.867286E-011	4.182855E-012	0	0.000000E+000
1	21.18309490	4.182855E-012	1.867286E-011	1	0.000000E+000
1	21.18334476	1.867286E-011	4.182855E-012	0	0.000000E+000
1	21.18343169	4.182855E-012	1.867286E-011	1	0.000000E+000
1	21.18383055	1.867286E-011	4.182855E-012	0	0.000000E+000
1	21.18476851	4.182855E-012	1.867286E-011	1	0.000000E+000
1	21.18496606	1.867286E-011	4.182855E-012	0	0.000000E+000
1	21.18500829	4.182855E-012	1.867286E-011	1	0.000000E+000
1	21.18511307	1.867286E-011	4.182855E-012	0	0.000000E+000
1	21.18515310	4.182855E-012	1.867286E-011	1	0.000000E+000
1	21.18564770	1.867286E-011	4.182855E-012	0	0.000000E+000
1	21.18950922	4.182855E-012	1.867286E-011	1	0.000000E+000
1	21.18994351	1.867286E-011	4.182855E-012	0	0.000000E+000
1	21.18995087	4.182855E-012	1.867286E-011	1	0.000000E+000
1	21.19027369	1.867286E-011	4.182855E-012	0	0.000000E+000
1	21.19028782	4.182855E-012	1.867286E-011	1	0.000000E+000
1	21.19034051	1.867286E-011	4.182855E-012	0	0.000000E+000
1	21.19038296	4.182855E-012	1.867286E-011	1	0.000000E+000
1	21.19060521	1.867286E-011	4.182855E-012	0	0.000000E+000
1	21.19065183	4.182855E-012	1.867286E-011	1	0.000000E+000
1	21.19089719	1.867286E-011	4.182855E-012	0	0.000000E+000
1	21.19093288	4.182855E-012	1.867286E-011	1	0.000000E+000
1	21.19132235	1.867286E-011	4.182855E-012	0	0.000000E+000
1	21.19137841	4.182855E-012	1.867286E-011	1	0.000000E+000
1	21.19158639	1.867286E-011	4.182855E-012	0	0.000000E+000
1	21.19159755	4.182855E-012	1.867286E-011	1	0.000000E+000
1	21.19176718	1.867286E-011	4.182855E-012	0	0.000000E+000
1	21.19178190	4.182855E-012	1.867286E-011	1	0.000000E+000
1	21.19195615	1.867286E-011	4.182855E-012	0	0.000000E+000
1	21.19197648	4.182855E-012	1.867286E-011	1	0.000000E+000
1	21.19206117	1.867286E-011	4.182855E-012	0	0.000000E+000
1	21.19209964	4.182855E-012	1.867286E-011	1	0.000000E+000
1	21.19299463	1.867286E-011	4.182855E-012	0	0.000000E+000
1	21.19302282	4.182855E-012	1.867286E-011	1	0.000000E+000
1	21.19306720	1.867286E-011	4.182855E-012	0	0.000000E+000
1	21.19308775	4.182855E-012	1.867286E-011	1	0.000000E+000
1	21.19314096	1.867286E-011	4.182855E-012	0	0.000000E+000
1	21.19314122	4.182855E-012	1.867286E-011	1	0.000000E+000
1	21.19337028	1.867286E-011	4.182855E-012	0	0.000000E+000
1	21.19342704	4.182855E-012	1.867286E-011	1	0.000000E+000
1	21.19351730	1.867286E-011	4.182855E-012	0	0.000000E+000
1	21.19358050	4.182855E-012	1.867286E-011	1	0.000000E+000
1	21.19359911	1.867286E-011	4.182855E-012	0	0.000000E+000
1	21.19363518	4.182855E-012	1.867286E-011	1	0.000000E+000
1	21.19365636	1.867286E-011	4.182855E-012	0	0.000000E+000
1	21.19371556	4.182855E-012	1.867286E-011	1	0.000000E+000
1	21.19424796	1.867286E-011	4.182855E-012	0	0.000000E+000
1	21.19427808	4.182855E-012	1.867286E-011	1	0.000000E+000
1	21.19439869	1.867286E-011	4.182855E-012	0	0.000000E+000
1	21.19443021	4.182855E-012	1.867286E-011	1	0.000000E+000
1	21.19537516	1.867286E-011	4.182855E-012	0	0.000000E+000
1	21.19538523	4.182855E-012	1.867286E-011	1	0.000000E+000
1	21.19598943	1.867286E-011	4.182855E-012	0	0.000000E+000
1	21.19634429	4.182855E-012	1.867286E-011	1	0.000000E+000
1	21.19637385	1.867286E-011	4.182855E-012	0	0.000000E+000
1	21.19640205	4.182855E-012	1.867286E-011	1	0.000000E+000
1	21.19665891	1.867286E-011	4.182855E-012	0	0.000000E+000
1	21.19668482	4.182855E-012	1.867286E-011	1	0.000000E+000
1	21.19686507	1.867286E-011	4.182855E-012	0	0.000000E+000
1	21.19697422	4.182855E-012	1.867286E-011	1	0.000000E+000
1	21.19722178	1.867286E-011	4.182855E-012	0	0.000000E+000
1	21.19725681	4.182855E-012	1.867286E-011	1	0.000000E+000
1	21.19741255	1.867286E-011	4.182855E-012	0	0.000000E+000
1	21.19746242	4.182855E-012	1.867286E-011	1	0.000000E+000
1	21.19752171	1.867286E-011	4.182855E-012	0	0.000000E+000
1	21.19753136	4.182855E-012	1.867286E-011	1	0.000000E+000
1	21.19760082	1.867286E-011	4.182855E-012	0	0.000000E+000
1	21.19762206	4.182855E-012	1.867286E-011	1	0.000000E+000
1	21.19787133	1.867286E-011	4.182855E-012	0	0.000000E+000
1	21.19792375	4.182855E-012	1.867286E-011	1	0.000000E+000
1	21.19811943	1.867286E-011	4.182855E-012	0	0.000000E+000
1	21.19813620	4.182855E-012	1.867286E-011	1	0.000000E+000
1	21.19830096	1.867286E-011	4.182855E-012	0	0.000000E+000
1	21.19831730	4.182855E-012	1.867286E-011	1	0.000000E+000
1	21.19841342	1.867286E-011	4.182855E-012	0	0.000000E+000
1	21.19848040	4.182855E-012	1.867286E-011	1	0.000000E+000
1	21.19882246	1.867286E-011	4.182855E-012	0	0.000000E+000
1	21.19884082	4.182855E-012	1.867286E-011	1	0.000000E+000
1	21.19971732	1.867286E-011	4.182855E-012	0	0.000000E+000
1	21.19991171	4.182855E-012	1.867286E-011	1	0.000000E+000
1	21.20173341	1.867286E-011	4.182855E-012	0	0.000000E+000
1	21.20174301	4.182855E-012	1.867286E-011	1	0.000000E+000
1	21.20177372	1.867286E-011	4.182855E-012	0	0.000000E+000
1	21.20181139	4.182855E-012	1.867286E-011	1	0.000000E+000
1	21.20224554	1.867286E-011	4.182855E-012	0	0.000000E+000
1	21.20225227	4.182855E-012	1.867286E-011	1	0.000000E+000
1	21.20304723	1.867286E-011	4.182855E-012	0	0.000000E+000
1	21.20312003	4.182855E-012	1.867286E-011	1	0.000000E+000
1	21.20334996	1.867286E-011	4.182855E-012	0	0.000000E+000
1	21.20344833	4.182855E-012	1.867286E-011	1	0.000000E+000
1	21.20349922	1.867286E-011	4.182855E-012	0	0.000000E+000
1	21.20354537	4.182855E-012	1.867286E-011	1	0.000000E+000
1	21.20355864	1.867286E-011	4.182855E-012	0	0.000000E+000
1	21.20361697	4.182855E-012	1.867286E-011	1	0.000000E+000
1	21.20400411	1.867286E-011	4.182855E-012	0	0.000000E+000
1	21.20402654	4.182855E-012	1.867286E-011	1	0.000000E+000
1	21.20433976	1.867286E-011	4.182855E-012	0	0.000000E+000
1	21.20438901	4.182855E-012	1.867286E-011	1	0.000000E+000
1	21.20488124	1.867286E-011	4.182855E-012	0	0.000000E+000
1	21.20491081	4.182855E-012	1.867286E-011	1	0.000000E+000
1	21.20494622	1.867286E-011	4.182855E-012	0	0.000000E+000
1	21.20497429	4.182855E-012	1.867286E-011	1	0.000000E+000
1	21.20540274	1.867286E-011	4.182855E-012	0	0.000000E+000
1	21.20543755	4.182855E-012	1.867286E-011	1	0.000000E+000
1	21.20591225	1.867286E-011	4.182855E-012	0	0.000000E+000
1	21.20593931	4.182855E-012	1.867286E-011	1	0.000000E+000
1	21.20603537	1.867286E-011	4.182855E-012	0	0.000000E+000
1	21.20608195	4.182855E-012	1.867286E-011	1	0.000000E+000
1	21.20637473	1.867286E-011	4.182855E-012	0	0.000000E+000
1	21.20640556	4.182855E-012	1.867286E-011	1	0.000000E+000
1	21.20648790	1.867286E-011	4.182855E-012	0	0.000000E+000
1	21.20651043	4.182855E-012	1.867286E-011	1	0.000000E+000
1	21.20730381	1.867286E-011	4.182855E-012	0	0.000000E+000
1	21.20734108	4.182855E-012	1.867286E-011	1	0.000000E+000
1	21.20759553	1.867286E-011	4.182855E-012	0	0.000000E+000
1	21.20761018	4.182855E-012	1.867286E-011	1	0.000000E+000
1	21.20851706	1.867286E-011	4.182855E-012	0	0.000000E+000
1	21.20854985	4.182855E-012	1.867286E-011	1	0.000000E+000
1	21.20882596	1.867286E-011	4.182855E-012	0	0.000000E+000
1	21.20882602	4.182855E-012	1.867286E-011	1	0.000000E+000
1	21.20896258	1.867286E-011	4.182855E-012	0	0.000000E+000
1	21.20899700	4.182855E-012	1.867286E-011	1	0.000000E+000
1	21.20901432	1.867286E-011	4.182855E-012	0	0.000000E+000
1	21.20903808	4.182855E-012	1.867286E-011	1	0.000000E+000
1	21.20910108	1.867286E-011	4.182855E-012	0	0.000000E+000
1	21.20911518	4.182855E-012	1.867286E-011	1	0.000000E+000
1	21.20943801	1.867286E-011	4.182855E-012	0	0.000000E+000
1	21.20947611	4.182855E-012	1.867286E-011	1	0.000000E+000
1	21.20959454	1.867286E-011	4.182855E-012	0	0.000000E+000
1	21.20975485	4.182855E-012	1.867286E-011	1	0.000000E+000
1	21.21020817	1.867286E-011	4.182855E-012	0	0.000000E+000
1	21.21028751	4.182855E-012	1.867286E-011	1	0.000000E+000
1	21.21057121	1.867286E-011	4.182855E-012	0	0.000000E+000
1	21.21063558	4.182855E-012	1.867286E-011	1	0.000000E+000
1	21.21103560	1.867286E-011	4.182855E-012	0	0.000000E+000
1	21.21111196	4.182855E-012	1.867286E-011	1	0.000000E+000
1	21.21133028	1.867286E-011	4.182855E-012	0	0.000000E+000
1	21.21136515	4.182855E-012	1.867286E-011	1	0.000000E+000
1	21.21140481	1.867286E-011	4.182855E-012	0	0.000000E+000
1	21.21143109	4.182855E-012	1.867286E-011	1	0.000000E+000
1	21.21145046	1.867286E-011	4.182855E-012	0	0.000000E+000
1	21.21148548	4.182855E-012	1.867286E-011	1	0.000000E+000
1	21.21165551	1.867286E-011	4.182855E-012	0	0.000000E+000
1	21.21178058	4.182855E-012	1.867286E-011	1	0.000000E+000
1	21.21253311	1.867286E-011	4.182855E-012	0	0.000000E+000
1	21.21256365	4.182855E-012	1.867286E-011	1	0.000000E+000
1	21.21318815	1.867286E-011	4.182855E-012	0	0.000000E+000
1	21.21323320	4.182855E-012	1.867286E-011	1	0.000000E+000
1	21.21338378	1.867286E-011	4.182855E-012	0	0.000000E+000
1	21.21343529	4.182855E-012	1.867286E-011	1	0.000000E+000
1	21.21372291	1.867286E-011	4.182855E-012	0	0.000000E+000
1	21.21376559	4.182855E-012	1.867286E-011	1	0.000000E+000
1	21.21441631	1.867286E-011	4.182855E-012	0	0.000000E+000
1	21.21448441	4.182855E-012	1.867286E-011	1	0.000000E+000
1	21.21457878	1.867286E-011	4.182855E-012	0	0.000000E+000
1	21.21461004	4.182855E-012	1.867286E-011	1	0.000000E+000
1	21.21472187	1.867286E-011	4.182855E-012	0	0.000000E+000
1	21.21475270	4.182855E-012	1.867286E-011	1	0.000000E+000
1	21.21500842	1.867286E-011	4.182855E-012	0	0.000000E+000
1	21.21503931	4.182855E-012	1.867286E-011	1	0.000000E+000
1	21.21529309	1.867286E-011	4.182855E-012	0	0.000000E+000
1	21.21533626	4.182855E-012	1.867286E-011	1	0.000000E+000
1	21.21561146	1.867286E-011	4.182855E-012	0	0.000000E+000
1	21.21561953	4.182855E-012	1.867286E-011	1	0.000000E+000
1	21.21585686	1.867286E-011	4.182855E-012	0	0.000000E+000
1	21.21588773	4.182855E-012	1.867286E-011	1	0.000000E+000
1	21.21601184	1.867286E-011	4.182855E-012	0	0.000000E+000
1	21.21604169	4.182855E-012	1.867286E-011	1	0.000000E+000
1	21.21612562	1.867286E-011	4.182855E-012	0	0.000000E+000
1	21.21613752	4.182855E-012	1.867286E-011	1	0.000000E+000
1	21.21634624	1.867286E-011	4.182855E-012	0	0.000000E+000
1	21.21637671	4.182855E-012	1.867286E-011	1	0.000000E+000
1	21.21683944	1.867286E-011	4.182855E-012	0	0.000000E+000
1	21.21684505	4.182855E-012	1.867286E-011	1	0.000000E+000
1	21.21702686	1.867286E-011	4.182855E-012	0	0.000000E+000
1	21.21707389	4.182855E-012	1.867286E-011	1	0.000000E+000
1	21.21711916	1.867286E-011	4.182855E-012	0	0.000000E+000
1	21.21714203	4.182855E-012	1.867286E-011	1	0.000000E+000
1	21.21763246	1.867286E-011	4.182855E-012	0	0.000000E+000
1	21.21766763	4.182855E-012	1.867286E-011	1	0.000000E+000
1	21.21805343	1.867286E-011	4.182855E-012	0	0.000000E+000
1	21.21816322	4.182855E-012	1.867286E-011	1	0.000000E+000
1	21.21975180	1.867286E-011	4.182855E-012	0	0.000000E+000
1	21.21981418	4.182855E-012	1.867286E-011	1	0.000000E+000
1	21.21995309	1.867286E-011	4.182855E-012	0	0.000000E+000
1	21.22003285	4.182855E-012	1.867286E-011	1	0.000000E+000
1	21.22007311	1.867286E-011	4.182855E-012	0	0.000000E+000
1	21.22008334	4.182855E-012	1.867286E-011	1	0.000000E+000
1	21.22025313	1.867286E-011	4.182855E-012	0	0.000000E+000
1	21.22029792	4.182855E-012	1.867286E-011	1	0.000000E+000
1	21.22065678	1.867286E-011	4.182855E-012	0	0.000000E+000
1	21.22092370	4.182855E-012	1.867286E-011	1	0.000000E+000
1	21.22100840	1.867286E-011	4.182855E-012	0	0.000000E+000
1	21.22102044	4.182855E-012	1.867286E-011	1	0.000000E+000
1	21.22127513	1.867286E-011	4.182855E-012	0	0.000000E+000
1	21.22130270	4.182855E-012	1.867286E-011	1	0.000000E+000
1	21.22182584	1.867286E-011	4.182855E-012	0	0.000000E+000
1	21.22185965	4.182855E-012	1.867286E-011	1	0.000000E+000
1	21.22216758	1.867286E-011	4.182855E-012	0	0.000000E+000
1	21.22216835	4.182855E-012	1.867286E-011	1	0.000000E+000
1	21.22234061	1.867286E-011	4.182855E-012	0	0.000000E+000
1	21.22236846	4.182855E-012	1.867286E-011	1	0.000000E+000
1	21.22289840	1.867286E-011	4.182855E-012	0	0.000000E+000
1	21.22293552	4.182855E-012	1.867286E-011	1	0.000000E+000
1	21.22296751	1.867286E-011	4.182855E-012	0	0.000000E+000
1	21.22301209	4.182855E-012	1.867286E-011	1	0.000000E+000
1	21.22377268	1.867286E-011	4.182855E-012	0	0.000000E+000
1	21.22382933	4.182855E-012	1.867286E-011	1	0.000000E+000
1	21.22432416	1.867286E-011	4.182855E-012	0	0.000000E+000
1	21.22444011	4.182855E-012	1.867286E-011	1	0.000000E+000
1	21.22469041	1.867286E-011	4.182855E-012	0	0.000000E+000
1	21.22471350	4.182855E-012	1.867286E-011	1	0.000000E+000
1	21.22519885	1.867286E-011	4.182855E-012	0	0.000000E+000
1	21.22524527	4.182855E-012	1.867286E-011	1	0.000000E+000
1	21.22544779	1.867286E-011	4.182855E-012	0	0.000000E+000
1	21.22546819	4.182855E-012	1.867286E-011	1	0.000000E+000
1	21.22601185	1.867286E-011	4.182855E-012	0	0.000000E+000
1	21.22608732	4.182855E-012	1.867286E-011	1	0.000000E+000
1	21.22674229	1.867286E-011	4.182855E-012	0	0.000000E+000
1	21.22685853	4.182855E-012	1.867286E-011	1	0.000000E+000
1	21.22702353	1.867286E-011	4.182855E-012	0	0.000000E+000
1	21.22708959	4.182855E-012	1.867286E-011	1	0.000000E+000
1	21.22714710	1.867286E-011	4.182855E-012	0	0.000000E+000
1	21.22720033	4.182855E-012	1.867286E-011	1	0.000000E+000
1	21.22725015	1.867286E-011	4.182855E-012	0	0.000000E+000
1	21.22726317	4.182855E-012	1.867286E-011	1	0.000000E+000
1	21.22750093	1.867286E-011	4.182855E-012	0	0.000000E+000
1	21.22754734	4.182855E-012	1.867286E-011	1	0.000000E+000
1	21.22779989	1.867286E-011	4.182855E-012	0	0.000000E+000
1	21.22780669	4.182855E-012	1.867286E-011	1	0.000000E+000
1	21.22840082	1.867286E-011	4.182855E-012	0	0.000000E+000
1	21.22847354	4.182855E-012	1.867286E-011	1	0.000000E+000
1	21.22866008	1.867286E-011	4.182855E-012	0	0.000000E+000
1	21.22868102	4.182855E-012	1.867286E-011	1	0.000000E+000
1	21.22957430	1.867286E-011	4.182855E-012	0	0.000000E+000
1	21.22957652	4.182855E-012	1.867286E-011	1	0.000000E+000
1	21.22973839	1.867286E-011	4.182855E-012	0	0.000000E+000
1	21.22975559	4.182855E-012	1.867286E-011	1	0.000000E+000
1	21.23019180	1.867286E-011	4.182855E-012	0	0.000000E+000
1	21.23023306	4.182855E-012	1.867286E-011	1	0.000000E+000
1	21.23027456	1.867286E-011	4.182855E-012	0	0.000000E+000
1	21.23032593	4.182855E-012	1.867286E-011	1	0.000000E+000
1	21.23037646	1.867286E-011	4.182855E-012	0	0.000000E+000
1	21.23041845	4.182855E-012	1.867286E-011	1	0.000000E+000
1	21.23045637	1.867286E-011	4.182855E-012	0	0.000000E+000
1	21.23047120	4.182855E-012	1.867286E-011	1	0.000000E+000
1	21.23076982	1.867286E-011	4.182855E-012	0	0.000000E+000
1	22.04028416	4.243998E-012	1.873400E-011	1	0.000000E+000
1	22.04035854	1.873400E-011	4.243998E-012	0	0.000000E+000
1	22.04038444	4.243998E-012	1.873400E-011	1	0.000000E+000
1	22.04056448	1.873400E-011	4.243998E-012	0	0.000000E+000
1	22.04057293	4.243998E-012	1.873400E-011	1	0.000000E+000
1	22.04080627	1.873400E-011	4.243998E-012	0	0.000000E+000
1	22.04090015	4.243998E-012	1.873400E-011	1	0.000000E+000
1	22.04094505	1.873400E-011	4.243998E-012	0	0.000000E+000
1	22.04099201	4.243998E-012	1.873400E-011	1	0.000000E+000
1	22.04166063	1.873400E-011	4.243998E-012	0	0.000000E+000
1	22.04167451	4.243998E-012	1.873400E-011	1	0.000000E+000
1	22.04195487	1.873400E-011	4.243998E-012	0	0.000000E+000
1	22.04199637	4.243998E-012	1.873400E-011	1	0.000000E+000
1	22.04212987	1.873400E-011	4.243998E-012	0	0.000000E+000
1	22.04218606	4.243998E-012	1.873400E-011	1	0.000000E+000
1	22.04225075	1.873400E-011	4.243998E-012	0	0.000000E+000
1	22.04231932	4.243998E-012	1.873400E-011	1	0.000000E+000
1	22.04309327	1.873400E-011	4.243998E-012	0	0.000000E+000
1	22.04310873	4.243998E-012	1.873400E-011	1	0.000000E+000
1	22.04331290	1.873400E-011	4.243998E-012	0	0.000000E+000
1	22.04340904	4.243998E-012	1.873400E-011	1	0.000000E+000
1	22.04379522	1.873400E-011	4.243998E-012	0	0.000000E+000
1	22.04381752	4.243998E-012	1.873400E-011	1	0.000000E+000
1	22.04389838	1.873400E-011	4.243998E-012	0	0.000000E+000
1	22.04393027	4.243998E-012	1.873400E-011	1	0.000000E+000
1	22.04401069	1.873400E-011	4.243998E-012	0	0.000000E+000
1	22.04403148	4.243998E-012	1.873400E-011	1	0.000000E+000
1	22.04468892	1.873400E-011	4.243998E-012	0	0.000000E+000
1	22.04473483	4.243998E-012	1.873400E-011	1	0.000000E+000
1	22.04511455	1.873400E-011	4.243998E-012	0	0.000000E+000
1	22.04514268	4.243998E-012	1.873400E-011	1	0.000000E+000
1	22.04522207	1.873400E-011	4.243998E-012	0	0.000000E+000
1	22.04530190	4.243998E-012	1.873400E-011	1	0.000000E+000
1	22.04543804	1.873400E-011	4.243998E-012	0	0.000000E+000
1	22.04548168	4.243998E-012	1.873400E-011	1	0.000000E+000
1	22.04604101	1.873400E-011	4.243998E-012	0	0.000000E+000
1	22.04606633	4.243998E-012	1.873400E-011	1	0.000000E+000
1	22.04656298	1.873400E-011	4.243998E-012	0	0.000000E+000
1	22.04658942	4.243998E-012	1.873400E-011	1	0.000000E+000
1	22.04668584	1.873400E-011	4.243998E-012	0	0.000000E+000
1	22.04672243	4.243998E-012	1.873400E-011	1	0.000000E+000
1	22.04752246	1.873400E-011	4.243998E-012	0	0.000000E+000
1	22.04755278	4.243998E-012	1.873400E-011	1	0.000000E+000
1	22.04780571	1.873400E-011	4.243998E-012	0	0.000000E+000
1	22.04784530	4.243998E-012	1.873400E-011	1	0.000000E+000
1	22.04832418	1.873400E-011	4.243998E-012	0	0.000000E+000
1	22.04834783	4.243998E-012	1.873400E-011	1	0.000000E+000
1	22.04852445	1.873400E-011	4.243998E-012	0	0.000000E+000
1	22.04854564	4.243998E-012	1.873400E-011	1	0.000000E+000
1	22.04859701	1.873400E-011	4.243998E-012	0	0.000000E+000
1	22.04863919	4.243998E-012	1.873400E-011	1	0.000000E+000
1	22.04870719	1.873400E-011	4.243998E-012	0	0.000000E+000
1	22.04873893	4.243998E-012	1.873400E-011	1	0.000000E+000
1	22.04880765	1.873400E-011	4.243998E-012	0	0.000000E+000
1	22.04882566	4.243998E-012	1.873400E-011	1	0.000000E+000
1	22.04906632	1.873400E-011	4.243998E-012	0	0.000000E+000
1	22.04918160	4.243998E-012	1.873400E-011	1	0.000000E+000
1	22.04922533	1.873400E-011	4.243998E-012	0	0.000000E+000
1	22.04927996	4.243998E-012	1.873400E-011	1	0.000000E+000
1	22.04962251	1.873400E-011	4.243998E-012	0	0.000000E+000
1	22.04965348	4.243998E-012	1.873400E-011	1	0.000000E+000
1	22.05003645	1.873400E-011	4.243998E-012	0	0.000000E+000
1	22.05004058	4.243998E-012	1.873400E-011	1	0.000000E+000
1	22.05102852	1.873400E-011	4.243998E-012	0	0.000000E+000
1	22.05104886	4.243998E-012	1.873400E-011	1	0.000000E+000
1	22.05113569	1.873400E-011	4.243998E-012	0	0.000000E+000
1	22.05117807	4.243998E-012	1.873400E-011	1	0.000000E+000
1	22.05119454	1.873400E-011	4.243998E-012	0	0.000000E+000
1	22.05123232	4.243998E-012	1.873400E-011	1	0.000000E+000
1	22.05150209	1.873400E-011	4.243998E-012	0	0.000000E+000
1	22.05153859	4.243998E-012	1.873400E-011	1	0.000000E+000
1	22.05177275	1.873400E-011	4.243998E-012	0	0.000000E+000
1	22.05181554	4.243998E-012	1.873400E-011	1	0.000000E+000
1	22.05225999	1.873400E-011	4.243998E-012	0	0.000000E+000
1	22.05227357	4.243998E-012	1.873400E-011	1	0.000000E+000
1	22.05233545	1.873400E-011	4.243998E-012	0	0.000000E+000
1	22.05242409	4.243998E-012	1.873400E-011	1	0.000000E+000
1	22.05262036	1.873400E-011	4.243998E-012	0	0.000000E+000
1	22.05265757	4.243998E-012	1.873400E-011	1	0.000000E+000
1	22.05313578	1.873400E-011	4.243998E-012	0	0.000000E+000
1	22.05317824	4.243998E-012	1.873400E-011	1	0.000000E+000
1	22.05395080	1.873400E-011	4.243998E-012	0	0.000000E+000
1	22.05398692	4.243998E-012	1.873400E-011	1	0.000000E+000
1	22.05405136	1.873400E-011	4.243998E-012	0	0.000000E+000
1	22.05406680	4.243998E-012	1.873400E-011	1	0.000000E+000
1	22.05416554	1.873400E-011	4.243998E-012	0	0.000000E+000
1	22.05420606	4.243998E-012	1.873400E-011	1	0.000000E+000
1	22.05457442	1.873400E-011	4.243998E-012	0	0.000000E+000
1	22.05460020	4.243998E-012	1.873400E-011	1	0.000000E+000
1	22.05464025	1.873400E-011	4.243998E-012	0	0.000000E+000
1	22.05465976	4.243998E-012	1.873400E-011	1	0.000000E+000
1	22.05482774	1.873400E-011	4.243998E-012	0	0.000000E+000
1	22.05487897	4.243998E-012	1.873400E-011	1	0.000000E+000
1	22.05494739	1.873400E-011	4.243998E-012	0	0.000000E+000
1	22.05498203	4.243998E-012	1.873400E-011	1	0.000000E+000
1	22.05517602	1.873400E-011	4.243998E-012	0	0.000000E+000
1	22.05519239	4.243998E-012	1.873400E-011	1	0.000000E+000
1	22.05528926	1.873400E-011	4.243998E-012	0	0.000000E+000
1	22.05530153	4.243998E-012	1.873400E-011	1	0.000000E+000
1	22.05559740	1.873400E-011	4.243998E-012	0	0.000000E+000
1	22.05563920	4.243998E-012	1.873400E-011	1	0.000000E+000
1	22.05588585	1.873400E-011	4.243998E-012	0	0.000000E+000
1	22.05595383	4.243998E-012	1.873400E-011	1	0.000000E+000
1	22.05606665	1.873400E-011	4.243998E-012	0	0.000000E+000
1	22.05607633	4.243998E-012	1.873400E-011	1	0.000000E+000
1	22.05617780	1.873400E-011	4.243998E-012	0	0.000000E+000
1	22.05620817	4.243998E-012	1.873400E-011	1	0.000000E+000
1	22.05628234	1.873400E-011	4.243998E-012	0	0.000000E+000
1	22.05633756	4.243998E-012	1.873400E-011	1	0.000000E+000
1	22.05677991	1.873400E-011	4.243998E-012	0	0.000000E+000
1	22.05679460	4.243998E-012	1.873400E-011	1	0.000000E+000
1	22.05682630	1.873400E-011	4.243998E-012	0	0.000000E+000
1	22.05685218	4.243998E-012	1.873400E-011	1	0.000000E+000
1	22.05697294	1.873400E-011	4.243998E-012	0	0.000000E+000
1	22.05763010	4.243998E-012	1.873400E-011	1	0.000000E+000
1	22.05768885	1.873400E-011	4.243998E-012	0	0.000000E+000
1	22.05770667	4.243998E-012	1.873400E-011	1	0.000000E+000
1	22.05773682	1.873400E-011	4.243998E-012	0	0.000000E+000
1	22.05775768	4.243998E-012	1.873400E-011	1	0.000000E+000
1	22.05788797	1.873400E-011	4.243998E-012	0	0.000000E+000
1	22.05791176	4.243998E-012	1.873400E-011	1	0.000000E+000
1	22.05871007	1.873400E-011	4.243998E-012	0	0.000000E+000
1	22.05874188	4.243998E-012	1.873400E-011	1	0.000000E+000
1	22.06077719	1.873400E-011	4.243998E-012	0	0.000000E+000
1	22.06078605	4.243998E-012	1.873400E-011	1	0.000000E+000
1	22.06100411	1.873400E-011	4.243998E-012	0	0.000000E+000
1	22.06104014	4.243998E-012	1.873400E-011	1	0.000000E+000
1	22.06107429	1.873400E-011	4.243998E-012	0	0.000000E+000
1	22.06114905	4.243998E-012	1.873400E-011	1	0.000000E+000
1	22.06147430	1.873400E-011	4.243998E-012	0	0.000000E+000
1	22.06156482	4.243998E-012	1.873400E-011	1	0.000000E+000
1	22.06188936	1.873400E-011	4.243998E-012	0	0.000000E+000
1	22.06193136	4.243998E-012	1.873400E-011	1	0.000000E+000
1	22.06198094	1.873400E-011	4.243998E-012	0	0.000000E+000
1	22.06200766	4.243998E-012	1.873400E-011	1	0.000000E+000
1	22.06220836	1.873400E-011	4.243998E-012	0	0.000000E+000
1	22.06224413	4.243998E-012	1.873400E-011	1	0.000000E+000
1	22.06283144	1.873400E-011	4.243998E-012	0	0.000000E+000
1	22.06284758	4.243998E-012	1.873400E-011	1	0.000000E+000
1	22.06328995	1.873400E-011	4.243998E-012	0	0.000000E+000
1	22.06331316	4.243998E-012	1.873400E-011	1	0.000000E+000
1	22.06371902	1.873400E-011	4.243998E-012	0	0.000000E+000
1	22.06377018	4.243998E-012	1.873400E-011	1	0.000000E+000
1	22.06401753	1.873400E-011	4.243998E-012	0	0.000000E+000
1	22.06411571	4.243998E-012	1.873400E-011	1	0.000000E+000
1	22.06457244	1.873400E-011	4.243998E-012	0	0.000000E+000
1	22.06469726	4.243998E-012	1.873400E-011	1	0.000000E+000
1	22.06477895	1.873400E-011	4.243998E-012	0	0.000000E+000
1	22.06480584	4.243998E-012	1.873400E-011	1	0.000000E+000
1	22.06507081	1.873400E-011	4.243998E-012	0	0.000000E+000
1	22.06535702	4.243998E-012	1.873400E-011	1	0.000000E+000
1	22.06592796	1.873400E-011	4.243998E-012	0	0.000000E+000
1	22.06596442	4.243998E-012	1.873400E-011	1	0.000000E+000
1	22.06611763	1.873400E-011	4.243998E-012	0	0.000000E+000
1	22.06617220	4.243998E-012	1.873400E-011	1	0.000000E+000
1	22.06644557	1.873400E-011	4.243998E-012	0	0.000000E+000
1	22.06647218	4.243998E-012	1.873400E-011	1	0.000000E+000
1	22.06687946	1.873400E-011	4.243998E-012	0	0.000000E+000
1	22.07461096	4.243998E-012	1.873400E-011	1	0.000000E+000
1	22.07479933	1.873400E-011	4.243998E-012	0	0.000000E+000
1	22.07480937	4.243998E-012	1.873400E-011	1	0.000000E+000
1	22.07485291	1.873400E-011	4.243998E-012	0	0.000000E+000
1	22.07486413	4.243998E-012	1.873400E-011	1	0.000000E+000
1	22.07503896	1.873400E-011	4.243998E-012	0	0.000000E+000
1	22.07506054	4.243998E-012	1.873400E-011	1	0.000000E+000
1	22.07529562	1.873400E-011	4.243998E-012	0	0.000000E+000
1	22.07532984	4.243998E-012	1.873400E-011	1	0.000000E+000
1	22.07535384	1.873400E-011	4.243998E-012	0	0.000000E+000
1	22.07539007	4.243998E-012	1.873400E-011	1	0.000000E+000
1	22.07546801	1.873400E-011	4.243998E-012	0	0.000000E+000
1	22.07550801	4.243998E-012	1.873400E-011	1	0.000000E+000
1	22.07556028	1.873400E-011	4.243998E-012	0	0.000000E+000
1	22.07563770	4.243998E-012	1.873400E-011	1	0.000000E+000
1	22.07573821	1.873400E-011	4.243998E-012	0	0.000000E+000
1	22.07575270	4.243998E-012	1.873400E-011	1	0.000000E+000
1	22.07602333	1.873400E-011	4.243998E-012	0	0.000000E+000
1	22.07606018	4.243998E-012	1.873400E-011	1	0.000000E+000
1	22.07671974	1.873400E-011	4.243998E-012	0	0.000000E+000
1	22.07672924	4.243998E-012	1.873400E-011	1	0.000000E+000
1	22.07689103	1.873400E-011	4.243998E-012	0	0.000000E+000
1	22.07692331	4.243998E-012	1.873400E-011	1	0.000000E+000
1	22.07716031	1.873400E-011	4.243998E-012	0	0.000000E+000
1	22.07717662	4.243998E-012	1.873400E-011	1	0.000000E+000
1	22.07740010	1.873400E-011	4.243998E-012	0	0.000000E+000
1	22.07741690	4.243998E-012	1.873400E-011	1	0.000000E+000
1	22.07750774	1.873400E-011	4.243998E-012	0	0.000000E+000
1	22.07753928	4.243998E-012	1.873400E-011	1	0.000000E+000
1	22.07794270	1.873400E-011	4.243998E-012	0	0.000000E+000
1	22.07797164	4.243998E-012	1.873400E-011	1	0.000000E+000
1	22.07799950	1.873400E-011	4.243998E-012	0	0.000000E+000
1	22.07803027	4.243998E-012	1.873400E-011	1	0.000000E+000
1	22.07815397	1.873400E-011	4.243998E-012	0	0.000000E+000
1	22.07822345	4.243998E-012	1.873400E-011	1	0.000000E+000
1	22.07854904	1.873400E-011	4.243998E-012	0	0.000000E+000
1	22.07857449	4.243998E-012	1.873400E-011	1	0.000000E+000
1	22.07901571	1.873400E-011	4.243998E-012	0	0.000000E+000
1	22.07902643	4.243998E-012	1.873400E-011	1	0.000000E+000
1	22.07928140	1.873400E-011	4.243998E-012	0	0.000000E+000
1	22.07929006	4.243998E-012	1.873400E-011	1	0.000000E+000
1	22.07944815	1.873400E-011	4.243998E-012	0	0.000000E+000
1	22.07946703	4.243998E-012	1.873400E-011	1	0.000000E+000
1	22.07952825	1.873400E-011	4.243998E-012	0	0.000000E+000
1	22.07957729	4.243998E-012	1.873400E-011	1	0.000000E+000
1	22.07989557	1.873400E-011	4.243998E-012	0	0.000000E+000
1	22.07992302	4.243998E-012	1.873400E-011	1	0.000000E+000
1	22.08080471	1.873400E-011	4.243998E-012	0	0.000000E+000
1	22.08082968	4.243998E-012	1.873400E-011	1	0.000000E+000
1	22.08126254	1.873400E-011	4.243998E-012	0	0.000000E+000
1	22.08136225	4.243998E-012	1.873400E-011	1	0.000000E+000
1	22.08166320	1.873400E-011	4.243998E-012	0	0.000000E+000
1	22.08171175	4.243998E-012	1.873400E-011	1	0.000000E+000
1	22.08173009	1.873400E-011	4.243998E-012	0	0.000000E+000
1	22.08174318	4.243998E-012	1.873400E-011	1	0.000000E+000
1	22.08184019	1.873400E-011	4.243998E-012	0	0.000000E+000
1	22.08186685	4.243998E-012	1.873400E-011	1	0.000000E+000
1	22.08213414	1.873400E-011	4.243998E-012	0	0.000000E+000
1	22.09009347	4.243998E-012	1.873400E-011	1	0.000000E+000
1	22.09032292	1.873400E-011	4.243998E-012	0	0.000000E+000
1	22.09036400	4.243998E-012	1.873400E-011	1	0.000000E+000
1	22.09084245	1.873400E-011	4.243998E-012	0	0.000000E+000
1	22.09088986	4.243998E-012	1.873400E-011	1	0.000000E+000
1	22.09120390	1.873400E-011	4.243998E-012	0	0.000000E+000
1	22.09122340	4.243998E-012	1.873400E-011	1	0.000000E+000
1	22.09127218	1.873400E-011	4.243998E-012	0	0.000000E+000
1	22.09130970	4.243998E-012	1.873400E-011	1	0.000000E+000
1	22.09134320	1.873400E-011	4.243998E-012	0	0.000000E+000
1	22.09134408	4.243998E-012	1.873400E-011	1	0.000000E+000
1	22.09185987	1.873400E-011	4.243998E-012	0	0.000000E+000
1	22.09188611	4.243998E-012	1.873400E-011	1	0.000000E+000
1	22.09211734	1.873400E-011	4.243998E-012	0	0.000000E+000
1	22.09215721	4.243998E-012	1.873400E-011	1	0.000000E+000
1	22.09307336	1.873400E-011	4.243998E-012	0	0.000000E+000
1	22.09309541	4.243998E-012	1.873400E-011	1	0.000000E+000
1	22.09315208	1.873400E-011	4.243998E-012	0	0.000000E+000
1	22.09318045	4.243998E-012	1.873400E-011	1	0.000000E+000
1	22.09339287	1.873400E-011	4.243998E-012	0	0.000000E+000
1	22.09342286	4.243998E-012	1.873400E-011	1	0.000000E+000
1	22.09357722	1.873400E-011	4.243998E-012	0	0.000000E+000
1	22.09361205	4.243998E-012	1.873400E-011	1	0.000000E+000
1	22.09391534	1.873400E-011	4.243998E-012	0	0.000000E+000
1	22.09393852	4.243998E-012	1.873400E-011	1	0.000000E+000
1	22.09431570	1.873400E-011	4.243998E-012	0	0.000000E+000
1	22.09434840	4.243998E-012	1.873400E-011	1	0.000000E+000
1	22.09478385	1.873400E-011	4.243998E-012	0	0.000000E+000
1	22.09482031	4.243998E-012	1.873400E-011	1	0.000000E+000
1	22.09495225	1.873400E-011	4.243998E-012	0	0.000000E+000
1	22.09500184	4.243998E-012	1.873400E-011	1	0.000000E+000
1	22.09522715	1.873400E-011	4.243998E-012	0	0.000000E+000
1	22.09525638	4.243998E-012	1.873400E-011	1	0.000000E+000
1	22.09565268	1.873400E-011	4.243998E-012	0	0.000000E+000
1	22.09568629	4.243998E-012	1.873400E-011	1	0.000000E+000
1	22.09585125	1.873400E-011	4.243998E-012	0	0.000000E+000
1	22.09587581	4.243998E-012	1.873400E-011	1	0.000000E+000
1	22.09668667	1.873400E-011	4.243998E-012	0	0.000000E+000
1	22.09671885	4.243998E-012	1.873400E-011	1	0.000000E+000
1	22.09750685	1.873400E-011	4.243998E-012	0	0.000000E+000
1	22.09752877	4.243998E-012	1.873400E-011	1	0.000000E+000
1	22.09771759	1.873400E-011	4.243998E-012	0	0.000000E+000
1	22.09786896	4.243998E-012	1.873400E-011	1	0.000000E+000
1	22.09882995	1.873400E-011	4.243998E-012	0	0.000000E+000
1	22.09885890	4.243998E-012	1.873400E-011	1	0.000000E+000
1	22.09908158	1.873400E-011	4.243998E-012	0	0.000000E+000
1	22.09914527	4.243998E-012	1.873400E-011	1	0.000000E+000
1	22.09941917	1.873400E-011	4.243998E-012	0	0.000000E+000
1	22.09943691	4.243998E-012	1.873400E-011	1	0.000000E+000
1	22.09951025	1.873400E-011	4.243998E-012	0	0.000000E+000
1	22.09953193	4.243998E-012	1.873400E-011	1	0.000000E+000
1	22.09963243	1.873400E-011	4.243998E-012	0	0.000000E+000
1	22.09965192	4.243998E-012	1.873400E-011	1	0.000000E+000
1	22.10002417	1.873400E-011	4.243998E-012	0	0.000000E+000
1	22.10006205	4.243998E-012	1.873400E-011	1	0.000000E+000
1	22.10066907	1.873400E-011	4.243998E-012	0	0.000000E+000
1	22.10069875	4.243998E-012	1.873400E-011	1	0.000000E+000
1	22.10094065	1.873400E-011	4.243998E-012	0	0.000000E+000
1	22.10099120	4.243998E-012	1.873400E-011	1	0.000000E+000
1	22.10133504	1.873400E-011	4.243998E-012	0	0.000000E+000
1	22.10142403	4.243998E-012	1.873400E-011	1	0.000000E+000
1	22.10147529	1.873400E-011	4.243998E-012	0	0.000000E+000
1	22.10149524	4.243998E-012	1.873400E-011	1	0.000000E+000
1	22.10173421	1.873400E-011	4.243998E-012	0	0.000000E+000
1	22.10177770	4.243998E-012	1.873400E-011	1	0.000000E+000
1	22.10225370	1.873400E-011	4.243998E-012	0	0.000000E+000
1	22.10230352	4.243998E-012	1.873400E-011	1	0.000000E+000
1	22.10236270	1.873400E-011	4.243998E-012	0	0.000000E+000
1	22.10238818	4.243998E-012	1.873400E-011	1	0.000000E+000
1	22.10252501	1.873400E-011	4.243998E-012	0	0.000000E+000
1	22.10285770	4.243998E-012	1.873400E-011	1	0.000000E+000
1	22.10362230	1.873400E-011	4.243998E-012	0	0.000000E+000
1	22.10364771	4.243998E-012	1.873400E-011	1	0.000000E+000
1	22.10378766	1.873400E-011	4.243998E-012	0	0.000000E+000
1	22.10380797	4.243998E-012	1.873400E-011	1	0.000000E+000
1	22.10386649	1.873400E-011	4.243998E-012	0	0.000000E+000
1	22.10389503	4.243998E-012	1.873400E-011	1	0.000000E+000
1	22.10395115	1.873400E-011	4.243998E-012	0	0.000000E+000
1	22.10403447	4.243998E-012	1.873400E-011	1	0.000000E+000
1	22.10441007	1.873400E-011	4.243998E-012	0	0.000000E+000
1	22.10443504	4.243998E-012	1.873400E-011	1	0.000000E+000
1	22.10451317	1.873400E-011	4.243998E-012	0	0.000000E+000
1	22.10453922	4.243998E-012	1.873400E-011	1	0.000000E+000
1	22.10479215	1.873400E-011	4.243998E-012	0	0.000000E+000
1	22.10483200	4.243998E-012	1.873400E-011	1	0.000000E+000
1	22.10492117	1.873400E-011	4.243998E-012	0	0.000000E+000
1	22.10498840	4.243998E-012	1.873400E-011	1	0.000000E+000
1	22.10598952	1.873400E-011	4.243998E-012	0	0.000000E+000
1	22.10607942	4.243998E-012	1.873400E-011	1	0.000000E+000
1	22.10644571	1.873400E-011	4.243998E-012	0	0.000000E+000
1	22.10646637	4.243998E-012	1.873400E-011	1	0.000000E+000
1	22.10706883	1.873400E-011	4.243998E-012	0	0.000000E+000
1	22.10709607	4.243998E-012	1.873400E-011	1	0.000000E+000
1	22.10759284	1.873400E-011	4.243998E-012	0	0.000000E+000
1	22.10762478	4.243998E-012	1.873400E-011	1	0.000000E+000
1	22.10768233	1.873400E-011	4.243998E-012	0	0.000000E+000
1	22.10768679	4.243998E-012	1.873400E-011	1	0.000000E+000
1	22.10791070	1.873400E-011	4.243998E-012	0	0.000000E+000
1	22.10796233	4.243998E-012	1.873400E-011	1	0.000000E+000
1	22.10800113	1.873400E-011	4.243998E-012	0	0.000000E+000
1	22.10804192	4.243998E-012	1.873400E-011	1	0.000000E+000
1	22.10844139	1.873400E-011	4.243998E-012	0	0.000000E+000
1	22.10849280	4.243998E-012	1.873400E-011	1	0.000000E+000
1	22.10984403	1.873400E-011	4.243998E-012	0	0.000000E+000
1	22.10986340	4.243998E-012	1.873400E-011	1	0.000000E+000
1	22.10989597	1.873400E-011	4.243998E-012	0	0.000000E+000
1	22.10993761	4.243998E-012	1.873400E-011	1	0.000000E+000
1	22.11004891	1.873400E-011	4.243998E-012	0	0.000000E+000
1	22.11008240	4.243998E-012	1.873400E-011	1	0.000000E+000
1	22.11030146	1.873400E-011	4.243998E-012	0	0.000000E+000
1	22.11037970	4.243998E-012	1.873400E-011	1	0.000000E+000
1	22.11057516	1.873400E-011	4.243998E-012	0	0.000000E+000
1	22.11059779	4.243998E-012	1.873400E-011	1	0.000000E+000
1	22.11175477	1.873400E-011	4.243998E-012	0	0.000000E+000
1	22.11178489	4.243998E-012	1.873400E-011	1	0.000000E+000
1	22.11196895	1.873400E-011	4.243998E-012	0	0.000000E+000
1	22.11197005	4.243998E-012	1.873400E-011	1	0.000000E+000
1	22.11238719	1.873400E-011	4.243998E-012	0	0.000000E+000
1	22.11242962	4.243998E-012	1.873400E-011	1	0.000000E+000
1	22.11272153	1.873400E-011	4.243998E-012	0	0.000000E+000
1	22.11273709	4.243998E-012	1.873400E-011	1	0.000000E+000
1	22.11365413	1.873400E-011	4.243998E-012	0	0.000000E+000
1	22.11367165	4.243998E-012	1.873400E-011	1	0.000000E+000
1	22.11401531	1.873400E-011	4.243998E-012	0	0.000000E+000
1	22.11403816	4.243998E-012	1.873400E-011	1	0.000000E+000
1	22.11412165	1.873400E-011	4.243998E-012	0	0.000000E+000
1	22.11413647	4.243998E-012	1.873400E-011	1	0.000000E+000
1	22.11455394	1.873400E-011	4.243998E-012	0	0.000000E+000
1	22.11457723	4.243998E-012	1.873400E-011	1	0.000000E+000
1	22.11469504	1.873400E-011	4.243998E-012	0	0.000000E+000
1	22.11472474	4.243998E-012	1.873400E-011	1	0.000000E+000
1	22.11503791	1.873400E-011	4.243998E-012	0	0.000000E+000
1	22.11509085	4.243998E-012	1.873400E-011	1	0.000000E+000
1	22.11525384	1.873400E-011	4.243998E-012	0	0.000000E+000
1	22.11528396	4.243998E-012	1.873400E-011	1	0.000000E+000
1	22.11563308	1.873400E-011	4.243998E-012	0	0.000000E+000
1	22.11564525	4.243998E-012	1.873400E-011	1	0.000000E+000
1	22.11571579	1.873400E-011	4.243998E-012	0	0.000000E+000
1	22.11575599	4.243998E-012	1.873400E-011	1	0.000000E+000
1	22.11601684	1.873400E-011	4.243998E-012	0	0.000000E+000
1	22.11604124	4.243998E-012	1.873400E-011	1	0.000000E+000
1	22.11607953	1.873400E-011	4.243998E-012	0	0.000000E+000
1	22.11613700	4.243998E-012	1.873400E-011	1	0.000000E+000
1	22.11622850	1.873400E-011	4.243998E-012	0	0.000000E+000
1	22.11628287	4.243998E-012	1.873400E-011	1	0.000000E+000
1	22.11668708	1.873400E-011	4.243998E-012	0	0.000000E+000
1	22.11673008	4.243998E-012	1.873400E-011	1	0.000000E+000
1	22.11687833	1.873400E-011	4.243998E-012	0	0.000000E+000
1	22.11691064	4.243998E-012	1.873400E-011	1	0.000000E+000
1	22.11749783	1.873400E-011	4.243998E-012	0	0.000000E+000
1	22.11750640	4.243998E-012	1.873400E-011	1	0.000000E+000
1	22.11792283	1.873400E-011	4.243998E-012	0	0.000000E+000
1	22.11798617	4.243998E-012	1.873400E-011	1	0.000000E+000
1	22.11867065	1.873400E-011	4.243998E-012	0	0.000000E+000
1	22.11869363	4.243998E-012	1.873400E-011	1	0.000000E+000
1	22.11920483	1.873400E-011	4.243998E-012	0	0.000000E+000
1	22.11923776	4.243998E-012	1.873400E-011	1	0.000000E+000
1	22.11950413	1.873400E-011	4.243998E-012	0	0.000000E+000
1	22.11953198	4.243998E-012	1.873400E-011	1	0.000000E+000
1	22.12025077	1.873400E-011	4.243998E-012	0	0.000000E+000
1	22.12031679	4.243998E-012	1.873400E-011	1	0.000000E+000
1	22.12055922	1.873400E-011	4.243998E-012	0	0.000000E+000
1	22.12057020	4.243998E-012	1.873400E-011	1	0.000000E+000
1	22.12067249	1.873400E-011	4.243998E-012	0	0.000000E+000
1	22.12073319	4.243998E-012	1.873400E-011	1	0.000000E+000
1	22.12076669	1.873400E-011	4.243998E-012	0	0.000000E+000
1	22.12080384	4.243998E-012	1.873400E-011	1	0.000000E+000
1	22.12087864	1.873400E-011	4.243998E-012	0	0.000000E+000
1	22.12123084	4.243998E-012	1.873400E-011	1	0.000000E+000
1	22.12128027	1.873400E-011	4.243998E-012	0	0.000000E+000
1	22.12142750	4.243998E-012	1.873400E-011	1	0.000000E+000
1	22.12198834	1.873400E-011	4.243998E-012	0	0.000000E+000
1	22.12199020	4.243998E-012	1.873400E-011	1	0.000000E+000
1	22.12203172	1.873400E-011	4.243998E-012	0	0.000000E+000
1	22.12204370	4.243998E-012	1.873400E-011	1	0.000000E+000
1	22.12219065	1.873400E-011	4.243998E-012	0	0.000000E+000
1	22.12221814	4.243998E-012	1.873400E-011	1	0.000000E+000
1	22.12278388	1.873400E-011	4.243998E-012	0	0.000000E+000
1	22.12289254	4.243998E-012	1.873400E-011	1	0.000000E+000
1	22.12329533	1.873400E-011	4.243998E-012	0	0.000000E+000
1	22.12333104	4.243998E-012	1.873400E-011	1	0.000000E+000
1	22.12378079	1.873400E-011	4.243998E-012	0	0.000000E+000
1	22.12381726	4.243998E-012	1.873400E-011	1	0.000000E+000
1	22.12383076	1.873400E-011	4.243998E-012	0	0.000000E+000
1	22.12386246	4.243998E-012	1.873400E-011	1	0.000000E+000
1	22.12420658	1.873400E-011	4.243998E-012	0	0.000000E+000
1	22.12422962	4.243998E-012	1.873400E-011	1	0.000000E+000
1	22.12466618	1.873400E-011	4.243998E-012	0	0.000000E+000
1	22.12469539	4.243998E-012	1.873400E-011	1	0.000000E+000
1	22.12473093	1.873400E-011	4.243998E-012	0	0.000000E+000
1	22.12477554	4.243998E-012	1.873400E-011	1	0.000000E+000
1	22.12554537	1.873400E-011	4.243998E-012	0	0.000000E+000
1	22.12556434	4.243998E-012	1.873400E-011	1	0.000000E+000
1	22.12615726	1.873400E-011	4.243998E-012	0	0.000000E+000
1	22.12617973	4.243998E-012	1.873400E-011	1	0.000000E+000
1	22.12632245	1.873400E-011	4.243998E-012	0	0.000000E+000
1	22.12634843	4.243998E-012	1.873400E-011	1	0.000000E+000
1	22.12639374	1.873400E-011	4.243998E-012	0	0.000000E+000
1	22.12642121	4.243998E-012	1.873400E-011	1	0.000000E+000
1	22.12669973	1.873400E-011	4.243998E-012	0	0.000000E+000
1	22.12678155	4.243998E-012	1.873400E-011	1	0.000000E+000
1	22.12700509	1.873400E-011	4.243998E-012	0	0.000000E+000
1	22.12704048	4.243998E-012	1.873400E-011	1	0.000000E+000
1	22.12722548	1.873400E-011	4.243998E-012	0	0.000000E+000
1	22.12729075	4.243998E-012	1.873400E-011	1	0.000000E+000
1	22.12776288	1.873400E-011	4.243998E-012	0	0.000000E+000
1	111.33459184	3.835644E-012	1.832564E-011	1	0.000000E+000
1	111.33460303	1.832564E-011	3.835644E-012	0	0.000000E+000
1	111.33462064	3.835644E-012	1.832564E-011	1	0.000000E+000
1	111.33491921	1.832564E-011	3.835644E-012	0	0.000000E+000
1	111.33493859	3.835644E-012	1.832564E-011	1	0.000000E+000
1	111.33506412	1.832564E-011	3.835644E-012	0	0.000000E+000
1	111.33511461	3.835644E-012	1.832564E-011	1	0.000000E+000
1	111.33549205	1.832564E-011	3.835644E-012	0	0.000000E+000
1	111.33552885	3.835644E-012	1.832564E-011	1	0.000000E+000
1	111.33558766	1.832564E-011	3.835644E-012	0	0.000000E+000
1	111.33561793	3.835644E-012	1.832564E-011	1	0.000000E+000
1	111.33587302	1.832564E-011	3.835644E-012	0	0.000000E+000
1	111.33590010	3.835644E-012	1.832564E-011	1	0.000000E+000
1	111.33593945	1.832564E-011	3.835644E-012	0	0.000000E+000
1	111.33597257	3.835644E-012	1.832564E-011	1	0.000000E+000
1	111.33631540	1.832564E-011	3.835644E-012	0	0.000000E+000
1	111.33635010	3.835644E-012	1.832564E-011	1	0.000000E+000
1	111.33641153	1.832564E-011	3.835644E-012	0	0.000000E+000
1	111.33645335	3.835644E-012	1.832564E-011	1	0.000000E+000
1	111.33665979	1.832564E-011	3.835644E-012	0	0.000000E+000
1	111.33674884	3.835644E-012	1.832564E-011	1	0.000000E+000
1	111.33691050	1.832564E-011	3.835644E-012	0	0.000000E+000
1	111.33694855	3.835644E-012	1.832564E-011	1	0.000000E+000
1	111.33698302	1.832564E-011	3.835644E-012	0	0.000000E+000
1	111.33704434	3.835644E-012	1.832564E-011	1	0.000000E+000
1	111.33708789	1.832564E-011	3.835644E-012	0	0.000000E+000
1	111.33711537	3.835644E-012	1.832564E-011	1	0.000000E+000
1	111.33719984	1.832564E-011	3.835644E-012	0	0.000000E+000
1	111.33722107	3.835644E-012	1.832564E-011	1	0.000000E+000
1	111.33738405	1.832564E-011	3.835644E-012	0	0.000000E+000
1	111.33741291	3.835644E-012	1.832564E-011	1	0.000000E+000
1	111.33779477	1.832564E-011	3.835644E-012	0	0.000000E+000
1	111.33782262	3.835644E-012	1.832564E-011	1	0.000000E+000
1	111.33808758	1.832564E-011	3.835644E-012	0	0.000000E+000
1	111.33815942	3.835644E-012	1.832564E-011	1	0.000000E+000
1	111.33830107	1.832564E-011	3.835644E-012	0	0.000000E+000
1	111.33833393	3.835644E-012	1.832564E-011	1	0.000000E+000
1	111.33854166	1.832564E-011	3.835644E-012	0	0.000000E+000
1	111.33855334	3.835644E-012	1.832564E-011	1	0.000000E+000
1	111.33859281	1.832564E-011	3.835644E-012	0	0.000000E+000
1	111.33862928	3.835644E-012	1.832564E-011	1	0.000000E+000
1	111.33898496	1.832564E-011	3.835644E-012	0	0.000000E+000
1	111.33903848	3.835644E-012	1.832564E-011	1	0.000000E+000
1	111.33919671	1.832564E-011	3.835644E-012	0	0.000000E+000
1	111.33924093	3.835644E-012	1.832564E-011	1	0.000000E+000
1	111.33932210	1.832564E-011	3.835644E-012	0	0.000000E+000
1	111.33936451	3.835644E-012	1.832564E-011	1	0.000000E+000
1	111.33943893	1.832564E-011	3.835644E-012	0	0.000000E+000
1	111.33947109	3.835644E-012	1.832564E-011	1	0.000000E+000
1	111.33970471	1.832564E-011	3.835644E-012	0	0.000000E+000
1	111.33973294	3.835644E-012	1.832564E-011	1	0.000000E+000
1	111.34022096	1.832564E-011	3.835644E-012	0	0.000000E+000
1	111.34026602	3.835644E-012	1.832564E-011	1	0.000000E+000
1	111.34040191	1.832564E-011	3.835644E-012	0	0.000000E+000
1	111.34041433	3.835644E-012	1.832564E-011	1	0.000000E+000
1	111.34062987	1.832564E-011	3.835644E-012	0	0.000000E+000
1	111.34065336	3.835644E-012	1.832564E-011	1	0.000000E+000
1	111.34086627	1.832564E-011	3.835644E-012	0	0.000000E+000
1	111.34096258	3.835644E-012	1.832564E-011	1	0.000000E+000
1	111.34112561	1.832564E-011	3.835644E-012	0	0.000000E+000
1	111.34114318	3.835644E-012	1.832564E-011	1	0.000000E+000
1	111.34131979	1.832564E-011	3.835644E-012	0	0.000000E+000
1	111.34141638	3.835644E-012	1.832564E-011	1	0.000000E+000
1	111.34151727	1.832564E-011	3.835644E-012	0	0.000000E+000
1	111.34153945	3.835644E-012	1.832564E-011	1	0.000000E+000
1	111.34158035	1.832564E-011	3.835644E-012	0	0.000000E+000
1	111.34163941	3.835644E-012	1.832564E-011	1	0.000000E+000
1	111.34275510	1.832564E-011	3.835644E-012	0	0.000000E+000
1	111.34279366	3.835644E-012	1.832564E-011	1	0.000000E+000
1	111.34282925	1.832564E-011	3.835644E-012	0	0.000000E+000
1	111.34284592	3.835644E-012	1.832564E-011	1	0.000000E+000
1	111.34304879	1.832564E-011	3.835644E-012	0	0.000000E+000
1	111.35270735	3.835644E-012	1.832564E-011	1	0.000000E+000
1	111.35281375	1.832564E-011	3.835644E-012	0	0.000000E+000
1	111.35285552	3.835644E-012	1.832564E-011	1	0.000000E+000
1	111.35308810	1.832564E-011	3.835644E-012	0	0.000000E+000
1	111.35310736	3.835644E-012	1.832564E-011	1	0.000000E+000
1	111.35337338	1.832564E-011	3.835644E-012	0	0.000000E+000
1	111.35340678	3.835644E-012	1.832564E-011	1	0.000000E+000
1	111.35352583	1.832564E-011	3.835644E-012	0	0.000000E+000
1	111.35353071	3.835644E-012	1.832564E-011	1	0.000000E+000
1	111.35362095	1.832564E-011	3.835644E-012	0	0.000000E+000
1	111.35363752	3.835644E-012	1.832564E-011	1	0.000000E+000
1	111.35418392	1.832564E-011	3.835644E-012	0	0.000000E+000
1	111.35422974	3.835644E-012	1.832564E-011	1	0.000000E+000
1	111.35424045	1.832564E-011	3.835644E-012	0	0.000000E+000
1	111.35559963	3.835644E-012	1.832564E-011	1	0.000000E+000
1	111.35579703	1.832564E-011	3.835644E-012	0	0.000000E+000
1	111.35583192	3.835644E-012	1.832564E-011	1	0.000000E+000
1	111.35608826	1.832564E-011	3.835644E-012	0	0.000000E+000
1	111.35610634	3.835644E-012	1.832564E-011	1	0.000000E+000
1	111.35623606	1.832564E-011	3.835644E-012	0	0.000000E+000
1	111.35626068	3.835644E-012	1.832564E-011	1	0.000000E+000
1	111.35631346	1.832564E-011	3.835644E-012	0	0.000000E+000
1	111.35635722	3.835644E-012	1.832564E-011	1	0.000000E+000
1	111.35646348	1.832564E-011	3.835644E-012	0	0.000000E+000
1	111.35650128	3.835644E-012	1.832564E-011	1	0.000000E+000
1	111.35675219	1.832564E-011	3.835644E-012	0	0.000000E+000
1	111.35675617	3.835644E-012	1.832564E-011	1	0.000000E+000
1	111.35721957	1.832564E-011	3.835644E-012	0	0.000000E+000
1	111.35725015	3.835644E-012	1.832564E-011	1	0.000000E+000
1	111.35727758	1.832564E-011	3.835644E-012	0	0.000000E+000
1	111.35730037	3.835644E-012	1.832564E-011	1	0.000000E+000
1	111.35788476	1.832564E-011	3.835644E-012	0	0.000000E+000
1	111.35796306	3.835644E-012	1.832564E-011	1	0.000000E+000
1	111.35824048	1.832564E-011	3.835644E-012	0	0.000000E+000
1	111.35826034	3.835644E-012	1.832564E-011	1	0.000000E+000
1	111.35840131	1.832564E-011	3.835644E-012	0	0.000000E+000
1	111.35851450	3.835644E-012	1.832564E-011	1	0.000000E+000
1	111.35859886	1.832564E-011	3.835644E-012	0	0.000000E+000
1	111.35860830	3.835644E-012	1.832564E-011	1	0.000000E+000
1	111.35873052	1.832564E-011	3.835644E-012	0	0.000000E+000
1	111.35877041	3.835644E-012	1.832564E-011	1	0.000000E+000
1	111.35944948	1.832564E-011	3.835644E-012	0	0.000000E+000
1	111.35948283	3.835644E-012	1.832564E-011	1	0.000000E+000
1	111.36025891	1.832564E-011	3.835644E-012	0	0.000000E+000
1	111.36028193	3.835644E-012	1.832564E-011	1	0.000000E+000
1	111.36045349	1.832564E-011	3.835644E-012	0	0.000000E+000
1	111.36046405	3.835644E-012	1.832564E-011	1	0.000000E+000
1	111.36101481	1.832564E-011	3.835644E-012	0	0.000000E+000
1	111.36105138	3.835644E-012	1.832564E-011	1	0.000000E+000
1	111.36129236	1.832564E-011	3.835644E-012	0	0.000000E+000
1	111.36129952	3.835644E-012	1.832564E-011	1	0.000000E+000
1	111.36156460	1.832564E-011	3.835644E-012	0	0.000000E+000
1	111.36157683	3.835644E-012	1.832564E-011	1	0.000000E+000
1	111.36200282	1.832564E-011	3.835644E-012	0	0.000000E+000
1	111.36204537	3.835644E-012	1.832564E-011	1	0.000000E+000
1	111.36226083	1.832564E-011	3.835644E-012	0	0.000000E+000
1	111.36231216	3.835644E-012	1.832564E-011	1	0.000000E+000
1	111.36235795	1.832564E-011	3.835644E-012	0	0.000000E+000
1	111.36241833	3.835644E-012	1.832564E-011	1	0.000000E+000
1	111.36264628	1.832564E-011	3.835644E-012	0	0.000000E+000
1	111.36266365	3.835644E-012	1.832564E-011	1	0.000000E+000
1	111.36281782	1.832564E-011	3.835644E-012	0	0.000000E+000
1	111.36288080	3.835644E-012	1.832564E-011	1	0.000000E+000
1	111.36405125	1.832564E-011	3.835644E-012	0	0.000000E+000
1	111.36412731	3.835644E-012	1.832564E-011	1	0.000000E+000
1	111.36424441	1.832564E-011	3.835644E-012	0	0.000000E+000
1	111.36429865	3.835644E-012	1.832564E-011	1	0.000000E+000
1	111.36476935	1.832564E-011	3.835644E-012	0	0.000000E+000
1	111.36481785	3.835644E-012	1.832564E-011	1	0.000000E+000
1	111.36506596	1.832564E-011	3.835644E-012	0	0.000000E+000
1	111.36509869	3.835644E-012	1.832564E-011	1	0.000000E+000
1	111.36547185	1.832564E-011	3.835644E-012	0	0.000000E+000
1	111.36548520	3.835644E-012	1.832564E-011	1	0.000000E+000
1	111.36615206	1.832564E-011	3.835644E-012	0	0.000000E+000
1	111.36626134	3.835644E-012	1.832564E-011	1	0.000000E+000
1	111.36658381	1.832564E-011	3.835644E-012	0	0.000000E+000
1	111.36660952	3.835644E-012	1.832564E-011	1	0.000000E+000
1	111.36809623	1.832564E-011	3.835644E-012	0	0.000000E+000
1	111.36813098	3.835644E-012	1.832564E-011	1	0.000000E+000
1	111.36838091	1.832564E-011	3.835644E-012	0	0.000000E+000
1	111.36842617	3.835644E-012	1.832564E-011	1	0.000000E+000
1	111.36844016	1.832564E-011	3.835644E-012	0	0.000000E+000
1	111.36847687	3.835644E-012	1.832564E-011	1	0.000000E+000
1	111.36869006	1.832564E-011	3.835644E-012	0	0.000000E+000
1	111.36871376	3.835644E-012	1.832564E-011	1	0.000000E+000
1	111.36882720	1.832564E-011	3.835644E-012	0	0.000000E+000
1	111.36886490	3.835644E-012	1.832564E-011	1	0.000000E+000
1	111.36893625	1.832564E-011	3.835644E-012	0	0.000000E+000
1	111.36894407	3.835644E-012	1.832564E-011	1	0.000000E+000
1	111.36914484	1.832564E-011	3.835644E-012	0	0.000000E+000
1	111.36920121	3.835644E-012	1.832564E-011	1	0.000000E+000
1	111.37010400	1.832564E-011	3.835644E-012	0	0.000000E+000
1	111.37014825	3.835644E-012	1.832564E-011	1	0.000000E+000
1	111.37021299	1.832564E-011	3.835644E-012	0	0.000000E+000
1	111.37027639	3.835644E-012	1.832564E-011	1	0.000000E+000
1	111.37114888	1.832564E-011	3.835644E-012	0	0.000000E+000
1	111.37116305	3.835644E-012	1.832564E-011	1	0.000000E+000
1	111.37148085	1.832564E-011	3.835644E-012	0	0.000000E+000
1	111.37150925	3.835644E-012	1.832564E-011	1	0.000000E+000
1	111.37198565	1.832564E-011	3.835644E-012	0	0.000000E+000
1	111.37202124	3.835644E-012	1.832564E-011	1	0.000000E+000
1	111.37203981	1.832564E-011	3.835644E-012	0	0.000000E+000
1	111.37219554	3.835644E-012	1.832564E-011	1	0.000000E+000
1	111.37220803	1.832564E-011	3.835644E-012	0	0.000000E+000
1	111.37229050	3.835644E-012	1.832564E-011	1	0.000000E+000
1	111.37325515	1.832564E-011	3.835644E-012	0	0.000000E+000
1	111.37328318	3.835644E-012	1.832564E-011	1	0.000000E+000
1	111.37331839	1.832564E-011	3.835644E-012	0	0.000000E+000
1	111.37336277	3.835644E-012	1.832564E-011	1	0.000000E+000
1	111.37452767	1.832564E-011	3.835644E-012	0	0.000000E+000
1	111.37455736	3.835644E-012	1.832564E-011	1	0.000000E+000
1	111.37500745	1.832564E-011	3.835644E-012	0	0.000000E+000
1	111.37501239	3.835644E-012	1.832564E-011	1	0.000000E+000
1	111.37535104	1.832564E-011	3.835644E-012	0	0.000000E+000
1	111.37538225	3.835644E-012	1.832564E-011	1	0.000000E+000
1	111.37548942	1.832564E-011	3.835644E-012	0	0.000000E+000
1	111.37550386	3.835644E-012	1.832564E-011	1	0.000000E+000
1	111.37570905	1.832564E-011	3.835644E-012	0	0.000000E+000
1	111.37573205	3.835644E-012	1.832564E-011	1	0.000000E+000
1	111.37595997	1.832564E-011	3.835644E-012	0	0.000000E+000
1	111.37600091	3.835644E-012	1.832564E-011	1	0.000000E+000
1	111.37615141	1.832564E-011	3.835644E-012	0	0.000000E+000
1	111.37615989	3.835644E-012	1.832564E-011	1	0.000000E+000
1	111.37626571	1.832564E-011	3.835644E-012	0	0.000000E+000
1	111.37628464	3.835644E-012	1.832564E-011	1	0.000000E+000
1	111.37645548	1.832564E-011	3.835644E-012	0	0.000000E+000
1	111.37650137	3.835644E-012	1.832564E-011	1	0.000000E+000
1	111.37666836	1.832564E-011	3.835644E-012	0	0.000000E+000
1	111.37671214	3.835644E-012	1.832564E-011	1	0.000000E+000
1	111.37710214	1.832564E-011	3.835644E-012	0	0.000000E+000
1	111.37712789	3.835644E-012	1.832564E-011	1	0.000000E+000
1	111.37724168	1.832564E-011	3.835644E-012	0	0.000000E+000
1	111.37726830	3.835644E-012	1.832564E-011	1	0.000000E+000
1	111.37760973	1.832564E-011	3.835644E-012	0	0.000000E+000
1	111.37768800	3.835644E-012	1.832564E-011	1	0.000000E+000
1	111.37787329	1.832564E-011	3.835644E-012	0	0.000000E+000
1	111.37792798	3.835644E-012	1.832564E-011	1	0.000000E+000
1	111.37793285	1.832564E-011	3.835644E-012	0	0.000000E+000
1	111.37798833	3.835644E-012	1.832564E-011	1	0.000000E+000
1	111.37806867	1.832564E-011	3.835644E-012	0	0.000000E+000
1	111.37808582	3.835644E-012	1.832564E-011	1	0.000000E+000
1	111.37967136	1.832564E-011	3.835644E-012	0	0.000000E+000
1	111.37968663	3.835644E-012	1.832564E-011	1	0.000000E+000
1	111.38058293	1.832564E-011	3.835644E-012	0	0.000000E+000
1	111.38060638	3.835644E-012	1.832564E-011	1	0.000000E+000
1	111.38106583	1.832564E-011	3.835644E-012	0	0.000000E+000
1	111.42171058	3.835644E-012	1.832564E-011	1	0.000000E+000
1	111.42182066	1.832564E-011	3.835644E-012	0	0.000000E+000
1	111.42186425	3.835644E-012	1.832564E-011	1	0.000000E+000
1	111.42199357	1.832564E-011	3.835644E-012	0	0.000000E+000
1	111.42202467	3.835644E-012	1.832564E-011	1	0.000000E+000
1	111.42215262	1.832564E-011	3.835644E-012	0	0.000000E+000
1	111.42218533	3.835644E-012	1.832564E-011	1	0.000000E+000
1	111.42245871	1.832564E-011	3.835644E-012	0	0.000000E+000
1	111.42249309	3.835644E-012	1.832564E-011	1	0.000000E+000
1	111.42347964	1.832564E-011	3.835644E-012	0	0.000000E+000
1	111.42353635	3.835644E-012	1.832564E-011	1	0.000000E+000
1	111.42366501	1.832564E-011	3.835644E-012	0	0.000000E+000
1	111.42458611	3.835644E-012	1.832564E-011	1	0.000000E+000
1	111.42481766	1.832564E-011	3.835644E-012	0	0.000000E+000
1	111.42488385	3.835644E-012	1.832564E-011	1	0.000000E+000
1	111.42531233	1.832564E-011	3.835644E-012	0	0.000000E+000
1	111.42533795	3.835644E-012	1.832564E-011	1	0.000000E+000
1	111.42553031	1.832564E-011	3.835644E-012	0	0.000000E+000
1	111.42554505	3.835644E-012	1.832564E-011	1	0.000000E+000
1	111.42584630	1.832564E-011	3.835644E-012	0	0.000000E+000
1	111.42587417	3.835644E-012	1.832564E-011	1	0.000000E+000
1	111.42592347	1.832564E-011	3.835644E-012	0	0.000000E+000
1	111.42595723	3.835644E-012	1.832564E-011	1	0.000000E+000
1	111.42608774	1.832564E-011	3.835644E-012	0	0.000000E+000
1	111.42624881	3.835644E-012	1.832564E-011	1	0.000000E+000
1	111.42653534	1.832564E-011	3.835644E-012	0	0.000000E+000
1	111.42659142	3.835644E-012	1.832564E-011	1	0.000000E+000
1	111.42684492	1.832564E-011	3.835644E-012	0	0.000000E+000
1	111.42687373	3.835644E-012	1.832564E-011	1	0.000000E+000
1	111.42692275	1.832564E-011	3.835644E-012	0	0.000000E+000
1	111.42695506	3.835644E-012	1.832564E-011	1	0.000000E+000
1	111.42701898	1.832564E-011	3.835644E-012	0	0.000000E+000
1	111.42702118	3.835644E-012	1.832564E-011	1	0.000000E+000
1	111.42712462	1.832564E-011	3.835644E-012	0	0.000000E+000
1	111.42713896	3.835644E-012	1.832564E-011	1	0.000000E+000
1	111.42728860	1.832564E-011	3.835644E-012	0	0.000000E+000
1	111.42733579	3.835644E-012	1.832564E-011	1	0.000000E+000
1	111.42736974	1.832564E-011	3.835644E-012	0	0.000000E+000
1	111.42741838	3.835644E-012	1.832564E-011	1	0.000000E+000
1	111.42762555	1.832564E-011	3.835644E-012	0	0.000000E+000
1	111.42765332	3.835644E-012	1.832564E-011	1	0.000000E+000
1	111.42767629	1.832564E-011	3.835644E-012	0	0.000000E+000
1	111.42769923	3.835644E-012	1.832564E-011	1	0.000000E+000
1	111.42802868	1.832564E-011	3.835644E-012	0	0.000000E+000
1	111.42804467	3.835644E-012	1.832564E-011	1	0.000000E+000
1	111.42847385	1.832564E-011	3.835644E-012	0	0.000000E+000
1	111.42853171	3.835644E-012	1.832564E-011	1	0.000000E+000
1	111.42901403	1.832564E-011	3.835644E-012	0	0.000000E+000
1	111.42981666	3.835644E-012	1.832564E-011	1	0.000000E+000
1	111.43017870	1.832564E-011	3.835644E-012	0	0.000000E+000
1	111.43020374	3.835644E-012	1.832564E-011	1	0.000000E+000
1	111.43031123	1.832564E-011	3.835644E-012	0	0.000000E+000
1	111.43034076	3.835644E-012	1.832564E-011	1	0.000000E+000
1	111.43051916	1.832564E-011	3.835644E-012	0	0.000000E+000
1	111.43058031	3.835644E-012	1.832564E-011	1	0.000000E+000
1	111.43101681	1.832564E-011	3.835644E-012	0	0.000000E+000
1	111.43105685	3.835644E-012	1.832564E-011	1	0.000000E+000
1	111.43109060	1.832564E-011	3.835644E-012	0	0.000000E+000
1	111.43113351	3.835644E-012	1.832564E-011	1	0.000000E+000
1	111.43185062	1.832564E-011	3.835644E-012	0	0.000000E+000
1	111.43188404	3.835644E-012	1.832564E-011	1	0.000000E+000
1	111.43233329	1.832564E-011	3.835644E-012	0	0.000000E+000
1	111.43255422	3.835644E-012	1.832564E-011	1	0.000000E+000
1	111.43265881	1.832564E-011	3.835644E-012	0	0.000000E+000
1	111.47038212	3.835644E-012	1.832564E-011	1	0.000000E+000
1	111.47066801	1.832564E-011	3.835644E-012	0	0.000000E+000
1	111.47069546	3.835644E-012	1.832564E-011	1	0.000000E+000
1	111.47088217	1.832564E-011	3.835644E-012	0	0.000000E+000
1	111.47091089	3.835644E-012	1.832564E-011	1	0.000000E+000
1	111.47093669	1.832564E-011	3.835644E-012	0	0.000000E+000
1	111.47098088	3.835644E-012	1.832564E-011	1	0.000000E+000
1	111.47119790	1.832564E-011	3.835644E-012	0	0.000000E+000
1	111.47122049	3.835644E-012	1.832564E-011	1	0.000000E+000
1	111.47144419	1.832564E-011	3.835644E-012	0	0.000000E+000
1	111.47146692	3.835644E-012	1.832564E-011	1	0.000000E+000
1	111.47156427	1.832564E-011	3.835644E-012	0	0.000000E+000
1	111.47157720	3.835644E-012	1.832564E-011	1	0.000000E+000
1	111.47178442	1.832564E-011	3.835644E-012	0	0.000000E+000
1	111.47179956	3.835644E-012	1.832564E-011	1	0.000000E+000
1	111.47196426	1.832564E-011	3.835644E-012	0	0.000000E+000
1	111.47206147	3.835644E-012	1.832564E-011	1	0.000000E+000
1	111.47211879	1.832564E-011	3.835644E-012	0	0.000000E+000
1	111.47211935	3.835644E-012	1.832564E-011	1	0.000000E+000
1	111.47226167	1.832564E-011	3.835644E-012	0	0.000000E+000
1	111.47228070	3.835644E-012	1.832564E-011	1	0.000000E+000
1	111.47254813	1.832564E-011	3.835644E-012	0	0.000000E+000
1	111.47256645	3.835644E-012	1.832564E-011	1	0.000000E+000
1	111.47260054	1.832564E-011	3.835644E-012	0	0.000000E+000
1	111.47265979	3.835644E-012	1.832564E-011	1	0.000000E+000
1	111.47271874	1.832564E-011	3.835644E-012	0	0.000000E+000
1	111.47297517	3.835644E-012	1.832564E-011	1	0.000000E+000
1	111.47362311	1.832564E-011	3.835644E-012	0	0.000000E+000
1	111.47365161	3.835644E-012	1.832564E-011	1	0.000000E+000
1	111.47387151	1.832564E-011	3.835644E-012	0	0.000000E+000
1	111.47391411	3.835644E-012	1.832564E-011	1	0.000000E+000
1	111.47407470	1.832564E-011	3.835644E-012	0	0.000000E+000
1	111.47431497	3.835644E-012	1.832564E-011	1	0.000000E+000
1	111.47443474	1.832564E-011	3.835644E-012	0	0.000000E+000
1	111.47455162	3.835644E-012	1.832564E-011	1	0.000000E+000
1	111.47466513	1.832564E-011	3.835644E-012	0	0.000000E+000
1	111.47470549	3.835644E-012	1.832564E-011	1	0.000000E+000
1	111.47486555	1.832564E-011	3.835644E-012	0	0.000000E+000
1	111.47489326	3.835644E-012	1.832564E-011	1	0.000000E+000
1	111.47593710	1.832564E-011	3.835644E-012	0	0.000000E+000
1	111.47595726	3.835644E-012	1.832564E-011	1	0.000000E+000
1	111.47602461	1.832564E-011	3.835644E-012	0	0.000000E+000
1	111.47605189	3.835644E-012	1.832564E-011	1	0.000000E+000
1	111.47622595	1.832564E-011	3.835644E-012	0	0.000000E+000
1	111.47624410	3.835644E-012	1.832564E-011	1	0.000000E+000
1	111.47631447	1.832564E-011	3.835644E-012	0	0.000000E+000
1	111.47633353	3.835644E-012	1.832564E-011	1	0.000000E+000
1	111.47672021	1.832564E-011	3.835644E-012	0	0.000000E+000
1	111.47675614	3.835644E-012	1.832564E-011	1	0.000000E+000
1	111.47685082	1.832564E-011	3.835644E-012	0	0.000000E+000
1	111.47686125	3.835644E-012	1.832564E-011	1	0.000000E+000
1	111.47717101	1.832564E-011	3.835644E-012	0	0.000000E+000
1	111.47720698	3.835644E-012	1.832564E-011	1	0.000000E+000
1	111.47767982	1.832564E-011	3.835644E-012	0	0.000000E+000
1	111.47770869	3.835644E-012	1.832564E-011	1	0.000000E+000
1	111.47771104	1.832564E-011	3.835644E-012	0	0.000000E+000
1	111.47774239	3.835644E-012	1.832564E-011	1	0.000000E+000
1	111.47786411	1.832564E-011	3.835644E-012	0	0.000000E+000
1	111.47793727	3.835644E-012	1.832564E-011	1	0.000000E+000
1	111.47840126	1.832564E-011	3.835644E-012	0	0.000000E+000
1	111.47846117	3.835644E-012	1.832564E-011	1	0.000000E+000
1	111.47869762	1.832564E-011	3.835644E-012	0	0.000000E+000
1	111.47875051	3.835644E-012	1.832564E-011	1	0.000000E+000
1	111.47892075	1.832564E-011	3.835644E-012	0	0.000000E+000
1	111.47893431	3.835644E-012	1.832564E-011	1	0.000000E+000
1	111.47944932	1.832564E-011	3.835644E-012	0	0.000000E+000
1	111.47954190	3.835644E-012	1.832564E-011	1	0.000000E+000
1	111.48037003	1.832564E-011	3.835644E-012	0	0.000000E+000
1	111.48042300	3.835644E-012	1.832564E-011	1	0.000000E+000
1	111.48070745	1.832564E-011	3.835644E-012	0	0.000000E+000
1	111.48080002	3.835644E-012	1.832564E-011	1	0.000000E+000
1	111.48115329	1.832564E-011	3.835644E-012	0	0.000000E+000
1	111.48118595	3.835644E-012	1.832564E-011	1	0.000000E+000
1	111.48123847	1.832564E-011	3.835644E-012	0	0.000000E+000
1	111.48125845	3.835644E-012	1.832564E-011	1	0.000000E+000
1	111.48170740	1.832564E-011	3.835644E-012	0	0.000000E+000
1	111.48406601	3.835644E-012	1.832564E-011	1	0.000000E+000
1	111.48448923	1.832564E-011	3.835644E-012	0	0.000000E+000
1	111.48452153	3.835644E-012	1.832564E-011	1	0.000000E+000
1	111.48508357	1.832564E-011	3.835644E-012	0	0.000000E+000
1	111.48510902	3.835644E-012	1.832564E-011	1	0.000000E+000
1	111.48517931	1.832564E-011	3.835644E-012	0	0.000000E+000
1	111.48524168	3.835644E-012	1.832564E-011	1	0.000000E+000
1	111.48533032	1.832564E-011	3.835644E-012	0	0.000000E+000
1	111.48539107	3.835644E-012	1.832564E-011	1	0.000000E+000
1	111.48553843	1.832564E-011	3.835644E-012	0	0.000000E+000
1	111.48560031	3.835644E-012	1.832564E-011	1	0.000000E+000
1	111.48570301	1.832564E-011	3.835644E-012	0	0.000000E+000
1	111.48575882	3.835644E-012	1.832564E-011	1	0.000000E+000
1	111.48620863	1.832564E-011	3.835644E-012	0	0.000000E+000
1	111.48623573	3.835644E-012	1.832564E-011	1	0.000000E+000
1	111.48636699	1.832564E-011	3.835644E-012	0	0.000000E+000
1	111.48638198	3.835644E-012	1.832564E-011	1	0.000000E+000
1	111.48644694	1.832564E-011	3.835644E-012	0	0.000000E+000
1	111.48646326	3.835644E-012	1.832564E-011	1	0.000000E+000
1	111.48734858	1.832564E-011	3.835644E-012	0	0.000000E+000
1	111.48736983	3.835644E-012	1.832564E-011	1	0.000000E+000
1	111.48749295	1.832564E-011	3.835644E-012	0	0.000000E+000
1	111.48750910	3.835644E-012	1.832564E-011	1	0.000000E+000
1	111.48766311	1.832564E-011	3.835644E-012	0	0.000000E+000
1	111.48779035	3.835644E-012	1.832564E-011	1	0.000000E+000
1	111.48791281	1.832564E-011	3.835644E-012	0	0.000000E+000
1	111.48794406	3.835644E-012	1.832564E-011	1	0.000000E+000
1	111.48803798	1.832564E-011	3.835644E-012	0	0.000000E+000
1	111.48807499	3.835644E-012	1.832564E-011	1	0.000000E+000
1	111.48822587	1.832564E-011	3.835644E-012	0	0.000000E+000
1	111.48827312	3.835644E-012	1.832564E-011	1	0.000000E+000
1	111.48846578	1.832564E-011	3.835644E-012	0	0.000000E+000
1	111.48848502	3.835644E-012	1.832564E-011	1	0.000000E+000
1	111.48854370	1.832564E-011	3.835644E-012	0	0.000000E+000
1	111.48857243	3.835644E-012	1.832564E-011	1	0.000000E+000
1	111.48920298	1.832564E-011	3.835644E-012	0	0.000000E+000
1	111.48926730	3.835644E-012	1.832564E-011	1	0.000000E+000
1	111.48936236	1.832564E-011	3.835644E-012	0	0.000000E+000
1	111.48941558	3.835644E-012	1.832564E-011	1	0.000000E+000
1	111.48963178	1.832564E-011	3.835644E-012	0	0.000000E+000
1	111.48965009	3.835644E-012	1.832564E-011	1	0.000000E+000
1	111.48972665	1.832564E-011	3.835644E-012	0	0.000000E+000
1	111.48976190	3.835644E-012	1.832564E-011	1	0.000000E+000
1	111.49018607	1.832564E-011	3.835644E-012	0	0.000000E+000
1	111.49026934	3.835644E-012	1.832564E-011	1	0.000000E+000
1	111.49132837	1.832564E-011	3.835644E-012	0	0.000000E+000
1	111.49136678	3.835644E-012	1.832564E-011	1	0.000000E+000
1	111.49154173	1.832564E-011	3.835644E-012	0	0.000000E+000
1	111.49157231	3.835644E-012	1.832564E-011	1	0.000000E+000
1	111.49176806	1.832564E-011	3.835644E-012	0	0.000000E+000
1	111.49190845	3.835644E-012	1.832564E-011	1	0.000000E+000
1	111.49201526	1.832564E-011	3.835644E-012	0	0.000000E+000
1	111.49205205	3.835644E-012	1.832564E-011	1	0.000000E+000
1	111.49227596	1.832564E-011	3.835644E-012	0	0.000000E+000
1	111.49228868	3.835644E-012	1.832564E-011	1	0.000000E+000
1	111.49274383	1.832564E-011	3.835644E-012	0	0.000000E+000
1	111.49279624	3.835644E-012	1.832564E-011	1	0.000000E+000
1	111.49337547	1.832564E-011	3.835644E-012	0	0.000000E+000
1	111.49340273	3.835644E-012	1.832564E-011	1	0.000000E+000
1	111.49381443	1.832564E-011	3.835644E-012	0	0.000000E+000
1	111.49384437	3.835644E-012	1.832564E-011	1	0.000000E+000
1	111.49395164	1.832564E-011	3.835644E-012	0	0.000000E+000
1	111.49396848	3.835644E-012	1.832564E-011	1	0.000000E+000
1	111.49417340	1.832564E-011	3.835644E-012	0	0.000000E+000
1	111.49419613	3.835644E-012	1.832564E-011	1	0.000000E+000
1	111.49451462	1.832564E-011	3.835644E-012	0	0.000000E+000
1	111.49458432	3.835644E-012	1.832564E-011	1	0.000000E+000
1	111.49537697	1.832564E-011	3.835644E-012	0	0.000000E+000
1	111.49541639	3.835644E-012	1.832564E-011	1	0.000000E+000
1	111.49559761	1.832564E-011	3.835644E-012	0	0.000000E+000
1	111.49562418	3.835644E-012	1.832564E-011	1	0.000000E+000
1	111.49595675	1.832564E-011	3.835644E-012	0	0.000000E+000
1	111.49606319	3.835644E-012	1.832564E-011	1	0.000000E+000
1	111.49620363	1.832564E-011	3.835644E-012	0	0.000000E+000
1	111.49630592	3.835644E-012	1.832564E-011	1	0.000000E+000
1	111.49640709	1.832564E-011	3.835644E-012	0	0.000000E+000
1	111.49643948	3.835644E-012	1.832564E-011	1	0.000000E+000
1	111.49686622	1.832564E-011	3.835644E-012	0	0.000000E+000
1	111.49695606	3.835644E-012	1.832564E-011	1	0.000000E+000
1	111.49778817	1.832564E-011	3.835644E-012	0	0.000000E+000
1	111.49781030	3.835644E-012	1.832564E-011	1	0.000000E+000
1	111.49876728	1.832564E-011	3.835644E-012	0	0.000000E+000
1	111.49879257	3.835644E-012	1.832564E-011	1	0.000000E+000
1	111.49924384	1.832564E-011	3.835644E-012	0	0.000000E+000
1	111.49926290	3.835644E-012	1.832564E-011	1	0.000000E+000
1	111.49956254	1.832564E-011	3.835644E-012	0	0.000000E+000
1	111.49959809	3.835644E-012	1.832564E-011	1	0.000000E+000
1	111.49970567	1.832564E-011	3.835644E-012	0	0.000000E+000
1	111.49975859	3.835644E-012	1.832564E-011	1	0.000000E+000
1	111.49988040	1.832564E-011	3.835644E-012	0	0.000000E+000
1	111.49990897	3.835644E-012	1.832564E-011	1	0.000000E+000
1	111.50068581	1.832564E-011	3.835644E-012	0	0.000000E+000
1	111.50078050	3.835644E-012	1.832564E-011	1	0.000000E+000
1	111.50087796	1.832564E-011	3.835644E-012	0	0.000000E+000
1	111.50089803	3.835644E-012	1.832564E-011	1	0.000000E+000
1	111.50096031	1.832564E-011	3.835644E-012	0	0.000000E+000
1	111.50097567	3.835644E-012	1.832564E-011	1	0.000000E+000
1	111.50128754	1.832564E-011	3.835644E-012	0	0.000000E+000
1	111.50132419	3.835644E-012	1.832564E-011	1	0.000000E+000
1	111.50161056	1.832564E-011	3.835644E-012	0	0.000000E+000
1	111.50165511	3.835644E-012	1.832564E-011	1	0.000000E+000
1	111.50186897	1.832564E-011	3.835644E-012	0	0.000000E+000
1	111.50191218	3.835644E-012	1.832564E-011	1	0.000000E+000
1	111.50194927	1.832564E-011	3.835644E-012	0	0.000000E+000
1	111.50468642	3.835644E-012	1.832564E-011	1	0.000000E+000
1	111.50482804	1.832564E-011	3.835644E-012	0	0.000000E+000
1	111.50489139	3.835644E-012	1.832564E-011	1	0.000000E+000
1	111.50493897	1.832564E-011	3.835644E-012	0	0.000000E+000
1	111.50498824	3.835644E-012	1.832564E-011	1	0.000000E+000
1	111.50583940	1.832564E-011	3.835644E-012	0	0.000000E+000
1	111.50589362	3.835644E-012	1.832564E-011	1	0.000000E+000
1	111.50591597	1.832564E-011	3.835644E-012	0	0.000000E+000
1	111.50597530	3.835644E-012	1.832564E-011	1	0.000000E+000
1	111.50603033	1.832564E-011	3.835644E-012	0	0.000000E+000
1	111.50606516	3.835644E-012	1.832564E-011	1	0.000000E+000
1	111.50632622	1.832564E-011	3.835644E-012	0	0.000000E+000
1	111.50640892	3.835644E-012	1.832564E-011	1	0.000000E+000
1	111.50644030	1.832564E-011	3.835644E-012	0	0.000000E+000
1	111.50649593	3.835644E-012	1.832564E-011	1	0.000000E+000
1	111.50671285	1.832564E-011	3.835644E-012	0	0.000000E+000
1	111.50675918	3.835644E-012	1.832564E-011	1	0.000000E+000
1	111.50681915	1.832564E-011	3.835644E-012	0	0.000000E+000
1	111.50684653	3.835644E-012	1.832564E-011	1	0.000000E+000
1	111.50705179	1.832564E-011	3.835644E-012	0	0.000000E+000
1	111.50707366	3.835644E-012	1.832564E-011	1	0.000000E+000
1	111.50743017	1.832564E-011	3.835644E-012	0	0.000000E+000
1	111.50745184	3.835644E-012	1.832564E-011	1	0.000000E+000
1	111.50761425	1.832564E-011	3.835644E-012	0	0.000000E+000
1	111.50837669	3.835644E-012	1.832564E-011	1	0.000000E+000
1	111.50886209	1.832564E-011	3.835644E-012	0	0.000000E+000
1	111.50890388	3.835644E-012	1.832564E-011	1	0.000000E+000
1	111.50927928	1.832564E-011	3.835644E-012	0	0.000000E+000
1	111.51030781	3.835644E-012	1.832564E-011	1	0.000000E+000
1	111.51047302	1.832564E-011	3.835644E-012	0	0.000000E+000
1	111.51060595	3.835644E-012	1.832564E-011	1	0.000000E+000
1	111.51074536	1.832564E-011	3.835644E-012	0	0.000000E+000
1	111.51146658	3.835644E-012	1.832564E-011	1	0.000000E+000
1	111.51150603	1.832564E-011	3.835644E-012	0	0.000000E+000
1	111.51153158	3.835644E-012	1.832564E-011	1	0.000000E+000
1	111.51189762	1.832564E-011	3.835644E-012	0	0.000000E+000
1	111.51194236	3.835644E-012	1.832564E-011	1	0.000000E+000
1	111.51199605	1.832564E-011	3.835644E-012	0	0.000000E+000
1	111.51201895	3.835644E-012	1.832564E-011	1	0.000000E+000
1	111.51252538	1.832564E-011	3.835644E-012	0	0.000000E+000
1	111.51256335	3.835644E-012	1.832564E-011	1	0.000000E+000
1	111.51325513	1.832564E-011	3.835644E-012	0	0.000000E+000
1	111.51330334	3.835644E-012	1.832564E-011	1	0.000000E+000
1	111.51411386	1.832564E-011	3.835644E-012	0	0.000000E+000
1	111.51416163	3.835644E-012	1.832564E-011	1	0.000000E+000
1	111.51423799	1.832564E-011	3.835644E-012	0	0.000000E+000
1	111.51426693	3.835644E-012	1.832564E-011	1	0.000000E+000
1	111.51470364	1.832564E-011	3.835644E-012	0	0.000000E+000
1	111.51473979	3.835644E-012	1.832564E-011	1	0.000000E+000
1	111.51499299	1.832564E-011	3.835644E-012	0	0.000000E+000
1	111.51500065	3.835644E-012	1.832564E-011	1	0.000000E+000
1	111.51520349	1.832564E-011	3.835644E-012	0	0.000000E+000
1	111.51524651	3.835644E-012	1.832564E-011	1	0.000000E+000
1	111.51571562	1.832564E-011	3.835644E-012	0	0.000000E+000
1	111.51576830	3.835644E-012	1.832564E-011	1	0.000000E+000
1	111.51635317	1.832564E-011	3.835644E-012	0	0.000000E+000
1	111.51654842	3.835644E-012	1.832564E-011	1	0.000000E+000
1	111.51673228	1.832564E-011	3.835644E-012	0	0.000000E+000
1	111.51674897	3.835644E-012	1.832564E-011	1	0.000000E+000
1	111.51693417	1.832564E-011	3.835644E-012	0	0.000000E+000
1	111.51700874	3.835644E-012	1.832564E-011	1	0.000000E+000
1	111.51705040	1.832564E-011	3.835644E-012	0	0.000000E+000
1	111.51711813	3.835644E-012	1.832564E-011	1	0.000000E+000
1	111.51717360	1.832564E-011	3.835644E-012	0	0.000000E+000
1	111.51720718	3.835644E-012	1.832564E-011	1	0.000000E+000
1	111.51760712	1.832564E-011	3.835644E-012	0	0.000000E+000
1	111.51761932	3.835644E-012	1.832564E-011	1	0.000000E+000
1	111.51786198	1.832564E-011	3.835644E-012	0	0.000000E+000
1	111.51788711	3.835644E-012	1.832564E-011	1	0.000000E+000
1	111.51895516	1.832564E-011	3.835644E-012	0	0.000000E+000
1	111.51898405	3.835644E-012	1.832564E-011	1	0.000000E+000
1	111.51920755	1.832564E-011	3.835644E-012	0	0.000000E+000
1	111.51923868	3.835644E-012	1.832564E-011	1	0.000000E+000
1	111.51943312	1.832564E-011	3.835644E-012	0	0.000000E+000
1	111.51946164	3.835644E-012	1.832564E-011	1	0.000000E+000
1	111.51983540	1.832564E-011	3.835644E-012	0	0.000000E+000
1	111.51988965	3.835644E-012	1.832564E-011	1	0.000000E+000
1	111.52029280	1.832564E-011	3.835644E-012	0	0.000000E+000
1	111.52032348	3.835644E-012	1.832564E-011	1	0.000000E+000
1	111.52045542	1.832564E-011	3.835644E-012	0	0.000000E+000
1	111.52049499	3.835644E-012	1.832564E-011	1	0.000000E+000
1	111.52053136	1.832564E-011	3.835644E-012	0	0.000000E+000
1	111.52070724	3.835644E-012	1.832564E-011	1	0.000000E+000
1	111.52135200	1.832564E-011	3.835644E-012	0	0.000000E+000
1	111.52139637	3.835644E-012	1.832564E-011	1	0.000000E+000
1	111.52182448	1.832564E-011	3.835644E-012	0	0.000000E+000
1	111.52185805	3.835644E-012	1.832564E-011	1	0.000000E+000
1	111.52197791	1.832564E-011	3.835644E-012	0	0.000000E+000
1	111.52201707	3.835644E-012	1.832564E-011	1	0.000000E+000
1	111.52216751	1.832564E-011	3.835644E-012	0	0.000000E+000
1	111.52218256	3.835644E-012	1.832564E-011	1	0.000000E+000
1	111.52226217	1.832564E-011	3.835644E-012	0	0.000000E+000
1	111.52232437	3.835644E-012	1.832564E-011	1	0.000000E+000
1	111.52265847	1.832564E-011	3.835644E-012	0	0.000000E+000
1	111.52273373	3.835644E-012	1.832564E-011	1	0.000000E+000
1	111.52280568	1.832564E-011	3.835644E-012	0	0.000000E+000
1	111.52284898	3.835644E-012	1.832564E-011	1	0.000000E+000
1	111.52305205	1.832564E-011	3.835644E-012	0	0.000000E+000
1	111.52306467	3.835644E-012	1.832564E-011	1	0.000000E+000
1	111.52347112	1.832564E-011	3.835644E-012	0	0.000000E+000
1	111.52354912	3.835644E-012	1.832564E-011	1	0.000000E+000
1	111.52368124	1.832564E-011	3.835644E-012	0	0.000000E+000
1	111.52373214	3.835644E-012	1.832564E-011	1	0.000000E+000
1	111.52384411	1.832564E-011	3.835644E-012	0	0.000000E+000
1	111.52389204	3.835644E-012	1.832564E-011	1	0.000000E+000
1	111.52419672	1.832564E-011	3.835644E-012	0	0.000000E+000
1	111.52422128	3.835644E-012	1.832564E-011	1	0.000000E+000
1	111.52429634	1.832564E-011	3.835644E-012	0	0.000000E+000
1	111.52431932	3.835644E-012	1.832564E-011	1	0.000000E+000
1	111.52500839	1.832564E-011	3.835644E-012	0	0.000000E+000
1	111.52503324	3.835644E-012	1.832564E-011	1	0.000000E+000
1	111.52574542	1.832564E-011	3.835644E-012	0	0.000000E+000
1	111.52575743	3.835644E-012	1.832564E-011	1	0.000000E+000
1	111.52609134	1.832564E-011	3.835644E-012	0	0.000000E+000
1	111.52611358	3.835644E-012	1.832564E-011	1	0.000000E+000
1	111.52631046	1.832564E-011	3.835644E-012	0	0.000000E+000
1	111.52635512	3.835644E-012	1.832564E-011	1	0.000000E+000
1	111.52651017	1.832564E-011	3.835644E-012	0	0.000000E+000
1	111.52657146	3.835644E-012	1.832564E-011	1	0.000000E+000
1	111.52678662	1.832564E-011	3.835644E-012	0	0.000000E+000
1	111.52679221	3.835644E-012	1.832564E-011	1	0.000000E+000
1	111.52749882	1.832564E-011	3.835644E-012	0	0.000000E+000
1	111.52753216	3.835644E-012	1.832564E-011	1	0.000000E+000
1	111.52763864	1.832564E-011	3.835644E-012	0	0.000000E+000
1	111.52766969	3.835644E-012	1.832564E-011	1	0.000000E+000
1	111.52822679	1.832564E-011	3.835644E-012	0	0.000000E+000
1	111.52825251	3.835644E-012	1.832564E-011	1	0.000000E+000
1	111.52845449	1.832564E-011	3.835644E-012	0	0.000000E+000
1	111.52851008	3.835644E-012	1.832564E-011	1	0.000000E+000
1	111.52855590	1.832564E-011	3.835644E-012	0	0.000000E+000
1	111.52856313	3.835644E-012	1.832564E-011	1	0.000000E+000
1	111.52906771	1.832564E-011	3.835644E-012	0	0.000000E+000
1	111.52910061	3.835644E-012	1.832564E-011	1	0.000000E+000
1	111.52921502	1.832564E-011	3.835644E-012	0	0.000000E+000
1	111.52925391	3.835644E-012	1.832564E-011	1	0.000000E+000
1	111.52970434	1.832564E-011	3.835644E-012	0	0.000000E+000
1	111.52973010	3.835644E-012	1.832564E-011	1	0.000000E+000
1	111.53000664	1.832564E-011	3.835644E-012	0	0.000000E+000
1	111.53098033	3.835644E-012	1.832564E-011	1	0.000000E+000
1	111.53157737	1.832564E-011	3.835644E-012	0	0.000000E+000
1	111.53162742	3.835644E-012	1.832564E-011	1	0.000000E+000
1	111.53189798	1.832564E-011	3.835644E-012	0	0.000000E+000
1	111.53194321	3.835644E-012	1.832564E-011	1	0.000000E+000
1	111.53265633	1.832564E-011	3.835644E-012	0	0.000000E+000
1	111.53267159	3.835644E-012	1.832564E-011	1	0.000000E+000
1	111.53309364	1.832564E-011	3.835644E-012	0	0.000000E+000
1	111.53312856	3.835644E-012	1.832564E-011	1	0.000000E+000
1	111.53369833	1.832564E-011	3.835644E-012	0	0.000000E+000
1	111.53373963	3.835644E-012	1.832564E-011	1	0.000000E+000
1	111.53385612	1.832564E-011	3.835644E-012	0	0.000000E+000
1	111.53392238	3.835644E-012	1.832564E-011	1	0.000000E+000
1	111.53434451	1.832564E-011	3.835644E-012	0	0.000000E+000
1	111.53440213	3.835644E-012	1.832564E-011	1	0.000000E+000
1	111.53462886	1.832564E-011	3.835644E-012	0	0.000000E+000
1	111.53465238	3.835644E-012	1.832564E-011	1	0.000000E+000
1	111.53473404	1.832564E-011	3.835644E-012	0	0.000000E+000
1	111.53474867	3.835644E-012	1.832564E-011	1	0.000000E+000
1	111.53512616	1.832564E-011	3.835644E-012	0	0.000000E+000
1	111.53516570	3.835644E-012	1.832564E-011	1	0.000000E+000
1	111.53561438	1.832564E-011	3.835644E-012	0	0.000000E+000
1	111.53561902	3.835644E-012	1.832564E-011	1	0.000000E+000
1	111.53657955	1.832564E-011	3.835644E-012	0	0.000000E+000
1	111.53660521	3.835644E-012	1.832564E-011	1	0.000000E+000
1	111.53697975	1.832564E-011	3.835644E-012	0	0.000000E+000
1	111.53700512	3.835644E-012	1.832564E-011	1	0.000000E+000
1	111.53795787	1.832564E-011	3.835644E-012	0	0.000000E+000
1	111.53797441	3.835644E-012	1.832564E-011	1	0.000000E+000
1	111.53813771	1.832564E-011	3.835644E-012	0	0.000000E+000
1	111.53816573	3.835644E-012	1.832564E-011	1	0.000000E+000
1	111.53829339	1.832564E-011	3.835644E-012	0	0.000000E+000
1	111.53833588	3.835644E-012	1.832564E-011	1	0.000000E+000
1	111.53905564	1.832564E-011	3.835644E-012	0	0.000000E+000
1	111.53907471	3.835644E-012	1.832564E-011	1	0.000000E+000
1	111.53928598	1.832564E-011	3.835644E-012	0	0.000000E+000
1	111.53961667	3.835644E-012	1.832564E-011	1	0.000000E+000
1	111.53985350	1.832564E-011	3.835644E-012	0	0.000000E+000
1	111.53986474	3.835644E-012	1.832564E-011	1	0.000000E+000
1	111.54029960	1.832564E-011	3.835644E-012	0	0.000000E+000
1	111.54036384	3.835644E-012	1.832564E-011	1	0.000000E+000
1	111.54048787	1.832564E-011	3.835644E-012	0	0.000000E+000
1	111.54050432	3.835644E-012	1.832564E-011	1	0.000000E+000
1	111.54071867	1.832564E-011	3.835644E-012	0	0.000000E+000
1	111.54074259	3.835644E-012	1.832564E-011	1	0.000000E+000
1	111.54076484	1.832564E-011	3.835644E-012	0	0.000000E+000
1	111.54079243	3.835644E-012	1.832564E-011	1	0.000000E+000
1	111.54095233	1.832564E-011	3.835644E-012	0	0.000000E+000
1	111.54099572	3.835644E-012	1.832564E-011	1	0.000000E+000
1	111.54164084	1.832564E-011	3.835644E-012	0	0.000000E+000
1	111.54166279	3.835644E-012	1.832564E-011	1	0.000000E+000
1	111.54185793	1.832564E-011	3.835644E-012	0	0.000000E+000
1	111.54186267	3.835644E-012	1.832564E-011	1	0.000000E+000
1	111.54215287	1.832564E-011	3.835644E-012	0	0.000000E+000
1	111.54218170	3.835644E-012	1.832564E-011	1	0.000000E+000
1	111.54226076	1.832564E-011	3.835644E-012	0	0.000000E+000
1	111.54228271	3.835644E-012	1.832564E-011	1	0.000000E+000
1	111.54300645	1.832564E-011	3.835644E-012	0	0.000000E+000
1	111.54305197	3.835644E-012	1.832564E-011	1	0.000000E+000
1	111.54339638	1.832564E-011	3.835644E-012	0	0.000000E+000
1	111.54342442	3.835644E-012	1.832564E-011	1	0.000000E+000
1	111.54364423	1.832564E-011	3.835644E-012	0	0.000000E+000
1	111.54369916	3.835644E-012	1.832564E-011	1	0.000000E+000
1	111.54458126	1.832564E-011	3.835644E-012	0	0.000000E+000
1	111.54464288	3.835644E-012	1.832564E-011	1	0.000000E+000
1	111.54487984	1.832564E-011	3.835644E-012	0	0.000000E+000
1	111.54492918	3.835644E-012	1.832564E-011	1	0.000000E+000
1	111.54510472	1.832564E-011	3.835644E-012	0	0.000000E+000
1	111.54510836	3.835644E-012	1.832564E-011	1	0.000000E+000
1	111.54563615	1.832564E-011	3.835644E-012	0	0.000000E+000
1	111.54567828	3.835644E-012	1.832564E-011	1	0.000000E+000
1	111.54579004	1.832564E-011	3.835644E-012	0	0.000000E+000
1	111.54580016	3.835644E-012	1.832564E-011	1	0.000000E+000
1	111.54584124	1.832564E-011	3.835644E-012	0	0.000000E+000
1	111.54588280	3.835644E-012	1.832564E-011	1	0.000000E+000
1	111.54612542	1.832564E-011	3.835644E-012	0	0.000000E+000
1	111.54621124	3.835644E-012	1.832564E-011	1	0.000000E+000
1	111.54683076	1.832564E-011	3.835644E-012	0	0.000000E+000
1	111.54685795	3.835644E-012	1.832564E-011	1	0.000000E+000
1	111.54797397	1.832564E-011	3.835644E-012	0	0.000000E+000
1	111.54801039	3.835644E-012	1.832564E-011	1	0.000000E+000
1	111.54812237	1.832564E-011	3.835644E-012	0	0.000000E+000
1	111.54815561	3.835644E-012	1.832564E-011	1	0.000000E+000
1	111.54825348	1.832564E-011	3.835644E-012	0	0.000000E+000
1	111.54827829	3.835644E-012	1.832564E-011	1	0.000000E+000
1	111.54852880	1.832564E-011	3.835644E-012	0	0.000000E+000
1	111.54854634	3.835644E-012	1.832564E-011	1	0.000000E+000
1	111.54871554	1.832564E-011	3.835644E-012	0	0.000000E+000
1	111.54873230	3.835644E-012	1.832564E-011	1	0.000000E+000
1	111.54930837	1.832564E-011	3.835644E-012	0	0.000000E+000
1	111.54932977	3.835644E-012	1.832564E-011	1	0.000000E+000
1	111.54941230	1.832564E-011	3.835644E-012	0	0.000000E+000
1	111.54942792	3.835644E-012	1.832564E-011	1	0.000000E+000
1	111.55037059	1.832564E-011	3.835644E-012	0	0.000000E+000
1	111.55041791	3.835644E-012	1.832564E-011	1	0.000000E+000
1	111.55093142	1.832564E-011	3.835644E-012	0	0.000000E+000
1	111.55094186	3.835644E-012	1.832564E-011	1	0.000000E+000
1	111.55096173	1.832564E-011	3.835644E-012	0	0.000000E+000
1	111.55101555	3.835644E-012	1.832564E-011	1	0.000000E+000
1	111.55121651	1.832564E-011	3.835644E-012	0	0.000000E+000
1	111.55126123	3.835644E-012	1.832564E-011	1	0.000000E+000
1	111.55143586	1.832564E-011	3.835644E-012	0	0.000000E+000
1	111.55150183	3.835644E-012	1.832564E-011	1	0.000000E+000
1	111.55161595	1.832564E-011	3.835644E-012	0	0.000000E+000
1	111.55279651	3.835644E-012	1.832564E-011	1	0.000000E+000
1	111.55297657	1.832564E-011	3.835644E-012	0	0.000000E+000
1	111.55300108	3.835644E-012	1.832564E-011	1	0.000000E+000
1	111.55326995	1.832564E-011	3.835644E-012	0	0.000000E+000
1	111.55329419	3.835644E-012	1.832564E-011	1	0.000000E+000
1	111.55341279	1.832564E-011	3.835644E-012	0	0.000000E+000
1	111.55343654	3.835644E-012	1.832564E-011	1	0.000000E+000
1	111.55364955	1.832564E-011	3.835644E-012	0	0.000000E+000
1	111.55368125	3.835644E-012	1.832564E-011	1	0.000000E+000
1	111.55384274	1.832564E-011	3.835644E-012	0	0.000000E+000
1	111.55387438	3.835644E-012	1.832564E-011	1	0.000000E+000
1	111.55390399	1.832564E-011	3.835644E-012	0	0.000000E+000
1	111.55394525	3.835644E-012	1.832564E-011	1	0.000000E+000
1	111.55420769	1.832564E-011	3.835644E-012	0	0.000000E+000
1	111.55425190	3.835644E-012	1.832564E-011	1	0.000000E+000
1	111.55436190	1.832564E-011	3.835644E-012	0	0.000000E+000
1	111.55506377	3.835644E-012	1.832564E-011	1	0.000000E+000
1	111.55514674	1.832564E-011	3.835644E-012	0	0.000000E+000
1	111.55515302	3.835644E-012	1.832564E-011	1	0.000000E+000
1	111.55519071	1.832564E-011	3.835644E-012	0	0.000000E+000
1	111.55531277	3.835644E-012	1.832564E-011	1	0.000000E+000
1	111.55535921	1.832564E-011	3.835644E-012	0	0.000000E+000
1	112.32872995	3.787479E-012	1.827748E-011	1	0.000000E+000
1	112.32878280	1.827748E-011	3.787479E-012	0	0.000000E+000
1	112.32880610	3.787479E-012	1.827748E-011	1	0.000000E+000
1	112.32890487	1.827748E-011	3.787479E-012	0	0.000000E+000
1	112.32897074	3.787479E-012	1.827748E-011	1	0.000000E+000
1	112.32902366	1.827748E-011	3.787479E-012	0	0.000000E+000
1	112.32909463	3.787479E-012	1.827748E-011	1	0.000000E+000
1	112.32946627	1.827748E-011	3.787479E-012	0	0.000000E+000
1	112.32948759	3.787479E-012	1.827748E-011	1	0.000000E+000
1	112.32951043	1.827748E-011	3.787479E-012	0	0.000000E+000
1	112.32958345	3.787479E-012	1.827748E-011	1	0.000000E+000
1	112.32964149	1.827748E-011	3.787479E-012	0	0.000000E+000
1	112.32968259	3.787479E-012	1.827748E-011	1	0.000000E+000
1	112.32988368	1.827748E-011	3.787479E-012	0	0.000000E+000
1	112.33000200	3.787479E-012	1.827748E-011	1	0.000000E+000
1	112.33007613	1.827748E-011	3.787479E-012	0	0.000000E+000
1	112.33012530	3.787479E-012	1.827748E-011	1	0.000000E+000
1	112.33029214	1.827748E-011	3.787479E-012	0	0.000000E+000
1	112.33031537	3.787479E-012	1.827748E-011	1	0.000000E+000
1	112.33061228	1.827748E-011	3.787479E-012	0	0.000000E+000
1	112.33063151	3.787479E-012	1.827748E-011	1	0.000000E+000
1	112.33082920	1.827748E-011	3.787479E-012	0	0.000000E+000
1	112.33086029	3.787479E-012	1.827748E-011	1	0.000000E+000
1	112.33093105	1.827748E-011	3.787479E-012	0	0.000000E+000
1	112.33096624	3.787479E-012	1.827748E-011	1	0.000000E+000
1	112.33121036	1.827748E-011	3.787479E-012	0	0.000000E+000
1	112.33126348	3.787479E-012	1.827748E-011	1	0.000000E+000
1	112.33142072	1.827748E-011	3.787479E-012	0	0.000000E+000
1	112.33145141	3.787479E-012	1.827748E-011	1	0.000000E+000
1	112.33170877	1.827748E-011	3.787479E-012	0	0.000000E+000
1	112.33177619	3.787479E-012	1.827748E-011	1	0.000000E+000
1	112.33181095	1.827748E-011	3.787479E-012	0	0.000000E+000
1	112.33188637	3.787479E-012	1.827748E-011	1	0.000000E+000
1	112.33196200	1.827748E-011	3.787479E-012	0	0.000000E+000
1	112.33198286	3.787479E-012	1.827748E-011	1	0.000000E+000
1	112.33220507	1.827748E-011	3.787479E-012	0	0.000000E+000
1	112.33223803	3.787479E-012	1.827748E-011	1	0.000000E+000
1	112.33226784	1.827748E-011	3.787479E-012	0	0.000000E+000
1	112.33229251	3.787479E-012	1.827748E-011	1	0.000000E+000
1	112.33240145	1.827748E-011	3.787479E-012	0	0.000000E+000
1	112.33244933	3.787479E-012	1.827748E-011	1	0.000000E+000
1	112.33256422	1.827748E-011	3.787479E-012	0	0.000000E+000
1	112.33261649	3.787479E-012	1.827748E-011	1	0.000000E+000
1	112.33284540	1.827748E-011	3.787479E-012	0	0.000000E+000
1	112.33289602	3.787479E-012	1.827748E-011	1	0.000000E+000
1	112.33330185	1.827748E-011	3.787479E-012	0	0.000000E+000
1	112.33332592	3.787479E-012	1.827748E-011	1	0.000000E+000
1	112.33373775	1.827748E-011	3.787479E-012	0	0.000000E+000
1	112.33377072	3.787479E-012	1.827748E-011	1	0.000000E+000
1	112.33393374	1.827748E-011	3.787479E-012	0	0.000000E+000
1	112.33398428	3.787479E-012	1.827748E-011	1	0.000000E+000
1	112.33422986	1.827748E-011	3.787479E-012	0	0.000000E+000
1	112.33426194	3.787479E-012	1.827748E-011	1	0.000000E+000
1	112.33450117	1.827748E-011	3.787479E-012	0	0.000000E+000
1	112.33452591	3.787479E-012	1.827748E-011	1	0.000000E+000
1	112.33462951	1.827748E-011	3.787479E-012	0	0.000000E+000
1	112.33465300	3.787479E-012	1.827748E-011	1	0.000000E+000
1	112.33500372	1.827748E-011	3.787479E-012	0	0.000000E+000
1	112.33502292	3.787479E-012	1.827748E-011	1	0.000000E+000
1	112.33528185	1.827748E-011	3.787479E-012	0	0.000000E+000
1	112.33534970	3.787479E-012	1.827748E-011	1	0.000000E+000
1	112.33551789	1.827748E-011	3.787479E-012	0	0.000000E+000
1	112.33555060	3.787479E-012	1.827748E-011	1	0.000000E+000
1	112.33577145	1.827748E-011	3.787479E-012	0	0.000000E+000
1	112.33583999	3.787479E-012	1.827748E-011	1	0.000000E+000
1	112.33624929	1.827748E-011	3.787479E-012	0	0.000000E+000
1	112.33626255	3.787479E-012	1.827748E-011	1	0.000000E+000
1	112.33683102	1.827748E-011	3.787479E-012	0	0.000000E+000
1	112.33693653	3.787479E-012	1.827748E-011	1	0.000000E+000
1	112.33752232	1.827748E-011	3.787479E-012	0	0.000000E+000
1	112.33759806	3.787479E-012	1.827748E-011	1	0.000000E+000
1	112.33769247	1.827748E-011	3.787479E-012	0	0.000000E+000
1	112.33771734	3.787479E-012	1.827748E-011	1	0.000000E+000
1	112.33800758	1.827748E-011	3.787479E-012	0	0.000000E+000
1	112.33804975	3.787479E-012	1.827748E-011	1	0.000000E+000
1	112.33808119	1.827748E-011	3.787479E-012	0	0.000000E+000
1	112.33812634	3.787479E-012	1.827748E-011	1	0.000000E+000
1	112.33826714	1.827748E-011	3.787479E-012	0	0.000000E+000
1	112.33832463	3.787479E-012	1.827748E-011	1	0.000000E+000
1	112.33883678	1.827748E-011	3.787479E-012	0	0.000000E+000
1	112.33884432	3.787479E-012	1.827748E-011	1	0.000000E+000
1	112.33888717	1.827748E-011	3.787479E-012	0	0.000000E+000
1	112.34663690	3.787479E-012	1.827748E-011	1	0.000000E+000
1	112.34671799	1.827748E-011	3.787479E-012	0	0.000000E+000
1	112.34675236	3.787479E-012	1.827748E-011	1	0.000000E+000
1	112.34710884	1.827748E-011	3.787479E-012	0	0.000000E+000
1	112.34713176	3.787479E-012	1.827748E-011	1	0.000000E+000
1	112.34723453	1.827748E-011	3.787479E-012	0	0.000000E+000
1	112.38003866	3.787479E-012	1.827748E-011	1	0.000000E+000
1	112.38080919	1.827748E-011	3.787479E-012	0	0.000000E+000
1	112.38081374	3.787479E-012	1.827748E-011	1	0.000000E+000
1	112.38085147	1.827748E-011	3.787479E-012	0	0.000000E+000
1	112.38089313	3.787479E-012	1.827748E-011	1	0.000000E+000
1	112.38103688	1.827748E-011	3.787479E-012	0	0.000000E+000
1	112.38105985	3.787479E-012	1.827748E-011	1	0.000000E+000
1	112.38113734	1.827748E-011	3.787479E-012	0	0.000000E+000
1	112.38115582	3.787479E-012	1.827748E-011	1	0.000000E+000
1	112.38130562	1.827748E-011	3.787479E-012	0	0.000000E+000
1	112.38133311	3.787479E-012	1.827748E-011	1	0.000000E+000
1	112.38151763	1.827748E-011	3.787479E-012	0	0.000000E+000
1	112.38156046	3.787479E-012	1.827748E-011	1	0.000000E+000
1	112.38202791	1.827748E-011	3.787479E-012	0	0.000000E+000
1	112.38204799	3.787479E-012	1.827748E-011	1	0.000000E+000
1	112.38301984	1.827748E-011	3.787479E-012	0	0.000000E+000
1	112.38303512	3.787479E-012	1.827748E-011	1	0.000000E+000
1	112.38309230	1.827748E-011	3.787479E-012	0	0.000000E+000
1	112.38312356	3.787479E-012	1.827748E-011	1	0.000000E+000
1	112.38314670	1.827748E-011	3.787479E-012	0	0.000000E+000
1	112.38316170	3.787479E-012	1.827748E-011	1	0.000000E+000
1	112.38347199	1.827748E-011	3.787479E-012	0	0.000000E+000
1	112.38349257	3.787479E-012	1.827748E-011	1	0.000000E+000
1	112.38361525	1.827748E-011	3.787479E-012	0	0.000000E+000
1	112.38363934	3.787479E-012	1.827748E-011	1	0.000000E+000
1	112.38392170	1.827748E-011	3.787479E-012	0	0.000000E+000
1	112.38408111	3.787479E-012	1.827748E-011	1	0.000000E+000
1	112.38429448	1.827748E-011	3.787479E-012	0	0.000000E+000
1	112.38551412	3.787479E-012	1.827748E-011	1	0.000000E+000
1	112.38557632	1.827748E-011	3.787479E-012	0	0.000000E+000
1	112.38560020	3.787479E-012	1.827748E-011	1	0.000000E+000
1	112.38622867	1.827748E-011	3.787479E-012	0	0.000000E+000
1	112.38626430	3.787479E-012	1.827748E-011	1	0.000000E+000
1	112.38683345	1.827748E-011	3.787479E-012	0	0.000000E+000
1	112.38691841	3.787479E-012	1.827748E-011	1	0.000000E+000
1	112.38735766	1.827748E-011	3.787479E-012	0	0.000000E+000
1	112.38739038	3.787479E-012	1.827748E-011	1	0.000000E+000
1	112.38798808	1.827748E-011	3.787479E-012	0	0.000000E+000
1	112.38802348	3.787479E-012	1.827748E-011	1	0.000000E+000
1	112.38822738	1.827748E-011	3.787479E-012	0	0.000000E+000
1	112.38824643	3.787479E-012	1.827748E-011	1	0.000000E+000
1	112.38879673	1.827748E-011	3.787479E-012	0	0.000000E+000
1	112.38882193	3.787479E-012	1.827748E-011	1	0.000000E+000
1	112.38939084	1.827748E-011	3.787479E-012	0	0.000000E+000
1	112.38942223	3.787479E-012	1.827748E-011	1	0.000000E+000
1	112.38955098	1.827748E-011	3.787479E-012	0	0.000000E+000
1	112.38963902	3.787479E-012	1.827748E-011	1	0.000000E+000
1	112.39009919	1.827748E-011	3.787479E-012	0	0.000000E+000
1	112.39014518	3.787479E-012	1.827748E-011	1	0.000000E+000
1	112.39028473	1.827748E-011	3.787479E-012	0	0.000000E+000
1	112.39031862	3.787479E-012	1.827748E-011	1	0.000000E+000
1	112.39081586	1.827748E-011	3.787479E-012	0	0.000000E+000
1	112.39086468	3.787479E-012	1.827748E-011	1	0.000000E+000
1	112.39096919	1.827748E-011	3.787479E-012	0	0.000000E+000
1	112.39104282	3.787479E-012	1.827748E-011	1	0.000000E+000
1	112.39113500	1.827748E-011	3.787479E-012	0	0.000000E+000
1	112.39113959	3.787479E-012	1.827748E-011	1	0.000000E+000
1	112.39124094	1.827748E-011	3.787479E-012	0	0.000000E+000
1	112.39129707	3.787479E-012	1.827748E-011	1	0.000000E+000
1	112.39173049	1.827748E-011	3.787479E-012	0	0.000000E+000
1	112.39176319	3.787479E-012	1.827748E-011	1	0.000000E+000
1	112.39254109	1.827748E-011	3.787479E-012	0	0.000000E+000
1	112.39257945	3.787479E-012	1.827748E-011	1	0.000000E+000
1	112.39292891	1.827748E-011	3.787479E-012	0	0.000000E+000
1	112.39295862	3.787479E-012	1.827748E-011	1	0.000000E+000
1	112.39303233	1.827748E-011	3.787479E-012	0	0.000000E+000
1	112.39305700	3.787479E-012	1.827748E-011	1	0.000000E+000
1	112.39373256	1.827748E-011	3.787479E-012	0	0.000000E+000
1	112.39374456	3.787479E-012	1.827748E-011	1	0.000000E+000
1	112.39397897	1.827748E-011	3.787479E-012	0	0.000000E+000
1	112.39403456	3.787479E-012	1.827748E-011	1	0.000000E+000
1	112.39414471	1.827748E-011	3.787479E-012	0	0.000000E+000
1	112.39416100	3.787479E-012	1.827748E-011	1	0.000000E+000
1	112.39444151	1.827748E-011	3.787479E-012	0	0.000000E+000
1	112.39452335	3.787479E-012	1.827748E-011	1	0.000000E+000
1	112.39472109	1.827748E-011	3.787479E-012	0	0.000000E+000
1	112.39478902	3.787479E-012	1.827748E-011	1	0.000000E+000
1	112.39528816	1.827748E-011	3.787479E-012	0	0.000000E+000
1	112.39531662	3.787479E-012	1.827748E-011	1	0.000000E+000
1	112.39542619	1.827748E-011	3.787479E-012	0	0.000000E+000
1	112.39546505	3.787479E-012	1.827748E-011	1	0.000000E+000
1	112.39568346	1.827748E-011	3.787479E-012	0	0.000000E+000
1	112.39571706	3.787479E-012	1.827748E-011	1	0.000000E+000
1	112.39580137	1.827748E-011	3.787479E-012	0	0.000000E+000
1	112.39585324	3.787479E-012	1.827748E-011	1	0.000000E+000
1	112.39609194	1.827748E-011	3.787479E-012	0	0.000000E+000
1	112.39613473	3.787479E-012	1.827748E-011	1	0.000000E+000
1	112.39639643	1.827748E-011	3.787479E-012	0	0.000000E+000
1	112.39641182	3.787479E-012	1.827748E-011	1	0.000000E+000
1	112.39671005	1.827748E-011	3.787479E-012	0	0.000000E+000
1	112.39671975	3.787479E-012	1.827748E-011	1	0.000000E+000
1	112.39699181	1.827748E-011	3.787479E-012	0	0.000000E+000
1	112.39703022	3.787479E-012	1.827748E-011	1	0.000000E+000
1	112.39734011	1.827748E-011	3.787479E-012	0	0.000000E+000
1	112.39744190	3.787479E-012	1.827748E-011	1	0.000000E+000
1	112.39822773	1.827748E-011	3.787479E-012	0	0.000000E+000
1	112.39831847	3.787479E-012	1.827748E-011	1	0.000000E+000
1	112.39905535	1.827748E-011	3.787479E-012	0	0.000000E+000
1	112.39909468	3.787479E-012	1.827748E-011	1	0.000000E+000
1	112.39914012	1.827748E-011	3.787479E-012	0	0.000000E+000
1	112.39922868	3.787479E-012	1.827748E-011	1	0.000000E+000
1	112.39944249	1.827748E-011	3.787479E-012	0	0.000000E+000
1	112.39945862	3.787479E-012	1.827748E-011	1	0.000000E+000
1	112.40017302	1.827748E-011	3.787479E-012	0	0.000000E+000
1	140.50538801	3.578661E-012	1.806866E-011	1	0.000000E+000
1	140.50610037	1.806866E-011	3.578661E-012	0	0.000000E+000
1	140.50613982	3.578661E-012	1.806866E-011	1	0.000000E+000
1	140.50636731	1.806866E-011	3.578661E-012	0	0.000000E+000
1	140.50646018	3.578661E-012	1.806866E-011	1	0.000000E+000
1	140.50666498	1.806866E-011	3.578661E-012	0	0.000000E+000
1	140.50676330	3.578661E-012	1.806866E-011	1	0.000000E+000
1	140.50679563	1.806866E-011	3.578661E-012	0	0.000000E+000
1	140.50682348	3.578661E-012	1.806866E-011	1	0.000000E+000
1	140.50685614	1.806866E-011	3.578661E-012	0	0.000000E+000
1	140.50688118	3.578661E-012	1.806866E-011	1	0.000000E+000
1	140.50708333	1.806866E-011	3.578661E-012	0	0.000000E+000
1	140.50710007	3.578661E-012	1.806866E-011	1	0.000000E+000
1	140.50725886	1.806866E-011	3.578661E-012	0	0.000000E+000
1	140.50729713	3.578661E-012	1.806866E-011	1	0.000000E+000
1	140.50735206	1.806866E-011	3.578661E-012	0	0.000000E+000
1	140.50737621	3.578661E-012	1.806866E-011	1	0.000000E+000
1	140.50801927	1.806866E-011	3.578661E-012	0	0.000000E+000
1	140.50804123	3.578661E-012	1.806866E-011	1	0.000000E+000
1	140.50823282	1.806866E-011	3.578661E-012	0	0.000000E+000
1	140.50825520	3.578661E-012	1.806866E-011	1	0.000000E+000
1	140.50841522	1.806866E-011	3.578661E-012	0	0.000000E+000
1	140.50842448	3.578661E-012	1.806866E-011	1	0.000000E+000
1	140.50849398	1.806866E-011	3.578661E-012	0	0.000000E+000
1	140.50850959	3.578661E-012	1.806866E-011	1	0.000000E+000
1	140.50871185	1.806866E-011	3.578661E-012	0	0.000000E+000
1	140.50874441	3.578661E-012	1.806866E-011	1	0.000000E+000
1	140.50890269	1.806866E-011	3.578661E-012	0	0.000000E+000
1	140.50892166	3.578661E-012	1.806866E-011	1	0.000000E+000
1	140.50954964	1.806866E-011	3.578661E-012	0	0.000000E+000
1	140.50959190	3.578661E-012	1.806866E-011	1	0.000000E+000
1	140.50978411	1.806866E-011	3.578661E-012	0	0.000000E+000
1	140.50979427	3.578661E-012	1.806866E-011	1	0.000000E+000
1	140.50998201	1.806866E-011	3.578661E-012	0	0.000000E+000
1	140.51001495	3.578661E-012	1.806866E-011	1	0.000000E+000
1	140.51021083	1.806866E-011	3.578661E-012	0	0.000000E+000
1	140.51035100	3.578661E-012	1.806866E-011	1	0.000000E+000
1	140.51044898	1.806866E-011	3.578661E-012	0	0.000000E+000
1	140.51046220	3.578661E-012	1.806866E-011	1	0.000000E+000
1	140.51049603	1.806866E-011	3.578661E-012	0	0.000000E+000
1	140.51050346	3.578661E-012	1.806866E-011	1	0.000000E+000
1	140.51060321	1.806866E-011	3.578661E-012	0	0.000000E+000
1	140.51060825	3.578661E-012	1.806866E-011	1	0.000000E+000
1	140.51080128	1.806866E-011	3.578661E-012	0	0.000000E+000
1	140.51081773	3.578661E-012	1.806866E-011	1	0.000000E+000
1	140.51121292	1.806866E-011	3.578661E-012	0	0.000000E+000
1	140.51128106	3.578661E-012	1.806866E-011	1	0.000000E+000
1	140.51171823	1.806866E-011	3.578661E-012	0	0.000000E+000
1	140.51176459	3.578661E-012	1.806866E-011	1	0.000000E+000
1	140.51223962	1.806866E-011	3.578661E-012	0	0.000000E+000
1	140.51225597	3.578661E-012	1.806866E-011	1	0.000000E+000
1	140.51247298	1.806866E-011	3.578661E-012	0	0.000000E+000
1	140.51252806	3.578661E-012	1.806866E-011	1	0.000000E+000
1	140.51254567	1.806866E-011	3.578661E-012	0	0.000000E+000
1	140.51319416	3.578661E-012	1.806866E-011	1	0.000000E+000
1	140.51327566	1.806866E-011	3.578661E-012	0	0.000000E+000
1	140.51332395	3.578661E-012	1.806866E-011	1	0.000000E+000
1	140.51345084	1.806866E-011	3.578661E-012	0	0.000000E+000
1	140.51346637	3.578661E-012	1.806866E-011	1	0.000000E+000
1	140.51439707	1.806866E-011	3.578661E-012	0	0.000000E+000
1	140.51445482	3.578661E-012	1.806866E-011	1	0.000000E+000
1	140.51470864	1.806866E-011	3.578661E-012	0	0.000000E+000
1	140.51475496	3.578661E-012	1.806866E-011	1	0.000000E+000
1	140.51491199	1.806866E-011	3.578661E-012	0	0.000000E+000
1	140.51492761	3.578661E-012	1.806866E-011	1	0.000000E+000
1	140.51520960	1.806866E-011	3.578661E-012	0	0.000000E+000
1	140.51525286	3.578661E-012	1.806866E-011	1	0.000000E+000
1	140.51536046	1.806866E-011	3.578661E-012	0	0.000000E+000
1	140.51544281	3.578661E-012	1.806866E-011	1	0.000000E+000
1	140.51549932	1.806866E-011	3.578661E-012	0	0.000000E+000
1	140.51550651	3.578661E-012	1.806866E-011	1	0.000000E+000
1	140.51559972	1.806866E-011	3.578661E-012	0	0.000000E+000
1	140.51563808	3.578661E-012	1.806866E-011	1	0.000000E+000
1	140.51581987	1.806866E-011	3.578661E-012	0	0.000000E+000
1	140.51586761	3.578661E-012	1.806866E-011	1	0.000000E+000
1	140.51631129	1.806866E-011	3.578661E-012	0	0.000000E+000
1	140.51635854	3.578661E-012	1.806866E-011	1	0.000000E+000
1	140.51639092	1.806866E-011	3.578661E-012	0	0.000000E+000
1	140.51645273	3.578661E-012	1.806866E-011	1	0.000000E+000
1	140.51665974	1.806866E-011	3.578661E-012	0	0.000000E+000
1	140.51666976	3.578661E-012	1.806866E-011	1	0.000000E+000
1	140.51716861	1.806866E-011	3.578661E-012	0	0.000000E+000
1	140.51719398	3.578661E-012	1.806866E-011	1	0.000000E+000
1	140.51727145	1.806866E-011	3.578661E-012	0	0.000000E+000
1	140.51731409	3.578661E-012	1.806866E-011	1	0.000000E+000
1	140.51768781	1.806866E-011	3.578661E-012	0	0.000000E+000
1	140.51769933	3.578661E-012	1.806866E-011	1	0.000000E+000
1	140.51777100	1.806866E-011	3.578661E-012	0	0.000000E+000
1	140.51779817	3.578661E-012	1.806866E-011	1	0.000000E+000
1	140.51793776	1.806866E-011	3.578661E-012	0	0.000000E+000
1	140.51796648	3.578661E-012	1.806866E-011	1	0.000000E+000
1	140.51841973	1.806866E-011	3.578661E-012	0	0.000000E+000
1	140.51846778	3.578661E-012	1.806866E-011	1	0.000000E+000
1	140.51855010	1.806866E-011	3.578661E-012	0	0.000000E+000
1	140.51863532	3.578661E-012	1.806866E-011	1	0.000000E+000
1	140.51911193	1.806866E-011	3.578661E-012	0	0.000000E+000
1	140.51912275	3.578661E-012	1.806866E-011	1	0.000000E+000
1	140.51964874	1.806866E-011	3.578661E-012	0	0.000000E+000
1	140.53319111	3.578661E-012	1.806866E-011	1	0.000000E+000
1	140.53351414	1.806866E-011	3.578661E-012	0	0.000000E+000
1	140.53353933	3.578661E-012	1.806866E-011	1	0.000000E+000
1	140.53367137	1.806866E-011	3.578661E-012	0	0.000000E+000
1	140.53372809	3.578661E-012	1.806866E-011	1	0.000000E+000
1	140.53424174	1.806866E-011	3.578661E-012	0	0.000000E+000
1	140.53426728	3.578661E-012	1.806866E-011	1	0.000000E+000
1	140.53441644	1.806866E-011	3.578661E-012	0	0.000000E+000
1	140.53445365	3.578661E-012	1.806866E-011	1	0.000000E+000
1	140.53457017	1.806866E-011	3.578661E-012	0	0.000000E+000
1	140.53460825	3.578661E-012	1.806866E-011	1	0.000000E+000
1	140.53470671	1.806866E-011	3.578661E-012	0	0.000000E+000
1	140.53475154	3.578661E-012	1.806866E-011	1	0.000000E+000
1	140.53489728	1.806866E-011	3.578661E-012	0	0.000000E+000
1	140.53498622	3.578661E-012	1.806866E-011	1	0.000000E+000
1	140.53569503	1.806866E-011	3.578661E-012	0	0.000000E+000
1	140.53572764	3.578661E-012	1.806866E-011	1	0.000000E+000
1	140.53576840	1.806866E-011	3.578661E-012	0	0.000000E+000
1	140.56083345	3.578661E-012	1.806866E-011	1	0.000000E+000
1	140.56092031	1.806866E-011	3.578661E-012	0	0.000000E+000
1	140.56092977	3.578661E-012	1.806866E-011	1	0.000000E+000
1	140.56122817	1.806866E-011	3.578661E-012	0	0.000000E+000
1	140.56128471	3.578661E-012	1.806866E-011	1	0.000000E+000
1	140.56156570	1.806866E-011	3.578661E-012	0	0.000000E+000
1	140.58407884	3.578661E-012	1.806866E-011	1	0.000000E+000
1	140.58411668	1.806866E-011	3.578661E-012	0	0.000000E+000
1	140.58415448	3.578661E-012	1.806866E-011	1	0.000000E+000
1	140.58457964	1.806866E-011	3.578661E-012	0	0.000000E+000
1	140.58460866	3.578661E-012	1.806866E-011	1	0.000000E+000
1	140.58463479	1.806866E-011	3.578661E-012	0	0.000000E+000
1	140.58463538	3.578661E-012	1.806866E-011	1	0.000000E+000
1	140.58482152	1.806866E-011	3.578661E-012	0	0.000000E+000
1	140.58483816	3.578661E-012	1.806866E-011	1	0.000000E+000
1	140.58496216	1.806866E-011	3.578661E-012	0	0.000000E+000
1	140.58502592	3.578661E-012	1.806866E-011	1	0.000000E+000
1	140.58547158	1.806866E-011	3.578661E-012	0	0.000000E+000
1	140.58549923	3.578661E-012	1.806866E-011	1	0.000000E+000
1	140.58597529	1.806866E-011	3.578661E-012	0	0.000000E+000
1	140.58603107	3.578661E-012	1.806866E-011	1	0.000000E+000
1	140.58712949	1.806866E-011	3.578661E-012	0	0.000000E+000
1	140.58713907	3.578661E-012	1.806866E-011	1	0.000000E+000
1	140.58729058	1.806866E-011	3.578661E-012	0	0.000000E+000
1	140.58731348	3.578661E-012	1.806866E-011	1	0.000000E+000
1	140.58735445	1.806866E-011	3.578661E-012	0	0.000000E+000
1	140.58737782	3.578661E-012	1.806866E-011	1	0.000000E+000
1	140.58764842	1.806866E-011	3.578661E-012	0	0.000000E+000
1	140.58770307	3.578661E-012	1.806866E-011	1	0.000000E+000
1	140.58781530	1.806866E-011	3.578661E-012	0	0.000000E+000
1	140.58783407	3.578661E-012	1.806866E-011	1	0.000000E+000
1	140.58843161	1.806866E-011	3.578661E-012	0	0.000000E+000
1	140.58848801	3.578661E-012	1.806866E-011	1	0.000000E+000
1	140.58862375	1.806866E-011	3.578661E-012	0	0.000000E+000
1	140.58870409	3.578661E-012	1.806866E-011	1	0.000000E+000
1	140.58887496	1.806866E-011	3.578661E-012	0	0.000000E+000
1	140.58891800	3.578661E-012	1.806866E-011	1	0.000000E+000
1	140.58916652	1.806866E-011	3.578661E-012	0	0.000000E+000
1	140.58919638	3.578661E-012	1.806866E-011	1	0.000000E+000
1	140.58926637	1.806866E-011	3.578661E-012	0	0.000000E+000
1	140.58928697	3.578661E-012	1.806866E-011	1	0.000000E+000
1	140.58966834	1.806866E-011	3.578661E-012	0	0.000000E+000
1	140.58974621	3.578661E-012	1.806866E-011	1	0.000000E+000
1	140.58989347	1.806866E-011	3.578661E-012	0	0.000000E+000
1	140.58996374	3.578661E-012	1.806866E-011	1	0.000000E+000
1	140.59032816	1.806866E-011	3.578661E-012	0	0.000000E+000
1	140.59035576	3.578661E-012	1.806866E-011	1	0.000000E+000
1	140.59082041	1.806866E-011	3.578661E-012	0	0.000000E+000
1	140.59091479	3.578661E-012	1.806866E-011	1	0.000000E+000
1	140.59126082	1.806866E-011	3.578661E-012	0	0.000000E+000
1	140.59130162	3.578661E-012	1.806866E-011	1	0.000000E+000
1	140.59146553	1.806866E-011	3.578661E-012	0	0.000000E+000
1	140.59154015	3.578661E-012	1.806866E-011	1	0.000000E+000
1	140.59194291	1.806866E-011	3.578661E-012	0	0.000000E+000
1	140.59196553	3.578661E-012	1.806866E-011	1	0.000000E+000
1	140.59251148	1.806866E-011	3.578661E-012	0	0.000000E+000
1	140.59254817	3.578661E-012	1.806866E-011	1	0.000000E+000
1	140.59258946	1.806866E-011	3.578661E-012	0	0.000000E+000
1	140.59260581	3.578661E-012	1.806866E-011	1	0.000000E+000
1	140.59284522	1.806866E-011	3.578661E-012	0	0.000000E+000
1	140.59287165	3.578661E-012	1.806866E-011	1	0.000000E+000
1	140.59323080	1.806866E-011	3.578661E-012	0	0.000000E+000
1	140.59326727	3.578661E-012	1.806866E-011	1	0.000000E+000
1	140.59383126	1.806866E-011	3.578661E-012	0	0.000000E+000
1	140.59384508	3.578661E-012	1.806866E-011	1	0.000000E+000
1	140.59399525	1.806866E-011	3.578661E-012	0	0.000000E+000
1	140.59403633	3.578661E-012	1.806866E-011	1	0.000000E+000
1	140.59420378	1.806866E-011	3.578661E-012	0	0.000000E+000
1	140.59423642	3.578661E-012	1.806866E-011	1	0.000000E+000
1	140.59491597	1.806866E-011	3.578661E-012	0	0.000000E+000
1	140.59495797	3.578661E-012	1.806866E-011	1	0.000000E+000
1	140.59520018	1.806866E-011	3.578661E-012	0	0.000000E+000
1	140.59522495	3.578661E-012	1.806866E-011	1	0.000000E+000
1	140.59525997	1.806866E-011	3.578661E-012	0	0.000000E+000
1	140.59528726	3.578661E-012	1.806866E-011	1	0.000000E+000
1	140.59536695	1.806866E-011	3.578661E-012	0	0.000000E+000
1	140.59539846	3.578661E-012	1.806866E-011	1	0.000000E+000
1	140.59566648	1.806866E-011	3.578661E-012	0	0.000000E+000
1	140.59573297	3.578661E-012	1.806866E-011	1	0.000000E+000
1	140.59632500	1.806866E-011	3.578661E-012	0	0.000000E+000
1	140.59635378	3.578661E-012	1.806866E-011	1	0.000000E+000
1	140.59643107	1.806866E-011	3.578661E-012	0	0.000000E+000
1	140.59644429	3.578661E-012	1.806866E-011	1	0.000000E+000
1	140.59648953	1.806866E-011	3.578661E-012	0	0.000000E+000
1	140.59660283	3.578661E-012	1.806866E-011	1	0.000000E+000
1	140.59669466	1.806866E-011	3.578661E-012	0	0.000000E+000
1	140.59673139	3.578661E-012	1.806866E-011	1	0.000000E+000
1	140.59691833	1.806866E-011	3.578661E-012	0	0.000000E+000
1	140.59700038	3.578661E-012	1.806866E-011	1	0.000000E+000
1	140.59706063	1.806866E-011	3.578661E-012	0	0.000000E+000
1	140.59713510	3.578661E-012	1.806866E-011	1	0.000000E+000
1	140.59748820	1.806866E-011	3.578661E-012	0	0.000000E+000
1	140.59752104	3.578661E-012	1.806866E-011	1	0.000000E+000
1	140.59753253	1.806866E-011	3.578661E-012	0	0.000000E+000
1	140.59755937	3.578661E-012	1.806866E-011	1	0.000000E+000
1	140.59804823	1.806866E-011	3.578661E-012	0	0.000000E+000
1	140.59809394	3.578661E-012	1.806866E-011	1	0.000000E+000
1	140.59846978	1.806866E-011	3.578661E-012	0	0.000000E+000
1	140.59850725	3.578661E-012	1.806866E-011	1	0.000000E+000
1	140.59859905	1.806866E-011	3.578661E-012	0	0.000000E+000
1	140.59861302	3.578661E-012	1.806866E-011	1	0.000000E+000
1	140.59895221	1.806866E-011	3.578661E-012	0	0.000000E+000
1	140.59897562	3.578661E-012	1.806866E-011	1	0.000000E+000
1	140.59939630	1.806866E-011	3.578661E-012	0	0.000000E+000
1	140.59944216	3.578661E-012	1.806866E-011	1	0.000000E+000
1	140.60012048	1.806866E-011	3.578661E-012	0	0.000000E+000
1	140.60013904	3.578661E-012	1.806866E-011	1	0.000000E+000
1	140.60054039	1.806866E-011	3.578661E-012	0	0.000000E+000
1	140.60083314	3.578661E-012	1.806866E-011	1	0.000000E+000
1	140.60155013	1.806866E-011	3.578661E-012	0	0.000000E+000
1	140.60163124	3.578661E-012	1.806866E-011	1	0.000000E+000
1	140.60184190	1.806866E-011	3.578661E-012	0	0.000000E+000
1	140.60188964	3.578661E-012	1.806866E-011	1	0.000000E+000
1	140.60235647	1.806866E-011	3.578661E-012	0	0.000000E+000
1	140.60240959	3.578661E-012	1.806866E-011	1	0.000000E+000
1	140.60319943	1.806866E-011	3.578661E-012	0	0.000000E+000
1	140.60321697	3.578661E-012	1.806866E-011	1	0.000000E+000
1	140.60358247	1.806866E-011	3.578661E-012	0	0.000000E+000
1	140.60361831	3.578661E-012	1.806866E-011	1	0.000000E+000
1	140.60373249	1.806866E-011	3.578661E-012	0	0.000000E+000
1	140.60374948	3.578661E-012	1.806866E-011	1	0.000000E+000
1	140.60394887	1.806866E-011	3.578661E-012	0	0.000000E+000
1	140.60397543	3.578661E-012	1.806866E-011	1	0.000000E+000
1	140.60410670	1.806866E-011	3.578661E-012	0	0.000000E+000
1	140.60416986	3.578661E-012	1.806866E-011	1	0.000000E+000
1	140.60471862	1.806866E-011	3.578661E-012	0	0.000000E+000
1	140.60477159	3.578661E-012	1.806866E-011	1	0.000000E+000
1	140.60481417	1.806866E-011	3.578661E-012	0	0.000000E+000
1	140.60485897	3.578661E-012	1.806866E-011	1	0.000000E+000
1	140.60537067	1.806866E-011	3.578661E-012	0	0.000000E+000
1	140.60539300	3.578661E-012	1.806866E-011	1	0.000000E+000
1	140.60548070	1.806866E-011	3.578661E-012	0	0.000000E+000
1	140.60548347	3.578661E-012	1.806866E-011	1	0.000000E+000
1	140.60556141	1.806866E-011	3.578661E-012	0	0.000000E+000
1	140.60556369	3.578661E-012	1.806866E-011	1	0.000000E+000
1	140.60565337	1.806866E-011	3.578661E-012	0	0.000000E+000
1	140.60568529	3.578661E-012	1.806866E-011	1	0.000000E+000
1	140.60570887	1.806866E-011	3.578661E-012	0	0.000000E+000
1	140.60574328	3.578661E-012	1.806866E-011	1	0.000000E+000
1	140.60591076	1.806866E-011	3.578661E-012	0	0.000000E+000
1	140.60592812	3.578661E-012	1.806866E-011	1	0.000000E+000
1	140.60620941	1.806866E-011	3.578661E-012	0	0.000000E+000
1	140.60627945	3.578661E-012	1.806866E-011	1	0.000000E+000
1	140.60637541	1.806866E-011	3.578661E-012	0	0.000000E+000
1	140.60650135	3.578661E-012	1.806866E-011	1	0.000000E+000
1	140.60685676	1.806866E-011	3.578661E-012	0	0.000000E+000
1	140.60688707	3.578661E-012	1.806866E-011	1	0.000000E+000
1	140.60771643	1.806866E-011	3.578661E-012	0	0.000000E+000
1	140.60774048	3.578661E-012	1.806866E-011	1	0.000000E+000
1	140.60796760	1.806866E-011	3.578661E-012	0	0.000000E+000
1	140.60799242	3.578661E-012	1.806866E-011	1	0.000000E+000
1	140.60811787	1.806866E-011	3.578661E-012	0	0.000000E+000
1	140.60814002	3.578661E-012	1.806866E-011	1	0.000000E+000
1	140.60826586	1.806866E-011	3.578661E-012	0	0.000000E+000
1	140.60834579	3.578661E-012	1.806866E-011	1	0.000000E+000
1	140.60866737	1.806866E-011	3.578661E-012	0	0.000000E+000
1	140.60874098	3.578661E-012	1.806866E-011	1	0.000000E+000
1	140.60908242	1.806866E-011	3.578661E-012	0	0.000000E+000
1	140.60911877	3.578661E-012	1.806866E-011	1	0.000000E+000
1	140.60978584	1.806866E-011	3.578661E-012	0	0.000000E+000
1	140.60981501	3.578661E-012	1.806866E-011	1	0.000000E+000
1	140.61019488	1.806866E-011	3.578661E-012	0	0.000000E+000
1	140.61023659	3.578661E-012	1.806866E-011	1	0.000000E+000
1	140.61113029	1.806866E-011	3.578661E-012	0	0.000000E+000
1	140.61115697	3.578661E-012	1.806866E-011	1	0.000000E+000
1	140.61123552	1.806866E-011	3.578661E-012	0	0.000000E+000
1	140.61125612	3.578661E-012	1.806866E-011	1	0.000000E+000
1	140.61148525	1.806866E-011	3.578661E-012	0	0.000000E+000
1	140.61150940	3.578661E-012	1.806866E-011	1	0.000000E+000
1	140.61282730	1.806866E-011	3.578661E-012	0	0.000000E+000
1	140.61284014	3.578661E-012	1.806866E-011	1	0.000000E+000
1	140.61288334	1.806866E-011	3.578661E-012	0	0.000000E+000
1	140.61295062	3.578661E-012	1.806866E-011	1	0.000000E+000
1	140.61347444	1.806866E-011	3.578661E-012	0	0.000000E+000
1	140.61353675	3.578661E-012	1.806866E-011	1	0.000000E+000
1	140.61399043	1.806866E-011	3.578661E-012	0	0.000000E+000
1	140.61403817	3.578661E-012	1.806866E-011	1	0.000000E+000
1	140.61469953	1.806866E-011	3.578661E-012	0	0.000000E+000
1	140.61473027	3.578661E-012	1.806866E-011	1	0.000000E+000
1	140.61509632	1.806866E-011	3.578661E-012	0	0.000000E+000
1	140.61515444	3.578661E-012	1.806866E-011	1	0.000000E+000
1	140.61532823	1.806866E-011	3.578661E-012	0	0.000000E+000
1	140.61534209	3.578661E-012	1.806866E-011	1	0.000000E+000
1	140.61557250	1.806866E-011	3.578661E-012	0	0.000000E+000
1	140.61571866	3.578661E-012	1.806866E-011	1	0.000000E+000
1	140.61589734	1.806866E-011	3.578661E-012	0	0.000000E+000
1	140.61591883	3.578661E-012	1.806866E-011	1	0.000000E+000
1	140.61620043	1.806866E-011	3.578661E-012	0	0.000000E+000
1	140.61624032	3.578661E-012	1.806866E-011	1	0.000000E+000
1	140.61649805	1.806866E-011	3.578661E-012	0	0.000000E+000
1	140.61653920	3.578661E-012	1.806866E-011	1	0.000000E+000
1	140.61671527	1.806866E-011	3.578661E-012	0	0.000000E+000
1	140.61673396	3.578661E-012	1.806866E-011	1	0.000000E+000
1	140.61688418	1.806866E-011	3.578661E-012	0	0.000000E+000
1	140.61691843	3.578661E-012	1.806866E-011	1	0.000000E+000
1	140.61749751	1.806866E-011	3.578661E-012	0	0.000000E+000
1	140.61751481	3.578661E-012	1.806866E-011	1	0.000000E+000
1	140.61842434	1.806866E-011	3.578661E-012	0	0.000000E+000
1	140.61851571	3.578661E-012	1.806866E-011	1	0.000000E+000
1	140.61874193	1.806866E-011	3.578661E-012	0	0.000000E+000
1	140.61879478	3.578661E-012	1.806866E-011	1	0.000000E+000
1	140.61969642	1.806866E-011	3.578661E-012	0	0.000000E+000
1	140.61973573	3.578661E-012	1.806866E-011	1	0.000000E+000
1	140.62016530	1.806866E-011	3.578661E-012	0	0.000000E+000
1	140.62018870	3.578661E-012	1.806866E-011	1	0.000000E+000
1	140.62040483	1.806866E-011	3.578661E-012	0	0.000000E+000
1	140.62043641	3.578661E-012	1.806866E-011	1	0.000000E+000
1	140.62051137	1.806866E-011	3.578661E-012	0	0.000000E+000
1	140.62053137	3.578661E-012	1.806866E-011	1	0.000000E+000
1	140.62063117	1.806866E-011	3.578661E-012	0	0.000000E+000
1	140.62064898	3.578661E-012	1.806866E-011	1	0.000000E+000
1	140.62080124	1.806866E-011	3.578661E-012	0	0.000000E+000
1	140.62082842	3.578661E-012	1.806866E-011	1	0.000000E+000
1	140.62114044	1.806866E-011	3.578661E-012	0	0.000000E+000
1	140.62118068	3.578661E-012	1.806866E-011	1	0.000000E+000
1	140.62151260	1.806866E-011	3.578661E-012	0	0.000000E+000
1	140.62151826	3.578661E-012	1.806866E-011	1	0.000000E+000
1	140.62189978	1.806866E-011	3.578661E-012	0	0.000000E+000
1	140.62194301	3.578661E-012	1.806866E-011	1	0.000000E+000
1	140.62253995	1.806866E-011	3.578661E-012	0	0.000000E+000
1	140.62267625	3.578661E-012	1.806866E-011	1	0.000000E+000
1	140.62275303	1.806866E-011	3.578661E-012	0	0.000000E+000
1	140.62277539	3.578661E-012	1.806866E-011	1	0.000000E+000
1	140.62302794	1.806866E-011	3.578661E-012	0	0.000000E+000
1	140.62305613	3.578661E-012	1.806866E-011	1	0.000000E+000
1	140.62308665	1.806866E-011	3.578661E-012	0	0.000000E+000
1	140.62309894	3.578661E-012	1.806866E-011	1	0.000000E+000
1	140.62340898	1.806866E-011	3.578661E-012	0	0.000000E+000
1	140.62353750	3.578661E-012	1.806866E-011	1	0.000000E+000
1	140.62378722	1.806866E-011	3.578661E-012	0	0.000000E+000
1	140.62384175	3.578661E-012	1.806866E-011	1	0.000000E+000
1	140.62394570	1.806866E-011	3.578661E-012	0	0.000000E+000
1	140.62397436	3.578661E-012	1.806866E-011	1	0.000000E+000
1	140.62401182	1.806866E-011	3.578661E-012	0	0.000000E+000
1	140.62405005	3.578661E-012	1.806866E-011	1	0.000000E+000
1	140.62425025	1.806866E-011	3.578661E-012	0	0.000000E+000
1	140.62426229	3.578661E-012	1.806866E-011	1	0.000000E+000
1	140.62494709	1.806866E-011	3.578661E-012	0	0.000000E+000
1	140.62496925	3.578661E-012	1.806866E-011	1	0.000000E+000
1	140.62515438	1.806866E-011	3.578661E-012	0	0.000000E+000
1	140.62521855	3.578661E-012	1.806866E-011	1	0.000000E+000
1	140.62554258	1.806866E-011	3.578661E-012	0	0.000000E+000
1	140.62784609	3.578661E-012	1.806866E-011	1	0.000000E+000
1	140.62810460	1.806866E-011	3.578661E-012	0	0.000000E+000
1	140.62821114	3.578661E-012	1.806866E-011	1	0.000000E+000
1	140.62877141	1.806866E-011	3.578661E-012	0	0.000000E+000
1	140.62878018	3.578661E-012	1.806866E-011	1	0.000000E+000
1	140.62899906	1.806866E-011	3.578661E-012	0	0.000000E+000
1	140.62903447	3.578661E-012	1.806866E-011	1	0.000000E+000
1	140.62917554	1.806866E-011	3.578661E-012	0	0.000000E+000
1	140.62921208	3.578661E-012	1.806866E-011	1	0.000000E+000
1	140.62930568	1.806866E-011	3.578661E-012	0	0.000000E+000
1	140.62940553	3.578661E-012	1.806866E-011	1	0.000000E+000
1	140.62961486	1.806866E-011	3.578661E-012	0	0.000000E+000
1	140.62964664	3.578661E-012	1.806866E-011	1	0.000000E+000
1	140.62969529	1.806866E-011	3.578661E-012	0	0.000000E+000
1	140.62974123	3.578661E-012	1.806866E-011	1	0.000000E+000
1	140.63031889	1.806866E-011	3.578661E-012	0	0.000000E+000
1	140.63038581	3.578661E-012	1.806866E-011	1	0.000000E+000
1	140.63056380	1.806866E-011	3.578661E-012	0	0.000000E+000
1	140.63173493	3.578661E-012	1.806866E-011	1	0.000000E+000
1	140.63179543	1.806866E-011	3.578661E-012	0	0.000000E+000
1	140.63187432	3.578661E-012	1.806866E-011	1	0.000000E+000
1	140.63207105	1.806866E-011	3.578661E-012	0	0.000000E+000
1	140.63209891	3.578661E-012	1.806866E-011	1	0.000000E+000
1	140.63215759	1.806866E-011	3.578661E-012	0	0.000000E+000
1	140.63221144	3.578661E-012	1.806866E-011	1	0.000000E+000
1	140.63230492	1.806866E-011	3.578661E-012	0	0.000000E+000
1	140.63234931	3.578661E-012	1.806866E-011	1	0.000000E+000
1	140.63256388	1.806866E-011	3.578661E-012	0	0.000000E+000
1	140.63260245	3.578661E-012	1.806866E-011	1	0.000000E+000
1	140.63296524	1.806866E-011	3.578661E-012	0	0.000000E+000
1	140.63298599	3.578661E-012	1.806866E-011	1	0.000000E+000
1	140.63300499	1.806866E-011	3.578661E-012	0	0.000000E+000
1	140.63304350	3.578661E-012	1.806866E-011	1	0.000000E+000
1	140.63357970	1.806866E-011	3.578661E-012	0	0.000000E+000
1	140.63361580	3.578661E-012	1.806866E-011	1	0.000000E+000
1	140.63453160	1.806866E-011	3.578661E-012	0	0.000000E+000
1	140.63454541	3.578661E-012	1.806866E-011	1	0.000000E+000
1	140.63512195	1.806866E-011	3.578661E-012	0	0.000000E+000
1	140.63515160	3.578661E-012	1.806866E-011	1	0.000000E+000
1	140.63565452	1.806866E-011	3.578661E-012	0	0.000000E+000
1	140.63574968	3.578661E-012	1.806866E-011	1	0.000000E+000
1	140.63580541	1.806866E-011	3.578661E-012	0	0.000000E+000
1	140.63589519	3.578661E-012	1.806866E-011	1	0.000000E+000
1	140.63638707	1.806866E-011	3.578661E-012	0	0.000000E+000
1	140.63642579	3.578661E-012	1.806866E-011	1	0.000000E+000
1	140.63644048	1.806866E-011	3.578661E-012	0	0.000000E+000
1	140.63646828	3.578661E-012	1.806866E-011	1	0.000000E+000
1	140.63663681	1.806866E-011	3.578661E-012	0	0.000000E+000
1	140.63679230	3.578661E-012	1.806866E-011	1	0.000000E+000
1	140.63694229	1.806866E-011	3.578661E-012	0	0.000000E+000
1	140.63697226	3.578661E-012	1.806866E-011	1	0.000000E+000
1	140.63752937	1.806866E-011	3.578661E-012	0	0.000000E+000
1	140.63759571	3.578661E-012	1.806866E-011	1	0.000000E+000
1	140.63793176	1.806866E-011	3.578661E-012	0	0.000000E+000
1	140.63796804	3.578661E-012	1.806866E-011	1	0.000000E+000
1	140.63858692	1.806866E-011	3.578661E-012	0	0.000000E+000
1	140.63861111	3.578661E-012	1.806866E-011	1	0.000000E+000
1	140.63877273	1.806866E-011	3.578661E-012	0	0.000000E+000
1	140.63879675	3.578661E-012	1.806866E-011	1	0.000000E+000
1	140.63961493	1.806866E-011	3.578661E-012	0	0.000000E+000
1	140.63964521	3.578661E-012	1.806866E-011	1	0.000000E+000
1	140.63972134	1.806866E-011	3.578661E-012	0	0.000000E+000
1	140.63975431	3.578661E-012	1.806866E-011	1	0.000000E+000
1	140.63986354	1.806866E-011	3.578661E-012	0	0.000000E+000
1	140.63992031	3.578661E-012	1.806866E-011	1	0.000000E+000
1	140.64006222	1.806866E-011	3.578661E-012	0	0.000000E+000
1	140.64011046	3.578661E-012	1.806866E-011	1	0.000000E+000
1	140.64051358	1.806866E-011	3.578661E-012	0	0.000000E+000
1	140.64059285	3.578661E-012	1.806866E-011	1	0.000000E+000
1	140.64070138	1.806866E-011	3.578661E-012	0	0.000000E+000
1	140.64074937	3.578661E-012	1.806866E-011	1	0.000000E+000
1	140.64131554	1.806866E-011	3.578661E-012	0	0.000000E+000
1	140.64134416	3.578661E-012	1.806866E-011	1	0.000000E+000
1	140.64135387	1.806866E-011	3.578661E-012	0	0.000000E+000
1	140.64137219	3.578661E-012	1.806866E-011	1	0.000000E+000
1	140.64156223	1.806866E-011	3.578661E-012	0	0.000000E+000
1	140.64156857	3.578661E-012	1.806866E-011	1	0.000000E+000
1	140.64189210	1.806866E-011	3.578661E-012	0	0.000000E+000
1	140.64195044	3.578661E-012	1.806866E-011	1	0.000000E+000
1	140.64203972	1.806866E-011	3.578661E-012	0	0.000000E+000
1	140.64236942	3.578661E-012	1.806866E-011	1	0.000000E+000
1	140.64267041	1.806866E-011	3.578661E-012	0	0.000000E+000
1	140.64270745	3.578661E-012	1.806866E-011	1	0.000000E+000
1	140.64274278	1.806866E-011	3.578661E-012	0	0.000000E+000
1	140.64275207	3.578661E-012	1.806866E-011	1	0.000000E+000
1	140.64282781	1.806866E-011	3.578661E-012	0	0.000000E+000
1	140.64285698	3.578661E-012	1.806866E-011	1	0.000000E+000
1	140.64338016	1.806866E-011	3.578661E-012	0	0.000000E+000
1	140.64340864	3.578661E-012	1.806866E-011	1	0.000000E+000
1	140.64389128	1.806866E-011	3.578661E-012	0	0.000000E+000
1	140.64394667	3.578661E-012	1.806866E-011	1	0.000000E+000
1	140.64413226	1.806866E-011	3.578661E-012	0	0.000000E+000
1	140.64418676	3.578661E-012	1.806866E-011	1	0.000000E+000
1	140.64429311	1.806866E-011	3.578661E-012	0	0.000000E+000
1	140.64431102	3.578661E-012	1.806866E-011	1	0.000000E+000
1	140.64455549	1.806866E-011	3.578661E-012	0	0.000000E+000
1	140.64459181	3.578661E-012	1.806866E-011	1	0.000000E+000
1	140.64464514	1.806866E-011	3.578661E-012	0	0.000000E+000
1	140.64465458	3.578661E-012	1.806866E-011	1	0.000000E+000
1	140.64471418	1.806866E-011	3.578661E-012	0	0.000000E+000
1	140.64476625	3.578661E-012	1.806866E-011	1	0.000000E+000
1	140.64493748	1.806866E-011	3.578661E-012	0	0.000000E+000
1	140.64495337	3.578661E-012	1.806866E-011	1	0.000000E+000
1	140.64502211	1.806866E-011	3.578661E-012	0	0.000000E+000
1	140.64506111	3.578661E-012	1.806866E-011	1	0.000000E+000
1	140.64540051	1.806866E-011	3.578661E-012	0	0.000000E+000
1	140.64541763	3.578661E-012	1.806866E-011	1	0.000000E+000
1	140.64542888	1.806866E-011	3.578661E-012	0	0.000000E+000
1	140.64545901	3.578661E-012	1.806866E-011	1	0.000000E+000
1	140.64586413	1.806866E-011	3.578661E-012	0	0.000000E+000
1	140.64591571	3.578661E-012	1.806866E-011	1	0.000000E+000
1	140.64622559	1.806866E-011	3.578661E-012	0	0.000000E+000
1	140.64627469	3.578661E-012	1.806866E-011	1	0.000000E+000
1	140.64651846	1.806866E-011	3.578661E-012	0	0.000000E+000
1	140.64653604	3.578661E-012	1.806866E-011	1	0.000000E+000
1	140.64693284	1.806866E-011	3.578661E-012	0	0.000000E+000
1	140.64694800	3.578661E-012	1.806866E-011	1	0.000000E+000
1	140.64754990	1.806866E-011	3.578661E-012	0	0.000000E+000
1	140.64759779	3.578661E-012	1.806866E-011	1	0.000000E+000
1	140.64811807	1.806866E-011	3.578661E-012	0	0.000000E+000
1	140.64814575	3.578661E-012	1.806866E-011	1	0.000000E+000
1	140.64824573	1.806866E-011	3.578661E-012	0	0.000000E+000
1	140.64829343	3.578661E-012	1.806866E-011	1	0.000000E+000
1	140.64867922	1.806866E-011	3.578661E-012	0	0.000000E+000
1	140.64870048	3.578661E-012	1.806866E-011	1	0.000000E+000
1	140.64882880	1.806866E-011	3.578661E-012	0	0.000000E+000
1	140.64889353	3.578661E-012	1.806866E-011	1	0.000000E+000
1	140.64893708	1.806866E-011	3.578661E-012	0	0.000000E+000
1	140.64899594	3.578661E-012	1.806866E-011	1	0.000000E+000
1	140.64944464	1.806866E-011	3.578661E-012	0	0.000000E+000
1	140.64946739	3.578661E-012	1.806866E-011	1	0.000000E+000
1	140.64964181	1.806866E-011	3.578661E-012	0	0.000000E+000
1	140.64973302	3.578661E-012	1.806866E-011	1	0.000000E+000
1	140.64975613	1.806866E-011	3.578661E-012	0	0.000000E+000
1	140.64976477	3.578661E-012	1.806866E-011	1	0.000000E+000
1	140.65069102	1.806866E-011	3.578661E-012	0	0.000000E+000
1	140.65073730	3.578661E-012	1.806866E-011	1	0.000000E+000
1	140.65104983	1.806866E-011	3.578661E-012	0	0.000000E+000
1	140.65110336	3.578661E-012	1.806866E-011	1	0.000000E+000
1	140.65163664	1.806866E-011	3.578661E-012	0	0.000000E+000
1	140.65164613	3.578661E-012	1.806866E-011	1	0.000000E+000
1	140.65185699	1.806866E-011	3.578661E-012	0	0.000000E+000
1	140.65188370	3.578661E-012	1.806866E-011	1	0.000000E+000
1	140.65293113	1.806866E-011	3.578661E-012	0	0.000000E+000
1	140.65293601	3.578661E-012	1.806866E-011	1	0.000000E+000
1	140.65305449	1.806866E-011	3.578661E-012	0	0.000000E+000
1	140.65310220	3.578661E-012	1.806866E-011	1	0.000000E+000
1	140.65318714	1.806866E-011	3.578661E-012	0	0.000000E+000
1	140.65321613	3.578661E-012	1.806866E-011	1	0.000000E+000
1	140.65424138	1.806866E-011	3.578661E-012	0	0.000000E+000
1	140.65428021	3.578661E-012	1.806866E-011	1	0.000000E+000
1	140.65450908	1.806866E-011	3.578661E-012	0	0.000000E+000
1	140.65453010	3.578661E-012	1.806866E-011	1	0.000000E+000
1	140.65554796	1.806866E-011	3.578661E-012	0	0.000000E+000
1	140.65556270	3.578661E-012	1.806866E-011	1	0.000000E+000
1	140.65608625	1.806866E-011	3.578661E-012	0	0.000000E+000
1	140.65843816	3.578661E-012	1.806866E-011	1	0.000000E+000
1	140.65876358	1.806866E-011	3.578661E-012	0	0.000000E+000
1	140.65881980	3.578661E-012	1.806866E-011	1	0.000000E+000
1	140.65902391	1.806866E-011	3.578661E-012	0	0.000000E+000
1	140.65906121	3.578661E-012	1.806866E-011	1	0.000000E+000
1	140.65946815	1.806866E-011	3.578661E-012	0	0.000000E+000
1	140.65950738	3.578661E-012	1.806866E-011	1	0.000000E+000
1	140.65954465	1.806866E-011	3.578661E-012	0	0.000000E+000
1	140.65955577	3.578661E-012	1.806866E-011	1	0.000000E+000
1	140.65991810	1.806866E-011	3.578661E-012	0	0.000000E+000
1	140.65993421	3.578661E-012	1.806866E-011	1	0.000000E+000
1	140.65998763	1.806866E-011	3.578661E-012	0	0.000000E+000
1	140.66008321	3.578661E-012	1.806866E-011	1	0.000000E+000
1	140.66022508	1.806866E-011	3.578661E-012	0	0.000000E+000
1	140.66027768	3.578661E-012	1.806866E-011	1	0.000000E+000
1	140.66032560	1.806866E-011	3.578661E-012	0	0.000000E+000
1	140.66035078	3.578661E-012	1.806866E-011	1	0.000000E+000
1	140.66048818	1.806866E-011	3.578661E-012	0	0.000000E+000
1	140.66050502	3.578661E-012	1.806866E-011	1	0.000000E+000
1	140.66081921	1.806866E-011	3.578661E-012	0	0.000000E+000
1	140.66083931	3.578661E-012	1.806866E-011	1	0.000000E+000
1	140.66085909	1.806866E-011	3.578661E-012	0	0.000000E+000
1	140.66089922	3.578661E-012	1.806866E-011	1	0.000000E+000
1	140.66113186	1.806866E-011	3.578661E-012	0	0.000000E+000
1	140.66116170	3.578661E-012	1.806866E-011	1	0.000000E+000
1	140.66123438	1.806866E-011	3.578661E-012	0	0.000000E+000
1	140.66128074	3.578661E-012	1.806866E-011	1	0.000000E+000
1	140.66131854	1.806866E-011	3.578661E-012	0	0.000000E+000
1	140.66137473	3.578661E-012	1.806866E-011	1	0.000000E+000
1	140.66149236	1.806866E-011	3.578661E-012	0	0.000000E+000
1	140.66151765	3.578661E-012	1.806866E-011	1	0.000000E+000
1	140.66192888	1.806866E-011	3.578661E-012	0	0.000000E+000
1	140.66198674	3.578661E-012	1.806866E-011	1	0.000000E+000
1	140.66212864	1.806866E-011	3.578661E-012	0	0.000000E+000
1	140.66215696	3.578661E-012	1.806866E-011	1	0.000000E+000
1	140.66231425	1.806866E-011	3.578661E-012	0	0.000000E+000
1	140.66233362	3.578661E-012	1.806866E-011	1	0.000000E+000
1	140.66249324	1.806866E-011	3.578661E-012	0	0.000000E+000
1	140.66253152	3.578661E-012	1.806866E-011	1	0.000000E+000
1	140.66309647	1.806866E-011	3.578661E-012	0	0.000000E+000
1	140.66311856	3.578661E-012	1.806866E-011	1	0.000000E+000
1	140.66354877	1.806866E-011	3.578661E-012	0	0.000000E+000
1	140.66358202	3.578661E-012	1.806866E-011	1	0.000000E+000
1	140.66393956	1.806866E-011	3.578661E-012	0	0.000000E+000
1	140.66403508	3.578661E-012	1.806866E-011	1	0.000000E+000
1	140.66411839	1.806866E-011	3.578661E-012	0	0.000000E+000
1	140.66415685	3.578661E-012	1.806866E-011	1	0.000000E+000
1	140.66535959	1.806866E-011	3.578661E-012	0	0.000000E+000
1	140.66539476	3.578661E-012	1.806866E-011	1	0.000000E+000
1	140.66545808	1.806866E-011	3.578661E-012	0	0.000000E+000
1	140.66548822	3.578661E-012	1.806866E-011	1	0.000000E+000
1	140.66589757	1.806866E-011	3.578661E-012	0	0.000000E+000
1	140.66596480	3.578661E-012	1.806866E-011	1	0.000000E+000
1	140.66607110	1.806866E-011	3.578661E-012	0	0.000000E+000
1	140.66607998	3.578661E-012	1.806866E-011	1	0.000000E+000
1	140.66623616	1.806866E-011	3.578661E-012	0	0.000000E+000
1	140.66626037	3.578661E-012	1.806866E-011	1	0.000000E+000
1	140.66707668	1.806866E-011	3.578661E-012	0	0.000000E+000
1	140.66710879	3.578661E-012	1.806866E-011	1	0.000000E+000
1	140.66711925	1.806866E-011	3.578661E-012	0	0.000000E+000
1	140.66714271	3.578661E-012	1.806866E-011	1	0.000000E+000
1	140.66732404	1.806866E-011	3.578661E-012	0	0.000000E+000
1	140.66734406	3.578661E-012	1.806866E-011	1	0.000000E+000
1	140.66770358	1.806866E-011	3.578661E-012	0	0.000000E+000
1	140.66774864	3.578661E-012	1.806866E-011	1	0.000000E+000
1	140.66788114	1.806866E-011	3.578661E-012	0	0.000000E+000
1	140.66789396	3.578661E-012	1.806866E-011	1	0.000000E+000
1	140.66795292	1.806866E-011	3.578661E-012	0	0.000000E+000
1	140.66797363	3.578661E-012	1.806866E-011	1	0.000000E+000
1	140.66798878	1.806866E-011	3.578661E-012	0	0.000000E+000
1	140.66802128	3.578661E-012	1.806866E-011	1	0.000000E+000
1	140.66805843	1.806866E-011	3.578661E-012	0	0.000000E+000
1	140.66807666	3.578661E-012	1.806866E-011	1	0.000000E+000
1	140.66819211	1.806866E-011	3.578661E-012	0	0.000000E+000
1	140.66828499	3.578661E-012	1.806866E-011	1	0.000000E+000
1	140.66834453	1.806866E-011	3.578661E-012	0	0.000000E+000
1	140.66838383	3.578661E-012	1.806866E-011	1	0.000000E+000
1	140.66860241	1.806866E-011	3.578661E-012	0	0.000000E+000
1	140.66864766	3.578661E-012	1.806866E-011	1	0.000000E+000
1	140.66867116	1.806866E-011	3.578661E-012	0	0.000000E+000
1	140.66868765	3.578661E-012	1.806866E-011	1	0.000000E+000
1	140.66870865	1.806866E-011	3.578661E-012	0	0.000000E+000
1	140.66872817	3.578661E-012	1.806866E-011	1	0.000000E+000
1	140.66876442	1.806866E-011	3.578661E-012	0	0.000000E+000
1	140.66899434	3.578661E-012	1.806866E-011	1	0.000000E+000
1	140.66906134	1.806866E-011	3.578661E-012	0	0.000000E+000
1	140.66907504	3.578661E-012	1.806866E-011	1	0.000000E+000
1	140.66925018	1.806866E-011	3.578661E-012	0	0.000000E+000
1	140.66930933	3.578661E-012	1.806866E-011	1	0.000000E+000
1	140.66942012	1.806866E-011	3.578661E-012	0	0.000000E+000
1	140.66961057	3.578661E-012	1.806866E-011	1	0.000000E+000
1	140.66993330	1.806866E-011	3.578661E-012	0	0.000000E+000
1	140.67000153	3.578661E-012	1.806866E-011	1	0.000000E+000
1	140.67019947	1.806866E-011	3.578661E-012	0	0.000000E+000
1	140.67026095	3.578661E-012	1.806866E-011	1	0.000000E+000
1	140.67040014	1.806866E-011	3.578661E-012	0	0.000000E+000
1	140.67048987	3.578661E-012	1.806866E-011	1	0.000000E+000
1	140.67060598	1.806866E-011	3.578661E-012	0	0.000000E+000
1	140.67061698	3.578661E-012	1.806866E-011	1	0.000000E+000
1	140.67086390	1.806866E-011	3.578661E-012	0	0.000000E+000
1	140.67092046	3.578661E-012	1.806866E-011	1	0.000000E+000
1	140.67159366	1.806866E-011	3.578661E-012	0	0.000000E+000
1	140.67162188	3.578661E-012	1.806866E-011	1	0.000000E+000
1	140.67228835	1.806866E-011	3.578661E-012	0	0.000000E+000
1	140.67229956	3.578661E-012	1.806866E-011	1	0.000000E+000
1	140.67251551	1.806866E-011	3.578661E-012	0	0.000000E+000
1	140.67254904	3.578661E-012	1.806866E-011	1	0.000000E+000
1	140.67292416	1.806866E-011	3.578661E-012	0	0.000000E+000
1	140.67295820	3.578661E-012	1.806866E-011	1	0.000000E+000
1	140.67311977	1.806866E-011	3.578661E-012	0	0.000000E+000
1	140.67345415	3.578661E-012	1.806866E-011	1	0.000000E+000
1	140.67366236	1.806866E-011	3.578661E-012	0	0.000000E+000
1	140.67373614	3.578661E-012	1.806866E-011	1	0.000000E+000
1	140.67381686	1.806866E-011	3.578661E-012	0	0.000000E+000
1	140.67385330	3.578661E-012	1.806866E-011	1	0.000000E+000
1	140.67414035	1.806866E-011	3.578661E-012	0	0.000000E+000
1	140.67415407	3.578661E-012	1.806866E-011	1	0.000000E+000
1	140.67435825	1.806866E-011	3.578661E-012	0	0.000000E+000
1	140.67437056	3.578661E-012	1.806866E-011	1	0.000000E+000
1	140.67463392	1.806866E-011	3.578661E-012	0	0.000000E+000
1	140.67467555	3.578661E-012	1.806866E-011	1	0.000000E+000
1	140.67475921	1.806866E-011	3.578661E-012	0	0.000000E+000
1	140.67478612	3.578661E-012	1.806866E-011	1	0.000000E+000
1	140.67491119	1.806866E-011	3.578661E-012	0	0.000000E+000
1	140.67492188	3.578661E-012	1.806866E-011	1	0.000000E+000
1	140.67500081	1.806866E-011	3.578661E-012	0	0.000000E+000
1	140.67502711	3.578661E-012	1.806866E-011	1	0.000000E+000
1	140.67508487	1.806866E-011	3.578661E-012	0	0.000000E+000
1	140.67511434	3.578661E-012	1.806866E-011	1	0.000000E+000
1	140.67516572	1.806866E-011	3.578661E-012	0	0.000000E+000
1	140.67519175	3.578661E-012	1.806866E-011	1	0.000000E+000
1	140.67524577	1.806866E-011	3.578661E-012	0	0.000000E+000
1	140.67528605	3.578661E-012	1.806866E-011	1	0.000000E+000
1	140.67532331	1.806866E-011	3.578661E-012	0	0.000000E+000
1	140.67536948	3.578661E-012	1.806866E-011	1	0.000000E+000
1	140.67557568	1.806866E-011	3.578661E-012	0	0.000000E+000
1	140.67558695	3.578661E-012	1.806866E-011	1	0.000000E+000
1	140.67629580	1.806866E-011	3.578661E-012	0	0.000000E+000
1	140.67633198	3.578661E-012	1.806866E-011	1	0.000000E+000
1	140.67635169	1.806866E-011	3.578661E-012	0	0.000000E+000
1	140.67639000	3.578661E-012	1.806866E-011	1	0.000000E+000
1	140.67687224	1.806866E-011	3.578661E-012	0	0.000000E+000
1	140.67693802	3.578661E-012	1.806866E-011	1	0.000000E+000
1	140.67719064	1.806866E-011	3.578661E-012	0	0.000000E+000
1	140.67720772	3.578661E-012	1.806866E-011	1	0.000000E+000
1	140.67745636	1.806866E-011	3.578661E-012	0	0.000000E+000
1	140.67749941	3.578661E-012	1.806866E-011	1	0.000000E+000
1	140.67817180	1.806866E-011	3.578661E-012	0	0.000000E+000
1	140.67822216	3.578661E-012	1.806866E-011	1	0.000000E+000
1	140.67850361	1.806866E-011	3.578661E-012	0	0.000000E+000
1	140.67855800	3.578661E-012	1.806866E-011	1	0.000000E+000
1	140.67858435	1.806866E-011	3.578661E-012	0	0.000000E+000
1	140.67864131	3.578661E-012	1.806866E-011	1	0.000000E+000
1	140.67897030	1.806866E-011	3.578661E-012	0	0.000000E+000
1	140.67899730	3.578661E-012	1.806866E-011	1	0.000000E+000
1	140.67931741	1.806866E-011	3.578661E-012	0	0.000000E+000
1	140.67934965	3.578661E-012	1.806866E-011	1	0.000000E+000
1	140.67976524	1.806866E-011	3.578661E-012	0	0.000000E+000
1	140.67981520	3.578661E-012	1.806866E-011	1	0.000000E+000
1	140.67991197	1.806866E-011	3.578661E-012	0	0.000000E+000
1	140.67994847	3.578661E-012	1.806866E-011	1	0.000000E+000
1	140.68004342	1.806866E-011	3.578661E-012	0	0.000000E+000
1	140.68009667	3.578661E-012	1.806866E-011	1	0.000000E+000
1	140.68021601	1.806866E-011	3.578661E-012	0	0.000000E+000
1	140.68024836	3.578661E-012	1.806866E-011	1	0.000000E+000
1	140.68033936	1.806866E-011	3.578661E-012	0	0.000000E+000
1	140.68055588	3.578661E-012	1.806866E-011	1	0.000000E+000
1	140.68128166	1.806866E-011	3.578661E-012	0	0.000000E+000
1	140.68130557	3.578661E-012	1.806866E-011	1	0.000000E+000
1	140.68136447	1.806866E-011	3.578661E-012	0	0.000000E+000
1	140.68140354	3.578661E-012	1.806866E-011	1	0.000000E+000
1	140.68168975	1.806866E-011	3.578661E-012	0	0.000000E+000
1	140.68170640	3.578661E-012	1.806866E-011	1	0.000000E+000
1	140.68191538	1.806866E-011	3.578661E-012	0	0.000000E+000
1	140.68199771	3.578661E-012	1.806866E-011	1	0.000000E+000
1	140.68243726	1.806866E-011	3.578661E-012	0	0.000000E+000
1	140.68249227	3.578661E-012	1.806866E-011	1	0.000000E+000
1	140.68284599	1.806866E-011	3.578661E-012	0	0.000000E+000
1	140.68292264	3.578661E-012	1.806866E-011	1	0.000000E+000
1	140.68307118	1.806866E-011	3.578661E-012	0	0.000000E+000
1	140.68308131	3.578661E-012	1.806866E-011	1	0.000000E+000
1	140.68333527	1.806866E-011	3.578661E-012	0	0.000000E+000
1	140.68337154	3.578661E-012	1.806866E-011	1	0.000000E+000
1	140.68342912	1.806866E-011	3.578661E-012	0	0.000000E+000
1	140.68351624	3.578661E-012	1.806866E-011	1	0.000000E+000
1	140.68371774	1.806866E-011	3.578661E-012	0	0.000000E+000
1	140.68372525	3.578661E-012	1.806866E-011	1	0.000000E+000
1	140.68423129	1.806866E-011	3.578661E-012	0	0.000000E+000
1	140.68424255	3.578661E-012	1.806866E-011	1	0.000000E+000
1	140.68442248	1.806866E-011	3.578661E-012	0	0.000000E+000
1	140.68444876	3.578661E-012	1.806866E-011	1	0.000000E+000
1	140.68451010	1.806866E-011	3.578661E-012	0	0.000000E+000
1	140.68451553	3.578661E-012	1.806866E-011	1	0.000000E+000
1	140.68471180	1.806866E-011	3.578661E-012	0	0.000000E+000
1	140.68473166	3.578661E-012	1.806866E-011	1	0.000000E+000
1	140.68501345	1.806866E-011	3.578661E-012	0	0.000000E+000
1	140.68505064	3.578661E-012	1.806866E-011	1	0.000000E+000
1	140.68516350	1.806866E-011	3.578661E-012	0	0.000000E+000
1	140.68519826	3.578661E-012	1.806866E-011	1	0.000000E+000
1	140.68577501	1.806866E-011	3.578661E-012	0	0.000000E+000
1	140.68580706	3.578661E-012	1.806866E-011	1	0.000000E+000
1	140.68602763	1.806866E-011	3.578661E-012	0	0.000000E+000
1	140.68606956	3.578661E-012	1.806866E-011	1	0.000000E+000
1	140.68634193	1.806866E-011	3.578661E-012	0	0.000000E+000
1	140.68639660	3.578661E-012	1.806866E-011	1	0.000000E+000
1	140.68681208	1.806866E-011	3.578661E-012	0	0.000000E+000
1	140.68686217	3.578661E-012	1.806866E-011	1	0.000000E+000
1	140.68708140	1.806866E-011	3.578661E-012	0	0.000000E+000
1	140.68716994	3.578661E-012	1.806866E-011	1	0.000000E+000
1	140.68727483	1.806866E-011	3.578661E-012	0	0.000000E+000
1	140.68757309	3.578661E-012	1.806866E-011	1	0.000000E+000
1	140.68822676	1.806866E-011	3.578661E-012	0	0.000000E+000
1	140.68824161	3.578661E-012	1.806866E-011	1	0.000000E+000
1	140.68828957	1.806866E-011	3.578661E-012	0	0.000000E+000
1	140.68831105	3.578661E-012	1.806866E-011	1	0.000000E+000
1	140.68875154	1.806866E-011	3.578661E-012	0	0.000000E+000
1	140.68877712	3.578661E-012	1.806866E-011	1	0.000000E+000
1	140.68886648	1.806866E-011	3.578661E-012	0	0.000000E+000
1	140.68889365	3.578661E-012	1.806866E-011	1	0.000000E+000
1	140.68907077	1.806866E-011	3.578661E-012	0	0.000000E+000
1	140.68911851	3.578661E-012	1.806866E-011	1	0.000000E+000
1	140.68923649	1.806866E-011	3.578661E-012	0	0.000000E+000
1	140.68927456	3.578661E-012	1.806866E-011	1	0.000000E+000
1	140.69086504	1.806866E-011	3.578661E-012	0	0.000000E+000
1	140.69093769	3.578661E-012	1.806866E-011	1	0.000000E+000
1	140.69099568	1.806866E-011	3.578661E-012	0	0.000000E+000
1	140.69102015	3.578661E-012	1.806866E-011	1	0.000000E+000
1	140.69149459	1.806866E-011	3.578661E-012	0	0.000000E+000
1	140.69151027	3.578661E-012	1.806866E-011	1	0.000000E+000
1	140.69189348	1.806866E-011	3.578661E-012	0	0.000000E+000
1	140.69195095	3.578661E-012	1.806866E-011	1	0.000000E+000
1	140.69202232	1.806866E-011	3.578661E-012	0	0.000000E+000
1	140.69205653	3.578661E-012	1.806866E-011	1	0.000000E+000
1	140.69226097	1.806866E-011	3.578661E-012	0	0.000000E+000
1	140.69233935	3.578661E-012	1.806866E-011	1	0.000000E+000
1	140.69287383	1.806866E-011	3.578661E-012	0	0.000000E+000
1	140.69288321	3.578661E-012	1.806866E-011	1	0.000000E+000
1	140.69360138	1.806866E-011	3.578661E-012	0	0.000000E+000
1	140.69360734	3.578661E-012	1.806866E-011	1	0.000000E+000
1	140.69492920	1.806866E-011	3.578661E-012	0	0.000000E+000
1	140.69497234	3.578661E-012	1.806866E-011	1	0.000000E+000
1	140.69530179	1.806866E-011	3.578661E-012	0	0.000000E+000
1	140.69531466	3.578661E-012	1.806866E-011	1	0.000000E+000
1	140.69594679	1.806866E-011	3.578661E-012	0	0.000000E+000
1	140.69596937	3.578661E-012	1.806866E-011	1	0.000000E+000
1	140.69637104	1.806866E-011	3.578661E-012	0	0.000000E+000
1	140.69645989	3.578661E-012	1.806866E-011	1	0.000000E+000
1	140.69675461	1.806866E-011	3.578661E-012	0	0.000000E+000
1	140.69681543	3.578661E-012	1.806866E-011	1	0.000000E+000
1	140.69685892	1.806866E-011	3.578661E-012	0	0.000000E+000
1	140.69690528	3.578661E-012	1.806866E-011	1	0.000000E+000
1	140.69696804	1.806866E-011	3.578661E-012	0	0.000000E+000
1	140.69699194	3.578661E-012	1.806866E-011	1	0.000000E+000
1	140.69751354	1.806866E-011	3.578661E-012	0	0.000000E+000
1	140.69754804	3.578661E-012	1.806866E-011	1	0.000000E+000
1	140.69778680	1.806866E-011	3.578661E-012	0	0.000000E+000
1	140.69782894	3.578661E-012	1.806866E-011	1	0.000000E+000
1	140.69804369	1.806866E-011	3.578661E-012	0	0.000000E+000
1	140.69806069	3.578661E-012	1.806866E-011	1	0.000000E+000
1	140.69894523	1.806866E-011	3.578661E-012	0	0.000000E+000
1	140.69898834	3.578661E-012	1.806866E-011	1	0.000000E+000
1	140.69901995	1.806866E-011	3.578661E-012	0	0.000000E+000
1	140.69998916	3.578661E-012	1.806866E-011	1	0.000000E+000
1	140.70036473	1.806866E-011	3.578661E-012	0	0.000000E+000
1	140.70039004	3.578661E-012	1.806866E-011	1	0.000000E+000
1	140.70054285	1.806866E-011	3.578661E-012	0	0.000000E+000
1	140.70055723	3.578661E-012	1.806866E-011	1	0.000000E+000
1	140.70066830	1.806866E-011	3.578661E-012	0	0.000000E+000
1	140.70069055	3.578661E-012	1.806866E-011	1	0.000000E+000
1	140.70117532	1.806866E-011	3.578661E-012	0	0.000000E+000
1	140.70119262	3.578661E-012	1.806866E-011	1	0.000000E+000
1	140.70180540	1.806866E-011	3.578661E-012	0	0.000000E+000
1	140.70182410	3.578661E-012	1.806866E-011	1	0.000000E+000
1	140.70193193	1.806866E-011	3.578661E-012	0	0.000000E+000
1	140.70194603	3.578661E-012	1.806866E-011	1	0.000000E+000
1	140.70240741	1.806866E-011	3.578661E-012	0	0.000000E+000
1	140.70242912	3.578661E-012	1.806866E-011	1	0.000000E+000
1	140.70259092	1.806866E-011	3.578661E-012	0	0.000000E+000
1	140.70261038	3.578661E-012	1.806866E-011	1	0.000000E+000
1	140.70268152	1.806866E-011	3.578661E-012	0	0.000000E+000
1	140.70274618	3.578661E-012	1.806866E-011	1	0.000000E+000
1	140.70326815	1.806866E-011	3.578661E-012	0	0.000000E+000
1	140.70329278	3.578661E-012	1.806866E-011	1	0.000000E+000
1	140.70362989	1.806866E-011	3.578661E-012	0	0.000000E+000
1	140.70368067	3.578661E-012	1.806866E-011	1	0.000000E+000
1	140.70478550	1.806866E-011	3.578661E-012	0	0.000000E+000
1	140.70481486	3.578661E-012	1.806866E-011	1	0.000000E+000
1	140.70485158	1.806866E-011	3.578661E-012	0	0.000000E+000
1	140.70487047	3.578661E-012	1.806866E-011	1	0.000000E+000
1	140.70503532	1.806866E-011	3.578661E-012	0	0.000000E+000
1	140.70506794	3.578661E-012	1.806866E-011	1	0.000000E+000
1	140.70516768	1.806866E-011	3.578661E-012	0	0.000000E+000
1	140.70536001	3.578661E-012	1.806866E-011	1	0.000000E+000
1	140.70538573	1.806866E-011	3.578661E-012	0	0.000000E+000
1	140.70552680	3.578661E-012	1.806866E-011	1	0.000000E+000
1	140.70600586	1.806866E-011	3.578661E-012	0	0.000000E+000
1	140.70605258	3.578661E-012	1.806866E-011	1	0.000000E+000
1	140.70624298	1.806866E-011	3.578661E-012	0	0.000000E+000
1	140.70627070	3.578661E-012	1.806866E-011	1	0.000000E+000
1	140.70653342	1.806866E-011	3.578661E-012	0	0.000000E+000
1	140.70658618	3.578661E-012	1.806866E-011	1	0.000000E+000
1	140.70708435	1.806866E-011	3.578661E-012	0	0.000000E+000
1	140.70710413	3.578661E-012	1.806866E-011	1	0.000000E+000
1	140.70740090	1.806866E-011	3.578661E-012	0	0.000000E+000
1	140.70747139	3.578661E-012	1.806866E-011	1	0.000000E+000
1	140.70751834	1.806866E-011	3.578661E-012	0	0.000000E+000
1	140.70753688	3.578661E-012	1.806866E-011	1	0.000000E+000
1	140.70876136	1.806866E-011	3.578661E-012	0	0.000000E+000
1	140.70878339	3.578661E-012	1.806866E-011	1	0.000000E+000
1	140.70887206	1.806866E-011	3.578661E-012	0	0.000000E+000
1	140.70890761	3.578661E-012	1.806866E-011	1	0.000000E+000
1	140.70907699	1.806866E-011	3.578661E-012	0	0.000000E+000
1	140.70919797	3.578661E-012	1.806866E-011	1	0.000000E+000
1	140.70925852	1.806866E-011	3.578661E-012	0	0.000000E+000
1	140.70931317	3.578661E-012	1.806866E-011	1	0.000000E+000
1	140.71030120	1.806866E-011	3.578661E-012	0	0.000000E+000
1	140.71038042	3.578661E-012	1.806866E-011	1	0.000000E+000
1	140.71053833	1.806866E-011	3.578661E-012	0	0.000000E+000
1	140.71057047	3.578661E-012	1.806866E-011	1	0.000000E+000
1	140.71059983	1.806866E-011	3.578661E-012	0	0.000000E+000
1	140.71071247	3.578661E-012	1.806866E-011	1	0.000000E+000
1	140.71084810	1.806866E-011	3.578661E-012	0	0.000000E+000
1	140.71088212	3.578661E-012	1.806866E-011	1	0.000000E+000
1	140.71104940	1.806866E-011	3.578661E-012	0	0.000000E+000
1	140.71106509	3.578661E-012	1.806866E-011	1	0.000000E+000
1	140.71190128	1.806866E-011	3.578661E-012	0	0.000000E+000
1	140.71195597	3.578661E-012	1.806866E-011	1	0.000000E+000
1	140.71242191	1.806866E-011	3.578661E-012	0	0.000000E+000
1	140.71243208	3.578661E-012	1.806866E-011	1	0.000000E+000
1	140.71285755	1.806866E-011	3.578661E-012	0	0.000000E+000
1	140.71286718	3.578661E-012	1.806866E-011	1	0.000000E+000
1	140.71313767	1.806866E-011	3.578661E-012	0	0.000000E+000
1	140.71389354	3.578661E-012	1.806866E-011	1	0.000000E+000
1	140.71398441	1.806866E-011	3.578661E-012	0	0.000000E+000
1	140.71401068	3.578661E-012	1.806866E-011	1	0.000000E+000
1	140.71418110	1.806866E-011	3.578661E-012	0	0.000000E+000
1	140.71419524	3.578661E-012	1.806866E-011	1	0.000000E+000
1	140.71424075	1.806866E-011	3.578661E-012	0	0.000000E+000
1	140.71427737	3.578661E-012	1.806866E-011	1	0.000000E+000
1	140.71452769	1.806866E-011	3.578661E-012	0	0.000000E+000
1	140.71455958	3.578661E-012	1.806866E-011	1	0.000000E+000
1	140.71500689	1.806866E-011	3.578661E-012	0	0.000000E+000
1	140.71502843	3.578661E-012	1.806866E-011	1	0.000000E+000
1	140.71508902	1.806866E-011	3.578661E-012	0	0.000000E+000
1	140.71514086	3.578661E-012	1.806866E-011	1	0.000000E+000
1	140.71528353	1.806866E-011	3.578661E-012	0	0.000000E+000
1	140.71532724	3.578661E-012	1.806866E-011	1	0.000000E+000
1	140.71550154	1.806866E-011	3.578661E-012	0	0.000000E+000
1	140.71553887	3.578661E-012	1.806866E-011	1	0.000000E+000
1	140.71571241	1.806866E-011	3.578661E-012	0	0.000000E+000
1	140.71576953	3.578661E-012	1.806866E-011	1	0.000000E+000
1	140.71583241	1.806866E-011	3.578661E-012	0	0.000000E+000
1	140.71586739	3.578661E-012	1.806866E-011	1	0.000000E+000
1	140.71597495	1.806866E-011	3.578661E-012	0	0.000000E+000
1	140.71600550	3.578661E-012	1.806866E-011	1	0.000000E+000
1	140.71644253	1.806866E-011	3.578661E-012	0	0.000000E+000
1	140.71652263	3.578661E-012	1.806866E-011	1	0.000000E+000
1	140.71670610	1.806866E-011	3.578661E-012	0	0.000000E+000
1	140.71675008	3.578661E-012	1.806866E-011	1	0.000000E+000
1	140.71690116	1.806866E-011	3.578661E-012	0	0.000000E+000
1	140.71691411	3.578661E-012	1.806866E-011	1	0.000000E+000
1	140.71797245	1.806866E-011	3.578661E-012	0	0.000000E+000
1	140.71802071	3.578661E-012	1.806866E-011	1	0.000000E+000
1	140.71805859	1.806866E-011	3.578661E-012	0	0.000000E+000
1	140.71808232	3.578661E-012	1.806866E-011	1	0.000000E+000
1	140.71842895	1.806866E-011	3.578661E-012	0	0.000000E+000
1	140.71845691	3.578661E-012	1.806866E-011	1	0.000000E+000
1	140.71858179	1.806866E-011	3.578661E-012	0	0.000000E+000
1	140.71860060	3.578661E-012	1.806866E-011	1	0.000000E+000
1	140.71914017	1.806866E-011	3.578661E-012	0	0.000000E+000
1	140.71915376	3.578661E-012	1.806866E-011	1	0.000000E+000
1	140.71925746	1.806866E-011	3.578661E-012	0	0.000000E+000
1	140.71926694	3.578661E-012	1.806866E-011	1	0.000000E+000
1	140.71944154	1.806866E-011	3.578661E-012	0	0.000000E+000
1	140.71999771	3.578661E-012	1.806866E-011	1	0.000000E+000
1	140.72005291	1.806866E-011	3.578661E-012	0	0.000000E+000
1	140.72204498	3.578661E-012	1.806866E-011	1	0.000000E+000
1	140.72204995	1.806866E-011	3.578661E-012	0	0.000000E+000
1	140.72316972	3.578661E-012	1.806866E-011	1	0.000000E+000
1	140.72322993	1.806866E-011	3.578661E-012	0	0.000000E+000
1	140.73600377	3.578661E-012	1.806866E-011	1	0.000000E+000
1	140.73601402	1.806866E-011	3.578661E-012	0	0.000000E+000
1	140.73610421	3.578661E-012	1.806866E-011	1	0.000000E+000
1	140.73628590	1.806866E-011	3.578661E-012	0	0.000000E+000
1	140.73629731	3.578661E-012	1.806866E-011	1	0.000000E+000
1	140.73672028	1.806866E-011	3.578661E-012	0	0.000000E+000
1	140.73673304	3.578661E-012	1.806866E-011	1	0.000000E+000
1	140.73692089	1.806866E-011	3.578661E-012	0	0.000000E+000
1	140.73694238	3.578661E-012	1.806866E-011	1	0.000000E+000
1	140.73761142	1.806866E-011	3.578661E-012	0	0.000000E+000
1	140.73763011	3.578661E-012	1.806866E-011	1	0.000000E+000
1	140.73837601	1.806866E-011	3.578661E-012	0	0.000000E+000
1	140.73840871	3.578661E-012	1.806866E-011	1	0.000000E+000
1	140.73879853	1.806866E-011	3.578661E-012	0	0.000000E+000
1	140.73881405	3.578661E-012	1.806866E-011	1	0.000000E+000
1	140.73888931	1.806866E-011	3.578661E-012	0	0.000000E+000
1	140.73894268	3.578661E-012	1.806866E-011	1	0.000000E+000
1	140.73907824	1.806866E-011	3.578661E-012	0	0.000000E+000
1	140.73911870	3.578661E-012	1.806866E-011	1	0.000000E+000
1	140.73943511	1.806866E-011	3.578661E-012	0	0.000000E+000
1	140.73947052	3.578661E-012	1.806866E-011	1	0.000000E+000
1	140.73952093	1.806866E-011	3.578661E-012	0	0.000000E+000
1	140.73953730	3.578661E-012	1.806866E-011	1	0.000000E+000
1	140.73975777	1.806866E-011	3.578661E-012	0	0.000000E+000
1	140.73982199	3.578661E-012	1.806866E-011	1	0.000000E+000
1	140.73998736	1.806866E-011	3.578661E-012	0	0.000000E+000
1	140.74007093	3.578661E-012	1.806866E-011	1	0.000000E+000
1	140.74015017	1.806866E-011	3.578661E-012	0	0.000000E+000
1	140.74016479	3.578661E-012	1.806866E-011	1	0.000000E+000
1	140.74053409	1.806866E-011	3.578661E-012	0	0.000000E+000
1	140.74056344	3.578661E-012	1.806866E-011	1	0.000000E+000
1	140.74065621	1.806866E-011	3.578661E-012	0	0.000000E+000
1	140.74072391	3.578661E-012	1.806866E-011	1	0.000000E+000
1	140.74093100	1.806866E-011	3.578661E-012	0	0.000000E+000
1	140.74097049	3.578661E-012	1.806866E-011	1	0.000000E+000
1	140.74148527	1.806866E-011	3.578661E-012	0	0.000000E+000
1	140.74157491	3.578661E-012	1.806866E-011	1	0.000000E+000
1	140.74216153	1.806866E-011	3.578661E-012	0	0.000000E+000
1	140.74222646	3.578661E-012	1.806866E-011	1	0.000000E+000
1	140.74227597	1.806866E-011	3.578661E-012	0	0.000000E+000
1	140.74232534	3.578661E-012	1.806866E-011	1	0.000000E+000
1	140.74273710	1.806866E-011	3.578661E-012	0	0.000000E+000
1	140.74276739	3.578661E-012	1.806866E-011	1	0.000000E+000
1	140.74286760	1.806866E-011	3.578661E-012	0	0.000000E+000
1	140.74291908	3.578661E-012	1.806866E-011	1	0.000000E+000
1	140.74326421	1.806866E-011	3.578661E-012	0	0.000000E+000
1	140.74330377	3.578661E-012	1.806866E-011	1	0.000000E+000
1	140.74335031	1.806866E-011	3.578661E-012	0	0.000000E+000
1	140.74340911	3.578661E-012	1.806866E-011	1	0.000000E+000
1	140.74346241	1.806866E-011	3.578661E-012	0	0.000000E+000
1	140.74349486	3.578661E-012	1.806866E-011	1	0.000000E+000
1	140.74377453	1.806866E-011	3.578661E-012	0	0.000000E+000
1	140.74380538	3.578661E-012	1.806866E-011	1	0.000000E+000
1	140.74422374	1.806866E-011	3.578661E-012	0	0.000000E+000
1	140.74442884	3.578661E-012	1.806866E-011	1	0.000000E+000
1	140.74499418	1.806866E-011	3.578661E-012	0	0.000000E+000
1	140.74499542	3.578661E-012	1.806866E-011	1	0.000000E+000
1	140.74546391	1.806866E-011	3.578661E-012	0	0.000000E+000
1	140.74548745	3.578661E-012	1.806866E-011	1	0.000000E+000
1	140.74555936	1.806866E-011	3.578661E-012	0	0.000000E+000
1	140.74557137	3.578661E-012	1.806866E-011	1	0.000000E+000
1	140.74568916	1.806866E-011	3.578661E-012	0	0.000000E+000
1	140.74569352	3.578661E-012	1.806866E-011	1	0.000000E+000
1	140.74606778	1.806866E-011	3.578661E-012	0	0.000000E+000
1	140.74610113	3.578661E-012	1.806866E-011	1	0.000000E+000
1	140.74648842	1.806866E-011	3.578661E-012	0	0.000000E+000
1	140.74650033	3.578661E-012	1.806866E-011	1	0.000000E+000
1	140.74657152	1.806866E-011	3.578661E-012	0	0.000000E+000
1	140.74663588	3.578661E-012	1.806866E-011	1	0.000000E+000
1	140.74674433	1.806866E-011	3.578661E-012	0	0.000000E+000
1	140.74679651	3.578661E-012	1.806866E-011	1	0.000000E+000
1	140.74726702	1.806866E-011	3.578661E-012	0	0.000000E+000
1	140.74732342	3.578661E-012	1.806866E-011	1	0.000000E+000
1	140.74739620	1.806866E-011	3.578661E-012	0	0.000000E+000
1	140.74742398	3.578661E-012	1.806866E-011	1	0.000000E+000
1	140.74761842	1.806866E-011	3.578661E-012	0	0.000000E+000
1	140.74765040	3.578661E-012	1.806866E-011	1	0.000000E+000
1	140.74839516	1.806866E-011	3.578661E-012	0	0.000000E+000
1	140.74844280	3.578661E-012	1.806866E-011	1	0.000000E+000
1	140.74865169	1.806866E-011	3.578661E-012	0	0.000000E+000
1	140.74866820	3.578661E-012	1.806866E-011	1	0.000000E+000
1	140.74884339	1.806866E-011	3.578661E-012	0	0.000000E+000
1	140.74894942	3.578661E-012	1.806866E-011	1	0.000000E+000
1	140.74901367	1.806866E-011	3.578661E-012	0	0.000000E+000
1	140.74903770	3.578661E-012	1.806866E-011	1	0.000000E+000
1	140.74979555	1.806866E-011	3.578661E-012	0	0.000000E+000
1	140.74981634	3.578661E-012	1.806866E-011	1	0.000000E+000
1	140.74987723	1.806866E-011	3.578661E-012	0	0.000000E+000
1	140.74991248	3.578661E-012	1.806866E-011	1	0.000000E+000
1	140.75019584	1.806866E-011	3.578661E-012	0	0.000000E+000
1	140.75020658	3.578661E-012	1.806866E-011	1	0.000000E+000
1	140.75021955	1.806866E-011	3.578661E-012	0	0.000000E+000
1	140.75027097	3.578661E-012	1.806866E-011	1	0.000000E+000
1	140.75036484	1.806866E-011	3.578661E-012	0	0.000000E+000
1	140.75044589	3.578661E-012	1.806866E-011	1	0.000000E+000
1	140.75101263	1.806866E-011	3.578661E-012	0	0.000000E+000
1	140.75103797	3.578661E-012	1.806866E-011	1	0.000000E+000
1	140.75125200	1.806866E-011	3.578661E-012	0	0.000000E+000
1	140.75136719	3.578661E-012	1.806866E-011	1	0.000000E+000
1	140.75180150	1.806866E-011	3.578661E-012	0	0.000000E+000
1	140.75185029	3.578661E-012	1.806866E-011	1	0.000000E+000
1	140.75308962	1.806866E-011	3.578661E-012	0	0.000000E+000
1	140.75312895	3.578661E-012	1.806866E-011	1	0.000000E+000
1	140.75498032	1.806866E-011	3.578661E-012	0	0.000000E+000
1	140.75501957	3.578661E-012	1.806866E-011	1	0.000000E+000
1	140.75537744	1.806866E-011	3.578661E-012	0	0.000000E+000
1	140.75543105	3.578661E-012	1.806866E-011	1	0.000000E+000
1	140.75631887	1.806866E-011	3.578661E-012	0	0.000000E+000
1	140.75635528	3.578661E-012	1.806866E-011	1	0.000000E+000
1	140.75663013	1.806866E-011	3.578661E-012	0	0.000000E+000
1	140.75666464	3.578661E-012	1.806866E-011	1	0.000000E+000
1	140.75695083	1.806866E-011	3.578661E-012	0	0.000000E+000
1	140.75699700	3.578661E-012	1.806866E-011	1	0.000000E+000
1	140.75756542	1.806866E-011	3.578661E-012	0	0.000000E+000
1	140.75762710	3.578661E-012	1.806866E-011	1	0.000000E+000
1	140.75801780	1.806866E-011	3.578661E-012	0	0.000000E+000
1	140.75803163	3.578661E-012	1.806866E-011	1	0.000000E+000
1	140.75820415	1.806866E-011	3.578661E-012	0	0.000000E+000
1	140.75821952	3.578661E-012	1.806866E-011	1	0.000000E+000
1	140.75861836	1.806866E-011	3.578661E-012	0	0.000000E+000
1	140.75868081	3.578661E-012	1.806866E-011	1	0.000000E+000
1	140.75870657	1.806866E-011	3.578661E-012	0	0.000000E+000
1	140.75872710	3.578661E-012	1.806866E-011	1	0.000000E+000
1	140.75881690	1.806866E-011	3.578661E-012	0	0.000000E+000
1	140.75884470	3.578661E-012	1.806866E-011	1	0.000000E+000
1	140.75917905	1.806866E-011	3.578661E-012	0	0.000000E+000
1	140.75920645	3.578661E-012	1.806866E-011	1	0.000000E+000
1	140.75992322	1.806866E-011	3.578661E-012	0	0.000000E+000
1	140.75992583	3.578661E-012	1.806866E-011	1	0.000000E+000
1	140.76128446	1.806866E-011	3.578661E-012	0	0.000000E+000
1	140.76129830	3.578661E-012	1.806866E-011	1	0.000000E+000
1	140.76173960	1.806866E-011	3.578661E-012	0	0.000000E+000
1	140.76184621	3.578661E-012	1.806866E-011	1	0.000000E+000
1	140.76236410	1.806866E-011	3.578661E-012	0	0.000000E+000
1	140.76240270	3.578661E-012	1.806866E-011	1	0.000000E+000
1	140.76262994	1.806866E-011	3.578661E-012	0	0.000000E+000
1	140.76266409	3.578661E-012	1.806866E-011	1	0.000000E+000
1	140.76281336	1.806866E-011	3.578661E-012	0	0.000000E+000
1	140.76722856	3.578661E-012	1.806866E-011	1	0.000000E+000
1	140.76753909	1.806866E-011	3.578661E-012	0	0.000000E+000
1	140.76756843	3.578661E-012	1.806866E-011	1	0.000000E+000
1	140.76764074	1.806866E-011	3.578661E-012	0	0.000000E+000
1	140.76764794	3.578661E-012	1.806866E-011	1	0.000000E+000
1	140.76779220	1.806866E-011	3.578661E-012	0	0.000000E+000
1	140.76782120	3.578661E-012	1.806866E-011	1	0.000000E+000
1	140.76787144	1.806866E-011	3.578661E-012	0	0.000000E+000
1	140.76789204	3.578661E-012	1.806866E-011	1	0.000000E+000
1	140.76790714	1.806866E-011	3.578661E-012	0	0.000000E+000
1	140.76793128	3.578661E-012	1.806866E-011	1	0.000000E+000
1	140.76799346	1.806866E-011	3.578661E-012	0	0.000000E+000
1	140.76839147	3.578661E-012	1.806866E-011	1	0.000000E+000
1	140.76933726	1.806866E-011	3.578661E-012	0	0.000000E+000
1	140.76935197	3.578661E-012	1.806866E-011	1	0.000000E+000
1	140.76939727	1.806866E-011	3.578661E-012	0	0.000000E+000
1	140.76942433	3.578661E-012	1.806866E-011	1	0.000000E+000
1	140.76986190	1.806866E-011	3.578661E-012	0	0.000000E+000
1	140.76986208	3.578661E-012	1.806866E-011	1	0.000000E+000
1	140.77068434	1.806866E-011	3.578661E-012	0	0.000000E+000
1	140.77069274	3.578661E-012	1.806866E-011	1	0.000000E+000
1	140.77088460	1.806866E-011	3.578661E-012	0	0.000000E+000
1	140.77091255	3.578661E-012	1.806866E-011	1	0.000000E+000
1	140.77162743	1.806866E-011	3.578661E-012	0	0.000000E+000
1	140.77165798	3.578661E-012	1.806866E-011	1	0.000000E+000
1	140.77188624	1.806866E-011	3.578661E-012	0	0.000000E+000
1	140.77202582	3.578661E-012	1.806866E-011	1	0.000000E+000
1	140.77218542	1.806866E-011	3.578661E-012	0	0.000000E+000
1	140.77220243	3.578661E-012	1.806866E-011	1	0.000000E+000
1	140.77226082	1.806866E-011	3.578661E-012	0	0.000000E+000
1	140.77235925	3.578661E-012	1.806866E-011	1	0.000000E+000
1	140.77249535	1.806866E-011	3.578661E-012	0	0.000000E+000
1	140.77254566	3.578661E-012	1.806866E-011	1	0.000000E+000
1	140.77287739	1.806866E-011	3.578661E-012	0	0.000000E+000
1	140.77290616	3.578661E-012	1.806866E-011	1	0.000000E+000
1	140.77294782	1.806866E-011	3.578661E-012	0	0.000000E+000
1	140.77303715	3.578661E-012	1.806866E-011	1	0.000000E+000
1	140.77308227	1.806866E-011	3.578661E-012	0	0.000000E+000
1	140.77309242	3.578661E-012	1.806866E-011	1	0.000000E+000
1	140.77322906	1.806866E-011	3.578661E-012	0	0.000000E+000
1	140.77333726	3.578661E-012	1.806866E-011	1	0.000000E+000
1	140.77369891	1.806866E-011	3.578661E-012	0	0.000000E+000
1	140.77373646	3.578661E-012	1.806866E-011	1	0.000000E+000
1	140.77387638	1.806866E-011	3.578661E-012	0	0.000000E+000
1	140.77393220	3.578661E-012	1.806866E-011	1	0.000000E+000
1	140.77407905	1.806866E-011	3.578661E-012	0	0.000000E+000
1	140.77408947	3.578661E-012	1.806866E-011	1	0.000000E+000
1	140.77442767	1.806866E-011	3.578661E-012	0	0.000000E+000
1	140.77445150	3.578661E-012	1.806866E-011	1	0.000000E+000
1	140.77464741	1.806866E-011	3.578661E-012	0	0.000000E+000
1	140.77467224	3.578661E-012	1.806866E-011	1	0.000000E+000
1	140.77621250	1.806866E-011	3.578661E-012	0	0.000000E+000
1	140.77622620	3.578661E-012	1.806866E-011	1	0.000000E+000
1	140.77639197	1.806866E-011	3.578661E-012	0	0.000000E+000
1	140.77836261	3.578661E-012	1.806866E-011	1	0.000000E+000
1	140.77895832	1.806866E-011	3.578661E-012	0	0.000000E+000
1	140.77899064	3.578661E-012	1.806866E-011	1	0.000000E+000
1	140.77917465	1.806866E-011	3.578661E-012	0	0.000000E+000
1	140.77920616	3.578661E-012	1.806866E-011	1	0.000000E+000
1	140.77926827	1.806866E-011	3.578661E-012	0	0.000000E+000
1	140.77932289	3.578661E-012	1.806866E-011	1	0.000000E+000
1	140.77950626	1.806866E-011	3.578661E-012	0	0.000000E+000
1	140.77954062	3.578661E-012	1.806866E-011	1	0.000000E+000
1	140.77967734	1.806866E-011	3.578661E-012	0	0.000000E+000
1	140.77970842	3.578661E-012	1.806866E-011	1	0.000000E+000
1	140.77983282	1.806866E-011	3.578661E-012	0	0.000000E+000
1	140.77989056	3.578661E-012	1.806866E-011	1	0.000000E+000
1	140.78006108	1.806866E-011	3.578661E-012	0	0.000000E+000
1	140.78011265	3.578661E-012	1.806866E-011	1	0.000000E+000
1	140.78018260	1.806866E-011	3.578661E-012	0	0.000000E+000
1	140.78021310	3.578661E-012	1.806866E-011	1	0.000000E+000
1	140.78034008	1.806866E-011	3.578661E-012	0	0.000000E+000
1	140.78043213	3.578661E-012	1.806866E-011	1	0.000000E+000
1	140.78048023	1.806866E-011	3.578661E-012	0	0.000000E+000
1	140.78056359	3.578661E-012	1.806866E-011	1	0.000000E+000
1	140.78071724	1.806866E-011	3.578661E-012	0	0.000000E+000
1	140.78074345	3.578661E-012	1.806866E-011	1	0.000000E+000
1	140.78075563	1.806866E-011	3.578661E-012	0	0.000000E+000
1	140.78078845	3.578661E-012	1.806866E-011	1	0.000000E+000
1	140.78089573	1.806866E-011	3.578661E-012	0	0.000000E+000
1	140.78093648	3.578661E-012	1.806866E-011	1	0.000000E+000
1	140.78143343	1.806866E-011	3.578661E-012	0	0.000000E+000
1	140.78144057	3.578661E-012	1.806866E-011	1	0.000000E+000
1	140.78158159	1.806866E-011	3.578661E-012	0	0.000000E+000
1	140.78161904	3.578661E-012	1.806866E-011	1	0.000000E+000
1	140.78163744	1.806866E-011	3.578661E-012	0	0.000000E+000
1	140.78172130	3.578661E-012	1.806866E-011	1	0.000000E+000
1	140.78190769	1.806866E-011	3.578661E-012	0	0.000000E+000
1	140.78192784	3.578661E-012	1.806866E-011	1	0.000000E+000
1	140.78197002	1.806866E-011	3.578661E-012	0	0.000000E+000
1	140.78199317	3.578661E-012	1.806866E-011	1	0.000000E+000
1	140.78204634	1.806866E-011	3.578661E-012	0	0.000000E+000
1	140.78208676	3.578661E-012	1.806866E-011	1	0.000000E+000
1	140.78250730	1.806866E-011	3.578661E-012	0	0.000000E+000
1	140.78261098	3.578661E-012	1.806866E-011	1	0.000000E+000
1	140.78283338	1.806866E-011	3.578661E-012	0	0.000000E+000
1	140.78290352	3.578661E-012	1.806866E-011	1	0.000000E+000
1	140.78371359	1.806866E-011	3.578661E-012	0	0.000000E+000
1	140.78374558	3.578661E-012	1.806866E-011	1	0.000000E+000
1	140.78409414	1.806866E-011	3.578661E-012	0	0.000000E+000
1	140.78413488	3.578661E-012	1.806866E-011	1	0.000000E+000
1	140.78416955	1.806866E-011	3.578661E-012	0	0.000000E+000
1	140.78424658	3.578661E-012	1.806866E-011	1	0.000000E+000
1	140.78445018	1.806866E-011	3.578661E-012	0	0.000000E+000
1	140.78447801	3.578661E-012	1.806866E-011	1	0.000000E+000
1	140.78453109	1.806866E-011	3.578661E-012	0	0.000000E+000
1	140.78454128	3.578661E-012	1.806866E-011	1	0.000000E+000
1	140.78460468	1.806866E-011	3.578661E-012	0	0.000000E+000
1	140.78463306	3.578661E-012	1.806866E-011	1	0.000000E+000
1	140.78487047	1.806866E-011	3.578661E-012	0	0.000000E+000
1	140.78490534	3.578661E-012	1.806866E-011	1	0.000000E+000
1	140.78506184	1.806866E-011	3.578661E-012	0	0.000000E+000
1	140.78509043	3.578661E-012	1.806866E-011	1	0.000000E+000
1	140.78511124	1.806866E-011	3.578661E-012	0	0.000000E+000
1	140.78517600	3.578661E-012	1.806866E-011	1	0.000000E+000
1	140.78604088	1.806866E-011	3.578661E-012	0	0.000000E+000
1	140.78609076	3.578661E-012	1.806866E-011	1	0.000000E+000
1	140.78626353	1.806866E-011	3.578661E-012	0	0.000000E+000
1	140.78808634	3.578661E-012	1.806866E-011	1	0.000000E+000
1	140.78811323	1.806866E-011	3.578661E-012	0	0.000000E+000
1	140.78814593	3.578661E-012	1.806866E-011	1	0.000000E+000
1	140.78975354	1.806866E-011	3.578661E-012	0	0.000000E+000
1	140.78979782	3.578661E-012	1.806866E-011	1	0.000000E+000
1	140.79014128	1.806866E-011	3.578661E-012	0	0.000000E+000
1	140.79016875	3.578661E-012	1.806866E-011	1	0.000000E+000
1	140.79034026	1.806866E-011	3.578661E-012	0	0.000000E+000
1	140.79037606	3.578661E-012	1.806866E-011	1	0.000000E+000
1	140.79065832	1.806866E-011	3.578661E-012	0	0.000000E+000
1	140.79068221	3.578661E-012	1.806866E-011	1	0.000000E+000
1	140.79111108	1.806866E-011	3.578661E-012	0	0.000000E+000
1	140.79112550	3.578661E-012	1.806866E-011	1	0.000000E+000
1	140.79122338	1.806866E-011	3.578661E-012	0	0.000000E+000
1	140.79128588	3.578661E-012	1.806866E-011	1	0.000000E+000
1	140.79151859	1.806866E-011	3.578661E-012	0	0.000000E+000
1	140.79162905	3.578661E-012	1.806866E-011	1	0.000000E+000
1	140.79168025	1.806866E-011	3.578661E-012	0	0.000000E+000
1	140.79170370	3.578661E-012	1.806866E-011	1	0.000000E+000
1	140.79204606	1.806866E-011	3.578661E-012	0	0.000000E+000
1	140.79207132	3.578661E-012	1.806866E-011	1	0.000000E+000
1	140.79230212	1.806866E-011	3.578661E-012	0	0.000000E+000
1	140.79230424	3.578661E-012	1.806866E-011	1	0.000000E+000
1	140.79265003	1.806866E-011	3.578661E-012	0	0.000000E+000
1	140.79266363	3.578661E-012	1.806866E-011	1	0.000000E+000
1	140.79307509	1.806866E-011	3.578661E-012	0	0.000000E+000
1	140.79310614	3.578661E-012	1.806866E-011	1	0.000000E+000
1	140.79324750	1.806866E-011	3.578661E-012	0	0.000000E+000
1	140.79326584	3.578661E-012	1.806866E-011	1	0.000000E+000
1	140.79395380	1.806866E-011	3.578661E-012	0	0.000000E+000
1	140.79395971	3.578661E-012	1.806866E-011	1	0.000000E+000
1	140.79403301	1.806866E-011	3.578661E-012	0	0.000000E+000
1	140.79415047	3.578661E-012	1.806866E-011	1	0.000000E+000
1	140.79440866	1.806866E-011	3.578661E-012	0	0.000000E+000
1	140.79445057	3.578661E-012	1.806866E-011	1	0.000000E+000
1	140.79454916	1.806866E-011	3.578661E-012	0	0.000000E+000
1	140.79458187	3.578661E-012	1.806866E-011	1	0.000000E+000
1	140.79476464	1.806866E-011	3.578661E-012	0	0.000000E+000
1	140.79480885	3.578661E-012	1.806866E-011	1	0.000000E+000
1	140.79501664	1.806866E-011	3.578661E-012	0	0.000000E+000
1	140.79502446	3.578661E-012	1.806866E-011	1	0.000000E+000
1	140.79515143	1.806866E-011	3.578661E-012	0	0.000000E+000
1	140.79522682	3.578661E-012	1.806866E-011	1	0.000000E+000
1	140.79590655	1.806866E-011	3.578661E-012	0	0.000000E+000
1	140.79594225	3.578661E-012	1.806866E-011	1	0.000000E+000
1	140.79599141	1.806866E-011	3.578661E-012	0	0.000000E+000
1	140.79600601	3.578661E-012	1.806866E-011	1	0.000000E+000
1	140.79608453	1.806866E-011	3.578661E-012	0	0.000000E+000
1	140.79616455	3.578661E-012	1.806866E-011	1	0.000000E+000
1	140.79618784	1.806866E-011	3.578661E-012	0	0.000000E+000
1	140.79626136	3.578661E-012	1.806866E-011	1	0.000000E+000
1	140.79638584	1.806866E-011	3.578661E-012	0	0.000000E+000
1	140.79643108	3.578661E-012	1.806866E-011	1	0.000000E+000
1	140.79662233	1.806866E-011	3.578661E-012	0	0.000000E+000
1	140.79663807	3.578661E-012	1.806866E-011	1	0.000000E+000
1	140.79710537	1.806866E-011	3.578661E-012	0	0.000000E+000
1	140.79711513	3.578661E-012	1.806866E-011	1	0.000000E+000
1	140.79737600	1.806866E-011	3.578661E-012	0	0.000000E+000
1	140.79749152	3.578661E-012	1.806866E-011	1	0.000000E+000
1	140.79754004	1.806866E-011	3.578661E-012	0	0.000000E+000
1	140.79758700	3.578661E-012	1.806866E-011	1	0.000000E+000
1	140.79774590	1.806866E-011	3.578661E-012	0	0.000000E+000
1	140.79776856	3.578661E-012	1.806866E-011	1	0.000000E+000
1	140.79787731	1.806866E-011	3.578661E-012	0	0.000000E+000
1	140.79791248	3.578661E-012	1.806866E-011	1	0.000000E+000
1	140.79797627	1.806866E-011	3.578661E-012	0	0.000000E+000
1	140.79800711	3.578661E-012	1.806866E-011	1	0.000000E+000
1	140.79807251	1.806866E-011	3.578661E-012	0	0.000000E+000
1	140.79811871	3.578661E-012	1.806866E-011	1	0.000000E+000
1	140.79828437	1.806866E-011	3.578661E-012	0	0.000000E+000
1	140.79832131	3.578661E-012	1.806866E-011	1	0.000000E+000
1	140.79867202	1.806866E-011	3.578661E-012	0	0.000000E+000
1	140.79871259	3.578661E-012	1.806866E-011	1	0.000000E+000
1	140.79887429	1.806866E-011	3.578661E-012	0	0.000000E+000
1	140.79890343	3.578661E-012	1.806866E-011	1	0.000000E+000
1	140.80040569	1.806866E-011	3.578661E-012	0	0.000000E+000
1	140.80042586	3.578661E-012	1.806866E-011	1	0.000000E+000
1	140.80093956	1.806866E-011	3.578661E-012	0	0.000000E+000
1	140.80099793	3.578661E-012	1.806866E-011	1	0.000000E+000
1	140.80127072	1.806866E-011	3.578661E-012	0	0.000000E+000
1	140.80132037	3.578661E-012	1.806866E-011	1	0.000000E+000
1	140.80141746	1.806866E-011	3.578661E-012	0	0.000000E+000
1	140.80144358	3.578661E-012	1.806866E-011	1	0.000000E+000
1	140.80228297	1.806866E-011	3.578661E-012	0	0.000000E+000
1	140.80232760	3.578661E-012	1.806866E-011	1	0.000000E+000
1	140.80285435	1.806866E-011	3.578661E-012	0	0.000000E+000
1	140.80286645	3.578661E-012	1.806866E-011	1	0.000000E+000
1	140.80306097	1.806866E-011	3.578661E-012	0	0.000000E+000
1	140.87629891	3.578661E-012	1.806866E-011	1	0.000000E+000
1	140.87655304	1.806866E-011	3.578661E-012	0	0.000000E+000
1	140.87660545	3.578661E-012	1.806866E-011	1	0.000000E+000
1	140.87728195	1.806866E-011	3.578661E-012	0	0.000000E+000
1	140.87733042	3.578661E-012	1.806866E-011	1	0.000000E+000
1	140.87747324	1.806866E-011	3.578661E-012	0	0.000000E+000
1	140.87755645	3.578661E-012	1.806866E-011	1	0.000000E+000
1	140.87769952	1.806866E-011	3.578661E-012	0	0.000000E+000
1	140.87776246	3.578661E-012	1.806866E-011	1	0.000000E+000
1	140.87781592	1.806866E-011	3.578661E-012	0	0.000000E+000
1	140.87786800	3.578661E-012	1.806866E-011	1	0.000000E+000
1	140.87793687	1.806866E-011	3.578661E-012	0	0.000000E+000
1	140.87795095	3.578661E-012	1.806866E-011	1	0.000000E+000
1	140.87807632	1.806866E-011	3.578661E-012	0	0.000000E+000
1	140.87816830	3.578661E-012	1.806866E-011	1	0.000000E+000
1	140.87854640	1.806866E-011	3.578661E-012	0	0.000000E+000
1	140.87855743	3.578661E-012	1.806866E-011	1	0.000000E+000
1	140.87873745	1.806866E-011	3.578661E-012	0	0.000000E+000
1	140.87882933	3.578661E-012	1.806866E-011	1	0.000000E+000
1	140.87953056	1.806866E-011	3.578661E-012	0	0.000000E+000
1	140.87963219	3.578661E-012	1.806866E-011	1	0.000000E+000
1	140.87969751	1.806866E-011	3.578661E-012	0	0.000000E+000
1	140.87971375	3.578661E-012	1.806866E-011	1	0.000000E+000
1	140.87989847	1.806866E-011	3.578661E-012	0	0.000000E+000
1	140.87999729	3.578661E-012	1.806866E-011	1	0.000000E+000
1	140.88013297	1.806866E-011	3.578661E-012	0	0.000000E+000
1	140.88016464	3.578661E-012	1.806866E-011	1	0.000000E+000
1	140.88131350	1.806866E-011	3.578661E-012	0	0.000000E+000
1	140.88133791	3.578661E-012	1.806866E-011	1	0.000000E+000
1	140.88141575	1.806866E-011	3.578661E-012	0	0.000000E+000
1	140.88151617	3.578661E-012	1.806866E-011	1	0.000000E+000
1	140.88157599	1.806866E-011	3.578661E-012	0	0.000000E+000
1	140.88227038	3.578661E-012	1.806866E-011	1	0.000000E+000
1	140.88249266	1.806866E-011	3.578661E-012	0	0.000000E+000
1	140.88252017	3.578661E-012	1.806866E-011	1	0.000000E+000
1	140.88338028	1.806866E-011	3.578661E-012	0	0.000000E+000
1	140.88339627	3.578661E-012	1.806866E-011	1	0.000000E+000
1	140.88381897	1.806866E-011	3.578661E-012	0	0.000000E+000
1	140.88386244	3.578661E-012	1.806866E-011	1	0.000000E+000
1	140.88504445	1.806866E-011	3.578661E-012	0	0.000000E+000
1	140.88507146	3.578661E-012	1.806866E-011	1	0.000000E+000
1	140.88514657	1.806866E-011	3.578661E-012	0	0.000000E+000
1	140.88518029	3.578661E-012	1.806866E-011	1	0.000000E+000
1	140.88539681	1.806866E-011	3.578661E-012	0	0.000000E+000
1	140.88545583	3.578661E-012	1.806866E-011	1	0.000000E+000
1	140.88550761	1.806866E-011	3.578661E-012	0	0.000000E+000
1	140.88553390	3.578661E-012	1.806866E-011	1	0.000000E+000
1	140.88571721	1.806866E-011	3.578661E-012	0	0.000000E+000
1	140.89798921	3.578661E-012	1.806866E-011	1	0.000000E+000
1	140.89834049	1.806866E-011	3.578661E-012	0	0.000000E+000
1	140.89837812	3.578661E-012	1.806866E-011	1	0.000000E+000
1	140.89895217	1.806866E-011	3.578661E-012	0	0.000000E+000
1	140.89898588	3.578661E-012	1.806866E-011	1	0.000000E+000
1	140.89905461	1.806866E-011	3.578661E-012	0	0.000000E+000
1	140.89907353	3.578661E-012	1.806866E-011	1	0.000000E+000
1	140.89910507	1.806866E-011	3.578661E-012	0	0.000000E+000
1	140.89911666	3.578661E-012	1.806866E-011	1	0.000000E+000
1	140.89933631	1.806866E-011	3.578661E-012	0	0.000000E+000
1	140.89936617	3.578661E-012	1.806866E-011	1	0.000000E+000
1	140.90023402	1.806866E-011	3.578661E-012	0	0.000000E+000
1	140.90024540	3.578661E-012	1.806866E-011	1	0.000000E+000
1	140.90028604	1.806866E-011	3.578661E-012	0	0.000000E+000
1	140.90030261	3.578661E-012	1.806866E-011	1	0.000000E+000
1	140.90102899	1.806866E-011	3.578661E-012	0	0.000000E+000
1	140.90106718	3.578661E-012	1.806866E-011	1	0.000000E+000
1	140.90131687	1.806866E-011	3.578661E-012	0	0.000000E+000
1	140.90134572	3.578661E-012	1.806866E-011	1	0.000000E+000
1	140.90140116	1.806866E-011	3.578661E-012	0	0.000000E+000
1	140.90143499	3.578661E-012	1.806866E-011	1	0.000000E+000
1	140.90153667	1.806866E-011	3.578661E-012	0	0.000000E+000
1	140.90153818	3.578661E-012	1.806866E-011	1	0.000000E+000
1	140.90181498	1.806866E-011	3.578661E-012	0	0.000000E+000
1	140.90185131	3.578661E-012	1.806866E-011	1	0.000000E+000
1	140.90205954	1.806866E-011	3.578661E-012	0	0.000000E+000
1	140.90214596	3.578661E-012	1.806866E-011	1	0.000000E+000
1	140.90224365	1.806866E-011	3.578661E-012	0	0.000000E+000
1	140.90228555	3.578661E-012	1.806866E-011	1	0.000000E+000
1	140.90250292	1.806866E-011	3.578661E-012	0	0.000000E+000
1	140.90253178	3.578661E-012	1.806866E-011	1	0.000000E+000
1	140.90267991	1.806866E-011	3.578661E-012	0	0.000000E+000
1	140.90271470	3.578661E-012	1.806866E-011	1	0.000000E+000
1	140.90299606	1.806866E-011	3.578661E-012	0	0.000000E+000
1	140.90303415	3.578661E-012	1.806866E-011	1	0.000000E+000
1	140.90312120	1.806866E-011	3.578661E-012	0	0.000000E+000
1	140.90312553	3.578661E-012	1.806866E-011	1	0.000000E+000
1	140.90321457	1.806866E-011	3.578661E-012	0	0.000000E+000
1	140.90325830	3.578661E-012	1.806866E-011	1	0.000000E+000
1	140.90345404	1.806866E-011	3.578661E-012	0	0.000000E+000
1	140.90349479	3.578661E-012	1.806866E-011	1	0.000000E+000
1	140.90402653	1.806866E-011	3.578661E-012	0	0.000000E+000
1	140.90407516	3.578661E-012	1.806866E-011	1	0.000000E+000
1	140.90441407	1.806866E-011	3.578661E-012	0	0.000000E+000
1	140.90443477	3.578661E-012	1.806866E-011	1	0.000000E+000
1	140.90519436	1.806866E-011	3.578661E-012	0	0.000000E+000
1	140.90522215	3.578661E-012	1.806866E-011	1	0.000000E+000
1	140.90548165	1.806866E-011	3.578661E-012	0	0.000000E+000
1	140.90548489	3.578661E-012	1.806866E-011	1	0.000000E+000
1	140.90572141	1.806866E-011	3.578661E-012	0	0.000000E+000
1	140.90574822	3.578661E-012	1.806866E-011	1	0.000000E+000
1	140.90583546	1.806866E-011	3.578661E-012	0	0.000000E+000
1	140.90588792	3.578661E-012	1.806866E-011	1	0.000000E+000
1	140.90652339	1.806866E-011	3.578661E-012	0	0.000000E+000
1	140.90655679	3.578661E-012	1.806866E-011	1	0.000000E+000
1	140.90677684	1.806866E-011	3.578661E-012	0	0.000000E+000
1	140.90680199	3.578661E-012	1.806866E-011	1	0.000000E+000
1	140.90685898	1.806866E-011	3.578661E-012	0	0.000000E+000
1	140.90688410	3.578661E-012	1.806866E-011	1	0.000000E+000
1	140.90697183	1.806866E-011	3.578661E-012	0	0.000000E+000
1	140.90699250	3.578661E-012	1.806866E-011	1	0.000000E+000
1	140.90716805	1.806866E-011	3.578661E-012	0	0.000000E+000
1	140.90719194	3.578661E-012	1.806866E-011	1	0.000000E+000
1	140.90731803	1.806866E-011	3.578661E-012	0	0.000000E+000
1	140.90732553	3.578661E-012	1.806866E-011	1	0.000000E+000
1	140.90754552	1.806866E-011	3.578661E-012	0	0.000000E+000
1	140.90759589	3.578661E-012	1.806866E-011	1	0.000000E+000
1	140.90868649	1.806866E-011	3.578661E-012	0	0.000000E+000
1	140.90871400	3.578661E-012	1.806866E-011	1	0.000000E+000
1	140.90899558	1.806866E-011	3.578661E-012	0	0.000000E+000
1	140.90904019	3.578661E-012	1.806866E-011	1	0.000000E+000
1	140.90907834	1.806866E-011	3.578661E-012	0	0.000000E+000
1	140.90909557	3.578661E-012	1.806866E-011	1	0.000000E+000
1	140.90910803	1.806866E-011	3.578661E-012	0	0.000000E+000
1	140.90915843	3.578661E-012	1.806866E-011	1	0.000000E+000
1	140.90957397	1.806866E-011	3.578661E-012	0	0.000000E+000
1	140.90959807	3.578661E-012	1.806866E-011	1	0.000000E+000
1	140.90980405	1.806866E-011	3.578661E-012	0	0.000000E+000
1	140.90988178	3.578661E-012	1.806866E-011	1	0.000000E+000
1	140.91006683	1.806866E-011	3.578661E-012	0	0.000000E+000
1	140.91020085	3.578661E-012	1.806866E-011	1	0.000000E+000
1	140.91035220	1.806866E-011	3.578661E-012	0	0.000000E+000
1	140.91036808	3.578661E-012	1.806866E-011	1	0.000000E+000
1	140.91098352	1.806866E-011	3.578661E-012	0	0.000000E+000
1	140.91099860	3.578661E-012	1.806866E-011	1	0.000000E+000
1	140.91122281	1.806866E-011	3.578661E-012	0	0.000000E+000
1	140.91126555	3.578661E-012	1.806866E-011	1	0.000000E+000
1	140.91128569	1.806866E-011	3.578661E-012	0	0.000000E+000
1	140.91131843	3.578661E-012	1.806866E-011	1	0.000000E+000
1	140.91198651	1.806866E-011	3.578661E-012	0	0.000000E+000
1	140.91203932	3.578661E-012	1.806866E-011	1	0.000000E+000
1	140.91223574	1.806866E-011	3.578661E-012	0	0.000000E+000
1	140.91225393	3.578661E-012	1.806866E-011	1	0.000000E+000
1	140.91257561	1.806866E-011	3.578661E-012	0	0.000000E+000
1	140.91265163	3.578661E-012	1.806866E-011	1	0.000000E+000
1	140.91375926	1.806866E-011	3.578661E-012	0	0.000000E+000
1	140.91384970	3.578661E-012	1.806866E-011	1	0.000000E+000
1	140.91406932	1.806866E-011	3.578661E-012	0	0.000000E+000
1	140.91412511	3.578661E-012	1.806866E-011	1	0.000000E+000
1	140.91440284	1.806866E-011	3.578661E-012	0	0.000000E+000
1	140.91443031	3.578661E-012	1.806866E-011	1	0.000000E+000
1	140.91457484	1.806866E-011	3.578661E-012	0	0.000000E+000
1	140.91459413	3.578661E-012	1.806866E-011	1	0.000000E+000
1	140.91502618	1.806866E-011	3.578661E-012	0	0.000000E+000
1	140.91505722	3.578661E-012	1.806866E-011	1	0.000000E+000
1	140.91563914	1.806866E-011	3.578661E-012	0	0.000000E+000
1	140.91564394	3.578661E-012	1.806866E-011	1	0.000000E+000
1	140.91593763	1.806866E-011	3.578661E-012	0	0.000000E+000
1	140.91595127	3.578661E-012	1.806866E-011	1	0.000000E+000
1	140.91604755	1.806866E-011	3.578661E-012	0	0.000000E+000
1	140.91612747	3.578661E-012	1.806866E-011	1	0.000000E+000
1	140.91620224	1.806866E-011	3.578661E-012	0	0.000000E+000
1	140.91623692	3.578661E-012	1.806866E-011	1	0.000000E+000
1	140.91697405	1.806866E-011	3.578661E-012	0	0.000000E+000
1	140.91700281	3.578661E-012	1.806866E-011	1	0.000000E+000
1	140.91745491	1.806866E-011	3.578661E-012	0	0.000000E+000
1	140.91747314	3.578661E-012	1.806866E-011	1	0.000000E+000
1	140.91790490	1.806866E-011	3.578661E-012	0	0.000000E+000
1	140.91792642	3.578661E-012	1.806866E-011	1	0.000000E+000
1	140.91840388	1.806866E-011	3.578661E-012	0	0.000000E+000
1	140.91847287	3.578661E-012	1.806866E-011	1	0.000000E+000
1	140.91860414	1.806866E-011	3.578661E-012	0	0.000000E+000
1	140.91867183	3.578661E-012	1.806866E-011	1	0.000000E+000
1	140.91876678	1.806866E-011	3.578661E-012	0	0.000000E+000
1	140.91879402	3.578661E-012	1.806866E-011	1	0.000000E+000
1	140.91884059	1.806866E-011	3.578661E-012	0	0.000000E+000
1	140.91885383	3.578661E-012	1.806866E-011	1	0.000000E+000
1	140.91927866	1.806866E-011	3.578661E-012	0	0.000000E+000
1	140.91932928	3.578661E-012	1.806866E-011	1	0.000000E+000
1	140.91962453	1.806866E-011	3.578661E-012	0	0.000000E+000
1	140.91969049	3.578661E-012	1.806866E-011	1	0.000000E+000
1	140.91979120	1.806866E-011	3.578661E-012	0	0.000000E+000
1	140.91982222	3.578661E-012	1.806866E-011	1	0.000000E+000
1	140.91998718	1.806866E-011	3.578661E-012	0	0.000000E+000
1	140.92001274	3.578661E-012	1.806866E-011	1	0.000000E+000
1	140.92054560	1.806866E-011	3.578661E-012	0	0.000000E+000
1	140.92055625	3.578661E-012	1.806866E-011	1	0.000000E+000
1	140.92062490	1.806866E-011	3.578661E-012	0	0.000000E+000
1	140.92067077	3.578661E-012	1.806866E-011	1	0.000000E+000
1	140.92085436	1.806866E-011	3.578661E-012	0	0.000000E+000
1	140.92088405	3.578661E-012	1.806866E-011	1	0.000000E+000
1	140.92096806	1.806866E-011	3.578661E-012	0	0.000000E+000
1	140.92099937	3.578661E-012	1.806866E-011	1	0.000000E+000
1	140.92131283	1.806866E-011	3.578661E-012	0	0.000000E+000
1	140.92133084	3.578661E-012	1.806866E-011	1	0.000000E+000
1	140.92173423	1.806866E-011	3.578661E-012	0	0.000000E+000
1	140.92176362	3.578661E-012	1.806866E-011	1	0.000000E+000
1	140.92203875	1.806866E-011	3.578661E-012	0	0.000000E+000
1	140.92205239	3.578661E-012	1.806866E-011	1	0.000000E+000
1	140.92247018	1.806866E-011	3.578661E-012	0	0.000000E+000
1	140.92248979	3.578661E-012	1.806866E-011	1	0.000000E+000
1	140.92255011	1.806866E-011	3.578661E-012	0	0.000000E+000
1	140.92258335	3.578661E-012	1.806866E-011	1	0.000000E+000
1	140.92296747	1.806866E-011	3.578661E-012	0	0.000000E+000
1	140.92299882	3.578661E-012	1.806866E-011	1	0.000000E+000
1	140.92319474	1.806866E-011	3.578661E-012	0	0.000000E+000
1	140.92324347	3.578661E-012	1.806866E-011	1	0.000000E+000
1	140.92328300	1.806866E-011	3.578661E-012	0	0.000000E+000
1	140.92330930	3.578661E-012	1.806866E-011	1	0.000000E+000
1	140.92342215	1.806866E-011	3.578661E-012	0	0.000000E+000
1	140.92346259	3.578661E-012	1.806866E-011	1	0.000000E+000
1	140.92391593	1.806866E-011	3.578661E-012	0	0.000000E+000
1	140.92397102	3.578661E-012	1.806866E-011	1	0.000000E+000
1	140.92422576	1.806866E-011	3.578661E-012	0	0.000000E+000
1	140.92423720	3.578661E-012	1.806866E-011	1	0.000000E+000
1	140.92428688	1.806866E-011	3.578661E-012	0	0.000000E+000
1	140.92431724	3.578661E-012	1.806866E-011	1	0.000000E+000
1	140.92487137	1.806866E-011	3.578661E-012	0	0.000000E+000
1	140.92494612	3.578661E-012	1.806866E-011	1	0.000000E+000
1	140.92531389	1.806866E-011	3.578661E-012	0	0.000000E+000
1	140.92556638	3.578661E-012	1.806866E-011	1	0.000000E+000
1	140.92581980	1.806866E-011	3.578661E-012	0	0.000000E+000
1	140.92584147	3.578661E-012	1.806866E-011	1	0.000000E+000
1	140.92615157	1.806866E-011	3.578661E-012	0	0.000000E+000
1	140.92615735	3.578661E-012	1.806866E-011	1	0.000000E+000
1	140.92622414	1.806866E-011	3.578661E-012	0	0.000000E+000
1	140.92626010	3.578661E-012	1.806866E-011	1	0.000000E+000
1	140.92648435	1.806866E-011	3.578661E-012	0	0.000000E+000
1	140.92683790	3.578661E-012	1.806866E-011	1	0.000000E+000
1	140.92729890	1.806866E-011	3.578661E-012	0	0.000000E+000
1	140.92733006	3.578661E-012	1.806866E-011	1	0.000000E+000
1	140.92749396	1.806866E-011	3.578661E-012	0	0.000000E+000
1	140.92752822	3.578661E-012	1.806866E-011	1	0.000000E+000
1	140.92756265	1.806866E-011	3.578661E-012	0	0.000000E+000
1	140.92762110	3.578661E-012	1.806866E-011	1	0.000000E+000
1	140.92769466	1.806866E-011	3.578661E-012	0	0.000000E+000
1	140.92772040	3.578661E-012	1.806866E-011	1	0.000000E+000
1	140.92837178	1.806866E-011	3.578661E-012	0	0.000000E+000
1	140.92839854	3.578661E-012	1.806866E-011	1	0.000000E+000
1	140.92887093	1.806866E-011	3.578661E-012	0	0.000000E+000
1	140.92891970	3.578661E-012	1.806866E-011	1	0.000000E+000
1	140.92932869	1.806866E-011	3.578661E-012	0	0.000000E+000
1	140.92934907	3.578661E-012	1.806866E-011	1	0.000000E+000
1	140.92992397	1.806866E-011	3.578661E-012	0	0.000000E+000
1	140.92999176	3.578661E-012	1.806866E-011	1	0.000000E+000
1	140.93020999	1.806866E-011	3.578661E-012	0	0.000000E+000
1	140.93026379	3.578661E-012	1.806866E-011	1	0.000000E+000
1	140.93032844	1.806866E-011	3.578661E-012	0	0.000000E+000
1	140.93036571	3.578661E-012	1.806866E-011	1	0.000000E+000
1	140.93056254	1.806866E-011	3.578661E-012	0	0.000000E+000
1	140.93060655	3.578661E-012	1.806866E-011	1	0.000000E+000
1	140.93126908	1.806866E-011	3.578661E-012	0	0.000000E+000
1	140.93129206	3.578661E-012	1.806866E-011	1	0.000000E+000
1	140.93146197	1.806866E-011	3.578661E-012	0	0.000000E+000
1	140.93148550	3.578661E-012	1.806866E-011	1	0.000000E+000
1	140.93202343	1.806866E-011	3.578661E-012	0	0.000000E+000
1	140.93205951	3.578661E-012	1.806866E-011	1	0.000000E+000
1	140.93235946	1.806866E-011	3.578661E-012	0	0.000000E+000
1	140.93237832	3.578661E-012	1.806866E-011	1	0.000000E+000
1	140.93320277	1.806866E-011	3.578661E-012	0	0.000000E+000
1	140.93326097	3.578661E-012	1.806866E-011	1	0.000000E+000
1	140.93372896	1.806866E-011	3.578661E-012	0	0.000000E+000
1	140.93374471	3.578661E-012	1.806866E-011	1	0.000000E+000
1	140.93402398	1.806866E-011	3.578661E-012	0	0.000000E+000
1	140.93408462	3.578661E-012	1.806866E-011	1	0.000000E+000
1	140.93413694	1.806866E-011	3.578661E-012	0	0.000000E+000
1	140.93413975	3.578661E-012	1.806866E-011	1	0.000000E+000
1	140.93430181	1.806866E-011	3.578661E-012	0	0.000000E+000
1	140.93432932	3.578661E-012	1.806866E-011	1	0.000000E+000
1	140.93451698	1.806866E-011	3.578661E-012	0	0.000000E+000
1	140.93454347	3.578661E-012	1.806866E-011	1	0.000000E+000
1	140.93462720	1.806866E-011	3.578661E-012	0	0.000000E+000
1	140.93464335	3.578661E-012	1.806866E-011	1	0.000000E+000
1	140.93468432	1.806866E-011	3.578661E-012	0	0.000000E+000
1	140.93474434	3.578661E-012	1.806866E-011	1	0.000000E+000
1	140.93524411	1.806866E-011	3.578661E-012	0	0.000000E+000
1	140.93526363	3.578661E-012	1.806866E-011	1	0.000000E+000
1	140.93558269	1.806866E-011	3.578661E-012	0	0.000000E+000
1	140.93560401	3.578661E-012	1.806866E-011	1	0.000000E+000
1	140.93677748	1.806866E-011	3.578661E-012	0	0.000000E+000
1	140.93688028	3.578661E-012	1.806866E-011	1	0.000000E+000
1	140.93715236	1.806866E-011	3.578661E-012	0	0.000000E+000
1	140.93718132	3.578661E-012	1.806866E-011	1	0.000000E+000
1	140.93721522	1.806866E-011	3.578661E-012	0	0.000000E+000
1	140.93723190	3.578661E-012	1.806866E-011	1	0.000000E+000
1	140.93787477	1.806866E-011	3.578661E-012	0	0.000000E+000
1	140.93788785	3.578661E-012	1.806866E-011	1	0.000000E+000
1	140.93792912	1.806866E-011	3.578661E-012	0	0.000000E+000
1	140.93800052	3.578661E-012	1.806866E-011	1	0.000000E+000
1	140.93856062	1.806866E-011	3.578661E-012	0	0.000000E+000
1	140.93858910	3.578661E-012	1.806866E-011	1	0.000000E+000
1	140.93911088	1.806866E-011	3.578661E-012	0	0.000000E+000
1	140.93934846	3.578661E-012	1.806866E-011	1	0.000000E+000
1	140.93943902	1.806866E-011	3.578661E-012	0	0.000000E+000
1	140.93946003	3.578661E-012	1.806866E-011	1	0.000000E+000
1	140.94031177	1.806866E-011	3.578661E-012	0	0.000000E+000
1	140.94032574	3.578661E-012	1.806866E-011	1	0.000000E+000
1	140.94143955	1.806866E-011	3.578661E-012	0	0.000000E+000
1	140.94145838	3.578661E-012	1.806866E-011	1	0.000000E+000
1	140.94165046	1.806866E-011	3.578661E-012	0	0.000000E+000
1	140.94169487	3.578661E-012	1.806866E-011	1	0.000000E+000
1	140.94171671	1.806866E-011	3.578661E-012	0	0.000000E+000
1	140.94175942	3.578661E-012	1.806866E-011	1	0.000000E+000
1	140.94216715	1.806866E-011	3.578661E-012	0	0.000000E+000
1	140.94220013	3.578661E-012	1.806866E-011	1	0.000000E+000
1	140.94222013	1.806866E-011	3.578661E-012	0	0.000000E+000
1	140.94224949	3.578661E-012	1.806866E-011	1	0.000000E+000
1	140.94400150	1.806866E-011	3.578661E-012	0	0.000000E+000
1	140.94468760	3.578661E-012	1.806866E-011	1	0.000000E+000
1	140.94478161	1.806866E-011	3.578661E-012	0	0.000000E+000
1	140.94484556	3.578661E-012	1.806866E-011	1	0.000000E+000
1	140.94494180	1.806866E-011	3.578661E-012	0	0.000000E+000
1	140.94494729	3.578661E-012	1.806866E-011	1	0.000000E+000
1	140.94586156	1.806866E-011	3.578661E-012	0	0.000000E+000
1	140.94588217	3.578661E-012	1.806866E-011	1	0.000000E+000
1	140.94629121	1.806866E-011	3.578661E-012	0	0.000000E+000
1	140.94632755	3.578661E-012	1.806866E-011	1	0.000000E+000
1	140.94645403	1.806866E-011	3.578661E-012	0	0.000000E+000
1	140.94649101	3.578661E-012	1.806866E-011	1	0.000000E+000
1	140.94650512	1.806866E-011	3.578661E-012	0	0.000000E+000
1	140.94662753	3.578661E-012	1.806866E-011	1	0.000000E+000
1	140.94665610	1.806866E-011	3.578661E-012	0	0.000000E+000
1	140.94668071	3.578661E-012	1.806866E-011	1	0.000000E+000
1	140.94685031	1.806866E-011	3.578661E-012	0	0.000000E+000
1	140.94693837	3.578661E-012	1.806866E-011	1	0.000000E+000
1	140.94738126	1.806866E-011	3.578661E-012	0	0.000000E+000
1	140.94740377	3.578661E-012	1.806866E-011	1	0.000000E+000
1	140.94744276	1.806866E-011	3.578661E-012	0	0.000000E+000
1	140.94747086	3.578661E-012	1.806866E-011	1	0.000000E+000
1	140.94835927	1.806866E-011	3.578661E-012	0	0.000000E+000
1	140.94838539	3.578661E-012	1.806866E-011	1	0.000000E+000
1	140.94839471	1.806866E-011	3.578661E-012	0	0.000000E+000
1	140.94843514	3.578661E-012	1.806866E-011	1	0.000000E+000
1	140.94858534	1.806866E-011	3.578661E-012	0	0.000000E+000
1	140.94862587	3.578661E-012	1.806866E-011	1	0.000000E+000
1	140.94883353	1.806866E-011	3.578661E-012	0	0.000000E+000
1	140.94883934	3.578661E-012	1.806866E-011	1	0.000000E+000
1	140.94911652	1.806866E-011	3.578661E-012	0	0.000000E+000
1	140.94911754	3.578661E-012	1.806866E-011	1	0.000000E+000
1	140.94920948	1.806866E-011	3.578661E-012	0	0.000000E+000
1	140.94925951	3.578661E-012	1.806866E-011	1	0.000000E+000
1	140.94974428	1.806866E-011	3.578661E-012	0	0.000000E+000
1	140.94977738	3.578661E-012	1.806866E-011	1	0.000000E+000
1	140.95038745	1.806866E-011	3.578661E-012	0	0.000000E+000
1	140.95041923	3.578661E-012	1.806866E-011	1	0.000000E+000
1	140.95075061	1.806866E-011	3.578661E-012	0	0.000000E+000
1	140.95096697	3.578661E-012	1.806866E-011	1	0.000000E+000
1	140.95116280	1.806866E-011	3.578661E-012	0	0.000000E+000
1	140.95195107	3.578661E-012	1.806866E-011	1	0.000000E+000
1	140.95256741	1.806866E-011	3.578661E-012	0	0.000000E+000
1	140.95258470	3.578661E-012	1.806866E-011	1	0.000000E+000
1	140.95278662	1.806866E-011	3.578661E-012	0	0.000000E+000
1	140.95282184	3.578661E-012	1.806866E-011	1	0.000000E+000
1	140.95310833	1.806866E-011	3.578661E-012	0	0.000000E+000
1	140.95314459	3.578661E-012	1.806866E-011	1	0.000000E+000
1	140.95380668	1.806866E-011	3.578661E-012	0	0.000000E+000
1	140.95383561	3.578661E-012	1.806866E-011	1	0.000000E+000
1	140.95433546	1.806866E-011	3.578661E-012	0	0.000000E+000
1	140.98035356	3.578661E-012	1.806866E-011	1	0.000000E+000
1	140.98064978	1.806866E-011	3.578661E-012	0	0.000000E+000
1	140.98068706	3.578661E-012	1.806866E-011	1	0.000000E+000
1	140.98090246	1.806866E-011	3.578661E-012	0	0.000000E+000
1	140.98093929	3.578661E-012	1.806866E-011	1	0.000000E+000
1	140.98106998	1.806866E-011	3.578661E-012	0	0.000000E+000
1	140.98107920	3.578661E-012	1.806866E-011	1	0.000000E+000
1	140.98148568	1.806866E-011	3.578661E-012	0	0.000000E+000
1	140.98150243	3.578661E-012	1.806866E-011	1	0.000000E+000
1	140.98168457	1.806866E-011	3.578661E-012	0	0.000000E+000
1	140.98172442	3.578661E-012	1.806866E-011	1	0.000000E+000
1	140.98207539	1.806866E-011	3.578661E-012	0	0.000000E+000
1	140.98211726	3.578661E-012	1.806866E-011	1	0.000000E+000
1	140.98217269	1.806866E-011	3.578661E-012	0	0.000000E+000
1	140.98225374	3.578661E-012	1.806866E-011	1	0.000000E+000
1	140.98231359	1.806866E-011	3.578661E-012	0	0.000000E+000
1	140.98237148	3.578661E-012	1.806866E-011	1	0.000000E+000
1	140.98260034	1.806866E-011	3.578661E-012	0	0.000000E+000
1	140.98261889	3.578661E-012	1.806866E-011	1	0.000000E+000
1	140.98280247	1.806866E-011	3.578661E-012	0	0.000000E+000
1	140.98281373	3.578661E-012	1.806866E-011	1	0.000000E+000
1	140.98284429	1.806866E-011	3.578661E-012	0	0.000000E+000
1	140.98287337	3.578661E-012	1.806866E-011	1	0.000000E+000
1	140.98308989	1.806866E-011	3.578661E-012	0	0.000000E+000
1	140.98311682	3.578661E-012	1.806866E-011	1	0.000000E+000
1	140.98330940	1.806866E-011	3.578661E-012	0	0.000000E+000
1	140.98335135	3.578661E-012	1.806866E-011	1	0.000000E+000
1	140.98337871	1.806866E-011	3.578661E-012	0	0.000000E+000
1	140.98414556	3.578661E-012	1.806866E-011	1	0.000000E+000
1	140.98465484	1.806866E-011	3.578661E-012	0	0.000000E+000
1	140.98470728	3.578661E-012	1.806866E-011	1	0.000000E+000
1	140.98477394	1.806866E-011	3.578661E-012	0	0.000000E+000
1	140.98483816	3.578661E-012	1.806866E-011	1	0.000000E+000
1	140.98488805	1.806866E-011	3.578661E-012	0	0.000000E+000
1	140.98498279	3.578661E-012	1.806866E-011	1	0.000000E+000
1	140.98539983	1.806866E-011	3.578661E-012	0	0.000000E+000
1	140.98546445	3.578661E-012	1.806866E-011	1	0.000000E+000
1	140.98570645	1.806866E-011	3.578661E-012	0	0.000000E+000
1	140.98574521	3.578661E-012	1.806866E-011	1	0.000000E+000
1	140.98579529	1.806866E-011	3.578661E-012	0	0.000000E+000
1	140.98582594	3.578661E-012	1.806866E-011	1	0.000000E+000
1	140.98612516	1.806866E-011	3.578661E-012	0	0.000000E+000
1	140.98615792	3.578661E-012	1.806866E-011	1	0.000000E+000
1	140.98647967	1.806866E-011	3.578661E-012	0	0.000000E+000
1	140.98654894	3.578661E-012	1.806866E-011	1	0.000000E+000
1	140.98656897	1.806866E-011	3.578661E-012	0	0.000000E+000
1	140.98665734	3.578661E-012	1.806866E-011	1	0.000000E+000
1	140.98676589	1.806866E-011	3.578661E-012	0	0.000000E+000
1	140.98678109	3.578661E-012	1.806866E-011	1	0.000000E+000
1	140.98730798	1.806866E-011	3.578661E-012	0	0.000000E+000
1	140.98733536	3.578661E-012	1.806866E-011	1	0.000000E+000
1	140.98758270	1.806866E-011	3.578661E-012	0	0.000000E+000
1	140.98760706	3.578661E-012	1.806866E-011	1	0.000000E+000
1	140.98783070	1.806866E-011	3.578661E-012	0	0.000000E+000
1	140.98786373	3.578661E-012	1.806866E-011	1	0.000000E+000
1	140.98798334	1.806866E-011	3.578661E-012	0	0.000000E+000
1	140.98801993	3.578661E-012	1.806866E-011	1	0.000000E+000
1	140.98950083	1.806866E-011	3.578661E-012	0	0.000000E+000
1	140.98950504	3.578661E-012	1.806866E-011	1	0.000000E+000
1	140.98997634	1.806866E-011	3.578661E-012	0	0.000000E+000
1	140.99001807	3.578661E-012	1.806866E-011	1	0.000000E+000
1	140.99033611	1.806866E-011	3.578661E-012	0	0.000000E+000
1	140.99037399	3.578661E-012	1.806866E-011	1	0.000000E+000
1	140.99040665	1.806866E-011	3.578661E-012	0	0.000000E+000
1	140.99044563	3.578661E-012	1.806866E-011	1	0.000000E+000
1	140.99061195	1.806866E-011	3.578661E-012	0	0.000000E+000
1	140.99063344	3.578661E-012	1.806866E-011	1	0.000000E+000
1	140.99093561	1.806866E-011	3.578661E-012	0	0.000000E+000
1	140.99099824	3.578661E-012	1.806866E-011	1	0.000000E+000
1	140.99149393	1.806866E-011	3.578661E-012	0	0.000000E+000
1	140.99150034	3.578661E-012	1.806866E-011	1	0.000000E+000
1	140.99174136	1.806866E-011	3.578661E-012	0	0.000000E+000
1	140.99183626	3.578661E-012	1.806866E-011	1	0.000000E+000
1	140.99250234	1.806866E-011	3.578661E-012	0	0.000000E+000
1	140.99256827	3.578661E-012	1.806866E-011	1	0.000000E+000
1	140.99262956	1.806866E-011	3.578661E-012	0	0.000000E+000
1	140.99264115	3.578661E-012	1.806866E-011	1	0.000000E+000
1	140.99315886	1.806866E-011	3.578661E-012	0	0.000000E+000
1	140.99318637	3.578661E-012	1.806866E-011	1	0.000000E+000
1	140.99335443	1.806866E-011	3.578661E-012	0	0.000000E+000
1	140.99337448	3.578661E-012	1.806866E-011	1	0.000000E+000
1	140.99343823	1.806866E-011	3.578661E-012	0	0.000000E+000
1	140.99345200	3.578661E-012	1.806866E-011	1	0.000000E+000
1	140.99417649	1.806866E-011	3.578661E-012	0	0.000000E+000
1	140.99420029	3.578661E-012	1.806866E-011	1	0.000000E+000
1	140.99433310	1.806866E-011	3.578661E-012	0	0.000000E+000
1	140.99435322	3.578661E-012	1.806866E-011	1	0.000000E+000
1	140.99488853	1.806866E-011	3.578661E-012	0	0.000000E+000
1	140.99495615	3.578661E-012	1.806866E-011	1	0.000000E+000
1	140.99511314	1.806866E-011	3.578661E-012	0	0.000000E+000
1	140.99514620	3.578661E-012	1.806866E-011	1	0.000000E+000
1	140.99546323	1.806866E-011	3.578661E-012	0	0.000000E+000
1	140.99551884	3.578661E-012	1.806866E-011	1	0.000000E+000
1	140.99566699	1.806866E-011	3.578661E-012	0	0.000000E+000
1	140.99567172	3.578661E-012	1.806866E-011	1	0.000000E+000
1	140.99575074	1.806866E-011	3.578661E-012	0	0.000000E+000
1	140.99576437	3.578661E-012	1.806866E-011	1	0.000000E+000
1	140.99689363	1.806866E-011	3.578661E-012	0	0.000000E+000
1	140.99696284	3.578661E-012	1.806866E-011	1	0.000000E+000
1	140.99713207	1.806866E-011	3.578661E-012	0	0.000000E+000
1	140.99722895	3.578661E-012	1.806866E-011	1	0.000000E+000
1	140.99796680	1.806866E-011	3.578661E-012	0	0.000000E+000
1	140.99797895	3.578661E-012	1.806866E-011	1	0.000000E+000
1	140.99799332	1.806866E-011	3.578661E-012	0	0.000000E+000
1	140.99804940	3.578661E-012	1.806866E-011	1	0.000000E+000
1	140.99837026	1.806866E-011	3.578661E-012	0	0.000000E+000
1	140.99839662	3.578661E-012	1.806866E-011	1	0.000000E+000
1	140.99845623	1.806866E-011	3.578661E-012	0	0.000000E+000
1	140.99851401	3.578661E-012	1.806866E-011	1	0.000000E+000
1	140.99864823	1.806866E-011	3.578661E-012	0	0.000000E+000
1	140.99866865	3.578661E-012	1.806866E-011	1	0.000000E+000
1	140.99892683	1.806866E-011	3.578661E-012	0	0.000000E+000
1	140.99895456	3.578661E-012	1.806866E-011	1	0.000000E+000
1	140.99906814	1.806866E-011	3.578661E-012	0	0.000000E+000
1	140.99912370	3.578661E-012	1.806866E-011	1	0.000000E+000
1	140.99924943	1.806866E-011	3.578661E-012	0	0.000000E+000
1	140.99926772	3.578661E-012	1.806866E-011	1	0.000000E+000
1	140.99986837	1.806866E-011	3.578661E-012	0	0.000000E+000
1	140.99992051	3.578661E-012	1.806866E-011	1	0.000000E+000
1	141.00010271	1.806866E-011	3.578661E-012	0	0.000000E+000
1	141.00013676	3.578661E-012	1.806866E-011	1	0.000000E+000
1	141.00027995	1.806866E-011	3.578661E-012	0	0.000000E+000
1	141.00028790	3.578661E-012	1.806866E-011	1	0.000000E+000
1	141.00091532	1.806866E-011	3.578661E-012	0	0.000000E+000
1	141.00097407	3.578661E-012	1.806866E-011	1	0.000000E+000
1	141.00132778	1.806866E-011	3.578661E-012	0	0.000000E+000
1	141.00133495	3.578661E-012	1.806866E-011	1	0.000000E+000
1	141.00216640	1.806866E-011	3.578661E-012	0	0.000000E+000
1	141.00218304	3.578661E-012	1.806866E-011	1	0.000000E+000
1	141.00262046	1.806866E-011	3.578661E-012	0	0.000000E+000
1	141.00263333	3.578661E-012	1.806866E-011	1	0.000000E+000
1	141.00289372	1.806866E-011	3.578661E-012	0	0.000000E+000
1	141.00296684	3.578661E-012	1.806866E-011	1	0.000000E+000
1	141.00336594	1.806866E-011	3.578661E-012	0	0.000000E+000
1	141.00340713	3.578661E-012	1.806866E-011	1	0.000000E+000
1	141.00405860	1.806866E-011	3.578661E-012	0	0.000000E+000
1	141.00406473	3.578661E-012	1.806866E-011	1	0.000000E+000
1	141.00439765	1.806866E-011	3.578661E-012	0	0.000000E+000
1	141.00442581	3.578661E-012	1.806866E-011	1	0.000000E+000
1	141.00468363	1.806866E-011	3.578661E-012	0	0.000000E+000
1	141.00487073	3.578661E-012	1.806866E-011	1	0.000000E+000
1	141.00493628	1.806866E-011	3.578661E-012	0	0.000000E+000
1	141.00497619	3.578661E-012	1.806866E-011	1	0.000000E+000
1	141.00499131	1.806866E-011	3.578661E-012	0	0.000000E+000
1	141.00504580	3.578661E-012	1.806866E-011	1	0.000000E+000
1	141.00552223	1.806866E-011	3.578661E-012	0	0.000000E+000
1	141.00558186	3.578661E-012	1.806866E-011	1	0.000000E+000
1	141.00590400	1.806866E-011	3.578661E-012	0	0.000000E+000
1	141.00590979	3.578661E-012	1.806866E-011	1	0.000000E+000
1	141.00613507	1.806866E-011	3.578661E-012	0	0.000000E+000
1	141.00614722	3.578661E-012	1.806866E-011	1	0.000000E+000
1	141.00618780	1.806866E-011	3.578661E-012	0	0.000000E+000
1	141.00627934	3.578661E-012	1.806866E-011	1	0.000000E+000
1	141.00630375	1.806866E-011	3.578661E-012	0	0.000000E+000
1	141.00634367	3.578661E-012	1.806866E-011	1	0.000000E+000
1	141.00684648	1.806866E-011	3.578661E-012	0	0.000000E+000
1	141.00691646	3.578661E-012	1.806866E-011	1	0.000000E+000
1	141.00746255	1.806866E-011	3.578661E-012	0	0.000000E+000
1	141.00746888	3.578661E-012	1.806866E-011	1	0.000000E+000
1	141.00748793	1.806866E-011	3.578661E-012	0	0.000000E+000
1	141.00751101	3.578661E-012	1.806866E-011	1	0.000000E+000
1	141.00765464	1.806866E-011	3.578661E-012	0	0.000000E+000
1	141.00765743	3.578661E-012	1.806866E-011	1	0.000000E+000
1	141.00775406	1.806866E-011	3.578661E-012	0	0.000000E+000
1	141.00776734	3.578661E-012	1.806866E-011	1	0.000000E+000
1	141.00796735	1.806866E-011	3.578661E-012	0	0.000000E+000
1	141.00797930	3.578661E-012	1.806866E-011	1	0.000000E+000
1	141.00891049	1.806866E-011	3.578661E-012	0	0.000000E+000
1	141.01713954	3.578661E-012	1.806866E-011	1	0.000000E+000
1	141.01721756	1.806866E-011	3.578661E-012	0	0.000000E+000
1	141.01732962	3.578661E-012	1.806866E-011	1	0.000000E+000
1	141.01742414	1.806866E-011	3.578661E-012	0	0.000000E+000
1	141.01746089	3.578661E-012	1.806866E-011	1	0.000000E+000
1	141.01770844	1.806866E-011	3.578661E-012	0	0.000000E+000
1	141.01771646	3.578661E-012	1.806866E-011	1	0.000000E+000
1	141.01795136	1.806866E-011	3.578661E-012	0	0.000000E+000
1	141.01797342	3.578661E-012	1.806866E-011	1	0.000000E+000
1	141.01837235	1.806866E-011	3.578661E-012	0	0.000000E+000
1	141.01843787	3.578661E-012	1.806866E-011	1	0.000000E+000
1	141.01867566	1.806866E-011	3.578661E-012	0	0.000000E+000
1	141.01871614	3.578661E-012	1.806866E-011	1	0.000000E+000
1	141.01886325	1.806866E-011	3.578661E-012	0	0.000000E+000
1	141.01887994	3.578661E-012	1.806866E-011	1	0.000000E+000
1	141.01890787	1.806866E-011	3.578661E-012	0	0.000000E+000
1	141.01891419	3.578661E-012	1.806866E-011	1	0.000000E+000
1	141.01937435	1.806866E-011	3.578661E-012	0	0.000000E+000
1	141.01941052	3.578661E-012	1.806866E-011	1	0.000000E+000
1	141.01945046	1.806866E-011	3.578661E-012	0	0.000000E+000
1	141.01951816	3.578661E-012	1.806866E-011	1	0.000000E+000
1	141.01988945	1.806866E-011	3.578661E-012	0	0.000000E+000
1	141.02032645	3.578661E-012	1.806866E-011	1	0.000000E+000
1	141.02062006	1.806866E-011	3.578661E-012	0	0.000000E+000
1	141.02066150	3.578661E-012	1.806866E-011	1	0.000000E+000
1	141.02069549	1.806866E-011	3.578661E-012	0	0.000000E+000
1	141.02073202	3.578661E-012	1.806866E-011	1	0.000000E+000
1	141.02105872	1.806866E-011	3.578661E-012	0	0.000000E+000
1	141.02108736	3.578661E-012	1.806866E-011	1	0.000000E+000
1	141.02111531	1.806866E-011	3.578661E-012	0	0.000000E+000
1	141.02114959	3.578661E-012	1.806866E-011	1	0.000000E+000
1	141.02152861	1.806866E-011	3.578661E-012	0	0.000000E+000
1	141.02155014	3.578661E-012	1.806866E-011	1	0.000000E+000
1	141.02185889	1.806866E-011	3.578661E-012	0	0.000000E+000
1	141.02188811	3.578661E-012	1.806866E-011	1	0.000000E+000
1	141.02192146	1.806866E-011	3.578661E-012	0	0.000000E+000
1	141.02195714	3.578661E-012	1.806866E-011	1	0.000000E+000
1	141.02213051	1.806866E-011	3.578661E-012	0	0.000000E+000
1	141.02216293	3.578661E-012	1.806866E-011	1	0.000000E+000
1	141.02251645	1.806866E-011	3.578661E-012	0	0.000000E+000
1	141.02254744	3.578661E-012	1.806866E-011	1	0.000000E+000
1	141.02288512	1.806866E-011	3.578661E-012	0	0.000000E+000
1	141.02293623	3.578661E-012	1.806866E-011	1	0.000000E+000
1	141.02295860	1.806866E-011	3.578661E-012	0	0.000000E+000
1	141.02299455	3.578661E-012	1.806866E-011	1	0.000000E+000
1	141.02303098	1.806866E-011	3.578661E-012	0	0.000000E+000
1	141.02305943	3.578661E-012	1.806866E-011	1	0.000000E+000
1	141.02340117	1.806866E-011	3.578661E-012	0	0.000000E+000
1	141.02343685	3.578661E-012	1.806866E-011	1	0.000000E+000
1	141.02357245	1.806866E-011	3.578661E-012	0	0.000000E+000
1	141.02359612	3.578661E-012	1.806866E-011	1	0.000000E+000
1	141.02363773	1.806866E-011	3.578661E-012	0	0.000000E+000
1	141.02367129	3.578661E-012	1.806866E-011	1	0.000000E+000
1	141.02418248	1.806866E-011	3.578661E-012	0	0.000000E+000
1	141.02423926	3.578661E-012	1.806866E-011	1	0.000000E+000
1	141.02458273	1.806866E-011	3.578661E-012	0	0.000000E+000
1	141.02463531	3.578661E-012	1.806866E-011	1	0.000000E+000
1	141.02498315	1.806866E-011	3.578661E-012	0	0.000000E+000
1	141.02501166	3.578661E-012	1.806866E-011	1	0.000000E+000
1	141.02502866	1.806866E-011	3.578661E-012	0	0.000000E+000
1	141.02504908	3.578661E-012	1.806866E-011	1	0.000000E+000
1	141.02519128	1.806866E-011	3.578661E-012	0	0.000000E+000
1	141.02520178	3.578661E-012	1.806866E-011	1	0.000000E+000
1	141.02548675	1.806866E-011	3.578661E-012	0	0.000000E+000
1	141.02559170	3.578661E-012	1.806866E-011	1	0.000000E+000
1	141.02597472	1.806866E-011	3.578661E-012	0	0.000000E+000
1	141.02636131	3.578661E-012	1.806866E-011	1	0.000000E+000
1	141.02653016	1.806866E-011	3.578661E-012	0	0.000000E+000
1	141.02657667	3.578661E-012	1.806866E-011	1	0.000000E+000
1	141.02709449	1.806866E-011	3.578661E-012	0	0.000000E+000
1	141.02710896	3.578661E-012	1.806866E-011	1	0.000000E+000
1	141.02722513	1.806866E-011	3.578661E-012	0	0.000000E+000
1	141.02724269	3.578661E-012	1.806866E-011	1	0.000000E+000
1	141.02745257	1.806866E-011	3.578661E-012	0	0.000000E+000
1	141.02747185	3.578661E-012	1.806866E-011	1	0.000000E+000
1	141.02757599	1.806866E-011	3.578661E-012	0	0.000000E+000
1	141.02758868	3.578661E-012	1.806866E-011	1	0.000000E+000
1	141.02773536	1.806866E-011	3.578661E-012	0	0.000000E+000
1	141.02780890	3.578661E-012	1.806866E-011	1	0.000000E+000
1	141.02873394	1.806866E-011	3.578661E-012	0	0.000000E+000
1	141.02878143	3.578661E-012	1.806866E-011	1	0.000000E+000
1	141.02900203	1.806866E-011	3.578661E-012	0	0.000000E+000
1	141.02907980	3.578661E-012	1.806866E-011	1	0.000000E+000
1	141.02932335	1.806866E-011	3.578661E-012	0	0.000000E+000
1	141.02935665	3.578661E-012	1.806866E-011	1	0.000000E+000
1	141.02940996	1.806866E-011	3.578661E-012	0	0.000000E+000
1	141.02942521	3.578661E-012	1.806866E-011	1	0.000000E+000
1	141.02957272	1.806866E-011	3.578661E-012	0	0.000000E+000
1	141.02959297	3.578661E-012	1.806866E-011	1	0.000000E+000
1	141.02980534	1.806866E-011	3.578661E-012	0	0.000000E+000
1	141.02986539	3.578661E-012	1.806866E-011	1	0.000000E+000
1	141.03019319	1.806866E-011	3.578661E-012	0	0.000000E+000
1	141.03020730	3.578661E-012	1.806866E-011	1	0.000000E+000
1	141.03085610	1.806866E-011	3.578661E-012	0	0.000000E+000
1	141.03088002	3.578661E-012	1.806866E-011	1	0.000000E+000
1	141.03093066	1.806866E-011	3.578661E-012	0	0.000000E+000
1	141.03099653	3.578661E-012	1.806866E-011	1	0.000000E+000
1	141.03104825	1.806866E-011	3.578661E-012	0	0.000000E+000
1	141.03106895	3.578661E-012	1.806866E-011	1	0.000000E+000
1	141.03125724	1.806866E-011	3.578661E-012	0	0.000000E+000
1	141.03128679	3.578661E-012	1.806866E-011	1	0.000000E+000
1	141.03158677	1.806866E-011	3.578661E-012	0	0.000000E+000
1	141.03160168	3.578661E-012	1.806866E-011	1	0.000000E+000
1	141.03190757	1.806866E-011	3.578661E-012	0	0.000000E+000
1	141.03192964	3.578661E-012	1.806866E-011	1	0.000000E+000
1	141.03223527	1.806866E-011	3.578661E-012	0	0.000000E+000
1	141.03226858	3.578661E-012	1.806866E-011	1	0.000000E+000
1	141.03274737	1.806866E-011	3.578661E-012	0	0.000000E+000
1	141.03279139	3.578661E-012	1.806866E-011	1	0.000000E+000
1	141.03312408	1.806866E-011	3.578661E-012	0	0.000000E+000
1	141.03314592	3.578661E-012	1.806866E-011	1	0.000000E+000
1	141.03366639	1.806866E-011	3.578661E-012	0	0.000000E+000
1	141.03370890	3.578661E-012	1.806866E-011	1	0.000000E+000
1	141.03437159	1.806866E-011	3.578661E-012	0	0.000000E+000
1	141.03438807	3.578661E-012	1.806866E-011	1	0.000000E+000
1	141.03460790	1.806866E-011	3.578661E-012	0	0.000000E+000
1	141.03463836	3.578661E-012	1.806866E-011	1	0.000000E+000
1	141.03475057	1.806866E-011	3.578661E-012	0	0.000000E+000
1	141.03479714	3.578661E-012	1.806866E-011	1	0.000000E+000
1	141.03484776	1.806866E-011	3.578661E-012	0	0.000000E+000
1	141.03486081	3.578661E-012	1.806866E-011	1	0.000000E+000
1	141.03513360	1.806866E-011	3.578661E-012	0	0.000000E+000
1	141.03526135	3.578661E-012	1.806866E-011	1	0.000000E+000
1	141.03568056	1.806866E-011	3.578661E-012	0	0.000000E+000
1	141.03570010	3.578661E-012	1.806866E-011	1	0.000000E+000
1	141.03645286	1.806866E-011	3.578661E-012	0	0.000000E+000
1	141.03650301	3.578661E-012	1.806866E-011	1	0.000000E+000
1	141.03737872	1.806866E-011	3.578661E-012	0	0.000000E+000
1	141.03743948	3.578661E-012	1.806866E-011	1	0.000000E+000
1	141.03772584	1.806866E-011	3.578661E-012	0	0.000000E+000
1	141.03778610	3.578661E-012	1.806866E-011	1	0.000000E+000
1	141.03787967	1.806866E-011	3.578661E-012	0	0.000000E+000
1	141.03789017	3.578661E-012	1.806866E-011	1	0.000000E+000
1	141.03809525	1.806866E-011	3.578661E-012	0	0.000000E+000
1	141.03815294	3.578661E-012	1.806866E-011	1	0.000000E+000
1	141.03819379	1.806866E-011	3.578661E-012	0	0.000000E+000
1	141.03823369	3.578661E-012	1.806866E-011	1	0.000000E+000
1	141.03861642	1.806866E-011	3.578661E-012	0	0.000000E+000
1	141.03863805	3.578661E-012	1.806866E-011	1	0.000000E+000
1	141.03882146	1.806866E-011	3.578661E-012	0	0.000000E+000
1	141.03885837	3.578661E-012	1.806866E-011	1	0.000000E+000
1	141.03901050	1.806866E-011	3.578661E-012	0	0.000000E+000
1	141.03907357	3.578661E-012	1.806866E-011	1	0.000000E+000
1	141.03911203	1.806866E-011	3.578661E-012	0	0.000000E+000
1	141.03914203	3.578661E-012	1.806866E-011	1	0.000000E+000
1	141.03920305	1.806866E-011	3.578661E-012	0	0.000000E+000
1	141.03924571	3.578661E-012	1.806866E-011	1	0.000000E+000
1	141.03932432	1.806866E-011	3.578661E-012	0	0.000000E+000
1	141.03933647	3.578661E-012	1.806866E-011	1	0.000000E+000
1	141.03953329	1.806866E-011	3.578661E-012	0	0.000000E+000
1	141.03956783	3.578661E-012	1.806866E-011	1	0.000000E+000
1	141.03976157	1.806866E-011	3.578661E-012	0	0.000000E+000
1	141.03978644	3.578661E-012	1.806866E-011	1	0.000000E+000
1	141.03984373	1.806866E-011	3.578661E-012	0	0.000000E+000
1	141.03985867	3.578661E-012	1.806866E-011	1	0.000000E+000
1	141.04007520	1.806866E-011	3.578661E-012	0	0.000000E+000
1	141.04008820	3.578661E-012	1.806866E-011	1	0.000000E+000
1	141.04081220	1.806866E-011	3.578661E-012	0	0.000000E+000
1	141.04086630	3.578661E-012	1.806866E-011	1	0.000000E+000
1	141.04132109	1.806866E-011	3.578661E-012	0	0.000000E+000
1	141.04137649	3.578661E-012	1.806866E-011	1	0.000000E+000
1	141.04146601	1.806866E-011	3.578661E-012	0	0.000000E+000
1	141.04157194	3.578661E-012	1.806866E-011	1	0.000000E+000
1	141.04178766	1.806866E-011	3.578661E-012	0	0.000000E+000
1	141.04180777	3.578661E-012	1.806866E-011	1	0.000000E+000
1	141.04291130	1.806866E-011	3.578661E-012	0	0.000000E+000
1	141.04292270	3.578661E-012	1.806866E-011	1	0.000000E+000
1	141.04295693	1.806866E-011	3.578661E-012	0	0.000000E+000
1	141.04296918	3.578661E-012	1.806866E-011	1	0.000000E+000
1	141.04351355	1.806866E-011	3.578661E-012	0	0.000000E+000
1	141.04353201	3.578661E-012	1.806866E-011	1	0.000000E+000
1	141.04421091	1.806866E-011	3.578661E-012	0	0.000000E+000
1	141.04572282	3.578661E-012	1.806866E-011	1	0.000000E+000
1	141.04580393	1.806866E-011	3.578661E-012	0	0.000000E+000
1	141.04581760	3.578661E-012	1.806866E-011	1	0.000000E+000
1	141.04635167	1.806866E-011	3.578661E-012	0	0.000000E+000
1	141.04636241	3.578661E-012	1.806866E-011	1	0.000000E+000
1	141.04686749	1.806866E-011	3.578661E-012	0	0.000000E+000
1	141.04692326	3.578661E-012	1.806866E-011	1	0.000000E+000
1	141.04751333	1.806866E-011	3.578661E-012	0	0.000000E+000
1	141.04752864	3.578661E-012	1.806866E-011	1	0.000000E+000
1	141.04764678	1.806866E-011	3.578661E-012	0	0.000000E+000
1	141.04766720	3.578661E-012	1.806866E-011	1	0.000000E+000
1	141.04776563	1.806866E-011	3.578661E-012	0	0.000000E+000
1	141.04778122	3.578661E-012	1.806866E-011	1	0.000000E+000
1	141.04782124	1.806866E-011	3.578661E-012	0	0.000000E+000
1	141.04782919	3.578661E-012	1.806866E-011	1	0.000000E+000
1	141.04820413	1.806866E-011	3.578661E-012	0	0.000000E+000
1	141.04824852	3.578661E-012	1.806866E-011	1	0.000000E+000
1	141.04858143	1.806866E-011	3.578661E-012	0	0.000000E+000
1	141.04859469	3.578661E-012	1.806866E-011	1	0.000000E+000
1	141.04949208	1.806866E-011	3.578661E-012	0	0.000000E+000
1	141.04952497	3.578661E-012	1.806866E-011	1	0.000000E+000
1	141.04958086	1.806866E-011	3.578661E-012	0	0.000000E+000
1	141.04958762	3.578661E-012	1.806866E-011	1	0.000000E+000
1	141.04961103	1.806866E-011	3.578661E-012	0	0.000000E+000
1	141.04964437	3.578661E-012	1.806866E-011	1	0.000000E+000
1	141.04985388	1.806866E-011	3.578661E-012	0	0.000000E+000
1	141.04987335	3.578661E-012	1.806866E-011	1	0.000000E+000
1	141.05012837	1.806866E-011	3.578661E-012	0	0.000000E+000
1	141.05015365	3.578661E-012	1.806866E-011	1	0.000000E+000
1	141.05137411	1.806866E-011	3.578661E-012	0	0.000000E+000
1	141.05142553	3.578661E-012	1.806866E-011	1	0.000000E+000
1	141.05149778	1.806866E-011	3.578661E-012	0	0.000000E+000
1	141.05155253	3.578661E-012	1.806866E-011	1	0.000000E+000
1	141.05182981	1.806866E-011	3.578661E-012	0	0.000000E+000
1	141.05187524	3.578661E-012	1.806866E-011	1	0.000000E+000
1	141.05272885	1.806866E-011	3.578661E-012	0	0.000000E+000
1	141.05278275	3.578661E-012	1.806866E-011	1	0.000000E+000
1	141.05319045	1.806866E-011	3.578661E-012	0	0.000000E+000
1	141.05325376	3.578661E-012	1.806866E-011	1	0.000000E+000
1	141.05382007	1.806866E-011	3.578661E-012	0	0.000000E+000
1	141.05384610	3.578661E-012	1.806866E-011	1	0.000000E+000
1	141.05460393	1.806866E-011	3.578661E-012	0	0.000000E+000
1	141.05462883	3.578661E-012	1.806866E-011	1	0.000000E+000
1	141.05495142	1.806866E-011	3.578661E-012	0	0.000000E+000
1	141.05496600	3.578661E-012	1.806866E-011	1	0.000000E+000
1	141.05517303	1.806866E-011	3.578661E-012	0	0.000000E+000
1	141.05523278	3.578661E-012	1.806866E-011	1	0.000000E+000
1	141.05532697	1.806866E-011	3.578661E-012	0	0.000000E+000
1	141.05536816	3.578661E-012	1.806866E-011	1	0.000000E+000
1	141.05571611	1.806866E-011	3.578661E-012	0	0.000000E+000
1	141.05574351	3.578661E-012	1.806866E-011	1	0.000000E+000
1	141.05603563	1.806866E-011	3.578661E-012	0	0.000000E+000
1	141.05604396	3.578661E-012	1.806866E-011	1	0.000000E+000
1	141.05649371	1.806866E-011	3.578661E-012	0	0.000000E+000
1	141.05657051	3.578661E-012	1.806866E-011	1	0.000000E+000
1	141.05712521	1.806866E-011	3.578661E-012	0	0.000000E+000
1	141.05713452	3.578661E-012	1.806866E-011	1	0.000000E+000
1	141.05744981	1.806866E-011	3.578661E-012	0	0.000000E+000
1	141.05768112	3.578661E-012	1.806866E-011	1	0.000000E+000
1	141.05780128	1.806866E-011	3.578661E-012	0	0.000000E+000
1	141.05785803	3.578661E-012	1.806866E-011	1	0.000000E+000
1	141.05813593	1.806866E-011	3.578661E-012	0	0.000000E+000
1	141.05817652	3.578661E-012	1.806866E-011	1	0.000000E+000
1	141.05853507	1.806866E-011	3.578661E-012	0	0.000000E+000
1	141.05855714	3.578661E-012	1.806866E-011	1	0.000000E+000
1	141.05886958	1.806866E-011	3.578661E-012	0	0.000000E+000
1	141.05896832	3.578661E-012	1.806866E-011	1	0.000000E+000
1	141.05900400	1.806866E-011	3.578661E-012	0	0.000000E+000
1	141.05904209	3.578661E-012	1.806866E-011	1	0.000000E+000
1	141.05916027	1.806866E-011	3.578661E-012	0	0.000000E+000
1	141.05917543	3.578661E-012	1.806866E-011	1	0.000000E+000
1	141.05932578	1.806866E-011	3.578661E-012	0	0.000000E+000
1	141.05934049	3.578661E-012	1.806866E-011	1	0.000000E+000
1	141.05939970	1.806866E-011	3.578661E-012	0	0.000000E+000
1	141.05941046	3.578661E-012	1.806866E-011	1	0.000000E+000
1	141.05983422	1.806866E-011	3.578661E-012	0	0.000000E+000
1	141.05985396	3.578661E-012	1.806866E-011	1	0.000000E+000
1	141.06042386	1.806866E-011	3.578661E-012	0	0.000000E+000
1	141.06047982	3.578661E-012	1.806866E-011	1	0.000000E+000
1	141.06113882	1.806866E-011	3.578661E-012	0	0.000000E+000
1	141.06116762	3.578661E-012	1.806866E-011	1	0.000000E+000
1	141.06126704	1.806866E-011	3.578661E-012	0	0.000000E+000
1	141.06128374	3.578661E-012	1.806866E-011	1	0.000000E+000
1	141.06156867	1.806866E-011	3.578661E-012	0	0.000000E+000
1	141.06160970	3.578661E-012	1.806866E-011	1	0.000000E+000
1	141.06188491	1.806866E-011	3.578661E-012	0	0.000000E+000
1	141.06193352	3.578661E-012	1.806866E-011	1	0.000000E+000
1	141.06199082	1.806866E-011	3.578661E-012	0	0.000000E+000
1	141.06205316	3.578661E-012	1.806866E-011	1	0.000000E+000
1	141.06246161	1.806866E-011	3.578661E-012	0	0.000000E+000
1	141.06246998	3.578661E-012	1.806866E-011	1	0.000000E+000
1	141.06277615	1.806866E-011	3.578661E-012	0	0.000000E+000
1	141.06288548	3.578661E-012	1.806866E-011	1	0.000000E+000
1	141.06301437	1.806866E-011	3.578661E-012	0	0.000000E+000
1	141.06301853	3.578661E-012	1.806866E-011	1	0.000000E+000
1	141.06308345	1.806866E-011	3.578661E-012	0	0.000000E+000
1	141.06316426	3.578661E-012	1.806866E-011	1	0.000000E+000
1	141.06335634	1.806866E-011	3.578661E-012	0	0.000000E+000
1	141.06338139	3.578661E-012	1.806866E-011	1	0.000000E+000
1	141.06351112	1.806866E-011	3.578661E-012	0	0.000000E+000
1	141.06353196	3.578661E-012	1.806866E-011	1	0.000000E+000
1	141.06397599	1.806866E-011	3.578661E-012	0	0.000000E+000
1	141.06404442	3.578661E-012	1.806866E-011	1	0.000000E+000
1	141.06433140	1.806866E-011	3.578661E-012	0	0.000000E+000
1	141.06444377	3.578661E-012	1.806866E-011	1	0.000000E+000
1	141.06507640	1.806866E-011	3.578661E-012	0	0.000000E+000
1	141.06514373	3.578661E-012	1.806866E-011	1	0.000000E+000
1	141.06515200	1.806866E-011	3.578661E-012	0	0.000000E+000
1	141.06520503	3.578661E-012	1.806866E-011	1	0.000000E+000
1	141.06564246	1.806866E-011	3.578661E-012	0	0.000000E+000
1	141.06569831	3.578661E-012	1.806866E-011	1	0.000000E+000
1	141.06610102	1.806866E-011	3.578661E-012	0	0.000000E+000
1	141.06617343	3.578661E-012	1.806866E-011	1	0.000000E+000
1	141.06632390	1.806866E-011	3.578661E-012	0	0.000000E+000
1	141.06641101	3.578661E-012	1.806866E-011	1	0.000000E+000
1	141.06669438	1.806866E-011	3.578661E-012	0	0.000000E+000
1	141.06676388	3.578661E-012	1.806866E-011	1	0.000000E+000
1	141.06700244	1.806866E-011	3.578661E-012	0	0.000000E+000
1	141.06703724	3.578661E-012	1.806866E-011	1	0.000000E+000
1	141.06731219	1.806866E-011	3.578661E-012	0	0.000000E+000
1	141.06732401	3.578661E-012	1.806866E-011	1	0.000000E+000
1	141.06743613	1.806866E-011	3.578661E-012	0	0.000000E+000
1	141.06743906	3.578661E-012	1.806866E-011	1	0.000000E+000
1	141.06789041	1.806866E-011	3.578661E-012	0	0.000000E+000
1	141.06792415	3.578661E-012	1.806866E-011	1	0.000000E+000
1	141.06824875	1.806866E-011	3.578661E-012	0	0.000000E+000
1	141.06829202	3.578661E-012	1.806866E-011	1	0.000000E+000
1	141.06847824	1.806866E-011	3.578661E-012	0	0.000000E+000
1	141.06859978	3.578661E-012	1.806866E-011	1	0.000000E+000
1	141.06869955	1.806866E-011	3.578661E-012	0	0.000000E+000
1	141.08163874	3.578661E-012	1.806866E-011	1	0.000000E+000
1	141.08173049	1.806866E-011	3.578661E-012	0	0.000000E+000
1	141.08174710	3.578661E-012	1.806866E-011	1	0.000000E+000
1	141.08195632	1.806866E-011	3.578661E-012	0	0.000000E+000
1	141.08198297	3.578661E-012	1.806866E-011	1	0.000000E+000
1	141.08202644	1.806866E-011	3.578661E-012	0	0.000000E+000
1	141.08205752	3.578661E-012	1.806866E-011	1	0.000000E+000
1	141.08277425	1.806866E-011	3.578661E-012	0	0.000000E+000
1	141.08284983	3.578661E-012	1.806866E-011	1	0.000000E+000
1	141.08286533	1.806866E-011	3.578661E-012	0	0.000000E+000
1	141.08289831	3.578661E-012	1.806866E-011	1	0.000000E+000
1	141.08315429	1.806866E-011	3.578661E-012	0	0.000000E+000
1	141.08317285	3.578661E-012	1.806866E-011	1	0.000000E+000
1	141.08344158	1.806866E-011	3.578661E-012	0	0.000000E+000
1	141.08348454	3.578661E-012	1.806866E-011	1	0.000000E+000
1	141.08358401	1.806866E-011	3.578661E-012	0	0.000000E+000
1	141.08363673	3.578661E-012	1.806866E-011	1	0.000000E+000
1	141.08443825	1.806866E-011	3.578661E-012	0	0.000000E+000
1	141.12428573	3.578661E-012	1.806866E-011	1	0.000000E+000
1	141.12437252	1.806866E-011	3.578661E-012	0	0.000000E+000
1	141.12438737	3.578661E-012	1.806866E-011	1	0.000000E+000
1	141.12446708	1.806866E-011	3.578661E-012	0	0.000000E+000
1	141.12450876	3.578661E-012	1.806866E-011	1	0.000000E+000
1	141.12468086	1.806866E-011	3.578661E-012	0	0.000000E+000
1	141.12472256	3.578661E-012	1.806866E-011	1	0.000000E+000
1	141.12483843	1.806866E-011	3.578661E-012	0	0.000000E+000
1	141.12488144	3.578661E-012	1.806866E-011	1	0.000000E+000
1	141.12494435	1.806866E-011	3.578661E-012	0	0.000000E+000
1	141.12498129	3.578661E-012	1.806866E-011	1	0.000000E+000
1	141.12522157	1.806866E-011	3.578661E-012	0	0.000000E+000
1	141.12527812	3.578661E-012	1.806866E-011	1	0.000000E+000
1	141.12560786	1.806866E-011	3.578661E-012	0	0.000000E+000
1	141.12562477	3.578661E-012	1.806866E-011	1	0.000000E+000
1	141.12580797	1.806866E-011	3.578661E-012	0	0.000000E+000
1	141.12582079	3.578661E-012	1.806866E-011	1	0.000000E+000
1	141.12627659	1.806866E-011	3.578661E-012	0	0.000000E+000
1	141.12629563	3.578661E-012	1.806866E-011	1	0.000000E+000
1	141.12657564	1.806866E-011	3.578661E-012	0	0.000000E+000
1	141.12660591	3.578661E-012	1.806866E-011	1	0.000000E+000
1	141.12726395	1.806866E-011	3.578661E-012	0	0.000000E+000
1	141.12727468	3.578661E-012	1.806866E-011	1	0.000000E+000
1	141.12731781	1.806866E-011	3.578661E-012	0	0.000000E+000
1	141.12735078	3.578661E-012	1.806866E-011	1	0.000000E+000
1	141.12765837	1.806866E-011	3.578661E-012	0	0.000000E+000
1	141.12771476	3.578661E-012	1.806866E-011	1	0.000000E+000
1	141.12774930	1.806866E-011	3.578661E-012	0	0.000000E+000
1	141.12776202	3.578661E-012	1.806866E-011	1	0.000000E+000
1	141.12814372	1.806866E-011	3.578661E-012	0	0.000000E+000
1	141.12817228	3.578661E-012	1.806866E-011	1	0.000000E+000
1	141.12838413	1.806866E-011	3.578661E-012	0	0.000000E+000
1	141.12840235	3.578661E-012	1.806866E-011	1	0.000000E+000
1	141.12849422	1.806866E-011	3.578661E-012	0	0.000000E+000
1	141.12851021	3.578661E-012	1.806866E-011	1	0.000000E+000
1	141.12901384	1.806866E-011	3.578661E-012	0	0.000000E+000
1	141.12905092	3.578661E-012	1.806866E-011	1	0.000000E+000
1	141.12919445	1.806866E-011	3.578661E-012	0	0.000000E+000
1	141.12924722	3.578661E-012	1.806866E-011	1	0.000000E+000
1	141.12982474	1.806866E-011	3.578661E-012	0	0.000000E+000
1	141.12984071	3.578661E-012	1.806866E-011	1	0.000000E+000
1	141.13010787	1.806866E-011	3.578661E-012	0	0.000000E+000
1	141.13013733	3.578661E-012	1.806866E-011	1	0.000000E+000
1	141.13034085	1.806866E-011	3.578661E-012	0	0.000000E+000
1	141.13040482	3.578661E-012	1.806866E-011	1	0.000000E+000
1	141.13060616	1.806866E-011	3.578661E-012	0	0.000000E+000
1	141.13064961	3.578661E-012	1.806866E-011	1	0.000000E+000
1	141.13113729	1.806866E-011	3.578661E-012	0	0.000000E+000
1	141.13119694	3.578661E-012	1.806866E-011	1	0.000000E+000
1	141.13192449	1.806866E-011	3.578661E-012	0	0.000000E+000
1	141.13194710	3.578661E-012	1.806866E-011	1	0.000000E+000
1	141.13209505	1.806866E-011	3.578661E-012	0	0.000000E+000
1	141.13213472	3.578661E-012	1.806866E-011	1	0.000000E+000
1	141.13231851	1.806866E-011	3.578661E-012	0	0.000000E+000
1	141.13235567	3.578661E-012	1.806866E-011	1	0.000000E+000
1	141.13252276	1.806866E-011	3.578661E-012	0	0.000000E+000
1	141.13258457	3.578661E-012	1.806866E-011	1	0.000000E+000
1	141.13269387	1.806866E-011	3.578661E-012	0	0.000000E+000
1	141.13271521	3.578661E-012	1.806866E-011	1	0.000000E+000
1	141.13280936	1.806866E-011	3.578661E-012	0	0.000000E+000
1	141.13283116	3.578661E-012	1.806866E-011	1	0.000000E+000
1	141.13329222	1.806866E-011	3.578661E-012	0	0.000000E+000
1	141.13331576	3.578661E-012	1.806866E-011	1	0.000000E+000
1	141.13368218	1.806866E-011	3.578661E-012	0	0.000000E+000
1	141.13377955	3.578661E-012	1.806866E-011	1	0.000000E+000
1	141.13382603	1.806866E-011	3.578661E-012	0	0.000000E+000
1	141.13385115	3.578661E-012	1.806866E-011	1	0.000000E+000
1	141.13420545	1.806866E-011	3.578661E-012	0	0.000000E+000
1	141.13424648	3.578661E-012	1.806866E-011	1	0.000000E+000
1	141.13433644	1.806866E-011	3.578661E-012	0	0.000000E+000
1	141.13434715	3.578661E-012	1.806866E-011	1	0.000000E+000
1	141.13447071	1.806866E-011	3.578661E-012	0	0.000000E+000
1	141.13448166	3.578661E-012	1.806866E-011	1	0.000000E+000
1	141.13468279	1.806866E-011	3.578661E-012	0	0.000000E+000
1	141.13470633	3.578661E-012	1.806866E-011	1	0.000000E+000
1	141.13517903	1.806866E-011	3.578661E-012	0	0.000000E+000
1	141.13518879	3.578661E-012	1.806866E-011	1	0.000000E+000
1	141.13553935	1.806866E-011	3.578661E-012	0	0.000000E+000
1	141.13556334	3.578661E-012	1.806866E-011	1	0.000000E+000
1	141.13586036	1.806866E-011	3.578661E-012	0	0.000000E+000
1	141.13587344	3.578661E-012	1.806866E-011	1	0.000000E+000
1	141.13630981	1.806866E-011	3.578661E-012	0	0.000000E+000
1	141.13642117	3.578661E-012	1.806866E-011	1	0.000000E+000
1	141.13646530	1.806866E-011	3.578661E-012	0	0.000000E+000
1	141.13650463	3.578661E-012	1.806866E-011	1	0.000000E+000
1	141.13664934	1.806866E-011	3.578661E-012	0	0.000000E+000
1	141.13667958	3.578661E-012	1.806866E-011	1	0.000000E+000
1	141.13678129	1.806866E-011	3.578661E-012	0	0.000000E+000
1	141.13680795	3.578661E-012	1.806866E-011	1	0.000000E+000
1	141.13742071	1.806866E-011	3.578661E-012	0	0.000000E+000
1	141.13743566	3.578661E-012	1.806866E-011	1	0.000000E+000
1	141.13798204	1.806866E-011	3.578661E-012	0	0.000000E+000
1	141.13799675	3.578661E-012	1.806866E-011	1	0.000000E+000
1	141.13868248	1.806866E-011	3.578661E-012	0	0.000000E+000
1	141.13874199	3.578661E-012	1.806866E-011	1	0.000000E+000
1	141.13882947	1.806866E-011	3.578661E-012	0	0.000000E+000
1	141.13884824	3.578661E-012	1.806866E-011	1	0.000000E+000
1	141.13912921	1.806866E-011	3.578661E-012	0	0.000000E+000
1	141.13915959	3.578661E-012	1.806866E-011	1	0.000000E+000
1	141.13927410	1.806866E-011	3.578661E-012	0	0.000000E+000
1	141.13930005	3.578661E-012	1.806866E-011	1	0.000000E+000
1	141.13939069	1.806866E-011	3.578661E-012	0	0.000000E+000
1	141.13942365	3.578661E-012	1.806866E-011	1	0.000000E+000
1	141.13952795	1.806866E-011	3.578661E-012	0	0.000000E+000
1	141.13961062	3.578661E-012	1.806866E-011	1	0.000000E+000
1	141.13969940	1.806866E-011	3.578661E-012	0	0.000000E+000
1	141.13974519	3.578661E-012	1.806866E-011	1	0.000000E+000
1	141.13976169	1.806866E-011	3.578661E-012	0	0.000000E+000
1	141.13977652	3.578661E-012	1.806866E-011	1	0.000000E+000
1	141.14007956	1.806866E-011	3.578661E-012	0	0.000000E+000
1	141.14008984	3.578661E-012	1.806866E-011	1	0.000000E+000
1	141.14050479	1.806866E-011	3.578661E-012	0	0.000000E+000
1	141.14053427	3.578661E-012	1.806866E-011	1	0.000000E+000
1	141.14101580	1.806866E-011	3.578661E-012	0	0.000000E+000
1	141.14102757	3.578661E-012	1.806866E-011	1	0.000000E+000
1	141.14139915	1.806866E-011	3.578661E-012	0	0.000000E+000
1	141.14248474	3.578661E-012	1.806866E-011	1	0.000000E+000
1	141.14270814	1.806866E-011	3.578661E-012	0	0.000000E+000
1	141.14277493	3.578661E-012	1.806866E-011	1	0.000000E+000
1	141.14343445	1.806866E-011	3.578661E-012	0	0.000000E+000
1	141.14348051	3.578661E-012	1.806866E-011	1	0.000000E+000
1	141.14355255	1.806866E-011	3.578661E-012	0	0.000000E+000
1	141.14369147	3.578661E-012	1.806866E-011	1	0.000000E+000
1	141.14460536	1.806866E-011	3.578661E-012	0	0.000000E+000
1	141.14463029	3.578661E-012	1.806866E-011	1	0.000000E+000
1	141.14486077	1.806866E-011	3.578661E-012	0	0.000000E+000
1	141.14487394	3.578661E-012	1.806866E-011	1	0.000000E+000
1	141.14512893	1.806866E-011	3.578661E-012	0	0.000000E+000
1	141.14514630	3.578661E-012	1.806866E-011	1	0.000000E+000
1	141.14580580	1.806866E-011	3.578661E-012	0	0.000000E+000
1	141.14581067	3.578661E-012	1.806866E-011	1	0.000000E+000
1	141.14606121	1.806866E-011	3.578661E-012	0	0.000000E+000
1	141.14609417	3.578661E-012	1.806866E-011	1	0.000000E+000
1	141.14630675	1.806866E-011	3.578661E-012	0	0.000000E+000
1	141.14633815	3.578661E-012	1.806866E-011	1	0.000000E+000
1	141.14675253	1.806866E-011	3.578661E-012	0	0.000000E+000
1	141.14676333	3.578661E-012	1.806866E-011	1	0.000000E+000
1	141.14702734	1.806866E-011	3.578661E-012	0	0.000000E+000
1	141.14705333	3.578661E-012	1.806866E-011	1	0.000000E+000
1	141.14735612	1.806866E-011	3.578661E-012	0	0.000000E+000
1	141.14740009	3.578661E-012	1.806866E-011	1	0.000000E+000
1	141.14764497	1.806866E-011	3.578661E-012	0	0.000000E+000
1	141.14767049	3.578661E-012	1.806866E-011	1	0.000000E+000
1	141.14776526	1.806866E-011	3.578661E-012	0	0.000000E+000
1	141.14779918	3.578661E-012	1.806866E-011	1	0.000000E+000
1	141.14784967	1.806866E-011	3.578661E-012	0	0.000000E+000
1	141.16170540	3.578661E-012	1.806866E-011	1	0.000000E+000
1	141.16173128	1.806866E-011	3.578661E-012	0	0.000000E+000
1	141.16179944	3.578661E-012	1.806866E-011	1	0.000000E+000
1	141.16212092	1.806866E-011	3.578661E-012	0	0.000000E+000
1	141.16217854	3.578661E-012	1.806866E-011	1	0.000000E+000
1	141.16228139	1.806866E-011	3.578661E-012	0	0.000000E+000
1	141.16230656	3.578661E-012	1.806866E-011	1	0.000000E+000
1	141.16269175	1.806866E-011	3.578661E-012	0	0.000000E+000
1	141.16277534	3.578661E-012	1.806866E-011	1	0.000000E+000
1	141.16311723	1.806866E-011	3.578661E-012	0	0.000000E+000
1	141.16312939	3.578661E-012	1.806866E-011	1	0.000000E+000
1	141.16356725	1.806866E-011	3.578661E-012	0	0.000000E+000
1	141.16357563	3.578661E-012	1.806866E-011	1	0.000000E+000
1	141.16419314	1.806866E-011	3.578661E-012	0	0.000000E+000
1	141.16422237	3.578661E-012	1.806866E-011	1	0.000000E+000
1	141.16461068	1.806866E-011	3.578661E-012	0	0.000000E+000
1	141.16463003	3.578661E-012	1.806866E-011	1	0.000000E+000
1	141.16523522	1.806866E-011	3.578661E-012	0	0.000000E+000
1	141.16528208	3.578661E-012	1.806866E-011	1	0.000000E+000
1	141.16558881	1.806866E-011	3.578661E-012	0	0.000000E+000
1	141.16566729	3.578661E-012	1.806866E-011	1	0.000000E+000
1	141.16651297	1.806866E-011	3.578661E-012	0	0.000000E+000
1	141.16654368	3.578661E-012	1.806866E-011	1	0.000000E+000
1	141.16681773	1.806866E-011	3.578661E-012	0	0.000000E+000
1	141.16689101	3.578661E-012	1.806866E-011	1	0.000000E+000
1	141.16798056	1.806866E-011	3.578661E-012	0	0.000000E+000
1	141.16801490	3.578661E-012	1.806866E-011	1	0.000000E+000
1	141.16806362	1.806866E-011	3.578661E-012	0	0.000000E+000
1	141.16812124	3.578661E-012	1.806866E-011	1	0.000000E+000
1	141.16889002	1.806866E-011	3.578661E-012	0	0.000000E+000
1	141.16891601	3.578661E-012	1.806866E-011	1	0.000000E+000
1	141.16942620	1.806866E-011	3.578661E-012	0	0.000000E+000
1	141.16949320	3.578661E-012	1.806866E-011	1	0.000000E+000
1	141.16958984	1.806866E-011	3.578661E-012	0	0.000000E+000
1	141.16960638	3.578661E-012	1.806866E-011	1	0.000000E+000
1	141.16973832	1.806866E-011	3.578661E-012	0	0.000000E+000
1	141.16974903	3.578661E-012	1.806866E-011	1	0.000000E+000
1	141.17012111	1.806866E-011	3.578661E-012	0	0.000000E+000
1	141.17014669	3.578661E-012	1.806866E-011	1	0.000000E+000
1	141.17043652	1.806866E-011	3.578661E-012	0	0.000000E+000
1	141.17045409	3.578661E-012	1.806866E-011	1	0.000000E+000
1	141.17065189	1.806866E-011	3.578661E-012	0	0.000000E+000
1	141.17066463	3.578661E-012	1.806866E-011	1	0.000000E+000
1	141.17075293	1.806866E-011	3.578661E-012	0	0.000000E+000
1	141.17080024	3.578661E-012	1.806866E-011	1	0.000000E+000
1	141.17083462	1.806866E-011	3.578661E-012	0	0.000000E+000
1	141.17094893	3.578661E-012	1.806866E-011	1	0.000000E+000
1	141.17201563	1.806866E-011	3.578661E-012	0	0.000000E+000
1	141.17205871	3.578661E-012	1.806866E-011	1	0.000000E+000
1	141.17210647	1.806866E-011	3.578661E-012	0	0.000000E+000
1	141.17214137	3.578661E-012	1.806866E-011	1	0.000000E+000
1	141.17253389	1.806866E-011	3.578661E-012	0	0.000000E+000
1	141.17255471	3.578661E-012	1.806866E-011	1	0.000000E+000
1	141.17273859	1.806866E-011	3.578661E-012	0	0.000000E+000
1	141.17277583	3.578661E-012	1.806866E-011	1	0.000000E+000
1	141.17332735	1.806866E-011	3.578661E-012	0	0.000000E+000
1	141.17339156	3.578661E-012	1.806866E-011	1	0.000000E+000
1	141.17364000	1.806866E-011	3.578661E-012	0	0.000000E+000
1	141.17367229	3.578661E-012	1.806866E-011	1	0.000000E+000
1	141.17404397	1.806866E-011	3.578661E-012	0	0.000000E+000
1	141.17408033	3.578661E-012	1.806866E-011	1	0.000000E+000
1	141.17415207	1.806866E-011	3.578661E-012	0	0.000000E+000
1	141.17417927	3.578661E-012	1.806866E-011	1	0.000000E+000
1	141.17421155	1.806866E-011	3.578661E-012	0	0.000000E+000
1	141.17428548	3.578661E-012	1.806866E-011	1	0.000000E+000
1	141.17434479	1.806866E-011	3.578661E-012	0	0.000000E+000
1	141.17437119	3.578661E-012	1.806866E-011	1	0.000000E+000
1	141.17441307	1.806866E-011	3.578661E-012	0	0.000000E+000
1	141.17476984	3.578661E-012	1.806866E-011	1	0.000000E+000
1	141.17488835	1.806866E-011	3.578661E-012	0	0.000000E+000
1	141.17491276	3.578661E-012	1.806866E-011	1	0.000000E+000
1	141.17559117	1.806866E-011	3.578661E-012	0	0.000000E+000
1	141.17563606	3.578661E-012	1.806866E-011	1	0.000000E+000
1	141.17593412	1.806866E-011	3.578661E-012	0	0.000000E+000
1	141.17597964	3.578661E-012	1.806866E-011	1	0.000000E+000
1	141.17603725	1.806866E-011	3.578661E-012	0	0.000000E+000
1	141.17609021	3.578661E-012	1.806866E-011	1	0.000000E+000
1	141.17641722	1.806866E-011	3.578661E-012	0	0.000000E+000
1	141.17644724	3.578661E-012	1.806866E-011	1	0.000000E+000
1	141.17665901	1.806866E-011	3.578661E-012	0	0.000000E+000
1	141.17669454	3.578661E-012	1.806866E-011	1	0.000000E+000
1	141.17706968	1.806866E-011	3.578661E-012	0	0.000000E+000
1	141.17707961	3.578661E-012	1.806866E-011	1	0.000000E+000
1	141.17756633	1.806866E-011	3.578661E-012	0	0.000000E+000
1	141.17759928	3.578661E-012	1.806866E-011	1	0.000000E+000
1	141.17765232	1.806866E-011	3.578661E-012	0	0.000000E+000
1	141.17774059	3.578661E-012	1.806866E-011	1	0.000000E+000
1	141.17798963	1.806866E-011	3.578661E-012	0	0.000000E+000
1	141.17802615	3.578661E-012	1.806866E-011	1	0.000000E+000
1	141.17852992	1.806866E-011	3.578661E-012	0	0.000000E+000
1	141.17853801	3.578661E-012	1.806866E-011	1	0.000000E+000
1	141.17938823	1.806866E-011	3.578661E-012	0	0.000000E+000
1	141.17948950	3.578661E-012	1.806866E-011	1	0.000000E+000
1	141.17959248	1.806866E-011	3.578661E-012	0	0.000000E+000
1	141.17961338	3.578661E-012	1.806866E-011	1	0.000000E+000
1	141.17975067	1.806866E-011	3.578661E-012	0	0.000000E+000
1	141.17978050	3.578661E-012	1.806866E-011	1	0.000000E+000
1	141.18003083	1.806866E-011	3.578661E-012	0	0.000000E+000
1	141.18005250	3.578661E-012	1.806866E-011	1	0.000000E+000
1	141.18015269	1.806866E-011	3.578661E-012	0	0.000000E+000
1	141.18022268	3.578661E-012	1.806866E-011	1	0.000000E+000
1	141.18239342	1.806866E-011	3.578661E-012	0	0.000000E+000
1	141.18240746	3.578661E-012	1.806866E-011	1	0.000000E+000
1	141.18268803	1.806866E-011	3.578661E-012	0	0.000000E+000
1	141.18273373	3.578661E-012	1.806866E-011	1	0.000000E+000
1	141.18292714	1.806866E-011	3.578661E-012	0	0.000000E+000
1	141.18293967	3.578661E-012	1.806866E-011	1	0.000000E+000
1	141.18356751	1.806866E-011	3.578661E-012	0	0.000000E+000
1	141.18357904	3.578661E-012	1.806866E-011	1	0.000000E+000
1	141.18387309	1.806866E-011	3.578661E-012	0	0.000000E+000
1	141.18389961	3.578661E-012	1.806866E-011	1	0.000000E+000
1	141.18410368	1.806866E-011	3.578661E-012	0	0.000000E+000
1	141.18415083	3.578661E-012	1.806866E-011	1	0.000000E+000
1	141.18468981	1.806866E-011	3.578661E-012	0	0.000000E+000
1	141.18473231	3.578661E-012	1.806866E-011	1	0.000000E+000
1	141.18505868	1.806866E-011	3.578661E-012	0	0.000000E+000
1	141.18506823	3.578661E-012	1.806866E-011	1	0.000000E+000
1	141.18516189	1.806866E-011	3.578661E-012	0	0.000000E+000
1	141.18517147	3.578661E-012	1.806866E-011	1	0.000000E+000
1	141.18522459	1.806866E-011	3.578661E-012	0	0.000000E+000
1	141.18523813	3.578661E-012	1.806866E-011	1	0.000000E+000
1	141.18529986	1.806866E-011	3.578661E-012	0	0.000000E+000
1	141.18531522	3.578661E-012	1.806866E-011	1	0.000000E+000
1	141.18636828	1.806866E-011	3.578661E-012	0	0.000000E+000
1	141.18640104	3.578661E-012	1.806866E-011	1	0.000000E+000
1	141.18660268	1.806866E-011	3.578661E-012	0	0.000000E+000
1	141.18669925	3.578661E-012	1.806866E-011	1	0.000000E+000
1	141.18697857	1.806866E-011	3.578661E-012	0	0.000000E+000
1	141.18704575	3.578661E-012	1.806866E-011	1	0.000000E+000
1	141.18723883	1.806866E-011	3.578661E-012	0	0.000000E+000
1	141.18726780	3.578661E-012	1.806866E-011	1	0.000000E+000
1	141.18728256	1.806866E-011	3.578661E-012	0	0.000000E+000
1	141.18737870	3.578661E-012	1.806866E-011	1	0.000000E+000
1	141.18768629	1.806866E-011	3.578661E-012	0	0.000000E+000
1	141.18770973	3.578661E-012	1.806866E-011	1	0.000000E+000
1	141.18813947	1.806866E-011	3.578661E-012	0	0.000000E+000
1	141.18820404	3.578661E-012	1.806866E-011	1	0.000000E+000
1	141.18872519	1.806866E-011	3.578661E-012	0	0.000000E+000
1	141.19169345	3.578661E-012	1.806866E-011	1	0.000000E+000
1	141.19173303	1.806866E-011	3.578661E-012	0	0.000000E+000
1	141.19174432	3.578661E-012	1.806866E-011	1	0.000000E+000
1	141.19210964	1.806866E-011	3.578661E-012	0	0.000000E+000
1	141.19215023	3.578661E-012	1.806866E-011	1	0.000000E+000
1	141.19225178	1.806866E-011	3.578661E-012	0	0.000000E+000
1	141.19226148	3.578661E-012	1.806866E-011	1	0.000000E+000
1	141.19230767	1.806866E-011	3.578661E-012	0	0.000000E+000
1	141.19232318	3.578661E-012	1.806866E-011	1	0.000000E+000
1	141.19244738	1.806866E-011	3.578661E-012	0	0.000000E+000
1	141.19249254	3.578661E-012	1.806866E-011	1	0.000000E+000
1	141.19282751	1.806866E-011	3.578661E-012	0	0.000000E+000
1	141.19285386	3.578661E-012	1.806866E-011	1	0.000000E+000
1	141.19316321	1.806866E-011	3.578661E-012	0	0.000000E+000
1	141.19318890	3.578661E-012	1.806866E-011	1	0.000000E+000
1	141.19329786	1.806866E-011	3.578661E-012	0	0.000000E+000
1	141.19335546	3.578661E-012	1.806866E-011	1	0.000000E+000
1	141.19375091	1.806866E-011	3.578661E-012	0	0.000000E+000
1	141.19376725	3.578661E-012	1.806866E-011	1	0.000000E+000
1	141.19380130	1.806866E-011	3.578661E-012	0	0.000000E+000
1	141.19487593	3.578661E-012	1.806866E-011	1	0.000000E+000
1	141.19491679	1.806866E-011	3.578661E-012	0	0.000000E+000
1	141.19493343	3.578661E-012	1.806866E-011	1	0.000000E+000
1	141.19510897	1.806866E-011	3.578661E-012	0	0.000000E+000
1	141.19512447	3.578661E-012	1.806866E-011	1	0.000000E+000
1	141.19540036	1.806866E-011	3.578661E-012	0	0.000000E+000
1	141.19541924	3.578661E-012	1.806866E-011	1	0.000000E+000
1	141.19585822	1.806866E-011	3.578661E-012	0	0.000000E+000
1	141.19590881	3.578661E-012	1.806866E-011	1	0.000000E+000
1	141.19606900	1.806866E-011	3.578661E-012	0	0.000000E+000
1	141.19609214	3.578661E-012	1.806866E-011	1	0.000000E+000
1	141.19637938	1.806866E-011	3.578661E-012	0	0.000000E+000
1	141.19640734	3.578661E-012	1.806866E-011	1	0.000000E+000
1	141.19647804	1.806866E-011	3.578661E-012	0	0.000000E+000
1	141.19650475	3.578661E-012	1.806866E-011	1	0.000000E+000
1	141.19683893	1.806866E-011	3.578661E-012	0	0.000000E+000
1	141.19691910	3.578661E-012	1.806866E-011	1	0.000000E+000
1	141.19696164	1.806866E-011	3.578661E-012	0	0.000000E+000
1	141.19699022	3.578661E-012	1.806866E-011	1	0.000000E+000
1	141.19707486	1.806866E-011	3.578661E-012	0	0.000000E+000
1	141.19712305	3.578661E-012	1.806866E-011	1	0.000000E+000
1	141.19758867	1.806866E-011	3.578661E-012	0	0.000000E+000
1	141.19760608	3.578661E-012	1.806866E-011	1	0.000000E+000
1	141.19834632	1.806866E-011	3.578661E-012	0	0.000000E+000
1	141.19837892	3.578661E-012	1.806866E-011	1	0.000000E+000
1	141.19839473	1.806866E-011	3.578661E-012	0	0.000000E+000
1	141.19843590	3.578661E-012	1.806866E-011	1	0.000000E+000
1	141.19866341	1.806866E-011	3.578661E-012	0	0.000000E+000
1	141.19869367	3.578661E-012	1.806866E-011	1	0.000000E+000
1	141.19883477	1.806866E-011	3.578661E-012	0	0.000000E+000
1	141.19887844	3.578661E-012	1.806866E-011	1	0.000000E+000
1	141.19906735	1.806866E-011	3.578661E-012	0	0.000000E+000
1	141.19909267	3.578661E-012	1.806866E-011	1	0.000000E+000
1	141.19919904	1.806866E-011	3.578661E-012	0	0.000000E+000
1	141.19976894	3.578661E-012	1.806866E-011	1	0.000000E+000
1	141.19999534	1.806866E-011	3.578661E-012	0	0.000000E+000
1	141.20000440	3.578661E-012	1.806866E-011	1	0.000000E+000
1	141.20002341	1.806866E-011	3.578661E-012	0	0.000000E+000
1	141.20006200	3.578661E-012	1.806866E-011	1	0.000000E+000
1	141.20033489	1.806866E-011	3.578661E-012	0	0.000000E+000
1	141.20044637	3.578661E-012	1.806866E-011	1	0.000000E+000
1	141.20068147	1.806866E-011	3.578661E-012	0	0.000000E+000
1	141.20074536	3.578661E-012	1.806866E-011	1	0.000000E+000
1	141.20106738	1.806866E-011	3.578661E-012	0	0.000000E+000
1	141.20107595	3.578661E-012	1.806866E-011	1	0.000000E+000
1	141.20146271	1.806866E-011	3.578661E-012	0	0.000000E+000
1	141.20150584	3.578661E-012	1.806866E-011	1	0.000000E+000
1	141.20210624	1.806866E-011	3.578661E-012	0	0.000000E+000
1	141.20215627	3.578661E-012	1.806866E-011	1	0.000000E+000
1	141.20263371	1.806866E-011	3.578661E-012	0	0.000000E+000
1	141.20264738	3.578661E-012	1.806866E-011	1	0.000000E+000
1	141.20280215	1.806866E-011	3.578661E-012	0	0.000000E+000
1	141.20288566	3.578661E-012	1.806866E-011	1	0.000000E+000
1	141.20330065	1.806866E-011	3.578661E-012	0	0.000000E+000
1	141.20332925	3.578661E-012	1.806866E-011	1	0.000000E+000
1	141.20339612	1.806866E-011	3.578661E-012	0	0.000000E+000
1	141.20381322	3.578661E-012	1.806866E-011	1	0.000000E+000
1	141.20392398	1.806866E-011	3.578661E-012	0	0.000000E+000
1	141.20395341	3.578661E-012	1.806866E-011	1	0.000000E+000
1	141.20417225	1.806866E-011	3.578661E-012	0	0.000000E+000
1	141.20424760	3.578661E-012	1.806866E-011	1	0.000000E+000
1	141.20434987	1.806866E-011	3.578661E-012	0	0.000000E+000
1	141.20435592	3.578661E-012	1.806866E-011	1	0.000000E+000
1	141.20467752	1.806866E-011	3.578661E-012	0	0.000000E+000
1	141.20473949	3.578661E-012	1.806866E-011	1	0.000000E+000
1	141.20504783	1.806866E-011	3.578661E-012	0	0.000000E+000
1	141.20507512	3.578661E-012	1.806866E-011	1	0.000000E+000
1	141.20574983	1.806866E-011	3.578661E-012	0	0.000000E+000
1	141.20581451	3.578661E-012	1.806866E-011	1	0.000000E+000
1	141.20673078	1.806866E-011	3.578661E-012	0	0.000000E+000
1	141.20675284	3.578661E-012	1.806866E-011	1	0.000000E+000
1	141.20693510	1.806866E-011	3.578661E-012	0	0.000000E+000
1	141.20694205	3.578661E-012	1.806866E-011	1	0.000000E+000
1	141.20712359	1.806866E-011	3.578661E-012	0	0.000000E+000
1	141.20715331	3.578661E-012	1.806866E-011	1	0.000000E+000
1	141.20723100	1.806866E-011	3.578661E-012	0	0.000000E+000
1	141.20725399	3.578661E-012	1.806866E-011	1	0.000000E+000
1	141.20730083	1.806866E-011	3.578661E-012	0	0.000000E+000
1	141.20733204	3.578661E-012	1.806866E-011	1	0.000000E+000
1	141.20741358	1.806866E-011	3.578661E-012	0	0.000000E+000
1	141.20746540	3.578661E-012	1.806866E-011	1	0.000000E+000
1	141.20793672	1.806866E-011	3.578661E-012	0	0.000000E+000
1	141.20801140	3.578661E-012	1.806866E-011	1	0.000000E+000
1	141.20826661	1.806866E-011	3.578661E-012	0	0.000000E+000
1	141.20827823	3.578661E-012	1.806866E-011	1	0.000000E+000
1	141.20886203	1.806866E-011	3.578661E-012	0	0.000000E+000
1	141.20887415	3.578661E-012	1.806866E-011	1	0.000000E+000
1	141.20914975	1.806866E-011	3.578661E-012	0	0.000000E+000
1	141.20918972	3.578661E-012	1.806866E-011	1	0.000000E+000
1	141.20939873	1.806866E-011	3.578661E-012	0	0.000000E+000
1	141.20941686	3.578661E-012	1.806866E-011	1	0.000000E+000
1	141.20958013	1.806866E-011	3.578661E-012	0	0.000000E+000
1	141.20963162	3.578661E-012	1.806866E-011	1	0.000000E+000
1	141.20984328	1.806866E-011	3.578661E-012	0	0.000000E+000
1	141.20988630	3.578661E-012	1.806866E-011	1	0.000000E+000
1	141.20996988	1.806866E-011	3.578661E-012	0	0.000000E+000
1	141.20998785	3.578661E-012	1.806866E-011	1	0.000000E+000
1	141.21095144	1.806866E-011	3.578661E-012	0	0.000000E+000
1	141.21097715	3.578661E-012	1.806866E-011	1	0.000000E+000
1	141.21106902	1.806866E-011	3.578661E-012	0	0.000000E+000
1	141.21109377	3.578661E-012	1.806866E-011	1	0.000000E+000
1	141.21112705	1.806866E-011	3.578661E-012	0	0.000000E+000
1	141.21115063	3.578661E-012	1.806866E-011	1	0.000000E+000
1	141.21132511	1.806866E-011	3.578661E-012	0	0.000000E+000
1	141.21134586	3.578661E-012	1.806866E-011	1	0.000000E+000
1	141.21143683	1.806866E-011	3.578661E-012	0	0.000000E+000
1	141.21150188	3.578661E-012	1.806866E-011	1	0.000000E+000
1	141.21185343	1.806866E-011	3.578661E-012	0	0.000000E+000
1	141.21188124	3.578661E-012	1.806866E-011	1	0.000000E+000
1	141.21192709	1.806866E-011	3.578661E-012	0	0.000000E+000
1	141.21194590	3.578661E-012	1.806866E-011	1	0.000000E+000
1	141.21207371	1.806866E-011	3.578661E-012	0	0.000000E+000
1	141.21209720	3.578661E-012	1.806866E-011	1	0.000000E+000
1	141.21250042	1.806866E-011	3.578661E-012	0	0.000000E+000
1	141.21253916	3.578661E-012	1.806866E-011	1	0.000000E+000
1	141.21258385	1.806866E-011	3.578661E-012	0	0.000000E+000
1	141.21262545	3.578661E-012	1.806866E-011	1	0.000000E+000
1	141.21299879	1.806866E-011	3.578661E-012	0	0.000000E+000
1	141.21303166	3.578661E-012	1.806866E-011	1	0.000000E+000
1	141.21322790	1.806866E-011	3.578661E-012	0	0.000000E+000
1	141.21326533	3.578661E-012	1.806866E-011	1	0.000000E+000
1	141.21360681	1.806866E-011	3.578661E-012	0	0.000000E+000
1	141.21361719	3.578661E-012	1.806866E-011	1	0.000000E+000
1	141.21368423	1.806866E-011	3.578661E-012	0	0.000000E+000
1	141.21371848	3.578661E-012	1.806866E-011	1	0.000000E+000
1	141.21380901	1.806866E-011	3.578661E-012	0	0.000000E+000
1	141.21383281	3.578661E-012	1.806866E-011	1	0.000000E+000
1	141.21394143	1.806866E-011	3.578661E-012	0	0.000000E+000
1	141.21399019	3.578661E-012	1.806866E-011	1	0.000000E+000
1	141.21411828	1.806866E-011	3.578661E-012	0	0.000000E+000
1	141.21415012	3.578661E-012	1.806866E-011	1	0.000000E+000
1	141.21427574	1.806866E-011	3.578661E-012	0	0.000000E+000
1	141.21431908	3.578661E-012	1.806866E-011	1	0.000000E+000
1	141.21494708	1.806866E-011	3.578661E-012	0	0.000000E+000
1	141.21495497	3.578661E-012	1.806866E-011	1	0.000000E+000
1	141.21508830	1.806866E-011	3.578661E-012	0	0.000000E+000
1	141.21516181	3.578661E-012	1.806866E-011	1	0.000000E+000
1	141.21645851	1.806866E-011	3.578661E-012	0	0.000000E+000
1	141.21647827	3.578661E-012	1.806866E-011	1	0.000000E+000
1	141.21700169	1.806866E-011	3.578661E-012	0	0.000000E+000
1	141.21703005	3.578661E-012	1.806866E-011	1	0.000000E+000
1	141.21714306	1.806866E-011	3.578661E-012	0	0.000000E+000
1	141.21719412	3.578661E-012	1.806866E-011	1	0.000000E+000
1	141.21721044	1.806866E-011	3.578661E-012	0	0.000000E+000
1	141.21723300	3.578661E-012	1.806866E-011	1	0.000000E+000
1	141.21789104	1.806866E-011	3.578661E-012	0	0.000000E+000
1	141.21795695	3.578661E-012	1.806866E-011	1	0.000000E+000
1	141.21861782	1.806866E-011	3.578661E-012	0	0.000000E+000
1	141.21864379	3.578661E-012	1.806866E-011	1	0.000000E+000
1	141.21872388	1.806866E-011	3.578661E-012	0	0.000000E+000
1	141.21875129	3.578661E-012	1.806866E-011	1	0.000000E+000
1	141.21900248	1.806866E-011	3.578661E-012	0	0.000000E+000
1	141.21903683	3.578661E-012	1.806866E-011	1	0.000000E+000
1	141.21908062	1.806866E-011	3.578661E-012	0	0.000000E+000
1	141.21911931	3.578661E-012	1.806866E-011	1	0.000000E+000
1	141.21925870	1.806866E-011	3.578661E-012	0	0.000000E+000
1	141.21927722	3.578661E-012	1.806866E-011	1	0.000000E+000
1	141.22030905	1.806866E-011	3.578661E-012	0	0.000000E+000
1	141.22040730	3.578661E-012	1.806866E-011	1	0.000000E+000
1	141.22087258	1.806866E-011	3.578661E-012	0	0.000000E+000
1	141.22091207	3.578661E-012	1.806866E-011	1	0.000000E+000
1	141.22147701	1.806866E-011	3.578661E-012	0	0.000000E+000
1	141.22149648	3.578661E-012	1.806866E-011	1	0.000000E+000
1	141.22155185	1.806866E-011	3.578661E-012	0	0.000000E+000
1	204.88737313	3.455249E-012	1.794525E-011	1	0.000000E+000
1	204.88754785	1.794525E-011	3.455249E-012	0	0.000000E+000
1	204.88757908	3.455249E-012	1.794525E-011	1	0.000000E+000
1	204.88827303	1.794525E-011	3.455249E-012	0	0.000000E+000
1	204.88830218	3.455249E-012	1.794525E-011	1	0.000000E+000
1	204.88878702	1.794525E-011	3.455249E-012	0	0.000000E+000
1	204.88880741	3.455249E-012	1.794525E-011	1	0.000000E+000
1	204.88914163	1.794525E-011	3.455249E-012	0	0.000000E+000
1	204.88915108	3.455249E-012	1.794525E-011	1	0.000000E+000
1	204.88918206	1.794525E-011	3.455249E-012	0	0.000000E+000
1	204.88923020	3.455249E-012	1.794525E-011	1	0.000000E+000
1	204.88956658	1.794525E-011	3.455249E-012	0	0.000000E+000
1	204.88959221	3.455249E-012	1.794525E-011	1	0.000000E+000
1	204.88972060	1.794525E-011	3.455249E-012	0	0.000000E+000
1	204.88975324	3.455249E-012	1.794525E-011	1	0.000000E+000
1	204.88983647	1.794525E-011	3.455249E-012	0	0.000000E+000
1	204.88989645	3.455249E-012	1.794525E-011	1	0.000000E+000
1	204.89028764	1.794525E-011	3.455249E-012	0	0.000000E+000
1	204.89031382	3.455249E-012	1.794525E-011	1	0.000000E+000
1	204.89089688	1.794525E-011	3.455249E-012	0	0.000000E+000
1	204.89092122	3.455249E-012	1.794525E-011	1	0.000000E+000
1	204.89106673	1.794525E-011	3.455249E-012	0	0.000000E+000
1	204.89109630	3.455249E-012	1.794525E-011	1	0.000000E+000
1	204.89146983	1.794525E-011	3.455249E-012	0	0.000000E+000
1	204.89148589	3.455249E-012	1.794525E-011	1	0.000000E+000
1	204.89165201	1.794525E-011	3.455249E-012	0	0.000000E+000
1	204.89168037	3.455249E-012	1.794525E-011	1	0.000000E+000
1	204.89249839	1.794525E-011	3.455249E-012	0	0.000000E+000
1	204.89254577	3.455249E-012	1.794525E-011	1	0.000000E+000
1	204.89266568	1.794525E-011	3.455249E-012	0	0.000000E+000
1	204.89268008	3.455249E-012	1.794525E-011	1	0.000000E+000
1	204.89297942	1.794525E-011	3.455249E-012	0	0.000000E+000
1	204.89301236	3.455249E-012	1.794525E-011	1	0.000000E+000
1	204.89321036	1.794525E-011	3.455249E-012	0	0.000000E+000
1	204.89327629	3.455249E-012	1.794525E-011	1	0.000000E+000
1	204.89408098	1.794525E-011	3.455249E-012	0	0.000000E+000
1	204.89415067	3.455249E-012	1.794525E-011	1	0.000000E+000
1	204.89424650	1.794525E-011	3.455249E-012	0	0.000000E+000
1	204.89508658	3.455249E-012	1.794525E-011	1	0.000000E+000
1	204.89572863	1.794525E-011	3.455249E-012	0	0.000000E+000
1	204.89575589	3.455249E-012	1.794525E-011	1	0.000000E+000
1	204.89604637	1.794525E-011	3.455249E-012	0	0.000000E+000
1	204.89608289	3.455249E-012	1.794525E-011	1	0.000000E+000
1	204.89623312	1.794525E-011	3.455249E-012	0	0.000000E+000
1	204.89624589	3.455249E-012	1.794525E-011	1	0.000000E+000
1	204.89632553	1.794525E-011	3.455249E-012	0	0.000000E+000
1	204.89637114	3.455249E-012	1.794525E-011	1	0.000000E+000
1	204.89643787	1.794525E-011	3.455249E-012	0	0.000000E+000
1	204.89651629	3.455249E-012	1.794525E-011	1	0.000000E+000
1	204.89713911	1.794525E-011	3.455249E-012	0	0.000000E+000
1	204.89723296	3.455249E-012	1.794525E-011	1	0.000000E+000
1	204.89733005	1.794525E-011	3.455249E-012	0	0.000000E+000
1	204.89735557	3.455249E-012	1.794525E-011	1	0.000000E+000
1	204.89737106	1.794525E-011	3.455249E-012	0	0.000000E+000
1	204.89737347	3.455249E-012	1.794525E-011	1	0.000000E+000
1	204.89785431	1.794525E-011	3.455249E-012	0	0.000000E+000
1	204.89788584	3.455249E-012	1.794525E-011	1	0.000000E+000
1	204.89797532	1.794525E-011	3.455249E-012	0	0.000000E+000
1	204.89803974	3.455249E-012	1.794525E-011	1	0.000000E+000
1	204.89839895	1.794525E-011	3.455249E-012	0	0.000000E+000
1	204.89842640	3.455249E-012	1.794525E-011	1	0.000000E+000
1	204.89852379	1.794525E-011	3.455249E-012	0	0.000000E+000
1	204.89858553	3.455249E-012	1.794525E-011	1	0.000000E+000
1	204.89861395	1.794525E-011	3.455249E-012	0	0.000000E+000
1	204.89863830	3.455249E-012	1.794525E-011	1	0.000000E+000
1	204.89924316	1.794525E-011	3.455249E-012	0	0.000000E+000
1	204.89928378	3.455249E-012	1.794525E-011	1	0.000000E+000
1	204.89942354	1.794525E-011	3.455249E-012	0	0.000000E+000
1	204.89947573	3.455249E-012	1.794525E-011	1	0.000000E+000
1	204.89960429	1.794525E-011	3.455249E-012	0	0.000000E+000
1	204.89963937	3.455249E-012	1.794525E-011	1	0.000000E+000
1	204.89967714	1.794525E-011	3.455249E-012	0	0.000000E+000
1	204.89968064	3.455249E-012	1.794525E-011	1	0.000000E+000
1	204.89980430	1.794525E-011	3.455249E-012	0	0.000000E+000
1	204.89985621	3.455249E-012	1.794525E-011	1	0.000000E+000
1	204.89992699	1.794525E-011	3.455249E-012	0	0.000000E+000
1	204.89994744	3.455249E-012	1.794525E-011	1	0.000000E+000
1	204.90032499	1.794525E-011	3.455249E-012	0	0.000000E+000
1	204.90045536	3.455249E-012	1.794525E-011	1	0.000000E+000
1	204.90100072	1.794525E-011	3.455249E-012	0	0.000000E+000
1	204.90103948	3.455249E-012	1.794525E-011	1	0.000000E+000
1	204.90114242	1.794525E-011	3.455249E-012	0	0.000000E+000
1	204.90116674	3.455249E-012	1.794525E-011	1	0.000000E+000
1	204.90208888	1.794525E-011	3.455249E-012	0	0.000000E+000
1	204.90210247	3.455249E-012	1.794525E-011	1	0.000000E+000
1	204.90229278	1.794525E-011	3.455249E-012	0	0.000000E+000
1	204.90231398	3.455249E-012	1.794525E-011	1	0.000000E+000
1	204.90240858	1.794525E-011	3.455249E-012	0	0.000000E+000
1	204.90242019	3.455249E-012	1.794525E-011	1	0.000000E+000
1	204.90254992	1.794525E-011	3.455249E-012	0	0.000000E+000
1	204.90258070	3.455249E-012	1.794525E-011	1	0.000000E+000
1	204.90310486	1.794525E-011	3.455249E-012	0	0.000000E+000
1	204.90312533	3.455249E-012	1.794525E-011	1	0.000000E+000
1	204.90320011	1.794525E-011	3.455249E-012	0	0.000000E+000
1	204.90325961	3.455249E-012	1.794525E-011	1	0.000000E+000
1	204.90339549	1.794525E-011	3.455249E-012	0	0.000000E+000
1	204.90343036	3.455249E-012	1.794525E-011	1	0.000000E+000
1	204.90377164	1.794525E-011	3.455249E-012	0	0.000000E+000
1	204.90378347	3.455249E-012	1.794525E-011	1	0.000000E+000
1	204.90387391	1.794525E-011	3.455249E-012	0	0.000000E+000
1	204.90399236	3.455249E-012	1.794525E-011	1	0.000000E+000
1	204.90404251	1.794525E-011	3.455249E-012	0	0.000000E+000
1	204.90407622	3.455249E-012	1.794525E-011	1	0.000000E+000
1	204.90437126	1.794525E-011	3.455249E-012	0	0.000000E+000
1	204.90438222	3.455249E-012	1.794525E-011	1	0.000000E+000
1	204.90442223	1.794525E-011	3.455249E-012	0	0.000000E+000
1	204.90445001	3.455249E-012	1.794525E-011	1	0.000000E+000
1	204.90469479	1.794525E-011	3.455249E-012	0	0.000000E+000
1	204.90475119	3.455249E-012	1.794525E-011	1	0.000000E+000
1	204.90513713	1.794525E-011	3.455249E-012	0	0.000000E+000
1	204.90516474	3.455249E-012	1.794525E-011	1	0.000000E+000
1	204.90542642	1.794525E-011	3.455249E-012	0	0.000000E+000
1	204.90545630	3.455249E-012	1.794525E-011	1	0.000000E+000
1	204.90577051	1.794525E-011	3.455249E-012	0	0.000000E+000
1	204.90579234	3.455249E-012	1.794525E-011	1	0.000000E+000
1	204.90614765	1.794525E-011	3.455249E-012	0	0.000000E+000
1	204.90618548	3.455249E-012	1.794525E-011	1	0.000000E+000
1	204.90653948	1.794525E-011	3.455249E-012	0	0.000000E+000
1	204.90665057	3.455249E-012	1.794525E-011	1	0.000000E+000
1	204.90668887	1.794525E-011	3.455249E-012	0	0.000000E+000
1	204.90673384	3.455249E-012	1.794525E-011	1	0.000000E+000
1	204.90675942	1.794525E-011	3.455249E-012	0	0.000000E+000
1	204.90682762	3.455249E-012	1.794525E-011	1	0.000000E+000
1	204.90710664	1.794525E-011	3.455249E-012	0	0.000000E+000
1	204.90714933	3.455249E-012	1.794525E-011	1	0.000000E+000
1	204.90730882	1.794525E-011	3.455249E-012	0	0.000000E+000
1	204.90769576	3.455249E-012	1.794525E-011	1	0.000000E+000
1	204.90775537	1.794525E-011	3.455249E-012	0	0.000000E+000
1	204.90779093	3.455249E-012	1.794525E-011	1	0.000000E+000
1	204.90877242	1.794525E-011	3.455249E-012	0	0.000000E+000
1	204.90880700	3.455249E-012	1.794525E-011	1	0.000000E+000
1	204.90926265	1.794525E-011	3.455249E-012	0	0.000000E+000
1	204.90927958	3.455249E-012	1.794525E-011	1	0.000000E+000
1	204.90941054	1.794525E-011	3.455249E-012	0	0.000000E+000
1	204.90944346	3.455249E-012	1.794525E-011	1	0.000000E+000
1	204.90963469	1.794525E-011	3.455249E-012	0	0.000000E+000
1	204.90964319	3.455249E-012	1.794525E-011	1	0.000000E+000
1	204.90996773	1.794525E-011	3.455249E-012	0	0.000000E+000
1	204.91000912	3.455249E-012	1.794525E-011	1	0.000000E+000
1	204.91004748	1.794525E-011	3.455249E-012	0	0.000000E+000
1	204.91007247	3.455249E-012	1.794525E-011	1	0.000000E+000
1	204.91025750	1.794525E-011	3.455249E-012	0	0.000000E+000
1	204.91026942	3.455249E-012	1.794525E-011	1	0.000000E+000
1	204.91092021	1.794525E-011	3.455249E-012	0	0.000000E+000
1	204.91095188	3.455249E-012	1.794525E-011	1	0.000000E+000
1	204.91104993	1.794525E-011	3.455249E-012	0	0.000000E+000
1	204.91108311	3.455249E-012	1.794525E-011	1	0.000000E+000
1	204.91119528	1.794525E-011	3.455249E-012	0	0.000000E+000
1	204.91123047	3.455249E-012	1.794525E-011	1	0.000000E+000
1	204.91152487	1.794525E-011	3.455249E-012	0	0.000000E+000
1	204.91210643	3.455249E-012	1.794525E-011	1	0.000000E+000
1	204.91345107	1.794525E-011	3.455249E-012	0	0.000000E+000
1	204.91348205	3.455249E-012	1.794525E-011	1	0.000000E+000
1	204.91362241	1.794525E-011	3.455249E-012	0	0.000000E+000
1	204.91366747	3.455249E-012	1.794525E-011	1	0.000000E+000
1	204.91372895	1.794525E-011	3.455249E-012	0	0.000000E+000
1	204.91375026	3.455249E-012	1.794525E-011	1	0.000000E+000
1	204.91400788	1.794525E-011	3.455249E-012	0	0.000000E+000
1	204.91406249	3.455249E-012	1.794525E-011	1	0.000000E+000
1	204.91512637	1.794525E-011	3.455249E-012	0	0.000000E+000
1	204.91515602	3.455249E-012	1.794525E-011	1	0.000000E+000
1	204.91615701	1.794525E-011	3.455249E-012	0	0.000000E+000
1	204.91620727	3.455249E-012	1.794525E-011	1	0.000000E+000
1	204.91655701	1.794525E-011	3.455249E-012	0	0.000000E+000
1	204.91656756	3.455249E-012	1.794525E-011	1	0.000000E+000
1	204.91675566	1.794525E-011	3.455249E-012	0	0.000000E+000
1	204.91681425	3.455249E-012	1.794525E-011	1	0.000000E+000
1	204.91705663	1.794525E-011	3.455249E-012	0	0.000000E+000
1	204.91717281	3.455249E-012	1.794525E-011	1	0.000000E+000
1	204.91718756	1.794525E-011	3.455249E-012	0	0.000000E+000
1	204.91723039	3.455249E-012	1.794525E-011	1	0.000000E+000
1	204.91746883	1.794525E-011	3.455249E-012	0	0.000000E+000
1	204.91752039	3.455249E-012	1.794525E-011	1	0.000000E+000
1	204.91762342	1.794525E-011	3.455249E-012	0	0.000000E+000
1	204.91766802	3.455249E-012	1.794525E-011	1	0.000000E+000
1	204.91776429	1.794525E-011	3.455249E-012	0	0.000000E+000
1	204.92760609	3.455249E-012	1.794525E-011	1	0.000000E+000
1	204.92773881	1.794525E-011	3.455249E-012	0	0.000000E+000
1	204.92782726	3.455249E-012	1.794525E-011	1	0.000000E+000
1	204.92817143	1.794525E-011	3.455249E-012	0	0.000000E+000
1	204.92818130	3.455249E-012	1.794525E-011	1	0.000000E+000
1	204.92844393	1.794525E-011	3.455249E-012	0	0.000000E+000
1	204.92846667	3.455249E-012	1.794525E-011	1	0.000000E+000
1	204.92873917	1.794525E-011	3.455249E-012	0	0.000000E+000
1	204.92878697	3.455249E-012	1.794525E-011	1	0.000000E+000
1	204.92902382	1.794525E-011	3.455249E-012	0	0.000000E+000
1	204.92906770	3.455249E-012	1.794525E-011	1	0.000000E+000
1	204.93038544	1.794525E-011	3.455249E-012	0	0.000000E+000
1	204.93040604	3.455249E-012	1.794525E-011	1	0.000000E+000
1	204.93044231	1.794525E-011	3.455249E-012	0	0.000000E+000
1	204.93048492	3.455249E-012	1.794525E-011	1	0.000000E+000
1	204.93103365	1.794525E-011	3.455249E-012	0	0.000000E+000
1	204.93108889	3.455249E-012	1.794525E-011	1	0.000000E+000
1	204.93113108	1.794525E-011	3.455249E-012	0	0.000000E+000
1	204.93115743	3.455249E-012	1.794525E-011	1	0.000000E+000
1	204.93139018	1.794525E-011	3.455249E-012	0	0.000000E+000
1	204.93145953	3.455249E-012	1.794525E-011	1	0.000000E+000
1	204.93206575	1.794525E-011	3.455249E-012	0	0.000000E+000
1	204.93210083	3.455249E-012	1.794525E-011	1	0.000000E+000
1	204.93218017	1.794525E-011	3.455249E-012	0	0.000000E+000
1	204.93220415	3.455249E-012	1.794525E-011	1	0.000000E+000
1	204.93290265	1.794525E-011	3.455249E-012	0	0.000000E+000
1	204.93294505	3.455249E-012	1.794525E-011	1	0.000000E+000
1	204.93297564	1.794525E-011	3.455249E-012	0	0.000000E+000
1	204.93299606	3.455249E-012	1.794525E-011	1	0.000000E+000
1	204.93335786	1.794525E-011	3.455249E-012	0	0.000000E+000
1	204.93339554	3.455249E-012	1.794525E-011	1	0.000000E+000
1	204.93353432	1.794525E-011	3.455249E-012	0	0.000000E+000
1	204.93358896	3.455249E-012	1.794525E-011	1	0.000000E+000
1	204.93360174	1.794525E-011	3.455249E-012	0	0.000000E+000
1	204.93364980	3.455249E-012	1.794525E-011	1	0.000000E+000
1	204.93369604	1.794525E-011	3.455249E-012	0	0.000000E+000
1	204.93372535	3.455249E-012	1.794525E-011	1	0.000000E+000
1	204.93436625	1.794525E-011	3.455249E-012	0	0.000000E+000
1	204.93439937	3.455249E-012	1.794525E-011	1	0.000000E+000
1	204.93461343	1.794525E-011	3.455249E-012	0	0.000000E+000
1	204.93473024	3.455249E-012	1.794525E-011	1	0.000000E+000
1	204.93532627	1.794525E-011	3.455249E-012	0	0.000000E+000
1	204.93533989	3.455249E-012	1.794525E-011	1	0.000000E+000
1	204.93577464	1.794525E-011	3.455249E-012	0	0.000000E+000
1	204.93579044	3.455249E-012	1.794525E-011	1	0.000000E+000
1	204.93582100	1.794525E-011	3.455249E-012	0	0.000000E+000
1	204.93586853	3.455249E-012	1.794525E-011	1	0.000000E+000
1	204.93606129	1.794525E-011	3.455249E-012	0	0.000000E+000
1	204.93615887	3.455249E-012	1.794525E-011	1	0.000000E+000
1	204.93624066	1.794525E-011	3.455249E-012	0	0.000000E+000
1	204.93629237	3.455249E-012	1.794525E-011	1	0.000000E+000
1	204.93646438	1.794525E-011	3.455249E-012	0	0.000000E+000
1	204.93650125	3.455249E-012	1.794525E-011	1	0.000000E+000
1	204.93668111	1.794525E-011	3.455249E-012	0	0.000000E+000
1	204.93669635	3.455249E-012	1.794525E-011	1	0.000000E+000
1	204.93689027	1.794525E-011	3.455249E-012	0	0.000000E+000
1	204.93697522	3.455249E-012	1.794525E-011	1	0.000000E+000
1	204.93700356	1.794525E-011	3.455249E-012	0	0.000000E+000
1	204.93701053	3.455249E-012	1.794525E-011	1	0.000000E+000
1	204.93719338	1.794525E-011	3.455249E-012	0	0.000000E+000
1	204.93723719	3.455249E-012	1.794525E-011	1	0.000000E+000
1	204.93798648	1.794525E-011	3.455249E-012	0	0.000000E+000
1	204.93800978	3.455249E-012	1.794525E-011	1	0.000000E+000
1	204.93822992	1.794525E-011	3.455249E-012	0	0.000000E+000
1	204.93831498	3.455249E-012	1.794525E-011	1	0.000000E+000
1	204.93838929	1.794525E-011	3.455249E-012	0	0.000000E+000
1	204.93844684	3.455249E-012	1.794525E-011	1	0.000000E+000
1	204.93858730	1.794525E-011	3.455249E-012	0	0.000000E+000
1	204.93866228	3.455249E-012	1.794525E-011	1	0.000000E+000
1	204.93878699	1.794525E-011	3.455249E-012	0	0.000000E+000
1	204.93886423	3.455249E-012	1.794525E-011	1	0.000000E+000
1	204.93893421	1.794525E-011	3.455249E-012	0	0.000000E+000
1	204.93893998	3.455249E-012	1.794525E-011	1	0.000000E+000
1	204.93900099	1.794525E-011	3.455249E-012	0	0.000000E+000
1	204.93901803	3.455249E-012	1.794525E-011	1	0.000000E+000
1	204.93947836	1.794525E-011	3.455249E-012	0	0.000000E+000
1	204.93950918	3.455249E-012	1.794525E-011	1	0.000000E+000
1	204.93963707	1.794525E-011	3.455249E-012	0	0.000000E+000
1	204.93965143	3.455249E-012	1.794525E-011	1	0.000000E+000
1	204.93973027	1.794525E-011	3.455249E-012	0	0.000000E+000
1	204.93975835	3.455249E-012	1.794525E-011	1	0.000000E+000
1	204.93983467	1.794525E-011	3.455249E-012	0	0.000000E+000
1	204.93987314	3.455249E-012	1.794525E-011	1	0.000000E+000
1	204.93992722	1.794525E-011	3.455249E-012	0	0.000000E+000
1	204.94001153	3.455249E-012	1.794525E-011	1	0.000000E+000
1	204.94005796	1.794525E-011	3.455249E-012	0	0.000000E+000
1	204.94008533	3.455249E-012	1.794525E-011	1	0.000000E+000
1	204.94029982	1.794525E-011	3.455249E-012	0	0.000000E+000
1	204.94032676	3.455249E-012	1.794525E-011	1	0.000000E+000
1	204.94097684	1.794525E-011	3.455249E-012	0	0.000000E+000
1	204.94099127	3.455249E-012	1.794525E-011	1	0.000000E+000
1	204.94137864	1.794525E-011	3.455249E-012	0	0.000000E+000
1	204.94142678	3.455249E-012	1.794525E-011	1	0.000000E+000
1	204.94173503	1.794525E-011	3.455249E-012	0	0.000000E+000
1	204.94175095	3.455249E-012	1.794525E-011	1	0.000000E+000
1	204.94178809	1.794525E-011	3.455249E-012	0	0.000000E+000
1	204.94180417	3.455249E-012	1.794525E-011	1	0.000000E+000
1	204.94191249	1.794525E-011	3.455249E-012	0	0.000000E+000
1	204.94196588	3.455249E-012	1.794525E-011	1	0.000000E+000
1	204.94204260	1.794525E-011	3.455249E-012	0	0.000000E+000
1	204.94210238	3.455249E-012	1.794525E-011	1	0.000000E+000
1	204.94228477	1.794525E-011	3.455249E-012	0	0.000000E+000
1	204.94232119	3.455249E-012	1.794525E-011	1	0.000000E+000
1	204.94252837	1.794525E-011	3.455249E-012	0	0.000000E+000
1	204.94254149	3.455249E-012	1.794525E-011	1	0.000000E+000
1	204.94289567	1.794525E-011	3.455249E-012	0	0.000000E+000
1	204.94297243	3.455249E-012	1.794525E-011	1	0.000000E+000
1	204.94302392	1.794525E-011	3.455249E-012	0	0.000000E+000
1	204.94305988	3.455249E-012	1.794525E-011	1	0.000000E+000
1	204.94323183	1.794525E-011	3.455249E-012	0	0.000000E+000
1	204.94326485	3.455249E-012	1.794525E-011	1	0.000000E+000
1	204.94327656	1.794525E-011	3.455249E-012	0	0.000000E+000
1	204.94371280	3.455249E-012	1.794525E-011	1	0.000000E+000
1	204.94392146	1.794525E-011	3.455249E-012	0	0.000000E+000
1	204.94399420	3.455249E-012	1.794525E-011	1	0.000000E+000
1	204.94484549	1.794525E-011	3.455249E-012	0	0.000000E+000
1	204.94487223	3.455249E-012	1.794525E-011	1	0.000000E+000
1	204.94498804	1.794525E-011	3.455249E-012	0	0.000000E+000
1	204.94502275	3.455249E-012	1.794525E-011	1	0.000000E+000
1	204.94553631	1.794525E-011	3.455249E-012	0	0.000000E+000
1	204.94555702	3.455249E-012	1.794525E-011	1	0.000000E+000
1	204.94564983	1.794525E-011	3.455249E-012	0	0.000000E+000
1	204.94569450	3.455249E-012	1.794525E-011	1	0.000000E+000
1	204.94582318	1.794525E-011	3.455249E-012	0	0.000000E+000
1	204.94588122	3.455249E-012	1.794525E-011	1	0.000000E+000
1	204.94674847	1.794525E-011	3.455249E-012	0	0.000000E+000
1	204.94684380	3.455249E-012	1.794525E-011	1	0.000000E+000
1	204.94700797	1.794525E-011	3.455249E-012	0	0.000000E+000
1	204.94702300	3.455249E-012	1.794525E-011	1	0.000000E+000
1	204.94710619	1.794525E-011	3.455249E-012	0	0.000000E+000
1	204.94711411	3.455249E-012	1.794525E-011	1	0.000000E+000
1	204.94812484	1.794525E-011	3.455249E-012	0	0.000000E+000
1	204.94814162	3.455249E-012	1.794525E-011	1	0.000000E+000
1	204.94884749	1.794525E-011	3.455249E-012	0	0.000000E+000
1	204.94891505	3.455249E-012	1.794525E-011	1	0.000000E+000
1	204.94915498	1.794525E-011	3.455249E-012	0	0.000000E+000
1	204.94917401	3.455249E-012	1.794525E-011	1	0.000000E+000
1	204.94922684	1.794525E-011	3.455249E-012	0	0.000000E+000
1	204.94924272	3.455249E-012	1.794525E-011	1	0.000000E+000
1	204.94941510	1.794525E-011	3.455249E-012	0	0.000000E+000
1	204.94945981	3.455249E-012	1.794525E-011	1	0.000000E+000
1	204.94965701	1.794525E-011	3.455249E-012	0	0.000000E+000
1	204.94971697	3.455249E-012	1.794525E-011	1	0.000000E+000
1	204.94998400	1.794525E-011	3.455249E-012	0	0.000000E+000
1	204.95002438	3.455249E-012	1.794525E-011	1	0.000000E+000
1	204.95012937	1.794525E-011	3.455249E-012	0	0.000000E+000
1	204.95016581	3.455249E-012	1.794525E-011	1	0.000000E+000
1	204.95022775	1.794525E-011	3.455249E-012	0	0.000000E+000
1	204.95025982	3.455249E-012	1.794525E-011	1	0.000000E+000
1	204.95030781	1.794525E-011	3.455249E-012	0	0.000000E+000
1	204.95032629	3.455249E-012	1.794525E-011	1	0.000000E+000
1	204.95047887	1.794525E-011	3.455249E-012	0	0.000000E+000
1	204.95051294	3.455249E-012	1.794525E-011	1	0.000000E+000
1	204.95138733	1.794525E-011	3.455249E-012	0	0.000000E+000
1	204.95142541	3.455249E-012	1.794525E-011	1	0.000000E+000
1	204.95157691	1.794525E-011	3.455249E-012	0	0.000000E+000
1	204.95160907	3.455249E-012	1.794525E-011	1	0.000000E+000
1	204.95164614	1.794525E-011	3.455249E-012	0	0.000000E+000
1	204.95170132	3.455249E-012	1.794525E-011	1	0.000000E+000
1	204.95172458	1.794525E-011	3.455249E-012	0	0.000000E+000
1	204.95173693	3.455249E-012	1.794525E-011	1	0.000000E+000
1	204.95227956	1.794525E-011	3.455249E-012	0	0.000000E+000
1	204.95230609	3.455249E-012	1.794525E-011	1	0.000000E+000
1	204.95233881	1.794525E-011	3.455249E-012	0	0.000000E+000
1	204.95244347	3.455249E-012	1.794525E-011	1	0.000000E+000
1	204.95250934	1.794525E-011	3.455249E-012	0	0.000000E+000
1	204.95253211	3.455249E-012	1.794525E-011	1	0.000000E+000
1	204.95263580	1.794525E-011	3.455249E-012	0	0.000000E+000
1	204.95265066	3.455249E-012	1.794525E-011	1	0.000000E+000
1	204.95289877	1.794525E-011	3.455249E-012	0	0.000000E+000
1	204.95292734	3.455249E-012	1.794525E-011	1	0.000000E+000
1	204.95313905	1.794525E-011	3.455249E-012	0	0.000000E+000
1	204.95321286	3.455249E-012	1.794525E-011	1	0.000000E+000
1	204.95337376	1.794525E-011	3.455249E-012	0	0.000000E+000
1	204.95339598	3.455249E-012	1.794525E-011	1	0.000000E+000
1	204.95358981	1.794525E-011	3.455249E-012	0	0.000000E+000
1	204.95367701	3.455249E-012	1.794525E-011	1	0.000000E+000
1	204.95409146	1.794525E-011	3.455249E-012	0	0.000000E+000
1	204.95414551	3.455249E-012	1.794525E-011	1	0.000000E+000
1	204.95417725	1.794525E-011	3.455249E-012	0	0.000000E+000
1	204.95423067	3.455249E-012	1.794525E-011	1	0.000000E+000
1	204.95436139	1.794525E-011	3.455249E-012	0	0.000000E+000
1	204.95440906	3.455249E-012	1.794525E-011	1	0.000000E+000
1	204.95461316	1.794525E-011	3.455249E-012	0	0.000000E+000
1	204.95464460	3.455249E-012	1.794525E-011	1	0.000000E+000
1	204.95508084	1.794525E-011	3.455249E-012	0	0.000000E+000
1	204.95511525	3.455249E-012	1.794525E-011	1	0.000000E+000
1	204.95582410	1.794525E-011	3.455249E-012	0	0.000000E+000
1	204.95586365	3.455249E-012	1.794525E-011	1	0.000000E+000
1	204.95588620	1.794525E-011	3.455249E-012	0	0.000000E+000
1	204.95591719	3.455249E-012	1.794525E-011	1	0.000000E+000
1	204.95597783	1.794525E-011	3.455249E-012	0	0.000000E+000
1	204.95601500	3.455249E-012	1.794525E-011	1	0.000000E+000
1	204.95604499	1.794525E-011	3.455249E-012	0	0.000000E+000
1	204.95607529	3.455249E-012	1.794525E-011	1	0.000000E+000
1	204.95656298	1.794525E-011	3.455249E-012	0	0.000000E+000
1	204.95658928	3.455249E-012	1.794525E-011	1	0.000000E+000
1	204.95680140	1.794525E-011	3.455249E-012	0	0.000000E+000
1	204.95683607	3.455249E-012	1.794525E-011	1	0.000000E+000
1	204.95705841	1.794525E-011	3.455249E-012	0	0.000000E+000
1	204.95708368	3.455249E-012	1.794525E-011	1	0.000000E+000
1	204.95715521	1.794525E-011	3.455249E-012	0	0.000000E+000
1	204.95720096	3.455249E-012	1.794525E-011	1	0.000000E+000
1	204.95727376	1.794525E-011	3.455249E-012	0	0.000000E+000
1	204.95729168	3.455249E-012	1.794525E-011	1	0.000000E+000
1	204.95744068	1.794525E-011	3.455249E-012	0	0.000000E+000
1	204.95746041	3.455249E-012	1.794525E-011	1	0.000000E+000
1	204.95765737	1.794525E-011	3.455249E-012	0	0.000000E+000
1	204.95767419	3.455249E-012	1.794525E-011	1	0.000000E+000
1	204.95784717	1.794525E-011	3.455249E-012	0	0.000000E+000
1	204.95794016	3.455249E-012	1.794525E-011	1	0.000000E+000
1	204.95860451	1.794525E-011	3.455249E-012	0	0.000000E+000
1	204.95866420	3.455249E-012	1.794525E-011	1	0.000000E+000
1	204.95885981	1.794525E-011	3.455249E-012	0	0.000000E+000
1	204.95888705	3.455249E-012	1.794525E-011	1	0.000000E+000
1	204.95900795	1.794525E-011	3.455249E-012	0	0.000000E+000
1	204.95904515	3.455249E-012	1.794525E-011	1	0.000000E+000
1	204.95930344	1.794525E-011	3.455249E-012	0	0.000000E+000
1	204.95933512	3.455249E-012	1.794525E-011	1	0.000000E+000
1	204.95961196	1.794525E-011	3.455249E-012	0	0.000000E+000
1	204.95963918	3.455249E-012	1.794525E-011	1	0.000000E+000
1	204.95966506	1.794525E-011	3.455249E-012	0	0.000000E+000
1	204.95974608	3.455249E-012	1.794525E-011	1	0.000000E+000
1	204.95989109	1.794525E-011	3.455249E-012	0	0.000000E+000
1	204.95994088	3.455249E-012	1.794525E-011	1	0.000000E+000
1	204.95998510	1.794525E-011	3.455249E-012	0	0.000000E+000
1	204.96001621	3.455249E-012	1.794525E-011	1	0.000000E+000
1	204.96030858	1.794525E-011	3.455249E-012	0	0.000000E+000
1	204.96068805	3.455249E-012	1.794525E-011	1	0.000000E+000
1	204.96089458	1.794525E-011	3.455249E-012	0	0.000000E+000
1	204.96093446	3.455249E-012	1.794525E-011	1	0.000000E+000
1	204.96140028	1.794525E-011	3.455249E-012	0	0.000000E+000
1	204.96142556	3.455249E-012	1.794525E-011	1	0.000000E+000
1	204.96164910	1.794525E-011	3.455249E-012	0	0.000000E+000
1	204.96174078	3.455249E-012	1.794525E-011	1	0.000000E+000
1	204.96174723	1.794525E-011	3.455249E-012	0	0.000000E+000
1	204.96187124	3.455249E-012	1.794525E-011	1	0.000000E+000
1	204.96214577	1.794525E-011	3.455249E-012	0	0.000000E+000
1	204.96217423	3.455249E-012	1.794525E-011	1	0.000000E+000
1	204.96269852	1.794525E-011	3.455249E-012	0	0.000000E+000
1	204.96271996	3.455249E-012	1.794525E-011	1	0.000000E+000
1	204.96362563	1.794525E-011	3.455249E-012	0	0.000000E+000
1	204.96365591	3.455249E-012	1.794525E-011	1	0.000000E+000
1	204.96370770	1.794525E-011	3.455249E-012	0	0.000000E+000
1	204.96373930	3.455249E-012	1.794525E-011	1	0.000000E+000
1	204.96378361	1.794525E-011	3.455249E-012	0	0.000000E+000
1	204.96381845	3.455249E-012	1.794525E-011	1	0.000000E+000
1	204.96427592	1.794525E-011	3.455249E-012	0	0.000000E+000
1	204.96429713	3.455249E-012	1.794525E-011	1	0.000000E+000
1	204.96444137	1.794525E-011	3.455249E-012	0	0.000000E+000
1	204.96450317	3.455249E-012	1.794525E-011	1	0.000000E+000
1	204.96510664	1.794525E-011	3.455249E-012	0	0.000000E+000
1	204.96515282	3.455249E-012	1.794525E-011	1	0.000000E+000
1	204.96528206	1.794525E-011	3.455249E-012	0	0.000000E+000
1	204.96692776	3.455249E-012	1.794525E-011	1	0.000000E+000
1	204.96743066	1.794525E-011	3.455249E-012	0	0.000000E+000
1	204.96747862	3.455249E-012	1.794525E-011	1	0.000000E+000
1	204.96749990	1.794525E-011	3.455249E-012	0	0.000000E+000
1	204.96754603	3.455249E-012	1.794525E-011	1	0.000000E+000
1	204.96810419	1.794525E-011	3.455249E-012	0	0.000000E+000
1	204.96814554	3.455249E-012	1.794525E-011	1	0.000000E+000
1	204.96830637	1.794525E-011	3.455249E-012	0	0.000000E+000
1	204.96837063	3.455249E-012	1.794525E-011	1	0.000000E+000
1	204.96849875	1.794525E-011	3.455249E-012	0	0.000000E+000
1	204.96851240	3.455249E-012	1.794525E-011	1	0.000000E+000
1	204.96853317	1.794525E-011	3.455249E-012	0	0.000000E+000
1	204.96856236	3.455249E-012	1.794525E-011	1	0.000000E+000
1	204.96867436	1.794525E-011	3.455249E-012	0	0.000000E+000
1	204.96875074	3.455249E-012	1.794525E-011	1	0.000000E+000
1	204.96914900	1.794525E-011	3.455249E-012	0	0.000000E+000
1	204.96919699	3.455249E-012	1.794525E-011	1	0.000000E+000
1	204.96961478	1.794525E-011	3.455249E-012	0	0.000000E+000
1	204.96966412	3.455249E-012	1.794525E-011	1	0.000000E+000
1	204.96996988	1.794525E-011	3.455249E-012	0	0.000000E+000
1	204.96998036	3.455249E-012	1.794525E-011	1	0.000000E+000
1	204.97061947	1.794525E-011	3.455249E-012	0	0.000000E+000
1	204.97068982	3.455249E-012	1.794525E-011	1	0.000000E+000
1	204.97083531	1.794525E-011	3.455249E-012	0	0.000000E+000
1	205.03412285	3.455249E-012	1.794525E-011	1	0.000000E+000
1	205.03414686	1.794525E-011	3.455249E-012	0	0.000000E+000
1	205.03465059	3.455249E-012	1.794525E-011	1	0.000000E+000
1	205.03490612	1.794525E-011	3.455249E-012	0	0.000000E+000
1	205.03491568	3.455249E-012	1.794525E-011	1	0.000000E+000
1	205.03499675	1.794525E-011	3.455249E-012	0	0.000000E+000
1	205.03501254	3.455249E-012	1.794525E-011	1	0.000000E+000
1	205.03512218	1.794525E-011	3.455249E-012	0	0.000000E+000
1	205.03516177	3.455249E-012	1.794525E-011	1	0.000000E+000
1	205.03546460	1.794525E-011	3.455249E-012	0	0.000000E+000
1	205.03551900	3.455249E-012	1.794525E-011	1	0.000000E+000
1	205.03592418	1.794525E-011	3.455249E-012	0	0.000000E+000
1	205.03598507	3.455249E-012	1.794525E-011	1	0.000000E+000
1	205.03643030	1.794525E-011	3.455249E-012	0	0.000000E+000
1	205.03644019	3.455249E-012	1.794525E-011	1	0.000000E+000
1	205.03653240	1.794525E-011	3.455249E-012	0	0.000000E+000
1	205.03656391	3.455249E-012	1.794525E-011	1	0.000000E+000
1	205.03673581	1.794525E-011	3.455249E-012	0	0.000000E+000
1	205.03678320	3.455249E-012	1.794525E-011	1	0.000000E+000
1	205.03683686	1.794525E-011	3.455249E-012	0	0.000000E+000
1	205.03685515	3.455249E-012	1.794525E-011	1	0.000000E+000
1	205.03701753	1.794525E-011	3.455249E-012	0	0.000000E+000
1	205.03702570	3.455249E-012	1.794525E-011	1	0.000000E+000
1	205.03721451	1.794525E-011	3.455249E-012	0	0.000000E+000
1	205.03731484	3.455249E-012	1.794525E-011	1	0.000000E+000
1	205.03734324	1.794525E-011	3.455249E-012	0	0.000000E+000
1	205.03738785	3.455249E-012	1.794525E-011	1	0.000000E+000
1	205.03799423	1.794525E-011	3.455249E-012	0	0.000000E+000
1	205.03800374	3.455249E-012	1.794525E-011	1	0.000000E+000
1	205.03849705	1.794525E-011	3.455249E-012	0	0.000000E+000
1	205.03866018	3.455249E-012	1.794525E-011	1	0.000000E+000
1	205.03882221	1.794525E-011	3.455249E-012	0	0.000000E+000
1	205.03884484	3.455249E-012	1.794525E-011	1	0.000000E+000
1	205.03926665	1.794525E-011	3.455249E-012	0	0.000000E+000
1	205.03929753	3.455249E-012	1.794525E-011	1	0.000000E+000
1	205.03950679	1.794525E-011	3.455249E-012	0	0.000000E+000
1	205.03953624	3.455249E-012	1.794525E-011	1	0.000000E+000
1	205.03992190	1.794525E-011	3.455249E-012	0	0.000000E+000
1	205.03994487	3.455249E-012	1.794525E-011	1	0.000000E+000
1	205.04075136	1.794525E-011	3.455249E-012	0	0.000000E+000
1	205.04171842	3.455249E-012	1.794525E-011	1	0.000000E+000
1	205.04207140	1.794525E-011	3.455249E-012	0	0.000000E+000
1	205.04209841	3.455249E-012	1.794525E-011	1	0.000000E+000
1	205.04230262	1.794525E-011	3.455249E-012	0	0.000000E+000
1	205.04233023	3.455249E-012	1.794525E-011	1	0.000000E+000
1	205.04241082	1.794525E-011	3.455249E-012	0	0.000000E+000
1	205.04242932	3.455249E-012	1.794525E-011	1	0.000000E+000
1	205.04302854	1.794525E-011	3.455249E-012	0	0.000000E+000
1	205.04304096	3.455249E-012	1.794525E-011	1	0.000000E+000
1	205.04311048	1.794525E-011	3.455249E-012	0	0.000000E+000
1	205.04312023	3.455249E-012	1.794525E-011	1	0.000000E+000
1	205.04339632	1.794525E-011	3.455249E-012	0	0.000000E+000
1	205.04344066	3.455249E-012	1.794525E-011	1	0.000000E+000
1	205.04368156	1.794525E-011	3.455249E-012	0	0.000000E+000
1	205.04373264	3.455249E-012	1.794525E-011	1	0.000000E+000
1	205.04392386	1.794525E-011	3.455249E-012	0	0.000000E+000
1	205.04395397	3.455249E-012	1.794525E-011	1	0.000000E+000
1	205.04490372	1.794525E-011	3.455249E-012	0	0.000000E+000
1	205.04501731	3.455249E-012	1.794525E-011	1	0.000000E+000
1	205.04518805	1.794525E-011	3.455249E-012	0	0.000000E+000
1	205.04526113	3.455249E-012	1.794525E-011	1	0.000000E+000
1	205.04529102	1.794525E-011	3.455249E-012	0	0.000000E+000
1	205.04542578	3.455249E-012	1.794525E-011	1	0.000000E+000
1	205.04545998	1.794525E-011	3.455249E-012	0	0.000000E+000
1	205.04547813	3.455249E-012	1.794525E-011	1	0.000000E+000
1	205.04591079	1.794525E-011	3.455249E-012	0	0.000000E+000
1	205.04593373	3.455249E-012	1.794525E-011	1	0.000000E+000
1	205.04627526	1.794525E-011	3.455249E-012	0	0.000000E+000
1	205.04629928	3.455249E-012	1.794525E-011	1	0.000000E+000
1	205.04672222	1.794525E-011	3.455249E-012	0	0.000000E+000
1	205.04675017	3.455249E-012	1.794525E-011	1	0.000000E+000
1	205.04696918	1.794525E-011	3.455249E-012	0	0.000000E+000
1	205.04698982	3.455249E-012	1.794525E-011	1	0.000000E+000
1	205.04728675	1.794525E-011	3.455249E-012	0	0.000000E+000
1	205.04736787	3.455249E-012	1.794525E-011	1	0.000000E+000
1	205.04739430	1.794525E-011	3.455249E-012	0	0.000000E+000
1	205.04756311	3.455249E-012	1.794525E-011	1	0.000000E+000
1	205.04784862	1.794525E-011	3.455249E-012	0	0.000000E+000
1	205.04787538	3.455249E-012	1.794525E-011	1	0.000000E+000
1	205.04811563	1.794525E-011	3.455249E-012	0	0.000000E+000
1	205.04815459	3.455249E-012	1.794525E-011	1	0.000000E+000
1	205.04829202	1.794525E-011	3.455249E-012	0	0.000000E+000
1	205.04834854	3.455249E-012	1.794525E-011	1	0.000000E+000
1	205.04843754	1.794525E-011	3.455249E-012	0	0.000000E+000
1	205.04847632	3.455249E-012	1.794525E-011	1	0.000000E+000
1	205.04881730	1.794525E-011	3.455249E-012	0	0.000000E+000
1	205.04882248	3.455249E-012	1.794525E-011	1	0.000000E+000
1	205.04901347	1.794525E-011	3.455249E-012	0	0.000000E+000
1	205.04902848	3.455249E-012	1.794525E-011	1	0.000000E+000
1	205.04910756	1.794525E-011	3.455249E-012	0	0.000000E+000
1	205.04913492	3.455249E-012	1.794525E-011	1	0.000000E+000
1	205.04916331	1.794525E-011	3.455249E-012	0	0.000000E+000
1	205.04922428	3.455249E-012	1.794525E-011	1	0.000000E+000
1	205.04923476	1.794525E-011	3.455249E-012	0	0.000000E+000
1	205.04929291	3.455249E-012	1.794525E-011	1	0.000000E+000
1	205.04967517	1.794525E-011	3.455249E-012	0	0.000000E+000
1	205.04971622	3.455249E-012	1.794525E-011	1	0.000000E+000
1	205.04992242	1.794525E-011	3.455249E-012	0	0.000000E+000
1	205.05005922	3.455249E-012	1.794525E-011	1	0.000000E+000
1	205.05023314	1.794525E-011	3.455249E-012	0	0.000000E+000
1	205.05025661	3.455249E-012	1.794525E-011	1	0.000000E+000
1	205.05032356	1.794525E-011	3.455249E-012	0	0.000000E+000
1	205.05037059	3.455249E-012	1.794525E-011	1	0.000000E+000
1	205.05041800	1.794525E-011	3.455249E-012	0	0.000000E+000
1	205.05044128	3.455249E-012	1.794525E-011	1	0.000000E+000
1	205.05070279	1.794525E-011	3.455249E-012	0	0.000000E+000
1	205.05072880	3.455249E-012	1.794525E-011	1	0.000000E+000
1	205.05083668	1.794525E-011	3.455249E-012	0	0.000000E+000
1	205.05090545	3.455249E-012	1.794525E-011	1	0.000000E+000
1	205.05091617	1.794525E-011	3.455249E-012	0	0.000000E+000
1	205.05095331	3.455249E-012	1.794525E-011	1	0.000000E+000
1	205.05102873	1.794525E-011	3.455249E-012	0	0.000000E+000
1	205.05105721	3.455249E-012	1.794525E-011	1	0.000000E+000
1	205.05140162	1.794525E-011	3.455249E-012	0	0.000000E+000
1	205.05144032	3.455249E-012	1.794525E-011	1	0.000000E+000
1	205.05184181	1.794525E-011	3.455249E-012	0	0.000000E+000
1	205.05189367	3.455249E-012	1.794525E-011	1	0.000000E+000
1	205.05191729	1.794525E-011	3.455249E-012	0	0.000000E+000
1	205.05200200	3.455249E-012	1.794525E-011	1	0.000000E+000
1	205.05214396	1.794525E-011	3.455249E-012	0	0.000000E+000
1	205.05223490	3.455249E-012	1.794525E-011	1	0.000000E+000
1	205.05251495	1.794525E-011	3.455249E-012	0	0.000000E+000
1	205.05254342	3.455249E-012	1.794525E-011	1	0.000000E+000
1	205.05291827	1.794525E-011	3.455249E-012	0	0.000000E+000
1	205.05296467	3.455249E-012	1.794525E-011	1	0.000000E+000
1	205.05312232	1.794525E-011	3.455249E-012	0	0.000000E+000
1	205.05315223	3.455249E-012	1.794525E-011	1	0.000000E+000
1	205.05345850	1.794525E-011	3.455249E-012	0	0.000000E+000
1	205.05346386	3.455249E-012	1.794525E-011	1	0.000000E+000
1	205.05368633	1.794525E-011	3.455249E-012	0	0.000000E+000
1	205.05373343	3.455249E-012	1.794525E-011	1	0.000000E+000
1	205.05413181	1.794525E-011	3.455249E-012	0	0.000000E+000
1	205.05417213	3.455249E-012	1.794525E-011	1	0.000000E+000
1	205.05431351	1.794525E-011	3.455249E-012	0	0.000000E+000
1	205.05434640	3.455249E-012	1.794525E-011	1	0.000000E+000
1	205.05451248	1.794525E-011	3.455249E-012	0	0.000000E+000
1	205.05461553	3.455249E-012	1.794525E-011	1	0.000000E+000
1	205.05480039	1.794525E-011	3.455249E-012	0	0.000000E+000
1	205.05487258	3.455249E-012	1.794525E-011	1	0.000000E+000
1	205.05576921	1.794525E-011	3.455249E-012	0	0.000000E+000
1	205.05579188	3.455249E-012	1.794525E-011	1	0.000000E+000
1	205.05598851	1.794525E-011	3.455249E-012	0	0.000000E+000
1	205.05607563	3.455249E-012	1.794525E-011	1	0.000000E+000
1	205.05636805	1.794525E-011	3.455249E-012	0	0.000000E+000
1	205.05640067	3.455249E-012	1.794525E-011	1	0.000000E+000
1	205.05660976	1.794525E-011	3.455249E-012	0	0.000000E+000
1	205.05662767	3.455249E-012	1.794525E-011	1	0.000000E+000
1	205.05755661	1.794525E-011	3.455249E-012	0	0.000000E+000
1	205.05757503	3.455249E-012	1.794525E-011	1	0.000000E+000
1	205.05763091	1.794525E-011	3.455249E-012	0	0.000000E+000
1	205.05769928	3.455249E-012	1.794525E-011	1	0.000000E+000
1	205.05785936	1.794525E-011	3.455249E-012	0	0.000000E+000
1	205.05788522	3.455249E-012	1.794525E-011	1	0.000000E+000
1	205.05792052	1.794525E-011	3.455249E-012	0	0.000000E+000
1	205.05794583	3.455249E-012	1.794525E-011	1	0.000000E+000
1	205.05840022	1.794525E-011	3.455249E-012	0	0.000000E+000
1	205.05841696	3.455249E-012	1.794525E-011	1	0.000000E+000
1	205.05878873	1.794525E-011	3.455249E-012	0	0.000000E+000
1	205.05883945	3.455249E-012	1.794525E-011	1	0.000000E+000
1	205.05889449	1.794525E-011	3.455249E-012	0	0.000000E+000
1	205.05893788	3.455249E-012	1.794525E-011	1	0.000000E+000
1	205.05909899	1.794525E-011	3.455249E-012	0	0.000000E+000
1	205.05911697	3.455249E-012	1.794525E-011	1	0.000000E+000
1	205.05928852	1.794525E-011	3.455249E-012	0	0.000000E+000
1	205.05940140	3.455249E-012	1.794525E-011	1	0.000000E+000
1	205.06030448	1.794525E-011	3.455249E-012	0	0.000000E+000
1	205.06031785	3.455249E-012	1.794525E-011	1	0.000000E+000
1	205.06057446	1.794525E-011	3.455249E-012	0	0.000000E+000
1	205.06061761	3.455249E-012	1.794525E-011	1	0.000000E+000
1	205.06070107	1.794525E-011	3.455249E-012	0	0.000000E+000
1	205.06073388	3.455249E-012	1.794525E-011	1	0.000000E+000
1	205.06107535	1.794525E-011	3.455249E-012	0	0.000000E+000
1	205.06115561	3.455249E-012	1.794525E-011	1	0.000000E+000
1	205.06152753	1.794525E-011	3.455249E-012	0	0.000000E+000
1	205.06157589	3.455249E-012	1.794525E-011	1	0.000000E+000
1	205.06181315	1.794525E-011	3.455249E-012	0	0.000000E+000
1	205.06184827	3.455249E-012	1.794525E-011	1	0.000000E+000
1	205.06211177	1.794525E-011	3.455249E-012	0	0.000000E+000
1	205.06214868	3.455249E-012	1.794525E-011	1	0.000000E+000
1	205.06216131	1.794525E-011	3.455249E-012	0	0.000000E+000
1	205.06219168	3.455249E-012	1.794525E-011	1	0.000000E+000
1	205.06234633	1.794525E-011	3.455249E-012	0	0.000000E+000
1	205.06243152	3.455249E-012	1.794525E-011	1	0.000000E+000
1	205.06251195	1.794525E-011	3.455249E-012	0	0.000000E+000
1	205.06258136	3.455249E-012	1.794525E-011	1	0.000000E+000
1	205.06265751	1.794525E-011	3.455249E-012	0	0.000000E+000
1	205.06271291	3.455249E-012	1.794525E-011	1	0.000000E+000
1	205.06330357	1.794525E-011	3.455249E-012	0	0.000000E+000
1	205.06331284	3.455249E-012	1.794525E-011	1	0.000000E+000
1	205.06335552	1.794525E-011	3.455249E-012	0	0.000000E+000
1	205.06340016	3.455249E-012	1.794525E-011	1	0.000000E+000
1	205.06368112	1.794525E-011	3.455249E-012	0	0.000000E+000
1	205.06369851	3.455249E-012	1.794525E-011	1	0.000000E+000
1	205.06551496	1.794525E-011	3.455249E-012	0	0.000000E+000
1	205.06555793	3.455249E-012	1.794525E-011	1	0.000000E+000
1	205.06628933	1.794525E-011	3.455249E-012	0	0.000000E+000
1	205.06629736	3.455249E-012	1.794525E-011	1	0.000000E+000
1	205.06658988	1.794525E-011	3.455249E-012	0	0.000000E+000
1	205.06662969	3.455249E-012	1.794525E-011	1	0.000000E+000
1	205.06673368	1.794525E-011	3.455249E-012	0	0.000000E+000
1	205.06676901	3.455249E-012	1.794525E-011	1	0.000000E+000
1	205.06693541	1.794525E-011	3.455249E-012	0	0.000000E+000
1	205.06711752	3.455249E-012	1.794525E-011	1	0.000000E+000
1	205.06759868	1.794525E-011	3.455249E-012	0	0.000000E+000
1	205.06767136	3.455249E-012	1.794525E-011	1	0.000000E+000
1	205.06786755	1.794525E-011	3.455249E-012	0	0.000000E+000
1	205.06792693	3.455249E-012	1.794525E-011	1	0.000000E+000
1	205.06846045	1.794525E-011	3.455249E-012	0	0.000000E+000
1	205.06849977	3.455249E-012	1.794525E-011	1	0.000000E+000
1	205.06878174	1.794525E-011	3.455249E-012	0	0.000000E+000
1	205.06880526	3.455249E-012	1.794525E-011	1	0.000000E+000
1	205.06921260	1.794525E-011	3.455249E-012	0	0.000000E+000
1	205.06925537	3.455249E-012	1.794525E-011	1	0.000000E+000
1	205.06930847	1.794525E-011	3.455249E-012	0	0.000000E+000
1	205.06936673	3.455249E-012	1.794525E-011	1	0.000000E+000
1	205.06985869	1.794525E-011	3.455249E-012	0	0.000000E+000
1	205.06991230	3.455249E-012	1.794525E-011	1	0.000000E+000
1	205.07048885	1.794525E-011	3.455249E-012	0	0.000000E+000
1	205.07057054	3.455249E-012	1.794525E-011	1	0.000000E+000
1	205.07081961	1.794525E-011	3.455249E-012	0	0.000000E+000
1	205.07084913	3.455249E-012	1.794525E-011	1	0.000000E+000
1	205.07143997	1.794525E-011	3.455249E-012	0	0.000000E+000
1	205.07145735	3.455249E-012	1.794525E-011	1	0.000000E+000
1	205.07152746	1.794525E-011	3.455249E-012	0	0.000000E+000
1	205.07155520	3.455249E-012	1.794525E-011	1	0.000000E+000
1	205.07189225	1.794525E-011	3.455249E-012	0	0.000000E+000
1	205.07193066	3.455249E-012	1.794525E-011	1	0.000000E+000
1	205.07207197	1.794525E-011	3.455249E-012	0	0.000000E+000
1	205.07210577	3.455249E-012	1.794525E-011	1	0.000000E+000
1	205.07228810	1.794525E-011	3.455249E-012	0	0.000000E+000
1	205.07230557	3.455249E-012	1.794525E-011	1	0.000000E+000
1	205.07273241	1.794525E-011	3.455249E-012	0	0.000000E+000
1	205.07279619	3.455249E-012	1.794525E-011	1	0.000000E+000
1	205.07287219	1.794525E-011	3.455249E-012	0	0.000000E+000
1	205.07290958	3.455249E-012	1.794525E-011	1	0.000000E+000
1	205.07295399	1.794525E-011	3.455249E-012	0	0.000000E+000
1	205.07295913	3.455249E-012	1.794525E-011	1	0.000000E+000
1	205.07385044	1.794525E-011	3.455249E-012	0	0.000000E+000
1	205.07390863	3.455249E-012	1.794525E-011	1	0.000000E+000
1	205.07412482	1.794525E-011	3.455249E-012	0	0.000000E+000
1	205.07416594	3.455249E-012	1.794525E-011	1	0.000000E+000
1	205.07458642	1.794525E-011	3.455249E-012	0	0.000000E+000
1	205.07462616	3.455249E-012	1.794525E-011	1	0.000000E+000
1	205.07468961	1.794525E-011	3.455249E-012	0	0.000000E+000
1	205.07470141	3.455249E-012	1.794525E-011	1	0.000000E+000
1	205.07544282	1.794525E-011	3.455249E-012	0	0.000000E+000
1	205.07547967	3.455249E-012	1.794525E-011	1	0.000000E+000
1	205.07557506	1.794525E-011	3.455249E-012	0	0.000000E+000
1	248.83983681	3.421972E-012	1.791197E-011	1	0.000000E+000
1	248.84098107	1.791197E-011	3.421972E-012	0	0.000000E+000
1	248.84100701	3.421972E-012	1.791197E-011	1	0.000000E+000
1	248.84121808	1.791197E-011	3.421972E-012	0	0.000000E+000
1	248.84126185	3.421972E-012	1.791197E-011	1	0.000000E+000
1	248.84145405	1.791197E-011	3.421972E-012	0	0.000000E+000
1	248.84196238	3.421972E-012	1.791197E-011	1	0.000000E+000
1	248.84218948	1.791197E-011	3.421972E-012	0	0.000000E+000
1	248.84219873	3.421972E-012	1.791197E-011	1	0.000000E+000
1	248.84260946	1.791197E-011	3.421972E-012	0	0.000000E+000
1	248.84264081	3.421972E-012	1.791197E-011	1	0.000000E+000
1	248.84269363	1.791197E-011	3.421972E-012	0	0.000000E+000
1	248.84274278	3.421972E-012	1.791197E-011	1	0.000000E+000
1	248.84297612	1.791197E-011	3.421972E-012	0	0.000000E+000
1	248.84301887	3.421972E-012	1.791197E-011	1	0.000000E+000
1	248.84335535	1.791197E-011	3.421972E-012	0	0.000000E+000
1	248.84338939	3.421972E-012	1.791197E-011	1	0.000000E+000
1	248.84344954	1.791197E-011	3.421972E-012	0	0.000000E+000
1	248.84347964	3.421972E-012	1.791197E-011	1	0.000000E+000
1	248.84370582	1.791197E-011	3.421972E-012	0	0.000000E+000
1	248.84371439	3.421972E-012	1.791197E-011	1	0.000000E+000
1	248.84380624	1.791197E-011	3.421972E-012	0	0.000000E+000
1	248.84385932	3.421972E-012	1.791197E-011	1	0.000000E+000
1	248.84409254	1.791197E-011	3.421972E-012	0	0.000000E+000
1	248.84411042	3.421972E-012	1.791197E-011	1	0.000000E+000
1	248.84433978	1.791197E-011	3.421972E-012	0	0.000000E+000
1	248.84437227	3.421972E-012	1.791197E-011	1	0.000000E+000
1	248.84492633	1.791197E-011	3.421972E-012	0	0.000000E+000
1	248.84498773	3.421972E-012	1.791197E-011	1	0.000000E+000
1	248.84514139	1.791197E-011	3.421972E-012	0	0.000000E+000
1	248.84515873	3.421972E-012	1.791197E-011	1	0.000000E+000
1	248.84554943	1.791197E-011	3.421972E-012	0	0.000000E+000
1	248.84556455	3.421972E-012	1.791197E-011	1	0.000000E+000
1	248.84610244	1.791197E-011	3.421972E-012	0	0.000000E+000
1	248.84616677	3.421972E-012	1.791197E-011	1	0.000000E+000
1	248.84645574	1.791197E-011	3.421972E-012	0	0.000000E+000
1	248.84649044	3.421972E-012	1.791197E-011	1	0.000000E+000
1	248.84699428	1.791197E-011	3.421972E-012	0	0.000000E+000
1	248.84703251	3.421972E-012	1.791197E-011	1	0.000000E+000
1	248.84792528	1.791197E-011	3.421972E-012	0	0.000000E+000
1	248.84795403	3.421972E-012	1.791197E-011	1	0.000000E+000
1	248.84826053	1.791197E-011	3.421972E-012	0	0.000000E+000
1	248.84906676	3.421972E-012	1.791197E-011	1	0.000000E+000
1	248.84913541	1.791197E-011	3.421972E-012	0	0.000000E+000
1	248.84920001	3.421972E-012	1.791197E-011	1	0.000000E+000
1	248.84975431	1.791197E-011	3.421972E-012	0	0.000000E+000
1	248.84977309	3.421972E-012	1.791197E-011	1	0.000000E+000
1	248.84992929	1.791197E-011	3.421972E-012	0	0.000000E+000
1	248.84996959	3.421972E-012	1.791197E-011	1	0.000000E+000
1	248.84999092	1.791197E-011	3.421972E-012	0	0.000000E+000
1	248.85018303	3.421972E-012	1.791197E-011	1	0.000000E+000
1	248.85033503	1.791197E-011	3.421972E-012	0	0.000000E+000
1	248.85034912	3.421972E-012	1.791197E-011	1	0.000000E+000
1	248.85047462	1.791197E-011	3.421972E-012	0	0.000000E+000
1	248.85052120	3.421972E-012	1.791197E-011	1	0.000000E+000
1	248.85056140	1.791197E-011	3.421972E-012	0	0.000000E+000
1	248.85059901	3.421972E-012	1.791197E-011	1	0.000000E+000
1	248.85064828	1.791197E-011	3.421972E-012	0	0.000000E+000
1	248.85068614	3.421972E-012	1.791197E-011	1	0.000000E+000
1	248.85070216	1.791197E-011	3.421972E-012	0	0.000000E+000
1	248.85073768	3.421972E-012	1.791197E-011	1	0.000000E+000
1	248.85080112	1.791197E-011	3.421972E-012	0	0.000000E+000
1	248.85083084	3.421972E-012	1.791197E-011	1	0.000000E+000
1	248.85086815	1.791197E-011	3.421972E-012	0	0.000000E+000
1	248.85088192	3.421972E-012	1.791197E-011	1	0.000000E+000
1	248.85091582	1.791197E-011	3.421972E-012	0	0.000000E+000
1	248.85096614	3.421972E-012	1.791197E-011	1	0.000000E+000
1	248.85140391	1.791197E-011	3.421972E-012	0	0.000000E+000
1	248.85143188	3.421972E-012	1.791197E-011	1	0.000000E+000
1	248.85183087	1.791197E-011	3.421972E-012	0	0.000000E+000
1	248.85198353	3.421972E-012	1.791197E-011	1	0.000000E+000
1	248.85202305	1.791197E-011	3.421972E-012	0	0.000000E+000
1	248.85217691	3.421972E-012	1.791197E-011	1	0.000000E+000
1	248.85226526	1.791197E-011	3.421972E-012	0	0.000000E+000
1	248.85228019	3.421972E-012	1.791197E-011	1	0.000000E+000
1	248.85291721	1.791197E-011	3.421972E-012	0	0.000000E+000
1	248.85294688	3.421972E-012	1.791197E-011	1	0.000000E+000
1	248.85304732	1.791197E-011	3.421972E-012	0	0.000000E+000
1	248.85329161	3.421972E-012	1.791197E-011	1	0.000000E+000
1	248.85367135	1.791197E-011	3.421972E-012	0	0.000000E+000
1	248.85379599	3.421972E-012	1.791197E-011	1	0.000000E+000
1	248.85384911	1.791197E-011	3.421972E-012	0	0.000000E+000
1	248.85387729	3.421972E-012	1.791197E-011	1	0.000000E+000
1	248.85396776	1.791197E-011	3.421972E-012	0	0.000000E+000
1	248.85399466	3.421972E-012	1.791197E-011	1	0.000000E+000
1	248.85424202	1.791197E-011	3.421972E-012	0	0.000000E+000
1	248.85425608	3.421972E-012	1.791197E-011	1	0.000000E+000
1	248.85469607	1.791197E-011	3.421972E-012	0	0.000000E+000
1	248.85471883	3.421972E-012	1.791197E-011	1	0.000000E+000
1	248.85477594	1.791197E-011	3.421972E-012	0	0.000000E+000
1	248.85483657	3.421972E-012	1.791197E-011	1	0.000000E+000
1	248.85499489	1.791197E-011	3.421972E-012	0	0.000000E+000
1	248.85503631	3.421972E-012	1.791197E-011	1	0.000000E+000
1	248.85565207	1.791197E-011	3.421972E-012	0	0.000000E+000
1	248.85575712	3.421972E-012	1.791197E-011	1	0.000000E+000
1	248.85607997	1.791197E-011	3.421972E-012	0	0.000000E+000
1	248.85611539	3.421972E-012	1.791197E-011	1	0.000000E+000
1	248.85628061	1.791197E-011	3.421972E-012	0	0.000000E+000
1	248.85629769	3.421972E-012	1.791197E-011	1	0.000000E+000
1	248.85645396	1.791197E-011	3.421972E-012	0	0.000000E+000
1	248.85647818	3.421972E-012	1.791197E-011	1	0.000000E+000
1	248.85666244	1.791197E-011	3.421972E-012	0	0.000000E+000
1	248.85669224	3.421972E-012	1.791197E-011	1	0.000000E+000
1	248.85744426	1.791197E-011	3.421972E-012	0	0.000000E+000
1	248.85747224	3.421972E-012	1.791197E-011	1	0.000000E+000
1	248.85766736	1.791197E-011	3.421972E-012	0	0.000000E+000
1	248.85860413	3.421972E-012	1.791197E-011	1	0.000000E+000
1	248.85862697	1.791197E-011	3.421972E-012	0	0.000000E+000
1	248.86148561	3.421972E-012	1.791197E-011	1	0.000000E+000
1	248.86160946	1.791197E-011	3.421972E-012	0	0.000000E+000
1	248.86162662	3.421972E-012	1.791197E-011	1	0.000000E+000
1	248.86170217	1.791197E-011	3.421972E-012	0	0.000000E+000
1	248.86177386	3.421972E-012	1.791197E-011	1	0.000000E+000
1	248.86187517	1.791197E-011	3.421972E-012	0	0.000000E+000
1	248.86193985	3.421972E-012	1.791197E-011	1	0.000000E+000
1	248.86216962	1.791197E-011	3.421972E-012	0	0.000000E+000
1	248.86217198	3.421972E-012	1.791197E-011	1	0.000000E+000
1	248.86225528	1.791197E-011	3.421972E-012	0	0.000000E+000
1	248.86230850	3.421972E-012	1.791197E-011	1	0.000000E+000
1	248.86260762	1.791197E-011	3.421972E-012	0	0.000000E+000
1	248.86284240	3.421972E-012	1.791197E-011	1	0.000000E+000
1	248.86312231	1.791197E-011	3.421972E-012	0	0.000000E+000
1	248.86314714	3.421972E-012	1.791197E-011	1	0.000000E+000
1	248.86351709	1.791197E-011	3.421972E-012	0	0.000000E+000
1	248.86359866	3.421972E-012	1.791197E-011	1	0.000000E+000
1	248.86363330	1.791197E-011	3.421972E-012	0	0.000000E+000
1	248.86366377	3.421972E-012	1.791197E-011	1	0.000000E+000
1	248.86372255	1.791197E-011	3.421972E-012	0	0.000000E+000
1	248.86373676	3.421972E-012	1.791197E-011	1	0.000000E+000
1	248.86390081	1.791197E-011	3.421972E-012	0	0.000000E+000
1	248.86397495	3.421972E-012	1.791197E-011	1	0.000000E+000
1	248.86401504	1.791197E-011	3.421972E-012	0	0.000000E+000
1	248.86406255	3.421972E-012	1.791197E-011	1	0.000000E+000
1	248.86426113	1.791197E-011	3.421972E-012	0	0.000000E+000
[truncated: 286,741 more chars]
