# Supplementary material for: Ancestral acetylcholine receptor β-subunit forms homopentamers that prime before opening spontaneously
Source: eLife. 2022 Jul 4;11:e76504. doi: 10.7554/eLife.76504 (PMC9365395; doi:10.7554/eLife.76504)
Supplement: Figure 4—source data 1. — Detected single-channel event durations of spontaneously opening βAnc homomers in the absence (agonist-free) and presence of increasing concentrations of acetylcholine (ACh; 10 µM, 30 µM, 60 µM, and 100 µM) or 2-[(2,6-dimethylphenyl)amino]-N,N,N-trimethyl-2-oxoethaniminium chloride (QX-222; QX; 10 µM, 30 µM, 60 µM, and 100µM). Compressed file includes 27 TAC 4.3.3 event files (*.evt format) of the single-channel detections for the three recordings for each condition (fileA, fileB, and fileC in each case) in the presented kinetic analysis, as well as the associated R scripts (*.txt format) for defining and sorting bursts. [file elife-76504-fig4-data1.zip › F4-SD1/Source Data - Figure 4/Figure4_ACh60uM_fileB.evt]

5
File
Acquire	C:\Users\daCostaLab\Desktop\CJT\2-81Homomer Project\ACh Block\60uM - 120mV - ACh\Recordings\a2-19-09-26-BAncHomomer-BRBS-PA60OOPS-120mV-4.acquire	0	
Sweeps
1	128.530741	0.000000	0.129923	0.0000000E+000	0.0000000E+000	
Segments
1	293	0.000000	0.129923	0.130572	0.252719	0.261644	0.375175	0.392716	0.686664	0.720396	0.848625	0.851468	1.841894	2.276283	2.424554	2.556430	2.735332	2.752012	3.190961	3.223709	3.844226	3.866124	4.273629	4.365101	4.801834	4.974241	5.156294	5.197026	5.398785	6.013471	6.244765	6.707629	6.857743	6.880780	7.010779	7.061222	7.315674	7.593015	7.763847	8.516269	8.701733	8.715788	8.828336	8.859960	9.032416	9.094412	9.478419	9.616664	10.284743	10.354318	10.792540	10.812940	11.062589	11.075084	11.243582	11.398526	11.717458	12.055521	12.184910	12.189196	12.423885	12.714609	12.815086	12.844556	13.054117	13.106700	13.339696	14.035571	14.209909	14.304854	14.493584	14.656227	15.023210	15.113581	15.507401	15.531532	15.790264	16.441071	16.776590	16.776716	16.833561	17.586383	17.686925	17.972174	18.261317	18.368636	18.490526	18.994182	19.139030	19.477084	19.945809	20.355750	20.466423	20.512268	20.592421	20.945034	21.171733	21.233164	21.349640	21.364236	21.571609	21.813795	22.210707	22.447634	22.552537	22.978621	23.232248	23.264780	23.550902	23.592460	23.674237	23.727078	23.904004	23.976862	24.077670	24.134662	24.268906	24.426618	25.217297	25.405006	25.932339	25.951756	26.059811	26.130825	26.753803	26.964468	27.324053	27.338160	27.459847	27.586153	28.499293	28.507660	28.606938	28.638732	29.159608	29.163020	29.312036	29.359628	30.085972	30.148598	30.315562	30.511316	30.733925	30.775143	31.010778	31.070396	31.173671	31.235647	31.437663	31.715745	31.914713	31.915532	32.108635	32.130929	32.307037	32.308748	32.471933	32.527354	32.923981	33.122653	33.264249	33.291788	33.746686	33.848680	34.004851	34.012684	34.139843	34.245749	34.391807	34.715804	34.864062	35.494547	35.720724	35.782156	35.961273	35.978764	36.803573	36.881140	36.981657	37.253364	37.587226	37.617164	37.997132	38.017172	38.218876	38.272524	38.375675	38.443918	38.770323	38.816724	39.064254	39.231836	39.334055	39.386636	39.514024	39.632234	40.037777	40.041996	40.288551	40.333825	40.762404	40.874095	41.439891	41.483788	41.541041	41.549324	41.622830	41.693495	41.845826	41.946195	43.331810	43.897620	44.356333	44.458297	44.751431	44.896867	45.247216	45.318788	46.034375	46.071308	46.177077	46.313790	48.684193	48.706233	49.501305	49.544716	49.970510	50.003468	50.565701	50.593292	50.795756	50.805295	51.562055	51.655480	51.818435	51.906212	52.447554	52.493836	53.168319	53.234194	53.456303	53.529157	53.959344	54.001164	54.138293	54.314259	54.417128	54.635419	55.016906	55.065623	55.236590	55.246348	55.361141	55.453875	55.739452	56.531288	58.243018	58.430734	58.615793	58.940384	59.071491	59.187703	59.308055	59.309580	59.392375	59.440652	59.564631	59.571724	59.861878	60.038564	61.075698	61.079052	61.538214	61.603340	61.732848	61.734412	62.507093	62.781261	63.050158	63.171659	63.273800	63.307276	63.421190	63.438348	63.721556	63.766028	64.210816	64.224780	64.842237	64.880140	65.273768	65.377336	65.524840	65.535500	65.599535	65.601036	65.685495	65.732108	65.860778	65.863180	66.423604	66.453004	67.303296	67.377848	68.118790	68.156940	68.270957	68.288012	68.447324	68.867081	69.271463	69.336588	70.066769	70.433318	71.229767	71.237132	71.418431	71.433740	71.870584	71.907125	72.559651	72.637677	73.011599	73.184518	73.314972	73.751147	73.921939	73.924108	74.507794	74.513932	74.603985	74.945909	75.379059	75.709182	75.880169	75.910421	76.723027	76.747378	76.882287	77.168145	77.276813	77.331980	77.386823	77.397516	78.262970	78.315020	78.756944	78.783368	79.164128	79.166988	80.438255	80.477708	81.063747	81.067532	81.362626	81.395212	81.738481	81.788428	82.229477	82.468270	82.928358	82.986296	83.223371	83.230220	83.704313	83.754508	83.881892	83.894469	84.556955	84.606476	84.696408	84.756818	84.863100	84.915415	85.159064	85.196300	85.445552	85.458444	85.744313	85.786124	85.914406	85.917196	86.023206	86.843204	87.022806	87.031308	87.471829	87.490060	87.869914	88.119275	88.662356	88.669708	88.746792	88.907854	89.104615	89.128460	89.390789	89.456140	89.543902	89.718148	89.848923	89.880023	89.999484	90.197127	90.325871	90.409512	90.660697	90.963852	91.155227	91.160076	91.694845	92.247395	92.440334	92.470796	92.526175	92.633442	93.387293	93.403814	93.789415	93.847052	94.148387	94.174732	95.025241	95.026700	95.114439	95.225496	95.340831	95.414458	95.545474	95.550988	95.728528	96.095470	96.195941	96.322489	96.533117	96.534028	98.213112	98.237964	98.337462	98.377704	98.673209	98.884065	99.259055	99.286540	99.356440	99.417612	100.160512	100.230513	100.392297	100.495635	100.790258	101.005055	101.329231	101.433401	102.287363	102.301196	103.395954	103.415308	103.787293	103.808524	103.881737	103.944338	104.362288	104.463088	104.902771	104.922636	104.989021	105.111365	105.487446	105.512460	105.870840	105.905676	106.004941	106.036748	106.856502	107.020206	107.197767	107.579956	107.774446	108.026998	108.193273	108.199436	108.281869	108.761652	108.935347	108.985868	109.693886	109.706764	109.807358	109.841764	110.124660	110.165516	110.277604	110.302582	110.778971	110.825883	110.957709	111.017484	111.211694	111.764594	111.891021	111.960392	112.323464	112.328204	112.542853	112.631794	113.010828	113.049100	113.132133	113.492642	114.484478	114.742161	114.917026	114.994278	115.105431	115.234572	115.468165	115.473932	115.667748	115.930413	116.036957	116.063756	116.379319	116.391436	116.466856	116.572906	116.688567	117.036210	117.143711	117.473700	117.667516	117.702156	118.251021	118.365417	118.544548	118.988183	119.122646	119.169690	119.358535	119.695309	119.797340	120.643258	120.924957	120.978956	121.109106	121.913486	122.081871	122.093068	122.253708	122.289676	122.421501	122.486284	122.603753	122.651877	123.006075	123.010572	123.779589	124.135148	124.254439	124.255756	124.342509	124.586960	125.321244	125.503895	125.685883	125.788395	125.956239	125.968627	126.136535	126.156300	126.410092	126.418444	126.525704	126.598197	126.723383	126.746124	126.822145	126.950132	127.064196	127.073804	127.159829	127.393814	127.673455	127.729164	127.923952	128.263754	128.530741	
Events
1	0.03459419	4.265488E-012	1.896549E-011	1	0.000000E+000
1	0.03462716	1.896549E-011	4.265488E-012	0	0.000000E+000
1	0.03464568	4.265488E-012	1.896549E-011	1	0.000000E+000
1	0.03469000	1.896549E-011	4.265488E-012	0	0.000000E+000
1	0.03473461	4.265488E-012	1.896549E-011	1	0.000000E+000
1	0.03483916	1.896549E-011	4.265488E-012	0	0.000000E+000
1	0.03517349	4.265488E-012	1.896549E-011	1	0.000000E+000
1	0.03542186	1.896549E-011	4.265488E-012	0	0.000000E+000
1	0.03543716	4.265488E-012	1.896549E-011	1	0.000000E+000
1	0.03553471	1.896549E-011	4.265488E-012	0	0.000000E+000
1	0.03557476	4.265488E-012	1.896549E-011	1	0.000000E+000
1	0.03563296	1.896549E-011	4.265488E-012	0	0.000000E+000
1	0.03567981	4.265488E-012	1.896549E-011	1	0.000000E+000
1	0.03591964	1.896549E-011	4.265488E-012	0	0.000000E+000
1	0.03592517	4.265488E-012	1.896549E-011	1	0.000000E+000
1	0.03675814	1.896549E-011	4.265488E-012	0	0.000000E+000
1	0.03686253	4.265488E-012	1.896549E-011	1	0.000000E+000
1	0.03765799	1.896549E-011	4.265488E-012	0	0.000000E+000
1	0.03767906	4.265488E-012	1.896549E-011	1	0.000000E+000
1	0.03801042	1.896549E-011	4.265488E-012	0	0.000000E+000
1	0.03804046	4.265488E-012	1.896549E-011	1	0.000000E+000
1	0.03828160	1.896549E-011	4.265488E-012	0	0.000000E+000
1	0.03831902	4.265488E-012	1.896549E-011	1	0.000000E+000
1	0.03843988	1.896549E-011	4.265488E-012	0	0.000000E+000
1	0.03849623	4.265488E-012	1.896549E-011	1	0.000000E+000
1	0.03855255	1.896549E-011	4.265488E-012	0	0.000000E+000
1	0.03859562	4.265488E-012	1.896549E-011	1	0.000000E+000
1	0.03903847	1.896549E-011	4.265488E-012	0	0.000000E+000
1	0.03911368	4.265488E-012	1.896549E-011	1	0.000000E+000
1	0.03931409	1.896549E-011	4.265488E-012	0	0.000000E+000
1	0.03933448	4.265488E-012	1.896549E-011	1	0.000000E+000
1	0.03963628	1.896549E-011	4.265488E-012	0	0.000000E+000
1	0.03970702	4.265488E-012	1.896549E-011	1	0.000000E+000
1	0.04015208	1.896549E-011	4.265488E-012	0	0.000000E+000
1	0.04018798	4.265488E-012	1.896549E-011	1	0.000000E+000
1	0.04019553	1.896549E-011	4.265488E-012	0	0.000000E+000
1	0.04024599	4.265488E-012	1.896549E-011	1	0.000000E+000
1	0.04029954	1.896549E-011	4.265488E-012	0	0.000000E+000
1	0.04032432	4.265488E-012	1.896549E-011	1	0.000000E+000
1	0.04044650	1.896549E-011	4.265488E-012	0	0.000000E+000
1	0.04047780	4.265488E-012	1.896549E-011	1	0.000000E+000
1	0.04092251	1.896549E-011	4.265488E-012	0	0.000000E+000
1	0.04095897	4.265488E-012	1.896549E-011	1	0.000000E+000
1	0.04112851	1.896549E-011	4.265488E-012	0	0.000000E+000
1	0.04114174	4.265488E-012	1.896549E-011	1	0.000000E+000
1	0.04182152	1.896549E-011	4.265488E-012	0	0.000000E+000
1	0.04194046	4.265488E-012	1.896549E-011	1	0.000000E+000
1	0.04258566	1.896549E-011	4.265488E-012	0	0.000000E+000
1	0.04279486	4.265488E-012	1.896549E-011	1	0.000000E+000
1	0.04293279	1.896549E-011	4.265488E-012	0	0.000000E+000
1	0.04300332	4.265488E-012	1.896549E-011	1	0.000000E+000
1	0.04315531	1.896549E-011	4.265488E-012	0	0.000000E+000
1	0.04318348	4.265488E-012	1.896549E-011	1	0.000000E+000
1	0.04324516	1.896549E-011	4.265488E-012	0	0.000000E+000
1	0.04327196	4.265488E-012	1.896549E-011	1	0.000000E+000
1	0.04340216	1.896549E-011	4.265488E-012	0	0.000000E+000
1	0.04345135	4.265488E-012	1.896549E-011	1	0.000000E+000
1	0.04368811	1.896549E-011	4.265488E-012	0	0.000000E+000
1	0.04375311	4.265488E-012	1.896549E-011	1	0.000000E+000
1	0.04392639	1.896549E-011	4.265488E-012	0	0.000000E+000
1	0.04409711	4.265488E-012	1.896549E-011	1	0.000000E+000
1	0.04443564	1.896549E-011	4.265488E-012	0	0.000000E+000
1	0.04487595	4.265488E-012	1.896549E-011	1	0.000000E+000
1	0.04492109	1.896549E-011	4.265488E-012	0	0.000000E+000
1	0.04492865	4.265488E-012	1.896549E-011	1	0.000000E+000
1	0.04535683	1.896549E-011	4.265488E-012	0	0.000000E+000
1	0.04563284	4.265488E-012	1.896549E-011	1	0.000000E+000
1	0.04576011	1.896549E-011	4.265488E-012	0	0.000000E+000
1	0.04579271	4.265488E-012	1.896549E-011	1	0.000000E+000
1	0.04580970	1.896549E-011	4.265488E-012	0	0.000000E+000
1	0.04582700	4.265488E-012	1.896549E-011	1	0.000000E+000
1	0.04625614	1.896549E-011	4.265488E-012	0	0.000000E+000
1	0.04628820	4.265488E-012	1.896549E-011	1	0.000000E+000
1	0.04630380	1.896549E-011	4.265488E-012	0	0.000000E+000
1	0.04632199	4.265488E-012	1.896549E-011	1	0.000000E+000
1	0.04637600	1.896549E-011	4.265488E-012	0	0.000000E+000
1	0.04640830	4.265488E-012	1.896549E-011	1	0.000000E+000
1	0.04673521	1.896549E-011	4.265488E-012	0	0.000000E+000
1	0.04678308	4.265488E-012	1.896549E-011	1	0.000000E+000
1	0.04714033	1.896549E-011	4.265488E-012	0	0.000000E+000
1	0.04715429	4.265488E-012	1.896549E-011	1	0.000000E+000
1	0.04746427	1.896549E-011	4.265488E-012	0	0.000000E+000
1	0.04777373	4.265488E-012	1.896549E-011	1	0.000000E+000
1	0.04779874	1.896549E-011	4.265488E-012	0	0.000000E+000
1	0.04781437	4.265488E-012	1.896549E-011	1	0.000000E+000
1	0.04848671	1.896549E-011	4.265488E-012	0	0.000000E+000
1	0.04852511	4.265488E-012	1.896549E-011	1	0.000000E+000
1	0.04862738	1.896549E-011	4.265488E-012	0	0.000000E+000
1	0.04864129	4.265488E-012	1.896549E-011	1	0.000000E+000
1	0.04878037	1.896549E-011	4.265488E-012	0	0.000000E+000
1	0.04882766	4.265488E-012	1.896549E-011	1	0.000000E+000
1	0.04893470	1.896549E-011	4.265488E-012	0	0.000000E+000
1	0.04895286	4.265488E-012	1.896549E-011	1	0.000000E+000
1	0.04903302	1.896549E-011	4.265488E-012	0	0.000000E+000
1	0.04907250	4.265488E-012	1.896549E-011	1	0.000000E+000
1	0.04909866	1.896549E-011	4.265488E-012	0	0.000000E+000
1	0.04912353	4.265488E-012	1.896549E-011	1	0.000000E+000
1	0.04924348	1.896549E-011	4.265488E-012	0	0.000000E+000
1	0.04950664	4.265488E-012	1.896549E-011	1	0.000000E+000
1	0.04953153	1.896549E-011	4.265488E-012	0	0.000000E+000
1	0.04954056	4.265488E-012	1.896549E-011	1	0.000000E+000
1	0.05013804	1.896549E-011	4.265488E-012	0	0.000000E+000
1	0.05016289	4.265488E-012	1.896549E-011	1	0.000000E+000
1	0.05020684	1.896549E-011	4.265488E-012	0	0.000000E+000
1	0.05393921	4.265488E-012	1.896549E-011	1	0.000000E+000
1	0.05439516	1.896549E-011	4.265488E-012	0	0.000000E+000
1	0.05444927	4.265488E-012	1.896549E-011	1	0.000000E+000
1	0.05468435	1.896549E-011	4.265488E-012	0	0.000000E+000
1	0.05475846	4.265488E-012	1.896549E-011	1	0.000000E+000
1	0.05481877	1.896549E-011	4.265488E-012	0	0.000000E+000
1	0.05484446	4.265488E-012	1.896549E-011	1	0.000000E+000
1	0.05500382	1.896549E-011	4.265488E-012	0	0.000000E+000
1	0.05501376	4.265488E-012	1.896549E-011	1	0.000000E+000
1	0.05522975	1.896549E-011	4.265488E-012	0	0.000000E+000
1	0.05524606	4.265488E-012	1.896549E-011	1	0.000000E+000
1	0.05530742	1.896549E-011	4.265488E-012	0	0.000000E+000
1	0.05533280	4.265488E-012	1.896549E-011	1	0.000000E+000
1	0.05619256	1.896549E-011	4.265488E-012	0	0.000000E+000
1	0.05622079	4.265488E-012	1.896549E-011	1	0.000000E+000
1	0.05645821	1.896549E-011	4.265488E-012	0	0.000000E+000
1	0.05649123	4.265488E-012	1.896549E-011	1	0.000000E+000
1	0.05773527	1.896549E-011	4.265488E-012	0	0.000000E+000
1	0.05775274	4.265488E-012	1.896549E-011	1	0.000000E+000
1	0.05780614	1.896549E-011	4.265488E-012	0	0.000000E+000
1	0.05784792	4.265488E-012	1.896549E-011	1	0.000000E+000
1	0.05803378	1.896549E-011	4.265488E-012	0	0.000000E+000
1	0.05841320	4.265488E-012	1.896549E-011	1	0.000000E+000
1	0.05872459	1.896549E-011	4.265488E-012	0	0.000000E+000
1	0.05880837	4.265488E-012	1.896549E-011	1	0.000000E+000
1	0.05904166	1.896549E-011	4.265488E-012	0	0.000000E+000
1	0.06042550	4.265488E-012	1.896549E-011	1	0.000000E+000
1	0.06104294	1.896549E-011	4.265488E-012	0	0.000000E+000
1	0.06108376	4.265488E-012	1.896549E-011	1	0.000000E+000
1	0.06115205	1.896549E-011	4.265488E-012	0	0.000000E+000
1	0.06115709	4.265488E-012	1.896549E-011	1	0.000000E+000
1	0.06160566	1.896549E-011	4.265488E-012	0	0.000000E+000
1	0.06163357	4.265488E-012	1.896549E-011	1	0.000000E+000
1	0.06198781	1.896549E-011	4.265488E-012	0	0.000000E+000
1	0.06202008	4.265488E-012	1.896549E-011	1	0.000000E+000
1	0.06248389	1.896549E-011	4.265488E-012	0	0.000000E+000
1	0.06250359	4.265488E-012	1.896549E-011	1	0.000000E+000
1	0.06296662	1.896549E-011	4.265488E-012	0	0.000000E+000
1	0.06300213	4.265488E-012	1.896549E-011	1	0.000000E+000
1	0.06333734	1.896549E-011	4.265488E-012	0	0.000000E+000
1	0.06338270	4.265488E-012	1.896549E-011	1	0.000000E+000
1	0.06393521	1.896549E-011	4.265488E-012	0	0.000000E+000
1	0.06397221	4.265488E-012	1.896549E-011	1	0.000000E+000
1	0.06407128	1.896549E-011	4.265488E-012	0	0.000000E+000
1	0.06412443	4.265488E-012	1.896549E-011	1	0.000000E+000
1	0.06456029	1.896549E-011	4.265488E-012	0	0.000000E+000
1	0.06457734	4.265488E-012	1.896549E-011	1	0.000000E+000
1	0.06564038	1.896549E-011	4.265488E-012	0	0.000000E+000
1	0.06564817	4.265488E-012	1.896549E-011	1	0.000000E+000
1	0.06572968	1.896549E-011	4.265488E-012	0	0.000000E+000
1	0.06575636	4.265488E-012	1.896549E-011	1	0.000000E+000
1	0.06602207	1.896549E-011	4.265488E-012	0	0.000000E+000
1	0.06605473	4.265488E-012	1.896549E-011	1	0.000000E+000
1	0.06630009	1.896549E-011	4.265488E-012	0	0.000000E+000
1	0.06634462	4.265488E-012	1.896549E-011	1	0.000000E+000
1	0.06646340	1.896549E-011	4.265488E-012	0	0.000000E+000
1	0.06650109	4.265488E-012	1.896549E-011	1	0.000000E+000
1	0.06684954	1.896549E-011	4.265488E-012	0	0.000000E+000
1	0.06690109	4.265488E-012	1.896549E-011	1	0.000000E+000
1	0.06769181	1.896549E-011	4.265488E-012	0	0.000000E+000
1	0.06772266	4.265488E-012	1.896549E-011	1	0.000000E+000
1	0.06781291	1.896549E-011	4.265488E-012	0	0.000000E+000
1	0.06785728	4.265488E-012	1.896549E-011	1	0.000000E+000
1	0.06789882	1.896549E-011	4.265488E-012	0	0.000000E+000
1	0.06797546	4.265488E-012	1.896549E-011	1	0.000000E+000
1	0.06804121	1.896549E-011	4.265488E-012	0	0.000000E+000
1	0.06808482	4.265488E-012	1.896549E-011	1	0.000000E+000
1	0.06871951	1.896549E-011	4.265488E-012	0	0.000000E+000
1	0.06874117	4.265488E-012	1.896549E-011	1	0.000000E+000
1	0.06930971	1.896549E-011	4.265488E-012	0	0.000000E+000
1	0.06935750	4.265488E-012	1.896549E-011	1	0.000000E+000
1	0.06970001	1.896549E-011	4.265488E-012	0	0.000000E+000
1	0.06972237	4.265488E-012	1.896549E-011	1	0.000000E+000
1	0.06982894	1.896549E-011	4.265488E-012	0	0.000000E+000
1	0.06988994	4.265488E-012	1.896549E-011	1	0.000000E+000
1	0.07003375	1.896549E-011	4.265488E-012	0	0.000000E+000
1	0.07003711	4.265488E-012	1.896549E-011	1	0.000000E+000
1	0.07059750	1.896549E-011	4.265488E-012	0	0.000000E+000
1	0.07063519	4.265488E-012	1.896549E-011	1	0.000000E+000
1	0.07136679	1.896549E-011	4.265488E-012	0	0.000000E+000
1	0.07141112	4.265488E-012	1.896549E-011	1	0.000000E+000
1	0.07154883	1.896549E-011	4.265488E-012	0	0.000000E+000
1	0.07158386	4.265488E-012	1.896549E-011	1	0.000000E+000
1	0.07170139	1.896549E-011	4.265488E-012	0	0.000000E+000
1	0.07177103	4.265488E-012	1.896549E-011	1	0.000000E+000
1	0.07254797	1.896549E-011	4.265488E-012	0	0.000000E+000
1	0.07255300	4.265488E-012	1.896549E-011	1	0.000000E+000
1	0.07263305	1.896549E-011	4.265488E-012	0	0.000000E+000
1	0.07265277	4.265488E-012	1.896549E-011	1	0.000000E+000
1	0.07346852	1.896549E-011	4.265488E-012	0	0.000000E+000
1	0.07355537	4.265488E-012	1.896549E-011	1	0.000000E+000
1	0.07359184	1.896549E-011	4.265488E-012	0	0.000000E+000
1	0.07363387	4.265488E-012	1.896549E-011	1	0.000000E+000
1	0.07382861	1.896549E-011	4.265488E-012	0	0.000000E+000
1	0.07384514	4.265488E-012	1.896549E-011	1	0.000000E+000
1	0.07388768	1.896549E-011	4.265488E-012	0	0.000000E+000
1	0.07390268	4.265488E-012	1.896549E-011	1	0.000000E+000
1	0.07408874	1.896549E-011	4.265488E-012	0	0.000000E+000
1	0.07413192	4.265488E-012	1.896549E-011	1	0.000000E+000
1	0.07442011	1.896549E-011	4.265488E-012	0	0.000000E+000
1	0.07445783	4.265488E-012	1.896549E-011	1	0.000000E+000
1	0.07448347	1.896549E-011	4.265488E-012	0	0.000000E+000
1	0.07450617	4.265488E-012	1.896549E-011	1	0.000000E+000
1	0.07479077	1.896549E-011	4.265488E-012	0	0.000000E+000
1	0.07481127	4.265488E-012	1.896549E-011	1	0.000000E+000
1	0.07555322	1.896549E-011	4.265488E-012	0	0.000000E+000
1	0.07555767	4.265488E-012	1.896549E-011	1	0.000000E+000
1	0.07597230	1.896549E-011	4.265488E-012	0	0.000000E+000
1	0.07604032	4.265488E-012	1.896549E-011	1	0.000000E+000
1	0.07624288	1.896549E-011	4.265488E-012	0	0.000000E+000
1	0.07625634	4.265488E-012	1.896549E-011	1	0.000000E+000
1	0.07649877	1.896549E-011	4.265488E-012	0	0.000000E+000
1	0.07650992	4.265488E-012	1.896549E-011	1	0.000000E+000
1	0.07661428	1.896549E-011	4.265488E-012	0	0.000000E+000
1	0.07665194	4.265488E-012	1.896549E-011	1	0.000000E+000
1	0.07704980	1.896549E-011	4.265488E-012	0	0.000000E+000
1	0.07707903	4.265488E-012	1.896549E-011	1	0.000000E+000
1	0.07716850	1.896549E-011	4.265488E-012	0	0.000000E+000
1	0.07718625	4.265488E-012	1.896549E-011	1	0.000000E+000
1	0.07727450	1.896549E-011	4.265488E-012	0	0.000000E+000
1	0.07731132	4.265488E-012	1.896549E-011	1	0.000000E+000
1	0.07736442	1.896549E-011	4.265488E-012	0	0.000000E+000
1	0.07740704	4.265488E-012	1.896549E-011	1	0.000000E+000
1	0.07789970	1.896549E-011	4.265488E-012	0	0.000000E+000
1	0.07794164	4.265488E-012	1.896549E-011	1	0.000000E+000
1	0.07851730	1.896549E-011	4.265488E-012	0	0.000000E+000
1	0.07855033	4.265488E-012	1.896549E-011	1	0.000000E+000
1	0.07990034	1.896549E-011	4.265488E-012	0	0.000000E+000
1	0.07992375	4.265488E-012	1.896549E-011	1	0.000000E+000
1	0.07999542	1.896549E-011	4.265488E-012	0	0.000000E+000
1	0.16722184	4.227485E-012	1.892749E-011	1	0.000000E+000
1	0.16722200	1.892749E-011	4.227485E-012	0	0.000000E+000
1	0.16722257	4.227485E-012	1.892749E-011	1	0.000000E+000
1	0.16737214	1.892749E-011	4.227485E-012	0	0.000000E+000
1	0.16835482	4.227485E-012	1.892749E-011	1	0.000000E+000
1	0.16866651	1.892749E-011	4.227485E-012	0	0.000000E+000
1	0.16877367	4.227485E-012	1.892749E-011	1	0.000000E+000
1	0.16933922	1.892749E-011	4.227485E-012	0	0.000000E+000
1	0.16935141	4.227485E-012	1.892749E-011	1	0.000000E+000
1	0.16955094	1.892749E-011	4.227485E-012	0	0.000000E+000
1	0.16957078	4.227485E-012	1.892749E-011	1	0.000000E+000
1	0.16965770	1.892749E-011	4.227485E-012	0	0.000000E+000
1	0.17034470	4.227485E-012	1.892749E-011	1	0.000000E+000
1	0.17044122	1.892749E-011	4.227485E-012	0	0.000000E+000
1	0.17060022	4.227485E-012	1.892749E-011	1	0.000000E+000
1	0.17065163	1.892749E-011	4.227485E-012	0	0.000000E+000
1	0.17075410	4.227485E-012	1.892749E-011	1	0.000000E+000
1	0.17087909	1.892749E-011	4.227485E-012	0	0.000000E+000
1	0.17089260	4.227485E-012	1.892749E-011	1	0.000000E+000
1	0.17126328	1.892749E-011	4.227485E-012	0	0.000000E+000
1	0.17164644	4.227485E-012	1.892749E-011	1	0.000000E+000
1	0.17284457	1.892749E-011	4.227485E-012	0	0.000000E+000
1	0.17288463	4.227485E-012	1.892749E-011	1	0.000000E+000
1	0.17292643	1.892749E-011	4.227485E-012	0	0.000000E+000
1	0.17293883	4.227485E-012	1.892749E-011	1	0.000000E+000
1	0.17309300	1.892749E-011	4.227485E-012	0	0.000000E+000
1	0.17311118	4.227485E-012	1.892749E-011	1	0.000000E+000
1	0.17366717	1.892749E-011	4.227485E-012	0	0.000000E+000
1	0.17368867	4.227485E-012	1.892749E-011	1	0.000000E+000
1	0.17422588	1.892749E-011	4.227485E-012	0	0.000000E+000
1	0.17425213	4.227485E-012	1.892749E-011	1	0.000000E+000
1	0.17431285	1.892749E-011	4.227485E-012	0	0.000000E+000
1	0.17434700	4.227485E-012	1.892749E-011	1	0.000000E+000
1	0.17435213	1.892749E-011	4.227485E-012	0	0.000000E+000
1	0.17440812	4.227485E-012	1.892749E-011	1	0.000000E+000
1	0.17552022	1.892749E-011	4.227485E-012	0	0.000000E+000
1	0.17560095	4.227485E-012	1.892749E-011	1	0.000000E+000
1	0.17624896	1.892749E-011	4.227485E-012	0	0.000000E+000
1	0.17626199	4.227485E-012	1.892749E-011	1	0.000000E+000
1	0.17648053	1.892749E-011	4.227485E-012	0	0.000000E+000
1	0.17669803	4.227485E-012	1.892749E-011	1	0.000000E+000
1	0.17707163	1.892749E-011	4.227485E-012	0	0.000000E+000
1	0.17711067	4.227485E-012	1.892749E-011	1	0.000000E+000
1	0.17736920	1.892749E-011	4.227485E-012	0	0.000000E+000
1	0.17739315	4.227485E-012	1.892749E-011	1	0.000000E+000
1	0.17751904	1.892749E-011	4.227485E-012	0	0.000000E+000
1	0.17832300	4.227485E-012	1.892749E-011	1	0.000000E+000
1	0.17836731	1.892749E-011	4.227485E-012	0	0.000000E+000
1	0.17841360	4.227485E-012	1.892749E-011	1	0.000000E+000
1	0.17873450	1.892749E-011	4.227485E-012	0	0.000000E+000
1	0.17882579	4.227485E-012	1.892749E-011	1	0.000000E+000
1	0.17929624	1.892749E-011	4.227485E-012	0	0.000000E+000
1	0.17933224	4.227485E-012	1.892749E-011	1	0.000000E+000
1	0.17989274	1.892749E-011	4.227485E-012	0	0.000000E+000
1	0.17998190	4.227485E-012	1.892749E-011	1	0.000000E+000
1	0.18009328	1.892749E-011	4.227485E-012	0	0.000000E+000
1	0.18013242	4.227485E-012	1.892749E-011	1	0.000000E+000
1	0.18032127	1.892749E-011	4.227485E-012	0	0.000000E+000
1	0.18048357	4.227485E-012	1.892749E-011	1	0.000000E+000
1	0.18083241	1.892749E-011	4.227485E-012	0	0.000000E+000
1	0.18086358	4.227485E-012	1.892749E-011	1	0.000000E+000
1	0.18093271	1.892749E-011	4.227485E-012	0	0.000000E+000
1	0.18095074	4.227485E-012	1.892749E-011	1	0.000000E+000
1	0.18211462	1.892749E-011	4.227485E-012	0	0.000000E+000
1	0.18213409	4.227485E-012	1.892749E-011	1	0.000000E+000
1	0.18266209	1.892749E-011	4.227485E-012	0	0.000000E+000
1	0.18267552	4.227485E-012	1.892749E-011	1	0.000000E+000
1	0.18282005	1.892749E-011	4.227485E-012	0	0.000000E+000
1	0.18285840	4.227485E-012	1.892749E-011	1	0.000000E+000
1	0.18288354	1.892749E-011	4.227485E-012	0	0.000000E+000
1	0.18292828	4.227485E-012	1.892749E-011	1	0.000000E+000
1	0.18309638	1.892749E-011	4.227485E-012	0	0.000000E+000
1	0.18313724	4.227485E-012	1.892749E-011	1	0.000000E+000
1	0.18322266	1.892749E-011	4.227485E-012	0	0.000000E+000
1	0.18325081	4.227485E-012	1.892749E-011	1	0.000000E+000
1	0.18390009	1.892749E-011	4.227485E-012	0	0.000000E+000
1	0.18390392	4.227485E-012	1.892749E-011	1	0.000000E+000
1	0.18435216	1.892749E-011	4.227485E-012	0	0.000000E+000
1	0.18438926	4.227485E-012	1.892749E-011	1	0.000000E+000
1	0.18445387	1.892749E-011	4.227485E-012	0	0.000000E+000
1	0.18457262	4.227485E-012	1.892749E-011	1	0.000000E+000
1	0.18463228	1.892749E-011	4.227485E-012	0	0.000000E+000
1	0.18465897	4.227485E-012	1.892749E-011	1	0.000000E+000
1	0.18470393	1.892749E-011	4.227485E-012	0	0.000000E+000
1	0.18475204	4.227485E-012	1.892749E-011	1	0.000000E+000
1	0.18483600	1.892749E-011	4.227485E-012	0	0.000000E+000
1	0.18484397	4.227485E-012	1.892749E-011	1	0.000000E+000
1	0.18489551	1.892749E-011	4.227485E-012	0	0.000000E+000
1	0.18491435	4.227485E-012	1.892749E-011	1	0.000000E+000
1	0.18504081	1.892749E-011	4.227485E-012	0	0.000000E+000
1	0.18509108	4.227485E-012	1.892749E-011	1	0.000000E+000
1	0.18579516	1.892749E-011	4.227485E-012	0	0.000000E+000
1	0.18581520	4.227485E-012	1.892749E-011	1	0.000000E+000
1	0.18607913	1.892749E-011	4.227485E-012	0	0.000000E+000
1	0.18618953	4.227485E-012	1.892749E-011	1	0.000000E+000
1	0.18638807	1.892749E-011	4.227485E-012	0	0.000000E+000
1	0.18643088	4.227485E-012	1.892749E-011	1	0.000000E+000
1	0.18678792	1.892749E-011	4.227485E-012	0	0.000000E+000
1	0.18685862	4.227485E-012	1.892749E-011	1	0.000000E+000
1	0.18715109	1.892749E-011	4.227485E-012	0	0.000000E+000
1	0.18719637	4.227485E-012	1.892749E-011	1	0.000000E+000
1	0.18748420	1.892749E-011	4.227485E-012	0	0.000000E+000
1	0.18752401	4.227485E-012	1.892749E-011	1	0.000000E+000
1	0.18756174	1.892749E-011	4.227485E-012	0	0.000000E+000
1	0.18761628	4.227485E-012	1.892749E-011	1	0.000000E+000
1	0.18762720	1.892749E-011	4.227485E-012	0	0.000000E+000
1	0.18765628	4.227485E-012	1.892749E-011	1	0.000000E+000
1	0.18775716	1.892749E-011	4.227485E-012	0	0.000000E+000
1	0.18778275	4.227485E-012	1.892749E-011	1	0.000000E+000
1	0.18780819	1.892749E-011	4.227485E-012	0	0.000000E+000
1	0.18784533	4.227485E-012	1.892749E-011	1	0.000000E+000
1	0.18879851	1.892749E-011	4.227485E-012	0	0.000000E+000
1	0.18882869	4.227485E-012	1.892749E-011	1	0.000000E+000
1	0.18891125	1.892749E-011	4.227485E-012	0	0.000000E+000
1	0.18899953	4.227485E-012	1.892749E-011	1	0.000000E+000
1	0.18966634	1.892749E-011	4.227485E-012	0	0.000000E+000
1	0.18968244	4.227485E-012	1.892749E-011	1	0.000000E+000
1	0.18978413	1.892749E-011	4.227485E-012	0	0.000000E+000
1	0.18981205	4.227485E-012	1.892749E-011	1	0.000000E+000
1	0.19102750	1.892749E-011	4.227485E-012	0	0.000000E+000
1	0.19105729	4.227485E-012	1.892749E-011	1	0.000000E+000
1	0.19141829	1.892749E-011	4.227485E-012	0	0.000000E+000
1	0.19146276	4.227485E-012	1.892749E-011	1	0.000000E+000
1	0.19200459	1.892749E-011	4.227485E-012	0	0.000000E+000
1	0.19218476	4.227485E-012	1.892749E-011	1	0.000000E+000
1	0.19242148	1.892749E-011	4.227485E-012	0	0.000000E+000
1	0.19248973	4.227485E-012	1.892749E-011	1	0.000000E+000
1	0.19266373	1.892749E-011	4.227485E-012	0	0.000000E+000
1	0.19270900	4.227485E-012	1.892749E-011	1	0.000000E+000
1	0.19283453	1.892749E-011	4.227485E-012	0	0.000000E+000
1	0.19285531	4.227485E-012	1.892749E-011	1	0.000000E+000
1	0.19290260	1.892749E-011	4.227485E-012	0	0.000000E+000
1	0.19293254	4.227485E-012	1.892749E-011	1	0.000000E+000
1	0.19299344	1.892749E-011	4.227485E-012	0	0.000000E+000
1	0.19299939	4.227485E-012	1.892749E-011	1	0.000000E+000
1	0.19313128	1.892749E-011	4.227485E-012	0	0.000000E+000
1	0.19317286	4.227485E-012	1.892749E-011	1	0.000000E+000
1	0.19349559	1.892749E-011	4.227485E-012	0	0.000000E+000
1	0.19352465	4.227485E-012	1.892749E-011	1	0.000000E+000
1	0.19365799	1.892749E-011	4.227485E-012	0	0.000000E+000
1	0.19370914	4.227485E-012	1.892749E-011	1	0.000000E+000
1	0.19379241	1.892749E-011	4.227485E-012	0	0.000000E+000
1	0.19381307	4.227485E-012	1.892749E-011	1	0.000000E+000
1	0.19469233	1.892749E-011	4.227485E-012	0	0.000000E+000
1	0.19470370	4.227485E-012	1.892749E-011	1	0.000000E+000
1	0.19476980	1.892749E-011	4.227485E-012	0	0.000000E+000
1	0.19479410	4.227485E-012	1.892749E-011	1	0.000000E+000
1	0.19583191	1.892749E-011	4.227485E-012	0	0.000000E+000
1	0.19585848	4.227485E-012	1.892749E-011	1	0.000000E+000
1	0.19606572	1.892749E-011	4.227485E-012	0	0.000000E+000
1	0.19608096	4.227485E-012	1.892749E-011	1	0.000000E+000
1	0.19615855	1.892749E-011	4.227485E-012	0	0.000000E+000
1	0.19642810	4.227485E-012	1.892749E-011	1	0.000000E+000
1	0.19695324	1.892749E-011	4.227485E-012	0	0.000000E+000
1	0.19697767	4.227485E-012	1.892749E-011	1	0.000000E+000
1	0.19762653	1.892749E-011	4.227485E-012	0	0.000000E+000
1	0.19769803	4.227485E-012	1.892749E-011	1	0.000000E+000
1	0.19849402	1.892749E-011	4.227485E-012	0	0.000000E+000
1	0.19850586	4.227485E-012	1.892749E-011	1	0.000000E+000
1	0.19857750	1.892749E-011	4.227485E-012	0	0.000000E+000
1	0.19862726	4.227485E-012	1.892749E-011	1	0.000000E+000
1	0.19927561	1.892749E-011	4.227485E-012	0	0.000000E+000
1	0.20048997	4.227485E-012	1.892749E-011	1	0.000000E+000
1	0.20076717	1.892749E-011	4.227485E-012	0	0.000000E+000
1	0.20078878	4.227485E-012	1.892749E-011	1	0.000000E+000
1	0.20080737	1.892749E-011	4.227485E-012	0	0.000000E+000
1	0.20083663	4.227485E-012	1.892749E-011	1	0.000000E+000
1	0.20088472	1.892749E-011	4.227485E-012	0	0.000000E+000
1	0.20092756	4.227485E-012	1.892749E-011	1	0.000000E+000
1	0.20117174	1.892749E-011	4.227485E-012	0	0.000000E+000
1	0.20118184	4.227485E-012	1.892749E-011	1	0.000000E+000
1	0.20122446	1.892749E-011	4.227485E-012	0	0.000000E+000
1	0.20124222	4.227485E-012	1.892749E-011	1	0.000000E+000
1	0.20153456	1.892749E-011	4.227485E-012	0	0.000000E+000
1	0.20154966	4.227485E-012	1.892749E-011	1	0.000000E+000
1	0.20159816	1.892749E-011	4.227485E-012	0	0.000000E+000
1	0.20166789	4.227485E-012	1.892749E-011	1	0.000000E+000
1	0.20170299	1.892749E-011	4.227485E-012	0	0.000000E+000
1	0.20171731	4.227485E-012	1.892749E-011	1	0.000000E+000
1	0.20225287	1.892749E-011	4.227485E-012	0	0.000000E+000
1	0.20228035	4.227485E-012	1.892749E-011	1	0.000000E+000
1	0.20242380	1.892749E-011	4.227485E-012	0	0.000000E+000
1	0.20252096	4.227485E-012	1.892749E-011	1	0.000000E+000
1	0.20285514	1.892749E-011	4.227485E-012	0	0.000000E+000
1	0.72650713	4.433511E-012	1.913351E-011	1	0.000000E+000
1	0.72677114	1.913351E-011	4.433511E-012	0	0.000000E+000
1	0.72687207	4.433511E-012	1.913351E-011	1	0.000000E+000
1	0.72690834	1.913351E-011	4.433511E-012	0	0.000000E+000
1	0.72697739	4.433511E-012	1.913351E-011	1	0.000000E+000
1	0.72793053	1.913351E-011	4.433511E-012	0	0.000000E+000
1	0.72794866	4.433511E-012	1.913351E-011	1	0.000000E+000
1	0.72808559	1.913351E-011	4.433511E-012	0	0.000000E+000
1	0.72811026	4.433511E-012	1.913351E-011	1	0.000000E+000
1	0.72835876	1.913351E-011	4.433511E-012	0	0.000000E+000
1	0.72837857	4.433511E-012	1.913351E-011	1	0.000000E+000
1	0.72854694	1.913351E-011	4.433511E-012	0	0.000000E+000
1	0.72858579	4.433511E-012	1.913351E-011	1	0.000000E+000
1	0.72864378	1.913351E-011	4.433511E-012	0	0.000000E+000
1	0.72867450	4.433511E-012	1.913351E-011	1	0.000000E+000
1	0.72892532	1.913351E-011	4.433511E-012	0	0.000000E+000
1	0.72903775	4.433511E-012	1.913351E-011	1	0.000000E+000
1	0.72904944	1.913351E-011	4.433511E-012	0	0.000000E+000
1	0.72932151	4.433511E-012	1.913351E-011	1	0.000000E+000
1	0.72948934	1.913351E-011	4.433511E-012	0	0.000000E+000
1	0.73095190	4.433511E-012	1.913351E-011	1	0.000000E+000
1	0.73097550	1.913351E-011	4.433511E-012	0	0.000000E+000
1	0.73099922	4.433511E-012	1.913351E-011	1	0.000000E+000
1	0.73116334	1.913351E-011	4.433511E-012	0	0.000000E+000
1	0.73120374	4.433511E-012	1.913351E-011	1	0.000000E+000
1	0.73140168	1.913351E-011	4.433511E-012	0	0.000000E+000
1	0.73142779	4.433511E-012	1.913351E-011	1	0.000000E+000
1	0.73169972	1.913351E-011	4.433511E-012	0	0.000000E+000
1	0.73175043	4.433511E-012	1.913351E-011	1	0.000000E+000
1	0.73190486	1.913351E-011	4.433511E-012	0	0.000000E+000
1	0.73201325	4.433511E-012	1.913351E-011	1	0.000000E+000
1	0.73208948	1.913351E-011	4.433511E-012	0	0.000000E+000
1	0.73210623	4.433511E-012	1.913351E-011	1	0.000000E+000
1	0.73229445	1.913351E-011	4.433511E-012	0	0.000000E+000
1	0.73230741	4.433511E-012	1.913351E-011	1	0.000000E+000
1	0.73243212	1.913351E-011	4.433511E-012	0	0.000000E+000
1	0.73248436	4.433511E-012	1.913351E-011	1	0.000000E+000
1	0.73282997	1.913351E-011	4.433511E-012	0	0.000000E+000
1	0.73285971	4.433511E-012	1.913351E-011	1	0.000000E+000
1	0.73289001	1.913351E-011	4.433511E-012	0	0.000000E+000
1	0.73293722	4.433511E-012	1.913351E-011	1	0.000000E+000
1	0.73366672	1.913351E-011	4.433511E-012	0	0.000000E+000
1	0.73373538	4.433511E-012	1.913351E-011	1	0.000000E+000
1	0.73394175	1.913351E-011	4.433511E-012	0	0.000000E+000
1	0.73396620	4.433511E-012	1.913351E-011	1	0.000000E+000
1	0.73408377	1.913351E-011	4.433511E-012	0	0.000000E+000
1	0.73414643	4.433511E-012	1.913351E-011	1	0.000000E+000
1	0.73429813	1.913351E-011	4.433511E-012	0	0.000000E+000
1	0.73433253	4.433511E-012	1.913351E-011	1	0.000000E+000
1	0.73451412	1.913351E-011	4.433511E-012	0	0.000000E+000
1	0.73453554	4.433511E-012	1.913351E-011	1	0.000000E+000
1	0.73480343	1.913351E-011	4.433511E-012	0	0.000000E+000
1	0.73486614	4.433511E-012	1.913351E-011	1	0.000000E+000
1	0.73494093	1.913351E-011	4.433511E-012	0	0.000000E+000
1	0.73501617	4.433511E-012	1.913351E-011	1	0.000000E+000
1	0.73545669	1.913351E-011	4.433511E-012	0	0.000000E+000
1	0.73550489	4.433511E-012	1.913351E-011	1	0.000000E+000
1	0.73556155	1.913351E-011	4.433511E-012	0	0.000000E+000
1	0.73564533	4.433511E-012	1.913351E-011	1	0.000000E+000
1	0.73572960	1.913351E-011	4.433511E-012	0	0.000000E+000
1	0.73581993	4.433511E-012	1.913351E-011	1	0.000000E+000
1	0.73602444	1.913351E-011	4.433511E-012	0	0.000000E+000
1	0.73608798	4.433511E-012	1.913351E-011	1	0.000000E+000
1	0.73637079	1.913351E-011	4.433511E-012	0	0.000000E+000
1	0.73639619	4.433511E-012	1.913351E-011	1	0.000000E+000
1	0.73681572	1.913351E-011	4.433511E-012	0	0.000000E+000
1	0.73684904	4.433511E-012	1.913351E-011	1	0.000000E+000
1	0.73728123	1.913351E-011	4.433511E-012	0	0.000000E+000
1	0.73730507	4.433511E-012	1.913351E-011	1	0.000000E+000
1	0.73808695	1.913351E-011	4.433511E-012	0	0.000000E+000
1	0.73813261	4.433511E-012	1.913351E-011	1	0.000000E+000
1	0.73817350	1.913351E-011	4.433511E-012	0	0.000000E+000
1	0.73821398	4.433511E-012	1.913351E-011	1	0.000000E+000
1	0.73843241	1.913351E-011	4.433511E-012	0	0.000000E+000
1	0.73847257	4.433511E-012	1.913351E-011	1	0.000000E+000
1	0.73858488	1.913351E-011	4.433511E-012	0	0.000000E+000
1	0.73861892	4.433511E-012	1.913351E-011	1	0.000000E+000
1	0.73866030	1.913351E-011	4.433511E-012	0	0.000000E+000
1	0.73867389	4.433511E-012	1.913351E-011	1	0.000000E+000
1	0.73877882	1.913351E-011	4.433511E-012	0	0.000000E+000
1	0.73882214	4.433511E-012	1.913351E-011	1	0.000000E+000
1	0.73908612	1.913351E-011	4.433511E-012	0	0.000000E+000
1	0.73911330	4.433511E-012	1.913351E-011	1	0.000000E+000
1	0.73935533	1.913351E-011	4.433511E-012	0	0.000000E+000
1	0.73940304	4.433511E-012	1.913351E-011	1	0.000000E+000
1	0.73972587	1.913351E-011	4.433511E-012	0	0.000000E+000
1	0.73974342	4.433511E-012	1.913351E-011	1	0.000000E+000
1	0.73995955	1.913351E-011	4.433511E-012	0	0.000000E+000
1	0.73998648	4.433511E-012	1.913351E-011	1	0.000000E+000
1	0.74053587	1.913351E-011	4.433511E-012	0	0.000000E+000
1	0.74056311	4.433511E-012	1.913351E-011	1	0.000000E+000
1	0.74060439	1.913351E-011	4.433511E-012	0	0.000000E+000
1	0.74063926	4.433511E-012	1.913351E-011	1	0.000000E+000
1	0.74082462	1.913351E-011	4.433511E-012	0	0.000000E+000
1	0.74090153	4.433511E-012	1.913351E-011	1	0.000000E+000
1	0.74228017	1.913351E-011	4.433511E-012	0	0.000000E+000
1	0.74232109	4.433511E-012	1.913351E-011	1	0.000000E+000
1	0.74264554	1.913351E-011	4.433511E-012	0	0.000000E+000
1	0.74265237	4.433511E-012	1.913351E-011	1	0.000000E+000
1	0.74270547	1.913351E-011	4.433511E-012	0	0.000000E+000
1	0.74278062	4.433511E-012	1.913351E-011	1	0.000000E+000
1	0.74352287	1.913351E-011	4.433511E-012	0	0.000000E+000
1	0.74354343	4.433511E-012	1.913351E-011	1	0.000000E+000
1	0.74413186	1.913351E-011	4.433511E-012	0	0.000000E+000
1	0.74415115	4.433511E-012	1.913351E-011	1	0.000000E+000
1	0.74442542	1.913351E-011	4.433511E-012	0	0.000000E+000
1	0.74447248	4.433511E-012	1.913351E-011	1	0.000000E+000
1	0.74462934	1.913351E-011	4.433511E-012	0	0.000000E+000
1	0.74465592	4.433511E-012	1.913351E-011	1	0.000000E+000
1	0.74498606	1.913351E-011	4.433511E-012	0	0.000000E+000
1	0.74510767	4.433511E-012	1.913351E-011	1	0.000000E+000
1	0.74535329	1.913351E-011	4.433511E-012	0	0.000000E+000
1	0.74538323	4.433511E-012	1.913351E-011	1	0.000000E+000
1	0.74547752	1.913351E-011	4.433511E-012	0	0.000000E+000
1	0.74553716	4.433511E-012	1.913351E-011	1	0.000000E+000
1	0.74566074	1.913351E-011	4.433511E-012	0	0.000000E+000
1	0.74568904	4.433511E-012	1.913351E-011	1	0.000000E+000
1	0.74609588	1.913351E-011	4.433511E-012	0	0.000000E+000
1	0.74615374	4.433511E-012	1.913351E-011	1	0.000000E+000
1	0.74666411	1.913351E-011	4.433511E-012	0	0.000000E+000
1	0.74677753	4.433511E-012	1.913351E-011	1	0.000000E+000
1	0.74691148	1.913351E-011	4.433511E-012	0	0.000000E+000
1	0.74695384	4.433511E-012	1.913351E-011	1	0.000000E+000
1	0.74716841	1.913351E-011	4.433511E-012	0	0.000000E+000
1	0.74720122	4.433511E-012	1.913351E-011	1	0.000000E+000
1	0.74755825	1.913351E-011	4.433511E-012	0	0.000000E+000
1	0.74759221	4.433511E-012	1.913351E-011	1	0.000000E+000
1	0.74802420	1.913351E-011	4.433511E-012	0	0.000000E+000
1	0.74807322	4.433511E-012	1.913351E-011	1	0.000000E+000
1	0.74854744	1.913351E-011	4.433511E-012	0	0.000000E+000
1	0.74856299	4.433511E-012	1.913351E-011	1	0.000000E+000
1	0.74888189	1.913351E-011	4.433511E-012	0	0.000000E+000
1	0.74889734	4.433511E-012	1.913351E-011	1	0.000000E+000
1	0.74893177	1.913351E-011	4.433511E-012	0	0.000000E+000
1	0.74896472	4.433511E-012	1.913351E-011	1	0.000000E+000
1	0.74933522	1.913351E-011	4.433511E-012	0	0.000000E+000
1	0.74933944	4.433511E-012	1.913351E-011	1	0.000000E+000
1	0.74938360	1.913351E-011	4.433511E-012	0	0.000000E+000
1	0.75001969	4.433511E-012	1.913351E-011	1	0.000000E+000
1	0.75077210	1.913351E-011	4.433511E-012	0	0.000000E+000
1	0.75082639	4.433511E-012	1.913351E-011	1	0.000000E+000
1	0.75092444	1.913351E-011	4.433511E-012	0	0.000000E+000
1	0.75097773	4.433511E-012	1.913351E-011	1	0.000000E+000
1	0.75131268	1.913351E-011	4.433511E-012	0	0.000000E+000
1	0.75134709	4.433511E-012	1.913351E-011	1	0.000000E+000
1	0.75176070	1.913351E-011	4.433511E-012	0	0.000000E+000
1	0.75183565	4.433511E-012	1.913351E-011	1	0.000000E+000
1	0.75195043	1.913351E-011	4.433511E-012	0	0.000000E+000
1	0.75218252	4.433511E-012	1.913351E-011	1	0.000000E+000
1	0.75234166	1.913351E-011	4.433511E-012	0	0.000000E+000
1	0.75237325	4.433511E-012	1.913351E-011	1	0.000000E+000
1	0.75244977	1.913351E-011	4.433511E-012	0	0.000000E+000
1	0.75248679	4.433511E-012	1.913351E-011	1	0.000000E+000
1	0.75270226	1.913351E-011	4.433511E-012	0	0.000000E+000
1	0.75272391	4.433511E-012	1.913351E-011	1	0.000000E+000
1	0.75282143	1.913351E-011	4.433511E-012	0	0.000000E+000
1	0.75283031	4.433511E-012	1.913351E-011	1	0.000000E+000
1	0.75315344	1.913351E-011	4.433511E-012	0	0.000000E+000
1	0.75318194	4.433511E-012	1.913351E-011	1	0.000000E+000
1	0.75330829	1.913351E-011	4.433511E-012	0	0.000000E+000
1	0.75331032	4.433511E-012	1.913351E-011	1	0.000000E+000
1	0.75349699	1.913351E-011	4.433511E-012	0	0.000000E+000
1	0.75352220	4.433511E-012	1.913351E-011	1	0.000000E+000
1	0.75410899	1.913351E-011	4.433511E-012	0	0.000000E+000
1	0.75415342	4.433511E-012	1.913351E-011	1	0.000000E+000
1	0.75453381	1.913351E-011	4.433511E-012	0	0.000000E+000
1	0.75457602	4.433511E-012	1.913351E-011	1	0.000000E+000
1	0.75515306	1.913351E-011	4.433511E-012	0	0.000000E+000
1	0.75519642	4.433511E-012	1.913351E-011	1	0.000000E+000
1	0.75533853	1.913351E-011	4.433511E-012	0	0.000000E+000
1	0.75534957	4.433511E-012	1.913351E-011	1	0.000000E+000
1	0.75548664	1.913351E-011	4.433511E-012	0	0.000000E+000
1	0.75550571	4.433511E-012	1.913351E-011	1	0.000000E+000
1	0.75572806	1.913351E-011	4.433511E-012	0	0.000000E+000
1	0.75586205	4.433511E-012	1.913351E-011	1	0.000000E+000
1	0.75596044	1.913351E-011	4.433511E-012	0	0.000000E+000
1	0.75597945	4.433511E-012	1.913351E-011	1	0.000000E+000
1	0.75625348	1.913351E-011	4.433511E-012	0	0.000000E+000
1	0.75629527	4.433511E-012	1.913351E-011	1	0.000000E+000
1	0.75692010	1.913351E-011	4.433511E-012	0	0.000000E+000
1	0.75696225	4.433511E-012	1.913351E-011	1	0.000000E+000
1	0.75709142	1.913351E-011	4.433511E-012	0	0.000000E+000
1	0.75711012	4.433511E-012	1.913351E-011	1	0.000000E+000
1	0.75767093	1.913351E-011	4.433511E-012	0	0.000000E+000
1	0.75770767	4.433511E-012	1.913351E-011	1	0.000000E+000
1	0.75788585	1.913351E-011	4.433511E-012	0	0.000000E+000
1	0.75792514	4.433511E-012	1.913351E-011	1	0.000000E+000
1	0.75879083	1.913351E-011	4.433511E-012	0	0.000000E+000
1	0.75883547	4.433511E-012	1.913351E-011	1	0.000000E+000
1	0.75885730	1.913351E-011	4.433511E-012	0	0.000000E+000
1	0.75886363	4.433511E-012	1.913351E-011	1	0.000000E+000
1	0.75932756	1.913351E-011	4.433511E-012	0	0.000000E+000
1	0.75933746	4.433511E-012	1.913351E-011	1	0.000000E+000
1	0.75961371	1.913351E-011	4.433511E-012	0	0.000000E+000
1	0.75963753	4.433511E-012	1.913351E-011	1	0.000000E+000
1	0.76013251	1.913351E-011	4.433511E-012	0	0.000000E+000
1	0.76022175	4.433511E-012	1.913351E-011	1	0.000000E+000
1	0.76030259	1.913351E-011	4.433511E-012	0	0.000000E+000
1	0.76031119	4.433511E-012	1.913351E-011	1	0.000000E+000
1	0.76036828	1.913351E-011	4.433511E-012	0	0.000000E+000
1	0.76041244	4.433511E-012	1.913351E-011	1	0.000000E+000
1	0.76046055	1.913351E-011	4.433511E-012	0	0.000000E+000
1	0.76048688	4.433511E-012	1.913351E-011	1	0.000000E+000
1	0.76075814	1.913351E-011	4.433511E-012	0	0.000000E+000
1	0.76078932	4.433511E-012	1.913351E-011	1	0.000000E+000
1	0.76095758	1.913351E-011	4.433511E-012	0	0.000000E+000
1	0.76096488	4.433511E-012	1.913351E-011	1	0.000000E+000
1	0.76124899	1.913351E-011	4.433511E-012	0	0.000000E+000
1	0.76126601	4.433511E-012	1.913351E-011	1	0.000000E+000
1	0.76142360	1.913351E-011	4.433511E-012	0	0.000000E+000
1	0.76144449	4.433511E-012	1.913351E-011	1	0.000000E+000
1	0.76155376	1.913351E-011	4.433511E-012	0	0.000000E+000
1	0.76161200	4.433511E-012	1.913351E-011	1	0.000000E+000
1	0.76170886	1.913351E-011	4.433511E-012	0	0.000000E+000
1	0.76173502	4.433511E-012	1.913351E-011	1	0.000000E+000
1	0.76177987	1.913351E-011	4.433511E-012	0	0.000000E+000
1	0.76181246	4.433511E-012	1.913351E-011	1	0.000000E+000
1	0.76242993	1.913351E-011	4.433511E-012	0	0.000000E+000
1	0.76246675	4.433511E-012	1.913351E-011	1	0.000000E+000
1	0.76266496	1.913351E-011	4.433511E-012	0	0.000000E+000
1	0.76270702	4.433511E-012	1.913351E-011	1	0.000000E+000
1	0.76275781	1.913351E-011	4.433511E-012	0	0.000000E+000
1	0.76282067	4.433511E-012	1.913351E-011	1	0.000000E+000
1	0.76294473	1.913351E-011	4.433511E-012	0	0.000000E+000
1	0.76298577	4.433511E-012	1.913351E-011	1	0.000000E+000
1	0.76377777	1.913351E-011	4.433511E-012	0	0.000000E+000
1	0.76380887	4.433511E-012	1.913351E-011	1	0.000000E+000
1	0.76386541	1.913351E-011	4.433511E-012	0	0.000000E+000
1	0.76391490	4.433511E-012	1.913351E-011	1	0.000000E+000
1	0.76420811	1.913351E-011	4.433511E-012	0	0.000000E+000
1	0.76426709	4.433511E-012	1.913351E-011	1	0.000000E+000
1	0.76457424	1.913351E-011	4.433511E-012	0	0.000000E+000
1	0.76457941	4.433511E-012	1.913351E-011	1	0.000000E+000
1	0.76615867	1.913351E-011	4.433511E-012	0	0.000000E+000
1	0.76619113	4.433511E-012	1.913351E-011	1	0.000000E+000
1	0.76624019	1.913351E-011	4.433511E-012	0	0.000000E+000
1	0.76629733	4.433511E-012	1.913351E-011	1	0.000000E+000
1	0.76681181	1.913351E-011	4.433511E-012	0	0.000000E+000
1	0.76683159	4.433511E-012	1.913351E-011	1	0.000000E+000
1	0.76704286	1.913351E-011	4.433511E-012	0	0.000000E+000
1	0.76707485	4.433511E-012	1.913351E-011	1	0.000000E+000
1	0.76737490	1.913351E-011	4.433511E-012	0	0.000000E+000
1	0.76740956	4.433511E-012	1.913351E-011	1	0.000000E+000
1	0.76768376	1.913351E-011	4.433511E-012	0	0.000000E+000
1	0.76772884	4.433511E-012	1.913351E-011	1	0.000000E+000
1	0.76825425	1.913351E-011	4.433511E-012	0	0.000000E+000
1	0.76828269	4.433511E-012	1.913351E-011	1	0.000000E+000
1	0.76933287	1.913351E-011	4.433511E-012	0	0.000000E+000
1	0.76974195	4.433511E-012	1.913351E-011	1	0.000000E+000
1	0.77045069	1.913351E-011	4.433511E-012	0	0.000000E+000
1	0.77046692	4.433511E-012	1.913351E-011	1	0.000000E+000
1	0.77053416	1.913351E-011	4.433511E-012	0	0.000000E+000
1	0.77056237	4.433511E-012	1.913351E-011	1	0.000000E+000
1	0.77064292	1.913351E-011	4.433511E-012	0	0.000000E+000
1	0.77065719	4.433511E-012	1.913351E-011	1	0.000000E+000
1	0.77078003	1.913351E-011	4.433511E-012	0	0.000000E+000
1	0.77083456	4.433511E-012	1.913351E-011	1	0.000000E+000
1	0.77086235	1.913351E-011	4.433511E-012	0	0.000000E+000
1	0.77090642	4.433511E-012	1.913351E-011	1	0.000000E+000
1	0.77133684	1.913351E-011	4.433511E-012	0	0.000000E+000
1	0.77136641	4.433511E-012	1.913351E-011	1	0.000000E+000
1	0.77294093	1.913351E-011	4.433511E-012	0	0.000000E+000
1	0.77298501	4.433511E-012	1.913351E-011	1	0.000000E+000
1	0.77321764	1.913351E-011	4.433511E-012	0	0.000000E+000
1	0.77324059	4.433511E-012	1.913351E-011	1	0.000000E+000
1	0.77333229	1.913351E-011	4.433511E-012	0	0.000000E+000
1	0.77336342	4.433511E-012	1.913351E-011	1	0.000000E+000
1	0.77355739	1.913351E-011	4.433511E-012	0	0.000000E+000
1	0.77359079	4.433511E-012	1.913351E-011	1	0.000000E+000
1	0.77367289	1.913351E-011	4.433511E-012	0	0.000000E+000
1	0.77370548	4.433511E-012	1.913351E-011	1	0.000000E+000
1	0.77505622	1.913351E-011	4.433511E-012	0	0.000000E+000
1	0.77508503	4.433511E-012	1.913351E-011	1	0.000000E+000
1	0.77534913	1.913351E-011	4.433511E-012	0	0.000000E+000
1	0.77537468	4.433511E-012	1.913351E-011	1	0.000000E+000
1	0.77539740	1.913351E-011	4.433511E-012	0	0.000000E+000
1	0.77543740	4.433511E-012	1.913351E-011	1	0.000000E+000
1	0.77589173	1.913351E-011	4.433511E-012	0	0.000000E+000
1	0.77608927	4.433511E-012	1.913351E-011	1	0.000000E+000
1	0.77636293	1.913351E-011	4.433511E-012	0	0.000000E+000
1	0.77638193	4.433511E-012	1.913351E-011	1	0.000000E+000
1	0.77641099	1.913351E-011	4.433511E-012	0	0.000000E+000
1	0.77649386	4.433511E-012	1.913351E-011	1	0.000000E+000
1	0.77652011	1.913351E-011	4.433511E-012	0	0.000000E+000
1	0.77655389	4.433511E-012	1.913351E-011	1	0.000000E+000
1	0.77660575	1.913351E-011	4.433511E-012	0	0.000000E+000
1	0.77663111	4.433511E-012	1.913351E-011	1	0.000000E+000
1	0.77685166	1.913351E-011	4.433511E-012	0	0.000000E+000
1	0.77689534	4.433511E-012	1.913351E-011	1	0.000000E+000
1	0.77750806	1.913351E-011	4.433511E-012	0	0.000000E+000
1	0.77754968	4.433511E-012	1.913351E-011	1	0.000000E+000
1	0.77780040	1.913351E-011	4.433511E-012	0	0.000000E+000
1	0.77785685	4.433511E-012	1.913351E-011	1	0.000000E+000
1	0.77793173	1.913351E-011	4.433511E-012	0	0.000000E+000
1	0.77799587	4.433511E-012	1.913351E-011	1	0.000000E+000
1	0.77820363	1.913351E-011	4.433511E-012	0	0.000000E+000
1	0.77821416	4.433511E-012	1.913351E-011	1	0.000000E+000
1	0.77826824	1.913351E-011	4.433511E-012	0	0.000000E+000
1	0.77834602	4.433511E-012	1.913351E-011	1	0.000000E+000
1	0.77849126	1.913351E-011	4.433511E-012	0	0.000000E+000
1	0.77850568	4.433511E-012	1.913351E-011	1	0.000000E+000
1	0.77933481	1.913351E-011	4.433511E-012	0	0.000000E+000
1	0.77937837	4.433511E-012	1.913351E-011	1	0.000000E+000
1	0.77972748	1.913351E-011	4.433511E-012	0	0.000000E+000
1	0.77973854	4.433511E-012	1.913351E-011	1	0.000000E+000
1	0.78051608	1.913351E-011	4.433511E-012	0	0.000000E+000
1	0.78054367	4.433511E-012	1.913351E-011	1	0.000000E+000
1	0.78096850	1.913351E-011	4.433511E-012	0	0.000000E+000
1	0.78099386	4.433511E-012	1.913351E-011	1	0.000000E+000
1	0.78110708	1.913351E-011	4.433511E-012	0	0.000000E+000
1	0.78115684	4.433511E-012	1.913351E-011	1	0.000000E+000
1	0.78173383	1.913351E-011	4.433511E-012	0	0.000000E+000
1	0.78179699	4.433511E-012	1.913351E-011	1	0.000000E+000
1	0.78279793	1.913351E-011	4.433511E-012	0	0.000000E+000
1	0.78286251	4.433511E-012	1.913351E-011	1	0.000000E+000
1	0.78291563	1.913351E-011	4.433511E-012	0	0.000000E+000
1	0.78295052	4.433511E-012	1.913351E-011	1	0.000000E+000
1	0.78309951	1.913351E-011	4.433511E-012	0	0.000000E+000
1	0.78312510	4.433511E-012	1.913351E-011	1	0.000000E+000
1	0.78327494	1.913351E-011	4.433511E-012	0	0.000000E+000
1	0.78329443	4.433511E-012	1.913351E-011	1	0.000000E+000
1	0.78345590	1.913351E-011	4.433511E-012	0	0.000000E+000
1	0.78350000	4.433511E-012	1.913351E-011	1	0.000000E+000
1	0.78362167	1.913351E-011	4.433511E-012	0	0.000000E+000
1	0.78369530	4.433511E-012	1.913351E-011	1	0.000000E+000
1	0.78467809	1.913351E-011	4.433511E-012	0	0.000000E+000
1	0.78469574	4.433511E-012	1.913351E-011	1	0.000000E+000
1	0.78507408	1.913351E-011	4.433511E-012	0	0.000000E+000
1	0.78510646	4.433511E-012	1.913351E-011	1	0.000000E+000
1	0.78515196	1.913351E-011	4.433511E-012	0	0.000000E+000
1	0.78516729	4.433511E-012	1.913351E-011	1	0.000000E+000
1	0.78533746	1.913351E-011	4.433511E-012	0	0.000000E+000
1	0.78534609	4.433511E-012	1.913351E-011	1	0.000000E+000
1	0.78588780	1.913351E-011	4.433511E-012	0	0.000000E+000
1	0.78600193	4.433511E-012	1.913351E-011	1	0.000000E+000
1	0.78624117	1.913351E-011	4.433511E-012	0	0.000000E+000
1	0.78625490	4.433511E-012	1.913351E-011	1	0.000000E+000
1	0.78659480	1.913351E-011	4.433511E-012	0	0.000000E+000
1	0.78662320	4.433511E-012	1.913351E-011	1	0.000000E+000
1	0.78704484	1.913351E-011	4.433511E-012	0	0.000000E+000
1	0.78705981	4.433511E-012	1.913351E-011	1	0.000000E+000
1	0.78730198	1.913351E-011	4.433511E-012	0	0.000000E+000
1	0.78734397	4.433511E-012	1.913351E-011	1	0.000000E+000
1	0.78759953	1.913351E-011	4.433511E-012	0	0.000000E+000
1	0.78762239	4.433511E-012	1.913351E-011	1	0.000000E+000
1	0.78787989	1.913351E-011	4.433511E-012	0	0.000000E+000
1	0.78789758	4.433511E-012	1.913351E-011	1	0.000000E+000
1	0.78798570	1.913351E-011	4.433511E-012	0	0.000000E+000
1	0.78803131	4.433511E-012	1.913351E-011	1	0.000000E+000
1	0.78804105	1.913351E-011	4.433511E-012	0	0.000000E+000
1	0.78806222	4.433511E-012	1.913351E-011	1	0.000000E+000
1	0.78828537	1.913351E-011	4.433511E-012	0	0.000000E+000
1	0.78831525	4.433511E-012	1.913351E-011	1	0.000000E+000
1	0.78857313	1.913351E-011	4.433511E-012	0	0.000000E+000
1	0.78886405	4.433511E-012	1.913351E-011	1	0.000000E+000
1	0.78893986	1.913351E-011	4.433511E-012	0	0.000000E+000
1	0.78897728	4.433511E-012	1.913351E-011	1	0.000000E+000
1	0.78913430	1.913351E-011	4.433511E-012	0	0.000000E+000
1	0.78914281	4.433511E-012	1.913351E-011	1	0.000000E+000
1	0.78973096	1.913351E-011	4.433511E-012	0	0.000000E+000
1	0.78976541	4.433511E-012	1.913351E-011	1	0.000000E+000
1	0.78977410	1.913351E-011	4.433511E-012	0	0.000000E+000
1	0.78982926	4.433511E-012	1.913351E-011	1	0.000000E+000
1	0.78984787	1.913351E-011	4.433511E-012	0	0.000000E+000
1	0.78990181	4.433511E-012	1.913351E-011	1	0.000000E+000
1	0.78999404	1.913351E-011	4.433511E-012	0	0.000000E+000
1	0.79001249	4.433511E-012	1.913351E-011	1	0.000000E+000
1	0.79021367	1.913351E-011	4.433511E-012	0	0.000000E+000
1	0.79023769	4.433511E-012	1.913351E-011	1	0.000000E+000
1	0.79124310	1.913351E-011	4.433511E-012	0	0.000000E+000
1	0.79129638	4.433511E-012	1.913351E-011	1	0.000000E+000
1	0.79179139	1.913351E-011	4.433511E-012	0	0.000000E+000
1	0.79180440	4.433511E-012	1.913351E-011	1	0.000000E+000
1	0.79190064	1.913351E-011	4.433511E-012	0	0.000000E+000
1	0.79195114	4.433511E-012	1.913351E-011	1	0.000000E+000
1	0.79345517	1.913351E-011	4.433511E-012	0	0.000000E+000
1	0.79349685	4.433511E-012	1.913351E-011	1	0.000000E+000
1	0.79357652	1.913351E-011	4.433511E-012	0	0.000000E+000
1	0.79360514	4.433511E-012	1.913351E-011	1	0.000000E+000
1	0.79375121	1.913351E-011	4.433511E-012	0	0.000000E+000
1	0.79377407	4.433511E-012	1.913351E-011	1	0.000000E+000
1	0.79402777	1.913351E-011	4.433511E-012	0	0.000000E+000
1	0.79404550	4.433511E-012	1.913351E-011	1	0.000000E+000
1	0.79417056	1.913351E-011	4.433511E-012	0	0.000000E+000
1	0.79421068	4.433511E-012	1.913351E-011	1	0.000000E+000
1	0.79445331	1.913351E-011	4.433511E-012	0	0.000000E+000
1	0.79450881	4.433511E-012	1.913351E-011	1	0.000000E+000
1	0.79467078	1.913351E-011	4.433511E-012	0	0.000000E+000
1	0.79471928	4.433511E-012	1.913351E-011	1	0.000000E+000
1	0.79478939	1.913351E-011	4.433511E-012	0	0.000000E+000
1	0.79481132	4.433511E-012	1.913351E-011	1	0.000000E+000
1	0.79486158	1.913351E-011	4.433511E-012	0	0.000000E+000
1	0.79489313	4.433511E-012	1.913351E-011	1	0.000000E+000
1	0.79535276	1.913351E-011	4.433511E-012	0	0.000000E+000
1	0.79538830	4.433511E-012	1.913351E-011	1	0.000000E+000
1	0.79541617	1.913351E-011	4.433511E-012	0	0.000000E+000
1	0.79547554	4.433511E-012	1.913351E-011	1	0.000000E+000
1	0.79651731	1.913351E-011	4.433511E-012	0	0.000000E+000
1	0.79656093	4.433511E-012	1.913351E-011	1	0.000000E+000
1	0.79662033	1.913351E-011	4.433511E-012	0	0.000000E+000
1	0.79666895	4.433511E-012	1.913351E-011	1	0.000000E+000
1	0.79685915	1.913351E-011	4.433511E-012	0	0.000000E+000
1	0.79752581	4.433511E-012	1.913351E-011	1	0.000000E+000
1	0.79788199	1.913351E-011	4.433511E-012	0	0.000000E+000
1	0.79790269	4.433511E-012	1.913351E-011	1	0.000000E+000
1	0.79799012	1.913351E-011	4.433511E-012	0	0.000000E+000
1	0.79800935	4.433511E-012	1.913351E-011	1	0.000000E+000
1	0.79833245	1.913351E-011	4.433511E-012	0	0.000000E+000
1	0.79837190	4.433511E-012	1.913351E-011	1	0.000000E+000
1	0.79846104	1.913351E-011	4.433511E-012	0	0.000000E+000
1	0.79849641	4.433511E-012	1.913351E-011	1	0.000000E+000
1	0.79855123	1.913351E-011	4.433511E-012	0	0.000000E+000
1	0.79856086	4.433511E-012	1.913351E-011	1	0.000000E+000
1	0.79877894	1.913351E-011	4.433511E-012	0	0.000000E+000
1	2.32623118	4.305130E-012	1.900513E-011	1	0.000000E+000
1	2.32623300	1.900513E-011	4.305130E-012	0	0.000000E+000
1	2.32623371	4.305130E-012	1.900513E-011	1	0.000000E+000
1	2.32629744	1.900513E-011	4.305130E-012	0	0.000000E+000
1	2.32630655	4.305130E-012	1.900513E-011	1	0.000000E+000
1	2.32703294	1.900513E-011	4.305130E-012	0	0.000000E+000
1	2.32714642	4.305130E-012	1.900513E-011	1	0.000000E+000
1	2.32753351	1.900513E-011	4.305130E-012	0	0.000000E+000
1	2.32754271	4.305130E-012	1.900513E-011	1	0.000000E+000
1	2.32784234	1.900513E-011	4.305130E-012	0	0.000000E+000
1	2.32788595	4.305130E-012	1.900513E-011	1	0.000000E+000
1	2.32790853	1.900513E-011	4.305130E-012	0	0.000000E+000
1	2.32794984	4.305130E-012	1.900513E-011	1	0.000000E+000
1	2.32803340	1.900513E-011	4.305130E-012	0	0.000000E+000
1	2.32808635	4.305130E-012	1.900513E-011	1	0.000000E+000
1	2.32821084	1.900513E-011	4.305130E-012	0	0.000000E+000
1	2.32823380	4.305130E-012	1.900513E-011	1	0.000000E+000
1	2.32831546	1.900513E-011	4.305130E-012	0	0.000000E+000
1	2.32833732	4.305130E-012	1.900513E-011	1	0.000000E+000
1	2.32837983	1.900513E-011	4.305130E-012	0	0.000000E+000
1	2.32879738	4.305130E-012	1.900513E-011	1	0.000000E+000
1	2.32893561	1.900513E-011	4.305130E-012	0	0.000000E+000
1	2.32898397	4.305130E-012	1.900513E-011	1	0.000000E+000
1	2.32901848	1.900513E-011	4.305130E-012	0	0.000000E+000
1	2.32902536	4.305130E-012	1.900513E-011	1	0.000000E+000
1	2.32932899	1.900513E-011	4.305130E-012	0	0.000000E+000
1	2.32935757	4.305130E-012	1.900513E-011	1	0.000000E+000
1	2.32957478	1.900513E-011	4.305130E-012	0	0.000000E+000
1	2.32958066	4.305130E-012	1.900513E-011	1	0.000000E+000
1	2.32968542	1.900513E-011	4.305130E-012	0	0.000000E+000
1	2.32978504	4.305130E-012	1.900513E-011	1	0.000000E+000
1	2.33075955	1.900513E-011	4.305130E-012	0	0.000000E+000
1	2.33081593	4.305130E-012	1.900513E-011	1	0.000000E+000
1	2.33096386	1.900513E-011	4.305130E-012	0	0.000000E+000
1	2.33229232	4.305130E-012	1.900513E-011	1	0.000000E+000
1	2.33243318	1.900513E-011	4.305130E-012	0	0.000000E+000
1	2.33281071	4.305130E-012	1.900513E-011	1	0.000000E+000
1	2.33318166	1.900513E-011	4.305130E-012	0	0.000000E+000
1	2.33322119	4.305130E-012	1.900513E-011	1	0.000000E+000
1	2.33324799	1.900513E-011	4.305130E-012	0	0.000000E+000
1	2.33328990	4.305130E-012	1.900513E-011	1	0.000000E+000
1	2.33340803	1.900513E-011	4.305130E-012	0	0.000000E+000
1	2.33342365	4.305130E-012	1.900513E-011	1	0.000000E+000
1	2.33357876	1.900513E-011	4.305130E-012	0	0.000000E+000
1	2.33360026	4.305130E-012	1.900513E-011	1	0.000000E+000
1	2.33386242	1.900513E-011	4.305130E-012	0	0.000000E+000
1	2.33389296	4.305130E-012	1.900513E-011	1	0.000000E+000
1	2.33391641	1.900513E-011	4.305130E-012	0	0.000000E+000
1	2.33396611	4.305130E-012	1.900513E-011	1	0.000000E+000
1	2.33400780	1.900513E-011	4.305130E-012	0	0.000000E+000
1	2.33402319	4.305130E-012	1.900513E-011	1	0.000000E+000
1	2.33418418	1.900513E-011	4.305130E-012	0	0.000000E+000
1	2.33423240	4.305130E-012	1.900513E-011	1	0.000000E+000
1	2.33458445	1.900513E-011	4.305130E-012	0	0.000000E+000
1	2.33462229	4.305130E-012	1.900513E-011	1	0.000000E+000
1	2.33471258	1.900513E-011	4.305130E-012	0	0.000000E+000
1	2.33473659	4.305130E-012	1.900513E-011	1	0.000000E+000
1	2.33501543	1.900513E-011	4.305130E-012	0	0.000000E+000
1	2.33502829	4.305130E-012	1.900513E-011	1	0.000000E+000
1	2.33561916	1.900513E-011	4.305130E-012	0	0.000000E+000
1	2.33566037	4.305130E-012	1.900513E-011	1	0.000000E+000
1	2.33583383	1.900513E-011	4.305130E-012	0	0.000000E+000
1	2.33758643	4.305130E-012	1.900513E-011	1	0.000000E+000
1	2.33775559	1.900513E-011	4.305130E-012	0	0.000000E+000
1	2.33777992	4.305130E-012	1.900513E-011	1	0.000000E+000
1	2.33788105	1.900513E-011	4.305130E-012	0	0.000000E+000
1	2.33795625	4.305130E-012	1.900513E-011	1	0.000000E+000
1	2.33803908	1.900513E-011	4.305130E-012	0	0.000000E+000
1	2.33805185	4.305130E-012	1.900513E-011	1	0.000000E+000
1	2.33818163	1.900513E-011	4.305130E-012	0	0.000000E+000
1	2.33820926	4.305130E-012	1.900513E-011	1	0.000000E+000
1	2.33835454	1.900513E-011	4.305130E-012	0	0.000000E+000
1	2.33841166	4.305130E-012	1.900513E-011	1	0.000000E+000
1	2.33912797	1.900513E-011	4.305130E-012	0	0.000000E+000
1	2.33915869	4.305130E-012	1.900513E-011	1	0.000000E+000
1	2.33919152	1.900513E-011	4.305130E-012	0	0.000000E+000
1	2.33922868	4.305130E-012	1.900513E-011	1	0.000000E+000
1	2.33926389	1.900513E-011	4.305130E-012	0	0.000000E+000
1	2.33932687	4.305130E-012	1.900513E-011	1	0.000000E+000
1	2.33948779	1.900513E-011	4.305130E-012	0	0.000000E+000
1	2.33950820	4.305130E-012	1.900513E-011	1	0.000000E+000
1	2.34006275	1.900513E-011	4.305130E-012	0	0.000000E+000
1	2.34010861	4.305130E-012	1.900513E-011	1	0.000000E+000
1	2.34041366	1.900513E-011	4.305130E-012	0	0.000000E+000
1	2.34042775	4.305130E-012	1.900513E-011	1	0.000000E+000
1	2.34047510	1.900513E-011	4.305130E-012	0	0.000000E+000
1	2.34051915	4.305130E-012	1.900513E-011	1	0.000000E+000
1	2.34078488	1.900513E-011	4.305130E-012	0	0.000000E+000
1	2.34080779	4.305130E-012	1.900513E-011	1	0.000000E+000
1	2.34112902	1.900513E-011	4.305130E-012	0	0.000000E+000
1	2.34116665	4.305130E-012	1.900513E-011	1	0.000000E+000
1	2.34139707	1.900513E-011	4.305130E-012	0	0.000000E+000
1	2.34140683	4.305130E-012	1.900513E-011	1	0.000000E+000
1	2.34187447	1.900513E-011	4.305130E-012	0	0.000000E+000
1	2.34188864	4.305130E-012	1.900513E-011	1	0.000000E+000
1	2.34245197	1.900513E-011	4.305130E-012	0	0.000000E+000
1	2.34247208	4.305130E-012	1.900513E-011	1	0.000000E+000
1	2.34291338	1.900513E-011	4.305130E-012	0	0.000000E+000
1	2.34294914	4.305130E-012	1.900513E-011	1	0.000000E+000
1	2.34308245	1.900513E-011	4.305130E-012	0	0.000000E+000
1	2.34315347	4.305130E-012	1.900513E-011	1	0.000000E+000
1	2.34320178	1.900513E-011	4.305130E-012	0	0.000000E+000
1	2.34323371	4.305130E-012	1.900513E-011	1	0.000000E+000
1	2.34343251	1.900513E-011	4.305130E-012	0	0.000000E+000
1	2.34346736	4.305130E-012	1.900513E-011	1	0.000000E+000
1	2.34364772	1.900513E-011	4.305130E-012	0	0.000000E+000
1	2.34365082	4.305130E-012	1.900513E-011	1	0.000000E+000
1	2.34390288	1.900513E-011	4.305130E-012	0	0.000000E+000
1	2.34391832	4.305130E-012	1.900513E-011	1	0.000000E+000
1	2.34398537	1.900513E-011	4.305130E-012	0	0.000000E+000
1	2.34413173	4.305130E-012	1.900513E-011	1	0.000000E+000
1	2.34418434	1.900513E-011	4.305130E-012	0	0.000000E+000
1	2.34421614	4.305130E-012	1.900513E-011	1	0.000000E+000
1	2.34422768	1.900513E-011	4.305130E-012	0	0.000000E+000
1	2.34431629	4.305130E-012	1.900513E-011	1	0.000000E+000
1	2.34491623	1.900513E-011	4.305130E-012	0	0.000000E+000
1	2.34493998	4.305130E-012	1.900513E-011	1	0.000000E+000
1	2.34515742	1.900513E-011	4.305130E-012	0	0.000000E+000
1	2.34516495	4.305130E-012	1.900513E-011	1	0.000000E+000
1	2.34517174	1.900513E-011	4.305130E-012	0	0.000000E+000
1	2.34521389	4.305130E-012	1.900513E-011	1	0.000000E+000
1	2.34563430	1.900513E-011	4.305130E-012	0	0.000000E+000
1	2.34568690	4.305130E-012	1.900513E-011	1	0.000000E+000
1	2.34579175	1.900513E-011	4.305130E-012	0	0.000000E+000
1	2.34579714	4.305130E-012	1.900513E-011	1	0.000000E+000
1	2.34604152	1.900513E-011	4.305130E-012	0	0.000000E+000
1	2.34609755	4.305130E-012	1.900513E-011	1	0.000000E+000
1	2.34641389	1.900513E-011	4.305130E-012	0	0.000000E+000
1	2.34643144	4.305130E-012	1.900513E-011	1	0.000000E+000
1	2.34694902	1.900513E-011	4.305130E-012	0	0.000000E+000
1	2.34698139	4.305130E-012	1.900513E-011	1	0.000000E+000
1	2.34734447	1.900513E-011	4.305130E-012	0	0.000000E+000
1	2.34738037	4.305130E-012	1.900513E-011	1	0.000000E+000
1	2.34745115	1.900513E-011	4.305130E-012	0	0.000000E+000
1	2.34757881	4.305130E-012	1.900513E-011	1	0.000000E+000
1	2.34838329	1.900513E-011	4.305130E-012	0	0.000000E+000
1	2.34841966	4.305130E-012	1.900513E-011	1	0.000000E+000
1	2.34848775	1.900513E-011	4.305130E-012	0	0.000000E+000
1	2.34853099	4.305130E-012	1.900513E-011	1	0.000000E+000
1	2.34872202	1.900513E-011	4.305130E-012	0	0.000000E+000
1	2.34876063	4.305130E-012	1.900513E-011	1	0.000000E+000
1	2.34896128	1.900513E-011	4.305130E-012	0	0.000000E+000
1	2.34940827	4.305130E-012	1.900513E-011	1	0.000000E+000
1	2.34976290	1.900513E-011	4.305130E-012	0	0.000000E+000
1	2.34983224	4.305130E-012	1.900513E-011	1	0.000000E+000
1	2.35036454	1.900513E-011	4.305130E-012	0	0.000000E+000
1	2.35041038	4.305130E-012	1.900513E-011	1	0.000000E+000
1	2.35062191	1.900513E-011	4.305130E-012	0	0.000000E+000
1	2.35063771	4.305130E-012	1.900513E-011	1	0.000000E+000
1	2.35072253	1.900513E-011	4.305130E-012	0	0.000000E+000
1	2.35719913	4.305130E-012	1.900513E-011	1	0.000000E+000
1	2.35777259	1.900513E-011	4.305130E-012	0	0.000000E+000
1	2.35784949	4.305130E-012	1.900513E-011	1	0.000000E+000
1	2.35798432	1.900513E-011	4.305130E-012	0	0.000000E+000
1	2.35800703	4.305130E-012	1.900513E-011	1	0.000000E+000
1	2.35847824	1.900513E-011	4.305130E-012	0	0.000000E+000
1	2.35849636	4.305130E-012	1.900513E-011	1	0.000000E+000
1	2.35869347	1.900513E-011	4.305130E-012	0	0.000000E+000
1	2.35877549	4.305130E-012	1.900513E-011	1	0.000000E+000
1	2.35881914	1.900513E-011	4.305130E-012	0	0.000000E+000
1	2.35884034	4.305130E-012	1.900513E-011	1	0.000000E+000
1	2.35901704	1.900513E-011	4.305130E-012	0	0.000000E+000
1	2.35904006	4.305130E-012	1.900513E-011	1	0.000000E+000
1	2.35921291	1.900513E-011	4.305130E-012	0	0.000000E+000
1	2.35926900	4.305130E-012	1.900513E-011	1	0.000000E+000
1	2.35941413	1.900513E-011	4.305130E-012	0	0.000000E+000
1	2.35947672	4.305130E-012	1.900513E-011	1	0.000000E+000
1	2.35982673	1.900513E-011	4.305130E-012	0	0.000000E+000
1	2.35984214	4.305130E-012	1.900513E-011	1	0.000000E+000
1	2.36049447	1.900513E-011	4.305130E-012	0	0.000000E+000
1	2.36053280	4.305130E-012	1.900513E-011	1	0.000000E+000
1	2.36067796	1.900513E-011	4.305130E-012	0	0.000000E+000
1	2.36070293	4.305130E-012	1.900513E-011	1	0.000000E+000
1	2.36081893	1.900513E-011	4.305130E-012	0	0.000000E+000
1	2.36088756	4.305130E-012	1.900513E-011	1	0.000000E+000
1	2.36102776	1.900513E-011	4.305130E-012	0	0.000000E+000
1	2.36108559	4.305130E-012	1.900513E-011	1	0.000000E+000
1	2.36173222	1.900513E-011	4.305130E-012	0	0.000000E+000
1	2.36179665	4.305130E-012	1.900513E-011	1	0.000000E+000
1	2.36183666	1.900513E-011	4.305130E-012	0	0.000000E+000
1	2.36186675	4.305130E-012	1.900513E-011	1	0.000000E+000
1	2.36196126	1.900513E-011	4.305130E-012	0	0.000000E+000
1	2.36198892	4.305130E-012	1.900513E-011	1	0.000000E+000
1	2.36212687	1.900513E-011	4.305130E-012	0	0.000000E+000
1	2.36214693	4.305130E-012	1.900513E-011	1	0.000000E+000
1	2.36235534	1.900513E-011	4.305130E-012	0	0.000000E+000
1	2.36238434	4.305130E-012	1.900513E-011	1	0.000000E+000
1	2.36318853	1.900513E-011	4.305130E-012	0	0.000000E+000
1	2.36322923	4.305130E-012	1.900513E-011	1	0.000000E+000
1	2.36332091	1.900513E-011	4.305130E-012	0	0.000000E+000
1	2.36334855	4.305130E-012	1.900513E-011	1	0.000000E+000
1	2.36343221	1.900513E-011	4.305130E-012	0	0.000000E+000
1	2.36344134	4.305130E-012	1.900513E-011	1	0.000000E+000
1	2.36362877	1.900513E-011	4.305130E-012	0	0.000000E+000
1	2.36374306	4.305130E-012	1.900513E-011	1	0.000000E+000
1	2.36380705	1.900513E-011	4.305130E-012	0	0.000000E+000
1	2.36382959	4.305130E-012	1.900513E-011	1	0.000000E+000
1	2.36397475	1.900513E-011	4.305130E-012	0	0.000000E+000
1	2.36401540	4.305130E-012	1.900513E-011	1	0.000000E+000
1	2.36422958	1.900513E-011	4.305130E-012	0	0.000000E+000
1	2.36425264	4.305130E-012	1.900513E-011	1	0.000000E+000
1	2.36463640	1.900513E-011	4.305130E-012	0	0.000000E+000
1	2.36640576	4.305130E-012	1.900513E-011	1	0.000000E+000
1	2.36697578	1.900513E-011	4.305130E-012	0	0.000000E+000
1	2.36700057	4.305130E-012	1.900513E-011	1	0.000000E+000
1	2.36727260	1.900513E-011	4.305130E-012	0	0.000000E+000
1	2.36734627	4.305130E-012	1.900513E-011	1	0.000000E+000
1	2.36744895	1.900513E-011	4.305130E-012	0	0.000000E+000
1	2.36747083	4.305130E-012	1.900513E-011	1	0.000000E+000
1	2.36782588	1.900513E-011	4.305130E-012	0	0.000000E+000
1	2.36786815	4.305130E-012	1.900513E-011	1	0.000000E+000
1	2.36804236	1.900513E-011	4.305130E-012	0	0.000000E+000
1	2.36808050	4.305130E-012	1.900513E-011	1	0.000000E+000
1	2.36852569	1.900513E-011	4.305130E-012	0	0.000000E+000
1	2.36857161	4.305130E-012	1.900513E-011	1	0.000000E+000
1	2.36863640	1.900513E-011	4.305130E-012	0	0.000000E+000
1	2.36865589	4.305130E-012	1.900513E-011	1	0.000000E+000
1	2.36976245	1.900513E-011	4.305130E-012	0	0.000000E+000
1	2.36977719	4.305130E-012	1.900513E-011	1	0.000000E+000
1	2.36988120	1.900513E-011	4.305130E-012	0	0.000000E+000
1	2.36990948	4.305130E-012	1.900513E-011	1	0.000000E+000
1	2.36998045	1.900513E-011	4.305130E-012	0	0.000000E+000
1	2.36998782	4.305130E-012	1.900513E-011	1	0.000000E+000
1	2.37004186	1.900513E-011	4.305130E-012	0	0.000000E+000
1	2.37006301	4.305130E-012	1.900513E-011	1	0.000000E+000
1	2.37037650	1.900513E-011	4.305130E-012	0	0.000000E+000
1	2.37039634	4.305130E-012	1.900513E-011	1	0.000000E+000
1	2.37076194	1.900513E-011	4.305130E-012	0	0.000000E+000
1	2.37081330	4.305130E-012	1.900513E-011	1	0.000000E+000
1	2.37097889	1.900513E-011	4.305130E-012	0	0.000000E+000
1	2.37100760	4.305130E-012	1.900513E-011	1	0.000000E+000
1	2.37107272	1.900513E-011	4.305130E-012	0	0.000000E+000
1	2.37127878	4.305130E-012	1.900513E-011	1	0.000000E+000
1	2.37158933	1.900513E-011	4.305130E-012	0	0.000000E+000
1	2.37165859	4.305130E-012	1.900513E-011	1	0.000000E+000
1	2.37202922	1.900513E-011	4.305130E-012	0	0.000000E+000
1	2.37206277	4.305130E-012	1.900513E-011	1	0.000000E+000
1	2.37208062	1.900513E-011	4.305130E-012	0	0.000000E+000
1	2.37252150	4.305130E-012	1.900513E-011	1	0.000000E+000
1	2.37295998	1.900513E-011	4.305130E-012	0	0.000000E+000
1	2.37323005	4.305130E-012	1.900513E-011	1	0.000000E+000
1	2.37377433	1.900513E-011	4.305130E-012	0	0.000000E+000
1	2.37381186	4.305130E-012	1.900513E-011	1	0.000000E+000
1	2.37401299	1.900513E-011	4.305130E-012	0	0.000000E+000
1	2.37403614	4.305130E-012	1.900513E-011	1	0.000000E+000
1	2.37412598	1.900513E-011	4.305130E-012	0	0.000000E+000
1	2.37415211	4.305130E-012	1.900513E-011	1	0.000000E+000
1	2.37461720	1.900513E-011	4.305130E-012	0	0.000000E+000
1	2.82594270	4.338245E-012	1.903824E-011	1	0.000000E+000
1	2.82602519	1.903824E-011	4.338245E-012	0	0.000000E+000
1	2.82609228	4.338245E-012	1.903824E-011	1	0.000000E+000
1	2.82614314	1.903824E-011	4.338245E-012	0	0.000000E+000
1	2.82617076	4.338245E-012	1.903824E-011	1	0.000000E+000
1	2.82620222	1.903824E-011	4.338245E-012	0	0.000000E+000
1	2.82626012	4.338245E-012	1.903824E-011	1	0.000000E+000
1	2.82636117	1.903824E-011	4.338245E-012	0	0.000000E+000
1	2.82640981	4.338245E-012	1.903824E-011	1	0.000000E+000
1	2.82648093	1.903824E-011	4.338245E-012	0	0.000000E+000
1	2.82652534	4.338245E-012	1.903824E-011	1	0.000000E+000
1	2.82692829	1.903824E-011	4.338245E-012	0	0.000000E+000
1	2.82699208	4.338245E-012	1.903824E-011	1	0.000000E+000
1	2.82772690	1.903824E-011	4.338245E-012	0	0.000000E+000
1	2.82775657	4.338245E-012	1.903824E-011	1	0.000000E+000
1	2.82779997	1.903824E-011	4.338245E-012	0	0.000000E+000
1	2.82783314	4.338245E-012	1.903824E-011	1	0.000000E+000
1	2.82796763	1.903824E-011	4.338245E-012	0	0.000000E+000
1	2.82797547	4.338245E-012	1.903824E-011	1	0.000000E+000
1	2.82800433	1.903824E-011	4.338245E-012	0	0.000000E+000
1	2.82802306	4.338245E-012	1.903824E-011	1	0.000000E+000
1	2.82821982	1.903824E-011	4.338245E-012	0	0.000000E+000
1	2.82824843	4.338245E-012	1.903824E-011	1	0.000000E+000
1	2.82848342	1.903824E-011	4.338245E-012	0	0.000000E+000
1	2.82875999	4.338245E-012	1.903824E-011	1	0.000000E+000
1	2.82882656	1.903824E-011	4.338245E-012	0	0.000000E+000
1	2.82886657	4.338245E-012	1.903824E-011	1	0.000000E+000
1	2.82934020	1.903824E-011	4.338245E-012	0	0.000000E+000
1	2.82934709	4.338245E-012	1.903824E-011	1	0.000000E+000
1	2.82972026	1.903824E-011	4.338245E-012	0	0.000000E+000
1	2.83008776	4.338245E-012	1.903824E-011	1	0.000000E+000
1	2.83034491	1.903824E-011	4.338245E-012	0	0.000000E+000
1	2.83036237	4.338245E-012	1.903824E-011	1	0.000000E+000
1	2.83054421	1.903824E-011	4.338245E-012	0	0.000000E+000
1	2.83056129	4.338245E-012	1.903824E-011	1	0.000000E+000
1	2.83078693	1.903824E-011	4.338245E-012	0	0.000000E+000
1	2.83080979	4.338245E-012	1.903824E-011	1	0.000000E+000
1	2.83092428	1.903824E-011	4.338245E-012	0	0.000000E+000
1	2.83093164	4.338245E-012	1.903824E-011	1	0.000000E+000
1	2.83133685	1.903824E-011	4.338245E-012	0	0.000000E+000
1	2.83138123	4.338245E-012	1.903824E-011	1	0.000000E+000
1	2.83145388	1.903824E-011	4.338245E-012	0	0.000000E+000
1	2.83148375	4.338245E-012	1.903824E-011	1	0.000000E+000
1	2.83204600	1.903824E-011	4.338245E-012	0	0.000000E+000
1	2.83209466	4.338245E-012	1.903824E-011	1	0.000000E+000
1	2.83252816	1.903824E-011	4.338245E-012	0	0.000000E+000
1	2.83888949	4.338245E-012	1.903824E-011	1	0.000000E+000
1	2.83953994	1.903824E-011	4.338245E-012	0	0.000000E+000
1	2.83957367	4.338245E-012	1.903824E-011	1	0.000000E+000
1	2.83966186	1.903824E-011	4.338245E-012	0	0.000000E+000
1	2.83969881	4.338245E-012	1.903824E-011	1	0.000000E+000
1	2.83991044	1.903824E-011	4.338245E-012	0	0.000000E+000
1	2.83992908	4.338245E-012	1.903824E-011	1	0.000000E+000
1	2.84031598	1.903824E-011	4.338245E-012	0	0.000000E+000
1	2.84038651	4.338245E-012	1.903824E-011	1	0.000000E+000
1	2.84046836	1.903824E-011	4.338245E-012	0	0.000000E+000
1	2.84051336	4.338245E-012	1.903824E-011	1	0.000000E+000
1	2.84134754	1.903824E-011	4.338245E-012	0	0.000000E+000
1	2.84140714	4.338245E-012	1.903824E-011	1	0.000000E+000
1	2.84148090	1.903824E-011	4.338245E-012	0	0.000000E+000
1	2.84151569	4.338245E-012	1.903824E-011	1	0.000000E+000
1	2.84184347	1.903824E-011	4.338245E-012	0	0.000000E+000
1	2.84184779	4.338245E-012	1.903824E-011	1	0.000000E+000
1	2.84243426	1.903824E-011	4.338245E-012	0	0.000000E+000
1	2.84245516	4.338245E-012	1.903824E-011	1	0.000000E+000
1	2.84265078	1.903824E-011	4.338245E-012	0	0.000000E+000
1	2.84306395	4.338245E-012	1.903824E-011	1	0.000000E+000
1	2.84350179	1.903824E-011	4.338245E-012	0	0.000000E+000
1	2.84350861	4.338245E-012	1.903824E-011	1	0.000000E+000
1	2.84384229	1.903824E-011	4.338245E-012	0	0.000000E+000
1	2.84391415	4.338245E-012	1.903824E-011	1	0.000000E+000
1	2.84490503	1.903824E-011	4.338245E-012	0	0.000000E+000
1	2.84492424	4.338245E-012	1.903824E-011	1	0.000000E+000
1	2.84601683	1.903824E-011	4.338245E-012	0	0.000000E+000
1	2.84606302	4.338245E-012	1.903824E-011	1	0.000000E+000
1	2.84607643	1.903824E-011	4.338245E-012	0	0.000000E+000
1	2.84611027	4.338245E-012	1.903824E-011	1	0.000000E+000
1	2.84663038	1.903824E-011	4.338245E-012	0	0.000000E+000
1	2.84666710	4.338245E-012	1.903824E-011	1	0.000000E+000
1	2.84672144	1.903824E-011	4.338245E-012	0	0.000000E+000
1	2.84676589	4.338245E-012	1.903824E-011	1	0.000000E+000
1	2.84680693	1.903824E-011	4.338245E-012	0	0.000000E+000
1	2.84682477	4.338245E-012	1.903824E-011	1	0.000000E+000
1	2.84701448	1.903824E-011	4.338245E-012	0	0.000000E+000
1	2.84704310	4.338245E-012	1.903824E-011	1	0.000000E+000
1	2.84716674	1.903824E-011	4.338245E-012	0	0.000000E+000
1	2.84717983	4.338245E-012	1.903824E-011	1	0.000000E+000
1	2.84742200	1.903824E-011	4.338245E-012	0	0.000000E+000
1	2.84746145	4.338245E-012	1.903824E-011	1	0.000000E+000
1	2.84839408	1.903824E-011	4.338245E-012	0	0.000000E+000
1	2.84840882	4.338245E-012	1.903824E-011	1	0.000000E+000
1	2.84893596	1.903824E-011	4.338245E-012	0	0.000000E+000
1	2.84898970	4.338245E-012	1.903824E-011	1	0.000000E+000
1	2.84927297	1.903824E-011	4.338245E-012	0	0.000000E+000
1	2.84930451	4.338245E-012	1.903824E-011	1	0.000000E+000
1	2.84954407	1.903824E-011	4.338245E-012	0	0.000000E+000
1	2.84960953	4.338245E-012	1.903824E-011	1	0.000000E+000
1	2.84989697	1.903824E-011	4.338245E-012	0	0.000000E+000
1	2.84996519	4.338245E-012	1.903824E-011	1	0.000000E+000
1	2.85032904	1.903824E-011	4.338245E-012	0	0.000000E+000
1	2.85037513	4.338245E-012	1.903824E-011	1	0.000000E+000
1	2.85135563	1.903824E-011	4.338245E-012	0	0.000000E+000
1	2.85138578	4.338245E-012	1.903824E-011	1	0.000000E+000
1	2.85160293	1.903824E-011	4.338245E-012	0	0.000000E+000
1	2.85166512	4.338245E-012	1.903824E-011	1	0.000000E+000
1	2.85175515	1.903824E-011	4.338245E-012	0	0.000000E+000
1	2.85177054	4.338245E-012	1.903824E-011	1	0.000000E+000
1	2.85201699	1.903824E-011	4.338245E-012	0	0.000000E+000
1	2.85205377	4.338245E-012	1.903824E-011	1	0.000000E+000
1	2.85271868	1.903824E-011	4.338245E-012	0	0.000000E+000
1	2.85273159	4.338245E-012	1.903824E-011	1	0.000000E+000
1	2.85300011	1.903824E-011	4.338245E-012	0	0.000000E+000
1	2.85302821	4.338245E-012	1.903824E-011	1	0.000000E+000
1	2.85307467	1.903824E-011	4.338245E-012	0	0.000000E+000
1	2.85308830	4.338245E-012	1.903824E-011	1	0.000000E+000
1	2.85363110	1.903824E-011	4.338245E-012	0	0.000000E+000
1	2.85364654	4.338245E-012	1.903824E-011	1	0.000000E+000
1	2.85416852	1.903824E-011	4.338245E-012	0	0.000000E+000
1	2.85420250	4.338245E-012	1.903824E-011	1	0.000000E+000
1	2.85463223	1.903824E-011	4.338245E-012	0	0.000000E+000
1	2.85552766	4.338245E-012	1.903824E-011	1	0.000000E+000
1	2.85613339	1.903824E-011	4.338245E-012	0	0.000000E+000
1	2.85614803	4.338245E-012	1.903824E-011	1	0.000000E+000
1	2.85619551	1.903824E-011	4.338245E-012	0	0.000000E+000
1	2.85621203	4.338245E-012	1.903824E-011	1	0.000000E+000
1	2.85638686	1.903824E-011	4.338245E-012	0	0.000000E+000
1	2.85645456	4.338245E-012	1.903824E-011	1	0.000000E+000
1	2.85685335	1.903824E-011	4.338245E-012	0	0.000000E+000
1	2.85688591	4.338245E-012	1.903824E-011	1	0.000000E+000
1	2.85823607	1.903824E-011	4.338245E-012	0	0.000000E+000
1	2.85828328	4.338245E-012	1.903824E-011	1	0.000000E+000
1	2.85878406	1.903824E-011	4.338245E-012	0	0.000000E+000
1	2.85879810	4.338245E-012	1.903824E-011	1	0.000000E+000
1	2.85901979	1.903824E-011	4.338245E-012	0	0.000000E+000
1	2.85906888	4.338245E-012	1.903824E-011	1	0.000000E+000
1	2.85908268	1.903824E-011	4.338245E-012	0	0.000000E+000
1	2.85909524	4.338245E-012	1.903824E-011	1	0.000000E+000
1	2.85919143	1.903824E-011	4.338245E-012	0	0.000000E+000
1	2.85920054	4.338245E-012	1.903824E-011	1	0.000000E+000
1	2.85976022	1.903824E-011	4.338245E-012	0	0.000000E+000
1	2.85979827	4.338245E-012	1.903824E-011	1	0.000000E+000
1	2.85998270	1.903824E-011	4.338245E-012	0	0.000000E+000
1	2.85999924	4.338245E-012	1.903824E-011	1	0.000000E+000
1	2.86014472	1.903824E-011	4.338245E-012	0	0.000000E+000
1	2.86017985	4.338245E-012	1.903824E-011	1	0.000000E+000
1	2.86081487	1.903824E-011	4.338245E-012	0	0.000000E+000
1	2.86083677	4.338245E-012	1.903824E-011	1	0.000000E+000
1	2.86164033	1.903824E-011	4.338245E-012	0	0.000000E+000
1	2.86169574	4.338245E-012	1.903824E-011	1	0.000000E+000
1	2.86215743	1.903824E-011	4.338245E-012	0	0.000000E+000
1	2.86226193	4.338245E-012	1.903824E-011	1	0.000000E+000
1	2.86273625	1.903824E-011	4.338245E-012	0	0.000000E+000
1	2.86275080	4.338245E-012	1.903824E-011	1	0.000000E+000
1	2.86282735	1.903824E-011	4.338245E-012	0	0.000000E+000
1	2.86285816	4.338245E-012	1.903824E-011	1	0.000000E+000
1	2.86292183	1.903824E-011	4.338245E-012	0	0.000000E+000
1	2.86306192	4.338245E-012	1.903824E-011	1	0.000000E+000
1	2.86310995	1.903824E-011	4.338245E-012	0	0.000000E+000
1	2.86313198	4.338245E-012	1.903824E-011	1	0.000000E+000
1	2.86331014	1.903824E-011	4.338245E-012	0	0.000000E+000
1	2.86348832	4.338245E-012	1.903824E-011	1	0.000000E+000
1	2.86410436	1.903824E-011	4.338245E-012	0	0.000000E+000
1	2.86412297	4.338245E-012	1.903824E-011	1	0.000000E+000
1	2.86419826	1.903824E-011	4.338245E-012	0	0.000000E+000
1	2.86422914	4.338245E-012	1.903824E-011	1	0.000000E+000
1	2.86453057	1.903824E-011	4.338245E-012	0	0.000000E+000
1	2.86456250	4.338245E-012	1.903824E-011	1	0.000000E+000
1	2.86474779	1.903824E-011	4.338245E-012	0	0.000000E+000
1	2.86478403	4.338245E-012	1.903824E-011	1	0.000000E+000
1	2.86524020	1.903824E-011	4.338245E-012	0	0.000000E+000
1	2.86525255	4.338245E-012	1.903824E-011	1	0.000000E+000
1	2.86528172	1.903824E-011	4.338245E-012	0	0.000000E+000
1	2.86531418	4.338245E-012	1.903824E-011	1	0.000000E+000
1	2.86642880	1.903824E-011	4.338245E-012	0	0.000000E+000
1	2.86645384	4.338245E-012	1.903824E-011	1	0.000000E+000
1	2.86659725	1.903824E-011	4.338245E-012	0	0.000000E+000
1	2.86732104	4.338245E-012	1.903824E-011	1	0.000000E+000
1	2.86850010	1.903824E-011	4.338245E-012	0	0.000000E+000
1	2.86852626	4.338245E-012	1.903824E-011	1	0.000000E+000
1	2.86856481	1.903824E-011	4.338245E-012	0	0.000000E+000
1	2.86861988	4.338245E-012	1.903824E-011	1	0.000000E+000
1	2.86927102	1.903824E-011	4.338245E-012	0	0.000000E+000
1	2.86931886	4.338245E-012	1.903824E-011	1	0.000000E+000
1	2.86938199	1.903824E-011	4.338245E-012	0	0.000000E+000
1	2.86941164	4.338245E-012	1.903824E-011	1	0.000000E+000
1	2.86962182	1.903824E-011	4.338245E-012	0	0.000000E+000
1	2.86963043	4.338245E-012	1.903824E-011	1	0.000000E+000
1	2.86978697	1.903824E-011	4.338245E-012	0	0.000000E+000
1	2.86991136	4.338245E-012	1.903824E-011	1	0.000000E+000
1	2.87090021	1.903824E-011	4.338245E-012	0	0.000000E+000
1	2.87095620	4.338245E-012	1.903824E-011	1	0.000000E+000
1	2.87121998	1.903824E-011	4.338245E-012	0	0.000000E+000
1	2.87228448	4.338245E-012	1.903824E-011	1	0.000000E+000
1	2.87240793	1.903824E-011	4.338245E-012	0	0.000000E+000
1	2.87262433	4.338245E-012	1.903824E-011	1	0.000000E+000
1	2.87273148	1.903824E-011	4.338245E-012	0	0.000000E+000
1	2.87275158	4.338245E-012	1.903824E-011	1	0.000000E+000
1	2.87304829	1.903824E-011	4.338245E-012	0	0.000000E+000
1	2.87308714	4.338245E-012	1.903824E-011	1	0.000000E+000
1	2.87325164	1.903824E-011	4.338245E-012	0	0.000000E+000
1	2.87332870	4.338245E-012	1.903824E-011	1	0.000000E+000
1	2.87364961	1.903824E-011	4.338245E-012	0	0.000000E+000
1	2.87367668	4.338245E-012	1.903824E-011	1	0.000000E+000
1	2.87371328	1.903824E-011	4.338245E-012	0	0.000000E+000
1	2.87433293	4.338245E-012	1.903824E-011	1	0.000000E+000
1	2.87437392	1.903824E-011	4.338245E-012	0	0.000000E+000
1	2.87440016	4.338245E-012	1.903824E-011	1	0.000000E+000
1	2.87501814	1.903824E-011	4.338245E-012	0	0.000000E+000
1	2.87503245	4.338245E-012	1.903824E-011	1	0.000000E+000
1	2.87516784	1.903824E-011	4.338245E-012	0	0.000000E+000
1	2.87519150	4.338245E-012	1.903824E-011	1	0.000000E+000
1	2.87562870	1.903824E-011	4.338245E-012	0	0.000000E+000
1	2.87566035	4.338245E-012	1.903824E-011	1	0.000000E+000
1	2.87577023	1.903824E-011	4.338245E-012	0	0.000000E+000
1	2.87578427	4.338245E-012	1.903824E-011	1	0.000000E+000
1	2.87591130	1.903824E-011	4.338245E-012	0	0.000000E+000
1	2.87595000	4.338245E-012	1.903824E-011	1	0.000000E+000
1	2.87610649	1.903824E-011	4.338245E-012	0	0.000000E+000
1	2.87612847	4.338245E-012	1.903824E-011	1	0.000000E+000
1	2.87661950	1.903824E-011	4.338245E-012	0	0.000000E+000
1	2.87669794	4.338245E-012	1.903824E-011	1	0.000000E+000
1	2.87745486	1.903824E-011	4.338245E-012	0	0.000000E+000
1	2.87746044	4.338245E-012	1.903824E-011	1	0.000000E+000
1	2.87773020	1.903824E-011	4.338245E-012	0	0.000000E+000
1	2.87793459	4.338245E-012	1.903824E-011	1	0.000000E+000
1	2.87817921	1.903824E-011	4.338245E-012	0	0.000000E+000
1	2.87820058	4.338245E-012	1.903824E-011	1	0.000000E+000
1	2.87859335	1.903824E-011	4.338245E-012	0	0.000000E+000
1	2.87861379	4.338245E-012	1.903824E-011	1	0.000000E+000
1	2.87880088	1.903824E-011	4.338245E-012	0	0.000000E+000
1	2.87885742	4.338245E-012	1.903824E-011	1	0.000000E+000
1	2.87900003	1.903824E-011	4.338245E-012	0	0.000000E+000
1	2.87903816	4.338245E-012	1.903824E-011	1	0.000000E+000
1	2.87920678	1.903824E-011	4.338245E-012	0	0.000000E+000
1	2.87922957	4.338245E-012	1.903824E-011	1	0.000000E+000
1	2.87925221	1.903824E-011	4.338245E-012	0	0.000000E+000
1	2.87934935	4.338245E-012	1.903824E-011	1	0.000000E+000
1	2.87973927	1.903824E-011	4.338245E-012	0	0.000000E+000
1	2.87975681	4.338245E-012	1.903824E-011	1	0.000000E+000
1	2.88008786	1.903824E-011	4.338245E-012	0	0.000000E+000
1	2.88011057	4.338245E-012	1.903824E-011	1	0.000000E+000
1	2.88037205	1.903824E-011	4.338245E-012	0	0.000000E+000
1	2.88038197	4.338245E-012	1.903824E-011	1	0.000000E+000
1	2.88046954	1.903824E-011	4.338245E-012	0	0.000000E+000
1	2.88047689	4.338245E-012	1.903824E-011	1	0.000000E+000
1	2.88051084	1.903824E-011	4.338245E-012	0	0.000000E+000
1	2.88091328	4.338245E-012	1.903824E-011	1	0.000000E+000
1	2.88119295	1.903824E-011	4.338245E-012	0	0.000000E+000
1	2.88122922	4.338245E-012	1.903824E-011	1	0.000000E+000
1	2.88134735	1.903824E-011	4.338245E-012	0	0.000000E+000
1	2.88136157	4.338245E-012	1.903824E-011	1	0.000000E+000
1	2.88161747	1.903824E-011	4.338245E-012	0	0.000000E+000
1	2.88165516	4.338245E-012	1.903824E-011	1	0.000000E+000
1	2.88167876	1.903824E-011	4.338245E-012	0	0.000000E+000
1	2.88171199	4.338245E-012	1.903824E-011	1	0.000000E+000
1	2.88178892	1.903824E-011	4.338245E-012	0	0.000000E+000
1	2.88183652	4.338245E-012	1.903824E-011	1	0.000000E+000
1	2.88266682	1.903824E-011	4.338245E-012	0	0.000000E+000
1	2.88270914	4.338245E-012	1.903824E-011	1	0.000000E+000
1	2.88343284	1.903824E-011	4.338245E-012	0	0.000000E+000
1	2.88347228	4.338245E-012	1.903824E-011	1	0.000000E+000
1	2.88356626	1.903824E-011	4.338245E-012	0	0.000000E+000
1	2.88360604	4.338245E-012	1.903824E-011	1	0.000000E+000
1	2.88365319	1.903824E-011	4.338245E-012	0	0.000000E+000
1	2.88629342	4.338245E-012	1.903824E-011	1	0.000000E+000
1	2.88661727	1.903824E-011	4.338245E-012	0	0.000000E+000
1	2.88664540	4.338245E-012	1.903824E-011	1	0.000000E+000
1	2.88668376	1.903824E-011	4.338245E-012	0	0.000000E+000
1	2.88669814	4.338245E-012	1.903824E-011	1	0.000000E+000
1	2.88716489	1.903824E-011	4.338245E-012	0	0.000000E+000
1	2.88720445	4.338245E-012	1.903824E-011	1	0.000000E+000
1	2.88761553	1.903824E-011	4.338245E-012	0	0.000000E+000
1	2.88767084	4.338245E-012	1.903824E-011	1	0.000000E+000
1	2.88829582	1.903824E-011	4.338245E-012	0	0.000000E+000
1	2.88832851	4.338245E-012	1.903824E-011	1	0.000000E+000
1	2.88846218	1.903824E-011	4.338245E-012	0	0.000000E+000
1	2.88849595	4.338245E-012	1.903824E-011	1	0.000000E+000
1	2.88865016	1.903824E-011	4.338245E-012	0	0.000000E+000
1	2.88866446	4.338245E-012	1.903824E-011	1	0.000000E+000
1	2.88944177	1.903824E-011	4.338245E-012	0	0.000000E+000
1	2.88947401	4.338245E-012	1.903824E-011	1	0.000000E+000
1	2.88949308	1.903824E-011	4.338245E-012	0	0.000000E+000
1	2.88950838	4.338245E-012	1.903824E-011	1	0.000000E+000
1	2.88952771	1.903824E-011	4.338245E-012	0	0.000000E+000
1	2.88954652	4.338245E-012	1.903824E-011	1	0.000000E+000
1	2.88963089	1.903824E-011	4.338245E-012	0	0.000000E+000
1	2.89079364	4.338245E-012	1.903824E-011	1	0.000000E+000
1	2.89101043	1.903824E-011	4.338245E-012	0	0.000000E+000
1	2.89107013	4.338245E-012	1.903824E-011	1	0.000000E+000
1	2.89109979	1.903824E-011	4.338245E-012	0	0.000000E+000
1	2.89115679	4.338245E-012	1.903824E-011	1	0.000000E+000
1	2.89147857	1.903824E-011	4.338245E-012	0	0.000000E+000
1	2.89151484	4.338245E-012	1.903824E-011	1	0.000000E+000
1	2.89201786	1.903824E-011	4.338245E-012	0	0.000000E+000
1	2.89205618	4.338245E-012	1.903824E-011	1	0.000000E+000
1	2.89216680	1.903824E-011	4.338245E-012	0	0.000000E+000
1	2.89219756	4.338245E-012	1.903824E-011	1	0.000000E+000
1	2.89232797	1.903824E-011	4.338245E-012	0	0.000000E+000
1	2.89236136	4.338245E-012	1.903824E-011	1	0.000000E+000
1	2.89295932	1.903824E-011	4.338245E-012	0	0.000000E+000
1	2.89299179	4.338245E-012	1.903824E-011	1	0.000000E+000
1	2.89327267	1.903824E-011	4.338245E-012	0	0.000000E+000
1	2.89330139	4.338245E-012	1.903824E-011	1	0.000000E+000
1	2.89381372	1.903824E-011	4.338245E-012	0	0.000000E+000
1	2.89383323	4.338245E-012	1.903824E-011	1	0.000000E+000
1	2.89428614	1.903824E-011	4.338245E-012	0	0.000000E+000
1	2.89436070	4.338245E-012	1.903824E-011	1	0.000000E+000
1	2.89481001	1.903824E-011	4.338245E-012	0	0.000000E+000
1	2.89484595	4.338245E-012	1.903824E-011	1	0.000000E+000
1	2.89514067	1.903824E-011	4.338245E-012	0	0.000000E+000
1	2.89516461	4.338245E-012	1.903824E-011	1	0.000000E+000
1	2.89518585	1.903824E-011	4.338245E-012	0	0.000000E+000
1	2.89521397	4.338245E-012	1.903824E-011	1	0.000000E+000
1	2.89534796	1.903824E-011	4.338245E-012	0	0.000000E+000
1	2.89536064	4.338245E-012	1.903824E-011	1	0.000000E+000
1	2.89583093	1.903824E-011	4.338245E-012	0	0.000000E+000
1	2.89586506	4.338245E-012	1.903824E-011	1	0.000000E+000
1	2.89612618	1.903824E-011	4.338245E-012	0	0.000000E+000
1	2.89617737	4.338245E-012	1.903824E-011	1	0.000000E+000
1	2.89662442	1.903824E-011	4.338245E-012	0	0.000000E+000
1	2.89663733	4.338245E-012	1.903824E-011	1	0.000000E+000
1	2.89690306	1.903824E-011	4.338245E-012	0	0.000000E+000
1	2.89733099	4.338245E-012	1.903824E-011	1	0.000000E+000
1	2.89743431	1.903824E-011	4.338245E-012	0	0.000000E+000
1	2.89747688	4.338245E-012	1.903824E-011	1	0.000000E+000
1	2.89748880	1.903824E-011	4.338245E-012	0	0.000000E+000
1	2.89751653	4.338245E-012	1.903824E-011	1	0.000000E+000
1	2.89760624	1.903824E-011	4.338245E-012	0	0.000000E+000
1	2.89763250	4.338245E-012	1.903824E-011	1	0.000000E+000
1	2.89791618	1.903824E-011	4.338245E-012	0	0.000000E+000
1	2.89792803	4.338245E-012	1.903824E-011	1	0.000000E+000
1	2.89801631	1.903824E-011	4.338245E-012	0	0.000000E+000
1	2.89803415	4.338245E-012	1.903824E-011	1	0.000000E+000
1	2.89808483	1.903824E-011	4.338245E-012	0	0.000000E+000
1	2.89811612	4.338245E-012	1.903824E-011	1	0.000000E+000
1	2.89845461	1.903824E-011	4.338245E-012	0	0.000000E+000
1	2.89845712	4.338245E-012	1.903824E-011	1	0.000000E+000
1	2.89924971	1.903824E-011	4.338245E-012	0	0.000000E+000
1	2.89928161	4.338245E-012	1.903824E-011	1	0.000000E+000
1	2.89930404	1.903824E-011	4.338245E-012	0	0.000000E+000
1	2.89932005	4.338245E-012	1.903824E-011	1	0.000000E+000
1	2.89999764	1.903824E-011	4.338245E-012	0	0.000000E+000
1	2.90002814	4.338245E-012	1.903824E-011	1	0.000000E+000
1	2.90044031	1.903824E-011	4.338245E-012	0	0.000000E+000
1	2.90051493	4.338245E-012	1.903824E-011	1	0.000000E+000
1	2.90055854	1.903824E-011	4.338245E-012	0	0.000000E+000
1	2.90058535	4.338245E-012	1.903824E-011	1	0.000000E+000
1	2.90174460	1.903824E-011	4.338245E-012	0	0.000000E+000
1	2.90175173	4.338245E-012	1.903824E-011	1	0.000000E+000
1	2.90183242	1.903824E-011	4.338245E-012	0	0.000000E+000
1	2.90185574	4.338245E-012	1.903824E-011	1	0.000000E+000
1	2.90194739	1.903824E-011	4.338245E-012	0	0.000000E+000
1	2.90200060	4.338245E-012	1.903824E-011	1	0.000000E+000
1	2.90210180	1.903824E-011	4.338245E-012	0	0.000000E+000
1	2.90214020	4.338245E-012	1.903824E-011	1	0.000000E+000
1	2.90255020	1.903824E-011	4.338245E-012	0	0.000000E+000
1	2.90255518	4.338245E-012	1.903824E-011	1	0.000000E+000
1	2.90284211	1.903824E-011	4.338245E-012	0	0.000000E+000
1	2.90286967	4.338245E-012	1.903824E-011	1	0.000000E+000
1	2.90316671	1.903824E-011	4.338245E-012	0	0.000000E+000
1	2.90319464	4.338245E-012	1.903824E-011	1	0.000000E+000
1	2.90350924	1.903824E-011	4.338245E-012	0	0.000000E+000
1	2.90355773	4.338245E-012	1.903824E-011	1	0.000000E+000
1	2.90414856	1.903824E-011	4.338245E-012	0	0.000000E+000
1	2.90444144	4.338245E-012	1.903824E-011	1	0.000000E+000
1	2.90462846	1.903824E-011	4.338245E-012	0	0.000000E+000
1	2.90466736	4.338245E-012	1.903824E-011	1	0.000000E+000
1	2.90498792	1.903824E-011	4.338245E-012	0	0.000000E+000
1	2.90500980	4.338245E-012	1.903824E-011	1	0.000000E+000
1	2.90562976	1.903824E-011	4.338245E-012	0	0.000000E+000
1	2.94487319	4.338245E-012	1.903824E-011	1	0.000000E+000
1	2.94489132	1.903824E-011	4.338245E-012	0	0.000000E+000
1	2.94493291	4.338245E-012	1.903824E-011	1	0.000000E+000
1	2.94499807	1.903824E-011	4.338245E-012	0	0.000000E+000
1	2.94502699	4.338245E-012	1.903824E-011	1	0.000000E+000
1	2.94505395	1.903824E-011	4.338245E-012	0	0.000000E+000
1	2.94522549	4.338245E-012	1.903824E-011	1	0.000000E+000
1	2.94552413	1.903824E-011	4.338245E-012	0	0.000000E+000
1	2.94556983	4.338245E-012	1.903824E-011	1	0.000000E+000
1	2.94570668	1.903824E-011	4.338245E-012	0	0.000000E+000
1	2.94571902	4.338245E-012	1.903824E-011	1	0.000000E+000
1	2.94580172	1.903824E-011	4.338245E-012	0	0.000000E+000
1	2.94582837	4.338245E-012	1.903824E-011	1	0.000000E+000
1	2.94611462	1.903824E-011	4.338245E-012	0	0.000000E+000
1	2.94614964	4.338245E-012	1.903824E-011	1	0.000000E+000
1	2.94648861	1.903824E-011	4.338245E-012	0	0.000000E+000
1	2.94653931	4.338245E-012	1.903824E-011	1	0.000000E+000
1	2.94660546	1.903824E-011	4.338245E-012	0	0.000000E+000
1	2.94664763	4.338245E-012	1.903824E-011	1	0.000000E+000
1	2.94740281	1.903824E-011	4.338245E-012	0	0.000000E+000
1	2.94741299	4.338245E-012	1.903824E-011	1	0.000000E+000
1	2.94782916	1.903824E-011	4.338245E-012	0	0.000000E+000
1	2.94786205	4.338245E-012	1.903824E-011	1	0.000000E+000
1	2.94822318	1.903824E-011	4.338245E-012	0	0.000000E+000
1	2.97301740	4.338245E-012	1.903824E-011	1	0.000000E+000
1	2.97311720	1.903824E-011	4.338245E-012	0	0.000000E+000
1	2.97312158	4.338245E-012	1.903824E-011	1	0.000000E+000
1	2.97321764	1.903824E-011	4.338245E-012	0	0.000000E+000
1	2.97325391	4.338245E-012	1.903824E-011	1	0.000000E+000
1	2.97338749	1.903824E-011	4.338245E-012	0	0.000000E+000
1	2.97342978	4.338245E-012	1.903824E-011	1	0.000000E+000
1	2.97345004	1.903824E-011	4.338245E-012	0	0.000000E+000
1	2.97347364	4.338245E-012	1.903824E-011	1	0.000000E+000
1	2.97357355	1.903824E-011	4.338245E-012	0	0.000000E+000
1	2.97359311	4.338245E-012	1.903824E-011	1	0.000000E+000
1	2.97382458	1.903824E-011	4.338245E-012	0	0.000000E+000
1	2.97386978	4.338245E-012	1.903824E-011	1	0.000000E+000
1	2.97423257	1.903824E-011	4.338245E-012	0	0.000000E+000
1	2.97426982	4.338245E-012	1.903824E-011	1	0.000000E+000
1	2.97431193	1.903824E-011	4.338245E-012	0	0.000000E+000
1	2.97440556	4.338245E-012	1.903824E-011	1	0.000000E+000
1	2.97442909	1.903824E-011	4.338245E-012	0	0.000000E+000
1	2.97445448	4.338245E-012	1.903824E-011	1	0.000000E+000
1	2.97455189	1.903824E-011	4.338245E-012	0	0.000000E+000
1	2.97456353	4.338245E-012	1.903824E-011	1	0.000000E+000
1	2.97480915	1.903824E-011	4.338245E-012	0	0.000000E+000
1	2.97487826	4.338245E-012	1.903824E-011	1	0.000000E+000
1	2.97521085	1.903824E-011	4.338245E-012	0	0.000000E+000
1	2.97525871	4.338245E-012	1.903824E-011	1	0.000000E+000
1	2.97538847	1.903824E-011	4.338245E-012	0	0.000000E+000
1	2.97541159	4.338245E-012	1.903824E-011	1	0.000000E+000
1	2.97575179	1.903824E-011	4.338245E-012	0	0.000000E+000
1	2.97576799	4.338245E-012	1.903824E-011	1	0.000000E+000
1	2.97587594	1.903824E-011	4.338245E-012	0	0.000000E+000
1	2.97588113	4.338245E-012	1.903824E-011	1	0.000000E+000
1	2.97612470	1.903824E-011	4.338245E-012	0	0.000000E+000
1	2.97614508	4.338245E-012	1.903824E-011	1	0.000000E+000
1	2.97630067	1.903824E-011	4.338245E-012	0	0.000000E+000
1	2.97633178	4.338245E-012	1.903824E-011	1	0.000000E+000
1	2.97642548	1.903824E-011	4.338245E-012	0	0.000000E+000
1	2.97645168	4.338245E-012	1.903824E-011	1	0.000000E+000
1	2.97681046	1.903824E-011	4.338245E-012	0	0.000000E+000
1	2.97682759	4.338245E-012	1.903824E-011	1	0.000000E+000
1	2.97686358	1.903824E-011	4.338245E-012	0	0.000000E+000
1	2.97691954	4.338245E-012	1.903824E-011	1	0.000000E+000
1	2.97716155	1.903824E-011	4.338245E-012	0	0.000000E+000
1	2.97724565	4.338245E-012	1.903824E-011	1	0.000000E+000
1	2.97758206	1.903824E-011	4.338245E-012	0	0.000000E+000
1	2.97760362	4.338245E-012	1.903824E-011	1	0.000000E+000
1	2.97762044	1.903824E-011	4.338245E-012	0	0.000000E+000
1	2.97765129	4.338245E-012	1.903824E-011	1	0.000000E+000
1	2.97795531	1.903824E-011	4.338245E-012	0	0.000000E+000
1	2.97796816	4.338245E-012	1.903824E-011	1	0.000000E+000
1	2.97815656	1.903824E-011	4.338245E-012	0	0.000000E+000
1	2.97818574	4.338245E-012	1.903824E-011	1	0.000000E+000
1	2.97827945	1.903824E-011	4.338245E-012	0	0.000000E+000
1	2.97853770	4.338245E-012	1.903824E-011	1	0.000000E+000
1	2.97867012	1.903824E-011	4.338245E-012	0	0.000000E+000
1	2.97874155	4.338245E-012	1.903824E-011	1	0.000000E+000
1	2.97894036	1.903824E-011	4.338245E-012	0	0.000000E+000
1	2.97934318	4.338245E-012	1.903824E-011	1	0.000000E+000
1	2.97940379	1.903824E-011	4.338245E-012	0	0.000000E+000
1	2.97966961	4.338245E-012	1.903824E-011	1	0.000000E+000
1	2.97984535	1.903824E-011	4.338245E-012	0	0.000000E+000
1	2.97988539	4.338245E-012	1.903824E-011	1	0.000000E+000
1	2.97996687	1.903824E-011	4.338245E-012	0	0.000000E+000
1	2.97998101	4.338245E-012	1.903824E-011	1	0.000000E+000
1	2.98016983	1.903824E-011	4.338245E-012	0	0.000000E+000
1	2.98020994	4.338245E-012	1.903824E-011	1	0.000000E+000
1	2.98048668	1.903824E-011	4.338245E-012	0	0.000000E+000
1	2.98052034	4.338245E-012	1.903824E-011	1	0.000000E+000
1	2.98075112	1.903824E-011	4.338245E-012	0	0.000000E+000
1	2.98080285	4.338245E-012	1.903824E-011	1	0.000000E+000
1	2.98087742	1.903824E-011	4.338245E-012	0	0.000000E+000
1	2.98098717	4.338245E-012	1.903824E-011	1	0.000000E+000
1	2.98102982	1.903824E-011	4.338245E-012	0	0.000000E+000
1	2.98107780	4.338245E-012	1.903824E-011	1	0.000000E+000
1	2.98123243	1.903824E-011	4.338245E-012	0	0.000000E+000
1	2.98125050	4.338245E-012	1.903824E-011	1	0.000000E+000
1	2.98140893	1.903824E-011	4.338245E-012	0	0.000000E+000
1	2.98143861	4.338245E-012	1.903824E-011	1	0.000000E+000
1	2.98148000	1.903824E-011	4.338245E-012	0	0.000000E+000
1	2.98153743	4.338245E-012	1.903824E-011	1	0.000000E+000
1	2.98173847	1.903824E-011	4.338245E-012	0	0.000000E+000
1	2.98176888	4.338245E-012	1.903824E-011	1	0.000000E+000
1	2.98204550	1.903824E-011	4.338245E-012	0	0.000000E+000
1	2.98210054	4.338245E-012	1.903824E-011	1	0.000000E+000
1	2.98215945	1.903824E-011	4.338245E-012	0	0.000000E+000
1	2.98326547	4.338245E-012	1.903824E-011	1	0.000000E+000
1	2.98329027	1.903824E-011	4.338245E-012	0	0.000000E+000
1	2.98347917	4.338245E-012	1.903824E-011	1	0.000000E+000
1	2.98363163	1.903824E-011	4.338245E-012	0	0.000000E+000
1	2.98365345	4.338245E-012	1.903824E-011	1	0.000000E+000
1	2.98368734	1.903824E-011	4.338245E-012	0	0.000000E+000
1	2.98372161	4.338245E-012	1.903824E-011	1	0.000000E+000
1	2.98384436	1.903824E-011	4.338245E-012	0	0.000000E+000
1	2.98390239	4.338245E-012	1.903824E-011	1	0.000000E+000
1	2.98479023	1.903824E-011	4.338245E-012	0	0.000000E+000
1	2.98480588	4.338245E-012	1.903824E-011	1	0.000000E+000
1	2.98496546	1.903824E-011	4.338245E-012	0	0.000000E+000
1	2.98500247	4.338245E-012	1.903824E-011	1	0.000000E+000
1	2.98555892	1.903824E-011	4.338245E-012	0	0.000000E+000
1	2.98556163	4.338245E-012	1.903824E-011	1	0.000000E+000
1	2.98642038	1.903824E-011	4.338245E-012	0	0.000000E+000
1	2.98648290	4.338245E-012	1.903824E-011	1	0.000000E+000
1	2.98665277	1.903824E-011	4.338245E-012	0	0.000000E+000
1	2.98666916	4.338245E-012	1.903824E-011	1	0.000000E+000
1	2.98721492	1.903824E-011	4.338245E-012	0	0.000000E+000
1	2.98721895	4.338245E-012	1.903824E-011	1	0.000000E+000
1	2.98732691	1.903824E-011	4.338245E-012	0	0.000000E+000
1	2.98737925	4.338245E-012	1.903824E-011	1	0.000000E+000
1	2.98742585	1.903824E-011	4.338245E-012	0	0.000000E+000
1	2.98750103	4.338245E-012	1.903824E-011	1	0.000000E+000
1	2.98809116	1.903824E-011	4.338245E-012	0	0.000000E+000
1	2.98812090	4.338245E-012	1.903824E-011	1	0.000000E+000
1	2.98825349	1.903824E-011	4.338245E-012	0	0.000000E+000
1	2.98829236	4.338245E-012	1.903824E-011	1	0.000000E+000
1	2.98843457	1.903824E-011	4.338245E-012	0	0.000000E+000
1	2.98844773	4.338245E-012	1.903824E-011	1	0.000000E+000
1	2.98862687	1.903824E-011	4.338245E-012	0	0.000000E+000
1	2.98867244	4.338245E-012	1.903824E-011	1	0.000000E+000
1	2.98870855	1.903824E-011	4.338245E-012	0	0.000000E+000
1	2.98882496	4.338245E-012	1.903824E-011	1	0.000000E+000
1	2.98935133	1.903824E-011	4.338245E-012	0	0.000000E+000
1	2.98944654	4.338245E-012	1.903824E-011	1	0.000000E+000
1	2.98950565	1.903824E-011	4.338245E-012	0	0.000000E+000
1	2.98958540	4.338245E-012	1.903824E-011	1	0.000000E+000
1	2.99002292	1.903824E-011	4.338245E-012	0	0.000000E+000
1	2.99008508	4.338245E-012	1.903824E-011	1	0.000000E+000
1	2.99051380	1.903824E-011	4.338245E-012	0	0.000000E+000
1	2.99052080	4.338245E-012	1.903824E-011	1	0.000000E+000
1	2.99073904	1.903824E-011	4.338245E-012	0	0.000000E+000
1	2.99076805	4.338245E-012	1.903824E-011	1	0.000000E+000
1	2.99098062	1.903824E-011	4.338245E-012	0	0.000000E+000
1	2.99101089	4.338245E-012	1.903824E-011	1	0.000000E+000
1	2.99130891	1.903824E-011	4.338245E-012	0	0.000000E+000
1	2.99132471	4.338245E-012	1.903824E-011	1	0.000000E+000
1	2.99151073	1.903824E-011	4.338245E-012	0	0.000000E+000
1	2.99154554	4.338245E-012	1.903824E-011	1	0.000000E+000
1	2.99164335	1.903824E-011	4.338245E-012	0	0.000000E+000
1	2.99165849	4.338245E-012	1.903824E-011	1	0.000000E+000
1	2.99204758	1.903824E-011	4.338245E-012	0	0.000000E+000
1	2.99207475	4.338245E-012	1.903824E-011	1	0.000000E+000
1	2.99211720	1.903824E-011	4.338245E-012	0	0.000000E+000
1	2.99214940	4.338245E-012	1.903824E-011	1	0.000000E+000
1	2.99235552	1.903824E-011	4.338245E-012	0	0.000000E+000
1	2.99240129	4.338245E-012	1.903824E-011	1	0.000000E+000
1	2.99259010	1.903824E-011	4.338245E-012	0	0.000000E+000
1	2.99261728	4.338245E-012	1.903824E-011	1	0.000000E+000
1	2.99307320	1.903824E-011	4.338245E-012	0	0.000000E+000
1	2.99308711	4.338245E-012	1.903824E-011	1	0.000000E+000
1	2.99328479	1.903824E-011	4.338245E-012	0	0.000000E+000
1	2.99335120	4.338245E-012	1.903824E-011	1	0.000000E+000
1	2.99377794	1.903824E-011	4.338245E-012	0	0.000000E+000
1	2.99380597	4.338245E-012	1.903824E-011	1	0.000000E+000
1	2.99391345	1.903824E-011	4.338245E-012	0	0.000000E+000
1	2.99399987	4.338245E-012	1.903824E-011	1	0.000000E+000
1	2.99434069	1.903824E-011	4.338245E-012	0	0.000000E+000
1	2.99438066	4.338245E-012	1.903824E-011	1	0.000000E+000
1	2.99444703	1.903824E-011	4.338245E-012	0	0.000000E+000
1	2.99448826	4.338245E-012	1.903824E-011	1	0.000000E+000
1	2.99464323	1.903824E-011	4.338245E-012	0	0.000000E+000
1	2.99466417	4.338245E-012	1.903824E-011	1	0.000000E+000
1	2.99501401	1.903824E-011	4.338245E-012	0	0.000000E+000
1	2.99503844	4.338245E-012	1.903824E-011	1	0.000000E+000
1	2.99561884	1.903824E-011	4.338245E-012	0	0.000000E+000
1	2.99564521	4.338245E-012	1.903824E-011	1	0.000000E+000
1	2.99569217	1.903824E-011	4.338245E-012	0	0.000000E+000
1	2.99574540	4.338245E-012	1.903824E-011	1	0.000000E+000
1	2.99581786	1.903824E-011	4.338245E-012	0	0.000000E+000
1	2.99583554	4.338245E-012	1.903824E-011	1	0.000000E+000
1	2.99590605	1.903824E-011	4.338245E-012	0	0.000000E+000
1	2.99631549	4.338245E-012	1.903824E-011	1	0.000000E+000
1	2.99644756	1.903824E-011	4.338245E-012	0	0.000000E+000
1	2.99646603	4.338245E-012	1.903824E-011	1	0.000000E+000
1	2.99654317	1.903824E-011	4.338245E-012	0	0.000000E+000
1	2.99657675	4.338245E-012	1.903824E-011	1	0.000000E+000
1	2.99681853	1.903824E-011	4.338245E-012	0	0.000000E+000
1	2.99684768	4.338245E-012	1.903824E-011	1	0.000000E+000
1	2.99717054	1.903824E-011	4.338245E-012	0	0.000000E+000
1	2.99719817	4.338245E-012	1.903824E-011	1	0.000000E+000
1	2.99746312	1.903824E-011	4.338245E-012	0	0.000000E+000
1	2.99751612	4.338245E-012	1.903824E-011	1	0.000000E+000
1	2.99787449	1.903824E-011	4.338245E-012	0	0.000000E+000
1	2.99788510	4.338245E-012	1.903824E-011	1	0.000000E+000
1	2.99794894	1.903824E-011	4.338245E-012	0	0.000000E+000
1	2.99801806	4.338245E-012	1.903824E-011	1	0.000000E+000
1	2.99813335	1.903824E-011	4.338245E-012	0	0.000000E+000
1	2.99815453	4.338245E-012	1.903824E-011	1	0.000000E+000
1	2.99834073	1.903824E-011	4.338245E-012	0	0.000000E+000
1	2.99840012	4.338245E-012	1.903824E-011	1	0.000000E+000
1	2.99877580	1.903824E-011	4.338245E-012	0	0.000000E+000
1	2.99879079	4.338245E-012	1.903824E-011	1	0.000000E+000
1	2.99886173	1.903824E-011	4.338245E-012	0	0.000000E+000
1	2.99887798	4.338245E-012	1.903824E-011	1	0.000000E+000
1	2.99891460	1.903824E-011	4.338245E-012	0	0.000000E+000
1	2.99892584	4.338245E-012	1.903824E-011	1	0.000000E+000
1	2.99931658	1.903824E-011	4.338245E-012	0	0.000000E+000
1	2.99935954	4.338245E-012	1.903824E-011	1	0.000000E+000
1	2.99939453	1.903824E-011	4.338245E-012	0	0.000000E+000
1	2.99940745	4.338245E-012	1.903824E-011	1	0.000000E+000
1	2.99945157	1.903824E-011	4.338245E-012	0	0.000000E+000
1	3.00072418	4.338245E-012	1.903824E-011	1	0.000000E+000
1	3.00085148	1.903824E-011	4.338245E-012	0	0.000000E+000
1	3.00087298	4.338245E-012	1.903824E-011	1	0.000000E+000
1	3.00101344	1.903824E-011	4.338245E-012	0	0.000000E+000
1	3.00119514	4.338245E-012	1.903824E-011	1	0.000000E+000
1	3.00125722	1.903824E-011	4.338245E-012	0	0.000000E+000
1	3.00128862	4.338245E-012	1.903824E-011	1	0.000000E+000
1	3.00143307	1.903824E-011	4.338245E-012	0	0.000000E+000
1	3.00147771	4.338245E-012	1.903824E-011	1	0.000000E+000
1	3.00151135	1.903824E-011	4.338245E-012	0	0.000000E+000
1	3.00166209	4.338245E-012	1.903824E-011	1	0.000000E+000
1	3.00187700	1.903824E-011	4.338245E-012	0	0.000000E+000
1	3.00188697	4.338245E-012	1.903824E-011	1	0.000000E+000
1	3.00245193	1.903824E-011	4.338245E-012	0	0.000000E+000
1	3.00250233	4.338245E-012	1.903824E-011	1	0.000000E+000
1	3.00291886	1.903824E-011	4.338245E-012	0	0.000000E+000
1	3.00293143	4.338245E-012	1.903824E-011	1	0.000000E+000
1	3.00304353	1.903824E-011	4.338245E-012	0	0.000000E+000
1	3.00314543	4.338245E-012	1.903824E-011	1	0.000000E+000
1	3.00322561	1.903824E-011	4.338245E-012	0	0.000000E+000
1	3.00323913	4.338245E-012	1.903824E-011	1	0.000000E+000
1	3.00329871	1.903824E-011	4.338245E-012	0	0.000000E+000
1	3.00333745	4.338245E-012	1.903824E-011	1	0.000000E+000
1	3.00355107	1.903824E-011	4.338245E-012	0	0.000000E+000
1	3.00359295	4.338245E-012	1.903824E-011	1	0.000000E+000
1	3.00380062	1.903824E-011	4.338245E-012	0	0.000000E+000
1	3.00390000	4.338245E-012	1.903824E-011	1	0.000000E+000
1	3.00409848	1.903824E-011	4.338245E-012	0	0.000000E+000
1	3.00411917	4.338245E-012	1.903824E-011	1	0.000000E+000
1	3.00419991	1.903824E-011	4.338245E-012	0	0.000000E+000
1	3.00423912	4.338245E-012	1.903824E-011	1	0.000000E+000
1	3.00427156	1.903824E-011	4.338245E-012	0	0.000000E+000
1	3.00439995	4.338245E-012	1.903824E-011	1	0.000000E+000
1	3.00471520	1.903824E-011	4.338245E-012	0	0.000000E+000
1	3.00477021	4.338245E-012	1.903824E-011	1	0.000000E+000
1	3.00505887	1.903824E-011	4.338245E-012	0	0.000000E+000
1	3.00508057	4.338245E-012	1.903824E-011	1	0.000000E+000
1	3.00528049	1.903824E-011	4.338245E-012	0	0.000000E+000
1	3.00533158	4.338245E-012	1.903824E-011	1	0.000000E+000
1	3.00585561	1.903824E-011	4.338245E-012	0	0.000000E+000
1	3.00588230	4.338245E-012	1.903824E-011	1	0.000000E+000
1	3.00616026	1.903824E-011	4.338245E-012	0	0.000000E+000
1	3.00622365	4.338245E-012	1.903824E-011	1	0.000000E+000
1	3.00645903	1.903824E-011	4.338245E-012	0	0.000000E+000
1	3.00646612	4.338245E-012	1.903824E-011	1	0.000000E+000
1	3.00652178	1.903824E-011	4.338245E-012	0	0.000000E+000
1	3.00658406	4.338245E-012	1.903824E-011	1	0.000000E+000
1	3.00667158	1.903824E-011	4.338245E-012	0	0.000000E+000
1	3.00669383	4.338245E-012	1.903824E-011	1	0.000000E+000
1	3.00683297	1.903824E-011	4.338245E-012	0	0.000000E+000
1	3.00688039	4.338245E-012	1.903824E-011	1	0.000000E+000
1	3.00710805	1.903824E-011	4.338245E-012	0	0.000000E+000
1	3.00748621	4.338245E-012	1.903824E-011	1	0.000000E+000
1	3.00769416	1.903824E-011	4.338245E-012	0	0.000000E+000
1	3.00775230	4.338245E-012	1.903824E-011	1	0.000000E+000
1	3.00801472	1.903824E-011	4.338245E-012	0	0.000000E+000
1	3.00805040	4.338245E-012	1.903824E-011	1	0.000000E+000
1	3.00807052	1.903824E-011	4.338245E-012	0	0.000000E+000
1	3.00809055	4.338245E-012	1.903824E-011	1	0.000000E+000
1	3.00851958	1.903824E-011	4.338245E-012	0	0.000000E+000
1	3.00854179	4.338245E-012	1.903824E-011	1	0.000000E+000
1	3.00867693	1.903824E-011	4.338245E-012	0	0.000000E+000
1	3.00871203	4.338245E-012	1.903824E-011	1	0.000000E+000
1	3.00876129	1.903824E-011	4.338245E-012	0	0.000000E+000
1	3.00878435	4.338245E-012	1.903824E-011	1	0.000000E+000
1	3.00917756	1.903824E-011	4.338245E-012	0	0.000000E+000
1	3.00922164	4.338245E-012	1.903824E-011	1	0.000000E+000
1	3.00929050	1.903824E-011	4.338245E-012	0	0.000000E+000
1	3.00935303	4.338245E-012	1.903824E-011	1	0.000000E+000
1	3.00940483	1.903824E-011	4.338245E-012	0	0.000000E+000
1	3.00948638	4.338245E-012	1.903824E-011	1	0.000000E+000
1	3.00958451	1.903824E-011	4.338245E-012	0	0.000000E+000
1	3.00959779	4.338245E-012	1.903824E-011	1	0.000000E+000
1	3.00964742	1.903824E-011	4.338245E-012	0	0.000000E+000
1	3.00967017	4.338245E-012	1.903824E-011	1	0.000000E+000
1	3.01023181	1.903824E-011	4.338245E-012	0	0.000000E+000
1	3.01025954	4.338245E-012	1.903824E-011	1	0.000000E+000
1	3.01064534	1.903824E-011	4.338245E-012	0	0.000000E+000
1	3.01067689	4.338245E-012	1.903824E-011	1	0.000000E+000
1	3.01072070	1.903824E-011	4.338245E-012	0	0.000000E+000
1	3.01117537	4.338245E-012	1.903824E-011	1	0.000000E+000
1	3.01123157	1.903824E-011	4.338245E-012	0	0.000000E+000
1	3.01126110	4.338245E-012	1.903824E-011	1	0.000000E+000
1	3.01167301	1.903824E-011	4.338245E-012	0	0.000000E+000
1	3.01168263	4.338245E-012	1.903824E-011	1	0.000000E+000
1	3.01204810	1.903824E-011	4.338245E-012	0	0.000000E+000
1	3.01207413	4.338245E-012	1.903824E-011	1	0.000000E+000
1	3.01216573	1.903824E-011	4.338245E-012	0	0.000000E+000
1	3.01219573	4.338245E-012	1.903824E-011	1	0.000000E+000
1	3.01229153	1.903824E-011	4.338245E-012	0	0.000000E+000
1	3.01233117	4.338245E-012	1.903824E-011	1	0.000000E+000
1	3.01241297	1.903824E-011	4.338245E-012	0	0.000000E+000
1	3.01251199	4.338245E-012	1.903824E-011	1	0.000000E+000
1	3.01256203	1.903824E-011	4.338245E-012	0	0.000000E+000
1	3.01259317	4.338245E-012	1.903824E-011	1	0.000000E+000
1	3.01288792	1.903824E-011	4.338245E-012	0	0.000000E+000
1	3.01289547	4.338245E-012	1.903824E-011	1	0.000000E+000
1	3.01294217	1.903824E-011	4.338245E-012	0	0.000000E+000
1	3.01294622	4.338245E-012	1.903824E-011	1	0.000000E+000
1	3.01319830	1.903824E-011	4.338245E-012	0	0.000000E+000
1	3.01323008	4.338245E-012	1.903824E-011	1	0.000000E+000
1	3.01332422	1.903824E-011	4.338245E-012	0	0.000000E+000
1	3.01337405	4.338245E-012	1.903824E-011	1	0.000000E+000
1	3.01364604	1.903824E-011	4.338245E-012	0	0.000000E+000
1	3.01365781	4.338245E-012	1.903824E-011	1	0.000000E+000
1	3.01393132	1.903824E-011	4.338245E-012	0	0.000000E+000
1	3.01395386	4.338245E-012	1.903824E-011	1	0.000000E+000
1	3.01443614	1.903824E-011	4.338245E-012	0	0.000000E+000
1	3.01446191	4.338245E-012	1.903824E-011	1	0.000000E+000
1	3.01450623	1.903824E-011	4.338245E-012	0	0.000000E+000
1	3.01454021	4.338245E-012	1.903824E-011	1	0.000000E+000
1	3.01519059	1.903824E-011	4.338245E-012	0	0.000000E+000
1	3.01524453	4.338245E-012	1.903824E-011	1	0.000000E+000
1	3.01553144	1.903824E-011	4.338245E-012	0	0.000000E+000
1	3.01555018	4.338245E-012	1.903824E-011	1	0.000000E+000
1	3.01563369	1.903824E-011	4.338245E-012	0	0.000000E+000
1	3.01565369	4.338245E-012	1.903824E-011	1	0.000000E+000
1	3.01593118	1.903824E-011	4.338245E-012	0	0.000000E+000
1	3.01595652	4.338245E-012	1.903824E-011	1	0.000000E+000
1	3.01601664	1.903824E-011	4.338245E-012	0	0.000000E+000
1	3.01605710	4.338245E-012	1.903824E-011	1	0.000000E+000
1	3.01681653	1.903824E-011	4.338245E-012	0	0.000000E+000
1	3.01691021	4.338245E-012	1.903824E-011	1	0.000000E+000
1	3.01742418	1.903824E-011	4.338245E-012	0	0.000000E+000
1	3.01744977	4.338245E-012	1.903824E-011	1	0.000000E+000
1	3.01812828	1.903824E-011	4.338245E-012	0	0.000000E+000
1	3.01910583	4.338245E-012	1.903824E-011	1	0.000000E+000
1	3.01913906	1.903824E-011	4.338245E-012	0	0.000000E+000
1	3.01960461	4.338245E-012	1.903824E-011	1	0.000000E+000
1	3.01967519	1.903824E-011	4.338245E-012	0	0.000000E+000
1	3.01972978	4.338245E-012	1.903824E-011	1	0.000000E+000
1	3.01993188	1.903824E-011	4.338245E-012	0	0.000000E+000
1	3.01995920	4.338245E-012	1.903824E-011	1	0.000000E+000
1	3.02001426	1.903824E-011	4.338245E-012	0	0.000000E+000
1	3.02005924	4.338245E-012	1.903824E-011	1	0.000000E+000
1	3.02031249	1.903824E-011	4.338245E-012	0	0.000000E+000
1	3.02043327	4.338245E-012	1.903824E-011	1	0.000000E+000
1	3.02049431	1.903824E-011	4.338245E-012	0	0.000000E+000
1	3.02051802	4.338245E-012	1.903824E-011	1	0.000000E+000
1	3.02062416	1.903824E-011	4.338245E-012	0	0.000000E+000
1	3.02062732	4.338245E-012	1.903824E-011	1	0.000000E+000
1	3.02105439	1.903824E-011	4.338245E-012	0	0.000000E+000
1	3.02110523	4.338245E-012	1.903824E-011	1	0.000000E+000
1	3.02115300	1.903824E-011	4.338245E-012	0	0.000000E+000
1	3.02117193	4.338245E-012	1.903824E-011	1	0.000000E+000
1	3.02131127	1.903824E-011	4.338245E-012	0	0.000000E+000
1	3.02132391	4.338245E-012	1.903824E-011	1	0.000000E+000
1	3.02152701	1.903824E-011	4.338245E-012	0	0.000000E+000
1	3.02156021	4.338245E-012	1.903824E-011	1	0.000000E+000
1	3.02182350	1.903824E-011	4.338245E-012	0	0.000000E+000
1	3.02185328	4.338245E-012	1.903824E-011	1	0.000000E+000
1	3.02195744	1.903824E-011	4.338245E-012	0	0.000000E+000
1	3.02196523	4.338245E-012	1.903824E-011	1	0.000000E+000
1	3.02230598	1.903824E-011	4.338245E-012	0	0.000000E+000
1	3.02233678	4.338245E-012	1.903824E-011	1	0.000000E+000
1	3.02272659	1.903824E-011	4.338245E-012	0	0.000000E+000
1	3.02275534	4.338245E-012	1.903824E-011	1	0.000000E+000
1	3.02278014	1.903824E-011	4.338245E-012	0	0.000000E+000
1	3.02280486	4.338245E-012	1.903824E-011	1	0.000000E+000
1	3.02369185	1.903824E-011	4.338245E-012	0	0.000000E+000
1	3.02374528	4.338245E-012	1.903824E-011	1	0.000000E+000
1	3.02377033	1.903824E-011	4.338245E-012	0	0.000000E+000
1	3.02467899	4.338245E-012	1.903824E-011	1	0.000000E+000
1	3.02475333	1.903824E-011	4.338245E-012	0	0.000000E+000
1	3.02482062	4.338245E-012	1.903824E-011	1	0.000000E+000
1	3.02488953	1.903824E-011	4.338245E-012	0	0.000000E+000
1	3.02490209	4.338245E-012	1.903824E-011	1	0.000000E+000
1	3.02630366	1.903824E-011	4.338245E-012	0	0.000000E+000
1	3.02633080	4.338245E-012	1.903824E-011	1	0.000000E+000
1	3.02670755	1.903824E-011	4.338245E-012	0	0.000000E+000
1	3.02672379	4.338245E-012	1.903824E-011	1	0.000000E+000
1	3.02682216	1.903824E-011	4.338245E-012	0	0.000000E+000
1	3.02682775	4.338245E-012	1.903824E-011	1	0.000000E+000
1	3.02715330	1.903824E-011	4.338245E-012	0	0.000000E+000
1	3.02717783	4.338245E-012	1.903824E-011	1	0.000000E+000
1	3.02721720	1.903824E-011	4.338245E-012	0	0.000000E+000
1	3.02723723	4.338245E-012	1.903824E-011	1	0.000000E+000
1	3.02775076	1.903824E-011	4.338245E-012	0	0.000000E+000
1	3.02777742	4.338245E-012	1.903824E-011	1	0.000000E+000
1	3.02813863	1.903824E-011	4.338245E-012	0	0.000000E+000
1	3.02817242	4.338245E-012	1.903824E-011	1	0.000000E+000
1	3.02827853	1.903824E-011	4.338245E-012	0	0.000000E+000
1	3.03073932	4.338245E-012	1.903824E-011	1	0.000000E+000
1	3.03089504	1.903824E-011	4.338245E-012	0	0.000000E+000
1	3.03094414	4.338245E-012	1.903824E-011	1	0.000000E+000
1	3.03097884	1.903824E-011	4.338245E-012	0	0.000000E+000
1	3.03102480	4.338245E-012	1.903824E-011	1	0.000000E+000
1	3.03116267	1.903824E-011	4.338245E-012	0	0.000000E+000
1	3.03116534	4.338245E-012	1.903824E-011	1	0.000000E+000
1	3.03119835	1.903824E-011	4.338245E-012	0	0.000000E+000
1	3.03120710	4.338245E-012	1.903824E-011	1	0.000000E+000
1	3.03131418	1.903824E-011	4.338245E-012	0	0.000000E+000
1	3.03135452	4.338245E-012	1.903824E-011	1	0.000000E+000
1	3.03176063	1.903824E-011	4.338245E-012	0	0.000000E+000
1	3.03180786	4.338245E-012	1.903824E-011	1	0.000000E+000
1	3.03234116	1.903824E-011	4.338245E-012	0	0.000000E+000
1	3.03237808	4.338245E-012	1.903824E-011	1	0.000000E+000
1	3.03257244	1.903824E-011	4.338245E-012	0	0.000000E+000
1	3.03270861	4.338245E-012	1.903824E-011	1	0.000000E+000
1	3.03290668	1.903824E-011	4.338245E-012	0	0.000000E+000
1	3.03291966	4.338245E-012	1.903824E-011	1	0.000000E+000
1	3.03302281	1.903824E-011	4.338245E-012	0	0.000000E+000
1	3.03304055	4.338245E-012	1.903824E-011	1	0.000000E+000
1	3.03306731	1.903824E-011	4.338245E-012	0	0.000000E+000
1	3.03311571	4.338245E-012	1.903824E-011	1	0.000000E+000
1	3.03315742	1.903824E-011	4.338245E-012	0	0.000000E+000
1	3.03320874	4.338245E-012	1.903824E-011	1	0.000000E+000
1	3.03322566	1.903824E-011	4.338245E-012	0	0.000000E+000
1	3.03324823	4.338245E-012	1.903824E-011	1	0.000000E+000
1	3.03335308	1.903824E-011	4.338245E-012	0	0.000000E+000
1	3.03342510	4.338245E-012	1.903824E-011	1	0.000000E+000
1	3.03352251	1.903824E-011	4.338245E-012	0	0.000000E+000
1	3.03415998	4.338245E-012	1.903824E-011	1	0.000000E+000
1	3.03425064	1.903824E-011	4.338245E-012	0	0.000000E+000
1	3.03429038	4.338245E-012	1.903824E-011	1	0.000000E+000
1	3.03511282	1.903824E-011	4.338245E-012	0	0.000000E+000
1	3.03513717	4.338245E-012	1.903824E-011	1	0.000000E+000
1	3.03531765	1.903824E-011	4.338245E-012	0	0.000000E+000
1	3.03532941	4.338245E-012	1.903824E-011	1	0.000000E+000
1	3.03540436	1.903824E-011	4.338245E-012	0	0.000000E+000
1	3.03562415	4.338245E-012	1.903824E-011	1	0.000000E+000
1	3.03568424	1.903824E-011	4.338245E-012	0	0.000000E+000
1	3.03573019	4.338245E-012	1.903824E-011	1	0.000000E+000
1	3.03658055	1.903824E-011	4.338245E-012	0	0.000000E+000
1	3.03661101	4.338245E-012	1.903824E-011	1	0.000000E+000
1	3.03677597	1.903824E-011	4.338245E-012	0	0.000000E+000
1	3.03678460	4.338245E-012	1.903824E-011	1	0.000000E+000
1	3.03692599	1.903824E-011	4.338245E-012	0	0.000000E+000
1	3.03697552	4.338245E-012	1.903824E-011	1	0.000000E+000
1	3.03716083	1.903824E-011	4.338245E-012	0	0.000000E+000
1	3.03722864	4.338245E-012	1.903824E-011	1	0.000000E+000
1	3.03731819	1.903824E-011	4.338245E-012	0	0.000000E+000
1	3.03737879	4.338245E-012	1.903824E-011	1	0.000000E+000
1	3.03758814	1.903824E-011	4.338245E-012	0	0.000000E+000
1	3.03761998	4.338245E-012	1.903824E-011	1	0.000000E+000
1	3.03774305	1.903824E-011	4.338245E-012	0	0.000000E+000
1	3.03785765	4.338245E-012	1.903824E-011	1	0.000000E+000
1	3.03816778	1.903824E-011	4.338245E-012	0	0.000000E+000
1	3.03819463	4.338245E-012	1.903824E-011	1	0.000000E+000
1	3.03822591	1.903824E-011	4.338245E-012	0	0.000000E+000
1	3.03824484	4.338245E-012	1.903824E-011	1	0.000000E+000
1	3.03849882	1.903824E-011	4.338245E-012	0	0.000000E+000
1	3.03858613	4.338245E-012	1.903824E-011	1	0.000000E+000
1	3.03860512	1.903824E-011	4.338245E-012	0	0.000000E+000
1	3.03863500	4.338245E-012	1.903824E-011	1	0.000000E+000
1	3.03870945	1.903824E-011	4.338245E-012	0	0.000000E+000
1	3.03877960	4.338245E-012	1.903824E-011	1	0.000000E+000
1	3.03891370	1.903824E-011	4.338245E-012	0	0.000000E+000
1	3.03893413	4.338245E-012	1.903824E-011	1	0.000000E+000
1	3.03921335	1.903824E-011	4.338245E-012	0	0.000000E+000
1	3.03925310	4.338245E-012	1.903824E-011	1	0.000000E+000
1	3.04006159	1.903824E-011	4.338245E-012	0	0.000000E+000
1	3.04011767	4.338245E-012	1.903824E-011	1	0.000000E+000
1	3.04065610	1.903824E-011	4.338245E-012	0	0.000000E+000
1	3.04067556	4.338245E-012	1.903824E-011	1	0.000000E+000
1	3.04074867	1.903824E-011	4.338245E-012	0	0.000000E+000
1	3.04078194	4.338245E-012	1.903824E-011	1	0.000000E+000
1	3.04124431	1.903824E-011	4.338245E-012	0	0.000000E+000
1	3.04127145	4.338245E-012	1.903824E-011	1	0.000000E+000
1	3.04137613	1.903824E-011	4.338245E-012	0	0.000000E+000
1	3.04142444	4.338245E-012	1.903824E-011	1	0.000000E+000
1	3.04143794	1.903824E-011	4.338245E-012	0	0.000000E+000
1	3.04147731	4.338245E-012	1.903824E-011	1	0.000000E+000
1	3.04244529	1.903824E-011	4.338245E-012	0	0.000000E+000
1	3.04250154	4.338245E-012	1.903824E-011	1	0.000000E+000
1	3.04312733	1.903824E-011	4.338245E-012	0	0.000000E+000
1	3.04316449	4.338245E-012	1.903824E-011	1	0.000000E+000
1	3.04326081	1.903824E-011	4.338245E-012	0	0.000000E+000
1	3.04327452	4.338245E-012	1.903824E-011	1	0.000000E+000
1	3.04331785	1.903824E-011	4.338245E-012	0	0.000000E+000
1	3.04389952	4.338245E-012	1.903824E-011	1	0.000000E+000
1	3.04460763	1.903824E-011	4.338245E-012	0	0.000000E+000
1	3.04465610	4.338245E-012	1.903824E-011	1	0.000000E+000
1	3.04562683	1.903824E-011	4.338245E-012	0	0.000000E+000
1	3.04565314	4.338245E-012	1.903824E-011	1	0.000000E+000
1	3.04577136	1.903824E-011	4.338245E-012	0	0.000000E+000
1	3.04578188	4.338245E-012	1.903824E-011	1	0.000000E+000
1	3.04606104	1.903824E-011	4.338245E-012	0	0.000000E+000
1	3.04616978	4.338245E-012	1.903824E-011	1	0.000000E+000
1	3.04664232	1.903824E-011	4.338245E-012	0	0.000000E+000
1	3.04666004	4.338245E-012	1.903824E-011	1	0.000000E+000
1	3.04712446	1.903824E-011	4.338245E-012	0	0.000000E+000
1	3.04733335	4.338245E-012	1.903824E-011	1	0.000000E+000
1	3.04783766	1.903824E-011	4.338245E-012	0	0.000000E+000
1	3.04783968	4.338245E-012	1.903824E-011	1	0.000000E+000
1	3.04808926	1.903824E-011	4.338245E-012	0	0.000000E+000
1	3.04868390	4.338245E-012	1.903824E-011	1	0.000000E+000
1	3.04877115	1.903824E-011	4.338245E-012	0	0.000000E+000
1	3.04913960	4.338245E-012	1.903824E-011	1	0.000000E+000
1	3.04998011	1.903824E-011	4.338245E-012	0	0.000000E+000
1	3.05003266	4.338245E-012	1.903824E-011	1	0.000000E+000
1	3.05030336	1.903824E-011	4.338245E-012	0	0.000000E+000
1	3.05031845	4.338245E-012	1.903824E-011	1	0.000000E+000
1	3.05042944	1.903824E-011	4.338245E-012	0	0.000000E+000
1	3.05045436	4.338245E-012	1.903824E-011	1	0.000000E+000
1	3.05074732	1.903824E-011	4.338245E-012	0	0.000000E+000
1	3.05078536	4.338245E-012	1.903824E-011	1	0.000000E+000
1	3.05171801	1.903824E-011	4.338245E-012	0	0.000000E+000
1	3.05176109	4.338245E-012	1.903824E-011	1	0.000000E+000
1	3.05182789	1.903824E-011	4.338245E-012	0	0.000000E+000
1	3.05184373	4.338245E-012	1.903824E-011	1	0.000000E+000
1	3.05202218	1.903824E-011	4.338245E-012	0	0.000000E+000
1	3.05204539	4.338245E-012	1.903824E-011	1	0.000000E+000
1	3.05244619	1.903824E-011	4.338245E-012	0	0.000000E+000
1	3.05248597	4.338245E-012	1.903824E-011	1	0.000000E+000
1	3.05282638	1.903824E-011	4.338245E-012	0	0.000000E+000
1	3.05284165	4.338245E-012	1.903824E-011	1	0.000000E+000
1	3.05287243	1.903824E-011	4.338245E-012	0	0.000000E+000
1	3.05289285	4.338245E-012	1.903824E-011	1	0.000000E+000
1	3.05307163	1.903824E-011	4.338245E-012	0	0.000000E+000
1	3.05307726	4.338245E-012	1.903824E-011	1	0.000000E+000
1	3.05325052	1.903824E-011	4.338245E-012	0	0.000000E+000
1	3.05326981	4.338245E-012	1.903824E-011	1	0.000000E+000
1	3.05338320	1.903824E-011	4.338245E-012	0	0.000000E+000
1	3.05344159	4.338245E-012	1.903824E-011	1	0.000000E+000
1	3.05429095	1.903824E-011	4.338245E-012	0	0.000000E+000
1	3.05525423	4.338245E-012	1.903824E-011	1	0.000000E+000
1	3.05558438	1.903824E-011	4.338245E-012	0	0.000000E+000
1	3.05562374	4.338245E-012	1.903824E-011	1	0.000000E+000
1	3.05586247	1.903824E-011	4.338245E-012	0	0.000000E+000
1	3.05589749	4.338245E-012	1.903824E-011	1	0.000000E+000
1	3.05605810	1.903824E-011	4.338245E-012	0	0.000000E+000
1	3.05609025	4.338245E-012	1.903824E-011	1	0.000000E+000
1	3.05613975	1.903824E-011	4.338245E-012	0	0.000000E+000
1	3.05616919	4.338245E-012	1.903824E-011	1	0.000000E+000
1	3.05620011	1.903824E-011	4.338245E-012	0	0.000000E+000
1	3.05622580	4.338245E-012	1.903824E-011	1	0.000000E+000
1	3.05634797	1.903824E-011	4.338245E-012	0	0.000000E+000
1	3.05636054	4.338245E-012	1.903824E-011	1	0.000000E+000
1	3.05643988	1.903824E-011	4.338245E-012	0	0.000000E+000
1	3.05646424	4.338245E-012	1.903824E-011	1	0.000000E+000
1	3.05682502	1.903824E-011	4.338245E-012	0	0.000000E+000
1	3.05687490	4.338245E-012	1.903824E-011	1	0.000000E+000
1	3.05809327	1.903824E-011	4.338245E-012	0	0.000000E+000
1	3.05951042	4.338245E-012	1.903824E-011	1	0.000000E+000
1	3.05956323	1.903824E-011	4.338245E-012	0	0.000000E+000
1	3.05971560	4.338245E-012	1.903824E-011	1	0.000000E+000
1	3.05985463	1.903824E-011	4.338245E-012	0	0.000000E+000
1	3.05994832	4.338245E-012	1.903824E-011	1	0.000000E+000
1	3.05999877	1.903824E-011	4.338245E-012	0	0.000000E+000
1	3.06000428	4.338245E-012	1.903824E-011	1	0.000000E+000
1	3.06017691	1.903824E-011	4.338245E-012	0	0.000000E+000
1	3.06019654	4.338245E-012	1.903824E-011	1	0.000000E+000
1	3.06024877	1.903824E-011	4.338245E-012	0	0.000000E+000
1	3.06026285	4.338245E-012	1.903824E-011	1	0.000000E+000
1	3.06034662	1.903824E-011	4.338245E-012	0	0.000000E+000
1	3.06036055	4.338245E-012	1.903824E-011	1	0.000000E+000
1	3.06099160	1.903824E-011	4.338245E-012	0	0.000000E+000
1	3.06101899	4.338245E-012	1.903824E-011	1	0.000000E+000
1	3.06286565	1.903824E-011	4.338245E-012	0	0.000000E+000
1	3.06287433	4.338245E-012	1.903824E-011	1	0.000000E+000
1	3.06389093	1.903824E-011	4.338245E-012	0	0.000000E+000
1	3.06392247	4.338245E-012	1.903824E-011	1	0.000000E+000
1	3.06399216	1.903824E-011	4.338245E-012	0	0.000000E+000
1	3.06405046	4.338245E-012	1.903824E-011	1	0.000000E+000
1	3.06406046	1.903824E-011	4.338245E-012	0	0.000000E+000
1	3.06407962	4.338245E-012	1.903824E-011	1	0.000000E+000
1	3.06430971	1.903824E-011	4.338245E-012	0	0.000000E+000
1	3.06433381	4.338245E-012	1.903824E-011	1	0.000000E+000
1	3.06438344	1.903824E-011	4.338245E-012	0	0.000000E+000
1	3.06447364	4.338245E-012	1.903824E-011	1	0.000000E+000
1	3.06462027	1.903824E-011	4.338245E-012	0	0.000000E+000
1	3.06468838	4.338245E-012	1.903824E-011	1	0.000000E+000
1	3.06491627	1.903824E-011	4.338245E-012	0	0.000000E+000
1	3.06497785	4.338245E-012	1.903824E-011	1	0.000000E+000
1	3.06551718	1.903824E-011	4.338245E-012	0	0.000000E+000
1	3.06556137	4.338245E-012	1.903824E-011	1	0.000000E+000
1	3.06626934	1.903824E-011	4.338245E-012	0	0.000000E+000
1	3.06629735	4.338245E-012	1.903824E-011	1	0.000000E+000
1	3.06634016	1.903824E-011	4.338245E-012	0	0.000000E+000
1	3.06636967	4.338245E-012	1.903824E-011	1	0.000000E+000
1	3.06638097	1.903824E-011	4.338245E-012	0	0.000000E+000
1	3.06641533	4.338245E-012	1.903824E-011	1	0.000000E+000
1	3.06702410	1.903824E-011	4.338245E-012	0	0.000000E+000
1	3.06706955	4.338245E-012	1.903824E-011	1	0.000000E+000
1	3.06717414	1.903824E-011	4.338245E-012	0	0.000000E+000
1	3.06720360	4.338245E-012	1.903824E-011	1	0.000000E+000
1	3.06766339	1.903824E-011	4.338245E-012	0	0.000000E+000
1	3.06768599	4.338245E-012	1.903824E-011	1	0.000000E+000
1	3.06829968	1.903824E-011	4.338245E-012	0	0.000000E+000
1	3.06907904	4.338245E-012	1.903824E-011	1	0.000000E+000
1	3.06937449	1.903824E-011	4.338245E-012	0	0.000000E+000
1	3.06940005	4.338245E-012	1.903824E-011	1	0.000000E+000
1	3.06953120	1.903824E-011	4.338245E-012	0	0.000000E+000
1	3.06970565	4.338245E-012	1.903824E-011	1	0.000000E+000
1	3.07032503	1.903824E-011	4.338245E-012	0	0.000000E+000
1	3.07035518	4.338245E-012	1.903824E-011	1	0.000000E+000
1	3.07111912	1.903824E-011	4.338245E-012	0	0.000000E+000
1	3.07117101	4.338245E-012	1.903824E-011	1	0.000000E+000
1	3.07123840	1.903824E-011	4.338245E-012	0	0.000000E+000
1	3.07126577	4.338245E-012	1.903824E-011	1	0.000000E+000
1	3.07153631	1.903824E-011	4.338245E-012	0	0.000000E+000
1	3.07158329	4.338245E-012	1.903824E-011	1	0.000000E+000
1	3.07210307	1.903824E-011	4.338245E-012	0	0.000000E+000
1	3.07215269	4.338245E-012	1.903824E-011	1	0.000000E+000
1	3.07220856	1.903824E-011	4.338245E-012	0	0.000000E+000
1	3.07224662	4.338245E-012	1.903824E-011	1	0.000000E+000
1	3.07269376	1.903824E-011	4.338245E-012	0	0.000000E+000
1	3.07271770	4.338245E-012	1.903824E-011	1	0.000000E+000
1	3.07306777	1.903824E-011	4.338245E-012	0	0.000000E+000
1	3.07313991	4.338245E-012	1.903824E-011	1	0.000000E+000
1	3.07316037	1.903824E-011	4.338245E-012	0	0.000000E+000
1	3.13166536	4.338245E-012	1.903824E-011	1	0.000000E+000
1	3.13171456	1.903824E-011	4.338245E-012	0	0.000000E+000
1	3.13213741	4.338245E-012	1.903824E-011	1	0.000000E+000
1	3.13244819	1.903824E-011	4.338245E-012	0	0.000000E+000
1	3.13247489	4.338245E-012	1.903824E-011	1	0.000000E+000
1	3.13274346	1.903824E-011	4.338245E-012	0	0.000000E+000
1	3.13279804	4.338245E-012	1.903824E-011	1	0.000000E+000
1	3.13287975	1.903824E-011	4.338245E-012	0	0.000000E+000
1	3.13296591	4.338245E-012	1.903824E-011	1	0.000000E+000
1	3.13319316	1.903824E-011	4.338245E-012	0	0.000000E+000
1	3.13323139	4.338245E-012	1.903824E-011	1	0.000000E+000
1	3.13436260	1.903824E-011	4.338245E-012	0	0.000000E+000
1	3.13437343	4.338245E-012	1.903824E-011	1	0.000000E+000
1	3.13444967	1.903824E-011	4.338245E-012	0	0.000000E+000
1	3.13448616	4.338245E-012	1.903824E-011	1	0.000000E+000
1	3.13463191	1.903824E-011	4.338245E-012	0	0.000000E+000
1	3.13463360	4.338245E-012	1.903824E-011	1	0.000000E+000
1	3.13507790	1.903824E-011	4.338245E-012	0	0.000000E+000
1	3.13510990	4.338245E-012	1.903824E-011	1	0.000000E+000
1	3.13593479	1.903824E-011	4.338245E-012	0	0.000000E+000
1	3.13594958	4.338245E-012	1.903824E-011	1	0.000000E+000
1	3.13596108	1.903824E-011	4.338245E-012	0	0.000000E+000
1	3.13600534	4.338245E-012	1.903824E-011	1	0.000000E+000
1	3.13630260	1.903824E-011	4.338245E-012	0	0.000000E+000
1	3.13633719	4.338245E-012	1.903824E-011	1	0.000000E+000
1	3.13679196	1.903824E-011	4.338245E-012	0	0.000000E+000
1	3.13681171	4.338245E-012	1.903824E-011	1	0.000000E+000
1	3.13688186	1.903824E-011	4.338245E-012	0	0.000000E+000
1	3.13691520	4.338245E-012	1.903824E-011	1	0.000000E+000
1	3.13708146	1.903824E-011	4.338245E-012	0	0.000000E+000
1	3.13711799	4.338245E-012	1.903824E-011	1	0.000000E+000
1	3.13720952	1.903824E-011	4.338245E-012	0	0.000000E+000
1	3.13723271	4.338245E-012	1.903824E-011	1	0.000000E+000
1	3.13737174	1.903824E-011	4.338245E-012	0	0.000000E+000
1	3.13741000	4.338245E-012	1.903824E-011	1	0.000000E+000
1	3.13780449	1.903824E-011	4.338245E-012	0	0.000000E+000
1	3.13797159	4.338245E-012	1.903824E-011	1	0.000000E+000
1	3.13810042	1.903824E-011	4.338245E-012	0	0.000000E+000
1	3.13821997	4.338245E-012	1.903824E-011	1	0.000000E+000
1	3.13901044	1.903824E-011	4.338245E-012	0	0.000000E+000
1	3.13903717	4.338245E-012	1.903824E-011	1	0.000000E+000
1	3.13997743	1.903824E-011	4.338245E-012	0	0.000000E+000
1	3.13999670	4.338245E-012	1.903824E-011	1	0.000000E+000
1	3.14033562	1.903824E-011	4.338245E-012	0	0.000000E+000
1	3.14039766	4.338245E-012	1.903824E-011	1	0.000000E+000
1	3.14048431	1.903824E-011	4.338245E-012	0	0.000000E+000
1	3.14051534	4.338245E-012	1.903824E-011	1	0.000000E+000
1	3.14101688	1.903824E-011	4.338245E-012	0	0.000000E+000
1	10.50401177	4.156297E-012	1.885630E-011	1	0.000000E+000
1	10.50446367	1.885630E-011	4.156297E-012	0	0.000000E+000
1	10.50452905	4.156297E-012	1.885630E-011	1	0.000000E+000
1	10.50466577	1.885630E-011	4.156297E-012	0	0.000000E+000
1	10.50475782	4.156297E-012	1.885630E-011	1	0.000000E+000
1	10.50489944	1.885630E-011	4.156297E-012	0	0.000000E+000
1	10.50492446	4.156297E-012	1.885630E-011	1	0.000000E+000
1	10.50503262	1.885630E-011	4.156297E-012	0	0.000000E+000
1	10.50511250	4.156297E-012	1.885630E-011	1	0.000000E+000
1	10.50521552	1.885630E-011	4.156297E-012	0	0.000000E+000
1	10.50524906	4.156297E-012	1.885630E-011	1	0.000000E+000
1	10.50585220	1.885630E-011	4.156297E-012	0	0.000000E+000
1	10.50585850	4.156297E-012	1.885630E-011	1	0.000000E+000
1	10.50594279	1.885630E-011	4.156297E-012	0	0.000000E+000
1	10.50597390	4.156297E-012	1.885630E-011	1	0.000000E+000
1	10.50641013	1.885630E-011	4.156297E-012	0	0.000000E+000
1	10.50645003	4.156297E-012	1.885630E-011	1	0.000000E+000
1	10.50653797	1.885630E-011	4.156297E-012	0	0.000000E+000
1	10.50655439	4.156297E-012	1.885630E-011	1	0.000000E+000
1	10.50659277	1.885630E-011	4.156297E-012	0	0.000000E+000
1	10.50660561	4.156297E-012	1.885630E-011	1	0.000000E+000
1	10.50663877	1.885630E-011	4.156297E-012	0	0.000000E+000
1	10.50666052	4.156297E-012	1.885630E-011	1	0.000000E+000
1	10.50669937	1.885630E-011	4.156297E-012	0	0.000000E+000
1	10.50670893	4.156297E-012	1.885630E-011	1	0.000000E+000
1	10.50685590	1.885630E-011	4.156297E-012	0	0.000000E+000
1	10.50689931	4.156297E-012	1.885630E-011	1	0.000000E+000
1	10.50696380	1.885630E-011	4.156297E-012	0	0.000000E+000
1	10.50704502	4.156297E-012	1.885630E-011	1	0.000000E+000
1	10.50715096	1.885630E-011	4.156297E-012	0	0.000000E+000
1	10.50716629	4.156297E-012	1.885630E-011	1	0.000000E+000
1	10.50740273	1.885630E-011	4.156297E-012	0	0.000000E+000
1	10.50741535	4.156297E-012	1.885630E-011	1	0.000000E+000
1	10.50769434	1.885630E-011	4.156297E-012	0	0.000000E+000
1	10.50774306	4.156297E-012	1.885630E-011	1	0.000000E+000
1	10.50786397	1.885630E-011	4.156297E-012	0	0.000000E+000
1	10.50848126	4.156297E-012	1.885630E-011	1	0.000000E+000
1	10.50894718	1.885630E-011	4.156297E-012	0	0.000000E+000
1	10.50900852	4.156297E-012	1.885630E-011	1	0.000000E+000
1	10.50909122	1.885630E-011	4.156297E-012	0	0.000000E+000
1	10.50912910	4.156297E-012	1.885630E-011	1	0.000000E+000
1	10.50918946	1.885630E-011	4.156297E-012	0	0.000000E+000
1	10.50922325	4.156297E-012	1.885630E-011	1	0.000000E+000
1	10.50929389	1.885630E-011	4.156297E-012	0	0.000000E+000
1	10.50930754	4.156297E-012	1.885630E-011	1	0.000000E+000
1	10.50934727	1.885630E-011	4.156297E-012	0	0.000000E+000
1	10.50936042	4.156297E-012	1.885630E-011	1	0.000000E+000
1	10.50942082	1.885630E-011	4.156297E-012	0	0.000000E+000
1	10.50944469	4.156297E-012	1.885630E-011	1	0.000000E+000
1	10.51009335	1.885630E-011	4.156297E-012	0	0.000000E+000
1	10.51013563	4.156297E-012	1.885630E-011	1	0.000000E+000
1	10.51060769	1.885630E-011	4.156297E-012	0	0.000000E+000
1	10.51118017	4.156297E-012	1.885630E-011	1	0.000000E+000
1	10.51190698	1.885630E-011	4.156297E-012	0	0.000000E+000
1	10.51199071	4.156297E-012	1.885630E-011	1	0.000000E+000
1	10.51204991	1.885630E-011	4.156297E-012	0	0.000000E+000
1	10.51207438	4.156297E-012	1.885630E-011	1	0.000000E+000
1	10.51215570	1.885630E-011	4.156297E-012	0	0.000000E+000
1	10.51218952	4.156297E-012	1.885630E-011	1	0.000000E+000
1	10.51262867	1.885630E-011	4.156297E-012	0	0.000000E+000
1	10.51267565	4.156297E-012	1.885630E-011	1	0.000000E+000
1	10.51296040	1.885630E-011	4.156297E-012	0	0.000000E+000
1	10.51302691	4.156297E-012	1.885630E-011	1	0.000000E+000
1	10.51335433	1.885630E-011	4.156297E-012	0	0.000000E+000
1	10.51336345	4.156297E-012	1.885630E-011	1	0.000000E+000
1	10.51374156	1.885630E-011	4.156297E-012	0	0.000000E+000
1	10.51374659	4.156297E-012	1.885630E-011	1	0.000000E+000
1	10.51380712	1.885630E-011	4.156297E-012	0	0.000000E+000
1	10.51387255	4.156297E-012	1.885630E-011	1	0.000000E+000
1	10.51404701	1.885630E-011	4.156297E-012	0	0.000000E+000
1	10.51406827	4.156297E-012	1.885630E-011	1	0.000000E+000
1	10.51446932	1.885630E-011	4.156297E-012	0	0.000000E+000
1	10.51449999	4.156297E-012	1.885630E-011	1	0.000000E+000
1	10.51456127	1.885630E-011	4.156297E-012	0	0.000000E+000
1	10.51457886	4.156297E-012	1.885630E-011	1	0.000000E+000
1	10.51461734	1.885630E-011	4.156297E-012	0	0.000000E+000
1	10.51468011	4.156297E-012	1.885630E-011	1	0.000000E+000
1	10.51471811	1.885630E-011	4.156297E-012	0	0.000000E+000
1	10.51474767	4.156297E-012	1.885630E-011	1	0.000000E+000
1	10.51520896	1.885630E-011	4.156297E-012	0	0.000000E+000
1	10.51523892	4.156297E-012	1.885630E-011	1	0.000000E+000
1	10.51528001	1.885630E-011	4.156297E-012	0	0.000000E+000
1	10.51529717	4.156297E-012	1.885630E-011	1	0.000000E+000
1	10.51550101	1.885630E-011	4.156297E-012	0	0.000000E+000
1	10.51552064	4.156297E-012	1.885630E-011	1	0.000000E+000
1	10.51583062	1.885630E-011	4.156297E-012	0	0.000000E+000
1	10.51587845	4.156297E-012	1.885630E-011	1	0.000000E+000
1	10.51598746	1.885630E-011	4.156297E-012	0	0.000000E+000
1	10.51599452	4.156297E-012	1.885630E-011	1	0.000000E+000
1	10.51607237	1.885630E-011	4.156297E-012	0	0.000000E+000
1	10.51608787	4.156297E-012	1.885630E-011	1	0.000000E+000
1	10.51635185	1.885630E-011	4.156297E-012	0	0.000000E+000
1	10.51639384	4.156297E-012	1.885630E-011	1	0.000000E+000
1	10.51681263	1.885630E-011	4.156297E-012	0	0.000000E+000
1	10.51683173	4.156297E-012	1.885630E-011	1	0.000000E+000
1	10.51709046	1.885630E-011	4.156297E-012	0	0.000000E+000
1	10.51714932	4.156297E-012	1.885630E-011	1	0.000000E+000
1	10.51878785	1.885630E-011	4.156297E-012	0	0.000000E+000
1	10.51884599	4.156297E-012	1.885630E-011	1	0.000000E+000
1	10.51927541	1.885630E-011	4.156297E-012	0	0.000000E+000
1	10.51930461	4.156297E-012	1.885630E-011	1	0.000000E+000
1	10.52027255	1.885630E-011	4.156297E-012	0	0.000000E+000
1	10.52027891	4.156297E-012	1.885630E-011	1	0.000000E+000
1	10.52083550	1.885630E-011	4.156297E-012	0	0.000000E+000
1	10.52083670	4.156297E-012	1.885630E-011	1	0.000000E+000
1	10.52111715	1.885630E-011	4.156297E-012	0	0.000000E+000
1	10.52114319	4.156297E-012	1.885630E-011	1	0.000000E+000
1	10.52198711	1.885630E-011	4.156297E-012	0	0.000000E+000
1	10.52199990	4.156297E-012	1.885630E-011	1	0.000000E+000
1	10.52204235	1.885630E-011	4.156297E-012	0	0.000000E+000
1	10.52208975	4.156297E-012	1.885630E-011	1	0.000000E+000
1	10.52215652	1.885630E-011	4.156297E-012	0	0.000000E+000
1	10.52308908	4.156297E-012	1.885630E-011	1	0.000000E+000
1	10.52332979	1.885630E-011	4.156297E-012	0	0.000000E+000
1	10.52334442	4.156297E-012	1.885630E-011	1	0.000000E+000
1	10.52419905	1.885630E-011	4.156297E-012	0	0.000000E+000
1	10.52424136	4.156297E-012	1.885630E-011	1	0.000000E+000
1	10.52429062	1.885630E-011	4.156297E-012	0	0.000000E+000
1	10.52436375	4.156297E-012	1.885630E-011	1	0.000000E+000
1	10.52447336	1.885630E-011	4.156297E-012	0	0.000000E+000
1	10.52452054	4.156297E-012	1.885630E-011	1	0.000000E+000
1	10.52492111	1.885630E-011	4.156297E-012	0	0.000000E+000
1	10.52492272	4.156297E-012	1.885630E-011	1	0.000000E+000
1	10.52504383	1.885630E-011	4.156297E-012	0	0.000000E+000
1	10.52520052	4.156297E-012	1.885630E-011	1	0.000000E+000
1	10.52532426	1.885630E-011	4.156297E-012	0	0.000000E+000
1	10.52539268	4.156297E-012	1.885630E-011	1	0.000000E+000
1	10.52541867	1.885630E-011	4.156297E-012	0	0.000000E+000
1	10.52545731	4.156297E-012	1.885630E-011	1	0.000000E+000
1	10.52568991	1.885630E-011	4.156297E-012	0	0.000000E+000
1	10.52575067	4.156297E-012	1.885630E-011	1	0.000000E+000
1	10.52584044	1.885630E-011	4.156297E-012	0	0.000000E+000
1	10.52586105	4.156297E-012	1.885630E-011	1	0.000000E+000
1	10.52589938	1.885630E-011	4.156297E-012	0	0.000000E+000
1	10.52590706	4.156297E-012	1.885630E-011	1	0.000000E+000
1	10.52606553	1.885630E-011	4.156297E-012	0	0.000000E+000
1	10.52667783	4.156297E-012	1.885630E-011	1	0.000000E+000
1	10.52697194	1.885630E-011	4.156297E-012	0	0.000000E+000
1	10.52700870	4.156297E-012	1.885630E-011	1	0.000000E+000
1	10.52725320	1.885630E-011	4.156297E-012	0	0.000000E+000
1	10.52727133	4.156297E-012	1.885630E-011	1	0.000000E+000
1	10.52790401	1.885630E-011	4.156297E-012	0	0.000000E+000
1	10.52793074	4.156297E-012	1.885630E-011	1	0.000000E+000
1	10.52806073	1.885630E-011	4.156297E-012	0	0.000000E+000
1	10.52812282	4.156297E-012	1.885630E-011	1	0.000000E+000
1	10.52864616	1.885630E-011	4.156297E-012	0	0.000000E+000
1	10.52869599	4.156297E-012	1.885630E-011	1	0.000000E+000
1	10.52876754	1.885630E-011	4.156297E-012	0	0.000000E+000
1	10.52880511	4.156297E-012	1.885630E-011	1	0.000000E+000
1	10.52889775	1.885630E-011	4.156297E-012	0	0.000000E+000
1	10.52897014	4.156297E-012	1.885630E-011	1	0.000000E+000
1	10.52907647	1.885630E-011	4.156297E-012	0	0.000000E+000
1	10.52908243	4.156297E-012	1.885630E-011	1	0.000000E+000
1	10.52944880	1.885630E-011	4.156297E-012	0	0.000000E+000
1	10.52949560	4.156297E-012	1.885630E-011	1	0.000000E+000
1	10.52955543	1.885630E-011	4.156297E-012	0	0.000000E+000
1	10.52957308	4.156297E-012	1.885630E-011	1	0.000000E+000
1	10.52981939	1.885630E-011	4.156297E-012	0	0.000000E+000
1	10.52987298	4.156297E-012	1.885630E-011	1	0.000000E+000
1	10.52999854	1.885630E-011	4.156297E-012	0	0.000000E+000
1	10.53004104	4.156297E-012	1.885630E-011	1	0.000000E+000
1	10.53026053	1.885630E-011	4.156297E-012	0	0.000000E+000
1	10.53029412	4.156297E-012	1.885630E-011	1	0.000000E+000
1	10.53070817	1.885630E-011	4.156297E-012	0	0.000000E+000
1	10.53072773	4.156297E-012	1.885630E-011	1	0.000000E+000
1	10.53095311	1.885630E-011	4.156297E-012	0	0.000000E+000
1	10.53100079	4.156297E-012	1.885630E-011	1	0.000000E+000
1	10.53131938	1.885630E-011	4.156297E-012	0	0.000000E+000
1	10.53137398	4.156297E-012	1.885630E-011	1	0.000000E+000
1	10.53163334	1.885630E-011	4.156297E-012	0	0.000000E+000
1	10.53164871	4.156297E-012	1.885630E-011	1	0.000000E+000
1	10.53198617	1.885630E-011	4.156297E-012	0	0.000000E+000
1	10.53200209	4.156297E-012	1.885630E-011	1	0.000000E+000
1	10.53220938	1.885630E-011	4.156297E-012	0	0.000000E+000
1	10.54037624	4.156297E-012	1.885630E-011	1	0.000000E+000
1	10.54128104	1.885630E-011	4.156297E-012	0	0.000000E+000
1	10.54130157	4.156297E-012	1.885630E-011	1	0.000000E+000
1	10.54169838	1.885630E-011	4.156297E-012	0	0.000000E+000
1	10.54172261	4.156297E-012	1.885630E-011	1	0.000000E+000
1	10.54186104	1.885630E-011	4.156297E-012	0	0.000000E+000
1	10.54192260	4.156297E-012	1.885630E-011	1	0.000000E+000
1	10.54257359	1.885630E-011	4.156297E-012	0	0.000000E+000
1	10.54262732	4.156297E-012	1.885630E-011	1	0.000000E+000
1	10.54267371	1.885630E-011	4.156297E-012	0	0.000000E+000
1	10.54269081	4.156297E-012	1.885630E-011	1	0.000000E+000
1	10.54294673	1.885630E-011	4.156297E-012	0	0.000000E+000
1	10.54296195	4.156297E-012	1.885630E-011	1	0.000000E+000
1	10.54324018	1.885630E-011	4.156297E-012	0	0.000000E+000
1	10.54331477	4.156297E-012	1.885630E-011	1	0.000000E+000
1	10.54396250	1.885630E-011	4.156297E-012	0	0.000000E+000
1	10.54402525	4.156297E-012	1.885630E-011	1	0.000000E+000
1	10.54422010	1.885630E-011	4.156297E-012	0	0.000000E+000
1	10.54428444	4.156297E-012	1.885630E-011	1	0.000000E+000
1	10.54441254	1.885630E-011	4.156297E-012	0	0.000000E+000
1	10.54448081	4.156297E-012	1.885630E-011	1	0.000000E+000
1	10.54512954	1.885630E-011	4.156297E-012	0	0.000000E+000
1	10.54517581	4.156297E-012	1.885630E-011	1	0.000000E+000
1	10.54555921	1.885630E-011	4.156297E-012	0	0.000000E+000
1	10.54560083	4.156297E-012	1.885630E-011	1	0.000000E+000
1	10.54567683	1.885630E-011	4.156297E-012	0	0.000000E+000
1	10.54569561	4.156297E-012	1.885630E-011	1	0.000000E+000
1	10.54639643	1.885630E-011	4.156297E-012	0	0.000000E+000
1	10.54642125	4.156297E-012	1.885630E-011	1	0.000000E+000
1	10.54655906	1.885630E-011	4.156297E-012	0	0.000000E+000
1	10.54661865	4.156297E-012	1.885630E-011	1	0.000000E+000
1	10.54672855	1.885630E-011	4.156297E-012	0	0.000000E+000
1	10.54744816	4.156297E-012	1.885630E-011	1	0.000000E+000
1	10.54753450	1.885630E-011	4.156297E-012	0	0.000000E+000
1	10.54758496	4.156297E-012	1.885630E-011	1	0.000000E+000
1	10.54785196	1.885630E-011	4.156297E-012	0	0.000000E+000
1	10.54797387	4.156297E-012	1.885630E-011	1	0.000000E+000
1	10.54808828	1.885630E-011	4.156297E-012	0	0.000000E+000
1	10.54811225	4.156297E-012	1.885630E-011	1	0.000000E+000
1	10.54867444	1.885630E-011	4.156297E-012	0	0.000000E+000
1	10.54868943	4.156297E-012	1.885630E-011	1	0.000000E+000
1	10.54873738	1.885630E-011	4.156297E-012	0	0.000000E+000
1	10.54926836	4.156297E-012	1.885630E-011	1	0.000000E+000
1	10.54930142	1.885630E-011	4.156297E-012	0	0.000000E+000
1	10.54933915	4.156297E-012	1.885630E-011	1	0.000000E+000
1	10.54948659	1.885630E-011	4.156297E-012	0	0.000000E+000
1	10.54959082	4.156297E-012	1.885630E-011	1	0.000000E+000
1	10.55090091	1.885630E-011	4.156297E-012	0	0.000000E+000
1	10.55095721	4.156297E-012	1.885630E-011	1	0.000000E+000
1	10.55144035	1.885630E-011	4.156297E-012	0	0.000000E+000
1	10.55146845	4.156297E-012	1.885630E-011	1	0.000000E+000
1	10.55168175	1.885630E-011	4.156297E-012	0	0.000000E+000
1	10.55169059	4.156297E-012	1.885630E-011	1	0.000000E+000
1	10.55248337	1.885630E-011	4.156297E-012	0	0.000000E+000
1	10.55249524	4.156297E-012	1.885630E-011	1	0.000000E+000
1	10.55275964	1.885630E-011	4.156297E-012	0	0.000000E+000
1	10.55279170	4.156297E-012	1.885630E-011	1	0.000000E+000
1	10.55291932	1.885630E-011	4.156297E-012	0	0.000000E+000
1	10.55299571	4.156297E-012	1.885630E-011	1	0.000000E+000
1	10.55317516	1.885630E-011	4.156297E-012	0	0.000000E+000
1	10.55319422	4.156297E-012	1.885630E-011	1	0.000000E+000
1	10.55337956	1.885630E-011	4.156297E-012	0	0.000000E+000
1	10.55340394	4.156297E-012	1.885630E-011	1	0.000000E+000
1	10.55370754	1.885630E-011	4.156297E-012	0	0.000000E+000
1	10.55387592	4.156297E-012	1.885630E-011	1	0.000000E+000
1	10.55404527	1.885630E-011	4.156297E-012	0	0.000000E+000
1	10.55410506	4.156297E-012	1.885630E-011	1	0.000000E+000
1	10.55466017	1.885630E-011	4.156297E-012	0	0.000000E+000
1	10.55469802	4.156297E-012	1.885630E-011	1	0.000000E+000
1	10.55510857	1.885630E-011	4.156297E-012	0	0.000000E+000
1	10.55516956	4.156297E-012	1.885630E-011	1	0.000000E+000
1	10.55521632	1.885630E-011	4.156297E-012	0	0.000000E+000
1	10.55523523	4.156297E-012	1.885630E-011	1	0.000000E+000
1	10.55538651	1.885630E-011	4.156297E-012	0	0.000000E+000
1	10.55541691	4.156297E-012	1.885630E-011	1	0.000000E+000
1	10.55583995	1.885630E-011	4.156297E-012	0	0.000000E+000
1	10.55585692	4.156297E-012	1.885630E-011	1	0.000000E+000
1	10.55590940	1.885630E-011	4.156297E-012	0	0.000000E+000
1	10.55593347	4.156297E-012	1.885630E-011	1	0.000000E+000
1	10.55601201	1.885630E-011	4.156297E-012	0	0.000000E+000
1	10.55603267	4.156297E-012	1.885630E-011	1	0.000000E+000
1	10.55632733	1.885630E-011	4.156297E-012	0	0.000000E+000
1	10.55635658	4.156297E-012	1.885630E-011	1	0.000000E+000
1	10.55637173	1.885630E-011	4.156297E-012	0	0.000000E+000
1	10.55640947	4.156297E-012	1.885630E-011	1	0.000000E+000
1	10.55645973	1.885630E-011	4.156297E-012	0	0.000000E+000
1	10.55649628	4.156297E-012	1.885630E-011	1	0.000000E+000
1	10.55684742	1.885630E-011	4.156297E-012	0	0.000000E+000
1	10.55686584	4.156297E-012	1.885630E-011	1	0.000000E+000
1	10.55778593	1.885630E-011	4.156297E-012	0	0.000000E+000
1	10.55781722	4.156297E-012	1.885630E-011	1	0.000000E+000
1	10.55832076	1.885630E-011	4.156297E-012	0	0.000000E+000
1	10.55835466	4.156297E-012	1.885630E-011	1	0.000000E+000
1	10.55888787	1.885630E-011	4.156297E-012	0	0.000000E+000
1	10.55891480	4.156297E-012	1.885630E-011	1	0.000000E+000
1	10.55914686	1.885630E-011	4.156297E-012	0	0.000000E+000
1	10.55926393	4.156297E-012	1.885630E-011	1	0.000000E+000
1	10.55933558	1.885630E-011	4.156297E-012	0	0.000000E+000
1	10.55954660	4.156297E-012	1.885630E-011	1	0.000000E+000
1	10.55981252	1.885630E-011	4.156297E-012	0	0.000000E+000
1	10.55983454	4.156297E-012	1.885630E-011	1	0.000000E+000
1	10.56001176	1.885630E-011	4.156297E-012	0	0.000000E+000
1	10.56002653	4.156297E-012	1.885630E-011	1	0.000000E+000
1	10.56012346	1.885630E-011	4.156297E-012	0	0.000000E+000
1	10.56017152	4.156297E-012	1.885630E-011	1	0.000000E+000
1	10.56036824	1.885630E-011	4.156297E-012	0	0.000000E+000
1	10.56040149	4.156297E-012	1.885630E-011	1	0.000000E+000
1	10.56091708	1.885630E-011	4.156297E-012	0	0.000000E+000
1	10.56095266	4.156297E-012	1.885630E-011	1	0.000000E+000
1	10.56112178	1.885630E-011	4.156297E-012	0	0.000000E+000
1	10.56114636	4.156297E-012	1.885630E-011	1	0.000000E+000
1	10.56123484	1.885630E-011	4.156297E-012	0	0.000000E+000
1	10.56127589	4.156297E-012	1.885630E-011	1	0.000000E+000
1	10.56143234	1.885630E-011	4.156297E-012	0	0.000000E+000
1	10.56146269	4.156297E-012	1.885630E-011	1	0.000000E+000
1	10.56278791	1.885630E-011	4.156297E-012	0	0.000000E+000
1	10.56282225	4.156297E-012	1.885630E-011	1	0.000000E+000
1	10.56283992	1.885630E-011	4.156297E-012	0	0.000000E+000
1	10.56286381	4.156297E-012	1.885630E-011	1	0.000000E+000
1	10.56316023	1.885630E-011	4.156297E-012	0	0.000000E+000
1	10.56320228	4.156297E-012	1.885630E-011	1	0.000000E+000
1	10.56356830	1.885630E-011	4.156297E-012	0	0.000000E+000
1	10.56358569	4.156297E-012	1.885630E-011	1	0.000000E+000
1	10.56359994	1.885630E-011	4.156297E-012	0	0.000000E+000
1	10.56361174	4.156297E-012	1.885630E-011	1	0.000000E+000
1	10.56368240	1.885630E-011	4.156297E-012	0	0.000000E+000
1	10.56372317	4.156297E-012	1.885630E-011	1	0.000000E+000
1	10.56402396	1.885630E-011	4.156297E-012	0	0.000000E+000
1	10.56405964	4.156297E-012	1.885630E-011	1	0.000000E+000
1	10.56433929	1.885630E-011	4.156297E-012	0	0.000000E+000
1	10.56445230	4.156297E-012	1.885630E-011	1	0.000000E+000
1	10.56459674	1.885630E-011	4.156297E-012	0	0.000000E+000
1	10.56464843	4.156297E-012	1.885630E-011	1	0.000000E+000
1	10.56481427	1.885630E-011	4.156297E-012	0	0.000000E+000
1	10.56483516	4.156297E-012	1.885630E-011	1	0.000000E+000
1	10.56512107	1.885630E-011	4.156297E-012	0	0.000000E+000
1	10.56514753	4.156297E-012	1.885630E-011	1	0.000000E+000
1	10.56617822	1.885630E-011	4.156297E-012	0	0.000000E+000
1	10.56622559	4.156297E-012	1.885630E-011	1	0.000000E+000
1	10.56704767	1.885630E-011	4.156297E-012	0	0.000000E+000
1	10.56710164	4.156297E-012	1.885630E-011	1	0.000000E+000
1	10.56726571	1.885630E-011	4.156297E-012	0	0.000000E+000
1	10.56730664	4.156297E-012	1.885630E-011	1	0.000000E+000
1	10.56758638	1.885630E-011	4.156297E-012	0	0.000000E+000
1	10.56767833	4.156297E-012	1.885630E-011	1	0.000000E+000
1	10.56771492	1.885630E-011	4.156297E-012	0	0.000000E+000
1	10.56771547	4.156297E-012	1.885630E-011	1	0.000000E+000
1	10.56793624	1.885630E-011	4.156297E-012	0	0.000000E+000
1	10.56794002	4.156297E-012	1.885630E-011	1	0.000000E+000
1	10.56854624	1.885630E-011	4.156297E-012	0	0.000000E+000
1	10.56865726	4.156297E-012	1.885630E-011	1	0.000000E+000
1	10.56867443	1.885630E-011	4.156297E-012	0	0.000000E+000
1	10.56870699	4.156297E-012	1.885630E-011	1	0.000000E+000
1	10.56878064	1.885630E-011	4.156297E-012	0	0.000000E+000
1	10.56882667	4.156297E-012	1.885630E-011	1	0.000000E+000
1	10.56932050	1.885630E-011	4.156297E-012	0	0.000000E+000
1	10.56933545	4.156297E-012	1.885630E-011	1	0.000000E+000
1	10.56936704	1.885630E-011	4.156297E-012	0	0.000000E+000
1	10.56939521	4.156297E-012	1.885630E-011	1	0.000000E+000
1	10.56959386	1.885630E-011	4.156297E-012	0	0.000000E+000
1	10.56961041	4.156297E-012	1.885630E-011	1	0.000000E+000
1	10.56966799	1.885630E-011	4.156297E-012	0	0.000000E+000
1	10.56970586	4.156297E-012	1.885630E-011	1	0.000000E+000
1	10.56981486	1.885630E-011	4.156297E-012	0	0.000000E+000
1	10.56987271	4.156297E-012	1.885630E-011	1	0.000000E+000
1	10.57066140	1.885630E-011	4.156297E-012	0	0.000000E+000
1	10.57071685	4.156297E-012	1.885630E-011	1	0.000000E+000
1	10.57078880	1.885630E-011	4.156297E-012	0	0.000000E+000
1	10.57109562	4.156297E-012	1.885630E-011	1	0.000000E+000
1	10.57122939	1.885630E-011	4.156297E-012	0	0.000000E+000
1	10.57358623	4.156297E-012	1.885630E-011	1	0.000000E+000
1	10.57371847	1.885630E-011	4.156297E-012	0	0.000000E+000
1	10.57374200	4.156297E-012	1.885630E-011	1	0.000000E+000
1	10.57392164	1.885630E-011	4.156297E-012	0	0.000000E+000
1	10.57397183	4.156297E-012	1.885630E-011	1	0.000000E+000
1	10.57405161	1.885630E-011	4.156297E-012	0	0.000000E+000
1	10.57407216	4.156297E-012	1.885630E-011	1	0.000000E+000
1	10.57421423	1.885630E-011	4.156297E-012	0	0.000000E+000
1	10.57425511	4.156297E-012	1.885630E-011	1	0.000000E+000
1	10.57432561	1.885630E-011	4.156297E-012	0	0.000000E+000
1	10.57433845	4.156297E-012	1.885630E-011	1	0.000000E+000
1	10.57468986	1.885630E-011	4.156297E-012	0	0.000000E+000
1	10.57475432	4.156297E-012	1.885630E-011	1	0.000000E+000
1	10.57598958	1.885630E-011	4.156297E-012	0	0.000000E+000
1	10.57603073	4.156297E-012	1.885630E-011	1	0.000000E+000
1	10.57612268	1.885630E-011	4.156297E-012	0	0.000000E+000
1	10.57614982	4.156297E-012	1.885630E-011	1	0.000000E+000
1	10.57634958	1.885630E-011	4.156297E-012	0	0.000000E+000
1	10.57639090	4.156297E-012	1.885630E-011	1	0.000000E+000
1	10.57649268	1.885630E-011	4.156297E-012	0	0.000000E+000
1	10.57653704	4.156297E-012	1.885630E-011	1	0.000000E+000
1	10.57665497	1.885630E-011	4.156297E-012	0	0.000000E+000
1	10.57670546	4.156297E-012	1.885630E-011	1	0.000000E+000
1	10.57716872	1.885630E-011	4.156297E-012	0	0.000000E+000
1	10.57719961	4.156297E-012	1.885630E-011	1	0.000000E+000
1	10.57738710	1.885630E-011	4.156297E-012	0	0.000000E+000
1	10.57741395	4.156297E-012	1.885630E-011	1	0.000000E+000
1	10.57757370	1.885630E-011	4.156297E-012	0	0.000000E+000
1	10.57811262	4.156297E-012	1.885630E-011	1	0.000000E+000
1	10.57867116	1.885630E-011	4.156297E-012	0	0.000000E+000
1	10.57870850	4.156297E-012	1.885630E-011	1	0.000000E+000
1	10.57888047	1.885630E-011	4.156297E-012	0	0.000000E+000
1	10.57889323	4.156297E-012	1.885630E-011	1	0.000000E+000
1	10.57919310	1.885630E-011	4.156297E-012	0	0.000000E+000
1	10.57922085	4.156297E-012	1.885630E-011	1	0.000000E+000
1	10.57944868	1.885630E-011	4.156297E-012	0	0.000000E+000
1	10.57946678	4.156297E-012	1.885630E-011	1	0.000000E+000
1	10.57989089	1.885630E-011	4.156297E-012	0	0.000000E+000
1	10.57992721	4.156297E-012	1.885630E-011	1	0.000000E+000
1	10.58047767	1.885630E-011	4.156297E-012	0	0.000000E+000
1	10.58049343	4.156297E-012	1.885630E-011	1	0.000000E+000
1	10.58058397	1.885630E-011	4.156297E-012	0	0.000000E+000
1	10.58064890	4.156297E-012	1.885630E-011	1	0.000000E+000
1	10.58100046	1.885630E-011	4.156297E-012	0	0.000000E+000
1	10.58100811	4.156297E-012	1.885630E-011	1	0.000000E+000
1	10.58107706	1.885630E-011	4.156297E-012	0	0.000000E+000
1	10.58110083	4.156297E-012	1.885630E-011	1	0.000000E+000
1	10.58113689	1.885630E-011	4.156297E-012	0	0.000000E+000
1	10.58118373	4.156297E-012	1.885630E-011	1	0.000000E+000
1	10.58128407	1.885630E-011	4.156297E-012	0	0.000000E+000
1	10.58129926	4.156297E-012	1.885630E-011	1	0.000000E+000
1	10.58150699	1.885630E-011	4.156297E-012	0	0.000000E+000
1	10.58154947	4.156297E-012	1.885630E-011	1	0.000000E+000
1	10.58187882	1.885630E-011	4.156297E-012	0	0.000000E+000
1	10.58191039	4.156297E-012	1.885630E-011	1	0.000000E+000
1	10.58237593	1.885630E-011	4.156297E-012	0	0.000000E+000
1	10.58269789	4.156297E-012	1.885630E-011	1	0.000000E+000
1	10.58280182	1.885630E-011	4.156297E-012	0	0.000000E+000
1	10.58289872	4.156297E-012	1.885630E-011	1	0.000000E+000
1	10.58308919	1.885630E-011	4.156297E-012	0	0.000000E+000
1	10.58311028	4.156297E-012	1.885630E-011	1	0.000000E+000
1	10.58400401	1.885630E-011	4.156297E-012	0	0.000000E+000
1	10.58407614	4.156297E-012	1.885630E-011	1	0.000000E+000
1	10.58494077	1.885630E-011	4.156297E-012	0	0.000000E+000
1	10.58499269	4.156297E-012	1.885630E-011	1	0.000000E+000
1	10.58510126	1.885630E-011	4.156297E-012	0	0.000000E+000
1	10.58517959	4.156297E-012	1.885630E-011	1	0.000000E+000
1	10.58565271	1.885630E-011	4.156297E-012	0	0.000000E+000
1	10.58567959	4.156297E-012	1.885630E-011	1	0.000000E+000
1	10.58590162	1.885630E-011	4.156297E-012	0	0.000000E+000
1	10.58591520	4.156297E-012	1.885630E-011	1	0.000000E+000
1	10.58597183	1.885630E-011	4.156297E-012	0	0.000000E+000
1	10.58605504	4.156297E-012	1.885630E-011	1	0.000000E+000
1	10.58631819	1.885630E-011	4.156297E-012	0	0.000000E+000
1	10.58638274	4.156297E-012	1.885630E-011	1	0.000000E+000
1	10.58680978	1.885630E-011	4.156297E-012	0	0.000000E+000
1	10.58688025	4.156297E-012	1.885630E-011	1	0.000000E+000
1	10.58805790	1.885630E-011	4.156297E-012	0	0.000000E+000
1	10.58809399	4.156297E-012	1.885630E-011	1	0.000000E+000
1	10.58816518	1.885630E-011	4.156297E-012	0	0.000000E+000
1	10.58826550	4.156297E-012	1.885630E-011	1	0.000000E+000
1	10.58831268	1.885630E-011	4.156297E-012	0	0.000000E+000
1	10.58888400	4.156297E-012	1.885630E-011	1	0.000000E+000
1	10.58926573	1.885630E-011	4.156297E-012	0	0.000000E+000
1	10.58932316	4.156297E-012	1.885630E-011	1	0.000000E+000
1	10.58983416	1.885630E-011	4.156297E-012	0	0.000000E+000
1	10.58983569	4.156297E-012	1.885630E-011	1	0.000000E+000
1	10.58990752	1.885630E-011	4.156297E-012	0	0.000000E+000
1	10.58996467	4.156297E-012	1.885630E-011	1	0.000000E+000
1	10.59006847	1.885630E-011	4.156297E-012	0	0.000000E+000
1	10.59013242	4.156297E-012	1.885630E-011	1	0.000000E+000
1	10.59054693	1.885630E-011	4.156297E-012	0	0.000000E+000
1	10.59055773	4.156297E-012	1.885630E-011	1	0.000000E+000
1	10.59139606	1.885630E-011	4.156297E-012	0	0.000000E+000
1	10.59143351	4.156297E-012	1.885630E-011	1	0.000000E+000
1	10.59147812	1.885630E-011	4.156297E-012	0	0.000000E+000
1	10.59149779	4.156297E-012	1.885630E-011	1	0.000000E+000
1	10.59159960	1.885630E-011	4.156297E-012	0	0.000000E+000
1	10.59192418	4.156297E-012	1.885630E-011	1	0.000000E+000
1	10.59217007	1.885630E-011	4.156297E-012	0	0.000000E+000
1	10.59219643	4.156297E-012	1.885630E-011	1	0.000000E+000
1	10.59340620	1.885630E-011	4.156297E-012	0	0.000000E+000
1	10.59344764	4.156297E-012	1.885630E-011	1	0.000000E+000
1	10.59350794	1.885630E-011	4.156297E-012	0	0.000000E+000
1	10.59356837	4.156297E-012	1.885630E-011	1	0.000000E+000
1	10.59381097	1.885630E-011	4.156297E-012	0	0.000000E+000
1	10.59387565	4.156297E-012	1.885630E-011	1	0.000000E+000
1	10.59394210	1.885630E-011	4.156297E-012	0	0.000000E+000
1	10.59398747	4.156297E-012	1.885630E-011	1	0.000000E+000
1	10.59456190	1.885630E-011	4.156297E-012	0	0.000000E+000
1	10.59504252	4.156297E-012	1.885630E-011	1	0.000000E+000
1	10.59507704	1.885630E-011	4.156297E-012	0	0.000000E+000
1	10.59511113	4.156297E-012	1.885630E-011	1	0.000000E+000
1	10.59519392	1.885630E-011	4.156297E-012	0	0.000000E+000
1	10.59521215	4.156297E-012	1.885630E-011	1	0.000000E+000
1	10.59526652	1.885630E-011	4.156297E-012	0	0.000000E+000
1	10.59527587	4.156297E-012	1.885630E-011	1	0.000000E+000
1	10.59554476	1.885630E-011	4.156297E-012	0	0.000000E+000
1	10.59558413	4.156297E-012	1.885630E-011	1	0.000000E+000
1	10.59560736	1.885630E-011	4.156297E-012	0	0.000000E+000
1	10.59563780	4.156297E-012	1.885630E-011	1	0.000000E+000
1	10.59652925	1.885630E-011	4.156297E-012	0	0.000000E+000
1	10.59657945	4.156297E-012	1.885630E-011	1	0.000000E+000
1	10.59727339	1.885630E-011	4.156297E-012	0	0.000000E+000
1	10.59729741	4.156297E-012	1.885630E-011	1	0.000000E+000
1	10.59759814	1.885630E-011	4.156297E-012	0	0.000000E+000
1	10.59762419	4.156297E-012	1.885630E-011	1	0.000000E+000
1	10.59765544	1.885630E-011	4.156297E-012	0	0.000000E+000
1	10.59771029	4.156297E-012	1.885630E-011	1	0.000000E+000
1	10.59793078	1.885630E-011	4.156297E-012	0	0.000000E+000
1	10.59793407	4.156297E-012	1.885630E-011	1	0.000000E+000
1	10.59795053	1.885630E-011	4.156297E-012	0	0.000000E+000
1	10.59797944	4.156297E-012	1.885630E-011	1	0.000000E+000
1	10.59835254	1.885630E-011	4.156297E-012	0	0.000000E+000
1	10.59837973	4.156297E-012	1.885630E-011	1	0.000000E+000
1	10.59886578	1.885630E-011	4.156297E-012	0	0.000000E+000
1	10.59888887	4.156297E-012	1.885630E-011	1	0.000000E+000
1	10.59940063	1.885630E-011	4.156297E-012	0	0.000000E+000
1	10.59941535	4.156297E-012	1.885630E-011	1	0.000000E+000
1	10.59956437	1.885630E-011	4.156297E-012	0	0.000000E+000
1	10.60030235	4.156297E-012	1.885630E-011	1	0.000000E+000
1	10.60033870	1.885630E-011	4.156297E-012	0	0.000000E+000
1	10.60035726	4.156297E-012	1.885630E-011	1	0.000000E+000
1	10.60046524	1.885630E-011	4.156297E-012	0	0.000000E+000
1	10.60050848	4.156297E-012	1.885630E-011	1	0.000000E+000
1	10.60072471	1.885630E-011	4.156297E-012	0	0.000000E+000
1	10.60075689	4.156297E-012	1.885630E-011	1	0.000000E+000
1	10.60156126	1.885630E-011	4.156297E-012	0	0.000000E+000
1	10.60160673	4.156297E-012	1.885630E-011	1	0.000000E+000
1	10.60174544	1.885630E-011	4.156297E-012	0	0.000000E+000
1	10.60175236	4.156297E-012	1.885630E-011	1	0.000000E+000
1	10.60191098	1.885630E-011	4.156297E-012	0	0.000000E+000
1	10.60200115	4.156297E-012	1.885630E-011	1	0.000000E+000
1	10.60212790	1.885630E-011	4.156297E-012	0	0.000000E+000
1	10.60216431	4.156297E-012	1.885630E-011	1	0.000000E+000
1	10.60254429	1.885630E-011	4.156297E-012	0	0.000000E+000
1	10.60258202	4.156297E-012	1.885630E-011	1	0.000000E+000
1	10.60305897	1.885630E-011	4.156297E-012	0	0.000000E+000
1	10.60307093	4.156297E-012	1.885630E-011	1	0.000000E+000
1	10.60314662	1.885630E-011	4.156297E-012	0	0.000000E+000
1	10.60315833	4.156297E-012	1.885630E-011	1	0.000000E+000
1	10.60322030	1.885630E-011	4.156297E-012	0	0.000000E+000
1	10.60331393	4.156297E-012	1.885630E-011	1	0.000000E+000
1	10.60380403	1.885630E-011	4.156297E-012	0	0.000000E+000
1	10.60383581	4.156297E-012	1.885630E-011	1	0.000000E+000
1	10.60387844	1.885630E-011	4.156297E-012	0	0.000000E+000
1	10.60389477	4.156297E-012	1.885630E-011	1	0.000000E+000
1	10.60400218	1.885630E-011	4.156297E-012	0	0.000000E+000
1	10.60407310	4.156297E-012	1.885630E-011	1	0.000000E+000
1	10.60472054	1.885630E-011	4.156297E-012	0	0.000000E+000
1	10.60474150	4.156297E-012	1.885630E-011	1	0.000000E+000
1	10.60478598	1.885630E-011	4.156297E-012	0	0.000000E+000
1	10.60481826	4.156297E-012	1.885630E-011	1	0.000000E+000
1	10.60503767	1.885630E-011	4.156297E-012	0	0.000000E+000
1	10.60504593	4.156297E-012	1.885630E-011	1	0.000000E+000
1	10.60645452	1.885630E-011	4.156297E-012	0	0.000000E+000
1	10.60660030	4.156297E-012	1.885630E-011	1	0.000000E+000
1	10.60680172	1.885630E-011	4.156297E-012	0	0.000000E+000
1	10.60684558	4.156297E-012	1.885630E-011	1	0.000000E+000
1	10.60737133	1.885630E-011	4.156297E-012	0	0.000000E+000
1	10.60748564	4.156297E-012	1.885630E-011	1	0.000000E+000
1	10.60783781	1.885630E-011	4.156297E-012	0	0.000000E+000
1	10.61108903	4.156297E-012	1.885630E-011	1	0.000000E+000
1	10.61122228	1.885630E-011	4.156297E-012	0	0.000000E+000
1	10.61126446	4.156297E-012	1.885630E-011	1	0.000000E+000
1	10.61135578	1.885630E-011	4.156297E-012	0	0.000000E+000
1	10.61145313	4.156297E-012	1.885630E-011	1	0.000000E+000
1	10.61161992	1.885630E-011	4.156297E-012	0	0.000000E+000
1	10.61173411	4.156297E-012	1.885630E-011	1	0.000000E+000
1	10.61197867	1.885630E-011	4.156297E-012	0	0.000000E+000
1	10.61198926	4.156297E-012	1.885630E-011	1	0.000000E+000
1	10.61211840	1.885630E-011	4.156297E-012	0	0.000000E+000
1	10.61213630	4.156297E-012	1.885630E-011	1	0.000000E+000
1	10.61242861	1.885630E-011	4.156297E-012	0	0.000000E+000
1	10.61245040	4.156297E-012	1.885630E-011	1	0.000000E+000
1	10.61268866	1.885630E-011	4.156297E-012	0	0.000000E+000
1	10.61271406	4.156297E-012	1.885630E-011	1	0.000000E+000
1	10.61330773	1.885630E-011	4.156297E-012	0	0.000000E+000
1	10.61333740	4.156297E-012	1.885630E-011	1	0.000000E+000
1	10.61347761	1.885630E-011	4.156297E-012	0	0.000000E+000
1	10.61353925	4.156297E-012	1.885630E-011	1	0.000000E+000
1	10.61360065	1.885630E-011	4.156297E-012	0	0.000000E+000
1	10.61364575	4.156297E-012	1.885630E-011	1	0.000000E+000
1	10.61403170	1.885630E-011	4.156297E-012	0	0.000000E+000
1	10.61406647	4.156297E-012	1.885630E-011	1	0.000000E+000
1	10.61415800	1.885630E-011	4.156297E-012	0	0.000000E+000
1	10.61419729	4.156297E-012	1.885630E-011	1	0.000000E+000
1	10.61432718	1.885630E-011	4.156297E-012	0	0.000000E+000
1	10.61436408	4.156297E-012	1.885630E-011	1	0.000000E+000
1	10.61439434	1.885630E-011	4.156297E-012	0	0.000000E+000
1	10.61443808	4.156297E-012	1.885630E-011	1	0.000000E+000
1	10.61469572	1.885630E-011	4.156297E-012	0	0.000000E+000
1	10.61474744	4.156297E-012	1.885630E-011	1	0.000000E+000
1	10.61481242	1.885630E-011	4.156297E-012	0	0.000000E+000
1	10.61485011	4.156297E-012	1.885630E-011	1	0.000000E+000
1	10.61546708	1.885630E-011	4.156297E-012	0	0.000000E+000
1	10.61549708	4.156297E-012	1.885630E-011	1	0.000000E+000
1	10.61603490	1.885630E-011	4.156297E-012	0	0.000000E+000
1	10.61605679	4.156297E-012	1.885630E-011	1	0.000000E+000
1	10.61627908	1.885630E-011	4.156297E-012	0	0.000000E+000
1	10.61631095	4.156297E-012	1.885630E-011	1	0.000000E+000
1	10.61650663	1.885630E-011	4.156297E-012	0	0.000000E+000
1	10.61660386	4.156297E-012	1.885630E-011	1	0.000000E+000
1	10.61668293	1.885630E-011	4.156297E-012	0	0.000000E+000
1	10.61682560	4.156297E-012	1.885630E-011	1	0.000000E+000
1	10.61689968	1.885630E-011	4.156297E-012	0	0.000000E+000
1	10.61695046	4.156297E-012	1.885630E-011	1	0.000000E+000
1	10.61700128	1.885630E-011	4.156297E-012	0	0.000000E+000
1	10.61701307	4.156297E-012	1.885630E-011	1	0.000000E+000
1	10.61705887	1.885630E-011	4.156297E-012	0	0.000000E+000
1	10.61710907	4.156297E-012	1.885630E-011	1	0.000000E+000
1	10.61718829	1.885630E-011	4.156297E-012	0	0.000000E+000
1	10.61720028	4.156297E-012	1.885630E-011	1	0.000000E+000
1	10.61746317	1.885630E-011	4.156297E-012	0	0.000000E+000
1	10.61750075	4.156297E-012	1.885630E-011	1	0.000000E+000
1	10.61751580	1.885630E-011	4.156297E-012	0	0.000000E+000
1	10.61755788	4.156297E-012	1.885630E-011	1	0.000000E+000
1	10.61838816	1.885630E-011	4.156297E-012	0	0.000000E+000
1	10.61859091	4.156297E-012	1.885630E-011	1	0.000000E+000
1	10.61879165	1.885630E-011	4.156297E-012	0	0.000000E+000
1	10.61881899	4.156297E-012	1.885630E-011	1	0.000000E+000
1	10.62024940	1.885630E-011	4.156297E-012	0	0.000000E+000
1	10.62027349	4.156297E-012	1.885630E-011	1	0.000000E+000
1	10.62091665	1.885630E-011	4.156297E-012	0	0.000000E+000
1	10.62096477	4.156297E-012	1.885630E-011	1	0.000000E+000
1	10.62101427	1.885630E-011	4.156297E-012	0	0.000000E+000
1	10.62105000	4.156297E-012	1.885630E-011	1	0.000000E+000
1	10.62132845	1.885630E-011	4.156297E-012	0	0.000000E+000
1	10.62138004	4.156297E-012	1.885630E-011	1	0.000000E+000
1	10.62173821	1.885630E-011	4.156297E-012	0	0.000000E+000
1	10.62176905	4.156297E-012	1.885630E-011	1	0.000000E+000
1	10.62189333	1.885630E-011	4.156297E-012	0	0.000000E+000
1	10.62195256	4.156297E-012	1.885630E-011	1	0.000000E+000
1	10.62226583	1.885630E-011	4.156297E-012	0	0.000000E+000
1	10.62229230	4.156297E-012	1.885630E-011	1	0.000000E+000
1	10.62236370	1.885630E-011	4.156297E-012	0	0.000000E+000
1	10.62239990	4.156297E-012	1.885630E-011	1	0.000000E+000
1	10.62256671	1.885630E-011	4.156297E-012	0	0.000000E+000
1	10.62260435	4.156297E-012	1.885630E-011	1	0.000000E+000
1	10.62329576	1.885630E-011	4.156297E-012	0	0.000000E+000
1	10.62542389	4.156297E-012	1.885630E-011	1	0.000000E+000
1	10.62600752	1.885630E-011	4.156297E-012	0	0.000000E+000
1	10.62604709	4.156297E-012	1.885630E-011	1	0.000000E+000
1	10.62615845	1.885630E-011	4.156297E-012	0	0.000000E+000
1	10.62619712	4.156297E-012	1.885630E-011	1	0.000000E+000
1	10.62633049	1.885630E-011	4.156297E-012	0	0.000000E+000
1	10.62637427	4.156297E-012	1.885630E-011	1	0.000000E+000
1	10.62681318	1.885630E-011	4.156297E-012	0	0.000000E+000
1	10.62683805	4.156297E-012	1.885630E-011	1	0.000000E+000
1	10.62749379	1.885630E-011	4.156297E-012	0	0.000000E+000
1	10.62750337	4.156297E-012	1.885630E-011	1	0.000000E+000
1	10.62756253	1.885630E-011	4.156297E-012	0	0.000000E+000
1	10.62860132	4.156297E-012	1.885630E-011	1	0.000000E+000
1	10.62893603	1.885630E-011	4.156297E-012	0	0.000000E+000
1	10.62897963	4.156297E-012	1.885630E-011	1	0.000000E+000
1	10.62943118	1.885630E-011	4.156297E-012	0	0.000000E+000
1	10.62946246	4.156297E-012	1.885630E-011	1	0.000000E+000
1	10.62980791	1.885630E-011	4.156297E-012	0	0.000000E+000
1	10.62984529	4.156297E-012	1.885630E-011	1	0.000000E+000
1	10.62987925	1.885630E-011	4.156297E-012	0	0.000000E+000
1	10.63005083	4.156297E-012	1.885630E-011	1	0.000000E+000
1	10.63024439	1.885630E-011	4.156297E-012	0	0.000000E+000
1	10.63027333	4.156297E-012	1.885630E-011	1	0.000000E+000
1	10.63054623	1.885630E-011	4.156297E-012	0	0.000000E+000
1	10.63055898	4.156297E-012	1.885630E-011	1	0.000000E+000
1	10.63152868	1.885630E-011	4.156297E-012	0	0.000000E+000
1	10.63158067	4.156297E-012	1.885630E-011	1	0.000000E+000
1	10.63232376	1.885630E-011	4.156297E-012	0	0.000000E+000
1	10.63233909	4.156297E-012	1.885630E-011	1	0.000000E+000
1	10.63248474	1.885630E-011	4.156297E-012	0	0.000000E+000
1	10.63255016	4.156297E-012	1.885630E-011	1	0.000000E+000
1	10.63292621	1.885630E-011	4.156297E-012	0	0.000000E+000
1	10.63294258	4.156297E-012	1.885630E-011	1	0.000000E+000
1	10.63353012	1.885630E-011	4.156297E-012	0	0.000000E+000
1	10.63463817	4.156297E-012	1.885630E-011	1	0.000000E+000
1	10.63468104	1.885630E-011	4.156297E-012	0	0.000000E+000
1	10.63473860	4.156297E-012	1.885630E-011	1	0.000000E+000
1	10.63483370	1.885630E-011	4.156297E-012	0	0.000000E+000
1	10.63483932	4.156297E-012	1.885630E-011	1	0.000000E+000
1	10.63487220	1.885630E-011	4.156297E-012	0	0.000000E+000
1	10.63489427	4.156297E-012	1.885630E-011	1	0.000000E+000
1	10.63502308	1.885630E-011	4.156297E-012	0	0.000000E+000
1	10.63503743	4.156297E-012	1.885630E-011	1	0.000000E+000
1	10.63514329	1.885630E-011	4.156297E-012	0	0.000000E+000
1	10.63517335	4.156297E-012	1.885630E-011	1	0.000000E+000
1	10.63524989	1.885630E-011	4.156297E-012	0	0.000000E+000
1	10.63527801	4.156297E-012	1.885630E-011	1	0.000000E+000
1	10.63574316	1.885630E-011	4.156297E-012	0	0.000000E+000
1	10.63581386	4.156297E-012	1.885630E-011	1	0.000000E+000
1	10.63593632	1.885630E-011	4.156297E-012	0	0.000000E+000
1	10.63596976	4.156297E-012	1.885630E-011	1	0.000000E+000
1	10.63597562	1.885630E-011	4.156297E-012	0	0.000000E+000
1	10.63603216	4.156297E-012	1.885630E-011	1	0.000000E+000
1	10.63610385	1.885630E-011	4.156297E-012	0	0.000000E+000
1	10.63612348	4.156297E-012	1.885630E-011	1	0.000000E+000
1	10.63620712	1.885630E-011	4.156297E-012	0	0.000000E+000
1	10.63622855	4.156297E-012	1.885630E-011	1	0.000000E+000
1	10.63627792	1.885630E-011	4.156297E-012	0	0.000000E+000
1	10.63639249	4.156297E-012	1.885630E-011	1	0.000000E+000
1	10.63648613	1.885630E-011	4.156297E-012	0	0.000000E+000
1	10.63663275	4.156297E-012	1.885630E-011	1	0.000000E+000
1	10.63708765	1.885630E-011	4.156297E-012	0	0.000000E+000
1	10.63713240	4.156297E-012	1.885630E-011	1	0.000000E+000
1	10.63814553	1.885630E-011	4.156297E-012	0	0.000000E+000
1	10.63819777	4.156297E-012	1.885630E-011	1	0.000000E+000
1	10.63829331	1.885630E-011	4.156297E-012	0	0.000000E+000
1	10.63832296	4.156297E-012	1.885630E-011	1	0.000000E+000
1	10.63835866	1.885630E-011	4.156297E-012	0	0.000000E+000
1	10.85595333	4.307191E-012	1.900719E-011	1	0.000000E+000
1	10.85634403	1.900719E-011	4.307191E-012	0	0.000000E+000
1	10.85638035	4.307191E-012	1.900719E-011	1	0.000000E+000
1	10.85717072	1.900719E-011	4.307191E-012	0	0.000000E+000
1	10.85719966	4.307191E-012	1.900719E-011	1	0.000000E+000
1	10.85740519	1.900719E-011	4.307191E-012	0	0.000000E+000
1	10.85742767	4.307191E-012	1.900719E-011	1	0.000000E+000
1	10.85884000	1.900719E-011	4.307191E-012	0	0.000000E+000
1	10.85885719	4.307191E-012	1.900719E-011	1	0.000000E+000
1	10.85921222	1.900719E-011	4.307191E-012	0	0.000000E+000
1	10.85923451	4.307191E-012	1.900719E-011	1	0.000000E+000
1	10.85962546	1.900719E-011	4.307191E-012	0	0.000000E+000
1	10.85968147	4.307191E-012	1.900719E-011	1	0.000000E+000
1	10.85968998	1.900719E-011	4.307191E-012	0	0.000000E+000
1	10.85970203	4.307191E-012	1.900719E-011	1	0.000000E+000
1	10.85988942	1.900719E-011	4.307191E-012	0	0.000000E+000
1	10.85990689	4.307191E-012	1.900719E-011	1	0.000000E+000
1	10.85999270	1.900719E-011	4.307191E-012	0	0.000000E+000
1	10.86001887	4.307191E-012	1.900719E-011	1	0.000000E+000
1	10.86017692	1.900719E-011	4.307191E-012	0	0.000000E+000
1	10.86073474	4.307191E-012	1.900719E-011	1	0.000000E+000
1	10.86094742	1.900719E-011	4.307191E-012	0	0.000000E+000
1	10.86099742	4.307191E-012	1.900719E-011	1	0.000000E+000
1	10.86137268	1.900719E-011	4.307191E-012	0	0.000000E+000
1	10.86141105	4.307191E-012	1.900719E-011	1	0.000000E+000
1	10.86169353	1.900719E-011	4.307191E-012	0	0.000000E+000
1	10.86171033	4.307191E-012	1.900719E-011	1	0.000000E+000
1	10.86177013	1.900719E-011	4.307191E-012	0	0.000000E+000
1	10.86177312	4.307191E-012	1.900719E-011	1	0.000000E+000
1	10.86188338	1.900719E-011	4.307191E-012	0	0.000000E+000
1	10.86188475	4.307191E-012	1.900719E-011	1	0.000000E+000
1	10.86191162	1.900719E-011	4.307191E-012	0	0.000000E+000
1	10.86193015	4.307191E-012	1.900719E-011	1	0.000000E+000
1	10.86244440	1.900719E-011	4.307191E-012	0	0.000000E+000
1	10.86249552	4.307191E-012	1.900719E-011	1	0.000000E+000
1	10.86260692	1.900719E-011	4.307191E-012	0	0.000000E+000
1	10.86267546	4.307191E-012	1.900719E-011	1	0.000000E+000
1	10.86296357	1.900719E-011	4.307191E-012	0	0.000000E+000
1	10.86298340	4.307191E-012	1.900719E-011	1	0.000000E+000
1	10.86303085	1.900719E-011	4.307191E-012	0	0.000000E+000
1	10.86383979	4.307191E-012	1.900719E-011	1	0.000000E+000
1	10.86408622	1.900719E-011	4.307191E-012	0	0.000000E+000
1	10.86409151	4.307191E-012	1.900719E-011	1	0.000000E+000
1	10.86438186	1.900719E-011	4.307191E-012	0	0.000000E+000
1	10.86445086	4.307191E-012	1.900719E-011	1	0.000000E+000
1	10.86461089	1.900719E-011	4.307191E-012	0	0.000000E+000
1	10.86463364	4.307191E-012	1.900719E-011	1	0.000000E+000
1	10.86510463	1.900719E-011	4.307191E-012	0	0.000000E+000
1	10.86515612	4.307191E-012	1.900719E-011	1	0.000000E+000
1	10.86552741	1.900719E-011	4.307191E-012	0	0.000000E+000
1	10.86555845	4.307191E-012	1.900719E-011	1	0.000000E+000
1	10.86561759	1.900719E-011	4.307191E-012	0	0.000000E+000
1	10.86568641	4.307191E-012	1.900719E-011	1	0.000000E+000
1	10.86570218	1.900719E-011	4.307191E-012	0	0.000000E+000
1	10.86582881	4.307191E-012	1.900719E-011	1	0.000000E+000
1	10.86643984	1.900719E-011	4.307191E-012	0	0.000000E+000
1	10.86646295	4.307191E-012	1.900719E-011	1	0.000000E+000
1	10.86707731	1.900719E-011	4.307191E-012	0	0.000000E+000
1	10.86717196	4.307191E-012	1.900719E-011	1	0.000000E+000
1	10.86742569	1.900719E-011	4.307191E-012	0	0.000000E+000
1	10.86743854	4.307191E-012	1.900719E-011	1	0.000000E+000
1	10.86770049	1.900719E-011	4.307191E-012	0	0.000000E+000
1	10.86774553	4.307191E-012	1.900719E-011	1	0.000000E+000
1	10.86781990	1.900719E-011	4.307191E-012	0	0.000000E+000
1	10.86785078	4.307191E-012	1.900719E-011	1	0.000000E+000
1	10.86847190	1.900719E-011	4.307191E-012	0	0.000000E+000
1	10.86850489	4.307191E-012	1.900719E-011	1	0.000000E+000
1	10.86878567	1.900719E-011	4.307191E-012	0	0.000000E+000
1	10.86879122	4.307191E-012	1.900719E-011	1	0.000000E+000
1	10.86915247	1.900719E-011	4.307191E-012	0	0.000000E+000
1	10.86916943	4.307191E-012	1.900719E-011	1	0.000000E+000
1	10.86927082	1.900719E-011	4.307191E-012	0	0.000000E+000
1	10.86935909	4.307191E-012	1.900719E-011	1	0.000000E+000
1	10.86939191	1.900719E-011	4.307191E-012	0	0.000000E+000
1	10.87011427	4.307191E-012	1.900719E-011	1	0.000000E+000
1	10.87022879	1.900719E-011	4.307191E-012	0	0.000000E+000
1	10.87028764	4.307191E-012	1.900719E-011	1	0.000000E+000
1	10.87066067	1.900719E-011	4.307191E-012	0	0.000000E+000
1	10.87067786	4.307191E-012	1.900719E-011	1	0.000000E+000
1	10.87097395	1.900719E-011	4.307191E-012	0	0.000000E+000
1	10.87189586	4.307191E-012	1.900719E-011	1	0.000000E+000
1	10.87230325	1.900719E-011	4.307191E-012	0	0.000000E+000
1	10.87232587	4.307191E-012	1.900719E-011	1	0.000000E+000
1	10.87286767	1.900719E-011	4.307191E-012	0	0.000000E+000
1	10.87289366	4.307191E-012	1.900719E-011	1	0.000000E+000
1	10.87308160	1.900719E-011	4.307191E-012	0	0.000000E+000
1	10.87313609	4.307191E-012	1.900719E-011	1	0.000000E+000
1	10.87338546	1.900719E-011	4.307191E-012	0	0.000000E+000
1	10.87341727	4.307191E-012	1.900719E-011	1	0.000000E+000
1	10.87349404	1.900719E-011	4.307191E-012	0	0.000000E+000
1	10.87352047	4.307191E-012	1.900719E-011	1	0.000000E+000
1	10.87396784	1.900719E-011	4.307191E-012	0	0.000000E+000
1	10.87398458	4.307191E-012	1.900719E-011	1	0.000000E+000
1	10.87447346	1.900719E-011	4.307191E-012	0	0.000000E+000
1	10.87450298	4.307191E-012	1.900719E-011	1	0.000000E+000
1	10.87536535	1.900719E-011	4.307191E-012	0	0.000000E+000
1	10.87538978	4.307191E-012	1.900719E-011	1	0.000000E+000
1	10.87547522	1.900719E-011	4.307191E-012	0	0.000000E+000
1	10.87559295	4.307191E-012	1.900719E-011	1	0.000000E+000
1	10.87563840	1.900719E-011	4.307191E-012	0	0.000000E+000
1	10.87572028	4.307191E-012	1.900719E-011	1	0.000000E+000
1	10.87647180	1.900719E-011	4.307191E-012	0	0.000000E+000
1	10.87648271	4.307191E-012	1.900719E-011	1	0.000000E+000
1	10.87791693	1.900719E-011	4.307191E-012	0	0.000000E+000
1	10.87796537	4.307191E-012	1.900719E-011	1	0.000000E+000
1	10.87801152	1.900719E-011	4.307191E-012	0	0.000000E+000
1	10.87811485	4.307191E-012	1.900719E-011	1	0.000000E+000
1	10.87817550	1.900719E-011	4.307191E-012	0	0.000000E+000
1	10.87822358	4.307191E-012	1.900719E-011	1	0.000000E+000
1	10.87878525	1.900719E-011	4.307191E-012	0	0.000000E+000
1	10.87880436	4.307191E-012	1.900719E-011	1	0.000000E+000
1	10.87896668	1.900719E-011	4.307191E-012	0	0.000000E+000
1	10.87899545	4.307191E-012	1.900719E-011	1	0.000000E+000
1	10.87913612	1.900719E-011	4.307191E-012	0	0.000000E+000
1	10.87916127	4.307191E-012	1.900719E-011	1	0.000000E+000
1	10.87946947	1.900719E-011	4.307191E-012	0	0.000000E+000
1	10.88031938	4.307191E-012	1.900719E-011	1	0.000000E+000
1	10.88065429	1.900719E-011	4.307191E-012	0	0.000000E+000
1	10.88071977	4.307191E-012	1.900719E-011	1	0.000000E+000
1	10.88078671	1.900719E-011	4.307191E-012	0	0.000000E+000
1	10.88102469	4.307191E-012	1.900719E-011	1	0.000000E+000
1	10.88138979	1.900719E-011	4.307191E-012	0	0.000000E+000
1	10.88141249	4.307191E-012	1.900719E-011	1	0.000000E+000
1	10.88160476	1.900719E-011	4.307191E-012	0	0.000000E+000
1	10.88163089	4.307191E-012	1.900719E-011	1	0.000000E+000
1	10.88254926	1.900719E-011	4.307191E-012	0	0.000000E+000
1	10.88258239	4.307191E-012	1.900719E-011	1	0.000000E+000
1	10.88308980	1.900719E-011	4.307191E-012	0	0.000000E+000
1	10.88316571	4.307191E-012	1.900719E-011	1	0.000000E+000
1	10.88350444	1.900719E-011	4.307191E-012	0	0.000000E+000
1	10.88440477	4.307191E-012	1.900719E-011	1	0.000000E+000
1	10.88453340	1.900719E-011	4.307191E-012	0	0.000000E+000
1	10.88456417	4.307191E-012	1.900719E-011	1	0.000000E+000
1	10.88497061	1.900719E-011	4.307191E-012	0	0.000000E+000
1	10.88502602	4.307191E-012	1.900719E-011	1	0.000000E+000
1	10.88509954	1.900719E-011	4.307191E-012	0	0.000000E+000
1	10.88511426	4.307191E-012	1.900719E-011	1	0.000000E+000
1	10.88515055	1.900719E-011	4.307191E-012	0	0.000000E+000
1	10.88517733	4.307191E-012	1.900719E-011	1	0.000000E+000
1	10.88529949	1.900719E-011	4.307191E-012	0	0.000000E+000
1	10.88531879	4.307191E-012	1.900719E-011	1	0.000000E+000
1	10.88584713	1.900719E-011	4.307191E-012	0	0.000000E+000
1	10.88588940	4.307191E-012	1.900719E-011	1	0.000000E+000
1	10.88600468	1.900719E-011	4.307191E-012	0	0.000000E+000
1	10.88605537	4.307191E-012	1.900719E-011	1	0.000000E+000
1	10.88648310	1.900719E-011	4.307191E-012	0	0.000000E+000
1	10.88654371	4.307191E-012	1.900719E-011	1	0.000000E+000
1	10.88693653	1.900719E-011	4.307191E-012	0	0.000000E+000
1	10.88698322	4.307191E-012	1.900719E-011	1	0.000000E+000
1	10.88713198	1.900719E-011	4.307191E-012	0	0.000000E+000
1	10.88714898	4.307191E-012	1.900719E-011	1	0.000000E+000
1	10.88721544	1.900719E-011	4.307191E-012	0	0.000000E+000
1	10.88723598	4.307191E-012	1.900719E-011	1	0.000000E+000
1	10.88740323	1.900719E-011	4.307191E-012	0	0.000000E+000
1	10.88749413	4.307191E-012	1.900719E-011	1	0.000000E+000
1	10.88774582	1.900719E-011	4.307191E-012	0	0.000000E+000
1	10.88779095	4.307191E-012	1.900719E-011	1	0.000000E+000
1	10.88797684	1.900719E-011	4.307191E-012	0	0.000000E+000
1	10.88801388	4.307191E-012	1.900719E-011	1	0.000000E+000
1	10.88843325	1.900719E-011	4.307191E-012	0	0.000000E+000
1	10.88851185	4.307191E-012	1.900719E-011	1	0.000000E+000
1	10.88851624	1.900719E-011	4.307191E-012	0	0.000000E+000
1	10.88921744	4.307191E-012	1.900719E-011	1	0.000000E+000
1	10.88943208	1.900719E-011	4.307191E-012	0	0.000000E+000
1	10.89094389	4.307191E-012	1.900719E-011	1	0.000000E+000
1	10.89133295	1.900719E-011	4.307191E-012	0	0.000000E+000
1	10.89137172	4.307191E-012	1.900719E-011	1	0.000000E+000
1	10.89141395	1.900719E-011	4.307191E-012	0	0.000000E+000
1	10.89148073	4.307191E-012	1.900719E-011	1	0.000000E+000
1	10.89168081	1.900719E-011	4.307191E-012	0	0.000000E+000
1	10.89171918	4.307191E-012	1.900719E-011	1	0.000000E+000
1	10.89187254	1.900719E-011	4.307191E-012	0	0.000000E+000
1	10.89192747	4.307191E-012	1.900719E-011	1	0.000000E+000
1	10.89199743	1.900719E-011	4.307191E-012	0	0.000000E+000
1	10.89202498	4.307191E-012	1.900719E-011	1	0.000000E+000
1	10.89271079	1.900719E-011	4.307191E-012	0	0.000000E+000
1	10.89273716	4.307191E-012	1.900719E-011	1	0.000000E+000
1	10.89303442	1.900719E-011	4.307191E-012	0	0.000000E+000
1	10.89313253	4.307191E-012	1.900719E-011	1	0.000000E+000
1	10.89316772	1.900719E-011	4.307191E-012	0	0.000000E+000
1	10.89402950	4.307191E-012	1.900719E-011	1	0.000000E+000
1	10.89411334	1.900719E-011	4.307191E-012	0	0.000000E+000
1	10.89412368	4.307191E-012	1.900719E-011	1	0.000000E+000
1	10.89427456	1.900719E-011	4.307191E-012	0	0.000000E+000
1	10.89435276	4.307191E-012	1.900719E-011	1	0.000000E+000
1	10.89466805	1.900719E-011	4.307191E-012	0	0.000000E+000
1	10.89468746	4.307191E-012	1.900719E-011	1	0.000000E+000
1	10.89504608	1.900719E-011	4.307191E-012	0	0.000000E+000
1	10.89507456	4.307191E-012	1.900719E-011	1	0.000000E+000
1	10.89518024	1.900719E-011	4.307191E-012	0	0.000000E+000
1	10.89521639	4.307191E-012	1.900719E-011	1	0.000000E+000
1	10.89555739	1.900719E-011	4.307191E-012	0	0.000000E+000
1	10.89556590	4.307191E-012	1.900719E-011	1	0.000000E+000
1	10.89651503	1.900719E-011	4.307191E-012	0	0.000000E+000
1	10.89655990	4.307191E-012	1.900719E-011	1	0.000000E+000
1	10.89692998	1.900719E-011	4.307191E-012	0	0.000000E+000
1	10.89695329	4.307191E-012	1.900719E-011	1	0.000000E+000
1	10.89725872	1.900719E-011	4.307191E-012	0	0.000000E+000
1	10.89729095	4.307191E-012	1.900719E-011	1	0.000000E+000
1	10.89780972	1.900719E-011	4.307191E-012	0	0.000000E+000
1	10.89783034	4.307191E-012	1.900719E-011	1	0.000000E+000
1	10.89807842	1.900719E-011	4.307191E-012	0	0.000000E+000
1	10.89809607	4.307191E-012	1.900719E-011	1	0.000000E+000
1	10.89816979	1.900719E-011	4.307191E-012	0	0.000000E+000
1	10.89930833	4.307191E-012	1.900719E-011	1	0.000000E+000
1	10.89949784	1.900719E-011	4.307191E-012	0	0.000000E+000
1	10.89952720	4.307191E-012	1.900719E-011	1	0.000000E+000
1	10.89982441	1.900719E-011	4.307191E-012	0	0.000000E+000
1	10.89984709	4.307191E-012	1.900719E-011	1	0.000000E+000
1	10.89996016	1.900719E-011	4.307191E-012	0	0.000000E+000
1	10.90004266	4.307191E-012	1.900719E-011	1	0.000000E+000
1	10.90010600	1.900719E-011	4.307191E-012	0	0.000000E+000
1	10.90014863	4.307191E-012	1.900719E-011	1	0.000000E+000
1	10.90051080	1.900719E-011	4.307191E-012	0	0.000000E+000
1	10.90052763	4.307191E-012	1.900719E-011	1	0.000000E+000
1	10.90069029	1.900719E-011	4.307191E-012	0	0.000000E+000
1	10.90071292	4.307191E-012	1.900719E-011	1	0.000000E+000
1	10.90076390	1.900719E-011	4.307191E-012	0	0.000000E+000
1	10.90081489	4.307191E-012	1.900719E-011	1	0.000000E+000
1	10.90135912	1.900719E-011	4.307191E-012	0	0.000000E+000
1	10.90138002	4.307191E-012	1.900719E-011	1	0.000000E+000
1	10.90181212	1.900719E-011	4.307191E-012	0	0.000000E+000
1	10.90182778	4.307191E-012	1.900719E-011	1	0.000000E+000
1	10.90205929	1.900719E-011	4.307191E-012	0	0.000000E+000
1	10.90272840	4.307191E-012	1.900719E-011	1	0.000000E+000
1	10.90297037	1.900719E-011	4.307191E-012	0	0.000000E+000
1	10.90302242	4.307191E-012	1.900719E-011	1	0.000000E+000
1	10.90349102	1.900719E-011	4.307191E-012	0	0.000000E+000
1	10.90370620	4.307191E-012	1.900719E-011	1	0.000000E+000
1	10.90391618	1.900719E-011	4.307191E-012	0	0.000000E+000
1	10.90398789	4.307191E-012	1.900719E-011	1	0.000000E+000
1	10.90457751	1.900719E-011	4.307191E-012	0	0.000000E+000
1	10.90464099	4.307191E-012	1.900719E-011	1	0.000000E+000
1	10.90569217	1.900719E-011	4.307191E-012	0	0.000000E+000
1	10.90571612	4.307191E-012	1.900719E-011	1	0.000000E+000
1	10.90586182	1.900719E-011	4.307191E-012	0	0.000000E+000
1	10.90588626	4.307191E-012	1.900719E-011	1	0.000000E+000
1	10.90652682	1.900719E-011	4.307191E-012	0	0.000000E+000
1	10.90654246	4.307191E-012	1.900719E-011	1	0.000000E+000
1	10.90672296	1.900719E-011	4.307191E-012	0	0.000000E+000
1	10.90673765	4.307191E-012	1.900719E-011	1	0.000000E+000
1	10.90699320	1.900719E-011	4.307191E-012	0	0.000000E+000
1	10.90700005	4.307191E-012	1.900719E-011	1	0.000000E+000
1	10.90706894	1.900719E-011	4.307191E-012	0	0.000000E+000
1	10.90709584	4.307191E-012	1.900719E-011	1	0.000000E+000
1	10.90727425	1.900719E-011	4.307191E-012	0	0.000000E+000
1	10.90731320	4.307191E-012	1.900719E-011	1	0.000000E+000
1	10.90833272	1.900719E-011	4.307191E-012	0	0.000000E+000
1	10.90837961	4.307191E-012	1.900719E-011	1	0.000000E+000
1	10.90867971	1.900719E-011	4.307191E-012	0	0.000000E+000
1	10.90994698	4.307191E-012	1.900719E-011	1	0.000000E+000
1	10.91004762	1.900719E-011	4.307191E-012	0	0.000000E+000
1	10.91008507	4.307191E-012	1.900719E-011	1	0.000000E+000
1	10.91092131	1.900719E-011	4.307191E-012	0	0.000000E+000
1	10.91095856	4.307191E-012	1.900719E-011	1	0.000000E+000
1	10.91118807	1.900719E-011	4.307191E-012	0	0.000000E+000
1	10.91127973	4.307191E-012	1.900719E-011	1	0.000000E+000
1	10.91140765	1.900719E-011	4.307191E-012	0	0.000000E+000
1	10.91149244	4.307191E-012	1.900719E-011	1	0.000000E+000
1	10.91204274	1.900719E-011	4.307191E-012	0	0.000000E+000
1	10.91207858	4.307191E-012	1.900719E-011	1	0.000000E+000
1	10.91243183	1.900719E-011	4.307191E-012	0	0.000000E+000
1	10.91243744	4.307191E-012	1.900719E-011	1	0.000000E+000
1	10.91270128	1.900719E-011	4.307191E-012	0	0.000000E+000
1	10.91271461	4.307191E-012	1.900719E-011	1	0.000000E+000
1	10.91340157	1.900719E-011	4.307191E-012	0	0.000000E+000
1	10.91347748	4.307191E-012	1.900719E-011	1	0.000000E+000
1	10.91370718	1.900719E-011	4.307191E-012	0	0.000000E+000
1	10.91372476	4.307191E-012	1.900719E-011	1	0.000000E+000
1	10.91379755	1.900719E-011	4.307191E-012	0	0.000000E+000
1	10.91384208	4.307191E-012	1.900719E-011	1	0.000000E+000
1	10.91396959	1.900719E-011	4.307191E-012	0	0.000000E+000
1	10.91399399	4.307191E-012	1.900719E-011	1	0.000000E+000
1	10.91402118	1.900719E-011	4.307191E-012	0	0.000000E+000
1	10.91404890	4.307191E-012	1.900719E-011	1	0.000000E+000
1	10.91406246	1.900719E-011	4.307191E-012	0	0.000000E+000
1	10.91411215	4.307191E-012	1.900719E-011	1	0.000000E+000
1	10.91458833	1.900719E-011	4.307191E-012	0	0.000000E+000
1	10.91463775	4.307191E-012	1.900719E-011	1	0.000000E+000
1	10.91511947	1.900719E-011	4.307191E-012	0	0.000000E+000
1	10.91515487	4.307191E-012	1.900719E-011	1	0.000000E+000
1	10.91521723	1.900719E-011	4.307191E-012	0	0.000000E+000
1	10.91524145	4.307191E-012	1.900719E-011	1	0.000000E+000
1	10.91528397	1.900719E-011	4.307191E-012	0	0.000000E+000
1	10.91531066	4.307191E-012	1.900719E-011	1	0.000000E+000
1	10.91572800	1.900719E-011	4.307191E-012	0	0.000000E+000
1	10.91574185	4.307191E-012	1.900719E-011	1	0.000000E+000
1	10.91639534	1.900719E-011	4.307191E-012	0	0.000000E+000
1	10.91643072	4.307191E-012	1.900719E-011	1	0.000000E+000
1	10.91661325	1.900719E-011	4.307191E-012	0	0.000000E+000
1	10.91664078	4.307191E-012	1.900719E-011	1	0.000000E+000
1	10.91668145	1.900719E-011	4.307191E-012	0	0.000000E+000
1	10.91674182	4.307191E-012	1.900719E-011	1	0.000000E+000
1	10.91697483	1.900719E-011	4.307191E-012	0	0.000000E+000
1	10.91699315	4.307191E-012	1.900719E-011	1	0.000000E+000
1	10.91773612	1.900719E-011	4.307191E-012	0	0.000000E+000
1	10.91779761	4.307191E-012	1.900719E-011	1	0.000000E+000
1	10.91796262	1.900719E-011	4.307191E-012	0	0.000000E+000
1	10.91799031	4.307191E-012	1.900719E-011	1	0.000000E+000
1	10.91807283	1.900719E-011	4.307191E-012	0	0.000000E+000
1	10.91811633	4.307191E-012	1.900719E-011	1	0.000000E+000
1	10.91817646	1.900719E-011	4.307191E-012	0	0.000000E+000
1	10.91824069	4.307191E-012	1.900719E-011	1	0.000000E+000
1	10.91850914	1.900719E-011	4.307191E-012	0	0.000000E+000
1	10.91852970	4.307191E-012	1.900719E-011	1	0.000000E+000
1	10.91860341	1.900719E-011	4.307191E-012	0	0.000000E+000
1	10.91864097	4.307191E-012	1.900719E-011	1	0.000000E+000
1	10.91876463	1.900719E-011	4.307191E-012	0	0.000000E+000
1	10.91886111	4.307191E-012	1.900719E-011	1	0.000000E+000
1	10.91912015	1.900719E-011	4.307191E-012	0	0.000000E+000
1	10.91917553	4.307191E-012	1.900719E-011	1	0.000000E+000
1	10.92013904	1.900719E-011	4.307191E-012	0	0.000000E+000
1	10.92015414	4.307191E-012	1.900719E-011	1	0.000000E+000
1	10.92048257	1.900719E-011	4.307191E-012	0	0.000000E+000
1	10.92052269	4.307191E-012	1.900719E-011	1	0.000000E+000
1	10.92085700	1.900719E-011	4.307191E-012	0	0.000000E+000
1	10.92087528	4.307191E-012	1.900719E-011	1	0.000000E+000
1	10.92111086	1.900719E-011	4.307191E-012	0	0.000000E+000
1	10.92120622	4.307191E-012	1.900719E-011	1	0.000000E+000
1	10.92143330	1.900719E-011	4.307191E-012	0	0.000000E+000
1	10.92146803	4.307191E-012	1.900719E-011	1	0.000000E+000
1	10.92163551	1.900719E-011	4.307191E-012	0	0.000000E+000
1	10.92168539	4.307191E-012	1.900719E-011	1	0.000000E+000
1	10.92190693	1.900719E-011	4.307191E-012	0	0.000000E+000
1	10.92192941	4.307191E-012	1.900719E-011	1	0.000000E+000
1	10.92211136	1.900719E-011	4.307191E-012	0	0.000000E+000
1	10.92213939	4.307191E-012	1.900719E-011	1	0.000000E+000
1	10.92226543	1.900719E-011	4.307191E-012	0	0.000000E+000
1	10.92227935	4.307191E-012	1.900719E-011	1	0.000000E+000
1	10.92242630	1.900719E-011	4.307191E-012	0	0.000000E+000
1	10.92246612	4.307191E-012	1.900719E-011	1	0.000000E+000
1	10.92274817	1.900719E-011	4.307191E-012	0	0.000000E+000
1	10.92277908	4.307191E-012	1.900719E-011	1	0.000000E+000
1	10.92286394	1.900719E-011	4.307191E-012	0	0.000000E+000
1	10.92288495	4.307191E-012	1.900719E-011	1	0.000000E+000
1	10.92333888	1.900719E-011	4.307191E-012	0	0.000000E+000
1	10.92346890	4.307191E-012	1.900719E-011	1	0.000000E+000
1	10.92383582	1.900719E-011	4.307191E-012	0	0.000000E+000
1	10.92390733	4.307191E-012	1.900719E-011	1	0.000000E+000
1	10.92395384	1.900719E-011	4.307191E-012	0	0.000000E+000
1	10.92396769	4.307191E-012	1.900719E-011	1	0.000000E+000
1	10.92408622	1.900719E-011	4.307191E-012	0	0.000000E+000
1	10.92413258	4.307191E-012	1.900719E-011	1	0.000000E+000
1	10.92425885	1.900719E-011	4.307191E-012	0	0.000000E+000
1	10.92431448	4.307191E-012	1.900719E-011	1	0.000000E+000
1	10.92433509	1.900719E-011	4.307191E-012	0	0.000000E+000
1	10.92437579	4.307191E-012	1.900719E-011	1	0.000000E+000
1	10.92457219	1.900719E-011	4.307191E-012	0	0.000000E+000
1	10.92459086	4.307191E-012	1.900719E-011	1	0.000000E+000
1	10.92489143	1.900719E-011	4.307191E-012	0	0.000000E+000
1	10.92490407	4.307191E-012	1.900719E-011	1	0.000000E+000
1	10.92494081	1.900719E-011	4.307191E-012	0	0.000000E+000
1	10.92498175	4.307191E-012	1.900719E-011	1	0.000000E+000
1	10.92501581	1.900719E-011	4.307191E-012	0	0.000000E+000
1	10.92505313	4.307191E-012	1.900719E-011	1	0.000000E+000
1	10.92508076	1.900719E-011	4.307191E-012	0	0.000000E+000
1	10.92517903	4.307191E-012	1.900719E-011	1	0.000000E+000
1	10.92520635	1.900719E-011	4.307191E-012	0	0.000000E+000
1	10.92524973	4.307191E-012	1.900719E-011	1	0.000000E+000
1	10.92624179	1.900719E-011	4.307191E-012	0	0.000000E+000
1	10.92627328	4.307191E-012	1.900719E-011	1	0.000000E+000
1	10.92659028	1.900719E-011	4.307191E-012	0	0.000000E+000
1	10.92660399	4.307191E-012	1.900719E-011	1	0.000000E+000
1	10.92662308	1.900719E-011	4.307191E-012	0	0.000000E+000
1	10.92670163	4.307191E-012	1.900719E-011	1	0.000000E+000
1	10.92700473	1.900719E-011	4.307191E-012	0	0.000000E+000
1	10.92713445	4.307191E-012	1.900719E-011	1	0.000000E+000
1	10.92719779	1.900719E-011	4.307191E-012	0	0.000000E+000
1	10.92721626	4.307191E-012	1.900719E-011	1	0.000000E+000
1	10.92736817	1.900719E-011	4.307191E-012	0	0.000000E+000
1	10.92739511	4.307191E-012	1.900719E-011	1	0.000000E+000
1	10.92782355	1.900719E-011	4.307191E-012	0	0.000000E+000
1	10.92783434	4.307191E-012	1.900719E-011	1	0.000000E+000
1	10.92845894	1.900719E-011	4.307191E-012	0	0.000000E+000
1	10.92846843	4.307191E-012	1.900719E-011	1	0.000000E+000
1	10.92853430	1.900719E-011	4.307191E-012	0	0.000000E+000
1	10.92857788	4.307191E-012	1.900719E-011	1	0.000000E+000
1	10.92878605	1.900719E-011	4.307191E-012	0	0.000000E+000
1	10.92882776	4.307191E-012	1.900719E-011	1	0.000000E+000
1	10.93028646	1.900719E-011	4.307191E-012	0	0.000000E+000
1	10.93036852	4.307191E-012	1.900719E-011	1	0.000000E+000
1	10.93044478	1.900719E-011	4.307191E-012	0	0.000000E+000
1	10.93047351	4.307191E-012	1.900719E-011	1	0.000000E+000
1	10.93071200	1.900719E-011	4.307191E-012	0	0.000000E+000
1	10.93073955	4.307191E-012	1.900719E-011	1	0.000000E+000
1	10.93081016	1.900719E-011	4.307191E-012	0	0.000000E+000
1	10.93084153	4.307191E-012	1.900719E-011	1	0.000000E+000
1	10.93106270	1.900719E-011	4.307191E-012	0	0.000000E+000
1	10.93109694	4.307191E-012	1.900719E-011	1	0.000000E+000
1	10.93136193	1.900719E-011	4.307191E-012	0	0.000000E+000
1	10.93139464	4.307191E-012	1.900719E-011	1	0.000000E+000
1	10.93149255	1.900719E-011	4.307191E-012	0	0.000000E+000
1	10.93157988	4.307191E-012	1.900719E-011	1	0.000000E+000
1	10.93160198	1.900719E-011	4.307191E-012	0	0.000000E+000
1	10.93166831	4.307191E-012	1.900719E-011	1	0.000000E+000
1	10.93227100	1.900719E-011	4.307191E-012	0	0.000000E+000
1	10.93230318	4.307191E-012	1.900719E-011	1	0.000000E+000
1	10.93240203	1.900719E-011	4.307191E-012	0	0.000000E+000
1	10.93250454	4.307191E-012	1.900719E-011	1	0.000000E+000
1	10.93262283	1.900719E-011	4.307191E-012	0	0.000000E+000
1	10.99651554	4.307191E-012	1.900719E-011	1	0.000000E+000
1	10.99671243	1.900719E-011	4.307191E-012	0	0.000000E+000
1	10.99674887	4.307191E-012	1.900719E-011	1	0.000000E+000
1	10.99676705	1.900719E-011	4.307191E-012	0	0.000000E+000
1	10.99680120	4.307191E-012	1.900719E-011	1	0.000000E+000
1	10.99695712	1.900719E-011	4.307191E-012	0	0.000000E+000
1	10.99696687	4.307191E-012	1.900719E-011	1	0.000000E+000
1	10.99765088	1.900719E-011	4.307191E-012	0	0.000000E+000
1	10.99770595	4.307191E-012	1.900719E-011	1	0.000000E+000
1	10.99772504	1.900719E-011	4.307191E-012	0	0.000000E+000
1	10.99774620	4.307191E-012	1.900719E-011	1	0.000000E+000
1	10.99785274	1.900719E-011	4.307191E-012	0	0.000000E+000
1	10.99786323	4.307191E-012	1.900719E-011	1	0.000000E+000
1	10.99798494	1.900719E-011	4.307191E-012	0	0.000000E+000
1	10.99802855	4.307191E-012	1.900719E-011	1	0.000000E+000
1	10.99808975	1.900719E-011	4.307191E-012	0	0.000000E+000
1	10.99817015	4.307191E-012	1.900719E-011	1	0.000000E+000
1	10.99839417	1.900719E-011	4.307191E-012	0	0.000000E+000
1	10.99842257	4.307191E-012	1.900719E-011	1	0.000000E+000
1	10.99877108	1.900719E-011	4.307191E-012	0	0.000000E+000
1	10.99882684	4.307191E-012	1.900719E-011	1	0.000000E+000
1	10.99918207	1.900719E-011	4.307191E-012	0	0.000000E+000
1	10.99923731	4.307191E-012	1.900719E-011	1	0.000000E+000
1	10.99927181	1.900719E-011	4.307191E-012	0	0.000000E+000
1	10.99930411	4.307191E-012	1.900719E-011	1	0.000000E+000
1	10.99955557	1.900719E-011	4.307191E-012	0	0.000000E+000
1	11.00000736	4.307191E-012	1.900719E-011	1	0.000000E+000
1	11.00013101	1.900719E-011	4.307191E-012	0	0.000000E+000
1	11.00016587	4.307191E-012	1.900719E-011	1	0.000000E+000
1	11.00039303	1.900719E-011	4.307191E-012	0	0.000000E+000
1	11.00043349	4.307191E-012	1.900719E-011	1	0.000000E+000
1	11.00054866	1.900719E-011	4.307191E-012	0	0.000000E+000
1	11.00059250	4.307191E-012	1.900719E-011	1	0.000000E+000
1	11.00068958	1.900719E-011	4.307191E-012	0	0.000000E+000
1	11.00071367	4.307191E-012	1.900719E-011	1	0.000000E+000
1	11.00083160	1.900719E-011	4.307191E-012	0	0.000000E+000
1	11.00091601	4.307191E-012	1.900719E-011	1	0.000000E+000
1	11.00108743	1.900719E-011	4.307191E-012	0	0.000000E+000
1	11.00114907	4.307191E-012	1.900719E-011	1	0.000000E+000
1	11.00159451	1.900719E-011	4.307191E-012	0	0.000000E+000
1	11.00162590	4.307191E-012	1.900719E-011	1	0.000000E+000
1	11.00260466	1.900719E-011	4.307191E-012	0	0.000000E+000
1	11.00262078	4.307191E-012	1.900719E-011	1	0.000000E+000
1	11.00320528	1.900719E-011	4.307191E-012	0	0.000000E+000
1	11.00324462	4.307191E-012	1.900719E-011	1	0.000000E+000
1	11.00333486	1.900719E-011	4.307191E-012	0	0.000000E+000
1	11.00335768	4.307191E-012	1.900719E-011	1	0.000000E+000
1	11.00362816	1.900719E-011	4.307191E-012	0	0.000000E+000
1	11.00422769	4.307191E-012	1.900719E-011	1	0.000000E+000
1	11.00487832	1.900719E-011	4.307191E-012	0	0.000000E+000
1	11.00489317	4.307191E-012	1.900719E-011	1	0.000000E+000
1	11.00561984	1.900719E-011	4.307191E-012	0	0.000000E+000
1	11.00565275	4.307191E-012	1.900719E-011	1	0.000000E+000
1	11.00590339	1.900719E-011	4.307191E-012	0	0.000000E+000
1	11.00601238	4.307191E-012	1.900719E-011	1	0.000000E+000
1	11.00637053	1.900719E-011	4.307191E-012	0	0.000000E+000
1	11.00642298	4.307191E-012	1.900719E-011	1	0.000000E+000
1	11.00669977	1.900719E-011	4.307191E-012	0	0.000000E+000
1	11.00675196	4.307191E-012	1.900719E-011	1	0.000000E+000
1	11.00678416	1.900719E-011	4.307191E-012	0	0.000000E+000
1	11.00680194	4.307191E-012	1.900719E-011	1	0.000000E+000
1	11.00696385	1.900719E-011	4.307191E-012	0	0.000000E+000
1	11.00709316	4.307191E-012	1.900719E-011	1	0.000000E+000
1	11.00725847	1.900719E-011	4.307191E-012	0	0.000000E+000
1	11.00728143	4.307191E-012	1.900719E-011	1	0.000000E+000
1	11.00730530	1.900719E-011	4.307191E-012	0	0.000000E+000
1	11.00731123	4.307191E-012	1.900719E-011	1	0.000000E+000
1	11.00747359	1.900719E-011	4.307191E-012	0	0.000000E+000
1	11.00754212	4.307191E-012	1.900719E-011	1	0.000000E+000
1	11.00816146	1.900719E-011	4.307191E-012	0	0.000000E+000
1	11.00817969	4.307191E-012	1.900719E-011	1	0.000000E+000
1	11.00842179	1.900719E-011	4.307191E-012	0	0.000000E+000
1	11.00849224	4.307191E-012	1.900719E-011	1	0.000000E+000
1	11.01050412	1.900719E-011	4.307191E-012	0	0.000000E+000
1	11.01051767	4.307191E-012	1.900719E-011	1	0.000000E+000
1	11.01054558	1.900719E-011	4.307191E-012	0	0.000000E+000
1	11.01057827	4.307191E-012	1.900719E-011	1	0.000000E+000
1	11.01135433	1.900719E-011	4.307191E-012	0	0.000000E+000
1	11.01140567	4.307191E-012	1.900719E-011	1	0.000000E+000
1	11.01222947	1.900719E-011	4.307191E-012	0	0.000000E+000
1	11.01224602	4.307191E-012	1.900719E-011	1	0.000000E+000
1	11.01253736	1.900719E-011	4.307191E-012	0	0.000000E+000
1	11.01256730	4.307191E-012	1.900719E-011	1	0.000000E+000
1	11.01261632	1.900719E-011	4.307191E-012	0	0.000000E+000
1	11.01265408	4.307191E-012	1.900719E-011	1	0.000000E+000
1	11.01270614	1.900719E-011	4.307191E-012	0	0.000000E+000
1	14.35478974	4.357425E-012	1.905742E-011	1	0.000000E+000
1	14.35479100	1.905742E-011	4.357425E-012	0	0.000000E+000
1	14.35479300	4.357425E-012	1.905742E-011	1	0.000000E+000
1	14.35512588	1.905742E-011	4.357425E-012	0	0.000000E+000
1	14.35514822	4.357425E-012	1.905742E-011	1	0.000000E+000
1	14.35559945	1.905742E-011	4.357425E-012	0	0.000000E+000
1	14.35563313	4.357425E-012	1.905742E-011	1	0.000000E+000
1	14.35600569	1.905742E-011	4.357425E-012	0	0.000000E+000
1	14.35605962	4.357425E-012	1.905742E-011	1	0.000000E+000
1	14.35650127	1.905742E-011	4.357425E-012	0	0.000000E+000
1	14.35659331	4.357425E-012	1.905742E-011	1	0.000000E+000
1	14.35680226	1.905742E-011	4.357425E-012	0	0.000000E+000
1	14.35681480	4.357425E-012	1.905742E-011	1	0.000000E+000
1	14.35696396	1.905742E-011	4.357425E-012	0	0.000000E+000
1	14.35699710	4.357425E-012	1.905742E-011	1	0.000000E+000
1	14.35708455	1.905742E-011	4.357425E-012	0	0.000000E+000
1	14.35711678	4.357425E-012	1.905742E-011	1	0.000000E+000
1	14.35719978	1.905742E-011	4.357425E-012	0	0.000000E+000
1	14.35724225	4.357425E-012	1.905742E-011	1	0.000000E+000
1	14.35840075	1.905742E-011	4.357425E-012	0	0.000000E+000
1	14.35842563	4.357425E-012	1.905742E-011	1	0.000000E+000
1	14.35851970	1.905742E-011	4.357425E-012	0	0.000000E+000
1	14.35854640	4.357425E-012	1.905742E-011	1	0.000000E+000
1	14.35860619	1.905742E-011	4.357425E-012	0	0.000000E+000
1	14.35863861	4.357425E-012	1.905742E-011	1	0.000000E+000
1	14.35873178	1.905742E-011	4.357425E-012	0	0.000000E+000
1	14.35876311	4.357425E-012	1.905742E-011	1	0.000000E+000
1	14.35885293	1.905742E-011	4.357425E-012	0	0.000000E+000
1	14.35889694	4.357425E-012	1.905742E-011	1	0.000000E+000
1	14.35897843	1.905742E-011	4.357425E-012	0	0.000000E+000
1	14.35899933	4.357425E-012	1.905742E-011	1	0.000000E+000
1	14.35992709	1.905742E-011	4.357425E-012	0	0.000000E+000
1	14.35995994	4.357425E-012	1.905742E-011	1	0.000000E+000
1	14.36007859	1.905742E-011	4.357425E-012	0	0.000000E+000
1	14.36009160	4.357425E-012	1.905742E-011	1	0.000000E+000
1	14.36067440	1.905742E-011	4.357425E-012	0	0.000000E+000
1	14.36071559	4.357425E-012	1.905742E-011	1	0.000000E+000
1	14.36080400	1.905742E-011	4.357425E-012	0	0.000000E+000
1	14.36085628	4.357425E-012	1.905742E-011	1	0.000000E+000
1	14.36127313	1.905742E-011	4.357425E-012	0	0.000000E+000
1	14.36129705	4.357425E-012	1.905742E-011	1	0.000000E+000
1	14.36152632	1.905742E-011	4.357425E-012	0	0.000000E+000
1	14.36153559	4.357425E-012	1.905742E-011	1	0.000000E+000
1	14.36173985	1.905742E-011	4.357425E-012	0	0.000000E+000
1	14.36175360	4.357425E-012	1.905742E-011	1	0.000000E+000
1	14.36231678	1.905742E-011	4.357425E-012	0	0.000000E+000
1	14.39819158	4.357425E-012	1.905742E-011	1	0.000000E+000
1	14.39820860	1.905742E-011	4.357425E-012	0	0.000000E+000
1	14.39824040	4.357425E-012	1.905742E-011	1	0.000000E+000
1	14.39834192	1.905742E-011	4.357425E-012	0	0.000000E+000
1	14.39834966	4.357425E-012	1.905742E-011	1	0.000000E+000
1	14.39891020	1.905742E-011	4.357425E-012	0	0.000000E+000
1	14.40452378	4.357425E-012	1.905742E-011	1	0.000000E+000
1	14.40467621	1.905742E-011	4.357425E-012	0	0.000000E+000
1	14.40473919	4.357425E-012	1.905742E-011	1	0.000000E+000
1	14.40500863	1.905742E-011	4.357425E-012	0	0.000000E+000
1	14.40505390	4.357425E-012	1.905742E-011	1	0.000000E+000
1	14.40511815	1.905742E-011	4.357425E-012	0	0.000000E+000
1	14.40515212	4.357425E-012	1.905742E-011	1	0.000000E+000
1	14.40556167	1.905742E-011	4.357425E-012	0	0.000000E+000
1	14.40558376	4.357425E-012	1.905742E-011	1	0.000000E+000
1	14.40568256	1.905742E-011	4.357425E-012	0	0.000000E+000
1	14.40569995	4.357425E-012	1.905742E-011	1	0.000000E+000
1	14.40577501	1.905742E-011	4.357425E-012	0	0.000000E+000
1	14.40578872	4.357425E-012	1.905742E-011	1	0.000000E+000
1	14.40584972	1.905742E-011	4.357425E-012	0	0.000000E+000
1	14.40590497	4.357425E-012	1.905742E-011	1	0.000000E+000
1	14.40621139	1.905742E-011	4.357425E-012	0	0.000000E+000
1	14.40621556	4.357425E-012	1.905742E-011	1	0.000000E+000
1	14.40658360	1.905742E-011	4.357425E-012	0	0.000000E+000
1	14.40664639	4.357425E-012	1.905742E-011	1	0.000000E+000
1	14.40686513	1.905742E-011	4.357425E-012	0	0.000000E+000
1	14.40688626	4.357425E-012	1.905742E-011	1	0.000000E+000
1	14.40705673	1.905742E-011	4.357425E-012	0	0.000000E+000
1	14.40707765	4.357425E-012	1.905742E-011	1	0.000000E+000
1	14.40717068	1.905742E-011	4.357425E-012	0	0.000000E+000
1	14.40719659	4.357425E-012	1.905742E-011	1	0.000000E+000
1	14.40743316	1.905742E-011	4.357425E-012	0	0.000000E+000
1	14.40744084	4.357425E-012	1.905742E-011	1	0.000000E+000
1	14.40748301	1.905742E-011	4.357425E-012	0	0.000000E+000
1	14.40751927	4.357425E-012	1.905742E-011	1	0.000000E+000
1	14.40762695	1.905742E-011	4.357425E-012	0	0.000000E+000
1	14.40791343	4.357425E-012	1.905742E-011	1	0.000000E+000
1	14.40802029	1.905742E-011	4.357425E-012	0	0.000000E+000
1	14.40805441	4.357425E-012	1.905742E-011	1	0.000000E+000
1	14.40841922	1.905742E-011	4.357425E-012	0	0.000000E+000
1	14.40848140	4.357425E-012	1.905742E-011	1	0.000000E+000
1	14.40855976	1.905742E-011	4.357425E-012	0	0.000000E+000
1	14.40858839	4.357425E-012	1.905742E-011	1	0.000000E+000
1	14.40863331	1.905742E-011	4.357425E-012	0	0.000000E+000
1	14.40867662	4.357425E-012	1.905742E-011	1	0.000000E+000
1	14.40912832	1.905742E-011	4.357425E-012	0	0.000000E+000
1	14.40947191	4.357425E-012	1.905742E-011	1	0.000000E+000
1	14.40976356	1.905742E-011	4.357425E-012	0	0.000000E+000
1	14.40979307	4.357425E-012	1.905742E-011	1	0.000000E+000
1	14.40981733	1.905742E-011	4.357425E-012	0	0.000000E+000
1	14.40984038	4.357425E-012	1.905742E-011	1	0.000000E+000
1	14.40994597	1.905742E-011	4.357425E-012	0	0.000000E+000
1	14.40996889	4.357425E-012	1.905742E-011	1	0.000000E+000
1	14.41070972	1.905742E-011	4.357425E-012	0	0.000000E+000
1	14.41072710	4.357425E-012	1.905742E-011	1	0.000000E+000
1	14.41143628	1.905742E-011	4.357425E-012	0	0.000000E+000
1	14.41441099	4.357425E-012	1.905742E-011	1	0.000000E+000
1	14.41453270	1.905742E-011	4.357425E-012	0	0.000000E+000
1	14.41466893	4.357425E-012	1.905742E-011	1	0.000000E+000
1	14.41475904	1.905742E-011	4.357425E-012	0	0.000000E+000
1	14.41477583	4.357425E-012	1.905742E-011	1	0.000000E+000
1	14.41482325	1.905742E-011	4.357425E-012	0	0.000000E+000
1	14.41486477	4.357425E-012	1.905742E-011	1	0.000000E+000
1	14.41492125	1.905742E-011	4.357425E-012	0	0.000000E+000
1	14.41494426	4.357425E-012	1.905742E-011	1	0.000000E+000
1	14.41548161	1.905742E-011	4.357425E-012	0	0.000000E+000
1	14.41552405	4.357425E-012	1.905742E-011	1	0.000000E+000
1	14.41557216	1.905742E-011	4.357425E-012	0	0.000000E+000
1	14.41558836	4.357425E-012	1.905742E-011	1	0.000000E+000
1	14.41564662	1.905742E-011	4.357425E-012	0	0.000000E+000
1	14.41565570	4.357425E-012	1.905742E-011	1	0.000000E+000
1	14.41584504	1.905742E-011	4.357425E-012	0	0.000000E+000
1	14.41590296	4.357425E-012	1.905742E-011	1	0.000000E+000
1	14.41628263	1.905742E-011	4.357425E-012	0	0.000000E+000
1	14.41630017	4.357425E-012	1.905742E-011	1	0.000000E+000
1	14.41652980	1.905742E-011	4.357425E-012	0	0.000000E+000
1	14.41653221	4.357425E-012	1.905742E-011	1	0.000000E+000
1	14.41667835	1.905742E-011	4.357425E-012	0	0.000000E+000
1	14.41672034	4.357425E-012	1.905742E-011	1	0.000000E+000
1	14.41690335	1.905742E-011	4.357425E-012	0	0.000000E+000
1	14.41696682	4.357425E-012	1.905742E-011	1	0.000000E+000
1	14.41713248	1.905742E-011	4.357425E-012	0	0.000000E+000
1	14.41716719	4.357425E-012	1.905742E-011	1	0.000000E+000
1	14.41720024	1.905742E-011	4.357425E-012	0	0.000000E+000
1	14.41727892	4.357425E-012	1.905742E-011	1	0.000000E+000
1	14.41788586	1.905742E-011	4.357425E-012	0	0.000000E+000
1	14.41790060	4.357425E-012	1.905742E-011	1	0.000000E+000
1	14.41801759	1.905742E-011	4.357425E-012	0	0.000000E+000
1	14.41807998	4.357425E-012	1.905742E-011	1	0.000000E+000
1	14.41858084	1.905742E-011	4.357425E-012	0	0.000000E+000
1	14.41861249	4.357425E-012	1.905742E-011	1	0.000000E+000
1	14.41876607	1.905742E-011	4.357425E-012	0	0.000000E+000
1	14.41883959	4.357425E-012	1.905742E-011	1	0.000000E+000
1	14.41885996	1.905742E-011	4.357425E-012	0	0.000000E+000
1	14.41894813	4.357425E-012	1.905742E-011	1	0.000000E+000
1	14.41911504	1.905742E-011	4.357425E-012	0	0.000000E+000
1	14.41913028	4.357425E-012	1.905742E-011	1	0.000000E+000
1	14.41971013	1.905742E-011	4.357425E-012	0	0.000000E+000
1	14.41980883	4.357425E-012	1.905742E-011	1	0.000000E+000
1	14.41988636	1.905742E-011	4.357425E-012	0	0.000000E+000
1	14.41992251	4.357425E-012	1.905742E-011	1	0.000000E+000
1	14.41998393	1.905742E-011	4.357425E-012	0	0.000000E+000
1	14.42003422	4.357425E-012	1.905742E-011	1	0.000000E+000
1	14.42023221	1.905742E-011	4.357425E-012	0	0.000000E+000
1	14.42031568	4.357425E-012	1.905742E-011	1	0.000000E+000
1	14.42047719	1.905742E-011	4.357425E-012	0	0.000000E+000
1	14.42049924	4.357425E-012	1.905742E-011	1	0.000000E+000
1	14.42145535	1.905742E-011	4.357425E-012	0	0.000000E+000
1	14.42147371	4.357425E-012	1.905742E-011	1	0.000000E+000
1	14.42149934	1.905742E-011	4.357425E-012	0	0.000000E+000
1	14.42154197	4.357425E-012	1.905742E-011	1	0.000000E+000
1	14.42154578	1.905742E-011	4.357425E-012	0	0.000000E+000
1	14.42161850	4.357425E-012	1.905742E-011	1	0.000000E+000
1	14.42223346	1.905742E-011	4.357425E-012	0	0.000000E+000
1	14.42227209	4.357425E-012	1.905742E-011	1	0.000000E+000
1	14.42231103	1.905742E-011	4.357425E-012	0	0.000000E+000
1	14.42232254	4.357425E-012	1.905742E-011	1	0.000000E+000
1	14.42235750	1.905742E-011	4.357425E-012	0	0.000000E+000
1	14.42240214	4.357425E-012	1.905742E-011	1	0.000000E+000
1	14.42285657	1.905742E-011	4.357425E-012	0	0.000000E+000
1	14.42298643	4.357425E-012	1.905742E-011	1	0.000000E+000
1	14.42326424	1.905742E-011	4.357425E-012	0	0.000000E+000
1	14.42329958	4.357425E-012	1.905742E-011	1	0.000000E+000
1	14.42384449	1.905742E-011	4.357425E-012	0	0.000000E+000
1	14.42386533	4.357425E-012	1.905742E-011	1	0.000000E+000
1	14.42442348	1.905742E-011	4.357425E-012	0	0.000000E+000
1	14.42446307	4.357425E-012	1.905742E-011	1	0.000000E+000
1	14.42461346	1.905742E-011	4.357425E-012	0	0.000000E+000
1	14.42462325	4.357425E-012	1.905742E-011	1	0.000000E+000
1	14.42467623	1.905742E-011	4.357425E-012	0	0.000000E+000
1	14.42479424	4.357425E-012	1.905742E-011	1	0.000000E+000
1	14.42507564	1.905742E-011	4.357425E-012	0	0.000000E+000
1	14.42509804	4.357425E-012	1.905742E-011	1	0.000000E+000
1	14.42580602	1.905742E-011	4.357425E-012	0	0.000000E+000
1	14.42581877	4.357425E-012	1.905742E-011	1	0.000000E+000
1	14.42605757	1.905742E-011	4.357425E-012	0	0.000000E+000
1	14.42608402	4.357425E-012	1.905742E-011	1	0.000000E+000
1	14.42611406	1.905742E-011	4.357425E-012	0	0.000000E+000
1	14.42615895	4.357425E-012	1.905742E-011	1	0.000000E+000
1	14.42618485	1.905742E-011	4.357425E-012	0	0.000000E+000
1	14.42620929	4.357425E-012	1.905742E-011	1	0.000000E+000
1	14.42749485	1.905742E-011	4.357425E-012	0	0.000000E+000
1	14.42749960	4.357425E-012	1.905742E-011	1	0.000000E+000
1	14.42770152	1.905742E-011	4.357425E-012	0	0.000000E+000
1	14.42771060	4.357425E-012	1.905742E-011	1	0.000000E+000
1	14.42776904	1.905742E-011	4.357425E-012	0	0.000000E+000
1	14.42780562	4.357425E-012	1.905742E-011	1	0.000000E+000
1	14.42794802	1.905742E-011	4.357425E-012	0	0.000000E+000
1	14.42799041	4.357425E-012	1.905742E-011	1	0.000000E+000
1	14.42802973	1.905742E-011	4.357425E-012	0	0.000000E+000
1	14.42809873	4.357425E-012	1.905742E-011	1	0.000000E+000
1	14.42880008	1.905742E-011	4.357425E-012	0	0.000000E+000
1	14.42889634	4.357425E-012	1.905742E-011	1	0.000000E+000
1	14.42896375	1.905742E-011	4.357425E-012	0	0.000000E+000
1	14.42907666	4.357425E-012	1.905742E-011	1	0.000000E+000
1	14.42929380	1.905742E-011	4.357425E-012	0	0.000000E+000
1	14.42929984	4.357425E-012	1.905742E-011	1	0.000000E+000
1	14.42940802	1.905742E-011	4.357425E-012	0	0.000000E+000
1	14.42942375	4.357425E-012	1.905742E-011	1	0.000000E+000
1	14.42952433	1.905742E-011	4.357425E-012	0	0.000000E+000
1	14.42959382	4.357425E-012	1.905742E-011	1	0.000000E+000
1	14.42975201	1.905742E-011	4.357425E-012	0	0.000000E+000
1	14.42978234	4.357425E-012	1.905742E-011	1	0.000000E+000
1	14.42985675	1.905742E-011	4.357425E-012	0	0.000000E+000
1	14.42992241	4.357425E-012	1.905742E-011	1	0.000000E+000
1	14.43031825	1.905742E-011	4.357425E-012	0	0.000000E+000
1	14.43034693	4.357425E-012	1.905742E-011	1	0.000000E+000
1	14.43072580	1.905742E-011	4.357425E-012	0	0.000000E+000
1	14.43107596	4.357425E-012	1.905742E-011	1	0.000000E+000
1	14.43150072	1.905742E-011	4.357425E-012	0	0.000000E+000
1	14.43416212	4.357425E-012	1.905742E-011	1	0.000000E+000
1	14.43439229	1.905742E-011	4.357425E-012	0	0.000000E+000
1	14.43442684	4.357425E-012	1.905742E-011	1	0.000000E+000
1	14.43446439	1.905742E-011	4.357425E-012	0	0.000000E+000
1	14.43449902	4.357425E-012	1.905742E-011	1	0.000000E+000
1	14.43466879	1.905742E-011	4.357425E-012	0	0.000000E+000
1	14.43472784	4.357425E-012	1.905742E-011	1	0.000000E+000
1	14.43521985	1.905742E-011	4.357425E-012	0	0.000000E+000
1	14.43526551	4.357425E-012	1.905742E-011	1	0.000000E+000
1	14.43537798	1.905742E-011	4.357425E-012	0	0.000000E+000
1	14.43544455	4.357425E-012	1.905742E-011	1	0.000000E+000
1	14.43577271	1.905742E-011	4.357425E-012	0	0.000000E+000
1	14.43578605	4.357425E-012	1.905742E-011	1	0.000000E+000
1	14.43582556	1.905742E-011	4.357425E-012	0	0.000000E+000
1	14.43587490	4.357425E-012	1.905742E-011	1	0.000000E+000
1	14.43603132	1.905742E-011	4.357425E-012	0	0.000000E+000
1	14.43606270	4.357425E-012	1.905742E-011	1	0.000000E+000
1	14.43613102	1.905742E-011	4.357425E-012	0	0.000000E+000
1	14.43615044	4.357425E-012	1.905742E-011	1	0.000000E+000
1	14.43623325	1.905742E-011	4.357425E-012	0	0.000000E+000
1	14.43624206	4.357425E-012	1.905742E-011	1	0.000000E+000
1	14.43637198	1.905742E-011	4.357425E-012	0	0.000000E+000
1	14.43645967	4.357425E-012	1.905742E-011	1	0.000000E+000
1	14.43673205	1.905742E-011	4.357425E-012	0	0.000000E+000
1	14.43677696	4.357425E-012	1.905742E-011	1	0.000000E+000
1	14.43685271	1.905742E-011	4.357425E-012	0	0.000000E+000
1	14.43687789	4.357425E-012	1.905742E-011	1	0.000000E+000
1	14.43718605	1.905742E-011	4.357425E-012	0	0.000000E+000
1	14.43722324	4.357425E-012	1.905742E-011	1	0.000000E+000
1	14.43731180	1.905742E-011	4.357425E-012	0	0.000000E+000
1	14.43734872	4.357425E-012	1.905742E-011	1	0.000000E+000
1	14.43746795	1.905742E-011	4.357425E-012	0	0.000000E+000
1	14.43788191	4.357425E-012	1.905742E-011	1	0.000000E+000
1	14.43790790	1.905742E-011	4.357425E-012	0	0.000000E+000
1	14.43793230	4.357425E-012	1.905742E-011	1	0.000000E+000
1	14.43795639	1.905742E-011	4.357425E-012	0	0.000000E+000
1	14.43799272	4.357425E-012	1.905742E-011	1	0.000000E+000
1	14.43824725	1.905742E-011	4.357425E-012	0	0.000000E+000
1	14.43831751	4.357425E-012	1.905742E-011	1	0.000000E+000
1	14.43839288	1.905742E-011	4.357425E-012	0	0.000000E+000
1	14.44201265	4.357425E-012	1.905742E-011	1	0.000000E+000
1	14.44215981	1.905742E-011	4.357425E-012	0	0.000000E+000
1	14.44218658	4.357425E-012	1.905742E-011	1	0.000000E+000
1	14.44260225	1.905742E-011	4.357425E-012	0	0.000000E+000
1	14.44264414	4.357425E-012	1.905742E-011	1	0.000000E+000
1	14.44293223	1.905742E-011	4.357425E-012	0	0.000000E+000
1	14.44294072	4.357425E-012	1.905742E-011	1	0.000000E+000
1	14.44313627	1.905742E-011	4.357425E-012	0	0.000000E+000
1	14.44317694	4.357425E-012	1.905742E-011	1	0.000000E+000
1	14.44365696	1.905742E-011	4.357425E-012	0	0.000000E+000
1	14.70616854	4.388012E-012	1.908801E-011	1	0.000000E+000
1	14.70616900	1.908801E-011	4.388012E-012	0	0.000000E+000
1	14.70617100	4.388012E-012	1.908801E-011	1	0.000000E+000
1	14.70629582	1.908801E-011	4.388012E-012	0	0.000000E+000
1	14.70630323	4.388012E-012	1.908801E-011	1	0.000000E+000
1	14.70725300	1.908801E-011	4.388012E-012	0	0.000000E+000
1	14.70728959	4.388012E-012	1.908801E-011	1	0.000000E+000
1	14.70730109	1.908801E-011	4.388012E-012	0	0.000000E+000
1	14.70730982	4.388012E-012	1.908801E-011	1	0.000000E+000
1	14.70752009	1.908801E-011	4.388012E-012	0	0.000000E+000
1	14.70753973	4.388012E-012	1.908801E-011	1	0.000000E+000
1	14.70858111	1.908801E-011	4.388012E-012	0	0.000000E+000
1	14.70866540	4.388012E-012	1.908801E-011	1	0.000000E+000
1	14.70873617	1.908801E-011	4.388012E-012	0	0.000000E+000
1	14.70876061	4.388012E-012	1.908801E-011	1	0.000000E+000
1	14.70881963	1.908801E-011	4.388012E-012	0	0.000000E+000
1	14.70884852	4.388012E-012	1.908801E-011	1	0.000000E+000
1	14.70895374	1.908801E-011	4.388012E-012	0	0.000000E+000
1	14.70898194	4.388012E-012	1.908801E-011	1	0.000000E+000
1	14.70982053	1.908801E-011	4.388012E-012	0	0.000000E+000
1	14.70983853	4.388012E-012	1.908801E-011	1	0.000000E+000
1	14.71016991	1.908801E-011	4.388012E-012	0	0.000000E+000
1	14.71018036	4.388012E-012	1.908801E-011	1	0.000000E+000
1	14.71037654	1.908801E-011	4.388012E-012	0	0.000000E+000
1	14.71043156	4.388012E-012	1.908801E-011	1	0.000000E+000
1	14.71108243	1.908801E-011	4.388012E-012	0	0.000000E+000
1	14.71114525	4.388012E-012	1.908801E-011	1	0.000000E+000
1	14.71178898	1.908801E-011	4.388012E-012	0	0.000000E+000
1	14.71182721	4.388012E-012	1.908801E-011	1	0.000000E+000
1	14.71185639	1.908801E-011	4.388012E-012	0	0.000000E+000
1	14.71208737	4.388012E-012	1.908801E-011	1	0.000000E+000
1	14.71212104	1.908801E-011	4.388012E-012	0	0.000000E+000
1	14.71223139	4.388012E-012	1.908801E-011	1	0.000000E+000
1	14.71237335	1.908801E-011	4.388012E-012	0	0.000000E+000
1	14.71397346	4.388012E-012	1.908801E-011	1	0.000000E+000
1	14.71413936	1.908801E-011	4.388012E-012	0	0.000000E+000
1	14.71419661	4.388012E-012	1.908801E-011	1	0.000000E+000
1	14.71428830	1.908801E-011	4.388012E-012	0	0.000000E+000
1	14.71434053	4.388012E-012	1.908801E-011	1	0.000000E+000
1	14.71480580	1.908801E-011	4.388012E-012	0	0.000000E+000
1	14.71485283	4.388012E-012	1.908801E-011	1	0.000000E+000
1	14.71496707	1.908801E-011	4.388012E-012	0	0.000000E+000
1	14.71502067	4.388012E-012	1.908801E-011	1	0.000000E+000
1	14.71528463	1.908801E-011	4.388012E-012	0	0.000000E+000
1	14.71628143	4.388012E-012	1.908801E-011	1	0.000000E+000
1	14.71635507	1.908801E-011	4.388012E-012	0	0.000000E+000
1	14.71636140	4.388012E-012	1.908801E-011	1	0.000000E+000
1	14.71647232	1.908801E-011	4.388012E-012	0	0.000000E+000
1	14.71649785	4.388012E-012	1.908801E-011	1	0.000000E+000
1	14.71679552	1.908801E-011	4.388012E-012	0	0.000000E+000
1	14.71682474	4.388012E-012	1.908801E-011	1	0.000000E+000
1	14.71728256	1.908801E-011	4.388012E-012	0	0.000000E+000
1	14.71731980	4.388012E-012	1.908801E-011	1	0.000000E+000
1	14.71743373	1.908801E-011	4.388012E-012	0	0.000000E+000
1	14.71746690	4.388012E-012	1.908801E-011	1	0.000000E+000
1	14.71776872	1.908801E-011	4.388012E-012	0	0.000000E+000
1	14.71786799	4.388012E-012	1.908801E-011	1	0.000000E+000
1	14.71805056	1.908801E-011	4.388012E-012	0	0.000000E+000
1	14.71807496	4.388012E-012	1.908801E-011	1	0.000000E+000
1	14.71808471	1.908801E-011	4.388012E-012	0	0.000000E+000
1	14.71811570	4.388012E-012	1.908801E-011	1	0.000000E+000
1	14.71830627	1.908801E-011	4.388012E-012	0	0.000000E+000
1	14.71833757	4.388012E-012	1.908801E-011	1	0.000000E+000
1	14.71844037	1.908801E-011	4.388012E-012	0	0.000000E+000
1	14.71848274	4.388012E-012	1.908801E-011	1	0.000000E+000
1	14.71853141	1.908801E-011	4.388012E-012	0	0.000000E+000
1	14.71858473	4.388012E-012	1.908801E-011	1	0.000000E+000
1	14.71878864	1.908801E-011	4.388012E-012	0	0.000000E+000
1	14.71884045	4.388012E-012	1.908801E-011	1	0.000000E+000
1	14.71885366	1.908801E-011	4.388012E-012	0	0.000000E+000
1	14.71889113	4.388012E-012	1.908801E-011	1	0.000000E+000
1	14.71893401	1.908801E-011	4.388012E-012	0	0.000000E+000
1	14.71896019	4.388012E-012	1.908801E-011	1	0.000000E+000
1	14.71903291	1.908801E-011	4.388012E-012	0	0.000000E+000
1	14.71913345	4.388012E-012	1.908801E-011	1	0.000000E+000
1	14.71916204	1.908801E-011	4.388012E-012	0	0.000000E+000
1	14.71921149	4.388012E-012	1.908801E-011	1	0.000000E+000
1	14.71934234	1.908801E-011	4.388012E-012	0	0.000000E+000
1	14.71935119	4.388012E-012	1.908801E-011	1	0.000000E+000
1	14.71985471	1.908801E-011	4.388012E-012	0	0.000000E+000
1	14.71993280	4.388012E-012	1.908801E-011	1	0.000000E+000
1	14.72013788	1.908801E-011	4.388012E-012	0	0.000000E+000
1	14.72017799	4.388012E-012	1.908801E-011	1	0.000000E+000
1	14.72022166	1.908801E-011	4.388012E-012	0	0.000000E+000
1	14.72024376	4.388012E-012	1.908801E-011	1	0.000000E+000
1	14.72028098	1.908801E-011	4.388012E-012	0	0.000000E+000
1	14.72070084	4.388012E-012	1.908801E-011	1	0.000000E+000
1	14.72107004	1.908801E-011	4.388012E-012	0	0.000000E+000
1	14.72113018	4.388012E-012	1.908801E-011	1	0.000000E+000
1	14.72144707	1.908801E-011	4.388012E-012	0	0.000000E+000
1	14.72146835	4.388012E-012	1.908801E-011	1	0.000000E+000
1	14.72167318	1.908801E-011	4.388012E-012	0	0.000000E+000
1	14.72180468	4.388012E-012	1.908801E-011	1	0.000000E+000
1	14.72195652	1.908801E-011	4.388012E-012	0	0.000000E+000
1	14.72221232	4.388012E-012	1.908801E-011	1	0.000000E+000
1	14.72258320	1.908801E-011	4.388012E-012	0	0.000000E+000
1	14.72261571	4.388012E-012	1.908801E-011	1	0.000000E+000
1	14.72348025	1.908801E-011	4.388012E-012	0	0.000000E+000
1	14.72458288	4.388012E-012	1.908801E-011	1	0.000000E+000
1	14.72525695	1.908801E-011	4.388012E-012	0	0.000000E+000
1	14.72528950	4.388012E-012	1.908801E-011	1	0.000000E+000
1	14.72588911	1.908801E-011	4.388012E-012	0	0.000000E+000
1	14.72591171	4.388012E-012	1.908801E-011	1	0.000000E+000
1	14.72661307	1.908801E-011	4.388012E-012	0	0.000000E+000
1	14.72667337	4.388012E-012	1.908801E-011	1	0.000000E+000
1	14.72704109	1.908801E-011	4.388012E-012	0	0.000000E+000
1	14.72713809	4.388012E-012	1.908801E-011	1	0.000000E+000
1	14.72744887	1.908801E-011	4.388012E-012	0	0.000000E+000
1	14.72746519	4.388012E-012	1.908801E-011	1	0.000000E+000
1	14.72763714	1.908801E-011	4.388012E-012	0	0.000000E+000
1	14.72782914	4.388012E-012	1.908801E-011	1	0.000000E+000
1	14.72797993	1.908801E-011	4.388012E-012	0	0.000000E+000
1	14.72802216	4.388012E-012	1.908801E-011	1	0.000000E+000
1	14.72818192	1.908801E-011	4.388012E-012	0	0.000000E+000
1	14.72823341	4.388012E-012	1.908801E-011	1	0.000000E+000
1	14.72888646	1.908801E-011	4.388012E-012	0	0.000000E+000
1	14.72893211	4.388012E-012	1.908801E-011	1	0.000000E+000
1	14.72905317	1.908801E-011	4.388012E-012	0	0.000000E+000
1	14.72916300	4.388012E-012	1.908801E-011	1	0.000000E+000
1	14.72938685	1.908801E-011	4.388012E-012	0	0.000000E+000
1	14.72939537	4.388012E-012	1.908801E-011	1	0.000000E+000
1	14.72990639	1.908801E-011	4.388012E-012	0	0.000000E+000
1	14.72992998	4.388012E-012	1.908801E-011	1	0.000000E+000
1	14.72994850	1.908801E-011	4.388012E-012	0	0.000000E+000
1	14.72996539	4.388012E-012	1.908801E-011	1	0.000000E+000
1	14.73027074	1.908801E-011	4.388012E-012	0	0.000000E+000
1	14.73034125	4.388012E-012	1.908801E-011	1	0.000000E+000
1	14.73055830	1.908801E-011	4.388012E-012	0	0.000000E+000
1	14.73060234	4.388012E-012	1.908801E-011	1	0.000000E+000
1	14.73095544	1.908801E-011	4.388012E-012	0	0.000000E+000
1	14.73097643	4.388012E-012	1.908801E-011	1	0.000000E+000
1	14.73109240	1.908801E-011	4.388012E-012	0	0.000000E+000
1	14.73116493	4.388012E-012	1.908801E-011	1	0.000000E+000
1	14.73174353	1.908801E-011	4.388012E-012	0	0.000000E+000
1	14.73178113	4.388012E-012	1.908801E-011	1	0.000000E+000
1	14.73209897	1.908801E-011	4.388012E-012	0	0.000000E+000
1	14.73215033	4.388012E-012	1.908801E-011	1	0.000000E+000
1	14.73218481	1.908801E-011	4.388012E-012	0	0.000000E+000
1	14.73222236	4.388012E-012	1.908801E-011	1	0.000000E+000
1	14.73232193	1.908801E-011	4.388012E-012	0	0.000000E+000
1	14.73233155	4.388012E-012	1.908801E-011	1	0.000000E+000
1	14.73303980	1.908801E-011	4.388012E-012	0	0.000000E+000
1	14.73305165	4.388012E-012	1.908801E-011	1	0.000000E+000
1	14.73326368	1.908801E-011	4.388012E-012	0	0.000000E+000
1	14.73332348	4.388012E-012	1.908801E-011	1	0.000000E+000
1	14.73367073	1.908801E-011	4.388012E-012	0	0.000000E+000
1	14.73374538	4.388012E-012	1.908801E-011	1	0.000000E+000
1	14.73378229	1.908801E-011	4.388012E-012	0	0.000000E+000
1	14.73381032	4.388012E-012	1.908801E-011	1	0.000000E+000
1	14.73387985	1.908801E-011	4.388012E-012	0	0.000000E+000
1	14.73389086	4.388012E-012	1.908801E-011	1	0.000000E+000
1	14.73395336	1.908801E-011	4.388012E-012	0	0.000000E+000
1	14.73397850	4.388012E-012	1.908801E-011	1	0.000000E+000
1	14.73462459	1.908801E-011	4.388012E-012	0	0.000000E+000
1	14.73465975	4.388012E-012	1.908801E-011	1	0.000000E+000
1	14.73530934	1.908801E-011	4.388012E-012	0	0.000000E+000
1	14.73550345	4.388012E-012	1.908801E-011	1	0.000000E+000
1	14.73573244	1.908801E-011	4.388012E-012	0	0.000000E+000
1	14.73578458	4.388012E-012	1.908801E-011	1	0.000000E+000
1	14.73629159	1.908801E-011	4.388012E-012	0	0.000000E+000
1	14.73632771	4.388012E-012	1.908801E-011	1	0.000000E+000
1	14.73654899	1.908801E-011	4.388012E-012	0	0.000000E+000
1	14.73656829	4.388012E-012	1.908801E-011	1	0.000000E+000
1	14.73787679	1.908801E-011	4.388012E-012	0	0.000000E+000
1	14.73790451	4.388012E-012	1.908801E-011	1	0.000000E+000
1	14.73847797	1.908801E-011	4.388012E-012	0	0.000000E+000
1	14.73850454	4.388012E-012	1.908801E-011	1	0.000000E+000
1	14.73865234	1.908801E-011	4.388012E-012	0	0.000000E+000
1	14.73868119	4.388012E-012	1.908801E-011	1	0.000000E+000
1	14.73872669	1.908801E-011	4.388012E-012	0	0.000000E+000
1	14.73875799	4.388012E-012	1.908801E-011	1	0.000000E+000
1	14.73901392	1.908801E-011	4.388012E-012	0	0.000000E+000
1	14.73903227	4.388012E-012	1.908801E-011	1	0.000000E+000
1	14.73924470	1.908801E-011	4.388012E-012	0	0.000000E+000
1	14.73927845	4.388012E-012	1.908801E-011	1	0.000000E+000
1	14.73952044	1.908801E-011	4.388012E-012	0	0.000000E+000
1	14.73962547	4.388012E-012	1.908801E-011	1	0.000000E+000
1	14.73985447	1.908801E-011	4.388012E-012	0	0.000000E+000
1	14.73990041	4.388012E-012	1.908801E-011	1	0.000000E+000
1	14.74013561	1.908801E-011	4.388012E-012	0	0.000000E+000
1	14.74018669	4.388012E-012	1.908801E-011	1	0.000000E+000
1	14.74046395	1.908801E-011	4.388012E-012	0	0.000000E+000
1	14.74049080	4.388012E-012	1.908801E-011	1	0.000000E+000
1	14.74061410	1.908801E-011	4.388012E-012	0	0.000000E+000
1	14.74062493	4.388012E-012	1.908801E-011	1	0.000000E+000
1	14.74129575	1.908801E-011	4.388012E-012	0	0.000000E+000
1	14.74129626	4.388012E-012	1.908801E-011	1	0.000000E+000
1	14.74176092	1.908801E-011	4.388012E-012	0	0.000000E+000
1	14.74179000	4.388012E-012	1.908801E-011	1	0.000000E+000
1	14.74182445	1.908801E-011	4.388012E-012	0	0.000000E+000
1	14.74187975	4.388012E-012	1.908801E-011	1	0.000000E+000
1	14.74240365	1.908801E-011	4.388012E-012	0	0.000000E+000
1	14.74244786	4.388012E-012	1.908801E-011	1	0.000000E+000
1	14.74258329	1.908801E-011	4.388012E-012	0	0.000000E+000
1	14.74260808	4.388012E-012	1.908801E-011	1	0.000000E+000
1	14.74269083	1.908801E-011	4.388012E-012	0	0.000000E+000
1	14.74277322	4.388012E-012	1.908801E-011	1	0.000000E+000
1	14.74288844	1.908801E-011	4.388012E-012	0	0.000000E+000
1	14.74295448	4.388012E-012	1.908801E-011	1	0.000000E+000
1	14.74319500	1.908801E-011	4.388012E-012	0	0.000000E+000
1	14.74327213	4.388012E-012	1.908801E-011	1	0.000000E+000
1	14.74353807	1.908801E-011	4.388012E-012	0	0.000000E+000
1	14.74356972	4.388012E-012	1.908801E-011	1	0.000000E+000
1	14.74373668	1.908801E-011	4.388012E-012	0	0.000000E+000
1	14.74376807	4.388012E-012	1.908801E-011	1	0.000000E+000
1	14.74427067	1.908801E-011	4.388012E-012	0	0.000000E+000
1	14.74429777	4.388012E-012	1.908801E-011	1	0.000000E+000
1	14.74453250	1.908801E-011	4.388012E-012	0	0.000000E+000
1	14.74454776	4.388012E-012	1.908801E-011	1	0.000000E+000
1	14.74458276	1.908801E-011	4.388012E-012	0	0.000000E+000
1	14.74461837	4.388012E-012	1.908801E-011	1	0.000000E+000
1	14.74479871	1.908801E-011	4.388012E-012	0	0.000000E+000
1	14.74485092	4.388012E-012	1.908801E-011	1	0.000000E+000
1	14.74544871	1.908801E-011	4.388012E-012	0	0.000000E+000
1	14.74547326	4.388012E-012	1.908801E-011	1	0.000000E+000
1	14.74563294	1.908801E-011	4.388012E-012	0	0.000000E+000
1	14.74566731	4.388012E-012	1.908801E-011	1	0.000000E+000
1	14.74576369	1.908801E-011	4.388012E-012	0	0.000000E+000
1	14.74580477	4.388012E-012	1.908801E-011	1	0.000000E+000
1	14.74581974	1.908801E-011	4.388012E-012	0	0.000000E+000
1	14.74585543	4.388012E-012	1.908801E-011	1	0.000000E+000
1	14.74599978	1.908801E-011	4.388012E-012	0	0.000000E+000
1	14.74600383	4.388012E-012	1.908801E-011	1	0.000000E+000
1	14.74640729	1.908801E-011	4.388012E-012	0	0.000000E+000
1	14.75338469	4.388012E-012	1.908801E-011	1	0.000000E+000
1	14.75344949	1.908801E-011	4.388012E-012	0	0.000000E+000
1	14.75351306	4.388012E-012	1.908801E-011	1	0.000000E+000
1	14.75383535	1.908801E-011	4.388012E-012	0	0.000000E+000
1	14.75390460	4.388012E-012	1.908801E-011	1	0.000000E+000
1	14.75406230	1.908801E-011	4.388012E-012	0	0.000000E+000
1	14.75408322	4.388012E-012	1.908801E-011	1	0.000000E+000
1	14.75446345	1.908801E-011	4.388012E-012	0	0.000000E+000
1	14.75449369	4.388012E-012	1.908801E-011	1	0.000000E+000
1	14.75469344	1.908801E-011	4.388012E-012	0	0.000000E+000
1	14.75473527	4.388012E-012	1.908801E-011	1	0.000000E+000
1	14.75481959	1.908801E-011	4.388012E-012	0	0.000000E+000
1	14.75483069	4.388012E-012	1.908801E-011	1	0.000000E+000
1	14.75492374	1.908801E-011	4.388012E-012	0	0.000000E+000
1	14.75492605	4.388012E-012	1.908801E-011	1	0.000000E+000
1	14.75533821	1.908801E-011	4.388012E-012	0	0.000000E+000
1	14.75537652	4.388012E-012	1.908801E-011	1	0.000000E+000
1	14.75588027	1.908801E-011	4.388012E-012	0	0.000000E+000
1	14.76416740	4.388012E-012	1.908801E-011	1	0.000000E+000
1	14.76447989	1.908801E-011	4.388012E-012	0	0.000000E+000
1	14.76449611	4.388012E-012	1.908801E-011	1	0.000000E+000
1	14.76460302	1.908801E-011	4.388012E-012	0	0.000000E+000
1	14.76538858	4.388012E-012	1.908801E-011	1	0.000000E+000
1	14.76568942	1.908801E-011	4.388012E-012	0	0.000000E+000
1	14.76585830	4.388012E-012	1.908801E-011	1	0.000000E+000
1	14.76603387	1.908801E-011	4.388012E-012	0	0.000000E+000
1	14.76608036	4.388012E-012	1.908801E-011	1	0.000000E+000
1	14.76643067	1.908801E-011	4.388012E-012	0	0.000000E+000
1	14.76655085	4.388012E-012	1.908801E-011	1	0.000000E+000
1	14.76660554	1.908801E-011	4.388012E-012	0	0.000000E+000
1	14.76662902	4.388012E-012	1.908801E-011	1	0.000000E+000
1	14.76671744	1.908801E-011	4.388012E-012	0	0.000000E+000
1	14.76673032	4.388012E-012	1.908801E-011	1	0.000000E+000
1	14.76689652	1.908801E-011	4.388012E-012	0	0.000000E+000
1	14.76697824	4.388012E-012	1.908801E-011	1	0.000000E+000
1	14.76714209	1.908801E-011	4.388012E-012	0	0.000000E+000
1	14.76715803	4.388012E-012	1.908801E-011	1	0.000000E+000
1	14.76730179	1.908801E-011	4.388012E-012	0	0.000000E+000
1	14.76732435	4.388012E-012	1.908801E-011	1	0.000000E+000
1	14.76747566	1.908801E-011	4.388012E-012	0	0.000000E+000
1	14.76750560	4.388012E-012	1.908801E-011	1	0.000000E+000
1	14.76811732	1.908801E-011	4.388012E-012	0	0.000000E+000
1	14.81824027	4.388012E-012	1.908801E-011	1	0.000000E+000
1	14.81879496	1.908801E-011	4.388012E-012	0	0.000000E+000
1	14.81881659	4.388012E-012	1.908801E-011	1	0.000000E+000
1	14.81923088	1.908801E-011	4.388012E-012	0	0.000000E+000
1	14.81926290	4.388012E-012	1.908801E-011	1	0.000000E+000
1	14.81939284	1.908801E-011	4.388012E-012	0	0.000000E+000
1	14.81943967	4.388012E-012	1.908801E-011	1	0.000000E+000
1	14.81973597	1.908801E-011	4.388012E-012	0	0.000000E+000
1	14.81978139	4.388012E-012	1.908801E-011	1	0.000000E+000
1	14.82134793	1.908801E-011	4.388012E-012	0	0.000000E+000
1	14.82146276	4.388012E-012	1.908801E-011	1	0.000000E+000
1	14.82152103	1.908801E-011	4.388012E-012	0	0.000000E+000
1	14.82154761	4.388012E-012	1.908801E-011	1	0.000000E+000
1	14.82172736	1.908801E-011	4.388012E-012	0	0.000000E+000
1	14.82434667	4.388012E-012	1.908801E-011	1	0.000000E+000
1	14.82438911	1.908801E-011	4.388012E-012	0	0.000000E+000
1	14.82447912	4.388012E-012	1.908801E-011	1	0.000000E+000
1	14.82452085	1.908801E-011	4.388012E-012	0	0.000000E+000
1	14.82452992	4.388012E-012	1.908801E-011	1	0.000000E+000
1	14.82459141	1.908801E-011	4.388012E-012	0	0.000000E+000
1	14.82462097	4.388012E-012	1.908801E-011	1	0.000000E+000
1	14.82485224	1.908801E-011	4.388012E-012	0	0.000000E+000
1	14.82487322	4.388012E-012	1.908801E-011	1	0.000000E+000
1	14.82503072	1.908801E-011	4.388012E-012	0	0.000000E+000
1	14.83607858	4.388012E-012	1.908801E-011	1	0.000000E+000
1	14.83636835	1.908801E-011	4.388012E-012	0	0.000000E+000
1	14.83640850	4.388012E-012	1.908801E-011	1	0.000000E+000
1	14.83642058	1.908801E-011	4.388012E-012	0	0.000000E+000
1	14.83651672	4.388012E-012	1.908801E-011	1	0.000000E+000
1	14.83663938	1.908801E-011	4.388012E-012	0	0.000000E+000
1	14.83729781	4.388012E-012	1.908801E-011	1	0.000000E+000
1	14.83842290	1.908801E-011	4.388012E-012	0	0.000000E+000
1	14.83846734	4.388012E-012	1.908801E-011	1	0.000000E+000
1	14.83873830	1.908801E-011	4.388012E-012	0	0.000000E+000
1	14.83877481	4.388012E-012	1.908801E-011	1	0.000000E+000
1	14.83884331	1.908801E-011	4.388012E-012	0	0.000000E+000
1	14.83884558	4.388012E-012	1.908801E-011	1	0.000000E+000
1	14.83895406	1.908801E-011	4.388012E-012	0	0.000000E+000
1	14.83898289	4.388012E-012	1.908801E-011	1	0.000000E+000
1	14.83919287	1.908801E-011	4.388012E-012	0	0.000000E+000
1	14.83921554	4.388012E-012	1.908801E-011	1	0.000000E+000
1	14.83931798	1.908801E-011	4.388012E-012	0	0.000000E+000
1	14.83983636	4.388012E-012	1.908801E-011	1	0.000000E+000
1	14.83987771	1.908801E-011	4.388012E-012	0	0.000000E+000
1	14.83992403	4.388012E-012	1.908801E-011	1	0.000000E+000
1	14.84001501	1.908801E-011	4.388012E-012	0	0.000000E+000
1	14.84002735	4.388012E-012	1.908801E-011	1	0.000000E+000
1	14.84078967	1.908801E-011	4.388012E-012	0	0.000000E+000
1	14.84082924	4.388012E-012	1.908801E-011	1	0.000000E+000
1	14.84087943	1.908801E-011	4.388012E-012	0	0.000000E+000
1	14.84094880	4.388012E-012	1.908801E-011	1	0.000000E+000
1	14.84155259	1.908801E-011	4.388012E-012	0	0.000000E+000
1	14.84158040	4.388012E-012	1.908801E-011	1	0.000000E+000
1	14.84180883	1.908801E-011	4.388012E-012	0	0.000000E+000
1	14.84184755	4.388012E-012	1.908801E-011	1	0.000000E+000
1	14.84201598	1.908801E-011	4.388012E-012	0	0.000000E+000
1	14.84202495	4.388012E-012	1.908801E-011	1	0.000000E+000
1	14.84219303	1.908801E-011	4.388012E-012	0	0.000000E+000
1	14.84221679	4.388012E-012	1.908801E-011	1	0.000000E+000
1	14.84232543	1.908801E-011	4.388012E-012	0	0.000000E+000
1	14.84233911	4.388012E-012	1.908801E-011	1	0.000000E+000
1	14.84243990	1.908801E-011	4.388012E-012	0	0.000000E+000
1	14.84245282	4.388012E-012	1.908801E-011	1	0.000000E+000
1	14.84357942	1.908801E-011	4.388012E-012	0	0.000000E+000
1	14.84390153	4.388012E-012	1.908801E-011	1	0.000000E+000
1	14.84397534	1.908801E-011	4.388012E-012	0	0.000000E+000
1	14.84401941	4.388012E-012	1.908801E-011	1	0.000000E+000
1	14.84449707	1.908801E-011	4.388012E-012	0	0.000000E+000
1	14.84451476	4.388012E-012	1.908801E-011	1	0.000000E+000
1	14.84475251	1.908801E-011	4.388012E-012	0	0.000000E+000
1	14.84476562	4.388012E-012	1.908801E-011	1	0.000000E+000
1	14.84520704	1.908801E-011	4.388012E-012	0	0.000000E+000
1	14.84524408	4.388012E-012	1.908801E-011	1	0.000000E+000
1	14.84534100	1.908801E-011	4.388012E-012	0	0.000000E+000
1	14.84592103	4.388012E-012	1.908801E-011	1	0.000000E+000
1	14.84599796	1.908801E-011	4.388012E-012	0	0.000000E+000
1	14.84603721	4.388012E-012	1.908801E-011	1	0.000000E+000
1	14.84678964	1.908801E-011	4.388012E-012	0	0.000000E+000
1	14.84913971	4.388012E-012	1.908801E-011	1	0.000000E+000
1	14.84927549	1.908801E-011	4.388012E-012	0	0.000000E+000
1	14.84928908	4.388012E-012	1.908801E-011	1	0.000000E+000
1	14.84933183	1.908801E-011	4.388012E-012	0	0.000000E+000
1	14.84935693	4.388012E-012	1.908801E-011	1	0.000000E+000
1	14.84972142	1.908801E-011	4.388012E-012	0	0.000000E+000
1	14.84976608	4.388012E-012	1.908801E-011	1	0.000000E+000
1	14.84989270	1.908801E-011	4.388012E-012	0	0.000000E+000
1	14.84990766	4.388012E-012	1.908801E-011	1	0.000000E+000
1	14.85010765	1.908801E-011	4.388012E-012	0	0.000000E+000
1	14.85013607	4.388012E-012	1.908801E-011	1	0.000000E+000
1	14.85020485	1.908801E-011	4.388012E-012	0	0.000000E+000
1	14.85022252	4.388012E-012	1.908801E-011	1	0.000000E+000
1	14.85058467	1.908801E-011	4.388012E-012	0	0.000000E+000
1	14.85130238	4.388012E-012	1.908801E-011	1	0.000000E+000
1	14.85149340	1.908801E-011	4.388012E-012	0	0.000000E+000
1	14.85149786	4.388012E-012	1.908801E-011	1	0.000000E+000
1	14.85155961	1.908801E-011	4.388012E-012	0	0.000000E+000
1	14.85156674	4.388012E-012	1.908801E-011	1	0.000000E+000
1	14.85161338	1.908801E-011	4.388012E-012	0	0.000000E+000
1	14.85163547	4.388012E-012	1.908801E-011	1	0.000000E+000
1	14.85169508	1.908801E-011	4.388012E-012	0	0.000000E+000
1	14.85172084	4.388012E-012	1.908801E-011	1	0.000000E+000
1	14.85205487	1.908801E-011	4.388012E-012	0	0.000000E+000
1	14.85982939	4.388012E-012	1.908801E-011	1	0.000000E+000
1	14.85989429	1.908801E-011	4.388012E-012	0	0.000000E+000
1	14.86051957	4.388012E-012	1.908801E-011	1	0.000000E+000
1	14.86099723	1.908801E-011	4.388012E-012	0	0.000000E+000
1	14.86105162	4.388012E-012	1.908801E-011	1	0.000000E+000
1	14.86124164	1.908801E-011	4.388012E-012	0	0.000000E+000
1	14.86126313	4.388012E-012	1.908801E-011	1	0.000000E+000
1	14.86144974	1.908801E-011	4.388012E-012	0	0.000000E+000
1	14.86154398	4.388012E-012	1.908801E-011	1	0.000000E+000
1	14.86188055	1.908801E-011	4.388012E-012	0	0.000000E+000
1	14.86196270	4.388012E-012	1.908801E-011	1	0.000000E+000
1	14.86231413	1.908801E-011	4.388012E-012	0	0.000000E+000
1	14.86232740	4.388012E-012	1.908801E-011	1	0.000000E+000
1	14.86277169	1.908801E-011	4.388012E-012	0	0.000000E+000
1	14.86281431	4.388012E-012	1.908801E-011	1	0.000000E+000
1	14.86294803	1.908801E-011	4.388012E-012	0	0.000000E+000
1	14.86332937	4.388012E-012	1.908801E-011	1	0.000000E+000
1	14.86362596	1.908801E-011	4.388012E-012	0	0.000000E+000
1	14.86363999	4.388012E-012	1.908801E-011	1	0.000000E+000
1	14.86377188	1.908801E-011	4.388012E-012	0	0.000000E+000
1	14.86396787	4.388012E-012	1.908801E-011	1	0.000000E+000
1	14.86401343	1.908801E-011	4.388012E-012	0	0.000000E+000
1	14.86403526	4.388012E-012	1.908801E-011	1	0.000000E+000
1	14.86429498	1.908801E-011	4.388012E-012	0	0.000000E+000
1	14.86432565	4.388012E-012	1.908801E-011	1	0.000000E+000
1	14.86471903	1.908801E-011	4.388012E-012	0	0.000000E+000
1	14.86472904	4.388012E-012	1.908801E-011	1	0.000000E+000
1	14.86502345	1.908801E-011	4.388012E-012	0	0.000000E+000
1	14.86503511	4.388012E-012	1.908801E-011	1	0.000000E+000
1	14.86538701	1.908801E-011	4.388012E-012	0	0.000000E+000
1	14.86542150	4.388012E-012	1.908801E-011	1	0.000000E+000
1	14.86583857	1.908801E-011	4.388012E-012	0	0.000000E+000
1	14.86593766	4.388012E-012	1.908801E-011	1	0.000000E+000
1	14.86625812	1.908801E-011	4.388012E-012	0	0.000000E+000
1	14.86626575	4.388012E-012	1.908801E-011	1	0.000000E+000
1	14.86764530	1.908801E-011	4.388012E-012	0	0.000000E+000
1	14.86828066	4.388012E-012	1.908801E-011	1	0.000000E+000
1	14.86845320	1.908801E-011	4.388012E-012	0	0.000000E+000
1	14.86863980	4.388012E-012	1.908801E-011	1	0.000000E+000
1	14.86883727	1.908801E-011	4.388012E-012	0	0.000000E+000
1	14.86888894	4.388012E-012	1.908801E-011	1	0.000000E+000
1	14.86912999	1.908801E-011	4.388012E-012	0	0.000000E+000
1	14.86916582	4.388012E-012	1.908801E-011	1	0.000000E+000
1	14.86924254	1.908801E-011	4.388012E-012	0	0.000000E+000
1	14.86927838	4.388012E-012	1.908801E-011	1	0.000000E+000
1	14.86954026	1.908801E-011	4.388012E-012	0	0.000000E+000
1	14.86960413	4.388012E-012	1.908801E-011	1	0.000000E+000
1	14.86963493	1.908801E-011	4.388012E-012	0	0.000000E+000
1	14.86964957	4.388012E-012	1.908801E-011	1	0.000000E+000
1	14.87012323	1.908801E-011	4.388012E-012	0	0.000000E+000
1	14.87014586	4.388012E-012	1.908801E-011	1	0.000000E+000
1	14.87042687	1.908801E-011	4.388012E-012	0	0.000000E+000
1	14.87044781	4.388012E-012	1.908801E-011	1	0.000000E+000
1	14.87077446	1.908801E-011	4.388012E-012	0	0.000000E+000
1	14.87080892	4.388012E-012	1.908801E-011	1	0.000000E+000
1	14.87124708	1.908801E-011	4.388012E-012	0	0.000000E+000
1	14.87128833	4.388012E-012	1.908801E-011	1	0.000000E+000
1	14.87174716	1.908801E-011	4.388012E-012	0	0.000000E+000
1	14.87240268	4.388012E-012	1.908801E-011	1	0.000000E+000
1	14.87263360	1.908801E-011	4.388012E-012	0	0.000000E+000
1	14.87265500	4.388012E-012	1.908801E-011	1	0.000000E+000
1	14.87308787	1.908801E-011	4.388012E-012	0	0.000000E+000
1	14.87310914	4.388012E-012	1.908801E-011	1	0.000000E+000
1	14.87344893	1.908801E-011	4.388012E-012	0	0.000000E+000
1	14.87347270	4.388012E-012	1.908801E-011	1	0.000000E+000
1	14.87366472	1.908801E-011	4.388012E-012	0	0.000000E+000
1	14.87371917	4.388012E-012	1.908801E-011	1	0.000000E+000
1	14.87385329	1.908801E-011	4.388012E-012	0	0.000000E+000
1	14.87388603	4.388012E-012	1.908801E-011	1	0.000000E+000
1	14.87395756	1.908801E-011	4.388012E-012	0	0.000000E+000
1	14.87398156	4.388012E-012	1.908801E-011	1	0.000000E+000
1	14.87416049	1.908801E-011	4.388012E-012	0	0.000000E+000
1	14.87418349	4.388012E-012	1.908801E-011	1	0.000000E+000
1	14.87422540	1.908801E-011	4.388012E-012	0	0.000000E+000
1	14.87425339	4.388012E-012	1.908801E-011	1	0.000000E+000
1	14.87514728	1.908801E-011	4.388012E-012	0	0.000000E+000
1	14.87516260	4.388012E-012	1.908801E-011	1	0.000000E+000
1	14.87540533	1.908801E-011	4.388012E-012	0	0.000000E+000
1	14.87540986	4.388012E-012	1.908801E-011	1	0.000000E+000
1	14.87586872	1.908801E-011	4.388012E-012	0	0.000000E+000
1	14.87595483	4.388012E-012	1.908801E-011	1	0.000000E+000
1	14.87633133	1.908801E-011	4.388012E-012	0	0.000000E+000
1	14.87637185	4.388012E-012	1.908801E-011	1	0.000000E+000
1	14.87669797	1.908801E-011	4.388012E-012	0	0.000000E+000
1	14.87676252	4.388012E-012	1.908801E-011	1	0.000000E+000
1	14.87694984	1.908801E-011	4.388012E-012	0	0.000000E+000
1	14.87745547	4.388012E-012	1.908801E-011	1	0.000000E+000
1	14.87765071	1.908801E-011	4.388012E-012	0	0.000000E+000
1	14.87830952	4.388012E-012	1.908801E-011	1	0.000000E+000
1	14.87841008	1.908801E-011	4.388012E-012	0	0.000000E+000
1	14.87845777	4.388012E-012	1.908801E-011	1	0.000000E+000
1	14.87861732	1.908801E-011	4.388012E-012	0	0.000000E+000
1	14.87863502	4.388012E-012	1.908801E-011	1	0.000000E+000
1	14.87880778	1.908801E-011	4.388012E-012	0	0.000000E+000
1	14.87882061	4.388012E-012	1.908801E-011	1	0.000000E+000
1	14.87911673	1.908801E-011	4.388012E-012	0	0.000000E+000
1	14.87915523	4.388012E-012	1.908801E-011	1	0.000000E+000
1	14.87920312	1.908801E-011	4.388012E-012	0	0.000000E+000
1	14.87923114	4.388012E-012	1.908801E-011	1	0.000000E+000
1	14.87926367	1.908801E-011	4.388012E-012	0	0.000000E+000
1	14.87933258	4.388012E-012	1.908801E-011	1	0.000000E+000
1	14.87998482	1.908801E-011	4.388012E-012	0	0.000000E+000
1	14.87999570	4.388012E-012	1.908801E-011	1	0.000000E+000
1	14.88018261	1.908801E-011	4.388012E-012	0	0.000000E+000
1	14.88022328	4.388012E-012	1.908801E-011	1	0.000000E+000
1	14.88066393	1.908801E-011	4.388012E-012	0	0.000000E+000
1	14.88759042	4.388012E-012	1.908801E-011	1	0.000000E+000
1	14.88769866	1.908801E-011	4.388012E-012	0	0.000000E+000
1	14.88770174	4.388012E-012	1.908801E-011	1	0.000000E+000
1	14.88794711	1.908801E-011	4.388012E-012	0	0.000000E+000
1	14.88880995	4.388012E-012	1.908801E-011	1	0.000000E+000
1	14.88897984	1.908801E-011	4.388012E-012	0	0.000000E+000
1	14.88900720	4.388012E-012	1.908801E-011	1	0.000000E+000
1	14.88921751	1.908801E-011	4.388012E-012	0	0.000000E+000
1	14.88924835	4.388012E-012	1.908801E-011	1	0.000000E+000
1	14.88944669	1.908801E-011	4.388012E-012	0	0.000000E+000
1	14.88946984	4.388012E-012	1.908801E-011	1	0.000000E+000
1	14.88989838	1.908801E-011	4.388012E-012	0	0.000000E+000
1	14.88993786	4.388012E-012	1.908801E-011	1	0.000000E+000
1	14.88996123	1.908801E-011	4.388012E-012	0	0.000000E+000
1	14.88999956	4.388012E-012	1.908801E-011	1	0.000000E+000
1	14.89008196	1.908801E-011	4.388012E-012	0	0.000000E+000
1	14.89037274	4.388012E-012	1.908801E-011	1	0.000000E+000
1	14.89068967	1.908801E-011	4.388012E-012	0	0.000000E+000
1	14.89209819	4.388012E-012	1.908801E-011	1	0.000000E+000
1	14.89226372	1.908801E-011	4.388012E-012	0	0.000000E+000
1	14.89231637	4.388012E-012	1.908801E-011	1	0.000000E+000
1	14.89273319	1.908801E-011	4.388012E-012	0	0.000000E+000
1	14.89275702	4.388012E-012	1.908801E-011	1	0.000000E+000
1	14.89281395	1.908801E-011	4.388012E-012	0	0.000000E+000
1	14.89344419	4.388012E-012	1.908801E-011	1	0.000000E+000
1	14.89385511	1.908801E-011	4.388012E-012	0	0.000000E+000
1	14.89388602	4.388012E-012	1.908801E-011	1	0.000000E+000
1	14.89391229	1.908801E-011	4.388012E-012	0	0.000000E+000
1	14.89522749	4.388012E-012	1.908801E-011	1	0.000000E+000
1	14.89547184	1.908801E-011	4.388012E-012	0	0.000000E+000
1	14.89552330	4.388012E-012	1.908801E-011	1	0.000000E+000
1	14.89562377	1.908801E-011	4.388012E-012	0	0.000000E+000
1	14.89565753	4.388012E-012	1.908801E-011	1	0.000000E+000
1	14.89576296	1.908801E-011	4.388012E-012	0	0.000000E+000
1	14.89587021	4.388012E-012	1.908801E-011	1	0.000000E+000
1	14.89588698	1.908801E-011	4.388012E-012	0	0.000000E+000
1	14.89591722	4.388012E-012	1.908801E-011	1	0.000000E+000
1	14.89607307	1.908801E-011	4.388012E-012	0	0.000000E+000
1	14.89612097	4.388012E-012	1.908801E-011	1	0.000000E+000
1	14.89681290	1.908801E-011	4.388012E-012	0	0.000000E+000
1	14.89689375	4.388012E-012	1.908801E-011	1	0.000000E+000
1	14.89692282	1.908801E-011	4.388012E-012	0	0.000000E+000
1	14.89836714	4.388012E-012	1.908801E-011	1	0.000000E+000
1	14.89855667	1.908801E-011	4.388012E-012	0	0.000000E+000
1	14.89863536	4.388012E-012	1.908801E-011	1	0.000000E+000
1	14.89877897	1.908801E-011	4.388012E-012	0	0.000000E+000
1	14.89888681	4.388012E-012	1.908801E-011	1	0.000000E+000
1	14.89913201	1.908801E-011	4.388012E-012	0	0.000000E+000
1	14.89917662	4.388012E-012	1.908801E-011	1	0.000000E+000
1	14.89936553	1.908801E-011	4.388012E-012	0	0.000000E+000
1	14.89938834	4.388012E-012	1.908801E-011	1	0.000000E+000
1	14.89959380	1.908801E-011	4.388012E-012	0	0.000000E+000
1	14.89960211	4.388012E-012	1.908801E-011	1	0.000000E+000
1	14.89995236	1.908801E-011	4.388012E-012	0	0.000000E+000
1	14.90001812	4.388012E-012	1.908801E-011	1	0.000000E+000
1	14.90025114	1.908801E-011	4.388012E-012	0	0.000000E+000
1	14.90069243	4.388012E-012	1.908801E-011	1	0.000000E+000
1	14.90075206	1.908801E-011	4.388012E-012	0	0.000000E+000
1	14.90079418	4.388012E-012	1.908801E-011	1	0.000000E+000
1	14.90099575	1.908801E-011	4.388012E-012	0	0.000000E+000
1	14.90101764	4.388012E-012	1.908801E-011	1	0.000000E+000
1	14.90124077	1.908801E-011	4.388012E-012	0	0.000000E+000
1	14.90127012	4.388012E-012	1.908801E-011	1	0.000000E+000
1	14.90164460	1.908801E-011	4.388012E-012	0	0.000000E+000
1	14.90246413	4.388012E-012	1.908801E-011	1	0.000000E+000
1	14.90269866	1.908801E-011	4.388012E-012	0	0.000000E+000
1	14.95731817	4.388012E-012	1.908801E-011	1	0.000000E+000
1	14.95742173	1.908801E-011	4.388012E-012	0	0.000000E+000
1	14.95744088	4.388012E-012	1.908801E-011	1	0.000000E+000
1	14.95765940	1.908801E-011	4.388012E-012	0	0.000000E+000
1	14.95768195	4.388012E-012	1.908801E-011	1	0.000000E+000
1	14.95779310	1.908801E-011	4.388012E-012	0	0.000000E+000
1	14.95781539	4.388012E-012	1.908801E-011	1	0.000000E+000
1	14.95793412	1.908801E-011	4.388012E-012	0	0.000000E+000
1	14.95795546	4.388012E-012	1.908801E-011	1	0.000000E+000
1	14.95805301	1.908801E-011	4.388012E-012	0	0.000000E+000
1	14.95807534	4.388012E-012	1.908801E-011	1	0.000000E+000
1	14.95821110	1.908801E-011	4.388012E-012	0	0.000000E+000
1	14.95825902	4.388012E-012	1.908801E-011	1	0.000000E+000
1	14.95835654	1.908801E-011	4.388012E-012	0	0.000000E+000
1	14.95879057	4.388012E-012	1.908801E-011	1	0.000000E+000
1	14.95926830	1.908801E-011	4.388012E-012	0	0.000000E+000
1	14.95928872	4.388012E-012	1.908801E-011	1	0.000000E+000
1	14.95937449	1.908801E-011	4.388012E-012	0	0.000000E+000
1	14.95940216	4.388012E-012	1.908801E-011	1	0.000000E+000
1	14.95982564	1.908801E-011	4.388012E-012	0	0.000000E+000
1	14.95987198	4.388012E-012	1.908801E-011	1	0.000000E+000
1	14.96012407	1.908801E-011	4.388012E-012	0	0.000000E+000
1	14.96073699	4.388012E-012	1.908801E-011	1	0.000000E+000
1	14.96086083	1.908801E-011	4.388012E-012	0	0.000000E+000
1	14.96088087	4.388012E-012	1.908801E-011	1	0.000000E+000
1	14.96119933	1.908801E-011	4.388012E-012	0	0.000000E+000
1	14.96121478	4.388012E-012	1.908801E-011	1	0.000000E+000
1	14.96130714	1.908801E-011	4.388012E-012	0	0.000000E+000
1	14.96134337	4.388012E-012	1.908801E-011	1	0.000000E+000
1	14.96152183	1.908801E-011	4.388012E-012	0	0.000000E+000
1	14.96155905	4.388012E-012	1.908801E-011	1	0.000000E+000
1	14.96171644	1.908801E-011	4.388012E-012	0	0.000000E+000
1	14.96175771	4.388012E-012	1.908801E-011	1	0.000000E+000
1	14.96181337	1.908801E-011	4.388012E-012	0	0.000000E+000
1	14.96839602	4.388012E-012	1.908801E-011	1	0.000000E+000
1	14.96844937	1.908801E-011	4.388012E-012	0	0.000000E+000
1	14.96851381	4.388012E-012	1.908801E-011	1	0.000000E+000
1	14.96867252	1.908801E-011	4.388012E-012	0	0.000000E+000
1	14.96871872	4.388012E-012	1.908801E-011	1	0.000000E+000
1	14.96874409	1.908801E-011	4.388012E-012	0	0.000000E+000
1	14.96878873	4.388012E-012	1.908801E-011	1	0.000000E+000
1	14.96905833	1.908801E-011	4.388012E-012	0	0.000000E+000
1	14.96908682	4.388012E-012	1.908801E-011	1	0.000000E+000
1	14.96914693	1.908801E-011	4.388012E-012	0	0.000000E+000
1	14.96960585	4.388012E-012	1.908801E-011	1	0.000000E+000
1	14.96997609	1.908801E-011	4.388012E-012	0	0.000000E+000
1	14.96999561	4.388012E-012	1.908801E-011	1	0.000000E+000
1	14.97012345	1.908801E-011	4.388012E-012	0	0.000000E+000
1	14.97025828	4.388012E-012	1.908801E-011	1	0.000000E+000
1	14.97032898	1.908801E-011	4.388012E-012	0	0.000000E+000
1	14.97036546	4.388012E-012	1.908801E-011	1	0.000000E+000
1	14.97074922	1.908801E-011	4.388012E-012	0	0.000000E+000
1	14.97078831	4.388012E-012	1.908801E-011	1	0.000000E+000
1	14.97153269	1.908801E-011	4.388012E-012	0	0.000000E+000
1	14.97155022	4.388012E-012	1.908801E-011	1	0.000000E+000
1	14.97174520	1.908801E-011	4.388012E-012	0	0.000000E+000
1	14.97180717	4.388012E-012	1.908801E-011	1	0.000000E+000
1	14.97189122	1.908801E-011	4.388012E-012	0	0.000000E+000
1	14.97195130	4.388012E-012	1.908801E-011	1	0.000000E+000
1	14.97197365	1.908801E-011	4.388012E-012	0	0.000000E+000
1	14.97198411	4.388012E-012	1.908801E-011	1	0.000000E+000
1	14.97218810	1.908801E-011	4.388012E-012	0	0.000000E+000
1	14.97224533	4.388012E-012	1.908801E-011	1	0.000000E+000
1	14.97227017	1.908801E-011	4.388012E-012	0	0.000000E+000
1	14.97231076	4.388012E-012	1.908801E-011	1	0.000000E+000
1	14.97249008	1.908801E-011	4.388012E-012	0	0.000000E+000
1	14.97253570	4.388012E-012	1.908801E-011	1	0.000000E+000
1	14.97284813	1.908801E-011	4.388012E-012	0	0.000000E+000
1	14.97291995	4.388012E-012	1.908801E-011	1	0.000000E+000
1	14.97323040	1.908801E-011	4.388012E-012	0	0.000000E+000
1	14.97329325	4.388012E-012	1.908801E-011	1	0.000000E+000
1	14.97336255	1.908801E-011	4.388012E-012	0	0.000000E+000
1	18.41850914	4.337910E-012	1.903791E-011	1	0.000000E+000
1	18.41852227	1.903791E-011	4.337910E-012	0	0.000000E+000
1	18.41856058	4.337910E-012	1.903791E-011	1	0.000000E+000
1	18.41873271	1.903791E-011	4.337910E-012	0	0.000000E+000
1	18.41875492	4.337910E-012	1.903791E-011	1	0.000000E+000
1	18.41903775	1.903791E-011	4.337910E-012	0	0.000000E+000
1	18.41907365	4.337910E-012	1.903791E-011	1	0.000000E+000
1	18.41918138	1.903791E-011	4.337910E-012	0	0.000000E+000
1	18.41919977	4.337910E-012	1.903791E-011	1	0.000000E+000
1	18.41959616	1.903791E-011	4.337910E-012	0	0.000000E+000
1	18.41962253	4.337910E-012	1.903791E-011	1	0.000000E+000
1	18.42035045	1.903791E-011	4.337910E-012	0	0.000000E+000
1	18.42040343	4.337910E-012	1.903791E-011	1	0.000000E+000
1	18.42116048	1.903791E-011	4.337910E-012	0	0.000000E+000
1	18.42149442	4.337910E-012	1.903791E-011	1	0.000000E+000
1	18.42153405	1.903791E-011	4.337910E-012	0	0.000000E+000
1	18.42156513	4.337910E-012	1.903791E-011	1	0.000000E+000
1	18.42195580	1.903791E-011	4.337910E-012	0	0.000000E+000
1	18.42197094	4.337910E-012	1.903791E-011	1	0.000000E+000
1	18.42211756	1.903791E-011	4.337910E-012	0	0.000000E+000
1	18.42214892	4.337910E-012	1.903791E-011	1	0.000000E+000
1	18.42224449	1.903791E-011	4.337910E-012	0	0.000000E+000
1	18.42226550	4.337910E-012	1.903791E-011	1	0.000000E+000
1	18.42275983	1.903791E-011	4.337910E-012	0	0.000000E+000
1	18.42280469	4.337910E-012	1.903791E-011	1	0.000000E+000
1	18.42308880	1.903791E-011	4.337910E-012	0	0.000000E+000
1	18.42319786	4.337910E-012	1.903791E-011	1	0.000000E+000
1	18.42350843	1.903791E-011	4.337910E-012	0	0.000000E+000
1	18.42354922	4.337910E-012	1.903791E-011	1	0.000000E+000
1	18.42357325	1.903791E-011	4.337910E-012	0	0.000000E+000
1	18.42372252	4.337910E-012	1.903791E-011	1	0.000000E+000
1	18.42380583	1.903791E-011	4.337910E-012	0	0.000000E+000
1	18.42387994	4.337910E-012	1.903791E-011	1	0.000000E+000
1	18.42416013	1.903791E-011	4.337910E-012	0	0.000000E+000
1	18.42419171	4.337910E-012	1.903791E-011	1	0.000000E+000
1	18.42422609	1.903791E-011	4.337910E-012	0	0.000000E+000
1	18.42523044	4.337910E-012	1.903791E-011	1	0.000000E+000
1	18.42546230	1.903791E-011	4.337910E-012	0	0.000000E+000
1	18.42548817	4.337910E-012	1.903791E-011	1	0.000000E+000
1	18.42575425	1.903791E-011	4.337910E-012	0	0.000000E+000
1	18.42577247	4.337910E-012	1.903791E-011	1	0.000000E+000
1	18.42592231	1.903791E-011	4.337910E-012	0	0.000000E+000
1	18.42596981	4.337910E-012	1.903791E-011	1	0.000000E+000
1	18.42600371	1.903791E-011	4.337910E-012	0	0.000000E+000
1	18.42609009	4.337910E-012	1.903791E-011	1	0.000000E+000
1	18.42622218	1.903791E-011	4.337910E-012	0	0.000000E+000
1	18.42626207	4.337910E-012	1.903791E-011	1	0.000000E+000
1	18.42629342	1.903791E-011	4.337910E-012	0	0.000000E+000
1	18.42638961	4.337910E-012	1.903791E-011	1	0.000000E+000
1	18.42680503	1.903791E-011	4.337910E-012	0	0.000000E+000
1	18.42682049	4.337910E-012	1.903791E-011	1	0.000000E+000
1	18.42694673	1.903791E-011	4.337910E-012	0	0.000000E+000
1	18.42700545	4.337910E-012	1.903791E-011	1	0.000000E+000
1	18.42708408	1.903791E-011	4.337910E-012	0	0.000000E+000
1	18.42709479	4.337910E-012	1.903791E-011	1	0.000000E+000
1	18.42738721	1.903791E-011	4.337910E-012	0	0.000000E+000
1	18.42740041	4.337910E-012	1.903791E-011	1	0.000000E+000
1	18.42769663	1.903791E-011	4.337910E-012	0	0.000000E+000
1	18.42772623	4.337910E-012	1.903791E-011	1	0.000000E+000
1	18.42796452	1.903791E-011	4.337910E-012	0	0.000000E+000
1	18.42798624	4.337910E-012	1.903791E-011	1	0.000000E+000
1	18.42800348	1.903791E-011	4.337910E-012	0	0.000000E+000
1	18.42804896	4.337910E-012	1.903791E-011	1	0.000000E+000
1	18.42815832	1.903791E-011	4.337910E-012	0	0.000000E+000
1	18.42817423	4.337910E-012	1.903791E-011	1	0.000000E+000
1	18.42919002	1.903791E-011	4.337910E-012	0	0.000000E+000
1	18.42922996	4.337910E-012	1.903791E-011	1	0.000000E+000
1	18.42949990	1.903791E-011	4.337910E-012	0	0.000000E+000
1	18.42954369	4.337910E-012	1.903791E-011	1	0.000000E+000
1	18.42969867	1.903791E-011	4.337910E-012	0	0.000000E+000
1	18.42971615	4.337910E-012	1.903791E-011	1	0.000000E+000
1	18.42973191	1.903791E-011	4.337910E-012	0	0.000000E+000
1	18.42979425	4.337910E-012	1.903791E-011	1	0.000000E+000
1	18.43042683	1.903791E-011	4.337910E-012	0	0.000000E+000
1	18.43045870	4.337910E-012	1.903791E-011	1	0.000000E+000
1	18.43077988	1.903791E-011	4.337910E-012	0	0.000000E+000
1	18.43082109	4.337910E-012	1.903791E-011	1	0.000000E+000
1	18.43085534	1.903791E-011	4.337910E-012	0	0.000000E+000
1	18.43086906	4.337910E-012	1.903791E-011	1	0.000000E+000
1	18.43116102	1.903791E-011	4.337910E-012	0	0.000000E+000
1	18.43119348	4.337910E-012	1.903791E-011	1	0.000000E+000
1	18.43154258	1.903791E-011	4.337910E-012	0	0.000000E+000
1	18.43158022	4.337910E-012	1.903791E-011	1	0.000000E+000
1	18.43188869	1.903791E-011	4.337910E-012	0	0.000000E+000
1	18.43189268	4.337910E-012	1.903791E-011	1	0.000000E+000
1	18.43198052	1.903791E-011	4.337910E-012	0	0.000000E+000
1	18.43201858	4.337910E-012	1.903791E-011	1	0.000000E+000
1	18.43205609	1.903791E-011	4.337910E-012	0	0.000000E+000
1	18.43209341	4.337910E-012	1.903791E-011	1	0.000000E+000
1	18.43215760	1.903791E-011	4.337910E-012	0	0.000000E+000
1	18.43219700	4.337910E-012	1.903791E-011	1	0.000000E+000
1	18.43221494	1.903791E-011	4.337910E-012	0	0.000000E+000
1	18.43227208	4.337910E-012	1.903791E-011	1	0.000000E+000
1	18.43249306	1.903791E-011	4.337910E-012	0	0.000000E+000
1	18.43253545	4.337910E-012	1.903791E-011	1	0.000000E+000
1	18.43256621	1.903791E-011	4.337910E-012	0	0.000000E+000
1	18.43262359	4.337910E-012	1.903791E-011	1	0.000000E+000
1	18.43290074	1.903791E-011	4.337910E-012	0	0.000000E+000
1	18.43295661	4.337910E-012	1.903791E-011	1	0.000000E+000
1	18.43320726	1.903791E-011	4.337910E-012	0	0.000000E+000
1	18.43324021	4.337910E-012	1.903791E-011	1	0.000000E+000
1	18.43350734	1.903791E-011	4.337910E-012	0	0.000000E+000
1	18.43352342	4.337910E-012	1.903791E-011	1	0.000000E+000
1	18.43356830	1.903791E-011	4.337910E-012	0	0.000000E+000
1	18.43362523	4.337910E-012	1.903791E-011	1	0.000000E+000
1	18.43406613	1.903791E-011	4.337910E-012	0	0.000000E+000
1	18.43409120	4.337910E-012	1.903791E-011	1	0.000000E+000
1	18.43414382	1.903791E-011	4.337910E-012	0	0.000000E+000
1	18.43415837	4.337910E-012	1.903791E-011	1	0.000000E+000
1	18.43457630	1.903791E-011	4.337910E-012	0	0.000000E+000
1	18.43460860	4.337910E-012	1.903791E-011	1	0.000000E+000
1	18.43505318	1.903791E-011	4.337910E-012	0	0.000000E+000
1	18.43508105	4.337910E-012	1.903791E-011	1	0.000000E+000
1	18.43509888	1.903791E-011	4.337910E-012	0	0.000000E+000
1	18.43513827	4.337910E-012	1.903791E-011	1	0.000000E+000
1	18.43599331	1.903791E-011	4.337910E-012	0	0.000000E+000
1	18.43601590	4.337910E-012	1.903791E-011	1	0.000000E+000
1	18.43646858	1.903791E-011	4.337910E-012	0	0.000000E+000
1	18.43705950	4.337910E-012	1.903791E-011	1	0.000000E+000
1	18.43791470	1.903791E-011	4.337910E-012	0	0.000000E+000
1	18.43795591	4.337910E-012	1.903791E-011	1	0.000000E+000
1	18.43826913	1.903791E-011	4.337910E-012	0	0.000000E+000
1	18.43828674	4.337910E-012	1.903791E-011	1	0.000000E+000
1	18.43830403	1.903791E-011	4.337910E-012	0	0.000000E+000
1	18.43833843	4.337910E-012	1.903791E-011	1	0.000000E+000
1	18.43852705	1.903791E-011	4.337910E-012	0	0.000000E+000
1	18.43854455	4.337910E-012	1.903791E-011	1	0.000000E+000
1	18.43866020	1.903791E-011	4.337910E-012	0	0.000000E+000
1	18.43869948	4.337910E-012	1.903791E-011	1	0.000000E+000
1	18.43874517	1.903791E-011	4.337910E-012	0	0.000000E+000
1	18.43877669	4.337910E-012	1.903791E-011	1	0.000000E+000
1	18.43878794	1.903791E-011	4.337910E-012	0	0.000000E+000
1	18.43880152	4.337910E-012	1.903791E-011	1	0.000000E+000
1	18.43918139	1.903791E-011	4.337910E-012	0	0.000000E+000
1	18.43918682	4.337910E-012	1.903791E-011	1	0.000000E+000
1	18.43928187	1.903791E-011	4.337910E-012	0	0.000000E+000
1	18.43935421	4.337910E-012	1.903791E-011	1	0.000000E+000
1	18.43953831	1.903791E-011	4.337910E-012	0	0.000000E+000
1	18.43959568	4.337910E-012	1.903791E-011	1	0.000000E+000
1	18.43965701	1.903791E-011	4.337910E-012	0	0.000000E+000
1	18.43969524	4.337910E-012	1.903791E-011	1	0.000000E+000
1	18.43982333	1.903791E-011	4.337910E-012	0	0.000000E+000
1	18.43984228	4.337910E-012	1.903791E-011	1	0.000000E+000
1	18.44003630	1.903791E-011	4.337910E-012	0	0.000000E+000
1	18.44006553	4.337910E-012	1.903791E-011	1	0.000000E+000
1	18.44024967	1.903791E-011	4.337910E-012	0	0.000000E+000
1	18.44028085	4.337910E-012	1.903791E-011	1	0.000000E+000
1	18.44046673	1.903791E-011	4.337910E-012	0	0.000000E+000
1	18.44049712	4.337910E-012	1.903791E-011	1	0.000000E+000
1	18.44054087	1.903791E-011	4.337910E-012	0	0.000000E+000
1	18.44057488	4.337910E-012	1.903791E-011	1	0.000000E+000
1	18.44060761	1.903791E-011	4.337910E-012	0	0.000000E+000
1	18.44061600	4.337910E-012	1.903791E-011	1	0.000000E+000
1	18.44068078	1.903791E-011	4.337910E-012	0	0.000000E+000
1	18.44069987	4.337910E-012	1.903791E-011	1	0.000000E+000
1	18.44074560	1.903791E-011	4.337910E-012	0	0.000000E+000
1	18.44136673	4.337910E-012	1.903791E-011	1	0.000000E+000
1	18.44138828	1.903791E-011	4.337910E-012	0	0.000000E+000
1	19.04419267	4.221622E-012	1.892162E-011	1	0.000000E+000
1	19.04471637	1.892162E-011	4.221622E-012	0	0.000000E+000
1	19.04594887	4.221622E-012	1.892162E-011	1	0.000000E+000
1	19.04634344	1.892162E-011	4.221622E-012	0	0.000000E+000
1	19.04636608	4.221622E-012	1.892162E-011	1	0.000000E+000
1	19.04649832	1.892162E-011	4.221622E-012	0	0.000000E+000
1	19.04651275	4.221622E-012	1.892162E-011	1	0.000000E+000
1	19.04681890	1.892162E-011	4.221622E-012	0	0.000000E+000
1	19.04685563	4.221622E-012	1.892162E-011	1	0.000000E+000
1	19.04692464	1.892162E-011	4.221622E-012	0	0.000000E+000
1	19.04695811	4.221622E-012	1.892162E-011	1	0.000000E+000
1	19.04744082	1.892162E-011	4.221622E-012	0	0.000000E+000
1	19.04745182	4.221622E-012	1.892162E-011	1	0.000000E+000
1	19.04790607	1.892162E-011	4.221622E-012	0	0.000000E+000
1	19.04793880	4.221622E-012	1.892162E-011	1	0.000000E+000
1	19.04805499	1.892162E-011	4.221622E-012	0	0.000000E+000
1	19.04808674	4.221622E-012	1.892162E-011	1	0.000000E+000
1	19.04898314	1.892162E-011	4.221622E-012	0	0.000000E+000
1	19.04901803	4.221622E-012	1.892162E-011	1	0.000000E+000
1	19.04902995	1.892162E-011	4.221622E-012	0	0.000000E+000
1	19.04912426	4.221622E-012	1.892162E-011	1	0.000000E+000
1	19.04982395	1.892162E-011	4.221622E-012	0	0.000000E+000
1	19.04983120	4.221622E-012	1.892162E-011	1	0.000000E+000
1	19.04997300	1.892162E-011	4.221622E-012	0	0.000000E+000
1	19.04998943	4.221622E-012	1.892162E-011	1	0.000000E+000
1	19.05076090	1.892162E-011	4.221622E-012	0	0.000000E+000
1	19.05078527	4.221622E-012	1.892162E-011	1	0.000000E+000
1	19.05087239	1.892162E-011	4.221622E-012	0	0.000000E+000
1	19.05111035	4.221622E-012	1.892162E-011	1	0.000000E+000
1	19.05131176	1.892162E-011	4.221622E-012	0	0.000000E+000
1	19.05133356	4.221622E-012	1.892162E-011	1	0.000000E+000
1	19.05157783	1.892162E-011	4.221622E-012	0	0.000000E+000
1	19.05165864	4.221622E-012	1.892162E-011	1	0.000000E+000
1	19.05242433	1.892162E-011	4.221622E-012	0	0.000000E+000
1	19.05253323	4.221622E-012	1.892162E-011	1	0.000000E+000
1	19.05295135	1.892162E-011	4.221622E-012	0	0.000000E+000
1	19.05297869	4.221622E-012	1.892162E-011	1	0.000000E+000
1	19.05312985	1.892162E-011	4.221622E-012	0	0.000000E+000
1	19.05316454	4.221622E-012	1.892162E-011	1	0.000000E+000
1	19.05321127	1.892162E-011	4.221622E-012	0	0.000000E+000
1	19.05327486	4.221622E-012	1.892162E-011	1	0.000000E+000
1	19.05333869	1.892162E-011	4.221622E-012	0	0.000000E+000
1	19.05336356	4.221622E-012	1.892162E-011	1	0.000000E+000
1	19.05346766	1.892162E-011	4.221622E-012	0	0.000000E+000
1	19.05348970	4.221622E-012	1.892162E-011	1	0.000000E+000
1	19.05423493	1.892162E-011	4.221622E-012	0	0.000000E+000
1	19.05427020	4.221622E-012	1.892162E-011	1	0.000000E+000
1	19.05439759	1.892162E-011	4.221622E-012	0	0.000000E+000
1	19.05442854	4.221622E-012	1.892162E-011	1	0.000000E+000
1	19.05477404	1.892162E-011	4.221622E-012	0	0.000000E+000
1	19.05479419	4.221622E-012	1.892162E-011	1	0.000000E+000
1	19.05544061	1.892162E-011	4.221622E-012	0	0.000000E+000
1	19.05547065	4.221622E-012	1.892162E-011	1	0.000000E+000
1	19.05573367	1.892162E-011	4.221622E-012	0	0.000000E+000
1	19.05580443	4.221622E-012	1.892162E-011	1	0.000000E+000
1	19.05596322	1.892162E-011	4.221622E-012	0	0.000000E+000
1	19.05598585	4.221622E-012	1.892162E-011	1	0.000000E+000
1	19.05648258	1.892162E-011	4.221622E-012	0	0.000000E+000
1	19.05654786	4.221622E-012	1.892162E-011	1	0.000000E+000
1	19.05672618	1.892162E-011	4.221622E-012	0	0.000000E+000
1	19.05676083	4.221622E-012	1.892162E-011	1	0.000000E+000
1	19.05728737	1.892162E-011	4.221622E-012	0	0.000000E+000
1	19.05731036	4.221622E-012	1.892162E-011	1	0.000000E+000
1	19.05736112	1.892162E-011	4.221622E-012	0	0.000000E+000
1	19.05741715	4.221622E-012	1.892162E-011	1	0.000000E+000
1	19.05785095	1.892162E-011	4.221622E-012	0	0.000000E+000
1	19.05789273	4.221622E-012	1.892162E-011	1	0.000000E+000
1	19.05800208	1.892162E-011	4.221622E-012	0	0.000000E+000
1	19.05803790	4.221622E-012	1.892162E-011	1	0.000000E+000
1	19.05823412	1.892162E-011	4.221622E-012	0	0.000000E+000
1	19.05828023	4.221622E-012	1.892162E-011	1	0.000000E+000
1	19.05835995	1.892162E-011	4.221622E-012	0	0.000000E+000
1	19.05839240	4.221622E-012	1.892162E-011	1	0.000000E+000
1	19.05907231	1.892162E-011	4.221622E-012	0	0.000000E+000
1	19.05915152	4.221622E-012	1.892162E-011	1	0.000000E+000
1	19.05969439	1.892162E-011	4.221622E-012	0	0.000000E+000
1	19.05975395	4.221622E-012	1.892162E-011	1	0.000000E+000
1	19.05985025	1.892162E-011	4.221622E-012	0	0.000000E+000
1	19.05997986	4.221622E-012	1.892162E-011	1	0.000000E+000
1	19.06084337	1.892162E-011	4.221622E-012	0	0.000000E+000
1	19.06089993	4.221622E-012	1.892162E-011	1	0.000000E+000
1	19.06139915	1.892162E-011	4.221622E-012	0	0.000000E+000
1	19.06145155	4.221622E-012	1.892162E-011	1	0.000000E+000
1	19.06221148	1.892162E-011	4.221622E-012	0	0.000000E+000
1	19.06236201	4.221622E-012	1.892162E-011	1	0.000000E+000
1	19.06240820	1.892162E-011	4.221622E-012	0	0.000000E+000
1	19.06244588	4.221622E-012	1.892162E-011	1	0.000000E+000
1	19.06268834	1.892162E-011	4.221622E-012	0	0.000000E+000
1	19.06270497	4.221622E-012	1.892162E-011	1	0.000000E+000
1	19.06284301	1.892162E-011	4.221622E-012	0	0.000000E+000
1	19.06286040	4.221622E-012	1.892162E-011	1	0.000000E+000
1	19.06332376	1.892162E-011	4.221622E-012	0	0.000000E+000
1	19.06332984	4.221622E-012	1.892162E-011	1	0.000000E+000
1	19.06377794	1.892162E-011	4.221622E-012	0	0.000000E+000
1	19.06379622	4.221622E-012	1.892162E-011	1	0.000000E+000
1	19.06383502	1.892162E-011	4.221622E-012	0	0.000000E+000
1	19.06386095	4.221622E-012	1.892162E-011	1	0.000000E+000
1	19.06395490	1.892162E-011	4.221622E-012	0	0.000000E+000
1	19.06399488	4.221622E-012	1.892162E-011	1	0.000000E+000
1	19.06434377	1.892162E-011	4.221622E-012	0	0.000000E+000
1	19.06436827	4.221622E-012	1.892162E-011	1	0.000000E+000
1	19.06449939	1.892162E-011	4.221622E-012	0	0.000000E+000
1	19.06453873	4.221622E-012	1.892162E-011	1	0.000000E+000
1	19.06463872	1.892162E-011	4.221622E-012	0	0.000000E+000
1	19.06467387	4.221622E-012	1.892162E-011	1	0.000000E+000
1	19.06480627	1.892162E-011	4.221622E-012	0	0.000000E+000
1	19.06501238	4.221622E-012	1.892162E-011	1	0.000000E+000
1	19.06503586	1.892162E-011	4.221622E-012	0	0.000000E+000
1	19.06506923	4.221622E-012	1.892162E-011	1	0.000000E+000
1	19.06522782	1.892162E-011	4.221622E-012	0	0.000000E+000
1	19.06524367	4.221622E-012	1.892162E-011	1	0.000000E+000
1	19.06597882	1.892162E-011	4.221622E-012	0	0.000000E+000
1	19.06600240	4.221622E-012	1.892162E-011	1	0.000000E+000
1	19.06676148	1.892162E-011	4.221622E-012	0	0.000000E+000
1	19.06679457	4.221622E-012	1.892162E-011	1	0.000000E+000
1	19.06793446	1.892162E-011	4.221622E-012	0	0.000000E+000
1	19.06795179	4.221622E-012	1.892162E-011	1	0.000000E+000
1	19.06801062	1.892162E-011	4.221622E-012	0	0.000000E+000
1	19.06803762	4.221622E-012	1.892162E-011	1	0.000000E+000
1	19.06840684	1.892162E-011	4.221622E-012	0	0.000000E+000
1	19.06844353	4.221622E-012	1.892162E-011	1	0.000000E+000
1	19.06908651	1.892162E-011	4.221622E-012	0	0.000000E+000
1	19.06911693	4.221622E-012	1.892162E-011	1	0.000000E+000
1	19.06919231	1.892162E-011	4.221622E-012	0	0.000000E+000
1	19.06928739	4.221622E-012	1.892162E-011	1	0.000000E+000
1	19.06940137	1.892162E-011	4.221622E-012	0	0.000000E+000
1	19.06944599	4.221622E-012	1.892162E-011	1	0.000000E+000
1	19.06957140	1.892162E-011	4.221622E-012	0	0.000000E+000
1	19.06958535	4.221622E-012	1.892162E-011	1	0.000000E+000
1	19.06968163	1.892162E-011	4.221622E-012	0	0.000000E+000
1	19.06975680	4.221622E-012	1.892162E-011	1	0.000000E+000
1	19.06988373	1.892162E-011	4.221622E-012	0	0.000000E+000
1	19.06996778	4.221622E-012	1.892162E-011	1	0.000000E+000
1	19.07019611	1.892162E-011	4.221622E-012	0	0.000000E+000
1	19.07025388	4.221622E-012	1.892162E-011	1	0.000000E+000
1	19.07033955	1.892162E-011	4.221622E-012	0	0.000000E+000
1	19.07035953	4.221622E-012	1.892162E-011	1	0.000000E+000
1	19.07063274	1.892162E-011	4.221622E-012	0	0.000000E+000
1	19.07069711	4.221622E-012	1.892162E-011	1	0.000000E+000
1	19.07100845	1.892162E-011	4.221622E-012	0	0.000000E+000
1	19.07102660	4.221622E-012	1.892162E-011	1	0.000000E+000
1	19.07115371	1.892162E-011	4.221622E-012	0	0.000000E+000
1	19.07119650	4.221622E-012	1.892162E-011	1	0.000000E+000
1	19.07172706	1.892162E-011	4.221622E-012	0	0.000000E+000
1	19.07175221	4.221622E-012	1.892162E-011	1	0.000000E+000
1	19.07194101	1.892162E-011	4.221622E-012	0	0.000000E+000
1	19.07197940	4.221622E-012	1.892162E-011	1	0.000000E+000
1	19.07212246	1.892162E-011	4.221622E-012	0	0.000000E+000
1	19.07214131	4.221622E-012	1.892162E-011	1	0.000000E+000
1	19.07242101	1.892162E-011	4.221622E-012	0	0.000000E+000
1	19.07244063	4.221622E-012	1.892162E-011	1	0.000000E+000
1	19.07263957	1.892162E-011	4.221622E-012	0	0.000000E+000
1	19.07271387	4.221622E-012	1.892162E-011	1	0.000000E+000
1	19.07275769	1.892162E-011	4.221622E-012	0	0.000000E+000
1	19.07282250	4.221622E-012	1.892162E-011	1	0.000000E+000
1	19.07318641	1.892162E-011	4.221622E-012	0	0.000000E+000
1	19.07319708	4.221622E-012	1.892162E-011	1	0.000000E+000
1	19.07369354	1.892162E-011	4.221622E-012	0	0.000000E+000
1	19.07370402	4.221622E-012	1.892162E-011	1	0.000000E+000
1	19.07374140	1.892162E-011	4.221622E-012	0	0.000000E+000
1	19.07377962	4.221622E-012	1.892162E-011	1	0.000000E+000
1	19.07406077	1.892162E-011	4.221622E-012	0	0.000000E+000
1	19.07411151	4.221622E-012	1.892162E-011	1	0.000000E+000
1	19.07421576	1.892162E-011	4.221622E-012	0	0.000000E+000
1	19.07426894	4.221622E-012	1.892162E-011	1	0.000000E+000
1	19.07449283	1.892162E-011	4.221622E-012	0	0.000000E+000
1	19.07450821	4.221622E-012	1.892162E-011	1	0.000000E+000
1	19.07475888	1.892162E-011	4.221622E-012	0	0.000000E+000
1	19.07478047	4.221622E-012	1.892162E-011	1	0.000000E+000
1	19.07498468	1.892162E-011	4.221622E-012	0	0.000000E+000
1	19.07503791	4.221622E-012	1.892162E-011	1	0.000000E+000
1	19.07515749	1.892162E-011	4.221622E-012	0	0.000000E+000
1	19.07519029	4.221622E-012	1.892162E-011	1	0.000000E+000
1	19.07540155	1.892162E-011	4.221622E-012	0	0.000000E+000
1	19.07548710	4.221622E-012	1.892162E-011	1	0.000000E+000
1	19.07561689	1.892162E-011	4.221622E-012	0	0.000000E+000
1	19.08228780	4.221622E-012	1.892162E-011	1	0.000000E+000
1	19.08232859	1.892162E-011	4.221622E-012	0	0.000000E+000
1	19.08236238	4.221622E-012	1.892162E-011	1	0.000000E+000
1	19.08256438	1.892162E-011	4.221622E-012	0	0.000000E+000
1	19.08262523	4.221622E-012	1.892162E-011	1	0.000000E+000
1	19.08283986	1.892162E-011	4.221622E-012	0	0.000000E+000
1	19.08294364	4.221622E-012	1.892162E-011	1	0.000000E+000
1	19.08296034	1.892162E-011	4.221622E-012	0	0.000000E+000
1	19.08299043	4.221622E-012	1.892162E-011	1	0.000000E+000
1	19.08314123	1.892162E-011	4.221622E-012	0	0.000000E+000
1	19.08318638	4.221622E-012	1.892162E-011	1	0.000000E+000
1	19.08348365	1.892162E-011	4.221622E-012	0	0.000000E+000
1	19.08353187	4.221622E-012	1.892162E-011	1	0.000000E+000
1	19.08361822	1.892162E-011	4.221622E-012	0	0.000000E+000
1	19.08367373	4.221622E-012	1.892162E-011	1	0.000000E+000
1	19.08393934	1.892162E-011	4.221622E-012	0	0.000000E+000
1	19.08406651	4.221622E-012	1.892162E-011	1	0.000000E+000
1	19.08531600	1.892162E-011	4.221622E-012	0	0.000000E+000
1	19.08535838	4.221622E-012	1.892162E-011	1	0.000000E+000
1	19.08561585	1.892162E-011	4.221622E-012	0	0.000000E+000
1	19.08567841	4.221622E-012	1.892162E-011	1	0.000000E+000
1	19.08569219	1.892162E-011	4.221622E-012	0	0.000000E+000
1	19.08571183	4.221622E-012	1.892162E-011	1	0.000000E+000
1	19.08576732	1.892162E-011	4.221622E-012	0	0.000000E+000
1	19.08584462	4.221622E-012	1.892162E-011	1	0.000000E+000
1	19.08599531	1.892162E-011	4.221622E-012	0	0.000000E+000
1	19.08601503	4.221622E-012	1.892162E-011	1	0.000000E+000
1	19.08619513	1.892162E-011	4.221622E-012	0	0.000000E+000
1	19.08624126	4.221622E-012	1.892162E-011	1	0.000000E+000
1	19.08677238	1.892162E-011	4.221622E-012	0	0.000000E+000
1	19.08680018	4.221622E-012	1.892162E-011	1	0.000000E+000
1	19.08686568	1.892162E-011	4.221622E-012	0	0.000000E+000
1	19.08689346	4.221622E-012	1.892162E-011	1	0.000000E+000
1	19.08735006	1.892162E-011	4.221622E-012	0	0.000000E+000
1	19.08735832	4.221622E-012	1.892162E-011	1	0.000000E+000
1	19.08740164	1.892162E-011	4.221622E-012	0	0.000000E+000
1	19.08744826	4.221622E-012	1.892162E-011	1	0.000000E+000
1	19.08762013	1.892162E-011	4.221622E-012	0	0.000000E+000
1	19.08765600	4.221622E-012	1.892162E-011	1	0.000000E+000
1	19.08783250	1.892162E-011	4.221622E-012	0	0.000000E+000
1	19.08783993	4.221622E-012	1.892162E-011	1	0.000000E+000
1	19.08848498	1.892162E-011	4.221622E-012	0	0.000000E+000
1	19.08848935	4.221622E-012	1.892162E-011	1	0.000000E+000
1	19.08863697	1.892162E-011	4.221622E-012	0	0.000000E+000
1	19.08869536	4.221622E-012	1.892162E-011	1	0.000000E+000
1	19.08873147	1.892162E-011	4.221622E-012	0	0.000000E+000
1	19.08881055	4.221622E-012	1.892162E-011	1	0.000000E+000
1	19.08919756	1.892162E-011	4.221622E-012	0	0.000000E+000
1	19.52702691	4.219473E-012	1.891947E-011	1	0.000000E+000
1	19.52759987	1.891947E-011	4.219473E-012	0	0.000000E+000
1	19.52764273	4.219473E-012	1.891947E-011	1	0.000000E+000
1	19.52796320	1.891947E-011	4.219473E-012	0	0.000000E+000
1	19.52800920	4.219473E-012	1.891947E-011	1	0.000000E+000
1	19.52833962	1.891947E-011	4.219473E-012	0	0.000000E+000
1	19.52837508	4.219473E-012	1.891947E-011	1	0.000000E+000
1	19.52855536	1.891947E-011	4.219473E-012	0	0.000000E+000
1	19.52861124	4.219473E-012	1.891947E-011	1	0.000000E+000
1	19.52868570	1.891947E-011	4.219473E-012	0	0.000000E+000
1	19.52869962	4.219473E-012	1.891947E-011	1	0.000000E+000
1	19.52896124	1.891947E-011	4.219473E-012	0	0.000000E+000
1	19.52897918	4.219473E-012	1.891947E-011	1	0.000000E+000
1	19.52911948	1.891947E-011	4.219473E-012	0	0.000000E+000
1	19.52916497	4.219473E-012	1.891947E-011	1	0.000000E+000
1	19.52979818	1.891947E-011	4.219473E-012	0	0.000000E+000
1	19.52981315	4.219473E-012	1.891947E-011	1	0.000000E+000
1	19.52986206	1.891947E-011	4.219473E-012	0	0.000000E+000
1	19.52991138	4.219473E-012	1.891947E-011	1	0.000000E+000
1	19.53004326	1.891947E-011	4.219473E-012	0	0.000000E+000
1	19.53012289	4.219473E-012	1.891947E-011	1	0.000000E+000
1	19.53015370	1.891947E-011	4.219473E-012	0	0.000000E+000
1	19.53044641	4.219473E-012	1.891947E-011	1	0.000000E+000
1	19.53062458	1.891947E-011	4.219473E-012	0	0.000000E+000
1	19.53067544	4.219473E-012	1.891947E-011	1	0.000000E+000
1	19.53104942	1.891947E-011	4.219473E-012	0	0.000000E+000
1	19.53115754	4.219473E-012	1.891947E-011	1	0.000000E+000
1	19.53186393	1.891947E-011	4.219473E-012	0	0.000000E+000
1	19.53189596	4.219473E-012	1.891947E-011	1	0.000000E+000
1	19.53195288	1.891947E-011	4.219473E-012	0	0.000000E+000
1	19.53198388	4.219473E-012	1.891947E-011	1	0.000000E+000
1	19.53222005	1.891947E-011	4.219473E-012	0	0.000000E+000
1	19.53226031	4.219473E-012	1.891947E-011	1	0.000000E+000
1	19.53263326	1.891947E-011	4.219473E-012	0	0.000000E+000
1	19.53267459	4.219473E-012	1.891947E-011	1	0.000000E+000
1	19.53271682	1.891947E-011	4.219473E-012	0	0.000000E+000
1	19.53273157	4.219473E-012	1.891947E-011	1	0.000000E+000
1	19.53307271	1.891947E-011	4.219473E-012	0	0.000000E+000
1	19.53313006	4.219473E-012	1.891947E-011	1	0.000000E+000
1	19.53314478	1.891947E-011	4.219473E-012	0	0.000000E+000
1	19.53318464	4.219473E-012	1.891947E-011	1	0.000000E+000
1	19.53334552	1.891947E-011	4.219473E-012	0	0.000000E+000
1	19.53337856	4.219473E-012	1.891947E-011	1	0.000000E+000
1	19.53341196	1.891947E-011	4.219473E-012	0	0.000000E+000
1	19.53345424	4.219473E-012	1.891947E-011	1	0.000000E+000
1	19.53352943	1.891947E-011	4.219473E-012	0	0.000000E+000
1	19.53354149	4.219473E-012	1.891947E-011	1	0.000000E+000
1	19.53392779	1.891947E-011	4.219473E-012	0	0.000000E+000
1	19.53397464	4.219473E-012	1.891947E-011	1	0.000000E+000
1	19.53408987	1.891947E-011	4.219473E-012	0	0.000000E+000
1	19.53412038	4.219473E-012	1.891947E-011	1	0.000000E+000
1	19.53453592	1.891947E-011	4.219473E-012	0	0.000000E+000
1	19.53459061	4.219473E-012	1.891947E-011	1	0.000000E+000
1	19.53476837	1.891947E-011	4.219473E-012	0	0.000000E+000
1	19.53478441	4.219473E-012	1.891947E-011	1	0.000000E+000
1	19.53509013	1.891947E-011	4.219473E-012	0	0.000000E+000
1	19.53512799	4.219473E-012	1.891947E-011	1	0.000000E+000
1	19.53526539	1.891947E-011	4.219473E-012	0	0.000000E+000
1	19.53528784	4.219473E-012	1.891947E-011	1	0.000000E+000
1	19.53571568	1.891947E-011	4.219473E-012	0	0.000000E+000
1	19.53576313	4.219473E-012	1.891947E-011	1	0.000000E+000
1	19.53587513	1.891947E-011	4.219473E-012	0	0.000000E+000
1	19.53588011	4.219473E-012	1.891947E-011	1	0.000000E+000
1	19.53634160	1.891947E-011	4.219473E-012	0	0.000000E+000
1	19.53636910	4.219473E-012	1.891947E-011	1	0.000000E+000
1	19.53657173	1.891947E-011	4.219473E-012	0	0.000000E+000
1	19.53661536	4.219473E-012	1.891947E-011	1	0.000000E+000
1	19.53673585	1.891947E-011	4.219473E-012	0	0.000000E+000
1	19.53674888	4.219473E-012	1.891947E-011	1	0.000000E+000
1	19.53697348	1.891947E-011	4.219473E-012	0	0.000000E+000
1	19.53700155	4.219473E-012	1.891947E-011	1	0.000000E+000
1	19.53712967	1.891947E-011	4.219473E-012	0	0.000000E+000
1	19.53718200	4.219473E-012	1.891947E-011	1	0.000000E+000
1	19.53723462	1.891947E-011	4.219473E-012	0	0.000000E+000
1	19.53725820	4.219473E-012	1.891947E-011	1	0.000000E+000
1	19.53740493	1.891947E-011	4.219473E-012	0	0.000000E+000
1	19.53754187	4.219473E-012	1.891947E-011	1	0.000000E+000
1	19.53773016	1.891947E-011	4.219473E-012	0	0.000000E+000
1	19.53783622	4.219473E-012	1.891947E-011	1	0.000000E+000
1	19.53800774	1.891947E-011	4.219473E-012	0	0.000000E+000
1	19.53804055	4.219473E-012	1.891947E-011	1	0.000000E+000
1	19.53814757	1.891947E-011	4.219473E-012	0	0.000000E+000
1	19.53822661	4.219473E-012	1.891947E-011	1	0.000000E+000
1	19.53887531	1.891947E-011	4.219473E-012	0	0.000000E+000
1	19.53889164	4.219473E-012	1.891947E-011	1	0.000000E+000
1	19.53929289	1.891947E-011	4.219473E-012	0	0.000000E+000
1	19.53931808	4.219473E-012	1.891947E-011	1	0.000000E+000
1	19.53935207	1.891947E-011	4.219473E-012	0	0.000000E+000
1	19.53937130	4.219473E-012	1.891947E-011	1	0.000000E+000
1	19.53967264	1.891947E-011	4.219473E-012	0	0.000000E+000
1	19.53971224	4.219473E-012	1.891947E-011	1	0.000000E+000
1	19.54020129	1.891947E-011	4.219473E-012	0	0.000000E+000
1	19.54110136	4.219473E-012	1.891947E-011	1	0.000000E+000
1	19.54147298	1.891947E-011	4.219473E-012	0	0.000000E+000
1	19.54215535	4.219473E-012	1.891947E-011	1	0.000000E+000
1	19.54255388	1.891947E-011	4.219473E-012	0	0.000000E+000
1	19.54256827	4.219473E-012	1.891947E-011	1	0.000000E+000
1	19.54321692	1.891947E-011	4.219473E-012	0	0.000000E+000
1	19.54322856	4.219473E-012	1.891947E-011	1	0.000000E+000
1	19.54330256	1.891947E-011	4.219473E-012	0	0.000000E+000
1	19.54338034	4.219473E-012	1.891947E-011	1	0.000000E+000
1	19.54373839	1.891947E-011	4.219473E-012	0	0.000000E+000
1	19.54376296	4.219473E-012	1.891947E-011	1	0.000000E+000
1	19.54395731	1.891947E-011	4.219473E-012	0	0.000000E+000
1	19.54399401	4.219473E-012	1.891947E-011	1	0.000000E+000
1	19.54409590	1.891947E-011	4.219473E-012	0	0.000000E+000
1	19.54412109	4.219473E-012	1.891947E-011	1	0.000000E+000
1	19.54432255	1.891947E-011	4.219473E-012	0	0.000000E+000
1	19.54434838	4.219473E-012	1.891947E-011	1	0.000000E+000
1	19.54451092	1.891947E-011	4.219473E-012	0	0.000000E+000
1	19.54453375	4.219473E-012	1.891947E-011	1	0.000000E+000
1	19.54461084	1.891947E-011	4.219473E-012	0	0.000000E+000
1	19.54463378	4.219473E-012	1.891947E-011	1	0.000000E+000
1	19.54479071	1.891947E-011	4.219473E-012	0	0.000000E+000
1	19.54481430	4.219473E-012	1.891947E-011	1	0.000000E+000
1	19.54494900	1.891947E-011	4.219473E-012	0	0.000000E+000
1	19.54497222	4.219473E-012	1.891947E-011	1	0.000000E+000
1	19.54519514	1.891947E-011	4.219473E-012	0	0.000000E+000
1	19.54531819	4.219473E-012	1.891947E-011	1	0.000000E+000
1	19.54536504	1.891947E-011	4.219473E-012	0	0.000000E+000
1	19.54537338	4.219473E-012	1.891947E-011	1	0.000000E+000
1	19.54579043	1.891947E-011	4.219473E-012	0	0.000000E+000
1	19.54582840	4.219473E-012	1.891947E-011	1	0.000000E+000
1	19.54653481	1.891947E-011	4.219473E-012	0	0.000000E+000
1	19.54657441	4.219473E-012	1.891947E-011	1	0.000000E+000
1	19.54690193	1.891947E-011	4.219473E-012	0	0.000000E+000
1	19.54698292	4.219473E-012	1.891947E-011	1	0.000000E+000
1	19.54707968	1.891947E-011	4.219473E-012	0	0.000000E+000
1	19.54709751	4.219473E-012	1.891947E-011	1	0.000000E+000
1	19.54716534	1.891947E-011	4.219473E-012	0	0.000000E+000
1	19.54723497	4.219473E-012	1.891947E-011	1	0.000000E+000
1	19.54765678	1.891947E-011	4.219473E-012	0	0.000000E+000
1	19.54768210	4.219473E-012	1.891947E-011	1	0.000000E+000
1	19.54791671	1.891947E-011	4.219473E-012	0	0.000000E+000
1	19.54793235	4.219473E-012	1.891947E-011	1	0.000000E+000
1	19.54822753	1.891947E-011	4.219473E-012	0	0.000000E+000
1	19.54827917	4.219473E-012	1.891947E-011	1	0.000000E+000
1	19.54834398	1.891947E-011	4.219473E-012	0	0.000000E+000
1	19.54840244	4.219473E-012	1.891947E-011	1	0.000000E+000
1	19.54848362	1.891947E-011	4.219473E-012	0	0.000000E+000
1	19.54850461	4.219473E-012	1.891947E-011	1	0.000000E+000
1	19.54875518	1.891947E-011	4.219473E-012	0	0.000000E+000
1	19.54878007	4.219473E-012	1.891947E-011	1	0.000000E+000
1	19.54888143	1.891947E-011	4.219473E-012	0	0.000000E+000
1	19.54891622	4.219473E-012	1.891947E-011	1	0.000000E+000
1	19.54915648	1.891947E-011	4.219473E-012	0	0.000000E+000
1	19.54917620	4.219473E-012	1.891947E-011	1	0.000000E+000
1	19.54930519	1.891947E-011	4.219473E-012	0	0.000000E+000
1	19.63516789	4.219473E-012	1.891947E-011	1	0.000000E+000
1	19.63629525	1.891947E-011	4.219473E-012	0	0.000000E+000
1	19.63632381	4.219473E-012	1.891947E-011	1	0.000000E+000
1	19.63666253	1.891947E-011	4.219473E-012	0	0.000000E+000
1	19.63667539	4.219473E-012	1.891947E-011	1	0.000000E+000
1	19.63684651	1.891947E-011	4.219473E-012	0	0.000000E+000
1	19.63691186	4.219473E-012	1.891947E-011	1	0.000000E+000
1	19.63742390	1.891947E-011	4.219473E-012	0	0.000000E+000
1	19.63745179	4.219473E-012	1.891947E-011	1	0.000000E+000
1	19.63752838	1.891947E-011	4.219473E-012	0	0.000000E+000
1	19.63753407	4.219473E-012	1.891947E-011	1	0.000000E+000
1	19.63761886	1.891947E-011	4.219473E-012	0	0.000000E+000
1	19.63767401	4.219473E-012	1.891947E-011	1	0.000000E+000
1	19.63772643	1.891947E-011	4.219473E-012	0	0.000000E+000
1	19.63774562	4.219473E-012	1.891947E-011	1	0.000000E+000
1	19.63790237	1.891947E-011	4.219473E-012	0	0.000000E+000
1	19.63879107	4.219473E-012	1.891947E-011	1	0.000000E+000
1	19.63892128	1.891947E-011	4.219473E-012	0	0.000000E+000
1	19.63894858	4.219473E-012	1.891947E-011	1	0.000000E+000
1	19.63924279	1.891947E-011	4.219473E-012	0	0.000000E+000
1	19.63927758	4.219473E-012	1.891947E-011	1	0.000000E+000
1	19.63936643	1.891947E-011	4.219473E-012	0	0.000000E+000
1	19.63938882	4.219473E-012	1.891947E-011	1	0.000000E+000
1	19.63956889	1.891947E-011	4.219473E-012	0	0.000000E+000
1	19.63963434	4.219473E-012	1.891947E-011	1	0.000000E+000
1	19.63985457	1.891947E-011	4.219473E-012	0	0.000000E+000
1	19.63990239	4.219473E-012	1.891947E-011	1	0.000000E+000
1	19.64001224	1.891947E-011	4.219473E-012	0	0.000000E+000
1	19.64002345	4.219473E-012	1.891947E-011	1	0.000000E+000
1	19.64017225	1.891947E-011	4.219473E-012	0	0.000000E+000
1	19.64018989	4.219473E-012	1.891947E-011	1	0.000000E+000
1	19.64043120	1.891947E-011	4.219473E-012	0	0.000000E+000
1	19.64047792	4.219473E-012	1.891947E-011	1	0.000000E+000
1	19.64058481	1.891947E-011	4.219473E-012	0	0.000000E+000
1	19.64062002	4.219473E-012	1.891947E-011	1	0.000000E+000
1	19.64142160	1.891947E-011	4.219473E-012	0	0.000000E+000
1	19.64143512	4.219473E-012	1.891947E-011	1	0.000000E+000
1	19.64173266	1.891947E-011	4.219473E-012	0	0.000000E+000
1	19.64191697	4.219473E-012	1.891947E-011	1	0.000000E+000
1	19.64200506	1.891947E-011	4.219473E-012	0	0.000000E+000
1	19.64253000	4.219473E-012	1.891947E-011	1	0.000000E+000
1	19.64254637	1.891947E-011	4.219473E-012	0	0.000000E+000
1	19.64255606	4.219473E-012	1.891947E-011	1	0.000000E+000
1	19.64267955	1.891947E-011	4.219473E-012	0	0.000000E+000
1	19.64349280	4.219473E-012	1.891947E-011	1	0.000000E+000
1	19.64394494	1.891947E-011	4.219473E-012	0	0.000000E+000
1	19.64396836	4.219473E-012	1.891947E-011	1	0.000000E+000
1	19.64413150	1.891947E-011	4.219473E-012	0	0.000000E+000
1	19.64415413	4.219473E-012	1.891947E-011	1	0.000000E+000
1	19.64423997	1.891947E-011	4.219473E-012	0	0.000000E+000
1	19.64427733	4.219473E-012	1.891947E-011	1	0.000000E+000
1	19.64510086	1.891947E-011	4.219473E-012	0	0.000000E+000
1	19.64513868	4.219473E-012	1.891947E-011	1	0.000000E+000
1	19.64525511	1.891947E-011	4.219473E-012	0	0.000000E+000
1	19.64534599	4.219473E-012	1.891947E-011	1	0.000000E+000
1	19.64541643	1.891947E-011	4.219473E-012	0	0.000000E+000
1	19.64545783	4.219473E-012	1.891947E-011	1	0.000000E+000
1	19.64555482	1.891947E-011	4.219473E-012	0	0.000000E+000
1	19.64559462	4.219473E-012	1.891947E-011	1	0.000000E+000
1	19.64606761	1.891947E-011	4.219473E-012	0	0.000000E+000
1	19.64607695	4.219473E-012	1.891947E-011	1	0.000000E+000
1	19.64614527	1.891947E-011	4.219473E-012	0	0.000000E+000
1	19.64616992	4.219473E-012	1.891947E-011	1	0.000000E+000
1	19.64669360	1.891947E-011	4.219473E-012	0	0.000000E+000
1	19.64691756	4.219473E-012	1.891947E-011	1	0.000000E+000
1	19.64701852	1.891947E-011	4.219473E-012	0	0.000000E+000
1	19.64702768	4.219473E-012	1.891947E-011	1	0.000000E+000
1	19.64720990	1.891947E-011	4.219473E-012	0	0.000000E+000
1	19.64724095	4.219473E-012	1.891947E-011	1	0.000000E+000
1	19.64729026	1.891947E-011	4.219473E-012	0	0.000000E+000
1	19.64732773	4.219473E-012	1.891947E-011	1	0.000000E+000
1	19.64749558	1.891947E-011	4.219473E-012	0	0.000000E+000
1	19.64753593	4.219473E-012	1.891947E-011	1	0.000000E+000
1	19.64778448	1.891947E-011	4.219473E-012	0	0.000000E+000
1	19.64780799	4.219473E-012	1.891947E-011	1	0.000000E+000
1	19.64804352	1.891947E-011	4.219473E-012	0	0.000000E+000
1	19.64821289	4.219473E-012	1.891947E-011	1	0.000000E+000
1	19.64835531	1.891947E-011	4.219473E-012	0	0.000000E+000
1	19.64838027	4.219473E-012	1.891947E-011	1	0.000000E+000
1	19.64873439	1.891947E-011	4.219473E-012	0	0.000000E+000
1	19.64879474	4.219473E-012	1.891947E-011	1	0.000000E+000
1	19.64910421	1.891947E-011	4.219473E-012	0	0.000000E+000
1	19.64912664	4.219473E-012	1.891947E-011	1	0.000000E+000
1	19.64955021	1.891947E-011	4.219473E-012	0	0.000000E+000
1	19.64957501	4.219473E-012	1.891947E-011	1	0.000000E+000
1	19.64970250	1.891947E-011	4.219473E-012	0	0.000000E+000
1	19.64973133	4.219473E-012	1.891947E-011	1	0.000000E+000
1	19.64988731	1.891947E-011	4.219473E-012	0	0.000000E+000
1	19.64990976	4.219473E-012	1.891947E-011	1	0.000000E+000
1	19.65043098	1.891947E-011	4.219473E-012	0	0.000000E+000
1	19.65046046	4.219473E-012	1.891947E-011	1	0.000000E+000
1	19.65058738	1.891947E-011	4.219473E-012	0	0.000000E+000
1	19.65061962	4.219473E-012	1.891947E-011	1	0.000000E+000
1	19.65065366	1.891947E-011	4.219473E-012	0	0.000000E+000
1	19.65067840	4.219473E-012	1.891947E-011	1	0.000000E+000
1	19.65111098	1.891947E-011	4.219473E-012	0	0.000000E+000
1	19.65113995	4.219473E-012	1.891947E-011	1	0.000000E+000
1	19.65147083	1.891947E-011	4.219473E-012	0	0.000000E+000
1	19.65161870	4.219473E-012	1.891947E-011	1	0.000000E+000
1	19.65217907	1.891947E-011	4.219473E-012	0	0.000000E+000
1	19.65219318	4.219473E-012	1.891947E-011	1	0.000000E+000
1	19.65296069	1.891947E-011	4.219473E-012	0	0.000000E+000
1	19.65298791	4.219473E-012	1.891947E-011	1	0.000000E+000
1	19.65363700	1.891947E-011	4.219473E-012	0	0.000000E+000
1	19.65374983	4.219473E-012	1.891947E-011	1	0.000000E+000
1	19.65465118	1.891947E-011	4.219473E-012	0	0.000000E+000
1	19.65470543	4.219473E-012	1.891947E-011	1	0.000000E+000
1	19.65482488	1.891947E-011	4.219473E-012	0	0.000000E+000
1	19.65753875	4.219473E-012	1.891947E-011	1	0.000000E+000
1	19.65799658	1.891947E-011	4.219473E-012	0	0.000000E+000
1	19.65816188	4.219473E-012	1.891947E-011	1	0.000000E+000
1	19.65830510	1.891947E-011	4.219473E-012	0	0.000000E+000
1	19.65841763	4.219473E-012	1.891947E-011	1	0.000000E+000
1	19.65853204	1.891947E-011	4.219473E-012	0	0.000000E+000
1	19.65856814	4.219473E-012	1.891947E-011	1	0.000000E+000
1	19.65869667	1.891947E-011	4.219473E-012	0	0.000000E+000
1	19.65873676	4.219473E-012	1.891947E-011	1	0.000000E+000
1	19.65901008	1.891947E-011	4.219473E-012	0	0.000000E+000
1	19.65916249	4.219473E-012	1.891947E-011	1	0.000000E+000
1	19.65947852	1.891947E-011	4.219473E-012	0	0.000000E+000
1	19.65954413	4.219473E-012	1.891947E-011	1	0.000000E+000
1	19.65978010	1.891947E-011	4.219473E-012	0	0.000000E+000
1	19.65982224	4.219473E-012	1.891947E-011	1	0.000000E+000
1	19.65991921	1.891947E-011	4.219473E-012	0	0.000000E+000
1	19.65997486	4.219473E-012	1.891947E-011	1	0.000000E+000
1	19.66003280	1.891947E-011	4.219473E-012	0	0.000000E+000
1	19.66010213	4.219473E-012	1.891947E-011	1	0.000000E+000
1	19.66031544	1.891947E-011	4.219473E-012	0	0.000000E+000
1	19.66038911	4.219473E-012	1.891947E-011	1	0.000000E+000
1	19.66055641	1.891947E-011	4.219473E-012	0	0.000000E+000
1	19.66119757	4.219473E-012	1.891947E-011	1	0.000000E+000
1	19.66177293	1.891947E-011	4.219473E-012	0	0.000000E+000
1	19.66182505	4.219473E-012	1.891947E-011	1	0.000000E+000
1	19.66186213	1.891947E-011	4.219473E-012	0	0.000000E+000
1	19.66190781	4.219473E-012	1.891947E-011	1	0.000000E+000
1	19.66204412	1.891947E-011	4.219473E-012	0	0.000000E+000
1	19.66207081	4.219473E-012	1.891947E-011	1	0.000000E+000
1	19.66226306	1.891947E-011	4.219473E-012	0	0.000000E+000
1	19.66230138	4.219473E-012	1.891947E-011	1	0.000000E+000
1	19.66235722	1.891947E-011	4.219473E-012	0	0.000000E+000
1	19.66238725	4.219473E-012	1.891947E-011	1	0.000000E+000
1	19.66262251	1.891947E-011	4.219473E-012	0	0.000000E+000
1	19.66263342	4.219473E-012	1.891947E-011	1	0.000000E+000
1	19.66323055	1.891947E-011	4.219473E-012	0	0.000000E+000
1	19.66326438	4.219473E-012	1.891947E-011	1	0.000000E+000
1	19.66345585	1.891947E-011	4.219473E-012	0	0.000000E+000
1	19.66347990	4.219473E-012	1.891947E-011	1	0.000000E+000
1	19.66350318	1.891947E-011	4.219473E-012	0	0.000000E+000
1	19.66353906	4.219473E-012	1.891947E-011	1	0.000000E+000
1	19.66356022	1.891947E-011	4.219473E-012	0	0.000000E+000
1	19.66359541	4.219473E-012	1.891947E-011	1	0.000000E+000
1	19.66361976	1.891947E-011	4.219473E-012	0	0.000000E+000
1	19.66366697	4.219473E-012	1.891947E-011	1	0.000000E+000
1	19.66375856	1.891947E-011	4.219473E-012	0	0.000000E+000
1	19.66378226	4.219473E-012	1.891947E-011	1	0.000000E+000
1	19.66384351	1.891947E-011	4.219473E-012	0	0.000000E+000
1	19.66392331	4.219473E-012	1.891947E-011	1	0.000000E+000
1	19.66418202	1.891947E-011	4.219473E-012	0	0.000000E+000
1	19.66422198	4.219473E-012	1.891947E-011	1	0.000000E+000
1	19.66439144	1.891947E-011	4.219473E-012	0	0.000000E+000
1	19.66443372	4.219473E-012	1.891947E-011	1	0.000000E+000
1	19.66473941	1.891947E-011	4.219473E-012	0	0.000000E+000
1	19.66916071	4.219473E-012	1.891947E-011	1	0.000000E+000
1	19.66936027	1.891947E-011	4.219473E-012	0	0.000000E+000
1	19.66939584	4.219473E-012	1.891947E-011	1	0.000000E+000
1	19.67009429	1.891947E-011	4.219473E-012	0	0.000000E+000
1	19.67012687	4.219473E-012	1.891947E-011	1	0.000000E+000
1	19.67021579	1.891947E-011	4.219473E-012	0	0.000000E+000
1	19.67026683	4.219473E-012	1.891947E-011	1	0.000000E+000
1	19.67048929	1.891947E-011	4.219473E-012	0	0.000000E+000
1	19.67050020	4.219473E-012	1.891947E-011	1	0.000000E+000
1	19.67069687	1.891947E-011	4.219473E-012	0	0.000000E+000
1	19.67073418	4.219473E-012	1.891947E-011	1	0.000000E+000
1	19.67126693	1.891947E-011	4.219473E-012	0	0.000000E+000
1	19.67135859	4.219473E-012	1.891947E-011	1	0.000000E+000
1	19.67182758	1.891947E-011	4.219473E-012	0	0.000000E+000
1	19.67184754	4.219473E-012	1.891947E-011	1	0.000000E+000
1	19.67215926	1.891947E-011	4.219473E-012	0	0.000000E+000
1	19.67221644	4.219473E-012	1.891947E-011	1	0.000000E+000
1	19.67237095	1.891947E-011	4.219473E-012	0	0.000000E+000
1	19.67249153	4.219473E-012	1.891947E-011	1	0.000000E+000
1	19.67307302	1.891947E-011	4.219473E-012	0	0.000000E+000
1	19.67309569	4.219473E-012	1.891947E-011	1	0.000000E+000
1	19.67402291	1.891947E-011	4.219473E-012	0	0.000000E+000
1	19.67408593	4.219473E-012	1.891947E-011	1	0.000000E+000
1	19.67429029	1.891947E-011	4.219473E-012	0	0.000000E+000
1	19.67456610	4.219473E-012	1.891947E-011	1	0.000000E+000
1	19.67481764	1.891947E-011	4.219473E-012	0	0.000000E+000
1	19.67484179	4.219473E-012	1.891947E-011	1	0.000000E+000
1	19.67508686	1.891947E-011	4.219473E-012	0	0.000000E+000
1	19.67510473	4.219473E-012	1.891947E-011	1	0.000000E+000
1	19.67537645	1.891947E-011	4.219473E-012	0	0.000000E+000
1	19.67539105	4.219473E-012	1.891947E-011	1	0.000000E+000
1	19.67566004	1.891947E-011	4.219473E-012	0	0.000000E+000
1	19.67571096	4.219473E-012	1.891947E-011	1	0.000000E+000
1	19.67599580	1.891947E-011	4.219473E-012	0	0.000000E+000
1	19.67609230	4.219473E-012	1.891947E-011	1	0.000000E+000
1	19.67620530	1.891947E-011	4.219473E-012	0	0.000000E+000
1	19.67630373	4.219473E-012	1.891947E-011	1	0.000000E+000
1	19.67659383	1.891947E-011	4.219473E-012	0	0.000000E+000
1	19.67662272	4.219473E-012	1.891947E-011	1	0.000000E+000
1	19.67690267	1.891947E-011	4.219473E-012	0	0.000000E+000
1	19.67714968	4.219473E-012	1.891947E-011	1	0.000000E+000
1	19.67738427	1.891947E-011	4.219473E-012	0	0.000000E+000
1	19.67740454	4.219473E-012	1.891947E-011	1	0.000000E+000
1	19.67779351	1.891947E-011	4.219473E-012	0	0.000000E+000
1	19.67791704	4.219473E-012	1.891947E-011	1	0.000000E+000
1	19.67828225	1.891947E-011	4.219473E-012	0	0.000000E+000
1	19.67830548	4.219473E-012	1.891947E-011	1	0.000000E+000
1	19.67846526	1.891947E-011	4.219473E-012	0	0.000000E+000
1	19.67848629	4.219473E-012	1.891947E-011	1	0.000000E+000
1	19.67866575	1.891947E-011	4.219473E-012	0	0.000000E+000
1	19.67870168	4.219473E-012	1.891947E-011	1	0.000000E+000
1	19.67874410	1.891947E-011	4.219473E-012	0	0.000000E+000
1	19.67878476	4.219473E-012	1.891947E-011	1	0.000000E+000
1	19.67884424	1.891947E-011	4.219473E-012	0	0.000000E+000
1	19.67886876	4.219473E-012	1.891947E-011	1	0.000000E+000
1	19.67896242	1.891947E-011	4.219473E-012	0	0.000000E+000
1	19.67897054	4.219473E-012	1.891947E-011	1	0.000000E+000
1	19.67920827	1.891947E-011	4.219473E-012	0	0.000000E+000
1	19.67926300	4.219473E-012	1.891947E-011	1	0.000000E+000
1	19.67947849	1.891947E-011	4.219473E-012	0	0.000000E+000
1	19.67948307	4.219473E-012	1.891947E-011	1	0.000000E+000
1	19.67971502	1.891947E-011	4.219473E-012	0	0.000000E+000
1	19.67974115	4.219473E-012	1.891947E-011	1	0.000000E+000
1	19.67992999	1.891947E-011	4.219473E-012	0	0.000000E+000
1	19.67995531	4.219473E-012	1.891947E-011	1	0.000000E+000
1	19.68010270	1.891947E-011	4.219473E-012	0	0.000000E+000
1	19.68084435	4.219473E-012	1.891947E-011	1	0.000000E+000
1	19.68086097	1.891947E-011	4.219473E-012	0	0.000000E+000
1	19.68089279	4.219473E-012	1.891947E-011	1	0.000000E+000
1	19.68121998	1.891947E-011	4.219473E-012	0	0.000000E+000
1	19.68126489	4.219473E-012	1.891947E-011	1	0.000000E+000
1	19.68153352	1.891947E-011	4.219473E-012	0	0.000000E+000
1	19.68156249	4.219473E-012	1.891947E-011	1	0.000000E+000
1	19.68160079	1.891947E-011	4.219473E-012	0	0.000000E+000
1	19.68169008	4.219473E-012	1.891947E-011	1	0.000000E+000
1	19.68193127	1.891947E-011	4.219473E-012	0	0.000000E+000
1	19.68201142	4.219473E-012	1.891947E-011	1	0.000000E+000
1	19.68215589	1.891947E-011	4.219473E-012	0	0.000000E+000
1	19.68217307	4.219473E-012	1.891947E-011	1	0.000000E+000
1	19.68266307	1.891947E-011	4.219473E-012	0	0.000000E+000
1	19.68268017	4.219473E-012	1.891947E-011	1	0.000000E+000
1	19.68289220	1.891947E-011	4.219473E-012	0	0.000000E+000
1	19.68290273	4.219473E-012	1.891947E-011	1	0.000000E+000
1	19.68302022	1.891947E-011	4.219473E-012	0	0.000000E+000
1	19.68303943	4.219473E-012	1.891947E-011	1	0.000000E+000
1	19.68320915	1.891947E-011	4.219473E-012	0	0.000000E+000
1	19.68322969	4.219473E-012	1.891947E-011	1	0.000000E+000
1	19.68357700	1.891947E-011	4.219473E-012	0	0.000000E+000
1	19.68360135	4.219473E-012	1.891947E-011	1	0.000000E+000
1	19.68403392	1.891947E-011	4.219473E-012	0	0.000000E+000
1	19.68405324	4.219473E-012	1.891947E-011	1	0.000000E+000
1	19.68418585	1.891947E-011	4.219473E-012	0	0.000000E+000
1	19.68419807	4.219473E-012	1.891947E-011	1	0.000000E+000
1	19.68439391	1.891947E-011	4.219473E-012	0	0.000000E+000
1	19.68443643	4.219473E-012	1.891947E-011	1	0.000000E+000
1	19.68535227	1.891947E-011	4.219473E-012	0	0.000000E+000
1	19.68540706	4.219473E-012	1.891947E-011	1	0.000000E+000
1	19.68545711	1.891947E-011	4.219473E-012	0	0.000000E+000
1	19.68548964	4.219473E-012	1.891947E-011	1	0.000000E+000
1	19.68563806	1.891947E-011	4.219473E-012	0	0.000000E+000
1	19.68564647	4.219473E-012	1.891947E-011	1	0.000000E+000
1	19.68576196	1.891947E-011	4.219473E-012	0	0.000000E+000
1	19.68581254	4.219473E-012	1.891947E-011	1	0.000000E+000
1	19.68611789	1.891947E-011	4.219473E-012	0	0.000000E+000
1	19.68617469	4.219473E-012	1.891947E-011	1	0.000000E+000
1	19.68621277	1.891947E-011	4.219473E-012	0	0.000000E+000
1	19.68632149	4.219473E-012	1.891947E-011	1	0.000000E+000
1	19.68657405	1.891947E-011	4.219473E-012	0	0.000000E+000
1	19.68658302	4.219473E-012	1.891947E-011	1	0.000000E+000
1	19.68668536	1.891947E-011	4.219473E-012	0	0.000000E+000
1	19.68672090	4.219473E-012	1.891947E-011	1	0.000000E+000
1	19.68708543	1.891947E-011	4.219473E-012	0	0.000000E+000
1	19.68712166	4.219473E-012	1.891947E-011	1	0.000000E+000
1	19.68721860	1.891947E-011	4.219473E-012	0	0.000000E+000
1	19.68724104	4.219473E-012	1.891947E-011	1	0.000000E+000
1	19.68728953	1.891947E-011	4.219473E-012	0	0.000000E+000
1	19.68733688	4.219473E-012	1.891947E-011	1	0.000000E+000
1	19.68781904	1.891947E-011	4.219473E-012	0	0.000000E+000
1	19.68783417	4.219473E-012	1.891947E-011	1	0.000000E+000
1	19.68794254	1.891947E-011	4.219473E-012	0	0.000000E+000
1	19.68797380	4.219473E-012	1.891947E-011	1	0.000000E+000
1	19.68807617	1.891947E-011	4.219473E-012	0	0.000000E+000
1	19.68810863	4.219473E-012	1.891947E-011	1	0.000000E+000
1	19.68854820	1.891947E-011	4.219473E-012	0	0.000000E+000
1	19.68863327	4.219473E-012	1.891947E-011	1	0.000000E+000
1	19.68907265	1.891947E-011	4.219473E-012	0	0.000000E+000
1	19.68926951	4.219473E-012	1.891947E-011	1	0.000000E+000
1	19.68937912	1.891947E-011	4.219473E-012	0	0.000000E+000
1	19.68939956	4.219473E-012	1.891947E-011	1	0.000000E+000
1	19.68954813	1.891947E-011	4.219473E-012	0	0.000000E+000
1	19.68957310	4.219473E-012	1.891947E-011	1	0.000000E+000
1	19.68968036	1.891947E-011	4.219473E-012	0	0.000000E+000
1	19.68974163	4.219473E-012	1.891947E-011	1	0.000000E+000
1	19.68979328	1.891947E-011	4.219473E-012	0	0.000000E+000
1	19.68979974	4.219473E-012	1.891947E-011	1	0.000000E+000
1	19.68986119	1.891947E-011	4.219473E-012	0	0.000000E+000
1	19.69016280	4.219473E-012	1.891947E-011	1	0.000000E+000
1	19.69058489	1.891947E-011	4.219473E-012	0	0.000000E+000
1	19.69061501	4.219473E-012	1.891947E-011	1	0.000000E+000
1	19.69101229	1.891947E-011	4.219473E-012	0	0.000000E+000
1	19.69107010	4.219473E-012	1.891947E-011	1	0.000000E+000
1	19.69110186	1.891947E-011	4.219473E-012	0	0.000000E+000
1	19.69114039	4.219473E-012	1.891947E-011	1	0.000000E+000
1	19.69148607	1.891947E-011	4.219473E-012	0	0.000000E+000
1	19.69152190	4.219473E-012	1.891947E-011	1	0.000000E+000
1	19.69165252	1.891947E-011	4.219473E-012	0	0.000000E+000
1	19.69167977	4.219473E-012	1.891947E-011	1	0.000000E+000
1	19.69201180	1.891947E-011	4.219473E-012	0	0.000000E+000
1	19.69203189	4.219473E-012	1.891947E-011	1	0.000000E+000
1	19.69279072	1.891947E-011	4.219473E-012	0	0.000000E+000
1	19.69280957	4.219473E-012	1.891947E-011	1	0.000000E+000
1	19.69310614	1.891947E-011	4.219473E-012	0	0.000000E+000
1	19.69315516	4.219473E-012	1.891947E-011	1	0.000000E+000
1	19.69328942	1.891947E-011	4.219473E-012	0	0.000000E+000
1	19.69330557	4.219473E-012	1.891947E-011	1	0.000000E+000
1	19.69347565	1.891947E-011	4.219473E-012	0	0.000000E+000
1	19.69355235	4.219473E-012	1.891947E-011	1	0.000000E+000
1	19.69361092	1.891947E-011	4.219473E-012	0	0.000000E+000
1	19.69366012	4.219473E-012	1.891947E-011	1	0.000000E+000
1	19.69370649	1.891947E-011	4.219473E-012	0	0.000000E+000
1	19.69373324	4.219473E-012	1.891947E-011	1	0.000000E+000
1	19.69376747	1.891947E-011	4.219473E-012	0	0.000000E+000
1	19.69984509	4.219473E-012	1.891947E-011	1	0.000000E+000
1	19.70020158	1.891947E-011	4.219473E-012	0	0.000000E+000
1	19.70021105	4.219473E-012	1.891947E-011	1	0.000000E+000
1	19.70044485	1.891947E-011	4.219473E-012	0	0.000000E+000
1	19.70058612	4.219473E-012	1.891947E-011	1	0.000000E+000
1	19.70105860	1.891947E-011	4.219473E-012	0	0.000000E+000
1	19.70107025	4.219473E-012	1.891947E-011	1	0.000000E+000
1	19.70115117	1.891947E-011	4.219473E-012	0	0.000000E+000
1	19.70119873	4.219473E-012	1.891947E-011	1	0.000000E+000
1	19.70129936	1.891947E-011	4.219473E-012	0	0.000000E+000
1	19.70134127	4.219473E-012	1.891947E-011	1	0.000000E+000
1	19.70155921	1.891947E-011	4.219473E-012	0	0.000000E+000
1	19.70160333	4.219473E-012	1.891947E-011	1	0.000000E+000
1	19.70280169	1.891947E-011	4.219473E-012	0	0.000000E+000
1	19.70282403	4.219473E-012	1.891947E-011	1	0.000000E+000
1	19.70334757	1.891947E-011	4.219473E-012	0	0.000000E+000
1	19.70336183	4.219473E-012	1.891947E-011	1	0.000000E+000
1	19.70340483	1.891947E-011	4.219473E-012	0	0.000000E+000
1	19.70343319	4.219473E-012	1.891947E-011	1	0.000000E+000
1	19.70346578	1.891947E-011	4.219473E-012	0	0.000000E+000
1	19.70348842	4.219473E-012	1.891947E-011	1	0.000000E+000
1	19.70368618	1.891947E-011	4.219473E-012	0	0.000000E+000
1	19.70371578	4.219473E-012	1.891947E-011	1	0.000000E+000
1	19.70415737	1.891947E-011	4.219473E-012	0	0.000000E+000
1	19.70421827	4.219473E-012	1.891947E-011	1	0.000000E+000
1	19.70423540	1.891947E-011	4.219473E-012	0	0.000000E+000
1	19.70427756	4.219473E-012	1.891947E-011	1	0.000000E+000
1	19.70441970	1.891947E-011	4.219473E-012	0	0.000000E+000
1	19.70444694	4.219473E-012	1.891947E-011	1	0.000000E+000
1	19.70453237	1.891947E-011	4.219473E-012	0	0.000000E+000
1	19.70592742	4.219473E-012	1.891947E-011	1	0.000000E+000
1	19.70612209	1.891947E-011	4.219473E-012	0	0.000000E+000
1	19.70614073	4.219473E-012	1.891947E-011	1	0.000000E+000
1	19.70660291	1.891947E-011	4.219473E-012	0	0.000000E+000
1	19.70663681	4.219473E-012	1.891947E-011	1	0.000000E+000
1	19.70693384	1.891947E-011	4.219473E-012	0	0.000000E+000
1	19.70701532	4.219473E-012	1.891947E-011	1	0.000000E+000
1	19.70773726	1.891947E-011	4.219473E-012	0	0.000000E+000
1	19.70775602	4.219473E-012	1.891947E-011	1	0.000000E+000
1	19.70797303	1.891947E-011	4.219473E-012	0	0.000000E+000
1	19.70817789	4.219473E-012	1.891947E-011	1	0.000000E+000
1	19.70863374	1.891947E-011	4.219473E-012	0	0.000000E+000
1	19.70864774	4.219473E-012	1.891947E-011	1	0.000000E+000
1	19.70898492	1.891947E-011	4.219473E-012	0	0.000000E+000
1	19.70903412	4.219473E-012	1.891947E-011	1	0.000000E+000
1	19.70937840	1.891947E-011	4.219473E-012	0	0.000000E+000
1	19.70943049	4.219473E-012	1.891947E-011	1	0.000000E+000
1	19.70963160	1.891947E-011	4.219473E-012	0	0.000000E+000
1	19.70967573	4.219473E-012	1.891947E-011	1	0.000000E+000
1	19.71003115	1.891947E-011	4.219473E-012	0	0.000000E+000
1	19.71067097	4.219473E-012	1.891947E-011	1	0.000000E+000
1	19.71073921	1.891947E-011	4.219473E-012	0	0.000000E+000
1	19.71078373	4.219473E-012	1.891947E-011	1	0.000000E+000
1	19.71082772	1.891947E-011	4.219473E-012	0	0.000000E+000
1	19.71120232	4.219473E-012	1.891947E-011	1	0.000000E+000
1	19.71146380	1.891947E-011	4.219473E-012	0	0.000000E+000
1	19.71153851	4.219473E-012	1.891947E-011	1	0.000000E+000
1	19.71176405	1.891947E-011	4.219473E-012	0	0.000000E+000
1	19.71178454	4.219473E-012	1.891947E-011	1	0.000000E+000
1	19.71261822	1.891947E-011	4.219473E-012	0	0.000000E+000
1	19.71266874	4.219473E-012	1.891947E-011	1	0.000000E+000
1	19.71274953	1.891947E-011	4.219473E-012	0	0.000000E+000
1	19.71278279	4.219473E-012	1.891947E-011	1	0.000000E+000
1	19.71302277	1.891947E-011	4.219473E-012	0	0.000000E+000
1	19.71306667	4.219473E-012	1.891947E-011	1	0.000000E+000
1	19.71312597	1.891947E-011	4.219473E-012	0	0.000000E+000
1	19.71317185	4.219473E-012	1.891947E-011	1	0.000000E+000
1	19.71340952	1.891947E-011	4.219473E-012	0	0.000000E+000
1	19.76175000	4.219473E-012	1.891947E-011	1	0.000000E+000
1	19.76202374	1.891947E-011	4.219473E-012	0	0.000000E+000
1	19.76203674	4.219473E-012	1.891947E-011	1	0.000000E+000
1	19.76271410	1.891947E-011	4.219473E-012	0	0.000000E+000
1	19.76273977	4.219473E-012	1.891947E-011	1	0.000000E+000
1	19.76291325	1.891947E-011	4.219473E-012	0	0.000000E+000
1	19.76294458	4.219473E-012	1.891947E-011	1	0.000000E+000
1	19.76305438	1.891947E-011	4.219473E-012	0	0.000000E+000
1	19.76306833	4.219473E-012	1.891947E-011	1	0.000000E+000
1	19.76323556	1.891947E-011	4.219473E-012	0	0.000000E+000
1	19.76326267	4.219473E-012	1.891947E-011	1	0.000000E+000
1	19.76338376	1.891947E-011	4.219473E-012	0	0.000000E+000
1	19.76343532	4.219473E-012	1.891947E-011	1	0.000000E+000
1	19.76477061	1.891947E-011	4.219473E-012	0	0.000000E+000
1	19.76514000	4.219473E-012	1.891947E-011	1	0.000000E+000
1	19.76523935	1.891947E-011	4.219473E-012	0	0.000000E+000
1	19.76526618	4.219473E-012	1.891947E-011	1	0.000000E+000
1	19.76586321	1.891947E-011	4.219473E-012	0	0.000000E+000
1	19.76588322	4.219473E-012	1.891947E-011	1	0.000000E+000
1	19.76627292	1.891947E-011	4.219473E-012	0	0.000000E+000
1	19.76628986	4.219473E-012	1.891947E-011	1	0.000000E+000
1	19.76637266	1.891947E-011	4.219473E-012	0	0.000000E+000
1	19.76639903	4.219473E-012	1.891947E-011	1	0.000000E+000
1	19.76656053	1.891947E-011	4.219473E-012	0	0.000000E+000
1	19.76662775	4.219473E-012	1.891947E-011	1	0.000000E+000
1	19.76668291	1.891947E-011	4.219473E-012	0	0.000000E+000
1	19.76671584	4.219473E-012	1.891947E-011	1	0.000000E+000
1	19.76702898	1.891947E-011	4.219473E-012	0	0.000000E+000
1	19.76706088	4.219473E-012	1.891947E-011	1	0.000000E+000
1	19.76710087	1.891947E-011	4.219473E-012	0	0.000000E+000
1	19.76711455	4.219473E-012	1.891947E-011	1	0.000000E+000
1	19.76715644	1.891947E-011	4.219473E-012	0	0.000000E+000
1	19.76722045	4.219473E-012	1.891947E-011	1	0.000000E+000
1	19.76728756	1.891947E-011	4.219473E-012	0	0.000000E+000
1	19.76732464	4.219473E-012	1.891947E-011	1	0.000000E+000
1	19.76735465	1.891947E-011	4.219473E-012	0	0.000000E+000
1	19.76739089	4.219473E-012	1.891947E-011	1	0.000000E+000
1	19.76814227	1.891947E-011	4.219473E-012	0	0.000000E+000
1	19.76826382	4.219473E-012	1.891947E-011	1	0.000000E+000
1	19.76846060	1.891947E-011	4.219473E-012	0	0.000000E+000
1	19.76849271	4.219473E-012	1.891947E-011	1	0.000000E+000
1	19.76864914	1.891947E-011	4.219473E-012	0	0.000000E+000
1	19.76870936	4.219473E-012	1.891947E-011	1	0.000000E+000
1	19.76872387	1.891947E-011	4.219473E-012	0	0.000000E+000
1	19.76877698	4.219473E-012	1.891947E-011	1	0.000000E+000
1	19.76889168	1.891947E-011	4.219473E-012	0	0.000000E+000
1	19.76889715	4.219473E-012	1.891947E-011	1	0.000000E+000
1	19.76937639	1.891947E-011	4.219473E-012	0	0.000000E+000
1	19.76939412	4.219473E-012	1.891947E-011	1	0.000000E+000
1	19.76941440	1.891947E-011	4.219473E-012	0	0.000000E+000
1	19.76944052	4.219473E-012	1.891947E-011	1	0.000000E+000
1	19.76954242	1.891947E-011	4.219473E-012	0	0.000000E+000
1	19.76956434	4.219473E-012	1.891947E-011	1	0.000000E+000
1	19.76974345	1.891947E-011	4.219473E-012	0	0.000000E+000
1	19.76979473	4.219473E-012	1.891947E-011	1	0.000000E+000
1	19.77003186	1.891947E-011	4.219473E-012	0	0.000000E+000
1	19.77004223	4.219473E-012	1.891947E-011	1	0.000000E+000
1	19.77027527	1.891947E-011	4.219473E-012	0	0.000000E+000
1	19.77033900	4.219473E-012	1.891947E-011	1	0.000000E+000
1	19.77039632	1.891947E-011	4.219473E-012	0	0.000000E+000
1	19.77048342	4.219473E-012	1.891947E-011	1	0.000000E+000
1	19.77102904	1.891947E-011	4.219473E-012	0	0.000000E+000
1	19.77105944	4.219473E-012	1.891947E-011	1	0.000000E+000
1	19.77131530	1.891947E-011	4.219473E-012	0	0.000000E+000
1	19.77163812	4.219473E-012	1.891947E-011	1	0.000000E+000
1	19.77250496	1.891947E-011	4.219473E-012	0	0.000000E+000
1	19.77252187	4.219473E-012	1.891947E-011	1	0.000000E+000
1	19.77276191	1.891947E-011	4.219473E-012	0	0.000000E+000
1	19.77281006	4.219473E-012	1.891947E-011	1	0.000000E+000
1	19.77283723	1.891947E-011	4.219473E-012	0	0.000000E+000
1	19.77285049	4.219473E-012	1.891947E-011	1	0.000000E+000
1	19.77291516	1.891947E-011	4.219473E-012	0	0.000000E+000
1	19.77305480	4.219473E-012	1.891947E-011	1	0.000000E+000
1	19.77331565	1.891947E-011	4.219473E-012	0	0.000000E+000
1	19.77337821	4.219473E-012	1.891947E-011	1	0.000000E+000
1	19.77349902	1.891947E-011	4.219473E-012	0	0.000000E+000
1	19.77351769	4.219473E-012	1.891947E-011	1	0.000000E+000
1	19.77364621	1.891947E-011	4.219473E-012	0	0.000000E+000
1	19.77368014	4.219473E-012	1.891947E-011	1	0.000000E+000
1	19.77398203	1.891947E-011	4.219473E-012	0	0.000000E+000
1	19.77400742	4.219473E-012	1.891947E-011	1	0.000000E+000
1	19.77410320	1.891947E-011	4.219473E-012	0	0.000000E+000
1	19.77415007	4.219473E-012	1.891947E-011	1	0.000000E+000
1	19.77428347	1.891947E-011	4.219473E-012	0	0.000000E+000
1	19.77433563	4.219473E-012	1.891947E-011	1	0.000000E+000
1	19.77480469	1.891947E-011	4.219473E-012	0	0.000000E+000
1	19.77481411	4.219473E-012	1.891947E-011	1	0.000000E+000
1	19.77508899	1.891947E-011	4.219473E-012	0	0.000000E+000
1	19.77511817	4.219473E-012	1.891947E-011	1	0.000000E+000
1	19.77516257	1.891947E-011	4.219473E-012	0	0.000000E+000
1	19.77518760	4.219473E-012	1.891947E-011	1	0.000000E+000
1	19.77524941	1.891947E-011	4.219473E-012	0	0.000000E+000
1	19.77529824	4.219473E-012	1.891947E-011	1	0.000000E+000
1	19.77540095	1.891947E-011	4.219473E-012	0	0.000000E+000
1	19.77551305	4.219473E-012	1.891947E-011	1	0.000000E+000
1	19.77602251	1.891947E-011	4.219473E-012	0	0.000000E+000
1	19.77606638	4.219473E-012	1.891947E-011	1	0.000000E+000
1	19.77638574	1.891947E-011	4.219473E-012	0	0.000000E+000
1	19.77650403	4.219473E-012	1.891947E-011	1	0.000000E+000
1	19.77658932	1.891947E-011	4.219473E-012	0	0.000000E+000
1	19.77661861	4.219473E-012	1.891947E-011	1	0.000000E+000
1	19.77670926	1.891947E-011	4.219473E-012	0	0.000000E+000
1	19.77672852	4.219473E-012	1.891947E-011	1	0.000000E+000
1	19.77733995	1.891947E-011	4.219473E-012	0	0.000000E+000
1	19.77735838	4.219473E-012	1.891947E-011	1	0.000000E+000
1	19.77788957	1.891947E-011	4.219473E-012	0	0.000000E+000
1	19.77791124	4.219473E-012	1.891947E-011	1	0.000000E+000
1	19.77819106	1.891947E-011	4.219473E-012	0	0.000000E+000
1	19.77819633	4.219473E-012	1.891947E-011	1	0.000000E+000
1	19.77861769	1.891947E-011	4.219473E-012	0	0.000000E+000
1	19.77871058	4.219473E-012	1.891947E-011	1	0.000000E+000
1	19.77926258	1.891947E-011	4.219473E-012	0	0.000000E+000
1	19.77931731	4.219473E-012	1.891947E-011	1	0.000000E+000
1	19.77982889	1.891947E-011	4.219473E-012	0	0.000000E+000
1	19.77991483	4.219473E-012	1.891947E-011	1	0.000000E+000
1	19.78009262	1.891947E-011	4.219473E-012	0	0.000000E+000
1	19.78013215	4.219473E-012	1.891947E-011	1	0.000000E+000
1	19.78015724	1.891947E-011	4.219473E-012	0	0.000000E+000
1	19.78017510	4.219473E-012	1.891947E-011	1	0.000000E+000
1	19.78042264	1.891947E-011	4.219473E-012	0	0.000000E+000
1	19.78047173	4.219473E-012	1.891947E-011	1	0.000000E+000
1	19.78053670	1.891947E-011	4.219473E-012	0	0.000000E+000
1	19.78060679	4.219473E-012	1.891947E-011	1	0.000000E+000
1	19.78095384	1.891947E-011	4.219473E-012	0	0.000000E+000
1	19.78104445	4.219473E-012	1.891947E-011	1	0.000000E+000
1	19.78104971	1.891947E-011	4.219473E-012	0	0.000000E+000
1	19.78105582	4.219473E-012	1.891947E-011	1	0.000000E+000
1	19.78111582	1.891947E-011	4.219473E-012	0	0.000000E+000
1	19.78115266	4.219473E-012	1.891947E-011	1	0.000000E+000
1	19.78136129	1.891947E-011	4.219473E-012	0	0.000000E+000
1	19.78136838	4.219473E-012	1.891947E-011	1	0.000000E+000
1	19.78178570	1.891947E-011	4.219473E-012	0	0.000000E+000
1	19.78204396	4.219473E-012	1.891947E-011	1	0.000000E+000
1	19.78218756	1.891947E-011	4.219473E-012	0	0.000000E+000
1	19.78221681	4.219473E-012	1.891947E-011	1	0.000000E+000
1	19.78225686	1.891947E-011	4.219473E-012	0	0.000000E+000
1	19.78236446	4.219473E-012	1.891947E-011	1	0.000000E+000
1	19.78246946	1.891947E-011	4.219473E-012	0	0.000000E+000
1	19.78250678	4.219473E-012	1.891947E-011	1	0.000000E+000
1	19.78272238	1.891947E-011	4.219473E-012	0	0.000000E+000
1	19.78275633	4.219473E-012	1.891947E-011	1	0.000000E+000
1	19.78286317	1.891947E-011	4.219473E-012	0	0.000000E+000
1	19.78293681	4.219473E-012	1.891947E-011	1	0.000000E+000
1	19.78310098	1.891947E-011	4.219473E-012	0	0.000000E+000
1	19.78313181	4.219473E-012	1.891947E-011	1	0.000000E+000
1	19.78328285	1.891947E-011	4.219473E-012	0	0.000000E+000
1	19.78512181	4.219473E-012	1.891947E-011	1	0.000000E+000
1	19.78516958	1.891947E-011	4.219473E-012	0	0.000000E+000
1	19.78518533	4.219473E-012	1.891947E-011	1	0.000000E+000
1	19.78534868	1.891947E-011	4.219473E-012	0	0.000000E+000
1	19.78536820	4.219473E-012	1.891947E-011	1	0.000000E+000
1	19.78667115	1.891947E-011	4.219473E-012	0	0.000000E+000
1	19.78692617	4.219473E-012	1.891947E-011	1	0.000000E+000
1	19.78717196	1.891947E-011	4.219473E-012	0	0.000000E+000
1	19.78721490	4.219473E-012	1.891947E-011	1	0.000000E+000
1	19.78725757	1.891947E-011	4.219473E-012	0	0.000000E+000
1	19.78728517	4.219473E-012	1.891947E-011	1	0.000000E+000
1	19.78746343	1.891947E-011	4.219473E-012	0	0.000000E+000
1	19.78750722	4.219473E-012	1.891947E-011	1	0.000000E+000
1	19.78771235	1.891947E-011	4.219473E-012	0	0.000000E+000
1	19.78774329	4.219473E-012	1.891947E-011	1	0.000000E+000
1	19.78775729	1.891947E-011	4.219473E-012	0	0.000000E+000
1	19.78778251	4.219473E-012	1.891947E-011	1	0.000000E+000
1	19.78787175	1.891947E-011	4.219473E-012	0	0.000000E+000
1	19.78788892	4.219473E-012	1.891947E-011	1	0.000000E+000
1	19.78799110	1.891947E-011	4.219473E-012	0	0.000000E+000
1	19.78820221	4.219473E-012	1.891947E-011	1	0.000000E+000
1	19.78826725	1.891947E-011	4.219473E-012	0	0.000000E+000
1	19.78829669	4.219473E-012	1.891947E-011	1	0.000000E+000
1	19.78834764	1.891947E-011	4.219473E-012	0	0.000000E+000
1	19.78836792	4.219473E-012	1.891947E-011	1	0.000000E+000
1	19.78867149	1.891947E-011	4.219473E-012	0	0.000000E+000
1	19.78868119	4.219473E-012	1.891947E-011	1	0.000000E+000
1	19.78896450	1.891947E-011	4.219473E-012	0	0.000000E+000
1	19.78906292	4.219473E-012	1.891947E-011	1	0.000000E+000
1	19.78921950	1.891947E-011	4.219473E-012	0	0.000000E+000
1	19.78925166	4.219473E-012	1.891947E-011	1	0.000000E+000
1	19.78936093	1.891947E-011	4.219473E-012	0	0.000000E+000
1	19.78937936	4.219473E-012	1.891947E-011	1	0.000000E+000
1	19.78953568	1.891947E-011	4.219473E-012	0	0.000000E+000
1	19.78957318	4.219473E-012	1.891947E-011	1	0.000000E+000
1	19.79096215	1.891947E-011	4.219473E-012	0	0.000000E+000
1	19.79099180	4.219473E-012	1.891947E-011	1	0.000000E+000
1	19.79161599	1.891947E-011	4.219473E-012	0	0.000000E+000
1	19.79169554	4.219473E-012	1.891947E-011	1	0.000000E+000
1	19.79259475	1.891947E-011	4.219473E-012	0	0.000000E+000
1	19.79261235	4.219473E-012	1.891947E-011	1	0.000000E+000
1	19.79267187	1.891947E-011	4.219473E-012	0	0.000000E+000
1	19.79282791	4.219473E-012	1.891947E-011	1	0.000000E+000
1	19.79295931	1.891947E-011	4.219473E-012	0	0.000000E+000
1	19.79312268	4.219473E-012	1.891947E-011	1	0.000000E+000
1	19.79341973	1.891947E-011	4.219473E-012	0	0.000000E+000
1	19.79346117	4.219473E-012	1.891947E-011	1	0.000000E+000
1	19.79413007	1.891947E-011	4.219473E-012	0	0.000000E+000
1	19.79423464	4.219473E-012	1.891947E-011	1	0.000000E+000
1	19.79429220	1.891947E-011	4.219473E-012	0	0.000000E+000
1	19.79538156	4.219473E-012	1.891947E-011	1	0.000000E+000
1	19.79586233	1.891947E-011	4.219473E-012	0	0.000000E+000
1	19.79587708	4.219473E-012	1.891947E-011	1	0.000000E+000
1	19.79611177	1.891947E-011	4.219473E-012	0	0.000000E+000
1	19.79612219	4.219473E-012	1.891947E-011	1	0.000000E+000
1	19.79620023	1.891947E-011	4.219473E-012	0	0.000000E+000
1	19.79629229	4.219473E-012	1.891947E-011	1	0.000000E+000
1	19.79632703	1.891947E-011	4.219473E-012	0	0.000000E+000
1	19.79634874	4.219473E-012	1.891947E-011	1	0.000000E+000
1	19.79655759	1.891947E-011	4.219473E-012	0	0.000000E+000
1	19.79662513	4.219473E-012	1.891947E-011	1	0.000000E+000
1	19.79664760	1.891947E-011	4.219473E-012	0	0.000000E+000
1	19.79667125	4.219473E-012	1.891947E-011	1	0.000000E+000
1	19.79687970	1.891947E-011	4.219473E-012	0	0.000000E+000
1	19.79690867	4.219473E-012	1.891947E-011	1	0.000000E+000
1	19.79715508	1.891947E-011	4.219473E-012	0	0.000000E+000
1	19.79738686	4.219473E-012	1.891947E-011	1	0.000000E+000
1	19.79746217	1.891947E-011	4.219473E-012	0	0.000000E+000
1	19.79751924	4.219473E-012	1.891947E-011	1	0.000000E+000
1	19.79766958	1.891947E-011	4.219473E-012	0	0.000000E+000
1	19.79771087	4.219473E-012	1.891947E-011	1	0.000000E+000
1	19.79834457	1.891947E-011	4.219473E-012	0	0.000000E+000
1	19.79837721	4.219473E-012	1.891947E-011	1	0.000000E+000
1	19.79849121	1.891947E-011	4.219473E-012	0	0.000000E+000
1	19.79852448	4.219473E-012	1.891947E-011	1	0.000000E+000
1	19.79853291	1.891947E-011	4.219473E-012	0	0.000000E+000
1	19.79853418	4.219473E-012	1.891947E-011	1	0.000000E+000
1	19.79879083	1.891947E-011	4.219473E-012	0	0.000000E+000
1	19.79885345	4.219473E-012	1.891947E-011	1	0.000000E+000
1	19.79903426	1.891947E-011	4.219473E-012	0	0.000000E+000
1	19.79910393	4.219473E-012	1.891947E-011	1	0.000000E+000
1	19.79913591	1.891947E-011	4.219473E-012	0	0.000000E+000
1	19.79914996	4.219473E-012	1.891947E-011	1	0.000000E+000
1	19.79988996	1.891947E-011	4.219473E-012	0	0.000000E+000
1	19.79990886	4.219473E-012	1.891947E-011	1	0.000000E+000
1	19.80082203	1.891947E-011	4.219473E-012	0	0.000000E+000
1	19.80084854	4.219473E-012	1.891947E-011	1	0.000000E+000
1	19.80098966	1.891947E-011	4.219473E-012	0	0.000000E+000
1	19.80106607	4.219473E-012	1.891947E-011	1	0.000000E+000
1	19.80110187	1.891947E-011	4.219473E-012	0	0.000000E+000
1	19.80113425	4.219473E-012	1.891947E-011	1	0.000000E+000
1	19.80151552	1.891947E-011	4.219473E-012	0	0.000000E+000
1	19.80152968	4.219473E-012	1.891947E-011	1	0.000000E+000
1	19.80154897	1.891947E-011	4.219473E-012	0	0.000000E+000
1	19.80162022	4.219473E-012	1.891947E-011	1	0.000000E+000
1	19.80172884	1.891947E-011	4.219473E-012	0	0.000000E+000
1	19.80174007	4.219473E-012	1.891947E-011	1	0.000000E+000
1	19.80179507	1.891947E-011	4.219473E-012	0	0.000000E+000
1	19.80181763	4.219473E-012	1.891947E-011	1	0.000000E+000
1	19.80214453	1.891947E-011	4.219473E-012	0	0.000000E+000
1	19.80216005	4.219473E-012	1.891947E-011	1	0.000000E+000
1	19.80221122	1.891947E-011	4.219473E-012	0	0.000000E+000
1	19.80222479	4.219473E-012	1.891947E-011	1	0.000000E+000
1	19.80228659	1.891947E-011	4.219473E-012	0	0.000000E+000
1	19.80229037	4.219473E-012	1.891947E-011	1	0.000000E+000
1	19.80256061	1.891947E-011	4.219473E-012	0	0.000000E+000
1	19.80262003	4.219473E-012	1.891947E-011	1	0.000000E+000
1	19.80294559	1.891947E-011	4.219473E-012	0	0.000000E+000
1	19.80298190	4.219473E-012	1.891947E-011	1	0.000000E+000
1	19.80307278	1.891947E-011	4.219473E-012	0	0.000000E+000
1	19.80311828	4.219473E-012	1.891947E-011	1	0.000000E+000
1	19.80328218	1.891947E-011	4.219473E-012	0	0.000000E+000
1	19.80329109	4.219473E-012	1.891947E-011	1	0.000000E+000
1	19.80334365	1.891947E-011	4.219473E-012	0	0.000000E+000
1	19.80335154	4.219473E-012	1.891947E-011	1	0.000000E+000
1	19.80369748	1.891947E-011	4.219473E-012	0	0.000000E+000
1	19.80372026	4.219473E-012	1.891947E-011	1	0.000000E+000
1	19.80389484	1.891947E-011	4.219473E-012	0	0.000000E+000
1	19.80397412	4.219473E-012	1.891947E-011	1	0.000000E+000
1	19.80439774	1.891947E-011	4.219473E-012	0	0.000000E+000
1	19.80441414	4.219473E-012	1.891947E-011	1	0.000000E+000
1	19.80475463	1.891947E-011	4.219473E-012	0	0.000000E+000
1	19.80476631	4.219473E-012	1.891947E-011	1	0.000000E+000
1	19.80509630	1.891947E-011	4.219473E-012	0	0.000000E+000
1	19.80512511	4.219473E-012	1.891947E-011	1	0.000000E+000
1	19.80523611	1.891947E-011	4.219473E-012	0	0.000000E+000
1	19.80527541	4.219473E-012	1.891947E-011	1	0.000000E+000
1	19.80542170	1.891947E-011	4.219473E-012	0	0.000000E+000
1	19.80563868	4.219473E-012	1.891947E-011	1	0.000000E+000
1	19.80570022	1.891947E-011	4.219473E-012	0	0.000000E+000
1	19.80570264	4.219473E-012	1.891947E-011	1	0.000000E+000
1	19.80640250	1.891947E-011	4.219473E-012	0	0.000000E+000
1	19.80642691	4.219473E-012	1.891947E-011	1	0.000000E+000
1	19.80652325	1.891947E-011	4.219473E-012	0	0.000000E+000
1	19.80658285	4.219473E-012	1.891947E-011	1	0.000000E+000
1	19.80664696	1.891947E-011	4.219473E-012	0	0.000000E+000
1	19.80665737	4.219473E-012	1.891947E-011	1	0.000000E+000
1	19.80764412	1.891947E-011	4.219473E-012	0	0.000000E+000
1	19.80771425	4.219473E-012	1.891947E-011	1	0.000000E+000
1	19.80796223	1.891947E-011	4.219473E-012	0	0.000000E+000
1	19.80802527	4.219473E-012	1.891947E-011	1	0.000000E+000
1	19.80805100	1.891947E-011	4.219473E-012	0	0.000000E+000
1	19.80814016	4.219473E-012	1.891947E-011	1	0.000000E+000
1	19.80834404	1.891947E-011	4.219473E-012	0	0.000000E+000
1	19.80837130	4.219473E-012	1.891947E-011	1	0.000000E+000
1	19.80841899	1.891947E-011	4.219473E-012	0	0.000000E+000
1	19.80843858	4.219473E-012	1.891947E-011	1	0.000000E+000
1	19.80852689	1.891947E-011	4.219473E-012	0	0.000000E+000
1	19.80857375	4.219473E-012	1.891947E-011	1	0.000000E+000
1	19.80867577	1.891947E-011	4.219473E-012	0	0.000000E+000
1	19.80869227	4.219473E-012	1.891947E-011	1	0.000000E+000
1	19.80889509	1.891947E-011	4.219473E-012	0	0.000000E+000
1	19.80891276	4.219473E-012	1.891947E-011	1	0.000000E+000
1	19.80898010	1.891947E-011	4.219473E-012	0	0.000000E+000
1	19.80901873	4.219473E-012	1.891947E-011	1	0.000000E+000
1	19.80948525	1.891947E-011	4.219473E-012	0	0.000000E+000
1	19.80953644	4.219473E-012	1.891947E-011	1	0.000000E+000
1	19.80976193	1.891947E-011	4.219473E-012	0	0.000000E+000
1	19.80976653	4.219473E-012	1.891947E-011	1	0.000000E+000
1	19.80985777	1.891947E-011	4.219473E-012	0	0.000000E+000
1	19.80988565	4.219473E-012	1.891947E-011	1	0.000000E+000
1	19.80990519	1.891947E-011	4.219473E-012	0	0.000000E+000
1	19.80994300	4.219473E-012	1.891947E-011	1	0.000000E+000
1	19.81002962	1.891947E-011	4.219473E-012	0	0.000000E+000
1	19.81012000	4.219473E-012	1.891947E-011	1	0.000000E+000
1	19.81060836	1.891947E-011	4.219473E-012	0	0.000000E+000
1	19.81063228	4.219473E-012	1.891947E-011	1	0.000000E+000
1	19.81123829	1.891947E-011	4.219473E-012	0	0.000000E+000
1	19.81126955	4.219473E-012	1.891947E-011	1	0.000000E+000
1	19.81131016	1.891947E-011	4.219473E-012	0	0.000000E+000
1	19.81135364	4.219473E-012	1.891947E-011	1	0.000000E+000
1	19.81156933	1.891947E-011	4.219473E-012	0	0.000000E+000
1	19.81163861	4.219473E-012	1.891947E-011	1	0.000000E+000
1	19.81182492	1.891947E-011	4.219473E-012	0	0.000000E+000
1	19.81187844	4.219473E-012	1.891947E-011	1	0.000000E+000
1	19.81216767	1.891947E-011	4.219473E-012	0	0.000000E+000
1	19.81227890	4.219473E-012	1.891947E-011	1	0.000000E+000
1	19.81269656	1.891947E-011	4.219473E-012	0	0.000000E+000
1	19.81271059	4.219473E-012	1.891947E-011	1	0.000000E+000
1	19.81313884	1.891947E-011	4.219473E-012	0	0.000000E+000
1	19.81316193	4.219473E-012	1.891947E-011	1	0.000000E+000
1	19.81350973	1.891947E-011	4.219473E-012	0	0.000000E+000
1	19.81355975	4.219473E-012	1.891947E-011	1	0.000000E+000
1	19.81382161	1.891947E-011	4.219473E-012	0	0.000000E+000
1	19.81385782	4.219473E-012	1.891947E-011	1	0.000000E+000
1	19.81414456	1.891947E-011	4.219473E-012	0	0.000000E+000
1	19.85911739	4.219473E-012	1.891947E-011	1	0.000000E+000
1	19.85943330	1.891947E-011	4.219473E-012	0	0.000000E+000
1	19.85946942	4.219473E-012	1.891947E-011	1	0.000000E+000
1	19.85950592	1.891947E-011	4.219473E-012	0	0.000000E+000
1	19.85955621	4.219473E-012	1.891947E-011	1	0.000000E+000
1	19.85970768	1.891947E-011	4.219473E-012	0	0.000000E+000
1	19.85974781	4.219473E-012	1.891947E-011	1	0.000000E+000
1	19.85998033	1.891947E-011	4.219473E-012	0	0.000000E+000
1	19.86001521	4.219473E-012	1.891947E-011	1	0.000000E+000
1	19.86015187	1.891947E-011	4.219473E-012	0	0.000000E+000
1	19.86041005	4.219473E-012	1.891947E-011	1	0.000000E+000
1	19.86069519	1.891947E-011	4.219473E-012	0	0.000000E+000
1	19.86075166	4.219473E-012	1.891947E-011	1	0.000000E+000
1	19.86095190	1.891947E-011	4.219473E-012	0	0.000000E+000
1	19.86105448	4.219473E-012	1.891947E-011	1	0.000000E+000
1	19.86128311	1.891947E-011	4.219473E-012	0	0.000000E+000
1	19.86136830	4.219473E-012	1.891947E-011	1	0.000000E+000
1	19.86149874	1.891947E-011	4.219473E-012	0	0.000000E+000
1	19.86152530	4.219473E-012	1.891947E-011	1	0.000000E+000
1	19.86172298	1.891947E-011	4.219473E-012	0	0.000000E+000
1	19.86176830	4.219473E-012	1.891947E-011	1	0.000000E+000
1	19.86181473	1.891947E-011	4.219473E-012	0	0.000000E+000
1	19.86189148	4.219473E-012	1.891947E-011	1	0.000000E+000
1	19.86205092	1.891947E-011	4.219473E-012	0	0.000000E+000
1	19.86206929	4.219473E-012	1.891947E-011	1	0.000000E+000
1	19.86218144	1.891947E-011	4.219473E-012	0	0.000000E+000
1	19.86220245	4.219473E-012	1.891947E-011	1	0.000000E+000
1	19.86250572	1.891947E-011	4.219473E-012	0	0.000000E+000
1	19.86253480	4.219473E-012	1.891947E-011	1	0.000000E+000
1	19.86307983	1.891947E-011	4.219473E-012	0	0.000000E+000
1	19.86314757	4.219473E-012	1.891947E-011	1	0.000000E+000
1	19.86344344	1.891947E-011	4.219473E-012	0	0.000000E+000
1	19.86346186	4.219473E-012	1.891947E-011	1	0.000000E+000
1	19.86353221	1.891947E-011	4.219473E-012	0	0.000000E+000
1	19.86355416	4.219473E-012	1.891947E-011	1	0.000000E+000
1	19.86360394	1.891947E-011	4.219473E-012	0	0.000000E+000
1	19.86361333	4.219473E-012	1.891947E-011	1	0.000000E+000
1	19.86397018	1.891947E-011	4.219473E-012	0	0.000000E+000
1	19.89354900	4.219473E-012	1.891947E-011	1	0.000000E+000
1	19.89453586	1.891947E-011	4.219473E-012	0	0.000000E+000
1	19.89466404	4.219473E-012	1.891947E-011	1	0.000000E+000
1	19.89501575	1.891947E-011	4.219473E-012	0	0.000000E+000
1	19.89501691	4.219473E-012	1.891947E-011	1	0.000000E+000
1	19.89534579	1.891947E-011	4.219473E-012	0	0.000000E+000
1	19.89542765	4.219473E-012	1.891947E-011	1	0.000000E+000
1	19.89581755	1.891947E-011	4.219473E-012	0	0.000000E+000
1	19.89583519	4.219473E-012	1.891947E-011	1	0.000000E+000
1	19.89596528	1.891947E-011	4.219473E-012	0	0.000000E+000
1	20.99496255	4.284757E-012	1.898476E-011	1	0.000000E+000
1	20.99526738	1.898476E-011	4.284757E-012	0	0.000000E+000
1	20.99528418	4.284757E-012	1.898476E-011	1	0.000000E+000
1	20.99537422	1.898476E-011	4.284757E-012	0	0.000000E+000
1	20.99539021	4.284757E-012	1.898476E-011	1	0.000000E+000
1	20.99564297	1.898476E-011	4.284757E-012	0	0.000000E+000
1	20.99565645	4.284757E-012	1.898476E-011	1	0.000000E+000
1	20.99636443	1.898476E-011	4.284757E-012	0	0.000000E+000
1	20.99643838	4.284757E-012	1.898476E-011	1	0.000000E+000
1	20.99657955	1.898476E-011	4.284757E-012	0	0.000000E+000
1	20.99660032	4.284757E-012	1.898476E-011	1	0.000000E+000
1	20.99665480	1.898476E-011	4.284757E-012	0	0.000000E+000
1	20.99679648	4.284757E-012	1.898476E-011	1	0.000000E+000
1	20.99682301	1.898476E-011	4.284757E-012	0	0.000000E+000
1	20.99683092	4.284757E-012	1.898476E-011	1	0.000000E+000
1	20.99722613	1.898476E-011	4.284757E-012	0	0.000000E+000
1	20.99724507	4.284757E-012	1.898476E-011	1	0.000000E+000
1	20.99762558	1.898476E-011	4.284757E-012	0	0.000000E+000
1	20.99765100	4.284757E-012	1.898476E-011	1	0.000000E+000
1	20.99784986	1.898476E-011	4.284757E-012	0	0.000000E+000
1	20.99787667	4.284757E-012	1.898476E-011	1	0.000000E+000
1	20.99805706	1.898476E-011	4.284757E-012	0	0.000000E+000
1	20.99809101	4.284757E-012	1.898476E-011	1	0.000000E+000
1	20.99817188	1.898476E-011	4.284757E-012	0	0.000000E+000
1	20.99820874	4.284757E-012	1.898476E-011	1	0.000000E+000
1	20.99834050	1.898476E-011	4.284757E-012	0	0.000000E+000
1	20.99839233	4.284757E-012	1.898476E-011	1	0.000000E+000
1	20.99841948	1.898476E-011	4.284757E-012	0	0.000000E+000
1	20.99950627	4.284757E-012	1.898476E-011	1	0.000000E+000
1	20.99963737	1.898476E-011	4.284757E-012	0	0.000000E+000
1	20.99964674	4.284757E-012	1.898476E-011	1	0.000000E+000
1	20.99971349	1.898476E-011	4.284757E-012	0	0.000000E+000
1	20.99976948	4.284757E-012	1.898476E-011	1	0.000000E+000
1	20.99985445	1.898476E-011	4.284757E-012	0	0.000000E+000
1	20.99987873	4.284757E-012	1.898476E-011	1	0.000000E+000
1	21.00090762	1.898476E-011	4.284757E-012	0	0.000000E+000
1	21.00091803	4.284757E-012	1.898476E-011	1	0.000000E+000
1	21.00144128	1.898476E-011	4.284757E-012	0	0.000000E+000
1	21.00147121	4.284757E-012	1.898476E-011	1	0.000000E+000
1	21.00183598	1.898476E-011	4.284757E-012	0	0.000000E+000
1	21.00186644	4.284757E-012	1.898476E-011	1	0.000000E+000
1	21.00199514	1.898476E-011	4.284757E-012	0	0.000000E+000
1	21.00204381	4.284757E-012	1.898476E-011	1	0.000000E+000
1	21.00288256	1.898476E-011	4.284757E-012	0	0.000000E+000
1	21.00291656	4.284757E-012	1.898476E-011	1	0.000000E+000
1	21.00313075	1.898476E-011	4.284757E-012	0	0.000000E+000
1	21.00316752	4.284757E-012	1.898476E-011	1	0.000000E+000
1	21.00319906	1.898476E-011	4.284757E-012	0	0.000000E+000
1	21.00324351	4.284757E-012	1.898476E-011	1	0.000000E+000
1	21.00332842	1.898476E-011	4.284757E-012	0	0.000000E+000
1	21.00335908	4.284757E-012	1.898476E-011	1	0.000000E+000
1	21.00362001	1.898476E-011	4.284757E-012	0	0.000000E+000
1	21.00369003	4.284757E-012	1.898476E-011	1	0.000000E+000
1	21.00370970	1.898476E-011	4.284757E-012	0	0.000000E+000
1	21.00373612	4.284757E-012	1.898476E-011	1	0.000000E+000
1	21.00378901	1.898476E-011	4.284757E-012	0	0.000000E+000
1	21.00494742	4.284757E-012	1.898476E-011	1	0.000000E+000
1	21.00564602	1.898476E-011	4.284757E-012	0	0.000000E+000
1	21.00572846	4.284757E-012	1.898476E-011	1	0.000000E+000
1	21.00615843	1.898476E-011	4.284757E-012	0	0.000000E+000
1	21.00622101	4.284757E-012	1.898476E-011	1	0.000000E+000
1	21.00624974	1.898476E-011	4.284757E-012	0	0.000000E+000
1	21.00631114	4.284757E-012	1.898476E-011	1	0.000000E+000
1	21.00642148	1.898476E-011	4.284757E-012	0	0.000000E+000
1	21.00643900	4.284757E-012	1.898476E-011	1	0.000000E+000
1	21.00674523	1.898476E-011	4.284757E-012	0	0.000000E+000
1	21.03283123	4.284757E-012	1.898476E-011	1	0.000000E+000
1	21.03327429	1.898476E-011	4.284757E-012	0	0.000000E+000
1	21.03333252	4.284757E-012	1.898476E-011	1	0.000000E+000
1	21.03344717	1.898476E-011	4.284757E-012	0	0.000000E+000
1	21.03349416	4.284757E-012	1.898476E-011	1	0.000000E+000
1	21.03411251	1.898476E-011	4.284757E-012	0	0.000000E+000
1	21.03547811	4.284757E-012	1.898476E-011	1	0.000000E+000
1	21.03598926	1.898476E-011	4.284757E-012	0	0.000000E+000
1	21.03599710	4.284757E-012	1.898476E-011	1	0.000000E+000
1	21.03612286	1.898476E-011	4.284757E-012	0	0.000000E+000
1	21.03615732	4.284757E-012	1.898476E-011	1	0.000000E+000
1	21.03661752	1.898476E-011	4.284757E-012	0	0.000000E+000
1	21.03667546	4.284757E-012	1.898476E-011	1	0.000000E+000
1	21.03689649	1.898476E-011	4.284757E-012	0	0.000000E+000
1	21.03692366	4.284757E-012	1.898476E-011	1	0.000000E+000
1	21.03713100	1.898476E-011	4.284757E-012	0	0.000000E+000
1	21.03719041	4.284757E-012	1.898476E-011	1	0.000000E+000
1	21.03795099	1.898476E-011	4.284757E-012	0	0.000000E+000
1	21.03797553	4.284757E-012	1.898476E-011	1	0.000000E+000
1	21.03812672	1.898476E-011	4.284757E-012	0	0.000000E+000
1	21.03824155	4.284757E-012	1.898476E-011	1	0.000000E+000
1	21.03835569	1.898476E-011	4.284757E-012	0	0.000000E+000
1	21.03837676	4.284757E-012	1.898476E-011	1	0.000000E+000
1	21.03854826	1.898476E-011	4.284757E-012	0	0.000000E+000
1	21.03863555	4.284757E-012	1.898476E-011	1	0.000000E+000
1	21.03920294	1.898476E-011	4.284757E-012	0	0.000000E+000
1	21.03922109	4.284757E-012	1.898476E-011	1	0.000000E+000
1	21.03942600	1.898476E-011	4.284757E-012	0	0.000000E+000
1	21.03946656	4.284757E-012	1.898476E-011	1	0.000000E+000
1	21.03951273	1.898476E-011	4.284757E-012	0	0.000000E+000
1	21.04133966	4.284757E-012	1.898476E-011	1	0.000000E+000
1	21.04164643	1.898476E-011	4.284757E-012	0	0.000000E+000
1	21.04168067	4.284757E-012	1.898476E-011	1	0.000000E+000
1	21.04177756	1.898476E-011	4.284757E-012	0	0.000000E+000
1	21.04179951	4.284757E-012	1.898476E-011	1	0.000000E+000
1	21.04193016	1.898476E-011	4.284757E-012	0	0.000000E+000
1	21.04201135	4.284757E-012	1.898476E-011	1	0.000000E+000
1	21.04205406	1.898476E-011	4.284757E-012	0	0.000000E+000
1	21.04211735	4.284757E-012	1.898476E-011	1	0.000000E+000
1	21.04241889	1.898476E-011	4.284757E-012	0	0.000000E+000
1	21.04245655	4.284757E-012	1.898476E-011	1	0.000000E+000
1	21.04267843	1.898476E-011	4.284757E-012	0	0.000000E+000
1	21.04292395	4.284757E-012	1.898476E-011	1	0.000000E+000
1	21.04341009	1.898476E-011	4.284757E-012	0	0.000000E+000
1	21.04343125	4.284757E-012	1.898476E-011	1	0.000000E+000
1	21.04359264	1.898476E-011	4.284757E-012	0	0.000000E+000
1	21.04362755	4.284757E-012	1.898476E-011	1	0.000000E+000
1	21.04479371	1.898476E-011	4.284757E-012	0	0.000000E+000
1	21.04483798	4.284757E-012	1.898476E-011	1	0.000000E+000
1	21.04502449	1.898476E-011	4.284757E-012	0	0.000000E+000
1	21.04506365	4.284757E-012	1.898476E-011	1	0.000000E+000
1	21.04616541	1.898476E-011	4.284757E-012	0	0.000000E+000
1	21.04620565	4.284757E-012	1.898476E-011	1	0.000000E+000
1	21.04721698	1.898476E-011	4.284757E-012	0	0.000000E+000
1	21.04724680	4.284757E-012	1.898476E-011	1	0.000000E+000
1	21.04760066	1.898476E-011	4.284757E-012	0	0.000000E+000
1	21.04763828	4.284757E-012	1.898476E-011	1	0.000000E+000
1	21.04825340	1.898476E-011	4.284757E-012	0	0.000000E+000
1	21.04830047	4.284757E-012	1.898476E-011	1	0.000000E+000
1	21.04874289	1.898476E-011	4.284757E-012	0	0.000000E+000
1	21.04877761	4.284757E-012	1.898476E-011	1	0.000000E+000
1	21.04949286	1.898476E-011	4.284757E-012	0	0.000000E+000
1	21.04960313	4.284757E-012	1.898476E-011	1	0.000000E+000
1	21.05008378	1.898476E-011	4.284757E-012	0	0.000000E+000
1	21.05010754	4.284757E-012	1.898476E-011	1	0.000000E+000
1	21.05029401	1.898476E-011	4.284757E-012	0	0.000000E+000
1	21.05032728	4.284757E-012	1.898476E-011	1	0.000000E+000
1	21.05041972	1.898476E-011	4.284757E-012	0	0.000000E+000
1	21.05044269	4.284757E-012	1.898476E-011	1	0.000000E+000
1	21.05053020	1.898476E-011	4.284757E-012	0	0.000000E+000
1	21.05054989	4.284757E-012	1.898476E-011	1	0.000000E+000
1	21.05058755	1.898476E-011	4.284757E-012	0	0.000000E+000
1	21.05064360	4.284757E-012	1.898476E-011	1	0.000000E+000
1	21.05085964	1.898476E-011	4.284757E-012	0	0.000000E+000
1	21.05092867	4.284757E-012	1.898476E-011	1	0.000000E+000
1	21.05126314	1.898476E-011	4.284757E-012	0	0.000000E+000
1	21.05129103	4.284757E-012	1.898476E-011	1	0.000000E+000
1	21.05144590	1.898476E-011	4.284757E-012	0	0.000000E+000
1	21.05149108	4.284757E-012	1.898476E-011	1	0.000000E+000
1	21.05156968	1.898476E-011	4.284757E-012	0	0.000000E+000
1	21.05162966	4.284757E-012	1.898476E-011	1	0.000000E+000
1	21.05212114	1.898476E-011	4.284757E-012	0	0.000000E+000
1	21.05227640	4.284757E-012	1.898476E-011	1	0.000000E+000
1	21.05231127	1.898476E-011	4.284757E-012	0	0.000000E+000
1	21.05236796	4.284757E-012	1.898476E-011	1	0.000000E+000
1	21.05238853	1.898476E-011	4.284757E-012	0	0.000000E+000
1	21.05251178	4.284757E-012	1.898476E-011	1	0.000000E+000
1	21.05254881	1.898476E-011	4.284757E-012	0	0.000000E+000
1	21.05261929	4.284757E-012	1.898476E-011	1	0.000000E+000
1	21.05265090	1.898476E-011	4.284757E-012	0	0.000000E+000
1	21.05265612	4.284757E-012	1.898476E-011	1	0.000000E+000
1	21.05277930	1.898476E-011	4.284757E-012	0	0.000000E+000
1	21.05288776	4.284757E-012	1.898476E-011	1	0.000000E+000
1	21.05295398	1.898476E-011	4.284757E-012	0	0.000000E+000
1	21.05543236	4.284757E-012	1.898476E-011	1	0.000000E+000
1	21.05563752	1.898476E-011	4.284757E-012	0	0.000000E+000
1	21.05566309	4.284757E-012	1.898476E-011	1	0.000000E+000
1	21.05570443	1.898476E-011	4.284757E-012	0	0.000000E+000
1	21.05573660	4.284757E-012	1.898476E-011	1	0.000000E+000
1	21.05576461	1.898476E-011	4.284757E-012	0	0.000000E+000
1	21.05581825	4.284757E-012	1.898476E-011	1	0.000000E+000
1	21.05615205	1.898476E-011	4.284757E-012	0	0.000000E+000
1	21.05620348	4.284757E-012	1.898476E-011	1	0.000000E+000
1	21.05627408	1.898476E-011	4.284757E-012	0	0.000000E+000
1	21.05628078	4.284757E-012	1.898476E-011	1	0.000000E+000
1	21.05638658	1.898476E-011	4.284757E-012	0	0.000000E+000
1	21.05641638	4.284757E-012	1.898476E-011	1	0.000000E+000
1	21.05720351	1.898476E-011	4.284757E-012	0	0.000000E+000
1	21.05755753	4.284757E-012	1.898476E-011	1	0.000000E+000
1	21.05764377	1.898476E-011	4.284757E-012	0	0.000000E+000
1	21.05767040	4.284757E-012	1.898476E-011	1	0.000000E+000
1	21.05845874	1.898476E-011	4.284757E-012	0	0.000000E+000
1	21.05846548	4.284757E-012	1.898476E-011	1	0.000000E+000
1	21.05865940	1.898476E-011	4.284757E-012	0	0.000000E+000
1	21.05867661	4.284757E-012	1.898476E-011	1	0.000000E+000
1	21.05888040	1.898476E-011	4.284757E-012	0	0.000000E+000
1	21.05891828	4.284757E-012	1.898476E-011	1	0.000000E+000
1	21.05957638	1.898476E-011	4.284757E-012	0	0.000000E+000
1	21.05962200	4.284757E-012	1.898476E-011	1	0.000000E+000
1	21.05992392	1.898476E-011	4.284757E-012	0	0.000000E+000
1	21.05993630	4.284757E-012	1.898476E-011	1	0.000000E+000
1	21.06032289	1.898476E-011	4.284757E-012	0	0.000000E+000
1	21.06035166	4.284757E-012	1.898476E-011	1	0.000000E+000
1	21.06094285	1.898476E-011	4.284757E-012	0	0.000000E+000
1	21.06097351	4.284757E-012	1.898476E-011	1	0.000000E+000
1	21.06123434	1.898476E-011	4.284757E-012	0	0.000000E+000
1	21.06126664	4.284757E-012	1.898476E-011	1	0.000000E+000
1	21.06185363	1.898476E-011	4.284757E-012	0	0.000000E+000
1	21.06188560	4.284757E-012	1.898476E-011	1	0.000000E+000
1	21.06210398	1.898476E-011	4.284757E-012	0	0.000000E+000
1	21.06213089	4.284757E-012	1.898476E-011	1	0.000000E+000
1	21.06238342	1.898476E-011	4.284757E-012	0	0.000000E+000
1	21.06239112	4.284757E-012	1.898476E-011	1	0.000000E+000
1	21.06250075	1.898476E-011	4.284757E-012	0	0.000000E+000
1	21.06272796	4.284757E-012	1.898476E-011	1	0.000000E+000
1	21.06291149	1.898476E-011	4.284757E-012	0	0.000000E+000
1	21.06296560	4.284757E-012	1.898476E-011	1	0.000000E+000
1	21.06327231	1.898476E-011	4.284757E-012	0	0.000000E+000
1	21.06330891	4.284757E-012	1.898476E-011	1	0.000000E+000
1	21.06337835	1.898476E-011	4.284757E-012	0	0.000000E+000
1	21.06340236	4.284757E-012	1.898476E-011	1	0.000000E+000
1	21.06345752	1.898476E-011	4.284757E-012	0	0.000000E+000
1	21.06348673	4.284757E-012	1.898476E-011	1	0.000000E+000
1	21.06349799	1.898476E-011	4.284757E-012	0	0.000000E+000
1	21.06479936	4.284757E-012	1.898476E-011	1	0.000000E+000
1	21.06523538	1.898476E-011	4.284757E-012	0	0.000000E+000
1	21.06525277	4.284757E-012	1.898476E-011	1	0.000000E+000
1	21.06597451	1.898476E-011	4.284757E-012	0	0.000000E+000
1	21.06602070	4.284757E-012	1.898476E-011	1	0.000000E+000
1	21.06623826	1.898476E-011	4.284757E-012	0	0.000000E+000
1	21.06627146	4.284757E-012	1.898476E-011	1	0.000000E+000
1	21.06723668	1.898476E-011	4.284757E-012	0	0.000000E+000
1	21.06728595	4.284757E-012	1.898476E-011	1	0.000000E+000
1	21.06763025	1.898476E-011	4.284757E-012	0	0.000000E+000
1	21.06770808	4.284757E-012	1.898476E-011	1	0.000000E+000
1	21.06774428	1.898476E-011	4.284757E-012	0	0.000000E+000
1	21.06776249	4.284757E-012	1.898476E-011	1	0.000000E+000
1	21.06779686	1.898476E-011	4.284757E-012	0	0.000000E+000
1	21.06782454	4.284757E-012	1.898476E-011	1	0.000000E+000
1	21.06797026	1.898476E-011	4.284757E-012	0	0.000000E+000
1	21.06798654	4.284757E-012	1.898476E-011	1	0.000000E+000
1	21.06855490	1.898476E-011	4.284757E-012	0	0.000000E+000
1	21.06857650	4.284757E-012	1.898476E-011	1	0.000000E+000
1	21.06881381	1.898476E-011	4.284757E-012	0	0.000000E+000
1	21.06939822	4.284757E-012	1.898476E-011	1	0.000000E+000
1	21.06994223	1.898476E-011	4.284757E-012	0	0.000000E+000
1	21.06996292	4.284757E-012	1.898476E-011	1	0.000000E+000
1	21.07019488	1.898476E-011	4.284757E-012	0	0.000000E+000
1	21.07021404	4.284757E-012	1.898476E-011	1	0.000000E+000
1	21.07034746	1.898476E-011	4.284757E-012	0	0.000000E+000
1	21.07040174	4.284757E-012	1.898476E-011	1	0.000000E+000
1	21.07061196	1.898476E-011	4.284757E-012	0	0.000000E+000
1	21.07066787	4.284757E-012	1.898476E-011	1	0.000000E+000
1	21.07074094	1.898476E-011	4.284757E-012	0	0.000000E+000
1	21.07077016	4.284757E-012	1.898476E-011	1	0.000000E+000
1	21.07100385	1.898476E-011	4.284757E-012	0	0.000000E+000
1	21.07140680	4.284757E-012	1.898476E-011	1	0.000000E+000
1	21.07156398	1.898476E-011	4.284757E-012	0	0.000000E+000
1	21.07165519	4.284757E-012	1.898476E-011	1	0.000000E+000
1	21.07232746	1.898476E-011	4.284757E-012	0	0.000000E+000
1	21.07237791	4.284757E-012	1.898476E-011	1	0.000000E+000
1	21.07282095	1.898476E-011	4.284757E-012	0	0.000000E+000
1	21.07306020	4.284757E-012	1.898476E-011	1	0.000000E+000
1	21.07331116	1.898476E-011	4.284757E-012	0	0.000000E+000
1	21.07335501	4.284757E-012	1.898476E-011	1	0.000000E+000
1	21.07341127	1.898476E-011	4.284757E-012	0	0.000000E+000
1	21.07346681	4.284757E-012	1.898476E-011	1	0.000000E+000
1	21.07364924	1.898476E-011	4.284757E-012	0	0.000000E+000
1	21.07370313	4.284757E-012	1.898476E-011	1	0.000000E+000
1	21.07409370	1.898476E-011	4.284757E-012	0	0.000000E+000
1	21.07418479	4.284757E-012	1.898476E-011	1	0.000000E+000
1	21.07430313	1.898476E-011	4.284757E-012	0	0.000000E+000
1	21.07432690	4.284757E-012	1.898476E-011	1	0.000000E+000
1	21.07492393	1.898476E-011	4.284757E-012	0	0.000000E+000
1	21.07497234	4.284757E-012	1.898476E-011	1	0.000000E+000
1	21.07500045	1.898476E-011	4.284757E-012	0	0.000000E+000
1	21.07502782	4.284757E-012	1.898476E-011	1	0.000000E+000
1	21.07510827	1.898476E-011	4.284757E-012	0	0.000000E+000
1	21.07515605	4.284757E-012	1.898476E-011	1	0.000000E+000
1	21.07524955	1.898476E-011	4.284757E-012	0	0.000000E+000
1	21.07528947	4.284757E-012	1.898476E-011	1	0.000000E+000
1	21.07533503	1.898476E-011	4.284757E-012	0	0.000000E+000
1	21.07537641	4.284757E-012	1.898476E-011	1	0.000000E+000
1	21.07561842	1.898476E-011	4.284757E-012	0	0.000000E+000
1	21.07569085	4.284757E-012	1.898476E-011	1	0.000000E+000
1	21.07612963	1.898476E-011	4.284757E-012	0	0.000000E+000
1	21.07617095	4.284757E-012	1.898476E-011	1	0.000000E+000
1	21.07663381	1.898476E-011	4.284757E-012	0	0.000000E+000
1	21.07666154	4.284757E-012	1.898476E-011	1	0.000000E+000
1	21.07729791	1.898476E-011	4.284757E-012	0	0.000000E+000
1	21.07731147	4.284757E-012	1.898476E-011	1	0.000000E+000
1	21.07773901	1.898476E-011	4.284757E-012	0	0.000000E+000
1	21.07777406	4.284757E-012	1.898476E-011	1	0.000000E+000
1	21.07780171	1.898476E-011	4.284757E-012	0	0.000000E+000
1	21.07780658	4.284757E-012	1.898476E-011	1	0.000000E+000
1	21.07802556	1.898476E-011	4.284757E-012	0	0.000000E+000
1	21.07805742	4.284757E-012	1.898476E-011	1	0.000000E+000
1	21.07812620	1.898476E-011	4.284757E-012	0	0.000000E+000
1	21.07815506	4.284757E-012	1.898476E-011	1	0.000000E+000
1	21.07878925	1.898476E-011	4.284757E-012	0	0.000000E+000
1	21.07882903	4.284757E-012	1.898476E-011	1	0.000000E+000
1	21.07906223	1.898476E-011	4.284757E-012	0	0.000000E+000
1	21.07908648	4.284757E-012	1.898476E-011	1	0.000000E+000
1	21.07941447	1.898476E-011	4.284757E-012	0	0.000000E+000
1	21.07944573	4.284757E-012	1.898476E-011	1	0.000000E+000
1	21.07947518	1.898476E-011	4.284757E-012	0	0.000000E+000
1	21.07991154	4.284757E-012	1.898476E-011	1	0.000000E+000
1	21.08034764	1.898476E-011	4.284757E-012	0	0.000000E+000
1	21.08036158	4.284757E-012	1.898476E-011	1	0.000000E+000
1	21.08043939	1.898476E-011	4.284757E-012	0	0.000000E+000
1	21.08047565	4.284757E-012	1.898476E-011	1	0.000000E+000
1	21.08054333	1.898476E-011	4.284757E-012	0	0.000000E+000
1	21.08060023	4.284757E-012	1.898476E-011	1	0.000000E+000
1	21.08088415	1.898476E-011	4.284757E-012	0	0.000000E+000
1	21.08092530	4.284757E-012	1.898476E-011	1	0.000000E+000
1	21.08185371	1.898476E-011	4.284757E-012	0	0.000000E+000
1	21.08187431	4.284757E-012	1.898476E-011	1	0.000000E+000
1	21.08240954	1.898476E-011	4.284757E-012	0	0.000000E+000
1	21.08242159	4.284757E-012	1.898476E-011	1	0.000000E+000
1	21.08263524	1.898476E-011	4.284757E-012	0	0.000000E+000
1	21.08268908	4.284757E-012	1.898476E-011	1	0.000000E+000
1	21.08279400	1.898476E-011	4.284757E-012	0	0.000000E+000
1	21.08281438	4.284757E-012	1.898476E-011	1	0.000000E+000
1	21.08315154	1.898476E-011	4.284757E-012	0	0.000000E+000
1	21.08325800	4.284757E-012	1.898476E-011	1	0.000000E+000
1	21.08351014	1.898476E-011	4.284757E-012	0	0.000000E+000
1	21.08353174	4.284757E-012	1.898476E-011	1	0.000000E+000
1	21.08440445	1.898476E-011	4.284757E-012	0	0.000000E+000
1	21.08442814	4.284757E-012	1.898476E-011	1	0.000000E+000
1	21.08560418	1.898476E-011	4.284757E-012	0	0.000000E+000
1	21.08577390	4.284757E-012	1.898476E-011	1	0.000000E+000
1	21.08605657	1.898476E-011	4.284757E-012	0	0.000000E+000
1	21.08613879	4.284757E-012	1.898476E-011	1	0.000000E+000
1	21.08640318	1.898476E-011	4.284757E-012	0	0.000000E+000
1	21.08645685	4.284757E-012	1.898476E-011	1	0.000000E+000
1	21.08688493	1.898476E-011	4.284757E-012	0	0.000000E+000
1	21.08692565	4.284757E-012	1.898476E-011	1	0.000000E+000
1	21.08698353	1.898476E-011	4.284757E-012	0	0.000000E+000
1	21.08699521	4.284757E-012	1.898476E-011	1	0.000000E+000
1	21.08727170	1.898476E-011	4.284757E-012	0	0.000000E+000
1	21.08734247	4.284757E-012	1.898476E-011	1	0.000000E+000
1	21.08738346	1.898476E-011	4.284757E-012	0	0.000000E+000
1	21.08740456	4.284757E-012	1.898476E-011	1	0.000000E+000
1	21.08894240	1.898476E-011	4.284757E-012	0	0.000000E+000
1	21.08898547	4.284757E-012	1.898476E-011	1	0.000000E+000
1	21.08932226	1.898476E-011	4.284757E-012	0	0.000000E+000
1	21.08936412	4.284757E-012	1.898476E-011	1	0.000000E+000
1	21.08948026	1.898476E-011	4.284757E-012	0	0.000000E+000
1	21.08949706	4.284757E-012	1.898476E-011	1	0.000000E+000
1	21.08962942	1.898476E-011	4.284757E-012	0	0.000000E+000
1	21.08963407	4.284757E-012	1.898476E-011	1	0.000000E+000
1	21.09002908	1.898476E-011	4.284757E-012	0	0.000000E+000
1	21.09008972	4.284757E-012	1.898476E-011	1	0.000000E+000
1	21.09034370	1.898476E-011	4.284757E-012	0	0.000000E+000
1	21.09038741	4.284757E-012	1.898476E-011	1	0.000000E+000
1	21.09105506	1.898476E-011	4.284757E-012	0	0.000000E+000
1	21.09111963	4.284757E-012	1.898476E-011	1	0.000000E+000
1	21.09157288	1.898476E-011	4.284757E-012	0	0.000000E+000
1	21.09157936	4.284757E-012	1.898476E-011	1	0.000000E+000
1	21.09177281	1.898476E-011	4.284757E-012	0	0.000000E+000
1	21.09180796	4.284757E-012	1.898476E-011	1	0.000000E+000
1	21.09188894	1.898476E-011	4.284757E-012	0	0.000000E+000
1	21.09191684	4.284757E-012	1.898476E-011	1	0.000000E+000
1	21.09200795	1.898476E-011	4.284757E-012	0	0.000000E+000
1	21.09205387	4.284757E-012	1.898476E-011	1	0.000000E+000
1	21.09248579	1.898476E-011	4.284757E-012	0	0.000000E+000
1	21.09251764	4.284757E-012	1.898476E-011	1	0.000000E+000
1	21.09275300	1.898476E-011	4.284757E-012	0	0.000000E+000
1	21.09277737	4.284757E-012	1.898476E-011	1	0.000000E+000
1	21.09373226	1.898476E-011	4.284757E-012	0	0.000000E+000
1	21.09376820	4.284757E-012	1.898476E-011	1	0.000000E+000
1	21.09385865	1.898476E-011	4.284757E-012	0	0.000000E+000
1	21.09450541	4.284757E-012	1.898476E-011	1	0.000000E+000
1	21.09470338	1.898476E-011	4.284757E-012	0	0.000000E+000
1	21.09472896	4.284757E-012	1.898476E-011	1	0.000000E+000
1	21.09556323	1.898476E-011	4.284757E-012	0	0.000000E+000
1	21.09560027	4.284757E-012	1.898476E-011	1	0.000000E+000
1	21.09593722	1.898476E-011	4.284757E-012	0	0.000000E+000
1	21.09597467	4.284757E-012	1.898476E-011	1	0.000000E+000
1	21.09663110	1.898476E-011	4.284757E-012	0	0.000000E+000
1	21.09666390	4.284757E-012	1.898476E-011	1	0.000000E+000
1	21.09683736	1.898476E-011	4.284757E-012	0	0.000000E+000
1	21.09687063	4.284757E-012	1.898476E-011	1	0.000000E+000
1	21.09713757	1.898476E-011	4.284757E-012	0	0.000000E+000
1	21.09716964	4.284757E-012	1.898476E-011	1	0.000000E+000
1	21.09725844	1.898476E-011	4.284757E-012	0	0.000000E+000
1	21.09731688	4.284757E-012	1.898476E-011	1	0.000000E+000
1	21.09737549	1.898476E-011	4.284757E-012	0	0.000000E+000
1	21.09739634	4.284757E-012	1.898476E-011	1	0.000000E+000
1	21.09989218	1.898476E-011	4.284757E-012	0	0.000000E+000
1	21.09992085	4.284757E-012	1.898476E-011	1	0.000000E+000
1	21.10152453	1.898476E-011	4.284757E-012	0	0.000000E+000
1	21.10153817	4.284757E-012	1.898476E-011	1	0.000000E+000
1	21.10160363	1.898476E-011	4.284757E-012	0	0.000000E+000
1	21.10163727	4.284757E-012	1.898476E-011	1	0.000000E+000
1	21.10170514	1.898476E-011	4.284757E-012	0	0.000000E+000
1	21.10172605	4.284757E-012	1.898476E-011	1	0.000000E+000
1	21.10177270	1.898476E-011	4.284757E-012	0	0.000000E+000
1	21.10183499	4.284757E-012	1.898476E-011	1	0.000000E+000
1	21.10206930	1.898476E-011	4.284757E-012	0	0.000000E+000
1	21.10210393	4.284757E-012	1.898476E-011	1	0.000000E+000
1	21.10239720	1.898476E-011	4.284757E-012	0	0.000000E+000
1	21.10246222	4.284757E-012	1.898476E-011	1	0.000000E+000
1	21.10302025	1.898476E-011	4.284757E-012	0	0.000000E+000
1	21.10310282	4.284757E-012	1.898476E-011	1	0.000000E+000
1	21.10313050	1.898476E-011	4.284757E-012	0	0.000000E+000
1	21.10361781	4.284757E-012	1.898476E-011	1	0.000000E+000
1	21.10368810	1.898476E-011	4.284757E-012	0	0.000000E+000
1	21.10411400	4.284757E-012	1.898476E-011	1	0.000000E+000
1	21.10421486	1.898476E-011	4.284757E-012	0	0.000000E+000
1	21.10423168	4.284757E-012	1.898476E-011	1	0.000000E+000
1	21.10472078	1.898476E-011	4.284757E-012	0	0.000000E+000
1	21.10481594	4.284757E-012	1.898476E-011	1	0.000000E+000
1	21.10504586	1.898476E-011	4.284757E-012	0	0.000000E+000
1	21.10504733	4.284757E-012	1.898476E-011	1	0.000000E+000
1	21.10519430	1.898476E-011	4.284757E-012	0	0.000000E+000
1	21.10520663	4.284757E-012	1.898476E-011	1	0.000000E+000
1	21.10538226	1.898476E-011	4.284757E-012	0	0.000000E+000
1	21.10542203	4.284757E-012	1.898476E-011	1	0.000000E+000
1	21.10556852	1.898476E-011	4.284757E-012	0	0.000000E+000
1	21.10559234	4.284757E-012	1.898476E-011	1	0.000000E+000
1	21.10587708	1.898476E-011	4.284757E-012	0	0.000000E+000
1	21.10589731	4.284757E-012	1.898476E-011	1	0.000000E+000
1	21.10608951	1.898476E-011	4.284757E-012	0	0.000000E+000
1	21.10612840	4.284757E-012	1.898476E-011	1	0.000000E+000
1	21.10649686	1.898476E-011	4.284757E-012	0	0.000000E+000
1	21.10654917	4.284757E-012	1.898476E-011	1	0.000000E+000
1	21.10663957	1.898476E-011	4.284757E-012	0	0.000000E+000
1	21.11823689	4.284757E-012	1.898476E-011	1	0.000000E+000
1	21.11847114	1.898476E-011	4.284757E-012	0	0.000000E+000
1	21.11852478	4.284757E-012	1.898476E-011	1	0.000000E+000
1	21.11861786	1.898476E-011	4.284757E-012	0	0.000000E+000
1	21.11862509	4.284757E-012	1.898476E-011	1	0.000000E+000
1	21.11883339	1.898476E-011	4.284757E-012	0	0.000000E+000
1	21.11886200	4.284757E-012	1.898476E-011	1	0.000000E+000
1	21.11888955	1.898476E-011	4.284757E-012	0	0.000000E+000
1	21.11890566	4.284757E-012	1.898476E-011	1	0.000000E+000
1	21.11969801	1.898476E-011	4.284757E-012	0	0.000000E+000
1	21.12007713	4.284757E-012	1.898476E-011	1	0.000000E+000
1	21.12038380	1.898476E-011	4.284757E-012	0	0.000000E+000
1	21.12045415	4.284757E-012	1.898476E-011	1	0.000000E+000
1	21.12057331	1.898476E-011	4.284757E-012	0	0.000000E+000
1	21.12058758	4.284757E-012	1.898476E-011	1	0.000000E+000
1	21.12108589	1.898476E-011	4.284757E-012	0	0.000000E+000
1	21.12111059	4.284757E-012	1.898476E-011	1	0.000000E+000
1	21.12135086	1.898476E-011	4.284757E-012	0	0.000000E+000
1	21.12149034	4.284757E-012	1.898476E-011	1	0.000000E+000
1	21.12189237	1.898476E-011	4.284757E-012	0	0.000000E+000
1	21.23926295	3.987215E-012	1.868722E-011	1	0.000000E+000
1	21.23926300	1.868722E-011	3.987215E-012	0	0.000000E+000
1	21.23926402	3.987215E-012	1.868722E-011	1	0.000000E+000
1	21.23931736	1.868722E-011	3.987215E-012	0	0.000000E+000
1	21.23933633	3.987215E-012	1.868722E-011	1	0.000000E+000
1	21.23969952	1.868722E-011	3.987215E-012	0	0.000000E+000
1	21.23975812	3.987215E-012	1.868722E-011	1	0.000000E+000
1	21.23981369	1.868722E-011	3.987215E-012	0	0.000000E+000
1	21.23982461	3.987215E-012	1.868722E-011	1	0.000000E+000
1	21.23992742	1.868722E-011	3.987215E-012	0	0.000000E+000
1	21.23993749	3.987215E-012	1.868722E-011	1	0.000000E+000
1	21.24004364	1.868722E-011	3.987215E-012	0	0.000000E+000
1	21.24009933	3.987215E-012	1.868722E-011	1	0.000000E+000
1	21.24021778	1.868722E-011	3.987215E-012	0	0.000000E+000
1	21.24024360	3.987215E-012	1.868722E-011	1	0.000000E+000
1	21.24057948	1.868722E-011	3.987215E-012	0	0.000000E+000
1	21.24059955	3.987215E-012	1.868722E-011	1	0.000000E+000
1	21.24063014	1.868722E-011	3.987215E-012	0	0.000000E+000
1	21.24066909	3.987215E-012	1.868722E-011	1	0.000000E+000
1	21.24099931	1.868722E-011	3.987215E-012	0	0.000000E+000
1	21.24105221	3.987215E-012	1.868722E-011	1	0.000000E+000
1	21.24133042	1.868722E-011	3.987215E-012	0	0.000000E+000
1	21.24142651	3.987215E-012	1.868722E-011	1	0.000000E+000
1	21.24240310	1.868722E-011	3.987215E-012	0	0.000000E+000
1	21.24254974	3.987215E-012	1.868722E-011	1	0.000000E+000
1	21.24262458	1.868722E-011	3.987215E-012	0	0.000000E+000
1	21.24272497	3.987215E-012	1.868722E-011	1	0.000000E+000
1	21.24287548	1.868722E-011	3.987215E-012	0	0.000000E+000
1	21.24289336	3.987215E-012	1.868722E-011	1	0.000000E+000
1	21.24377880	1.868722E-011	3.987215E-012	0	0.000000E+000
1	21.24385462	3.987215E-012	1.868722E-011	1	0.000000E+000
1	21.24390624	1.868722E-011	3.987215E-012	0	0.000000E+000
1	21.24392044	3.987215E-012	1.868722E-011	1	0.000000E+000
1	21.24423164	1.868722E-011	3.987215E-012	0	0.000000E+000
1	21.24428379	3.987215E-012	1.868722E-011	1	0.000000E+000
1	21.24452737	1.868722E-011	3.987215E-012	0	0.000000E+000
1	21.24457464	3.987215E-012	1.868722E-011	1	0.000000E+000
1	21.24461370	1.868722E-011	3.987215E-012	0	0.000000E+000
1	21.24466617	3.987215E-012	1.868722E-011	1	0.000000E+000
1	21.24514246	1.868722E-011	3.987215E-012	0	0.000000E+000
1	21.24516505	3.987215E-012	1.868722E-011	1	0.000000E+000
1	21.24518402	1.868722E-011	3.987215E-012	0	0.000000E+000
1	21.24521386	3.987215E-012	1.868722E-011	1	0.000000E+000
1	21.24533662	1.868722E-011	3.987215E-012	0	0.000000E+000
1	21.24623163	3.987215E-012	1.868722E-011	1	0.000000E+000
1	21.24659879	1.868722E-011	3.987215E-012	0	0.000000E+000
1	21.24661987	3.987215E-012	1.868722E-011	1	0.000000E+000
1	21.24733358	1.868722E-011	3.987215E-012	0	0.000000E+000
1	21.24736184	3.987215E-012	1.868722E-011	1	0.000000E+000
1	21.24830386	1.868722E-011	3.987215E-012	0	0.000000E+000
1	21.24831463	3.987215E-012	1.868722E-011	1	0.000000E+000
1	21.24878102	1.868722E-011	3.987215E-012	0	0.000000E+000
1	21.24879273	3.987215E-012	1.868722E-011	1	0.000000E+000
1	21.24887713	1.868722E-011	3.987215E-012	0	0.000000E+000
1	21.24891370	3.987215E-012	1.868722E-011	1	0.000000E+000
1	21.24992658	1.868722E-011	3.987215E-012	0	0.000000E+000
1	21.25031541	3.987215E-012	1.868722E-011	1	0.000000E+000
1	21.25043833	1.868722E-011	3.987215E-012	0	0.000000E+000
1	21.25045588	3.987215E-012	1.868722E-011	1	0.000000E+000
1	21.25055150	1.868722E-011	3.987215E-012	0	0.000000E+000
1	21.25059227	3.987215E-012	1.868722E-011	1	0.000000E+000
1	21.25078268	1.868722E-011	3.987215E-012	0	0.000000E+000
1	21.25078792	3.987215E-012	1.868722E-011	1	0.000000E+000
1	21.25131124	1.868722E-011	3.987215E-012	0	0.000000E+000
1	21.25134558	3.987215E-012	1.868722E-011	1	0.000000E+000
1	21.25164064	1.868722E-011	3.987215E-012	0	0.000000E+000
1	21.25167085	3.987215E-012	1.868722E-011	1	0.000000E+000
1	21.25191020	1.868722E-011	3.987215E-012	0	0.000000E+000
1	21.25198826	3.987215E-012	1.868722E-011	1	0.000000E+000
1	21.25202048	1.868722E-011	3.987215E-012	0	0.000000E+000
1	21.25204214	3.987215E-012	1.868722E-011	1	0.000000E+000
1	21.25222329	1.868722E-011	3.987215E-012	0	0.000000E+000
1	21.25246252	3.987215E-012	1.868722E-011	1	0.000000E+000
1	21.25283478	1.868722E-011	3.987215E-012	0	0.000000E+000
1	21.25287539	3.987215E-012	1.868722E-011	1	0.000000E+000
1	21.25302215	1.868722E-011	3.987215E-012	0	0.000000E+000
1	21.25303566	3.987215E-012	1.868722E-011	1	0.000000E+000
1	21.25314374	1.868722E-011	3.987215E-012	0	0.000000E+000
1	21.25316938	3.987215E-012	1.868722E-011	1	0.000000E+000
1	21.25318791	1.868722E-011	3.987215E-012	0	0.000000E+000
1	21.25321443	3.987215E-012	1.868722E-011	1	0.000000E+000
1	21.25327106	1.868722E-011	3.987215E-012	0	0.000000E+000
1	21.25329630	3.987215E-012	1.868722E-011	1	0.000000E+000
1	21.25355299	1.868722E-011	3.987215E-012	0	0.000000E+000
1	21.25362456	3.987215E-012	1.868722E-011	1	0.000000E+000
1	21.25432259	1.868722E-011	3.987215E-012	0	0.000000E+000
1	21.25436875	3.987215E-012	1.868722E-011	1	0.000000E+000
1	21.25450665	1.868722E-011	3.987215E-012	0	0.000000E+000
1	21.25455118	3.987215E-012	1.868722E-011	1	0.000000E+000
1	21.25480300	1.868722E-011	3.987215E-012	0	0.000000E+000
1	21.25484371	3.987215E-012	1.868722E-011	1	0.000000E+000
1	21.25528497	1.868722E-011	3.987215E-012	0	0.000000E+000
1	21.25531488	3.987215E-012	1.868722E-011	1	0.000000E+000
1	21.25535062	1.868722E-011	3.987215E-012	0	0.000000E+000
1	21.25535310	3.987215E-012	1.868722E-011	1	0.000000E+000
1	21.25548215	1.868722E-011	3.987215E-012	0	0.000000E+000
1	21.25552644	3.987215E-012	1.868722E-011	1	0.000000E+000
1	21.25561044	1.868722E-011	3.987215E-012	0	0.000000E+000
1	21.25561573	3.987215E-012	1.868722E-011	1	0.000000E+000
1	21.25576190	1.868722E-011	3.987215E-012	0	0.000000E+000
1	21.25579121	3.987215E-012	1.868722E-011	1	0.000000E+000
1	21.25608536	1.868722E-011	3.987215E-012	0	0.000000E+000
1	21.25608802	3.987215E-012	1.868722E-011	1	0.000000E+000
1	21.25619941	1.868722E-011	3.987215E-012	0	0.000000E+000
1	21.25620707	3.987215E-012	1.868722E-011	1	0.000000E+000
1	21.25719037	1.868722E-011	3.987215E-012	0	0.000000E+000
1	21.25721591	3.987215E-012	1.868722E-011	1	0.000000E+000
1	21.25763844	1.868722E-011	3.987215E-012	0	0.000000E+000
1	21.25770277	3.987215E-012	1.868722E-011	1	0.000000E+000
1	21.25888447	1.868722E-011	3.987215E-012	0	0.000000E+000
1	21.25891507	3.987215E-012	1.868722E-011	1	0.000000E+000
1	21.25969130	1.868722E-011	3.987215E-012	0	0.000000E+000
1	21.25973701	3.987215E-012	1.868722E-011	1	0.000000E+000
1	21.26001450	1.868722E-011	3.987215E-012	0	0.000000E+000
1	21.26003491	3.987215E-012	1.868722E-011	1	0.000000E+000
1	21.26097850	1.868722E-011	3.987215E-012	0	0.000000E+000
1	21.26103033	3.987215E-012	1.868722E-011	1	0.000000E+000
1	21.26106311	1.868722E-011	3.987215E-012	0	0.000000E+000
1	21.26108427	3.987215E-012	1.868722E-011	1	0.000000E+000
1	21.26125468	1.868722E-011	3.987215E-012	0	0.000000E+000
1	21.26134986	3.987215E-012	1.868722E-011	1	0.000000E+000
1	21.26156996	1.868722E-011	3.987215E-012	0	0.000000E+000
1	21.26158968	3.987215E-012	1.868722E-011	1	0.000000E+000
1	21.26198815	1.868722E-011	3.987215E-012	0	0.000000E+000
1	21.26202212	3.987215E-012	1.868722E-011	1	0.000000E+000
1	21.26223667	1.868722E-011	3.987215E-012	0	0.000000E+000
1	21.26225049	3.987215E-012	1.868722E-011	1	0.000000E+000
1	21.26256949	1.868722E-011	3.987215E-012	0	0.000000E+000
1	21.26273521	3.987215E-012	1.868722E-011	1	0.000000E+000
1	21.26378208	1.868722E-011	3.987215E-012	0	0.000000E+000
1	21.26381408	3.987215E-012	1.868722E-011	1	0.000000E+000
1	21.26408050	1.868722E-011	3.987215E-012	0	0.000000E+000
1	21.26411724	3.987215E-012	1.868722E-011	1	0.000000E+000
1	21.26439106	1.868722E-011	3.987215E-012	0	0.000000E+000
1	21.26490818	3.987215E-012	1.868722E-011	1	0.000000E+000
1	21.26493077	1.868722E-011	3.987215E-012	0	0.000000E+000
1	21.26497506	3.987215E-012	1.868722E-011	1	0.000000E+000
1	21.26513542	1.868722E-011	3.987215E-012	0	0.000000E+000
1	21.26515666	3.987215E-012	1.868722E-011	1	0.000000E+000
1	21.26594292	1.868722E-011	3.987215E-012	0	0.000000E+000
1	21.26597897	3.987215E-012	1.868722E-011	1	0.000000E+000
1	21.26616239	1.868722E-011	3.987215E-012	0	0.000000E+000
1	21.26642718	3.987215E-012	1.868722E-011	1	0.000000E+000
1	21.26658404	1.868722E-011	3.987215E-012	0	0.000000E+000
1	21.26658647	3.987215E-012	1.868722E-011	1	0.000000E+000
1	21.26718697	1.868722E-011	3.987215E-012	0	0.000000E+000
1	21.26723456	3.987215E-012	1.868722E-011	1	0.000000E+000
1	21.26752910	1.868722E-011	3.987215E-012	0	0.000000E+000
1	21.26756963	3.987215E-012	1.868722E-011	1	0.000000E+000
1	21.26798908	1.868722E-011	3.987215E-012	0	0.000000E+000
1	21.26805748	3.987215E-012	1.868722E-011	1	0.000000E+000
1	21.26841031	1.868722E-011	3.987215E-012	0	0.000000E+000
1	21.26842653	3.987215E-012	1.868722E-011	1	0.000000E+000
1	21.26903683	1.868722E-011	3.987215E-012	0	0.000000E+000
1	21.26925761	3.987215E-012	1.868722E-011	1	0.000000E+000
1	21.26945532	1.868722E-011	3.987215E-012	0	0.000000E+000
1	21.28723334	3.987215E-012	1.868722E-011	1	0.000000E+000
1	21.28728520	1.868722E-011	3.987215E-012	0	0.000000E+000
1	21.28730293	3.987215E-012	1.868722E-011	1	0.000000E+000
1	21.28769886	1.868722E-011	3.987215E-012	0	0.000000E+000
1	21.28773639	3.987215E-012	1.868722E-011	1	0.000000E+000
1	21.28777284	1.868722E-011	3.987215E-012	0	0.000000E+000
1	21.28780582	3.987215E-012	1.868722E-011	1	0.000000E+000
1	21.28811495	1.868722E-011	3.987215E-012	0	0.000000E+000
1	21.28901646	3.987215E-012	1.868722E-011	1	0.000000E+000
1	21.28911695	1.868722E-011	3.987215E-012	0	0.000000E+000
1	21.28912709	3.987215E-012	1.868722E-011	1	0.000000E+000
1	21.28958383	1.868722E-011	3.987215E-012	0	0.000000E+000
1	21.28964775	3.987215E-012	1.868722E-011	1	0.000000E+000
1	21.28987775	1.868722E-011	3.987215E-012	0	0.000000E+000
1	21.29005840	3.987215E-012	1.868722E-011	1	0.000000E+000
1	21.29048262	1.868722E-011	3.987215E-012	0	0.000000E+000
1	21.29051834	3.987215E-012	1.868722E-011	1	0.000000E+000
1	21.29058445	1.868722E-011	3.987215E-012	0	0.000000E+000
1	21.29061431	3.987215E-012	1.868722E-011	1	0.000000E+000
1	21.29100380	1.868722E-011	3.987215E-012	0	0.000000E+000
1	21.29102804	3.987215E-012	1.868722E-011	1	0.000000E+000
1	21.29120604	1.868722E-011	3.987215E-012	0	0.000000E+000
1	21.29124993	3.987215E-012	1.868722E-011	1	0.000000E+000
1	21.29180191	1.868722E-011	3.987215E-012	0	0.000000E+000
1	21.29190919	3.987215E-012	1.868722E-011	1	0.000000E+000
1	21.29256149	1.868722E-011	3.987215E-012	0	0.000000E+000
1	21.29258213	3.987215E-012	1.868722E-011	1	0.000000E+000
1	21.29289607	1.868722E-011	3.987215E-012	0	0.000000E+000
1	21.29324731	3.987215E-012	1.868722E-011	1	0.000000E+000
1	21.29364311	1.868722E-011	3.987215E-012	0	0.000000E+000
1	21.29367439	3.987215E-012	1.868722E-011	1	0.000000E+000
1	21.29399377	1.868722E-011	3.987215E-012	0	0.000000E+000
1	21.29399928	3.987215E-012	1.868722E-011	1	0.000000E+000
1	21.29410215	1.868722E-011	3.987215E-012	0	0.000000E+000
1	21.29413131	3.987215E-012	1.868722E-011	1	0.000000E+000
1	21.29443695	1.868722E-011	3.987215E-012	0	0.000000E+000
1	21.29451499	3.987215E-012	1.868722E-011	1	0.000000E+000
1	21.29496025	1.868722E-011	3.987215E-012	0	0.000000E+000
1	21.29502412	3.987215E-012	1.868722E-011	1	0.000000E+000
1	21.29592034	1.868722E-011	3.987215E-012	0	0.000000E+000
1	21.29597016	3.987215E-012	1.868722E-011	1	0.000000E+000
1	21.29599668	1.868722E-011	3.987215E-012	0	0.000000E+000
1	21.29603700	3.987215E-012	1.868722E-011	1	0.000000E+000
1	21.29646432	1.868722E-011	3.987215E-012	0	0.000000E+000
1	21.29650221	3.987215E-012	1.868722E-011	1	0.000000E+000
1	21.29660811	1.868722E-011	3.987215E-012	0	0.000000E+000
1	21.29663551	3.987215E-012	1.868722E-011	1	0.000000E+000
1	21.29677704	1.868722E-011	3.987215E-012	0	0.000000E+000
1	21.29679465	3.987215E-012	1.868722E-011	1	0.000000E+000
1	21.29736463	1.868722E-011	3.987215E-012	0	0.000000E+000
1	21.29737426	3.987215E-012	1.868722E-011	1	0.000000E+000
1	21.29785480	1.868722E-011	3.987215E-012	0	0.000000E+000
1	21.29787501	3.987215E-012	1.868722E-011	1	0.000000E+000
1	21.29864772	1.868722E-011	3.987215E-012	0	0.000000E+000
1	21.29866993	3.987215E-012	1.868722E-011	1	0.000000E+000
1	21.29887549	1.868722E-011	3.987215E-012	0	0.000000E+000
1	21.29890695	3.987215E-012	1.868722E-011	1	0.000000E+000
1	21.29920603	1.868722E-011	3.987215E-012	0	0.000000E+000
1	21.29923484	3.987215E-012	1.868722E-011	1	0.000000E+000
1	21.29934897	1.868722E-011	3.987215E-012	0	0.000000E+000
1	21.29938927	3.987215E-012	1.868722E-011	1	0.000000E+000
1	21.29964650	1.868722E-011	3.987215E-012	0	0.000000E+000
1	21.29972387	3.987215E-012	1.868722E-011	1	0.000000E+000
1	21.29981054	1.868722E-011	3.987215E-012	0	0.000000E+000
1	21.86374869	4.053439E-012	1.875344E-011	1	0.000000E+000
1	21.86382656	1.875344E-011	4.053439E-012	0	0.000000E+000
1	21.86385286	4.053439E-012	1.875344E-011	1	0.000000E+000
1	21.86453027	1.875344E-011	4.053439E-012	0	0.000000E+000
1	21.86455354	4.053439E-012	1.875344E-011	1	0.000000E+000
1	21.86463299	1.875344E-011	4.053439E-012	0	0.000000E+000
1	21.86467070	4.053439E-012	1.875344E-011	1	0.000000E+000
1	21.86512413	1.875344E-011	4.053439E-012	0	0.000000E+000
1	21.86514218	4.053439E-012	1.875344E-011	1	0.000000E+000
1	21.86544017	1.875344E-011	4.053439E-012	0	0.000000E+000
1	21.86553424	4.053439E-012	1.875344E-011	1	0.000000E+000
1	21.86562777	1.875344E-011	4.053439E-012	0	0.000000E+000
1	21.86563444	4.053439E-012	1.875344E-011	1	0.000000E+000
1	21.86587196	1.875344E-011	4.053439E-012	0	0.000000E+000
1	21.86588653	4.053439E-012	1.875344E-011	1	0.000000E+000
1	21.86615922	1.875344E-011	4.053439E-012	0	0.000000E+000
1	21.86620420	4.053439E-012	1.875344E-011	1	0.000000E+000
1	21.86644385	1.875344E-011	4.053439E-012	0	0.000000E+000
1	21.86647515	4.053439E-012	1.875344E-011	1	0.000000E+000
1	21.86675517	1.875344E-011	4.053439E-012	0	0.000000E+000
1	21.86677676	4.053439E-012	1.875344E-011	1	0.000000E+000
1	21.86688830	1.875344E-011	4.053439E-012	0	0.000000E+000
1	21.86696161	4.053439E-012	1.875344E-011	1	0.000000E+000
1	21.86718575	1.875344E-011	4.053439E-012	0	0.000000E+000
1	21.86720489	4.053439E-012	1.875344E-011	1	0.000000E+000
1	21.86729484	1.875344E-011	4.053439E-012	0	0.000000E+000
1	21.86732598	4.053439E-012	1.875344E-011	1	0.000000E+000
1	21.86753131	1.875344E-011	4.053439E-012	0	0.000000E+000
1	21.86759191	4.053439E-012	1.875344E-011	1	0.000000E+000
1	21.86771153	1.875344E-011	4.053439E-012	0	0.000000E+000
1	21.86773586	4.053439E-012	1.875344E-011	1	0.000000E+000
1	21.86814350	1.875344E-011	4.053439E-012	0	0.000000E+000
1	21.86820522	4.053439E-012	1.875344E-011	1	0.000000E+000
1	21.86871513	1.875344E-011	4.053439E-012	0	0.000000E+000
1	21.86875266	4.053439E-012	1.875344E-011	1	0.000000E+000
1	21.86924186	1.875344E-011	4.053439E-012	0	0.000000E+000
1	21.86926851	4.053439E-012	1.875344E-011	1	0.000000E+000
1	21.86938475	1.875344E-011	4.053439E-012	0	0.000000E+000
1	21.86941442	4.053439E-012	1.875344E-011	1	0.000000E+000
1	21.86999552	1.875344E-011	4.053439E-012	0	0.000000E+000
1	21.87003538	4.053439E-012	1.875344E-011	1	0.000000E+000
1	21.87029115	1.875344E-011	4.053439E-012	0	0.000000E+000
1	21.87039689	4.053439E-012	1.875344E-011	1	0.000000E+000
1	21.87042163	1.875344E-011	4.053439E-012	0	0.000000E+000
1	21.87044856	4.053439E-012	1.875344E-011	1	0.000000E+000
1	21.87068861	1.875344E-011	4.053439E-012	0	0.000000E+000
1	21.87073084	4.053439E-012	1.875344E-011	1	0.000000E+000
1	21.87132175	1.875344E-011	4.053439E-012	0	0.000000E+000
1	21.87142674	4.053439E-012	1.875344E-011	1	0.000000E+000
1	21.87160480	1.875344E-011	4.053439E-012	0	0.000000E+000
1	21.87161796	4.053439E-012	1.875344E-011	1	0.000000E+000
1	21.87167578	1.875344E-011	4.053439E-012	0	0.000000E+000
1	21.87223508	4.053439E-012	1.875344E-011	1	0.000000E+000
1	21.87242246	1.875344E-011	4.053439E-012	0	0.000000E+000
1	21.87248051	4.053439E-012	1.875344E-011	1	0.000000E+000
1	21.87317020	1.875344E-011	4.053439E-012	0	0.000000E+000
1	21.87323650	4.053439E-012	1.875344E-011	1	0.000000E+000
1	21.87326330	1.875344E-011	4.053439E-012	0	0.000000E+000
1	21.87328894	4.053439E-012	1.875344E-011	1	0.000000E+000
1	21.87330245	1.875344E-011	4.053439E-012	0	0.000000E+000
1	21.87338535	4.053439E-012	1.875344E-011	1	0.000000E+000
1	21.87364124	1.875344E-011	4.053439E-012	0	0.000000E+000
1	21.87408096	4.053439E-012	1.875344E-011	1	0.000000E+000
1	21.87443923	1.875344E-011	4.053439E-012	0	0.000000E+000
1	21.87447590	4.053439E-012	1.875344E-011	1	0.000000E+000
1	21.87465545	1.875344E-011	4.053439E-012	0	0.000000E+000
1	21.87466039	4.053439E-012	1.875344E-011	1	0.000000E+000
1	21.87501522	1.875344E-011	4.053439E-012	0	0.000000E+000
1	21.87506899	4.053439E-012	1.875344E-011	1	0.000000E+000
1	21.87524252	1.875344E-011	4.053439E-012	0	0.000000E+000
1	21.87524840	4.053439E-012	1.875344E-011	1	0.000000E+000
1	21.87558151	1.875344E-011	4.053439E-012	0	0.000000E+000
1	21.87562757	4.053439E-012	1.875344E-011	1	0.000000E+000
1	21.87570554	1.875344E-011	4.053439E-012	0	0.000000E+000
1	21.87571178	4.053439E-012	1.875344E-011	1	0.000000E+000
1	21.87581908	1.875344E-011	4.053439E-012	0	0.000000E+000
1	21.87582956	4.053439E-012	1.875344E-011	1	0.000000E+000
1	21.87590502	1.875344E-011	4.053439E-012	0	0.000000E+000
1	21.87595094	4.053439E-012	1.875344E-011	1	0.000000E+000
1	21.87622600	1.875344E-011	4.053439E-012	0	0.000000E+000
1	21.87625522	4.053439E-012	1.875344E-011	1	0.000000E+000
1	21.87663368	1.875344E-011	4.053439E-012	0	0.000000E+000
1	21.87668151	4.053439E-012	1.875344E-011	1	0.000000E+000
1	21.87714134	1.875344E-011	4.053439E-012	0	0.000000E+000
1	21.87717502	4.053439E-012	1.875344E-011	1	0.000000E+000
1	21.87737360	1.875344E-011	4.053439E-012	0	0.000000E+000
1	21.87770124	4.053439E-012	1.875344E-011	1	0.000000E+000
1	21.87805411	1.875344E-011	4.053439E-012	0	0.000000E+000
1	21.87806749	4.053439E-012	1.875344E-011	1	0.000000E+000
1	21.87908010	1.875344E-011	4.053439E-012	0	0.000000E+000
1	21.87914944	4.053439E-012	1.875344E-011	1	0.000000E+000
1	21.87929029	1.875344E-011	4.053439E-012	0	0.000000E+000
1	21.87931696	4.053439E-012	1.875344E-011	1	0.000000E+000
1	21.87965580	1.875344E-011	4.053439E-012	0	0.000000E+000
1	21.87971170	4.053439E-012	1.875344E-011	1	0.000000E+000
1	21.87974663	1.875344E-011	4.053439E-012	0	0.000000E+000
1	21.87984996	4.053439E-012	1.875344E-011	1	0.000000E+000
1	21.87994854	1.875344E-011	4.053439E-012	0	0.000000E+000
1	21.87998260	4.053439E-012	1.875344E-011	1	0.000000E+000
1	21.88041723	1.875344E-011	4.053439E-012	0	0.000000E+000
1	21.88044003	4.053439E-012	1.875344E-011	1	0.000000E+000
1	21.88076220	1.875344E-011	4.053439E-012	0	0.000000E+000
1	21.88077030	4.053439E-012	1.875344E-011	1	0.000000E+000
1	21.88143042	1.875344E-011	4.053439E-012	0	0.000000E+000
1	21.88145749	4.053439E-012	1.875344E-011	1	0.000000E+000
1	21.88216190	1.875344E-011	4.053439E-012	0	0.000000E+000
1	21.88216784	4.053439E-012	1.875344E-011	1	0.000000E+000
1	21.88244984	1.875344E-011	4.053439E-012	0	0.000000E+000
1	21.88248826	4.053439E-012	1.875344E-011	1	0.000000E+000
1	21.88291519	1.875344E-011	4.053439E-012	0	0.000000E+000
1	21.88294010	4.053439E-012	1.875344E-011	1	0.000000E+000
1	21.88302639	1.875344E-011	4.053439E-012	0	0.000000E+000
1	21.88305641	4.053439E-012	1.875344E-011	1	0.000000E+000
1	21.88322480	1.875344E-011	4.053439E-012	0	0.000000E+000
1	21.88327006	4.053439E-012	1.875344E-011	1	0.000000E+000
1	21.88348460	1.875344E-011	4.053439E-012	0	0.000000E+000
1	21.89686161	4.053439E-012	1.875344E-011	1	0.000000E+000
1	21.89715405	1.875344E-011	4.053439E-012	0	0.000000E+000
1	21.89721716	4.053439E-012	1.875344E-011	1	0.000000E+000
1	21.89742830	1.875344E-011	4.053439E-012	0	0.000000E+000
1	21.89745343	4.053439E-012	1.875344E-011	1	0.000000E+000
1	21.89788865	1.875344E-011	4.053439E-012	0	0.000000E+000
1	21.89794285	4.053439E-012	1.875344E-011	1	0.000000E+000
1	21.89800728	1.875344E-011	4.053439E-012	0	0.000000E+000
1	21.89802728	4.053439E-012	1.875344E-011	1	0.000000E+000
1	21.89821977	1.875344E-011	4.053439E-012	0	0.000000E+000
1	21.89823042	4.053439E-012	1.875344E-011	1	0.000000E+000
1	21.89841475	1.875344E-011	4.053439E-012	0	0.000000E+000
1	21.89845101	4.053439E-012	1.875344E-011	1	0.000000E+000
1	21.89864669	1.875344E-011	4.053439E-012	0	0.000000E+000
1	21.89871056	4.053439E-012	1.875344E-011	1	0.000000E+000
1	21.89884125	1.875344E-011	4.053439E-012	0	0.000000E+000
1	21.89886537	4.053439E-012	1.875344E-011	1	0.000000E+000
1	21.89920493	1.875344E-011	4.053439E-012	0	0.000000E+000
1	21.89922636	4.053439E-012	1.875344E-011	1	0.000000E+000
1	21.89930556	1.875344E-011	4.053439E-012	0	0.000000E+000
1	21.89932569	4.053439E-012	1.875344E-011	1	0.000000E+000
1	21.89933901	1.875344E-011	4.053439E-012	0	0.000000E+000
1	21.89949005	4.053439E-012	1.875344E-011	1	0.000000E+000
1	21.89969943	1.875344E-011	4.053439E-012	0	0.000000E+000
1	21.89975924	4.053439E-012	1.875344E-011	1	0.000000E+000
1	21.90022289	1.875344E-011	4.053439E-012	0	0.000000E+000
1	21.90026610	4.053439E-012	1.875344E-011	1	0.000000E+000
1	21.90104823	1.875344E-011	4.053439E-012	0	0.000000E+000
1	21.90106997	4.053439E-012	1.875344E-011	1	0.000000E+000
1	21.90114583	1.875344E-011	4.053439E-012	0	0.000000E+000
1	21.90122325	4.053439E-012	1.875344E-011	1	0.000000E+000
1	21.90127727	1.875344E-011	4.053439E-012	0	0.000000E+000
1	21.90130753	4.053439E-012	1.875344E-011	1	0.000000E+000
1	21.90132365	1.875344E-011	4.053439E-012	0	0.000000E+000
1	21.90135316	4.053439E-012	1.875344E-011	1	0.000000E+000
1	21.90171307	1.875344E-011	4.053439E-012	0	0.000000E+000
1	21.90173200	4.053439E-012	1.875344E-011	1	0.000000E+000
1	21.90405707	1.875344E-011	4.053439E-012	0	0.000000E+000
1	21.90409007	4.053439E-012	1.875344E-011	1	0.000000E+000
1	21.90428331	1.875344E-011	4.053439E-012	0	0.000000E+000
1	21.90429382	4.053439E-012	1.875344E-011	1	0.000000E+000
1	21.90447361	1.875344E-011	4.053439E-012	0	0.000000E+000
1	21.90455174	4.053439E-012	1.875344E-011	1	0.000000E+000
1	21.90478835	1.875344E-011	4.053439E-012	0	0.000000E+000
1	21.90483507	4.053439E-012	1.875344E-011	1	0.000000E+000
1	21.90499381	1.875344E-011	4.053439E-012	0	0.000000E+000
1	21.90504593	4.053439E-012	1.875344E-011	1	0.000000E+000
1	21.90509338	1.875344E-011	4.053439E-012	0	0.000000E+000
1	21.90511772	4.053439E-012	1.875344E-011	1	0.000000E+000
1	21.90556152	1.875344E-011	4.053439E-012	0	0.000000E+000
1	21.90564535	4.053439E-012	1.875344E-011	1	0.000000E+000
1	21.90595105	1.875344E-011	4.053439E-012	0	0.000000E+000
1	21.90599467	4.053439E-012	1.875344E-011	1	0.000000E+000
1	21.90689639	1.875344E-011	4.053439E-012	0	0.000000E+000
1	21.90690131	4.053439E-012	1.875344E-011	1	0.000000E+000
1	21.90715450	1.875344E-011	4.053439E-012	0	0.000000E+000
1	21.90722683	4.053439E-012	1.875344E-011	1	0.000000E+000
1	21.90800011	1.875344E-011	4.053439E-012	0	0.000000E+000
1	21.90807487	4.053439E-012	1.875344E-011	1	0.000000E+000
1	21.90809202	1.875344E-011	4.053439E-012	0	0.000000E+000
1	21.90857382	4.053439E-012	1.875344E-011	1	0.000000E+000
1	21.90869029	1.875344E-011	4.053439E-012	0	0.000000E+000
1	21.90871570	4.053439E-012	1.875344E-011	1	0.000000E+000
1	21.90898632	1.875344E-011	4.053439E-012	0	0.000000E+000
1	21.90902802	4.053439E-012	1.875344E-011	1	0.000000E+000
1	21.90911399	1.875344E-011	4.053439E-012	0	0.000000E+000
1	21.90913381	4.053439E-012	1.875344E-011	1	0.000000E+000
1	21.90949776	1.875344E-011	4.053439E-012	0	0.000000E+000
1	21.90954313	4.053439E-012	1.875344E-011	1	0.000000E+000
1	21.91017277	1.875344E-011	4.053439E-012	0	0.000000E+000
1	21.91020797	4.053439E-012	1.875344E-011	1	0.000000E+000
1	21.91046099	1.875344E-011	4.053439E-012	0	0.000000E+000
1	21.91048742	4.053439E-012	1.875344E-011	1	0.000000E+000
1	21.91069113	1.875344E-011	4.053439E-012	0	0.000000E+000
1	21.91070426	4.053439E-012	1.875344E-011	1	0.000000E+000
1	21.91072307	1.875344E-011	4.053439E-012	0	0.000000E+000
1	21.91073309	4.053439E-012	1.875344E-011	1	0.000000E+000
1	21.91098555	1.875344E-011	4.053439E-012	0	0.000000E+000
1	21.91101375	4.053439E-012	1.875344E-011	1	0.000000E+000
1	21.91118931	1.875344E-011	4.053439E-012	0	0.000000E+000
1	21.91123188	4.053439E-012	1.875344E-011	1	0.000000E+000
1	21.91161362	1.875344E-011	4.053439E-012	0	0.000000E+000
1	22.00349106	4.053439E-012	1.875344E-011	1	0.000000E+000
1	22.00352512	1.875344E-011	4.053439E-012	0	0.000000E+000
1	22.00354806	4.053439E-012	1.875344E-011	1	0.000000E+000
1	22.00400689	1.875344E-011	4.053439E-012	0	0.000000E+000
1	22.00403715	4.053439E-012	1.875344E-011	1	0.000000E+000
1	22.00422496	1.875344E-011	4.053439E-012	0	0.000000E+000
1	22.00423630	4.053439E-012	1.875344E-011	1	0.000000E+000
1	22.00469806	1.875344E-011	4.053439E-012	0	0.000000E+000
1	22.00472151	4.053439E-012	1.875344E-011	1	0.000000E+000
1	22.00508162	1.875344E-011	4.053439E-012	0	0.000000E+000
1	22.00508534	4.053439E-012	1.875344E-011	1	0.000000E+000
1	22.00512896	1.875344E-011	4.053439E-012	0	0.000000E+000
1	22.00513706	4.053439E-012	1.875344E-011	1	0.000000E+000
1	22.00538325	1.875344E-011	4.053439E-012	0	0.000000E+000
1	22.00539639	4.053439E-012	1.875344E-011	1	0.000000E+000
1	22.00547330	1.875344E-011	4.053439E-012	0	0.000000E+000
1	22.00550177	4.053439E-012	1.875344E-011	1	0.000000E+000
1	22.00569163	1.875344E-011	4.053439E-012	0	0.000000E+000
1	22.00572243	4.053439E-012	1.875344E-011	1	0.000000E+000
1	22.00624730	1.875344E-011	4.053439E-012	0	0.000000E+000
1	22.00628502	4.053439E-012	1.875344E-011	1	0.000000E+000
1	22.00653269	1.875344E-011	4.053439E-012	0	0.000000E+000
1	22.00655720	4.053439E-012	1.875344E-011	1	0.000000E+000
1	22.00668169	1.875344E-011	4.053439E-012	0	0.000000E+000
1	22.00672311	4.053439E-012	1.875344E-011	1	0.000000E+000
1	22.00680264	1.875344E-011	4.053439E-012	0	0.000000E+000
1	22.00698064	4.053439E-012	1.875344E-011	1	0.000000E+000
1	22.00787166	1.875344E-011	4.053439E-012	0	0.000000E+000
1	22.00800816	4.053439E-012	1.875344E-011	1	0.000000E+000
1	22.00806444	1.875344E-011	4.053439E-012	0	0.000000E+000
1	22.00808208	4.053439E-012	1.875344E-011	1	0.000000E+000
1	22.00839496	1.875344E-011	4.053439E-012	0	0.000000E+000
1	22.00844048	4.053439E-012	1.875344E-011	1	0.000000E+000
1	22.00860257	1.875344E-011	4.053439E-012	0	0.000000E+000
1	22.00861963	4.053439E-012	1.875344E-011	1	0.000000E+000
1	22.00883624	1.875344E-011	4.053439E-012	0	0.000000E+000
1	22.00884233	4.053439E-012	1.875344E-011	1	0.000000E+000
1	22.00903957	1.875344E-011	4.053439E-012	0	0.000000E+000
1	22.00933448	4.053439E-012	1.875344E-011	1	0.000000E+000
1	22.00942349	1.875344E-011	4.053439E-012	0	0.000000E+000
1	22.00946915	4.053439E-012	1.875344E-011	1	0.000000E+000
1	22.01058824	1.875344E-011	4.053439E-012	0	0.000000E+000
1	22.01061132	4.053439E-012	1.875344E-011	1	0.000000E+000
1	22.01118859	1.875344E-011	4.053439E-012	0	0.000000E+000
1	22.01123730	4.053439E-012	1.875344E-011	1	0.000000E+000
1	22.01134493	1.875344E-011	4.053439E-012	0	0.000000E+000
1	22.01136516	4.053439E-012	1.875344E-011	1	0.000000E+000
1	22.01165039	1.875344E-011	4.053439E-012	0	0.000000E+000
1	22.01166317	4.053439E-012	1.875344E-011	1	0.000000E+000
1	22.01299390	1.875344E-011	4.053439E-012	0	0.000000E+000
1	22.01304775	4.053439E-012	1.875344E-011	1	0.000000E+000
1	22.01352896	1.875344E-011	4.053439E-012	0	0.000000E+000
1	22.01365015	4.053439E-012	1.875344E-011	1	0.000000E+000
1	22.01365659	1.875344E-011	4.053439E-012	0	0.000000E+000
1	22.01371483	4.053439E-012	1.875344E-011	1	0.000000E+000
1	22.01398691	1.875344E-011	4.053439E-012	0	0.000000E+000
1	22.01403295	4.053439E-012	1.875344E-011	1	0.000000E+000
1	22.01411017	1.875344E-011	4.053439E-012	0	0.000000E+000
1	22.01414436	4.053439E-012	1.875344E-011	1	0.000000E+000
1	22.01432264	1.875344E-011	4.053439E-012	0	0.000000E+000
1	22.01434408	4.053439E-012	1.875344E-011	1	0.000000E+000
1	22.01491318	1.875344E-011	4.053439E-012	0	0.000000E+000
1	22.03192796	4.053439E-012	1.875344E-011	1	0.000000E+000
1	22.03197223	1.875344E-011	4.053439E-012	0	0.000000E+000
1	22.03207634	4.053439E-012	1.875344E-011	1	0.000000E+000
1	22.03223852	1.875344E-011	4.053439E-012	0	0.000000E+000
1	22.03549370	4.053439E-012	1.875344E-011	1	0.000000E+000
1	22.03563368	1.875344E-011	4.053439E-012	0	0.000000E+000
1	22.03567457	4.053439E-012	1.875344E-011	1	0.000000E+000
1	22.03596652	1.875344E-011	4.053439E-012	0	0.000000E+000
1	22.03599981	4.053439E-012	1.875344E-011	1	0.000000E+000
1	22.03625866	1.875344E-011	4.053439E-012	0	0.000000E+000
1	22.03627660	4.053439E-012	1.875344E-011	1	0.000000E+000
1	22.03643964	1.875344E-011	4.053439E-012	0	0.000000E+000
1	22.03652027	4.053439E-012	1.875344E-011	1	0.000000E+000
1	22.03714353	1.875344E-011	4.053439E-012	0	0.000000E+000
1	22.03715576	4.053439E-012	1.875344E-011	1	0.000000E+000
1	22.03735676	1.875344E-011	4.053439E-012	0	0.000000E+000
1	22.03738381	4.053439E-012	1.875344E-011	1	0.000000E+000
1	22.03739332	1.875344E-011	4.053439E-012	0	0.000000E+000
1	22.03849338	4.053439E-012	1.875344E-011	1	0.000000E+000
1	22.03854464	1.875344E-011	4.053439E-012	0	0.000000E+000
1	22.03855833	4.053439E-012	1.875344E-011	1	0.000000E+000
1	22.03867814	1.875344E-011	4.053439E-012	0	0.000000E+000
1	22.03869248	4.053439E-012	1.875344E-011	1	0.000000E+000
1	22.03898333	1.875344E-011	4.053439E-012	0	0.000000E+000
1	22.03899459	4.053439E-012	1.875344E-011	1	0.000000E+000
1	22.03953379	1.875344E-011	4.053439E-012	0	0.000000E+000
1	22.03960783	4.053439E-012	1.875344E-011	1	0.000000E+000
1	22.03965766	1.875344E-011	4.053439E-012	0	0.000000E+000
1	22.03984758	4.053439E-012	1.875344E-011	1	0.000000E+000
1	22.04003335	1.875344E-011	4.053439E-012	0	0.000000E+000
1	22.04005902	4.053439E-012	1.875344E-011	1	0.000000E+000
1	22.04019038	1.875344E-011	4.053439E-012	0	0.000000E+000
1	22.04023027	4.053439E-012	1.875344E-011	1	0.000000E+000
1	22.04028218	1.875344E-011	4.053439E-012	0	0.000000E+000
1	22.04046607	4.053439E-012	1.875344E-011	1	0.000000E+000
1	22.04185994	1.875344E-011	4.053439E-012	0	0.000000E+000
1	22.04200460	4.053439E-012	1.875344E-011	1	0.000000E+000
1	22.04202446	1.875344E-011	4.053439E-012	0	0.000000E+000
1	22.04204374	4.053439E-012	1.875344E-011	1	0.000000E+000
1	22.04297655	1.875344E-011	4.053439E-012	0	0.000000E+000
1	22.04298709	4.053439E-012	1.875344E-011	1	0.000000E+000
1	22.04310934	1.875344E-011	4.053439E-012	0	0.000000E+000
1	22.04315111	4.053439E-012	1.875344E-011	1	0.000000E+000
1	22.04324044	1.875344E-011	4.053439E-012	0	0.000000E+000
1	22.04329696	4.053439E-012	1.875344E-011	1	0.000000E+000
1	22.04365692	1.875344E-011	4.053439E-012	0	0.000000E+000
1	22.04369110	4.053439E-012	1.875344E-011	1	0.000000E+000
1	22.04474221	1.875344E-011	4.053439E-012	0	0.000000E+000
1	22.08171602	4.053439E-012	1.875344E-011	1	0.000000E+000
1	22.08190497	1.875344E-011	4.053439E-012	0	0.000000E+000
1	22.08194684	4.053439E-012	1.875344E-011	1	0.000000E+000
1	22.08275248	1.875344E-011	4.053439E-012	0	0.000000E+000
1	22.08277786	4.053439E-012	1.875344E-011	1	0.000000E+000
1	22.08315376	1.875344E-011	4.053439E-012	0	0.000000E+000
1	22.08318572	4.053439E-012	1.875344E-011	1	0.000000E+000
1	22.08357112	1.875344E-011	4.053439E-012	0	0.000000E+000
1	22.08392191	4.053439E-012	1.875344E-011	1	0.000000E+000
1	22.08402045	1.875344E-011	4.053439E-012	0	0.000000E+000
1	22.08417202	4.053439E-012	1.875344E-011	1	0.000000E+000
1	22.08452492	1.875344E-011	4.053439E-012	0	0.000000E+000
1	22.08541834	4.053439E-012	1.875344E-011	1	0.000000E+000
1	22.08579138	1.875344E-011	4.053439E-012	0	0.000000E+000
1	22.08582732	4.053439E-012	1.875344E-011	1	0.000000E+000
1	22.08591311	1.875344E-011	4.053439E-012	0	0.000000E+000
1	22.08594676	4.053439E-012	1.875344E-011	1	0.000000E+000
1	22.08635729	1.875344E-011	4.053439E-012	0	0.000000E+000
1	22.08640671	4.053439E-012	1.875344E-011	1	0.000000E+000
1	22.08662912	1.875344E-011	4.053439E-012	0	0.000000E+000
1	22.08664993	4.053439E-012	1.875344E-011	1	0.000000E+000
1	22.08698693	1.875344E-011	4.053439E-012	0	0.000000E+000
1	22.08699390	4.053439E-012	1.875344E-011	1	0.000000E+000
1	22.08746783	1.875344E-011	4.053439E-012	0	0.000000E+000
1	22.08747985	4.053439E-012	1.875344E-011	1	0.000000E+000
1	22.08797637	1.875344E-011	4.053439E-012	0	0.000000E+000
1	22.08804741	4.053439E-012	1.875344E-011	1	0.000000E+000
1	22.08826181	1.875344E-011	4.053439E-012	0	0.000000E+000
1	22.08836275	4.053439E-012	1.875344E-011	1	0.000000E+000
1	22.08902422	1.875344E-011	4.053439E-012	0	0.000000E+000
1	22.08905727	4.053439E-012	1.875344E-011	1	0.000000E+000
1	22.08920444	1.875344E-011	4.053439E-012	0	0.000000E+000
1	22.08923932	4.053439E-012	1.875344E-011	1	0.000000E+000
1	22.08926679	1.875344E-011	4.053439E-012	0	0.000000E+000
1	22.08935479	4.053439E-012	1.875344E-011	1	0.000000E+000
1	22.08959391	1.875344E-011	4.053439E-012	0	0.000000E+000
1	22.08962124	4.053439E-012	1.875344E-011	1	0.000000E+000
1	22.09040042	1.875344E-011	4.053439E-012	0	0.000000E+000
1	22.09042288	4.053439E-012	1.875344E-011	1	0.000000E+000
1	22.09045823	1.875344E-011	4.053439E-012	0	0.000000E+000
1	22.09049963	4.053439E-012	1.875344E-011	1	0.000000E+000
1	22.09150906	1.875344E-011	4.053439E-012	0	0.000000E+000
1	22.09153098	4.053439E-012	1.875344E-011	1	0.000000E+000
1	22.09183829	1.875344E-011	4.053439E-012	0	0.000000E+000
1	22.09188378	4.053439E-012	1.875344E-011	1	0.000000E+000
1	22.09207850	1.875344E-011	4.053439E-012	0	0.000000E+000
1	22.09214342	4.053439E-012	1.875344E-011	1	0.000000E+000
1	22.09217590	1.875344E-011	4.053439E-012	0	0.000000E+000
1	22.09220696	4.053439E-012	1.875344E-011	1	0.000000E+000
1	22.09238398	1.875344E-011	4.053439E-012	0	0.000000E+000
1	22.09241295	4.053439E-012	1.875344E-011	1	0.000000E+000
1	22.09245845	1.875344E-011	4.053439E-012	0	0.000000E+000
1	22.09327464	4.053439E-012	1.875344E-011	1	0.000000E+000
1	22.09344368	1.875344E-011	4.053439E-012	0	0.000000E+000
1	22.09347478	4.053439E-012	1.875344E-011	1	0.000000E+000
1	22.09372923	1.875344E-011	4.053439E-012	0	0.000000E+000
1	22.09407277	4.053439E-012	1.875344E-011	1	0.000000E+000
1	22.09417317	1.875344E-011	4.053439E-012	0	0.000000E+000
1	22.09420548	4.053439E-012	1.875344E-011	1	0.000000E+000
1	22.09425033	1.875344E-011	4.053439E-012	0	0.000000E+000
1	22.09431139	4.053439E-012	1.875344E-011	1	0.000000E+000
1	22.09449446	1.875344E-011	4.053439E-012	0	0.000000E+000
1	22.09451887	4.053439E-012	1.875344E-011	1	0.000000E+000
1	22.09463710	1.875344E-011	4.053439E-012	0	0.000000E+000
1	22.09465517	4.053439E-012	1.875344E-011	1	0.000000E+000
1	22.09476012	1.875344E-011	4.053439E-012	0	0.000000E+000
1	22.09480613	4.053439E-012	1.875344E-011	1	0.000000E+000
1	22.09487213	1.875344E-011	4.053439E-012	0	0.000000E+000
1	22.09492537	4.053439E-012	1.875344E-011	1	0.000000E+000
1	22.09560835	1.875344E-011	4.053439E-012	0	0.000000E+000
1	22.09565978	4.053439E-012	1.875344E-011	1	0.000000E+000
1	22.09572003	1.875344E-011	4.053439E-012	0	0.000000E+000
1	22.09575219	4.053439E-012	1.875344E-011	1	0.000000E+000
1	22.09607084	1.875344E-011	4.053439E-012	0	0.000000E+000
1	22.09611390	4.053439E-012	1.875344E-011	1	0.000000E+000
1	22.09627712	1.875344E-011	4.053439E-012	0	0.000000E+000
1	22.09635743	4.053439E-012	1.875344E-011	1	0.000000E+000
1	22.09704271	1.875344E-011	4.053439E-012	0	0.000000E+000
1	22.09705908	4.053439E-012	1.875344E-011	1	0.000000E+000
1	22.09776110	1.875344E-011	4.053439E-012	0	0.000000E+000
1	22.09779276	4.053439E-012	1.875344E-011	1	0.000000E+000
1	22.09832440	1.875344E-011	4.053439E-012	0	0.000000E+000
1	22.09843852	4.053439E-012	1.875344E-011	1	0.000000E+000
1	22.09847925	1.875344E-011	4.053439E-012	0	0.000000E+000
1	22.09848716	4.053439E-012	1.875344E-011	1	0.000000E+000
1	22.09865409	1.875344E-011	4.053439E-012	0	0.000000E+000
1	22.09867680	4.053439E-012	1.875344E-011	1	0.000000E+000
1	22.09872778	1.875344E-011	4.053439E-012	0	0.000000E+000
1	22.09873667	4.053439E-012	1.875344E-011	1	0.000000E+000
1	22.09885315	1.875344E-011	4.053439E-012	0	0.000000E+000
1	22.09894531	4.053439E-012	1.875344E-011	1	0.000000E+000
1	22.09903441	1.875344E-011	4.053439E-012	0	0.000000E+000
1	22.09906762	4.053439E-012	1.875344E-011	1	0.000000E+000
1	22.09914356	1.875344E-011	4.053439E-012	0	0.000000E+000
1	22.09918018	4.053439E-012	1.875344E-011	1	0.000000E+000
1	22.09947234	1.875344E-011	4.053439E-012	0	0.000000E+000
1	22.09960882	4.053439E-012	1.875344E-011	1	0.000000E+000
1	22.09963413	1.875344E-011	4.053439E-012	0	0.000000E+000
1	22.09966142	4.053439E-012	1.875344E-011	1	0.000000E+000
1	22.10009613	1.875344E-011	4.053439E-012	0	0.000000E+000
1	22.10011433	4.053439E-012	1.875344E-011	1	0.000000E+000
1	22.10029819	1.875344E-011	4.053439E-012	0	0.000000E+000
1	22.10032383	4.053439E-012	1.875344E-011	1	0.000000E+000
1	22.10039079	1.875344E-011	4.053439E-012	0	0.000000E+000
1	22.10041084	4.053439E-012	1.875344E-011	1	0.000000E+000
1	22.10065768	1.875344E-011	4.053439E-012	0	0.000000E+000
1	22.10169330	4.053439E-012	1.875344E-011	1	0.000000E+000
1	22.10208267	1.875344E-011	4.053439E-012	0	0.000000E+000
1	22.10208926	4.053439E-012	1.875344E-011	1	0.000000E+000
1	22.10222253	1.875344E-011	4.053439E-012	0	0.000000E+000
1	22.10224960	4.053439E-012	1.875344E-011	1	0.000000E+000
1	22.10243271	1.875344E-011	4.053439E-012	0	0.000000E+000
1	22.10249778	4.053439E-012	1.875344E-011	1	0.000000E+000
1	22.10402168	1.875344E-011	4.053439E-012	0	0.000000E+000
1	22.10404593	4.053439E-012	1.875344E-011	1	0.000000E+000
1	22.10411181	1.875344E-011	4.053439E-012	0	0.000000E+000
1	22.10414319	4.053439E-012	1.875344E-011	1	0.000000E+000
1	22.10443883	1.875344E-011	4.053439E-012	0	0.000000E+000
1	22.10450690	4.053439E-012	1.875344E-011	1	0.000000E+000
1	22.10455275	1.875344E-011	4.053439E-012	0	0.000000E+000
1	22.10456194	4.053439E-012	1.875344E-011	1	0.000000E+000
1	22.10486847	1.875344E-011	4.053439E-012	0	0.000000E+000
1	22.10491082	4.053439E-012	1.875344E-011	1	0.000000E+000
1	22.10496156	1.875344E-011	4.053439E-012	0	0.000000E+000
1	22.10501262	4.053439E-012	1.875344E-011	1	0.000000E+000
1	22.10503251	1.875344E-011	4.053439E-012	0	0.000000E+000
1	22.10506233	4.053439E-012	1.875344E-011	1	0.000000E+000
1	22.10522732	1.875344E-011	4.053439E-012	0	0.000000E+000
1	22.10526935	4.053439E-012	1.875344E-011	1	0.000000E+000
1	22.10567711	1.875344E-011	4.053439E-012	0	0.000000E+000
1	22.10570720	4.053439E-012	1.875344E-011	1	0.000000E+000
1	22.10604065	1.875344E-011	4.053439E-012	0	0.000000E+000
1	22.10605434	4.053439E-012	1.875344E-011	1	0.000000E+000
1	22.10617743	1.875344E-011	4.053439E-012	0	0.000000E+000
1	22.10618531	4.053439E-012	1.875344E-011	1	0.000000E+000
1	22.10631624	1.875344E-011	4.053439E-012	0	0.000000E+000
1	22.10686559	4.053439E-012	1.875344E-011	1	0.000000E+000
1	22.10755540	1.875344E-011	4.053439E-012	0	0.000000E+000
1	22.10758295	4.053439E-012	1.875344E-011	1	0.000000E+000
1	22.10786208	1.875344E-011	4.053439E-012	0	0.000000E+000
1	22.10788823	4.053439E-012	1.875344E-011	1	0.000000E+000
1	22.10837284	1.875344E-011	4.053439E-012	0	0.000000E+000
1	22.10840082	4.053439E-012	1.875344E-011	1	0.000000E+000
1	22.10862912	1.875344E-011	4.053439E-012	0	0.000000E+000
1	22.10868678	4.053439E-012	1.875344E-011	1	0.000000E+000
1	22.10944285	1.875344E-011	4.053439E-012	0	0.000000E+000
1	22.10948825	4.053439E-012	1.875344E-011	1	0.000000E+000
1	22.10993494	1.875344E-011	4.053439E-012	0	0.000000E+000
1	22.10998349	4.053439E-012	1.875344E-011	1	0.000000E+000
1	22.11005922	1.875344E-011	4.053439E-012	0	0.000000E+000
1	22.11007515	4.053439E-012	1.875344E-011	1	0.000000E+000
1	22.11018304	1.875344E-011	4.053439E-012	0	0.000000E+000
1	22.11021332	4.053439E-012	1.875344E-011	1	0.000000E+000
1	22.11041486	1.875344E-011	4.053439E-012	0	0.000000E+000
1	22.11049952	4.053439E-012	1.875344E-011	1	0.000000E+000
1	22.11078600	1.875344E-011	4.053439E-012	0	0.000000E+000
1	22.11080491	4.053439E-012	1.875344E-011	1	0.000000E+000
1	22.11135405	1.875344E-011	4.053439E-012	0	0.000000E+000
1	22.11140939	4.053439E-012	1.875344E-011	1	0.000000E+000
1	22.11169462	1.875344E-011	4.053439E-012	0	0.000000E+000
1	22.11171724	4.053439E-012	1.875344E-011	1	0.000000E+000
1	22.11188118	1.875344E-011	4.053439E-012	0	0.000000E+000
1	22.11194195	4.053439E-012	1.875344E-011	1	0.000000E+000
1	22.11251186	1.875344E-011	4.053439E-012	0	0.000000E+000
1	22.12480871	4.053439E-012	1.875344E-011	1	0.000000E+000
1	22.12553516	1.875344E-011	4.053439E-012	0	0.000000E+000
1	22.12559317	4.053439E-012	1.875344E-011	1	0.000000E+000
1	22.12611985	1.875344E-011	4.053439E-012	0	0.000000E+000
1	22.12613531	4.053439E-012	1.875344E-011	1	0.000000E+000
1	22.12645653	1.875344E-011	4.053439E-012	0	0.000000E+000
1	22.12648835	4.053439E-012	1.875344E-011	1	0.000000E+000
1	22.12702009	1.875344E-011	4.053439E-012	0	0.000000E+000
1	22.12707491	4.053439E-012	1.875344E-011	1	0.000000E+000
1	22.12736422	1.875344E-011	4.053439E-012	0	0.000000E+000
1	22.12736996	4.053439E-012	1.875344E-011	1	0.000000E+000
1	22.12741347	1.875344E-011	4.053439E-012	0	0.000000E+000
1	22.12744951	4.053439E-012	1.875344E-011	1	0.000000E+000
1	22.12746308	1.875344E-011	4.053439E-012	0	0.000000E+000
1	22.12748018	4.053439E-012	1.875344E-011	1	0.000000E+000
1	22.12773414	1.875344E-011	4.053439E-012	0	0.000000E+000
1	22.12778911	4.053439E-012	1.875344E-011	1	0.000000E+000
1	22.12780826	1.875344E-011	4.053439E-012	0	0.000000E+000
1	22.12786459	4.053439E-012	1.875344E-011	1	0.000000E+000
1	22.12815775	1.875344E-011	4.053439E-012	0	0.000000E+000
1	22.12817724	4.053439E-012	1.875344E-011	1	0.000000E+000
1	22.12863201	1.875344E-011	4.053439E-012	0	0.000000E+000
1	22.12863744	4.053439E-012	1.875344E-011	1	0.000000E+000
1	22.12870396	1.875344E-011	4.053439E-012	0	0.000000E+000
1	22.12873487	4.053439E-012	1.875344E-011	1	0.000000E+000
1	22.12931582	1.875344E-011	4.053439E-012	0	0.000000E+000
1	22.12934182	4.053439E-012	1.875344E-011	1	0.000000E+000
1	22.12974303	1.875344E-011	4.053439E-012	0	0.000000E+000
1	22.12977322	4.053439E-012	1.875344E-011	1	0.000000E+000
1	22.13020442	1.875344E-011	4.053439E-012	0	0.000000E+000
1	22.13025220	4.053439E-012	1.875344E-011	1	0.000000E+000
1	22.13039617	1.875344E-011	4.053439E-012	0	0.000000E+000
1	22.13048458	4.053439E-012	1.875344E-011	1	0.000000E+000
1	22.13082861	1.875344E-011	4.053439E-012	0	0.000000E+000
1	22.13085816	4.053439E-012	1.875344E-011	1	0.000000E+000
1	22.13102916	1.875344E-011	4.053439E-012	0	0.000000E+000
1	22.14945843	4.053439E-012	1.875344E-011	1	0.000000E+000
1	22.14950448	1.875344E-011	4.053439E-012	0	0.000000E+000
1	22.14952260	4.053439E-012	1.875344E-011	1	0.000000E+000
1	22.14968819	1.875344E-011	4.053439E-012	0	0.000000E+000
1	22.15000486	4.053439E-012	1.875344E-011	1	0.000000E+000
1	22.15002895	1.875344E-011	4.053439E-012	0	0.000000E+000
1	22.15011240	4.053439E-012	1.875344E-011	1	0.000000E+000
1	22.15036040	1.875344E-011	4.053439E-012	0	0.000000E+000
1	22.15038427	4.053439E-012	1.875344E-011	1	0.000000E+000
1	22.15055771	1.875344E-011	4.053439E-012	0	0.000000E+000
1	22.15058285	4.053439E-012	1.875344E-011	1	0.000000E+000
1	22.15191992	1.875344E-011	4.053439E-012	0	0.000000E+000
1	22.15206675	4.053439E-012	1.875344E-011	1	0.000000E+000
1	22.15241392	1.875344E-011	4.053439E-012	0	0.000000E+000
1	22.15247398	4.053439E-012	1.875344E-011	1	0.000000E+000
1	22.15261087	1.875344E-011	4.053439E-012	0	0.000000E+000
1	22.15263251	4.053439E-012	1.875344E-011	1	0.000000E+000
1	22.15281190	1.875344E-011	4.053439E-012	0	0.000000E+000
1	22.15290244	4.053439E-012	1.875344E-011	1	0.000000E+000
1	22.15310280	1.875344E-011	4.053439E-012	0	0.000000E+000
1	22.15314100	4.053439E-012	1.875344E-011	1	0.000000E+000
1	22.15317599	1.875344E-011	4.053439E-012	0	0.000000E+000
1	22.15366926	4.053439E-012	1.875344E-011	1	0.000000E+000
1	22.15455514	1.875344E-011	4.053439E-012	0	0.000000E+000
1	22.15496259	4.053439E-012	1.875344E-011	1	0.000000E+000
1	22.15500443	1.875344E-011	4.053439E-012	0	0.000000E+000
1	22.15502590	4.053439E-012	1.875344E-011	1	0.000000E+000
1	22.15625712	1.875344E-011	4.053439E-012	0	0.000000E+000
1	22.15652024	4.053439E-012	1.875344E-011	1	0.000000E+000
1	22.15664054	1.875344E-011	4.053439E-012	0	0.000000E+000
1	22.15668747	4.053439E-012	1.875344E-011	1	0.000000E+000
1	22.15691899	1.875344E-011	4.053439E-012	0	0.000000E+000
1	22.15698110	4.053439E-012	1.875344E-011	1	0.000000E+000
1	22.15747392	1.875344E-011	4.053439E-012	0	0.000000E+000
1	22.15748187	4.053439E-012	1.875344E-011	1	0.000000E+000
1	22.15785501	1.875344E-011	4.053439E-012	0	0.000000E+000
1	22.15789190	4.053439E-012	1.875344E-011	1	0.000000E+000
1	22.15797388	1.875344E-011	4.053439E-012	0	0.000000E+000
1	22.15914636	4.053439E-012	1.875344E-011	1	0.000000E+000
1	22.15934265	1.875344E-011	4.053439E-012	0	0.000000E+000
1	22.15937395	4.053439E-012	1.875344E-011	1	0.000000E+000
1	22.15969314	1.875344E-011	4.053439E-012	0	0.000000E+000
1	22.15974891	4.053439E-012	1.875344E-011	1	0.000000E+000
1	22.15999873	1.875344E-011	4.053439E-012	0	0.000000E+000
1	22.16006058	4.053439E-012	1.875344E-011	1	0.000000E+000
1	22.16029317	1.875344E-011	4.053439E-012	0	0.000000E+000
1	22.16032586	4.053439E-012	1.875344E-011	1	0.000000E+000
1	22.16052351	1.875344E-011	4.053439E-012	0	0.000000E+000
1	22.16055022	4.053439E-012	1.875344E-011	1	0.000000E+000
1	22.16075511	1.875344E-011	4.053439E-012	0	0.000000E+000
1	22.16077458	4.053439E-012	1.875344E-011	1	0.000000E+000
1	22.16081386	1.875344E-011	4.053439E-012	0	0.000000E+000
1	22.17108734	4.053439E-012	1.875344E-011	1	0.000000E+000
1	22.17113878	1.875344E-011	4.053439E-012	0	0.000000E+000
1	23.28839738	4.250348E-012	1.895035E-011	1	0.000000E+000
1	23.28974940	1.895035E-011	4.250348E-012	0	0.000000E+000
1	23.28976943	4.250348E-012	1.895035E-011	1	0.000000E+000
1	23.28988467	1.895035E-011	4.250348E-012	0	0.000000E+000
1	23.28992812	4.250348E-012	1.895035E-011	1	0.000000E+000
1	23.29010259	1.895035E-011	4.250348E-012	0	0.000000E+000
1	23.29017846	4.250348E-012	1.895035E-011	1	0.000000E+000
1	23.29040323	1.895035E-011	4.250348E-012	0	0.000000E+000
1	23.29043810	4.250348E-012	1.895035E-011	1	0.000000E+000
1	23.29157433	1.895035E-011	4.250348E-012	0	0.000000E+000
1	23.29158616	4.250348E-012	1.895035E-011	1	0.000000E+000
1	23.29219406	1.895035E-011	4.250348E-012	0	0.000000E+000
1	23.29225115	4.250348E-012	1.895035E-011	1	0.000000E+000
1	23.29253927	1.895035E-011	4.250348E-012	0	0.000000E+000
1	23.29255768	4.250348E-012	1.895035E-011	1	0.000000E+000
1	23.29293257	1.895035E-011	4.250348E-012	0	0.000000E+000
1	23.29297471	4.250348E-012	1.895035E-011	1	0.000000E+000
1	23.29357944	1.895035E-011	4.250348E-012	0	0.000000E+000
1	23.29361249	4.250348E-012	1.895035E-011	1	0.000000E+000
1	23.29368999	1.895035E-011	4.250348E-012	0	0.000000E+000
1	23.29371116	4.250348E-012	1.895035E-011	1	0.000000E+000
1	23.29426098	1.895035E-011	4.250348E-012	0	0.000000E+000
1	23.29432357	4.250348E-012	1.895035E-011	1	0.000000E+000
1	23.29440832	1.895035E-011	4.250348E-012	0	0.000000E+000
1	23.29444603	4.250348E-012	1.895035E-011	1	0.000000E+000
1	23.29465499	1.895035E-011	4.250348E-012	0	0.000000E+000
1	23.29470020	4.250348E-012	1.895035E-011	1	0.000000E+000
1	23.29489774	1.895035E-011	4.250348E-012	0	0.000000E+000
1	23.29490705	4.250348E-012	1.895035E-011	1	0.000000E+000
1	23.29497341	1.895035E-011	4.250348E-012	0	0.000000E+000
1	23.29500429	4.250348E-012	1.895035E-011	1	0.000000E+000
1	23.29546172	1.895035E-011	4.250348E-012	0	0.000000E+000
1	23.29547908	4.250348E-012	1.895035E-011	1	0.000000E+000
1	23.29571010	1.895035E-011	4.250348E-012	0	0.000000E+000
1	23.29573155	4.250348E-012	1.895035E-011	1	0.000000E+000
1	23.29664546	1.895035E-011	4.250348E-012	0	0.000000E+000
1	23.29666774	4.250348E-012	1.895035E-011	1	0.000000E+000
1	23.29671893	1.895035E-011	4.250348E-012	0	0.000000E+000
1	23.29674671	4.250348E-012	1.895035E-011	1	0.000000E+000
1	23.29688580	1.895035E-011	4.250348E-012	0	0.000000E+000
1	23.29693055	4.250348E-012	1.895035E-011	1	0.000000E+000
1	23.29756859	1.895035E-011	4.250348E-012	0	0.000000E+000
1	23.29760196	4.250348E-012	1.895035E-011	1	0.000000E+000
1	23.29766673	1.895035E-011	4.250348E-012	0	0.000000E+000
1	23.29769179	4.250348E-012	1.895035E-011	1	0.000000E+000
1	23.29775820	1.895035E-011	4.250348E-012	0	0.000000E+000
1	23.29777691	4.250348E-012	1.895035E-011	1	0.000000E+000
1	23.29792491	1.895035E-011	4.250348E-012	0	0.000000E+000
1	23.29822582	4.250348E-012	1.895035E-011	1	0.000000E+000
1	23.29841294	1.895035E-011	4.250348E-012	0	0.000000E+000
1	23.29843389	4.250348E-012	1.895035E-011	1	0.000000E+000
1	23.29860762	1.895035E-011	4.250348E-012	0	0.000000E+000
1	23.29868658	4.250348E-012	1.895035E-011	1	0.000000E+000
1	23.29912110	1.895035E-011	4.250348E-012	0	0.000000E+000
1	23.29934154	4.250348E-012	1.895035E-011	1	0.000000E+000
1	23.29944614	1.895035E-011	4.250348E-012	0	0.000000E+000
1	23.29948662	4.250348E-012	1.895035E-011	1	0.000000E+000
1	23.29982649	1.895035E-011	4.250348E-012	0	0.000000E+000
1	23.29983009	4.250348E-012	1.895035E-011	1	0.000000E+000
1	23.29987425	1.895035E-011	4.250348E-012	0	0.000000E+000
1	23.29989443	4.250348E-012	1.895035E-011	1	0.000000E+000
1	23.30087239	1.895035E-011	4.250348E-012	0	0.000000E+000
1	23.30093058	4.250348E-012	1.895035E-011	1	0.000000E+000
1	23.30124450	1.895035E-011	4.250348E-012	0	0.000000E+000
1	23.30127945	4.250348E-012	1.895035E-011	1	0.000000E+000
1	23.30130600	1.895035E-011	4.250348E-012	0	0.000000E+000
1	23.30132989	4.250348E-012	1.895035E-011	1	0.000000E+000
1	23.30136104	1.895035E-011	4.250348E-012	0	0.000000E+000
1	23.30139352	4.250348E-012	1.895035E-011	1	0.000000E+000
1	23.30164065	1.895035E-011	4.250348E-012	0	0.000000E+000
1	23.30166130	4.250348E-012	1.895035E-011	1	0.000000E+000
1	23.30178094	1.895035E-011	4.250348E-012	0	0.000000E+000
1	23.33279853	4.250348E-012	1.895035E-011	1	0.000000E+000
1	23.33360501	1.895035E-011	4.250348E-012	0	0.000000E+000
1	23.33364851	4.250348E-012	1.895035E-011	1	0.000000E+000
1	23.33382189	1.895035E-011	4.250348E-012	0	0.000000E+000
1	23.33387540	4.250348E-012	1.895035E-011	1	0.000000E+000
1	23.33394706	1.895035E-011	4.250348E-012	0	0.000000E+000
1	23.33397113	4.250348E-012	1.895035E-011	1	0.000000E+000
1	23.33425904	1.895035E-011	4.250348E-012	0	0.000000E+000
1	23.33430644	4.250348E-012	1.895035E-011	1	0.000000E+000
1	23.33463517	1.895035E-011	4.250348E-012	0	0.000000E+000
1	23.33468096	4.250348E-012	1.895035E-011	1	0.000000E+000
1	23.33477909	1.895035E-011	4.250348E-012	0	0.000000E+000
1	23.33482616	4.250348E-012	1.895035E-011	1	0.000000E+000
1	23.33505628	1.895035E-011	4.250348E-012	0	0.000000E+000
1	23.33508544	4.250348E-012	1.895035E-011	1	0.000000E+000
1	23.33542209	1.895035E-011	4.250348E-012	0	0.000000E+000
1	23.33543737	4.250348E-012	1.895035E-011	1	0.000000E+000
1	23.33655411	1.895035E-011	4.250348E-012	0	0.000000E+000
1	23.33659250	4.250348E-012	1.895035E-011	1	0.000000E+000
1	23.33699122	1.895035E-011	4.250348E-012	0	0.000000E+000
1	23.33699539	4.250348E-012	1.895035E-011	1	0.000000E+000
1	23.33726658	1.895035E-011	4.250348E-012	0	0.000000E+000
1	23.33729404	4.250348E-012	1.895035E-011	1	0.000000E+000
1	23.33807687	1.895035E-011	4.250348E-012	0	0.000000E+000
1	23.33809788	4.250348E-012	1.895035E-011	1	0.000000E+000
1	23.33813425	1.895035E-011	4.250348E-012	0	0.000000E+000
1	23.33838362	4.250348E-012	1.895035E-011	1	0.000000E+000
1	23.33909026	1.895035E-011	4.250348E-012	0	0.000000E+000
1	23.33913046	4.250348E-012	1.895035E-011	1	0.000000E+000
1	23.34023050	1.895035E-011	4.250348E-012	0	0.000000E+000
1	23.34026264	4.250348E-012	1.895035E-011	1	0.000000E+000
1	23.34061376	1.895035E-011	4.250348E-012	0	0.000000E+000
1	23.34062709	4.250348E-012	1.895035E-011	1	0.000000E+000
1	23.34105622	1.895035E-011	4.250348E-012	0	0.000000E+000
1	23.34107715	4.250348E-012	1.895035E-011	1	0.000000E+000
1	23.34112382	1.895035E-011	4.250348E-012	0	0.000000E+000
1	23.34113017	4.250348E-012	1.895035E-011	1	0.000000E+000
1	23.34187401	1.895035E-011	4.250348E-012	0	0.000000E+000
1	23.34188132	4.250348E-012	1.895035E-011	1	0.000000E+000
1	23.34191565	1.895035E-011	4.250348E-012	0	0.000000E+000
1	23.34194747	4.250348E-012	1.895035E-011	1	0.000000E+000
1	23.34219537	1.895035E-011	4.250348E-012	0	0.000000E+000
1	23.34227413	4.250348E-012	1.895035E-011	1	0.000000E+000
1	23.34238478	1.895035E-011	4.250348E-012	0	0.000000E+000
1	23.34242649	4.250348E-012	1.895035E-011	1	0.000000E+000
1	23.34259950	1.895035E-011	4.250348E-012	0	0.000000E+000
1	23.34264518	4.250348E-012	1.895035E-011	1	0.000000E+000
1	23.34275461	1.895035E-011	4.250348E-012	0	0.000000E+000
1	23.34282546	4.250348E-012	1.895035E-011	1	0.000000E+000
1	23.34306310	1.895035E-011	4.250348E-012	0	0.000000E+000
1	23.34309644	4.250348E-012	1.895035E-011	1	0.000000E+000
1	23.34352339	1.895035E-011	4.250348E-012	0	0.000000E+000
1	23.34355544	4.250348E-012	1.895035E-011	1	0.000000E+000
1	23.34384363	1.895035E-011	4.250348E-012	0	0.000000E+000
1	23.34389303	4.250348E-012	1.895035E-011	1	0.000000E+000
1	23.34427919	1.895035E-011	4.250348E-012	0	0.000000E+000
1	23.34435375	4.250348E-012	1.895035E-011	1	0.000000E+000
1	23.34468607	1.895035E-011	4.250348E-012	0	0.000000E+000
1	23.34469766	4.250348E-012	1.895035E-011	1	0.000000E+000
1	23.34478653	1.895035E-011	4.250348E-012	0	0.000000E+000
1	23.34479754	4.250348E-012	1.895035E-011	1	0.000000E+000
1	23.34487857	1.895035E-011	4.250348E-012	0	0.000000E+000
1	23.34489100	4.250348E-012	1.895035E-011	1	0.000000E+000
1	23.34505082	1.895035E-011	4.250348E-012	0	0.000000E+000
1	23.34505827	4.250348E-012	1.895035E-011	1	0.000000E+000
1	23.34600010	1.895035E-011	4.250348E-012	0	0.000000E+000
1	23.34605177	4.250348E-012	1.895035E-011	1	0.000000E+000
1	23.34637074	1.895035E-011	4.250348E-012	0	0.000000E+000
1	23.34640326	4.250348E-012	1.895035E-011	1	0.000000E+000
1	23.34718977	1.895035E-011	4.250348E-012	0	0.000000E+000
1	23.34724972	4.250348E-012	1.895035E-011	1	0.000000E+000
1	23.34776134	1.895035E-011	4.250348E-012	0	0.000000E+000
1	23.34776954	4.250348E-012	1.895035E-011	1	0.000000E+000
1	23.34839782	1.895035E-011	4.250348E-012	0	0.000000E+000
1	23.34843457	4.250348E-012	1.895035E-011	1	0.000000E+000
1	23.34860263	1.895035E-011	4.250348E-012	0	0.000000E+000
1	23.34867784	4.250348E-012	1.895035E-011	1	0.000000E+000
1	23.34874207	1.895035E-011	4.250348E-012	0	0.000000E+000
[truncated: 234,669 more chars]
