# Supplementary material for: Ancestral acetylcholine receptor β-subunit forms homopentamers that prime before opening spontaneously
Source: eLife. 2022 Jul 4;11:e76504. doi: 10.7554/eLife.76504 (PMC9365395; doi:10.7554/eLife.76504)
Supplement: Figure 4—source data 1. — Detected single-channel event durations of spontaneously opening βAnc homomers in the absence (agonist-free) and presence of increasing concentrations of acetylcholine (ACh; 10 µM, 30 µM, 60 µM, and 100 µM) or 2-[(2,6-dimethylphenyl)amino]-N,N,N-trimethyl-2-oxoethaniminium chloride (QX-222; QX; 10 µM, 30 µM, 60 µM, and 100µM). Compressed file includes 27 TAC 4.3.3 event files (*.evt format) of the single-channel detections for the three recordings for each condition (fileA, fileB, and fileC in each case) in the presented kinetic analysis, as well as the associated R scripts (*.txt format) for defining and sorting bursts. [file elife-76504-fig4-data1.zip › F4-SD1/Source Data - Figure 4/Figure4_ACh60uM_fileC.evt]

5
File
Acquire	C:\Users\daCostaLab\Desktop\CJT\2-81Homomer Project\ACh Block\60uM - 120mV - ACh\Recordings\a3-19-09-26-BAncHomomer-BRBS-PA60OOPS-120mV-6.acquire	0	
Sweeps
1	138.054303	0.000000	0.369532	0.0000000E+000	0.0000000E+000	
Segments
1	328	0.000000	0.369532	0.477678	0.743347	1.060891	1.203377	1.314967	1.463510	1.941955	2.264856	2.807236	2.957917	3.053169	3.352075	3.462167	3.738559	4.552960	4.703528	4.869935	5.322158	5.426352	5.992969	6.169171	6.441565	6.691124	6.906494	6.921401	7.073597	7.113375	7.233584	7.244447	7.314757	7.375519	7.826273	8.223087	8.332365	8.991956	9.119479	9.836499	9.963816	10.128035	10.229474	10.259103	10.450599	10.491684	10.637426	10.808775	10.965498	10.979999	11.270252	11.511629	11.629723	11.840517	11.942567	12.092000	12.321568	12.356255	12.614966	12.923103	13.038649	13.077151	13.464712	14.264781	14.520334	14.524058	14.625089	14.670448	14.805016	14.935697	15.041595	16.042319	16.415822	16.747167	16.870785	17.646494	17.759719	17.879541	18.017680	18.397531	18.499829	18.584695	18.685668	18.713247	18.898357	19.319121	19.422191	19.434143	19.534900	22.496816	22.678183	22.735824	23.020369	23.092360	23.680374	23.821178	24.046628	24.087199	24.337710	24.460006	24.562207	24.689177	24.886173	24.939167	25.043580	25.196257	25.435517	25.509891	25.628189	25.689731	25.872911	26.253152	26.421496	26.446495	27.181771	27.232927	27.328638	27.363999	27.517692	28.031240	28.134014	28.150431	28.533776	28.624205	28.752558	28.934083	29.144718	29.199007	29.277987	30.150117	30.257298	30.494022	30.598919	30.640799	30.734613	30.771871	30.895341	30.902943	31.046367	31.678407	31.783318	32.249966	32.355023	32.410271	32.467531	33.016731	33.124035	33.658329	33.770262	33.944533	34.103331	34.114207	34.268676	34.610335	34.909234	35.174491	35.290404	35.299745	35.451085	35.525713	35.644743	35.791120	36.073716	36.423395	36.526993	36.539039	36.659319	36.699596	37.005413	37.012340	37.119427	37.128863	37.212601	37.409918	37.591839	37.892595	38.438036	38.853596	39.024629	39.296512	39.542046	39.662338	39.815625	40.385199	40.545093	40.602271	40.725993	40.794584	40.906381	40.935714	41.123372	41.126559	41.362908	41.388703	41.514303	41.749455	41.984743	42.243021	42.477301	43.207612	43.318166	45.274646	45.444014	45.652005	45.783126	45.944224	46.201345	46.612899	46.723747	46.854816	47.125823	47.155871	47.399948	47.575169	47.800005	48.119521	48.228464	48.707183	48.826718	48.920403	49.024315	49.075941	49.226568	49.688106	49.808321	49.842847	49.937581	50.510488	50.614202	50.929706	51.031341	51.265831	51.368303	51.473907	51.587484	51.783249	51.894857	51.947150	52.488612	52.529823	52.640325	52.927357	53.238613	53.250719	53.439310	53.465525	53.947931	54.492560	55.056055	55.215568	55.322520	55.347871	55.780629	55.814103	56.115841	56.134303	56.390536	56.396447	56.504076	56.527519	56.626199	56.816508	56.918884	56.920735	57.125140	57.197008	57.372944	58.141962	58.316207	58.601723	58.705883	58.755743	59.073526	59.083423	59.241532	59.280031	59.920300	59.935391	60.561756	60.638357	60.746106	60.868544	61.208638	61.246111	61.437440	61.442719	61.517082	62.330007	62.629958	62.963741	63.116501	63.205011	63.313588	63.823984	64.044908	64.159098	64.366838	64.478434	64.950616	65.208279	65.599598	65.637023	65.836751	65.980295	66.090481	66.095775	66.480585	66.720239	66.822115	67.129352	67.337101	67.966583	68.287189	68.342876	68.456058	68.520607	68.702104	68.717215	68.862042	69.168025	69.917860	69.962399	70.180627	70.224543	70.285158	70.325604	70.791586	70.814367	70.999827	71.258561	71.629595	71.666335	71.774964	71.976436	72.168924	72.192880	72.294217	72.454064	72.746349	72.780447	73.369223	73.370271	73.942979	73.960095	74.806019	74.812063	75.033607	75.081251	75.183474	75.241762	75.342473	75.656544	75.759378	75.795103	75.962253	76.032882	76.220849	76.391216	76.658716	76.788013	76.905678	77.141276	77.358410	77.473034	77.573855	77.632789	77.733513	77.874262	78.040788	78.088863	78.660565	78.971181	79.168303	79.202975	79.315755	79.336359	79.497333	79.837044	80.446219	80.460109	80.830374	81.119968	81.292898	81.300127	81.789118	81.896430	82.094426	82.181593	82.325315	82.351474	82.466462	82.674407	83.040010	83.159956	83.341461	83.418844	83.717256	83.951147	84.799960	84.956665	85.956952	86.018719	86.272022	86.280863	86.477419	86.477471	86.723318	86.887085	87.210564	87.371460	87.499041	87.647763	87.748327	88.004480	88.770859	88.771231	88.898942	88.989030	89.213378	89.458386	89.683574	89.841783	90.078688	90.081951	90.233195	90.495435	90.600366	91.126819	91.349780	92.612679	92.872369	92.987844	93.196796	93.245619	93.496185	93.698617	93.834404	94.094537	94.307258	94.341791	94.565243	95.250939	95.499127	95.543760	95.656295	95.809664	96.044787	96.045727	96.189624	96.242335	96.296936	96.597015	96.860764	97.064145	97.165666	97.324395	97.500950	97.998499	98.162520	98.912191	99.198325	99.342480	99.486707	100.085881	100.236010	100.839608	100.975941	101.141238	101.255642	101.383325	101.830844	101.878431	102.227901	102.668106	102.885699	103.355555	103.619001	103.841046	104.286645	104.303263	104.404567	104.434335	104.529083	104.640469	104.859368	105.233214	105.351471	105.492391	105.651079	105.711212	105.941106	105.941663	106.170503	106.282394	106.383173	106.439188	106.602737	106.716060	106.981888	106.991882	107.637100	107.645599	107.790112	107.842207	108.081031	108.104351	108.168215	108.169887	108.560248	108.587879	108.694733	108.759711	108.848407	108.890783	109.071217	109.087391	109.602813	109.611679	109.717921	109.756301	109.869280	109.873823	109.979709	110.068944	110.249742	110.267039	110.363178	110.398111	110.604774	111.070717	111.324268	111.387429	111.648134	111.863277	112.831347	113.000262	113.107434	113.150623	113.265445	113.525405	114.058210	114.068127	114.378865	114.395807	114.801732	114.854559	115.445391	115.509919	116.286384	116.296351	116.520374	116.558495	116.739115	116.755103	117.496782	117.721399	117.861058	117.869215	117.924871	118.443142	118.551206	118.607805	118.861530	118.950855	119.138128	119.264994	119.449909	119.507615	119.635531	119.652100	120.061873	120.941043	121.130249	121.615486	121.828014	121.866911	121.988843	122.168783	122.306246	122.395378	122.650307	122.954765	123.075739	123.248652	123.356615	123.374239	123.438623	123.439775	123.520230	124.070094	124.171704	124.821211	124.932202	124.949141	125.110690	125.282426	125.405837	125.452791	125.675095	125.775364	126.025342	126.103756	126.545433	126.585503	126.801160	126.847647	126.963439	127.110519	127.218547	127.240863	127.322218	127.607549	127.884450	128.198258	128.315234	128.704206	128.976532	129.018538	129.602063	129.702944	129.911526	130.073279	130.209440	130.379394	130.649233	130.735581	131.126133	131.431045	131.680831	131.764600	132.023221	132.289404	132.410522	132.729398	132.919211	133.052466	133.181407	133.204639	133.408846	134.210733	134.321435	135.505262	135.609625	135.889822	136.118305	136.137387	136.260904	136.295819	136.419973	136.687595	137.103003	137.288471	137.471189	137.547107	137.685770	137.757427	138.054303	
Events
1	1.11112155	1.680151E-012	1.626015E-011	1	0.000000E+000
1	1.11112200	1.626015E-011	1.680151E-012	0	0.000000E+000
1	1.11112299	1.680151E-012	1.626015E-011	1	0.000000E+000
1	1.11166192	1.626015E-011	1.680151E-012	0	0.000000E+000
1	1.11168674	1.680151E-012	1.626015E-011	1	0.000000E+000
1	1.11185700	1.626015E-011	1.680151E-012	0	0.000000E+000
1	1.11192345	1.680151E-012	1.626015E-011	1	0.000000E+000
1	1.11229482	1.626015E-011	1.680151E-012	0	0.000000E+000
1	1.11231887	1.680151E-012	1.626015E-011	1	0.000000E+000
1	1.11247426	1.626015E-011	1.680151E-012	0	0.000000E+000
1	1.11253248	1.680151E-012	1.626015E-011	1	0.000000E+000
1	1.11266482	1.626015E-011	1.680151E-012	0	0.000000E+000
1	1.11277322	1.680151E-012	1.626015E-011	1	0.000000E+000
1	1.11352917	1.626015E-011	1.680151E-012	0	0.000000E+000
1	1.11357353	1.680151E-012	1.626015E-011	1	0.000000E+000
1	1.11362425	1.626015E-011	1.680151E-012	0	0.000000E+000
1	1.11366494	1.680151E-012	1.626015E-011	1	0.000000E+000
1	1.11406956	1.626015E-011	1.680151E-012	0	0.000000E+000
1	1.11408262	1.680151E-012	1.626015E-011	1	0.000000E+000
1	1.11549136	1.626015E-011	1.680151E-012	0	0.000000E+000
1	1.11551095	1.680151E-012	1.626015E-011	1	0.000000E+000
1	1.11607435	1.626015E-011	1.680151E-012	0	0.000000E+000
1	1.11615466	1.680151E-012	1.626015E-011	1	0.000000E+000
1	1.11668252	1.626015E-011	1.680151E-012	0	0.000000E+000
1	1.11677443	1.680151E-012	1.626015E-011	1	0.000000E+000
1	1.11716751	1.626015E-011	1.680151E-012	0	0.000000E+000
1	1.11719323	1.680151E-012	1.626015E-011	1	0.000000E+000
1	1.11722377	1.626015E-011	1.680151E-012	0	0.000000E+000
1	1.11726454	1.680151E-012	1.626015E-011	1	0.000000E+000
1	1.11735104	1.626015E-011	1.680151E-012	0	0.000000E+000
1	1.11738374	1.680151E-012	1.626015E-011	1	0.000000E+000
1	1.11762178	1.626015E-011	1.680151E-012	0	0.000000E+000
1	1.11764839	1.680151E-012	1.626015E-011	1	0.000000E+000
1	1.11780186	1.626015E-011	1.680151E-012	0	0.000000E+000
1	1.11792727	1.680151E-012	1.626015E-011	1	0.000000E+000
1	1.11854108	1.626015E-011	1.680151E-012	0	0.000000E+000
1	1.11856213	1.680151E-012	1.626015E-011	1	0.000000E+000
1	1.11874469	1.626015E-011	1.680151E-012	0	0.000000E+000
1	1.11881894	1.680151E-012	1.626015E-011	1	0.000000E+000
1	1.11899310	1.626015E-011	1.680151E-012	0	0.000000E+000
1	1.11901492	1.680151E-012	1.626015E-011	1	0.000000E+000
1	1.11926899	1.626015E-011	1.680151E-012	0	0.000000E+000
1	1.11933389	1.680151E-012	1.626015E-011	1	0.000000E+000
1	1.11952010	1.626015E-011	1.680151E-012	0	0.000000E+000
1	1.11954222	1.680151E-012	1.626015E-011	1	0.000000E+000
1	1.11968773	1.626015E-011	1.680151E-012	0	0.000000E+000
1	1.11973380	1.680151E-012	1.626015E-011	1	0.000000E+000
1	1.11978428	1.626015E-011	1.680151E-012	0	0.000000E+000
1	1.11982468	1.680151E-012	1.626015E-011	1	0.000000E+000
1	1.12008125	1.626015E-011	1.680151E-012	0	0.000000E+000
1	1.12011386	1.680151E-012	1.626015E-011	1	0.000000E+000
1	1.12023452	1.626015E-011	1.680151E-012	0	0.000000E+000
1	1.12031198	1.680151E-012	1.626015E-011	1	0.000000E+000
1	1.12037292	1.626015E-011	1.680151E-012	0	0.000000E+000
1	1.12038250	1.680151E-012	1.626015E-011	1	0.000000E+000
1	1.12050286	1.626015E-011	1.680151E-012	0	0.000000E+000
1	1.12070586	1.680151E-012	1.626015E-011	1	0.000000E+000
1	1.12093715	1.626015E-011	1.680151E-012	0	0.000000E+000
1	1.12096683	1.680151E-012	1.626015E-011	1	0.000000E+000
1	1.12148975	1.626015E-011	1.680151E-012	0	0.000000E+000
1	1.12152708	1.680151E-012	1.626015E-011	1	0.000000E+000
1	1.12163960	1.626015E-011	1.680151E-012	0	0.000000E+000
1	1.12167699	1.680151E-012	1.626015E-011	1	0.000000E+000
1	1.12187793	1.626015E-011	1.680151E-012	0	0.000000E+000
1	1.12198941	1.680151E-012	1.626015E-011	1	0.000000E+000
1	1.12207356	1.626015E-011	1.680151E-012	0	0.000000E+000
1	1.12209337	1.680151E-012	1.626015E-011	1	0.000000E+000
1	1.12210861	1.626015E-011	1.680151E-012	0	0.000000E+000
1	1.12212111	1.680151E-012	1.626015E-011	1	0.000000E+000
1	1.12222496	1.626015E-011	1.680151E-012	0	0.000000E+000
1	1.12231732	1.680151E-012	1.626015E-011	1	0.000000E+000
1	1.12249074	1.626015E-011	1.680151E-012	0	0.000000E+000
1	1.12250454	1.680151E-012	1.626015E-011	1	0.000000E+000
1	1.12257296	1.626015E-011	1.680151E-012	0	0.000000E+000
1	1.12260256	1.680151E-012	1.626015E-011	1	0.000000E+000
1	1.12263837	1.626015E-011	1.680151E-012	0	0.000000E+000
1	1.12267917	1.680151E-012	1.626015E-011	1	0.000000E+000
1	1.12281878	1.626015E-011	1.680151E-012	0	0.000000E+000
1	1.12291190	1.680151E-012	1.626015E-011	1	0.000000E+000
1	1.12336925	1.626015E-011	1.680151E-012	0	0.000000E+000
1	1.12339253	1.680151E-012	1.626015E-011	1	0.000000E+000
1	1.12394887	1.626015E-011	1.680151E-012	0	0.000000E+000
1	1.12396902	1.680151E-012	1.626015E-011	1	0.000000E+000
1	1.12493761	1.626015E-011	1.680151E-012	0	0.000000E+000
1	1.12498651	1.680151E-012	1.626015E-011	1	0.000000E+000
1	1.12514581	1.626015E-011	1.680151E-012	0	0.000000E+000
1	1.12518337	1.680151E-012	1.626015E-011	1	0.000000E+000
1	1.12526646	1.626015E-011	1.680151E-012	0	0.000000E+000
1	1.12527966	1.680151E-012	1.626015E-011	1	0.000000E+000
1	1.12566839	1.626015E-011	1.680151E-012	0	0.000000E+000
1	1.12569313	1.680151E-012	1.626015E-011	1	0.000000E+000
1	1.12579100	1.626015E-011	1.680151E-012	0	0.000000E+000
1	1.12589407	1.680151E-012	1.626015E-011	1	0.000000E+000
1	1.12601209	1.626015E-011	1.680151E-012	0	0.000000E+000
1	1.12603097	1.680151E-012	1.626015E-011	1	0.000000E+000
1	1.12611806	1.626015E-011	1.680151E-012	0	0.000000E+000
1	1.12612355	1.680151E-012	1.626015E-011	1	0.000000E+000
1	1.12697550	1.626015E-011	1.680151E-012	0	0.000000E+000
1	1.12699702	1.680151E-012	1.626015E-011	1	0.000000E+000
1	1.12723119	1.626015E-011	1.680151E-012	0	0.000000E+000
1	1.12723752	1.680151E-012	1.626015E-011	1	0.000000E+000
1	1.12729775	1.626015E-011	1.680151E-012	0	0.000000E+000
1	1.12739479	1.680151E-012	1.626015E-011	1	0.000000E+000
1	1.12744453	1.626015E-011	1.680151E-012	0	0.000000E+000
1	1.12747786	1.680151E-012	1.626015E-011	1	0.000000E+000
1	1.12758670	1.626015E-011	1.680151E-012	0	0.000000E+000
1	1.12762773	1.680151E-012	1.626015E-011	1	0.000000E+000
1	1.12849224	1.626015E-011	1.680151E-012	0	0.000000E+000
1	1.12872174	1.680151E-012	1.626015E-011	1	0.000000E+000
1	1.12873825	1.626015E-011	1.680151E-012	0	0.000000E+000
1	1.12878107	1.680151E-012	1.626015E-011	1	0.000000E+000
1	1.12881139	1.626015E-011	1.680151E-012	0	0.000000E+000
1	1.12886707	1.680151E-012	1.626015E-011	1	0.000000E+000
1	1.12922499	1.626015E-011	1.680151E-012	0	0.000000E+000
1	1.12924144	1.680151E-012	1.626015E-011	1	0.000000E+000
1	1.12938382	1.626015E-011	1.680151E-012	0	0.000000E+000
1	1.12940155	1.680151E-012	1.626015E-011	1	0.000000E+000
1	1.13010341	1.626015E-011	1.680151E-012	0	0.000000E+000
1	1.13012254	1.680151E-012	1.626015E-011	1	0.000000E+000
1	1.13018792	1.626015E-011	1.680151E-012	0	0.000000E+000
1	1.13020363	1.680151E-012	1.626015E-011	1	0.000000E+000
1	1.13042428	1.626015E-011	1.680151E-012	0	0.000000E+000
1	1.13044528	1.680151E-012	1.626015E-011	1	0.000000E+000
1	1.13052853	1.626015E-011	1.680151E-012	0	0.000000E+000
1	1.13054854	1.680151E-012	1.626015E-011	1	0.000000E+000
1	1.13116586	1.626015E-011	1.680151E-012	0	0.000000E+000
1	1.13118128	1.680151E-012	1.626015E-011	1	0.000000E+000
1	1.13165495	1.626015E-011	1.680151E-012	0	0.000000E+000
1	1.13166626	1.680151E-012	1.626015E-011	1	0.000000E+000
1	1.13176452	1.626015E-011	1.680151E-012	0	0.000000E+000
1	1.13183207	1.680151E-012	1.626015E-011	1	0.000000E+000
1	1.13185518	1.626015E-011	1.680151E-012	0	0.000000E+000
1	1.13193733	1.680151E-012	1.626015E-011	1	0.000000E+000
1	1.13222381	1.626015E-011	1.680151E-012	0	0.000000E+000
1	1.13224314	1.680151E-012	1.626015E-011	1	0.000000E+000
1	1.13272299	1.626015E-011	1.680151E-012	0	0.000000E+000
1	1.13274629	1.680151E-012	1.626015E-011	1	0.000000E+000
1	1.13279650	1.626015E-011	1.680151E-012	0	0.000000E+000
1	1.13283691	1.680151E-012	1.626015E-011	1	0.000000E+000
1	1.13344489	1.626015E-011	1.680151E-012	0	0.000000E+000
1	1.13346930	1.680151E-012	1.626015E-011	1	0.000000E+000
1	1.13348379	1.626015E-011	1.680151E-012	0	0.000000E+000
1	1.13353956	1.680151E-012	1.626015E-011	1	0.000000E+000
1	1.13408464	1.626015E-011	1.680151E-012	0	0.000000E+000
1	1.13446372	1.680151E-012	1.626015E-011	1	0.000000E+000
1	1.13469470	1.626015E-011	1.680151E-012	0	0.000000E+000
1	1.13473926	1.680151E-012	1.626015E-011	1	0.000000E+000
1	1.13520293	1.626015E-011	1.680151E-012	0	0.000000E+000
1	1.13523598	1.680151E-012	1.626015E-011	1	0.000000E+000
1	1.13574773	1.626015E-011	1.680151E-012	0	0.000000E+000
1	1.13577241	1.680151E-012	1.626015E-011	1	0.000000E+000
1	1.13592534	1.626015E-011	1.680151E-012	0	0.000000E+000
1	1.13596299	1.680151E-012	1.626015E-011	1	0.000000E+000
1	1.13618071	1.626015E-011	1.680151E-012	0	0.000000E+000
1	1.13626471	1.680151E-012	1.626015E-011	1	0.000000E+000
1	1.13640565	1.626015E-011	1.680151E-012	0	0.000000E+000
1	1.13647777	1.680151E-012	1.626015E-011	1	0.000000E+000
1	1.13686106	1.626015E-011	1.680151E-012	0	0.000000E+000
1	1.13688913	1.680151E-012	1.626015E-011	1	0.000000E+000
1	1.13713948	1.626015E-011	1.680151E-012	0	0.000000E+000
1	1.13715688	1.680151E-012	1.626015E-011	1	0.000000E+000
1	1.13724211	1.626015E-011	1.680151E-012	0	0.000000E+000
1	1.13726744	1.680151E-012	1.626015E-011	1	0.000000E+000
1	1.13740284	1.626015E-011	1.680151E-012	0	0.000000E+000
1	1.13745203	1.680151E-012	1.626015E-011	1	0.000000E+000
1	1.13792326	1.626015E-011	1.680151E-012	0	0.000000E+000
1	1.13794084	1.680151E-012	1.626015E-011	1	0.000000E+000
1	1.13815991	1.626015E-011	1.680151E-012	0	0.000000E+000
1	1.13816153	1.680151E-012	1.626015E-011	1	0.000000E+000
1	1.13828485	1.626015E-011	1.680151E-012	0	0.000000E+000
1	1.13830607	1.680151E-012	1.626015E-011	1	0.000000E+000
1	1.13871686	1.626015E-011	1.680151E-012	0	0.000000E+000
1	1.13877537	1.680151E-012	1.626015E-011	1	0.000000E+000
1	1.13896155	1.626015E-011	1.680151E-012	0	0.000000E+000
1	1.13897855	1.680151E-012	1.626015E-011	1	0.000000E+000
1	1.13930059	1.626015E-011	1.680151E-012	0	0.000000E+000
1	1.13932645	1.680151E-012	1.626015E-011	1	0.000000E+000
1	1.13949364	1.626015E-011	1.680151E-012	0	0.000000E+000
1	1.13949873	1.680151E-012	1.626015E-011	1	0.000000E+000
1	1.13962459	1.626015E-011	1.680151E-012	0	0.000000E+000
1	1.13966627	1.680151E-012	1.626015E-011	1	0.000000E+000
1	1.13974005	1.626015E-011	1.680151E-012	0	0.000000E+000
1	1.13974491	1.680151E-012	1.626015E-011	1	0.000000E+000
1	1.14015768	1.626015E-011	1.680151E-012	0	0.000000E+000
1	1.14016207	1.680151E-012	1.626015E-011	1	0.000000E+000
1	1.14051923	1.626015E-011	1.680151E-012	0	0.000000E+000
1	1.14056168	1.680151E-012	1.626015E-011	1	0.000000E+000
1	1.14088582	1.626015E-011	1.680151E-012	0	0.000000E+000
1	1.14093893	1.680151E-012	1.626015E-011	1	0.000000E+000
1	1.14140136	1.626015E-011	1.680151E-012	0	0.000000E+000
1	1.14144522	1.680151E-012	1.626015E-011	1	0.000000E+000
1	1.14149970	1.626015E-011	1.680151E-012	0	0.000000E+000
1	1.14151753	1.680151E-012	1.626015E-011	1	0.000000E+000
1	1.14188454	1.626015E-011	1.680151E-012	0	0.000000E+000
1	1.14189045	1.680151E-012	1.626015E-011	1	0.000000E+000
1	1.14196231	1.626015E-011	1.680151E-012	0	0.000000E+000
1	1.14224115	1.680151E-012	1.626015E-011	1	0.000000E+000
1	1.14233268	1.626015E-011	1.680151E-012	0	0.000000E+000
1	1.14240434	1.680151E-012	1.626015E-011	1	0.000000E+000
1	1.14247570	1.626015E-011	1.680151E-012	0	0.000000E+000
1	1.14258375	1.680151E-012	1.626015E-011	1	0.000000E+000
1	1.14286732	1.626015E-011	1.680151E-012	0	0.000000E+000
1	1.14291846	1.680151E-012	1.626015E-011	1	0.000000E+000
1	1.14332876	1.626015E-011	1.680151E-012	0	0.000000E+000
1	1.14334117	1.680151E-012	1.626015E-011	1	0.000000E+000
1	1.14366329	1.626015E-011	1.680151E-012	0	0.000000E+000
1	1.14369320	1.680151E-012	1.626015E-011	1	0.000000E+000
1	1.14426103	1.626015E-011	1.680151E-012	0	0.000000E+000
1	1.14428609	1.680151E-012	1.626015E-011	1	0.000000E+000
1	1.14494627	1.626015E-011	1.680151E-012	0	0.000000E+000
1	1.14495984	1.680151E-012	1.626015E-011	1	0.000000E+000
1	1.14539341	1.626015E-011	1.680151E-012	0	0.000000E+000
1	1.14548984	1.680151E-012	1.626015E-011	1	0.000000E+000
1	1.14592375	1.626015E-011	1.680151E-012	0	0.000000E+000
1	1.14592814	1.680151E-012	1.626015E-011	1	0.000000E+000
1	1.14643281	1.626015E-011	1.680151E-012	0	0.000000E+000
1	1.14645879	1.680151E-012	1.626015E-011	1	0.000000E+000
1	1.14646703	1.626015E-011	1.680151E-012	0	0.000000E+000
1	1.14790163	1.680151E-012	1.626015E-011	1	0.000000E+000
1	1.14794287	1.626015E-011	1.680151E-012	0	0.000000E+000
1	1.14796757	1.680151E-012	1.626015E-011	1	0.000000E+000
1	1.14871168	1.626015E-011	1.680151E-012	0	0.000000E+000
1	1.14876460	1.680151E-012	1.626015E-011	1	0.000000E+000
1	1.14891172	1.626015E-011	1.680151E-012	0	0.000000E+000
1	1.14892019	1.680151E-012	1.626015E-011	1	0.000000E+000
1	1.14908402	1.626015E-011	1.680151E-012	0	0.000000E+000
1	1.14912050	1.680151E-012	1.626015E-011	1	0.000000E+000
1	1.14959100	1.626015E-011	1.680151E-012	0	0.000000E+000
1	1.14962786	1.680151E-012	1.626015E-011	1	0.000000E+000
1	1.15013249	1.626015E-011	1.680151E-012	0	0.000000E+000
1	1.15015650	1.680151E-012	1.626015E-011	1	0.000000E+000
1	1.15020579	1.626015E-011	1.680151E-012	0	0.000000E+000
1	1.15026813	1.680151E-012	1.626015E-011	1	0.000000E+000
1	1.15034708	1.626015E-011	1.680151E-012	0	0.000000E+000
1	1.15037073	1.680151E-012	1.626015E-011	1	0.000000E+000
1	1.15068325	1.626015E-011	1.680151E-012	0	0.000000E+000
1	1.15071400	1.680151E-012	1.626015E-011	1	0.000000E+000
1	1.15079461	1.626015E-011	1.680151E-012	0	0.000000E+000
1	1.15085023	1.680151E-012	1.626015E-011	1	0.000000E+000
1	1.15137829	1.626015E-011	1.680151E-012	0	0.000000E+000
1	1.15141756	1.680151E-012	1.626015E-011	1	0.000000E+000
1	1.15164308	1.626015E-011	1.680151E-012	0	0.000000E+000
1	1.15172560	1.680151E-012	1.626015E-011	1	0.000000E+000
1	1.15210364	1.626015E-011	1.680151E-012	0	0.000000E+000
1	1.15214835	1.680151E-012	1.626015E-011	1	0.000000E+000
1	1.15234476	1.626015E-011	1.680151E-012	0	0.000000E+000
1	1.15238794	1.680151E-012	1.626015E-011	1	0.000000E+000
1	1.15298980	1.626015E-011	1.680151E-012	0	0.000000E+000
1	1.15305433	1.680151E-012	1.626015E-011	1	0.000000E+000
1	1.15324000	1.626015E-011	1.680151E-012	0	0.000000E+000
1	1.36515768	1.672433E-012	1.625243E-011	1	0.000000E+000
1	1.36579150	1.625243E-011	1.672433E-012	0	0.000000E+000
1	1.36589242	1.672433E-012	1.625243E-011	1	0.000000E+000
1	1.36614097	1.625243E-011	1.672433E-012	0	0.000000E+000
1	1.36616314	1.672433E-012	1.625243E-011	1	0.000000E+000
1	1.36628156	1.625243E-011	1.672433E-012	0	0.000000E+000
1	1.36631410	1.672433E-012	1.625243E-011	1	0.000000E+000
1	1.36655528	1.625243E-011	1.672433E-012	0	0.000000E+000
1	1.36658231	1.672433E-012	1.625243E-011	1	0.000000E+000
1	1.36679065	1.625243E-011	1.672433E-012	0	0.000000E+000
1	1.36679228	1.672433E-012	1.625243E-011	1	0.000000E+000
1	1.36746819	1.625243E-011	1.672433E-012	0	0.000000E+000
1	1.36750450	1.672433E-012	1.625243E-011	1	0.000000E+000
1	1.36771916	1.625243E-011	1.672433E-012	0	0.000000E+000
1	1.36774295	1.672433E-012	1.625243E-011	1	0.000000E+000
1	1.36792700	1.625243E-011	1.672433E-012	0	0.000000E+000
1	1.36794022	1.672433E-012	1.625243E-011	1	0.000000E+000
1	1.36878788	1.625243E-011	1.672433E-012	0	0.000000E+000
1	1.36881074	1.672433E-012	1.625243E-011	1	0.000000E+000
1	1.36887545	1.625243E-011	1.672433E-012	0	0.000000E+000
1	1.36891460	1.672433E-012	1.625243E-011	1	0.000000E+000
1	1.36926615	1.625243E-011	1.672433E-012	0	0.000000E+000
1	1.36932419	1.672433E-012	1.625243E-011	1	0.000000E+000
1	1.36936597	1.625243E-011	1.672433E-012	0	0.000000E+000
1	1.36941809	1.672433E-012	1.625243E-011	1	0.000000E+000
1	1.37083829	1.625243E-011	1.672433E-012	0	0.000000E+000
1	1.37084807	1.672433E-012	1.625243E-011	1	0.000000E+000
1	1.37109528	1.625243E-011	1.672433E-012	0	0.000000E+000
1	1.37114571	1.672433E-012	1.625243E-011	1	0.000000E+000
1	1.37133383	1.625243E-011	1.672433E-012	0	0.000000E+000
1	1.37136809	1.672433E-012	1.625243E-011	1	0.000000E+000
1	1.37144026	1.625243E-011	1.672433E-012	0	0.000000E+000
1	1.37148737	1.672433E-012	1.625243E-011	1	0.000000E+000
1	1.37157537	1.625243E-011	1.672433E-012	0	0.000000E+000
1	1.37177823	1.672433E-012	1.625243E-011	1	0.000000E+000
1	1.37241923	1.625243E-011	1.672433E-012	0	0.000000E+000
1	1.37247056	1.672433E-012	1.625243E-011	1	0.000000E+000
1	1.37288787	1.625243E-011	1.672433E-012	0	0.000000E+000
1	1.37288944	1.672433E-012	1.625243E-011	1	0.000000E+000
1	1.37327611	1.625243E-011	1.672433E-012	0	0.000000E+000
1	1.37340300	1.672433E-012	1.625243E-011	1	0.000000E+000
1	1.37380283	1.625243E-011	1.672433E-012	0	0.000000E+000
1	1.37384463	1.672433E-012	1.625243E-011	1	0.000000E+000
1	1.37390900	1.625243E-011	1.672433E-012	0	0.000000E+000
1	1.37395647	1.672433E-012	1.625243E-011	1	0.000000E+000
1	1.37427426	1.625243E-011	1.672433E-012	0	0.000000E+000
1	1.37430719	1.672433E-012	1.625243E-011	1	0.000000E+000
1	1.37440423	1.625243E-011	1.672433E-012	0	0.000000E+000
1	1.37443339	1.672433E-012	1.625243E-011	1	0.000000E+000
1	1.37464984	1.625243E-011	1.672433E-012	0	0.000000E+000
1	1.37469719	1.672433E-012	1.625243E-011	1	0.000000E+000
1	1.37486796	1.625243E-011	1.672433E-012	0	0.000000E+000
1	1.37487647	1.672433E-012	1.625243E-011	1	0.000000E+000
1	1.37504247	1.625243E-011	1.672433E-012	0	0.000000E+000
1	1.37507843	1.672433E-012	1.625243E-011	1	0.000000E+000
1	1.37515437	1.625243E-011	1.672433E-012	0	0.000000E+000
1	1.37516905	1.672433E-012	1.625243E-011	1	0.000000E+000
1	1.37530411	1.625243E-011	1.672433E-012	0	0.000000E+000
1	1.37531725	1.672433E-012	1.625243E-011	1	0.000000E+000
1	1.37563048	1.625243E-011	1.672433E-012	0	0.000000E+000
1	1.37569225	1.672433E-012	1.625243E-011	1	0.000000E+000
1	1.37579295	1.625243E-011	1.672433E-012	0	0.000000E+000
1	1.37587480	1.672433E-012	1.625243E-011	1	0.000000E+000
1	1.37600756	1.625243E-011	1.672433E-012	0	0.000000E+000
1	1.37601371	1.672433E-012	1.625243E-011	1	0.000000E+000
1	1.37607578	1.625243E-011	1.672433E-012	0	0.000000E+000
1	1.37614137	1.672433E-012	1.625243E-011	1	0.000000E+000
1	1.37675337	1.625243E-011	1.672433E-012	0	0.000000E+000
1	1.37677793	1.672433E-012	1.625243E-011	1	0.000000E+000
1	1.37714437	1.625243E-011	1.672433E-012	0	0.000000E+000
1	1.37718944	1.672433E-012	1.625243E-011	1	0.000000E+000
1	1.37771036	1.625243E-011	1.672433E-012	0	0.000000E+000
1	1.37771470	1.672433E-012	1.625243E-011	1	0.000000E+000
1	1.37776400	1.625243E-011	1.672433E-012	0	0.000000E+000
1	1.37778228	1.672433E-012	1.625243E-011	1	0.000000E+000
1	1.37811263	1.625243E-011	1.672433E-012	0	0.000000E+000
1	1.37816396	1.672433E-012	1.625243E-011	1	0.000000E+000
1	1.37828019	1.625243E-011	1.672433E-012	0	0.000000E+000
1	1.37830116	1.672433E-012	1.625243E-011	1	0.000000E+000
1	1.37831818	1.625243E-011	1.672433E-012	0	0.000000E+000
1	1.37833825	1.672433E-012	1.625243E-011	1	0.000000E+000
1	1.37838145	1.625243E-011	1.672433E-012	0	0.000000E+000
1	1.37839641	1.672433E-012	1.625243E-011	1	0.000000E+000
1	1.37854100	1.625243E-011	1.672433E-012	0	0.000000E+000
1	1.37854640	1.672433E-012	1.625243E-011	1	0.000000E+000
1	1.37889024	1.625243E-011	1.672433E-012	0	0.000000E+000
1	1.37890701	1.672433E-012	1.625243E-011	1	0.000000E+000
1	1.37905272	1.625243E-011	1.672433E-012	0	0.000000E+000
1	1.37910943	1.672433E-012	1.625243E-011	1	0.000000E+000
1	1.37986153	1.625243E-011	1.672433E-012	0	0.000000E+000
1	1.37989723	1.672433E-012	1.625243E-011	1	0.000000E+000
1	1.38017209	1.625243E-011	1.672433E-012	0	0.000000E+000
1	1.38023129	1.672433E-012	1.625243E-011	1	0.000000E+000
1	1.38029128	1.625243E-011	1.672433E-012	0	0.000000E+000
1	1.38033878	1.672433E-012	1.625243E-011	1	0.000000E+000
1	1.38042108	1.625243E-011	1.672433E-012	0	0.000000E+000
1	1.38043147	1.672433E-012	1.625243E-011	1	0.000000E+000
1	1.38106617	1.625243E-011	1.672433E-012	0	0.000000E+000
1	1.38112095	1.672433E-012	1.625243E-011	1	0.000000E+000
1	1.38150987	1.625243E-011	1.672433E-012	0	0.000000E+000
1	1.38164579	1.672433E-012	1.625243E-011	1	0.000000E+000
1	1.38197407	1.625243E-011	1.672433E-012	0	0.000000E+000
1	1.38201118	1.672433E-012	1.625243E-011	1	0.000000E+000
1	1.38237369	1.625243E-011	1.672433E-012	0	0.000000E+000
1	1.38241873	1.672433E-012	1.625243E-011	1	0.000000E+000
1	1.38255724	1.625243E-011	1.672433E-012	0	0.000000E+000
1	1.38260177	1.672433E-012	1.625243E-011	1	0.000000E+000
1	1.38327658	1.625243E-011	1.672433E-012	0	0.000000E+000
1	1.38329347	1.672433E-012	1.625243E-011	1	0.000000E+000
1	1.38365471	1.625243E-011	1.672433E-012	0	0.000000E+000
1	1.38365826	1.672433E-012	1.625243E-011	1	0.000000E+000
1	1.38427525	1.625243E-011	1.672433E-012	0	0.000000E+000
1	1.38429486	1.672433E-012	1.625243E-011	1	0.000000E+000
1	1.38556733	1.625243E-011	1.672433E-012	0	0.000000E+000
1	1.38558170	1.672433E-012	1.625243E-011	1	0.000000E+000
1	1.38651975	1.625243E-011	1.672433E-012	0	0.000000E+000
1	1.38652849	1.672433E-012	1.625243E-011	1	0.000000E+000
1	1.38673854	1.625243E-011	1.672433E-012	0	0.000000E+000
1	1.38674991	1.672433E-012	1.625243E-011	1	0.000000E+000
1	1.38691645	1.625243E-011	1.672433E-012	0	0.000000E+000
1	1.38694697	1.672433E-012	1.625243E-011	1	0.000000E+000
1	1.38770356	1.625243E-011	1.672433E-012	0	0.000000E+000
1	1.38773152	1.672433E-012	1.625243E-011	1	0.000000E+000
1	1.38798509	1.625243E-011	1.672433E-012	0	0.000000E+000
1	1.38800739	1.672433E-012	1.625243E-011	1	0.000000E+000
1	1.38817088	1.625243E-011	1.672433E-012	0	0.000000E+000
1	1.38819843	1.672433E-012	1.625243E-011	1	0.000000E+000
1	1.38838576	1.625243E-011	1.672433E-012	0	0.000000E+000
1	1.38839944	1.672433E-012	1.625243E-011	1	0.000000E+000
1	1.38852302	1.625243E-011	1.672433E-012	0	0.000000E+000
1	1.38863042	1.672433E-012	1.625243E-011	1	0.000000E+000
1	1.38907118	1.625243E-011	1.672433E-012	0	0.000000E+000
1	1.38909326	1.672433E-012	1.625243E-011	1	0.000000E+000
1	1.38910412	1.625243E-011	1.672433E-012	0	0.000000E+000
1	1.38913741	1.672433E-012	1.625243E-011	1	0.000000E+000
1	1.38941537	1.625243E-011	1.672433E-012	0	0.000000E+000
1	1.38947374	1.672433E-012	1.625243E-011	1	0.000000E+000
1	1.39026065	1.625243E-011	1.672433E-012	0	0.000000E+000
1	1.39029340	1.672433E-012	1.625243E-011	1	0.000000E+000
1	1.39044829	1.625243E-011	1.672433E-012	0	0.000000E+000
1	1.39070202	1.672433E-012	1.625243E-011	1	0.000000E+000
1	1.39086825	1.625243E-011	1.672433E-012	0	0.000000E+000
1	1.39087945	1.672433E-012	1.625243E-011	1	0.000000E+000
1	1.39181257	1.625243E-011	1.672433E-012	0	0.000000E+000
1	1.39187633	1.672433E-012	1.625243E-011	1	0.000000E+000
1	1.39206017	1.625243E-011	1.672433E-012	0	0.000000E+000
1	1.39211489	1.672433E-012	1.625243E-011	1	0.000000E+000
1	1.39228185	1.625243E-011	1.672433E-012	0	0.000000E+000
1	1.39231008	1.672433E-012	1.625243E-011	1	0.000000E+000
1	1.39249968	1.625243E-011	1.672433E-012	0	0.000000E+000
1	1.39250157	1.672433E-012	1.625243E-011	1	0.000000E+000
1	1.39332375	1.625243E-011	1.672433E-012	0	0.000000E+000
1	1.39337437	1.672433E-012	1.625243E-011	1	0.000000E+000
1	1.39361583	1.625243E-011	1.672433E-012	0	0.000000E+000
1	1.39365015	1.672433E-012	1.625243E-011	1	0.000000E+000
1	1.39368415	1.625243E-011	1.672433E-012	0	0.000000E+000
1	1.39372941	1.672433E-012	1.625243E-011	1	0.000000E+000
1	1.39390483	1.625243E-011	1.672433E-012	0	0.000000E+000
1	1.39396324	1.672433E-012	1.625243E-011	1	0.000000E+000
1	1.39421962	1.625243E-011	1.672433E-012	0	0.000000E+000
1	1.39431021	1.672433E-012	1.625243E-011	1	0.000000E+000
1	1.39467409	1.625243E-011	1.672433E-012	0	0.000000E+000
1	1.39470167	1.672433E-012	1.625243E-011	1	0.000000E+000
1	1.39489587	1.625243E-011	1.672433E-012	0	0.000000E+000
1	1.39495820	1.672433E-012	1.625243E-011	1	0.000000E+000
1	1.39523141	1.625243E-011	1.672433E-012	0	0.000000E+000
1	1.39559445	1.672433E-012	1.625243E-011	1	0.000000E+000
1	1.39568301	1.625243E-011	1.672433E-012	0	0.000000E+000
1	1.39579553	1.672433E-012	1.625243E-011	1	0.000000E+000
1	1.39674086	1.625243E-011	1.672433E-012	0	0.000000E+000
1	1.39677175	1.672433E-012	1.625243E-011	1	0.000000E+000
1	1.39680313	1.625243E-011	1.672433E-012	0	0.000000E+000
1	1.39681624	1.672433E-012	1.625243E-011	1	0.000000E+000
1	1.39735795	1.625243E-011	1.672433E-012	0	0.000000E+000
1	1.39737882	1.672433E-012	1.625243E-011	1	0.000000E+000
1	1.39813530	1.625243E-011	1.672433E-012	0	0.000000E+000
1	1.39814996	1.672433E-012	1.625243E-011	1	0.000000E+000
1	1.39907561	1.625243E-011	1.672433E-012	0	0.000000E+000
1	1.39908719	1.672433E-012	1.625243E-011	1	0.000000E+000
1	1.40039435	1.625243E-011	1.672433E-012	0	0.000000E+000
1	1.40042958	1.672433E-012	1.625243E-011	1	0.000000E+000
1	1.40048048	1.625243E-011	1.672433E-012	0	0.000000E+000
1	1.40051551	1.672433E-012	1.625243E-011	1	0.000000E+000
1	1.40098700	1.625243E-011	1.672433E-012	0	0.000000E+000
1	1.40100791	1.672433E-012	1.625243E-011	1	0.000000E+000
1	1.40109626	1.625243E-011	1.672433E-012	0	0.000000E+000
1	1.40176812	1.672433E-012	1.625243E-011	1	0.000000E+000
1	1.40190213	1.625243E-011	1.672433E-012	0	0.000000E+000
1	1.40193572	1.672433E-012	1.625243E-011	1	0.000000E+000
1	1.40236386	1.625243E-011	1.672433E-012	0	0.000000E+000
1	1.40237659	1.672433E-012	1.625243E-011	1	0.000000E+000
1	1.40275631	1.625243E-011	1.672433E-012	0	0.000000E+000
1	1.40278190	1.672433E-012	1.625243E-011	1	0.000000E+000
1	1.40312177	1.625243E-011	1.672433E-012	0	0.000000E+000
1	1.40316982	1.672433E-012	1.625243E-011	1	0.000000E+000
1	1.40337872	1.625243E-011	1.672433E-012	0	0.000000E+000
1	1.40349352	1.672433E-012	1.625243E-011	1	0.000000E+000
1	1.40433244	1.625243E-011	1.672433E-012	0	0.000000E+000
1	1.40433822	1.672433E-012	1.625243E-011	1	0.000000E+000
1	1.40441103	1.625243E-011	1.672433E-012	0	0.000000E+000
1	1.40441817	1.672433E-012	1.625243E-011	1	0.000000E+000
1	1.40453672	1.625243E-011	1.672433E-012	0	0.000000E+000
1	1.40457337	1.672433E-012	1.625243E-011	1	0.000000E+000
1	1.40468635	1.625243E-011	1.672433E-012	0	0.000000E+000
1	1.40473876	1.672433E-012	1.625243E-011	1	0.000000E+000
1	1.40479220	1.625243E-011	1.672433E-012	0	0.000000E+000
1	1.40482869	1.672433E-012	1.625243E-011	1	0.000000E+000
1	1.40485040	1.625243E-011	1.672433E-012	0	0.000000E+000
1	1.40488509	1.672433E-012	1.625243E-011	1	0.000000E+000
1	1.40494426	1.625243E-011	1.672433E-012	0	0.000000E+000
1	1.40500104	1.672433E-012	1.625243E-011	1	0.000000E+000
1	1.40526705	1.625243E-011	1.672433E-012	0	0.000000E+000
1	1.40529269	1.672433E-012	1.625243E-011	1	0.000000E+000
1	1.40545288	1.625243E-011	1.672433E-012	0	0.000000E+000
1	1.40546261	1.672433E-012	1.625243E-011	1	0.000000E+000
1	1.40607065	1.625243E-011	1.672433E-012	0	0.000000E+000
1	1.40619868	1.672433E-012	1.625243E-011	1	0.000000E+000
1	1.40629722	1.625243E-011	1.672433E-012	0	0.000000E+000
1	1.40631568	1.672433E-012	1.625243E-011	1	0.000000E+000
1	1.40651735	1.625243E-011	1.672433E-012	0	0.000000E+000
1	1.40656824	1.672433E-012	1.625243E-011	1	0.000000E+000
1	1.40746312	1.625243E-011	1.672433E-012	0	0.000000E+000
1	1.40750875	1.672433E-012	1.625243E-011	1	0.000000E+000
1	1.40781510	1.625243E-011	1.672433E-012	0	0.000000E+000
1	1.40785096	1.672433E-012	1.625243E-011	1	0.000000E+000
1	1.40825530	1.625243E-011	1.672433E-012	0	0.000000E+000
1	1.40830392	1.672433E-012	1.625243E-011	1	0.000000E+000
1	1.40833333	1.625243E-011	1.672433E-012	0	0.000000E+000
1	1.40838653	1.672433E-012	1.625243E-011	1	0.000000E+000
1	1.40845462	1.625243E-011	1.672433E-012	0	0.000000E+000
1	1.40848254	1.672433E-012	1.625243E-011	1	0.000000E+000
1	1.40875184	1.625243E-011	1.672433E-012	0	0.000000E+000
1	1.40880560	1.672433E-012	1.625243E-011	1	0.000000E+000
1	1.40888158	1.625243E-011	1.672433E-012	0	0.000000E+000
1	1.40891092	1.672433E-012	1.625243E-011	1	0.000000E+000
1	1.40909199	1.625243E-011	1.672433E-012	0	0.000000E+000
1	1.40911841	1.672433E-012	1.625243E-011	1	0.000000E+000
1	1.40917186	1.625243E-011	1.672433E-012	0	0.000000E+000
1	1.40922424	1.672433E-012	1.625243E-011	1	0.000000E+000
1	1.40951268	1.625243E-011	1.672433E-012	0	0.000000E+000
1	1.40953022	1.672433E-012	1.625243E-011	1	0.000000E+000
1	1.40977616	1.625243E-011	1.672433E-012	0	0.000000E+000
1	1.40978403	1.672433E-012	1.625243E-011	1	0.000000E+000
1	1.40988507	1.625243E-011	1.672433E-012	0	0.000000E+000
1	1.40991435	1.672433E-012	1.625243E-011	1	0.000000E+000
1	1.41025075	1.625243E-011	1.672433E-012	0	0.000000E+000
1	1.41030632	1.672433E-012	1.625243E-011	1	0.000000E+000
1	1.41033620	1.625243E-011	1.672433E-012	0	0.000000E+000
1	1.41035802	1.672433E-012	1.625243E-011	1	0.000000E+000
1	1.41062592	1.625243E-011	1.672433E-012	0	0.000000E+000
1	1.41065049	1.672433E-012	1.625243E-011	1	0.000000E+000
1	1.41174954	1.625243E-011	1.672433E-012	0	0.000000E+000
1	1.41177892	1.672433E-012	1.625243E-011	1	0.000000E+000
1	1.41246990	1.625243E-011	1.672433E-012	0	0.000000E+000
1	1.41252111	1.672433E-012	1.625243E-011	1	0.000000E+000
1	1.41257228	1.625243E-011	1.672433E-012	0	0.000000E+000
1	1.41258781	1.672433E-012	1.625243E-011	1	0.000000E+000
1	1.41332998	1.625243E-011	1.672433E-012	0	0.000000E+000
1	1.99216773	1.575073E-012	1.615507E-011	1	0.000000E+000
1	1.99252667	1.615507E-011	1.575073E-012	0	0.000000E+000
1	1.99255443	1.575073E-012	1.615507E-011	1	0.000000E+000
1	1.99257714	1.615507E-011	1.575073E-012	0	0.000000E+000
1	1.99264828	1.575073E-012	1.615507E-011	1	0.000000E+000
1	1.99267291	1.615507E-011	1.575073E-012	0	0.000000E+000
1	1.99269149	1.575073E-012	1.615507E-011	1	0.000000E+000
1	1.99274315	1.615507E-011	1.575073E-012	0	0.000000E+000
1	1.99275517	1.575073E-012	1.615507E-011	1	0.000000E+000
1	1.99348813	1.615507E-011	1.575073E-012	0	0.000000E+000
1	1.99352237	1.575073E-012	1.615507E-011	1	0.000000E+000
1	1.99380223	1.615507E-011	1.575073E-012	0	0.000000E+000
1	1.99385985	1.575073E-012	1.615507E-011	1	0.000000E+000
1	1.99392317	1.615507E-011	1.575073E-012	0	0.000000E+000
1	1.99395645	1.575073E-012	1.615507E-011	1	0.000000E+000
1	1.99463861	1.615507E-011	1.575073E-012	0	0.000000E+000
1	1.99471923	1.575073E-012	1.615507E-011	1	0.000000E+000
1	1.99474308	1.615507E-011	1.575073E-012	0	0.000000E+000
1	1.99477223	1.575073E-012	1.615507E-011	1	0.000000E+000
1	1.99538529	1.615507E-011	1.575073E-012	0	0.000000E+000
1	1.99541023	1.575073E-012	1.615507E-011	1	0.000000E+000
1	1.99561285	1.615507E-011	1.575073E-012	0	0.000000E+000
1	1.99567904	1.575073E-012	1.615507E-011	1	0.000000E+000
1	1.99581061	1.615507E-011	1.575073E-012	0	0.000000E+000
1	1.99582384	1.575073E-012	1.615507E-011	1	0.000000E+000
1	1.99604494	1.615507E-011	1.575073E-012	0	0.000000E+000
1	1.99608142	1.575073E-012	1.615507E-011	1	0.000000E+000
1	1.99619969	1.615507E-011	1.575073E-012	0	0.000000E+000
1	1.99630615	1.575073E-012	1.615507E-011	1	0.000000E+000
1	1.99653038	1.615507E-011	1.575073E-012	0	0.000000E+000
1	1.99662902	1.575073E-012	1.615507E-011	1	0.000000E+000
1	1.99769946	1.615507E-011	1.575073E-012	0	0.000000E+000
1	1.99773244	1.575073E-012	1.615507E-011	1	0.000000E+000
1	1.99800246	1.615507E-011	1.575073E-012	0	0.000000E+000
1	1.99801440	1.575073E-012	1.615507E-011	1	0.000000E+000
1	1.99841387	1.615507E-011	1.575073E-012	0	0.000000E+000
1	1.99846126	1.575073E-012	1.615507E-011	1	0.000000E+000
1	1.99859733	1.615507E-011	1.575073E-012	0	0.000000E+000
1	1.99865026	1.575073E-012	1.615507E-011	1	0.000000E+000
1	1.99882480	1.615507E-011	1.575073E-012	0	0.000000E+000
1	1.99883298	1.575073E-012	1.615507E-011	1	0.000000E+000
1	1.99891426	1.615507E-011	1.575073E-012	0	0.000000E+000
1	1.99898507	1.575073E-012	1.615507E-011	1	0.000000E+000
1	1.99906375	1.615507E-011	1.575073E-012	0	0.000000E+000
1	1.99922503	1.575073E-012	1.615507E-011	1	0.000000E+000
1	2.00023402	1.615507E-011	1.575073E-012	0	0.000000E+000
1	2.00027383	1.575073E-012	1.615507E-011	1	0.000000E+000
1	2.00029232	1.615507E-011	1.575073E-012	0	0.000000E+000
1	2.00035365	1.575073E-012	1.615507E-011	1	0.000000E+000
1	2.00052886	1.615507E-011	1.575073E-012	0	0.000000E+000
1	2.00056822	1.575073E-012	1.615507E-011	1	0.000000E+000
1	2.00275440	1.615507E-011	1.575073E-012	0	0.000000E+000
1	2.00286938	1.575073E-012	1.615507E-011	1	0.000000E+000
1	2.00289157	1.615507E-011	1.575073E-012	0	0.000000E+000
1	2.00291963	1.575073E-012	1.615507E-011	1	0.000000E+000
1	2.00403809	1.615507E-011	1.575073E-012	0	0.000000E+000
1	2.00406264	1.575073E-012	1.615507E-011	1	0.000000E+000
1	2.00510844	1.615507E-011	1.575073E-012	0	0.000000E+000
1	2.00518079	1.575073E-012	1.615507E-011	1	0.000000E+000
1	2.00563469	1.615507E-011	1.575073E-012	0	0.000000E+000
1	2.00571032	1.575073E-012	1.615507E-011	1	0.000000E+000
1	2.00715676	1.615507E-011	1.575073E-012	0	0.000000E+000
1	2.00716880	1.575073E-012	1.615507E-011	1	0.000000E+000
1	2.00736789	1.615507E-011	1.575073E-012	0	0.000000E+000
1	2.00738411	1.575073E-012	1.615507E-011	1	0.000000E+000
1	2.00767962	1.615507E-011	1.575073E-012	0	0.000000E+000
1	2.00773414	1.575073E-012	1.615507E-011	1	0.000000E+000
1	2.00792589	1.615507E-011	1.575073E-012	0	0.000000E+000
1	2.00795147	1.575073E-012	1.615507E-011	1	0.000000E+000
1	2.00828113	1.615507E-011	1.575073E-012	0	0.000000E+000
1	2.00829251	1.575073E-012	1.615507E-011	1	0.000000E+000
1	2.00832656	1.615507E-011	1.575073E-012	0	0.000000E+000
1	2.00835587	1.575073E-012	1.615507E-011	1	0.000000E+000
1	2.00851849	1.615507E-011	1.575073E-012	0	0.000000E+000
1	2.00854463	1.575073E-012	1.615507E-011	1	0.000000E+000
1	2.00876412	1.615507E-011	1.575073E-012	0	0.000000E+000
1	2.00877492	1.575073E-012	1.615507E-011	1	0.000000E+000
1	2.00896646	1.615507E-011	1.575073E-012	0	0.000000E+000
1	2.00897525	1.575073E-012	1.615507E-011	1	0.000000E+000
1	2.00970159	1.615507E-011	1.575073E-012	0	0.000000E+000
1	2.00973957	1.575073E-012	1.615507E-011	1	0.000000E+000
1	2.01029472	1.615507E-011	1.575073E-012	0	0.000000E+000
1	2.01031899	1.575073E-012	1.615507E-011	1	0.000000E+000
1	2.01042944	1.615507E-011	1.575073E-012	0	0.000000E+000
1	2.01048540	1.575073E-012	1.615507E-011	1	0.000000E+000
1	2.01141713	1.615507E-011	1.575073E-012	0	0.000000E+000
1	2.01143186	1.575073E-012	1.615507E-011	1	0.000000E+000
1	2.01175475	1.615507E-011	1.575073E-012	0	0.000000E+000
1	2.01176663	1.575073E-012	1.615507E-011	1	0.000000E+000
1	2.01184052	1.615507E-011	1.575073E-012	0	0.000000E+000
1	2.01186925	1.575073E-012	1.615507E-011	1	0.000000E+000
1	2.01197959	1.615507E-011	1.575073E-012	0	0.000000E+000
1	2.01202990	1.575073E-012	1.615507E-011	1	0.000000E+000
1	2.01223656	1.615507E-011	1.575073E-012	0	0.000000E+000
1	2.01229440	1.575073E-012	1.615507E-011	1	0.000000E+000
1	2.01240617	1.615507E-011	1.575073E-012	0	0.000000E+000
1	2.01243739	1.575073E-012	1.615507E-011	1	0.000000E+000
1	2.01257965	1.615507E-011	1.575073E-012	0	0.000000E+000
1	2.01260525	1.575073E-012	1.615507E-011	1	0.000000E+000
1	2.01275720	1.615507E-011	1.575073E-012	0	0.000000E+000
1	2.01342418	1.575073E-012	1.615507E-011	1	0.000000E+000
1	2.01367781	1.615507E-011	1.575073E-012	0	0.000000E+000
1	2.01370440	1.575073E-012	1.615507E-011	1	0.000000E+000
1	2.01431583	1.615507E-011	1.575073E-012	0	0.000000E+000
1	2.01437136	1.575073E-012	1.615507E-011	1	0.000000E+000
1	2.01453311	1.615507E-011	1.575073E-012	0	0.000000E+000
1	2.01461583	1.575073E-012	1.615507E-011	1	0.000000E+000
1	2.01488788	1.615507E-011	1.575073E-012	0	0.000000E+000
1	2.01491602	1.575073E-012	1.615507E-011	1	0.000000E+000
1	2.01568347	1.615507E-011	1.575073E-012	0	0.000000E+000
1	2.01571257	1.575073E-012	1.615507E-011	1	0.000000E+000
1	2.01649809	1.615507E-011	1.575073E-012	0	0.000000E+000
1	2.01652173	1.575073E-012	1.615507E-011	1	0.000000E+000
1	2.01656869	1.615507E-011	1.575073E-012	0	0.000000E+000
1	2.01659566	1.575073E-012	1.615507E-011	1	0.000000E+000
1	2.01816117	1.615507E-011	1.575073E-012	0	0.000000E+000
1	2.01821528	1.575073E-012	1.615507E-011	1	0.000000E+000
1	2.01838531	1.615507E-011	1.575073E-012	0	0.000000E+000
1	2.01842352	1.575073E-012	1.615507E-011	1	0.000000E+000
1	2.01888433	1.615507E-011	1.575073E-012	0	0.000000E+000
1	2.01893191	1.575073E-012	1.615507E-011	1	0.000000E+000
1	2.01918483	1.615507E-011	1.575073E-012	0	0.000000E+000
1	2.01920091	1.575073E-012	1.615507E-011	1	0.000000E+000
1	2.01933558	1.615507E-011	1.575073E-012	0	0.000000E+000
1	2.01936176	1.575073E-012	1.615507E-011	1	0.000000E+000
1	2.01953176	1.615507E-011	1.575073E-012	0	0.000000E+000
1	2.01957109	1.575073E-012	1.615507E-011	1	0.000000E+000
1	2.01968661	1.615507E-011	1.575073E-012	0	0.000000E+000
1	2.01970030	1.575073E-012	1.615507E-011	1	0.000000E+000
1	2.02028239	1.615507E-011	1.575073E-012	0	0.000000E+000
1	2.02034030	1.575073E-012	1.615507E-011	1	0.000000E+000
1	2.02085683	1.615507E-011	1.575073E-012	0	0.000000E+000
1	2.02090360	1.575073E-012	1.615507E-011	1	0.000000E+000
1	2.02099639	1.615507E-011	1.575073E-012	0	0.000000E+000
1	2.02105061	1.575073E-012	1.615507E-011	1	0.000000E+000
1	2.02107802	1.615507E-011	1.575073E-012	0	0.000000E+000
1	2.02111978	1.575073E-012	1.615507E-011	1	0.000000E+000
1	2.02135468	1.615507E-011	1.575073E-012	0	0.000000E+000
1	2.02138120	1.575073E-012	1.615507E-011	1	0.000000E+000
1	2.02140895	1.615507E-011	1.575073E-012	0	0.000000E+000
1	2.02143608	1.575073E-012	1.615507E-011	1	0.000000E+000
1	2.02176308	1.615507E-011	1.575073E-012	0	0.000000E+000
1	2.02180412	1.575073E-012	1.615507E-011	1	0.000000E+000
1	2.02200979	1.615507E-011	1.575073E-012	0	0.000000E+000
1	2.02203812	1.575073E-012	1.615507E-011	1	0.000000E+000
1	2.02206492	1.615507E-011	1.575073E-012	0	0.000000E+000
1	2.02207251	1.575073E-012	1.615507E-011	1	0.000000E+000
1	2.02210039	1.615507E-011	1.575073E-012	0	0.000000E+000
1	2.02213745	1.575073E-012	1.615507E-011	1	0.000000E+000
1	2.02214915	1.615507E-011	1.575073E-012	0	0.000000E+000
1	2.02218468	1.575073E-012	1.615507E-011	1	0.000000E+000
1	2.02260320	1.615507E-011	1.575073E-012	0	0.000000E+000
1	2.02261219	1.575073E-012	1.615507E-011	1	0.000000E+000
1	2.02316450	1.615507E-011	1.575073E-012	0	0.000000E+000
1	2.02319332	1.575073E-012	1.615507E-011	1	0.000000E+000
1	2.02332549	1.615507E-011	1.575073E-012	0	0.000000E+000
1	2.02334652	1.575073E-012	1.615507E-011	1	0.000000E+000
1	2.02349915	1.615507E-011	1.575073E-012	0	0.000000E+000
1	2.02353865	1.575073E-012	1.615507E-011	1	0.000000E+000
1	2.02380505	1.615507E-011	1.575073E-012	0	0.000000E+000
1	2.02383200	1.575073E-012	1.615507E-011	1	0.000000E+000
1	2.02405114	1.615507E-011	1.575073E-012	0	0.000000E+000
1	2.02410458	1.575073E-012	1.615507E-011	1	0.000000E+000
1	2.02423134	1.615507E-011	1.575073E-012	0	0.000000E+000
1	2.02424969	1.575073E-012	1.615507E-011	1	0.000000E+000
1	2.02438541	1.615507E-011	1.575073E-012	0	0.000000E+000
1	2.04380039	1.575073E-012	1.615507E-011	1	0.000000E+000
1	2.04425953	1.615507E-011	1.575073E-012	0	0.000000E+000
1	2.04428207	1.575073E-012	1.615507E-011	1	0.000000E+000
1	2.04435946	1.615507E-011	1.575073E-012	0	0.000000E+000
1	2.04444836	1.575073E-012	1.615507E-011	1	0.000000E+000
1	2.04465285	1.615507E-011	1.575073E-012	0	0.000000E+000
1	2.04466972	1.575073E-012	1.615507E-011	1	0.000000E+000
1	2.04477624	1.615507E-011	1.575073E-012	0	0.000000E+000
1	2.04482734	1.575073E-012	1.615507E-011	1	0.000000E+000
1	2.04491240	1.615507E-011	1.575073E-012	0	0.000000E+000
1	2.04496082	1.575073E-012	1.615507E-011	1	0.000000E+000
1	2.04606611	1.615507E-011	1.575073E-012	0	0.000000E+000
1	2.04611181	1.575073E-012	1.615507E-011	1	0.000000E+000
1	2.04653536	1.615507E-011	1.575073E-012	0	0.000000E+000
1	2.04656267	1.575073E-012	1.615507E-011	1	0.000000E+000
1	2.04670237	1.615507E-011	1.575073E-012	0	0.000000E+000
1	2.04673159	1.575073E-012	1.615507E-011	1	0.000000E+000
1	2.04736118	1.615507E-011	1.575073E-012	0	0.000000E+000
1	2.04737876	1.575073E-012	1.615507E-011	1	0.000000E+000
1	2.04745510	1.615507E-011	1.575073E-012	0	0.000000E+000
1	2.04746463	1.575073E-012	1.615507E-011	1	0.000000E+000
1	2.04814608	1.615507E-011	1.575073E-012	0	0.000000E+000
1	2.04816081	1.575073E-012	1.615507E-011	1	0.000000E+000
1	2.04821333	1.615507E-011	1.575073E-012	0	0.000000E+000
1	2.04824808	1.575073E-012	1.615507E-011	1	0.000000E+000
1	2.04862993	1.615507E-011	1.575073E-012	0	0.000000E+000
1	2.04868335	1.575073E-012	1.615507E-011	1	0.000000E+000
1	2.04903270	1.615507E-011	1.575073E-012	0	0.000000E+000
1	2.04906243	1.575073E-012	1.615507E-011	1	0.000000E+000
1	2.04982047	1.615507E-011	1.575073E-012	0	0.000000E+000
1	2.04985172	1.575073E-012	1.615507E-011	1	0.000000E+000
1	2.04988508	1.615507E-011	1.575073E-012	0	0.000000E+000
1	2.04989824	1.575073E-012	1.615507E-011	1	0.000000E+000
1	2.05000404	1.615507E-011	1.575073E-012	0	0.000000E+000
1	2.05004500	1.575073E-012	1.615507E-011	1	0.000000E+000
1	2.05068215	1.615507E-011	1.575073E-012	0	0.000000E+000
1	2.05076155	1.575073E-012	1.615507E-011	1	0.000000E+000
1	2.05154101	1.615507E-011	1.575073E-012	0	0.000000E+000
1	2.05157479	1.575073E-012	1.615507E-011	1	0.000000E+000
1	2.05171266	1.615507E-011	1.575073E-012	0	0.000000E+000
1	2.05251976	1.575073E-012	1.615507E-011	1	0.000000E+000
1	2.05267040	1.615507E-011	1.575073E-012	0	0.000000E+000
1	2.05269041	1.575073E-012	1.615507E-011	1	0.000000E+000
1	2.05285245	1.615507E-011	1.575073E-012	0	0.000000E+000
1	2.05287191	1.575073E-012	1.615507E-011	1	0.000000E+000
1	2.05318324	1.615507E-011	1.575073E-012	0	0.000000E+000
1	2.05324979	1.575073E-012	1.615507E-011	1	0.000000E+000
1	2.05368386	1.615507E-011	1.575073E-012	0	0.000000E+000
1	2.05370082	1.575073E-012	1.615507E-011	1	0.000000E+000
1	2.05457078	1.615507E-011	1.575073E-012	0	0.000000E+000
1	2.05460174	1.575073E-012	1.615507E-011	1	0.000000E+000
1	2.05529368	1.615507E-011	1.575073E-012	0	0.000000E+000
1	2.05533168	1.575073E-012	1.615507E-011	1	0.000000E+000
1	2.05559591	1.615507E-011	1.575073E-012	0	0.000000E+000
1	2.05562119	1.575073E-012	1.615507E-011	1	0.000000E+000
1	2.05577786	1.615507E-011	1.575073E-012	0	0.000000E+000
1	2.05581537	1.575073E-012	1.615507E-011	1	0.000000E+000
1	2.05683960	1.615507E-011	1.575073E-012	0	0.000000E+000
1	2.05688276	1.575073E-012	1.615507E-011	1	0.000000E+000
1	2.05796466	1.615507E-011	1.575073E-012	0	0.000000E+000
1	2.05828997	1.575073E-012	1.615507E-011	1	0.000000E+000
1	2.05841829	1.615507E-011	1.575073E-012	0	0.000000E+000
1	2.05846212	1.575073E-012	1.615507E-011	1	0.000000E+000
1	2.05850295	1.615507E-011	1.575073E-012	0	0.000000E+000
1	2.05851843	1.575073E-012	1.615507E-011	1	0.000000E+000
1	2.05871374	1.615507E-011	1.575073E-012	0	0.000000E+000
1	2.05875224	1.575073E-012	1.615507E-011	1	0.000000E+000
1	2.05895727	1.615507E-011	1.575073E-012	0	0.000000E+000
1	2.05898971	1.575073E-012	1.615507E-011	1	0.000000E+000
1	2.05916849	1.615507E-011	1.575073E-012	0	0.000000E+000
1	2.05920804	1.575073E-012	1.615507E-011	1	0.000000E+000
1	2.05960508	1.615507E-011	1.575073E-012	0	0.000000E+000
1	2.05961321	1.575073E-012	1.615507E-011	1	0.000000E+000
1	2.06007811	1.615507E-011	1.575073E-012	0	0.000000E+000
1	2.06010526	1.575073E-012	1.615507E-011	1	0.000000E+000
1	2.06103905	1.615507E-011	1.575073E-012	0	0.000000E+000
1	2.06107226	1.575073E-012	1.615507E-011	1	0.000000E+000
1	2.06187801	1.615507E-011	1.575073E-012	0	0.000000E+000
1	2.06194633	1.575073E-012	1.615507E-011	1	0.000000E+000
1	2.06263957	1.615507E-011	1.575073E-012	0	0.000000E+000
1	2.06268022	1.575073E-012	1.615507E-011	1	0.000000E+000
1	2.06276067	1.615507E-011	1.575073E-012	0	0.000000E+000
1	2.06278295	1.575073E-012	1.615507E-011	1	0.000000E+000
1	2.06437939	1.615507E-011	1.575073E-012	0	0.000000E+000
1	2.06443081	1.575073E-012	1.615507E-011	1	0.000000E+000
1	2.06499297	1.615507E-011	1.575073E-012	0	0.000000E+000
1	2.06501997	1.575073E-012	1.615507E-011	1	0.000000E+000
1	2.06529334	1.615507E-011	1.575073E-012	0	0.000000E+000
1	2.06533308	1.575073E-012	1.615507E-011	1	0.000000E+000
1	2.06556408	1.615507E-011	1.575073E-012	0	0.000000E+000
1	2.06558751	1.575073E-012	1.615507E-011	1	0.000000E+000
1	2.06588017	1.615507E-011	1.575073E-012	0	0.000000E+000
1	2.06593925	1.575073E-012	1.615507E-011	1	0.000000E+000
1	2.06638219	1.615507E-011	1.575073E-012	0	0.000000E+000
1	2.06643982	1.575073E-012	1.615507E-011	1	0.000000E+000
1	2.06677239	1.615507E-011	1.575073E-012	0	0.000000E+000
1	2.06681602	1.575073E-012	1.615507E-011	1	0.000000E+000
1	2.06702887	1.615507E-011	1.575073E-012	0	0.000000E+000
1	2.06705479	1.575073E-012	1.615507E-011	1	0.000000E+000
1	2.06735381	1.615507E-011	1.575073E-012	0	0.000000E+000
1	2.06736274	1.575073E-012	1.615507E-011	1	0.000000E+000
1	2.06756250	1.615507E-011	1.575073E-012	0	0.000000E+000
1	2.06758344	1.575073E-012	1.615507E-011	1	0.000000E+000
1	2.06769152	1.615507E-011	1.575073E-012	0	0.000000E+000
1	2.06770042	1.575073E-012	1.615507E-011	1	0.000000E+000
1	2.06795125	1.615507E-011	1.575073E-012	0	0.000000E+000
1	2.06906992	1.575073E-012	1.615507E-011	1	0.000000E+000
1	2.06946817	1.615507E-011	1.575073E-012	0	0.000000E+000
1	2.06981221	1.575073E-012	1.615507E-011	1	0.000000E+000
1	2.07006996	1.615507E-011	1.575073E-012	0	0.000000E+000
1	2.07018399	1.575073E-012	1.615507E-011	1	0.000000E+000
1	2.07036140	1.615507E-011	1.575073E-012	0	0.000000E+000
1	2.07037780	1.575073E-012	1.615507E-011	1	0.000000E+000
1	2.07060018	1.615507E-011	1.575073E-012	0	0.000000E+000
1	2.07063563	1.575073E-012	1.615507E-011	1	0.000000E+000
1	2.07130476	1.615507E-011	1.575073E-012	0	0.000000E+000
1	2.07132209	1.575073E-012	1.615507E-011	1	0.000000E+000
1	2.07208910	1.615507E-011	1.575073E-012	0	0.000000E+000
1	2.07210675	1.575073E-012	1.615507E-011	1	0.000000E+000
1	2.07225609	1.615507E-011	1.575073E-012	0	0.000000E+000
1	2.07229810	1.575073E-012	1.615507E-011	1	0.000000E+000
1	2.07247148	1.615507E-011	1.575073E-012	0	0.000000E+000
1	2.07248611	1.575073E-012	1.615507E-011	1	0.000000E+000
1	2.07270837	1.615507E-011	1.575073E-012	0	0.000000E+000
1	2.07275030	1.575073E-012	1.615507E-011	1	0.000000E+000
1	2.07339823	1.615507E-011	1.575073E-012	0	0.000000E+000
1	2.07348160	1.575073E-012	1.615507E-011	1	0.000000E+000
1	2.07377051	1.615507E-011	1.575073E-012	0	0.000000E+000
1	2.07379609	1.575073E-012	1.615507E-011	1	0.000000E+000
1	2.07401023	1.615507E-011	1.575073E-012	0	0.000000E+000
1	2.07435949	1.575073E-012	1.615507E-011	1	0.000000E+000
1	2.07442834	1.615507E-011	1.575073E-012	0	0.000000E+000
1	2.07449347	1.575073E-012	1.615507E-011	1	0.000000E+000
1	2.07452177	1.615507E-011	1.575073E-012	0	0.000000E+000
1	2.07456289	1.575073E-012	1.615507E-011	1	0.000000E+000
1	2.07468954	1.615507E-011	1.575073E-012	0	0.000000E+000
1	2.07472288	1.575073E-012	1.615507E-011	1	0.000000E+000
1	2.07482105	1.615507E-011	1.575073E-012	0	0.000000E+000
1	2.07485483	1.575073E-012	1.615507E-011	1	0.000000E+000
1	2.07510543	1.615507E-011	1.575073E-012	0	0.000000E+000
1	2.07512853	1.575073E-012	1.615507E-011	1	0.000000E+000
1	2.07565214	1.615507E-011	1.575073E-012	0	0.000000E+000
1	2.07568736	1.575073E-012	1.615507E-011	1	0.000000E+000
1	2.07608190	1.615507E-011	1.575073E-012	0	0.000000E+000
1	2.07611450	1.575073E-012	1.615507E-011	1	0.000000E+000
1	2.07685136	1.615507E-011	1.575073E-012	0	0.000000E+000
1	2.07685688	1.575073E-012	1.615507E-011	1	0.000000E+000
1	2.07767796	1.615507E-011	1.575073E-012	0	0.000000E+000
1	2.07772103	1.575073E-012	1.615507E-011	1	0.000000E+000
1	2.07799335	1.615507E-011	1.575073E-012	0	0.000000E+000
1	2.07801854	1.575073E-012	1.615507E-011	1	0.000000E+000
1	2.07885406	1.615507E-011	1.575073E-012	0	0.000000E+000
1	2.07892581	1.575073E-012	1.615507E-011	1	0.000000E+000
1	2.07914243	1.615507E-011	1.575073E-012	0	0.000000E+000
1	2.07916678	1.575073E-012	1.615507E-011	1	0.000000E+000
1	2.07932362	1.615507E-011	1.575073E-012	0	0.000000E+000
1	2.07934353	1.575073E-012	1.615507E-011	1	0.000000E+000
1	2.07966911	1.615507E-011	1.575073E-012	0	0.000000E+000
1	2.07968167	1.575073E-012	1.615507E-011	1	0.000000E+000
1	2.08049362	1.615507E-011	1.575073E-012	0	0.000000E+000
1	2.08054105	1.575073E-012	1.615507E-011	1	0.000000E+000
1	2.08063524	1.615507E-011	1.575073E-012	0	0.000000E+000
1	2.08069098	1.575073E-012	1.615507E-011	1	0.000000E+000
1	2.08089089	1.615507E-011	1.575073E-012	0	0.000000E+000
1	2.08091772	1.575073E-012	1.615507E-011	1	0.000000E+000
1	2.08187337	1.615507E-011	1.575073E-012	0	0.000000E+000
1	2.08191525	1.575073E-012	1.615507E-011	1	0.000000E+000
1	2.08222107	1.615507E-011	1.575073E-012	0	0.000000E+000
1	2.08225433	1.575073E-012	1.615507E-011	1	0.000000E+000
1	2.08229734	1.615507E-011	1.575073E-012	0	0.000000E+000
1	2.08232277	1.575073E-012	1.615507E-011	1	0.000000E+000
1	2.08248632	1.615507E-011	1.575073E-012	0	0.000000E+000
1	2.08251281	1.575073E-012	1.615507E-011	1	0.000000E+000
1	2.08264699	1.615507E-011	1.575073E-012	0	0.000000E+000
1	2.08266551	1.575073E-012	1.615507E-011	1	0.000000E+000
1	2.08305750	1.615507E-011	1.575073E-012	0	0.000000E+000
1	2.08307902	1.575073E-012	1.615507E-011	1	0.000000E+000
1	2.08329810	1.615507E-011	1.575073E-012	0	0.000000E+000
1	2.08330701	1.575073E-012	1.615507E-011	1	0.000000E+000
1	2.08345597	1.615507E-011	1.575073E-012	0	0.000000E+000
1	2.08347849	1.575073E-012	1.615507E-011	1	0.000000E+000
1	2.08370523	1.615507E-011	1.575073E-012	0	0.000000E+000
1	2.08376761	1.575073E-012	1.615507E-011	1	0.000000E+000
1	2.08380595	1.615507E-011	1.575073E-012	0	0.000000E+000
1	2.08385396	1.575073E-012	1.615507E-011	1	0.000000E+000
1	2.08472999	1.615507E-011	1.575073E-012	0	0.000000E+000
1	2.08477400	1.575073E-012	1.615507E-011	1	0.000000E+000
1	2.08489228	1.615507E-011	1.575073E-012	0	0.000000E+000
1	2.08493569	1.575073E-012	1.615507E-011	1	0.000000E+000
1	2.08496018	1.615507E-011	1.575073E-012	0	0.000000E+000
1	2.08525253	1.575073E-012	1.615507E-011	1	0.000000E+000
1	2.08572103	1.615507E-011	1.575073E-012	0	0.000000E+000
1	2.08576458	1.575073E-012	1.615507E-011	1	0.000000E+000
1	2.08626905	1.615507E-011	1.575073E-012	0	0.000000E+000
1	2.08631328	1.575073E-012	1.615507E-011	1	0.000000E+000
1	2.08639547	1.615507E-011	1.575073E-012	0	0.000000E+000
1	2.08643012	1.575073E-012	1.615507E-011	1	0.000000E+000
1	2.08662933	1.615507E-011	1.575073E-012	0	0.000000E+000
1	2.08664126	1.575073E-012	1.615507E-011	1	0.000000E+000
1	2.08674580	1.615507E-011	1.575073E-012	0	0.000000E+000
1	2.08677372	1.575073E-012	1.615507E-011	1	0.000000E+000
1	2.08712114	1.615507E-011	1.575073E-012	0	0.000000E+000
1	2.08715845	1.575073E-012	1.615507E-011	1	0.000000E+000
1	2.08721256	1.615507E-011	1.575073E-012	0	0.000000E+000
1	2.08722983	1.575073E-012	1.615507E-011	1	0.000000E+000
1	2.08745522	1.615507E-011	1.575073E-012	0	0.000000E+000
1	2.08748479	1.575073E-012	1.615507E-011	1	0.000000E+000
1	2.08861067	1.615507E-011	1.575073E-012	0	0.000000E+000
1	2.08865083	1.575073E-012	1.615507E-011	1	0.000000E+000
1	2.08901037	1.615507E-011	1.575073E-012	0	0.000000E+000
1	2.08903326	1.575073E-012	1.615507E-011	1	0.000000E+000
1	2.08937842	1.615507E-011	1.575073E-012	0	0.000000E+000
1	2.08941854	1.575073E-012	1.615507E-011	1	0.000000E+000
1	2.08950775	1.615507E-011	1.575073E-012	0	0.000000E+000
1	2.08955163	1.575073E-012	1.615507E-011	1	0.000000E+000
1	2.08957671	1.615507E-011	1.575073E-012	0	0.000000E+000
1	2.08959462	1.575073E-012	1.615507E-011	1	0.000000E+000
1	2.09045404	1.615507E-011	1.575073E-012	0	0.000000E+000
1	2.09048774	1.575073E-012	1.615507E-011	1	0.000000E+000
1	2.09052077	1.615507E-011	1.575073E-012	0	0.000000E+000
1	2.09058097	1.575073E-012	1.615507E-011	1	0.000000E+000
1	2.09063214	1.615507E-011	1.575073E-012	0	0.000000E+000
1	2.09063468	1.575073E-012	1.615507E-011	1	0.000000E+000
1	2.09080289	1.615507E-011	1.575073E-012	0	0.000000E+000
1	2.09083688	1.575073E-012	1.615507E-011	1	0.000000E+000
1	2.09129746	1.615507E-011	1.575073E-012	0	0.000000E+000
1	2.09134444	1.575073E-012	1.615507E-011	1	0.000000E+000
1	2.09163188	1.615507E-011	1.575073E-012	0	0.000000E+000
1	2.09166578	1.575073E-012	1.615507E-011	1	0.000000E+000
1	2.09232035	1.615507E-011	1.575073E-012	0	0.000000E+000
1	2.09243721	1.575073E-012	1.615507E-011	1	0.000000E+000
1	2.09335773	1.615507E-011	1.575073E-012	0	0.000000E+000
1	2.09338834	1.575073E-012	1.615507E-011	1	0.000000E+000
1	2.09343864	1.615507E-011	1.575073E-012	0	0.000000E+000
1	2.09346734	1.575073E-012	1.615507E-011	1	0.000000E+000
1	2.09377123	1.615507E-011	1.575073E-012	0	0.000000E+000
1	2.09388282	1.575073E-012	1.615507E-011	1	0.000000E+000
1	2.09412303	1.615507E-011	1.575073E-012	0	0.000000E+000
1	2.09419905	1.575073E-012	1.615507E-011	1	0.000000E+000
1	2.09451304	1.615507E-011	1.575073E-012	0	0.000000E+000
1	2.09470330	1.575073E-012	1.615507E-011	1	0.000000E+000
1	2.09487331	1.615507E-011	1.575073E-012	0	0.000000E+000
1	2.09489989	1.575073E-012	1.615507E-011	1	0.000000E+000
1	2.09495132	1.615507E-011	1.575073E-012	0	0.000000E+000
1	2.09499936	1.575073E-012	1.615507E-011	1	0.000000E+000
1	2.09653973	1.615507E-011	1.575073E-012	0	0.000000E+000
1	2.09655440	1.575073E-012	1.615507E-011	1	0.000000E+000
1	2.09718568	1.615507E-011	1.575073E-012	0	0.000000E+000
1	2.09719230	1.575073E-012	1.615507E-011	1	0.000000E+000
1	2.09732123	1.615507E-011	1.575073E-012	0	0.000000E+000
1	2.09734501	1.575073E-012	1.615507E-011	1	0.000000E+000
1	2.09754660	1.615507E-011	1.575073E-012	0	0.000000E+000
1	2.09757633	1.575073E-012	1.615507E-011	1	0.000000E+000
1	2.09792936	1.615507E-011	1.575073E-012	0	0.000000E+000
1	2.09795704	1.575073E-012	1.615507E-011	1	0.000000E+000
1	2.09809520	1.615507E-011	1.575073E-012	0	0.000000E+000
1	2.09810355	1.575073E-012	1.615507E-011	1	0.000000E+000
1	2.09855644	1.615507E-011	1.575073E-012	0	0.000000E+000
1	2.09857744	1.575073E-012	1.615507E-011	1	0.000000E+000
1	2.09868872	1.615507E-011	1.575073E-012	0	0.000000E+000
1	2.09872492	1.575073E-012	1.615507E-011	1	0.000000E+000
1	2.09875088	1.615507E-011	1.575073E-012	0	0.000000E+000
1	2.11302519	1.575073E-012	1.615507E-011	1	0.000000E+000
1	2.11311163	1.615507E-011	1.575073E-012	0	0.000000E+000
1	2.11315252	1.575073E-012	1.615507E-011	1	0.000000E+000
1	2.11319313	1.615507E-011	1.575073E-012	0	0.000000E+000
1	2.11321377	1.575073E-012	1.615507E-011	1	0.000000E+000
1	2.11348555	1.615507E-011	1.575073E-012	0	0.000000E+000
1	2.11350361	1.575073E-012	1.615507E-011	1	0.000000E+000
1	2.11367489	1.615507E-011	1.575073E-012	0	0.000000E+000
1	2.11370848	1.575073E-012	1.615507E-011	1	0.000000E+000
1	2.11403090	1.615507E-011	1.575073E-012	0	0.000000E+000
1	2.11409430	1.575073E-012	1.615507E-011	1	0.000000E+000
1	2.11422010	1.615507E-011	1.575073E-012	0	0.000000E+000
1	2.11423933	1.575073E-012	1.615507E-011	1	0.000000E+000
1	2.11450886	1.615507E-011	1.575073E-012	0	0.000000E+000
1	2.11454365	1.575073E-012	1.615507E-011	1	0.000000E+000
1	2.11498562	1.615507E-011	1.575073E-012	0	0.000000E+000
1	2.11509095	1.575073E-012	1.615507E-011	1	0.000000E+000
1	2.11563924	1.615507E-011	1.575073E-012	0	0.000000E+000
1	2.11568360	1.575073E-012	1.615507E-011	1	0.000000E+000
1	2.11592603	1.615507E-011	1.575073E-012	0	0.000000E+000
1	2.11595092	1.575073E-012	1.615507E-011	1	0.000000E+000
1	2.11632111	1.615507E-011	1.575073E-012	0	0.000000E+000
1	2.11640247	1.575073E-012	1.615507E-011	1	0.000000E+000
1	2.11649112	1.615507E-011	1.575073E-012	0	0.000000E+000
1	2.11652577	1.575073E-012	1.615507E-011	1	0.000000E+000
1	2.11682757	1.615507E-011	1.575073E-012	0	0.000000E+000
1	2.11688119	1.575073E-012	1.615507E-011	1	0.000000E+000
1	2.11757943	1.615507E-011	1.575073E-012	0	0.000000E+000
1	2.11761400	1.575073E-012	1.615507E-011	1	0.000000E+000
1	2.11774756	1.615507E-011	1.575073E-012	0	0.000000E+000
1	2.11777462	1.575073E-012	1.615507E-011	1	0.000000E+000
1	2.11801038	1.615507E-011	1.575073E-012	0	0.000000E+000
1	2.11808502	1.575073E-012	1.615507E-011	1	0.000000E+000
1	2.11840625	1.615507E-011	1.575073E-012	0	0.000000E+000
1	2.11841839	1.575073E-012	1.615507E-011	1	0.000000E+000
1	2.11879424	1.615507E-011	1.575073E-012	0	0.000000E+000
1	2.11881463	1.575073E-012	1.615507E-011	1	0.000000E+000
1	2.11893202	1.615507E-011	1.575073E-012	0	0.000000E+000
1	2.11897584	1.575073E-012	1.615507E-011	1	0.000000E+000
1	2.11950930	1.615507E-011	1.575073E-012	0	0.000000E+000
1	2.11951585	1.575073E-012	1.615507E-011	1	0.000000E+000
1	2.12010193	1.615507E-011	1.575073E-012	0	0.000000E+000
1	2.12014254	1.575073E-012	1.615507E-011	1	0.000000E+000
1	2.12022447	1.615507E-011	1.575073E-012	0	0.000000E+000
1	2.12025490	1.575073E-012	1.615507E-011	1	0.000000E+000
1	2.12035487	1.615507E-011	1.575073E-012	0	0.000000E+000
1	2.12037769	1.575073E-012	1.615507E-011	1	0.000000E+000
1	2.12055375	1.615507E-011	1.575073E-012	0	0.000000E+000
1	2.12056535	1.575073E-012	1.615507E-011	1	0.000000E+000
1	2.12112323	1.615507E-011	1.575073E-012	0	0.000000E+000
1	2.12130399	1.575073E-012	1.615507E-011	1	0.000000E+000
1	2.12189346	1.615507E-011	1.575073E-012	0	0.000000E+000
1	2.12192509	1.575073E-012	1.615507E-011	1	0.000000E+000
1	2.12231125	1.615507E-011	1.575073E-012	0	0.000000E+000
1	2.12234729	1.575073E-012	1.615507E-011	1	0.000000E+000
1	2.12311846	1.615507E-011	1.575073E-012	0	0.000000E+000
1	2.12313369	1.575073E-012	1.615507E-011	1	0.000000E+000
1	2.12326405	1.615507E-011	1.575073E-012	0	0.000000E+000
1	2.12331016	1.575073E-012	1.615507E-011	1	0.000000E+000
1	2.12404289	1.615507E-011	1.575073E-012	0	0.000000E+000
1	2.12406282	1.575073E-012	1.615507E-011	1	0.000000E+000
1	2.12482468	1.615507E-011	1.575073E-012	0	0.000000E+000
1	2.12487240	1.575073E-012	1.615507E-011	1	0.000000E+000
1	2.12503547	1.615507E-011	1.575073E-012	0	0.000000E+000
1	2.12507695	1.575073E-012	1.615507E-011	1	0.000000E+000
1	2.12550466	1.615507E-011	1.575073E-012	0	0.000000E+000
1	2.12551664	1.575073E-012	1.615507E-011	1	0.000000E+000
1	2.12582437	1.615507E-011	1.575073E-012	0	0.000000E+000
1	2.12589885	1.575073E-012	1.615507E-011	1	0.000000E+000
1	2.12593424	1.615507E-011	1.575073E-012	0	0.000000E+000
1	2.12595784	1.575073E-012	1.615507E-011	1	0.000000E+000
1	2.12599665	1.615507E-011	1.575073E-012	0	0.000000E+000
1	2.12603981	1.575073E-012	1.615507E-011	1	0.000000E+000
1	2.12611457	1.615507E-011	1.575073E-012	0	0.000000E+000
1	2.12613711	1.575073E-012	1.615507E-011	1	0.000000E+000
1	2.12640767	1.615507E-011	1.575073E-012	0	0.000000E+000
1	2.12643013	1.575073E-012	1.615507E-011	1	0.000000E+000
1	2.12729831	1.615507E-011	1.575073E-012	0	0.000000E+000
1	2.12735968	1.575073E-012	1.615507E-011	1	0.000000E+000
1	2.12757577	1.615507E-011	1.575073E-012	0	0.000000E+000
1	2.12760307	1.575073E-012	1.615507E-011	1	0.000000E+000
1	2.12799682	1.615507E-011	1.575073E-012	0	0.000000E+000
1	2.12805005	1.575073E-012	1.615507E-011	1	0.000000E+000
1	2.12817240	1.615507E-011	1.575073E-012	0	0.000000E+000
1	2.12823079	1.575073E-012	1.615507E-011	1	0.000000E+000
1	2.12850113	1.615507E-011	1.575073E-012	0	0.000000E+000
1	2.12958403	1.575073E-012	1.615507E-011	1	0.000000E+000
1	2.12986737	1.615507E-011	1.575073E-012	0	0.000000E+000
1	2.13044822	1.575073E-012	1.615507E-011	1	0.000000E+000
1	2.13050638	1.615507E-011	1.575073E-012	0	0.000000E+000
1	2.13051686	1.575073E-012	1.615507E-011	1	0.000000E+000
1	2.13054847	1.615507E-011	1.575073E-012	0	0.000000E+000
1	2.13057376	1.575073E-012	1.615507E-011	1	0.000000E+000
1	2.13070919	1.615507E-011	1.575073E-012	0	0.000000E+000
1	2.13080133	1.575073E-012	1.615507E-011	1	0.000000E+000
1	2.13081711	1.615507E-011	1.575073E-012	0	0.000000E+000
1	2.13086120	1.575073E-012	1.615507E-011	1	0.000000E+000
1	2.13094660	1.615507E-011	1.575073E-012	0	0.000000E+000
1	2.13099331	1.575073E-012	1.615507E-011	1	0.000000E+000
1	2.13143552	1.615507E-011	1.575073E-012	0	0.000000E+000
1	2.13145141	1.575073E-012	1.615507E-011	1	0.000000E+000
1	2.13186847	1.615507E-011	1.575073E-012	0	0.000000E+000
1	2.13191416	1.575073E-012	1.615507E-011	1	0.000000E+000
1	2.13227419	1.615507E-011	1.575073E-012	0	0.000000E+000
1	2.13244173	1.575073E-012	1.615507E-011	1	0.000000E+000
1	2.13275908	1.615507E-011	1.575073E-012	0	0.000000E+000
1	2.13289027	1.575073E-012	1.615507E-011	1	0.000000E+000
1	2.13304589	1.615507E-011	1.575073E-012	0	0.000000E+000
1	2.13305599	1.575073E-012	1.615507E-011	1	0.000000E+000
1	2.13311246	1.615507E-011	1.575073E-012	0	0.000000E+000
1	2.13315076	1.575073E-012	1.615507E-011	1	0.000000E+000
1	2.13317477	1.615507E-011	1.575073E-012	0	0.000000E+000
1	2.13319607	1.575073E-012	1.615507E-011	1	0.000000E+000
1	2.13370944	1.615507E-011	1.575073E-012	0	0.000000E+000
1	2.13372288	1.575073E-012	1.615507E-011	1	0.000000E+000
1	2.13417893	1.615507E-011	1.575073E-012	0	0.000000E+000
1	2.13420950	1.575073E-012	1.615507E-011	1	0.000000E+000
1	2.13431349	1.615507E-011	1.575073E-012	0	0.000000E+000
1	2.13531337	1.575073E-012	1.615507E-011	1	0.000000E+000
1	2.13576467	1.615507E-011	1.575073E-012	0	0.000000E+000
1	2.13591783	1.575073E-012	1.615507E-011	1	0.000000E+000
1	2.13601016	1.615507E-011	1.575073E-012	0	0.000000E+000
1	2.13604482	1.575073E-012	1.615507E-011	1	0.000000E+000
1	2.13629361	1.615507E-011	1.575073E-012	0	0.000000E+000
1	2.13632274	1.575073E-012	1.615507E-011	1	0.000000E+000
1	2.13654589	1.615507E-011	1.575073E-012	0	0.000000E+000
1	2.13657247	1.575073E-012	1.615507E-011	1	0.000000E+000
1	2.13660544	1.615507E-011	1.575073E-012	0	0.000000E+000
1	2.13952346	1.575073E-012	1.615507E-011	1	0.000000E+000
1	2.14000449	1.615507E-011	1.575073E-012	0	0.000000E+000
1	2.14002967	1.575073E-012	1.615507E-011	1	0.000000E+000
1	2.14006976	1.615507E-011	1.575073E-012	0	0.000000E+000
1	2.14009494	1.575073E-012	1.615507E-011	1	0.000000E+000
1	2.14010951	1.615507E-011	1.575073E-012	0	0.000000E+000
1	2.14013925	1.575073E-012	1.615507E-011	1	0.000000E+000
1	2.14104323	1.615507E-011	1.575073E-012	0	0.000000E+000
1	2.14116553	1.575073E-012	1.615507E-011	1	0.000000E+000
1	2.14148560	1.615507E-011	1.575073E-012	0	0.000000E+000
1	2.14150861	1.575073E-012	1.615507E-011	1	0.000000E+000
1	2.14194842	1.615507E-011	1.575073E-012	0	0.000000E+000
1	2.14208144	1.575073E-012	1.615507E-011	1	0.000000E+000
1	2.14214554	1.615507E-011	1.575073E-012	0	0.000000E+000
1	2.14216979	1.575073E-012	1.615507E-011	1	0.000000E+000
1	2.14221281	1.615507E-011	1.575073E-012	0	0.000000E+000
1	2.14229038	1.575073E-012	1.615507E-011	1	0.000000E+000
1	2.14276821	1.615507E-011	1.575073E-012	0	0.000000E+000
1	2.14278793	1.575073E-012	1.615507E-011	1	0.000000E+000
1	2.14281862	1.615507E-011	1.575073E-012	0	0.000000E+000
1	2.14287829	1.575073E-012	1.615507E-011	1	0.000000E+000
1	2.14368377	1.615507E-011	1.575073E-012	0	0.000000E+000
1	2.14369523	1.575073E-012	1.615507E-011	1	0.000000E+000
1	2.14375953	1.615507E-011	1.575073E-012	0	0.000000E+000
1	2.14382299	1.575073E-012	1.615507E-011	1	0.000000E+000
1	2.14397554	1.615507E-011	1.575073E-012	0	0.000000E+000
1	2.14401188	1.575073E-012	1.615507E-011	1	0.000000E+000
1	2.14429821	1.615507E-011	1.575073E-012	0	0.000000E+000
1	2.14433362	1.575073E-012	1.615507E-011	1	0.000000E+000
1	2.14506169	1.615507E-011	1.575073E-012	0	0.000000E+000
1	2.14507219	1.575073E-012	1.615507E-011	1	0.000000E+000
1	2.14527790	1.615507E-011	1.575073E-012	0	0.000000E+000
1	2.14532079	1.575073E-012	1.615507E-011	1	0.000000E+000
1	2.14556929	1.615507E-011	1.575073E-012	0	0.000000E+000
1	2.14558345	1.575073E-012	1.615507E-011	1	0.000000E+000
1	2.14567982	1.615507E-011	1.575073E-012	0	0.000000E+000
1	2.14573739	1.575073E-012	1.615507E-011	1	0.000000E+000
1	2.14613193	1.615507E-011	1.575073E-012	0	0.000000E+000
1	2.14615025	1.575073E-012	1.615507E-011	1	0.000000E+000
1	2.14624757	1.615507E-011	1.575073E-012	0	0.000000E+000
1	2.14625266	1.575073E-012	1.615507E-011	1	0.000000E+000
1	2.14654834	1.615507E-011	1.575073E-012	0	0.000000E+000
1	2.14664354	1.575073E-012	1.615507E-011	1	0.000000E+000
1	2.14756703	1.615507E-011	1.575073E-012	0	0.000000E+000
1	2.14759213	1.575073E-012	1.615507E-011	1	0.000000E+000
1	2.14771076	1.615507E-011	1.575073E-012	0	0.000000E+000
1	2.14784067	1.575073E-012	1.615507E-011	1	0.000000E+000
1	2.14792445	1.615507E-011	1.575073E-012	0	0.000000E+000
1	2.14793696	1.575073E-012	1.615507E-011	1	0.000000E+000
1	2.14875078	1.615507E-011	1.575073E-012	0	0.000000E+000
1	2.14879014	1.575073E-012	1.615507E-011	1	0.000000E+000
1	2.14883595	1.615507E-011	1.575073E-012	0	0.000000E+000
1	2.14885595	1.575073E-012	1.615507E-011	1	0.000000E+000
1	2.14903091	1.615507E-011	1.575073E-012	0	0.000000E+000
1	2.14923743	1.575073E-012	1.615507E-011	1	0.000000E+000
1	2.14951289	1.615507E-011	1.575073E-012	0	0.000000E+000
1	2.14951778	1.575073E-012	1.615507E-011	1	0.000000E+000
1	2.14961732	1.615507E-011	1.575073E-012	0	0.000000E+000
1	2.14966415	1.575073E-012	1.615507E-011	1	0.000000E+000
1	2.15029170	1.615507E-011	1.575073E-012	0	0.000000E+000
1	2.15031871	1.575073E-012	1.615507E-011	1	0.000000E+000
1	2.15078828	1.615507E-011	1.575073E-012	0	0.000000E+000
1	2.15081685	1.575073E-012	1.615507E-011	1	0.000000E+000
1	2.15110674	1.615507E-011	1.575073E-012	0	0.000000E+000
1	2.15113060	1.575073E-012	1.615507E-011	1	0.000000E+000
1	2.15137944	1.615507E-011	1.575073E-012	0	0.000000E+000
1	2.15140100	1.575073E-012	1.615507E-011	1	0.000000E+000
1	2.15174482	1.615507E-011	1.575073E-012	0	0.000000E+000
1	2.15176551	1.575073E-012	1.615507E-011	1	0.000000E+000
1	2.15182057	1.615507E-011	1.575073E-012	0	0.000000E+000
1	2.15184789	1.575073E-012	1.615507E-011	1	0.000000E+000
1	2.15195924	1.615507E-011	1.575073E-012	0	0.000000E+000
1	2.15207221	1.575073E-012	1.615507E-011	1	0.000000E+000
1	2.15236708	1.615507E-011	1.575073E-012	0	0.000000E+000
1	2.15240987	1.575073E-012	1.615507E-011	1	0.000000E+000
1	2.15267367	1.615507E-011	1.575073E-012	0	0.000000E+000
1	2.15269800	1.575073E-012	1.615507E-011	1	0.000000E+000
1	2.15306952	1.615507E-011	1.575073E-012	0	0.000000E+000
1	2.15308080	1.575073E-012	1.615507E-011	1	0.000000E+000
1	2.15346138	1.615507E-011	1.575073E-012	0	0.000000E+000
1	2.15350180	1.575073E-012	1.615507E-011	1	0.000000E+000
1	2.15421149	1.615507E-011	1.575073E-012	0	0.000000E+000
1	2.15426176	1.575073E-012	1.615507E-011	1	0.000000E+000
1	2.15438879	1.615507E-011	1.575073E-012	0	0.000000E+000
1	2.15441619	1.575073E-012	1.615507E-011	1	0.000000E+000
1	2.15447350	1.615507E-011	1.575073E-012	0	0.000000E+000
1	2.15456928	1.575073E-012	1.615507E-011	1	0.000000E+000
1	2.15481500	1.615507E-011	1.575073E-012	0	0.000000E+000
1	2.15484144	1.575073E-012	1.615507E-011	1	0.000000E+000
1	2.15554269	1.615507E-011	1.575073E-012	0	0.000000E+000
1	2.15566733	1.575073E-012	1.615507E-011	1	0.000000E+000
1	2.15591810	1.615507E-011	1.575073E-012	0	0.000000E+000
1	2.15594308	1.575073E-012	1.615507E-011	1	0.000000E+000
1	2.15603470	1.615507E-011	1.575073E-012	0	0.000000E+000
1	2.15606997	1.575073E-012	1.615507E-011	1	0.000000E+000
1	2.15646370	1.615507E-011	1.575073E-012	0	0.000000E+000
1	2.15648966	1.575073E-012	1.615507E-011	1	0.000000E+000
1	2.15735663	1.615507E-011	1.575073E-012	0	0.000000E+000
1	2.15825527	1.575073E-012	1.615507E-011	1	0.000000E+000
1	2.15842468	1.615507E-011	1.575073E-012	0	0.000000E+000
1	2.15845883	1.575073E-012	1.615507E-011	1	0.000000E+000
1	2.15855764	1.615507E-011	1.575073E-012	0	0.000000E+000
1	2.15856126	1.575073E-012	1.615507E-011	1	0.000000E+000
1	2.15991088	1.615507E-011	1.575073E-012	0	0.000000E+000
1	2.16002161	1.575073E-012	1.615507E-011	1	0.000000E+000
1	2.16018583	1.615507E-011	1.575073E-012	0	0.000000E+000
1	2.16020285	1.575073E-012	1.615507E-011	1	0.000000E+000
1	2.16031476	1.615507E-011	1.575073E-012	0	0.000000E+000
1	2.16034013	1.575073E-012	1.615507E-011	1	0.000000E+000
1	2.16058427	1.615507E-011	1.575073E-012	0	0.000000E+000
1	2.16087995	1.575073E-012	1.615507E-011	1	0.000000E+000
1	2.16161276	1.615507E-011	1.575073E-012	0	0.000000E+000
1	2.16163912	1.575073E-012	1.615507E-011	1	0.000000E+000
1	2.16174021	1.615507E-011	1.575073E-012	0	0.000000E+000
1	2.16175349	1.575073E-012	1.615507E-011	1	0.000000E+000
1	2.16195295	1.615507E-011	1.575073E-012	0	0.000000E+000
1	2.16202855	1.575073E-012	1.615507E-011	1	0.000000E+000
1	2.16210463	1.615507E-011	1.575073E-012	0	0.000000E+000
1	2.16212058	1.575073E-012	1.615507E-011	1	0.000000E+000
1	2.16229046	1.615507E-011	1.575073E-012	0	0.000000E+000
1	2.16229601	1.575073E-012	1.615507E-011	1	0.000000E+000
1	2.16263964	1.615507E-011	1.575073E-012	0	0.000000E+000
1	2.16266964	1.575073E-012	1.615507E-011	1	0.000000E+000
1	2.16274613	1.615507E-011	1.575073E-012	0	0.000000E+000
1	2.16279831	1.575073E-012	1.615507E-011	1	0.000000E+000
1	2.16320988	1.615507E-011	1.575073E-012	0	0.000000E+000
1	2.16324239	1.575073E-012	1.615507E-011	1	0.000000E+000
1	2.16375035	1.615507E-011	1.575073E-012	0	0.000000E+000
1	2.16375860	1.575073E-012	1.615507E-011	1	0.000000E+000
1	2.16402762	1.615507E-011	1.575073E-012	0	0.000000E+000
1	2.16405606	1.575073E-012	1.615507E-011	1	0.000000E+000
1	2.16420915	1.615507E-011	1.575073E-012	0	0.000000E+000
1	2.16421838	1.575073E-012	1.615507E-011	1	0.000000E+000
1	2.16437349	1.615507E-011	1.575073E-012	0	0.000000E+000
1	2.16439726	1.575073E-012	1.615507E-011	1	0.000000E+000
1	2.16470913	1.615507E-011	1.575073E-012	0	0.000000E+000
1	2.16477614	1.575073E-012	1.615507E-011	1	0.000000E+000
1	2.16490980	1.615507E-011	1.575073E-012	0	0.000000E+000
1	2.16494906	1.575073E-012	1.615507E-011	1	0.000000E+000
1	2.16498144	1.615507E-011	1.575073E-012	0	0.000000E+000
1	2.16500336	1.575073E-012	1.615507E-011	1	0.000000E+000
1	2.16507410	1.615507E-011	1.575073E-012	0	0.000000E+000
1	2.16510158	1.575073E-012	1.615507E-011	1	0.000000E+000
1	2.16521675	1.615507E-011	1.575073E-012	0	0.000000E+000
1	2.16524221	1.575073E-012	1.615507E-011	1	0.000000E+000
1	2.16544740	1.615507E-011	1.575073E-012	0	0.000000E+000
1	2.16547347	1.575073E-012	1.615507E-011	1	0.000000E+000
1	2.16554970	1.615507E-011	1.575073E-012	0	0.000000E+000
1	2.16558632	1.575073E-012	1.615507E-011	1	0.000000E+000
1	2.16576589	1.615507E-011	1.575073E-012	0	0.000000E+000
1	2.16579498	1.575073E-012	1.615507E-011	1	0.000000E+000
1	2.16583073	1.615507E-011	1.575073E-012	0	0.000000E+000
1	2.16597997	1.575073E-012	1.615507E-011	1	0.000000E+000
1	2.16619655	1.615507E-011	1.575073E-012	0	0.000000E+000
1	2.16629130	1.575073E-012	1.615507E-011	1	0.000000E+000
1	2.16697971	1.615507E-011	1.575073E-012	0	0.000000E+000
1	2.16701369	1.575073E-012	1.615507E-011	1	0.000000E+000
1	2.16704475	1.615507E-011	1.575073E-012	0	0.000000E+000
1	2.16706343	1.575073E-012	1.615507E-011	1	0.000000E+000
1	2.16746724	1.615507E-011	1.575073E-012	0	0.000000E+000
1	2.16747234	1.575073E-012	1.615507E-011	1	0.000000E+000
1	2.16801358	1.615507E-011	1.575073E-012	0	0.000000E+000
1	2.16806779	1.575073E-012	1.615507E-011	1	0.000000E+000
1	2.16823359	1.615507E-011	1.575073E-012	0	0.000000E+000
1	2.16824739	1.575073E-012	1.615507E-011	1	0.000000E+000
1	2.16846104	1.615507E-011	1.575073E-012	0	0.000000E+000
1	2.16849761	1.575073E-012	1.615507E-011	1	0.000000E+000
1	2.16879039	1.615507E-011	1.575073E-012	0	0.000000E+000
1	2.16882953	1.575073E-012	1.615507E-011	1	0.000000E+000
1	2.16909804	1.615507E-011	1.575073E-012	0	0.000000E+000
1	2.16913186	1.575073E-012	1.615507E-011	1	0.000000E+000
1	2.16921029	1.615507E-011	1.575073E-012	0	0.000000E+000
1	2.16923247	1.575073E-012	1.615507E-011	1	0.000000E+000
1	2.16983976	1.615507E-011	1.575073E-012	0	0.000000E+000
1	2.16990574	1.575073E-012	1.615507E-011	1	0.000000E+000
1	2.17008045	1.615507E-011	1.575073E-012	0	0.000000E+000
1	2.17008510	1.575073E-012	1.615507E-011	1	0.000000E+000
1	2.17034654	1.615507E-011	1.575073E-012	0	0.000000E+000
1	2.17038191	1.575073E-012	1.615507E-011	1	0.000000E+000
1	2.17075895	1.615507E-011	1.575073E-012	0	0.000000E+000
1	2.17080801	1.575073E-012	1.615507E-011	1	0.000000E+000
1	2.17242415	1.615507E-011	1.575073E-012	0	0.000000E+000
1	2.17250586	1.575073E-012	1.615507E-011	1	0.000000E+000
1	2.17322647	1.615507E-011	1.575073E-012	0	0.000000E+000
1	2.17325653	1.575073E-012	1.615507E-011	1	0.000000E+000
1	2.17335685	1.615507E-011	1.575073E-012	0	0.000000E+000
1	2.17336382	1.575073E-012	1.615507E-011	1	0.000000E+000
1	2.17419681	1.615507E-011	1.575073E-012	0	0.000000E+000
1	2.17426976	1.575073E-012	1.615507E-011	1	0.000000E+000
1	2.17448232	1.615507E-011	1.575073E-012	0	0.000000E+000
1	2.17449784	1.575073E-012	1.615507E-011	1	0.000000E+000
1	2.17499762	1.615507E-011	1.575073E-012	0	0.000000E+000
1	2.17510784	1.575073E-012	1.615507E-011	1	0.000000E+000
1	2.17515362	1.615507E-011	1.575073E-012	0	0.000000E+000
1	2.17518053	1.575073E-012	1.615507E-011	1	0.000000E+000
1	2.17541400	1.615507E-011	1.575073E-012	0	0.000000E+000
1	2.17544936	1.575073E-012	1.615507E-011	1	0.000000E+000
1	2.17562249	1.615507E-011	1.575073E-012	0	0.000000E+000
1	2.17566521	1.575073E-012	1.615507E-011	1	0.000000E+000
1	2.17586734	1.615507E-011	1.575073E-012	0	0.000000E+000
1	2.17587757	1.575073E-012	1.615507E-011	1	0.000000E+000
1	2.17593005	1.615507E-011	1.575073E-012	0	0.000000E+000
1	2.17593217	1.575073E-012	1.615507E-011	1	0.000000E+000
1	2.17657199	1.615507E-011	1.575073E-012	0	0.000000E+000
1	2.17658018	1.575073E-012	1.615507E-011	1	0.000000E+000
1	2.17720996	1.615507E-011	1.575073E-012	0	0.000000E+000
1	2.17721579	1.575073E-012	1.615507E-011	1	0.000000E+000
1	2.17740131	1.615507E-011	1.575073E-012	0	0.000000E+000
1	2.17743848	1.575073E-012	1.615507E-011	1	0.000000E+000
1	2.17789132	1.615507E-011	1.575073E-012	0	0.000000E+000
1	2.17793284	1.575073E-012	1.615507E-011	1	0.000000E+000
1	2.17799482	1.615507E-011	1.575073E-012	0	0.000000E+000
1	2.17825444	1.575073E-012	1.615507E-011	1	0.000000E+000
1	2.17861595	1.615507E-011	1.575073E-012	0	0.000000E+000
1	2.17872278	1.575073E-012	1.615507E-011	1	0.000000E+000
1	2.17911883	1.615507E-011	1.575073E-012	0	0.000000E+000
1	2.17915868	1.575073E-012	1.615507E-011	1	0.000000E+000
1	2.17921407	1.615507E-011	1.575073E-012	0	0.000000E+000
1	2.17924123	1.575073E-012	1.615507E-011	1	0.000000E+000
1	2.17982362	1.615507E-011	1.575073E-012	0	0.000000E+000
1	2.17983900	1.575073E-012	1.615507E-011	1	0.000000E+000
1	2.18097850	1.615507E-011	1.575073E-012	0	0.000000E+000
1	2.18100043	1.575073E-012	1.615507E-011	1	0.000000E+000
1	2.18132285	1.615507E-011	1.575073E-012	0	0.000000E+000
1	2.18142829	1.575073E-012	1.615507E-011	1	0.000000E+000
1	2.18147663	1.615507E-011	1.575073E-012	0	0.000000E+000
1	2.18154693	1.575073E-012	1.615507E-011	1	0.000000E+000
1	2.18210881	1.615507E-011	1.575073E-012	0	0.000000E+000
1	2.18214681	1.575073E-012	1.615507E-011	1	0.000000E+000
1	2.18230541	1.615507E-011	1.575073E-012	0	0.000000E+000
1	2.18231490	1.575073E-012	1.615507E-011	1	0.000000E+000
1	2.18252380	1.615507E-011	1.575073E-012	0	0.000000E+000
1	2.18255147	1.575073E-012	1.615507E-011	1	0.000000E+000
1	2.18257798	1.615507E-011	1.575073E-012	0	0.000000E+000
1	2.18258810	1.575073E-012	1.615507E-011	1	0.000000E+000
1	2.18265253	1.615507E-011	1.575073E-012	0	0.000000E+000
1	2.18269873	1.575073E-012	1.615507E-011	1	0.000000E+000
1	2.18325201	1.615507E-011	1.575073E-012	0	0.000000E+000
1	2.18369041	1.575073E-012	1.615507E-011	1	0.000000E+000
1	2.18523326	1.615507E-011	1.575073E-012	0	0.000000E+000
1	2.18526570	1.575073E-012	1.615507E-011	1	0.000000E+000
1	2.18547223	1.615507E-011	1.575073E-012	0	0.000000E+000
1	2.18550431	1.575073E-012	1.615507E-011	1	0.000000E+000
1	2.18563597	1.615507E-011	1.575073E-012	0	0.000000E+000
1	2.18572433	1.575073E-012	1.615507E-011	1	0.000000E+000
1	2.18602935	1.615507E-011	1.575073E-012	0	0.000000E+000
1	2.18605087	1.575073E-012	1.615507E-011	1	0.000000E+000
1	2.18613538	1.615507E-011	1.575073E-012	0	0.000000E+000
1	2.18615739	1.575073E-012	1.615507E-011	1	0.000000E+000
1	2.18638410	1.615507E-011	1.575073E-012	0	0.000000E+000
1	2.18642084	1.575073E-012	1.615507E-011	1	0.000000E+000
1	2.18670797	1.615507E-011	1.575073E-012	0	0.000000E+000
1	2.18673603	1.575073E-012	1.615507E-011	1	0.000000E+000
1	2.18681107	1.615507E-011	1.575073E-012	0	0.000000E+000
1	2.18694254	1.575073E-012	1.615507E-011	1	0.000000E+000
1	2.18714395	1.615507E-011	1.575073E-012	0	0.000000E+000
1	2.18715667	1.575073E-012	1.615507E-011	1	0.000000E+000
1	2.18741719	1.615507E-011	1.575073E-012	0	0.000000E+000
1	2.18747918	1.575073E-012	1.615507E-011	1	0.000000E+000
1	2.18759174	1.615507E-011	1.575073E-012	0	0.000000E+000
1	2.18765533	1.575073E-012	1.615507E-011	1	0.000000E+000
1	2.18825794	1.615507E-011	1.575073E-012	0	0.000000E+000
1	2.18829371	1.575073E-012	1.615507E-011	1	0.000000E+000
1	2.18858050	1.615507E-011	1.575073E-012	0	0.000000E+000
1	2.18860540	1.575073E-012	1.615507E-011	1	0.000000E+000
1	2.18885388	1.615507E-011	1.575073E-012	0	0.000000E+000
1	2.18888742	1.575073E-012	1.615507E-011	1	0.000000E+000
1	2.18921557	1.615507E-011	1.575073E-012	0	0.000000E+000
1	2.18926117	1.575073E-012	1.615507E-011	1	0.000000E+000
1	2.18963250	1.615507E-011	1.575073E-012	0	0.000000E+000
1	2.18965754	1.575073E-012	1.615507E-011	1	0.000000E+000
1	2.19082358	1.615507E-011	1.575073E-012	0	0.000000E+000
1	2.19090341	1.575073E-012	1.615507E-011	1	0.000000E+000
1	2.19119549	1.615507E-011	1.575073E-012	0	0.000000E+000
1	2.19125325	1.575073E-012	1.615507E-011	1	0.000000E+000
1	2.19167336	1.615507E-011	1.575073E-012	0	0.000000E+000
1	2.19170445	1.575073E-012	1.615507E-011	1	0.000000E+000
1	2.19172512	1.615507E-011	1.575073E-012	0	0.000000E+000
1	2.19179803	1.575073E-012	1.615507E-011	1	0.000000E+000
1	2.19199170	1.615507E-011	1.575073E-012	0	0.000000E+000
1	2.19200981	1.575073E-012	1.615507E-011	1	0.000000E+000
1	2.19226810	1.615507E-011	1.575073E-012	0	0.000000E+000
1	2.19229255	1.575073E-012	1.615507E-011	1	0.000000E+000
1	2.19283085	1.615507E-011	1.575073E-012	0	0.000000E+000
1	2.19286686	1.575073E-012	1.615507E-011	1	0.000000E+000
1	2.19308469	1.615507E-011	1.575073E-012	0	0.000000E+000
1	2.19313764	1.575073E-012	1.615507E-011	1	0.000000E+000
1	2.19319224	1.615507E-011	1.575073E-012	0	0.000000E+000
1	2.19323316	1.575073E-012	1.615507E-011	1	0.000000E+000
1	2.19340570	1.615507E-011	1.575073E-012	0	0.000000E+000
1	2.19340746	1.575073E-012	1.615507E-011	1	0.000000E+000
1	2.19384495	1.615507E-011	1.575073E-012	0	0.000000E+000
1	2.19386834	1.575073E-012	1.615507E-011	1	0.000000E+000
1	2.19395359	1.615507E-011	1.575073E-012	0	0.000000E+000
1	2.19397773	1.575073E-012	1.615507E-011	1	0.000000E+000
1	2.19405372	1.615507E-011	1.575073E-012	0	0.000000E+000
1	2.19407319	1.575073E-012	1.615507E-011	1	0.000000E+000
1	2.19438323	1.615507E-011	1.575073E-012	0	0.000000E+000
1	2.19442178	1.575073E-012	1.615507E-011	1	0.000000E+000
1	2.19449903	1.615507E-011	1.575073E-012	0	0.000000E+000
1	2.19451771	1.575073E-012	1.615507E-011	1	0.000000E+000
1	2.19458553	1.615507E-011	1.575073E-012	0	0.000000E+000
1	2.19459717	1.575073E-012	1.615507E-011	1	0.000000E+000
1	2.19477350	1.615507E-011	1.575073E-012	0	0.000000E+000
1	2.19479352	1.575073E-012	1.615507E-011	1	0.000000E+000
1	2.19501372	1.615507E-011	1.575073E-012	0	0.000000E+000
1	2.19505062	1.575073E-012	1.615507E-011	1	0.000000E+000
1	2.19591171	1.615507E-011	1.575073E-012	0	0.000000E+000
1	2.19596417	1.575073E-012	1.615507E-011	1	0.000000E+000
1	2.19606489	1.615507E-011	1.575073E-012	0	0.000000E+000
1	2.19612115	1.575073E-012	1.615507E-011	1	0.000000E+000
1	2.19638950	1.615507E-011	1.575073E-012	0	0.000000E+000
1	2.19641028	1.575073E-012	1.615507E-011	1	0.000000E+000
1	2.19671479	1.615507E-011	1.575073E-012	0	0.000000E+000
1	2.19674311	1.575073E-012	1.615507E-011	1	0.000000E+000
1	2.19694110	1.615507E-011	1.575073E-012	0	0.000000E+000
1	2.19694800	1.575073E-012	1.615507E-011	1	0.000000E+000
1	2.19767910	1.615507E-011	1.575073E-012	0	0.000000E+000
1	2.19768645	1.575073E-012	1.615507E-011	1	0.000000E+000
1	2.19774882	1.615507E-011	1.575073E-012	0	0.000000E+000
1	2.19776122	1.575073E-012	1.615507E-011	1	0.000000E+000
1	2.19799333	1.615507E-011	1.575073E-012	0	0.000000E+000
1	2.19802469	1.575073E-012	1.615507E-011	1	0.000000E+000
1	2.19809740	1.615507E-011	1.575073E-012	0	0.000000E+000
1	2.19816914	1.575073E-012	1.615507E-011	1	0.000000E+000
1	2.19820668	1.615507E-011	1.575073E-012	0	0.000000E+000
1	2.19824179	1.575073E-012	1.615507E-011	1	0.000000E+000
1	2.19909049	1.615507E-011	1.575073E-012	0	0.000000E+000
1	2.19911342	1.575073E-012	1.615507E-011	1	0.000000E+000
1	2.19919865	1.615507E-011	1.575073E-012	0	0.000000E+000
1	2.19924470	1.575073E-012	1.615507E-011	1	0.000000E+000
1	2.19930623	1.615507E-011	1.575073E-012	0	0.000000E+000
1	2.19934323	1.575073E-012	1.615507E-011	1	0.000000E+000
1	2.19966948	1.615507E-011	1.575073E-012	0	0.000000E+000
1	2.19970374	1.575073E-012	1.615507E-011	1	0.000000E+000
1	2.20008999	1.615507E-011	1.575073E-012	0	0.000000E+000
1	2.20011280	1.575073E-012	1.615507E-011	1	0.000000E+000
1	2.20029356	1.615507E-011	1.575073E-012	0	0.000000E+000
1	2.20032604	1.575073E-012	1.615507E-011	1	0.000000E+000
1	2.20062570	1.615507E-011	1.575073E-012	0	0.000000E+000
1	2.20066571	1.575073E-012	1.615507E-011	1	0.000000E+000
1	2.20158700	1.615507E-011	1.575073E-012	0	0.000000E+000
1	2.20160503	1.575073E-012	1.615507E-011	1	0.000000E+000
1	2.20199676	1.615507E-011	1.575073E-012	0	0.000000E+000
1	2.20244195	1.575073E-012	1.615507E-011	1	0.000000E+000
1	2.20289945	1.615507E-011	1.575073E-012	0	0.000000E+000
1	2.20293644	1.575073E-012	1.615507E-011	1	0.000000E+000
1	2.20299156	1.615507E-011	1.575073E-012	0	0.000000E+000
1	2.20302584	1.575073E-012	1.615507E-011	1	0.000000E+000
1	2.20343883	1.615507E-011	1.575073E-012	0	0.000000E+000
1	2.20346510	1.575073E-012	1.615507E-011	1	0.000000E+000
1	2.20392330	1.615507E-011	1.575073E-012	0	0.000000E+000
1	2.20394357	1.575073E-012	1.615507E-011	1	0.000000E+000
1	2.20462093	1.615507E-011	1.575073E-012	0	0.000000E+000
1	2.20466334	1.575073E-012	1.615507E-011	1	0.000000E+000
1	2.20527108	1.615507E-011	1.575073E-012	0	0.000000E+000
1	2.20536068	1.575073E-012	1.615507E-011	1	0.000000E+000
1	2.20559085	1.615507E-011	1.575073E-012	0	0.000000E+000
1	2.20559946	1.575073E-012	1.615507E-011	1	0.000000E+000
1	2.20593509	1.615507E-011	1.575073E-012	0	0.000000E+000
1	2.20596029	1.575073E-012	1.615507E-011	1	0.000000E+000
1	2.20600124	1.615507E-011	1.575073E-012	0	0.000000E+000
1	2.20602787	1.575073E-012	1.615507E-011	1	0.000000E+000
1	2.20620107	1.615507E-011	1.575073E-012	0	0.000000E+000
1	2.20625337	1.575073E-012	1.615507E-011	1	0.000000E+000
1	2.20673914	1.615507E-011	1.575073E-012	0	0.000000E+000
1	2.20676262	1.575073E-012	1.615507E-011	1	0.000000E+000
1	2.20862506	1.615507E-011	1.575073E-012	0	0.000000E+000
1	2.20865792	1.575073E-012	1.615507E-011	1	0.000000E+000
1	2.20937423	1.615507E-011	1.575073E-012	0	0.000000E+000
1	2.20937903	1.575073E-012	1.615507E-011	1	0.000000E+000
1	2.21101877	1.615507E-011	1.575073E-012	0	0.000000E+000
1	2.21104877	1.575073E-012	1.615507E-011	1	0.000000E+000
1	2.21134343	1.615507E-011	1.575073E-012	0	0.000000E+000
1	2.21134866	1.575073E-012	1.615507E-011	1	0.000000E+000
1	2.21198627	1.615507E-011	1.575073E-012	0	0.000000E+000
1	2.21201236	1.575073E-012	1.615507E-011	1	0.000000E+000
1	2.21206818	1.615507E-011	1.575073E-012	0	0.000000E+000
1	2.21220434	1.575073E-012	1.615507E-011	1	0.000000E+000
1	2.21231054	1.615507E-011	1.575073E-012	0	0.000000E+000
1	2.21234437	1.575073E-012	1.615507E-011	1	0.000000E+000
1	2.21242153	1.615507E-011	1.575073E-012	0	0.000000E+000
1	2.21243729	1.575073E-012	1.615507E-011	1	0.000000E+000
1	2.21260638	1.615507E-011	1.575073E-012	0	0.000000E+000
1	2.21262414	1.575073E-012	1.615507E-011	1	0.000000E+000
1	2.21310780	1.615507E-011	1.575073E-012	0	0.000000E+000
1	2.21314023	1.575073E-012	1.615507E-011	1	0.000000E+000
1	2.21358905	1.615507E-011	1.575073E-012	0	0.000000E+000
1	2.21360231	1.575073E-012	1.615507E-011	1	0.000000E+000
1	2.21404647	1.615507E-011	1.575073E-012	0	0.000000E+000
1	2.21408602	1.575073E-012	1.615507E-011	1	0.000000E+000
1	2.21444839	1.615507E-011	1.575073E-012	0	0.000000E+000
1	2.21446708	1.575073E-012	1.615507E-011	1	0.000000E+000
1	2.21467454	1.615507E-011	1.575073E-012	0	0.000000E+000
1	3.51234739	1.761373E-012	1.634137E-011	1	0.000000E+000
1	3.51244615	1.634137E-011	1.761373E-012	0	0.000000E+000
1	3.51249233	1.761373E-012	1.634137E-011	1	0.000000E+000
1	3.51277401	1.634137E-011	1.761373E-012	0	0.000000E+000
1	3.51279610	1.761373E-012	1.634137E-011	1	0.000000E+000
1	3.51292027	1.634137E-011	1.761373E-012	0	0.000000E+000
1	3.51296682	1.761373E-012	1.634137E-011	1	0.000000E+000
1	3.51303574	1.634137E-011	1.761373E-012	0	0.000000E+000
1	3.51308258	1.761373E-012	1.634137E-011	1	0.000000E+000
1	3.51310556	1.634137E-011	1.761373E-012	0	0.000000E+000
1	3.51312892	1.761373E-012	1.634137E-011	1	0.000000E+000
1	3.51344745	1.634137E-011	1.761373E-012	0	0.000000E+000
1	3.51346564	1.761373E-012	1.634137E-011	1	0.000000E+000
1	3.51349119	1.634137E-011	1.761373E-012	0	0.000000E+000
1	3.51352639	1.761373E-012	1.634137E-011	1	0.000000E+000
1	3.51357415	1.634137E-011	1.761373E-012	0	0.000000E+000
1	3.51360379	1.761373E-012	1.634137E-011	1	0.000000E+000
1	3.51431350	1.634137E-011	1.761373E-012	0	0.000000E+000
1	3.51688817	1.761373E-012	1.634137E-011	1	0.000000E+000
1	3.51712499	1.634137E-011	1.761373E-012	0	0.000000E+000
1	3.51716546	1.761373E-012	1.634137E-011	1	0.000000E+000
1	3.51752357	1.634137E-011	1.761373E-012	0	0.000000E+000
1	3.51754089	1.761373E-012	1.634137E-011	1	0.000000E+000
1	3.51772608	1.634137E-011	1.761373E-012	0	0.000000E+000
1	3.51775633	1.761373E-012	1.634137E-011	1	0.000000E+000
1	3.51785616	1.634137E-011	1.761373E-012	0	0.000000E+000
1	3.51795346	1.761373E-012	1.634137E-011	1	0.000000E+000
1	3.51814603	1.634137E-011	1.761373E-012	0	0.000000E+000
1	3.51828663	1.761373E-012	1.634137E-011	1	0.000000E+000
1	3.51830698	1.634137E-011	1.761373E-012	0	0.000000E+000
1	3.51833526	1.761373E-012	1.634137E-011	1	0.000000E+000
1	3.51844680	1.634137E-011	1.761373E-012	0	0.000000E+000
1	3.51849571	1.761373E-012	1.634137E-011	1	0.000000E+000
1	3.51874491	1.634137E-011	1.761373E-012	0	0.000000E+000
1	3.51889776	1.761373E-012	1.634137E-011	1	0.000000E+000
1	3.51914866	1.634137E-011	1.761373E-012	0	0.000000E+000
1	3.51919725	1.761373E-012	1.634137E-011	1	0.000000E+000
1	3.51927191	1.634137E-011	1.761373E-012	0	0.000000E+000
1	3.51930668	1.761373E-012	1.634137E-011	1	0.000000E+000
1	3.51952691	1.634137E-011	1.761373E-012	0	0.000000E+000
1	3.51953710	1.761373E-012	1.634137E-011	1	0.000000E+000
1	3.52051148	1.634137E-011	1.761373E-012	0	0.000000E+000
1	3.52054288	1.761373E-012	1.634137E-011	1	0.000000E+000
1	3.52117931	1.634137E-011	1.761373E-012	0	0.000000E+000
1	3.52121622	1.761373E-012	1.634137E-011	1	0.000000E+000
1	3.52151907	1.634137E-011	1.761373E-012	0	0.000000E+000
1	3.52155091	1.761373E-012	1.634137E-011	1	0.000000E+000
1	3.52166388	1.634137E-011	1.761373E-012	0	0.000000E+000
1	3.52169029	1.761373E-012	1.634137E-011	1	0.000000E+000
1	3.52184527	1.634137E-011	1.761373E-012	0	0.000000E+000
1	3.56075604	1.761373E-012	1.634137E-011	1	0.000000E+000
1	3.56094027	1.634137E-011	1.761373E-012	0	0.000000E+000
1	3.56095415	1.761373E-012	1.634137E-011	1	0.000000E+000
1	3.56110503	1.634137E-011	1.761373E-012	0	0.000000E+000
1	3.56112246	1.761373E-012	1.634137E-011	1	0.000000E+000
1	3.56123158	1.634137E-011	1.761373E-012	0	0.000000E+000
1	3.56125175	1.761373E-012	1.634137E-011	1	0.000000E+000
1	3.56161681	1.634137E-011	1.761373E-012	0	0.000000E+000
1	3.56165271	1.761373E-012	1.634137E-011	1	0.000000E+000
1	3.56179428	1.634137E-011	1.761373E-012	0	0.000000E+000
1	3.56181892	1.761373E-012	1.634137E-011	1	0.000000E+000
1	3.56196474	1.634137E-011	1.761373E-012	0	0.000000E+000
1	3.56197549	1.761373E-012	1.634137E-011	1	0.000000E+000
1	3.56227837	1.634137E-011	1.761373E-012	0	0.000000E+000
1	3.56229733	1.761373E-012	1.634137E-011	1	0.000000E+000
1	3.56230208	1.634137E-011	1.761373E-012	0	0.000000E+000
1	3.56233960	1.761373E-012	1.634137E-011	1	0.000000E+000
1	3.56242728	1.634137E-011	1.761373E-012	0	0.000000E+000
1	3.56245004	1.761373E-012	1.634137E-011	1	0.000000E+000
1	3.56265736	1.634137E-011	1.761373E-012	0	0.000000E+000
1	3.56268966	1.761373E-012	1.634137E-011	1	0.000000E+000
1	3.56282044	1.634137E-011	1.761373E-012	0	0.000000E+000
1	3.56283487	1.761373E-012	1.634137E-011	1	0.000000E+000
1	3.56292122	1.634137E-011	1.761373E-012	0	0.000000E+000
1	3.63405852	1.761373E-012	1.634137E-011	1	0.000000E+000
1	3.63410425	1.634137E-011	1.761373E-012	0	0.000000E+000
1	3.63411576	1.761373E-012	1.634137E-011	1	0.000000E+000
1	3.63471206	1.634137E-011	1.761373E-012	0	0.000000E+000
1	3.63486737	1.761373E-012	1.634137E-011	1	0.000000E+000
1	3.63491422	1.634137E-011	1.761373E-012	0	0.000000E+000
1	3.63497569	1.761373E-012	1.634137E-011	1	0.000000E+000
1	3.63516269	1.634137E-011	1.761373E-012	0	0.000000E+000
1	3.63522294	1.761373E-012	1.634137E-011	1	0.000000E+000
1	3.63600683	1.634137E-011	1.761373E-012	0	0.000000E+000
1	3.63602366	1.761373E-012	1.634137E-011	1	0.000000E+000
1	3.63627274	1.634137E-011	1.761373E-012	0	0.000000E+000
1	3.63627592	1.761373E-012	1.634137E-011	1	0.000000E+000
1	3.63641074	1.634137E-011	1.761373E-012	0	0.000000E+000
1	3.63642885	1.761373E-012	1.634137E-011	1	0.000000E+000
1	3.63674045	1.634137E-011	1.761373E-012	0	0.000000E+000
1	3.63675714	1.761373E-012	1.634137E-011	1	0.000000E+000
1	3.63732180	1.634137E-011	1.761373E-012	0	0.000000E+000
1	3.63740724	1.761373E-012	1.634137E-011	1	0.000000E+000
1	3.63768874	1.634137E-011	1.761373E-012	0	0.000000E+000
1	3.63770326	1.761373E-012	1.634137E-011	1	0.000000E+000
1	3.63772537	1.634137E-011	1.761373E-012	0	0.000000E+000
1	3.63773369	1.761373E-012	1.634137E-011	1	0.000000E+000
1	3.63776733	1.634137E-011	1.761373E-012	0	0.000000E+000
1	3.63780710	1.761373E-012	1.634137E-011	1	0.000000E+000
1	3.63787512	1.634137E-011	1.761373E-012	0	0.000000E+000
1	3.63788875	1.761373E-012	1.634137E-011	1	0.000000E+000
1	3.63795813	1.634137E-011	1.761373E-012	0	0.000000E+000
1	3.63798069	1.761373E-012	1.634137E-011	1	0.000000E+000
1	3.63843529	1.634137E-011	1.761373E-012	0	0.000000E+000
1	3.64520718	1.761373E-012	1.634137E-011	1	0.000000E+000
1	3.64531147	1.634137E-011	1.761373E-012	0	0.000000E+000
1	3.64535389	1.761373E-012	1.634137E-011	1	0.000000E+000
1	3.64622513	1.634137E-011	1.761373E-012	0	0.000000E+000
1	3.64624235	1.761373E-012	1.634137E-011	1	0.000000E+000
1	3.64632162	1.634137E-011	1.761373E-012	0	0.000000E+000
1	3.64642564	1.761373E-012	1.634137E-011	1	0.000000E+000
1	3.64657171	1.634137E-011	1.761373E-012	0	0.000000E+000
1	3.64660066	1.761373E-012	1.634137E-011	1	0.000000E+000
1	3.64723624	1.634137E-011	1.761373E-012	0	0.000000E+000
1	3.64728376	1.761373E-012	1.634137E-011	1	0.000000E+000
1	3.64744524	1.634137E-011	1.761373E-012	0	0.000000E+000
1	3.64777674	1.761373E-012	1.634137E-011	1	0.000000E+000
1	3.64784411	1.634137E-011	1.761373E-012	0	0.000000E+000
1	3.64785160	1.761373E-012	1.634137E-011	1	0.000000E+000
1	3.64825550	1.634137E-011	1.761373E-012	0	0.000000E+000
1	3.64832162	1.761373E-012	1.634137E-011	1	0.000000E+000
1	3.64865899	1.634137E-011	1.761373E-012	0	0.000000E+000
1	3.64869303	1.761373E-012	1.634137E-011	1	0.000000E+000
1	3.64889062	1.634137E-011	1.761373E-012	0	0.000000E+000
1	3.64891573	1.761373E-012	1.634137E-011	1	0.000000E+000
1	3.64899428	1.634137E-011	1.761373E-012	0	0.000000E+000
1	3.64906146	1.761373E-012	1.634137E-011	1	0.000000E+000
1	3.64916972	1.634137E-011	1.761373E-012	0	0.000000E+000
1	3.64917595	1.761373E-012	1.634137E-011	1	0.000000E+000
1	3.64952988	1.634137E-011	1.761373E-012	0	0.000000E+000
1	3.64958337	1.761373E-012	1.634137E-011	1	0.000000E+000
1	3.64974910	1.634137E-011	1.761373E-012	0	0.000000E+000
1	3.64975542	1.761373E-012	1.634137E-011	1	0.000000E+000
1	3.64979292	1.634137E-011	1.761373E-012	0	0.000000E+000
1	3.64982382	1.761373E-012	1.634137E-011	1	0.000000E+000
1	3.65012149	1.634137E-011	1.761373E-012	0	0.000000E+000
1	3.65017091	1.761373E-012	1.634137E-011	1	0.000000E+000
1	3.65050641	1.634137E-011	1.761373E-012	0	0.000000E+000
1	3.65053361	1.761373E-012	1.634137E-011	1	0.000000E+000
1	3.65067427	1.634137E-011	1.761373E-012	0	0.000000E+000
1	3.65069854	1.761373E-012	1.634137E-011	1	0.000000E+000
1	3.65088363	1.634137E-011	1.761373E-012	0	0.000000E+000
1	3.65089957	1.761373E-012	1.634137E-011	1	0.000000E+000
1	3.65153140	1.634137E-011	1.761373E-012	0	0.000000E+000
1	3.65156051	1.761373E-012	1.634137E-011	1	0.000000E+000
1	3.65205265	1.634137E-011	1.761373E-012	0	0.000000E+000
1	3.65211962	1.761373E-012	1.634137E-011	1	0.000000E+000
1	3.65223807	1.634137E-011	1.761373E-012	0	0.000000E+000
1	3.65226133	1.761373E-012	1.634137E-011	1	0.000000E+000
1	3.65230772	1.634137E-011	1.761373E-012	0	0.000000E+000
1	3.65234086	1.761373E-012	1.634137E-011	1	0.000000E+000
1	3.65243359	1.634137E-011	1.761373E-012	0	0.000000E+000
1	3.65248448	1.761373E-012	1.634137E-011	1	0.000000E+000
1	3.65263396	1.634137E-011	1.761373E-012	0	0.000000E+000
1	3.65268514	1.761373E-012	1.634137E-011	1	0.000000E+000
1	3.65276086	1.634137E-011	1.761373E-012	0	0.000000E+000
1	3.65277394	1.761373E-012	1.634137E-011	1	0.000000E+000
1	3.65293720	1.634137E-011	1.761373E-012	0	0.000000E+000
1	3.65295500	1.761373E-012	1.634137E-011	1	0.000000E+000
1	3.65300613	1.634137E-011	1.761373E-012	0	0.000000E+000
1	3.65301795	1.761373E-012	1.634137E-011	1	0.000000E+000
1	3.65310594	1.634137E-011	1.761373E-012	0	0.000000E+000
1	3.65312796	1.761373E-012	1.634137E-011	1	0.000000E+000
1	3.65329338	1.634137E-011	1.761373E-012	0	0.000000E+000
1	3.65334953	1.761373E-012	1.634137E-011	1	0.000000E+000
1	3.65345410	1.634137E-011	1.761373E-012	0	0.000000E+000
1	3.65349734	1.761373E-012	1.634137E-011	1	0.000000E+000
1	3.65436654	1.634137E-011	1.761373E-012	0	0.000000E+000
1	3.65440229	1.761373E-012	1.634137E-011	1	0.000000E+000
1	3.65448191	1.634137E-011	1.761373E-012	0	0.000000E+000
1	3.65451300	1.761373E-012	1.634137E-011	1	0.000000E+000
1	3.65465336	1.634137E-011	1.761373E-012	0	0.000000E+000
1	3.65467981	1.761373E-012	1.634137E-011	1	0.000000E+000
1	3.65473641	1.634137E-011	1.761373E-012	0	0.000000E+000
1	3.65479443	1.761373E-012	1.634137E-011	1	0.000000E+000
1	3.65540646	1.634137E-011	1.761373E-012	0	0.000000E+000
1	3.65541867	1.761373E-012	1.634137E-011	1	0.000000E+000
1	3.65567887	1.634137E-011	1.761373E-012	0	0.000000E+000
1	3.65569839	1.761373E-012	1.634137E-011	1	0.000000E+000
1	3.65596444	1.634137E-011	1.761373E-012	0	0.000000E+000
1	3.65600824	1.761373E-012	1.634137E-011	1	0.000000E+000
1	3.65619509	1.634137E-011	1.761373E-012	0	0.000000E+000
1	3.65623338	1.761373E-012	1.634137E-011	1	0.000000E+000
1	3.65668564	1.634137E-011	1.761373E-012	0	0.000000E+000
1	3.65670828	1.761373E-012	1.634137E-011	1	0.000000E+000
1	3.65679458	1.634137E-011	1.761373E-012	0	0.000000E+000
1	3.65682606	1.761373E-012	1.634137E-011	1	0.000000E+000
1	3.65686337	1.634137E-011	1.761373E-012	0	0.000000E+000
1	3.65686927	1.761373E-012	1.634137E-011	1	0.000000E+000
1	3.65694771	1.634137E-011	1.761373E-012	0	0.000000E+000
1	3.65695692	1.761373E-012	1.634137E-011	1	0.000000E+000
1	3.65726347	1.634137E-011	1.761373E-012	0	0.000000E+000
1	3.65731381	1.761373E-012	1.634137E-011	1	0.000000E+000
1	3.65738776	1.634137E-011	1.761373E-012	0	0.000000E+000
1	3.65741349	1.761373E-012	1.634137E-011	1	0.000000E+000
1	3.65758133	1.634137E-011	1.761373E-012	0	0.000000E+000
1	3.65759726	1.761373E-012	1.634137E-011	1	0.000000E+000
1	3.65790077	1.634137E-011	1.761373E-012	0	0.000000E+000
1	3.65793613	1.761373E-012	1.634137E-011	1	0.000000E+000
1	3.65814653	1.634137E-011	1.761373E-012	0	0.000000E+000
1	3.65819433	1.761373E-012	1.634137E-011	1	0.000000E+000
1	3.65864189	1.634137E-011	1.761373E-012	0	0.000000E+000
1	3.65870026	1.761373E-012	1.634137E-011	1	0.000000E+000
1	3.65873381	1.634137E-011	1.761373E-012	0	0.000000E+000
1	3.65875611	1.761373E-012	1.634137E-011	1	0.000000E+000
1	3.65925426	1.634137E-011	1.761373E-012	0	0.000000E+000
1	3.65927570	1.761373E-012	1.634137E-011	1	0.000000E+000
1	3.65941695	1.634137E-011	1.761373E-012	0	0.000000E+000
1	3.65943250	1.761373E-012	1.634137E-011	1	0.000000E+000
1	3.65963779	1.634137E-011	1.761373E-012	0	0.000000E+000
1	3.65965236	1.761373E-012	1.634137E-011	1	0.000000E+000
1	3.65974558	1.634137E-011	1.761373E-012	0	0.000000E+000
1	3.65979558	1.761373E-012	1.634137E-011	1	0.000000E+000
1	3.65988718	1.634137E-011	1.761373E-012	0	0.000000E+000
1	3.67402234	1.761373E-012	1.634137E-011	1	0.000000E+000
1	3.67419804	1.634137E-011	1.761373E-012	0	0.000000E+000
1	3.67422623	1.761373E-012	1.634137E-011	1	0.000000E+000
1	3.67439238	1.634137E-011	1.761373E-012	0	0.000000E+000
1	3.67444525	1.761373E-012	1.634137E-011	1	0.000000E+000
1	3.67462949	1.634137E-011	1.761373E-012	0	0.000000E+000
1	3.67486288	1.761373E-012	1.634137E-011	1	0.000000E+000
1	3.67534418	1.634137E-011	1.761373E-012	0	0.000000E+000
1	3.67536055	1.761373E-012	1.634137E-011	1	0.000000E+000
1	3.67573798	1.634137E-011	1.761373E-012	0	0.000000E+000
1	3.67577597	1.761373E-012	1.634137E-011	1	0.000000E+000
1	3.67609297	1.634137E-011	1.761373E-012	0	0.000000E+000
1	3.67618506	1.761373E-012	1.634137E-011	1	0.000000E+000
1	3.67636868	1.634137E-011	1.761373E-012	0	0.000000E+000
1	3.67638487	1.761373E-012	1.634137E-011	1	0.000000E+000
1	3.67662696	1.634137E-011	1.761373E-012	0	0.000000E+000
1	3.67664065	1.761373E-012	1.634137E-011	1	0.000000E+000
1	3.67733010	1.634137E-011	1.761373E-012	0	0.000000E+000
1	3.67734489	1.761373E-012	1.634137E-011	1	0.000000E+000
1	3.67869492	1.634137E-011	1.761373E-012	0	0.000000E+000
1	3.67872539	1.761373E-012	1.634137E-011	1	0.000000E+000
1	3.67883669	1.634137E-011	1.761373E-012	0	0.000000E+000
1	3.67899149	1.761373E-012	1.634137E-011	1	0.000000E+000
1	3.67905090	1.634137E-011	1.761373E-012	0	0.000000E+000
1	3.67941179	1.761373E-012	1.634137E-011	1	0.000000E+000
1	3.68018807	1.634137E-011	1.761373E-012	0	0.000000E+000
1	3.68020760	1.761373E-012	1.634137E-011	1	0.000000E+000
1	3.68028420	1.634137E-011	1.761373E-012	0	0.000000E+000
1	3.68032196	1.761373E-012	1.634137E-011	1	0.000000E+000
1	3.68037938	1.634137E-011	1.761373E-012	0	0.000000E+000
1	3.68041148	1.761373E-012	1.634137E-011	1	0.000000E+000
1	3.68088349	1.634137E-011	1.761373E-012	0	0.000000E+000
1	3.68091476	1.761373E-012	1.634137E-011	1	0.000000E+000
1	3.68103609	1.634137E-011	1.761373E-012	0	0.000000E+000
1	3.68105448	1.761373E-012	1.634137E-011	1	0.000000E+000
1	3.68156640	1.634137E-011	1.761373E-012	0	0.000000E+000
1	3.68160337	1.761373E-012	1.634137E-011	1	0.000000E+000
1	3.68160807	1.634137E-011	1.761373E-012	0	0.000000E+000
1	3.68192330	1.761373E-012	1.634137E-011	1	0.000000E+000
1	3.68201961	1.634137E-011	1.761373E-012	0	0.000000E+000
1	3.68203726	1.761373E-012	1.634137E-011	1	0.000000E+000
1	3.68318559	1.634137E-011	1.761373E-012	0	0.000000E+000
1	3.68330422	1.761373E-012	1.634137E-011	1	0.000000E+000
1	3.68384280	1.634137E-011	1.761373E-012	0	0.000000E+000
1	3.68388223	1.761373E-012	1.634137E-011	1	0.000000E+000
1	3.68506469	1.634137E-011	1.761373E-012	0	0.000000E+000
1	3.68511712	1.761373E-012	1.634137E-011	1	0.000000E+000
1	3.68545338	1.634137E-011	1.761373E-012	0	0.000000E+000
1	3.68547645	1.761373E-012	1.634137E-011	1	0.000000E+000
1	3.68556130	1.634137E-011	1.761373E-012	0	0.000000E+000
1	3.68557902	1.761373E-012	1.634137E-011	1	0.000000E+000
1	3.68580584	1.634137E-011	1.761373E-012	0	0.000000E+000
1	3.68595741	1.761373E-012	1.634137E-011	1	0.000000E+000
1	3.68630876	1.634137E-011	1.761373E-012	0	0.000000E+000
1	3.68639659	1.761373E-012	1.634137E-011	1	0.000000E+000
1	3.68642949	1.634137E-011	1.761373E-012	0	0.000000E+000
1	3.68650229	1.761373E-012	1.634137E-011	1	0.000000E+000
1	3.68663618	1.634137E-011	1.761373E-012	0	0.000000E+000
1	3.68667065	1.761373E-012	1.634137E-011	1	0.000000E+000
1	3.68675525	1.634137E-011	1.761373E-012	0	0.000000E+000
1	3.68678186	1.761373E-012	1.634137E-011	1	0.000000E+000
1	3.68681554	1.634137E-011	1.761373E-012	0	0.000000E+000
1	3.68683501	1.761373E-012	1.634137E-011	1	0.000000E+000
1	3.68711163	1.634137E-011	1.761373E-012	0	0.000000E+000
1	3.68714416	1.761373E-012	1.634137E-011	1	0.000000E+000
1	3.68829560	1.634137E-011	1.761373E-012	0	0.000000E+000
1	3.68831024	1.761373E-012	1.634137E-011	1	0.000000E+000
1	3.68836494	1.634137E-011	1.761373E-012	0	0.000000E+000
1	14.31486503	1.631266E-012	1.621127E-011	1	0.000000E+000
1	14.31512665	1.621127E-011	1.631266E-012	0	0.000000E+000
1	14.31515934	1.631266E-012	1.621127E-011	1	0.000000E+000
1	14.31517089	1.621127E-011	1.631266E-012	0	0.000000E+000
1	14.31526205	1.631266E-012	1.621127E-011	1	0.000000E+000
1	14.31546099	1.621127E-011	1.631266E-012	0	0.000000E+000
1	14.31550606	1.631266E-012	1.621127E-011	1	0.000000E+000
1	14.31593145	1.621127E-011	1.631266E-012	0	0.000000E+000
1	14.31596862	1.631266E-012	1.621127E-011	1	0.000000E+000
1	14.31637616	1.621127E-011	1.631266E-012	0	0.000000E+000
1	14.31641980	1.631266E-012	1.621127E-011	1	0.000000E+000
1	14.31725251	1.621127E-011	1.631266E-012	0	0.000000E+000
1	14.31729696	1.631266E-012	1.621127E-011	1	0.000000E+000
1	14.31765118	1.621127E-011	1.631266E-012	0	0.000000E+000
1	14.31772664	1.631266E-012	1.621127E-011	1	0.000000E+000
1	14.31780317	1.621127E-011	1.631266E-012	0	0.000000E+000
1	14.31782892	1.631266E-012	1.621127E-011	1	0.000000E+000
1	14.31844673	1.621127E-011	1.631266E-012	0	0.000000E+000
1	14.31850340	1.631266E-012	1.621127E-011	1	0.000000E+000
1	14.31867773	1.621127E-011	1.631266E-012	0	0.000000E+000
1	14.31875331	1.631266E-012	1.621127E-011	1	0.000000E+000
1	14.31888921	1.621127E-011	1.631266E-012	0	0.000000E+000
1	14.31899170	1.631266E-012	1.621127E-011	1	0.000000E+000
1	14.31912364	1.621127E-011	1.631266E-012	0	0.000000E+000
1	14.31916288	1.631266E-012	1.621127E-011	1	0.000000E+000
1	14.31917642	1.621127E-011	1.631266E-012	0	0.000000E+000
1	14.31921300	1.631266E-012	1.621127E-011	1	0.000000E+000
1	14.31926173	1.621127E-011	1.631266E-012	0	0.000000E+000
1	14.31929048	1.631266E-012	1.621127E-011	1	0.000000E+000
1	14.31939353	1.621127E-011	1.631266E-012	0	0.000000E+000
1	14.31942968	1.631266E-012	1.621127E-011	1	0.000000E+000
1	14.32008364	1.621127E-011	1.631266E-012	0	0.000000E+000
1	14.32012042	1.631266E-012	1.621127E-011	1	0.000000E+000
1	14.32045143	1.621127E-011	1.631266E-012	0	0.000000E+000
1	14.32056033	1.631266E-012	1.621127E-011	1	0.000000E+000
1	14.32120484	1.621127E-011	1.631266E-012	0	0.000000E+000
1	14.32124175	1.631266E-012	1.621127E-011	1	0.000000E+000
1	14.32151537	1.621127E-011	1.631266E-012	0	0.000000E+000
1	14.32154553	1.631266E-012	1.621127E-011	1	0.000000E+000
1	14.32182472	1.621127E-011	1.631266E-012	0	0.000000E+000
1	14.32186458	1.631266E-012	1.621127E-011	1	0.000000E+000
1	14.32194245	1.621127E-011	1.631266E-012	0	0.000000E+000
1	14.32199198	1.631266E-012	1.621127E-011	1	0.000000E+000
1	14.32324965	1.621127E-011	1.631266E-012	0	0.000000E+000
1	14.32328535	1.631266E-012	1.621127E-011	1	0.000000E+000
1	14.32337662	1.621127E-011	1.631266E-012	0	0.000000E+000
1	14.32341384	1.631266E-012	1.621127E-011	1	0.000000E+000
1	14.32369750	1.621127E-011	1.631266E-012	0	0.000000E+000
1	14.32422722	1.631266E-012	1.621127E-011	1	0.000000E+000
1	14.32426023	1.621127E-011	1.631266E-012	0	0.000000E+000
1	14.32429639	1.631266E-012	1.621127E-011	1	0.000000E+000
1	14.32507632	1.621127E-011	1.631266E-012	0	0.000000E+000
1	14.32510900	1.631266E-012	1.621127E-011	1	0.000000E+000
1	14.32543481	1.621127E-011	1.631266E-012	0	0.000000E+000
1	14.32548047	1.631266E-012	1.621127E-011	1	0.000000E+000
1	14.32556312	1.621127E-011	1.631266E-012	0	0.000000E+000
1	14.32559917	1.631266E-012	1.621127E-011	1	0.000000E+000
1	14.32569656	1.621127E-011	1.631266E-012	0	0.000000E+000
1	14.32573237	1.631266E-012	1.621127E-011	1	0.000000E+000
1	14.32659077	1.621127E-011	1.631266E-012	0	0.000000E+000
1	14.32660203	1.631266E-012	1.621127E-011	1	0.000000E+000
1	14.32678634	1.621127E-011	1.631266E-012	0	0.000000E+000
1	14.32685848	1.631266E-012	1.621127E-011	1	0.000000E+000
1	14.32690921	1.621127E-011	1.631266E-012	0	0.000000E+000
1	14.32692091	1.631266E-012	1.621127E-011	1	0.000000E+000
1	14.32707397	1.621127E-011	1.631266E-012	0	0.000000E+000
1	14.32719137	1.631266E-012	1.621127E-011	1	0.000000E+000
1	14.32741951	1.621127E-011	1.631266E-012	0	0.000000E+000
1	14.32746299	1.631266E-012	1.621127E-011	1	0.000000E+000
1	14.32786056	1.621127E-011	1.631266E-012	0	0.000000E+000
1	14.32787346	1.631266E-012	1.621127E-011	1	0.000000E+000
1	14.32795193	1.621127E-011	1.631266E-012	0	0.000000E+000
1	14.32826419	1.631266E-012	1.621127E-011	1	0.000000E+000
1	14.32829371	1.621127E-011	1.631266E-012	0	0.000000E+000
1	14.32831451	1.631266E-012	1.621127E-011	1	0.000000E+000
1	14.32836698	1.621127E-011	1.631266E-012	0	0.000000E+000
1	14.32841125	1.631266E-012	1.621127E-011	1	0.000000E+000
1	14.32870133	1.621127E-011	1.631266E-012	0	0.000000E+000
1	14.32871480	1.631266E-012	1.621127E-011	1	0.000000E+000
1	14.32883518	1.621127E-011	1.631266E-012	0	0.000000E+000
1	14.32928991	1.631266E-012	1.621127E-011	1	0.000000E+000
1	14.32957133	1.621127E-011	1.631266E-012	0	0.000000E+000
1	14.32973803	1.631266E-012	1.621127E-011	1	0.000000E+000
1	14.33022340	1.621127E-011	1.631266E-012	0	0.000000E+000
1	14.33024210	1.631266E-012	1.621127E-011	1	0.000000E+000
1	14.33060466	1.621127E-011	1.631266E-012	0	0.000000E+000
1	14.33067884	1.631266E-012	1.621127E-011	1	0.000000E+000
1	14.33072864	1.621127E-011	1.631266E-012	0	0.000000E+000
1	14.33077466	1.631266E-012	1.621127E-011	1	0.000000E+000
1	14.33118072	1.621127E-011	1.631266E-012	0	0.000000E+000
1	14.33121627	1.631266E-012	1.621127E-011	1	0.000000E+000
1	14.33153325	1.621127E-011	1.631266E-012	0	0.000000E+000
1	14.33155365	1.631266E-012	1.621127E-011	1	0.000000E+000
1	14.33158297	1.621127E-011	1.631266E-012	0	0.000000E+000
1	14.33209257	1.631266E-012	1.621127E-011	1	0.000000E+000
1	14.33283158	1.621127E-011	1.631266E-012	0	0.000000E+000
1	14.33287739	1.631266E-012	1.621127E-011	1	0.000000E+000
1	14.33296430	1.621127E-011	1.631266E-012	0	0.000000E+000
1	14.33302567	1.631266E-012	1.621127E-011	1	0.000000E+000
1	14.33315112	1.621127E-011	1.631266E-012	0	0.000000E+000
1	14.33357882	1.631266E-012	1.621127E-011	1	0.000000E+000
1	14.33413116	1.621127E-011	1.631266E-012	0	0.000000E+000
1	14.33414925	1.631266E-012	1.621127E-011	1	0.000000E+000
1	14.33423339	1.621127E-011	1.631266E-012	0	0.000000E+000
1	14.33425872	1.631266E-012	1.621127E-011	1	0.000000E+000
1	14.33479221	1.621127E-011	1.631266E-012	0	0.000000E+000
1	14.33484144	1.631266E-012	1.621127E-011	1	0.000000E+000
1	14.33506856	1.621127E-011	1.631266E-012	0	0.000000E+000
1	14.33508646	1.631266E-012	1.621127E-011	1	0.000000E+000
1	14.33520845	1.621127E-011	1.631266E-012	0	0.000000E+000
1	14.33527890	1.631266E-012	1.621127E-011	1	0.000000E+000
1	14.33535096	1.621127E-011	1.631266E-012	0	0.000000E+000
1	14.33556489	1.631266E-012	1.621127E-011	1	0.000000E+000
1	14.33564870	1.621127E-011	1.631266E-012	0	0.000000E+000
1	14.33580442	1.631266E-012	1.621127E-011	1	0.000000E+000
1	14.33586621	1.621127E-011	1.631266E-012	0	0.000000E+000
1	14.33588411	1.631266E-012	1.621127E-011	1	0.000000E+000
1	14.33606852	1.621127E-011	1.631266E-012	0	0.000000E+000
1	14.33608972	1.631266E-012	1.621127E-011	1	0.000000E+000
1	14.33615347	1.621127E-011	1.631266E-012	0	0.000000E+000
1	14.33617421	1.631266E-012	1.621127E-011	1	0.000000E+000
1	14.33655392	1.621127E-011	1.631266E-012	0	0.000000E+000
1	14.33656322	1.631266E-012	1.621127E-011	1	0.000000E+000
1	14.33670753	1.621127E-011	1.631266E-012	0	0.000000E+000
1	14.33675121	1.631266E-012	1.621127E-011	1	0.000000E+000
1	14.33684358	1.621127E-011	1.631266E-012	0	0.000000E+000
1	14.33697873	1.631266E-012	1.621127E-011	1	0.000000E+000
1	14.33825524	1.621127E-011	1.631266E-012	0	0.000000E+000
1	14.33827604	1.631266E-012	1.621127E-011	1	0.000000E+000
1	14.33861925	1.621127E-011	1.631266E-012	0	0.000000E+000
1	14.33866920	1.631266E-012	1.621127E-011	1	0.000000E+000
1	14.33874184	1.621127E-011	1.631266E-012	0	0.000000E+000
1	14.33880568	1.631266E-012	1.621127E-011	1	0.000000E+000
1	14.33976450	1.621127E-011	1.631266E-012	0	0.000000E+000
1	14.33982058	1.631266E-012	1.621127E-011	1	0.000000E+000
1	14.34064785	1.621127E-011	1.631266E-012	0	0.000000E+000
1	14.34069698	1.631266E-012	1.621127E-011	1	0.000000E+000
1	14.34129018	1.621127E-011	1.631266E-012	0	0.000000E+000
1	14.34182030	1.631266E-012	1.621127E-011	1	0.000000E+000
1	14.34205183	1.621127E-011	1.631266E-012	0	0.000000E+000
1	14.34207818	1.631266E-012	1.621127E-011	1	0.000000E+000
1	14.34245388	1.621127E-011	1.631266E-012	0	0.000000E+000
1	14.34249716	1.631266E-012	1.621127E-011	1	0.000000E+000
1	14.34290129	1.621127E-011	1.631266E-012	0	0.000000E+000
1	14.34295991	1.631266E-012	1.621127E-011	1	0.000000E+000
1	14.34301076	1.621127E-011	1.631266E-012	0	0.000000E+000
1	14.34304666	1.631266E-012	1.621127E-011	1	0.000000E+000
1	14.34309099	1.621127E-011	1.631266E-012	0	0.000000E+000
1	14.34311772	1.631266E-012	1.621127E-011	1	0.000000E+000
1	14.34352639	1.621127E-011	1.631266E-012	0	0.000000E+000
1	14.34355088	1.631266E-012	1.621127E-011	1	0.000000E+000
1	14.34392935	1.621127E-011	1.631266E-012	0	0.000000E+000
1	14.34395781	1.631266E-012	1.621127E-011	1	0.000000E+000
1	14.34497894	1.621127E-011	1.631266E-012	0	0.000000E+000
1	14.34501443	1.631266E-012	1.621127E-011	1	0.000000E+000
1	14.34508919	1.621127E-011	1.631266E-012	0	0.000000E+000
1	14.34512075	1.631266E-012	1.621127E-011	1	0.000000E+000
1	14.34518573	1.621127E-011	1.631266E-012	0	0.000000E+000
1	14.34523544	1.631266E-012	1.621127E-011	1	0.000000E+000
1	14.34549418	1.621127E-011	1.631266E-012	0	0.000000E+000
1	14.34553789	1.631266E-012	1.621127E-011	1	0.000000E+000
1	14.34568538	1.621127E-011	1.631266E-012	0	0.000000E+000
1	14.34612118	1.631266E-012	1.621127E-011	1	0.000000E+000
1	14.34616835	1.621127E-011	1.631266E-012	0	0.000000E+000
1	14.34623339	1.631266E-012	1.621127E-011	1	0.000000E+000
1	14.34673512	1.621127E-011	1.631266E-012	0	0.000000E+000
1	14.34683942	1.631266E-012	1.621127E-011	1	0.000000E+000
1	14.34690968	1.621127E-011	1.631266E-012	0	0.000000E+000
1	14.34698807	1.631266E-012	1.621127E-011	1	0.000000E+000
1	14.34702672	1.621127E-011	1.631266E-012	0	0.000000E+000
1	14.34705862	1.631266E-012	1.621127E-011	1	0.000000E+000
1	14.34710395	1.621127E-011	1.631266E-012	0	0.000000E+000
1	14.34721556	1.631266E-012	1.621127E-011	1	0.000000E+000
1	14.34758740	1.621127E-011	1.631266E-012	0	0.000000E+000
1	14.34761701	1.631266E-012	1.621127E-011	1	0.000000E+000
1	14.34775174	1.621127E-011	1.631266E-012	0	0.000000E+000
1	14.34778956	1.631266E-012	1.621127E-011	1	0.000000E+000
1	14.34788931	1.621127E-011	1.631266E-012	0	0.000000E+000
1	14.34791282	1.631266E-012	1.621127E-011	1	0.000000E+000
1	14.34806108	1.621127E-011	1.631266E-012	0	0.000000E+000
1	14.34808808	1.631266E-012	1.621127E-011	1	0.000000E+000
1	14.34820151	1.621127E-011	1.631266E-012	0	0.000000E+000
1	14.34821447	1.631266E-012	1.621127E-011	1	0.000000E+000
1	14.34834215	1.621127E-011	1.631266E-012	0	0.000000E+000
1	14.34837446	1.631266E-012	1.621127E-011	1	0.000000E+000
1	14.34897154	1.621127E-011	1.631266E-012	0	0.000000E+000
1	14.34903978	1.631266E-012	1.621127E-011	1	0.000000E+000
1	14.34921870	1.621127E-011	1.631266E-012	0	0.000000E+000
1	14.34923440	1.631266E-012	1.621127E-011	1	0.000000E+000
1	14.34946112	1.621127E-011	1.631266E-012	0	0.000000E+000
1	14.34949620	1.631266E-012	1.621127E-011	1	0.000000E+000
1	14.34979987	1.621127E-011	1.631266E-012	0	0.000000E+000
1	14.35025034	1.631266E-012	1.621127E-011	1	0.000000E+000
1	14.35035855	1.621127E-011	1.631266E-012	0	0.000000E+000
1	14.35039444	1.631266E-012	1.621127E-011	1	0.000000E+000
1	14.35109202	1.621127E-011	1.631266E-012	0	0.000000E+000
1	14.35112038	1.631266E-012	1.621127E-011	1	0.000000E+000
1	14.35127269	1.621127E-011	1.631266E-012	0	0.000000E+000
1	14.35129455	1.631266E-012	1.621127E-011	1	0.000000E+000
1	14.35134576	1.621127E-011	1.631266E-012	0	0.000000E+000
1	14.35138036	1.631266E-012	1.621127E-011	1	0.000000E+000
1	14.35154559	1.621127E-011	1.631266E-012	0	0.000000E+000
1	14.35160192	1.631266E-012	1.621127E-011	1	0.000000E+000
1	14.35173029	1.621127E-011	1.631266E-012	0	0.000000E+000
1	14.35176124	1.631266E-012	1.621127E-011	1	0.000000E+000
1	14.35179665	1.621127E-011	1.631266E-012	0	0.000000E+000
1	14.35182454	1.631266E-012	1.621127E-011	1	0.000000E+000
1	14.35238147	1.621127E-011	1.631266E-012	0	0.000000E+000
1	14.35239718	1.631266E-012	1.621127E-011	1	0.000000E+000
1	14.35333829	1.621127E-011	1.631266E-012	0	0.000000E+000
1	14.35336339	1.631266E-012	1.621127E-011	1	0.000000E+000
1	14.35417001	1.621127E-011	1.631266E-012	0	0.000000E+000
1	14.35423926	1.631266E-012	1.621127E-011	1	0.000000E+000
1	14.35491665	1.621127E-011	1.631266E-012	0	0.000000E+000
1	14.35498438	1.631266E-012	1.621127E-011	1	0.000000E+000
1	14.35525374	1.621127E-011	1.631266E-012	0	0.000000E+000
1	14.35535454	1.631266E-012	1.621127E-011	1	0.000000E+000
1	14.35536648	1.621127E-011	1.631266E-012	0	0.000000E+000
1	14.35537305	1.631266E-012	1.621127E-011	1	0.000000E+000
1	14.35587485	1.621127E-011	1.631266E-012	0	0.000000E+000
1	14.35589281	1.631266E-012	1.621127E-011	1	0.000000E+000
1	14.35607713	1.621127E-011	1.631266E-012	0	0.000000E+000
1	14.35610818	1.631266E-012	1.621127E-011	1	0.000000E+000
1	14.35617307	1.621127E-011	1.631266E-012	0	0.000000E+000
1	14.35618875	1.631266E-012	1.621127E-011	1	0.000000E+000
1	14.35627468	1.621127E-011	1.631266E-012	0	0.000000E+000
1	14.35629775	1.631266E-012	1.621127E-011	1	0.000000E+000
1	14.35661746	1.621127E-011	1.631266E-012	0	0.000000E+000
1	14.35664677	1.631266E-012	1.621127E-011	1	0.000000E+000
1	14.35683869	1.621127E-011	1.631266E-012	0	0.000000E+000
1	14.35732196	1.631266E-012	1.621127E-011	1	0.000000E+000
1	14.35794724	1.621127E-011	1.631266E-012	0	0.000000E+000
1	14.35797406	1.631266E-012	1.621127E-011	1	0.000000E+000
1	14.35818009	1.621127E-011	1.631266E-012	0	0.000000E+000
1	14.35825517	1.631266E-012	1.621127E-011	1	0.000000E+000
1	14.35851327	1.621127E-011	1.631266E-012	0	0.000000E+000
1	14.35855154	1.631266E-012	1.621127E-011	1	0.000000E+000
1	14.35910768	1.621127E-011	1.631266E-012	0	0.000000E+000
1	14.35916036	1.631266E-012	1.621127E-011	1	0.000000E+000
1	14.35920270	1.621127E-011	1.631266E-012	0	0.000000E+000
1	14.35921527	1.631266E-012	1.621127E-011	1	0.000000E+000
1	14.35928903	1.621127E-011	1.631266E-012	0	0.000000E+000
1	14.35931139	1.631266E-012	1.621127E-011	1	0.000000E+000
1	14.35960363	1.621127E-011	1.631266E-012	0	0.000000E+000
1	14.35961334	1.631266E-012	1.621127E-011	1	0.000000E+000
1	14.36059643	1.621127E-011	1.631266E-012	0	0.000000E+000
1	14.36064135	1.631266E-012	1.621127E-011	1	0.000000E+000
1	14.36070276	1.621127E-011	1.631266E-012	0	0.000000E+000
1	14.36070627	1.631266E-012	1.621127E-011	1	0.000000E+000
1	14.36072276	1.621127E-011	1.631266E-012	0	0.000000E+000
1	14.36075067	1.631266E-012	1.621127E-011	1	0.000000E+000
1	14.36078911	1.621127E-011	1.631266E-012	0	0.000000E+000
1	14.36085758	1.631266E-012	1.621127E-011	1	0.000000E+000
1	14.36095289	1.621127E-011	1.631266E-012	0	0.000000E+000
1	14.36100016	1.631266E-012	1.621127E-011	1	0.000000E+000
1	14.36137289	1.621127E-011	1.631266E-012	0	0.000000E+000
1	14.36140079	1.631266E-012	1.621127E-011	1	0.000000E+000
1	14.36155852	1.621127E-011	1.631266E-012	0	0.000000E+000
1	14.36157727	1.631266E-012	1.621127E-011	1	0.000000E+000
1	14.36180281	1.621127E-011	1.631266E-012	0	0.000000E+000
1	14.36184365	1.631266E-012	1.621127E-011	1	0.000000E+000
1	14.36235022	1.621127E-011	1.631266E-012	0	0.000000E+000
1	14.36237223	1.631266E-012	1.621127E-011	1	0.000000E+000
1	14.36289697	1.621127E-011	1.631266E-012	0	0.000000E+000
1	14.36291573	1.631266E-012	1.621127E-011	1	0.000000E+000
1	14.36297033	1.621127E-011	1.631266E-012	0	0.000000E+000
1	14.44776337	1.631266E-012	1.621127E-011	1	0.000000E+000
1	14.44848162	1.621127E-011	1.631266E-012	0	0.000000E+000
1	14.44852670	1.631266E-012	1.621127E-011	1	0.000000E+000
1	14.44863832	1.621127E-011	1.631266E-012	0	0.000000E+000
1	14.44864902	1.631266E-012	1.621127E-011	1	0.000000E+000
1	14.44885823	1.621127E-011	1.631266E-012	0	0.000000E+000
1	14.44888607	1.631266E-012	1.621127E-011	1	0.000000E+000
1	14.44909529	1.621127E-011	1.631266E-012	0	0.000000E+000
1	14.44912314	1.631266E-012	1.621127E-011	1	0.000000E+000
1	14.44914114	1.621127E-011	1.631266E-012	0	0.000000E+000
1	14.44916433	1.631266E-012	1.621127E-011	1	0.000000E+000
1	14.44925957	1.621127E-011	1.631266E-012	0	0.000000E+000
1	14.44928347	1.631266E-012	1.621127E-011	1	0.000000E+000
1	14.44957647	1.621127E-011	1.631266E-012	0	0.000000E+000
1	14.44959122	1.631266E-012	1.621127E-011	1	0.000000E+000
1	14.45003630	1.621127E-011	1.631266E-012	0	0.000000E+000
1	14.45006975	1.631266E-012	1.621127E-011	1	0.000000E+000
1	14.45022929	1.621127E-011	1.631266E-012	0	0.000000E+000
1	14.45026830	1.631266E-012	1.621127E-011	1	0.000000E+000
1	14.45065307	1.621127E-011	1.631266E-012	0	0.000000E+000
1	14.45068390	1.631266E-012	1.621127E-011	1	0.000000E+000
1	14.45125872	1.621127E-011	1.631266E-012	0	0.000000E+000
1	14.45133790	1.631266E-012	1.621127E-011	1	0.000000E+000
1	14.45139852	1.621127E-011	1.631266E-012	0	0.000000E+000
1	14.45152634	1.631266E-012	1.621127E-011	1	0.000000E+000
1	14.45160378	1.621127E-011	1.631266E-012	0	0.000000E+000
1	14.45163766	1.631266E-012	1.621127E-011	1	0.000000E+000
1	14.45172123	1.621127E-011	1.631266E-012	0	0.000000E+000
1	14.45174726	1.631266E-012	1.621127E-011	1	0.000000E+000
1	14.45219735	1.621127E-011	1.631266E-012	0	0.000000E+000
1	14.45223501	1.631266E-012	1.621127E-011	1	0.000000E+000
1	14.45304316	1.621127E-011	1.631266E-012	0	0.000000E+000
1	14.45305365	1.631266E-012	1.621127E-011	1	0.000000E+000
1	14.45313704	1.621127E-011	1.631266E-012	0	0.000000E+000
1	14.45317049	1.631266E-012	1.621127E-011	1	0.000000E+000
1	14.45356680	1.621127E-011	1.631266E-012	0	0.000000E+000
1	14.45358196	1.631266E-012	1.621127E-011	1	0.000000E+000
1	14.45388552	1.621127E-011	1.631266E-012	0	0.000000E+000
1	14.45391875	1.631266E-012	1.621127E-011	1	0.000000E+000
1	14.45451359	1.621127E-011	1.631266E-012	0	0.000000E+000
1	14.45458680	1.631266E-012	1.621127E-011	1	0.000000E+000
1	14.45489469	1.621127E-011	1.631266E-012	0	0.000000E+000
1	14.45490436	1.631266E-012	1.621127E-011	1	0.000000E+000
1	14.45511027	1.621127E-011	1.631266E-012	0	0.000000E+000
1	14.45545720	1.631266E-012	1.621127E-011	1	0.000000E+000
1	14.45585007	1.621127E-011	1.631266E-012	0	0.000000E+000
1	14.45587964	1.631266E-012	1.621127E-011	1	0.000000E+000
1	14.45627892	1.621127E-011	1.631266E-012	0	0.000000E+000
1	14.45628486	1.631266E-012	1.621127E-011	1	0.000000E+000
1	14.45644563	1.621127E-011	1.631266E-012	0	0.000000E+000
1	14.45646440	1.631266E-012	1.621127E-011	1	0.000000E+000
1	14.45657363	1.621127E-011	1.631266E-012	0	0.000000E+000
1	14.45665920	1.631266E-012	1.621127E-011	1	0.000000E+000
1	14.45667189	1.621127E-011	1.631266E-012	0	0.000000E+000
1	14.45671302	1.631266E-012	1.621127E-011	1	0.000000E+000
1	14.45687159	1.621127E-011	1.631266E-012	0	0.000000E+000
1	14.45690886	1.631266E-012	1.621127E-011	1	0.000000E+000
1	14.45759797	1.621127E-011	1.631266E-012	0	0.000000E+000
1	14.45767234	1.631266E-012	1.621127E-011	1	0.000000E+000
1	14.45784432	1.621127E-011	1.631266E-012	0	0.000000E+000
1	14.45791670	1.631266E-012	1.621127E-011	1	0.000000E+000
1	14.45851128	1.621127E-011	1.631266E-012	0	0.000000E+000
1	14.45852538	1.631266E-012	1.621127E-011	1	0.000000E+000
1	14.45874854	1.621127E-011	1.631266E-012	0	0.000000E+000
1	14.45877259	1.631266E-012	1.621127E-011	1	0.000000E+000
1	14.45884997	1.621127E-011	1.631266E-012	0	0.000000E+000
1	14.45894846	1.631266E-012	1.621127E-011	1	0.000000E+000
1	14.45903179	1.621127E-011	1.631266E-012	0	0.000000E+000
1	14.45906691	1.631266E-012	1.621127E-011	1	0.000000E+000
1	14.45921466	1.621127E-011	1.631266E-012	0	0.000000E+000
1	14.45925162	1.631266E-012	1.621127E-011	1	0.000000E+000
1	14.45931802	1.621127E-011	1.631266E-012	0	0.000000E+000
1	14.45932295	1.631266E-012	1.621127E-011	1	0.000000E+000
1	14.45978044	1.621127E-011	1.631266E-012	0	0.000000E+000
1	14.45989041	1.631266E-012	1.621127E-011	1	0.000000E+000
1	14.46022962	1.621127E-011	1.631266E-012	0	0.000000E+000
1	14.46031599	1.631266E-012	1.621127E-011	1	0.000000E+000
1	14.46052929	1.621127E-011	1.631266E-012	0	0.000000E+000
1	14.46059939	1.631266E-012	1.621127E-011	1	0.000000E+000
1	14.46098755	1.621127E-011	1.631266E-012	0	0.000000E+000
1	14.46100653	1.631266E-012	1.621127E-011	1	0.000000E+000
1	14.46161459	1.621127E-011	1.631266E-012	0	0.000000E+000
1	14.46164730	1.631266E-012	1.621127E-011	1	0.000000E+000
1	14.46191873	1.621127E-011	1.631266E-012	0	0.000000E+000
1	14.46194488	1.631266E-012	1.621127E-011	1	0.000000E+000
1	14.46211283	1.621127E-011	1.631266E-012	0	0.000000E+000
1	14.46217641	1.631266E-012	1.621127E-011	1	0.000000E+000
1	14.46218565	1.621127E-011	1.631266E-012	0	0.000000E+000
1	14.46221211	1.631266E-012	1.621127E-011	1	0.000000E+000
1	14.46230458	1.621127E-011	1.631266E-012	0	0.000000E+000
1	14.46239730	1.631266E-012	1.621127E-011	1	0.000000E+000
1	14.46247672	1.621127E-011	1.631266E-012	0	0.000000E+000
1	14.46248938	1.631266E-012	1.621127E-011	1	0.000000E+000
1	14.46272521	1.621127E-011	1.631266E-012	0	0.000000E+000
1	14.46275896	1.631266E-012	1.621127E-011	1	0.000000E+000
1	14.46301138	1.621127E-011	1.631266E-012	0	0.000000E+000
1	14.46303474	1.631266E-012	1.621127E-011	1	0.000000E+000
1	14.46351966	1.621127E-011	1.631266E-012	0	0.000000E+000
1	14.46357081	1.631266E-012	1.621127E-011	1	0.000000E+000
1	14.46359996	1.621127E-011	1.631266E-012	0	0.000000E+000
1	14.46363800	1.631266E-012	1.621127E-011	1	0.000000E+000
1	14.46437308	1.621127E-011	1.631266E-012	0	0.000000E+000
1	14.46439181	1.631266E-012	1.621127E-011	1	0.000000E+000
1	14.46461390	1.621127E-011	1.631266E-012	0	0.000000E+000
1	14.46468197	1.631266E-012	1.621127E-011	1	0.000000E+000
1	14.46504591	1.621127E-011	1.631266E-012	0	0.000000E+000
1	14.46506672	1.631266E-012	1.621127E-011	1	0.000000E+000
1	14.46512921	1.621127E-011	1.631266E-012	0	0.000000E+000
1	14.46559579	1.631266E-012	1.621127E-011	1	0.000000E+000
1	14.46583089	1.621127E-011	1.631266E-012	0	0.000000E+000
1	14.46586897	1.631266E-012	1.621127E-011	1	0.000000E+000
1	14.46615088	1.621127E-011	1.631266E-012	0	0.000000E+000
1	14.46635772	1.631266E-012	1.621127E-011	1	0.000000E+000
1	14.46687806	1.621127E-011	1.631266E-012	0	0.000000E+000
1	14.46691759	1.631266E-012	1.621127E-011	1	0.000000E+000
1	14.46712038	1.621127E-011	1.631266E-012	0	0.000000E+000
1	14.46714859	1.631266E-012	1.621127E-011	1	0.000000E+000
1	14.46770283	1.621127E-011	1.631266E-012	0	0.000000E+000
1	14.46772405	1.631266E-012	1.621127E-011	1	0.000000E+000
1	14.46800767	1.621127E-011	1.631266E-012	0	0.000000E+000
1	14.46802477	1.631266E-012	1.621127E-011	1	0.000000E+000
1	14.46858505	1.621127E-011	1.631266E-012	0	0.000000E+000
1	14.46865795	1.631266E-012	1.621127E-011	1	0.000000E+000
1	14.46928265	1.621127E-011	1.631266E-012	0	0.000000E+000
1	14.46934269	1.631266E-012	1.621127E-011	1	0.000000E+000
1	14.46956358	1.621127E-011	1.631266E-012	0	0.000000E+000
1	14.46958026	1.631266E-012	1.621127E-011	1	0.000000E+000
1	14.47013955	1.621127E-011	1.631266E-012	0	0.000000E+000
1	16.09227650	1.532614E-012	1.611261E-011	1	0.000000E+000
1	16.09236109	1.611261E-011	1.532614E-012	0	0.000000E+000
1	16.09260630	1.532614E-012	1.611261E-011	1	0.000000E+000
1	16.09294731	1.611261E-011	1.532614E-012	0	0.000000E+000
1	16.09301627	1.532614E-012	1.611261E-011	1	0.000000E+000
1	16.09322023	1.611261E-011	1.532614E-012	0	0.000000E+000
1	16.09346603	1.532614E-012	1.611261E-011	1	0.000000E+000
1	16.09377190	1.611261E-011	1.532614E-012	0	0.000000E+000
1	16.09390632	1.532614E-012	1.611261E-011	1	0.000000E+000
1	16.09396411	1.611261E-011	1.532614E-012	0	0.000000E+000
1	16.09399492	1.532614E-012	1.611261E-011	1	0.000000E+000
1	16.09421744	1.611261E-011	1.532614E-012	0	0.000000E+000
1	16.09423734	1.532614E-012	1.611261E-011	1	0.000000E+000
1	16.09472173	1.611261E-011	1.532614E-012	0	0.000000E+000
1	16.09473778	1.532614E-012	1.611261E-011	1	0.000000E+000
1	16.09482265	1.611261E-011	1.532614E-012	0	0.000000E+000
1	16.09485796	1.532614E-012	1.611261E-011	1	0.000000E+000
1	16.09536883	1.611261E-011	1.532614E-012	0	0.000000E+000
1	16.09711220	1.532614E-012	1.611261E-011	1	0.000000E+000
1	16.09749820	1.611261E-011	1.532614E-012	0	0.000000E+000
1	16.09751873	1.532614E-012	1.611261E-011	1	0.000000E+000
1	16.09788975	1.611261E-011	1.532614E-012	0	0.000000E+000
1	16.09792629	1.532614E-012	1.611261E-011	1	0.000000E+000
1	16.09805991	1.611261E-011	1.532614E-012	0	0.000000E+000
1	16.09808093	1.532614E-012	1.611261E-011	1	0.000000E+000
1	16.09817653	1.611261E-011	1.532614E-012	0	0.000000E+000
1	16.09824659	1.532614E-012	1.611261E-011	1	0.000000E+000
1	16.09866835	1.611261E-011	1.532614E-012	0	0.000000E+000
1	16.09868528	1.532614E-012	1.611261E-011	1	0.000000E+000
1	16.09874595	1.611261E-011	1.532614E-012	0	0.000000E+000
1	16.09877007	1.532614E-012	1.611261E-011	1	0.000000E+000
1	16.09878251	1.611261E-011	1.532614E-012	0	0.000000E+000
1	16.09880477	1.532614E-012	1.611261E-011	1	0.000000E+000
1	16.09930078	1.611261E-011	1.532614E-012	0	0.000000E+000
1	16.09934686	1.532614E-012	1.611261E-011	1	0.000000E+000
1	16.09945456	1.611261E-011	1.532614E-012	0	0.000000E+000
1	16.09950360	1.532614E-012	1.611261E-011	1	0.000000E+000
1	16.09964926	1.611261E-011	1.532614E-012	0	0.000000E+000
1	16.09966584	1.532614E-012	1.611261E-011	1	0.000000E+000
1	16.09971536	1.611261E-011	1.532614E-012	0	0.000000E+000
1	16.09974640	1.532614E-012	1.611261E-011	1	0.000000E+000
1	16.09980294	1.611261E-011	1.532614E-012	0	0.000000E+000
1	16.10301427	1.532614E-012	1.611261E-011	1	0.000000E+000
1	16.10308784	1.611261E-011	1.532614E-012	0	0.000000E+000
1	16.10312106	1.532614E-012	1.611261E-011	1	0.000000E+000
1	16.10334533	1.611261E-011	1.532614E-012	0	0.000000E+000
1	16.10339752	1.532614E-012	1.611261E-011	1	0.000000E+000
1	16.10354030	1.611261E-011	1.532614E-012	0	0.000000E+000
1	16.10356275	1.532614E-012	1.611261E-011	1	0.000000E+000
1	16.10381827	1.611261E-011	1.532614E-012	0	0.000000E+000
1	16.10386140	1.532614E-012	1.611261E-011	1	0.000000E+000
1	16.10402928	1.611261E-011	1.532614E-012	0	0.000000E+000
1	16.10404810	1.532614E-012	1.611261E-011	1	0.000000E+000
1	16.10418531	1.611261E-011	1.532614E-012	0	0.000000E+000
1	16.10422061	1.532614E-012	1.611261E-011	1	0.000000E+000
1	16.10459201	1.611261E-011	1.532614E-012	0	0.000000E+000
1	16.10546796	1.532614E-012	1.611261E-011	1	0.000000E+000
1	16.10558167	1.611261E-011	1.532614E-012	0	0.000000E+000
1	16.10561947	1.532614E-012	1.611261E-011	1	0.000000E+000
1	16.10623824	1.611261E-011	1.532614E-012	0	0.000000E+000
1	16.10626627	1.532614E-012	1.611261E-011	1	0.000000E+000
1	16.10640174	1.611261E-011	1.532614E-012	0	0.000000E+000
1	16.10646814	1.532614E-012	1.611261E-011	1	0.000000E+000
1	16.10707869	1.611261E-011	1.532614E-012	0	0.000000E+000
1	16.10715344	1.532614E-012	1.611261E-011	1	0.000000E+000
1	16.10741137	1.611261E-011	1.532614E-012	0	0.000000E+000
1	16.10823176	1.532614E-012	1.611261E-011	1	0.000000E+000
1	16.10908103	1.611261E-011	1.532614E-012	0	0.000000E+000
1	16.10914848	1.532614E-012	1.611261E-011	1	0.000000E+000
1	16.10989759	1.611261E-011	1.532614E-012	0	0.000000E+000
1	16.10992594	1.532614E-012	1.611261E-011	1	0.000000E+000
1	16.11019134	1.611261E-011	1.532614E-012	0	0.000000E+000
1	16.11020913	1.532614E-012	1.611261E-011	1	0.000000E+000
1	16.11055441	1.611261E-011	1.532614E-012	0	0.000000E+000
1	16.11127238	1.532614E-012	1.611261E-011	1	0.000000E+000
1	16.11147767	1.611261E-011	1.532614E-012	0	0.000000E+000
1	16.11152164	1.532614E-012	1.611261E-011	1	0.000000E+000
1	16.11156491	1.611261E-011	1.532614E-012	0	0.000000E+000
1	16.11162107	1.532614E-012	1.611261E-011	1	0.000000E+000
1	16.11188857	1.611261E-011	1.532614E-012	0	0.000000E+000
1	16.11293061	1.532614E-012	1.611261E-011	1	0.000000E+000
1	16.11376912	1.611261E-011	1.532614E-012	0	0.000000E+000
1	16.11381368	1.532614E-012	1.611261E-011	1	0.000000E+000
1	16.11422197	1.611261E-011	1.532614E-012	0	0.000000E+000
1	16.11423209	1.532614E-012	1.611261E-011	1	0.000000E+000
1	16.11429751	1.611261E-011	1.532614E-012	0	0.000000E+000
1	16.11431228	1.532614E-012	1.611261E-011	1	0.000000E+000
1	16.11444481	1.611261E-011	1.532614E-012	0	0.000000E+000
1	16.11446261	1.532614E-012	1.611261E-011	1	0.000000E+000
1	16.11463116	1.611261E-011	1.532614E-012	0	0.000000E+000
1	16.11464676	1.532614E-012	1.611261E-011	1	0.000000E+000
1	16.11493878	1.611261E-011	1.532614E-012	0	0.000000E+000
1	16.11496229	1.532614E-012	1.611261E-011	1	0.000000E+000
1	16.11540121	1.611261E-011	1.532614E-012	0	0.000000E+000
1	16.11545102	1.532614E-012	1.611261E-011	1	0.000000E+000
1	16.11548548	1.611261E-011	1.532614E-012	0	0.000000E+000
1	16.11549710	1.532614E-012	1.611261E-011	1	0.000000E+000
1	16.11567668	1.611261E-011	1.532614E-012	0	0.000000E+000
1	16.11571984	1.532614E-012	1.611261E-011	1	0.000000E+000
1	16.11580857	1.611261E-011	1.532614E-012	0	0.000000E+000
1	16.11582293	1.532614E-012	1.611261E-011	1	0.000000E+000
1	16.11600098	1.611261E-011	1.532614E-012	0	0.000000E+000
1	16.11602453	1.532614E-012	1.611261E-011	1	0.000000E+000
1	16.11607546	1.611261E-011	1.532614E-012	0	0.000000E+000
1	16.11616089	1.532614E-012	1.611261E-011	1	0.000000E+000
1	16.11642437	1.611261E-011	1.532614E-012	0	0.000000E+000
1	16.11645814	1.532614E-012	1.611261E-011	1	0.000000E+000
1	16.11658835	1.611261E-011	1.532614E-012	0	0.000000E+000
1	16.11660607	1.532614E-012	1.611261E-011	1	0.000000E+000
1	16.11692542	1.611261E-011	1.532614E-012	0	0.000000E+000
1	16.11697232	1.532614E-012	1.611261E-011	1	0.000000E+000
1	16.11720810	1.611261E-011	1.532614E-012	0	0.000000E+000
1	16.11725018	1.532614E-012	1.611261E-011	1	0.000000E+000
1	16.11738487	1.611261E-011	1.532614E-012	0	0.000000E+000
1	16.11767511	1.532614E-012	1.611261E-011	1	0.000000E+000
1	16.11806916	1.611261E-011	1.532614E-012	0	0.000000E+000
1	16.11809976	1.532614E-012	1.611261E-011	1	0.000000E+000
1	16.11815939	1.611261E-011	1.532614E-012	0	0.000000E+000
1	16.16579533	1.532614E-012	1.611261E-011	1	0.000000E+000
1	16.16586385	1.611261E-011	1.532614E-012	0	0.000000E+000
1	16.16589063	1.532614E-012	1.611261E-011	1	0.000000E+000
1	16.16617243	1.611261E-011	1.532614E-012	0	0.000000E+000
1	16.16623323	1.532614E-012	1.611261E-011	1	0.000000E+000
1	16.16625767	1.611261E-011	1.532614E-012	0	0.000000E+000
1	16.16627945	1.532614E-012	1.611261E-011	1	0.000000E+000
1	16.16644853	1.611261E-011	1.532614E-012	0	0.000000E+000
1	16.16648899	1.532614E-012	1.611261E-011	1	0.000000E+000
1	16.16652657	1.611261E-011	1.532614E-012	0	0.000000E+000
1	16.16653409	1.532614E-012	1.611261E-011	1	0.000000E+000
1	16.16687702	1.611261E-011	1.532614E-012	0	0.000000E+000
1	16.16689075	1.532614E-012	1.611261E-011	1	0.000000E+000
1	16.16721223	1.611261E-011	1.532614E-012	0	0.000000E+000
1	16.16735707	1.532614E-012	1.611261E-011	1	0.000000E+000
1	16.16823902	1.611261E-011	1.532614E-012	0	0.000000E+000
1	16.16825649	1.532614E-012	1.611261E-011	1	0.000000E+000
1	16.16837791	1.611261E-011	1.532614E-012	0	0.000000E+000
1	16.16839935	1.532614E-012	1.611261E-011	1	0.000000E+000
1	16.16852394	1.611261E-011	1.532614E-012	0	0.000000E+000
1	16.16861606	1.532614E-012	1.611261E-011	1	0.000000E+000
1	16.16877072	1.611261E-011	1.532614E-012	0	0.000000E+000
1	16.16879015	1.532614E-012	1.611261E-011	1	0.000000E+000
1	16.16916963	1.611261E-011	1.532614E-012	0	0.000000E+000
1	16.16920038	1.532614E-012	1.611261E-011	1	0.000000E+000
1	16.16998474	1.611261E-011	1.532614E-012	0	0.000000E+000
1	16.17002419	1.532614E-012	1.611261E-011	1	0.000000E+000
1	16.17028753	1.611261E-011	1.532614E-012	0	0.000000E+000
1	16.17030770	1.532614E-012	1.611261E-011	1	0.000000E+000
1	16.17079200	1.611261E-011	1.532614E-012	0	0.000000E+000
1	16.17082231	1.532614E-012	1.611261E-011	1	0.000000E+000
1	16.17090358	1.611261E-011	1.532614E-012	0	0.000000E+000
1	16.17092539	1.532614E-012	1.611261E-011	1	0.000000E+000
1	16.17174951	1.611261E-011	1.532614E-012	0	0.000000E+000
1	16.17181043	1.532614E-012	1.611261E-011	1	0.000000E+000
1	16.17185366	1.611261E-011	1.532614E-012	0	0.000000E+000
1	16.17188400	1.532614E-012	1.611261E-011	1	0.000000E+000
1	16.17225760	1.611261E-011	1.532614E-012	0	0.000000E+000
1	16.17338953	1.532614E-012	1.611261E-011	1	0.000000E+000
1	16.17359447	1.611261E-011	1.532614E-012	0	0.000000E+000
1	16.17360979	1.532614E-012	1.611261E-011	1	0.000000E+000
1	16.17375460	1.611261E-011	1.532614E-012	0	0.000000E+000
1	16.17378379	1.532614E-012	1.611261E-011	1	0.000000E+000
1	16.17397533	1.611261E-011	1.532614E-012	0	0.000000E+000
1	16.17438011	1.532614E-012	1.611261E-011	1	0.000000E+000
1	16.17471965	1.611261E-011	1.532614E-012	0	0.000000E+000
1	16.17479005	1.532614E-012	1.611261E-011	1	0.000000E+000
1	16.17534896	1.611261E-011	1.532614E-012	0	0.000000E+000
1	16.17538817	1.532614E-012	1.611261E-011	1	0.000000E+000
1	16.17545751	1.611261E-011	1.532614E-012	0	0.000000E+000
1	16.17547109	1.532614E-012	1.611261E-011	1	0.000000E+000
1	16.17597873	1.611261E-011	1.532614E-012	0	0.000000E+000
1	16.17599377	1.532614E-012	1.611261E-011	1	0.000000E+000
1	16.17623370	1.611261E-011	1.532614E-012	0	0.000000E+000
1	16.17643700	1.532614E-012	1.611261E-011	1	0.000000E+000
1	16.17683746	1.611261E-011	1.532614E-012	0	0.000000E+000
1	16.17690460	1.532614E-012	1.611261E-011	1	0.000000E+000
1	16.17761266	1.611261E-011	1.532614E-012	0	0.000000E+000
1	16.17766645	1.532614E-012	1.611261E-011	1	0.000000E+000
1	16.17775678	1.611261E-011	1.532614E-012	0	0.000000E+000
1	16.17777014	1.532614E-012	1.611261E-011	1	0.000000E+000
1	16.17836008	1.611261E-011	1.532614E-012	0	0.000000E+000
1	16.17838910	1.532614E-012	1.611261E-011	1	0.000000E+000
1	16.17876659	1.611261E-011	1.532614E-012	0	0.000000E+000
1	16.17879282	1.532614E-012	1.611261E-011	1	0.000000E+000
1	16.17905193	1.611261E-011	1.532614E-012	0	0.000000E+000
1	16.17908449	1.532614E-012	1.611261E-011	1	0.000000E+000
1	16.17931199	1.611261E-011	1.532614E-012	0	0.000000E+000
1	16.17935929	1.532614E-012	1.611261E-011	1	0.000000E+000
1	16.17942029	1.611261E-011	1.532614E-012	0	0.000000E+000
1	16.17952160	1.532614E-012	1.611261E-011	1	0.000000E+000
1	16.17971350	1.611261E-011	1.532614E-012	0	0.000000E+000
1	16.17976838	1.532614E-012	1.611261E-011	1	0.000000E+000
1	16.17996286	1.611261E-011	1.532614E-012	0	0.000000E+000
1	16.17997844	1.532614E-012	1.611261E-011	1	0.000000E+000
1	16.18013528	1.611261E-011	1.532614E-012	0	0.000000E+000
1	16.18015277	1.532614E-012	1.611261E-011	1	0.000000E+000
1	16.18056361	1.611261E-011	1.532614E-012	0	0.000000E+000
1	16.18061619	1.532614E-012	1.611261E-011	1	0.000000E+000
1	16.18066866	1.611261E-011	1.532614E-012	0	0.000000E+000
1	16.18069499	1.532614E-012	1.611261E-011	1	0.000000E+000
1	16.18091485	1.611261E-011	1.532614E-012	0	0.000000E+000
1	16.18091948	1.532614E-012	1.611261E-011	1	0.000000E+000
1	16.18122894	1.611261E-011	1.532614E-012	0	0.000000E+000
1	16.18126251	1.532614E-012	1.611261E-011	1	0.000000E+000
1	16.18191391	1.611261E-011	1.532614E-012	0	0.000000E+000
1	16.18192867	1.532614E-012	1.611261E-011	1	0.000000E+000
1	16.18259849	1.611261E-011	1.532614E-012	0	0.000000E+000
1	16.18265570	1.532614E-012	1.611261E-011	1	0.000000E+000
1	16.18287388	1.611261E-011	1.532614E-012	0	0.000000E+000
1	16.18288513	1.532614E-012	1.611261E-011	1	0.000000E+000
1	16.18322250	1.611261E-011	1.532614E-012	0	0.000000E+000
1	16.18326007	1.532614E-012	1.611261E-011	1	0.000000E+000
1	16.18367563	1.611261E-011	1.532614E-012	0	0.000000E+000
1	16.18370658	1.532614E-012	1.611261E-011	1	0.000000E+000
1	16.18381988	1.611261E-011	1.532614E-012	0	0.000000E+000
1	16.18383341	1.532614E-012	1.611261E-011	1	0.000000E+000
1	16.18408264	1.611261E-011	1.532614E-012	0	0.000000E+000
1	16.18410313	1.532614E-012	1.611261E-011	1	0.000000E+000
1	16.18465423	1.611261E-011	1.532614E-012	0	0.000000E+000
1	16.18468555	1.532614E-012	1.611261E-011	1	0.000000E+000
1	16.18491398	1.611261E-011	1.532614E-012	0	0.000000E+000
1	16.18494261	1.532614E-012	1.611261E-011	1	0.000000E+000
1	16.18538267	1.611261E-011	1.532614E-012	0	0.000000E+000
1	16.18543635	1.532614E-012	1.611261E-011	1	0.000000E+000
1	16.18558289	1.611261E-011	1.532614E-012	0	0.000000E+000
1	16.18563968	1.532614E-012	1.611261E-011	1	0.000000E+000
1	16.18588721	1.611261E-011	1.532614E-012	0	0.000000E+000
1	16.18751957	1.532614E-012	1.611261E-011	1	0.000000E+000
1	16.18805113	1.611261E-011	1.532614E-012	0	0.000000E+000
1	16.18805937	1.532614E-012	1.611261E-011	1	0.000000E+000
1	16.18825882	1.611261E-011	1.532614E-012	0	0.000000E+000
1	16.18828633	1.532614E-012	1.611261E-011	1	0.000000E+000
1	16.18844033	1.611261E-011	1.532614E-012	0	0.000000E+000
1	16.18846966	1.532614E-012	1.611261E-011	1	0.000000E+000
1	16.18867441	1.611261E-011	1.532614E-012	0	0.000000E+000
1	16.18870990	1.532614E-012	1.611261E-011	1	0.000000E+000
1	16.18876461	1.611261E-011	1.532614E-012	0	0.000000E+000
1	16.18880026	1.532614E-012	1.611261E-011	1	0.000000E+000
1	16.18891453	1.611261E-011	1.532614E-012	0	0.000000E+000
1	16.18893178	1.532614E-012	1.611261E-011	1	0.000000E+000
1	16.18897268	1.611261E-011	1.532614E-012	0	0.000000E+000
1	16.18899243	1.532614E-012	1.611261E-011	1	0.000000E+000
1	16.18911659	1.611261E-011	1.532614E-012	0	0.000000E+000
1	16.18914818	1.532614E-012	1.611261E-011	1	0.000000E+000
1	16.18935205	1.611261E-011	1.532614E-012	0	0.000000E+000
1	16.18936190	1.532614E-012	1.611261E-011	1	0.000000E+000
1	16.18969250	1.611261E-011	1.532614E-012	0	0.000000E+000
1	16.18972470	1.532614E-012	1.611261E-011	1	0.000000E+000
1	16.18998622	1.611261E-011	1.532614E-012	0	0.000000E+000
1	16.19001095	1.532614E-012	1.611261E-011	1	0.000000E+000
1	16.19017571	1.611261E-011	1.532614E-012	0	0.000000E+000
1	16.19019576	1.532614E-012	1.611261E-011	1	0.000000E+000
1	16.19057462	1.611261E-011	1.532614E-012	0	0.000000E+000
1	16.19063499	1.532614E-012	1.611261E-011	1	0.000000E+000
1	16.19117635	1.611261E-011	1.532614E-012	0	0.000000E+000
1	16.19256370	1.532614E-012	1.611261E-011	1	0.000000E+000
1	16.19341025	1.611261E-011	1.532614E-012	0	0.000000E+000
1	16.19342237	1.532614E-012	1.611261E-011	1	0.000000E+000
1	16.19358432	1.611261E-011	1.532614E-012	0	0.000000E+000
1	16.19359941	1.532614E-012	1.611261E-011	1	0.000000E+000
1	16.19387806	1.611261E-011	1.532614E-012	0	0.000000E+000
1	16.19390581	1.532614E-012	1.611261E-011	1	0.000000E+000
1	16.19425558	1.611261E-011	1.532614E-012	0	0.000000E+000
1	16.19430081	1.532614E-012	1.611261E-011	1	0.000000E+000
1	16.19434138	1.611261E-011	1.532614E-012	0	0.000000E+000
1	16.19439296	1.532614E-012	1.611261E-011	1	0.000000E+000
1	16.19449420	1.611261E-011	1.532614E-012	0	0.000000E+000
1	16.19453882	1.532614E-012	1.611261E-011	1	0.000000E+000
1	16.19501699	1.611261E-011	1.532614E-012	0	0.000000E+000
1	16.19505253	1.532614E-012	1.611261E-011	1	0.000000E+000
1	16.19520115	1.611261E-011	1.532614E-012	0	0.000000E+000
1	16.19523357	1.532614E-012	1.611261E-011	1	0.000000E+000
1	16.19577608	1.611261E-011	1.532614E-012	0	0.000000E+000
1	16.19579568	1.532614E-012	1.611261E-011	1	0.000000E+000
1	16.19583118	1.611261E-011	1.532614E-012	0	0.000000E+000
1	16.19585638	1.532614E-012	1.611261E-011	1	0.000000E+000
1	16.19613911	1.611261E-011	1.532614E-012	0	0.000000E+000
1	16.19616110	1.532614E-012	1.611261E-011	1	0.000000E+000
1	16.19621575	1.611261E-011	1.532614E-012	0	0.000000E+000
1	16.19625386	1.532614E-012	1.611261E-011	1	0.000000E+000
1	16.19658950	1.611261E-011	1.532614E-012	0	0.000000E+000
1	16.19661857	1.532614E-012	1.611261E-011	1	0.000000E+000
1	16.19696718	1.611261E-011	1.532614E-012	0	0.000000E+000
1	16.19699527	1.532614E-012	1.611261E-011	1	0.000000E+000
1	16.19709753	1.611261E-011	1.532614E-012	0	0.000000E+000
1	16.19711897	1.532614E-012	1.611261E-011	1	0.000000E+000
1	16.19714794	1.611261E-011	1.532614E-012	0	0.000000E+000
1	16.19742468	1.532614E-012	1.611261E-011	1	0.000000E+000
1	16.19774373	1.611261E-011	1.532614E-012	0	0.000000E+000
1	16.19778144	1.532614E-012	1.611261E-011	1	0.000000E+000
1	16.19802196	1.611261E-011	1.532614E-012	0	0.000000E+000
1	16.19804083	1.532614E-012	1.611261E-011	1	0.000000E+000
1	16.19830297	1.611261E-011	1.532614E-012	0	0.000000E+000
1	16.19831341	1.532614E-012	1.611261E-011	1	0.000000E+000
1	16.19849973	1.611261E-011	1.532614E-012	0	0.000000E+000
1	16.19851756	1.532614E-012	1.611261E-011	1	0.000000E+000
1	16.19900896	1.611261E-011	1.532614E-012	0	0.000000E+000
1	16.19904743	1.532614E-012	1.611261E-011	1	0.000000E+000
1	16.19966793	1.611261E-011	1.532614E-012	0	0.000000E+000
1	16.19969212	1.532614E-012	1.611261E-011	1	0.000000E+000
1	16.19985573	1.611261E-011	1.532614E-012	0	0.000000E+000
1	16.19988559	1.532614E-012	1.611261E-011	1	0.000000E+000
1	16.19991952	1.611261E-011	1.532614E-012	0	0.000000E+000
1	16.19993747	1.532614E-012	1.611261E-011	1	0.000000E+000
1	16.20030587	1.611261E-011	1.532614E-012	0	0.000000E+000
1	16.20044232	1.532614E-012	1.611261E-011	1	0.000000E+000
1	16.20058031	1.611261E-011	1.532614E-012	0	0.000000E+000
1	16.20063585	1.532614E-012	1.611261E-011	1	0.000000E+000
1	16.20096418	1.611261E-011	1.532614E-012	0	0.000000E+000
1	16.20581894	1.532614E-012	1.611261E-011	1	0.000000E+000
1	16.20585931	1.611261E-011	1.532614E-012	0	0.000000E+000
1	16.20588099	1.532614E-012	1.611261E-011	1	0.000000E+000
1	16.20680628	1.611261E-011	1.532614E-012	0	0.000000E+000
1	16.20682042	1.532614E-012	1.611261E-011	1	0.000000E+000
1	16.20683616	1.611261E-011	1.532614E-012	0	0.000000E+000
1	16.20693380	1.532614E-012	1.611261E-011	1	0.000000E+000
1	16.20705851	1.611261E-011	1.532614E-012	0	0.000000E+000
1	16.20770547	1.532614E-012	1.611261E-011	1	0.000000E+000
1	16.20797956	1.611261E-011	1.532614E-012	0	0.000000E+000
1	16.20802190	1.532614E-012	1.611261E-011	1	0.000000E+000
1	16.20823805	1.611261E-011	1.532614E-012	0	0.000000E+000
1	16.20826583	1.532614E-012	1.611261E-011	1	0.000000E+000
1	16.20882630	1.611261E-011	1.532614E-012	0	0.000000E+000
1	16.20886254	1.532614E-012	1.611261E-011	1	0.000000E+000
1	16.20911960	1.611261E-011	1.532614E-012	0	0.000000E+000
1	16.20912625	1.532614E-012	1.611261E-011	1	0.000000E+000
1	16.21001469	1.611261E-011	1.532614E-012	0	0.000000E+000
1	16.21004450	1.532614E-012	1.611261E-011	1	0.000000E+000
1	16.21007010	1.611261E-011	1.532614E-012	0	0.000000E+000
1	16.21010179	1.532614E-012	1.611261E-011	1	0.000000E+000
1	16.21041319	1.611261E-011	1.532614E-012	0	0.000000E+000
1	16.21042743	1.532614E-012	1.611261E-011	1	0.000000E+000
1	16.21060870	1.611261E-011	1.532614E-012	0	0.000000E+000
1	16.21064292	1.532614E-012	1.611261E-011	1	0.000000E+000
1	16.21073582	1.611261E-011	1.532614E-012	0	0.000000E+000
1	16.21078097	1.532614E-012	1.611261E-011	1	0.000000E+000
1	16.21081442	1.611261E-011	1.532614E-012	0	0.000000E+000
1	16.21087618	1.532614E-012	1.611261E-011	1	0.000000E+000
1	16.21122945	1.611261E-011	1.532614E-012	0	0.000000E+000
1	16.21126392	1.532614E-012	1.611261E-011	1	0.000000E+000
1	16.21146692	1.611261E-011	1.532614E-012	0	0.000000E+000
1	16.21148630	1.532614E-012	1.611261E-011	1	0.000000E+000
1	16.21153535	1.611261E-011	1.532614E-012	0	0.000000E+000
1	16.21154878	1.532614E-012	1.611261E-011	1	0.000000E+000
1	16.21161538	1.611261E-011	1.532614E-012	0	0.000000E+000
1	16.21162977	1.532614E-012	1.611261E-011	1	0.000000E+000
1	16.21203571	1.611261E-011	1.532614E-012	0	0.000000E+000
1	16.21205218	1.532614E-012	1.611261E-011	1	0.000000E+000
1	16.21229452	1.611261E-011	1.532614E-012	0	0.000000E+000
1	16.21234250	1.532614E-012	1.611261E-011	1	0.000000E+000
1	16.21317352	1.611261E-011	1.532614E-012	0	0.000000E+000
1	16.21318128	1.532614E-012	1.611261E-011	1	0.000000E+000
1	16.21342292	1.611261E-011	1.532614E-012	0	0.000000E+000
1	16.21347578	1.532614E-012	1.611261E-011	1	0.000000E+000
1	16.21385903	1.611261E-011	1.532614E-012	0	0.000000E+000
1	16.21389226	1.532614E-012	1.611261E-011	1	0.000000E+000
1	16.21416966	1.611261E-011	1.532614E-012	0	0.000000E+000
1	16.21418903	1.532614E-012	1.611261E-011	1	0.000000E+000
1	16.21436525	1.611261E-011	1.532614E-012	0	0.000000E+000
1	16.21447022	1.532614E-012	1.611261E-011	1	0.000000E+000
1	16.21448367	1.611261E-011	1.532614E-012	0	0.000000E+000
1	16.21453138	1.532614E-012	1.611261E-011	1	0.000000E+000
1	16.21473466	1.611261E-011	1.532614E-012	0	0.000000E+000
1	16.21475766	1.532614E-012	1.611261E-011	1	0.000000E+000
1	16.21516207	1.611261E-011	1.532614E-012	0	0.000000E+000
1	16.21524745	1.532614E-012	1.611261E-011	1	0.000000E+000
1	16.21592509	1.611261E-011	1.532614E-012	0	0.000000E+000
1	16.21601697	1.532614E-012	1.611261E-011	1	0.000000E+000
1	16.21667604	1.611261E-011	1.532614E-012	0	0.000000E+000
1	16.21671152	1.532614E-012	1.611261E-011	1	0.000000E+000
1	16.21682664	1.611261E-011	1.532614E-012	0	0.000000E+000
1	16.21682862	1.532614E-012	1.611261E-011	1	0.000000E+000
1	16.21730708	1.611261E-011	1.532614E-012	0	0.000000E+000
1	16.21733981	1.532614E-012	1.611261E-011	1	0.000000E+000
1	16.21734548	1.611261E-011	1.532614E-012	0	0.000000E+000
1	16.21738534	1.532614E-012	1.611261E-011	1	0.000000E+000
1	16.21758530	1.611261E-011	1.532614E-012	0	0.000000E+000
1	16.21760333	1.532614E-012	1.611261E-011	1	0.000000E+000
1	16.21772027	1.611261E-011	1.532614E-012	0	0.000000E+000
1	16.21776036	1.532614E-012	1.611261E-011	1	0.000000E+000
1	16.21931985	1.611261E-011	1.532614E-012	0	0.000000E+000
1	16.21934821	1.532614E-012	1.611261E-011	1	0.000000E+000
1	16.21962059	1.611261E-011	1.532614E-012	0	0.000000E+000
1	16.21963243	1.532614E-012	1.611261E-011	1	0.000000E+000
1	16.21979915	1.611261E-011	1.532614E-012	0	0.000000E+000
1	16.21982694	1.532614E-012	1.611261E-011	1	0.000000E+000
1	16.22021560	1.611261E-011	1.532614E-012	0	0.000000E+000
1	16.22022687	1.532614E-012	1.611261E-011	1	0.000000E+000
1	16.22062930	1.611261E-011	1.532614E-012	0	0.000000E+000
1	16.22069878	1.532614E-012	1.611261E-011	1	0.000000E+000
1	16.22121952	1.611261E-011	1.532614E-012	0	0.000000E+000
1	16.22123440	1.532614E-012	1.611261E-011	1	0.000000E+000
1	16.22133231	1.611261E-011	1.532614E-012	0	0.000000E+000
1	16.22134708	1.532614E-012	1.611261E-011	1	0.000000E+000
1	16.22168479	1.611261E-011	1.532614E-012	0	0.000000E+000
1	16.22169382	1.532614E-012	1.611261E-011	1	0.000000E+000
1	16.22223434	1.611261E-011	1.532614E-012	0	0.000000E+000
1	16.22226423	1.532614E-012	1.611261E-011	1	0.000000E+000
1	16.22242648	1.611261E-011	1.532614E-012	0	0.000000E+000
1	16.22251523	1.532614E-012	1.611261E-011	1	0.000000E+000
1	16.22330328	1.611261E-011	1.532614E-012	0	0.000000E+000
1	16.22333269	1.532614E-012	1.611261E-011	1	0.000000E+000
1	16.22372543	1.611261E-011	1.532614E-012	0	0.000000E+000
1	16.22377921	1.532614E-012	1.611261E-011	1	0.000000E+000
1	16.22391937	1.611261E-011	1.532614E-012	0	0.000000E+000
1	16.22396062	1.532614E-012	1.611261E-011	1	0.000000E+000
1	16.22406925	1.611261E-011	1.532614E-012	0	0.000000E+000
1	16.22414650	1.532614E-012	1.611261E-011	1	0.000000E+000
1	16.22424557	1.611261E-011	1.532614E-012	0	0.000000E+000
1	16.22427351	1.532614E-012	1.611261E-011	1	0.000000E+000
1	16.22434487	1.611261E-011	1.532614E-012	0	0.000000E+000
1	16.22436330	1.532614E-012	1.611261E-011	1	0.000000E+000
1	16.22479578	1.611261E-011	1.532614E-012	0	0.000000E+000
1	16.22483785	1.532614E-012	1.611261E-011	1	0.000000E+000
1	16.22495396	1.611261E-011	1.532614E-012	0	0.000000E+000
1	16.22497775	1.532614E-012	1.611261E-011	1	0.000000E+000
1	16.22521239	1.611261E-011	1.532614E-012	0	0.000000E+000
1	16.22524747	1.532614E-012	1.611261E-011	1	0.000000E+000
1	16.22547229	1.611261E-011	1.532614E-012	0	0.000000E+000
1	16.22549486	1.532614E-012	1.611261E-011	1	0.000000E+000
1	16.22567338	1.611261E-011	1.532614E-012	0	0.000000E+000
1	16.22571037	1.532614E-012	1.611261E-011	1	0.000000E+000
1	16.22605321	1.611261E-011	1.532614E-012	0	0.000000E+000
1	16.22652060	1.532614E-012	1.611261E-011	1	0.000000E+000
1	16.22662396	1.611261E-011	1.532614E-012	0	0.000000E+000
1	16.22667457	1.532614E-012	1.611261E-011	1	0.000000E+000
1	16.22692839	1.611261E-011	1.532614E-012	0	0.000000E+000
1	16.22699067	1.532614E-012	1.611261E-011	1	0.000000E+000
1	16.22758743	1.611261E-011	1.532614E-012	0	0.000000E+000
1	16.22765675	1.532614E-012	1.611261E-011	1	0.000000E+000
1	16.22798579	1.611261E-011	1.532614E-012	0	0.000000E+000
1	16.22800844	1.532614E-012	1.611261E-011	1	0.000000E+000
1	16.22854881	1.611261E-011	1.532614E-012	0	0.000000E+000
1	16.22866562	1.532614E-012	1.611261E-011	1	0.000000E+000
1	16.22876367	1.611261E-011	1.532614E-012	0	0.000000E+000
1	16.22877478	1.532614E-012	1.611261E-011	1	0.000000E+000
1	16.22888475	1.611261E-011	1.532614E-012	0	0.000000E+000
1	16.22888905	1.532614E-012	1.611261E-011	1	0.000000E+000
1	16.22893638	1.611261E-011	1.532614E-012	0	0.000000E+000
1	16.22897207	1.532614E-012	1.611261E-011	1	0.000000E+000
1	16.22939393	1.611261E-011	1.532614E-012	0	0.000000E+000
1	16.22940622	1.532614E-012	1.611261E-011	1	0.000000E+000
1	16.22943107	1.611261E-011	1.532614E-012	0	0.000000E+000
1	16.22945058	1.532614E-012	1.611261E-011	1	0.000000E+000
1	16.22949150	1.611261E-011	1.532614E-012	0	0.000000E+000
1	16.22951463	1.532614E-012	1.611261E-011	1	0.000000E+000
1	16.23003757	1.611261E-011	1.532614E-012	0	0.000000E+000
1	16.23007054	1.532614E-012	1.611261E-011	1	0.000000E+000
1	16.23035541	1.611261E-011	1.532614E-012	0	0.000000E+000
1	16.23036351	1.532614E-012	1.611261E-011	1	0.000000E+000
1	16.23044743	1.611261E-011	1.532614E-012	0	0.000000E+000
1	16.23048435	1.532614E-012	1.611261E-011	1	0.000000E+000
1	16.23068743	1.611261E-011	1.532614E-012	0	0.000000E+000
1	16.23073286	1.532614E-012	1.611261E-011	1	0.000000E+000
1	16.23116044	1.611261E-011	1.532614E-012	0	0.000000E+000
1	16.23120539	1.532614E-012	1.611261E-011	1	0.000000E+000
1	16.23124083	1.611261E-011	1.532614E-012	0	0.000000E+000
1	16.23124618	1.532614E-012	1.611261E-011	1	0.000000E+000
1	16.23197007	1.611261E-011	1.532614E-012	0	0.000000E+000
1	16.23198406	1.532614E-012	1.611261E-011	1	0.000000E+000
1	16.23228409	1.611261E-011	1.532614E-012	0	0.000000E+000
1	16.23232266	1.532614E-012	1.611261E-011	1	0.000000E+000
1	16.23300299	1.611261E-011	1.532614E-012	0	0.000000E+000
1	16.23306187	1.532614E-012	1.611261E-011	1	0.000000E+000
1	16.23320000	1.611261E-011	1.532614E-012	0	0.000000E+000
1	16.23322224	1.532614E-012	1.611261E-011	1	0.000000E+000
1	16.23332533	1.611261E-011	1.532614E-012	0	0.000000E+000
1	16.23334588	1.532614E-012	1.611261E-011	1	0.000000E+000
1	16.23345624	1.611261E-011	1.532614E-012	0	0.000000E+000
1	16.23350022	1.532614E-012	1.611261E-011	1	0.000000E+000
1	16.23357590	1.611261E-011	1.532614E-012	0	0.000000E+000
1	16.23361115	1.532614E-012	1.611261E-011	1	0.000000E+000
1	16.23413574	1.611261E-011	1.532614E-012	0	0.000000E+000
1	16.23417279	1.532614E-012	1.611261E-011	1	0.000000E+000
1	16.23420080	1.611261E-011	1.532614E-012	0	0.000000E+000
1	16.23423390	1.532614E-012	1.611261E-011	1	0.000000E+000
1	16.23425844	1.611261E-011	1.532614E-012	0	0.000000E+000
1	16.23427024	1.532614E-012	1.611261E-011	1	0.000000E+000
1	16.23490500	1.611261E-011	1.532614E-012	0	0.000000E+000
1	16.23494041	1.532614E-012	1.611261E-011	1	0.000000E+000
1	16.23539296	1.611261E-011	1.532614E-012	0	0.000000E+000
1	16.23543311	1.532614E-012	1.611261E-011	1	0.000000E+000
1	16.23656670	1.611261E-011	1.532614E-012	0	0.000000E+000
1	16.23658927	1.532614E-012	1.611261E-011	1	0.000000E+000
1	16.23665957	1.611261E-011	1.532614E-012	0	0.000000E+000
1	16.23668002	1.532614E-012	1.611261E-011	1	0.000000E+000
1	16.23757995	1.611261E-011	1.532614E-012	0	0.000000E+000
1	16.23762143	1.532614E-012	1.611261E-011	1	0.000000E+000
1	16.23797514	1.611261E-011	1.532614E-012	0	0.000000E+000
1	16.23799074	1.532614E-012	1.611261E-011	1	0.000000E+000
1	16.23854163	1.611261E-011	1.532614E-012	0	0.000000E+000
1	16.23855298	1.532614E-012	1.611261E-011	1	0.000000E+000
1	16.23892131	1.611261E-011	1.532614E-012	0	0.000000E+000
1	16.23896673	1.532614E-012	1.611261E-011	1	0.000000E+000
1	16.23903152	1.611261E-011	1.532614E-012	0	0.000000E+000
1	16.23905570	1.532614E-012	1.611261E-011	1	0.000000E+000
1	16.24008342	1.611261E-011	1.532614E-012	0	0.000000E+000
1	16.24012663	1.532614E-012	1.611261E-011	1	0.000000E+000
1	16.24034557	1.611261E-011	1.532614E-012	0	0.000000E+000
1	16.24036670	1.532614E-012	1.611261E-011	1	0.000000E+000
1	16.24074176	1.611261E-011	1.532614E-012	0	0.000000E+000
1	16.24075650	1.532614E-012	1.611261E-011	1	0.000000E+000
1	16.24083854	1.611261E-011	1.532614E-012	0	0.000000E+000
1	16.24087294	1.532614E-012	1.611261E-011	1	0.000000E+000
1	16.24090524	1.611261E-011	1.532614E-012	0	0.000000E+000
1	16.24093952	1.532614E-012	1.611261E-011	1	0.000000E+000
1	16.24146582	1.611261E-011	1.532614E-012	0	0.000000E+000
1	16.24153797	1.532614E-012	1.611261E-011	1	0.000000E+000
1	16.24210162	1.611261E-011	1.532614E-012	0	0.000000E+000
1	16.24211924	1.532614E-012	1.611261E-011	1	0.000000E+000
1	16.24230553	1.611261E-011	1.532614E-012	0	0.000000E+000
1	16.24232662	1.532614E-012	1.611261E-011	1	0.000000E+000
1	16.24245275	1.611261E-011	1.532614E-012	0	0.000000E+000
1	16.24252465	1.532614E-012	1.611261E-011	1	0.000000E+000
1	16.24253786	1.611261E-011	1.532614E-012	0	0.000000E+000
1	16.24256201	1.532614E-012	1.611261E-011	1	0.000000E+000
1	16.24389791	1.611261E-011	1.532614E-012	0	0.000000E+000
1	16.24398934	1.532614E-012	1.611261E-011	1	0.000000E+000
1	16.24621999	1.611261E-011	1.532614E-012	0	0.000000E+000
1	16.24652438	1.532614E-012	1.611261E-011	1	0.000000E+000
1	16.24657695	1.611261E-011	1.532614E-012	0	0.000000E+000
1	16.24664584	1.532614E-012	1.611261E-011	1	0.000000E+000
1	16.24672497	1.611261E-011	1.532614E-012	0	0.000000E+000
1	16.24675202	1.532614E-012	1.611261E-011	1	0.000000E+000
1	16.24714473	1.611261E-011	1.532614E-012	0	0.000000E+000
1	16.24716582	1.532614E-012	1.611261E-011	1	0.000000E+000
1	16.24732721	1.611261E-011	1.532614E-012	0	0.000000E+000
1	16.24737466	1.532614E-012	1.611261E-011	1	0.000000E+000
1	16.24825686	1.611261E-011	1.532614E-012	0	0.000000E+000
1	16.24831021	1.532614E-012	1.611261E-011	1	0.000000E+000
1	16.24897348	1.611261E-011	1.532614E-012	0	0.000000E+000
1	16.24901670	1.532614E-012	1.611261E-011	1	0.000000E+000
1	16.24994875	1.611261E-011	1.532614E-012	0	0.000000E+000
1	16.24997040	1.532614E-012	1.611261E-011	1	0.000000E+000
1	16.25075266	1.611261E-011	1.532614E-012	0	0.000000E+000
1	16.25077911	1.532614E-012	1.611261E-011	1	0.000000E+000
1	16.25166002	1.611261E-011	1.532614E-012	0	0.000000E+000
1	16.25168142	1.532614E-012	1.611261E-011	1	0.000000E+000
1	16.25233772	1.611261E-011	1.532614E-012	0	0.000000E+000
1	16.25238798	1.532614E-012	1.611261E-011	1	0.000000E+000
1	16.25243974	1.611261E-011	1.532614E-012	0	0.000000E+000
1	16.25244929	1.532614E-012	1.611261E-011	1	0.000000E+000
1	16.25292153	1.611261E-011	1.532614E-012	0	0.000000E+000
1	16.25299292	1.532614E-012	1.611261E-011	1	0.000000E+000
1	16.25330032	1.611261E-011	1.532614E-012	0	0.000000E+000
1	16.25348039	1.532614E-012	1.611261E-011	1	0.000000E+000
1	16.25400183	1.611261E-011	1.532614E-012	0	0.000000E+000
1	16.25403049	1.532614E-012	1.611261E-011	1	0.000000E+000
1	16.25427457	1.611261E-011	1.532614E-012	0	0.000000E+000
1	16.25428807	1.532614E-012	1.611261E-011	1	0.000000E+000
1	16.25484708	1.611261E-011	1.532614E-012	0	0.000000E+000
1	16.25485399	1.532614E-012	1.611261E-011	1	0.000000E+000
1	16.25494333	1.611261E-011	1.532614E-012	0	0.000000E+000
1	16.25495226	1.532614E-012	1.611261E-011	1	0.000000E+000
1	16.25598152	1.611261E-011	1.532614E-012	0	0.000000E+000
1	16.25600060	1.532614E-012	1.611261E-011	1	0.000000E+000
1	16.25635699	1.611261E-011	1.532614E-012	0	0.000000E+000
1	16.25638941	1.532614E-012	1.611261E-011	1	0.000000E+000
1	16.25675580	1.611261E-011	1.532614E-012	0	0.000000E+000
1	16.25679336	1.532614E-012	1.611261E-011	1	0.000000E+000
1	16.25702204	1.611261E-011	1.532614E-012	0	0.000000E+000
1	16.25707398	1.532614E-012	1.611261E-011	1	0.000000E+000
1	16.25756000	1.611261E-011	1.532614E-012	0	0.000000E+000
1	16.25766178	1.532614E-012	1.611261E-011	1	0.000000E+000
1	16.25802495	1.611261E-011	1.532614E-012	0	0.000000E+000
1	16.25803394	1.532614E-012	1.611261E-011	1	0.000000E+000
1	16.25853750	1.611261E-011	1.532614E-012	0	0.000000E+000
1	16.25858802	1.532614E-012	1.611261E-011	1	0.000000E+000
1	16.25904366	1.611261E-011	1.532614E-012	0	0.000000E+000
1	16.25905965	1.532614E-012	1.611261E-011	1	0.000000E+000
1	16.25956297	1.611261E-011	1.532614E-012	0	0.000000E+000
1	16.25959778	1.532614E-012	1.611261E-011	1	0.000000E+000
1	16.25970616	1.611261E-011	1.532614E-012	0	0.000000E+000
1	16.25975598	1.532614E-012	1.611261E-011	1	0.000000E+000
1	16.25986978	1.611261E-011	1.532614E-012	0	0.000000E+000
1	16.25989589	1.532614E-012	1.611261E-011	1	0.000000E+000
1	16.25999093	1.611261E-011	1.532614E-012	0	0.000000E+000
1	16.26003666	1.532614E-012	1.611261E-011	1	0.000000E+000
1	16.26005609	1.611261E-011	1.532614E-012	0	0.000000E+000
1	16.26010803	1.532614E-012	1.611261E-011	1	0.000000E+000
1	16.26031968	1.611261E-011	1.532614E-012	0	0.000000E+000
1	16.26034773	1.532614E-012	1.611261E-011	1	0.000000E+000
1	16.26036477	1.611261E-011	1.532614E-012	0	0.000000E+000
1	16.26049300	1.532614E-012	1.611261E-011	1	0.000000E+000
1	16.26052361	1.611261E-011	1.532614E-012	0	0.000000E+000
1	16.26054675	1.532614E-012	1.611261E-011	1	0.000000E+000
1	16.26063352	1.611261E-011	1.532614E-012	0	0.000000E+000
1	16.26067089	1.532614E-012	1.611261E-011	1	0.000000E+000
1	16.26076261	1.611261E-011	1.532614E-012	0	0.000000E+000
1	16.26080937	1.532614E-012	1.611261E-011	1	0.000000E+000
1	16.26084957	1.611261E-011	1.532614E-012	0	0.000000E+000
1	16.26090558	1.532614E-012	1.611261E-011	1	0.000000E+000
1	16.26265220	1.611261E-011	1.532614E-012	0	0.000000E+000
1	16.26270259	1.532614E-012	1.611261E-011	1	0.000000E+000
1	16.26279627	1.611261E-011	1.532614E-012	0	0.000000E+000
1	16.26414787	1.532614E-012	1.611261E-011	1	0.000000E+000
1	16.26417179	1.611261E-011	1.532614E-012	0	0.000000E+000
1	16.26421581	1.532614E-012	1.611261E-011	1	0.000000E+000
1	16.26442193	1.611261E-011	1.532614E-012	0	0.000000E+000
1	16.26445083	1.532614E-012	1.611261E-011	1	0.000000E+000
1	16.26474602	1.611261E-011	1.532614E-012	0	0.000000E+000
1	16.26479793	1.532614E-012	1.611261E-011	1	0.000000E+000
1	16.26514212	1.611261E-011	1.532614E-012	0	0.000000E+000
1	16.26517408	1.532614E-012	1.611261E-011	1	0.000000E+000
1	16.26555766	1.611261E-011	1.532614E-012	0	0.000000E+000
1	16.26694868	1.532614E-012	1.611261E-011	1	0.000000E+000
1	16.26767668	1.611261E-011	1.532614E-012	0	0.000000E+000
1	16.26773718	1.532614E-012	1.611261E-011	1	0.000000E+000
1	16.26849258	1.611261E-011	1.532614E-012	0	0.000000E+000
1	16.26851836	1.532614E-012	1.611261E-011	1	0.000000E+000
1	16.26855174	1.611261E-011	1.532614E-012	0	0.000000E+000
1	16.26861701	1.532614E-012	1.611261E-011	1	0.000000E+000
1	16.26887970	1.611261E-011	1.532614E-012	0	0.000000E+000
1	16.26890058	1.532614E-012	1.611261E-011	1	0.000000E+000
1	16.26942777	1.611261E-011	1.532614E-012	0	0.000000E+000
1	16.26949778	1.532614E-012	1.611261E-011	1	0.000000E+000
1	16.26984652	1.611261E-011	1.532614E-012	0	0.000000E+000
1	16.26987404	1.532614E-012	1.611261E-011	1	0.000000E+000
1	16.27053937	1.611261E-011	1.532614E-012	0	0.000000E+000
1	16.27057266	1.532614E-012	1.611261E-011	1	0.000000E+000
1	16.27078424	1.611261E-011	1.532614E-012	0	0.000000E+000
1	16.27087506	1.532614E-012	1.611261E-011	1	0.000000E+000
1	16.27093073	1.611261E-011	1.532614E-012	0	0.000000E+000
1	16.27093721	1.532614E-012	1.611261E-011	1	0.000000E+000
1	16.27105268	1.611261E-011	1.532614E-012	0	0.000000E+000
1	16.27107824	1.532614E-012	1.611261E-011	1	0.000000E+000
1	16.27149177	1.611261E-011	1.532614E-012	0	0.000000E+000
1	16.27326350	1.532614E-012	1.611261E-011	1	0.000000E+000
1	16.27339155	1.611261E-011	1.532614E-012	0	0.000000E+000
1	16.27345494	1.532614E-012	1.611261E-011	1	0.000000E+000
1	16.27359697	1.611261E-011	1.532614E-012	0	0.000000E+000
1	16.27530934	1.532614E-012	1.611261E-011	1	0.000000E+000
1	16.27568591	1.611261E-011	1.532614E-012	0	0.000000E+000
1	16.27570178	1.532614E-012	1.611261E-011	1	0.000000E+000
1	16.27598215	1.611261E-011	1.532614E-012	0	0.000000E+000
1	16.27605228	1.532614E-012	1.611261E-011	1	0.000000E+000
1	16.27675896	1.611261E-011	1.532614E-012	0	0.000000E+000
1	16.27679925	1.532614E-012	1.611261E-011	1	0.000000E+000
1	16.27700566	1.611261E-011	1.532614E-012	0	0.000000E+000
1	16.27721481	1.532614E-012	1.611261E-011	1	0.000000E+000
1	16.27727275	1.611261E-011	1.532614E-012	0	0.000000E+000
1	16.27730059	1.532614E-012	1.611261E-011	1	0.000000E+000
1	16.27737674	1.611261E-011	1.532614E-012	0	0.000000E+000
1	16.27739570	1.532614E-012	1.611261E-011	1	0.000000E+000
1	16.27765469	1.611261E-011	1.532614E-012	0	0.000000E+000
1	16.27766862	1.532614E-012	1.611261E-011	1	0.000000E+000
1	16.27772192	1.611261E-011	1.532614E-012	0	0.000000E+000
1	16.27773729	1.532614E-012	1.611261E-011	1	0.000000E+000
1	16.27776134	1.611261E-011	1.532614E-012	0	0.000000E+000
1	16.27778994	1.532614E-012	1.611261E-011	1	0.000000E+000
1	16.27801715	1.611261E-011	1.532614E-012	0	0.000000E+000
1	16.27805975	1.532614E-012	1.611261E-011	1	0.000000E+000
1	16.27850543	1.611261E-011	1.532614E-012	0	0.000000E+000
1	16.27851487	1.532614E-012	1.611261E-011	1	0.000000E+000
1	16.27866522	1.611261E-011	1.532614E-012	0	0.000000E+000
1	16.27868807	1.532614E-012	1.611261E-011	1	0.000000E+000
1	16.27900933	1.611261E-011	1.532614E-012	0	0.000000E+000
1	16.27907701	1.532614E-012	1.611261E-011	1	0.000000E+000
1	16.27945880	1.611261E-011	1.532614E-012	0	0.000000E+000
1	16.27949938	1.532614E-012	1.611261E-011	1	0.000000E+000
1	16.27967531	1.611261E-011	1.532614E-012	0	0.000000E+000
1	16.27971483	1.532614E-012	1.611261E-011	1	0.000000E+000
1	16.28063519	1.611261E-011	1.532614E-012	0	0.000000E+000
1	16.28067573	1.532614E-012	1.611261E-011	1	0.000000E+000
1	16.28095560	1.611261E-011	1.532614E-012	0	0.000000E+000
1	16.28097677	1.532614E-012	1.611261E-011	1	0.000000E+000
1	16.28148412	1.611261E-011	1.532614E-012	0	0.000000E+000
1	16.28149664	1.532614E-012	1.611261E-011	1	0.000000E+000
1	16.28154661	1.611261E-011	1.532614E-012	0	0.000000E+000
1	16.28157079	1.532614E-012	1.611261E-011	1	0.000000E+000
1	16.28255143	1.611261E-011	1.532614E-012	0	0.000000E+000
1	16.28259141	1.532614E-012	1.611261E-011	1	0.000000E+000
1	16.28268829	1.611261E-011	1.532614E-012	0	0.000000E+000
1	16.28272178	1.532614E-012	1.611261E-011	1	0.000000E+000
1	16.28339220	1.611261E-011	1.532614E-012	0	0.000000E+000
1	16.28395043	1.532614E-012	1.611261E-011	1	0.000000E+000
1	16.28429625	1.611261E-011	1.532614E-012	0	0.000000E+000
1	16.28436678	1.532614E-012	1.611261E-011	1	0.000000E+000
1	16.28475353	1.611261E-011	1.532614E-012	0	0.000000E+000
1	16.28476056	1.532614E-012	1.611261E-011	1	0.000000E+000
1	16.28499115	1.611261E-011	1.532614E-012	0	0.000000E+000
1	16.28501553	1.532614E-012	1.611261E-011	1	0.000000E+000
1	16.28530220	1.611261E-011	1.532614E-012	0	0.000000E+000
1	16.28531193	1.532614E-012	1.611261E-011	1	0.000000E+000
1	16.28565719	1.611261E-011	1.532614E-012	0	0.000000E+000
1	16.28576587	1.532614E-012	1.611261E-011	1	0.000000E+000
1	16.28612210	1.611261E-011	1.532614E-012	0	0.000000E+000
1	16.28615047	1.532614E-012	1.611261E-011	1	0.000000E+000
1	16.28675289	1.611261E-011	1.532614E-012	0	0.000000E+000
1	16.28679555	1.532614E-012	1.611261E-011	1	0.000000E+000
1	16.28698296	1.611261E-011	1.532614E-012	0	0.000000E+000
1	16.28700429	1.532614E-012	1.611261E-011	1	0.000000E+000
1	16.28728320	1.611261E-011	1.532614E-012	0	0.000000E+000
1	16.28736404	1.532614E-012	1.611261E-011	1	0.000000E+000
1	16.28782197	1.611261E-011	1.532614E-012	0	0.000000E+000
1	16.28784370	1.532614E-012	1.611261E-011	1	0.000000E+000
1	16.28846344	1.611261E-011	1.532614E-012	0	0.000000E+000
1	16.28920096	1.532614E-012	1.611261E-011	1	0.000000E+000
1	16.28967791	1.611261E-011	1.532614E-012	0	0.000000E+000
1	16.28971204	1.532614E-012	1.611261E-011	1	0.000000E+000
1	16.29052648	1.611261E-011	1.532614E-012	0	0.000000E+000
1	16.29053465	1.532614E-012	1.611261E-011	1	0.000000E+000
1	16.29060861	1.611261E-011	1.532614E-012	0	0.000000E+000
1	16.29064646	1.532614E-012	1.611261E-011	1	0.000000E+000
1	16.29084630	1.611261E-011	1.532614E-012	0	0.000000E+000
1	16.29088207	1.532614E-012	1.611261E-011	1	0.000000E+000
1	16.29122288	1.611261E-011	1.532614E-012	0	0.000000E+000
1	16.29129069	1.532614E-012	1.611261E-011	1	0.000000E+000
1	16.29138362	1.611261E-011	1.532614E-012	0	0.000000E+000
1	16.29142371	1.532614E-012	1.611261E-011	1	0.000000E+000
1	16.29191346	1.611261E-011	1.532614E-012	0	0.000000E+000
1	16.29207829	1.532614E-012	1.611261E-011	1	0.000000E+000
1	16.29241296	1.611261E-011	1.532614E-012	0	0.000000E+000
1	16.29246422	1.532614E-012	1.611261E-011	1	0.000000E+000
1	16.29253189	1.611261E-011	1.532614E-012	0	0.000000E+000
1	16.29812052	1.532614E-012	1.611261E-011	1	0.000000E+000
1	16.29879825	1.611261E-011	1.532614E-012	0	0.000000E+000
1	16.29920796	1.532614E-012	1.611261E-011	1	0.000000E+000
1	16.29934578	1.611261E-011	1.532614E-012	0	0.000000E+000
1	16.29947305	1.532614E-012	1.611261E-011	1	0.000000E+000
1	16.29997112	1.611261E-011	1.532614E-012	0	0.000000E+000
1	16.30000745	1.532614E-012	1.611261E-011	1	0.000000E+000
1	16.30072631	1.611261E-011	1.532614E-012	0	0.000000E+000
1	16.30075476	1.532614E-012	1.611261E-011	1	0.000000E+000
1	16.30118243	1.611261E-011	1.532614E-012	0	0.000000E+000
1	16.30122025	1.532614E-012	1.611261E-011	1	0.000000E+000
1	16.30141056	1.611261E-011	1.532614E-012	0	0.000000E+000
1	16.30147226	1.532614E-012	1.611261E-011	1	0.000000E+000
1	16.30226711	1.611261E-011	1.532614E-012	0	0.000000E+000
1	16.30238971	1.532614E-012	1.611261E-011	1	0.000000E+000
1	16.30253573	1.611261E-011	1.532614E-012	0	0.000000E+000
1	16.30261492	1.532614E-012	1.611261E-011	1	0.000000E+000
1	16.30268916	1.611261E-011	1.532614E-012	0	0.000000E+000
1	16.30272304	1.532614E-012	1.611261E-011	1	0.000000E+000
1	16.30293771	1.611261E-011	1.532614E-012	0	0.000000E+000
1	16.30296748	1.532614E-012	1.611261E-011	1	0.000000E+000
1	16.30412448	1.611261E-011	1.532614E-012	0	0.000000E+000
1	16.30414258	1.532614E-012	1.611261E-011	1	0.000000E+000
1	16.30417119	1.611261E-011	1.532614E-012	0	0.000000E+000
1	16.30419664	1.532614E-012	1.611261E-011	1	0.000000E+000
1	16.30430800	1.611261E-011	1.532614E-012	0	0.000000E+000
1	16.30432551	1.532614E-012	1.611261E-011	1	0.000000E+000
1	16.30465433	1.611261E-011	1.532614E-012	0	0.000000E+000
1	16.30470347	1.532614E-012	1.611261E-011	1	0.000000E+000
1	16.30504179	1.611261E-011	1.532614E-012	0	0.000000E+000
1	16.30531174	1.532614E-012	1.611261E-011	1	0.000000E+000
1	16.30585193	1.611261E-011	1.532614E-012	0	0.000000E+000
1	16.30588015	1.532614E-012	1.611261E-011	1	0.000000E+000
1	16.30604528	1.611261E-011	1.532614E-012	0	0.000000E+000
1	16.30614303	1.532614E-012	1.611261E-011	1	0.000000E+000
1	16.30630953	1.611261E-011	1.532614E-012	0	0.000000E+000
1	16.30632936	1.532614E-012	1.611261E-011	1	0.000000E+000
1	16.30660282	1.611261E-011	1.532614E-012	0	0.000000E+000
1	16.30662470	1.532614E-012	1.611261E-011	1	0.000000E+000
1	16.30728896	1.611261E-011	1.532614E-012	0	0.000000E+000
1	16.30731339	1.532614E-012	1.611261E-011	1	0.000000E+000
1	16.30752268	1.611261E-011	1.532614E-012	0	0.000000E+000
1	16.30754706	1.532614E-012	1.611261E-011	1	0.000000E+000
1	16.30779175	1.611261E-011	1.532614E-012	0	0.000000E+000
1	16.30784392	1.532614E-012	1.611261E-011	1	0.000000E+000
1	16.30786280	1.611261E-011	1.532614E-012	0	0.000000E+000
1	16.30789954	1.532614E-012	1.611261E-011	1	0.000000E+000
1	16.30816148	1.611261E-011	1.532614E-012	0	0.000000E+000
1	16.30820017	1.532614E-012	1.611261E-011	1	0.000000E+000
1	16.30866933	1.611261E-011	1.532614E-012	0	0.000000E+000
1	16.30876339	1.532614E-012	1.611261E-011	1	0.000000E+000
1	16.30883002	1.611261E-011	1.532614E-012	0	0.000000E+000
1	16.30895580	1.532614E-012	1.611261E-011	1	0.000000E+000
1	16.30922962	1.611261E-011	1.532614E-012	0	0.000000E+000
1	16.30933473	1.532614E-012	1.611261E-011	1	0.000000E+000
1	16.30946761	1.611261E-011	1.532614E-012	0	0.000000E+000
1	16.30950482	1.532614E-012	1.611261E-011	1	0.000000E+000
1	16.30957975	1.611261E-011	1.532614E-012	0	0.000000E+000
1	16.31008046	1.532614E-012	1.611261E-011	1	0.000000E+000
1	16.31061434	1.611261E-011	1.532614E-012	0	0.000000E+000
1	16.31064379	1.532614E-012	1.611261E-011	1	0.000000E+000
1	16.31150460	1.611261E-011	1.532614E-012	0	0.000000E+000
1	16.31153735	1.532614E-012	1.611261E-011	1	0.000000E+000
1	16.31155243	1.611261E-011	1.532614E-012	0	0.000000E+000
1	16.31160553	1.532614E-012	1.611261E-011	1	0.000000E+000
1	16.31174781	1.611261E-011	1.532614E-012	0	0.000000E+000
1	16.31181347	1.532614E-012	1.611261E-011	1	0.000000E+000
1	16.31189355	1.611261E-011	1.532614E-012	0	0.000000E+000
1	16.31196531	1.532614E-012	1.611261E-011	1	0.000000E+000
1	16.31209884	1.611261E-011	1.532614E-012	0	0.000000E+000
1	16.31217091	1.532614E-012	1.611261E-011	1	0.000000E+000
1	16.31319883	1.611261E-011	1.532614E-012	0	0.000000E+000
1	16.31320494	1.532614E-012	1.611261E-011	1	0.000000E+000
1	16.31413993	1.611261E-011	1.532614E-012	0	0.000000E+000
1	16.31415811	1.532614E-012	1.611261E-011	1	0.000000E+000
1	16.31427315	1.611261E-011	1.532614E-012	0	0.000000E+000
1	16.31430191	1.532614E-012	1.611261E-011	1	0.000000E+000
1	16.31473925	1.611261E-011	1.532614E-012	0	0.000000E+000
1	16.31475980	1.532614E-012	1.611261E-011	1	0.000000E+000
1	16.31499881	1.611261E-011	1.532614E-012	0	0.000000E+000
1	16.31501647	1.532614E-012	1.611261E-011	1	0.000000E+000
1	16.31552869	1.611261E-011	1.532614E-012	0	0.000000E+000
1	16.31555574	1.532614E-012	1.611261E-011	1	0.000000E+000
1	16.31568711	1.611261E-011	1.532614E-012	0	0.000000E+000
1	16.31569119	1.532614E-012	1.611261E-011	1	0.000000E+000
1	16.31607818	1.611261E-011	1.532614E-012	0	0.000000E+000
1	16.31611114	1.532614E-012	1.611261E-011	1	0.000000E+000
1	16.31636878	1.611261E-011	1.532614E-012	0	0.000000E+000
1	16.31639372	1.532614E-012	1.611261E-011	1	0.000000E+000
1	16.31695699	1.611261E-011	1.532614E-012	0	0.000000E+000
1	16.31698920	1.532614E-012	1.611261E-011	1	0.000000E+000
1	16.31725341	1.611261E-011	1.532614E-012	0	0.000000E+000
1	16.31725656	1.532614E-012	1.611261E-011	1	0.000000E+000
1	16.31735520	1.611261E-011	1.532614E-012	0	0.000000E+000
1	16.31736830	1.532614E-012	1.611261E-011	1	0.000000E+000
1	16.31751313	1.611261E-011	1.532614E-012	0	0.000000E+000
1	16.31752612	1.532614E-012	1.611261E-011	1	0.000000E+000
1	16.31782643	1.611261E-011	1.532614E-012	0	0.000000E+000
1	16.31783168	1.532614E-012	1.611261E-011	1	0.000000E+000
1	16.31798200	1.611261E-011	1.532614E-012	0	0.000000E+000
1	16.31801089	1.532614E-012	1.611261E-011	1	0.000000E+000
1	16.31815115	1.611261E-011	1.532614E-012	0	0.000000E+000
1	16.31820181	1.532614E-012	1.611261E-011	1	0.000000E+000
1	16.31881756	1.611261E-011	1.532614E-012	0	0.000000E+000
1	16.31893241	1.532614E-012	1.611261E-011	1	0.000000E+000
1	16.31936523	1.611261E-011	1.532614E-012	0	0.000000E+000
1	16.31942078	1.532614E-012	1.611261E-011	1	0.000000E+000
1	16.31943620	1.611261E-011	1.532614E-012	0	0.000000E+000
1	16.31950226	1.532614E-012	1.611261E-011	1	0.000000E+000
1	16.31959966	1.611261E-011	1.532614E-012	0	0.000000E+000
1	16.31962780	1.532614E-012	1.611261E-011	1	0.000000E+000
1	16.32023694	1.611261E-011	1.532614E-012	0	0.000000E+000
1	16.32025051	1.532614E-012	1.611261E-011	1	0.000000E+000
1	16.32030380	1.611261E-011	1.532614E-012	0	0.000000E+000
1	16.32038219	1.532614E-012	1.611261E-011	1	0.000000E+000
1	16.32054614	1.611261E-011	1.532614E-012	0	0.000000E+000
1	16.32061189	1.532614E-012	1.611261E-011	1	0.000000E+000
1	16.32068075	1.611261E-011	1.532614E-012	0	0.000000E+000
1	16.32072828	1.532614E-012	1.611261E-011	1	0.000000E+000
1	16.32076205	1.611261E-011	1.532614E-012	0	0.000000E+000
1	16.32077020	1.532614E-012	1.611261E-011	1	0.000000E+000
1	16.32104606	1.611261E-011	1.532614E-012	0	0.000000E+000
1	16.32168215	1.532614E-012	1.611261E-011	1	0.000000E+000
1	16.32211475	1.611261E-011	1.532614E-012	0	0.000000E+000
1	16.32215594	1.532614E-012	1.611261E-011	1	0.000000E+000
1	16.32228881	1.611261E-011	1.532614E-012	0	0.000000E+000
1	16.32239085	1.532614E-012	1.611261E-011	1	0.000000E+000
1	16.32261281	1.611261E-011	1.532614E-012	0	0.000000E+000
1	16.32264820	1.532614E-012	1.611261E-011	1	0.000000E+000
1	16.32270752	1.611261E-011	1.532614E-012	0	0.000000E+000
1	16.32271597	1.532614E-012	1.611261E-011	1	0.000000E+000
1	16.32281145	1.611261E-011	1.532614E-012	0	0.000000E+000
1	16.32283331	1.532614E-012	1.611261E-011	1	0.000000E+000
1	16.32303840	1.611261E-011	1.532614E-012	0	0.000000E+000
1	16.32307491	1.532614E-012	1.611261E-011	1	0.000000E+000
1	16.32339567	1.611261E-011	1.532614E-012	0	0.000000E+000
1	16.32346411	1.532614E-012	1.611261E-011	1	0.000000E+000
1	16.32349988	1.611261E-011	1.532614E-012	0	0.000000E+000
1	16.32352493	1.532614E-012	1.611261E-011	1	0.000000E+000
1	16.32430682	1.611261E-011	1.532614E-012	0	0.000000E+000
1	16.32434734	1.532614E-012	1.611261E-011	1	0.000000E+000
1	16.32439941	1.611261E-011	1.532614E-012	0	0.000000E+000
1	16.32442016	1.532614E-012	1.611261E-011	1	0.000000E+000
1	16.32445085	1.611261E-011	1.532614E-012	0	0.000000E+000
1	16.32453009	1.532614E-012	1.611261E-011	1	0.000000E+000
1	16.32458607	1.611261E-011	1.532614E-012	0	0.000000E+000
1	16.32464983	1.532614E-012	1.611261E-011	1	0.000000E+000
1	16.32495049	1.611261E-011	1.532614E-012	0	0.000000E+000
1	16.32507554	1.532614E-012	1.611261E-011	1	0.000000E+000
1	16.32534616	1.611261E-011	1.532614E-012	0	0.000000E+000
1	16.32537844	1.532614E-012	1.611261E-011	1	0.000000E+000
1	16.32580478	1.611261E-011	1.532614E-012	0	0.000000E+000
1	16.32582213	1.532614E-012	1.611261E-011	1	0.000000E+000
1	16.32613604	1.611261E-011	1.532614E-012	0	0.000000E+000
1	16.32620905	1.532614E-012	1.611261E-011	1	0.000000E+000
1	16.32707949	1.611261E-011	1.532614E-012	0	0.000000E+000
1	16.32712614	1.532614E-012	1.611261E-011	1	0.000000E+000
1	16.32730217	1.611261E-011	1.532614E-012	0	0.000000E+000
1	16.32734202	1.532614E-012	1.611261E-011	1	0.000000E+000
1	16.32743765	1.611261E-011	1.532614E-012	0	0.000000E+000
1	16.32745160	1.532614E-012	1.611261E-011	1	0.000000E+000
1	16.32777076	1.611261E-011	1.532614E-012	0	0.000000E+000
1	16.32778371	1.532614E-012	1.611261E-011	1	0.000000E+000
1	16.32797135	1.611261E-011	1.532614E-012	0	0.000000E+000
1	16.32799124	1.532614E-012	1.611261E-011	1	0.000000E+000
1	16.32805215	1.611261E-011	1.532614E-012	0	0.000000E+000
1	16.32817175	1.532614E-012	1.611261E-011	1	0.000000E+000
1	16.32830728	1.611261E-011	1.532614E-012	0	0.000000E+000
1	16.32832813	1.532614E-012	1.611261E-011	1	0.000000E+000
1	16.32895849	1.611261E-011	1.532614E-012	0	0.000000E+000
1	16.32899563	1.532614E-012	1.611261E-011	1	0.000000E+000
1	16.32968810	1.611261E-011	1.532614E-012	0	0.000000E+000
1	16.32974518	1.532614E-012	1.611261E-011	1	0.000000E+000
1	16.33012521	1.611261E-011	1.532614E-012	0	0.000000E+000
1	16.33030459	1.532614E-012	1.611261E-011	1	0.000000E+000
1	16.33059356	1.611261E-011	1.532614E-012	0	0.000000E+000
1	16.33062221	1.532614E-012	1.611261E-011	1	0.000000E+000
1	16.33067630	1.611261E-011	1.532614E-012	0	0.000000E+000
1	16.33074721	1.532614E-012	1.611261E-011	1	0.000000E+000
1	16.33111324	1.611261E-011	1.532614E-012	0	0.000000E+000
1	16.33113736	1.532614E-012	1.611261E-011	1	0.000000E+000
1	16.33140332	1.611261E-011	1.532614E-012	0	0.000000E+000
1	16.33147573	1.532614E-012	1.611261E-011	1	0.000000E+000
1	16.33149721	1.611261E-011	1.532614E-012	0	0.000000E+000
1	16.33153797	1.532614E-012	1.611261E-011	1	0.000000E+000
1	16.33193996	1.611261E-011	1.532614E-012	0	0.000000E+000
1	16.33199397	1.532614E-012	1.611261E-011	1	0.000000E+000
1	16.33223306	1.611261E-011	1.532614E-012	0	0.000000E+000
1	16.33225282	1.532614E-012	1.611261E-011	1	0.000000E+000
1	16.33229636	1.611261E-011	1.532614E-012	0	0.000000E+000
1	16.33234793	1.532614E-012	1.611261E-011	1	0.000000E+000
1	16.33239167	1.611261E-011	1.532614E-012	0	0.000000E+000
1	16.33245589	1.532614E-012	1.611261E-011	1	0.000000E+000
1	16.33249933	1.611261E-011	1.532614E-012	0	0.000000E+000
1	16.33256633	1.532614E-012	1.611261E-011	1	0.000000E+000
1	16.33313093	1.611261E-011	1.532614E-012	0	0.000000E+000
1	16.33316798	1.532614E-012	1.611261E-011	1	0.000000E+000
1	16.33341112	1.611261E-011	1.532614E-012	0	0.000000E+000
1	16.33346435	1.532614E-012	1.611261E-011	1	0.000000E+000
1	16.33363342	1.611261E-011	1.532614E-012	0	0.000000E+000
1	16.33364629	1.532614E-012	1.611261E-011	1	0.000000E+000
1	16.33454142	1.611261E-011	1.532614E-012	0	0.000000E+000
1	16.33456372	1.532614E-012	1.611261E-011	1	0.000000E+000
1	16.33461774	1.611261E-011	1.532614E-012	0	0.000000E+000
1	16.33462587	1.532614E-012	1.611261E-011	1	0.000000E+000
1	16.33477171	1.611261E-011	1.532614E-012	0	0.000000E+000
1	16.33479897	1.532614E-012	1.611261E-011	1	0.000000E+000
1	16.33516887	1.611261E-011	1.532614E-012	0	0.000000E+000
1	16.33521304	1.532614E-012	1.611261E-011	1	0.000000E+000
1	16.33550925	1.611261E-011	1.532614E-012	0	0.000000E+000
1	16.33556661	1.532614E-012	1.611261E-011	1	0.000000E+000
1	16.33588407	1.611261E-011	1.532614E-012	0	0.000000E+000
1	16.33593155	1.532614E-012	1.611261E-011	1	0.000000E+000
1	16.33633219	1.611261E-011	1.532614E-012	0	0.000000E+000
1	16.33636611	1.532614E-012	1.611261E-011	1	0.000000E+000
1	16.33645357	1.611261E-011	1.532614E-012	0	0.000000E+000
1	16.33648287	1.532614E-012	1.611261E-011	1	0.000000E+000
1	16.33652207	1.611261E-011	1.532614E-012	0	0.000000E+000
1	16.33655006	1.532614E-012	1.611261E-011	1	0.000000E+000
1	16.33683470	1.611261E-011	1.532614E-012	0	0.000000E+000
1	16.33686297	1.532614E-012	1.611261E-011	1	0.000000E+000
1	16.33727069	1.611261E-011	1.532614E-012	0	0.000000E+000
1	16.33728671	1.532614E-012	1.611261E-011	1	0.000000E+000
1	16.33773771	1.611261E-011	1.532614E-012	0	0.000000E+000
1	16.33804789	1.532614E-012	1.611261E-011	1	0.000000E+000
1	16.33807355	1.611261E-011	1.532614E-012	0	0.000000E+000
1	16.33810479	1.532614E-012	1.611261E-011	1	0.000000E+000
1	16.33863629	1.611261E-011	1.532614E-012	0	0.000000E+000
1	16.33865654	1.532614E-012	1.611261E-011	1	0.000000E+000
1	16.33882587	1.611261E-011	1.532614E-012	0	0.000000E+000
1	16.33883808	1.532614E-012	1.611261E-011	1	0.000000E+000
1	16.33927310	1.611261E-011	1.532614E-012	0	0.000000E+000
1	16.33928761	1.532614E-012	1.611261E-011	1	0.000000E+000
1	16.33947173	1.611261E-011	1.532614E-012	0	0.000000E+000
1	16.33949846	1.532614E-012	1.611261E-011	1	0.000000E+000
1	16.33986027	1.611261E-011	1.532614E-012	0	0.000000E+000
1	16.33989397	1.532614E-012	1.611261E-011	1	0.000000E+000
1	16.34063817	1.611261E-011	1.532614E-012	0	0.000000E+000
1	16.34068619	1.532614E-012	1.611261E-011	1	0.000000E+000
1	16.34071460	1.611261E-011	1.532614E-012	0	0.000000E+000
1	16.34461344	1.532614E-012	1.611261E-011	1	0.000000E+000
1	16.34478519	1.611261E-011	1.532614E-012	0	0.000000E+000
1	16.34480441	1.532614E-012	1.611261E-011	1	0.000000E+000
1	16.34483214	1.611261E-011	1.532614E-012	0	0.000000E+000
1	16.34487417	1.532614E-012	1.611261E-011	1	0.000000E+000
1	16.34635534	1.611261E-011	1.532614E-012	0	0.000000E+000
1	16.34637971	1.532614E-012	1.611261E-011	1	0.000000E+000
1	16.34681353	1.611261E-011	1.532614E-012	0	0.000000E+000
1	16.34685075	1.532614E-012	1.611261E-011	1	0.000000E+000
1	16.34706864	1.611261E-011	1.532614E-012	0	0.000000E+000
1	16.34778653	1.532614E-012	1.611261E-011	1	0.000000E+000
1	16.34781794	1.611261E-011	1.532614E-012	0	0.000000E+000
1	16.34783852	1.532614E-012	1.611261E-011	1	0.000000E+000
1	16.34802258	1.611261E-011	1.532614E-012	0	0.000000E+000
1	16.34806056	1.532614E-012	1.611261E-011	1	0.000000E+000
1	16.34820084	1.611261E-011	1.532614E-012	0	0.000000E+000
1	16.34825562	1.532614E-012	1.611261E-011	1	0.000000E+000
1	16.34838295	1.611261E-011	1.532614E-012	0	0.000000E+000
1	16.34842956	1.532614E-012	1.611261E-011	1	0.000000E+000
1	16.34846019	1.611261E-011	1.532614E-012	0	0.000000E+000
1	16.34848825	1.532614E-012	1.611261E-011	1	0.000000E+000
1	16.34875735	1.611261E-011	1.532614E-012	0	0.000000E+000
1	16.34877626	1.532614E-012	1.611261E-011	1	0.000000E+000
1	16.34931259	1.611261E-011	1.532614E-012	0	0.000000E+000
1	16.34933966	1.532614E-012	1.611261E-011	1	0.000000E+000
1	16.35000760	1.611261E-011	1.532614E-012	0	0.000000E+000
1	16.35004013	1.532614E-012	1.611261E-011	1	0.000000E+000
1	16.35034678	1.611261E-011	1.532614E-012	0	0.000000E+000
1	16.35037815	1.532614E-012	1.611261E-011	1	0.000000E+000
1	16.35085210	1.611261E-011	1.532614E-012	0	0.000000E+000
1	16.35090111	1.532614E-012	1.611261E-011	1	0.000000E+000
1	16.35104714	1.611261E-011	1.532614E-012	0	0.000000E+000
1	16.35105930	1.532614E-012	1.611261E-011	1	0.000000E+000
1	16.35202423	1.611261E-011	1.532614E-012	0	0.000000E+000
1	16.35205752	1.532614E-012	1.611261E-011	1	0.000000E+000
1	16.35239396	1.611261E-011	1.532614E-012	0	0.000000E+000
1	16.35241394	1.532614E-012	1.611261E-011	1	0.000000E+000
1	16.35264507	1.611261E-011	1.532614E-012	0	0.000000E+000
1	16.35266030	1.532614E-012	1.611261E-011	1	0.000000E+000
1	16.35357814	1.611261E-011	1.532614E-012	0	0.000000E+000
1	16.35363321	1.532614E-012	1.611261E-011	1	0.000000E+000
1	16.35367297	1.611261E-011	1.532614E-012	0	0.000000E+000
1	16.35369694	1.532614E-012	1.611261E-011	1	0.000000E+000
1	16.35376389	1.611261E-011	1.532614E-012	0	0.000000E+000
1	16.35379863	1.532614E-012	1.611261E-011	1	0.000000E+000
1	16.35403134	1.611261E-011	1.532614E-012	0	0.000000E+000
1	16.35404598	1.532614E-012	1.611261E-011	1	0.000000E+000
1	16.35424002	1.611261E-011	1.532614E-012	0	0.000000E+000
1	16.35426225	1.532614E-012	1.611261E-011	1	0.000000E+000
1	16.35468327	1.611261E-011	1.532614E-012	0	0.000000E+000
1	16.35471182	1.532614E-012	1.611261E-011	1	0.000000E+000
1	16.35472338	1.611261E-011	1.532614E-012	0	0.000000E+000
1	16.35474630	1.532614E-012	1.611261E-011	1	0.000000E+000
1	16.35557751	1.611261E-011	1.532614E-012	0	0.000000E+000
1	16.35559894	1.532614E-012	1.611261E-011	1	0.000000E+000
1	16.35571648	1.611261E-011	1.532614E-012	0	0.000000E+000
1	16.35578196	1.532614E-012	1.611261E-011	1	0.000000E+000
1	16.35615637	1.611261E-011	1.532614E-012	0	0.000000E+000
1	16.35618760	1.532614E-012	1.611261E-011	1	0.000000E+000
1	16.35630316	1.611261E-011	1.532614E-012	0	0.000000E+000
1	16.35647391	1.532614E-012	1.611261E-011	1	0.000000E+000
1	16.35729710	1.611261E-011	1.532614E-012	0	0.000000E+000
1	16.35733862	1.532614E-012	1.611261E-011	1	0.000000E+000
1	16.35744248	1.611261E-011	1.532614E-012	0	0.000000E+000
1	16.35747098	1.532614E-012	1.611261E-011	1	0.000000E+000
1	16.35756375	1.611261E-011	1.532614E-012	0	0.000000E+000
1	16.35758788	1.532614E-012	1.611261E-011	1	0.000000E+000
1	16.35891487	1.611261E-011	1.532614E-012	0	0.000000E+000
1	16.35892575	1.532614E-012	1.611261E-011	1	0.000000E+000
1	16.35910290	1.611261E-011	1.532614E-012	0	0.000000E+000
1	16.36000496	1.532614E-012	1.611261E-011	1	0.000000E+000
1	16.36021596	1.611261E-011	1.532614E-012	0	0.000000E+000
1	16.36024772	1.532614E-012	1.611261E-011	1	0.000000E+000
1	16.36028145	1.611261E-011	1.532614E-012	0	0.000000E+000
1	16.36029528	1.532614E-012	1.611261E-011	1	0.000000E+000
1	16.36082636	1.611261E-011	1.532614E-012	0	0.000000E+000
1	16.36088960	1.532614E-012	1.611261E-011	1	0.000000E+000
1	16.36149007	1.611261E-011	1.532614E-012	0	0.000000E+000
1	16.36151505	1.532614E-012	1.611261E-011	1	0.000000E+000
1	16.36158306	1.611261E-011	1.532614E-012	0	0.000000E+000
1	16.36160708	1.532614E-012	1.611261E-011	1	0.000000E+000
1	16.36169140	1.611261E-011	1.532614E-012	0	0.000000E+000
1	16.36172738	1.532614E-012	1.611261E-011	1	0.000000E+000
1	16.36191049	1.611261E-011	1.532614E-012	0	0.000000E+000
1	16.36193580	1.532614E-012	1.611261E-011	1	0.000000E+000
1	16.36196710	1.611261E-011	1.532614E-012	0	0.000000E+000
1	16.36198659	1.532614E-012	1.611261E-011	1	0.000000E+000
1	16.36203991	1.611261E-011	1.532614E-012	0	0.000000E+000
1	16.36206018	1.532614E-012	1.611261E-011	1	0.000000E+000
1	16.36241019	1.611261E-011	1.532614E-012	0	0.000000E+000
1	16.36244562	1.532614E-012	1.611261E-011	1	0.000000E+000
1	16.36253054	1.611261E-011	1.532614E-012	0	0.000000E+000
1	16.36256348	1.532614E-012	1.611261E-011	1	0.000000E+000
1	16.36260853	1.611261E-011	1.532614E-012	0	0.000000E+000
1	16.36264190	1.532614E-012	1.611261E-011	1	0.000000E+000
1	16.36284493	1.611261E-011	1.532614E-012	0	0.000000E+000
1	16.36286072	1.532614E-012	1.611261E-011	1	0.000000E+000
1	16.36306971	1.611261E-011	1.532614E-012	0	0.000000E+000
1	16.36308515	1.532614E-012	1.611261E-011	1	0.000000E+000
1	16.36313959	1.611261E-011	1.532614E-012	0	0.000000E+000
1	16.36316450	1.532614E-012	1.611261E-011	1	0.000000E+000
1	16.36320355	1.611261E-011	1.532614E-012	0	0.000000E+000
1	16.36321914	1.532614E-012	1.611261E-011	1	0.000000E+000
1	16.36358615	1.611261E-011	1.532614E-012	0	0.000000E+000
1	16.36359596	1.532614E-012	1.611261E-011	1	0.000000E+000
1	16.36379672	1.611261E-011	1.532614E-012	0	0.000000E+000
1	16.36383521	1.532614E-012	1.611261E-011	1	0.000000E+000
1	16.36386686	1.611261E-011	1.532614E-012	0	0.000000E+000
1	16.36402252	1.532614E-012	1.611261E-011	1	0.000000E+000
1	16.36419147	1.611261E-011	1.532614E-012	0	0.000000E+000
1	16.36422371	1.532614E-012	1.611261E-011	1	0.000000E+000
1	16.36474770	1.611261E-011	1.532614E-012	0	0.000000E+000
1	16.36477618	1.532614E-012	1.611261E-011	1	0.000000E+000
1	16.36490059	1.611261E-011	1.532614E-012	0	0.000000E+000
1	16.36493047	1.532614E-012	1.611261E-011	1	0.000000E+000
1	16.36509157	1.611261E-011	1.532614E-012	0	0.000000E+000
1	16.36512289	1.532614E-012	1.611261E-011	1	0.000000E+000
1	16.36536139	1.611261E-011	1.532614E-012	0	0.000000E+000
1	16.36541936	1.532614E-012	1.611261E-011	1	0.000000E+000
1	16.36598570	1.611261E-011	1.532614E-012	0	0.000000E+000
1	16.36600574	1.532614E-012	1.611261E-011	1	0.000000E+000
1	16.36609614	1.611261E-011	1.532614E-012	0	0.000000E+000
1	16.36613904	1.532614E-012	1.611261E-011	1	0.000000E+000
1	16.36665817	1.611261E-011	1.532614E-012	0	0.000000E+000
1	16.36668021	1.532614E-012	1.611261E-011	1	0.000000E+000
1	16.36674857	1.611261E-011	1.532614E-012	0	0.000000E+000
1	16.36678097	1.532614E-012	1.611261E-011	1	0.000000E+000
1	16.36711776	1.611261E-011	1.532614E-012	0	0.000000E+000
1	16.36716640	1.532614E-012	1.611261E-011	1	0.000000E+000
1	16.36726348	1.611261E-011	1.532614E-012	0	0.000000E+000
1	16.36729330	1.532614E-012	1.611261E-011	1	0.000000E+000
1	16.36761449	1.611261E-011	1.532614E-012	0	0.000000E+000
1	16.36765422	1.532614E-012	1.611261E-011	1	0.000000E+000
1	16.36787317	1.611261E-011	1.532614E-012	0	0.000000E+000
1	16.36789794	1.532614E-012	1.611261E-011	1	0.000000E+000
1	16.36805720	1.611261E-011	1.532614E-012	0	0.000000E+000
1	16.36808878	1.532614E-012	1.611261E-011	1	0.000000E+000
1	16.36819543	1.611261E-011	1.532614E-012	0	0.000000E+000
1	16.36821662	1.532614E-012	1.611261E-011	1	0.000000E+000
1	16.36833624	1.611261E-011	1.532614E-012	0	0.000000E+000
1	16.36835637	1.532614E-012	1.611261E-011	1	0.000000E+000
1	16.36874845	1.611261E-011	1.532614E-012	0	0.000000E+000
1	16.36879062	1.532614E-012	1.611261E-011	1	0.000000E+000
1	16.36950656	1.611261E-011	1.532614E-012	0	0.000000E+000
1	16.36954919	1.532614E-012	1.611261E-011	1	0.000000E+000
1	16.36961441	1.611261E-011	1.532614E-012	0	0.000000E+000
1	16.36965768	1.532614E-012	1.611261E-011	1	0.000000E+000
1	16.36984672	1.611261E-011	1.532614E-012	0	0.000000E+000
1	16.36990759	1.532614E-012	1.611261E-011	1	0.000000E+000
1	16.37067451	1.611261E-011	1.532614E-012	0	0.000000E+000
1	16.37072252	1.532614E-012	1.611261E-011	1	0.000000E+000
1	16.37104383	1.611261E-011	1.532614E-012	0	0.000000E+000
1	16.37106451	1.532614E-012	1.611261E-011	1	0.000000E+000
1	16.37113066	1.611261E-011	1.532614E-012	0	0.000000E+000
1	16.37117853	1.532614E-012	1.611261E-011	1	0.000000E+000
1	16.37215256	1.611261E-011	1.532614E-012	0	0.000000E+000
1	16.37217762	1.532614E-012	1.611261E-011	1	0.000000E+000
1	16.37295287	1.611261E-011	1.532614E-012	0	0.000000E+000
1	16.37446989	1.532614E-012	1.611261E-011	1	0.000000E+000
1	16.37486812	1.611261E-011	1.532614E-012	0	0.000000E+000
1	16.37497082	1.532614E-012	1.611261E-011	1	0.000000E+000
1	16.37522877	1.611261E-011	1.532614E-012	0	0.000000E+000
1	16.37526884	1.532614E-012	1.611261E-011	1	0.000000E+000
1	16.37564021	1.611261E-011	1.532614E-012	0	0.000000E+000
1	18.76302018	1.529164E-012	1.610916E-011	1	0.000000E+000
1	18.76302100	1.610916E-011	1.529164E-012	0	0.000000E+000
1	18.76302350	1.529164E-012	1.610916E-011	1	0.000000E+000
1	18.76307851	1.610916E-011	1.529164E-012	0	0.000000E+000
1	18.76310284	1.529164E-012	1.610916E-011	1	0.000000E+000
1	18.76383375	1.610916E-011	1.529164E-012	0	0.000000E+000
1	18.76386802	1.529164E-012	1.610916E-011	1	0.000000E+000
1	18.76400655	1.610916E-011	1.529164E-012	0	0.000000E+000
1	18.76406306	1.529164E-012	1.610916E-011	1	0.000000E+000
1	18.76477012	1.610916E-011	1.529164E-012	0	0.000000E+000
1	18.76480238	1.529164E-012	1.610916E-011	1	0.000000E+000
1	18.76523135	1.610916E-011	1.529164E-012	0	0.000000E+000
1	18.76525284	1.529164E-012	1.610916E-011	1	0.000000E+000
1	18.76564359	1.610916E-011	1.529164E-012	0	0.000000E+000
1	18.76565215	1.529164E-012	1.610916E-011	1	0.000000E+000
1	18.76596201	1.610916E-011	1.529164E-012	0	0.000000E+000
1	18.76597171	1.529164E-012	1.610916E-011	1	0.000000E+000
1	18.76601074	1.610916E-011	1.529164E-012	0	0.000000E+000
1	18.76603118	1.529164E-012	1.610916E-011	1	0.000000E+000
1	18.76630316	1.610916E-011	1.529164E-012	0	0.000000E+000
1	18.76635550	1.529164E-012	1.610916E-011	1	0.000000E+000
1	18.76656132	1.610916E-011	1.529164E-012	0	0.000000E+000
1	18.76657664	1.529164E-012	1.610916E-011	1	0.000000E+000
1	18.76699603	1.610916E-011	1.529164E-012	0	0.000000E+000
1	18.76703210	1.529164E-012	1.610916E-011	1	0.000000E+000
1	18.76722682	1.610916E-011	1.529164E-012	0	0.000000E+000
1	18.76773865	1.529164E-012	1.610916E-011	1	0.000000E+000
1	18.76816983	1.610916E-011	1.529164E-012	0	0.000000E+000
1	18.76822023	1.529164E-012	1.610916E-011	1	0.000000E+000
1	18.76838664	1.610916E-011	1.529164E-012	0	0.000000E+000
1	18.76840399	1.529164E-012	1.610916E-011	1	0.000000E+000
1	18.76895732	1.610916E-011	1.529164E-012	0	0.000000E+000
1	18.76900594	1.529164E-012	1.610916E-011	1	0.000000E+000
1	18.76911833	1.610916E-011	1.529164E-012	0	0.000000E+000
1	18.76963112	1.529164E-012	1.610916E-011	1	0.000000E+000
1	18.76977329	1.610916E-011	1.529164E-012	0	0.000000E+000
1	18.76978813	1.529164E-012	1.610916E-011	1	0.000000E+000
1	18.76988339	1.610916E-011	1.529164E-012	0	0.000000E+000
1	18.76993521	1.529164E-012	1.610916E-011	1	0.000000E+000
1	18.77004719	1.610916E-011	1.529164E-012	0	0.000000E+000
1	18.77009067	1.529164E-012	1.610916E-011	1	0.000000E+000
1	18.77055688	1.610916E-011	1.529164E-012	0	0.000000E+000
1	18.77060771	1.529164E-012	1.610916E-011	1	0.000000E+000
1	18.77064126	1.610916E-011	1.529164E-012	0	0.000000E+000
1	18.77066091	1.529164E-012	1.610916E-011	1	0.000000E+000
1	18.77177766	1.610916E-011	1.529164E-012	0	0.000000E+000
1	18.77183570	1.529164E-012	1.610916E-011	1	0.000000E+000
1	18.77232888	1.610916E-011	1.529164E-012	0	0.000000E+000
1	18.77233926	1.529164E-012	1.610916E-011	1	0.000000E+000
1	18.77275972	1.610916E-011	1.529164E-012	0	0.000000E+000
1	18.77278616	1.529164E-012	1.610916E-011	1	0.000000E+000
1	18.77326629	1.610916E-011	1.529164E-012	0	0.000000E+000
1	18.77332266	1.529164E-012	1.610916E-011	1	0.000000E+000
1	18.77346610	1.610916E-011	1.529164E-012	0	0.000000E+000
1	18.77349876	1.529164E-012	1.610916E-011	1	0.000000E+000
1	18.77382736	1.610916E-011	1.529164E-012	0	0.000000E+000
1	18.77389199	1.529164E-012	1.610916E-011	1	0.000000E+000
1	18.77406368	1.610916E-011	1.529164E-012	0	0.000000E+000
1	18.77414194	1.529164E-012	1.610916E-011	1	0.000000E+000
1	18.77433947	1.610916E-011	1.529164E-012	0	0.000000E+000
1	18.77437971	1.529164E-012	1.610916E-011	1	0.000000E+000
1	18.77462402	1.610916E-011	1.529164E-012	0	0.000000E+000
1	18.77464877	1.529164E-012	1.610916E-011	1	0.000000E+000
1	18.77498398	1.610916E-011	1.529164E-012	0	0.000000E+000
1	18.77502217	1.529164E-012	1.610916E-011	1	0.000000E+000
1	18.77545443	1.610916E-011	1.529164E-012	0	0.000000E+000
1	18.77547941	1.529164E-012	1.610916E-011	1	0.000000E+000
1	18.77565175	1.610916E-011	1.529164E-012	0	0.000000E+000
1	18.77567207	1.529164E-012	1.610916E-011	1	0.000000E+000
1	18.77593259	1.610916E-011	1.529164E-012	0	0.000000E+000
1	18.77610800	1.529164E-012	1.610916E-011	1	0.000000E+000
1	18.77620227	1.610916E-011	1.529164E-012	0	0.000000E+000
1	18.77627475	1.529164E-012	1.610916E-011	1	0.000000E+000
1	18.77650947	1.610916E-011	1.529164E-012	0	0.000000E+000
1	18.77654325	1.529164E-012	1.610916E-011	1	0.000000E+000
1	18.77683357	1.610916E-011	1.529164E-012	0	0.000000E+000
1	18.77683670	1.529164E-012	1.610916E-011	1	0.000000E+000
1	18.77702090	1.610916E-011	1.529164E-012	0	0.000000E+000
1	18.77703413	1.529164E-012	1.610916E-011	1	0.000000E+000
1	18.77710086	1.610916E-011	1.529164E-012	0	0.000000E+000
1	18.77712581	1.529164E-012	1.610916E-011	1	0.000000E+000
1	18.77762290	1.610916E-011	1.529164E-012	0	0.000000E+000
1	18.77768418	1.529164E-012	1.610916E-011	1	0.000000E+000
1	18.77814070	1.610916E-011	1.529164E-012	0	0.000000E+000
1	18.77815437	1.529164E-012	1.610916E-011	1	0.000000E+000
1	18.77930342	1.610916E-011	1.529164E-012	0	0.000000E+000
1	18.77932688	1.529164E-012	1.610916E-011	1	0.000000E+000
1	18.77985007	1.610916E-011	1.529164E-012	0	0.000000E+000
1	18.77985655	1.529164E-012	1.610916E-011	1	0.000000E+000
1	18.78040333	1.610916E-011	1.529164E-012	0	0.000000E+000
1	18.78045779	1.529164E-012	1.610916E-011	1	0.000000E+000
1	18.78064834	1.610916E-011	1.529164E-012	0	0.000000E+000
1	18.78066983	1.529164E-012	1.610916E-011	1	0.000000E+000
1	18.78072849	1.610916E-011	1.529164E-012	0	0.000000E+000
1	18.78079043	1.529164E-012	1.610916E-011	1	0.000000E+000
1	18.78082775	1.610916E-011	1.529164E-012	0	0.000000E+000
1	18.78094148	1.529164E-012	1.610916E-011	1	0.000000E+000
1	18.78119523	1.610916E-011	1.529164E-012	0	0.000000E+000
1	18.78123085	1.529164E-012	1.610916E-011	1	0.000000E+000
1	18.78129373	1.610916E-011	1.529164E-012	0	0.000000E+000
1	18.78131170	1.529164E-012	1.610916E-011	1	0.000000E+000
1	18.78135794	1.610916E-011	1.529164E-012	0	0.000000E+000
1	18.78139629	1.529164E-012	1.610916E-011	1	0.000000E+000
1	18.78151451	1.610916E-011	1.529164E-012	0	0.000000E+000
1	18.78154075	1.529164E-012	1.610916E-011	1	0.000000E+000
1	18.78216197	1.610916E-011	1.529164E-012	0	0.000000E+000
1	18.78219456	1.529164E-012	1.610916E-011	1	0.000000E+000
1	18.78237048	1.610916E-011	1.529164E-012	0	0.000000E+000
1	18.78246092	1.529164E-012	1.610916E-011	1	0.000000E+000
1	18.78260146	1.610916E-011	1.529164E-012	0	0.000000E+000
1	18.78262808	1.529164E-012	1.610916E-011	1	0.000000E+000
1	18.78344771	1.610916E-011	1.529164E-012	0	0.000000E+000
1	18.78352878	1.529164E-012	1.610916E-011	1	0.000000E+000
1	18.78521618	1.610916E-011	1.529164E-012	0	0.000000E+000
1	18.78531201	1.529164E-012	1.610916E-011	1	0.000000E+000
1	18.78543588	1.610916E-011	1.529164E-012	0	0.000000E+000
1	18.78545655	1.529164E-012	1.610916E-011	1	0.000000E+000
1	18.78556871	1.610916E-011	1.529164E-012	0	0.000000E+000
1	18.78560789	1.529164E-012	1.610916E-011	1	0.000000E+000
1	18.78567459	1.610916E-011	1.529164E-012	0	0.000000E+000
1	18.78568792	1.529164E-012	1.610916E-011	1	0.000000E+000
1	18.78600304	1.610916E-011	1.529164E-012	0	0.000000E+000
1	18.78602299	1.529164E-012	1.610916E-011	1	0.000000E+000
1	18.78606281	1.610916E-011	1.529164E-012	0	0.000000E+000
1	18.78607184	1.529164E-012	1.610916E-011	1	0.000000E+000
1	18.78630196	1.610916E-011	1.529164E-012	0	0.000000E+000
1	18.78635277	1.529164E-012	1.610916E-011	1	0.000000E+000
1	18.78732384	1.610916E-011	1.529164E-012	0	0.000000E+000
1	18.78743575	1.529164E-012	1.610916E-011	1	0.000000E+000
1	18.78751230	1.610916E-011	1.529164E-012	0	0.000000E+000
1	18.78751768	1.529164E-012	1.610916E-011	1	0.000000E+000
1	18.78850202	1.610916E-011	1.529164E-012	0	0.000000E+000
1	18.78854405	1.529164E-012	1.610916E-011	1	0.000000E+000
1	18.78859912	1.610916E-011	1.529164E-012	0	0.000000E+000
1	18.78861343	1.529164E-012	1.610916E-011	1	0.000000E+000
1	18.78865866	1.610916E-011	1.529164E-012	0	0.000000E+000
1	18.78871019	1.529164E-012	1.610916E-011	1	0.000000E+000
1	18.78878855	1.610916E-011	1.529164E-012	0	0.000000E+000
1	18.78881567	1.529164E-012	1.610916E-011	1	0.000000E+000
1	18.78888733	1.610916E-011	1.529164E-012	0	0.000000E+000
1	18.78890385	1.529164E-012	1.610916E-011	1	0.000000E+000
1	18.78906391	1.610916E-011	1.529164E-012	0	0.000000E+000
1	18.78908029	1.529164E-012	1.610916E-011	1	0.000000E+000
1	18.78958773	1.610916E-011	1.529164E-012	0	0.000000E+000
1	18.78960750	1.529164E-012	1.610916E-011	1	0.000000E+000
1	18.78982230	1.610916E-011	1.529164E-012	0	0.000000E+000
1	18.78983913	1.529164E-012	1.610916E-011	1	0.000000E+000
1	18.79074888	1.610916E-011	1.529164E-012	0	0.000000E+000
1	18.79115532	1.529164E-012	1.610916E-011	1	0.000000E+000
1	18.79131576	1.610916E-011	1.529164E-012	0	0.000000E+000
1	18.79138975	1.529164E-012	1.610916E-011	1	0.000000E+000
1	18.79206853	1.610916E-011	1.529164E-012	0	0.000000E+000
1	18.79245630	1.529164E-012	1.610916E-011	1	0.000000E+000
1	18.79259302	1.610916E-011	1.529164E-012	0	0.000000E+000
1	18.79261782	1.529164E-012	1.610916E-011	1	0.000000E+000
1	18.79325892	1.610916E-011	1.529164E-012	0	0.000000E+000
1	18.79330973	1.529164E-012	1.610916E-011	1	0.000000E+000
1	18.79356135	1.610916E-011	1.529164E-012	0	0.000000E+000
1	18.79356896	1.529164E-012	1.610916E-011	1	0.000000E+000
1	18.79360320	1.610916E-011	1.529164E-012	0	0.000000E+000
1	18.79363157	1.529164E-012	1.610916E-011	1	0.000000E+000
1	18.79366774	1.610916E-011	1.529164E-012	0	0.000000E+000
1	18.79369819	1.529164E-012	1.610916E-011	1	0.000000E+000
1	18.79410336	1.610916E-011	1.529164E-012	0	0.000000E+000
1	18.79421070	1.529164E-012	1.610916E-011	1	0.000000E+000
1	18.79445534	1.610916E-011	1.529164E-012	0	0.000000E+000
1	18.79446820	1.529164E-012	1.610916E-011	1	0.000000E+000
1	18.79469335	1.610916E-011	1.529164E-012	0	0.000000E+000
1	18.79469709	1.529164E-012	1.610916E-011	1	0.000000E+000
1	18.79485956	1.610916E-011	1.529164E-012	0	0.000000E+000
1	18.79487828	1.529164E-012	1.610916E-011	1	0.000000E+000
1	18.79505570	1.610916E-011	1.529164E-012	0	0.000000E+000
1	18.79505829	1.529164E-012	1.610916E-011	1	0.000000E+000
1	18.79545689	1.610916E-011	1.529164E-012	0	0.000000E+000
1	18.79554147	1.529164E-012	1.610916E-011	1	0.000000E+000
1	18.79561888	1.610916E-011	1.529164E-012	0	0.000000E+000
1	18.79567800	1.529164E-012	1.610916E-011	1	0.000000E+000
1	18.79577784	1.610916E-011	1.529164E-012	0	0.000000E+000
1	18.79581685	1.529164E-012	1.610916E-011	1	0.000000E+000
1	18.79595069	1.610916E-011	1.529164E-012	0	0.000000E+000
1	18.79602370	1.529164E-012	1.610916E-011	1	0.000000E+000
1	18.79618085	1.610916E-011	1.529164E-012	0	0.000000E+000
1	18.79623125	1.529164E-012	1.610916E-011	1	0.000000E+000
1	18.79641035	1.610916E-011	1.529164E-012	0	0.000000E+000
1	18.79643589	1.529164E-012	1.610916E-011	1	0.000000E+000
1	18.79696621	1.610916E-011	1.529164E-012	0	0.000000E+000
1	18.79699076	1.529164E-012	1.610916E-011	1	0.000000E+000
1	18.79728877	1.610916E-011	1.529164E-012	0	0.000000E+000
1	18.79810354	1.529164E-012	1.610916E-011	1	0.000000E+000
1	18.79812096	1.610916E-011	1.529164E-012	0	0.000000E+000
1	18.80096201	1.529164E-012	1.610916E-011	1	0.000000E+000
1	18.80178150	1.610916E-011	1.529164E-012	0	0.000000E+000
1	18.80181136	1.529164E-012	1.610916E-011	1	0.000000E+000
1	18.80191282	1.610916E-011	1.529164E-012	0	0.000000E+000
1	18.80193525	1.529164E-012	1.610916E-011	1	0.000000E+000
1	18.80258938	1.610916E-011	1.529164E-012	0	0.000000E+000
1	18.80260399	1.529164E-012	1.610916E-011	1	0.000000E+000
1	18.80268499	1.610916E-011	1.529164E-012	0	0.000000E+000
1	18.80269580	1.529164E-012	1.610916E-011	1	0.000000E+000
1	18.80289068	1.610916E-011	1.529164E-012	0	0.000000E+000
1	18.80294940	1.529164E-012	1.610916E-011	1	0.000000E+000
1	18.80306844	1.610916E-011	1.529164E-012	0	0.000000E+000
1	18.80313374	1.529164E-012	1.610916E-011	1	0.000000E+000
1	18.80426004	1.610916E-011	1.529164E-012	0	0.000000E+000
1	18.80429632	1.529164E-012	1.610916E-011	1	0.000000E+000
1	18.80439502	1.610916E-011	1.529164E-012	0	0.000000E+000
1	18.80442742	1.529164E-012	1.610916E-011	1	0.000000E+000
1	18.80451341	1.610916E-011	1.529164E-012	0	0.000000E+000
1	18.80452812	1.529164E-012	1.610916E-011	1	0.000000E+000
1	18.80468766	1.610916E-011	1.529164E-012	0	0.000000E+000
1	18.80470815	1.529164E-012	1.610916E-011	1	0.000000E+000
1	18.80502049	1.610916E-011	1.529164E-012	0	0.000000E+000
1	18.80504239	1.529164E-012	1.610916E-011	1	0.000000E+000
1	18.80516038	1.610916E-011	1.529164E-012	0	0.000000E+000
1	18.80527071	1.529164E-012	1.610916E-011	1	0.000000E+000
1	18.80575462	1.610916E-011	1.529164E-012	0	0.000000E+000
1	18.80589055	1.529164E-012	1.610916E-011	1	0.000000E+000
1	18.80660445	1.610916E-011	1.529164E-012	0	0.000000E+000
1	18.80661936	1.529164E-012	1.610916E-011	1	0.000000E+000
1	18.80703006	1.610916E-011	1.529164E-012	0	0.000000E+000
1	18.80708065	1.529164E-012	1.610916E-011	1	0.000000E+000
1	18.80709485	1.610916E-011	1.529164E-012	0	0.000000E+000
1	18.80713142	1.529164E-012	1.610916E-011	1	0.000000E+000
1	18.80716777	1.610916E-011	1.529164E-012	0	0.000000E+000
1	18.80723305	1.529164E-012	1.610916E-011	1	0.000000E+000
1	18.80753895	1.610916E-011	1.529164E-012	0	0.000000E+000
1	18.80755998	1.529164E-012	1.610916E-011	1	0.000000E+000
1	18.80833640	1.610916E-011	1.529164E-012	0	0.000000E+000
1	18.80837074	1.529164E-012	1.610916E-011	1	0.000000E+000
1	18.80872244	1.610916E-011	1.529164E-012	0	0.000000E+000
1	18.80877623	1.529164E-012	1.610916E-011	1	0.000000E+000
1	18.80919235	1.610916E-011	1.529164E-012	0	0.000000E+000
1	18.80920929	1.529164E-012	1.610916E-011	1	0.000000E+000
1	18.80926223	1.610916E-011	1.529164E-012	0	0.000000E+000
1	18.80928069	1.529164E-012	1.610916E-011	1	0.000000E+000
1	18.80974889	1.610916E-011	1.529164E-012	0	0.000000E+000
1	18.81073728	1.529164E-012	1.610916E-011	1	0.000000E+000
1	18.81077586	1.610916E-011	1.529164E-012	0	0.000000E+000
1	18.81079443	1.529164E-012	1.610916E-011	1	0.000000E+000
1	18.81106827	1.610916E-011	1.529164E-012	0	0.000000E+000
1	18.81107757	1.529164E-012	1.610916E-011	1	0.000000E+000
1	18.81153236	1.610916E-011	1.529164E-012	0	0.000000E+000
1	18.81155858	1.529164E-012	1.610916E-011	1	0.000000E+000
1	18.81222269	1.610916E-011	1.529164E-012	0	0.000000E+000
1	18.81225046	1.529164E-012	1.610916E-011	1	0.000000E+000
1	18.81226601	1.610916E-011	1.529164E-012	0	0.000000E+000
1	18.81229448	1.529164E-012	1.610916E-011	1	0.000000E+000
1	18.81290662	1.610916E-011	1.529164E-012	0	0.000000E+000
1	18.81295430	1.529164E-012	1.610916E-011	1	0.000000E+000
1	18.81383094	1.610916E-011	1.529164E-012	0	0.000000E+000
1	18.81384685	1.529164E-012	1.610916E-011	1	0.000000E+000
1	18.81403997	1.610916E-011	1.529164E-012	0	0.000000E+000
1	18.81405148	1.529164E-012	1.610916E-011	1	0.000000E+000
1	18.81413575	1.610916E-011	1.529164E-012	0	0.000000E+000
1	18.81416246	1.529164E-012	1.610916E-011	1	0.000000E+000
1	18.81430225	1.610916E-011	1.529164E-012	0	0.000000E+000
1	18.81432022	1.529164E-012	1.610916E-011	1	0.000000E+000
1	18.81438839	1.610916E-011	1.529164E-012	0	0.000000E+000
1	18.81440614	1.529164E-012	1.610916E-011	1	0.000000E+000
1	18.81444500	1.610916E-011	1.529164E-012	0	0.000000E+000
1	18.81458662	1.529164E-012	1.610916E-011	1	0.000000E+000
1	18.81493289	1.610916E-011	1.529164E-012	0	0.000000E+000
1	18.81541967	1.529164E-012	1.610916E-011	1	0.000000E+000
1	18.81546700	1.610916E-011	1.529164E-012	0	0.000000E+000
1	18.81549044	1.529164E-012	1.610916E-011	1	0.000000E+000
1	18.81554832	1.610916E-011	1.529164E-012	0	0.000000E+000
1	18.81559802	1.529164E-012	1.610916E-011	1	0.000000E+000
1	18.81568242	1.610916E-011	1.529164E-012	0	0.000000E+000
1	18.81571474	1.529164E-012	1.610916E-011	1	0.000000E+000
1	18.81587332	1.610916E-011	1.529164E-012	0	0.000000E+000
1	18.82424677	1.529164E-012	1.610916E-011	1	0.000000E+000
1	18.82486340	1.610916E-011	1.529164E-012	0	0.000000E+000
1	18.82494890	1.529164E-012	1.610916E-011	1	0.000000E+000
1	18.82512000	1.610916E-011	1.529164E-012	0	0.000000E+000
1	18.82513160	1.529164E-012	1.610916E-011	1	0.000000E+000
1	18.82537045	1.610916E-011	1.529164E-012	0	0.000000E+000
1	18.82538771	1.529164E-012	1.610916E-011	1	0.000000E+000
1	18.82560670	1.610916E-011	1.529164E-012	0	0.000000E+000
1	18.82564822	1.529164E-012	1.610916E-011	1	0.000000E+000
1	18.82590306	1.610916E-011	1.529164E-012	0	0.000000E+000
1	18.82599259	1.529164E-012	1.610916E-011	1	0.000000E+000
1	18.82607503	1.610916E-011	1.529164E-012	0	0.000000E+000
1	18.82611720	1.529164E-012	1.610916E-011	1	0.000000E+000
1	18.82688953	1.610916E-011	1.529164E-012	0	0.000000E+000
1	18.82690784	1.529164E-012	1.610916E-011	1	0.000000E+000
1	18.82692522	1.610916E-011	1.529164E-012	0	0.000000E+000
1	18.82695439	1.529164E-012	1.610916E-011	1	0.000000E+000
1	18.82728522	1.610916E-011	1.529164E-012	0	0.000000E+000
1	18.82729623	1.529164E-012	1.610916E-011	1	0.000000E+000
1	18.82761487	1.610916E-011	1.529164E-012	0	0.000000E+000
1	18.82761814	1.529164E-012	1.610916E-011	1	0.000000E+000
1	18.82788771	1.610916E-011	1.529164E-012	0	0.000000E+000
1	18.82790396	1.529164E-012	1.610916E-011	1	0.000000E+000
1	18.82796639	1.610916E-011	1.529164E-012	0	0.000000E+000
1	18.82797331	1.529164E-012	1.610916E-011	1	0.000000E+000
1	18.82800767	1.610916E-011	1.529164E-012	0	0.000000E+000
1	18.82803479	1.529164E-012	1.610916E-011	1	0.000000E+000
1	18.82832385	1.610916E-011	1.529164E-012	0	0.000000E+000
1	18.82836146	1.529164E-012	1.610916E-011	1	0.000000E+000
1	18.82869712	1.610916E-011	1.529164E-012	0	0.000000E+000
1	18.82872701	1.529164E-012	1.610916E-011	1	0.000000E+000
1	18.82888232	1.610916E-011	1.529164E-012	0	0.000000E+000
1	18.82928424	1.529164E-012	1.610916E-011	1	0.000000E+000
1	18.82945090	1.610916E-011	1.529164E-012	0	0.000000E+000
1	18.82949373	1.529164E-012	1.610916E-011	1	0.000000E+000
1	18.82959795	1.610916E-011	1.529164E-012	0	0.000000E+000
1	18.82966174	1.529164E-012	1.610916E-011	1	0.000000E+000
1	18.82993058	1.610916E-011	1.529164E-012	0	0.000000E+000
1	18.82994612	1.529164E-012	1.610916E-011	1	0.000000E+000
1	18.83019992	1.610916E-011	1.529164E-012	0	0.000000E+000
1	18.83022632	1.529164E-012	1.610916E-011	1	0.000000E+000
1	18.83031770	1.610916E-011	1.529164E-012	0	0.000000E+000
1	18.83033686	1.529164E-012	1.610916E-011	1	0.000000E+000
1	18.83058751	1.610916E-011	1.529164E-012	0	0.000000E+000
1	18.83061227	1.529164E-012	1.610916E-011	1	0.000000E+000
1	18.83064181	1.610916E-011	1.529164E-012	0	0.000000E+000
1	18.83067941	1.529164E-012	1.610916E-011	1	0.000000E+000
1	18.83080349	1.610916E-011	1.529164E-012	0	0.000000E+000
1	18.83084066	1.529164E-012	1.610916E-011	1	0.000000E+000
1	18.83129099	1.610916E-011	1.529164E-012	0	0.000000E+000
1	18.83135921	1.529164E-012	1.610916E-011	1	0.000000E+000
1	18.83153138	1.610916E-011	1.529164E-012	0	0.000000E+000
1	18.83155335	1.529164E-012	1.610916E-011	1	0.000000E+000
1	18.83206155	1.610916E-011	1.529164E-012	0	0.000000E+000
1	18.83316930	1.529164E-012	1.610916E-011	1	0.000000E+000
1	18.83322336	1.610916E-011	1.529164E-012	0	0.000000E+000
1	18.83324871	1.529164E-012	1.610916E-011	1	0.000000E+000
1	18.83336362	1.610916E-011	1.529164E-012	0	0.000000E+000
1	18.83340912	1.529164E-012	1.610916E-011	1	0.000000E+000
1	18.83449061	1.610916E-011	1.529164E-012	0	0.000000E+000
1	18.83453438	1.529164E-012	1.610916E-011	1	0.000000E+000
1	18.83507486	1.610916E-011	1.529164E-012	0	0.000000E+000
1	18.83511220	1.529164E-012	1.610916E-011	1	0.000000E+000
1	18.83520378	1.610916E-011	1.529164E-012	0	0.000000E+000
1	18.83533084	1.529164E-012	1.610916E-011	1	0.000000E+000
1	18.83558561	1.610916E-011	1.529164E-012	0	0.000000E+000
1	18.83562833	1.529164E-012	1.610916E-011	1	0.000000E+000
1	18.83630699	1.610916E-011	1.529164E-012	0	0.000000E+000
1	18.83632299	1.529164E-012	1.610916E-011	1	0.000000E+000
1	18.83682885	1.610916E-011	1.529164E-012	0	0.000000E+000
1	18.83684839	1.529164E-012	1.610916E-011	1	0.000000E+000
1	18.83693756	1.610916E-011	1.529164E-012	0	0.000000E+000
1	18.83696671	1.529164E-012	1.610916E-011	1	0.000000E+000
1	18.83702814	1.610916E-011	1.529164E-012	0	0.000000E+000
1	18.83709858	1.529164E-012	1.610916E-011	1	0.000000E+000
1	18.83726779	1.610916E-011	1.529164E-012	0	0.000000E+000
1	18.83730509	1.529164E-012	1.610916E-011	1	0.000000E+000
1	18.83767599	1.610916E-011	1.529164E-012	0	0.000000E+000
1	18.83769236	1.529164E-012	1.610916E-011	1	0.000000E+000
1	18.83816561	1.610916E-011	1.529164E-012	0	0.000000E+000
1	18.83819096	1.529164E-012	1.610916E-011	1	0.000000E+000
1	18.83848087	1.610916E-011	1.529164E-012	0	0.000000E+000
1	18.83850253	1.529164E-012	1.610916E-011	1	0.000000E+000
1	18.83932967	1.610916E-011	1.529164E-012	0	0.000000E+000
1	18.83935304	1.529164E-012	1.610916E-011	1	0.000000E+000
1	18.83952139	1.610916E-011	1.529164E-012	0	0.000000E+000
1	18.83952827	1.529164E-012	1.610916E-011	1	0.000000E+000
1	18.83955327	1.610916E-011	1.529164E-012	0	0.000000E+000
1	18.83957824	1.529164E-012	1.610916E-011	1	0.000000E+000
1	18.83988482	1.610916E-011	1.529164E-012	0	0.000000E+000
1	18.83991826	1.529164E-012	1.610916E-011	1	0.000000E+000
1	18.84001130	1.610916E-011	1.529164E-012	0	0.000000E+000
1	18.84006203	1.529164E-012	1.610916E-011	1	0.000000E+000
1	18.84013072	1.610916E-011	1.529164E-012	0	0.000000E+000
1	18.84014729	1.529164E-012	1.610916E-011	1	0.000000E+000
1	18.84023278	1.610916E-011	1.529164E-012	0	0.000000E+000
1	18.84028253	1.529164E-012	1.610916E-011	1	0.000000E+000
1	18.84035454	1.610916E-011	1.529164E-012	0	0.000000E+000
1	18.84040315	1.529164E-012	1.610916E-011	1	0.000000E+000
1	18.84059899	1.610916E-011	1.529164E-012	0	0.000000E+000
1	18.84063304	1.529164E-012	1.610916E-011	1	0.000000E+000
1	18.84080847	1.610916E-011	1.529164E-012	0	0.000000E+000
1	18.84084353	1.529164E-012	1.610916E-011	1	0.000000E+000
1	18.84099366	1.610916E-011	1.529164E-012	0	0.000000E+000
1	18.84099862	1.529164E-012	1.610916E-011	1	0.000000E+000
1	18.84140541	1.610916E-011	1.529164E-012	0	0.000000E+000
1	18.84142659	1.529164E-012	1.610916E-011	1	0.000000E+000
1	18.84162694	1.610916E-011	1.529164E-012	0	0.000000E+000
1	18.84165009	1.529164E-012	1.610916E-011	1	0.000000E+000
1	18.84175625	1.610916E-011	1.529164E-012	0	0.000000E+000
1	18.84181521	1.529164E-012	1.610916E-011	1	0.000000E+000
1	18.84187460	1.610916E-011	1.529164E-012	0	0.000000E+000
1	18.84198307	1.529164E-012	1.610916E-011	1	0.000000E+000
1	18.84204330	1.610916E-011	1.529164E-012	0	0.000000E+000
1	18.84205733	1.529164E-012	1.610916E-011	1	0.000000E+000
1	18.84238027	1.610916E-011	1.529164E-012	0	0.000000E+000
1	18.84242962	1.529164E-012	1.610916E-011	1	0.000000E+000
1	18.84245313	1.610916E-011	1.529164E-012	0	0.000000E+000
1	18.84247580	1.529164E-012	1.610916E-011	1	0.000000E+000
1	18.84289383	1.610916E-011	1.529164E-012	0	0.000000E+000
1	18.84295408	1.529164E-012	1.610916E-011	1	0.000000E+000
1	18.84319651	1.610916E-011	1.529164E-012	0	0.000000E+000
1	18.84380021	1.529164E-012	1.610916E-011	1	0.000000E+000
1	18.84478052	1.610916E-011	1.529164E-012	0	0.000000E+000
1	18.84479367	1.529164E-012	1.610916E-011	1	0.000000E+000
1	18.84576169	1.610916E-011	1.529164E-012	0	0.000000E+000
1	18.84579970	1.529164E-012	1.610916E-011	1	0.000000E+000
1	18.84612206	1.610916E-011	1.529164E-012	0	0.000000E+000
1	18.84614985	1.529164E-012	1.610916E-011	1	0.000000E+000
1	18.84620943	1.610916E-011	1.529164E-012	0	0.000000E+000
1	18.84623290	1.529164E-012	1.610916E-011	1	0.000000E+000
1	18.84725855	1.610916E-011	1.529164E-012	0	0.000000E+000
1	18.84729901	1.529164E-012	1.610916E-011	1	0.000000E+000
1	18.84742201	1.610916E-011	1.529164E-012	0	0.000000E+000
1	18.84744120	1.529164E-012	1.610916E-011	1	0.000000E+000
1	18.84800369	1.610916E-011	1.529164E-012	0	0.000000E+000
1	18.84804456	1.529164E-012	1.610916E-011	1	0.000000E+000
1	18.84820708	1.610916E-011	1.529164E-012	0	0.000000E+000
1	22.78602088	1.414658E-012	1.599466E-011	1	0.000000E+000
1	22.78760202	1.599466E-011	1.414658E-012	0	0.000000E+000
1	22.78764281	1.414658E-012	1.599466E-011	1	0.000000E+000
1	22.78770924	1.599466E-011	1.414658E-012	0	0.000000E+000
1	22.78775697	1.414658E-012	1.599466E-011	1	0.000000E+000
1	22.78791649	1.599466E-011	1.414658E-012	0	0.000000E+000
1	22.78793938	1.414658E-012	1.599466E-011	1	0.000000E+000
1	22.78829589	1.599466E-011	1.414658E-012	0	0.000000E+000
1	22.78831545	1.414658E-012	1.599466E-011	1	0.000000E+000
1	22.78854987	1.599466E-011	1.414658E-012	0	0.000000E+000
1	22.78857973	1.414658E-012	1.599466E-011	1	0.000000E+000
1	22.78886015	1.599466E-011	1.414658E-012	0	0.000000E+000
1	22.78888210	1.414658E-012	1.599466E-011	1	0.000000E+000
1	22.78911684	1.599466E-011	1.414658E-012	0	0.000000E+000
1	22.78916023	1.414658E-012	1.599466E-011	1	0.000000E+000
1	22.78920721	1.599466E-011	1.414658E-012	0	0.000000E+000
1	22.78922908	1.414658E-012	1.599466E-011	1	0.000000E+000
1	22.78926107	1.599466E-011	1.414658E-012	0	0.000000E+000
1	22.78928095	1.414658E-012	1.599466E-011	1	0.000000E+000
1	22.78946534	1.599466E-011	1.414658E-012	0	0.000000E+000
1	22.78952836	1.414658E-012	1.599466E-011	1	0.000000E+000
1	22.78978786	1.599466E-011	1.414658E-012	0	0.000000E+000
1	22.78982960	1.414658E-012	1.599466E-011	1	0.000000E+000
1	22.78997719	1.599466E-011	1.414658E-012	0	0.000000E+000
1	22.79018728	1.414658E-012	1.599466E-011	1	0.000000E+000
1	22.79024007	1.599466E-011	1.414658E-012	0	0.000000E+000
1	22.79026701	1.414658E-012	1.599466E-011	1	0.000000E+000
1	22.79087161	1.599466E-011	1.414658E-012	0	0.000000E+000
1	22.79089561	1.414658E-012	1.599466E-011	1	0.000000E+000
1	22.79092222	1.599466E-011	1.414658E-012	0	0.000000E+000
1	22.79093400	1.414658E-012	1.599466E-011	1	0.000000E+000
1	22.79156228	1.599466E-011	1.414658E-012	0	0.000000E+000
1	22.79163164	1.414658E-012	1.599466E-011	1	0.000000E+000
1	22.79220157	1.599466E-011	1.414658E-012	0	0.000000E+000
1	22.79224889	1.414658E-012	1.599466E-011	1	0.000000E+000
1	22.79231634	1.599466E-011	1.414658E-012	0	0.000000E+000
1	22.79235515	1.414658E-012	1.599466E-011	1	0.000000E+000
1	22.79236534	1.599466E-011	1.414658E-012	0	0.000000E+000
1	22.79246533	1.414658E-012	1.599466E-011	1	0.000000E+000
1	22.79276957	1.599466E-011	1.414658E-012	0	0.000000E+000
1	22.79279916	1.414658E-012	1.599466E-011	1	0.000000E+000
1	22.79354479	1.599466E-011	1.414658E-012	0	0.000000E+000
1	22.79356707	1.414658E-012	1.599466E-011	1	0.000000E+000
1	22.79376024	1.599466E-011	1.414658E-012	0	0.000000E+000
1	22.79379140	1.414658E-012	1.599466E-011	1	0.000000E+000
1	22.79383566	1.599466E-011	1.414658E-012	0	0.000000E+000
1	22.79388149	1.414658E-012	1.599466E-011	1	0.000000E+000
1	22.79405017	1.599466E-011	1.414658E-012	0	0.000000E+000
1	22.79406637	1.414658E-012	1.599466E-011	1	0.000000E+000
1	22.79419139	1.599466E-011	1.414658E-012	0	0.000000E+000
1	22.79423386	1.414658E-012	1.599466E-011	1	0.000000E+000
1	22.79470032	1.599466E-011	1.414658E-012	0	0.000000E+000
1	22.79471281	1.414658E-012	1.599466E-011	1	0.000000E+000
1	22.79538654	1.599466E-011	1.414658E-012	0	0.000000E+000
1	22.79541842	1.414658E-012	1.599466E-011	1	0.000000E+000
1	22.79560479	1.599466E-011	1.414658E-012	0	0.000000E+000
1	22.79566832	1.414658E-012	1.599466E-011	1	0.000000E+000
1	22.79573742	1.599466E-011	1.414658E-012	0	0.000000E+000
1	22.79575811	1.414658E-012	1.599466E-011	1	0.000000E+000
1	22.79630082	1.599466E-011	1.414658E-012	0	0.000000E+000
1	22.79632456	1.414658E-012	1.599466E-011	1	0.000000E+000
1	22.79635762	1.599466E-011	1.414658E-012	0	0.000000E+000
1	22.79638570	1.414658E-012	1.599466E-011	1	0.000000E+000
1	22.79641240	1.599466E-011	1.414658E-012	0	0.000000E+000
1	22.80901345	1.414658E-012	1.599466E-011	1	0.000000E+000
1	22.80929233	1.599466E-011	1.414658E-012	0	0.000000E+000
1	22.80933329	1.414658E-012	1.599466E-011	1	0.000000E+000
1	22.80940506	1.599466E-011	1.414658E-012	0	0.000000E+000
1	22.80944899	1.414658E-012	1.599466E-011	1	0.000000E+000
1	22.81038604	1.599466E-011	1.414658E-012	0	0.000000E+000
1	22.81041671	1.414658E-012	1.599466E-011	1	0.000000E+000
1	22.81127006	1.599466E-011	1.414658E-012	0	0.000000E+000
1	22.81129101	1.414658E-012	1.599466E-011	1	0.000000E+000
1	22.81194311	1.599466E-011	1.414658E-012	0	0.000000E+000
1	22.81198547	1.414658E-012	1.599466E-011	1	0.000000E+000
1	22.81242126	1.599466E-011	1.414658E-012	0	0.000000E+000
1	22.81247360	1.414658E-012	1.599466E-011	1	0.000000E+000
1	22.81263807	1.599466E-011	1.414658E-012	0	0.000000E+000
1	22.81269939	1.414658E-012	1.599466E-011	1	0.000000E+000
1	22.81274780	1.599466E-011	1.414658E-012	0	0.000000E+000
1	22.81276754	1.414658E-012	1.599466E-011	1	0.000000E+000
1	22.81289747	1.599466E-011	1.414658E-012	0	0.000000E+000
1	22.81291612	1.414658E-012	1.599466E-011	1	0.000000E+000
1	22.81366145	1.599466E-011	1.414658E-012	0	0.000000E+000
1	22.81373062	1.414658E-012	1.599466E-011	1	0.000000E+000
1	22.81402985	1.599466E-011	1.414658E-012	0	0.000000E+000
1	22.81409969	1.414658E-012	1.599466E-011	1	0.000000E+000
1	22.81427089	1.599466E-011	1.414658E-012	0	0.000000E+000
1	22.81429819	1.414658E-012	1.599466E-011	1	0.000000E+000
1	22.81458420	1.599466E-011	1.414658E-012	0	0.000000E+000
1	22.81462999	1.414658E-012	1.599466E-011	1	0.000000E+000
1	22.81533317	1.599466E-011	1.414658E-012	0	0.000000E+000
1	22.81536117	1.414658E-012	1.599466E-011	1	0.000000E+000
1	22.81550269	1.599466E-011	1.414658E-012	0	0.000000E+000
1	22.81551958	1.414658E-012	1.599466E-011	1	0.000000E+000
1	22.81594310	1.599466E-011	1.414658E-012	0	0.000000E+000
1	22.81596327	1.414658E-012	1.599466E-011	1	0.000000E+000
1	22.81598491	1.599466E-011	1.414658E-012	0	0.000000E+000
1	22.81602130	1.414658E-012	1.599466E-011	1	0.000000E+000
1	22.81626018	1.599466E-011	1.414658E-012	0	0.000000E+000
1	22.81629184	1.414658E-012	1.599466E-011	1	0.000000E+000
1	22.81643228	1.599466E-011	1.414658E-012	0	0.000000E+000
1	22.81645148	1.414658E-012	1.599466E-011	1	0.000000E+000
1	22.81765009	1.599466E-011	1.414658E-012	0	0.000000E+000
1	22.81767879	1.414658E-012	1.599466E-011	1	0.000000E+000
1	22.81825740	1.599466E-011	1.414658E-012	0	0.000000E+000
1	22.81829426	1.414658E-012	1.599466E-011	1	0.000000E+000
1	22.81874025	1.599466E-011	1.414658E-012	0	0.000000E+000
1	22.81877120	1.414658E-012	1.599466E-011	1	0.000000E+000
1	22.81920823	1.599466E-011	1.414658E-012	0	0.000000E+000
1	22.81921519	1.414658E-012	1.599466E-011	1	0.000000E+000
1	22.81965624	1.599466E-011	1.414658E-012	0	0.000000E+000
1	22.81973328	1.414658E-012	1.599466E-011	1	0.000000E+000
1	22.82003259	1.599466E-011	1.414658E-012	0	0.000000E+000
1	22.82005379	1.414658E-012	1.599466E-011	1	0.000000E+000
1	22.82024497	1.599466E-011	1.414658E-012	0	0.000000E+000
1	22.82025873	1.414658E-012	1.599466E-011	1	0.000000E+000
1	22.82067034	1.599466E-011	1.414658E-012	0	0.000000E+000
1	22.82069274	1.414658E-012	1.599466E-011	1	0.000000E+000
1	22.82086342	1.599466E-011	1.414658E-012	0	0.000000E+000
1	22.82087178	1.414658E-012	1.599466E-011	1	0.000000E+000
1	22.82147856	1.599466E-011	1.414658E-012	0	0.000000E+000
1	22.82149743	1.414658E-012	1.599466E-011	1	0.000000E+000
1	22.82225157	1.599466E-011	1.414658E-012	0	0.000000E+000
1	22.82229591	1.414658E-012	1.599466E-011	1	0.000000E+000
1	22.82242275	1.599466E-011	1.414658E-012	0	0.000000E+000
1	22.82244070	1.414658E-012	1.599466E-011	1	0.000000E+000
1	22.82246937	1.599466E-011	1.414658E-012	0	0.000000E+000
1	22.82255265	1.414658E-012	1.599466E-011	1	0.000000E+000
1	22.82259934	1.599466E-011	1.414658E-012	0	0.000000E+000
1	22.82262887	1.414658E-012	1.599466E-011	1	0.000000E+000
1	22.82341806	1.599466E-011	1.414658E-012	0	0.000000E+000
1	22.82342842	1.414658E-012	1.599466E-011	1	0.000000E+000
1	22.82362322	1.599466E-011	1.414658E-012	0	0.000000E+000
1	22.82366386	1.414658E-012	1.599466E-011	1	0.000000E+000
1	22.82478521	1.599466E-011	1.414658E-012	0	0.000000E+000
1	22.82482694	1.414658E-012	1.599466E-011	1	0.000000E+000
1	22.82508311	1.599466E-011	1.414658E-012	0	0.000000E+000
1	22.82511562	1.414658E-012	1.599466E-011	1	0.000000E+000
1	22.82516561	1.599466E-011	1.414658E-012	0	0.000000E+000
1	22.82517031	1.414658E-012	1.599466E-011	1	0.000000E+000
1	22.82542700	1.599466E-011	1.414658E-012	0	0.000000E+000
1	22.82546596	1.414658E-012	1.599466E-011	1	0.000000E+000
1	22.82553818	1.599466E-011	1.414658E-012	0	0.000000E+000
1	22.82557275	1.414658E-012	1.599466E-011	1	0.000000E+000
1	22.82560411	1.599466E-011	1.414658E-012	0	0.000000E+000
1	22.82575548	1.414658E-012	1.599466E-011	1	0.000000E+000
1	22.82579980	1.599466E-011	1.414658E-012	0	0.000000E+000
1	22.82582039	1.414658E-012	1.599466E-011	1	0.000000E+000
1	22.82590144	1.599466E-011	1.414658E-012	0	0.000000E+000
1	22.82593962	1.414658E-012	1.599466E-011	1	0.000000E+000
1	22.82778308	1.599466E-011	1.414658E-012	0	0.000000E+000
1	22.82780897	1.414658E-012	1.599466E-011	1	0.000000E+000
1	22.82829549	1.599466E-011	1.414658E-012	0	0.000000E+000
1	22.82893169	1.414658E-012	1.599466E-011	1	0.000000E+000
1	22.82921358	1.599466E-011	1.414658E-012	0	0.000000E+000
1	22.82927105	1.414658E-012	1.599466E-011	1	0.000000E+000
1	22.82954588	1.599466E-011	1.414658E-012	0	0.000000E+000
1	22.82959052	1.414658E-012	1.599466E-011	1	0.000000E+000
1	22.82970261	1.599466E-011	1.414658E-012	0	0.000000E+000
1	22.82974941	1.414658E-012	1.599466E-011	1	0.000000E+000
1	22.83066126	1.599466E-011	1.414658E-012	0	0.000000E+000
1	22.83070299	1.414658E-012	1.599466E-011	1	0.000000E+000
1	22.83092207	1.599466E-011	1.414658E-012	0	0.000000E+000
1	22.83094394	1.414658E-012	1.599466E-011	1	0.000000E+000
1	22.83137500	1.599466E-011	1.414658E-012	0	0.000000E+000
1	22.83141330	1.414658E-012	1.599466E-011	1	0.000000E+000
1	22.83188582	1.599466E-011	1.414658E-012	0	0.000000E+000
1	22.83193451	1.414658E-012	1.599466E-011	1	0.000000E+000
1	22.83232014	1.599466E-011	1.414658E-012	0	0.000000E+000
1	22.83235270	1.414658E-012	1.599466E-011	1	0.000000E+000
1	22.83307972	1.599466E-011	1.414658E-012	0	0.000000E+000
1	22.83317810	1.414658E-012	1.599466E-011	1	0.000000E+000
1	22.83329762	1.599466E-011	1.414658E-012	0	0.000000E+000
1	22.83331812	1.414658E-012	1.599466E-011	1	0.000000E+000
1	22.83336816	1.599466E-011	1.414658E-012	0	0.000000E+000
1	22.83343312	1.414658E-012	1.599466E-011	1	0.000000E+000
1	22.83371970	1.599466E-011	1.414658E-012	0	0.000000E+000
1	22.83375311	1.414658E-012	1.599466E-011	1	0.000000E+000
1	22.83435229	1.599466E-011	1.414658E-012	0	0.000000E+000
1	22.83436404	1.414658E-012	1.599466E-011	1	0.000000E+000
1	22.83443992	1.599466E-011	1.414658E-012	0	0.000000E+000
1	22.83445943	1.414658E-012	1.599466E-011	1	0.000000E+000
1	22.83516004	1.599466E-011	1.414658E-012	0	0.000000E+000
1	22.83522226	1.414658E-012	1.599466E-011	1	0.000000E+000
1	22.83561452	1.599466E-011	1.414658E-012	0	0.000000E+000
1	22.83567525	1.414658E-012	1.599466E-011	1	0.000000E+000
1	22.83570513	1.599466E-011	1.414658E-012	0	0.000000E+000
1	22.83572610	1.414658E-012	1.599466E-011	1	0.000000E+000
1	22.83591467	1.599466E-011	1.414658E-012	0	0.000000E+000
1	22.83602655	1.414658E-012	1.599466E-011	1	0.000000E+000
1	22.83682101	1.599466E-011	1.414658E-012	0	0.000000E+000
1	22.83683472	1.414658E-012	1.599466E-011	1	0.000000E+000
1	22.83706484	1.599466E-011	1.414658E-012	0	0.000000E+000
1	22.83708136	1.414658E-012	1.599466E-011	1	0.000000E+000
1	22.83725210	1.599466E-011	1.414658E-012	0	0.000000E+000
1	22.83727239	1.414658E-012	1.599466E-011	1	0.000000E+000
1	22.83780661	1.599466E-011	1.414658E-012	0	0.000000E+000
1	22.83786202	1.414658E-012	1.599466E-011	1	0.000000E+000
1	22.83792645	1.599466E-011	1.414658E-012	0	0.000000E+000
1	22.83794214	1.414658E-012	1.599466E-011	1	0.000000E+000
1	22.83835282	1.599466E-011	1.414658E-012	0	0.000000E+000
1	22.83840679	1.414658E-012	1.599466E-011	1	0.000000E+000
1	22.83850448	1.599466E-011	1.414658E-012	0	0.000000E+000
1	22.83855023	1.414658E-012	1.599466E-011	1	0.000000E+000
1	22.83860305	1.599466E-011	1.414658E-012	0	0.000000E+000
1	22.83861560	1.414658E-012	1.599466E-011	1	0.000000E+000
1	22.83869449	1.599466E-011	1.414658E-012	0	0.000000E+000
1	22.83871654	1.414658E-012	1.599466E-011	1	0.000000E+000
1	22.83877406	1.599466E-011	1.414658E-012	0	0.000000E+000
1	22.83879823	1.414658E-012	1.599466E-011	1	0.000000E+000
1	22.83927050	1.599466E-011	1.414658E-012	0	0.000000E+000
1	22.83931938	1.414658E-012	1.599466E-011	1	0.000000E+000
1	22.83950850	1.599466E-011	1.414658E-012	0	0.000000E+000
1	22.83953038	1.414658E-012	1.599466E-011	1	0.000000E+000
1	22.83987941	1.599466E-011	1.414658E-012	0	0.000000E+000
1	22.83992830	1.414658E-012	1.599466E-011	1	0.000000E+000
1	22.84016269	1.599466E-011	1.414658E-012	0	0.000000E+000
1	22.84017889	1.414658E-012	1.599466E-011	1	0.000000E+000
1	22.84077085	1.599466E-011	1.414658E-012	0	0.000000E+000
1	22.84081137	1.414658E-012	1.599466E-011	1	0.000000E+000
1	22.84084600	1.599466E-011	1.414658E-012	0	0.000000E+000
1	22.84087582	1.414658E-012	1.599466E-011	1	0.000000E+000
1	22.84097619	1.599466E-011	1.414658E-012	0	0.000000E+000
1	22.84099661	1.414658E-012	1.599466E-011	1	0.000000E+000
1	22.84180865	1.599466E-011	1.414658E-012	0	0.000000E+000
1	22.84183903	1.414658E-012	1.599466E-011	1	0.000000E+000
1	22.84216958	1.599466E-011	1.414658E-012	0	0.000000E+000
1	22.84217937	1.414658E-012	1.599466E-011	1	0.000000E+000
1	22.84290642	1.599466E-011	1.414658E-012	0	0.000000E+000
1	22.84292790	1.414658E-012	1.599466E-011	1	0.000000E+000
1	22.84313693	1.599466E-011	1.414658E-012	0	0.000000E+000
1	22.84318368	1.414658E-012	1.599466E-011	1	0.000000E+000
1	22.84321182	1.599466E-011	1.414658E-012	0	0.000000E+000
1	22.84323193	1.414658E-012	1.599466E-011	1	0.000000E+000
1	22.84336125	1.599466E-011	1.414658E-012	0	0.000000E+000
1	22.84339423	1.414658E-012	1.599466E-011	1	0.000000E+000
1	22.84357450	1.599466E-011	1.414658E-012	0	0.000000E+000
1	22.84360457	1.414658E-012	1.599466E-011	1	0.000000E+000
1	22.84380269	1.599466E-011	1.414658E-012	0	0.000000E+000
1	22.84384528	1.414658E-012	1.599466E-011	1	0.000000E+000
1	22.84394376	1.599466E-011	1.414658E-012	0	0.000000E+000
1	22.84395011	1.414658E-012	1.599466E-011	1	0.000000E+000
1	22.84436430	1.599466E-011	1.414658E-012	0	0.000000E+000
1	22.84438450	1.414658E-012	1.599466E-011	1	0.000000E+000
1	22.84440125	1.599466E-011	1.414658E-012	0	0.000000E+000
1	22.84444687	1.414658E-012	1.599466E-011	1	0.000000E+000
1	22.84458800	1.599466E-011	1.414658E-012	0	0.000000E+000
1	22.84461652	1.414658E-012	1.599466E-011	1	0.000000E+000
1	22.84468189	1.599466E-011	1.414658E-012	0	0.000000E+000
1	22.84469815	1.414658E-012	1.599466E-011	1	0.000000E+000
1	22.84510560	1.599466E-011	1.414658E-012	0	0.000000E+000
1	22.84514814	1.414658E-012	1.599466E-011	1	0.000000E+000
1	22.84521435	1.599466E-011	1.414658E-012	0	0.000000E+000
1	22.84522573	1.414658E-012	1.599466E-011	1	0.000000E+000
1	22.84570363	1.599466E-011	1.414658E-012	0	0.000000E+000
1	22.84572302	1.414658E-012	1.599466E-011	1	0.000000E+000
1	22.84580785	1.599466E-011	1.414658E-012	0	0.000000E+000
1	22.84610629	1.414658E-012	1.599466E-011	1	0.000000E+000
1	22.84651264	1.599466E-011	1.414658E-012	0	0.000000E+000
1	22.84654424	1.414658E-012	1.599466E-011	1	0.000000E+000
1	22.84662533	1.599466E-011	1.414658E-012	0	0.000000E+000
1	22.84662713	1.414658E-012	1.599466E-011	1	0.000000E+000
1	22.84682663	1.599466E-011	1.414658E-012	0	0.000000E+000
1	22.84685499	1.414658E-012	1.599466E-011	1	0.000000E+000
1	22.84688907	1.599466E-011	1.414658E-012	0	0.000000E+000
1	22.84691668	1.414658E-012	1.599466E-011	1	0.000000E+000
1	22.84859945	1.599466E-011	1.414658E-012	0	0.000000E+000
1	22.84864551	1.414658E-012	1.599466E-011	1	0.000000E+000
1	22.84895320	1.599466E-011	1.414658E-012	0	0.000000E+000
1	22.84900422	1.414658E-012	1.599466E-011	1	0.000000E+000
1	22.84904720	1.599466E-011	1.414658E-012	0	0.000000E+000
1	22.84907387	1.414658E-012	1.599466E-011	1	0.000000E+000
1	22.84934730	1.599466E-011	1.414658E-012	0	0.000000E+000
1	22.84938306	1.414658E-012	1.599466E-011	1	0.000000E+000
1	22.84949229	1.599466E-011	1.414658E-012	0	0.000000E+000
1	22.84952690	1.414658E-012	1.599466E-011	1	0.000000E+000
1	22.85015141	1.599466E-011	1.414658E-012	0	0.000000E+000
1	22.85021547	1.414658E-012	1.599466E-011	1	0.000000E+000
1	22.85034587	1.599466E-011	1.414658E-012	0	0.000000E+000
1	22.85036980	1.414658E-012	1.599466E-011	1	0.000000E+000
1	22.85043323	1.599466E-011	1.414658E-012	0	0.000000E+000
1	22.85045587	1.414658E-012	1.599466E-011	1	0.000000E+000
1	22.85054085	1.599466E-011	1.414658E-012	0	0.000000E+000
1	22.85056766	1.414658E-012	1.599466E-011	1	0.000000E+000
1	22.85085585	1.599466E-011	1.414658E-012	0	0.000000E+000
1	22.85087541	1.414658E-012	1.599466E-011	1	0.000000E+000
1	22.85149989	1.599466E-011	1.414658E-012	0	0.000000E+000
1	22.85151541	1.414658E-012	1.599466E-011	1	0.000000E+000
1	22.85187798	1.599466E-011	1.414658E-012	0	0.000000E+000
1	22.85191117	1.414658E-012	1.599466E-011	1	0.000000E+000
1	22.85193020	1.599466E-011	1.414658E-012	0	0.000000E+000
1	22.85195419	1.414658E-012	1.599466E-011	1	0.000000E+000
1	22.85204153	1.599466E-011	1.414658E-012	0	0.000000E+000
1	22.85207904	1.414658E-012	1.599466E-011	1	0.000000E+000
1	22.85320238	1.599466E-011	1.414658E-012	0	0.000000E+000
1	22.85323508	1.414658E-012	1.599466E-011	1	0.000000E+000
1	22.85381045	1.599466E-011	1.414658E-012	0	0.000000E+000
1	22.85382982	1.414658E-012	1.599466E-011	1	0.000000E+000
1	22.85392102	1.599466E-011	1.414658E-012	0	0.000000E+000
1	22.85393606	1.414658E-012	1.599466E-011	1	0.000000E+000
1	22.85427555	1.599466E-011	1.414658E-012	0	0.000000E+000
1	22.85431055	1.414658E-012	1.599466E-011	1	0.000000E+000
1	22.85535939	1.599466E-011	1.414658E-012	0	0.000000E+000
1	22.85537268	1.414658E-012	1.599466E-011	1	0.000000E+000
1	22.85542598	1.599466E-011	1.414658E-012	0	0.000000E+000
1	22.85544729	1.414658E-012	1.599466E-011	1	0.000000E+000
1	22.85608093	1.599466E-011	1.414658E-012	0	0.000000E+000
1	22.85609443	1.414658E-012	1.599466E-011	1	0.000000E+000
1	22.85617447	1.599466E-011	1.414658E-012	0	0.000000E+000
1	22.85618092	1.414658E-012	1.599466E-011	1	0.000000E+000
1	22.85622968	1.599466E-011	1.414658E-012	0	0.000000E+000
1	22.85625979	1.414658E-012	1.599466E-011	1	0.000000E+000
1	22.85645211	1.599466E-011	1.414658E-012	0	0.000000E+000
1	22.85650968	1.414658E-012	1.599466E-011	1	0.000000E+000
1	22.85657048	1.599466E-011	1.414658E-012	0	0.000000E+000
1	22.85657857	1.414658E-012	1.599466E-011	1	0.000000E+000
1	22.85693499	1.599466E-011	1.414658E-012	0	0.000000E+000
1	22.85694179	1.414658E-012	1.599466E-011	1	0.000000E+000
1	22.85787517	1.599466E-011	1.414658E-012	0	0.000000E+000
1	22.85791427	1.414658E-012	1.599466E-011	1	0.000000E+000
1	22.85813665	1.599466E-011	1.414658E-012	0	0.000000E+000
1	22.85816887	1.414658E-012	1.599466E-011	1	0.000000E+000
1	22.85840417	1.599466E-011	1.414658E-012	0	0.000000E+000
1	22.85843174	1.414658E-012	1.599466E-011	1	0.000000E+000
1	22.85862144	1.599466E-011	1.414658E-012	0	0.000000E+000
1	22.85867220	1.414658E-012	1.599466E-011	1	0.000000E+000
1	22.85872570	1.599466E-011	1.414658E-012	0	0.000000E+000
1	22.85876677	1.414658E-012	1.599466E-011	1	0.000000E+000
1	22.85878176	1.599466E-011	1.414658E-012	0	0.000000E+000
1	22.85881117	1.414658E-012	1.599466E-011	1	0.000000E+000
1	22.85949349	1.599466E-011	1.414658E-012	0	0.000000E+000
1	22.85952905	1.414658E-012	1.599466E-011	1	0.000000E+000
1	22.85961548	1.599466E-011	1.414658E-012	0	0.000000E+000
1	22.85962112	1.414658E-012	1.599466E-011	1	0.000000E+000
1	22.85983967	1.599466E-011	1.414658E-012	0	0.000000E+000
1	22.85988277	1.414658E-012	1.599466E-011	1	0.000000E+000
1	22.85997996	1.599466E-011	1.414658E-012	0	0.000000E+000
1	22.86002894	1.414658E-012	1.599466E-011	1	0.000000E+000
1	22.86020184	1.599466E-011	1.414658E-012	0	0.000000E+000
1	22.86021867	1.414658E-012	1.599466E-011	1	0.000000E+000
1	22.86074680	1.599466E-011	1.414658E-012	0	0.000000E+000
1	22.86101937	1.414658E-012	1.599466E-011	1	0.000000E+000
1	22.86156329	1.599466E-011	1.414658E-012	0	0.000000E+000
1	22.86161849	1.414658E-012	1.599466E-011	1	0.000000E+000
1	22.86238695	1.599466E-011	1.414658E-012	0	0.000000E+000
1	22.86243109	1.414658E-012	1.599466E-011	1	0.000000E+000
1	22.86290013	1.599466E-011	1.414658E-012	0	0.000000E+000
1	22.86295957	1.414658E-012	1.599466E-011	1	0.000000E+000
1	22.86340494	1.599466E-011	1.414658E-012	0	0.000000E+000
1	22.86351015	1.414658E-012	1.599466E-011	1	0.000000E+000
1	22.86381272	1.599466E-011	1.414658E-012	0	0.000000E+000
1	22.86383445	1.414658E-012	1.599466E-011	1	0.000000E+000
1	22.86430965	1.599466E-011	1.414658E-012	0	0.000000E+000
1	22.86451377	1.414658E-012	1.599466E-011	1	0.000000E+000
1	22.86467932	1.599466E-011	1.414658E-012	0	0.000000E+000
1	22.86470316	1.414658E-012	1.599466E-011	1	0.000000E+000
1	22.86493037	1.599466E-011	1.414658E-012	0	0.000000E+000
1	22.86496524	1.414658E-012	1.599466E-011	1	0.000000E+000
1	22.86511107	1.599466E-011	1.414658E-012	0	0.000000E+000
1	22.86516548	1.414658E-012	1.599466E-011	1	0.000000E+000
1	22.86545983	1.599466E-011	1.414658E-012	0	0.000000E+000
1	22.86549944	1.414658E-012	1.599466E-011	1	0.000000E+000
1	22.86627280	1.599466E-011	1.414658E-012	0	0.000000E+000
1	22.86628268	1.414658E-012	1.599466E-011	1	0.000000E+000
1	22.86675996	1.599466E-011	1.414658E-012	0	0.000000E+000
1	22.86679549	1.414658E-012	1.599466E-011	1	0.000000E+000
1	22.86689751	1.599466E-011	1.414658E-012	0	0.000000E+000
1	22.86690833	1.414658E-012	1.599466E-011	1	0.000000E+000
1	22.86718114	1.599466E-011	1.414658E-012	0	0.000000E+000
1	22.86720688	1.414658E-012	1.599466E-011	1	0.000000E+000
1	22.86755428	1.599466E-011	1.414658E-012	0	0.000000E+000
1	22.86774034	1.414658E-012	1.599466E-011	1	0.000000E+000
1	22.86797936	1.599466E-011	1.414658E-012	0	0.000000E+000
1	22.86800903	1.414658E-012	1.599466E-011	1	0.000000E+000
1	22.86830400	1.599466E-011	1.414658E-012	0	0.000000E+000
1	22.86837891	1.414658E-012	1.599466E-011	1	0.000000E+000
1	22.86842848	1.599466E-011	1.414658E-012	0	0.000000E+000
1	22.86847295	1.414658E-012	1.599466E-011	1	0.000000E+000
1	22.86866264	1.599466E-011	1.414658E-012	0	0.000000E+000
1	22.86869465	1.414658E-012	1.599466E-011	1	0.000000E+000
1	22.86936725	1.599466E-011	1.414658E-012	0	0.000000E+000
1	22.86938464	1.414658E-012	1.599466E-011	1	0.000000E+000
1	22.87050091	1.599466E-011	1.414658E-012	0	0.000000E+000
1	22.87094954	1.414658E-012	1.599466E-011	1	0.000000E+000
1	22.87098108	1.599466E-011	1.414658E-012	0	0.000000E+000
1	22.87101223	1.414658E-012	1.599466E-011	1	0.000000E+000
1	22.87129085	1.599466E-011	1.414658E-012	0	0.000000E+000
1	22.87131455	1.414658E-012	1.599466E-011	1	0.000000E+000
1	22.87154187	1.599466E-011	1.414658E-012	0	0.000000E+000
1	22.87154968	1.414658E-012	1.599466E-011	1	0.000000E+000
1	22.87158791	1.599466E-011	1.414658E-012	0	0.000000E+000
1	22.87160188	1.414658E-012	1.599466E-011	1	0.000000E+000
1	22.87200229	1.599466E-011	1.414658E-012	0	0.000000E+000
1	22.87201789	1.414658E-012	1.599466E-011	1	0.000000E+000
1	22.87202494	1.599466E-011	1.414658E-012	0	0.000000E+000
1	22.87205705	1.414658E-012	1.599466E-011	1	0.000000E+000
1	22.87221965	1.599466E-011	1.414658E-012	0	0.000000E+000
1	22.87224166	1.414658E-012	1.599466E-011	1	0.000000E+000
1	22.87287939	1.599466E-011	1.414658E-012	0	0.000000E+000
1	22.87288951	1.414658E-012	1.599466E-011	1	0.000000E+000
1	22.87304787	1.599466E-011	1.414658E-012	0	0.000000E+000
1	22.87308132	1.414658E-012	1.599466E-011	1	0.000000E+000
1	22.87310015	1.599466E-011	1.414658E-012	0	0.000000E+000
1	22.87316417	1.414658E-012	1.599466E-011	1	0.000000E+000
1	22.87326600	1.599466E-011	1.414658E-012	0	0.000000E+000
1	22.87329159	1.414658E-012	1.599466E-011	1	0.000000E+000
1	22.87364338	1.599466E-011	1.414658E-012	0	0.000000E+000
1	22.87367817	1.414658E-012	1.599466E-011	1	0.000000E+000
1	22.87379542	1.599466E-011	1.414658E-012	0	0.000000E+000
1	22.87384078	1.414658E-012	1.599466E-011	1	0.000000E+000
1	22.87396218	1.599466E-011	1.414658E-012	0	0.000000E+000
1	22.87400894	1.414658E-012	1.599466E-011	1	0.000000E+000
1	22.87423035	1.599466E-011	1.414658E-012	0	0.000000E+000
1	22.87426492	1.414658E-012	1.599466E-011	1	0.000000E+000
1	22.87469013	1.599466E-011	1.414658E-012	0	0.000000E+000
1	22.87470647	1.414658E-012	1.599466E-011	1	0.000000E+000
1	22.87526057	1.599466E-011	1.414658E-012	0	0.000000E+000
1	22.87529532	1.414658E-012	1.599466E-011	1	0.000000E+000
1	22.87580644	1.599466E-011	1.414658E-012	0	0.000000E+000
1	22.87696935	1.414658E-012	1.599466E-011	1	0.000000E+000
1	22.87740771	1.599466E-011	1.414658E-012	0	0.000000E+000
1	22.87748203	1.414658E-012	1.599466E-011	1	0.000000E+000
1	22.87809940	1.599466E-011	1.414658E-012	0	0.000000E+000
1	22.87812671	1.414658E-012	1.599466E-011	1	0.000000E+000
1	22.87910250	1.599466E-011	1.414658E-012	0	0.000000E+000
1	22.87917267	1.414658E-012	1.599466E-011	1	0.000000E+000
1	22.87990962	1.599466E-011	1.414658E-012	0	0.000000E+000
1	22.87996790	1.414658E-012	1.599466E-011	1	0.000000E+000
1	22.88000563	1.599466E-011	1.414658E-012	0	0.000000E+000
1	22.88037809	1.414658E-012	1.599466E-011	1	0.000000E+000
1	22.88048552	1.599466E-011	1.414658E-012	0	0.000000E+000
1	22.88049936	1.414658E-012	1.599466E-011	1	0.000000E+000
1	22.88069446	1.599466E-011	1.414658E-012	0	0.000000E+000
1	22.88072765	1.414658E-012	1.599466E-011	1	0.000000E+000
1	22.88079036	1.599466E-011	1.414658E-012	0	0.000000E+000
1	22.88081697	1.414658E-012	1.599466E-011	1	0.000000E+000
1	22.88123212	1.599466E-011	1.414658E-012	0	0.000000E+000
1	22.88124578	1.414658E-012	1.599466E-011	1	0.000000E+000
1	22.88127243	1.599466E-011	1.414658E-012	0	0.000000E+000
1	22.88128492	1.414658E-012	1.599466E-011	1	0.000000E+000
1	22.88130699	1.599466E-011	1.414658E-012	0	0.000000E+000
1	22.88134544	1.414658E-012	1.599466E-011	1	0.000000E+000
1	22.88150749	1.599466E-011	1.414658E-012	0	0.000000E+000
1	22.88151159	1.414658E-012	1.599466E-011	1	0.000000E+000
1	22.88204015	1.599466E-011	1.414658E-012	0	0.000000E+000
1	22.88206253	1.414658E-012	1.599466E-011	1	0.000000E+000
1	22.88212884	1.599466E-011	1.414658E-012	0	0.000000E+000
1	22.88215203	1.414658E-012	1.599466E-011	1	0.000000E+000
1	22.88217849	1.599466E-011	1.414658E-012	0	0.000000E+000
1	22.88218992	1.414658E-012	1.599466E-011	1	0.000000E+000
1	22.88274080	1.599466E-011	1.414658E-012	0	0.000000E+000
1	22.88295572	1.414658E-012	1.599466E-011	1	0.000000E+000
1	22.88332819	1.599466E-011	1.414658E-012	0	0.000000E+000
1	22.88335117	1.414658E-012	1.599466E-011	1	0.000000E+000
1	22.88344808	1.599466E-011	1.414658E-012	0	0.000000E+000
1	22.88348540	1.414658E-012	1.599466E-011	1	0.000000E+000
1	22.88353971	1.599466E-011	1.414658E-012	0	0.000000E+000
1	22.88359521	1.414658E-012	1.599466E-011	1	0.000000E+000
1	22.88451196	1.599466E-011	1.414658E-012	0	0.000000E+000
1	22.88456267	1.414658E-012	1.599466E-011	1	0.000000E+000
1	22.88472747	1.599466E-011	1.414658E-012	0	0.000000E+000
1	22.88476697	1.414658E-012	1.599466E-011	1	0.000000E+000
1	22.88492773	1.599466E-011	1.414658E-012	0	0.000000E+000
1	22.88497875	1.414658E-012	1.599466E-011	1	0.000000E+000
1	22.88502804	1.599466E-011	1.414658E-012	0	0.000000E+000
1	22.88505688	1.414658E-012	1.599466E-011	1	0.000000E+000
1	22.88526537	1.599466E-011	1.414658E-012	0	0.000000E+000
1	22.88530061	1.414658E-012	1.599466E-011	1	0.000000E+000
1	22.88553356	1.599466E-011	1.414658E-012	0	0.000000E+000
1	22.88608118	1.414658E-012	1.599466E-011	1	0.000000E+000
1	22.88657748	1.599466E-011	1.414658E-012	0	0.000000E+000
1	22.88669773	1.414658E-012	1.599466E-011	1	0.000000E+000
1	22.88776066	1.599466E-011	1.414658E-012	0	0.000000E+000
1	22.88777529	1.414658E-012	1.599466E-011	1	0.000000E+000
1	22.88806285	1.599466E-011	1.414658E-012	0	0.000000E+000
1	22.88809522	1.414658E-012	1.599466E-011	1	0.000000E+000
1	22.88815485	1.599466E-011	1.414658E-012	0	0.000000E+000
1	22.88823102	1.414658E-012	1.599466E-011	1	0.000000E+000
1	22.88850257	1.599466E-011	1.414658E-012	0	0.000000E+000
1	22.88852486	1.414658E-012	1.599466E-011	1	0.000000E+000
1	22.88868208	1.599466E-011	1.414658E-012	0	0.000000E+000
1	22.88870515	1.414658E-012	1.599466E-011	1	0.000000E+000
1	22.88885188	1.599466E-011	1.414658E-012	0	0.000000E+000
1	22.88891098	1.414658E-012	1.599466E-011	1	0.000000E+000
1	22.88897943	1.599466E-011	1.414658E-012	0	0.000000E+000
1	22.88900479	1.414658E-012	1.599466E-011	1	0.000000E+000
1	22.88938345	1.599466E-011	1.414658E-012	0	0.000000E+000
1	22.88939205	1.414658E-012	1.599466E-011	1	0.000000E+000
1	22.88961983	1.599466E-011	1.414658E-012	0	0.000000E+000
1	22.88972805	1.414658E-012	1.599466E-011	1	0.000000E+000
1	22.89004208	1.599466E-011	1.414658E-012	0	0.000000E+000
1	22.89007328	1.414658E-012	1.599466E-011	1	0.000000E+000
1	22.89037668	1.599466E-011	1.414658E-012	0	0.000000E+000
1	22.89038371	1.414658E-012	1.599466E-011	1	0.000000E+000
1	22.89068134	1.599466E-011	1.414658E-012	0	0.000000E+000
1	22.89071220	1.414658E-012	1.599466E-011	1	0.000000E+000
1	22.89083097	1.599466E-011	1.414658E-012	0	0.000000E+000
1	22.89087139	1.414658E-012	1.599466E-011	1	0.000000E+000
1	22.89129666	1.599466E-011	1.414658E-012	0	0.000000E+000
1	22.89130421	1.414658E-012	1.599466E-011	1	0.000000E+000
1	22.89193249	1.599466E-011	1.414658E-012	0	0.000000E+000
1	22.89196013	1.414658E-012	1.599466E-011	1	0.000000E+000
1	22.89241202	1.599466E-011	1.414658E-012	0	0.000000E+000
1	22.89243621	1.414658E-012	1.599466E-011	1	0.000000E+000
1	22.89283336	1.599466E-011	1.414658E-012	0	0.000000E+000
1	22.89285814	1.414658E-012	1.599466E-011	1	0.000000E+000
1	22.89316013	1.599466E-011	1.414658E-012	0	0.000000E+000
1	22.89320675	1.414658E-012	1.599466E-011	1	0.000000E+000
1	22.89328841	1.599466E-011	1.414658E-012	0	0.000000E+000
1	22.89331847	1.414658E-012	1.599466E-011	1	0.000000E+000
1	22.89373496	1.599466E-011	1.414658E-012	0	0.000000E+000
1	22.89375420	1.414658E-012	1.599466E-011	1	0.000000E+000
1	22.89381750	1.599466E-011	1.414658E-012	0	0.000000E+000
1	22.89384754	1.414658E-012	1.599466E-011	1	0.000000E+000
1	22.89408719	1.599466E-011	1.414658E-012	0	0.000000E+000
1	22.89411972	1.414658E-012	1.599466E-011	1	0.000000E+000
1	22.89457700	1.599466E-011	1.414658E-012	0	0.000000E+000
1	22.89460682	1.414658E-012	1.599466E-011	1	0.000000E+000
1	22.89507003	1.599466E-011	1.414658E-012	0	0.000000E+000
1	22.89509592	1.414658E-012	1.599466E-011	1	0.000000E+000
1	22.89527506	1.599466E-011	1.414658E-012	0	0.000000E+000
1	22.89528995	1.414658E-012	1.599466E-011	1	0.000000E+000
1	22.89552107	1.599466E-011	1.414658E-012	0	0.000000E+000
1	22.89553991	1.414658E-012	1.599466E-011	1	0.000000E+000
1	22.89561724	1.599466E-011	1.414658E-012	0	0.000000E+000
1	22.89564546	1.414658E-012	1.599466E-011	1	0.000000E+000
1	22.89605858	1.599466E-011	1.414658E-012	0	0.000000E+000
1	22.89608811	1.414658E-012	1.599466E-011	1	0.000000E+000
1	22.89614720	1.599466E-011	1.414658E-012	0	0.000000E+000
1	22.89617391	1.414658E-012	1.599466E-011	1	0.000000E+000
1	22.89630215	1.599466E-011	1.414658E-012	0	0.000000E+000
1	22.89634814	1.414658E-012	1.599466E-011	1	0.000000E+000
1	22.89660889	1.599466E-011	1.414658E-012	0	0.000000E+000
1	22.89664794	1.414658E-012	1.599466E-011	1	0.000000E+000
1	22.89695915	1.599466E-011	1.414658E-012	0	0.000000E+000
1	22.89696213	1.414658E-012	1.599466E-011	1	0.000000E+000
1	22.89740701	1.599466E-011	1.414658E-012	0	0.000000E+000
1	22.89744919	1.414658E-012	1.599466E-011	1	0.000000E+000
1	22.89757998	1.599466E-011	1.414658E-012	0	0.000000E+000
1	22.89773633	1.414658E-012	1.599466E-011	1	0.000000E+000
1	22.89780263	1.599466E-011	1.414658E-012	0	0.000000E+000
1	22.89782850	1.414658E-012	1.599466E-011	1	0.000000E+000
1	22.89796975	1.599466E-011	1.414658E-012	0	0.000000E+000
1	22.89798144	1.414658E-012	1.599466E-011	1	0.000000E+000
1	22.89878327	1.599466E-011	1.414658E-012	0	0.000000E+000
1	22.89880324	1.414658E-012	1.599466E-011	1	0.000000E+000
1	22.89897639	1.599466E-011	1.414658E-012	0	0.000000E+000
1	22.89901583	1.414658E-012	1.599466E-011	1	0.000000E+000
1	22.90002153	1.599466E-011	1.414658E-012	0	0.000000E+000
1	22.90004591	1.414658E-012	1.599466E-011	1	0.000000E+000
1	22.90013951	1.599466E-011	1.414658E-012	0	0.000000E+000
1	22.90015315	1.414658E-012	1.599466E-011	1	0.000000E+000
1	22.90034413	1.599466E-011	1.414658E-012	0	0.000000E+000
1	22.90036269	1.414658E-012	1.599466E-011	1	0.000000E+000
1	22.90041513	1.599466E-011	1.414658E-012	0	0.000000E+000
1	22.90042193	1.414658E-012	1.599466E-011	1	0.000000E+000
1	22.90052105	1.599466E-011	1.414658E-012	0	0.000000E+000
1	22.90054670	1.414658E-012	1.599466E-011	1	0.000000E+000
1	22.90062899	1.599466E-011	1.414658E-012	0	0.000000E+000
1	22.90065091	1.414658E-012	1.599466E-011	1	0.000000E+000
1	22.90073934	1.599466E-011	1.414658E-012	0	0.000000E+000
1	22.90080442	1.414658E-012	1.599466E-011	1	0.000000E+000
1	22.90091384	1.599466E-011	1.414658E-012	0	0.000000E+000
1	22.90093243	1.414658E-012	1.599466E-011	1	0.000000E+000
1	22.90103362	1.599466E-011	1.414658E-012	0	0.000000E+000
1	22.90107115	1.414658E-012	1.599466E-011	1	0.000000E+000
1	22.90114510	1.599466E-011	1.414658E-012	0	0.000000E+000
1	22.90116769	1.414658E-012	1.599466E-011	1	0.000000E+000
1	22.90144393	1.599466E-011	1.414658E-012	0	0.000000E+000
1	22.90145492	1.414658E-012	1.599466E-011	1	0.000000E+000
1	22.90161449	1.599466E-011	1.414658E-012	0	0.000000E+000
1	22.90165325	1.414658E-012	1.599466E-011	1	0.000000E+000
1	22.90177677	1.599466E-011	1.414658E-012	0	0.000000E+000
1	22.90181439	1.414658E-012	1.599466E-011	1	0.000000E+000
1	22.90192394	1.599466E-011	1.414658E-012	0	0.000000E+000
1	22.90195613	1.414658E-012	1.599466E-011	1	0.000000E+000
1	22.90214733	1.599466E-011	1.414658E-012	0	0.000000E+000
1	22.90223247	1.414658E-012	1.599466E-011	1	0.000000E+000
1	22.90247085	1.599466E-011	1.414658E-012	0	0.000000E+000
1	22.90248776	1.414658E-012	1.599466E-011	1	0.000000E+000
1	22.90259174	1.599466E-011	1.414658E-012	0	0.000000E+000
1	22.90262255	1.414658E-012	1.599466E-011	1	0.000000E+000
1	22.90268892	1.599466E-011	1.414658E-012	0	0.000000E+000
1	22.90272924	1.414658E-012	1.599466E-011	1	0.000000E+000
1	22.90320686	1.599466E-011	1.414658E-012	0	0.000000E+000
1	22.90330707	1.414658E-012	1.599466E-011	1	0.000000E+000
1	22.90360127	1.599466E-011	1.414658E-012	0	0.000000E+000
1	22.90363381	1.414658E-012	1.599466E-011	1	0.000000E+000
1	22.90373260	1.599466E-011	1.414658E-012	0	0.000000E+000
1	22.90374743	1.414658E-012	1.599466E-011	1	0.000000E+000
1	22.90453292	1.599466E-011	1.414658E-012	0	0.000000E+000
1	22.90454980	1.414658E-012	1.599466E-011	1	0.000000E+000
1	22.90563598	1.599466E-011	1.414658E-012	0	0.000000E+000
1	22.90566773	1.414658E-012	1.599466E-011	1	0.000000E+000
1	22.90579822	1.599466E-011	1.414658E-012	0	0.000000E+000
1	22.90580746	1.414658E-012	1.599466E-011	1	0.000000E+000
1	22.90585482	1.599466E-011	1.414658E-012	0	0.000000E+000
1	22.90593850	1.414658E-012	1.599466E-011	1	0.000000E+000
1	22.90610400	1.599466E-011	1.414658E-012	0	0.000000E+000
1	22.90612701	1.414658E-012	1.599466E-011	1	0.000000E+000
1	22.90617503	1.599466E-011	1.414658E-012	0	0.000000E+000
1	22.90623717	1.414658E-012	1.599466E-011	1	0.000000E+000
1	22.90628873	1.599466E-011	1.414658E-012	0	0.000000E+000
1	22.90633273	1.414658E-012	1.599466E-011	1	0.000000E+000
1	22.90696696	1.599466E-011	1.414658E-012	0	0.000000E+000
1	22.90700986	1.414658E-012	1.599466E-011	1	0.000000E+000
1	22.90714294	1.599466E-011	1.414658E-012	0	0.000000E+000
1	22.90716668	1.414658E-012	1.599466E-011	1	0.000000E+000
1	22.90723054	1.599466E-011	1.414658E-012	0	0.000000E+000
1	22.90726429	1.414658E-012	1.599466E-011	1	0.000000E+000
1	22.90742098	1.599466E-011	1.414658E-012	0	0.000000E+000
1	22.90744262	1.414658E-012	1.599466E-011	1	0.000000E+000
1	22.90748248	1.599466E-011	1.414658E-012	0	0.000000E+000
1	22.90750167	1.414658E-012	1.599466E-011	1	0.000000E+000
1	22.90764336	1.599466E-011	1.414658E-012	0	0.000000E+000
1	22.90771615	1.414658E-012	1.599466E-011	1	0.000000E+000
1	22.90837564	1.599466E-011	1.414658E-012	0	0.000000E+000
1	22.90842572	1.414658E-012	1.599466E-011	1	0.000000E+000
1	22.90844848	1.599466E-011	1.414658E-012	0	0.000000E+000
1	22.90846868	1.414658E-012	1.599466E-011	1	0.000000E+000
1	22.90849850	1.599466E-011	1.414658E-012	0	0.000000E+000
1	22.90853531	1.414658E-012	1.599466E-011	1	0.000000E+000
1	22.90858981	1.599466E-011	1.414658E-012	0	0.000000E+000
1	22.90861304	1.414658E-012	1.599466E-011	1	0.000000E+000
1	22.90929233	1.599466E-011	1.414658E-012	0	0.000000E+000
1	22.90933187	1.414658E-012	1.599466E-011	1	0.000000E+000
1	22.90940295	1.599466E-011	1.414658E-012	0	0.000000E+000
1	22.90941831	1.414658E-012	1.599466E-011	1	0.000000E+000
1	22.90980413	1.599466E-011	1.414658E-012	0	0.000000E+000
1	22.90987478	1.414658E-012	1.599466E-011	1	0.000000E+000
1	22.90993841	1.599466E-011	1.414658E-012	0	0.000000E+000
1	22.90997794	1.414658E-012	1.599466E-011	1	0.000000E+000
1	22.91013320	1.599466E-011	1.414658E-012	0	0.000000E+000
1	22.91019617	1.414658E-012	1.599466E-011	1	0.000000E+000
1	22.91062568	1.599466E-011	1.414658E-012	0	0.000000E+000
1	22.91128914	1.414658E-012	1.599466E-011	1	0.000000E+000
1	22.91183130	1.599466E-011	1.414658E-012	0	0.000000E+000
1	22.91187366	1.414658E-012	1.599466E-011	1	0.000000E+000
1	22.91196123	1.599466E-011	1.414658E-012	0	0.000000E+000
1	22.91197455	1.414658E-012	1.599466E-011	1	0.000000E+000
1	22.91297051	1.599466E-011	1.414658E-012	0	0.000000E+000
1	22.91298948	1.414658E-012	1.599466E-011	1	0.000000E+000
1	22.91320989	1.599466E-011	1.414658E-012	0	0.000000E+000
1	22.91322208	1.414658E-012	1.599466E-011	1	0.000000E+000
1	22.91332607	1.599466E-011	1.414658E-012	0	0.000000E+000
1	22.91334683	1.414658E-012	1.599466E-011	1	0.000000E+000
1	22.91358384	1.599466E-011	1.414658E-012	0	0.000000E+000
1	22.91363517	1.414658E-012	1.599466E-011	1	0.000000E+000
1	22.91382215	1.599466E-011	1.414658E-012	0	0.000000E+000
1	22.91386089	1.414658E-012	1.599466E-011	1	0.000000E+000
1	22.91410075	1.599466E-011	1.414658E-012	0	0.000000E+000
1	22.91411022	1.414658E-012	1.599466E-011	1	0.000000E+000
1	22.91491190	1.599466E-011	1.414658E-012	0	0.000000E+000
1	22.91496530	1.414658E-012	1.599466E-011	1	0.000000E+000
1	22.91599697	1.599466E-011	1.414658E-012	0	0.000000E+000
1	22.91602144	1.414658E-012	1.599466E-011	1	0.000000E+000
1	22.91604594	1.599466E-011	1.414658E-012	0	0.000000E+000
1	22.91607075	1.414658E-012	1.599466E-011	1	0.000000E+000
1	22.91614250	1.599466E-011	1.414658E-012	0	0.000000E+000
1	22.91615449	1.414658E-012	1.599466E-011	1	0.000000E+000
1	22.91621405	1.599466E-011	1.414658E-012	0	0.000000E+000
1	22.91623508	1.414658E-012	1.599466E-011	1	0.000000E+000
1	22.91667683	1.599466E-011	1.414658E-012	0	0.000000E+000
1	22.91669042	1.414658E-012	1.599466E-011	1	0.000000E+000
1	22.91710449	1.599466E-011	1.414658E-012	0	0.000000E+000
1	22.91714986	1.414658E-012	1.599466E-011	1	0.000000E+000
1	22.91735200	1.599466E-011	1.414658E-012	0	0.000000E+000
1	22.91736734	1.414658E-012	1.599466E-011	1	0.000000E+000
1	22.91751227	1.599466E-011	1.414658E-012	0	0.000000E+000
1	22.91756938	1.414658E-012	1.599466E-011	1	0.000000E+000
1	22.91770315	1.599466E-011	1.414658E-012	0	0.000000E+000
1	22.91774762	1.414658E-012	1.599466E-011	1	0.000000E+000
1	22.91823946	1.599466E-011	1.414658E-012	0	0.000000E+000
1	22.91826040	1.414658E-012	1.599466E-011	1	0.000000E+000
1	22.91857660	1.599466E-011	1.414658E-012	0	0.000000E+000
1	22.91858670	1.414658E-012	1.599466E-011	1	0.000000E+000
1	22.91917202	1.599466E-011	1.414658E-012	0	0.000000E+000
1	22.91917883	1.414658E-012	1.599466E-011	1	0.000000E+000
1	22.91942224	1.599466E-011	1.414658E-012	0	0.000000E+000
1	22.91947252	1.414658E-012	1.599466E-011	1	0.000000E+000
1	22.91959844	1.599466E-011	1.414658E-012	0	0.000000E+000
1	22.91961611	1.414658E-012	1.599466E-011	1	0.000000E+000
1	22.92001619	1.599466E-011	1.414658E-012	0	0.000000E+000
1	22.92005058	1.414658E-012	1.599466E-011	1	0.000000E+000
1	22.92046784	1.599466E-011	1.414658E-012	0	0.000000E+000
1	22.92049862	1.414658E-012	1.599466E-011	1	0.000000E+000
1	22.92066529	1.599466E-011	1.414658E-012	0	0.000000E+000
1	22.92068740	1.414658E-012	1.599466E-011	1	0.000000E+000
1	22.92076880	1.599466E-011	1.414658E-012	0	0.000000E+000
1	22.92078298	1.414658E-012	1.599466E-011	1	0.000000E+000
1	22.92127750	1.599466E-011	1.414658E-012	0	0.000000E+000
1	22.92133019	1.414658E-012	1.599466E-011	1	0.000000E+000
1	22.92179012	1.599466E-011	1.414658E-012	0	0.000000E+000
1	22.92182559	1.414658E-012	1.599466E-011	1	0.000000E+000
1	22.92238998	1.599466E-011	1.414658E-012	0	0.000000E+000
1	22.92240836	1.414658E-012	1.599466E-011	1	0.000000E+000
1	22.92280487	1.599466E-011	1.414658E-012	0	0.000000E+000
1	22.92283543	1.414658E-012	1.599466E-011	1	0.000000E+000
1	22.92307636	1.599466E-011	1.414658E-012	0	0.000000E+000
1	22.92309288	1.414658E-012	1.599466E-011	1	0.000000E+000
1	22.92313713	1.599466E-011	1.414658E-012	0	0.000000E+000
1	22.92315413	1.414658E-012	1.599466E-011	1	0.000000E+000
1	22.92346295	1.599466E-011	1.414658E-012	0	0.000000E+000
1	22.92350116	1.414658E-012	1.599466E-011	1	0.000000E+000
1	22.92358755	1.599466E-011	1.414658E-012	0	0.000000E+000
1	22.92366076	1.414658E-012	1.599466E-011	1	0.000000E+000
1	22.92373303	1.599466E-011	1.414658E-012	0	0.000000E+000
1	22.92373815	1.414658E-012	1.599466E-011	1	0.000000E+000
1	22.92388086	1.599466E-011	1.414658E-012	0	0.000000E+000
1	22.92394673	1.414658E-012	1.599466E-011	1	0.000000E+000
1	22.92471648	1.599466E-011	1.414658E-012	0	0.000000E+000
1	22.92482095	1.414658E-012	1.599466E-011	1	0.000000E+000
1	22.92486086	1.599466E-011	1.414658E-012	0	0.000000E+000
1	22.92493916	1.414658E-012	1.599466E-011	1	0.000000E+000
1	22.92497293	1.599466E-011	1.414658E-012	0	0.000000E+000
1	22.92500251	1.414658E-012	1.599466E-011	1	0.000000E+000
1	22.92523535	1.599466E-011	1.414658E-012	0	0.000000E+000
1	22.92525532	1.414658E-012	1.599466E-011	1	0.000000E+000
1	22.92541600	1.599466E-011	1.414658E-012	0	0.000000E+000
1	22.92546088	1.414658E-012	1.599466E-011	1	0.000000E+000
1	22.92573843	1.599466E-011	1.414658E-012	0	0.000000E+000
1	22.92575547	1.414658E-012	1.599466E-011	1	0.000000E+000
1	22.92583194	1.599466E-011	1.414658E-012	0	0.000000E+000
1	22.92584916	1.414658E-012	1.599466E-011	1	0.000000E+000
1	22.92592606	1.599466E-011	1.414658E-012	0	0.000000E+000
1	22.92598563	1.414658E-012	1.599466E-011	1	0.000000E+000
1	22.92603535	1.599466E-011	1.414658E-012	0	0.000000E+000
1	22.92607994	1.414658E-012	1.599466E-011	1	0.000000E+000
1	22.92608607	1.599466E-011	1.414658E-012	0	0.000000E+000
1	22.92611685	1.414658E-012	1.599466E-011	1	0.000000E+000
1	22.92626367	1.599466E-011	1.414658E-012	0	0.000000E+000
1	22.92628284	1.414658E-012	1.599466E-011	1	0.000000E+000
1	22.92733175	1.599466E-011	1.414658E-012	0	0.000000E+000
1	22.92734781	1.414658E-012	1.599466E-011	1	0.000000E+000
1	22.92757858	1.599466E-011	1.414658E-012	0	0.000000E+000
1	22.92761531	1.414658E-012	1.599466E-011	1	0.000000E+000
1	22.92788454	1.599466E-011	1.414658E-012	0	0.000000E+000
1	22.92789177	1.414658E-012	1.599466E-011	1	0.000000E+000
1	22.92814086	1.599466E-011	1.414658E-012	0	0.000000E+000
1	22.92815916	1.414658E-012	1.599466E-011	1	0.000000E+000
1	22.92848302	1.599466E-011	1.414658E-012	0	0.000000E+000
1	22.92850989	1.414658E-012	1.599466E-011	1	0.000000E+000
1	22.92880124	1.599466E-011	1.414658E-012	0	0.000000E+000
1	22.92891914	1.414658E-012	1.599466E-011	1	0.000000E+000
1	22.93039482	1.599466E-011	1.414658E-012	0	0.000000E+000
1	22.93047460	1.414658E-012	1.599466E-011	1	0.000000E+000
1	22.93095862	1.599466E-011	1.414658E-012	0	0.000000E+000
1	22.93101688	1.414658E-012	1.599466E-011	1	0.000000E+000
1	22.93169937	1.599466E-011	1.414658E-012	0	0.000000E+000
1	22.93173901	1.414658E-012	1.599466E-011	1	0.000000E+000
1	22.93183938	1.599466E-011	1.414658E-012	0	0.000000E+000
1	22.93188114	1.414658E-012	1.599466E-011	1	0.000000E+000
1	22.93272263	1.599466E-011	1.414658E-012	0	0.000000E+000
1	22.93274741	1.414658E-012	1.599466E-011	1	0.000000E+000
1	22.93299535	1.599466E-011	1.414658E-012	0	0.000000E+000
1	22.93305666	1.414658E-012	1.599466E-011	1	0.000000E+000
1	22.93316836	1.599466E-011	1.414658E-012	0	0.000000E+000
1	22.93320209	1.414658E-012	1.599466E-011	1	0.000000E+000
1	22.93385262	1.599466E-011	1.414658E-012	0	0.000000E+000
1	22.93388157	1.414658E-012	1.599466E-011	1	0.000000E+000
1	22.93400087	1.599466E-011	1.414658E-012	0	0.000000E+000
1	22.93400980	1.414658E-012	1.599466E-011	1	0.000000E+000
1	22.93414142	1.599466E-011	1.414658E-012	0	0.000000E+000
1	22.93416967	1.414658E-012	1.599466E-011	1	0.000000E+000
1	22.93423748	1.599466E-011	1.414658E-012	0	0.000000E+000
1	22.93427153	1.414658E-012	1.599466E-011	1	0.000000E+000
1	22.93434430	1.599466E-011	1.414658E-012	0	0.000000E+000
1	22.93441645	1.414658E-012	1.599466E-011	1	0.000000E+000
1	22.93453068	1.599466E-011	1.414658E-012	0	0.000000E+000
1	22.93455528	1.414658E-012	1.599466E-011	1	0.000000E+000
1	22.93463687	1.599466E-011	1.414658E-012	0	0.000000E+000
1	22.93464761	1.414658E-012	1.599466E-011	1	0.000000E+000
1	22.93501893	1.599466E-011	1.414658E-012	0	0.000000E+000
1	22.93504182	1.414658E-012	1.599466E-011	1	0.000000E+000
1	22.93521102	1.599466E-011	1.414658E-012	0	0.000000E+000
1	22.93526478	1.414658E-012	1.599466E-011	1	0.000000E+000
1	22.93543331	1.599466E-011	1.414658E-012	0	0.000000E+000
1	22.93548097	1.414658E-012	1.599466E-011	1	0.000000E+000
1	22.93586027	1.599466E-011	1.414658E-012	0	0.000000E+000
1	22.93588109	1.414658E-012	1.599466E-011	1	0.000000E+000
1	22.93597878	1.599466E-011	1.414658E-012	0	0.000000E+000
1	22.93600340	1.414658E-012	1.599466E-011	1	0.000000E+000
1	22.93682143	1.599466E-011	1.414658E-012	0	0.000000E+000
1	22.93686573	1.414658E-012	1.599466E-011	1	0.000000E+000
1	22.93688955	1.599466E-011	1.414658E-012	0	0.000000E+000
1	22.93690228	1.414658E-012	1.599466E-011	1	0.000000E+000
1	22.93693365	1.599466E-011	1.414658E-012	0	0.000000E+000
1	22.93702233	1.414658E-012	1.599466E-011	1	0.000000E+000
1	22.93717091	1.599466E-011	1.414658E-012	0	0.000000E+000
1	22.93718416	1.414658E-012	1.599466E-011	1	0.000000E+000
1	22.93726348	1.599466E-011	1.414658E-012	0	0.000000E+000
1	22.93733533	1.414658E-012	1.599466E-011	1	0.000000E+000
1	22.93744630	1.599466E-011	1.414658E-012	0	0.000000E+000
1	22.93746434	1.414658E-012	1.599466E-011	1	0.000000E+000
1	22.93807844	1.599466E-011	1.414658E-012	0	0.000000E+000
1	22.93815691	1.414658E-012	1.599466E-011	1	0.000000E+000
1	22.93861128	1.599466E-011	1.414658E-012	0	0.000000E+000
1	22.93867136	1.414658E-012	1.599466E-011	1	0.000000E+000
1	22.93893079	1.599466E-011	1.414658E-012	0	0.000000E+000
1	22.93895618	1.414658E-012	1.599466E-011	1	0.000000E+000
1	22.93936629	1.599466E-011	1.414658E-012	0	0.000000E+000
1	22.93943804	1.414658E-012	1.599466E-011	1	0.000000E+000
1	22.94007546	1.599466E-011	1.414658E-012	0	0.000000E+000
1	22.94010746	1.414658E-012	1.599466E-011	1	0.000000E+000
1	22.94019390	1.599466E-011	1.414658E-012	0	0.000000E+000
1	22.94022843	1.414658E-012	1.599466E-011	1	0.000000E+000
1	22.94071589	1.599466E-011	1.414658E-012	0	0.000000E+000
1	22.94073692	1.414658E-012	1.599466E-011	1	0.000000E+000
1	22.94126669	1.599466E-011	1.414658E-012	0	0.000000E+000
1	22.94129588	1.414658E-012	1.599466E-011	1	0.000000E+000
1	22.94144241	1.599466E-011	1.414658E-012	0	0.000000E+000
1	22.94146123	1.414658E-012	1.599466E-011	1	0.000000E+000
1	22.94155267	1.599466E-011	1.414658E-012	0	0.000000E+000
1	22.94156542	1.414658E-012	1.599466E-011	1	0.000000E+000
1	22.94188658	1.599466E-011	1.414658E-012	0	0.000000E+000
1	22.94192000	1.414658E-012	1.599466E-011	1	0.000000E+000
1	22.94221538	1.599466E-011	1.414658E-012	0	0.000000E+000
1	22.94225158	1.414658E-012	1.599466E-011	1	0.000000E+000
1	22.94266848	1.599466E-011	1.414658E-012	0	0.000000E+000
1	22.94268865	1.414658E-012	1.599466E-011	1	0.000000E+000
1	22.94278647	1.599466E-011	1.414658E-012	0	0.000000E+000
1	22.94281904	1.414658E-012	1.599466E-011	1	0.000000E+000
1	22.94366884	1.599466E-011	1.414658E-012	0	0.000000E+000
1	22.94369227	1.414658E-012	1.599466E-011	1	0.000000E+000
1	22.94387471	1.599466E-011	1.414658E-012	0	0.000000E+000
1	22.94390271	1.414658E-012	1.599466E-011	1	0.000000E+000
1	22.94471235	1.599466E-011	1.414658E-012	0	0.000000E+000
1	22.94473489	1.414658E-012	1.599466E-011	1	0.000000E+000
1	22.94503761	1.599466E-011	1.414658E-012	0	0.000000E+000
1	22.94507109	1.414658E-012	1.599466E-011	1	0.000000E+000
1	22.94526634	1.599466E-011	1.414658E-012	0	0.000000E+000
1	22.94529919	1.414658E-012	1.599466E-011	1	0.000000E+000
1	22.94545654	1.599466E-011	1.414658E-012	0	0.000000E+000
1	22.94550412	1.414658E-012	1.599466E-011	1	0.000000E+000
1	22.94673232	1.599466E-011	1.414658E-012	0	0.000000E+000
1	22.94673955	1.414658E-012	1.599466E-011	1	0.000000E+000
1	22.94705559	1.599466E-011	1.414658E-012	0	0.000000E+000
1	22.94725631	1.414658E-012	1.599466E-011	1	0.000000E+000
1	22.94727262	1.599466E-011	1.414658E-012	0	0.000000E+000
1	22.94732733	1.414658E-012	1.599466E-011	1	0.000000E+000
1	22.94843931	1.599466E-011	1.414658E-012	0	0.000000E+000
1	22.94853755	1.414658E-012	1.599466E-011	1	0.000000E+000
1	22.94862686	1.599466E-011	1.414658E-012	0	0.000000E+000
1	22.94864024	1.414658E-012	1.599466E-011	1	0.000000E+000
1	22.94907763	1.599466E-011	1.414658E-012	0	0.000000E+000
1	22.94916013	1.414658E-012	1.599466E-011	1	0.000000E+000
1	22.94942464	1.599466E-011	1.414658E-012	0	0.000000E+000
1	22.94947400	1.414658E-012	1.599466E-011	1	0.000000E+000
1	22.94954631	1.599466E-011	1.414658E-012	0	0.000000E+000
1	22.94955862	1.414658E-012	1.599466E-011	1	0.000000E+000
1	22.94967566	1.599466E-011	1.414658E-012	0	0.000000E+000
1	22.94972265	1.414658E-012	1.599466E-011	1	0.000000E+000
1	22.94986847	1.599466E-011	1.414658E-012	0	0.000000E+000
1	22.94990774	1.414658E-012	1.599466E-011	1	0.000000E+000
1	22.95000307	1.599466E-011	1.414658E-012	0	0.000000E+000
1	22.95002800	1.414658E-012	1.599466E-011	1	0.000000E+000
1	22.95039672	1.599466E-011	1.414658E-012	0	0.000000E+000
1	22.95041233	1.414658E-012	1.599466E-011	1	0.000000E+000
1	22.95083988	1.599466E-011	1.414658E-012	0	0.000000E+000
1	22.95085375	1.414658E-012	1.599466E-011	1	0.000000E+000
1	22.95111343	1.599466E-011	1.414658E-012	0	0.000000E+000
1	22.95116818	1.414658E-012	1.599466E-011	1	0.000000E+000
1	22.95122419	1.599466E-011	1.414658E-012	0	0.000000E+000
1	22.95124955	1.414658E-012	1.599466E-011	1	0.000000E+000
1	22.95134747	1.599466E-011	1.414658E-012	0	0.000000E+000
1	22.95136886	1.414658E-012	1.599466E-011	1	0.000000E+000
1	22.95161363	1.599466E-011	1.414658E-012	0	0.000000E+000
1	22.95163526	1.414658E-012	1.599466E-011	1	0.000000E+000
1	22.95181200	1.599466E-011	1.414658E-012	0	0.000000E+000
1	22.95184985	1.414658E-012	1.599466E-011	1	0.000000E+000
1	22.95191704	1.599466E-011	1.414658E-012	0	0.000000E+000
1	22.95193324	1.414658E-012	1.599466E-011	1	0.000000E+000
1	22.95344363	1.599466E-011	1.414658E-012	0	0.000000E+000
1	22.95347228	1.414658E-012	1.599466E-011	1	0.000000E+000
1	22.95352017	1.599466E-011	1.414658E-012	0	0.000000E+000
1	22.95354253	1.414658E-012	1.599466E-011	1	0.000000E+000
1	22.95359570	1.599466E-011	1.414658E-012	0	0.000000E+000
1	22.95364819	1.414658E-012	1.599466E-011	1	0.000000E+000
1	22.95402237	1.599466E-011	1.414658E-012	0	0.000000E+000
1	22.95411154	1.414658E-012	1.599466E-011	1	0.000000E+000
1	22.95414906	1.599466E-011	1.414658E-012	0	0.000000E+000
1	22.95423918	1.414658E-012	1.599466E-011	1	0.000000E+000
1	22.95509552	1.599466E-011	1.414658E-012	0	0.000000E+000
1	22.95513644	1.414658E-012	1.599466E-011	1	0.000000E+000
1	22.95552605	1.599466E-011	1.414658E-012	0	0.000000E+000
1	22.95557264	1.414658E-012	1.599466E-011	1	0.000000E+000
1	22.95562273	1.599466E-011	1.414658E-012	0	0.000000E+000
1	22.95567468	1.414658E-012	1.599466E-011	1	0.000000E+000
1	22.95575881	1.599466E-011	1.414658E-012	0	0.000000E+000
1	22.95579563	1.414658E-012	1.599466E-011	1	0.000000E+000
1	22.95584411	1.599466E-011	1.414658E-012	0	0.000000E+000
1	22.95588767	1.414658E-012	1.599466E-011	1	0.000000E+000
1	22.95644993	1.599466E-011	1.414658E-012	0	0.000000E+000
1	22.95646306	1.414658E-012	1.599466E-011	1	0.000000E+000
1	22.95744897	1.599466E-011	1.414658E-012	0	0.000000E+000
1	22.95748521	1.414658E-012	1.599466E-011	1	0.000000E+000
1	22.95796805	1.599466E-011	1.414658E-012	0	0.000000E+000
1	22.95798993	1.414658E-012	1.599466E-011	1	0.000000E+000
1	22.95812123	1.599466E-011	1.414658E-012	0	0.000000E+000
1	22.95816817	1.414658E-012	1.599466E-011	1	0.000000E+000
1	22.95841994	1.599466E-011	1.414658E-012	0	0.000000E+000
1	22.95844233	1.414658E-012	1.599466E-011	1	0.000000E+000
1	22.95853371	1.599466E-011	1.414658E-012	0	0.000000E+000
1	22.95856898	1.414658E-012	1.599466E-011	1	0.000000E+000
1	22.95859998	1.599466E-011	1.414658E-012	0	0.000000E+000
1	22.95863577	1.414658E-012	1.599466E-011	1	0.000000E+000
1	22.95948519	1.599466E-011	1.414658E-012	0	0.000000E+000
1	22.95953237	1.414658E-012	1.599466E-011	1	0.000000E+000
1	22.95969203	1.599466E-011	1.414658E-012	0	0.000000E+000
1	22.95970917	1.414658E-012	1.599466E-011	1	0.000000E+000
1	22.95981527	1.599466E-011	1.414658E-012	0	0.000000E+000
1	22.95986734	1.414658E-012	1.599466E-011	1	0.000000E+000
1	22.96092955	1.599466E-011	1.414658E-012	0	0.000000E+000
1	22.96100924	1.414658E-012	1.599466E-011	1	0.000000E+000
1	22.96130349	1.599466E-011	1.414658E-012	0	0.000000E+000
1	22.96133016	1.414658E-012	1.599466E-011	1	0.000000E+000
1	22.96153499	1.599466E-011	1.414658E-012	0	0.000000E+000
1	22.96156980	1.414658E-012	1.599466E-011	1	0.000000E+000
1	22.96165830	1.599466E-011	1.414658E-012	0	0.000000E+000
1	22.96168664	1.414658E-012	1.599466E-011	1	0.000000E+000
1	22.96188155	1.599466E-011	1.414658E-012	0	0.000000E+000
1	22.96193303	1.414658E-012	1.599466E-011	1	0.000000E+000
1	22.96202891	1.599466E-011	1.414658E-012	0	0.000000E+000
1	22.96211199	1.414658E-012	1.599466E-011	1	0.000000E+000
1	22.96218390	1.599466E-011	1.414658E-012	0	0.000000E+000
1	22.96219426	1.414658E-012	1.599466E-011	1	0.000000E+000
1	22.96246236	1.599466E-011	1.414658E-012	0	0.000000E+000
1	22.96253152	1.414658E-012	1.599466E-011	1	0.000000E+000
1	22.96254632	1.599466E-011	1.414658E-012	0	0.000000E+000
1	22.96257295	1.414658E-012	1.599466E-011	1	0.000000E+000
1	22.96265028	1.599466E-011	1.414658E-012	0	0.000000E+000
1	22.96267442	1.414658E-012	1.599466E-011	1	0.000000E+000
1	22.96279476	1.599466E-011	1.414658E-012	0	0.000000E+000
1	22.96281456	1.414658E-012	1.599466E-011	1	0.000000E+000
1	22.96305993	1.599466E-011	1.414658E-012	0	0.000000E+000
1	22.96306962	1.414658E-012	1.599466E-011	1	0.000000E+000
1	22.96355090	1.599466E-011	1.414658E-012	0	0.000000E+000
1	22.96360235	1.414658E-012	1.599466E-011	1	0.000000E+000
1	22.96406268	1.599466E-011	1.414658E-012	0	0.000000E+000
1	22.96411442	1.414658E-012	1.599466E-011	1	0.000000E+000
1	22.96527911	1.599466E-011	1.414658E-012	0	0.000000E+000
1	22.96531404	1.414658E-012	1.599466E-011	1	0.000000E+000
1	22.96549709	1.599466E-011	1.414658E-012	0	0.000000E+000
1	22.96550220	1.414658E-012	1.599466E-011	1	0.000000E+000
1	22.96671729	1.599466E-011	1.414658E-012	0	0.000000E+000
1	22.96674370	1.414658E-012	1.599466E-011	1	0.000000E+000
1	22.96784663	1.599466E-011	1.414658E-012	0	0.000000E+000
1	22.96786554	1.414658E-012	1.599466E-011	1	0.000000E+000
1	22.96788433	1.599466E-011	1.414658E-012	0	0.000000E+000
1	22.96792342	1.414658E-012	1.599466E-011	1	0.000000E+000
1	22.96819784	1.599466E-011	1.414658E-012	0	0.000000E+000
1	22.96822473	1.414658E-012	1.599466E-011	1	0.000000E+000
1	22.96847651	1.599466E-011	1.414658E-012	0	0.000000E+000
1	22.96850053	1.414658E-012	1.599466E-011	1	0.000000E+000
1	22.96901052	1.599466E-011	1.414658E-012	0	0.000000E+000
1	22.96903824	1.414658E-012	1.599466E-011	1	0.000000E+000
1	22.96919900	1.599466E-011	1.414658E-012	0	0.000000E+000
1	22.96923044	1.414658E-012	1.599466E-011	1	0.000000E+000
1	22.96941770	1.599466E-011	1.414658E-012	0	0.000000E+000
1	22.96942128	1.414658E-012	1.599466E-011	1	0.000000E+000
1	22.96944875	1.599466E-011	1.414658E-012	0	0.000000E+000
1	22.96946019	1.414658E-012	1.599466E-011	1	0.000000E+000
1	22.96954232	1.599466E-011	1.414658E-012	0	0.000000E+000
1	22.96960762	1.414658E-012	1.599466E-011	1	0.000000E+000
1	22.97002120	1.599466E-011	1.414658E-012	0	0.000000E+000
1	22.97006154	1.414658E-012	1.599466E-011	1	0.000000E+000
1	22.97009008	1.599466E-011	1.414658E-012	0	0.000000E+000
1	22.97011212	1.414658E-012	1.599466E-011	1	0.000000E+000
1	22.97023707	1.599466E-011	1.414658E-012	0	0.000000E+000
1	28.98423432	1.274484E-012	1.585448E-011	1	0.000000E+000
1	28.98471851	1.585448E-011	1.274484E-012	0	0.000000E+000
1	28.98474482	1.274484E-012	1.585448E-011	1	0.000000E+000
1	28.98488128	1.585448E-011	1.274484E-012	0	0.000000E+000
1	28.98495077	1.274484E-012	1.585448E-011	1	0.000000E+000
1	28.98515334	1.585448E-011	1.274484E-012	0	0.000000E+000
1	28.98519843	1.274484E-012	1.585448E-011	1	0.000000E+000
1	28.98542020	1.585448E-011	1.274484E-012	0	0.000000E+000
1	28.98545474	1.274484E-012	1.585448E-011	1	0.000000E+000
1	28.98550620	1.585448E-011	1.274484E-012	0	0.000000E+000
1	28.98552148	1.274484E-012	1.585448E-011	1	0.000000E+000
1	28.98604361	1.585448E-011	1.274484E-012	0	0.000000E+000
1	28.98607153	1.274484E-012	1.585448E-011	1	0.000000E+000
1	28.98639171	1.585448E-011	1.274484E-012	0	0.000000E+000
1	28.98641619	1.274484E-012	1.585448E-011	1	0.000000E+000
1	28.98701814	1.585448E-011	1.274484E-012	0	0.000000E+000
1	28.98704070	1.274484E-012	1.585448E-011	1	0.000000E+000
1	28.98709839	1.585448E-011	1.274484E-012	0	0.000000E+000
1	28.98713138	1.274484E-012	1.585448E-011	1	0.000000E+000
1	28.98760701	1.585448E-011	1.274484E-012	0	0.000000E+000
1	28.98771172	1.274484E-012	1.585448E-011	1	0.000000E+000
1	28.98774866	1.585448E-011	1.274484E-012	0	0.000000E+000
1	28.98791008	1.274484E-012	1.585448E-011	1	0.000000E+000
1	28.98842014	1.585448E-011	1.274484E-012	0	0.000000E+000
1	28.98845442	1.274484E-012	1.585448E-011	1	0.000000E+000
1	28.98969681	1.585448E-011	1.274484E-012	0	0.000000E+000
1	28.98972216	1.274484E-012	1.585448E-011	1	0.000000E+000
1	28.99025690	1.585448E-011	1.274484E-012	0	0.000000E+000
1	28.99025859	1.274484E-012	1.585448E-011	1	0.000000E+000
1	28.99072296	1.585448E-011	1.274484E-012	0	0.000000E+000
1	28.99074459	1.274484E-012	1.585448E-011	1	0.000000E+000
1	28.99079943	1.585448E-011	1.274484E-012	0	0.000000E+000
1	28.99085754	1.274484E-012	1.585448E-011	1	0.000000E+000
1	28.99122272	1.585448E-011	1.274484E-012	0	0.000000E+000
1	28.99129657	1.274484E-012	1.585448E-011	1	0.000000E+000
1	28.99168169	1.585448E-011	1.274484E-012	0	0.000000E+000
1	28.99172211	1.274484E-012	1.585448E-011	1	0.000000E+000
1	28.99247491	1.585448E-011	1.274484E-012	0	0.000000E+000
1	28.99248806	1.274484E-012	1.585448E-011	1	0.000000E+000
1	28.99282635	1.585448E-011	1.274484E-012	0	0.000000E+000
1	28.99285987	1.274484E-012	1.585448E-011	1	0.000000E+000
1	28.99306233	1.585448E-011	1.274484E-012	0	0.000000E+000
1	28.99310951	1.274484E-012	1.585448E-011	1	0.000000E+000
1	28.99313383	1.585448E-011	1.274484E-012	0	0.000000E+000
1	28.99316719	1.274484E-012	1.585448E-011	1	0.000000E+000
1	28.99319420	1.585448E-011	1.274484E-012	0	0.000000E+000
1	28.99320277	1.274484E-012	1.585448E-011	1	0.000000E+000
1	28.99390764	1.585448E-011	1.274484E-012	0	0.000000E+000
1	28.99407657	1.274484E-012	1.585448E-011	1	0.000000E+000
1	28.99416619	1.585448E-011	1.274484E-012	0	0.000000E+000
1	28.99419654	1.274484E-012	1.585448E-011	1	0.000000E+000
1	28.99487838	1.585448E-011	1.274484E-012	0	0.000000E+000
1	28.99488933	1.274484E-012	1.585448E-011	1	0.000000E+000
1	28.99491842	1.585448E-011	1.274484E-012	0	0.000000E+000
1	28.99541124	1.274484E-012	1.585448E-011	1	0.000000E+000
1	28.99574871	1.585448E-011	1.274484E-012	0	0.000000E+000
1	28.99576628	1.274484E-012	1.585448E-011	1	0.000000E+000
1	28.99607250	1.585448E-011	1.274484E-012	0	0.000000E+000
1	28.99608494	1.274484E-012	1.585448E-011	1	0.000000E+000
1	28.99707031	1.585448E-011	1.274484E-012	0	0.000000E+000
1	28.99712162	1.274484E-012	1.585448E-011	1	0.000000E+000
1	28.99755257	1.585448E-011	1.274484E-012	0	0.000000E+000
1	28.99758822	1.274484E-012	1.585448E-011	1	0.000000E+000
1	28.99851089	1.585448E-011	1.274484E-012	0	0.000000E+000
1	28.99858256	1.274484E-012	1.585448E-011	1	0.000000E+000
1	28.99861145	1.585448E-011	1.274484E-012	0	0.000000E+000
1	28.99865039	1.274484E-012	1.585448E-011	1	0.000000E+000
1	28.99884977	1.585448E-011	1.274484E-012	0	0.000000E+000
1	28.99890858	1.274484E-012	1.585448E-011	1	0.000000E+000
1	28.99913904	1.585448E-011	1.274484E-012	0	0.000000E+000
1	28.99917627	1.274484E-012	1.585448E-011	1	0.000000E+000
1	28.99968039	1.585448E-011	1.274484E-012	0	0.000000E+000
1	28.99969194	1.274484E-012	1.585448E-011	1	0.000000E+000
1	28.99972665	1.585448E-011	1.274484E-012	0	0.000000E+000
1	28.99974868	1.274484E-012	1.585448E-011	1	0.000000E+000
1	28.99979957	1.585448E-011	1.274484E-012	0	0.000000E+000
1	28.99984499	1.274484E-012	1.585448E-011	1	0.000000E+000
1	29.00003959	1.585448E-011	1.274484E-012	0	0.000000E+000
1	29.00019215	1.274484E-012	1.585448E-011	1	0.000000E+000
1	29.00021361	1.585448E-011	1.274484E-012	0	0.000000E+000
1	29.00024470	1.274484E-012	1.585448E-011	1	0.000000E+000
1	29.00028295	1.585448E-011	1.274484E-012	0	0.000000E+000
1	29.00032451	1.274484E-012	1.585448E-011	1	0.000000E+000
1	29.00044007	1.585448E-011	1.274484E-012	0	0.000000E+000
1	29.00050706	1.274484E-012	1.585448E-011	1	0.000000E+000
1	29.00093711	1.585448E-011	1.274484E-012	0	0.000000E+000
1	29.00095663	1.274484E-012	1.585448E-011	1	0.000000E+000
1	29.00101335	1.585448E-011	1.274484E-012	0	0.000000E+000
1	29.00103764	1.274484E-012	1.585448E-011	1	0.000000E+000
1	29.00127649	1.585448E-011	1.274484E-012	0	0.000000E+000
1	29.00172591	1.274484E-012	1.585448E-011	1	0.000000E+000
1	29.00282152	1.585448E-011	1.274484E-012	0	0.000000E+000
1	29.00284714	1.274484E-012	1.585448E-011	1	0.000000E+000
1	29.00295858	1.585448E-011	1.274484E-012	0	0.000000E+000
1	29.00297307	1.274484E-012	1.585448E-011	1	0.000000E+000
1	29.00307049	1.585448E-011	1.274484E-012	0	0.000000E+000
1	29.00312436	1.274484E-012	1.585448E-011	1	0.000000E+000
1	29.00335085	1.585448E-011	1.274484E-012	0	0.000000E+000
1	29.00335272	1.274484E-012	1.585448E-011	1	0.000000E+000
1	29.00340027	1.585448E-011	1.274484E-012	0	0.000000E+000
1	29.00348310	1.274484E-012	1.585448E-011	1	0.000000E+000
1	29.00386119	1.585448E-011	1.274484E-012	0	0.000000E+000
1	29.00390442	1.274484E-012	1.585448E-011	1	0.000000E+000
1	29.00402420	1.585448E-011	1.274484E-012	0	0.000000E+000
1	29.00405438	1.274484E-012	1.585448E-011	1	0.000000E+000
1	29.00452062	1.585448E-011	1.274484E-012	0	0.000000E+000
1	29.00458477	1.274484E-012	1.585448E-011	1	0.000000E+000
1	29.00474128	1.585448E-011	1.274484E-012	0	0.000000E+000
1	29.00475214	1.274484E-012	1.585448E-011	1	0.000000E+000
1	29.00486421	1.585448E-011	1.274484E-012	0	0.000000E+000
1	29.00490314	1.274484E-012	1.585448E-011	1	0.000000E+000
1	29.00508636	1.585448E-011	1.274484E-012	0	0.000000E+000
1	29.00510529	1.274484E-012	1.585448E-011	1	0.000000E+000
1	29.00557083	1.585448E-011	1.274484E-012	0	0.000000E+000
1	29.00560174	1.274484E-012	1.585448E-011	1	0.000000E+000
1	29.00576160	1.585448E-011	1.274484E-012	0	0.000000E+000
1	29.00678785	1.274484E-012	1.585448E-011	1	0.000000E+000
1	29.00687588	1.585448E-011	1.274484E-012	0	0.000000E+000
1	29.00690323	1.274484E-012	1.585448E-011	1	0.000000E+000
1	29.00746417	1.585448E-011	1.274484E-012	0	0.000000E+000
1	29.00747995	1.274484E-012	1.585448E-011	1	0.000000E+000
1	29.00831261	1.585448E-011	1.274484E-012	0	0.000000E+000
1	29.00833457	1.274484E-012	1.585448E-011	1	0.000000E+000
1	29.00886654	1.585448E-011	1.274484E-012	0	0.000000E+000
1	29.00895031	1.274484E-012	1.585448E-011	1	0.000000E+000
1	29.00907008	1.585448E-011	1.274484E-012	0	0.000000E+000
1	29.00909287	1.274484E-012	1.585448E-011	1	0.000000E+000
1	29.00912270	1.585448E-011	1.274484E-012	0	0.000000E+000
1	29.00913991	1.274484E-012	1.585448E-011	1	0.000000E+000
1	29.00922541	1.585448E-011	1.274484E-012	0	0.000000E+000
1	29.00924413	1.274484E-012	1.585448E-011	1	0.000000E+000
1	29.00962061	1.585448E-011	1.274484E-012	0	0.000000E+000
1	29.00970328	1.274484E-012	1.585448E-011	1	0.000000E+000
1	29.01013719	1.585448E-011	1.274484E-012	0	0.000000E+000
1	29.01017931	1.274484E-012	1.585448E-011	1	0.000000E+000
1	29.01045026	1.585448E-011	1.274484E-012	0	0.000000E+000
1	29.01049231	1.274484E-012	1.585448E-011	1	0.000000E+000
1	29.01103583	1.585448E-011	1.274484E-012	0	0.000000E+000
1	29.01108256	1.274484E-012	1.585448E-011	1	0.000000E+000
1	29.01109798	1.585448E-011	1.274484E-012	0	0.000000E+000
1	29.01114931	1.274484E-012	1.585448E-011	1	0.000000E+000
1	29.01135336	1.585448E-011	1.274484E-012	0	0.000000E+000
1	29.01138600	1.274484E-012	1.585448E-011	1	0.000000E+000
1	29.01190019	1.585448E-011	1.274484E-012	0	0.000000E+000
1	29.01192245	1.274484E-012	1.585448E-011	1	0.000000E+000
1	29.01206523	1.585448E-011	1.274484E-012	0	0.000000E+000
1	29.01210899	1.274484E-012	1.585448E-011	1	0.000000E+000
1	29.01264797	1.585448E-011	1.274484E-012	0	0.000000E+000
1	29.01274507	1.274484E-012	1.585448E-011	1	0.000000E+000
1	29.01290110	1.585448E-011	1.274484E-012	0	0.000000E+000
1	29.01293182	1.274484E-012	1.585448E-011	1	0.000000E+000
1	29.01314803	1.585448E-011	1.274484E-012	0	0.000000E+000
1	29.01315959	1.274484E-012	1.585448E-011	1	0.000000E+000
1	29.01427690	1.585448E-011	1.274484E-012	0	0.000000E+000
1	29.01427988	1.274484E-012	1.585448E-011	1	0.000000E+000
1	29.01451728	1.585448E-011	1.274484E-012	0	0.000000E+000
1	29.01452204	1.274484E-012	1.585448E-011	1	0.000000E+000
1	29.01467148	1.585448E-011	1.274484E-012	0	0.000000E+000
1	29.01487163	1.274484E-012	1.585448E-011	1	0.000000E+000
1	29.01514739	1.585448E-011	1.274484E-012	0	0.000000E+000
1	29.01515950	1.274484E-012	1.585448E-011	1	0.000000E+000
1	29.01661227	1.585448E-011	1.274484E-012	0	0.000000E+000
1	29.01661928	1.274484E-012	1.585448E-011	1	0.000000E+000
1	29.01679237	1.585448E-011	1.274484E-012	0	0.000000E+000
1	29.06258540	1.274484E-012	1.585448E-011	1	0.000000E+000
1	29.06266313	1.585448E-011	1.274484E-012	0	0.000000E+000
1	29.06274258	1.274484E-012	1.585448E-011	1	0.000000E+000
1	29.06317264	1.585448E-011	1.274484E-012	0	0.000000E+000
1	29.06321746	1.274484E-012	1.585448E-011	1	0.000000E+000
1	29.06367999	1.585448E-011	1.274484E-012	0	0.000000E+000
1	29.06413523	1.274484E-012	1.585448E-011	1	0.000000E+000
1	29.06419560	1.585448E-011	1.274484E-012	0	0.000000E+000
1	29.06424051	1.274484E-012	1.585448E-011	1	0.000000E+000
1	29.06434023	1.585448E-011	1.274484E-012	0	0.000000E+000
1	29.06436801	1.274484E-012	1.585448E-011	1	0.000000E+000
1	29.06442243	1.585448E-011	1.274484E-012	0	0.000000E+000
1	29.06445227	1.274484E-012	1.585448E-011	1	0.000000E+000
1	29.06458587	1.585448E-011	1.274484E-012	0	0.000000E+000
1	29.06462726	1.274484E-012	1.585448E-011	1	0.000000E+000
1	29.06464294	1.585448E-011	1.274484E-012	0	0.000000E+000
1	29.06534569	1.274484E-012	1.585448E-011	1	0.000000E+000
1	29.06556282	1.585448E-011	1.274484E-012	0	0.000000E+000
1	29.06563617	1.274484E-012	1.585448E-011	1	0.000000E+000
1	29.06578455	1.585448E-011	1.274484E-012	0	0.000000E+000
1	29.06582277	1.274484E-012	1.585448E-011	1	0.000000E+000
1	29.06622902	1.585448E-011	1.274484E-012	0	0.000000E+000
1	29.06625621	1.274484E-012	1.585448E-011	1	0.000000E+000
1	29.06631099	1.585448E-011	1.274484E-012	0	0.000000E+000
1	29.06632159	1.274484E-012	1.585448E-011	1	0.000000E+000
1	29.06693438	1.585448E-011	1.274484E-012	0	0.000000E+000
1	29.06705175	1.274484E-012	1.585448E-011	1	0.000000E+000
1	29.06762100	1.585448E-011	1.274484E-012	0	0.000000E+000
1	29.06764393	1.274484E-012	1.585448E-011	1	0.000000E+000
1	29.06891148	1.585448E-011	1.274484E-012	0	0.000000E+000
1	29.06892556	1.274484E-012	1.585448E-011	1	0.000000E+000
1	29.07035138	1.585448E-011	1.274484E-012	0	0.000000E+000
1	29.07037798	1.274484E-012	1.585448E-011	1	0.000000E+000
1	29.07040567	1.585448E-011	1.274484E-012	0	0.000000E+000
1	29.07044047	1.274484E-012	1.585448E-011	1	0.000000E+000
1	29.07067796	1.585448E-011	1.274484E-012	0	0.000000E+000
1	29.07069919	1.274484E-012	1.585448E-011	1	0.000000E+000
1	29.07071582	1.585448E-011	1.274484E-012	0	0.000000E+000
1	29.07074979	1.274484E-012	1.585448E-011	1	0.000000E+000
1	29.07133409	1.585448E-011	1.274484E-012	0	0.000000E+000
1	29.07135157	1.274484E-012	1.585448E-011	1	0.000000E+000
1	29.07190712	1.585448E-011	1.274484E-012	0	0.000000E+000
1	29.07259845	1.274484E-012	1.585448E-011	1	0.000000E+000
1	29.07296520	1.585448E-011	1.274484E-012	0	0.000000E+000
1	29.07298368	1.274484E-012	1.585448E-011	1	0.000000E+000
1	29.07302153	1.585448E-011	1.274484E-012	0	0.000000E+000
1	29.07307941	1.274484E-012	1.585448E-011	1	0.000000E+000
1	29.07312784	1.585448E-011	1.274484E-012	0	0.000000E+000
1	29.07315471	1.274484E-012	1.585448E-011	1	0.000000E+000
1	29.07395566	1.585448E-011	1.274484E-012	0	0.000000E+000
1	29.07398156	1.274484E-012	1.585448E-011	1	0.000000E+000
1	29.07410640	1.585448E-011	1.274484E-012	0	0.000000E+000
1	29.07414048	1.274484E-012	1.585448E-011	1	0.000000E+000
1	29.07495803	1.585448E-011	1.274484E-012	0	0.000000E+000
1	29.07537058	1.274484E-012	1.585448E-011	1	0.000000E+000
1	29.07541477	1.585448E-011	1.274484E-012	0	0.000000E+000
1	29.07553777	1.274484E-012	1.585448E-011	1	0.000000E+000
1	29.07572214	1.585448E-011	1.274484E-012	0	0.000000E+000
1	29.07580831	1.274484E-012	1.585448E-011	1	0.000000E+000
1	29.07631817	1.585448E-011	1.274484E-012	0	0.000000E+000
1	29.07633709	1.274484E-012	1.585448E-011	1	0.000000E+000
1	29.07667632	1.585448E-011	1.274484E-012	0	0.000000E+000
1	29.07668260	1.274484E-012	1.585448E-011	1	0.000000E+000
1	29.07719281	1.585448E-011	1.274484E-012	0	0.000000E+000
1	29.07725832	1.274484E-012	1.585448E-011	1	0.000000E+000
1	29.07739819	1.585448E-011	1.274484E-012	0	0.000000E+000
1	29.07742110	1.274484E-012	1.585448E-011	1	0.000000E+000
1	29.07805109	1.585448E-011	1.274484E-012	0	0.000000E+000
1	29.07809742	1.274484E-012	1.585448E-011	1	0.000000E+000
1	29.07862487	1.585448E-011	1.274484E-012	0	0.000000E+000
1	29.07863251	1.274484E-012	1.585448E-011	1	0.000000E+000
1	29.07997935	1.585448E-011	1.274484E-012	0	0.000000E+000
1	29.08001755	1.274484E-012	1.585448E-011	1	0.000000E+000
1	29.08044938	1.585448E-011	1.274484E-012	0	0.000000E+000
1	29.08047179	1.274484E-012	1.585448E-011	1	0.000000E+000
1	29.08062539	1.585448E-011	1.274484E-012	0	0.000000E+000
1	29.08245174	1.274484E-012	1.585448E-011	1	0.000000E+000
1	29.08265722	1.585448E-011	1.274484E-012	0	0.000000E+000
1	29.08334099	1.274484E-012	1.585448E-011	1	0.000000E+000
1	29.08353396	1.585448E-011	1.274484E-012	0	0.000000E+000
1	29.08354365	1.274484E-012	1.585448E-011	1	0.000000E+000
1	29.08369682	1.585448E-011	1.274484E-012	0	0.000000E+000
1	29.08372151	1.274484E-012	1.585448E-011	1	0.000000E+000
1	29.08386028	1.585448E-011	1.274484E-012	0	0.000000E+000
1	29.08386875	1.274484E-012	1.585448E-011	1	0.000000E+000
1	29.08413672	1.585448E-011	1.274484E-012	0	0.000000E+000
1	29.08415463	1.274484E-012	1.585448E-011	1	0.000000E+000
1	29.08428566	1.585448E-011	1.274484E-012	0	0.000000E+000
1	29.08430486	1.274484E-012	1.585448E-011	1	0.000000E+000
1	29.08454145	1.585448E-011	1.274484E-012	0	0.000000E+000
1	29.08459050	1.274484E-012	1.585448E-011	1	0.000000E+000
1	29.08473318	1.585448E-011	1.274484E-012	0	0.000000E+000
1	29.08478931	1.274484E-012	1.585448E-011	1	0.000000E+000
1	29.08495204	1.585448E-011	1.274484E-012	0	0.000000E+000
1	29.08498726	1.274484E-012	1.585448E-011	1	0.000000E+000
1	29.08541381	1.585448E-011	1.274484E-012	0	0.000000E+000
1	29.08557350	1.274484E-012	1.585448E-011	1	0.000000E+000
1	29.08627477	1.585448E-011	1.274484E-012	0	0.000000E+000
1	29.08630413	1.274484E-012	1.585448E-011	1	0.000000E+000
1	29.08658342	1.585448E-011	1.274484E-012	0	0.000000E+000
1	29.08664043	1.274484E-012	1.585448E-011	1	0.000000E+000
1	29.08669844	1.585448E-011	1.274484E-012	0	0.000000E+000
1	29.08673233	1.274484E-012	1.585448E-011	1	0.000000E+000
1	29.08724191	1.585448E-011	1.274484E-012	0	0.000000E+000
1	29.08727919	1.274484E-012	1.585448E-011	1	0.000000E+000
1	29.08738719	1.585448E-011	1.274484E-012	0	0.000000E+000
1	29.08741831	1.274484E-012	1.585448E-011	1	0.000000E+000
1	29.08780034	1.585448E-011	1.274484E-012	0	0.000000E+000
1	29.08782258	1.274484E-012	1.585448E-011	1	0.000000E+000
1	29.08794653	1.585448E-011	1.274484E-012	0	0.000000E+000
1	29.08800408	1.274484E-012	1.585448E-011	1	0.000000E+000
1	29.08957207	1.585448E-011	1.274484E-012	0	0.000000E+000
1	29.08961308	1.274484E-012	1.585448E-011	1	0.000000E+000
1	29.08985529	1.585448E-011	1.274484E-012	0	0.000000E+000
1	29.08986994	1.274484E-012	1.585448E-011	1	0.000000E+000
1	29.09013065	1.585448E-011	1.274484E-012	0	0.000000E+000
1	29.09014771	1.274484E-012	1.585448E-011	1	0.000000E+000
1	29.09030232	1.585448E-011	1.274484E-012	0	0.000000E+000
1	29.09033219	1.274484E-012	1.585448E-011	1	0.000000E+000
1	29.09109494	1.585448E-011	1.274484E-012	0	0.000000E+000
1	29.09113792	1.274484E-012	1.585448E-011	1	0.000000E+000
1	29.09117931	1.585448E-011	1.274484E-012	0	0.000000E+000
1	29.09120203	1.274484E-012	1.585448E-011	1	0.000000E+000
1	29.09131976	1.585448E-011	1.274484E-012	0	0.000000E+000
1	29.09134761	1.274484E-012	1.585448E-011	1	0.000000E+000
1	29.09226274	1.585448E-011	1.274484E-012	0	0.000000E+000
1	29.09228961	1.274484E-012	1.585448E-011	1	0.000000E+000
1	29.09232643	1.585448E-011	1.274484E-012	0	0.000000E+000
1	29.09233903	1.274484E-012	1.585448E-011	1	0.000000E+000
1	29.09262128	1.585448E-011	1.274484E-012	0	0.000000E+000
1	29.09263799	1.274484E-012	1.585448E-011	1	0.000000E+000
1	29.09330835	1.585448E-011	1.274484E-012	0	0.000000E+000
1	29.09332917	1.274484E-012	1.585448E-011	1	0.000000E+000
1	29.09351463	1.585448E-011	1.274484E-012	0	0.000000E+000
1	29.09354372	1.274484E-012	1.585448E-011	1	0.000000E+000
1	29.09369287	1.585448E-011	1.274484E-012	0	0.000000E+000
1	29.09376468	1.274484E-012	1.585448E-011	1	0.000000E+000
1	29.09452647	1.585448E-011	1.274484E-012	0	0.000000E+000
1	35.93608510	1.173833E-012	1.575383E-011	1	0.000000E+000
1	35.93646300	1.575383E-011	1.173833E-012	0	0.000000E+000
1	35.93652578	1.173833E-012	1.575383E-011	1	0.000000E+000
1	35.93666656	1.575383E-011	1.173833E-012	0	0.000000E+000
1	35.93671252	1.173833E-012	1.575383E-011	1	0.000000E+000
1	35.93833854	1.575383E-011	1.173833E-012	0	0.000000E+000
1	35.93838411	1.173833E-012	1.575383E-011	1	0.000000E+000
1	35.93852269	1.575383E-011	1.173833E-012	0	0.000000E+000
1	35.93860167	1.173833E-012	1.575383E-011	1	0.000000E+000
1	35.93898586	1.575383E-011	1.173833E-012	0	0.000000E+000
1	35.93903233	1.173833E-012	1.575383E-011	1	0.000000E+000
1	35.93916763	1.575383E-011	1.173833E-012	0	0.000000E+000
1	35.93921515	1.173833E-012	1.575383E-011	1	0.000000E+000
1	35.93935367	1.575383E-011	1.173833E-012	0	0.000000E+000
1	35.93937270	1.173833E-012	1.575383E-011	1	0.000000E+000
1	35.93961300	1.575383E-011	1.173833E-012	0	0.000000E+000
1	35.93967438	1.173833E-012	1.575383E-011	1	0.000000E+000
1	35.93998375	1.575383E-011	1.173833E-012	0	0.000000E+000
1	35.94003053	1.173833E-012	1.575383E-011	1	0.000000E+000
1	35.94033777	1.575383E-011	1.173833E-012	0	0.000000E+000
1	35.94036337	1.173833E-012	1.575383E-011	1	0.000000E+000
1	35.94037285	1.575383E-011	1.173833E-012	0	0.000000E+000
1	35.94038739	1.173833E-012	1.575383E-011	1	0.000000E+000
1	35.94084773	1.575383E-011	1.173833E-012	0	0.000000E+000
1	35.94085708	1.173833E-012	1.575383E-011	1	0.000000E+000
1	35.94094800	1.575383E-011	1.173833E-012	0	0.000000E+000
1	35.94098267	1.173833E-012	1.575383E-011	1	0.000000E+000
1	35.94154994	1.575383E-011	1.173833E-012	0	0.000000E+000
1	35.94157032	1.173833E-012	1.575383E-011	1	0.000000E+000
1	35.94172249	1.575383E-011	1.173833E-012	0	0.000000E+000
1	35.94176532	1.173833E-012	1.575383E-011	1	0.000000E+000
1	35.94201479	1.575383E-011	1.173833E-012	0	0.000000E+000
1	35.94211520	1.173833E-012	1.575383E-011	1	0.000000E+000
1	35.94218808	1.575383E-011	1.173833E-012	0	0.000000E+000
1	35.94227589	1.173833E-012	1.575383E-011	1	0.000000E+000
1	35.94228438	1.575383E-011	1.173833E-012	0	0.000000E+000
1	35.94231803	1.173833E-012	1.575383E-011	1	0.000000E+000
1	35.94239996	1.575383E-011	1.173833E-012	0	0.000000E+000
1	35.94242964	1.173833E-012	1.575383E-011	1	0.000000E+000
1	35.94297988	1.575383E-011	1.173833E-012	0	0.000000E+000
1	35.94325485	1.173833E-012	1.575383E-011	1	0.000000E+000
1	35.94332884	1.575383E-011	1.173833E-012	0	0.000000E+000
1	35.94386878	1.173833E-012	1.575383E-011	1	0.000000E+000
1	35.94488555	1.575383E-011	1.173833E-012	0	0.000000E+000
1	35.94498383	1.173833E-012	1.575383E-011	1	0.000000E+000
1	35.94506241	1.575383E-011	1.173833E-012	0	0.000000E+000
1	35.94511360	1.173833E-012	1.575383E-011	1	0.000000E+000
1	35.94540964	1.575383E-011	1.173833E-012	0	0.000000E+000
1	35.94542226	1.173833E-012	1.575383E-011	1	0.000000E+000
1	35.94560775	1.575383E-011	1.173833E-012	0	0.000000E+000
1	35.94561794	1.173833E-012	1.575383E-011	1	0.000000E+000
1	35.94572328	1.575383E-011	1.173833E-012	0	0.000000E+000
1	35.94577506	1.173833E-012	1.575383E-011	1	0.000000E+000
1	35.94609442	1.575383E-011	1.173833E-012	0	0.000000E+000
1	35.94614837	1.173833E-012	1.575383E-011	1	0.000000E+000
1	35.94618318	1.575383E-011	1.173833E-012	0	0.000000E+000
1	35.94623572	1.173833E-012	1.575383E-011	1	0.000000E+000
1	35.94654586	1.575383E-011	1.173833E-012	0	0.000000E+000
1	35.94654855	1.173833E-012	1.575383E-011	1	0.000000E+000
1	35.94664301	1.575383E-011	1.173833E-012	0	0.000000E+000
1	35.94674880	1.173833E-012	1.575383E-011	1	0.000000E+000
1	35.94691663	1.575383E-011	1.173833E-012	0	0.000000E+000
1	35.94695135	1.173833E-012	1.575383E-011	1	0.000000E+000
1	35.94699456	1.575383E-011	1.173833E-012	0	0.000000E+000
1	35.94703395	1.173833E-012	1.575383E-011	1	0.000000E+000
1	35.94724091	1.575383E-011	1.173833E-012	0	0.000000E+000
1	35.94726983	1.173833E-012	1.575383E-011	1	0.000000E+000
1	35.94736375	1.575383E-011	1.173833E-012	0	0.000000E+000
1	35.94738492	1.173833E-012	1.575383E-011	1	0.000000E+000
1	35.94774396	1.575383E-011	1.173833E-012	0	0.000000E+000
1	35.94775110	1.173833E-012	1.575383E-011	1	0.000000E+000
1	35.94852387	1.575383E-011	1.173833E-012	0	0.000000E+000
1	35.94855595	1.173833E-012	1.575383E-011	1	0.000000E+000
1	35.94887481	1.575383E-011	1.173833E-012	0	0.000000E+000
1	35.94889683	1.173833E-012	1.575383E-011	1	0.000000E+000
1	35.94912028	1.575383E-011	1.173833E-012	0	0.000000E+000
1	35.94914138	1.173833E-012	1.575383E-011	1	0.000000E+000
1	35.94917120	1.575383E-011	1.173833E-012	0	0.000000E+000
1	35.94919676	1.173833E-012	1.575383E-011	1	0.000000E+000
1	35.94941571	1.575383E-011	1.173833E-012	0	0.000000E+000
1	35.94946727	1.173833E-012	1.575383E-011	1	0.000000E+000
1	35.94953592	1.575383E-011	1.173833E-012	0	0.000000E+000
1	35.94958385	1.173833E-012	1.575383E-011	1	0.000000E+000
1	35.94974677	1.575383E-011	1.173833E-012	0	0.000000E+000
1	35.94976467	1.173833E-012	1.575383E-011	1	0.000000E+000
1	35.95006997	1.575383E-011	1.173833E-012	0	0.000000E+000
1	35.95013792	1.173833E-012	1.575383E-011	1	0.000000E+000
1	35.95042164	1.575383E-011	1.173833E-012	0	0.000000E+000
1	35.95045649	1.173833E-012	1.575383E-011	1	0.000000E+000
1	35.95076439	1.575383E-011	1.173833E-012	0	0.000000E+000
1	35.95078119	1.173833E-012	1.575383E-011	1	0.000000E+000
1	35.95085745	1.575383E-011	1.173833E-012	0	0.000000E+000
1	35.95087790	1.173833E-012	1.575383E-011	1	0.000000E+000
1	35.95131694	1.575383E-011	1.173833E-012	0	0.000000E+000
1	35.95136745	1.173833E-012	1.575383E-011	1	0.000000E+000
1	35.95144070	1.575383E-011	1.173833E-012	0	0.000000E+000
1	35.95144920	1.173833E-012	1.575383E-011	1	0.000000E+000
1	35.95174485	1.575383E-011	1.173833E-012	0	0.000000E+000
1	35.95177642	1.173833E-012	1.575383E-011	1	0.000000E+000
1	35.95256759	1.575383E-011	1.173833E-012	0	0.000000E+000
1	35.95259618	1.173833E-012	1.575383E-011	1	0.000000E+000
1	35.95305463	1.575383E-011	1.173833E-012	0	0.000000E+000
1	35.95308600	1.173833E-012	1.575383E-011	1	0.000000E+000
1	35.95321083	1.575383E-011	1.173833E-012	0	0.000000E+000
1	35.95326631	1.173833E-012	1.575383E-011	1	0.000000E+000
1	35.95344032	1.575383E-011	1.173833E-012	0	0.000000E+000
1	35.95350330	1.173833E-012	1.575383E-011	1	0.000000E+000
1	35.95436678	1.575383E-011	1.173833E-012	0	0.000000E+000
1	35.95441999	1.173833E-012	1.575383E-011	1	0.000000E+000
1	35.95467319	1.575383E-011	1.173833E-012	0	0.000000E+000
1	35.95470137	1.173833E-012	1.575383E-011	1	0.000000E+000
1	35.95503880	1.575383E-011	1.173833E-012	0	0.000000E+000
1	35.95505839	1.173833E-012	1.575383E-011	1	0.000000E+000
1	35.95529424	1.575383E-011	1.173833E-012	0	0.000000E+000
1	35.95531314	1.173833E-012	1.575383E-011	1	0.000000E+000
1	35.95542454	1.575383E-011	1.173833E-012	0	0.000000E+000
1	35.95547870	1.173833E-012	1.575383E-011	1	0.000000E+000
1	35.95556196	1.575383E-011	1.173833E-012	0	0.000000E+000
1	35.95559386	1.173833E-012	1.575383E-011	1	0.000000E+000
1	35.95565613	1.575383E-011	1.173833E-012	0	0.000000E+000
1	35.95567776	1.173833E-012	1.575383E-011	1	0.000000E+000
1	35.95579658	1.575383E-011	1.173833E-012	0	0.000000E+000
1	35.95582504	1.173833E-012	1.575383E-011	1	0.000000E+000
1	35.95623971	1.575383E-011	1.173833E-012	0	0.000000E+000
1	35.95627361	1.173833E-012	1.575383E-011	1	0.000000E+000
1	35.95636292	1.575383E-011	1.173833E-012	0	0.000000E+000
1	35.95639336	1.173833E-012	1.575383E-011	1	0.000000E+000
1	35.95648948	1.575383E-011	1.173833E-012	0	0.000000E+000
1	35.95650570	1.173833E-012	1.575383E-011	1	0.000000E+000
1	35.95657257	1.575383E-011	1.173833E-012	0	0.000000E+000
1	35.95657820	1.173833E-012	1.575383E-011	1	0.000000E+000
1	35.95671945	1.575383E-011	1.173833E-012	0	0.000000E+000
1	35.95674157	1.173833E-012	1.575383E-011	1	0.000000E+000
1	35.95693606	1.575383E-011	1.173833E-012	0	0.000000E+000
1	35.95697574	1.173833E-012	1.575383E-011	1	0.000000E+000
1	35.95742902	1.575383E-011	1.173833E-012	0	0.000000E+000
1	35.95744312	1.173833E-012	1.575383E-011	1	0.000000E+000
1	35.95777725	1.575383E-011	1.173833E-012	0	0.000000E+000
1	35.95779751	1.173833E-012	1.575383E-011	1	0.000000E+000
1	35.95797613	1.575383E-011	1.173833E-012	0	0.000000E+000
1	35.95802904	1.173833E-012	1.575383E-011	1	0.000000E+000
1	35.95825086	1.575383E-011	1.173833E-012	0	0.000000E+000
1	35.95828642	1.173833E-012	1.575383E-011	1	0.000000E+000
1	35.95840334	1.575383E-011	1.173833E-012	0	0.000000E+000
1	35.95845470	1.173833E-012	1.575383E-011	1	0.000000E+000
1	35.95860403	1.575383E-011	1.173833E-012	0	0.000000E+000
1	35.96388999	1.173833E-012	1.575383E-011	1	0.000000E+000
1	35.96440494	1.575383E-011	1.173833E-012	0	0.000000E+000
1	35.96442921	1.173833E-012	1.575383E-011	1	0.000000E+000
1	35.96502214	1.575383E-011	1.173833E-012	0	0.000000E+000
1	35.96506817	1.173833E-012	1.575383E-011	1	0.000000E+000
1	35.96511605	1.575383E-011	1.173833E-012	0	0.000000E+000
1	35.96513053	1.173833E-012	1.575383E-011	1	0.000000E+000
1	35.96514598	1.575383E-011	1.173833E-012	0	0.000000E+000
1	35.96524371	1.173833E-012	1.575383E-011	1	0.000000E+000
1	35.96533523	1.575383E-011	1.173833E-012	0	0.000000E+000
1	35.96536246	1.173833E-012	1.575383E-011	1	0.000000E+000
1	35.96609418	1.575383E-011	1.173833E-012	0	0.000000E+000
1	35.96613520	1.173833E-012	1.575383E-011	1	0.000000E+000
1	35.96647480	1.575383E-011	1.173833E-012	0	0.000000E+000
1	35.96648854	1.173833E-012	1.575383E-011	1	0.000000E+000
1	35.96689132	1.575383E-011	1.173833E-012	0	0.000000E+000
1	35.96691249	1.173833E-012	1.575383E-011	1	0.000000E+000
1	35.96735797	1.575383E-011	1.173833E-012	0	0.000000E+000
1	35.96740301	1.173833E-012	1.575383E-011	1	0.000000E+000
1	35.96743636	1.575383E-011	1.173833E-012	0	0.000000E+000
1	35.96749447	1.173833E-012	1.575383E-011	1	0.000000E+000
1	35.96762429	1.575383E-011	1.173833E-012	0	0.000000E+000
1	35.96765740	1.173833E-012	1.575383E-011	1	0.000000E+000
1	35.96827759	1.575383E-011	1.173833E-012	0	0.000000E+000
1	35.96828761	1.173833E-012	1.575383E-011	1	0.000000E+000
1	35.96857522	1.575383E-011	1.173833E-012	0	0.000000E+000
1	35.96860643	1.173833E-012	1.575383E-011	1	0.000000E+000
1	35.96887757	1.575383E-011	1.173833E-012	0	0.000000E+000
1	35.96888244	1.173833E-012	1.575383E-011	1	0.000000E+000
1	35.96932342	1.575383E-011	1.173833E-012	0	0.000000E+000
1	35.96934674	1.173833E-012	1.575383E-011	1	0.000000E+000
1	35.97044490	1.575383E-011	1.173833E-012	0	0.000000E+000
1	35.97047712	1.173833E-012	1.575383E-011	1	0.000000E+000
1	35.97172052	1.575383E-011	1.173833E-012	0	0.000000E+000
1	35.97175514	1.173833E-012	1.575383E-011	1	0.000000E+000
1	35.97237258	1.575383E-011	1.173833E-012	0	0.000000E+000
1	35.98000929	1.173833E-012	1.575383E-011	1	0.000000E+000
1	35.98012536	1.575383E-011	1.173833E-012	0	0.000000E+000
1	35.98015763	1.173833E-012	1.575383E-011	1	0.000000E+000
1	35.98054547	1.575383E-011	1.173833E-012	0	0.000000E+000
1	35.98057009	1.173833E-012	1.575383E-011	1	0.000000E+000
1	35.98065143	1.575383E-011	1.173833E-012	0	0.000000E+000
1	35.98068935	1.173833E-012	1.575383E-011	1	0.000000E+000
1	35.98093721	1.575383E-011	1.173833E-012	0	0.000000E+000
1	35.98097198	1.173833E-012	1.575383E-011	1	0.000000E+000
1	35.98105896	1.575383E-011	1.173833E-012	0	0.000000E+000
1	35.98109673	1.173833E-012	1.575383E-011	1	0.000000E+000
1	35.98133551	1.575383E-011	1.173833E-012	0	0.000000E+000
1	35.98136366	1.173833E-012	1.575383E-011	1	0.000000E+000
1	35.98164503	1.575383E-011	1.173833E-012	0	0.000000E+000
1	35.98170948	1.173833E-012	1.575383E-011	1	0.000000E+000
1	35.98210968	1.575383E-011	1.173833E-012	0	0.000000E+000
1	35.98217785	1.173833E-012	1.575383E-011	1	0.000000E+000
1	35.98233457	1.575383E-011	1.173833E-012	0	0.000000E+000
1	35.98237977	1.173833E-012	1.575383E-011	1	0.000000E+000
1	35.98286322	1.575383E-011	1.173833E-012	0	0.000000E+000
1	35.98288071	1.173833E-012	1.575383E-011	1	0.000000E+000
1	35.98294423	1.575383E-011	1.173833E-012	0	0.000000E+000
1	35.98300896	1.173833E-012	1.575383E-011	1	0.000000E+000
1	35.98345683	1.575383E-011	1.173833E-012	0	0.000000E+000
1	35.98346915	1.173833E-012	1.575383E-011	1	0.000000E+000
1	35.98369328	1.575383E-011	1.173833E-012	0	0.000000E+000
1	35.98370629	1.173833E-012	1.575383E-011	1	0.000000E+000
1	35.98453404	1.575383E-011	1.173833E-012	0	0.000000E+000
1	35.98456641	1.173833E-012	1.575383E-011	1	0.000000E+000
1	35.98543174	1.575383E-011	1.173833E-012	0	0.000000E+000
1	35.98545654	1.173833E-012	1.575383E-011	1	0.000000E+000
1	35.98595092	1.575383E-011	1.173833E-012	0	0.000000E+000
1	35.98598810	1.173833E-012	1.575383E-011	1	0.000000E+000
1	35.98658191	1.575383E-011	1.173833E-012	0	0.000000E+000
1	35.98661143	1.173833E-012	1.575383E-011	1	0.000000E+000
1	35.98663184	1.575383E-011	1.173833E-012	0	0.000000E+000
1	35.98665515	1.173833E-012	1.575383E-011	1	0.000000E+000
1	35.98681196	1.575383E-011	1.173833E-012	0	0.000000E+000
1	35.98686876	1.173833E-012	1.575383E-011	1	0.000000E+000
1	35.98717146	1.575383E-011	1.173833E-012	0	0.000000E+000
1	35.98721279	1.173833E-012	1.575383E-011	1	0.000000E+000
1	35.98837775	1.575383E-011	1.173833E-012	0	0.000000E+000
1	35.98905088	1.173833E-012	1.575383E-011	1	0.000000E+000
1	35.98915581	1.575383E-011	1.173833E-012	0	0.000000E+000
1	35.98927718	1.173833E-012	1.575383E-011	1	0.000000E+000
1	35.98974954	1.575383E-011	1.173833E-012	0	0.000000E+000
1	35.98977730	1.173833E-012	1.575383E-011	1	0.000000E+000
1	35.99001391	1.575383E-011	1.173833E-012	0	0.000000E+000
1	35.99003568	1.173833E-012	1.575383E-011	1	0.000000E+000
1	35.99007363	1.575383E-011	1.173833E-012	0	0.000000E+000
1	35.99009286	1.173833E-012	1.575383E-011	1	0.000000E+000
1	35.99042414	1.575383E-011	1.173833E-012	0	0.000000E+000
1	35.99045536	1.173833E-012	1.575383E-011	1	0.000000E+000
1	35.99048048	1.575383E-011	1.173833E-012	0	0.000000E+000
1	35.99050283	1.173833E-012	1.575383E-011	1	0.000000E+000
1	35.99085006	1.575383E-011	1.173833E-012	0	0.000000E+000
1	35.99087901	1.173833E-012	1.575383E-011	1	0.000000E+000
1	35.99097507	1.575383E-011	1.173833E-012	0	0.000000E+000
1	35.99100127	1.173833E-012	1.575383E-011	1	0.000000E+000
1	35.99220598	1.575383E-011	1.173833E-012	0	0.000000E+000
1	35.99223981	1.173833E-012	1.575383E-011	1	0.000000E+000
1	35.99231873	1.575383E-011	1.173833E-012	0	0.000000E+000
1	35.99240674	1.173833E-012	1.575383E-011	1	0.000000E+000
1	35.99311496	1.575383E-011	1.173833E-012	0	0.000000E+000
1	35.99314603	1.173833E-012	1.575383E-011	1	0.000000E+000
1	35.99347551	1.575383E-011	1.173833E-012	0	0.000000E+000
1	35.99351986	1.173833E-012	1.575383E-011	1	0.000000E+000
1	35.99364151	1.575383E-011	1.173833E-012	0	0.000000E+000
1	35.99364854	1.173833E-012	1.575383E-011	1	0.000000E+000
1	35.99408414	1.575383E-011	1.173833E-012	0	0.000000E+000
1	35.99410576	1.173833E-012	1.575383E-011	1	0.000000E+000
1	35.99438781	1.575383E-011	1.173833E-012	0	0.000000E+000
1	35.99482092	1.173833E-012	1.575383E-011	1	0.000000E+000
1	35.99497439	1.575383E-011	1.173833E-012	0	0.000000E+000
1	35.99499722	1.173833E-012	1.575383E-011	1	0.000000E+000
1	35.99532734	1.575383E-011	1.173833E-012	0	0.000000E+000
1	35.99536939	1.173833E-012	1.575383E-011	1	0.000000E+000
1	35.99565577	1.575383E-011	1.173833E-012	0	0.000000E+000
1	35.99568662	1.173833E-012	1.575383E-011	1	0.000000E+000
1	35.99590609	1.575383E-011	1.173833E-012	0	0.000000E+000
1	35.99617749	1.173833E-012	1.575383E-011	1	0.000000E+000
1	35.99661145	1.575383E-011	1.173833E-012	0	0.000000E+000
1	35.99668264	1.173833E-012	1.575383E-011	1	0.000000E+000
1	35.99707911	1.575383E-011	1.173833E-012	0	0.000000E+000
1	35.99711116	1.173833E-012	1.575383E-011	1	0.000000E+000
1	35.99740955	1.575383E-011	1.173833E-012	0	0.000000E+000
1	35.99743944	1.173833E-012	1.575383E-011	1	0.000000E+000
1	35.99799624	1.575383E-011	1.173833E-012	0	0.000000E+000
1	35.99800294	1.173833E-012	1.575383E-011	1	0.000000E+000
1	35.99833614	1.575383E-011	1.173833E-012	0	0.000000E+000
1	35.99834172	1.173833E-012	1.575383E-011	1	0.000000E+000
1	35.99847587	1.575383E-011	1.173833E-012	0	0.000000E+000
1	35.99849694	1.173833E-012	1.575383E-011	1	0.000000E+000
1	35.99866859	1.575383E-011	1.173833E-012	0	0.000000E+000
1	35.99874353	1.173833E-012	1.575383E-011	1	0.000000E+000
1	35.99912059	1.575383E-011	1.173833E-012	0	0.000000E+000
1	35.99918418	1.173833E-012	1.575383E-011	1	0.000000E+000
1	35.99957894	1.575383E-011	1.173833E-012	0	0.000000E+000
1	36.00050596	1.173833E-012	1.575383E-011	1	0.000000E+000
1	36.00051832	1.575383E-011	1.173833E-012	0	0.000000E+000
1	36.00054676	1.173833E-012	1.575383E-011	1	0.000000E+000
1	36.00066226	1.575383E-011	1.173833E-012	0	0.000000E+000
1	36.00075986	1.173833E-012	1.575383E-011	1	0.000000E+000
1	36.00087729	1.575383E-011	1.173833E-012	0	0.000000E+000
1	36.00089077	1.173833E-012	1.575383E-011	1	0.000000E+000
1	36.00123249	1.575383E-011	1.173833E-012	0	0.000000E+000
1	36.00123654	1.173833E-012	1.575383E-011	1	0.000000E+000
1	36.00230044	1.575383E-011	1.173833E-012	0	0.000000E+000
1	36.00232275	1.173833E-012	1.575383E-011	1	0.000000E+000
1	36.00290636	1.575383E-011	1.173833E-012	0	0.000000E+000
1	36.00291528	1.173833E-012	1.575383E-011	1	0.000000E+000
1	36.00299756	1.575383E-011	1.173833E-012	0	0.000000E+000
1	36.00302523	1.173833E-012	1.575383E-011	1	0.000000E+000
1	36.00336107	1.575383E-011	1.173833E-012	0	0.000000E+000
1	36.00339641	1.173833E-012	1.575383E-011	1	0.000000E+000
1	36.00517840	1.575383E-011	1.173833E-012	0	0.000000E+000
1	36.00526515	1.173833E-012	1.575383E-011	1	0.000000E+000
1	36.00547283	1.575383E-011	1.173833E-012	0	0.000000E+000
1	36.00578087	1.173833E-012	1.575383E-011	1	0.000000E+000
1	36.00641320	1.575383E-011	1.173833E-012	0	0.000000E+000
1	36.00643667	1.173833E-012	1.575383E-011	1	0.000000E+000
1	36.00660300	1.575383E-011	1.173833E-012	0	0.000000E+000
1	36.00662016	1.173833E-012	1.575383E-011	1	0.000000E+000
1	36.00669127	1.575383E-011	1.173833E-012	0	0.000000E+000
1	36.00706329	1.173833E-012	1.575383E-011	1	0.000000E+000
1	36.00798060	1.575383E-011	1.173833E-012	0	0.000000E+000
1	36.00800971	1.173833E-012	1.575383E-011	1	0.000000E+000
1	36.00832292	1.575383E-011	1.173833E-012	0	0.000000E+000
1	36.00834856	1.173833E-012	1.575383E-011	1	0.000000E+000
1	36.00852872	1.575383E-011	1.173833E-012	0	0.000000E+000
1	36.00856356	1.173833E-012	1.575383E-011	1	0.000000E+000
1	36.00870950	1.575383E-011	1.173833E-012	0	0.000000E+000
1	36.00881952	1.173833E-012	1.575383E-011	1	0.000000E+000
1	36.00919072	1.575383E-011	1.173833E-012	0	0.000000E+000
1	36.00920470	1.173833E-012	1.575383E-011	1	0.000000E+000
1	36.00938789	1.575383E-011	1.173833E-012	0	0.000000E+000
1	36.00942448	1.173833E-012	1.575383E-011	1	0.000000E+000
1	36.00946017	1.575383E-011	1.173833E-012	0	0.000000E+000
1	36.00950779	1.173833E-012	1.575383E-011	1	0.000000E+000
1	36.00982210	1.575383E-011	1.173833E-012	0	0.000000E+000
1	36.00984113	1.173833E-012	1.575383E-011	1	0.000000E+000
1	36.01022749	1.575383E-011	1.173833E-012	0	0.000000E+000
1	36.01024692	1.173833E-012	1.575383E-011	1	0.000000E+000
1	36.01066498	1.575383E-011	1.173833E-012	0	0.000000E+000
1	36.01084073	1.173833E-012	1.575383E-011	1	0.000000E+000
1	36.01105300	1.575383E-011	1.173833E-012	0	0.000000E+000
1	36.01111836	1.173833E-012	1.575383E-011	1	0.000000E+000
1	36.01128217	1.575383E-011	1.173833E-012	0	0.000000E+000
1	36.01135592	1.173833E-012	1.575383E-011	1	0.000000E+000
1	36.01167362	1.575383E-011	1.173833E-012	0	0.000000E+000
1	36.01182526	1.173833E-012	1.575383E-011	1	0.000000E+000
1	36.01217639	1.575383E-011	1.173833E-012	0	0.000000E+000
1	36.01219517	1.173833E-012	1.575383E-011	1	0.000000E+000
1	36.01235240	1.575383E-011	1.173833E-012	0	0.000000E+000
1	36.01237369	1.173833E-012	1.575383E-011	1	0.000000E+000
1	36.01255588	1.575383E-011	1.173833E-012	0	0.000000E+000
1	36.01256216	1.173833E-012	1.575383E-011	1	0.000000E+000
1	36.01281385	1.575383E-011	1.173833E-012	0	0.000000E+000
1	36.01282618	1.173833E-012	1.575383E-011	1	0.000000E+000
1	36.01317619	1.575383E-011	1.173833E-012	0	0.000000E+000
1	36.01325007	1.173833E-012	1.575383E-011	1	0.000000E+000
1	36.01387323	1.575383E-011	1.173833E-012	0	0.000000E+000
1	36.01389327	1.173833E-012	1.575383E-011	1	0.000000E+000
1	36.01460530	1.575383E-011	1.173833E-012	0	0.000000E+000
1	36.01462977	1.173833E-012	1.575383E-011	1	0.000000E+000
1	36.01481304	1.575383E-011	1.173833E-012	0	0.000000E+000
1	36.01649117	1.173833E-012	1.575383E-011	1	0.000000E+000
1	36.01651438	1.575383E-011	1.173833E-012	0	0.000000E+000
1	36.01653776	1.173833E-012	1.575383E-011	1	0.000000E+000
1	36.01688188	1.575383E-011	1.173833E-012	0	0.000000E+000
1	36.01693016	1.173833E-012	1.575383E-011	1	0.000000E+000
1	36.01721294	1.575383E-011	1.173833E-012	0	0.000000E+000
1	36.01725074	1.173833E-012	1.575383E-011	1	0.000000E+000
1	36.01731168	1.575383E-011	1.173833E-012	0	0.000000E+000
1	36.01732680	1.173833E-012	1.575383E-011	1	0.000000E+000
1	36.01769230	1.575383E-011	1.173833E-012	0	0.000000E+000
1	36.01772077	1.173833E-012	1.575383E-011	1	0.000000E+000
1	36.01792912	1.575383E-011	1.173833E-012	0	0.000000E+000
1	36.01794488	1.173833E-012	1.575383E-011	1	0.000000E+000
1	36.01822278	1.575383E-011	1.173833E-012	0	0.000000E+000
1	36.01826121	1.173833E-012	1.575383E-011	1	0.000000E+000
1	36.01827727	1.575383E-011	1.173833E-012	0	0.000000E+000
1	36.01831578	1.173833E-012	1.575383E-011	1	0.000000E+000
1	36.01864453	1.575383E-011	1.173833E-012	0	0.000000E+000
1	36.01866815	1.173833E-012	1.575383E-011	1	0.000000E+000
1	36.01874580	1.575383E-011	1.173833E-012	0	0.000000E+000
1	36.01900862	1.173833E-012	1.575383E-011	1	0.000000E+000
1	36.01955677	1.575383E-011	1.173833E-012	0	0.000000E+000
1	36.01958432	1.173833E-012	1.575383E-011	1	0.000000E+000
1	36.02055251	1.575383E-011	1.173833E-012	0	0.000000E+000
1	36.02058204	1.173833E-012	1.575383E-011	1	0.000000E+000
1	36.02103418	1.575383E-011	1.173833E-012	0	0.000000E+000
1	36.02114159	1.173833E-012	1.575383E-011	1	0.000000E+000
1	36.02122021	1.575383E-011	1.173833E-012	0	0.000000E+000
1	36.02123760	1.173833E-012	1.575383E-011	1	0.000000E+000
1	36.02130219	1.575383E-011	1.173833E-012	0	0.000000E+000
1	36.02132161	1.173833E-012	1.575383E-011	1	0.000000E+000
1	36.02139655	1.575383E-011	1.173833E-012	0	0.000000E+000
1	36.02142413	1.173833E-012	1.575383E-011	1	0.000000E+000
1	36.02250720	1.575383E-011	1.173833E-012	0	0.000000E+000
1	36.02253319	1.173833E-012	1.575383E-011	1	0.000000E+000
1	36.02287618	1.575383E-011	1.173833E-012	0	0.000000E+000
1	36.02293199	1.173833E-012	1.575383E-011	1	0.000000E+000
1	36.02307692	1.575383E-011	1.173833E-012	0	0.000000E+000
1	36.02309135	1.173833E-012	1.575383E-011	1	0.000000E+000
1	36.02329076	1.575383E-011	1.173833E-012	0	0.000000E+000
1	36.02333039	1.173833E-012	1.575383E-011	1	0.000000E+000
1	36.02349539	1.575383E-011	1.173833E-012	0	0.000000E+000
1	36.02352525	1.173833E-012	1.575383E-011	1	0.000000E+000
1	36.02361000	1.575383E-011	1.173833E-012	0	0.000000E+000
1	36.74974841	1.350993E-012	1.593099E-011	1	0.000000E+000
1	36.74979912	1.593099E-011	1.350993E-012	0	0.000000E+000
1	36.74980539	1.350993E-012	1.593099E-011	1	0.000000E+000
1	36.75020413	1.593099E-011	1.350993E-012	0	0.000000E+000
1	36.75025403	1.350993E-012	1.593099E-011	1	0.000000E+000
1	36.75028878	1.593099E-011	1.350993E-012	0	0.000000E+000
1	36.75034335	1.350993E-012	1.593099E-011	1	0.000000E+000
1	36.75047722	1.593099E-011	1.350993E-012	0	0.000000E+000
1	36.75049366	1.350993E-012	1.593099E-011	1	0.000000E+000
1	36.75050941	1.593099E-011	1.350993E-012	0	0.000000E+000
1	36.75056757	1.350993E-012	1.593099E-011	1	0.000000E+000
1	36.75075491	1.593099E-011	1.350993E-012	0	0.000000E+000
1	36.75078870	1.350993E-012	1.593099E-011	1	0.000000E+000
1	36.75089067	1.593099E-011	1.350993E-012	0	0.000000E+000
1	36.75114959	1.350993E-012	1.593099E-011	1	0.000000E+000
1	36.75120361	1.593099E-011	1.350993E-012	0	0.000000E+000
1	36.75122950	1.350993E-012	1.593099E-011	1	0.000000E+000
1	36.75138097	1.593099E-011	1.350993E-012	0	0.000000E+000
1	36.75141176	1.350993E-012	1.593099E-011	1	0.000000E+000
1	36.75147048	1.593099E-011	1.350993E-012	0	0.000000E+000
1	36.75150891	1.350993E-012	1.593099E-011	1	0.000000E+000
1	36.75159172	1.593099E-011	1.350993E-012	0	0.000000E+000
1	36.75160302	1.350993E-012	1.593099E-011	1	0.000000E+000
1	36.75162532	1.593099E-011	1.350993E-012	0	0.000000E+000
1	36.75166991	1.350993E-012	1.593099E-011	1	0.000000E+000
1	36.75199461	1.593099E-011	1.350993E-012	0	0.000000E+000
1	36.75201011	1.350993E-012	1.593099E-011	1	0.000000E+000
1	36.75244097	1.593099E-011	1.350993E-012	0	0.000000E+000
1	36.75252543	1.350993E-012	1.593099E-011	1	0.000000E+000
1	36.75305401	1.593099E-011	1.350993E-012	0	0.000000E+000
1	36.75307119	1.350993E-012	1.593099E-011	1	0.000000E+000
1	36.75368969	1.593099E-011	1.350993E-012	0	0.000000E+000
1	36.75370193	1.350993E-012	1.593099E-011	1	0.000000E+000
1	36.75374135	1.593099E-011	1.350993E-012	0	0.000000E+000
1	36.75377513	1.350993E-012	1.593099E-011	1	0.000000E+000
1	36.75416338	1.593099E-011	1.350993E-012	0	0.000000E+000
1	36.75420668	1.350993E-012	1.593099E-011	1	0.000000E+000
1	36.75439667	1.593099E-011	1.350993E-012	0	0.000000E+000
1	36.75441544	1.350993E-012	1.593099E-011	1	0.000000E+000
1	36.75486591	1.593099E-011	1.350993E-012	0	0.000000E+000
1	36.75492557	1.350993E-012	1.593099E-011	1	0.000000E+000
1	36.75513975	1.593099E-011	1.350993E-012	0	0.000000E+000
1	36.75515492	1.350993E-012	1.593099E-011	1	0.000000E+000
1	36.75523508	1.593099E-011	1.350993E-012	0	0.000000E+000
1	36.75530907	1.350993E-012	1.593099E-011	1	0.000000E+000
1	36.75580411	1.593099E-011	1.350993E-012	0	0.000000E+000
1	36.75587601	1.350993E-012	1.593099E-011	1	0.000000E+000
1	36.75593061	1.593099E-011	1.350993E-012	0	0.000000E+000
1	36.75594863	1.350993E-012	1.593099E-011	1	0.000000E+000
1	36.75611466	1.593099E-011	1.350993E-012	0	0.000000E+000
1	36.75615321	1.350993E-012	1.593099E-011	1	0.000000E+000
1	36.75635766	1.593099E-011	1.350993E-012	0	0.000000E+000
1	36.75636119	1.350993E-012	1.593099E-011	1	0.000000E+000
1	36.75691773	1.593099E-011	1.350993E-012	0	0.000000E+000
1	36.75701167	1.350993E-012	1.593099E-011	1	0.000000E+000
1	36.75711989	1.593099E-011	1.350993E-012	0	0.000000E+000
1	36.75713348	1.350993E-012	1.593099E-011	1	0.000000E+000
1	36.75736401	1.593099E-011	1.350993E-012	0	0.000000E+000
1	36.75743274	1.350993E-012	1.593099E-011	1	0.000000E+000
1	36.75755644	1.593099E-011	1.350993E-012	0	0.000000E+000
1	36.75757467	1.350993E-012	1.593099E-011	1	0.000000E+000
1	36.75773198	1.593099E-011	1.350993E-012	0	0.000000E+000
1	36.75777048	1.350993E-012	1.593099E-011	1	0.000000E+000
1	36.75778630	1.593099E-011	1.350993E-012	0	0.000000E+000
1	36.75780177	1.350993E-012	1.593099E-011	1	0.000000E+000
1	36.75809420	1.593099E-011	1.350993E-012	0	0.000000E+000
1	36.75810678	1.350993E-012	1.593099E-011	1	0.000000E+000
1	36.75827326	1.593099E-011	1.350993E-012	0	0.000000E+000
1	36.75828691	1.350993E-012	1.593099E-011	1	0.000000E+000
1	36.75874642	1.593099E-011	1.350993E-012	0	0.000000E+000
1	36.75917572	1.350993E-012	1.593099E-011	1	0.000000E+000
1	36.75967497	1.593099E-011	1.350993E-012	0	0.000000E+000
1	36.75970253	1.350993E-012	1.593099E-011	1	0.000000E+000
1	36.76020577	1.593099E-011	1.350993E-012	0	0.000000E+000
1	36.76033821	1.350993E-012	1.593099E-011	1	0.000000E+000
1	36.76039248	1.593099E-011	1.350993E-012	0	0.000000E+000
1	36.76041844	1.350993E-012	1.593099E-011	1	0.000000E+000
1	36.76062783	1.593099E-011	1.350993E-012	0	0.000000E+000
1	36.76069172	1.350993E-012	1.593099E-011	1	0.000000E+000
1	36.76153931	1.593099E-011	1.350993E-012	0	0.000000E+000
1	36.76161993	1.350993E-012	1.593099E-011	1	0.000000E+000
1	36.76179444	1.593099E-011	1.350993E-012	0	0.000000E+000
1	36.76203509	1.350993E-012	1.593099E-011	1	0.000000E+000
1	36.76210185	1.593099E-011	1.350993E-012	0	0.000000E+000
1	36.76234826	1.350993E-012	1.593099E-011	1	0.000000E+000
1	36.76237004	1.593099E-011	1.350993E-012	0	0.000000E+000
1	36.76239185	1.350993E-012	1.593099E-011	1	0.000000E+000
1	36.76260463	1.593099E-011	1.350993E-012	0	0.000000E+000
1	36.76280534	1.350993E-012	1.593099E-011	1	0.000000E+000
1	36.76297842	1.593099E-011	1.350993E-012	0	0.000000E+000
1	36.76302709	1.350993E-012	1.593099E-011	1	0.000000E+000
1	36.76310350	1.593099E-011	1.350993E-012	0	0.000000E+000
1	36.76316472	1.350993E-012	1.593099E-011	1	0.000000E+000
1	36.76355207	1.593099E-011	1.350993E-012	0	0.000000E+000
1	36.76361224	1.350993E-012	1.593099E-011	1	0.000000E+000
1	36.76391650	1.593099E-011	1.350993E-012	0	0.000000E+000
1	36.76395609	1.350993E-012	1.593099E-011	1	0.000000E+000
1	36.76455295	1.593099E-011	1.350993E-012	0	0.000000E+000
1	36.76462090	1.350993E-012	1.593099E-011	1	0.000000E+000
1	36.76595601	1.593099E-011	1.350993E-012	0	0.000000E+000
1	36.76596963	1.350993E-012	1.593099E-011	1	0.000000E+000
1	36.76620152	1.593099E-011	1.350993E-012	0	0.000000E+000
1	36.76622684	1.350993E-012	1.593099E-011	1	0.000000E+000
1	36.76664772	1.593099E-011	1.350993E-012	0	0.000000E+000
1	36.76708681	1.350993E-012	1.593099E-011	1	0.000000E+000
1	36.76716373	1.593099E-011	1.350993E-012	0	0.000000E+000
1	36.76720091	1.350993E-012	1.593099E-011	1	0.000000E+000
1	36.76731004	1.593099E-011	1.350993E-012	0	0.000000E+000
1	36.76737862	1.350993E-012	1.593099E-011	1	0.000000E+000
1	36.76753226	1.593099E-011	1.350993E-012	0	0.000000E+000
1	36.76759342	1.350993E-012	1.593099E-011	1	0.000000E+000
1	36.76771315	1.593099E-011	1.350993E-012	0	0.000000E+000
1	36.76776043	1.350993E-012	1.593099E-011	1	0.000000E+000
1	36.76811398	1.593099E-011	1.350993E-012	0	0.000000E+000
1	36.76813464	1.350993E-012	1.593099E-011	1	0.000000E+000
1	36.76845409	1.593099E-011	1.350993E-012	0	0.000000E+000
1	36.76847111	1.350993E-012	1.593099E-011	1	0.000000E+000
1	36.76857104	1.593099E-011	1.350993E-012	0	0.000000E+000
1	36.76859136	1.350993E-012	1.593099E-011	1	0.000000E+000
1	36.76871614	1.593099E-011	1.350993E-012	0	0.000000E+000
1	36.77049103	1.350993E-012	1.593099E-011	1	0.000000E+000
1	36.77058315	1.593099E-011	1.350993E-012	0	0.000000E+000
1	36.77059563	1.350993E-012	1.593099E-011	1	0.000000E+000
1	36.77137061	1.593099E-011	1.350993E-012	0	0.000000E+000
1	36.77140226	1.350993E-012	1.593099E-011	1	0.000000E+000
1	36.77155871	1.593099E-011	1.350993E-012	0	0.000000E+000
1	36.77159718	1.350993E-012	1.593099E-011	1	0.000000E+000
1	36.77163725	1.593099E-011	1.350993E-012	0	0.000000E+000
1	36.77165778	1.350993E-012	1.593099E-011	1	0.000000E+000
1	36.77205840	1.593099E-011	1.350993E-012	0	0.000000E+000
1	36.77210919	1.350993E-012	1.593099E-011	1	0.000000E+000
1	36.77229294	1.593099E-011	1.350993E-012	0	0.000000E+000
1	36.77234060	1.350993E-012	1.593099E-011	1	0.000000E+000
1	36.77252493	1.593099E-011	1.350993E-012	0	0.000000E+000
1	36.77256544	1.350993E-012	1.593099E-011	1	0.000000E+000
1	36.77261516	1.593099E-011	1.350993E-012	0	0.000000E+000
1	36.77270169	1.350993E-012	1.593099E-011	1	0.000000E+000
1	36.77297009	1.593099E-011	1.350993E-012	0	0.000000E+000
1	36.77319281	1.350993E-012	1.593099E-011	1	0.000000E+000
1	36.77340563	1.593099E-011	1.350993E-012	0	0.000000E+000
1	36.77359974	1.350993E-012	1.593099E-011	1	0.000000E+000
1	36.77362279	1.593099E-011	1.350993E-012	0	0.000000E+000
1	36.77364699	1.350993E-012	1.593099E-011	1	0.000000E+000
1	36.77370320	1.593099E-011	1.350993E-012	0	0.000000E+000
1	36.77379543	1.350993E-012	1.593099E-011	1	0.000000E+000
1	36.77423529	1.593099E-011	1.350993E-012	0	0.000000E+000
1	36.77427235	1.350993E-012	1.593099E-011	1	0.000000E+000
1	36.77487284	1.593099E-011	1.350993E-012	0	0.000000E+000
1	36.77495055	1.350993E-012	1.593099E-011	1	0.000000E+000
1	36.77516243	1.593099E-011	1.350993E-012	0	0.000000E+000
1	36.77518025	1.350993E-012	1.593099E-011	1	0.000000E+000
1	36.77535992	1.593099E-011	1.350993E-012	0	0.000000E+000
1	36.77636676	1.350993E-012	1.593099E-011	1	0.000000E+000
1	36.77638910	1.593099E-011	1.350993E-012	0	0.000000E+000
1	36.77657487	1.350993E-012	1.593099E-011	1	0.000000E+000
1	36.77716195	1.593099E-011	1.350993E-012	0	0.000000E+000
1	36.77721854	1.350993E-012	1.593099E-011	1	0.000000E+000
1	36.77724598	1.593099E-011	1.350993E-012	0	0.000000E+000
1	36.77730068	1.350993E-012	1.593099E-011	1	0.000000E+000
1	36.77822469	1.593099E-011	1.350993E-012	0	0.000000E+000
1	36.77827881	1.350993E-012	1.593099E-011	1	0.000000E+000
1	36.77912852	1.593099E-011	1.350993E-012	0	0.000000E+000
1	36.77917653	1.350993E-012	1.593099E-011	1	0.000000E+000
1	36.77936390	1.593099E-011	1.350993E-012	0	0.000000E+000
1	36.77937424	1.350993E-012	1.593099E-011	1	0.000000E+000
1	36.77944013	1.593099E-011	1.350993E-012	0	0.000000E+000
1	36.77946081	1.350993E-012	1.593099E-011	1	0.000000E+000
1	36.77984713	1.593099E-011	1.350993E-012	0	0.000000E+000
1	36.78033730	1.350993E-012	1.593099E-011	1	0.000000E+000
1	36.78058990	1.593099E-011	1.350993E-012	0	0.000000E+000
1	36.78064100	1.350993E-012	1.593099E-011	1	0.000000E+000
1	36.78067729	1.593099E-011	1.350993E-012	0	0.000000E+000
1	36.78069522	1.350993E-012	1.593099E-011	1	0.000000E+000
1	36.78074374	1.593099E-011	1.350993E-012	0	0.000000E+000
1	36.78077883	1.350993E-012	1.593099E-011	1	0.000000E+000
1	36.78094303	1.593099E-011	1.350993E-012	0	0.000000E+000
1	36.78096177	1.350993E-012	1.593099E-011	1	0.000000E+000
1	36.78116065	1.593099E-011	1.350993E-012	0	0.000000E+000
1	36.78119344	1.350993E-012	1.593099E-011	1	0.000000E+000
1	36.78156683	1.593099E-011	1.350993E-012	0	0.000000E+000
1	36.78157099	1.350993E-012	1.593099E-011	1	0.000000E+000
1	36.78161420	1.593099E-011	1.350993E-012	0	0.000000E+000
1	36.78163997	1.350993E-012	1.593099E-011	1	0.000000E+000
1	36.78195374	1.593099E-011	1.350993E-012	0	0.000000E+000
1	36.78236492	1.350993E-012	1.593099E-011	1	0.000000E+000
1	36.78272298	1.593099E-011	1.350993E-012	0	0.000000E+000
1	36.78295233	1.350993E-012	1.593099E-011	1	0.000000E+000
1	36.78336926	1.593099E-011	1.350993E-012	0	0.000000E+000
1	36.78341271	1.350993E-012	1.593099E-011	1	0.000000E+000
1	36.78350767	1.593099E-011	1.350993E-012	0	0.000000E+000
1	36.78355530	1.350993E-012	1.593099E-011	1	0.000000E+000
1	36.78374039	1.593099E-011	1.350993E-012	0	0.000000E+000
1	36.78379147	1.350993E-012	1.593099E-011	1	0.000000E+000
1	36.78402670	1.593099E-011	1.350993E-012	0	0.000000E+000
1	36.78405112	1.350993E-012	1.593099E-011	1	0.000000E+000
1	36.78407709	1.593099E-011	1.350993E-012	0	0.000000E+000
1	36.78410998	1.350993E-012	1.593099E-011	1	0.000000E+000
1	36.78428192	1.593099E-011	1.350993E-012	0	0.000000E+000
1	36.78432223	1.350993E-012	1.593099E-011	1	0.000000E+000
1	36.78437534	1.593099E-011	1.350993E-012	0	0.000000E+000
1	36.78438704	1.350993E-012	1.593099E-011	1	0.000000E+000
1	36.78468068	1.593099E-011	1.350993E-012	0	0.000000E+000
1	36.78480493	1.350993E-012	1.593099E-011	1	0.000000E+000
1	36.78482544	1.593099E-011	1.350993E-012	0	0.000000E+000
1	36.78490260	1.350993E-012	1.593099E-011	1	0.000000E+000
1	36.78525378	1.593099E-011	1.350993E-012	0	0.000000E+000
1	36.78529773	1.350993E-012	1.593099E-011	1	0.000000E+000
1	36.78534505	1.593099E-011	1.350993E-012	0	0.000000E+000
1	36.78536528	1.350993E-012	1.593099E-011	1	0.000000E+000
1	36.78539141	1.593099E-011	1.350993E-012	0	0.000000E+000
1	36.78550693	1.350993E-012	1.593099E-011	1	0.000000E+000
1	36.78558888	1.593099E-011	1.350993E-012	0	0.000000E+000
1	36.78559681	1.350993E-012	1.593099E-011	1	0.000000E+000
1	36.78562136	1.593099E-011	1.350993E-012	0	0.000000E+000
1	36.78590503	1.350993E-012	1.593099E-011	1	0.000000E+000
1	36.78631880	1.593099E-011	1.350993E-012	0	0.000000E+000
1	36.78643645	1.350993E-012	1.593099E-011	1	0.000000E+000
1	36.78647158	1.593099E-011	1.350993E-012	0	0.000000E+000
1	36.78697559	1.350993E-012	1.593099E-011	1	0.000000E+000
1	36.78713036	1.593099E-011	1.350993E-012	0	0.000000E+000
1	36.78737984	1.350993E-012	1.593099E-011	1	0.000000E+000
1	36.78744088	1.593099E-011	1.350993E-012	0	0.000000E+000
1	36.78749345	1.350993E-012	1.593099E-011	1	0.000000E+000
1	36.78801679	1.593099E-011	1.350993E-012	0	0.000000E+000
1	36.78810680	1.350993E-012	1.593099E-011	1	0.000000E+000
1	36.78822762	1.593099E-011	1.350993E-012	0	0.000000E+000
1	36.78823516	1.350993E-012	1.593099E-011	1	0.000000E+000
1	36.78853098	1.593099E-011	1.350993E-012	0	0.000000E+000
1	36.78855551	1.350993E-012	1.593099E-011	1	0.000000E+000
1	36.78879281	1.593099E-011	1.350993E-012	0	0.000000E+000
1	36.78881832	1.350993E-012	1.593099E-011	1	0.000000E+000
1	36.78893126	1.593099E-011	1.350993E-012	0	0.000000E+000
1	36.78915589	1.350993E-012	1.593099E-011	1	0.000000E+000
1	36.78928101	1.593099E-011	1.350993E-012	0	0.000000E+000
1	36.78935044	1.350993E-012	1.593099E-011	1	0.000000E+000
1	36.78990560	1.593099E-011	1.350993E-012	0	0.000000E+000
1	36.78996470	1.350993E-012	1.593099E-011	1	0.000000E+000
1	36.79004922	1.593099E-011	1.350993E-012	0	0.000000E+000
1	36.79024785	1.350993E-012	1.593099E-011	1	0.000000E+000
1	36.79030984	1.593099E-011	1.350993E-012	0	0.000000E+000
1	36.79033717	1.350993E-012	1.593099E-011	1	0.000000E+000
1	36.79059096	1.593099E-011	1.350993E-012	0	0.000000E+000
1	36.79123773	1.350993E-012	1.593099E-011	1	0.000000E+000
1	36.79155859	1.593099E-011	1.350993E-012	0	0.000000E+000
1	36.79605480	1.350993E-012	1.593099E-011	1	0.000000E+000
1	36.79608545	1.593099E-011	1.350993E-012	0	0.000000E+000
1	36.79613403	1.350993E-012	1.593099E-011	1	0.000000E+000
1	36.79618443	1.593099E-011	1.350993E-012	0	0.000000E+000
1	36.79642816	1.350993E-012	1.593099E-011	1	0.000000E+000
1	36.79645662	1.593099E-011	1.350993E-012	0	0.000000E+000
1	36.79647478	1.350993E-012	1.593099E-011	1	0.000000E+000
1	36.79721154	1.593099E-011	1.350993E-012	0	0.000000E+000
1	36.79723380	1.350993E-012	1.593099E-011	1	0.000000E+000
1	36.79732802	1.593099E-011	1.350993E-012	0	0.000000E+000
1	36.79734939	1.350993E-012	1.593099E-011	1	0.000000E+000
1	36.79738465	1.593099E-011	1.350993E-012	0	0.000000E+000
1	36.79740297	1.350993E-012	1.593099E-011	1	0.000000E+000
1	36.79774554	1.593099E-011	1.350993E-012	0	0.000000E+000
1	36.79822613	1.350993E-012	1.593099E-011	1	0.000000E+000
1	36.79850638	1.593099E-011	1.350993E-012	0	0.000000E+000
1	36.79853744	1.350993E-012	1.593099E-011	1	0.000000E+000
1	36.79857280	1.593099E-011	1.350993E-012	0	0.000000E+000
1	36.79858136	1.350993E-012	1.593099E-011	1	0.000000E+000
1	36.79895053	1.593099E-011	1.350993E-012	0	0.000000E+000
1	36.79898793	1.350993E-012	1.593099E-011	1	0.000000E+000
1	36.79939313	1.593099E-011	1.350993E-012	0	0.000000E+000
1	36.79989378	1.350993E-012	1.593099E-011	1	0.000000E+000
1	36.79991835	1.593099E-011	1.350993E-012	0	0.000000E+000
1	36.80002969	1.350993E-012	1.593099E-011	1	0.000000E+000
1	36.80014922	1.593099E-011	1.350993E-012	0	0.000000E+000
1	36.80016968	1.350993E-012	1.593099E-011	1	0.000000E+000
1	36.80034753	1.593099E-011	1.350993E-012	0	0.000000E+000
1	36.80035975	1.350993E-012	1.593099E-011	1	0.000000E+000
1	36.80107839	1.593099E-011	1.350993E-012	0	0.000000E+000
1	36.80110840	1.350993E-012	1.593099E-011	1	0.000000E+000
1	36.80115622	1.593099E-011	1.350993E-012	0	0.000000E+000
1	36.80117082	1.350993E-012	1.593099E-011	1	0.000000E+000
1	36.80122939	1.593099E-011	1.350993E-012	0	0.000000E+000
1	36.80128995	1.350993E-012	1.593099E-011	1	0.000000E+000
1	36.80142184	1.593099E-011	1.350993E-012	0	0.000000E+000
1	36.80143254	1.350993E-012	1.593099E-011	1	0.000000E+000
1	36.80191533	1.593099E-011	1.350993E-012	0	0.000000E+000
1	36.80213596	1.350993E-012	1.593099E-011	1	0.000000E+000
1	36.80226261	1.593099E-011	1.350993E-012	0	0.000000E+000
1	36.80227780	1.350993E-012	1.593099E-011	1	0.000000E+000
1	36.80268454	1.593099E-011	1.350993E-012	0	0.000000E+000
1	36.80282953	1.350993E-012	1.593099E-011	1	0.000000E+000
1	36.80290026	1.593099E-011	1.350993E-012	0	0.000000E+000
1	36.80292278	1.350993E-012	1.593099E-011	1	0.000000E+000
1	36.80306314	1.593099E-011	1.350993E-012	0	0.000000E+000
1	36.80375602	1.350993E-012	1.593099E-011	1	0.000000E+000
1	36.80394884	1.593099E-011	1.350993E-012	0	0.000000E+000
1	36.80398049	1.350993E-012	1.593099E-011	1	0.000000E+000
1	36.80403074	1.593099E-011	1.350993E-012	0	0.000000E+000
1	36.80405349	1.350993E-012	1.593099E-011	1	0.000000E+000
1	36.80422266	1.593099E-011	1.350993E-012	0	0.000000E+000
1	36.80434469	1.350993E-012	1.593099E-011	1	0.000000E+000
1	36.80517945	1.593099E-011	1.350993E-012	0	0.000000E+000
1	36.80531888	1.350993E-012	1.593099E-011	1	0.000000E+000
1	36.80547334	1.593099E-011	1.350993E-012	0	0.000000E+000
1	36.80615415	1.350993E-012	1.593099E-011	1	0.000000E+000
1	36.80620044	1.593099E-011	1.350993E-012	0	0.000000E+000
1	36.80622744	1.350993E-012	1.593099E-011	1	0.000000E+000
1	36.80633778	1.593099E-011	1.350993E-012	0	0.000000E+000
1	36.80645147	1.350993E-012	1.593099E-011	1	0.000000E+000
1	36.80654009	1.593099E-011	1.350993E-012	0	0.000000E+000
1	36.80656334	1.350993E-012	1.593099E-011	1	0.000000E+000
1	36.80671760	1.593099E-011	1.350993E-012	0	0.000000E+000
1	36.80690315	1.350993E-012	1.593099E-011	1	0.000000E+000
1	36.80701971	1.593099E-011	1.350993E-012	0	0.000000E+000
1	36.80726056	1.350993E-012	1.593099E-011	1	0.000000E+000
1	36.80762214	1.593099E-011	1.350993E-012	0	0.000000E+000
1	36.80786535	1.350993E-012	1.593099E-011	1	0.000000E+000
1	36.80825474	1.593099E-011	1.350993E-012	0	0.000000E+000
1	36.80914748	1.350993E-012	1.593099E-011	1	0.000000E+000
1	36.80950817	1.593099E-011	1.350993E-012	0	0.000000E+000
1	36.80956613	1.350993E-012	1.593099E-011	1	0.000000E+000
1	36.80971901	1.593099E-011	1.350993E-012	0	0.000000E+000
1	36.80987462	1.350993E-012	1.593099E-011	1	0.000000E+000
1	36.80988990	1.593099E-011	1.350993E-012	0	0.000000E+000
1	36.81099450	1.350993E-012	1.593099E-011	1	0.000000E+000
1	36.81112055	1.593099E-011	1.350993E-012	0	0.000000E+000
1	36.81115313	1.350993E-012	1.593099E-011	1	0.000000E+000
1	36.81130965	1.593099E-011	1.350993E-012	0	0.000000E+000
1	36.81133344	1.350993E-012	1.593099E-011	1	0.000000E+000
1	36.81175096	1.593099E-011	1.350993E-012	0	0.000000E+000
1	36.81179670	1.350993E-012	1.593099E-011	1	0.000000E+000
1	36.81205306	1.593099E-011	1.350993E-012	0	0.000000E+000
1	36.81211028	1.350993E-012	1.593099E-011	1	0.000000E+000
1	36.81233427	1.593099E-011	1.350993E-012	0	0.000000E+000
1	36.81240543	1.350993E-012	1.593099E-011	1	0.000000E+000
1	36.81294949	1.593099E-011	1.350993E-012	0	0.000000E+000
1	36.81297890	1.350993E-012	1.593099E-011	1	0.000000E+000
1	36.81327583	1.593099E-011	1.350993E-012	0	0.000000E+000
1	36.81331464	1.350993E-012	1.593099E-011	1	0.000000E+000
1	36.81342183	1.593099E-011	1.350993E-012	0	0.000000E+000
1	36.81365676	1.350993E-012	1.593099E-011	1	0.000000E+000
1	36.81375348	1.593099E-011	1.350993E-012	0	0.000000E+000
1	36.81380840	1.350993E-012	1.593099E-011	1	0.000000E+000
1	36.81409423	1.593099E-011	1.350993E-012	0	0.000000E+000
1	36.81412130	1.350993E-012	1.593099E-011	1	0.000000E+000
1	36.81415196	1.593099E-011	1.350993E-012	0	0.000000E+000
1	36.81418816	1.350993E-012	1.593099E-011	1	0.000000E+000
1	36.81438756	1.593099E-011	1.350993E-012	0	0.000000E+000
1	36.81439209	1.350993E-012	1.593099E-011	1	0.000000E+000
1	36.81463130	1.593099E-011	1.350993E-012	0	0.000000E+000
1	36.81465854	1.350993E-012	1.593099E-011	1	0.000000E+000
1	36.81474517	1.593099E-011	1.350993E-012	0	0.000000E+000
1	36.81478157	1.350993E-012	1.593099E-011	1	0.000000E+000
1	36.81486804	1.593099E-011	1.350993E-012	0	0.000000E+000
1	36.81487625	1.350993E-012	1.593099E-011	1	0.000000E+000
1	36.81494043	1.593099E-011	1.350993E-012	0	0.000000E+000
1	36.81498829	1.350993E-012	1.593099E-011	1	0.000000E+000
1	36.81563032	1.593099E-011	1.350993E-012	0	0.000000E+000
1	36.81615032	1.350993E-012	1.593099E-011	1	0.000000E+000
1	36.81621998	1.593099E-011	1.350993E-012	0	0.000000E+000
1	36.81624264	1.350993E-012	1.593099E-011	1	0.000000E+000
1	36.81625503	1.593099E-011	1.350993E-012	0	0.000000E+000
1	36.81637047	1.350993E-012	1.593099E-011	1	0.000000E+000
1	36.81642007	1.593099E-011	1.350993E-012	0	0.000000E+000
1	36.82603205	1.350993E-012	1.593099E-011	1	0.000000E+000
1	36.82607514	1.593099E-011	1.350993E-012	0	0.000000E+000
1	36.82744645	1.350993E-012	1.593099E-011	1	0.000000E+000
1	36.82752193	1.593099E-011	1.350993E-012	0	0.000000E+000
1	36.83039616	1.350993E-012	1.593099E-011	1	0.000000E+000
1	36.83042935	1.593099E-011	1.350993E-012	0	0.000000E+000
1	36.83049542	1.350993E-012	1.593099E-011	1	0.000000E+000
1	36.83052417	1.593099E-011	1.350993E-012	0	0.000000E+000
1	36.83068450	1.350993E-012	1.593099E-011	1	0.000000E+000
1	36.83113278	1.593099E-011	1.350993E-012	0	0.000000E+000
1	36.83118955	1.350993E-012	1.593099E-011	1	0.000000E+000
1	36.83122422	1.593099E-011	1.350993E-012	0	0.000000E+000
1	36.83123077	1.350993E-012	1.593099E-011	1	0.000000E+000
1	36.83132343	1.593099E-011	1.350993E-012	0	0.000000E+000
1	36.83144049	1.350993E-012	1.593099E-011	1	0.000000E+000
1	36.83190060	1.593099E-011	1.350993E-012	0	0.000000E+000
1	36.83193144	1.350993E-012	1.593099E-011	1	0.000000E+000
1	36.83197014	1.593099E-011	1.350993E-012	0	0.000000E+000
1	36.83197746	1.350993E-012	1.593099E-011	1	0.000000E+000
1	36.83210050	1.593099E-011	1.350993E-012	0	0.000000E+000
1	36.83210676	1.350993E-012	1.593099E-011	1	0.000000E+000
1	36.83258624	1.593099E-011	1.350993E-012	0	0.000000E+000
1	36.83271890	1.350993E-012	1.593099E-011	1	0.000000E+000
1	36.83282023	1.593099E-011	1.350993E-012	0	0.000000E+000
1	36.83301717	1.350993E-012	1.593099E-011	1	0.000000E+000
1	36.83317271	1.593099E-011	1.350993E-012	0	0.000000E+000
1	36.83320034	1.350993E-012	1.593099E-011	1	0.000000E+000
1	36.83356698	1.593099E-011	1.350993E-012	0	0.000000E+000
1	36.83373274	1.350993E-012	1.593099E-011	1	0.000000E+000
1	36.83388222	1.593099E-011	1.350993E-012	0	0.000000E+000
1	36.83403961	1.350993E-012	1.593099E-011	1	0.000000E+000
1	36.83409445	1.593099E-011	1.350993E-012	0	0.000000E+000
1	36.83411361	1.350993E-012	1.593099E-011	1	0.000000E+000
1	36.83459017	1.593099E-011	1.350993E-012	0	0.000000E+000
1	36.83461509	1.350993E-012	1.593099E-011	1	0.000000E+000
1	36.83464152	1.593099E-011	1.350993E-012	0	0.000000E+000
1	36.83488971	1.350993E-012	1.593099E-011	1	0.000000E+000
1	36.83518176	1.593099E-011	1.350993E-012	0	0.000000E+000
1	36.83520621	1.350993E-012	1.593099E-011	1	0.000000E+000
1	36.83546239	1.593099E-011	1.350993E-012	0	0.000000E+000
1	36.83560608	1.350993E-012	1.593099E-011	1	0.000000E+000
1	36.83566504	1.593099E-011	1.350993E-012	0	0.000000E+000
1	36.83603540	1.350993E-012	1.593099E-011	1	0.000000E+000
1	36.83652421	1.593099E-011	1.350993E-012	0	0.000000E+000
1	36.83655422	1.350993E-012	1.593099E-011	1	0.000000E+000
1	36.83679861	1.593099E-011	1.350993E-012	0	0.000000E+000
1	36.83683600	1.350993E-012	1.593099E-011	1	0.000000E+000
1	36.83716475	1.593099E-011	1.350993E-012	0	0.000000E+000
1	36.83724042	1.350993E-012	1.593099E-011	1	0.000000E+000
1	36.83735859	1.593099E-011	1.350993E-012	0	0.000000E+000
1	36.83827228	1.350993E-012	1.593099E-011	1	0.000000E+000
1	36.83845224	1.593099E-011	1.350993E-012	0	0.000000E+000
1	36.83850153	1.350993E-012	1.593099E-011	1	0.000000E+000
1	36.83875466	1.593099E-011	1.350993E-012	0	0.000000E+000
1	36.83884945	1.350993E-012	1.593099E-011	1	0.000000E+000
1	36.83924830	1.593099E-011	1.350993E-012	0	0.000000E+000
1	36.83929832	1.350993E-012	1.593099E-011	1	0.000000E+000
1	36.83951320	1.593099E-011	1.350993E-012	0	0.000000E+000
1	36.83955336	1.350993E-012	1.593099E-011	1	0.000000E+000
1	36.83968461	1.593099E-011	1.350993E-012	0	0.000000E+000
1	36.83971667	1.350993E-012	1.593099E-011	1	0.000000E+000
1	36.84001341	1.593099E-011	1.350993E-012	0	0.000000E+000
1	36.84007003	1.350993E-012	1.593099E-011	1	0.000000E+000
1	36.84036146	1.593099E-011	1.350993E-012	0	0.000000E+000
1	36.84047181	1.350993E-012	1.593099E-011	1	0.000000E+000
1	36.84049530	1.593099E-011	1.350993E-012	0	0.000000E+000
1	36.84068200	1.350993E-012	1.593099E-011	1	0.000000E+000
1	36.84126842	1.593099E-011	1.350993E-012	0	0.000000E+000
1	36.84129639	1.350993E-012	1.593099E-011	1	0.000000E+000
1	36.84150209	1.593099E-011	1.350993E-012	0	0.000000E+000
1	36.84157202	1.350993E-012	1.593099E-011	1	0.000000E+000
1	36.84179748	1.593099E-011	1.350993E-012	0	0.000000E+000
1	36.84207370	1.350993E-012	1.593099E-011	1	0.000000E+000
1	36.84296557	1.593099E-011	1.350993E-012	0	0.000000E+000
1	36.84297418	1.350993E-012	1.593099E-011	1	0.000000E+000
1	36.84301346	1.593099E-011	1.350993E-012	0	0.000000E+000
1	36.84303557	1.350993E-012	1.593099E-011	1	0.000000E+000
1	36.84322479	1.593099E-011	1.350993E-012	0	0.000000E+000
1	36.84337866	1.350993E-012	1.593099E-011	1	0.000000E+000
1	36.84361154	1.593099E-011	1.350993E-012	0	0.000000E+000
1	36.84393772	1.350993E-012	1.593099E-011	1	0.000000E+000
1	36.84403802	1.593099E-011	1.350993E-012	0	0.000000E+000
1	36.84404636	1.350993E-012	1.593099E-011	1	0.000000E+000
1	36.84413261	1.593099E-011	1.350993E-012	0	0.000000E+000
1	36.84415616	1.350993E-012	1.593099E-011	1	0.000000E+000
1	36.84439071	1.593099E-011	1.350993E-012	0	0.000000E+000
1	36.84443238	1.350993E-012	1.593099E-011	1	0.000000E+000
1	36.84449330	1.593099E-011	1.350993E-012	0	0.000000E+000
1	36.84451727	1.350993E-012	1.593099E-011	1	0.000000E+000
1	36.84536490	1.593099E-011	1.350993E-012	0	0.000000E+000
1	36.84544960	1.350993E-012	1.593099E-011	1	0.000000E+000
1	36.84549812	1.593099E-011	1.350993E-012	0	0.000000E+000
1	36.84557500	1.350993E-012	1.593099E-011	1	0.000000E+000
1	36.84576817	1.593099E-011	1.350993E-012	0	0.000000E+000
1	36.84636280	1.350993E-012	1.593099E-011	1	0.000000E+000
1	36.84665657	1.593099E-011	1.350993E-012	0	0.000000E+000
1	36.84668685	1.350993E-012	1.593099E-011	1	0.000000E+000
1	36.84706697	1.593099E-011	1.350993E-012	0	0.000000E+000
1	36.84751692	1.350993E-012	1.593099E-011	1	0.000000E+000
1	36.84760657	1.593099E-011	1.350993E-012	0	0.000000E+000
1	36.84765398	1.350993E-012	1.593099E-011	1	0.000000E+000
1	36.84771904	1.593099E-011	1.350993E-012	0	0.000000E+000
1	36.84774126	1.350993E-012	1.593099E-011	1	0.000000E+000
1	36.84821646	1.593099E-011	1.350993E-012	0	0.000000E+000
1	36.84824695	1.350993E-012	1.593099E-011	1	0.000000E+000
1	36.84828963	1.593099E-011	1.350993E-012	0	0.000000E+000
1	36.84830624	1.350993E-012	1.593099E-011	1	0.000000E+000
1	36.84864088	1.593099E-011	1.350993E-012	0	0.000000E+000
1	36.84869829	1.350993E-012	1.593099E-011	1	0.000000E+000
1	36.84892674	1.593099E-011	1.350993E-012	0	0.000000E+000
1	36.85004558	1.350993E-012	1.593099E-011	1	0.000000E+000
1	36.85049320	1.593099E-011	1.350993E-012	0	0.000000E+000
1	36.85052445	1.350993E-012	1.593099E-011	1	0.000000E+000
1	36.85074481	1.593099E-011	1.350993E-012	0	0.000000E+000
1	36.85075771	1.350993E-012	1.593099E-011	1	0.000000E+000
1	36.85132156	1.593099E-011	1.350993E-012	0	0.000000E+000
1	36.85138871	1.350993E-012	1.593099E-011	1	0.000000E+000
1	36.85173521	1.593099E-011	1.350993E-012	0	0.000000E+000
1	36.85179248	1.350993E-012	1.593099E-011	1	0.000000E+000
1	36.85201809	1.593099E-011	1.350993E-012	0	0.000000E+000
1	36.85206614	1.350993E-012	1.593099E-011	1	0.000000E+000
1	36.85232759	1.593099E-011	1.350993E-012	0	0.000000E+000
1	36.85236739	1.350993E-012	1.593099E-011	1	0.000000E+000
1	36.85280265	1.593099E-011	1.350993E-012	0	0.000000E+000
1	36.85283183	1.350993E-012	1.593099E-011	1	0.000000E+000
1	36.85317437	1.593099E-011	1.350993E-012	0	0.000000E+000
1	36.85320857	1.350993E-012	1.593099E-011	1	0.000000E+000
1	36.85392088	1.593099E-011	1.350993E-012	0	0.000000E+000
1	36.85398367	1.350993E-012	1.593099E-011	1	0.000000E+000
1	36.85406568	1.593099E-011	1.350993E-012	0	0.000000E+000
1	36.85409713	1.350993E-012	1.593099E-011	1	0.000000E+000
1	36.85441767	1.593099E-011	1.350993E-012	0	0.000000E+000
1	36.85488434	1.350993E-012	1.593099E-011	1	0.000000E+000
1	36.85490573	1.593099E-011	1.350993E-012	0	0.000000E+000
1	36.85496535	1.350993E-012	1.593099E-011	1	0.000000E+000
1	36.85529254	1.593099E-011	1.350993E-012	0	0.000000E+000
1	36.85532704	1.350993E-012	1.593099E-011	1	0.000000E+000
1	36.85567101	1.593099E-011	1.350993E-012	0	0.000000E+000
1	36.85571078	1.350993E-012	1.593099E-011	1	0.000000E+000
1	36.85594704	1.593099E-011	1.350993E-012	0	0.000000E+000
1	36.85595604	1.350993E-012	1.593099E-011	1	0.000000E+000
1	36.85607167	1.593099E-011	1.350993E-012	0	0.000000E+000
1	36.85685423	1.350993E-012	1.593099E-011	1	0.000000E+000
1	36.85714692	1.593099E-011	1.350993E-012	0	0.000000E+000
1	36.85721100	1.350993E-012	1.593099E-011	1	0.000000E+000
1	36.85727991	1.593099E-011	1.350993E-012	0	0.000000E+000
1	36.85736410	1.350993E-012	1.593099E-011	1	0.000000E+000
1	36.85797228	1.593099E-011	1.350993E-012	0	0.000000E+000
1	36.85815512	1.350993E-012	1.593099E-011	1	0.000000E+000
1	36.85830760	1.593099E-011	1.350993E-012	0	0.000000E+000
1	36.85838220	1.350993E-012	1.593099E-011	1	0.000000E+000
1	36.85875350	1.593099E-011	1.350993E-012	0	0.000000E+000
1	36.85877246	1.350993E-012	1.593099E-011	1	0.000000E+000
1	36.85897451	1.593099E-011	1.350993E-012	0	0.000000E+000
1	36.85898391	1.350993E-012	1.593099E-011	1	0.000000E+000
1	36.85913133	1.593099E-011	1.350993E-012	0	0.000000E+000
1	36.85917081	1.350993E-012	1.593099E-011	1	0.000000E+000
1	36.85924453	1.593099E-011	1.350993E-012	0	0.000000E+000
1	36.85928341	1.350993E-012	1.593099E-011	1	0.000000E+000
1	36.85962781	1.593099E-011	1.350993E-012	0	0.000000E+000
1	36.85964092	1.350993E-012	1.593099E-011	1	0.000000E+000
1	36.85986471	1.593099E-011	1.350993E-012	0	0.000000E+000
1	36.85988897	1.350993E-012	1.593099E-011	1	0.000000E+000
1	36.86008946	1.593099E-011	1.350993E-012	0	0.000000E+000
1	36.86013023	1.350993E-012	1.593099E-011	1	0.000000E+000
1	36.86025041	1.593099E-011	1.350993E-012	0	0.000000E+000
1	36.86046463	1.350993E-012	1.593099E-011	1	0.000000E+000
1	36.86050596	1.593099E-011	1.350993E-012	0	0.000000E+000
1	36.86055291	1.350993E-012	1.593099E-011	1	0.000000E+000
1	36.86103058	1.593099E-011	1.350993E-012	0	0.000000E+000
1	36.86114104	1.350993E-012	1.593099E-011	1	0.000000E+000
1	36.86123011	1.593099E-011	1.350993E-012	0	0.000000E+000
1	36.86128900	1.350993E-012	1.593099E-011	1	0.000000E+000
1	36.86152297	1.593099E-011	1.350993E-012	0	0.000000E+000
1	36.86221128	1.350993E-012	1.593099E-011	1	0.000000E+000
1	36.86248853	1.593099E-011	1.350993E-012	0	0.000000E+000
1	36.86251157	1.350993E-012	1.593099E-011	1	0.000000E+000
1	36.86287335	1.593099E-011	1.350993E-012	0	0.000000E+000
1	36.86289726	1.350993E-012	1.593099E-011	1	0.000000E+000
1	36.86324090	1.593099E-011	1.350993E-012	0	0.000000E+000
1	36.86327483	1.350993E-012	1.593099E-011	1	0.000000E+000
1	36.86384045	1.593099E-011	1.350993E-012	0	0.000000E+000
1	36.86412622	1.350993E-012	1.593099E-011	1	0.000000E+000
1	36.86423236	1.593099E-011	1.350993E-012	0	0.000000E+000
1	36.86429098	1.350993E-012	1.593099E-011	1	0.000000E+000
1	36.86436718	1.593099E-011	1.350993E-012	0	0.000000E+000
1	36.86437474	1.350993E-012	1.593099E-011	1	0.000000E+000
1	36.86439889	1.593099E-011	1.350993E-012	0	0.000000E+000
1	36.86449795	1.350993E-012	1.593099E-011	1	0.000000E+000
1	36.86456561	1.593099E-011	1.350993E-012	0	0.000000E+000
1	36.86459309	1.350993E-012	1.593099E-011	1	0.000000E+000
1	36.86472966	1.593099E-011	1.350993E-012	0	0.000000E+000
1	36.86476251	1.350993E-012	1.593099E-011	1	0.000000E+000
1	36.86503323	1.593099E-011	1.350993E-012	0	0.000000E+000
1	36.86503961	1.350993E-012	1.593099E-011	1	0.000000E+000
1	36.86536495	1.593099E-011	1.350993E-012	0	0.000000E+000
1	36.86539075	1.350993E-012	1.593099E-011	1	0.000000E+000
1	36.86547349	1.593099E-011	1.350993E-012	0	0.000000E+000
1	36.86550121	1.350993E-012	1.593099E-011	1	0.000000E+000
1	36.86575303	1.593099E-011	1.350993E-012	0	0.000000E+000
1	36.86576932	1.350993E-012	1.593099E-011	1	0.000000E+000
1	36.86590875	1.593099E-011	1.350993E-012	0	0.000000E+000
1	36.86598499	1.350993E-012	1.593099E-011	1	0.000000E+000
1	36.86607775	1.593099E-011	1.350993E-012	0	0.000000E+000
1	36.86612367	1.350993E-012	1.593099E-011	1	0.000000E+000
1	36.86627571	1.593099E-011	1.350993E-012	0	0.000000E+000
1	36.86644053	1.350993E-012	1.593099E-011	1	0.000000E+000
1	36.86721829	1.593099E-011	1.350993E-012	0	0.000000E+000
1	36.86727578	1.350993E-012	1.593099E-011	1	0.000000E+000
1	36.86745927	1.593099E-011	1.350993E-012	0	0.000000E+000
1	36.86751749	1.350993E-012	1.593099E-011	1	0.000000E+000
1	36.86767388	1.593099E-011	1.350993E-012	0	0.000000E+000
1	36.86771010	1.350993E-012	1.593099E-011	1	0.000000E+000
1	36.86801201	1.593099E-011	1.350993E-012	0	0.000000E+000
1	36.86804670	1.350993E-012	1.593099E-011	1	0.000000E+000
1	36.86830353	1.593099E-011	1.350993E-012	0	0.000000E+000
1	36.86833515	1.350993E-012	1.593099E-011	1	0.000000E+000
1	36.86889649	1.593099E-011	1.350993E-012	0	0.000000E+000
1	36.86891263	1.350993E-012	1.593099E-011	1	0.000000E+000
1	36.86953811	1.593099E-011	1.350993E-012	0	0.000000E+000
1	36.86956217	1.350993E-012	1.593099E-011	1	0.000000E+000
1	36.86975631	1.593099E-011	1.350993E-012	0	0.000000E+000
1	36.86980795	1.350993E-012	1.593099E-011	1	0.000000E+000
1	36.87001146	1.593099E-011	1.350993E-012	0	0.000000E+000
1	36.87003616	1.350993E-012	1.593099E-011	1	0.000000E+000
1	36.87079985	1.593099E-011	1.350993E-012	0	0.000000E+000
1	36.87084733	1.350993E-012	1.593099E-011	1	0.000000E+000
1	36.87128914	1.593099E-011	1.350993E-012	0	0.000000E+000
1	36.87130917	1.350993E-012	1.593099E-011	1	0.000000E+000
1	36.87207819	1.593099E-011	1.350993E-012	0	0.000000E+000
1	36.87241341	1.350993E-012	1.593099E-011	1	0.000000E+000
1	36.87257349	1.593099E-011	1.350993E-012	0	0.000000E+000
1	36.87282242	1.350993E-012	1.593099E-011	1	0.000000E+000
1	36.87285363	1.593099E-011	1.350993E-012	0	0.000000E+000
1	36.87288063	1.350993E-012	1.593099E-011	1	0.000000E+000
1	36.87353188	1.593099E-011	1.350993E-012	0	0.000000E+000
1	36.87360040	1.350993E-012	1.593099E-011	1	0.000000E+000
1	36.87366584	1.593099E-011	1.350993E-012	0	0.000000E+000
1	36.87369980	1.350993E-012	1.593099E-011	1	0.000000E+000
1	36.87424152	1.593099E-011	1.350993E-012	0	0.000000E+000
1	36.87426485	1.350993E-012	1.593099E-011	1	0.000000E+000
1	36.87433038	1.593099E-011	1.350993E-012	0	0.000000E+000
1	36.87436173	1.350993E-012	1.593099E-011	1	0.000000E+000
1	36.87472369	1.593099E-011	1.350993E-012	0	0.000000E+000
1	36.87473662	1.350993E-012	1.593099E-011	1	0.000000E+000
1	36.87477675	1.593099E-011	1.350993E-012	0	0.000000E+000
1	36.87479634	1.350993E-012	1.593099E-011	1	0.000000E+000
1	36.87492772	1.593099E-011	1.350993E-012	0	0.000000E+000
1	36.87498424	1.350993E-012	1.593099E-011	1	0.000000E+000
1	36.87504597	1.593099E-011	1.350993E-012	0	0.000000E+000
1	36.87510104	1.350993E-012	1.593099E-011	1	0.000000E+000
1	36.87522190	1.593099E-011	1.350993E-012	0	0.000000E+000
1	36.87524198	1.350993E-012	1.593099E-011	1	0.000000E+000
1	36.87544641	1.593099E-011	1.350993E-012	0	0.000000E+000
1	36.87583060	1.350993E-012	1.593099E-011	1	0.000000E+000
1	36.87595544	1.593099E-011	1.350993E-012	0	0.000000E+000
1	36.87597817	1.350993E-012	1.593099E-011	1	0.000000E+000
1	36.87654287	1.593099E-011	1.350993E-012	0	0.000000E+000
1	36.87664814	1.350993E-012	1.593099E-011	1	0.000000E+000
1	36.87678871	1.593099E-011	1.350993E-012	0	0.000000E+000
1	36.87683086	1.350993E-012	1.593099E-011	1	0.000000E+000
1	36.87686702	1.593099E-011	1.350993E-012	0	0.000000E+000
1	36.87689156	1.350993E-012	1.593099E-011	1	0.000000E+000
1	36.87725108	1.593099E-011	1.350993E-012	0	0.000000E+000
1	36.87726564	1.350993E-012	1.593099E-011	1	0.000000E+000
1	36.87744978	1.593099E-011	1.350993E-012	0	0.000000E+000
1	36.87749332	1.350993E-012	1.593099E-011	1	0.000000E+000
1	36.87752657	1.593099E-011	1.350993E-012	0	0.000000E+000
1	36.87754200	1.350993E-012	1.593099E-011	1	0.000000E+000
1	36.87788322	1.593099E-011	1.350993E-012	0	0.000000E+000
1	36.87791524	1.350993E-012	1.593099E-011	1	0.000000E+000
1	36.87803865	1.593099E-011	1.350993E-012	0	0.000000E+000
1	36.87806444	1.350993E-012	1.593099E-011	1	0.000000E+000
1	36.87811096	1.593099E-011	1.350993E-012	0	0.000000E+000
1	36.87814245	1.350993E-012	1.593099E-011	1	0.000000E+000
1	36.87818556	1.593099E-011	1.350993E-012	0	0.000000E+000
1	36.87820230	1.350993E-012	1.593099E-011	1	0.000000E+000
1	36.87933176	1.593099E-011	1.350993E-012	0	0.000000E+000
1	36.87936809	1.350993E-012	1.593099E-011	1	0.000000E+000
1	36.87957074	1.593099E-011	1.350993E-012	0	0.000000E+000
1	36.87966458	1.350993E-012	1.593099E-011	1	0.000000E+000
1	36.87986869	1.593099E-011	1.350993E-012	0	0.000000E+000
1	36.88006309	1.350993E-012	1.593099E-011	1	0.000000E+000
1	36.88009203	1.593099E-011	1.350993E-012	0	0.000000E+000
1	36.88015035	1.350993E-012	1.593099E-011	1	0.000000E+000
1	36.88037533	1.593099E-011	1.350993E-012	0	0.000000E+000
1	36.88039414	1.350993E-012	1.593099E-011	1	0.000000E+000
1	36.88052326	1.593099E-011	1.350993E-012	0	0.000000E+000
1	36.88143726	1.350993E-012	1.593099E-011	1	0.000000E+000
1	36.88277978	1.593099E-011	1.350993E-012	0	0.000000E+000
1	36.88284633	1.350993E-012	1.593099E-011	1	0.000000E+000
1	36.88310464	1.593099E-011	1.350993E-012	0	0.000000E+000
1	36.88315094	1.350993E-012	1.593099E-011	1	0.000000E+000
1	36.88319604	1.593099E-011	1.350993E-012	0	0.000000E+000
1	36.88323106	1.350993E-012	1.593099E-011	1	0.000000E+000
1	36.88337648	1.593099E-011	1.350993E-012	0	0.000000E+000
1	36.88340614	1.350993E-012	1.593099E-011	1	0.000000E+000
1	36.88349788	1.593099E-011	1.350993E-012	0	0.000000E+000
1	36.89812565	1.350993E-012	1.593099E-011	1	0.000000E+000
1	36.89830683	1.593099E-011	1.350993E-012	0	0.000000E+000
1	36.89834354	1.350993E-012	1.593099E-011	1	0.000000E+000
1	36.89880773	1.593099E-011	1.350993E-012	0	0.000000E+000
1	36.90036891	1.350993E-012	1.593099E-011	1	0.000000E+000
1	36.90043767	1.593099E-011	1.350993E-012	0	0.000000E+000
1	36.95469952	1.350993E-012	1.593099E-011	1	0.000000E+000
1	36.95478858	1.593099E-011	1.350993E-012	0	0.000000E+000
1	36.95481642	1.350993E-012	1.593099E-011	1	0.000000E+000
1	36.95508564	1.593099E-011	1.350993E-012	0	0.000000E+000
1	36.95510286	1.350993E-012	1.593099E-011	1	0.000000E+000
1	36.95525252	1.593099E-011	1.350993E-012	0	0.000000E+000
1	40.61128034	1.305895E-012	1.588590E-011	1	0.000000E+000
1	40.61214055	1.588590E-011	1.305895E-012	0	0.000000E+000
1	40.61219361	1.305895E-012	1.588590E-011	1	0.000000E+000
1	40.61280440	1.588590E-011	1.305895E-012	0	0.000000E+000
1	40.61281726	1.305895E-012	1.588590E-011	1	0.000000E+000
1	40.61310994	1.588590E-011	1.305895E-012	0	0.000000E+000
1	40.61312258	1.305895E-012	1.588590E-011	1	0.000000E+000
1	40.61467718	1.588590E-011	1.305895E-012	0	0.000000E+000
1	40.61475800	1.305895E-012	1.588590E-011	1	0.000000E+000
1	40.61505158	1.588590E-011	1.305895E-012	0	0.000000E+000
1	40.61507425	1.305895E-012	1.588590E-011	1	0.000000E+000
1	40.61511789	1.588590E-011	1.305895E-012	0	0.000000E+000
1	40.61517610	1.305895E-012	1.588590E-011	1	0.000000E+000
1	40.61523074	1.588590E-011	1.305895E-012	0	0.000000E+000
1	40.61524082	1.305895E-012	1.588590E-011	1	0.000000E+000
1	40.61533375	1.588590E-011	1.305895E-012	0	0.000000E+000
1	40.61536309	1.305895E-012	1.588590E-011	1	0.000000E+000
1	40.61558966	1.588590E-011	1.305895E-012	0	0.000000E+000
1	40.61561229	1.305895E-012	1.588590E-011	1	0.000000E+000
1	40.61589832	1.588590E-011	1.305895E-012	0	0.000000E+000
1	40.61591187	1.305895E-012	1.588590E-011	1	0.000000E+000
1	40.61631450	1.588590E-011	1.305895E-012	0	0.000000E+000
1	40.61638723	1.305895E-012	1.588590E-011	1	0.000000E+000
1	40.61685778	1.588590E-011	1.305895E-012	0	0.000000E+000
1	40.61687947	1.305895E-012	1.588590E-011	1	0.000000E+000
1	40.61762664	1.588590E-011	1.305895E-012	0	0.000000E+000
1	40.61766701	1.305895E-012	1.588590E-011	1	0.000000E+000
1	40.61782895	1.588590E-011	1.305895E-012	0	0.000000E+000
1	40.61817360	1.305895E-012	1.588590E-011	1	0.000000E+000
1	40.61827817	1.588590E-011	1.305895E-012	0	0.000000E+000
1	40.61831530	1.305895E-012	1.588590E-011	1	0.000000E+000
1	40.61835595	1.588590E-011	1.305895E-012	0	0.000000E+000
1	40.61838659	1.305895E-012	1.588590E-011	1	0.000000E+000
1	40.61876401	1.588590E-011	1.305895E-012	0	0.000000E+000
1	40.61879071	1.305895E-012	1.588590E-011	1	0.000000E+000
1	40.61894802	1.588590E-011	1.305895E-012	0	0.000000E+000
1	40.61896509	1.305895E-012	1.588590E-011	1	0.000000E+000
1	40.61917309	1.588590E-011	1.305895E-012	0	0.000000E+000
1	40.61920136	1.305895E-012	1.588590E-011	1	0.000000E+000
1	40.61954431	1.588590E-011	1.305895E-012	0	0.000000E+000
1	40.61957811	1.305895E-012	1.588590E-011	1	0.000000E+000
1	40.61977211	1.588590E-011	1.305895E-012	0	0.000000E+000
1	40.61978047	1.305895E-012	1.588590E-011	1	0.000000E+000
1	40.61991233	1.588590E-011	1.305895E-012	0	0.000000E+000
1	40.61998553	1.305895E-012	1.588590E-011	1	0.000000E+000
1	40.62060041	1.588590E-011	1.305895E-012	0	0.000000E+000
1	40.62064765	1.305895E-012	1.588590E-011	1	0.000000E+000
1	40.62092805	1.588590E-011	1.305895E-012	0	0.000000E+000
1	40.62095374	1.305895E-012	1.588590E-011	1	0.000000E+000
1	40.62116722	1.588590E-011	1.305895E-012	0	0.000000E+000
1	40.62167930	1.305895E-012	1.588590E-011	1	0.000000E+000
1	40.62169972	1.588590E-011	1.305895E-012	0	0.000000E+000
1	40.62171244	1.305895E-012	1.588590E-011	1	0.000000E+000
1	40.62269969	1.588590E-011	1.305895E-012	0	0.000000E+000
1	40.62277796	1.305895E-012	1.588590E-011	1	0.000000E+000
1	40.62295937	1.588590E-011	1.305895E-012	0	0.000000E+000
1	40.62298349	1.305895E-012	1.588590E-011	1	0.000000E+000
1	40.62335416	1.588590E-011	1.305895E-012	0	0.000000E+000
1	40.62338030	1.305895E-012	1.588590E-011	1	0.000000E+000
1	40.62359352	1.588590E-011	1.305895E-012	0	0.000000E+000
1	40.62361521	1.305895E-012	1.588590E-011	1	0.000000E+000
1	40.62396886	1.588590E-011	1.305895E-012	0	0.000000E+000
1	40.62397680	1.305895E-012	1.588590E-011	1	0.000000E+000
1	40.62488915	1.588590E-011	1.305895E-012	0	0.000000E+000
1	40.62491088	1.305895E-012	1.588590E-011	1	0.000000E+000
1	40.62498489	1.588590E-011	1.305895E-012	0	0.000000E+000
1	40.62507009	1.305895E-012	1.588590E-011	1	0.000000E+000
1	40.62554869	1.588590E-011	1.305895E-012	0	0.000000E+000
1	40.62558703	1.305895E-012	1.588590E-011	1	0.000000E+000
1	40.62590275	1.588590E-011	1.305895E-012	0	0.000000E+000
1	40.62591961	1.305895E-012	1.588590E-011	1	0.000000E+000
1	40.62622934	1.588590E-011	1.305895E-012	0	0.000000E+000
1	40.62624585	1.305895E-012	1.588590E-011	1	0.000000E+000
1	40.62635051	1.588590E-011	1.305895E-012	0	0.000000E+000
1	40.62641641	1.305895E-012	1.588590E-011	1	0.000000E+000
1	40.62652978	1.588590E-011	1.305895E-012	0	0.000000E+000
1	40.62658108	1.305895E-012	1.588590E-011	1	0.000000E+000
1	40.62694870	1.588590E-011	1.305895E-012	0	0.000000E+000
1	40.62700654	1.305895E-012	1.588590E-011	1	0.000000E+000
1	40.62713512	1.588590E-011	1.305895E-012	0	0.000000E+000
1	40.62716019	1.305895E-012	1.588590E-011	1	0.000000E+000
1	40.62719096	1.588590E-011	1.305895E-012	0	0.000000E+000
1	40.62721528	1.305895E-012	1.588590E-011	1	0.000000E+000
1	40.62758407	1.588590E-011	1.305895E-012	0	0.000000E+000
1	40.62763813	1.305895E-012	1.588590E-011	1	0.000000E+000
1	40.62794499	1.588590E-011	1.305895E-012	0	0.000000E+000
1	40.62798034	1.305895E-012	1.588590E-011	1	0.000000E+000
1	40.62834430	1.588590E-011	1.305895E-012	0	0.000000E+000
1	40.62834868	1.305895E-012	1.588590E-011	1	0.000000E+000
1	40.62842746	1.588590E-011	1.305895E-012	0	0.000000E+000
1	40.62845569	1.305895E-012	1.588590E-011	1	0.000000E+000
1	40.62857668	1.588590E-011	1.305895E-012	0	0.000000E+000
1	40.62861425	1.305895E-012	1.588590E-011	1	0.000000E+000
1	40.62911469	1.588590E-011	1.305895E-012	0	0.000000E+000
1	40.62914429	1.305895E-012	1.588590E-011	1	0.000000E+000
1	40.62926544	1.588590E-011	1.305895E-012	0	0.000000E+000
1	40.62928963	1.305895E-012	1.588590E-011	1	0.000000E+000
1	40.62976359	1.588590E-011	1.305895E-012	0	0.000000E+000
1	40.62980950	1.305895E-012	1.588590E-011	1	0.000000E+000
1	40.63031369	1.588590E-011	1.305895E-012	0	0.000000E+000
1	40.63034453	1.305895E-012	1.588590E-011	1	0.000000E+000
1	40.63036243	1.588590E-011	1.305895E-012	0	0.000000E+000
1	40.63039083	1.305895E-012	1.588590E-011	1	0.000000E+000
1	40.63048396	1.588590E-011	1.305895E-012	0	0.000000E+000
1	40.63049814	1.305895E-012	1.588590E-011	1	0.000000E+000
1	40.63051463	1.588590E-011	1.305895E-012	0	0.000000E+000
1	40.63064568	1.305895E-012	1.588590E-011	1	0.000000E+000
1	40.63072681	1.588590E-011	1.305895E-012	0	0.000000E+000
1	40.63077118	1.305895E-012	1.588590E-011	1	0.000000E+000
1	40.63085557	1.588590E-011	1.305895E-012	0	0.000000E+000
1	40.63093274	1.305895E-012	1.588590E-011	1	0.000000E+000
1	40.63102643	1.588590E-011	1.305895E-012	0	0.000000E+000
1	40.63116343	1.305895E-012	1.588590E-011	1	0.000000E+000
1	40.63122304	1.588590E-011	1.305895E-012	0	0.000000E+000
1	40.63125861	1.305895E-012	1.588590E-011	1	0.000000E+000
1	40.63139384	1.588590E-011	1.305895E-012	0	0.000000E+000
1	40.63146242	1.305895E-012	1.588590E-011	1	0.000000E+000
1	40.63170603	1.588590E-011	1.305895E-012	0	0.000000E+000
1	40.63173329	1.305895E-012	1.588590E-011	1	0.000000E+000
1	40.63183851	1.588590E-011	1.305895E-012	0	0.000000E+000
1	40.63185819	1.305895E-012	1.588590E-011	1	0.000000E+000
1	40.63231185	1.588590E-011	1.305895E-012	0	0.000000E+000
1	40.63333687	1.305895E-012	1.588590E-011	1	0.000000E+000
1	40.63350250	1.588590E-011	1.305895E-012	0	0.000000E+000
1	40.63357324	1.305895E-012	1.588590E-011	1	0.000000E+000
1	40.63393742	1.588590E-011	1.305895E-012	0	0.000000E+000
1	40.63398072	1.305895E-012	1.588590E-011	1	0.000000E+000
1	40.63408644	1.588590E-011	1.305895E-012	0	0.000000E+000
1	40.63410974	1.305895E-012	1.588590E-011	1	0.000000E+000
1	40.63426979	1.588590E-011	1.305895E-012	0	0.000000E+000
1	40.63430359	1.305895E-012	1.588590E-011	1	0.000000E+000
1	40.63450785	1.588590E-011	1.305895E-012	0	0.000000E+000
1	40.63472202	1.305895E-012	1.588590E-011	1	0.000000E+000
1	40.63518004	1.588590E-011	1.305895E-012	0	0.000000E+000
1	40.63521746	1.305895E-012	1.588590E-011	1	0.000000E+000
1	40.63538466	1.588590E-011	1.305895E-012	0	0.000000E+000
1	40.63540665	1.305895E-012	1.588590E-011	1	0.000000E+000
1	40.63559513	1.588590E-011	1.305895E-012	0	0.000000E+000
1	40.63561263	1.305895E-012	1.588590E-011	1	0.000000E+000
1	40.63578476	1.588590E-011	1.305895E-012	0	0.000000E+000
1	40.63585777	1.305895E-012	1.588590E-011	1	0.000000E+000
1	40.63613792	1.588590E-011	1.305895E-012	0	0.000000E+000
1	40.63614459	1.305895E-012	1.588590E-011	1	0.000000E+000
1	40.63625147	1.588590E-011	1.305895E-012	0	0.000000E+000
1	40.63628591	1.305895E-012	1.588590E-011	1	0.000000E+000
1	40.63630171	1.588590E-011	1.305895E-012	0	0.000000E+000
1	40.63635747	1.305895E-012	1.588590E-011	1	0.000000E+000
1	40.63691788	1.588590E-011	1.305895E-012	0	0.000000E+000
1	40.63696839	1.305895E-012	1.588590E-011	1	0.000000E+000
1	40.63704221	1.588590E-011	1.305895E-012	0	0.000000E+000
1	40.63705713	1.305895E-012	1.588590E-011	1	0.000000E+000
1	40.63708744	1.588590E-011	1.305895E-012	0	0.000000E+000
1	40.63710184	1.305895E-012	1.588590E-011	1	0.000000E+000
1	40.63716670	1.588590E-011	1.305895E-012	0	0.000000E+000
1	40.63718172	1.305895E-012	1.588590E-011	1	0.000000E+000
1	40.63739106	1.588590E-011	1.305895E-012	0	0.000000E+000
1	40.63741353	1.305895E-012	1.588590E-011	1	0.000000E+000
1	40.63753276	1.588590E-011	1.305895E-012	0	0.000000E+000
1	40.63753420	1.305895E-012	1.588590E-011	1	0.000000E+000
1	40.63783390	1.588590E-011	1.305895E-012	0	0.000000E+000
1	40.63787667	1.305895E-012	1.588590E-011	1	0.000000E+000
1	40.63869975	1.588590E-011	1.305895E-012	0	0.000000E+000
1	40.63872753	1.305895E-012	1.588590E-011	1	0.000000E+000
1	40.63894073	1.588590E-011	1.305895E-012	0	0.000000E+000
1	40.63897579	1.305895E-012	1.588590E-011	1	0.000000E+000
1	40.63938413	1.588590E-011	1.305895E-012	0	0.000000E+000
1	40.63941426	1.305895E-012	1.588590E-011	1	0.000000E+000
1	40.63946108	1.588590E-011	1.305895E-012	0	0.000000E+000
1	40.63951832	1.305895E-012	1.588590E-011	1	0.000000E+000
1	40.63965099	1.588590E-011	1.305895E-012	0	0.000000E+000
1	40.63966827	1.305895E-012	1.588590E-011	1	0.000000E+000
1	40.64008288	1.588590E-011	1.305895E-012	0	0.000000E+000
1	40.64008873	1.305895E-012	1.588590E-011	1	0.000000E+000
1	40.64015019	1.588590E-011	1.305895E-012	0	0.000000E+000
1	40.64019081	1.305895E-012	1.588590E-011	1	0.000000E+000
1	40.64027099	1.588590E-011	1.305895E-012	0	0.000000E+000
1	40.64028826	1.305895E-012	1.588590E-011	1	0.000000E+000
1	40.64119082	1.588590E-011	1.305895E-012	0	0.000000E+000
1	40.64120876	1.305895E-012	1.588590E-011	1	0.000000E+000
1	40.64181319	1.588590E-011	1.305895E-012	0	0.000000E+000
1	40.64184010	1.305895E-012	1.588590E-011	1	0.000000E+000
1	40.64317518	1.588590E-011	1.305895E-012	0	0.000000E+000
1	40.64319336	1.305895E-012	1.588590E-011	1	0.000000E+000
1	40.64341064	1.588590E-011	1.305895E-012	0	0.000000E+000
1	40.64343247	1.305895E-012	1.588590E-011	1	0.000000E+000
1	40.64354828	1.588590E-011	1.305895E-012	0	0.000000E+000
1	40.64355731	1.305895E-012	1.588590E-011	1	0.000000E+000
1	40.64362128	1.588590E-011	1.305895E-012	0	0.000000E+000
1	40.64368788	1.305895E-012	1.588590E-011	1	0.000000E+000
1	40.64390385	1.588590E-011	1.305895E-012	0	0.000000E+000
1	40.64401245	1.305895E-012	1.588590E-011	1	0.000000E+000
1	40.64407882	1.588590E-011	1.305895E-012	0	0.000000E+000
1	40.64412206	1.305895E-012	1.588590E-011	1	0.000000E+000
1	40.64419612	1.588590E-011	1.305895E-012	0	0.000000E+000
1	40.64421920	1.305895E-012	1.588590E-011	1	0.000000E+000
1	40.64441426	1.588590E-011	1.305895E-012	0	0.000000E+000
1	40.64446916	1.305895E-012	1.588590E-011	1	0.000000E+000
1	40.64449865	1.588590E-011	1.305895E-012	0	0.000000E+000
1	40.64454814	1.305895E-012	1.588590E-011	1	0.000000E+000
1	40.64488292	1.588590E-011	1.305895E-012	0	0.000000E+000
1	40.64491347	1.305895E-012	1.588590E-011	1	0.000000E+000
1	40.64533610	1.588590E-011	1.305895E-012	0	0.000000E+000
1	40.64541386	1.305895E-012	1.588590E-011	1	0.000000E+000
1	40.64565953	1.588590E-011	1.305895E-012	0	0.000000E+000
1	40.64651352	1.305895E-012	1.588590E-011	1	0.000000E+000
1	40.64667248	1.588590E-011	1.305895E-012	0	0.000000E+000
1	40.64673430	1.305895E-012	1.588590E-011	1	0.000000E+000
1	40.64677328	1.588590E-011	1.305895E-012	0	0.000000E+000
1	40.64678850	1.305895E-012	1.588590E-011	1	0.000000E+000
1	40.64701437	1.588590E-011	1.305895E-012	0	0.000000E+000
1	40.64703126	1.305895E-012	1.588590E-011	1	0.000000E+000
1	40.64726429	1.588590E-011	1.305895E-012	0	0.000000E+000
1	40.64726734	1.305895E-012	1.588590E-011	1	0.000000E+000
1	40.64732939	1.588590E-011	1.305895E-012	0	0.000000E+000
1	40.64740390	1.305895E-012	1.588590E-011	1	0.000000E+000
1	40.64760536	1.588590E-011	1.305895E-012	0	0.000000E+000
1	40.64764893	1.305895E-012	1.588590E-011	1	0.000000E+000
1	40.64821494	1.588590E-011	1.305895E-012	0	0.000000E+000
1	40.64831151	1.305895E-012	1.588590E-011	1	0.000000E+000
1	40.64870019	1.588590E-011	1.305895E-012	0	0.000000E+000
1	40.64870885	1.305895E-012	1.588590E-011	1	0.000000E+000
1	40.64896992	1.588590E-011	1.305895E-012	0	0.000000E+000
1	40.64899372	1.305895E-012	1.588590E-011	1	0.000000E+000
1	40.64924702	1.588590E-011	1.305895E-012	0	0.000000E+000
1	40.64927048	1.305895E-012	1.588590E-011	1	0.000000E+000
1	40.64994881	1.588590E-011	1.305895E-012	0	0.000000E+000
1	40.64999281	1.305895E-012	1.588590E-011	1	0.000000E+000
1	40.65017660	1.588590E-011	1.305895E-012	0	0.000000E+000
1	40.65023906	1.305895E-012	1.588590E-011	1	0.000000E+000
1	40.65033325	1.588590E-011	1.305895E-012	0	0.000000E+000
1	40.65035992	1.305895E-012	1.588590E-011	1	0.000000E+000
1	40.65148084	1.588590E-011	1.305895E-012	0	0.000000E+000
1	40.65157023	1.305895E-012	1.588590E-011	1	0.000000E+000
1	40.65227040	1.588590E-011	1.305895E-012	0	0.000000E+000
1	40.65229397	1.305895E-012	1.588590E-011	1	0.000000E+000
1	40.65231083	1.588590E-011	1.305895E-012	0	0.000000E+000
1	40.65233671	1.305895E-012	1.588590E-011	1	0.000000E+000
1	40.65241343	1.588590E-011	1.305895E-012	0	0.000000E+000
1	40.65248956	1.305895E-012	1.588590E-011	1	0.000000E+000
1	40.65252505	1.588590E-011	1.305895E-012	0	0.000000E+000
1	40.65263219	1.305895E-012	1.588590E-011	1	0.000000E+000
1	40.65285248	1.588590E-011	1.305895E-012	0	0.000000E+000
1	40.65290411	1.305895E-012	1.588590E-011	1	0.000000E+000
1	40.65380775	1.588590E-011	1.305895E-012	0	0.000000E+000
1	40.65383632	1.305895E-012	1.588590E-011	1	0.000000E+000
1	40.65387313	1.588590E-011	1.305895E-012	0	0.000000E+000
1	40.65391566	1.305895E-012	1.588590E-011	1	0.000000E+000
1	40.65432593	1.588590E-011	1.305895E-012	0	0.000000E+000
1	40.65436605	1.305895E-012	1.588590E-011	1	0.000000E+000
1	40.65455275	1.588590E-011	1.305895E-012	0	0.000000E+000
1	40.65460140	1.305895E-012	1.588590E-011	1	0.000000E+000
1	40.65469371	1.588590E-011	1.305895E-012	0	0.000000E+000
1	40.65477052	1.305895E-012	1.588590E-011	1	0.000000E+000
1	40.65508827	1.588590E-011	1.305895E-012	0	0.000000E+000
1	40.65510673	1.305895E-012	1.588590E-011	1	0.000000E+000
1	40.65530665	1.588590E-011	1.305895E-012	0	0.000000E+000
1	40.65534443	1.305895E-012	1.588590E-011	1	0.000000E+000
1	40.65557045	1.588590E-011	1.305895E-012	0	0.000000E+000
1	40.65561129	1.305895E-012	1.588590E-011	1	0.000000E+000
1	40.65597489	1.588590E-011	1.305895E-012	0	0.000000E+000
1	40.65598797	1.305895E-012	1.588590E-011	1	0.000000E+000
1	40.65736287	1.588590E-011	1.305895E-012	0	0.000000E+000
1	40.65743042	1.305895E-012	1.588590E-011	1	0.000000E+000
1	40.65796370	1.588590E-011	1.305895E-012	0	0.000000E+000
1	40.65798422	1.305895E-012	1.588590E-011	1	0.000000E+000
1	40.65805662	1.588590E-011	1.305895E-012	0	0.000000E+000
1	40.65809884	1.305895E-012	1.588590E-011	1	0.000000E+000
1	40.65834809	1.588590E-011	1.305895E-012	0	0.000000E+000
1	40.65841760	1.305895E-012	1.588590E-011	1	0.000000E+000
1	40.65868710	1.588590E-011	1.305895E-012	0	0.000000E+000
1	40.65876534	1.305895E-012	1.588590E-011	1	0.000000E+000
1	40.65941983	1.588590E-011	1.305895E-012	0	0.000000E+000
1	40.65944858	1.305895E-012	1.588590E-011	1	0.000000E+000
1	40.65971589	1.588590E-011	1.305895E-012	0	0.000000E+000
1	40.65978588	1.305895E-012	1.588590E-011	1	0.000000E+000
1	40.66003134	1.588590E-011	1.305895E-012	0	0.000000E+000
1	40.66003408	1.305895E-012	1.588590E-011	1	0.000000E+000
1	40.66012913	1.588590E-011	1.305895E-012	0	0.000000E+000
1	40.66017279	1.305895E-012	1.588590E-011	1	0.000000E+000
1	40.66024963	1.588590E-011	1.305895E-012	0	0.000000E+000
1	40.66030730	1.305895E-012	1.588590E-011	1	0.000000E+000
1	40.66093510	1.588590E-011	1.305895E-012	0	0.000000E+000
1	40.66095686	1.305895E-012	1.588590E-011	1	0.000000E+000
1	40.66108411	1.588590E-011	1.305895E-012	0	0.000000E+000
1	40.66122936	1.305895E-012	1.588590E-011	1	0.000000E+000
1	40.66155112	1.588590E-011	1.305895E-012	0	0.000000E+000
1	40.66158311	1.305895E-012	1.588590E-011	1	0.000000E+000
1	40.66175930	1.588590E-011	1.305895E-012	0	0.000000E+000
1	40.66179034	1.305895E-012	1.588590E-011	1	0.000000E+000
1	40.66191206	1.588590E-011	1.305895E-012	0	0.000000E+000
1	40.66193553	1.305895E-012	1.588590E-011	1	0.000000E+000
1	40.66194495	1.588590E-011	1.305895E-012	0	0.000000E+000
1	40.66197536	1.305895E-012	1.588590E-011	1	0.000000E+000
1	40.66222926	1.588590E-011	1.305895E-012	0	0.000000E+000
1	40.66224538	1.305895E-012	1.588590E-011	1	0.000000E+000
1	40.66231679	1.588590E-011	1.305895E-012	0	0.000000E+000
1	40.66233755	1.305895E-012	1.588590E-011	1	0.000000E+000
1	40.66247567	1.588590E-011	1.305895E-012	0	0.000000E+000
1	40.66249933	1.305895E-012	1.588590E-011	1	0.000000E+000
1	40.66347986	1.588590E-011	1.305895E-012	0	0.000000E+000
1	40.66352540	1.305895E-012	1.588590E-011	1	0.000000E+000
1	40.66387945	1.588590E-011	1.305895E-012	0	0.000000E+000
1	40.66390501	1.305895E-012	1.588590E-011	1	0.000000E+000
1	40.66415282	1.588590E-011	1.305895E-012	0	0.000000E+000
1	40.66415424	1.305895E-012	1.588590E-011	1	0.000000E+000
1	40.66434828	1.588590E-011	1.305895E-012	0	0.000000E+000
1	40.66446072	1.305895E-012	1.588590E-011	1	0.000000E+000
1	40.66451714	1.588590E-011	1.305895E-012	0	0.000000E+000
1	40.66481140	1.305895E-012	1.588590E-011	1	0.000000E+000
1	40.66493016	1.588590E-011	1.305895E-012	0	0.000000E+000
1	40.66495139	1.305895E-012	1.588590E-011	1	0.000000E+000
1	40.66515429	1.588590E-011	1.305895E-012	0	0.000000E+000
1	40.66527500	1.305895E-012	1.588590E-011	1	0.000000E+000
1	40.66548782	1.588590E-011	1.305895E-012	0	0.000000E+000
1	40.66552599	1.305895E-012	1.588590E-011	1	0.000000E+000
1	40.66584806	1.588590E-011	1.305895E-012	0	0.000000E+000
1	40.66590223	1.305895E-012	1.588590E-011	1	0.000000E+000
1	40.66601059	1.588590E-011	1.305895E-012	0	0.000000E+000
1	40.66608016	1.305895E-012	1.588590E-011	1	0.000000E+000
1	40.66633081	1.588590E-011	1.305895E-012	0	0.000000E+000
1	40.66638971	1.305895E-012	1.588590E-011	1	0.000000E+000
1	40.66665423	1.588590E-011	1.305895E-012	0	0.000000E+000
1	40.66668868	1.305895E-012	1.588590E-011	1	0.000000E+000
1	40.66672983	1.588590E-011	1.305895E-012	0	0.000000E+000
1	40.66675458	1.305895E-012	1.588590E-011	1	0.000000E+000
1	40.66677720	1.588590E-011	1.305895E-012	0	0.000000E+000
1	40.66682869	1.305895E-012	1.588590E-011	1	0.000000E+000
1	40.66727607	1.588590E-011	1.305895E-012	0	0.000000E+000
1	40.66734379	1.305895E-012	1.588590E-011	1	0.000000E+000
1	40.66762921	1.588590E-011	1.305895E-012	0	0.000000E+000
1	40.66766339	1.305895E-012	1.588590E-011	1	0.000000E+000
1	40.66806262	1.588590E-011	1.305895E-012	0	0.000000E+000
1	40.66810084	1.305895E-012	1.588590E-011	1	0.000000E+000
1	40.66840219	1.588590E-011	1.305895E-012	0	0.000000E+000
1	40.66845854	1.305895E-012	1.588590E-011	1	0.000000E+000
1	40.66846685	1.588590E-011	1.305895E-012	0	0.000000E+000
1	40.67061729	1.305895E-012	1.588590E-011	1	0.000000E+000
1	40.67086307	1.588590E-011	1.305895E-012	0	0.000000E+000
1	40.67089208	1.305895E-012	1.588590E-011	1	0.000000E+000
1	40.67147348	1.588590E-011	1.305895E-012	0	0.000000E+000
1	40.67247284	1.305895E-012	1.588590E-011	1	0.000000E+000
1	40.67253614	1.588590E-011	1.305895E-012	0	0.000000E+000
1	40.67402838	1.305895E-012	1.588590E-011	1	0.000000E+000
1	40.67411955	1.588590E-011	1.305895E-012	0	0.000000E+000
1	40.67412646	1.305895E-012	1.588590E-011	1	0.000000E+000
1	40.67435992	1.588590E-011	1.305895E-012	0	0.000000E+000
1	40.67461218	1.305895E-012	1.588590E-011	1	0.000000E+000
1	40.67512905	1.588590E-011	1.305895E-012	0	0.000000E+000
1	40.67521220	1.305895E-012	1.588590E-011	1	0.000000E+000
1	40.67567613	1.588590E-011	1.305895E-012	0	0.000000E+000
1	40.67570818	1.305895E-012	1.588590E-011	1	0.000000E+000
1	40.67584266	1.588590E-011	1.305895E-012	0	0.000000E+000
1	40.98581243	1.274372E-012	1.585437E-011	1	0.000000E+000
1	40.98592387	1.585437E-011	1.274372E-012	0	0.000000E+000
1	40.98595370	1.274372E-012	1.585437E-011	1	0.000000E+000
1	40.98651611	1.585437E-011	1.274372E-012	0	0.000000E+000
1	40.98720805	1.274372E-012	1.585437E-011	1	0.000000E+000
1	40.98757145	1.585437E-011	1.274372E-012	0	0.000000E+000
1	40.98758656	1.274372E-012	1.585437E-011	1	0.000000E+000
1	40.98795186	1.585437E-011	1.274372E-012	0	0.000000E+000
1	40.98797342	1.274372E-012	1.585437E-011	1	0.000000E+000
1	40.98813214	1.585437E-011	1.274372E-012	0	0.000000E+000
1	40.98819566	1.274372E-012	1.585437E-011	1	0.000000E+000
1	40.98839015	1.585437E-011	1.274372E-012	0	0.000000E+000
1	40.98847173	1.274372E-012	1.585437E-011	1	0.000000E+000
1	40.98922372	1.585437E-011	1.274372E-012	0	0.000000E+000
1	40.98924171	1.274372E-012	1.585437E-011	1	0.000000E+000
1	40.98957856	1.585437E-011	1.274372E-012	0	0.000000E+000
1	40.98960775	1.274372E-012	1.585437E-011	1	0.000000E+000
1	40.98990950	1.585437E-011	1.274372E-012	0	0.000000E+000
1	40.98996496	1.274372E-012	1.585437E-011	1	0.000000E+000
1	40.99043897	1.585437E-011	1.274372E-012	0	0.000000E+000
1	40.99048477	1.274372E-012	1.585437E-011	1	0.000000E+000
1	40.99076086	1.585437E-011	1.274372E-012	0	0.000000E+000
1	40.99081944	1.274372E-012	1.585437E-011	1	0.000000E+000
1	40.99113525	1.585437E-011	1.274372E-012	0	0.000000E+000
1	40.99114531	1.274372E-012	1.585437E-011	1	0.000000E+000
1	40.99144767	1.585437E-011	1.274372E-012	0	0.000000E+000
1	40.99156883	1.274372E-012	1.585437E-011	1	0.000000E+000
1	40.99168569	1.585437E-011	1.274372E-012	0	0.000000E+000
1	40.99170046	1.274372E-012	1.585437E-011	1	0.000000E+000
1	40.99172123	1.585437E-011	1.274372E-012	0	0.000000E+000
1	40.99176514	1.274372E-012	1.585437E-011	1	0.000000E+000
1	40.99180894	1.585437E-011	1.274372E-012	0	0.000000E+000
1	40.99199370	1.274372E-012	1.585437E-011	1	0.000000E+000
1	40.99200707	1.585437E-011	1.274372E-012	0	0.000000E+000
1	40.99202689	1.274372E-012	1.585437E-011	1	0.000000E+000
1	40.99278486	1.585437E-011	1.274372E-012	0	0.000000E+000
1	40.99295699	1.274372E-012	1.585437E-011	1	0.000000E+000
1	40.99304832	1.585437E-011	1.274372E-012	0	0.000000E+000
1	40.99308875	1.274372E-012	1.585437E-011	1	0.000000E+000
1	40.99348806	1.585437E-011	1.274372E-012	0	0.000000E+000
1	40.99352161	1.274372E-012	1.585437E-011	1	0.000000E+000
1	40.99395619	1.585437E-011	1.274372E-012	0	0.000000E+000
1	40.99401785	1.274372E-012	1.585437E-011	1	0.000000E+000
1	40.99415905	1.585437E-011	1.274372E-012	0	0.000000E+000
1	40.99418014	1.274372E-012	1.585437E-011	1	0.000000E+000
1	40.99439042	1.585437E-011	1.274372E-012	0	0.000000E+000
1	40.99441110	1.274372E-012	1.585437E-011	1	0.000000E+000
1	40.99460071	1.585437E-011	1.274372E-012	0	0.000000E+000
1	40.99463548	1.274372E-012	1.585437E-011	1	0.000000E+000
1	40.99464204	1.585437E-011	1.274372E-012	0	0.000000E+000
1	40.99465680	1.274372E-012	1.585437E-011	1	0.000000E+000
1	40.99473201	1.585437E-011	1.274372E-012	0	0.000000E+000
1	40.99474475	1.274372E-012	1.585437E-011	1	0.000000E+000
1	40.99490313	1.585437E-011	1.274372E-012	0	0.000000E+000
1	40.99491831	1.274372E-012	1.585437E-011	1	0.000000E+000
1	40.99500107	1.585437E-011	1.274372E-012	0	0.000000E+000
1	40.99502965	1.274372E-012	1.585437E-011	1	0.000000E+000
1	40.99506376	1.585437E-011	1.274372E-012	0	0.000000E+000
1	40.99509238	1.274372E-012	1.585437E-011	1	0.000000E+000
1	40.99579007	1.585437E-011	1.274372E-012	0	0.000000E+000
1	40.99582562	1.274372E-012	1.585437E-011	1	0.000000E+000
1	40.99600171	1.585437E-011	1.274372E-012	0	0.000000E+000
1	40.99604090	1.274372E-012	1.585437E-011	1	0.000000E+000
1	40.99615303	1.585437E-011	1.274372E-012	0	0.000000E+000
1	40.99617447	1.274372E-012	1.585437E-011	1	0.000000E+000
1	40.99630691	1.585437E-011	1.274372E-012	0	0.000000E+000
1	40.99658539	1.274372E-012	1.585437E-011	1	0.000000E+000
1	40.99664689	1.585437E-011	1.274372E-012	0	0.000000E+000
1	40.99672725	1.274372E-012	1.585437E-011	1	0.000000E+000
1	40.99811928	1.585437E-011	1.274372E-012	0	0.000000E+000
1	40.99816519	1.274372E-012	1.585437E-011	1	0.000000E+000
1	40.99828447	1.585437E-011	1.274372E-012	0	0.000000E+000
1	40.99833514	1.274372E-012	1.585437E-011	1	0.000000E+000
1	40.99860515	1.585437E-011	1.274372E-012	0	0.000000E+000
1	40.99917005	1.274372E-012	1.585437E-011	1	0.000000E+000
1	40.99943491	1.585437E-011	1.274372E-012	0	0.000000E+000
1	40.99947389	1.274372E-012	1.585437E-011	1	0.000000E+000
1	40.99962574	1.585437E-011	1.274372E-012	0	0.000000E+000
1	40.99979497	1.274372E-012	1.585437E-011	1	0.000000E+000
1	40.99981577	1.585437E-011	1.274372E-012	0	0.000000E+000
1	40.99983509	1.274372E-012	1.585437E-011	1	0.000000E+000
1	41.00090585	1.585437E-011	1.274372E-012	0	0.000000E+000
1	41.00099560	1.274372E-012	1.585437E-011	1	0.000000E+000
1	41.00103394	1.585437E-011	1.274372E-012	0	0.000000E+000
1	41.00118552	1.274372E-012	1.585437E-011	1	0.000000E+000
1	41.00143072	1.585437E-011	1.274372E-012	0	0.000000E+000
1	41.00145131	1.274372E-012	1.585437E-011	1	0.000000E+000
1	41.00196204	1.585437E-011	1.274372E-012	0	0.000000E+000
1	41.00203871	1.274372E-012	1.585437E-011	1	0.000000E+000
1	41.00221072	1.585437E-011	1.274372E-012	0	0.000000E+000
1	41.00226917	1.274372E-012	1.585437E-011	1	0.000000E+000
1	41.00237726	1.585437E-011	1.274372E-012	0	0.000000E+000
1	41.00241160	1.274372E-012	1.585437E-011	1	0.000000E+000
1	41.00244027	1.585437E-011	1.274372E-012	0	0.000000E+000
1	41.00244791	1.274372E-012	1.585437E-011	1	0.000000E+000
1	41.00259150	1.585437E-011	1.274372E-012	0	0.000000E+000
1	41.00263534	1.274372E-012	1.585437E-011	1	0.000000E+000
1	41.00268484	1.585437E-011	1.274372E-012	0	0.000000E+000
1	41.00272861	1.274372E-012	1.585437E-011	1	0.000000E+000
1	41.00337165	1.585437E-011	1.274372E-012	0	0.000000E+000
1	41.00338997	1.274372E-012	1.585437E-011	1	0.000000E+000
1	41.00372149	1.585437E-011	1.274372E-012	0	0.000000E+000
1	41.00375309	1.274372E-012	1.585437E-011	1	0.000000E+000
1	41.00380185	1.585437E-011	1.274372E-012	0	0.000000E+000
1	41.00385046	1.274372E-012	1.585437E-011	1	0.000000E+000
1	41.00420152	1.585437E-011	1.274372E-012	0	0.000000E+000
1	41.00423009	1.274372E-012	1.585437E-011	1	0.000000E+000
1	41.00437764	1.585437E-011	1.274372E-012	0	0.000000E+000
1	41.00441016	1.274372E-012	1.585437E-011	1	0.000000E+000
1	41.00483756	1.585437E-011	1.274372E-012	0	0.000000E+000
1	41.00487339	1.274372E-012	1.585437E-011	1	0.000000E+000
1	41.00520806	1.585437E-011	1.274372E-012	0	0.000000E+000
1	41.00524454	1.274372E-012	1.585437E-011	1	0.000000E+000
1	41.00556237	1.585437E-011	1.274372E-012	0	0.000000E+000
1	41.00558632	1.274372E-012	1.585437E-011	1	0.000000E+000
1	41.00564141	1.585437E-011	1.274372E-012	0	0.000000E+000
1	41.00570695	1.274372E-012	1.585437E-011	1	0.000000E+000
1	41.00599597	1.585437E-011	1.274372E-012	0	0.000000E+000
1	41.00601800	1.274372E-012	1.585437E-011	1	0.000000E+000
1	41.00625322	1.585437E-011	1.274372E-012	0	0.000000E+000
1	41.00626899	1.274372E-012	1.585437E-011	1	0.000000E+000
1	41.00637333	1.585437E-011	1.274372E-012	0	0.000000E+000
1	41.00641665	1.274372E-012	1.585437E-011	1	0.000000E+000
1	41.00666242	1.585437E-011	1.274372E-012	0	0.000000E+000
1	41.00668472	1.274372E-012	1.585437E-011	1	0.000000E+000
1	41.00683838	1.585437E-011	1.274372E-012	0	0.000000E+000
1	41.00686363	1.274372E-012	1.585437E-011	1	0.000000E+000
1	41.00702739	1.585437E-011	1.274372E-012	0	0.000000E+000
1	41.00707419	1.274372E-012	1.585437E-011	1	0.000000E+000
1	41.00730629	1.585437E-011	1.274372E-012	0	0.000000E+000
1	41.00733564	1.274372E-012	1.585437E-011	1	0.000000E+000
1	41.00770718	1.585437E-011	1.274372E-012	0	0.000000E+000
1	41.00781285	1.274372E-012	1.585437E-011	1	0.000000E+000
1	41.00787850	1.585437E-011	1.274372E-012	0	0.000000E+000
1	41.00789759	1.274372E-012	1.585437E-011	1	0.000000E+000
1	41.00918580	1.585437E-011	1.274372E-012	0	0.000000E+000
1	41.00919662	1.274372E-012	1.585437E-011	1	0.000000E+000
1	41.00969792	1.585437E-011	1.274372E-012	0	0.000000E+000
1	41.00975718	1.274372E-012	1.585437E-011	1	0.000000E+000
1	41.00999526	1.585437E-011	1.274372E-012	0	0.000000E+000
1	41.01001567	1.274372E-012	1.585437E-011	1	0.000000E+000
1	41.01021665	1.585437E-011	1.274372E-012	0	0.000000E+000
1	41.01022049	1.274372E-012	1.585437E-011	1	0.000000E+000
1	41.01029077	1.585437E-011	1.274372E-012	0	0.000000E+000
1	41.01179352	1.274372E-012	1.585437E-011	1	0.000000E+000
1	41.01209746	1.585437E-011	1.274372E-012	0	0.000000E+000
1	41.01216225	1.274372E-012	1.585437E-011	1	0.000000E+000
1	41.01259939	1.585437E-011	1.274372E-012	0	0.000000E+000
1	41.01261970	1.274372E-012	1.585437E-011	1	0.000000E+000
1	41.01265172	1.585437E-011	1.274372E-012	0	0.000000E+000
1	41.01267681	1.274372E-012	1.585437E-011	1	0.000000E+000
1	41.01313368	1.585437E-011	1.274372E-012	0	0.000000E+000
1	41.01316145	1.274372E-012	1.585437E-011	1	0.000000E+000
1	41.01334752	1.585437E-011	1.274372E-012	0	0.000000E+000
1	41.01335536	1.274372E-012	1.585437E-011	1	0.000000E+000
1	41.01348212	1.585437E-011	1.274372E-012	0	0.000000E+000
1	41.01350311	1.274372E-012	1.585437E-011	1	0.000000E+000
1	41.01355032	1.585437E-011	1.274372E-012	0	0.000000E+000
1	41.01359605	1.274372E-012	1.585437E-011	1	0.000000E+000
1	41.01389414	1.585437E-011	1.274372E-012	0	0.000000E+000
1	41.01391482	1.274372E-012	1.585437E-011	1	0.000000E+000
1	41.01394691	1.585437E-011	1.274372E-012	0	0.000000E+000
1	41.01400019	1.274372E-012	1.585437E-011	1	0.000000E+000
1	41.01430239	1.585437E-011	1.274372E-012	0	0.000000E+000
1	41.01432764	1.274372E-012	1.585437E-011	1	0.000000E+000
1	41.01450280	1.585437E-011	1.274372E-012	0	0.000000E+000
1	41.01452497	1.274372E-012	1.585437E-011	1	0.000000E+000
1	41.01456393	1.585437E-011	1.274372E-012	0	0.000000E+000
1	41.01459760	1.274372E-012	1.585437E-011	1	0.000000E+000
1	41.01467591	1.585437E-011	1.274372E-012	0	0.000000E+000
1	41.01475241	1.274372E-012	1.585437E-011	1	0.000000E+000
1	41.01514864	1.585437E-011	1.274372E-012	0	0.000000E+000
1	41.01517151	1.274372E-012	1.585437E-011	1	0.000000E+000
1	41.01528745	1.585437E-011	1.274372E-012	0	0.000000E+000
1	41.01530151	1.274372E-012	1.585437E-011	1	0.000000E+000
1	41.01550952	1.585437E-011	1.274372E-012	0	0.000000E+000
1	41.01559075	1.274372E-012	1.585437E-011	1	0.000000E+000
1	41.01600205	1.585437E-011	1.274372E-012	0	0.000000E+000
1	41.01602936	1.274372E-012	1.585437E-011	1	0.000000E+000
1	41.01622727	1.585437E-011	1.274372E-012	0	0.000000E+000
1	41.01627142	1.274372E-012	1.585437E-011	1	0.000000E+000
1	41.01637874	1.585437E-011	1.274372E-012	0	0.000000E+000
1	41.01658926	1.274372E-012	1.585437E-011	1	0.000000E+000
1	41.01670251	1.585437E-011	1.274372E-012	0	0.000000E+000
1	41.01676767	1.274372E-012	1.585437E-011	1	0.000000E+000
1	41.01705066	1.585437E-011	1.274372E-012	0	0.000000E+000
1	41.01711624	1.274372E-012	1.585437E-011	1	0.000000E+000
1	41.01721305	1.585437E-011	1.274372E-012	0	0.000000E+000
1	41.01725273	1.274372E-012	1.585437E-011	1	0.000000E+000
1	41.01736073	1.585437E-011	1.274372E-012	0	0.000000E+000
1	41.01737149	1.274372E-012	1.585437E-011	1	0.000000E+000
1	41.01821749	1.585437E-011	1.274372E-012	0	0.000000E+000
1	41.01851124	1.274372E-012	1.585437E-011	1	0.000000E+000
1	41.01880806	1.585437E-011	1.274372E-012	0	0.000000E+000
1	41.01882498	1.274372E-012	1.585437E-011	1	0.000000E+000
1	41.01910261	1.585437E-011	1.274372E-012	0	0.000000E+000
1	41.01911810	1.274372E-012	1.585437E-011	1	0.000000E+000
1	41.01957259	1.585437E-011	1.274372E-012	0	0.000000E+000
1	41.01961205	1.274372E-012	1.585437E-011	1	0.000000E+000
1	41.01984525	1.585437E-011	1.274372E-012	0	0.000000E+000
1	41.01986863	1.274372E-012	1.585437E-011	1	0.000000E+000
1	41.02012316	1.585437E-011	1.274372E-012	0	0.000000E+000
1	41.02017738	1.274372E-012	1.585437E-011	1	0.000000E+000
1	41.02066451	1.585437E-011	1.274372E-012	0	0.000000E+000
1	41.02077511	1.274372E-012	1.585437E-011	1	0.000000E+000
1	41.02098401	1.585437E-011	1.274372E-012	0	0.000000E+000
1	41.02104181	1.274372E-012	1.585437E-011	1	0.000000E+000
1	41.02121531	1.585437E-011	1.274372E-012	0	0.000000E+000
1	41.02123861	1.274372E-012	1.585437E-011	1	0.000000E+000
1	41.02214898	1.585437E-011	1.274372E-012	0	0.000000E+000
1	41.02219477	1.274372E-012	1.585437E-011	1	0.000000E+000
1	41.02222349	1.585437E-011	1.274372E-012	0	0.000000E+000
1	41.02226841	1.274372E-012	1.585437E-011	1	0.000000E+000
1	41.02236193	1.585437E-011	1.274372E-012	0	0.000000E+000
1	41.02241121	1.274372E-012	1.585437E-011	1	0.000000E+000
1	41.02248467	1.585437E-011	1.274372E-012	0	0.000000E+000
1	41.02282911	1.274372E-012	1.585437E-011	1	0.000000E+000
1	41.02339490	1.585437E-011	1.274372E-012	0	0.000000E+000
1	41.02343470	1.274372E-012	1.585437E-011	1	0.000000E+000
1	41.02456091	1.585437E-011	1.274372E-012	0	0.000000E+000
1	41.02459495	1.274372E-012	1.585437E-011	1	0.000000E+000
1	41.02478602	1.585437E-011	1.274372E-012	0	0.000000E+000
1	41.02480177	1.274372E-012	1.585437E-011	1	0.000000E+000
1	41.02509561	1.585437E-011	1.274372E-012	0	0.000000E+000
1	41.02511498	1.274372E-012	1.585437E-011	1	0.000000E+000
1	41.02538473	1.585437E-011	1.274372E-012	0	0.000000E+000
1	41.02541913	1.274372E-012	1.585437E-011	1	0.000000E+000
1	41.02661699	1.585437E-011	1.274372E-012	0	0.000000E+000
1	41.02663992	1.274372E-012	1.585437E-011	1	0.000000E+000
1	41.02691969	1.585437E-011	1.274372E-012	0	0.000000E+000
1	41.02692735	1.274372E-012	1.585437E-011	1	0.000000E+000
1	41.02696416	1.585437E-011	1.274372E-012	0	0.000000E+000
1	41.02698160	1.274372E-012	1.585437E-011	1	0.000000E+000
1	41.02704714	1.585437E-011	1.274372E-012	0	0.000000E+000
1	41.02707761	1.274372E-012	1.585437E-011	1	0.000000E+000
1	41.02728283	1.585437E-011	1.274372E-012	0	0.000000E+000
1	41.02730212	1.274372E-012	1.585437E-011	1	0.000000E+000
1	41.02771684	1.585437E-011	1.274372E-012	0	0.000000E+000
1	41.02773304	1.274372E-012	1.585437E-011	1	0.000000E+000
1	41.02862810	1.585437E-011	1.274372E-012	0	0.000000E+000
1	41.02864739	1.274372E-012	1.585437E-011	1	0.000000E+000
1	41.02892737	1.585437E-011	1.274372E-012	0	0.000000E+000
1	41.02938404	1.274372E-012	1.585437E-011	1	0.000000E+000
1	41.02962397	1.585437E-011	1.274372E-012	0	0.000000E+000
1	41.02965695	1.274372E-012	1.585437E-011	1	0.000000E+000
1	41.03003539	1.585437E-011	1.274372E-012	0	0.000000E+000
1	41.03004641	1.274372E-012	1.585437E-011	1	0.000000E+000
1	41.03029360	1.585437E-011	1.274372E-012	0	0.000000E+000
1	41.03030998	1.274372E-012	1.585437E-011	1	0.000000E+000
1	41.03034002	1.585437E-011	1.274372E-012	0	0.000000E+000
1	41.03038992	1.274372E-012	1.585437E-011	1	0.000000E+000
1	41.03040802	1.585437E-011	1.274372E-012	0	0.000000E+000
1	41.03043059	1.274372E-012	1.585437E-011	1	0.000000E+000
1	41.03061835	1.585437E-011	1.274372E-012	0	0.000000E+000
1	41.03062788	1.274372E-012	1.585437E-011	1	0.000000E+000
1	41.03072049	1.585437E-011	1.274372E-012	0	0.000000E+000
1	41.03078491	1.274372E-012	1.585437E-011	1	0.000000E+000
1	41.03082107	1.585437E-011	1.274372E-012	0	0.000000E+000
1	41.03088797	1.274372E-012	1.585437E-011	1	0.000000E+000
1	41.03108801	1.585437E-011	1.274372E-012	0	0.000000E+000
1	41.03111751	1.274372E-012	1.585437E-011	1	0.000000E+000
1	41.03192914	1.585437E-011	1.274372E-012	0	0.000000E+000
1	41.03196413	1.274372E-012	1.585437E-011	1	0.000000E+000
1	41.03215163	1.585437E-011	1.274372E-012	0	0.000000E+000
1	41.03219256	1.274372E-012	1.585437E-011	1	0.000000E+000
1	41.03219649	1.585437E-011	1.274372E-012	0	0.000000E+000
1	41.03223384	1.274372E-012	1.585437E-011	1	0.000000E+000
1	41.03227058	1.585437E-011	1.274372E-012	0	0.000000E+000
1	41.03229374	1.274372E-012	1.585437E-011	1	0.000000E+000
1	41.03254538	1.585437E-011	1.274372E-012	0	0.000000E+000
1	41.03257880	1.274372E-012	1.585437E-011	1	0.000000E+000
1	41.03261147	1.585437E-011	1.274372E-012	0	0.000000E+000
1	41.03262162	1.274372E-012	1.585437E-011	1	0.000000E+000
1	41.03276265	1.585437E-011	1.274372E-012	0	0.000000E+000
1	41.03281024	1.274372E-012	1.585437E-011	1	0.000000E+000
1	41.03286160	1.585437E-011	1.274372E-012	0	0.000000E+000
1	41.03288357	1.274372E-012	1.585437E-011	1	0.000000E+000
1	41.03311265	1.585437E-011	1.274372E-012	0	0.000000E+000
1	41.03316603	1.274372E-012	1.585437E-011	1	0.000000E+000
1	41.03371341	1.585437E-011	1.274372E-012	0	0.000000E+000
1	41.03375186	1.274372E-012	1.585437E-011	1	0.000000E+000
1	41.03384555	1.585437E-011	1.274372E-012	0	0.000000E+000
1	41.03390937	1.274372E-012	1.585437E-011	1	0.000000E+000
1	41.03396725	1.585437E-011	1.274372E-012	0	0.000000E+000
1	41.03400524	1.274372E-012	1.585437E-011	1	0.000000E+000
1	41.03513902	1.585437E-011	1.274372E-012	0	0.000000E+000
1	41.03628093	1.274372E-012	1.585437E-011	1	0.000000E+000
1	41.03634862	1.585437E-011	1.274372E-012	0	0.000000E+000
1	41.03884158	1.274372E-012	1.585437E-011	1	0.000000E+000
1	41.03940384	1.585437E-011	1.274372E-012	0	0.000000E+000
1	41.03945457	1.274372E-012	1.585437E-011	1	0.000000E+000
1	41.03950217	1.585437E-011	1.274372E-012	0	0.000000E+000
1	41.03953244	1.274372E-012	1.585437E-011	1	0.000000E+000
1	41.03971989	1.585437E-011	1.274372E-012	0	0.000000E+000
1	41.03992640	1.274372E-012	1.585437E-011	1	0.000000E+000
1	41.04067088	1.585437E-011	1.274372E-012	0	0.000000E+000
1	41.04067435	1.274372E-012	1.585437E-011	1	0.000000E+000
1	41.04086319	1.585437E-011	1.274372E-012	0	0.000000E+000
1	41.04090936	1.274372E-012	1.585437E-011	1	0.000000E+000
1	41.04196843	1.585437E-011	1.274372E-012	0	0.000000E+000
1	41.04200376	1.274372E-012	1.585437E-011	1	0.000000E+000
1	41.04226439	1.585437E-011	1.274372E-012	0	0.000000E+000
1	41.04232611	1.274372E-012	1.585437E-011	1	0.000000E+000
1	41.04250116	1.585437E-011	1.274372E-012	0	0.000000E+000
1	41.04258799	1.274372E-012	1.585437E-011	1	0.000000E+000
1	41.04261492	1.585437E-011	1.274372E-012	0	0.000000E+000
1	41.04264533	1.274372E-012	1.585437E-011	1	0.000000E+000
1	41.04268214	1.585437E-011	1.274372E-012	0	0.000000E+000
1	41.04269324	1.274372E-012	1.585437E-011	1	0.000000E+000
1	41.04272799	1.585437E-011	1.274372E-012	0	0.000000E+000
1	41.04274794	1.274372E-012	1.585437E-011	1	0.000000E+000
1	41.04311483	1.585437E-011	1.274372E-012	0	0.000000E+000
1	41.04314560	1.274372E-012	1.585437E-011	1	0.000000E+000
1	41.04346429	1.585437E-011	1.274372E-012	0	0.000000E+000
1	41.04354651	1.274372E-012	1.585437E-011	1	0.000000E+000
1	41.04366541	1.585437E-011	1.274372E-012	0	0.000000E+000
1	41.04368393	1.274372E-012	1.585437E-011	1	0.000000E+000
1	41.04395670	1.585437E-011	1.274372E-012	0	0.000000E+000
1	41.04434626	1.274372E-012	1.585437E-011	1	0.000000E+000
1	41.04608608	1.585437E-011	1.274372E-012	0	0.000000E+000
1	41.04612895	1.274372E-012	1.585437E-011	1	0.000000E+000
1	41.04636068	1.585437E-011	1.274372E-012	0	0.000000E+000
1	41.04638099	1.274372E-012	1.585437E-011	1	0.000000E+000
1	41.04655218	1.585437E-011	1.274372E-012	0	0.000000E+000
1	41.04662018	1.274372E-012	1.585437E-011	1	0.000000E+000
1	41.04675522	1.585437E-011	1.274372E-012	0	0.000000E+000
1	41.04678566	1.274372E-012	1.585437E-011	1	0.000000E+000
1	41.04703651	1.585437E-011	1.274372E-012	0	0.000000E+000
1	41.04706335	1.274372E-012	1.585437E-011	1	0.000000E+000
1	41.04712587	1.585437E-011	1.274372E-012	0	0.000000E+000
1	41.04714274	1.274372E-012	1.585437E-011	1	0.000000E+000
1	41.04725853	1.585437E-011	1.274372E-012	0	0.000000E+000
1	41.04729368	1.274372E-012	1.585437E-011	1	0.000000E+000
1	41.04795200	1.585437E-011	1.274372E-012	0	0.000000E+000
1	41.04798098	1.274372E-012	1.585437E-011	1	0.000000E+000
1	41.04815785	1.585437E-011	1.274372E-012	0	0.000000E+000
1	41.04817962	1.274372E-012	1.585437E-011	1	0.000000E+000
1	41.04834963	1.585437E-011	1.274372E-012	0	0.000000E+000
1	41.04839448	1.274372E-012	1.585437E-011	1	0.000000E+000
1	41.04872620	1.585437E-011	1.274372E-012	0	0.000000E+000
1	41.04874805	1.274372E-012	1.585437E-011	1	0.000000E+000
1	41.04909987	1.585437E-011	1.274372E-012	0	0.000000E+000
1	41.04911252	1.274372E-012	1.585437E-011	1	0.000000E+000
1	41.04913403	1.585437E-011	1.274372E-012	0	0.000000E+000
1	41.04916275	1.274372E-012	1.585437E-011	1	0.000000E+000
1	41.04947252	1.585437E-011	1.274372E-012	0	0.000000E+000
1	41.04955950	1.274372E-012	1.585437E-011	1	0.000000E+000
1	41.04967337	1.585437E-011	1.274372E-012	0	0.000000E+000
1	41.04970010	1.274372E-012	1.585437E-011	1	0.000000E+000
1	41.04993722	1.585437E-011	1.274372E-012	0	0.000000E+000
1	41.04999296	1.274372E-012	1.585437E-011	1	0.000000E+000
1	41.05009251	1.585437E-011	1.274372E-012	0	0.000000E+000
1	41.05104101	1.274372E-012	1.585437E-011	1	0.000000E+000
1	41.05129848	1.585437E-011	1.274372E-012	0	0.000000E+000
1	41.05217028	1.274372E-012	1.585437E-011	1	0.000000E+000
1	41.05259376	1.585437E-011	1.274372E-012	0	0.000000E+000
1	41.05281598	1.274372E-012	1.585437E-011	1	0.000000E+000
1	41.05297422	1.585437E-011	1.274372E-012	0	0.000000E+000
1	41.05301272	1.274372E-012	1.585437E-011	1	0.000000E+000
1	41.05315077	1.585437E-011	1.274372E-012	0	0.000000E+000
1	41.05317152	1.274372E-012	1.585437E-011	1	0.000000E+000
1	41.05332190	1.585437E-011	1.274372E-012	0	0.000000E+000
1	41.05334713	1.274372E-012	1.585437E-011	1	0.000000E+000
1	41.05374512	1.585437E-011	1.274372E-012	0	0.000000E+000
1	41.05376023	1.274372E-012	1.585437E-011	1	0.000000E+000
1	41.05411592	1.585437E-011	1.274372E-012	0	0.000000E+000
1	41.05413482	1.274372E-012	1.585437E-011	1	0.000000E+000
1	41.05436127	1.585437E-011	1.274372E-012	0	0.000000E+000
1	41.05438189	1.274372E-012	1.585437E-011	1	0.000000E+000
1	41.05474867	1.585437E-011	1.274372E-012	0	0.000000E+000
1	41.05477536	1.274372E-012	1.585437E-011	1	0.000000E+000
1	41.05500928	1.585437E-011	1.274372E-012	0	0.000000E+000
1	41.05503106	1.274372E-012	1.585437E-011	1	0.000000E+000
1	41.05530878	1.585437E-011	1.274372E-012	0	0.000000E+000
1	41.05533665	1.274372E-012	1.585437E-011	1	0.000000E+000
1	41.05556072	1.585437E-011	1.274372E-012	0	0.000000E+000
1	41.05561812	1.274372E-012	1.585437E-011	1	0.000000E+000
1	41.05611668	1.585437E-011	1.274372E-012	0	0.000000E+000
1	41.05614162	1.274372E-012	1.585437E-011	1	0.000000E+000
1	41.05678115	1.585437E-011	1.274372E-012	0	0.000000E+000
1	41.05775212	1.274372E-012	1.585437E-011	1	0.000000E+000
1	41.05794295	1.585437E-011	1.274372E-012	0	0.000000E+000
1	41.05795423	1.274372E-012	1.585437E-011	1	0.000000E+000
1	41.05798234	1.585437E-011	1.274372E-012	0	0.000000E+000
1	41.05801618	1.274372E-012	1.585437E-011	1	0.000000E+000
1	41.05817951	1.585437E-011	1.274372E-012	0	0.000000E+000
1	41.05820954	1.274372E-012	1.585437E-011	1	0.000000E+000
1	41.05827989	1.585437E-011	1.274372E-012	0	0.000000E+000
1	41.05846781	1.274372E-012	1.585437E-011	1	0.000000E+000
1	41.05862909	1.585437E-011	1.274372E-012	0	0.000000E+000
1	41.05890974	1.274372E-012	1.585437E-011	1	0.000000E+000
1	41.05953455	1.585437E-011	1.274372E-012	0	0.000000E+000
1	41.05955289	1.274372E-012	1.585437E-011	1	0.000000E+000
1	41.05957346	1.585437E-011	1.274372E-012	0	0.000000E+000
1	41.06070950	1.274372E-012	1.585437E-011	1	0.000000E+000
1	41.06075959	1.585437E-011	1.274372E-012	0	0.000000E+000
1	41.06081059	1.274372E-012	1.585437E-011	1	0.000000E+000
1	41.06084954	1.585437E-011	1.274372E-012	0	0.000000E+000
1	41.06091256	1.274372E-012	1.585437E-011	1	0.000000E+000
1	41.06103650	1.585437E-011	1.274372E-012	0	0.000000E+000
1	41.06106269	1.274372E-012	1.585437E-011	1	0.000000E+000
1	41.06108404	1.585437E-011	1.274372E-012	0	0.000000E+000
1	41.06110296	1.274372E-012	1.585437E-011	1	0.000000E+000
1	41.06124399	1.585437E-011	1.274372E-012	0	0.000000E+000
1	41.06384930	1.274372E-012	1.585437E-011	1	0.000000E+000
1	41.06471260	1.585437E-011	1.274372E-012	0	0.000000E+000
1	41.06473861	1.274372E-012	1.585437E-011	1	0.000000E+000
1	41.06495598	1.585437E-011	1.274372E-012	0	0.000000E+000
1	41.06496887	1.274372E-012	1.585437E-011	1	0.000000E+000
1	41.06541315	1.585437E-011	1.274372E-012	0	0.000000E+000
1	41.06545067	1.274372E-012	1.585437E-011	1	0.000000E+000
1	41.06607130	1.585437E-011	1.274372E-012	0	0.000000E+000
1	41.06613309	1.274372E-012	1.585437E-011	1	0.000000E+000
1	41.06635808	1.585437E-011	1.274372E-012	0	0.000000E+000
1	41.06638391	1.274372E-012	1.585437E-011	1	0.000000E+000
1	41.06677836	1.585437E-011	1.274372E-012	0	0.000000E+000
1	41.06679571	1.274372E-012	1.585437E-011	1	0.000000E+000
1	41.06680913	1.585437E-011	1.274372E-012	0	0.000000E+000
1	41.06683580	1.274372E-012	1.585437E-011	1	0.000000E+000
1	41.06708124	1.585437E-011	1.274372E-012	0	0.000000E+000
1	41.06751734	1.274372E-012	1.585437E-011	1	0.000000E+000
1	41.06763208	1.585437E-011	1.274372E-012	0	0.000000E+000
1	41.06768033	1.274372E-012	1.585437E-011	1	0.000000E+000
1	41.06773696	1.585437E-011	1.274372E-012	0	0.000000E+000
1	41.06776135	1.274372E-012	1.585437E-011	1	0.000000E+000
1	41.06789207	1.585437E-011	1.274372E-012	0	0.000000E+000
1	41.06793135	1.274372E-012	1.585437E-011	1	0.000000E+000
1	41.06820312	1.585437E-011	1.274372E-012	0	0.000000E+000
1	41.06822587	1.274372E-012	1.585437E-011	1	0.000000E+000
1	41.06828850	1.585437E-011	1.274372E-012	0	0.000000E+000
1	41.06833955	1.274372E-012	1.585437E-011	1	0.000000E+000
1	41.06861911	1.585437E-011	1.274372E-012	0	0.000000E+000
1	41.06868815	1.274372E-012	1.585437E-011	1	0.000000E+000
1	41.06898854	1.585437E-011	1.274372E-012	0	0.000000E+000
1	41.06968405	1.274372E-012	1.585437E-011	1	0.000000E+000
1	41.07005525	1.585437E-011	1.274372E-012	0	0.000000E+000
1	41.07013072	1.274372E-012	1.585437E-011	1	0.000000E+000
1	41.07020487	1.585437E-011	1.274372E-012	0	0.000000E+000
1	41.07022993	1.274372E-012	1.585437E-011	1	0.000000E+000
1	41.07039264	1.585437E-011	1.274372E-012	0	0.000000E+000
1	41.07154894	1.274372E-012	1.585437E-011	1	0.000000E+000
1	41.07204880	1.585437E-011	1.274372E-012	0	0.000000E+000
1	41.07206095	1.274372E-012	1.585437E-011	1	0.000000E+000
1	41.07222108	1.585437E-011	1.274372E-012	0	0.000000E+000
1	41.07225756	1.274372E-012	1.585437E-011	1	0.000000E+000
1	41.07258405	1.585437E-011	1.274372E-012	0	0.000000E+000
1	41.07260007	1.274372E-012	1.585437E-011	1	0.000000E+000
1	41.07305234	1.585437E-011	1.274372E-012	0	0.000000E+000
1	41.07310884	1.274372E-012	1.585437E-011	1	0.000000E+000
1	41.07315078	1.585437E-011	1.274372E-012	0	0.000000E+000
1	41.07318710	1.274372E-012	1.585437E-011	1	0.000000E+000
1	41.07327420	1.585437E-011	1.274372E-012	0	0.000000E+000
1	41.15308344	1.107156E-012	1.568716E-011	1	0.000000E+000
1	41.15308500	1.568716E-011	1.107156E-012	0	0.000000E+000
1	41.15308510	1.107156E-012	1.568716E-011	1	0.000000E+000
1	41.15323277	1.568716E-011	1.107156E-012	0	0.000000E+000
1	41.15336576	1.107156E-012	1.568716E-011	1	0.000000E+000
1	41.15349328	1.568716E-011	1.107156E-012	0	0.000000E+000
1	41.15446397	1.107156E-012	1.568716E-011	1	0.000000E+000
1	41.15454459	1.568716E-011	1.107156E-012	0	0.000000E+000
[truncated: 233,045 more chars]
