# Supplementary material for: Ancestral acetylcholine receptor β-subunit forms homopentamers that prime before opening spontaneously
Source: eLife. 2022 Jul 4;11:e76504. doi: 10.7554/eLife.76504 (PMC9365395; doi:10.7554/eLife.76504)
Supplement: Figure 4—source data 1. — Detected single-channel event durations of spontaneously opening βAnc homomers in the absence (agonist-free) and presence of increasing concentrations of acetylcholine (ACh; 10 µM, 30 µM, 60 µM, and 100 µM) or 2-[(2,6-dimethylphenyl)amino]-N,N,N-trimethyl-2-oxoethaniminium chloride (QX-222; QX; 10 µM, 30 µM, 60 µM, and 100µM). Compressed file includes 27 TAC 4.3.3 event files (*.evt format) of the single-channel detections for the three recordings for each condition (fileA, fileB, and fileC in each case) in the presented kinetic analysis, as well as the associated R scripts (*.txt format) for defining and sorting bursts. [file elife-76504-fig4-data1.zip › F4-SD1/Source Data - Figure 4/Figure4_QX100uM_fileA.evt]

5
File
Acquire	C:\Users\daCostaLab\Desktop\CJT\2-81Homomer Project\QX222 Block\100uM - 120mV - QX-222\Recordings\a1-19-03-13-BAnc81Homomer_BRBS-PQX-222-100OOPS-120mV-15.acquire	0	
Sweeps
1	133.964998	0.000000	0.159333	0.0000000E+000	0.0000000E+000	
2	591.369653	0.000000	0.103466	0.0000000E+000	0.0000000E+000	
Segments
1	44	0.000000	0.159333	6.795695	6.896091	7.631330	7.731552	7.790612	7.939646	7.988718	8.089025	24.242560	24.342837	25.434740	25.592210	26.612737	26.774417	27.056570	27.156823	31.573628	31.682230	31.865972	31.966392	38.403571	38.503992	39.461004	39.561362	40.393471	40.503466	40.691604	40.791903	41.682190	41.782404	42.548581	42.680504	42.723117	42.823564	43.732936	43.833231	43.835325	43.925906	47.596440	47.696475	48.082368	48.182587	63.755801	63.856100	93.957100	94.057372	95.103051	95.203354	97.655414	97.755563	97.771453	97.838074	99.346747	99.449990	102.808977	102.951870	103.549503	103.649944	104.841717	104.942303	110.888568	110.988726	111.088352	111.188655	111.224245	111.324654	111.697654	111.797932	111.874171	111.974450	111.997748	112.097838	113.049790	113.150285	114.877093	114.977337	116.356420	116.456602	131.094661	131.215361	132.792687	132.893004	133.021163	133.124532	133.864864	133.964998	
2	261	0.000000	0.103466	0.434896	0.535445	2.186545	2.286986	2.382768	2.483172	2.486346	2.556692	2.685538	2.785748	2.932610	3.049161	3.207372	3.311174	3.554894	3.663161	3.734739	3.835473	4.384491	4.485119	5.431339	5.579719	14.029457	14.129711	14.209939	14.310722	14.348362	14.447847	14.535265	14.646572	28.738963	28.891815	28.897354	28.989722	29.028426	29.085795	29.109557	29.210217	29.225034	29.335109	34.653704	34.753880	39.236955	39.415979	45.815259	45.915824	45.936714	46.097586	46.150798	46.251363	46.264394	46.389351	48.193497	48.294259	48.403035	48.503204	48.979605	49.079814	49.150828	49.317386	49.344586	49.402033	49.597413	49.697499	49.761925	49.882481	51.502780	51.605773	55.416200	55.516310	55.598798	55.698876	55.701578	55.849626	71.187252	71.287659	71.546381	71.696298	72.099645	72.199901	77.694960	77.802384	117.548595	117.662107	117.809675	118.007923	118.436883	118.565220	127.564307	127.671600	127.671814	127.771817	127.951574	128.051576	134.493062	134.601218	134.748124	134.848733	140.649466	140.795462	141.058845	141.195308	143.713807	143.814090	143.847498	143.955565	144.890578	144.991125	150.445010	150.553761	151.433663	151.646957	153.750824	153.862422	153.874506	153.930991	155.258446	155.360580	158.110061	158.238173	158.429490	158.579473	158.593098	158.737762	162.031169	162.131606	162.893944	163.002346	163.049546	163.181545	165.932764	166.165389	166.565775	166.666238	166.762474	166.862566	167.093575	167.194204	167.391613	167.491897	167.667887	167.820385	167.833674	167.901405	170.835869	171.001819	171.356152	171.456198	171.600061	171.753989	175.528751	175.629020	176.094938	176.195191	176.271315	176.371600	176.964269	177.064322	179.306273	179.408560	179.691944	180.024121	192.271146	192.396720	192.409674	192.581101	194.049783	194.149907	194.223083	194.389590	196.205397	196.339162	196.341834	196.403870	197.229721	197.329866	200.639134	200.739137	207.820458	207.934919	207.941706	208.000942	208.580459	208.703911	210.191338	210.345701	210.366538	210.418947	215.798913	215.899378	216.233821	216.404169	225.686010	225.846606	232.020779	232.121276	232.214889	232.315311	232.321098	232.386231	242.620693	242.720753	269.169658	269.269931	269.453283	269.674951	270.098879	270.199067	270.285170	270.385680	270.827588	270.927738	279.766970	279.867111	280.083151	280.199884	280.502073	280.639974	287.397261	287.497630	293.954118	294.054230	295.382213	295.608205	295.628874	295.746010	295.762881	295.863073	295.891018	295.948334	296.229184	296.477877	303.053038	303.168319	306.412844	306.513241	323.613805	323.713837	323.749353	323.853609	324.150620	324.250721	324.368127	324.526315	324.530250	324.594044	351.096733	351.197313	352.447968	352.548556	352.590202	352.690464	353.906089	354.059928	354.154274	354.254949	357.123038	357.223039	358.626859	358.753796	359.667387	359.767822	365.879841	366.057462	368.590802	368.691336	374.768815	374.869117	374.927434	375.001735	375.077627	375.210982	375.255114	375.408214	384.254176	384.354305	384.711547	384.811657	385.060374	385.160582	385.236234	385.336565	385.695578	385.795752	385.806410	385.927573	386.083977	386.330265	386.806580	387.019888	387.051594	387.117063	387.745935	387.846451	388.928337	389.028713	391.823590	391.924691	391.966794	392.030275	392.290420	392.485037	392.932416	393.191605	393.255292	393.355482	393.974351	394.092585	395.587039	395.687598	395.702346	395.801841	395.840038	395.940463	396.031740	396.132107	398.003220	398.171509	401.195742	401.295769	419.550940	419.651295	421.220910	421.321876	421.326922	421.464461	425.223467	425.323679	425.324618	425.437445	425.455690	425.530363	426.441748	426.542042	433.229478	433.395896	436.386481	436.563920	440.116612	440.241380	440.266826	440.336156	440.572558	440.870497	440.922186	441.121113	444.443167	444.568062	444.658085	444.758776	453.283380	453.438840	453.900593	454.001106	454.560805	454.660825	454.707334	454.808135	455.047247	455.194145	455.218676	455.358964	455.939143	456.039535	456.173543	456.361059	457.835253	457.952957	458.125767	458.226014	458.289226	458.350593	458.618933	458.719173	464.563865	464.664243	464.711754	464.778478	464.910617	465.039116	466.850292	466.950720	468.328245	468.428588	468.447306	468.500154	468.512842	468.646527	468.718726	468.832137	469.696063	469.796307	470.089886	470.208197	470.216778	470.409292	470.642287	470.742610	472.066557	472.166727	477.389939	477.490252	477.491274	477.610730	477.622346	477.676689	477.925273	478.091930	478.233637	478.334263	478.505340	478.605551	478.942166	479.115332	481.175081	481.307010	481.553099	481.865914	484.834732	485.033291	485.942292	486.042746	488.829720	489.059426	489.145453	489.314723	489.404457	489.735312	489.746506	489.808420	490.104410	490.204690	490.205258	490.280459	499.875468	500.281751	500.391699	500.530365	500.619314	500.719870	500.823011	500.923340	501.248104	501.649562	501.674058	501.757490	501.805130	501.887475	502.926813	503.056084	503.939859	504.064068	506.551075	506.651682	506.654794	506.785497	506.785866	506.908741	507.053848	507.154194	507.219983	507.342478	507.636414	507.746022	510.042451	510.243965	514.423403	514.523780	518.537251	518.710191	519.132417	519.232868	519.301546	519.401703	520.365757	520.490048	520.573668	520.707830	520.768166	520.913734	521.732971	521.833812	521.859146	521.935882	524.152229	524.305754	571.555755	571.656218	571.778746	571.878900	574.665914	574.766291	574.840737	574.941216	575.062765	575.220890	575.270986	575.506961	579.566671	579.666963	580.848138	580.948297	581.041871	581.142171	588.546683	588.769691	589.242580	589.342908	589.525375	589.625560	589.753624	589.853864	590.165536	590.265871	590.471995	590.572177	591.116529	591.256975	591.269091	591.369653	
Events
1	0.04789641	2.802606E-012	1.661261E-011	1	0.000000E+000
1	0.04821360	1.661261E-011	2.802606E-012	0	0.000000E+000
1	0.04865658	2.802606E-012	1.661261E-011	1	0.000000E+000
1	0.04869459	1.661261E-011	2.802606E-012	0	0.000000E+000
1	0.04974799	2.802606E-012	1.661261E-011	1	0.000000E+000
1	0.05018547	1.661261E-011	2.802606E-012	0	0.000000E+000
1	0.05028864	2.802606E-012	1.661261E-011	1	0.000000E+000
1	0.05050181	1.661261E-011	2.802606E-012	0	0.000000E+000
1	0.05118931	2.802606E-012	1.661261E-011	1	0.000000E+000
1	0.05137371	1.661261E-011	2.802606E-012	0	0.000000E+000
1	0.05262567	2.802606E-012	1.661261E-011	1	0.000000E+000
1	0.05269246	1.661261E-011	2.802606E-012	0	0.000000E+000
1	0.05303295	2.802606E-012	1.661261E-011	1	0.000000E+000
1	0.05309919	1.661261E-011	2.802606E-012	0	0.000000E+000
1	0.05342280	2.802606E-012	1.661261E-011	1	0.000000E+000
1	0.05345228	1.661261E-011	2.802606E-012	0	0.000000E+000
1	0.05705255	2.802606E-012	1.661261E-011	1	0.000000E+000
1	0.05710092	1.661261E-011	2.802606E-012	0	0.000000E+000
1	0.05803788	2.802606E-012	1.661261E-011	1	0.000000E+000
1	0.05815410	1.661261E-011	2.802606E-012	0	0.000000E+000
1	0.05861071	2.802606E-012	1.661261E-011	1	0.000000E+000
1	0.05871305	1.661261E-011	2.802606E-012	0	0.000000E+000
1	0.05884027	2.802606E-012	1.661261E-011	1	0.000000E+000
1	0.05893620	1.661261E-011	2.802606E-012	0	0.000000E+000
1	0.09114706	2.802606E-012	1.661261E-011	1	0.000000E+000
1	0.09117839	1.661261E-011	2.802606E-012	0	0.000000E+000
1	0.09164973	2.802606E-012	1.661261E-011	1	0.000000E+000
1	0.09173476	1.661261E-011	2.802606E-012	0	0.000000E+000
1	0.09300298	2.802606E-012	1.661261E-011	1	0.000000E+000
1	0.09316225	1.661261E-011	2.802606E-012	0	0.000000E+000
1	0.09362185	2.802606E-012	1.661261E-011	1	0.000000E+000
1	0.09374183	1.661261E-011	2.802606E-012	0	0.000000E+000
1	0.09448116	2.802606E-012	1.661261E-011	1	0.000000E+000
1	0.09463400	1.661261E-011	2.802606E-012	0	0.000000E+000
1	0.09490074	2.802606E-012	1.661261E-011	1	0.000000E+000
1	0.09516484	1.661261E-011	2.802606E-012	0	0.000000E+000
1	0.09770928	2.802606E-012	1.661261E-011	1	0.000000E+000
1	0.09790736	1.661261E-011	2.802606E-012	0	0.000000E+000
1	0.09835557	2.802606E-012	1.661261E-011	1	0.000000E+000
1	0.09839320	1.661261E-011	2.802606E-012	0	0.000000E+000
1	0.10032020	2.802606E-012	1.661261E-011	1	0.000000E+000
1	0.10037740	1.661261E-011	2.802606E-012	0	0.000000E+000
1	0.10088458	2.802606E-012	1.661261E-011	1	0.000000E+000
1	0.10100439	1.661261E-011	2.802606E-012	0	0.000000E+000
1	0.10105410	2.802606E-012	1.661261E-011	1	0.000000E+000
1	0.10116974	1.661261E-011	2.802606E-012	0	0.000000E+000
1	0.10148570	2.802606E-012	1.661261E-011	1	0.000000E+000
1	0.10175841	1.661261E-011	2.802606E-012	0	0.000000E+000
1	0.10202143	2.802606E-012	1.661261E-011	1	0.000000E+000
1	0.10205592	1.661261E-011	2.802606E-012	0	0.000000E+000
1	0.10296982	2.802606E-012	1.661261E-011	1	0.000000E+000
1	0.10302448	1.661261E-011	2.802606E-012	0	0.000000E+000
1	0.10317194	2.802606E-012	1.661261E-011	1	0.000000E+000
1	0.10327589	1.661261E-011	2.802606E-012	0	0.000000E+000
1	0.10461023	2.802606E-012	1.661261E-011	1	0.000000E+000
1	0.10482693	1.661261E-011	2.802606E-012	0	0.000000E+000
1	0.10525526	2.802606E-012	1.661261E-011	1	0.000000E+000
1	0.10599585	1.661261E-011	2.802606E-012	0	0.000000E+000
1	0.10792579	2.802606E-012	1.661261E-011	1	0.000000E+000
1	0.10796666	1.661261E-011	2.802606E-012	0	0.000000E+000
1	0.10803688	2.802606E-012	1.661261E-011	1	0.000000E+000
1	0.10814301	1.661261E-011	2.802606E-012	0	0.000000E+000
1	0.10873881	2.802606E-012	1.661261E-011	1	0.000000E+000
1	0.10893642	1.661261E-011	2.802606E-012	0	0.000000E+000
1	0.10898664	2.802606E-012	1.661261E-011	1	0.000000E+000
1	0.10952599	1.661261E-011	2.802606E-012	0	0.000000E+000
1	0.11058829	2.802606E-012	1.661261E-011	1	0.000000E+000
1	0.11064133	1.661261E-011	2.802606E-012	0	0.000000E+000
1	0.11077283	2.802606E-012	1.661261E-011	1	0.000000E+000
1	0.11088885	1.661261E-011	2.802606E-012	0	0.000000E+000
1	0.11091309	2.802606E-012	1.661261E-011	1	0.000000E+000
1	0.11102466	1.661261E-011	2.802606E-012	0	0.000000E+000
1	0.11210125	2.802606E-012	1.661261E-011	1	0.000000E+000
1	0.11214165	1.661261E-011	2.802606E-012	0	0.000000E+000
1	0.11273563	2.802606E-012	1.661261E-011	1	0.000000E+000
1	0.11283468	1.661261E-011	2.802606E-012	0	0.000000E+000
1	0.11336113	2.802606E-012	1.661261E-011	1	0.000000E+000
1	0.11348300	1.661261E-011	2.802606E-012	0	0.000000E+000
1	0.11427832	2.802606E-012	1.661261E-011	1	0.000000E+000
1	0.11430394	1.661261E-011	2.802606E-012	0	0.000000E+000
1	0.11441724	2.802606E-012	1.661261E-011	1	0.000000E+000
1	0.11458035	1.661261E-011	2.802606E-012	0	0.000000E+000
1	0.11601128	2.802606E-012	1.661261E-011	1	0.000000E+000
1	0.11604635	1.661261E-011	2.802606E-012	0	0.000000E+000
1	0.11685822	2.802606E-012	1.661261E-011	1	0.000000E+000
1	0.11693752	1.661261E-011	2.802606E-012	0	0.000000E+000
1	0.11762883	2.802606E-012	1.661261E-011	1	0.000000E+000
1	0.11776391	1.661261E-011	2.802606E-012	0	0.000000E+000
1	26.65112508	2.357381E-012	1.616738E-011	1	0.000000E+000
1	26.65128065	1.616738E-011	2.357381E-012	0	0.000000E+000
1	26.65160927	2.357381E-012	1.616738E-011	1	0.000000E+000
1	26.65168819	1.616738E-011	2.357381E-012	0	0.000000E+000
1	26.65247103	2.357381E-012	1.616738E-011	1	0.000000E+000
1	26.65260117	1.616738E-011	2.357381E-012	0	0.000000E+000
1	26.65316390	2.357381E-012	1.616738E-011	1	0.000000E+000
1	26.65319770	1.616738E-011	2.357381E-012	0	0.000000E+000
1	26.65329196	2.357381E-012	1.616738E-011	1	0.000000E+000
1	26.65352887	1.616738E-011	2.357381E-012	0	0.000000E+000
1	26.66226479	2.357381E-012	1.616738E-011	1	0.000000E+000
1	26.66241080	1.616738E-011	2.357381E-012	0	0.000000E+000
1	26.66266660	2.357381E-012	1.616738E-011	1	0.000000E+000
1	26.66335206	1.616738E-011	2.357381E-012	0	0.000000E+000
1	26.66341192	2.357381E-012	1.616738E-011	1	0.000000E+000
1	26.66344687	1.616738E-011	2.357381E-012	0	0.000000E+000
1	26.66469485	2.357381E-012	1.616738E-011	1	0.000000E+000
1	26.66473157	1.616738E-011	2.357381E-012	0	0.000000E+000
1	26.66507079	2.357381E-012	1.616738E-011	1	0.000000E+000
1	26.66513835	1.616738E-011	2.357381E-012	0	0.000000E+000
1	26.66571258	2.357381E-012	1.616738E-011	1	0.000000E+000
1	26.66590695	1.616738E-011	2.357381E-012	0	0.000000E+000
1	26.66596102	2.357381E-012	1.616738E-011	1	0.000000E+000
1	26.66598906	1.616738E-011	2.357381E-012	0	0.000000E+000
1	26.66668378	2.357381E-012	1.616738E-011	1	0.000000E+000
1	26.66674151	1.616738E-011	2.357381E-012	0	0.000000E+000
1	26.66734366	2.357381E-012	1.616738E-011	1	0.000000E+000
1	26.66752020	1.616738E-011	2.357381E-012	0	0.000000E+000
1	26.66756534	2.357381E-012	1.616738E-011	1	0.000000E+000
1	26.66764062	1.616738E-011	2.357381E-012	0	0.000000E+000
1	26.67010881	2.357381E-012	1.616738E-011	1	0.000000E+000
1	26.67031323	1.616738E-011	2.357381E-012	0	0.000000E+000
1	26.67078173	2.357381E-012	1.616738E-011	1	0.000000E+000
1	26.67100971	1.616738E-011	2.357381E-012	0	0.000000E+000
1	26.67266231	2.357381E-012	1.616738E-011	1	0.000000E+000
1	26.67277055	1.616738E-011	2.357381E-012	0	0.000000E+000
1	26.67325120	2.357381E-012	1.616738E-011	1	0.000000E+000
1	26.67330131	1.616738E-011	2.357381E-012	0	0.000000E+000
1	26.67530710	2.357381E-012	1.616738E-011	1	0.000000E+000
1	26.67539358	1.616738E-011	2.357381E-012	0	0.000000E+000
1	26.67813485	2.357381E-012	1.616738E-011	1	0.000000E+000
1	26.67824622	1.616738E-011	2.357381E-012	0	0.000000E+000
1	26.67898072	2.357381E-012	1.616738E-011	1	0.000000E+000
1	26.67917245	1.616738E-011	2.357381E-012	0	0.000000E+000
1	26.68151911	2.357381E-012	1.616738E-011	1	0.000000E+000
1	26.68162400	1.616738E-011	2.357381E-012	0	0.000000E+000
1	26.68200755	2.357381E-012	1.616738E-011	1	0.000000E+000
1	26.68203330	1.616738E-011	2.357381E-012	0	0.000000E+000
1	26.68470696	2.357381E-012	1.616738E-011	1	0.000000E+000
1	26.68485680	1.616738E-011	2.357381E-012	0	0.000000E+000
1	26.68653557	2.357381E-012	1.616738E-011	1	0.000000E+000
1	26.68654422	1.616738E-011	2.357381E-012	0	0.000000E+000
1	26.68695671	2.357381E-012	1.616738E-011	1	0.000000E+000
1	26.68712529	1.616738E-011	2.357381E-012	0	0.000000E+000
1	26.68780806	2.357381E-012	1.616738E-011	1	0.000000E+000
1	26.68783567	1.616738E-011	2.357381E-012	0	0.000000E+000
1	26.68821468	2.357381E-012	1.616738E-011	1	0.000000E+000
1	26.68854786	1.616738E-011	2.357381E-012	0	0.000000E+000
1	26.69006061	2.357381E-012	1.616738E-011	1	0.000000E+000
1	26.69020147	1.616738E-011	2.357381E-012	0	0.000000E+000
1	26.69021467	2.357381E-012	1.616738E-011	1	0.000000E+000
1	26.69034266	1.616738E-011	2.357381E-012	0	0.000000E+000
1	26.69126201	2.357381E-012	1.616738E-011	1	0.000000E+000
1	26.69146806	1.616738E-011	2.357381E-012	0	0.000000E+000
1	26.72379144	2.357381E-012	1.616738E-011	1	0.000000E+000
1	26.72437384	1.616738E-011	2.357381E-012	0	0.000000E+000
1	26.72469009	2.357381E-012	1.616738E-011	1	0.000000E+000
1	26.72492020	1.616738E-011	2.357381E-012	0	0.000000E+000
1	26.72530353	2.357381E-012	1.616738E-011	1	0.000000E+000
1	26.72549725	1.616738E-011	2.357381E-012	0	0.000000E+000
1	26.72645073	2.357381E-012	1.616738E-011	1	0.000000E+000
1	26.72647129	1.616738E-011	2.357381E-012	0	0.000000E+000
1	26.72893036	2.357381E-012	1.616738E-011	1	0.000000E+000
1	26.72898329	1.616738E-011	2.357381E-012	0	0.000000E+000
1	26.73060622	2.357381E-012	1.616738E-011	1	0.000000E+000
1	26.73065419	1.616738E-011	2.357381E-012	0	0.000000E+000
1	26.73091589	2.357381E-012	1.616738E-011	1	0.000000E+000
1	26.73098442	1.616738E-011	2.357381E-012	0	0.000000E+000
1	26.73109212	2.357381E-012	1.616738E-011	1	0.000000E+000
1	26.73113432	1.616738E-011	2.357381E-012	0	0.000000E+000
1	26.73186083	2.357381E-012	1.616738E-011	1	0.000000E+000
1	26.73193970	1.616738E-011	2.357381E-012	0	0.000000E+000
1	26.73586743	2.357381E-012	1.616738E-011	1	0.000000E+000
1	26.73590703	1.616738E-011	2.357381E-012	0	0.000000E+000
1	26.73769229	2.357381E-012	1.616738E-011	1	0.000000E+000
1	26.73778449	1.616738E-011	2.357381E-012	0	0.000000E+000
1	26.73789446	2.357381E-012	1.616738E-011	1	0.000000E+000
1	26.73798231	1.616738E-011	2.357381E-012	0	0.000000E+000
1	26.73996766	2.357381E-012	1.616738E-011	1	0.000000E+000
1	26.73999354	1.616738E-011	2.357381E-012	0	0.000000E+000
1	26.74308645	2.357381E-012	1.616738E-011	1	0.000000E+000
1	26.74317755	1.616738E-011	2.357381E-012	0	0.000000E+000
1	26.74423500	2.357381E-012	1.616738E-011	1	0.000000E+000
1	26.74435689	1.616738E-011	2.357381E-012	0	0.000000E+000
1	26.74496993	2.357381E-012	1.616738E-011	1	0.000000E+000
1	26.74500898	1.616738E-011	2.357381E-012	0	0.000000E+000
1	26.74556423	2.357381E-012	1.616738E-011	1	0.000000E+000
1	26.74580811	1.616738E-011	2.357381E-012	0	0.000000E+000
1	26.74658980	2.357381E-012	1.616738E-011	1	0.000000E+000
1	26.74675007	1.616738E-011	2.357381E-012	0	0.000000E+000
1	26.74729933	2.357381E-012	1.616738E-011	1	0.000000E+000
1	26.74739394	1.616738E-011	2.357381E-012	0	0.000000E+000
1	26.74755114	2.357381E-012	1.616738E-011	1	0.000000E+000
1	26.74763638	1.616738E-011	2.357381E-012	0	0.000000E+000
1	26.74861525	2.357381E-012	1.616738E-011	1	0.000000E+000
1	26.74888799	1.616738E-011	2.357381E-012	0	0.000000E+000
1	26.75029660	2.357381E-012	1.616738E-011	1	0.000000E+000
1	26.75038268	1.616738E-011	2.357381E-012	0	0.000000E+000
1	26.75161558	2.357381E-012	1.616738E-011	1	0.000000E+000
1	26.75171594	1.616738E-011	2.357381E-012	0	0.000000E+000
1	26.75208992	2.357381E-012	1.616738E-011	1	0.000000E+000
1	26.75219301	1.616738E-011	2.357381E-012	0	0.000000E+000
1	26.75296597	2.357381E-012	1.616738E-011	1	0.000000E+000
1	26.75300151	1.616738E-011	2.357381E-012	0	0.000000E+000
1	26.75339713	2.357381E-012	1.616738E-011	1	0.000000E+000
1	26.75351648	1.616738E-011	2.357381E-012	0	0.000000E+000
1	26.75373127	2.357381E-012	1.616738E-011	1	0.000000E+000
1	26.75381506	1.616738E-011	2.357381E-012	0	0.000000E+000
1	26.75384243	2.357381E-012	1.616738E-011	1	0.000000E+000
1	26.75399952	1.616738E-011	2.357381E-012	0	0.000000E+000
1	26.75503746	2.357381E-012	1.616738E-011	1	0.000000E+000
1	26.75514408	1.616738E-011	2.357381E-012	0	0.000000E+000
1	26.75532556	2.357381E-012	1.616738E-011	1	0.000000E+000
1	26.75536824	1.616738E-011	2.357381E-012	0	0.000000E+000
1	26.75709407	2.357381E-012	1.616738E-011	1	0.000000E+000
1	26.75718662	1.616738E-011	2.357381E-012	0	0.000000E+000
1	26.75984152	2.357381E-012	1.616738E-011	1	0.000000E+000
1	26.75987498	1.616738E-011	2.357381E-012	0	0.000000E+000
1	26.76068078	2.357381E-012	1.616738E-011	1	0.000000E+000
1	26.76070345	1.616738E-011	2.357381E-012	0	0.000000E+000
1	26.76316745	2.357381E-012	1.616738E-011	1	0.000000E+000
1	26.76334861	1.616738E-011	2.357381E-012	0	0.000000E+000
1	26.76762100	2.357381E-012	1.616738E-011	1	0.000000E+000
1	26.76765120	1.616738E-011	2.357381E-012	0	0.000000E+000
1	26.76784308	2.357381E-012	1.616738E-011	1	0.000000E+000
1	26.76791583	1.616738E-011	2.357381E-012	0	0.000000E+000
1	26.76986903	2.357381E-012	1.616738E-011	1	0.000000E+000
1	26.76992365	1.616738E-011	2.357381E-012	0	0.000000E+000
1	26.77235198	2.357381E-012	1.616738E-011	1	0.000000E+000
1	26.77247374	1.616738E-011	2.357381E-012	0	0.000000E+000
1	26.77253782	2.357381E-012	1.616738E-011	1	0.000000E+000
1	26.77272145	1.616738E-011	2.357381E-012	0	0.000000E+000
1	26.77274094	2.357381E-012	1.616738E-011	1	0.000000E+000
1	26.77300291	1.616738E-011	2.357381E-012	0	0.000000E+000
1	26.77317169	2.357381E-012	1.616738E-011	1	0.000000E+000
1	26.77320213	1.616738E-011	2.357381E-012	0	0.000000E+000
1	27.08627611	2.283171E-012	1.609317E-011	1	0.000000E+000
1	27.08630724	1.609317E-011	2.283171E-012	0	0.000000E+000
1	27.08694147	2.283171E-012	1.609317E-011	1	0.000000E+000
1	27.08716065	1.609317E-011	2.283171E-012	0	0.000000E+000
1	27.08945672	2.283171E-012	1.609317E-011	1	0.000000E+000
1	27.08952891	1.609317E-011	2.283171E-012	0	0.000000E+000
1	27.08959360	2.283171E-012	1.609317E-011	1	0.000000E+000
1	27.08968475	1.609317E-011	2.283171E-012	0	0.000000E+000
1	27.09120294	2.283171E-012	1.609317E-011	1	0.000000E+000
1	27.09134330	1.609317E-011	2.283171E-012	0	0.000000E+000
1	27.09151846	2.283171E-012	1.609317E-011	1	0.000000E+000
1	27.09154446	1.609317E-011	2.283171E-012	0	0.000000E+000
1	27.09171228	2.283171E-012	1.609317E-011	1	0.000000E+000
1	27.09178557	1.609317E-011	2.283171E-012	0	0.000000E+000
1	27.09280995	2.283171E-012	1.609317E-011	1	0.000000E+000
1	27.09284543	1.609317E-011	2.283171E-012	0	0.000000E+000
1	27.09401189	2.283171E-012	1.609317E-011	1	0.000000E+000
1	27.09401994	1.609317E-011	2.283171E-012	0	0.000000E+000
1	27.09487651	2.283171E-012	1.609317E-011	1	0.000000E+000
1	27.09507205	1.609317E-011	2.283171E-012	0	0.000000E+000
1	27.09511888	2.283171E-012	1.609317E-011	1	0.000000E+000
1	27.09517972	1.609317E-011	2.283171E-012	0	0.000000E+000
1	27.09545604	2.283171E-012	1.609317E-011	1	0.000000E+000
1	27.09560617	1.609317E-011	2.283171E-012	0	0.000000E+000
1	27.09589246	2.283171E-012	1.609317E-011	1	0.000000E+000
1	27.09597605	1.609317E-011	2.283171E-012	0	0.000000E+000
1	27.09632108	2.283171E-012	1.609317E-011	1	0.000000E+000
1	27.09641039	1.609317E-011	2.283171E-012	0	0.000000E+000
1	27.09662298	2.283171E-012	1.609317E-011	1	0.000000E+000
1	27.09667009	1.609317E-011	2.283171E-012	0	0.000000E+000
1	27.09785565	2.283171E-012	1.609317E-011	1	0.000000E+000
1	27.09793554	1.609317E-011	2.283171E-012	0	0.000000E+000
1	27.09974631	2.283171E-012	1.609317E-011	1	0.000000E+000
1	27.09995577	1.609317E-011	2.283171E-012	0	0.000000E+000
1	27.10006730	2.283171E-012	1.609317E-011	1	0.000000E+000
1	27.10030920	1.609317E-011	2.283171E-012	0	0.000000E+000
1	27.10048870	2.283171E-012	1.609317E-011	1	0.000000E+000
1	27.10051318	1.609317E-011	2.283171E-012	0	0.000000E+000
1	27.10115335	2.283171E-012	1.609317E-011	1	0.000000E+000
1	27.10135436	1.609317E-011	2.283171E-012	0	0.000000E+000
1	27.10256055	2.283171E-012	1.609317E-011	1	0.000000E+000
1	27.10258292	1.609317E-011	2.283171E-012	0	0.000000E+000
1	27.10307224	2.283171E-012	1.609317E-011	1	0.000000E+000
1	27.10308459	1.609317E-011	2.283171E-012	0	0.000000E+000
1	27.10384601	2.283171E-012	1.609317E-011	1	0.000000E+000
1	27.10388042	1.609317E-011	2.283171E-012	0	0.000000E+000
1	27.10417041	2.283171E-012	1.609317E-011	1	0.000000E+000
1	27.10421893	1.609317E-011	2.283171E-012	0	0.000000E+000
1	27.10475791	2.283171E-012	1.609317E-011	1	0.000000E+000
1	27.10485358	1.609317E-011	2.283171E-012	0	0.000000E+000
1	27.10525868	2.283171E-012	1.609317E-011	1	0.000000E+000
1	27.10554449	1.609317E-011	2.283171E-012	0	0.000000E+000
1	27.10565489	2.283171E-012	1.609317E-011	1	0.000000E+000
1	27.10577181	1.609317E-011	2.283171E-012	0	0.000000E+000
1	27.10619384	2.283171E-012	1.609317E-011	1	0.000000E+000
1	27.10688873	1.609317E-011	2.283171E-012	0	0.000000E+000
1	27.10705704	2.283171E-012	1.609317E-011	1	0.000000E+000
1	27.10719456	1.609317E-011	2.283171E-012	0	0.000000E+000
1	27.11028932	2.283171E-012	1.609317E-011	1	0.000000E+000
1	27.11035592	1.609317E-011	2.283171E-012	0	0.000000E+000
1	27.11065075	2.283171E-012	1.609317E-011	1	0.000000E+000
1	27.11086194	1.609317E-011	2.283171E-012	0	0.000000E+000
1	27.11116467	2.283171E-012	1.609317E-011	1	0.000000E+000
1	27.11126983	1.609317E-011	2.283171E-012	0	0.000000E+000
1	27.11266030	2.283171E-012	1.609317E-011	1	0.000000E+000
1	27.11269949	1.609317E-011	2.283171E-012	0	0.000000E+000
1	27.11877263	2.283171E-012	1.609317E-011	1	0.000000E+000
1	27.11914713	1.609317E-011	2.283171E-012	0	0.000000E+000
1	27.12103913	2.283171E-012	1.609317E-011	1	0.000000E+000
1	27.12107688	1.609317E-011	2.283171E-012	0	0.000000E+000
1	27.12316770	2.283171E-012	1.609317E-011	1	0.000000E+000
1	27.12318492	1.609317E-011	2.283171E-012	0	0.000000E+000
1	27.12320356	2.283171E-012	1.609317E-011	1	0.000000E+000
1	27.12323406	1.609317E-011	2.283171E-012	0	0.000000E+000
1	27.12410171	2.283171E-012	1.609317E-011	1	0.000000E+000
1	27.12417955	1.609317E-011	2.283171E-012	0	0.000000E+000
1	27.12480225	2.283171E-012	1.609317E-011	1	0.000000E+000
1	27.12483892	1.609317E-011	2.283171E-012	0	0.000000E+000
1	27.12538019	2.283171E-012	1.609317E-011	1	0.000000E+000
1	27.12548588	1.609317E-011	2.283171E-012	0	0.000000E+000
1	31.59707518	2.174078E-012	1.598408E-011	1	0.000000E+000
1	31.59722921	1.598408E-011	2.174078E-012	0	0.000000E+000
1	31.59834254	2.174078E-012	1.598408E-011	1	0.000000E+000
1	31.59838380	1.598408E-011	2.174078E-012	0	0.000000E+000
1	31.59882504	2.174078E-012	1.598408E-011	1	0.000000E+000
1	31.59928168	1.598408E-011	2.174078E-012	0	0.000000E+000
1	31.59953563	2.174078E-012	1.598408E-011	1	0.000000E+000
1	31.59975856	1.598408E-011	2.174078E-012	0	0.000000E+000
1	31.60162459	2.174078E-012	1.598408E-011	1	0.000000E+000
1	31.60166950	1.598408E-011	2.174078E-012	0	0.000000E+000
1	31.60267416	2.174078E-012	1.598408E-011	1	0.000000E+000
1	31.60287454	1.598408E-011	2.174078E-012	0	0.000000E+000
1	31.60378861	2.174078E-012	1.598408E-011	1	0.000000E+000
1	31.60415882	1.598408E-011	2.174078E-012	0	0.000000E+000
1	31.60451412	2.174078E-012	1.598408E-011	1	0.000000E+000
1	31.60469998	1.598408E-011	2.174078E-012	0	0.000000E+000
1	31.60504513	2.174078E-012	1.598408E-011	1	0.000000E+000
1	31.60522469	1.598408E-011	2.174078E-012	0	0.000000E+000
1	31.60531791	2.174078E-012	1.598408E-011	1	0.000000E+000
1	31.60536048	1.598408E-011	2.174078E-012	0	0.000000E+000
1	31.60587562	2.174078E-012	1.598408E-011	1	0.000000E+000
1	31.60592311	1.598408E-011	2.174078E-012	0	0.000000E+000
1	31.60776979	2.174078E-012	1.598408E-011	1	0.000000E+000
1	31.60779984	1.598408E-011	2.174078E-012	0	0.000000E+000
1	31.60800811	2.174078E-012	1.598408E-011	1	0.000000E+000
1	31.60818194	1.598408E-011	2.174078E-012	0	0.000000E+000
1	31.61128618	2.174078E-012	1.598408E-011	1	0.000000E+000
1	31.61154691	1.598408E-011	2.174078E-012	0	0.000000E+000
1	31.61368439	2.174078E-012	1.598408E-011	1	0.000000E+000
1	31.61371923	1.598408E-011	2.174078E-012	0	0.000000E+000
1	31.61446133	2.174078E-012	1.598408E-011	1	0.000000E+000
1	31.61449488	1.598408E-011	2.174078E-012	0	0.000000E+000
1	31.61566340	2.174078E-012	1.598408E-011	1	0.000000E+000
1	31.61583396	1.598408E-011	2.174078E-012	0	0.000000E+000
1	31.61665114	2.174078E-012	1.598408E-011	1	0.000000E+000
1	31.61677054	1.598408E-011	2.174078E-012	0	0.000000E+000
1	31.61702457	2.174078E-012	1.598408E-011	1	0.000000E+000
1	31.61719670	1.598408E-011	2.174078E-012	0	0.000000E+000
1	31.61722579	2.174078E-012	1.598408E-011	1	0.000000E+000
1	31.61741339	1.598408E-011	2.174078E-012	0	0.000000E+000
1	31.62046931	2.174078E-012	1.598408E-011	1	0.000000E+000
1	31.62065406	1.598408E-011	2.174078E-012	0	0.000000E+000
1	31.62105074	2.174078E-012	1.598408E-011	1	0.000000E+000
1	31.62145271	1.598408E-011	2.174078E-012	0	0.000000E+000
1	31.62160059	2.174078E-012	1.598408E-011	1	0.000000E+000
1	31.62169672	1.598408E-011	2.174078E-012	0	0.000000E+000
1	31.62343812	2.174078E-012	1.598408E-011	1	0.000000E+000
1	31.62413835	1.598408E-011	2.174078E-012	0	0.000000E+000
1	31.62442894	2.174078E-012	1.598408E-011	1	0.000000E+000
1	31.62446439	1.598408E-011	2.174078E-012	0	0.000000E+000
1	31.62722611	2.174078E-012	1.598408E-011	1	0.000000E+000
1	31.62765964	1.598408E-011	2.174078E-012	0	0.000000E+000
1	31.62910011	2.174078E-012	1.598408E-011	1	0.000000E+000
1	31.62938721	1.598408E-011	2.174078E-012	0	0.000000E+000
1	31.63068512	2.174078E-012	1.598408E-011	1	0.000000E+000
1	31.63081191	1.598408E-011	2.174078E-012	0	0.000000E+000
1	31.63087525	2.174078E-012	1.598408E-011	1	0.000000E+000
1	31.63089616	1.598408E-011	2.174078E-012	0	0.000000E+000
1	31.63121333	2.174078E-012	1.598408E-011	1	0.000000E+000
1	31.63132168	1.598408E-011	2.174078E-012	0	0.000000E+000
1	31.63164930	2.174078E-012	1.598408E-011	1	0.000000E+000
1	31.63197794	1.598408E-011	2.174078E-012	0	0.000000E+000
1	31.63211015	2.174078E-012	1.598408E-011	1	0.000000E+000
1	31.63256746	1.598408E-011	2.174078E-012	0	0.000000E+000
1	31.63419670	2.174078E-012	1.598408E-011	1	0.000000E+000
1	31.63427134	1.598408E-011	2.174078E-012	0	0.000000E+000
1	31.63945790	2.174078E-012	1.598408E-011	1	0.000000E+000
1	31.63951952	1.598408E-011	2.174078E-012	0	0.000000E+000
1	31.64039315	2.174078E-012	1.598408E-011	1	0.000000E+000
1	31.64063119	1.598408E-011	2.174078E-012	0	0.000000E+000
1	31.64127149	2.174078E-012	1.598408E-011	1	0.000000E+000
1	31.64142671	1.598408E-011	2.174078E-012	0	0.000000E+000
1	31.64205961	2.174078E-012	1.598408E-011	1	0.000000E+000
1	31.64207965	1.598408E-011	2.174078E-012	0	0.000000E+000
1	31.64377279	2.174078E-012	1.598408E-011	1	0.000000E+000
1	31.64387634	1.598408E-011	2.174078E-012	0	0.000000E+000
1	31.64568416	2.174078E-012	1.598408E-011	1	0.000000E+000
1	31.64585554	1.598408E-011	2.174078E-012	0	0.000000E+000
1	31.64640090	2.174078E-012	1.598408E-011	1	0.000000E+000
1	31.64659068	1.598408E-011	2.174078E-012	0	0.000000E+000
1	31.64690281	2.174078E-012	1.598408E-011	1	0.000000E+000
1	31.64698345	1.598408E-011	2.174078E-012	0	0.000000E+000
1	31.64701365	2.174078E-012	1.598408E-011	1	0.000000E+000
1	31.64727562	1.598408E-011	2.174078E-012	0	0.000000E+000
1	31.64747042	2.174078E-012	1.598408E-011	1	0.000000E+000
1	31.64758978	1.598408E-011	2.174078E-012	0	0.000000E+000
1	31.64781272	2.174078E-012	1.598408E-011	1	0.000000E+000
1	31.64787086	1.598408E-011	2.174078E-012	0	0.000000E+000
1	31.64872803	2.174078E-012	1.598408E-011	1	0.000000E+000
1	31.64891568	1.598408E-011	2.174078E-012	0	0.000000E+000
1	31.65049590	2.174078E-012	1.598408E-011	1	0.000000E+000
1	31.65052394	1.598408E-011	2.174078E-012	0	0.000000E+000
1	31.65069501	2.174078E-012	1.598408E-011	1	0.000000E+000
1	31.65074576	1.598408E-011	2.174078E-012	0	0.000000E+000
1	31.65277740	2.174078E-012	1.598408E-011	1	0.000000E+000
1	31.65293673	1.598408E-011	2.174078E-012	0	0.000000E+000
1	31.65494831	2.174078E-012	1.598408E-011	1	0.000000E+000
1	31.65532545	1.598408E-011	2.174078E-012	0	0.000000E+000
1	31.65569455	2.174078E-012	1.598408E-011	1	0.000000E+000
1	31.65571791	1.598408E-011	2.174078E-012	0	0.000000E+000
1	31.65598610	2.174078E-012	1.598408E-011	1	0.000000E+000
1	31.65600437	1.598408E-011	2.174078E-012	0	0.000000E+000
1	31.65636928	2.174078E-012	1.598408E-011	1	0.000000E+000
1	31.65640422	1.598408E-011	2.174078E-012	0	0.000000E+000
1	31.65696742	2.174078E-012	1.598408E-011	1	0.000000E+000
1	31.65710749	1.598408E-011	2.174078E-012	0	0.000000E+000
1	31.65726712	2.174078E-012	1.598408E-011	1	0.000000E+000
1	31.65750123	1.598408E-011	2.174078E-012	0	0.000000E+000
1	31.66285342	2.174078E-012	1.598408E-011	1	0.000000E+000
1	31.66311126	1.598408E-011	2.174078E-012	0	0.000000E+000
1	31.66393795	2.174078E-012	1.598408E-011	1	0.000000E+000
1	31.66408101	1.598408E-011	2.174078E-012	0	0.000000E+000
1	31.66531383	2.174078E-012	1.598408E-011	1	0.000000E+000
1	31.66537169	1.598408E-011	2.174078E-012	0	0.000000E+000
1	31.66765372	2.174078E-012	1.598408E-011	1	0.000000E+000
1	31.66786066	1.598408E-011	2.174078E-012	0	0.000000E+000
1	31.66958056	2.174078E-012	1.598408E-011	1	0.000000E+000
1	31.66963142	1.598408E-011	2.174078E-012	0	0.000000E+000
1	31.67033636	2.174078E-012	1.598408E-011	1	0.000000E+000
1	31.67051204	1.598408E-011	2.174078E-012	0	0.000000E+000
1	31.67054960	2.174078E-012	1.598408E-011	1	0.000000E+000
1	31.67086458	1.598408E-011	2.174078E-012	0	0.000000E+000
1	31.67222281	2.174078E-012	1.598408E-011	1	0.000000E+000
1	31.67245411	1.598408E-011	2.174078E-012	0	0.000000E+000
1	31.67258312	2.174078E-012	1.598408E-011	1	0.000000E+000
1	31.67281057	1.598408E-011	2.174078E-012	0	0.000000E+000
1	31.67292555	2.174078E-012	1.598408E-011	1	0.000000E+000
1	31.67302456	1.598408E-011	2.174078E-012	0	0.000000E+000
1	31.67331069	2.174078E-012	1.598408E-011	1	0.000000E+000
1	31.67344156	1.598408E-011	2.174078E-012	0	0.000000E+000
1	31.67391945	2.174078E-012	1.598408E-011	1	0.000000E+000
1	31.67413053	1.598408E-011	2.174078E-012	0	0.000000E+000
1	31.67483787	2.174078E-012	1.598408E-011	1	0.000000E+000
1	31.67495619	1.598408E-011	2.174078E-012	0	0.000000E+000
1	31.67563985	2.174078E-012	1.598408E-011	1	0.000000E+000
1	31.67572098	1.598408E-011	2.174078E-012	0	0.000000E+000
1	31.67585798	2.174078E-012	1.598408E-011	1	0.000000E+000
1	31.67593196	1.598408E-011	2.174078E-012	0	0.000000E+000
1	31.67699706	2.174078E-012	1.598408E-011	1	0.000000E+000
1	31.67716156	1.598408E-011	2.174078E-012	0	0.000000E+000
1	31.67727439	2.174078E-012	1.598408E-011	1	0.000000E+000
1	31.67735260	1.598408E-011	2.174078E-012	0	0.000000E+000
1	31.67746513	2.174078E-012	1.598408E-011	1	0.000000E+000
1	31.67768297	1.598408E-011	2.174078E-012	0	0.000000E+000
1	31.68001265	2.174078E-012	1.598408E-011	1	0.000000E+000
1	31.68041806	1.598408E-011	2.174078E-012	0	0.000000E+000
1	31.68045573	2.174078E-012	1.598408E-011	1	0.000000E+000
1	31.68047731	1.598408E-011	2.174078E-012	0	0.000000E+000
1	31.68090818	2.174078E-012	1.598408E-011	1	0.000000E+000
1	31.68103208	1.598408E-011	2.174078E-012	0	0.000000E+000
1	31.68138208	2.174078E-012	1.598408E-011	1	0.000000E+000
1	31.68151303	1.598408E-011	2.174078E-012	0	0.000000E+000
1	31.87950436	2.256467E-012	1.606647E-011	1	0.000000E+000
1	31.87953770	1.606647E-011	2.256467E-012	0	0.000000E+000
1	31.87972317	2.256467E-012	1.606647E-011	1	0.000000E+000
1	31.87976859	1.606647E-011	2.256467E-012	0	0.000000E+000
1	31.88006876	2.256467E-012	1.606647E-011	1	0.000000E+000
1	31.88016850	1.606647E-011	2.256467E-012	0	0.000000E+000
1	31.88017689	2.256467E-012	1.606647E-011	1	0.000000E+000
1	31.88023040	1.606647E-011	2.256467E-012	0	0.000000E+000
1	31.88065240	2.256467E-012	1.606647E-011	1	0.000000E+000
1	31.88074173	1.606647E-011	2.256467E-012	0	0.000000E+000
1	31.88125780	2.256467E-012	1.606647E-011	1	0.000000E+000
1	31.88127935	1.606647E-011	2.256467E-012	0	0.000000E+000
1	31.88178582	2.256467E-012	1.606647E-011	1	0.000000E+000
1	31.88193773	1.606647E-011	2.256467E-012	0	0.000000E+000
1	31.88229853	2.256467E-012	1.606647E-011	1	0.000000E+000
1	31.88240308	1.606647E-011	2.256467E-012	0	0.000000E+000
1	31.88268630	2.256467E-012	1.606647E-011	1	0.000000E+000
1	31.88278489	1.606647E-011	2.256467E-012	0	0.000000E+000
1	31.88327701	2.256467E-012	1.606647E-011	1	0.000000E+000
1	31.88329789	1.606647E-011	2.256467E-012	0	0.000000E+000
1	31.88339386	2.256467E-012	1.606647E-011	1	0.000000E+000
1	31.88347224	1.606647E-011	2.256467E-012	0	0.000000E+000
1	31.88372988	2.256467E-012	1.606647E-011	1	0.000000E+000
1	31.88381245	1.606647E-011	2.256467E-012	0	0.000000E+000
1	31.88419882	2.256467E-012	1.606647E-011	1	0.000000E+000
1	31.88428986	1.606647E-011	2.256467E-012	0	0.000000E+000
1	31.88792980	2.256467E-012	1.606647E-011	1	0.000000E+000
1	31.88796888	1.606647E-011	2.256467E-012	0	0.000000E+000
1	31.88937659	2.256467E-012	1.606647E-011	1	0.000000E+000
1	31.88957691	1.606647E-011	2.256467E-012	0	0.000000E+000
1	31.88966743	2.256467E-012	1.606647E-011	1	0.000000E+000
1	31.88970321	1.606647E-011	2.256467E-012	0	0.000000E+000
1	31.88977625	2.256467E-012	1.606647E-011	1	0.000000E+000
1	31.88983348	1.606647E-011	2.256467E-012	0	0.000000E+000
1	31.89057744	2.256467E-012	1.606647E-011	1	0.000000E+000
1	31.89071799	1.606647E-011	2.256467E-012	0	0.000000E+000
1	31.89348086	2.256467E-012	1.606647E-011	1	0.000000E+000
1	31.89354990	1.606647E-011	2.256467E-012	0	0.000000E+000
1	31.89642051	2.256467E-012	1.606647E-011	1	0.000000E+000
1	31.89644389	1.606647E-011	2.256467E-012	0	0.000000E+000
1	31.89651009	2.256467E-012	1.606647E-011	1	0.000000E+000
1	31.89673706	1.606647E-011	2.256467E-012	0	0.000000E+000
1	31.89856603	2.256467E-012	1.606647E-011	1	0.000000E+000
1	31.89874822	1.606647E-011	2.256467E-012	0	0.000000E+000
1	31.89919299	2.256467E-012	1.606647E-011	1	0.000000E+000
1	31.89920980	1.606647E-011	2.256467E-012	0	0.000000E+000
1	31.90011634	2.256467E-012	1.606647E-011	1	0.000000E+000
1	31.90023790	1.606647E-011	2.256467E-012	0	0.000000E+000
1	31.90069560	2.256467E-012	1.606647E-011	1	0.000000E+000
1	31.90082904	1.606647E-011	2.256467E-012	0	0.000000E+000
1	31.91013375	2.256467E-012	1.606647E-011	1	0.000000E+000
1	31.91033689	1.606647E-011	2.256467E-012	0	0.000000E+000
1	31.91058332	2.256467E-012	1.606647E-011	1	0.000000E+000
1	31.91065885	1.606647E-011	2.256467E-012	0	0.000000E+000
1	31.91127276	2.256467E-012	1.606647E-011	1	0.000000E+000
1	31.91142109	1.606647E-011	2.256467E-012	0	0.000000E+000
1	31.91369392	2.256467E-012	1.606647E-011	1	0.000000E+000
1	31.91387598	1.606647E-011	2.256467E-012	0	0.000000E+000
1	31.91392357	2.256467E-012	1.606647E-011	1	0.000000E+000
1	31.91397295	1.606647E-011	2.256467E-012	0	0.000000E+000
1	31.91575395	2.256467E-012	1.606647E-011	1	0.000000E+000
1	31.91659717	1.606647E-011	2.256467E-012	0	0.000000E+000
1	31.91689863	2.256467E-012	1.606647E-011	1	0.000000E+000
1	31.91700560	1.606647E-011	2.256467E-012	0	0.000000E+000
1	31.91707162	2.256467E-012	1.606647E-011	1	0.000000E+000
1	31.91712251	1.606647E-011	2.256467E-012	0	0.000000E+000
1	31.91970741	2.256467E-012	1.606647E-011	1	0.000000E+000
1	31.91983109	1.606647E-011	2.256467E-012	0	0.000000E+000
1	31.91990553	2.256467E-012	1.606647E-011	1	0.000000E+000
1	31.91996335	1.606647E-011	2.256467E-012	0	0.000000E+000
1	31.92025967	2.256467E-012	1.606647E-011	1	0.000000E+000
1	31.92051592	1.606647E-011	2.256467E-012	0	0.000000E+000
1	31.92214506	2.256467E-012	1.606647E-011	1	0.000000E+000
1	31.92238691	1.606647E-011	2.256467E-012	0	0.000000E+000
1	31.92308765	2.256467E-012	1.606647E-011	1	0.000000E+000
1	31.92323528	1.606647E-011	2.256467E-012	0	0.000000E+000
1	31.92400310	2.256467E-012	1.606647E-011	1	0.000000E+000
1	31.92404829	1.606647E-011	2.256467E-012	0	0.000000E+000
1	31.92551747	2.256467E-012	1.606647E-011	1	0.000000E+000
1	31.92574968	1.606647E-011	2.256467E-012	0	0.000000E+000
1	31.92622117	2.256467E-012	1.606647E-011	1	0.000000E+000
1	31.92651644	1.606647E-011	2.256467E-012	0	0.000000E+000
1	31.92656608	2.256467E-012	1.606647E-011	1	0.000000E+000
1	31.92666070	1.606647E-011	2.256467E-012	0	0.000000E+000
1	31.92727567	2.256467E-012	1.606647E-011	1	0.000000E+000
1	31.92749732	1.606647E-011	2.256467E-012	0	0.000000E+000
1	31.92940415	2.256467E-012	1.606647E-011	1	0.000000E+000
1	31.92948680	1.606647E-011	2.256467E-012	0	0.000000E+000
1	31.92954745	2.256467E-012	1.606647E-011	1	0.000000E+000
1	31.92965828	1.606647E-011	2.256467E-012	0	0.000000E+000
1	31.93004812	2.256467E-012	1.606647E-011	1	0.000000E+000
1	31.93015286	1.606647E-011	2.256467E-012	0	0.000000E+000
1	31.93093263	2.256467E-012	1.606647E-011	1	0.000000E+000
1	31.93095975	1.606647E-011	2.256467E-012	0	0.000000E+000
1	31.93130974	2.256467E-012	1.606647E-011	1	0.000000E+000
1	31.93136152	1.606647E-011	2.256467E-012	0	0.000000E+000
1	31.93266796	2.256467E-012	1.606647E-011	1	0.000000E+000
1	31.93295862	1.606647E-011	2.256467E-012	0	0.000000E+000
1	31.93310545	2.256467E-012	1.606647E-011	1	0.000000E+000
1	31.93315139	1.606647E-011	2.256467E-012	0	0.000000E+000
1	31.93388370	2.256467E-012	1.606647E-011	1	0.000000E+000
1	31.93416268	1.606647E-011	2.256467E-012	0	0.000000E+000
1	31.93444076	2.256467E-012	1.606647E-011	1	0.000000E+000
1	31.93447346	1.606647E-011	2.256467E-012	0	0.000000E+000
1	31.93757299	2.256467E-012	1.606647E-011	1	0.000000E+000
1	31.93775875	1.606647E-011	2.256467E-012	0	0.000000E+000
1	31.94219328	2.256467E-012	1.606647E-011	1	0.000000E+000
1	31.94228937	1.606647E-011	2.256467E-012	0	0.000000E+000
1	31.94297692	2.256467E-012	1.606647E-011	1	0.000000E+000
1	31.94319139	1.606647E-011	2.256467E-012	0	0.000000E+000
1	31.94418114	2.256467E-012	1.606647E-011	1	0.000000E+000
1	31.94429307	1.606647E-011	2.256467E-012	0	0.000000E+000
1	31.94446158	2.256467E-012	1.606647E-011	1	0.000000E+000
1	31.94463148	1.606647E-011	2.256467E-012	0	0.000000E+000
1	31.94483627	2.256467E-012	1.606647E-011	1	0.000000E+000
1	31.94493254	1.606647E-011	2.256467E-012	0	0.000000E+000
1	31.94528513	2.256467E-012	1.606647E-011	1	0.000000E+000
1	31.94544753	1.606647E-011	2.256467E-012	0	0.000000E+000
1	31.94688218	2.256467E-012	1.606647E-011	1	0.000000E+000
1	31.94691294	1.606647E-011	2.256467E-012	0	0.000000E+000
1	31.94713924	2.256467E-012	1.606647E-011	1	0.000000E+000
1	31.94720459	1.606647E-011	2.256467E-012	0	0.000000E+000
1	31.94762735	2.256467E-012	1.606647E-011	1	0.000000E+000
1	31.94765964	1.606647E-011	2.256467E-012	0	0.000000E+000
1	31.94775966	2.256467E-012	1.606647E-011	1	0.000000E+000
1	31.94784834	1.606647E-011	2.256467E-012	0	0.000000E+000
1	31.94835289	2.256467E-012	1.606647E-011	1	0.000000E+000
1	31.94835483	1.606647E-011	2.256467E-012	0	0.000000E+000
1	31.94892330	2.256467E-012	1.606647E-011	1	0.000000E+000
1	31.94917503	1.606647E-011	2.256467E-012	0	0.000000E+000
1	31.95067216	2.256467E-012	1.606647E-011	1	0.000000E+000
1	31.95073691	1.606647E-011	2.256467E-012	0	0.000000E+000
1	31.95178813	2.256467E-012	1.606647E-011	1	0.000000E+000
1	31.95214616	1.606647E-011	2.256467E-012	0	0.000000E+000
1	31.95249778	2.256467E-012	1.606647E-011	1	0.000000E+000
1	31.95254398	1.606647E-011	2.256467E-012	0	0.000000E+000
1	31.95325450	2.256467E-012	1.606647E-011	1	0.000000E+000
1	31.95339153	1.606647E-011	2.256467E-012	0	0.000000E+000
1	31.95356042	2.256467E-012	1.606647E-011	1	0.000000E+000
1	31.95359283	1.606647E-011	2.256467E-012	0	0.000000E+000
1	31.95372166	2.256467E-012	1.606647E-011	1	0.000000E+000
1	31.95382386	1.606647E-011	2.256467E-012	0	0.000000E+000
1	31.95404402	2.256467E-012	1.606647E-011	1	0.000000E+000
1	31.95408038	1.606647E-011	2.256467E-012	0	0.000000E+000
1	31.95541845	2.256467E-012	1.606647E-011	1	0.000000E+000
1	31.95547002	1.606647E-011	2.256467E-012	0	0.000000E+000
1	31.95694071	2.256467E-012	1.606647E-011	1	0.000000E+000
1	31.95704572	1.606647E-011	2.256467E-012	0	0.000000E+000
1	31.95800319	2.256467E-012	1.606647E-011	1	0.000000E+000
1	31.95813091	1.606647E-011	2.256467E-012	0	0.000000E+000
1	31.95829982	2.256467E-012	1.606647E-011	1	0.000000E+000
1	31.95836739	1.606647E-011	2.256467E-012	0	0.000000E+000
1	31.95912227	2.256467E-012	1.606647E-011	1	0.000000E+000
1	31.95922571	1.606647E-011	2.256467E-012	0	0.000000E+000
1	31.95924233	2.256467E-012	1.606647E-011	1	0.000000E+000
1	31.95926611	1.606647E-011	2.256467E-012	0	0.000000E+000
1	31.95985064	2.256467E-012	1.606647E-011	1	0.000000E+000
1	31.96004914	1.606647E-011	2.256467E-012	0	0.000000E+000
1	31.96163265	2.256467E-012	1.606647E-011	1	0.000000E+000
1	31.96169901	1.606647E-011	2.256467E-012	0	0.000000E+000
1	31.96263416	2.256467E-012	1.606647E-011	1	0.000000E+000
1	31.96302107	1.606647E-011	2.256467E-012	0	0.000000E+000
1	31.96314716	2.256467E-012	1.606647E-011	1	0.000000E+000
1	31.96322898	1.606647E-011	2.256467E-012	0	0.000000E+000
1	31.96379929	2.256467E-012	1.606647E-011	1	0.000000E+000
1	31.96384295	1.606647E-011	2.256467E-012	0	0.000000E+000
1	31.96536555	2.256467E-012	1.606647E-011	1	0.000000E+000
1	31.96538999	1.606647E-011	2.256467E-012	0	0.000000E+000
1	31.96590088	2.256467E-012	1.606647E-011	1	0.000000E+000
1	31.96592101	1.606647E-011	2.256467E-012	0	0.000000E+000
1	31.96610589	2.256467E-012	1.606647E-011	1	0.000000E+000
1	31.96611682	1.606647E-011	2.256467E-012	0	0.000000E+000
1	38.45335054	2.115132E-012	1.592513E-011	1	0.000000E+000
1	38.45335200	1.592513E-011	2.115132E-012	0	0.000000E+000
1	38.45335325	2.115132E-012	1.592513E-011	1	0.000000E+000
1	38.45419914	1.592513E-011	2.115132E-012	0	0.000000E+000
1	38.45546453	2.115132E-012	1.592513E-011	1	0.000000E+000
1	38.45557669	1.592513E-011	2.115132E-012	0	0.000000E+000
1	38.46082120	2.115132E-012	1.592513E-011	1	0.000000E+000
1	38.46090907	1.592513E-011	2.115132E-012	0	0.000000E+000
1	38.46163055	2.115132E-012	1.592513E-011	1	0.000000E+000
1	38.46208885	1.592513E-011	2.115132E-012	0	0.000000E+000
1	38.46214372	2.115132E-012	1.592513E-011	1	0.000000E+000
1	38.46219816	1.592513E-011	2.115132E-012	0	0.000000E+000
1	38.46457090	2.115132E-012	1.592513E-011	1	0.000000E+000
1	38.46465357	1.592513E-011	2.115132E-012	0	0.000000E+000
1	38.46583382	2.115132E-012	1.592513E-011	1	0.000000E+000
1	38.46594193	1.592513E-011	2.115132E-012	0	0.000000E+000
1	38.46709987	2.115132E-012	1.592513E-011	1	0.000000E+000
1	38.46715932	1.592513E-011	2.115132E-012	0	0.000000E+000
1	38.46882348	2.115132E-012	1.592513E-011	1	0.000000E+000
1	38.46892250	1.592513E-011	2.115132E-012	0	0.000000E+000
1	38.46948702	2.115132E-012	1.592513E-011	1	0.000000E+000
1	38.46951604	1.592513E-011	2.115132E-012	0	0.000000E+000
1	38.46960168	2.115132E-012	1.592513E-011	1	0.000000E+000
1	38.46974252	1.592513E-011	2.115132E-012	0	0.000000E+000
1	38.47357850	2.115132E-012	1.592513E-011	1	0.000000E+000
1	38.47362375	1.592513E-011	2.115132E-012	0	0.000000E+000
1	38.47366726	2.115132E-012	1.592513E-011	1	0.000000E+000
1	38.47382270	1.592513E-011	2.115132E-012	0	0.000000E+000
1	38.47437251	2.115132E-012	1.592513E-011	1	0.000000E+000
1	38.47447502	1.592513E-011	2.115132E-012	0	0.000000E+000
1	38.47579465	2.115132E-012	1.592513E-011	1	0.000000E+000
1	38.47584985	1.592513E-011	2.115132E-012	0	0.000000E+000
1	38.47691165	2.115132E-012	1.592513E-011	1	0.000000E+000
1	38.47711642	1.592513E-011	2.115132E-012	0	0.000000E+000
1	38.47907568	2.115132E-012	1.592513E-011	1	0.000000E+000
1	38.47909428	1.592513E-011	2.115132E-012	0	0.000000E+000
1	38.47971837	2.115132E-012	1.592513E-011	1	0.000000E+000
1	38.48009878	1.592513E-011	2.115132E-012	0	0.000000E+000
1	38.48179361	2.115132E-012	1.592513E-011	1	0.000000E+000
1	38.48189242	1.592513E-011	2.115132E-012	0	0.000000E+000
1	38.48334143	2.115132E-012	1.592513E-011	1	0.000000E+000
1	38.48341063	1.592513E-011	2.115132E-012	0	0.000000E+000
1	38.48415916	2.115132E-012	1.592513E-011	1	0.000000E+000
1	38.48420665	1.592513E-011	2.115132E-012	0	0.000000E+000
1	38.48437681	2.115132E-012	1.592513E-011	1	0.000000E+000
1	38.48441188	1.592513E-011	2.115132E-012	0	0.000000E+000
1	38.48516769	2.115132E-012	1.592513E-011	1	0.000000E+000
1	38.48546423	1.592513E-011	2.115132E-012	0	0.000000E+000
1	38.48550493	2.115132E-012	1.592513E-011	1	0.000000E+000
1	38.48568413	1.592513E-011	2.115132E-012	0	0.000000E+000
1	38.48587095	2.115132E-012	1.592513E-011	1	0.000000E+000
1	38.48606094	1.592513E-011	2.115132E-012	0	0.000000E+000
1	39.48167339	1.986926E-012	1.579693E-011	1	0.000000E+000
1	39.48203582	1.579693E-011	1.986926E-012	0	0.000000E+000
1	39.48243711	1.986926E-012	1.579693E-011	1	0.000000E+000
1	39.48250382	1.579693E-011	1.986926E-012	0	0.000000E+000
1	39.48280129	1.986926E-012	1.579693E-011	1	0.000000E+000
1	39.48292867	1.579693E-011	1.986926E-012	0	0.000000E+000
1	39.48665500	1.986926E-012	1.579693E-011	1	0.000000E+000
1	39.48670061	1.579693E-011	1.986926E-012	0	0.000000E+000
1	39.48759987	1.986926E-012	1.579693E-011	1	0.000000E+000
1	39.48768013	1.579693E-011	1.986926E-012	0	0.000000E+000
1	39.48784213	1.986926E-012	1.579693E-011	1	0.000000E+000
1	39.48792498	1.579693E-011	1.986926E-012	0	0.000000E+000
1	39.48949921	1.986926E-012	1.579693E-011	1	0.000000E+000
1	39.48965555	1.579693E-011	1.986926E-012	0	0.000000E+000
1	39.48996481	1.986926E-012	1.579693E-011	1	0.000000E+000
1	39.48999340	1.579693E-011	1.986926E-012	0	0.000000E+000
1	39.49096359	1.986926E-012	1.579693E-011	1	0.000000E+000
1	39.49103880	1.579693E-011	1.986926E-012	0	0.000000E+000
1	39.49116419	1.986926E-012	1.579693E-011	1	0.000000E+000
1	39.49118018	1.579693E-011	1.986926E-012	0	0.000000E+000
1	39.49161555	1.986926E-012	1.579693E-011	1	0.000000E+000
1	39.49163177	1.579693E-011	1.986926E-012	0	0.000000E+000
1	39.49223106	1.986926E-012	1.579693E-011	1	0.000000E+000
1	39.49243909	1.579693E-011	1.986926E-012	0	0.000000E+000
1	39.49363936	1.986926E-012	1.579693E-011	1	0.000000E+000
1	39.49369346	1.579693E-011	1.986926E-012	0	0.000000E+000
1	39.49454336	1.986926E-012	1.579693E-011	1	0.000000E+000
1	39.49485950	1.579693E-011	1.986926E-012	0	0.000000E+000
1	39.49489155	1.986926E-012	1.579693E-011	1	0.000000E+000
1	39.49507505	1.579693E-011	1.986926E-012	0	0.000000E+000
1	39.49712952	1.986926E-012	1.579693E-011	1	0.000000E+000
1	39.49728446	1.579693E-011	1.986926E-012	0	0.000000E+000
1	39.49787996	1.986926E-012	1.579693E-011	1	0.000000E+000
1	39.49803185	1.579693E-011	1.986926E-012	0	0.000000E+000
1	39.49812672	1.986926E-012	1.579693E-011	1	0.000000E+000
1	39.49820673	1.579693E-011	1.986926E-012	0	0.000000E+000
1	39.49893278	1.986926E-012	1.579693E-011	1	0.000000E+000
1	39.49932186	1.579693E-011	1.986926E-012	0	0.000000E+000
1	39.49941677	1.986926E-012	1.579693E-011	1	0.000000E+000
1	39.49955676	1.579693E-011	1.986926E-012	0	0.000000E+000
1	39.49985454	1.986926E-012	1.579693E-011	1	0.000000E+000
1	39.50026222	1.579693E-011	1.986926E-012	0	0.000000E+000
1	39.50043737	1.986926E-012	1.579693E-011	1	0.000000E+000
1	39.50049057	1.579693E-011	1.986926E-012	0	0.000000E+000
1	39.50225682	1.986926E-012	1.579693E-011	1	0.000000E+000
1	39.50231398	1.579693E-011	1.986926E-012	0	0.000000E+000
1	39.50298716	1.986926E-012	1.579693E-011	1	0.000000E+000
1	39.50307955	1.579693E-011	1.986926E-012	0	0.000000E+000
1	39.50311692	1.986926E-012	1.579693E-011	1	0.000000E+000
1	39.50327631	1.579693E-011	1.986926E-012	0	0.000000E+000
1	39.50470316	1.986926E-012	1.579693E-011	1	0.000000E+000
1	39.50482190	1.579693E-011	1.986926E-012	0	0.000000E+000
1	39.50495703	1.986926E-012	1.579693E-011	1	0.000000E+000
1	39.50498277	1.579693E-011	1.986926E-012	0	0.000000E+000
1	39.50500253	1.986926E-012	1.579693E-011	1	0.000000E+000
1	39.50501692	1.579693E-011	1.986926E-012	0	0.000000E+000
1	39.50519981	1.986926E-012	1.579693E-011	1	0.000000E+000
1	39.50534108	1.579693E-011	1.986926E-012	0	0.000000E+000
1	39.50538683	1.986926E-012	1.579693E-011	1	0.000000E+000
1	39.50554827	1.579693E-011	1.986926E-012	0	0.000000E+000
1	39.51059184	1.986926E-012	1.579693E-011	1	0.000000E+000
1	39.51080317	1.579693E-011	1.986926E-012	0	0.000000E+000
1	39.51082992	1.986926E-012	1.579693E-011	1	0.000000E+000
1	39.51105558	1.579693E-011	1.986926E-012	0	0.000000E+000
1	39.51123848	1.986926E-012	1.579693E-011	1	0.000000E+000
1	39.51174220	1.579693E-011	1.986926E-012	0	0.000000E+000
1	40.41324150	1.886329E-012	1.569633E-011	1	0.000000E+000
1	40.41355654	1.569633E-011	1.886329E-012	0	0.000000E+000
1	40.41423051	1.886329E-012	1.569633E-011	1	0.000000E+000
1	40.41440055	1.569633E-011	1.886329E-012	0	0.000000E+000
1	40.41533404	1.886329E-012	1.569633E-011	1	0.000000E+000
1	40.41535254	1.569633E-011	1.886329E-012	0	0.000000E+000
1	40.41808719	1.886329E-012	1.569633E-011	1	0.000000E+000
1	40.41849707	1.569633E-011	1.886329E-012	0	0.000000E+000
1	40.41863453	1.886329E-012	1.569633E-011	1	0.000000E+000
1	40.41876337	1.569633E-011	1.886329E-012	0	0.000000E+000
1	40.41880641	1.886329E-012	1.569633E-011	1	0.000000E+000
1	40.41882561	1.569633E-011	1.886329E-012	0	0.000000E+000
1	40.41899088	1.886329E-012	1.569633E-011	1	0.000000E+000
1	40.41901701	1.569633E-011	1.886329E-012	0	0.000000E+000
1	40.42029301	1.886329E-012	1.569633E-011	1	0.000000E+000
1	40.42065218	1.569633E-011	1.886329E-012	0	0.000000E+000
1	40.42077455	1.886329E-012	1.569633E-011	1	0.000000E+000
1	40.42079511	1.569633E-011	1.886329E-012	0	0.000000E+000
1	40.42174986	1.886329E-012	1.569633E-011	1	0.000000E+000
1	40.42191488	1.569633E-011	1.886329E-012	0	0.000000E+000
1	40.42230861	1.886329E-012	1.569633E-011	1	0.000000E+000
1	40.42242585	1.569633E-011	1.886329E-012	0	0.000000E+000
1	40.42348854	1.886329E-012	1.569633E-011	1	0.000000E+000
1	40.42353657	1.569633E-011	1.886329E-012	0	0.000000E+000
1	40.42474033	1.886329E-012	1.569633E-011	1	0.000000E+000
1	40.42487860	1.569633E-011	1.886329E-012	0	0.000000E+000
1	40.42537801	1.886329E-012	1.569633E-011	1	0.000000E+000
1	40.42543294	1.569633E-011	1.886329E-012	0	0.000000E+000
1	40.42649591	1.886329E-012	1.569633E-011	1	0.000000E+000
1	40.42669073	1.569633E-011	1.886329E-012	0	0.000000E+000
1	40.42682434	1.886329E-012	1.569633E-011	1	0.000000E+000
1	40.42689415	1.569633E-011	1.886329E-012	0	0.000000E+000
1	40.42759369	1.886329E-012	1.569633E-011	1	0.000000E+000
1	40.42768785	1.569633E-011	1.886329E-012	0	0.000000E+000
1	40.42808032	1.886329E-012	1.569633E-011	1	0.000000E+000
1	40.42817515	1.569633E-011	1.886329E-012	0	0.000000E+000
1	40.42832294	1.886329E-012	1.569633E-011	1	0.000000E+000
1	40.42843116	1.569633E-011	1.886329E-012	0	0.000000E+000
1	40.42934764	1.886329E-012	1.569633E-011	1	0.000000E+000
1	40.42948257	1.569633E-011	1.886329E-012	0	0.000000E+000
1	40.42969541	1.886329E-012	1.569633E-011	1	0.000000E+000
1	40.42974942	1.569633E-011	1.886329E-012	0	0.000000E+000
1	40.43040636	1.886329E-012	1.569633E-011	1	0.000000E+000
1	40.43042413	1.569633E-011	1.886329E-012	0	0.000000E+000
1	40.43102447	1.886329E-012	1.569633E-011	1	0.000000E+000
1	40.43115011	1.569633E-011	1.886329E-012	0	0.000000E+000
1	40.43152846	1.886329E-012	1.569633E-011	1	0.000000E+000
1	40.43157816	1.569633E-011	1.886329E-012	0	0.000000E+000
1	40.43219773	1.886329E-012	1.569633E-011	1	0.000000E+000
1	40.43228128	1.569633E-011	1.886329E-012	0	0.000000E+000
1	40.43262732	1.886329E-012	1.569633E-011	1	0.000000E+000
1	40.43274933	1.569633E-011	1.886329E-012	0	0.000000E+000
1	40.43289854	1.886329E-012	1.569633E-011	1	0.000000E+000
1	40.43297613	1.569633E-011	1.886329E-012	0	0.000000E+000
1	40.43344944	1.886329E-012	1.569633E-011	1	0.000000E+000
1	40.43377508	1.569633E-011	1.886329E-012	0	0.000000E+000
1	40.43472518	1.886329E-012	1.569633E-011	1	0.000000E+000
1	40.43480095	1.569633E-011	1.886329E-012	0	0.000000E+000
1	40.43565451	1.886329E-012	1.569633E-011	1	0.000000E+000
1	40.43579039	1.569633E-011	1.886329E-012	0	0.000000E+000
1	40.43785251	1.886329E-012	1.569633E-011	1	0.000000E+000
1	40.43814991	1.569633E-011	1.886329E-012	0	0.000000E+000
1	40.43925037	1.886329E-012	1.569633E-011	1	0.000000E+000
1	40.43928601	1.569633E-011	1.886329E-012	0	0.000000E+000
1	40.43940265	1.886329E-012	1.569633E-011	1	0.000000E+000
1	40.43952487	1.569633E-011	1.886329E-012	0	0.000000E+000
1	40.43993060	1.886329E-012	1.569633E-011	1	0.000000E+000
1	40.43997588	1.569633E-011	1.886329E-012	0	0.000000E+000
1	40.44025017	1.886329E-012	1.569633E-011	1	0.000000E+000
1	40.44027629	1.569633E-011	1.886329E-012	0	0.000000E+000
1	40.44201043	1.886329E-012	1.569633E-011	1	0.000000E+000
1	40.44208595	1.569633E-011	1.886329E-012	0	0.000000E+000
1	40.44301353	1.886329E-012	1.569633E-011	1	0.000000E+000
1	40.44354024	1.569633E-011	1.886329E-012	0	0.000000E+000
1	40.44379433	1.886329E-012	1.569633E-011	1	0.000000E+000
1	40.44402429	1.569633E-011	1.886329E-012	0	0.000000E+000
1	40.44403332	1.886329E-012	1.569633E-011	1	0.000000E+000
1	40.44405943	1.569633E-011	1.886329E-012	0	0.000000E+000
1	40.44421261	1.886329E-012	1.569633E-011	1	0.000000E+000
1	40.44425217	1.569633E-011	1.886329E-012	0	0.000000E+000
1	40.44436056	1.886329E-012	1.569633E-011	1	0.000000E+000
1	40.44449759	1.569633E-011	1.886329E-012	0	0.000000E+000
1	40.44684219	1.886329E-012	1.569633E-011	1	0.000000E+000
1	40.44731705	1.569633E-011	1.886329E-012	0	0.000000E+000
1	40.44869296	1.886329E-012	1.569633E-011	1	0.000000E+000
1	40.44877839	1.569633E-011	1.886329E-012	0	0.000000E+000
1	40.44967765	1.886329E-012	1.569633E-011	1	0.000000E+000
1	40.44995256	1.569633E-011	1.886329E-012	0	0.000000E+000
1	40.45064856	1.886329E-012	1.569633E-011	1	0.000000E+000
1	40.45069312	1.569633E-011	1.886329E-012	0	0.000000E+000
1	40.45175236	1.886329E-012	1.569633E-011	1	0.000000E+000
1	40.45179602	1.569633E-011	1.886329E-012	0	0.000000E+000
1	40.45194629	1.886329E-012	1.569633E-011	1	0.000000E+000
1	40.45203255	1.569633E-011	1.886329E-012	0	0.000000E+000
1	40.45289411	1.886329E-012	1.569633E-011	1	0.000000E+000
1	40.45331629	1.569633E-011	1.886329E-012	0	0.000000E+000
1	40.45362032	1.886329E-012	1.569633E-011	1	0.000000E+000
1	40.45405614	1.569633E-011	1.886329E-012	0	0.000000E+000
1	40.45506078	1.886329E-012	1.569633E-011	1	0.000000E+000
1	40.45535322	1.569633E-011	1.886329E-012	0	0.000000E+000
1	40.45600236	1.886329E-012	1.569633E-011	1	0.000000E+000
1	40.45611462	1.569633E-011	1.886329E-012	0	0.000000E+000
1	40.45703963	1.886329E-012	1.569633E-011	1	0.000000E+000
1	40.45708629	1.569633E-011	1.886329E-012	0	0.000000E+000
1	40.45770044	1.886329E-012	1.569633E-011	1	0.000000E+000
1	40.45805853	1.569633E-011	1.886329E-012	0	0.000000E+000
1	40.45810722	1.886329E-012	1.569633E-011	1	0.000000E+000
1	40.45812845	1.569633E-011	1.886329E-012	0	0.000000E+000
1	40.45975004	1.886329E-012	1.569633E-011	1	0.000000E+000
1	40.45981067	1.569633E-011	1.886329E-012	0	0.000000E+000
1	40.46165878	1.886329E-012	1.569633E-011	1	0.000000E+000
1	40.46195035	1.569633E-011	1.886329E-012	0	0.000000E+000
1	41.69709354	2.059525E-012	1.586952E-011	1	0.000000E+000
1	41.69743624	1.586952E-011	2.059525E-012	0	0.000000E+000
1	41.69817943	2.059525E-012	1.586952E-011	1	0.000000E+000
1	41.69844121	1.586952E-011	2.059525E-012	0	0.000000E+000
1	41.69908201	2.059525E-012	1.586952E-011	1	0.000000E+000
1	41.69932182	1.586952E-011	2.059525E-012	0	0.000000E+000
1	41.69937039	2.059525E-012	1.586952E-011	1	0.000000E+000
1	41.69950947	1.586952E-011	2.059525E-012	0	0.000000E+000
1	41.70103929	2.059525E-012	1.586952E-011	1	0.000000E+000
1	41.70119942	1.586952E-011	2.059525E-012	0	0.000000E+000
1	41.70166761	2.059525E-012	1.586952E-011	1	0.000000E+000
1	41.70175872	1.586952E-011	2.059525E-012	0	0.000000E+000
1	41.70202115	2.059525E-012	1.586952E-011	1	0.000000E+000
1	41.70215886	1.586952E-011	2.059525E-012	0	0.000000E+000
1	41.70238595	2.059525E-012	1.586952E-011	1	0.000000E+000
1	41.70240796	1.586952E-011	2.059525E-012	0	0.000000E+000
1	41.70295069	2.059525E-012	1.586952E-011	1	0.000000E+000
1	41.70321665	1.586952E-011	2.059525E-012	0	0.000000E+000
1	41.70358611	2.059525E-012	1.586952E-011	1	0.000000E+000
1	41.70362982	1.586952E-011	2.059525E-012	0	0.000000E+000
1	41.70437110	2.059525E-012	1.586952E-011	1	0.000000E+000
1	41.70439232	1.586952E-011	2.059525E-012	0	0.000000E+000
1	41.70476865	2.059525E-012	1.586952E-011	1	0.000000E+000
1	41.70479067	1.586952E-011	2.059525E-012	0	0.000000E+000
1	41.70506720	2.059525E-012	1.586952E-011	1	0.000000E+000
1	41.70522620	1.586952E-011	2.059525E-012	0	0.000000E+000
1	41.70536092	2.059525E-012	1.586952E-011	1	0.000000E+000
1	41.70566108	1.586952E-011	2.059525E-012	0	0.000000E+000
1	41.70617084	2.059525E-012	1.586952E-011	1	0.000000E+000
1	41.70624671	1.586952E-011	2.059525E-012	0	0.000000E+000
1	41.70667169	2.059525E-012	1.586952E-011	1	0.000000E+000
1	41.70670314	1.586952E-011	2.059525E-012	0	0.000000E+000
1	41.70676833	2.059525E-012	1.586952E-011	1	0.000000E+000
1	41.70696047	1.586952E-011	2.059525E-012	0	0.000000E+000
1	41.70766921	2.059525E-012	1.586952E-011	1	0.000000E+000
1	41.70775412	1.586952E-011	2.059525E-012	0	0.000000E+000
1	41.70935608	2.059525E-012	1.586952E-011	1	0.000000E+000
1	41.70956577	1.586952E-011	2.059525E-012	0	0.000000E+000
1	41.70966148	2.059525E-012	1.586952E-011	1	0.000000E+000
1	41.70967174	1.586952E-011	2.059525E-012	0	0.000000E+000
1	41.70982549	2.059525E-012	1.586952E-011	1	0.000000E+000
1	41.70991856	1.586952E-011	2.059525E-012	0	0.000000E+000
1	41.71214095	2.059525E-012	1.586952E-011	1	0.000000E+000
1	41.71220081	1.586952E-011	2.059525E-012	0	0.000000E+000
1	41.71282011	2.059525E-012	1.586952E-011	1	0.000000E+000
1	41.71286307	1.586952E-011	2.059525E-012	0	0.000000E+000
1	41.71414056	2.059525E-012	1.586952E-011	1	0.000000E+000
1	41.71417119	1.586952E-011	2.059525E-012	0	0.000000E+000
1	41.71439149	2.059525E-012	1.586952E-011	1	0.000000E+000
1	41.71454384	1.586952E-011	2.059525E-012	0	0.000000E+000
1	41.71465385	2.059525E-012	1.586952E-011	1	0.000000E+000
1	41.71499655	1.586952E-011	2.059525E-012	0	0.000000E+000
1	41.71685831	2.059525E-012	1.586952E-011	1	0.000000E+000
1	41.71726649	1.586952E-011	2.059525E-012	0	0.000000E+000
1	41.71742111	2.059525E-012	1.586952E-011	1	0.000000E+000
1	41.71753042	1.586952E-011	2.059525E-012	0	0.000000E+000
1	41.71898389	2.059525E-012	1.586952E-011	1	0.000000E+000
1	41.71898648	1.586952E-011	2.059525E-012	0	0.000000E+000
1	41.71919859	2.059525E-012	1.586952E-011	1	0.000000E+000
1	41.71923341	1.586952E-011	2.059525E-012	0	0.000000E+000
1	41.71924702	2.059525E-012	1.586952E-011	1	0.000000E+000
1	41.71967128	1.586952E-011	2.059525E-012	0	0.000000E+000
1	41.71999162	2.059525E-012	1.586952E-011	1	0.000000E+000
1	41.72011725	1.586952E-011	2.059525E-012	0	0.000000E+000
1	41.72058078	2.059525E-012	1.586952E-011	1	0.000000E+000
1	41.72073053	1.586952E-011	2.059525E-012	0	0.000000E+000
1	41.72104643	2.059525E-012	1.586952E-011	1	0.000000E+000
1	41.72118254	1.586952E-011	2.059525E-012	0	0.000000E+000
1	41.72136718	2.059525E-012	1.586952E-011	1	0.000000E+000
1	41.72142986	1.586952E-011	2.059525E-012	0	0.000000E+000
1	41.72182990	2.059525E-012	1.586952E-011	1	0.000000E+000
1	41.72198225	1.586952E-011	2.059525E-012	0	0.000000E+000
1	41.72255452	2.059525E-012	1.586952E-011	1	0.000000E+000
1	41.72263817	1.586952E-011	2.059525E-012	0	0.000000E+000
1	41.72278198	2.059525E-012	1.586952E-011	1	0.000000E+000
1	41.72279598	1.586952E-011	2.059525E-012	0	0.000000E+000
1	41.72613186	2.059525E-012	1.586952E-011	1	0.000000E+000
1	41.72655842	1.586952E-011	2.059525E-012	0	0.000000E+000
1	41.72687864	2.059525E-012	1.586952E-011	1	0.000000E+000
1	41.72709102	1.586952E-011	2.059525E-012	0	0.000000E+000
1	41.72734606	2.059525E-012	1.586952E-011	1	0.000000E+000
1	41.72771154	1.586952E-011	2.059525E-012	0	0.000000E+000
1	41.72799153	2.059525E-012	1.586952E-011	1	0.000000E+000
1	41.72821395	1.586952E-011	2.059525E-012	0	0.000000E+000
1	41.72824101	2.059525E-012	1.586952E-011	1	0.000000E+000
1	41.72838478	1.586952E-011	2.059525E-012	0	0.000000E+000
1	41.72969661	2.059525E-012	1.586952E-011	1	0.000000E+000
1	41.73001916	1.586952E-011	2.059525E-012	0	0.000000E+000
1	41.73005545	2.059525E-012	1.586952E-011	1	0.000000E+000
1	41.73013071	1.586952E-011	2.059525E-012	0	0.000000E+000
1	41.73063681	2.059525E-012	1.586952E-011	1	0.000000E+000
1	41.73066375	1.586952E-011	2.059525E-012	0	0.000000E+000
1	41.73071400	2.059525E-012	1.586952E-011	1	0.000000E+000
1	41.73080398	1.586952E-011	2.059525E-012	0	0.000000E+000
1	41.73138071	2.059525E-012	1.586952E-011	1	0.000000E+000
1	41.73147424	1.586952E-011	2.059525E-012	0	0.000000E+000
1	41.73189658	2.059525E-012	1.586952E-011	1	0.000000E+000
1	41.73211456	1.586952E-011	2.059525E-012	0	0.000000E+000
1	41.73219667	2.059525E-012	1.586952E-011	1	0.000000E+000
1	41.73269483	1.586952E-011	2.059525E-012	0	0.000000E+000
1	41.73346763	2.059525E-012	1.586952E-011	1	0.000000E+000
1	41.73350626	1.586952E-011	2.059525E-012	0	0.000000E+000
1	41.73354795	2.059525E-012	1.586952E-011	1	0.000000E+000
1	41.73373304	1.586952E-011	2.059525E-012	0	0.000000E+000
1	41.73395268	2.059525E-012	1.586952E-011	1	0.000000E+000
1	41.73405535	1.586952E-011	2.059525E-012	0	0.000000E+000
1	41.73451166	2.059525E-012	1.586952E-011	1	0.000000E+000
1	41.73453462	1.586952E-011	2.059525E-012	0	0.000000E+000
1	41.73457897	2.059525E-012	1.586952E-011	1	0.000000E+000
1	41.73461152	1.586952E-011	2.059525E-012	0	0.000000E+000
1	41.73579800	2.059525E-012	1.586952E-011	1	0.000000E+000
1	41.73582166	1.586952E-011	2.059525E-012	0	0.000000E+000
1	42.59707231	2.058235E-012	1.586823E-011	1	0.000000E+000
1	42.59707300	1.586823E-011	2.058235E-012	0	0.000000E+000
1	42.59707467	2.058235E-012	1.586823E-011	1	0.000000E+000
1	42.59710296	1.586823E-011	2.058235E-012	0	0.000000E+000
1	42.59781953	2.058235E-012	1.586823E-011	1	0.000000E+000
1	42.59783323	1.586823E-011	2.058235E-012	0	0.000000E+000
1	42.59836718	2.058235E-012	1.586823E-011	1	0.000000E+000
1	42.59910686	1.586823E-011	2.058235E-012	0	0.000000E+000
1	42.59930747	2.058235E-012	1.586823E-011	1	0.000000E+000
1	42.59938213	1.586823E-011	2.058235E-012	0	0.000000E+000
1	42.59956386	2.058235E-012	1.586823E-011	1	0.000000E+000
1	42.59957394	1.586823E-011	2.058235E-012	0	0.000000E+000
1	42.59964727	2.058235E-012	1.586823E-011	1	0.000000E+000
1	42.59976593	1.586823E-011	2.058235E-012	0	0.000000E+000
1	42.59982893	2.058235E-012	1.586823E-011	1	0.000000E+000
1	42.59989232	1.586823E-011	2.058235E-012	0	0.000000E+000
1	42.60566672	2.058235E-012	1.586823E-011	1	0.000000E+000
1	42.60570878	1.586823E-011	2.058235E-012	0	0.000000E+000
1	42.60614118	2.058235E-012	1.586823E-011	1	0.000000E+000
1	42.60618743	1.586823E-011	2.058235E-012	0	0.000000E+000
1	42.60707638	2.058235E-012	1.586823E-011	1	0.000000E+000
1	42.60721372	1.586823E-011	2.058235E-012	0	0.000000E+000
1	42.60778348	2.058235E-012	1.586823E-011	1	0.000000E+000
1	42.60794803	1.586823E-011	2.058235E-012	0	0.000000E+000
1	42.60842018	2.058235E-012	1.586823E-011	1	0.000000E+000
1	42.60856440	1.586823E-011	2.058235E-012	0	0.000000E+000
1	42.60892081	2.058235E-012	1.586823E-011	1	0.000000E+000
1	42.60907469	1.586823E-011	2.058235E-012	0	0.000000E+000
1	42.60992002	2.058235E-012	1.586823E-011	1	0.000000E+000
1	42.60995053	1.586823E-011	2.058235E-012	0	0.000000E+000
1	42.61039743	2.058235E-012	1.586823E-011	1	0.000000E+000
1	42.61050940	1.586823E-011	2.058235E-012	0	0.000000E+000
1	42.61116173	2.058235E-012	1.586823E-011	1	0.000000E+000
1	42.61117867	1.586823E-011	2.058235E-012	0	0.000000E+000
1	42.61180683	2.058235E-012	1.586823E-011	1	0.000000E+000
1	42.61188185	1.586823E-011	2.058235E-012	0	0.000000E+000
1	42.61206889	2.058235E-012	1.586823E-011	1	0.000000E+000
1	42.61217426	1.586823E-011	2.058235E-012	0	0.000000E+000
1	42.61318349	2.058235E-012	1.586823E-011	1	0.000000E+000
1	42.61336086	1.586823E-011	2.058235E-012	0	0.000000E+000
1	42.61459636	2.058235E-012	1.586823E-011	1	0.000000E+000
1	42.61467876	1.586823E-011	2.058235E-012	0	0.000000E+000
1	42.61561983	2.058235E-012	1.586823E-011	1	0.000000E+000
1	42.61596354	1.586823E-011	2.058235E-012	0	0.000000E+000
1	42.61628945	2.058235E-012	1.586823E-011	1	0.000000E+000
1	42.61648894	1.586823E-011	2.058235E-012	0	0.000000E+000
1	42.61704487	2.058235E-012	1.586823E-011	1	0.000000E+000
1	42.61706336	1.586823E-011	2.058235E-012	0	0.000000E+000
1	42.61753201	2.058235E-012	1.586823E-011	1	0.000000E+000
1	42.61756729	1.586823E-011	2.058235E-012	0	0.000000E+000
1	42.61824812	2.058235E-012	1.586823E-011	1	0.000000E+000
1	42.61829498	1.586823E-011	2.058235E-012	0	0.000000E+000
1	42.62023802	2.058235E-012	1.586823E-011	1	0.000000E+000
1	42.62028961	1.586823E-011	2.058235E-012	0	0.000000E+000
1	42.62077392	2.058235E-012	1.586823E-011	1	0.000000E+000
1	42.62086105	1.586823E-011	2.058235E-012	0	0.000000E+000
1	42.62216409	2.058235E-012	1.586823E-011	1	0.000000E+000
1	42.62228072	1.586823E-011	2.058235E-012	0	0.000000E+000
1	42.62405721	2.058235E-012	1.586823E-011	1	0.000000E+000
1	42.62420877	1.586823E-011	2.058235E-012	0	0.000000E+000
1	42.62454191	2.058235E-012	1.586823E-011	1	0.000000E+000
1	42.62458007	1.586823E-011	2.058235E-012	0	0.000000E+000
1	42.62688196	2.058235E-012	1.586823E-011	1	0.000000E+000
1	42.62695822	1.586823E-011	2.058235E-012	0	0.000000E+000
1	42.62771605	2.058235E-012	1.586823E-011	1	0.000000E+000
1	42.62779544	1.586823E-011	2.058235E-012	0	0.000000E+000
1	42.62820794	2.058235E-012	1.586823E-011	1	0.000000E+000
1	42.62822920	1.586823E-011	2.058235E-012	0	0.000000E+000
1	42.62927458	2.058235E-012	1.586823E-011	1	0.000000E+000
1	42.62930909	1.586823E-011	2.058235E-012	0	0.000000E+000
1	42.62940051	2.058235E-012	1.586823E-011	1	0.000000E+000
1	42.62966156	1.586823E-011	2.058235E-012	0	0.000000E+000
1	42.62990343	2.058235E-012	1.586823E-011	1	0.000000E+000
1	42.63022436	1.586823E-011	2.058235E-012	0	0.000000E+000
1	42.63038064	2.058235E-012	1.586823E-011	1	0.000000E+000
1	42.63086682	1.586823E-011	2.058235E-012	0	0.000000E+000
1	42.63115794	2.058235E-012	1.586823E-011	1	0.000000E+000
1	42.63127126	1.586823E-011	2.058235E-012	0	0.000000E+000
1	42.63155477	2.058235E-012	1.586823E-011	1	0.000000E+000
1	42.63157452	1.586823E-011	2.058235E-012	0	0.000000E+000
1	42.63327454	2.058235E-012	1.586823E-011	1	0.000000E+000
1	42.63333636	1.586823E-011	2.058235E-012	0	0.000000E+000
1	42.63364879	2.058235E-012	1.586823E-011	1	0.000000E+000
1	42.63373621	1.586823E-011	2.058235E-012	0	0.000000E+000
1	42.63382129	2.058235E-012	1.586823E-011	1	0.000000E+000
1	42.63384320	1.586823E-011	2.058235E-012	0	0.000000E+000
1	42.63401022	2.058235E-012	1.586823E-011	1	0.000000E+000
1	42.63404378	1.586823E-011	2.058235E-012	0	0.000000E+000
1	42.63529973	2.058235E-012	1.586823E-011	1	0.000000E+000
1	42.63531892	1.586823E-011	2.058235E-012	0	0.000000E+000
1	42.63711219	2.058235E-012	1.586823E-011	1	0.000000E+000
1	42.63728722	1.586823E-011	2.058235E-012	0	0.000000E+000
1	42.63974723	2.058235E-012	1.586823E-011	1	0.000000E+000
1	42.63999568	1.586823E-011	2.058235E-012	0	0.000000E+000
1	42.64804549	2.058235E-012	1.586823E-011	1	0.000000E+000
1	42.64816379	1.586823E-011	2.058235E-012	0	0.000000E+000
1	42.65138057	2.058235E-012	1.586823E-011	1	0.000000E+000
1	42.65176338	1.586823E-011	2.058235E-012	0	0.000000E+000
1	42.65366492	2.058235E-012	1.586823E-011	1	0.000000E+000
1	42.65396945	1.586823E-011	2.058235E-012	0	0.000000E+000
1	42.65461275	2.058235E-012	1.586823E-011	1	0.000000E+000
1	42.65467587	1.586823E-011	2.058235E-012	0	0.000000E+000
1	42.65474607	2.058235E-012	1.586823E-011	1	0.000000E+000
1	42.65476640	1.586823E-011	2.058235E-012	0	0.000000E+000
1	42.65487638	2.058235E-012	1.586823E-011	1	0.000000E+000
1	42.65501212	1.586823E-011	2.058235E-012	0	0.000000E+000
1	47.63996993	2.031973E-012	1.584197E-011	1	0.000000E+000
1	47.63997100	1.584197E-011	2.031973E-012	0	0.000000E+000
1	47.63997300	2.031973E-012	1.584197E-011	1	0.000000E+000
1	47.64008220	1.584197E-011	2.031973E-012	0	0.000000E+000
1	47.64077144	2.031973E-012	1.584197E-011	1	0.000000E+000
1	47.64092311	1.584197E-011	2.031973E-012	0	0.000000E+000
1	47.64148271	2.031973E-012	1.584197E-011	1	0.000000E+000
1	47.64150955	1.584197E-011	2.031973E-012	0	0.000000E+000
1	47.64218235	2.031973E-012	1.584197E-011	1	0.000000E+000
1	47.64235816	1.584197E-011	2.031973E-012	0	0.000000E+000
1	47.64339087	2.031973E-012	1.584197E-011	1	0.000000E+000
1	47.64349869	1.584197E-011	2.031973E-012	0	0.000000E+000
1	47.64377751	2.031973E-012	1.584197E-011	1	0.000000E+000
1	47.64400571	1.584197E-011	2.031973E-012	0	0.000000E+000
1	47.64526082	2.031973E-012	1.584197E-011	1	0.000000E+000
1	47.64532438	1.584197E-011	2.031973E-012	0	0.000000E+000
1	47.64595786	2.031973E-012	1.584197E-011	1	0.000000E+000
1	47.64619838	1.584197E-011	2.031973E-012	0	0.000000E+000
1	47.64646800	2.031973E-012	1.584197E-011	1	0.000000E+000
1	47.64695834	1.584197E-011	2.031973E-012	0	0.000000E+000
1	47.64808754	2.031973E-012	1.584197E-011	1	0.000000E+000
1	47.64844616	1.584197E-011	2.031973E-012	0	0.000000E+000
1	47.64917805	2.031973E-012	1.584197E-011	1	0.000000E+000
1	47.64942743	1.584197E-011	2.031973E-012	0	0.000000E+000
1	47.65288044	2.031973E-012	1.584197E-011	1	0.000000E+000
1	47.65312426	1.584197E-011	2.031973E-012	0	0.000000E+000
1	47.65358274	2.031973E-012	1.584197E-011	1	0.000000E+000
1	47.65364672	1.584197E-011	2.031973E-012	0	0.000000E+000
1	47.65380003	2.031973E-012	1.584197E-011	1	0.000000E+000
1	47.65397214	1.584197E-011	2.031973E-012	0	0.000000E+000
1	47.65583420	2.031973E-012	1.584197E-011	1	0.000000E+000
1	47.65607302	1.584197E-011	2.031973E-012	0	0.000000E+000
1	47.65631780	2.031973E-012	1.584197E-011	1	0.000000E+000
1	47.65638752	1.584197E-011	2.031973E-012	0	0.000000E+000
1	47.65642528	2.031973E-012	1.584197E-011	1	0.000000E+000
1	47.65649460	1.584197E-011	2.031973E-012	0	0.000000E+000
1	47.65696786	2.031973E-012	1.584197E-011	1	0.000000E+000
1	47.65717805	1.584197E-011	2.031973E-012	0	0.000000E+000
1	47.65813936	2.031973E-012	1.584197E-011	1	0.000000E+000
1	47.65833569	1.584197E-011	2.031973E-012	0	0.000000E+000
1	47.65841456	2.031973E-012	1.584197E-011	1	0.000000E+000
1	47.65842404	1.584197E-011	2.031973E-012	0	0.000000E+000
1	47.65906539	2.031973E-012	1.584197E-011	1	0.000000E+000
1	47.65923952	1.584197E-011	2.031973E-012	0	0.000000E+000
1	47.66115632	2.031973E-012	1.584197E-011	1	0.000000E+000
1	47.66120892	1.584197E-011	2.031973E-012	0	0.000000E+000
1	47.66424184	2.031973E-012	1.584197E-011	1	0.000000E+000
1	47.66436368	1.584197E-011	2.031973E-012	0	0.000000E+000
1	47.66457012	2.031973E-012	1.584197E-011	1	0.000000E+000
1	47.66466515	1.584197E-011	2.031973E-012	0	0.000000E+000
1	47.66626688	2.031973E-012	1.584197E-011	1	0.000000E+000
1	47.66632972	1.584197E-011	2.031973E-012	0	0.000000E+000
1	47.66768797	2.031973E-012	1.584197E-011	1	0.000000E+000
1	47.66787898	1.584197E-011	2.031973E-012	0	0.000000E+000
1	47.66867621	2.031973E-012	1.584197E-011	1	0.000000E+000
1	47.66886016	1.584197E-011	2.031973E-012	0	0.000000E+000
1	47.67012578	2.031973E-012	1.584197E-011	1	0.000000E+000
1	47.67033016	1.584197E-011	2.031973E-012	0	0.000000E+000
1	47.67108592	2.031973E-012	1.584197E-011	1	0.000000E+000
1	47.67117162	1.584197E-011	2.031973E-012	0	0.000000E+000
1	47.67190363	2.031973E-012	1.584197E-011	1	0.000000E+000
1	47.67195665	1.584197E-011	2.031973E-012	0	0.000000E+000
1	47.67311786	2.031973E-012	1.584197E-011	1	0.000000E+000
1	47.67323026	1.584197E-011	2.031973E-012	0	0.000000E+000
1	47.67402953	2.031973E-012	1.584197E-011	1	0.000000E+000
1	47.67421276	1.584197E-011	2.031973E-012	0	0.000000E+000
1	47.67520059	2.031973E-012	1.584197E-011	1	0.000000E+000
1	47.67549755	1.584197E-011	2.031973E-012	0	0.000000E+000
1	47.67584740	2.031973E-012	1.584197E-011	1	0.000000E+000
1	47.67589624	1.584197E-011	2.031973E-012	0	0.000000E+000
1	47.67603680	2.031973E-012	1.584197E-011	1	0.000000E+000
1	47.67606915	1.584197E-011	2.031973E-012	0	0.000000E+000
1	48.11803678	1.927846E-012	1.573785E-011	1	0.000000E+000
1	48.11817659	1.573785E-011	1.927846E-012	0	0.000000E+000
1	48.11843047	1.927846E-012	1.573785E-011	1	0.000000E+000
1	48.11851747	1.573785E-011	1.927846E-012	0	0.000000E+000
1	48.11872762	1.927846E-012	1.573785E-011	1	0.000000E+000
1	48.11875687	1.573785E-011	1.927846E-012	0	0.000000E+000
1	48.11931186	1.927846E-012	1.573785E-011	1	0.000000E+000
1	48.11944626	1.573785E-011	1.927846E-012	0	0.000000E+000
1	48.12000264	1.927846E-012	1.573785E-011	1	0.000000E+000
1	48.12019241	1.573785E-011	1.927846E-012	0	0.000000E+000
1	48.12063448	1.927846E-012	1.573785E-011	1	0.000000E+000
1	48.12069901	1.573785E-011	1.927846E-012	0	0.000000E+000
1	48.12104415	1.927846E-012	1.573785E-011	1	0.000000E+000
1	48.12112090	1.573785E-011	1.927846E-012	0	0.000000E+000
1	48.12569729	1.927846E-012	1.573785E-011	1	0.000000E+000
1	48.12575879	1.573785E-011	1.927846E-012	0	0.000000E+000
1	48.12682000	1.927846E-012	1.573785E-011	1	0.000000E+000
1	48.12686045	1.573785E-011	1.927846E-012	0	0.000000E+000
1	48.12699711	1.927846E-012	1.573785E-011	1	0.000000E+000
1	48.12704351	1.573785E-011	1.927846E-012	0	0.000000E+000
1	48.12748801	1.927846E-012	1.573785E-011	1	0.000000E+000
1	48.12765905	1.573785E-011	1.927846E-012	0	0.000000E+000
1	48.12808428	1.927846E-012	1.573785E-011	1	0.000000E+000
1	48.12862521	1.573785E-011	1.927846E-012	0	0.000000E+000
1	48.12929215	1.927846E-012	1.573785E-011	1	0.000000E+000
1	48.12935490	1.573785E-011	1.927846E-012	0	0.000000E+000
1	48.12993982	1.927846E-012	1.573785E-011	1	0.000000E+000
1	48.13007827	1.573785E-011	1.927846E-012	0	0.000000E+000
1	48.13039877	1.927846E-012	1.573785E-011	1	0.000000E+000
1	48.13044204	1.573785E-011	1.927846E-012	0	0.000000E+000
1	48.13072330	1.927846E-012	1.573785E-011	1	0.000000E+000
1	48.13080369	1.573785E-011	1.927846E-012	0	0.000000E+000
1	48.13122254	1.927846E-012	1.573785E-011	1	0.000000E+000
1	48.13128915	1.573785E-011	1.927846E-012	0	0.000000E+000
1	48.13199613	1.927846E-012	1.573785E-011	1	0.000000E+000
1	48.13232738	1.573785E-011	1.927846E-012	0	0.000000E+000
1	48.13249242	1.927846E-012	1.573785E-011	1	0.000000E+000
1	48.13296417	1.573785E-011	1.927846E-012	0	0.000000E+000
1	48.13381228	1.927846E-012	1.573785E-011	1	0.000000E+000
1	48.13387389	1.573785E-011	1.927846E-012	0	0.000000E+000
1	48.13399295	1.927846E-012	1.573785E-011	1	0.000000E+000
1	48.13404492	1.573785E-011	1.927846E-012	0	0.000000E+000
1	48.13505580	1.927846E-012	1.573785E-011	1	0.000000E+000
1	48.13511953	1.573785E-011	1.927846E-012	0	0.000000E+000
1	48.13528845	1.927846E-012	1.573785E-011	1	0.000000E+000
1	48.13537599	1.573785E-011	1.927846E-012	0	0.000000E+000
1	48.13654548	1.927846E-012	1.573785E-011	1	0.000000E+000
1	48.13662871	1.573785E-011	1.927846E-012	0	0.000000E+000
1	48.13934619	1.927846E-012	1.573785E-011	1	0.000000E+000
1	48.13939666	1.573785E-011	1.927846E-012	0	0.000000E+000
1	48.13987511	1.927846E-012	1.573785E-011	1	0.000000E+000
1	48.14013422	1.573785E-011	1.927846E-012	0	0.000000E+000
1	48.14119828	1.927846E-012	1.573785E-011	1	0.000000E+000
1	48.14147939	1.573785E-011	1.927846E-012	0	0.000000E+000
1	48.14161114	1.927846E-012	1.573785E-011	1	0.000000E+000
1	48.14163727	1.573785E-011	1.927846E-012	0	0.000000E+000
1	48.14391138	1.927846E-012	1.573785E-011	1	0.000000E+000
1	48.14417551	1.573785E-011	1.927846E-012	0	0.000000E+000
1	48.14459783	1.927846E-012	1.573785E-011	1	0.000000E+000
1	48.14473689	1.573785E-011	1.927846E-012	0	0.000000E+000
1	48.14652065	1.927846E-012	1.573785E-011	1	0.000000E+000
1	48.14680751	1.573785E-011	1.927846E-012	0	0.000000E+000
1	48.14690415	1.927846E-012	1.573785E-011	1	0.000000E+000
1	48.14723019	1.573785E-011	1.927846E-012	0	0.000000E+000
1	48.14743518	1.927846E-012	1.573785E-011	1	0.000000E+000
1	48.14763257	1.573785E-011	1.927846E-012	0	0.000000E+000
1	48.14784328	1.927846E-012	1.573785E-011	1	0.000000E+000
1	48.14790819	1.573785E-011	1.927846E-012	0	0.000000E+000
1	48.14820244	1.927846E-012	1.573785E-011	1	0.000000E+000
1	48.14831830	1.573785E-011	1.927846E-012	0	0.000000E+000
1	48.15187006	1.927846E-012	1.573785E-011	1	0.000000E+000
1	48.15194085	1.573785E-011	1.927846E-012	0	0.000000E+000
1	48.15210851	1.927846E-012	1.573785E-011	1	0.000000E+000
1	48.15218427	1.573785E-011	1.927846E-012	0	0.000000E+000
1	48.15292034	1.927846E-012	1.573785E-011	1	0.000000E+000
1	48.15326750	1.573785E-011	1.927846E-012	0	0.000000E+000
1	48.15432330	1.927846E-012	1.573785E-011	1	0.000000E+000
1	48.15443126	1.573785E-011	1.927846E-012	0	0.000000E+000
1	48.15505872	1.927846E-012	1.573785E-011	1	0.000000E+000
1	48.15530214	1.573785E-011	1.927846E-012	0	0.000000E+000
1	48.15670213	1.927846E-012	1.573785E-011	1	0.000000E+000
1	48.15688841	1.573785E-011	1.927846E-012	0	0.000000E+000
1	48.15745005	1.927846E-012	1.573785E-011	1	0.000000E+000
1	48.15760217	1.573785E-011	1.927846E-012	0	0.000000E+000
1	48.15842352	1.927846E-012	1.573785E-011	1	0.000000E+000
1	48.15856477	1.573785E-011	1.927846E-012	0	0.000000E+000
1	48.16041536	1.927846E-012	1.573785E-011	1	0.000000E+000
1	48.16044951	1.573785E-011	1.927846E-012	0	0.000000E+000
1	48.16175098	1.927846E-012	1.573785E-011	1	0.000000E+000
1	48.16188926	1.573785E-011	1.927846E-012	0	0.000000E+000
1	48.16226082	1.927846E-012	1.573785E-011	1	0.000000E+000
1	48.16229158	1.573785E-011	1.927846E-012	0	0.000000E+000
1	48.16263592	1.927846E-012	1.573785E-011	1	0.000000E+000
1	48.16287506	1.573785E-011	1.927846E-012	0	0.000000E+000
1	48.17204368	1.927846E-012	1.573785E-011	1	0.000000E+000
1	48.17230363	1.573785E-011	1.927846E-012	0	0.000000E+000
1	48.17235334	1.927846E-012	1.573785E-011	1	0.000000E+000
1	48.17245771	1.573785E-011	1.927846E-012	0	0.000000E+000
1	48.17602343	1.927846E-012	1.573785E-011	1	0.000000E+000
1	48.17626514	1.573785E-011	1.927846E-012	0	0.000000E+000
1	48.17703389	1.927846E-012	1.573785E-011	1	0.000000E+000
1	48.17708389	1.573785E-011	1.927846E-012	0	0.000000E+000
1	48.17718811	1.927846E-012	1.573785E-011	1	0.000000E+000
1	48.17721642	1.573785E-011	1.927846E-012	0	0.000000E+000
1	48.17733646	1.927846E-012	1.573785E-011	1	0.000000E+000
1	48.17738898	1.573785E-011	1.927846E-012	0	0.000000E+000
1	48.17752841	1.927846E-012	1.573785E-011	1	0.000000E+000
1	48.17760446	1.573785E-011	1.927846E-012	0	0.000000E+000
1	48.17784186	1.927846E-012	1.573785E-011	1	0.000000E+000
1	48.17787081	1.573785E-011	1.927846E-012	0	0.000000E+000
1	48.17845572	1.927846E-012	1.573785E-011	1	0.000000E+000
1	48.17848314	1.573785E-011	1.927846E-012	0	0.000000E+000
1	48.17928494	1.927846E-012	1.573785E-011	1	0.000000E+000
1	48.17951083	1.573785E-011	1.927846E-012	0	0.000000E+000
1	48.18012426	1.927846E-012	1.573785E-011	1	0.000000E+000
1	48.18026308	1.573785E-011	1.927846E-012	0	0.000000E+000
1	48.18044496	1.927846E-012	1.573785E-011	1	0.000000E+000
1	48.18048420	1.573785E-011	1.927846E-012	0	0.000000E+000
1	97.68966035	1.819913E-012	1.562991E-011	1	0.000000E+000
1	97.68971163	1.562991E-011	1.819913E-012	0	0.000000E+000
1	97.69035569	1.819913E-012	1.562991E-011	1	0.000000E+000
1	97.69058758	1.562991E-011	1.819913E-012	0	0.000000E+000
1	97.69098557	1.819913E-012	1.562991E-011	1	0.000000E+000
1	97.69107838	1.562991E-011	1.819913E-012	0	0.000000E+000
1	97.69345694	1.819913E-012	1.562991E-011	1	0.000000E+000
1	97.69347575	1.562991E-011	1.819913E-012	0	0.000000E+000
1	97.69365196	1.819913E-012	1.562991E-011	1	0.000000E+000
1	97.69384084	1.562991E-011	1.819913E-012	0	0.000000E+000
1	97.69426722	1.819913E-012	1.562991E-011	1	0.000000E+000
1	97.69437620	1.562991E-011	1.819913E-012	0	0.000000E+000
1	97.69544187	1.819913E-012	1.562991E-011	1	0.000000E+000
1	97.69546599	1.562991E-011	1.819913E-012	0	0.000000E+000
1	97.69642228	1.819913E-012	1.562991E-011	1	0.000000E+000
1	97.69648024	1.562991E-011	1.819913E-012	0	0.000000E+000
1	97.69777870	1.819913E-012	1.562991E-011	1	0.000000E+000
1	97.69781687	1.562991E-011	1.819913E-012	0	0.000000E+000
1	97.70015998	1.819913E-012	1.562991E-011	1	0.000000E+000
1	97.70033385	1.562991E-011	1.819913E-012	0	0.000000E+000
1	97.70038781	1.819913E-012	1.562991E-011	1	0.000000E+000
1	97.70047414	1.562991E-011	1.819913E-012	0	0.000000E+000
1	97.70400598	1.819913E-012	1.562991E-011	1	0.000000E+000
1	97.70416108	1.562991E-011	1.819913E-012	0	0.000000E+000
1	97.70502436	1.819913E-012	1.562991E-011	1	0.000000E+000
1	97.70511266	1.562991E-011	1.819913E-012	0	0.000000E+000
1	97.70527701	1.819913E-012	1.562991E-011	1	0.000000E+000
1	97.70594450	1.562991E-011	1.819913E-012	0	0.000000E+000
1	97.70943765	1.819913E-012	1.562991E-011	1	0.000000E+000
1	97.70945860	1.562991E-011	1.819913E-012	0	0.000000E+000
1	97.70954248	1.819913E-012	1.562991E-011	1	0.000000E+000
1	97.70966678	1.562991E-011	1.819913E-012	0	0.000000E+000
1	97.71066168	1.819913E-012	1.562991E-011	1	0.000000E+000
1	97.71068496	1.562991E-011	1.819913E-012	0	0.000000E+000
1	97.71090515	1.819913E-012	1.562991E-011	1	0.000000E+000
1	97.71092668	1.562991E-011	1.819913E-012	0	0.000000E+000
1	97.71149918	1.819913E-012	1.562991E-011	1	0.000000E+000
1	97.71153585	1.562991E-011	1.819913E-012	0	0.000000E+000
1	97.71348666	1.819913E-012	1.562991E-011	1	0.000000E+000
1	97.71369616	1.562991E-011	1.819913E-012	0	0.000000E+000
1	97.71419024	1.819913E-012	1.562991E-011	1	0.000000E+000
1	97.71428733	1.562991E-011	1.819913E-012	0	0.000000E+000
1	97.71436038	1.819913E-012	1.562991E-011	1	0.000000E+000
1	97.71446960	1.562991E-011	1.819913E-012	0	0.000000E+000
1	97.71458292	1.819913E-012	1.562991E-011	1	0.000000E+000
1	97.71465899	1.562991E-011	1.819913E-012	0	0.000000E+000
1	97.71520923	1.819913E-012	1.562991E-011	1	0.000000E+000
1	97.71540817	1.562991E-011	1.819913E-012	0	0.000000E+000
1	97.71595106	1.819913E-012	1.562991E-011	1	0.000000E+000
1	97.71599758	1.562991E-011	1.819913E-012	0	0.000000E+000
1	97.71622544	1.819913E-012	1.562991E-011	1	0.000000E+000
1	97.71640803	1.562991E-011	1.819913E-012	0	0.000000E+000
1	97.71653754	1.819913E-012	1.562991E-011	1	0.000000E+000
1	97.71693867	1.562991E-011	1.819913E-012	0	0.000000E+000
1	97.71821778	1.819913E-012	1.562991E-011	1	0.000000E+000
1	97.71826556	1.562991E-011	1.819913E-012	0	0.000000E+000
1	97.71908594	1.819913E-012	1.562991E-011	1	0.000000E+000
1	97.71942862	1.562991E-011	1.819913E-012	0	0.000000E+000
1	97.72052718	1.819913E-012	1.562991E-011	1	0.000000E+000
1	97.72058288	1.562991E-011	1.819913E-012	0	0.000000E+000
1	97.72165766	1.819913E-012	1.562991E-011	1	0.000000E+000
1	97.72178276	1.562991E-011	1.819913E-012	0	0.000000E+000
1	97.72259222	1.819913E-012	1.562991E-011	1	0.000000E+000
1	97.72262466	1.562991E-011	1.819913E-012	0	0.000000E+000
1	97.72497200	1.819913E-012	1.562991E-011	1	0.000000E+000
1	97.72504255	1.562991E-011	1.819913E-012	0	0.000000E+000
1	97.72602179	1.819913E-012	1.562991E-011	1	0.000000E+000
1	97.72606329	1.562991E-011	1.819913E-012	0	0.000000E+000
1	97.72842264	1.819913E-012	1.562991E-011	1	0.000000E+000
1	97.72844522	1.562991E-011	1.819913E-012	0	0.000000E+000
1	97.72902451	1.819913E-012	1.562991E-011	1	0.000000E+000
1	97.72934324	1.562991E-011	1.819913E-012	0	0.000000E+000
1	97.73049629	1.819913E-012	1.562991E-011	1	0.000000E+000
1	97.73059578	1.562991E-011	1.819913E-012	0	0.000000E+000
1	97.73172347	1.819913E-012	1.562991E-011	1	0.000000E+000
1	97.73190359	1.562991E-011	1.819913E-012	0	0.000000E+000
1	97.73429133	1.819913E-012	1.562991E-011	1	0.000000E+000
1	97.73439180	1.562991E-011	1.819913E-012	0	0.000000E+000
1	97.73447070	1.819913E-012	1.562991E-011	1	0.000000E+000
1	97.73454479	1.562991E-011	1.819913E-012	0	0.000000E+000
1	97.73665301	1.819913E-012	1.562991E-011	1	0.000000E+000
1	97.73672943	1.562991E-011	1.819913E-012	0	0.000000E+000
1	97.73883141	1.819913E-012	1.562991E-011	1	0.000000E+000
1	97.73894595	1.562991E-011	1.819913E-012	0	0.000000E+000
1	97.73905453	1.819913E-012	1.562991E-011	1	0.000000E+000
1	97.73911075	1.562991E-011	1.819913E-012	0	0.000000E+000
1	97.73921313	1.819913E-012	1.562991E-011	1	0.000000E+000
1	97.73926522	1.562991E-011	1.819913E-012	0	0.000000E+000
1	97.73935838	1.819913E-012	1.562991E-011	1	0.000000E+000
1	97.73953405	1.562991E-011	1.819913E-012	0	0.000000E+000
1	97.73955873	1.819913E-012	1.562991E-011	1	0.000000E+000
1	97.73964438	1.562991E-011	1.819913E-012	0	0.000000E+000
1	97.74122462	1.819913E-012	1.562991E-011	1	0.000000E+000
1	97.74125159	1.562991E-011	1.819913E-012	0	0.000000E+000
1	97.74128868	1.819913E-012	1.562991E-011	1	0.000000E+000
1	97.74136213	1.562991E-011	1.819913E-012	0	0.000000E+000
1	97.74140419	1.819913E-012	1.562991E-011	1	0.000000E+000
1	97.74155112	1.562991E-011	1.819913E-012	0	0.000000E+000
1	97.74198736	1.819913E-012	1.562991E-011	1	0.000000E+000
1	97.74206353	1.562991E-011	1.819913E-012	0	0.000000E+000
1	97.74215761	1.819913E-012	1.562991E-011	1	0.000000E+000
1	97.74225510	1.562991E-011	1.819913E-012	0	0.000000E+000
1	97.74264971	1.819913E-012	1.562991E-011	1	0.000000E+000
1	97.74267901	1.562991E-011	1.819913E-012	0	0.000000E+000
1	97.74296904	1.819913E-012	1.562991E-011	1	0.000000E+000
1	97.74322293	1.562991E-011	1.819913E-012	0	0.000000E+000
1	97.74337171	1.819913E-012	1.562991E-011	1	0.000000E+000
1	97.74346186	1.562991E-011	1.819913E-012	0	0.000000E+000
1	97.74457185	1.819913E-012	1.562991E-011	1	0.000000E+000
1	97.74470240	1.562991E-011	1.819913E-012	0	0.000000E+000
1	97.74599411	1.819913E-012	1.562991E-011	1	0.000000E+000
1	97.74614381	1.562991E-011	1.819913E-012	0	0.000000E+000
1	97.74865657	1.819913E-012	1.562991E-011	1	0.000000E+000
1	97.74892649	1.562991E-011	1.819913E-012	0	0.000000E+000
1	97.75032233	1.819913E-012	1.562991E-011	1	0.000000E+000
1	97.75038758	1.562991E-011	1.819913E-012	0	0.000000E+000
1	97.75261845	1.819913E-012	1.562991E-011	1	0.000000E+000
1	97.75282972	1.562991E-011	1.819913E-012	0	0.000000E+000
1	104.88962226	1.771300E-012	1.558130E-011	1	0.000000E+000
1	104.88971956	1.558130E-011	1.771300E-012	0	0.000000E+000
1	104.88979390	1.771300E-012	1.558130E-011	1	0.000000E+000
1	104.88986313	1.558130E-011	1.771300E-012	0	0.000000E+000
1	104.89079977	1.771300E-012	1.558130E-011	1	0.000000E+000
1	104.89104788	1.558130E-011	1.771300E-012	0	0.000000E+000
1	104.89148482	1.771300E-012	1.558130E-011	1	0.000000E+000
1	104.89236909	1.558130E-011	1.771300E-012	0	0.000000E+000
1	104.89251303	1.771300E-012	1.558130E-011	1	0.000000E+000
1	104.89269367	1.558130E-011	1.771300E-012	0	0.000000E+000
1	104.89394563	1.771300E-012	1.558130E-011	1	0.000000E+000
1	104.89413459	1.558130E-011	1.771300E-012	0	0.000000E+000
1	104.89517503	1.771300E-012	1.558130E-011	1	0.000000E+000
1	104.89535822	1.558130E-011	1.771300E-012	0	0.000000E+000
1	104.89613229	1.771300E-012	1.558130E-011	1	0.000000E+000
1	104.89623816	1.558130E-011	1.771300E-012	0	0.000000E+000
1	104.89694650	1.771300E-012	1.558130E-011	1	0.000000E+000
1	104.89712710	1.558130E-011	1.771300E-012	0	0.000000E+000
1	104.89755752	1.771300E-012	1.558130E-011	1	0.000000E+000
1	104.89773849	1.558130E-011	1.771300E-012	0	0.000000E+000
1	104.89851506	1.771300E-012	1.558130E-011	1	0.000000E+000
1	104.89869361	1.558130E-011	1.771300E-012	0	0.000000E+000
1	104.89937602	1.771300E-012	1.558130E-011	1	0.000000E+000
1	104.89949211	1.558130E-011	1.771300E-012	0	0.000000E+000
1	104.90071159	1.771300E-012	1.558130E-011	1	0.000000E+000
1	104.90073299	1.558130E-011	1.771300E-012	0	0.000000E+000
1	104.90089992	1.771300E-012	1.558130E-011	1	0.000000E+000
1	104.90095514	1.558130E-011	1.771300E-012	0	0.000000E+000
1	104.90151697	1.771300E-012	1.558130E-011	1	0.000000E+000
1	104.90170285	1.558130E-011	1.771300E-012	0	0.000000E+000
1	104.90465447	1.771300E-012	1.558130E-011	1	0.000000E+000
1	104.90468058	1.558130E-011	1.771300E-012	0	0.000000E+000
1	104.90549477	1.771300E-012	1.558130E-011	1	0.000000E+000
1	104.90556891	1.558130E-011	1.771300E-012	0	0.000000E+000
1	104.90845625	1.771300E-012	1.558130E-011	1	0.000000E+000
1	104.90848893	1.558130E-011	1.771300E-012	0	0.000000E+000
1	104.90918442	1.771300E-012	1.558130E-011	1	0.000000E+000
1	104.90933378	1.558130E-011	1.771300E-012	0	0.000000E+000
1	104.90938086	1.771300E-012	1.558130E-011	1	0.000000E+000
1	104.90948406	1.558130E-011	1.771300E-012	0	0.000000E+000
1	104.91060853	1.771300E-012	1.558130E-011	1	0.000000E+000
1	104.91074723	1.558130E-011	1.771300E-012	0	0.000000E+000
1	104.91151931	1.771300E-012	1.558130E-011	1	0.000000E+000
1	104.91165292	1.558130E-011	1.771300E-012	0	0.000000E+000
1	104.91170353	1.771300E-012	1.558130E-011	1	0.000000E+000
1	104.91190620	1.558130E-011	1.771300E-012	0	0.000000E+000
1	104.91684020	1.771300E-012	1.558130E-011	1	0.000000E+000
1	104.91689113	1.558130E-011	1.771300E-012	0	0.000000E+000
1	104.91768433	1.771300E-012	1.558130E-011	1	0.000000E+000
1	104.91776067	1.558130E-011	1.771300E-012	0	0.000000E+000
1	104.91860785	1.771300E-012	1.558130E-011	1	0.000000E+000
1	104.91875111	1.558130E-011	1.771300E-012	0	0.000000E+000
1	104.92044649	1.771300E-012	1.558130E-011	1	0.000000E+000
1	104.92051345	1.558130E-011	1.771300E-012	0	0.000000E+000
1	104.92142262	1.771300E-012	1.558130E-011	1	0.000000E+000
1	104.92144773	1.558130E-011	1.771300E-012	0	0.000000E+000
1	104.92156047	1.771300E-012	1.558130E-011	1	0.000000E+000
1	104.92162197	1.558130E-011	1.771300E-012	0	0.000000E+000
1	104.92230399	1.771300E-012	1.558130E-011	1	0.000000E+000
1	104.92248180	1.558130E-011	1.771300E-012	0	0.000000E+000
1	104.92256363	1.771300E-012	1.558130E-011	1	0.000000E+000
1	104.92262361	1.558130E-011	1.771300E-012	0	0.000000E+000
1	104.92297152	1.771300E-012	1.558130E-011	1	0.000000E+000
1	104.92312341	1.558130E-011	1.771300E-012	0	0.000000E+000
1	104.92382011	1.771300E-012	1.558130E-011	1	0.000000E+000
1	104.92397211	1.558130E-011	1.771300E-012	0	0.000000E+000
1	104.92416580	1.771300E-012	1.558130E-011	1	0.000000E+000
1	104.92444737	1.558130E-011	1.771300E-012	0	0.000000E+000
1	104.92516619	1.771300E-012	1.558130E-011	1	0.000000E+000
1	104.92520678	1.558130E-011	1.771300E-012	0	0.000000E+000
1	104.92819453	1.771300E-012	1.558130E-011	1	0.000000E+000
1	104.92822810	1.558130E-011	1.771300E-012	0	0.000000E+000
1	104.92946117	1.771300E-012	1.558130E-011	1	0.000000E+000
1	104.92954287	1.558130E-011	1.771300E-012	0	0.000000E+000
1	104.92981953	1.771300E-012	1.558130E-011	1	0.000000E+000
1	104.92984015	1.558130E-011	1.771300E-012	0	0.000000E+000
1	104.93013580	1.771300E-012	1.558130E-011	1	0.000000E+000
1	104.93015533	1.558130E-011	1.771300E-012	0	0.000000E+000
1	104.93197669	1.771300E-012	1.558130E-011	1	0.000000E+000
1	104.93201266	1.558130E-011	1.771300E-012	0	0.000000E+000
1	104.93277813	1.771300E-012	1.558130E-011	1	0.000000E+000
1	104.93281158	1.558130E-011	1.771300E-012	0	0.000000E+000
1	104.93290458	1.771300E-012	1.558130E-011	1	0.000000E+000
1	104.93294255	1.558130E-011	1.771300E-012	0	0.000000E+000
1	104.93334029	1.771300E-012	1.558130E-011	1	0.000000E+000
1	104.93348878	1.558130E-011	1.771300E-012	0	0.000000E+000
1	104.93399526	1.771300E-012	1.558130E-011	1	0.000000E+000
1	104.93401950	1.558130E-011	1.771300E-012	0	0.000000E+000
1	104.93459107	1.771300E-012	1.558130E-011	1	0.000000E+000
1	104.93494822	1.558130E-011	1.771300E-012	0	0.000000E+000
1	104.93498262	1.771300E-012	1.558130E-011	1	0.000000E+000
1	104.93500825	1.558130E-011	1.771300E-012	0	0.000000E+000
1	104.93521082	1.771300E-012	1.558130E-011	1	0.000000E+000
1	104.93521917	1.558130E-011	1.771300E-012	0	0.000000E+000
1	104.93726507	1.771300E-012	1.558130E-011	1	0.000000E+000
1	104.93743720	1.558130E-011	1.771300E-012	0	0.000000E+000
1	104.93909290	1.771300E-012	1.558130E-011	1	0.000000E+000
1	104.93915528	1.558130E-011	1.771300E-012	0	0.000000E+000
1	104.93981962	1.771300E-012	1.558130E-011	1	0.000000E+000
1	104.93998312	1.558130E-011	1.771300E-012	0	0.000000E+000
1	104.94223603	1.771300E-012	1.558130E-011	1	0.000000E+000
1	104.94224509	1.558130E-011	1.771300E-012	0	0.000000E+000
1	113.09507668	1.462014E-012	1.527201E-011	1	0.000000E+000
1	113.09519317	1.527201E-011	1.462014E-012	0	0.000000E+000
1	113.09759850	1.462014E-012	1.527201E-011	1	0.000000E+000
1	113.09763472	1.527201E-011	1.462014E-012	0	0.000000E+000
1	113.09770990	1.462014E-012	1.527201E-011	1	0.000000E+000
1	113.09782245	1.527201E-011	1.462014E-012	0	0.000000E+000
1	113.09794627	1.462014E-012	1.527201E-011	1	0.000000E+000
1	113.09828554	1.527201E-011	1.462014E-012	0	0.000000E+000
1	113.09939837	1.462014E-012	1.527201E-011	1	0.000000E+000
1	113.09953306	1.527201E-011	1.462014E-012	0	0.000000E+000
1	113.09966314	1.462014E-012	1.527201E-011	1	0.000000E+000
1	113.09968764	1.527201E-011	1.462014E-012	0	0.000000E+000
1	113.09970224	1.462014E-012	1.527201E-011	1	0.000000E+000
1	113.10039855	1.527201E-011	1.462014E-012	0	0.000000E+000
1	113.10057608	1.462014E-012	1.527201E-011	1	0.000000E+000
1	113.10072648	1.527201E-011	1.462014E-012	0	0.000000E+000
1	113.10102933	1.462014E-012	1.527201E-011	1	0.000000E+000
1	113.10157098	1.527201E-011	1.462014E-012	0	0.000000E+000
1	113.10168647	1.462014E-012	1.527201E-011	1	0.000000E+000
1	113.10182012	1.527201E-011	1.462014E-012	0	0.000000E+000
1	113.10243414	1.462014E-012	1.527201E-011	1	0.000000E+000
1	113.10252608	1.527201E-011	1.462014E-012	0	0.000000E+000
1	113.10268611	1.462014E-012	1.527201E-011	1	0.000000E+000
1	113.10280455	1.527201E-011	1.462014E-012	0	0.000000E+000
1	113.10369294	1.462014E-012	1.527201E-011	1	0.000000E+000
1	113.10377186	1.527201E-011	1.462014E-012	0	0.000000E+000
1	113.10445350	1.462014E-012	1.527201E-011	1	0.000000E+000
1	113.10468546	1.527201E-011	1.462014E-012	0	0.000000E+000
1	113.10551575	1.462014E-012	1.527201E-011	1	0.000000E+000
1	113.10553136	1.527201E-011	1.462014E-012	0	0.000000E+000
1	113.10943667	1.462014E-012	1.527201E-011	1	0.000000E+000
1	113.10949260	1.527201E-011	1.462014E-012	0	0.000000E+000
1	113.11017215	1.462014E-012	1.527201E-011	1	0.000000E+000
1	113.11025201	1.527201E-011	1.462014E-012	0	0.000000E+000
1	113.11107464	1.462014E-012	1.527201E-011	1	0.000000E+000
1	113.11111227	1.527201E-011	1.462014E-012	0	0.000000E+000
1	113.11333137	1.462014E-012	1.527201E-011	1	0.000000E+000
1	113.11339295	1.527201E-011	1.462014E-012	0	0.000000E+000
1	113.11395425	1.462014E-012	1.527201E-011	1	0.000000E+000
1	113.11401727	1.527201E-011	1.462014E-012	0	0.000000E+000
1	113.11711051	1.462014E-012	1.527201E-011	1	0.000000E+000
1	113.11743166	1.527201E-011	1.462014E-012	0	0.000000E+000
1	113.11747905	1.462014E-012	1.527201E-011	1	0.000000E+000
1	113.11751370	1.527201E-011	1.462014E-012	0	0.000000E+000
1	113.11782547	1.462014E-012	1.527201E-011	1	0.000000E+000
1	113.11828414	1.527201E-011	1.462014E-012	0	0.000000E+000
1	113.11999194	1.462014E-012	1.527201E-011	1	0.000000E+000
1	113.12010525	1.527201E-011	1.462014E-012	0	0.000000E+000
1	113.12073070	1.462014E-012	1.527201E-011	1	0.000000E+000
1	113.12075447	1.527201E-011	1.462014E-012	0	0.000000E+000
1	113.12108820	1.462014E-012	1.527201E-011	1	0.000000E+000
1	113.12115527	1.527201E-011	1.462014E-012	0	0.000000E+000
1	113.12182111	1.462014E-012	1.527201E-011	1	0.000000E+000
1	113.12186910	1.527201E-011	1.462014E-012	0	0.000000E+000
1	113.12198331	1.462014E-012	1.527201E-011	1	0.000000E+000
1	113.12199901	1.527201E-011	1.462014E-012	0	0.000000E+000
1	113.12427582	1.462014E-012	1.527201E-011	1	0.000000E+000
1	113.12440456	1.527201E-011	1.462014E-012	0	0.000000E+000
1	113.13027021	1.462014E-012	1.527201E-011	1	0.000000E+000
1	113.13032370	1.527201E-011	1.462014E-012	0	0.000000E+000
1	113.13290977	1.462014E-012	1.527201E-011	1	0.000000E+000
1	113.13323559	1.527201E-011	1.462014E-012	0	0.000000E+000
1	113.13332269	1.462014E-012	1.527201E-011	1	0.000000E+000
1	113.13344381	1.527201E-011	1.462014E-012	0	0.000000E+000
1	113.13370742	1.462014E-012	1.527201E-011	1	0.000000E+000
1	113.13381548	1.527201E-011	1.462014E-012	0	0.000000E+000
1	113.13495832	1.462014E-012	1.527201E-011	1	0.000000E+000
1	113.13497817	1.527201E-011	1.462014E-012	0	0.000000E+000
1	113.13510132	1.462014E-012	1.527201E-011	1	0.000000E+000
1	113.13550215	1.527201E-011	1.462014E-012	0	0.000000E+000
1	113.13830683	1.462014E-012	1.527201E-011	1	0.000000E+000
1	113.13843973	1.527201E-011	1.462014E-012	0	0.000000E+000
1	113.13857880	1.462014E-012	1.527201E-011	1	0.000000E+000
1	113.13869311	1.527201E-011	1.462014E-012	0	0.000000E+000
1	113.13899640	1.462014E-012	1.527201E-011	1	0.000000E+000
1	113.13907643	1.527201E-011	1.462014E-012	0	0.000000E+000
1	113.14156590	1.462014E-012	1.527201E-011	1	0.000000E+000
1	113.14195452	1.527201E-011	1.462014E-012	0	0.000000E+000
1	113.14205418	1.462014E-012	1.527201E-011	1	0.000000E+000
1	113.14206876	1.527201E-011	1.462014E-012	0	0.000000E+000
1	113.14272371	1.462014E-012	1.527201E-011	1	0.000000E+000
1	113.14279474	1.527201E-011	1.462014E-012	0	0.000000E+000
1	113.14457363	1.462014E-012	1.527201E-011	1	0.000000E+000
1	113.14471866	1.527201E-011	1.462014E-012	0	0.000000E+000
1	113.14545050	1.462014E-012	1.527201E-011	1	0.000000E+000
1	113.14556657	1.527201E-011	1.462014E-012	0	0.000000E+000
1	113.14565450	1.462014E-012	1.527201E-011	1	0.000000E+000
1	113.14570610	1.527201E-011	1.462014E-012	0	0.000000E+000
1	113.14596526	1.462014E-012	1.527201E-011	1	0.000000E+000
1	113.14604031	1.527201E-011	1.462014E-012	0	0.000000E+000
1	113.14852742	1.462014E-012	1.527201E-011	1	0.000000E+000
1	113.14856919	1.527201E-011	1.462014E-012	0	0.000000E+000
1	113.14960628	1.462014E-012	1.527201E-011	1	0.000000E+000
1	113.14965299	1.527201E-011	1.462014E-012	0	0.000000E+000
1	133.06800779	1.353640E-012	1.516364E-011	1	0.000000E+000
1	133.06809363	1.516364E-011	1.353640E-012	0	0.000000E+000
1	133.06971707	1.353640E-012	1.516364E-011	1	0.000000E+000
1	133.07002496	1.516364E-011	1.353640E-012	0	0.000000E+000
1	133.07089899	1.353640E-012	1.516364E-011	1	0.000000E+000
1	133.07168547	1.516364E-011	1.353640E-012	0	0.000000E+000
1	133.07174954	1.353640E-012	1.516364E-011	1	0.000000E+000
1	133.07176943	1.516364E-011	1.353640E-012	0	0.000000E+000
1	133.07262775	1.353640E-012	1.516364E-011	1	0.000000E+000
1	133.07272899	1.516364E-011	1.353640E-012	0	0.000000E+000
1	133.07354681	1.353640E-012	1.516364E-011	1	0.000000E+000
1	133.07357239	1.516364E-011	1.353640E-012	0	0.000000E+000
1	133.07394225	1.353640E-012	1.516364E-011	1	0.000000E+000
1	133.07456220	1.516364E-011	1.353640E-012	0	0.000000E+000
1	133.07477004	1.353640E-012	1.516364E-011	1	0.000000E+000
1	133.07497111	1.516364E-011	1.353640E-012	0	0.000000E+000
1	133.07527159	1.353640E-012	1.516364E-011	1	0.000000E+000
1	133.07533134	1.516364E-011	1.353640E-012	0	0.000000E+000
1	133.07595826	1.353640E-012	1.516364E-011	1	0.000000E+000
1	133.07603874	1.516364E-011	1.353640E-012	0	0.000000E+000
1	133.07658882	1.353640E-012	1.516364E-011	1	0.000000E+000
1	133.07662273	1.516364E-011	1.353640E-012	0	0.000000E+000
1	133.07811615	1.353640E-012	1.516364E-011	1	0.000000E+000
1	133.07817662	1.516364E-011	1.353640E-012	0	0.000000E+000
1	133.07848706	1.353640E-012	1.516364E-011	1	0.000000E+000
1	133.07854801	1.516364E-011	1.353640E-012	0	0.000000E+000
1	133.07862101	1.353640E-012	1.516364E-011	1	0.000000E+000
1	133.07879651	1.516364E-011	1.353640E-012	0	0.000000E+000
1	133.07912651	1.353640E-012	1.516364E-011	1	0.000000E+000
1	133.07926924	1.516364E-011	1.353640E-012	0	0.000000E+000
1	133.08143902	1.353640E-012	1.516364E-011	1	0.000000E+000
1	133.08147498	1.516364E-011	1.353640E-012	0	0.000000E+000
1	133.08148113	1.353640E-012	1.516364E-011	1	0.000000E+000
1	133.08175972	1.516364E-011	1.353640E-012	0	0.000000E+000
1	133.08194079	1.353640E-012	1.516364E-011	1	0.000000E+000
1	133.08196048	1.516364E-011	1.353640E-012	0	0.000000E+000
1	133.08216623	1.353640E-012	1.516364E-011	1	0.000000E+000
1	133.08226766	1.516364E-011	1.353640E-012	0	0.000000E+000
1	133.08399043	1.353640E-012	1.516364E-011	1	0.000000E+000
1	133.08474311	1.516364E-011	1.353640E-012	0	0.000000E+000
1	133.08556549	1.353640E-012	1.516364E-011	1	0.000000E+000
1	133.08566746	1.516364E-011	1.353640E-012	0	0.000000E+000
1	133.08653847	1.353640E-012	1.516364E-011	1	0.000000E+000
1	133.08658468	1.516364E-011	1.353640E-012	0	0.000000E+000
1	133.08663457	1.353640E-012	1.516364E-011	1	0.000000E+000
1	133.08684975	1.516364E-011	1.353640E-012	0	0.000000E+000
1	133.09014092	1.353640E-012	1.516364E-011	1	0.000000E+000
1	133.09016097	1.516364E-011	1.353640E-012	0	0.000000E+000
1	133.09148135	1.353640E-012	1.516364E-011	1	0.000000E+000
1	133.09168781	1.516364E-011	1.353640E-012	0	0.000000E+000
1	133.09188518	1.353640E-012	1.516364E-011	1	0.000000E+000
1	133.09199670	1.516364E-011	1.353640E-012	0	0.000000E+000
1	133.09351160	1.353640E-012	1.516364E-011	1	0.000000E+000
1	133.09357259	1.516364E-011	1.353640E-012	0	0.000000E+000
1	133.09360223	1.353640E-012	1.516364E-011	1	0.000000E+000
1	133.09372967	1.516364E-011	1.353640E-012	0	0.000000E+000
1	133.09395168	1.353640E-012	1.516364E-011	1	0.000000E+000
1	133.09407202	1.516364E-011	1.353640E-012	0	0.000000E+000
1	133.09529769	1.353640E-012	1.516364E-011	1	0.000000E+000
1	133.09534813	1.516364E-011	1.353640E-012	0	0.000000E+000
1	133.09558276	1.353640E-012	1.516364E-011	1	0.000000E+000
1	133.09567641	1.516364E-011	1.353640E-012	0	0.000000E+000
1	133.09571777	1.353640E-012	1.516364E-011	1	0.000000E+000
1	133.09578921	1.516364E-011	1.353640E-012	0	0.000000E+000
1	133.09735064	1.353640E-012	1.516364E-011	1	0.000000E+000
1	133.09739563	1.516364E-011	1.353640E-012	0	0.000000E+000
1	133.09882628	1.353640E-012	1.516364E-011	1	0.000000E+000
1	133.09894262	1.516364E-011	1.353640E-012	0	0.000000E+000
1	133.09995111	1.353640E-012	1.516364E-011	1	0.000000E+000
1	133.09998571	1.516364E-011	1.353640E-012	0	0.000000E+000
1	133.10027017	1.353640E-012	1.516364E-011	1	0.000000E+000
1	133.10030204	1.516364E-011	1.353640E-012	0	0.000000E+000
1	133.10174535	1.353640E-012	1.516364E-011	1	0.000000E+000
1	133.10186886	1.516364E-011	1.353640E-012	0	0.000000E+000
1	133.10224704	1.353640E-012	1.516364E-011	1	0.000000E+000
1	133.10230278	1.516364E-011	1.353640E-012	0	0.000000E+000
1	133.10278751	1.353640E-012	1.516364E-011	1	0.000000E+000
1	133.10287375	1.516364E-011	1.353640E-012	0	0.000000E+000
2	0.03739906	1.184990E-012	1.499499E-011	1	0.000000E+000
2	0.03751432	1.499499E-011	1.184990E-012	0	0.000000E+000
2	0.03786032	1.184990E-012	1.499499E-011	1	0.000000E+000
2	0.03791879	1.499499E-011	1.184990E-012	0	0.000000E+000
2	0.03805209	1.184990E-012	1.499499E-011	1	0.000000E+000
2	0.03810949	1.499499E-011	1.184990E-012	0	0.000000E+000
2	0.03830673	1.184990E-012	1.499499E-011	1	0.000000E+000
2	0.03837734	1.499499E-011	1.184990E-012	0	0.000000E+000
2	0.03841639	1.184990E-012	1.499499E-011	1	0.000000E+000
2	0.03854837	1.499499E-011	1.184990E-012	0	0.000000E+000
2	0.03860512	1.184990E-012	1.499499E-011	1	0.000000E+000
2	0.03866847	1.499499E-011	1.184990E-012	0	0.000000E+000
2	0.03916243	1.184990E-012	1.499499E-011	1	0.000000E+000
2	0.03966235	1.499499E-011	1.184990E-012	0	0.000000E+000
2	0.04305536	1.184990E-012	1.499499E-011	1	0.000000E+000
2	0.04317698	1.499499E-011	1.184990E-012	0	0.000000E+000
2	0.04371704	1.184990E-012	1.499499E-011	1	0.000000E+000
2	0.04372974	1.499499E-011	1.184990E-012	0	0.000000E+000
2	0.04485271	1.184990E-012	1.499499E-011	1	0.000000E+000
2	0.04499441	1.499499E-011	1.184990E-012	0	0.000000E+000
2	0.04629905	1.184990E-012	1.499499E-011	1	0.000000E+000
2	0.04635864	1.499499E-011	1.184990E-012	0	0.000000E+000
2	0.04765567	1.184990E-012	1.499499E-011	1	0.000000E+000
2	0.04778328	1.499499E-011	1.184990E-012	0	0.000000E+000
2	0.04979688	1.184990E-012	1.499499E-011	1	0.000000E+000
2	0.05002902	1.499499E-011	1.184990E-012	0	0.000000E+000
2	0.05009395	1.184990E-012	1.499499E-011	1	0.000000E+000
2	0.05050610	1.499499E-011	1.184990E-012	0	0.000000E+000
2	0.05283422	1.184990E-012	1.499499E-011	1	0.000000E+000
2	0.05318177	1.499499E-011	1.184990E-012	0	0.000000E+000
2	0.05333579	1.184990E-012	1.499499E-011	1	0.000000E+000
2	0.05373619	1.499499E-011	1.184990E-012	0	0.000000E+000
2	0.05428278	1.184990E-012	1.499499E-011	1	0.000000E+000
2	0.05439845	1.499499E-011	1.184990E-012	0	0.000000E+000
2	0.05554497	1.184990E-012	1.499499E-011	1	0.000000E+000
2	0.05576108	1.499499E-011	1.184990E-012	0	0.000000E+000
2	0.05964946	1.184990E-012	1.499499E-011	1	0.000000E+000
2	0.05969458	1.499499E-011	1.184990E-012	0	0.000000E+000
2	0.06082716	1.184990E-012	1.499499E-011	1	0.000000E+000
2	0.06096791	1.499499E-011	1.184990E-012	0	0.000000E+000
2	0.06409974	1.184990E-012	1.499499E-011	1	0.000000E+000
2	0.06430173	1.499499E-011	1.184990E-012	0	0.000000E+000
2	0.06504610	1.184990E-012	1.499499E-011	1	0.000000E+000
2	0.06528113	1.499499E-011	1.184990E-012	0	0.000000E+000
2	0.06532757	1.184990E-012	1.499499E-011	1	0.000000E+000
2	0.06535310	1.499499E-011	1.184990E-012	0	0.000000E+000
2	0.06622510	1.184990E-012	1.499499E-011	1	0.000000E+000
2	0.06666157	1.499499E-011	1.184990E-012	0	0.000000E+000
2	0.06677365	1.184990E-012	1.499499E-011	1	0.000000E+000
2	0.06679926	1.499499E-011	1.184990E-012	0	0.000000E+000
2	0.06829035	1.184990E-012	1.499499E-011	1	0.000000E+000
2	0.06841746	1.499499E-011	1.184990E-012	0	0.000000E+000
2	0.06953943	1.184990E-012	1.499499E-011	1	0.000000E+000
2	0.06955142	1.499499E-011	1.184990E-012	0	0.000000E+000
2	0.07096188	1.184990E-012	1.499499E-011	1	0.000000E+000
2	0.07100943	1.499499E-011	1.184990E-012	0	0.000000E+000
2	0.07205382	1.184990E-012	1.499499E-011	1	0.000000E+000
2	0.07209899	1.499499E-011	1.184990E-012	0	0.000000E+000
2	0.07216055	1.184990E-012	1.499499E-011	1	0.000000E+000
2	0.07222970	1.499499E-011	1.184990E-012	0	0.000000E+000
2	0.07405728	1.184990E-012	1.499499E-011	1	0.000000E+000
2	0.07433419	1.499499E-011	1.184990E-012	0	0.000000E+000
2	0.07644251	1.184990E-012	1.499499E-011	1	0.000000E+000
2	0.07649797	1.499499E-011	1.184990E-012	0	0.000000E+000
2	0.07652182	1.184990E-012	1.499499E-011	1	0.000000E+000
2	0.07660866	1.499499E-011	1.184990E-012	0	0.000000E+000
2	0.07679037	1.184990E-012	1.499499E-011	1	0.000000E+000
2	0.07682184	1.499499E-011	1.184990E-012	0	0.000000E+000
2	0.07750242	1.184990E-012	1.499499E-011	1	0.000000E+000
2	0.07756430	1.499499E-011	1.184990E-012	0	0.000000E+000
2	0.07764165	1.184990E-012	1.499499E-011	1	0.000000E+000
2	0.07772786	1.499499E-011	1.184990E-012	0	0.000000E+000
2	0.07810213	1.184990E-012	1.499499E-011	1	0.000000E+000
2	0.07813276	1.499499E-011	1.184990E-012	0	0.000000E+000
2	0.07892215	1.184990E-012	1.499499E-011	1	0.000000E+000
2	0.07902249	1.499499E-011	1.184990E-012	0	0.000000E+000
2	0.07908737	1.184990E-012	1.499499E-011	1	0.000000E+000
2	0.07910332	1.499499E-011	1.184990E-012	0	0.000000E+000
2	0.08136826	1.184990E-012	1.499499E-011	1	0.000000E+000
2	0.08145821	1.499499E-011	1.184990E-012	0	0.000000E+000
2	0.08363024	1.184990E-012	1.499499E-011	1	0.000000E+000
2	0.08373805	1.499499E-011	1.184990E-012	0	0.000000E+000
2	0.08508994	1.184990E-012	1.499499E-011	1	0.000000E+000
2	0.08511676	1.499499E-011	1.184990E-012	0	0.000000E+000
2	0.08537311	1.184990E-012	1.499499E-011	1	0.000000E+000
2	0.08545199	1.499499E-011	1.184990E-012	0	0.000000E+000
2	0.08749411	1.184990E-012	1.499499E-011	1	0.000000E+000
2	0.08766846	1.499499E-011	1.184990E-012	0	0.000000E+000
2	0.08779668	1.184990E-012	1.499499E-011	1	0.000000E+000
2	0.08789062	1.499499E-011	1.184990E-012	0	0.000000E+000
2	0.08857564	1.184990E-012	1.499499E-011	1	0.000000E+000
2	0.08863446	1.499499E-011	1.184990E-012	0	0.000000E+000
2	0.08890042	1.184990E-012	1.499499E-011	1	0.000000E+000
2	0.08898457	1.499499E-011	1.184990E-012	0	0.000000E+000
2	0.08900150	1.184990E-012	1.499499E-011	1	0.000000E+000
2	0.08915548	1.499499E-011	1.184990E-012	0	0.000000E+000
2	0.08919770	1.184990E-012	1.499499E-011	1	0.000000E+000
2	0.08937106	1.499499E-011	1.184990E-012	0	0.000000E+000
2	0.09361563	1.184990E-012	1.499499E-011	1	0.000000E+000
2	0.09366104	1.499499E-011	1.184990E-012	0	0.000000E+000
2	0.09444467	1.184990E-012	1.499499E-011	1	0.000000E+000
2	0.09486976	1.499499E-011	1.184990E-012	0	0.000000E+000
2	0.09560938	1.184990E-012	1.499499E-011	1	0.000000E+000
2	0.09576846	1.499499E-011	1.184990E-012	0	0.000000E+000
2	0.09588134	1.184990E-012	1.499499E-011	1	0.000000E+000
2	0.09598786	1.499499E-011	1.184990E-012	0	0.000000E+000
2	0.09670604	1.184990E-012	1.499499E-011	1	0.000000E+000
2	0.09699086	1.499499E-011	1.184990E-012	0	0.000000E+000
2	0.10285325	1.184990E-012	1.499499E-011	1	0.000000E+000
2	0.10287489	1.499499E-011	1.184990E-012	0	0.000000E+000
2	5.46651600	1.354153E-012	1.516415E-011	1	0.000000E+000
2	5.46651600	1.516415E-011	1.354153E-012	0	0.000000E+000
2	5.46651823	1.354153E-012	1.516415E-011	1	0.000000E+000
2	5.46655510	1.516415E-011	1.354153E-012	0	0.000000E+000
2	5.46695470	1.354153E-012	1.516415E-011	1	0.000000E+000
2	5.46707760	1.516415E-011	1.354153E-012	0	0.000000E+000
2	5.46821965	1.354153E-012	1.516415E-011	1	0.000000E+000
2	5.46837061	1.516415E-011	1.354153E-012	0	0.000000E+000
2	5.46866825	1.354153E-012	1.516415E-011	1	0.000000E+000
2	5.46899375	1.516415E-011	1.354153E-012	0	0.000000E+000
2	5.46992962	1.354153E-012	1.516415E-011	1	0.000000E+000
2	5.47002739	1.516415E-011	1.354153E-012	0	0.000000E+000
2	5.47136298	1.354153E-012	1.516415E-011	1	0.000000E+000
2	5.47169319	1.516415E-011	1.354153E-012	0	0.000000E+000
2	5.47221872	1.354153E-012	1.516415E-011	1	0.000000E+000
2	5.47232161	1.516415E-011	1.354153E-012	0	0.000000E+000
2	5.47997207	1.354153E-012	1.516415E-011	1	0.000000E+000
2	5.47999250	1.516415E-011	1.354153E-012	0	0.000000E+000
2	5.48064840	1.354153E-012	1.516415E-011	1	0.000000E+000
2	5.48069007	1.516415E-011	1.354153E-012	0	0.000000E+000
2	5.48090982	1.354153E-012	1.516415E-011	1	0.000000E+000
2	5.48106543	1.516415E-011	1.354153E-012	0	0.000000E+000
2	5.48115685	1.354153E-012	1.516415E-011	1	0.000000E+000
2	5.48131262	1.516415E-011	1.354153E-012	0	0.000000E+000
2	5.48151076	1.354153E-012	1.516415E-011	1	0.000000E+000
2	5.48192738	1.516415E-011	1.354153E-012	0	0.000000E+000
2	5.48286471	1.354153E-012	1.516415E-011	1	0.000000E+000
2	5.48296413	1.516415E-011	1.354153E-012	0	0.000000E+000
2	5.48373245	1.354153E-012	1.516415E-011	1	0.000000E+000
2	5.48381759	1.516415E-011	1.354153E-012	0	0.000000E+000
2	5.48464517	1.354153E-012	1.516415E-011	1	0.000000E+000
2	5.48466550	1.516415E-011	1.354153E-012	0	0.000000E+000
2	5.48487576	1.354153E-012	1.516415E-011	1	0.000000E+000
2	5.48515700	1.516415E-011	1.354153E-012	0	0.000000E+000
2	5.48525660	1.354153E-012	1.516415E-011	1	0.000000E+000
2	5.48536524	1.516415E-011	1.354153E-012	0	0.000000E+000
2	5.48571617	1.354153E-012	1.516415E-011	1	0.000000E+000
2	5.48591187	1.516415E-011	1.354153E-012	0	0.000000E+000
2	5.48663469	1.354153E-012	1.516415E-011	1	0.000000E+000
2	5.48668948	1.516415E-011	1.354153E-012	0	0.000000E+000
2	5.48672505	1.354153E-012	1.516415E-011	1	0.000000E+000
2	5.48680533	1.516415E-011	1.354153E-012	0	0.000000E+000
2	5.48712350	1.354153E-012	1.516415E-011	1	0.000000E+000
2	5.48724142	1.516415E-011	1.354153E-012	0	0.000000E+000
2	5.48731454	1.354153E-012	1.516415E-011	1	0.000000E+000
2	5.48733308	1.516415E-011	1.354153E-012	0	0.000000E+000
2	5.48781357	1.354153E-012	1.516415E-011	1	0.000000E+000
2	5.48816013	1.516415E-011	1.354153E-012	0	0.000000E+000
2	5.48938898	1.354153E-012	1.516415E-011	1	0.000000E+000
2	5.48942851	1.516415E-011	1.354153E-012	0	0.000000E+000
2	5.48952729	1.354153E-012	1.516415E-011	1	0.000000E+000
2	5.48968007	1.516415E-011	1.354153E-012	0	0.000000E+000
2	5.49074024	1.354153E-012	1.516415E-011	1	0.000000E+000
2	5.49075588	1.516415E-011	1.354153E-012	0	0.000000E+000
2	5.49096096	1.354153E-012	1.516415E-011	1	0.000000E+000
2	5.49097444	1.516415E-011	1.354153E-012	0	0.000000E+000
2	5.49625800	1.354153E-012	1.516415E-011	1	0.000000E+000
2	5.49640261	1.516415E-011	1.354153E-012	0	0.000000E+000
2	5.49650134	1.354153E-012	1.516415E-011	1	0.000000E+000
2	5.49688906	1.516415E-011	1.354153E-012	0	0.000000E+000
2	5.49792471	1.354153E-012	1.516415E-011	1	0.000000E+000
2	5.49801124	1.516415E-011	1.354153E-012	0	0.000000E+000
2	5.49817574	1.354153E-012	1.516415E-011	1	0.000000E+000
2	5.49825335	1.516415E-011	1.354153E-012	0	0.000000E+000
2	5.49961919	1.354153E-012	1.516415E-011	1	0.000000E+000
2	5.49965033	1.516415E-011	1.354153E-012	0	0.000000E+000
2	5.50081085	1.354153E-012	1.516415E-011	1	0.000000E+000
2	5.50094480	1.516415E-011	1.354153E-012	0	0.000000E+000
2	5.50145422	1.354153E-012	1.516415E-011	1	0.000000E+000
2	5.50148444	1.516415E-011	1.354153E-012	0	0.000000E+000
2	5.50152585	1.354153E-012	1.516415E-011	1	0.000000E+000
2	5.50160791	1.516415E-011	1.354153E-012	0	0.000000E+000
2	5.50187264	1.354153E-012	1.516415E-011	1	0.000000E+000
2	5.50208855	1.516415E-011	1.354153E-012	0	0.000000E+000
2	5.50364847	1.354153E-012	1.516415E-011	1	0.000000E+000
2	5.50386106	1.516415E-011	1.354153E-012	0	0.000000E+000
2	5.50475100	1.354153E-012	1.516415E-011	1	0.000000E+000
2	5.50480248	1.516415E-011	1.354153E-012	0	0.000000E+000
2	5.50786029	1.354153E-012	1.516415E-011	1	0.000000E+000
2	5.50789406	1.516415E-011	1.354153E-012	0	0.000000E+000
2	5.50892235	1.354153E-012	1.516415E-011	1	0.000000E+000
2	5.50896952	1.516415E-011	1.354153E-012	0	0.000000E+000
2	5.50910974	1.354153E-012	1.516415E-011	1	0.000000E+000
2	5.50913036	1.516415E-011	1.354153E-012	0	0.000000E+000
2	5.50939031	1.354153E-012	1.516415E-011	1	0.000000E+000
2	5.50954507	1.516415E-011	1.354153E-012	0	0.000000E+000
2	5.51158318	1.354153E-012	1.516415E-011	1	0.000000E+000
2	5.51169138	1.516415E-011	1.354153E-012	0	0.000000E+000
2	5.51394722	1.354153E-012	1.516415E-011	1	0.000000E+000
2	5.51399013	1.516415E-011	1.354153E-012	0	0.000000E+000
2	5.51498907	1.354153E-012	1.516415E-011	1	0.000000E+000
2	5.51540310	1.516415E-011	1.354153E-012	0	0.000000E+000
2	5.51670435	1.354153E-012	1.516415E-011	1	0.000000E+000
2	5.51673052	1.516415E-011	1.354153E-012	0	0.000000E+000
2	5.51863284	1.354153E-012	1.516415E-011	1	0.000000E+000
2	5.51866263	1.516415E-011	1.354153E-012	0	0.000000E+000
2	5.52094514	1.354153E-012	1.516415E-011	1	0.000000E+000
2	5.52106199	1.516415E-011	1.354153E-012	0	0.000000E+000
2	5.52166698	1.354153E-012	1.516415E-011	1	0.000000E+000
2	5.52171158	1.516415E-011	1.354153E-012	0	0.000000E+000
2	5.52237398	1.354153E-012	1.516415E-011	1	0.000000E+000
2	5.52260283	1.516415E-011	1.354153E-012	0	0.000000E+000
2	5.52282044	1.354153E-012	1.516415E-011	1	0.000000E+000
2	5.52333199	1.516415E-011	1.354153E-012	0	0.000000E+000
2	5.52423725	1.354153E-012	1.516415E-011	1	0.000000E+000
2	5.52432542	1.516415E-011	1.354153E-012	0	0.000000E+000
2	5.52440764	1.354153E-012	1.516415E-011	1	0.000000E+000
2	5.52447436	1.516415E-011	1.354153E-012	0	0.000000E+000
2	5.52498482	1.354153E-012	1.516415E-011	1	0.000000E+000
2	5.52542703	1.516415E-011	1.354153E-012	0	0.000000E+000
2	5.52676034	1.354153E-012	1.516415E-011	1	0.000000E+000
2	5.52686013	1.516415E-011	1.354153E-012	0	0.000000E+000
2	5.52703585	1.354153E-012	1.516415E-011	1	0.000000E+000
2	5.52720028	1.516415E-011	1.354153E-012	0	0.000000E+000
2	5.52732400	1.354153E-012	1.516415E-011	1	0.000000E+000
2	5.52776505	1.516415E-011	1.354153E-012	0	0.000000E+000
2	5.52904280	1.354153E-012	1.516415E-011	1	0.000000E+000
2	5.52926006	1.516415E-011	1.354153E-012	0	0.000000E+000
2	5.52931132	1.354153E-012	1.516415E-011	1	0.000000E+000
2	5.52989042	1.516415E-011	1.354153E-012	0	0.000000E+000
2	5.53058097	1.354153E-012	1.516415E-011	1	0.000000E+000
2	5.53060137	1.516415E-011	1.354153E-012	0	0.000000E+000
2	5.53078875	1.354153E-012	1.516415E-011	1	0.000000E+000
2	5.53080314	1.516415E-011	1.354153E-012	0	0.000000E+000
2	5.53149353	1.354153E-012	1.516415E-011	1	0.000000E+000
2	5.53164300	1.516415E-011	1.354153E-012	0	0.000000E+000
2	5.53246464	1.354153E-012	1.516415E-011	1	0.000000E+000
2	5.53248475	1.516415E-011	1.354153E-012	0	0.000000E+000
2	5.53288455	1.354153E-012	1.516415E-011	1	0.000000E+000
2	5.53321806	1.516415E-011	1.354153E-012	0	0.000000E+000
2	5.53465612	1.354153E-012	1.516415E-011	1	0.000000E+000
2	5.53469865	1.516415E-011	1.354153E-012	0	0.000000E+000
2	5.53576718	1.354153E-012	1.516415E-011	1	0.000000E+000
2	5.53587553	1.516415E-011	1.354153E-012	0	0.000000E+000
2	5.53590733	1.354153E-012	1.516415E-011	1	0.000000E+000
2	5.53602910	1.516415E-011	1.354153E-012	0	0.000000E+000
2	5.53617601	1.354153E-012	1.516415E-011	1	0.000000E+000
2	5.53652731	1.516415E-011	1.354153E-012	0	0.000000E+000
2	5.53734711	1.354153E-012	1.516415E-011	1	0.000000E+000
2	5.53738592	1.516415E-011	1.354153E-012	0	0.000000E+000
2	5.53778455	1.354153E-012	1.516415E-011	1	0.000000E+000
2	5.53783494	1.516415E-011	1.354153E-012	0	0.000000E+000
2	5.54053951	1.354153E-012	1.516415E-011	1	0.000000E+000
2	5.54071696	1.516415E-011	1.354153E-012	0	0.000000E+000
2	5.54089577	1.354153E-012	1.516415E-011	1	0.000000E+000
2	5.54093281	1.516415E-011	1.354153E-012	0	0.000000E+000
2	5.54094350	1.354153E-012	1.516415E-011	1	0.000000E+000
2	5.54099007	1.516415E-011	1.354153E-012	0	0.000000E+000
2	5.54113149	1.354153E-012	1.516415E-011	1	0.000000E+000
2	5.54126842	1.516415E-011	1.354153E-012	0	0.000000E+000
2	14.57803129	1.284881E-012	1.509488E-011	1	0.000000E+000
2	14.57803200	1.509488E-011	1.284881E-012	0	0.000000E+000
2	14.57803223	1.284881E-012	1.509488E-011	1	0.000000E+000
2	14.57826355	1.509488E-011	1.284881E-012	0	0.000000E+000
2	14.57871504	1.284881E-012	1.509488E-011	1	0.000000E+000
2	14.57876029	1.509488E-011	1.284881E-012	0	0.000000E+000
2	14.57952359	1.284881E-012	1.509488E-011	1	0.000000E+000
2	14.57953397	1.509488E-011	1.284881E-012	0	0.000000E+000
2	14.58077886	1.284881E-012	1.509488E-011	1	0.000000E+000
2	14.58080465	1.509488E-011	1.284881E-012	0	0.000000E+000
2	14.58090464	1.284881E-012	1.509488E-011	1	0.000000E+000
2	14.58095250	1.509488E-011	1.284881E-012	0	0.000000E+000
2	14.58221195	1.284881E-012	1.509488E-011	1	0.000000E+000
2	14.58243020	1.509488E-011	1.284881E-012	0	0.000000E+000
2	14.58368891	1.284881E-012	1.509488E-011	1	0.000000E+000
2	14.58371989	1.509488E-011	1.284881E-012	0	0.000000E+000
2	14.58410020	1.284881E-012	1.509488E-011	1	0.000000E+000
2	14.58421365	1.509488E-011	1.284881E-012	0	0.000000E+000
2	14.58482718	1.284881E-012	1.509488E-011	1	0.000000E+000
2	14.58487565	1.509488E-011	1.284881E-012	0	0.000000E+000
2	14.58489750	1.284881E-012	1.509488E-011	1	0.000000E+000
2	14.58514401	1.509488E-011	1.284881E-012	0	0.000000E+000
2	14.58520218	1.284881E-012	1.509488E-011	1	0.000000E+000
2	14.58525161	1.509488E-011	1.284881E-012	0	0.000000E+000
2	14.58536168	1.284881E-012	1.509488E-011	1	0.000000E+000
2	14.58540967	1.509488E-011	1.284881E-012	0	0.000000E+000
2	14.58545200	1.284881E-012	1.509488E-011	1	0.000000E+000
2	14.58549184	1.509488E-011	1.284881E-012	0	0.000000E+000
2	14.58556294	1.284881E-012	1.509488E-011	1	0.000000E+000
2	14.58582255	1.509488E-011	1.284881E-012	0	0.000000E+000
2	14.58708316	1.284881E-012	1.509488E-011	1	0.000000E+000
2	14.58723330	1.509488E-011	1.284881E-012	0	0.000000E+000
2	14.58941037	1.284881E-012	1.509488E-011	1	0.000000E+000
2	14.58944089	1.509488E-011	1.284881E-012	0	0.000000E+000
2	14.59050195	1.284881E-012	1.509488E-011	1	0.000000E+000
2	14.59067923	1.509488E-011	1.284881E-012	0	0.000000E+000
2	14.59163215	1.284881E-012	1.509488E-011	1	0.000000E+000
2	14.59184401	1.509488E-011	1.284881E-012	0	0.000000E+000
2	14.59216568	1.284881E-012	1.509488E-011	1	0.000000E+000
2	14.59232404	1.509488E-011	1.284881E-012	0	0.000000E+000
2	14.59273789	1.284881E-012	1.509488E-011	1	0.000000E+000
2	14.59276197	1.509488E-011	1.284881E-012	0	0.000000E+000
2	14.59349063	1.284881E-012	1.509488E-011	1	0.000000E+000
2	14.59375307	1.509488E-011	1.284881E-012	0	0.000000E+000
2	14.59601769	1.284881E-012	1.509488E-011	1	0.000000E+000
2	14.59609604	1.509488E-011	1.284881E-012	0	0.000000E+000
2	14.59624686	1.284881E-012	1.509488E-011	1	0.000000E+000
2	14.59664822	1.509488E-011	1.284881E-012	0	0.000000E+000
2	14.59679269	1.284881E-012	1.509488E-011	1	0.000000E+000
2	14.59697320	1.509488E-011	1.284881E-012	0	0.000000E+000
2	14.60058744	1.284881E-012	1.509488E-011	1	0.000000E+000
2	14.60068021	1.509488E-011	1.284881E-012	0	0.000000E+000
2	14.60450281	1.284881E-012	1.509488E-011	1	0.000000E+000
2	14.60456199	1.509488E-011	1.284881E-012	0	0.000000E+000
2	14.60519270	1.284881E-012	1.509488E-011	1	0.000000E+000
2	14.60526948	1.509488E-011	1.284881E-012	0	0.000000E+000
2	14.60532141	1.284881E-012	1.509488E-011	1	0.000000E+000
2	14.60542424	1.509488E-011	1.284881E-012	0	0.000000E+000
2	14.60569624	1.284881E-012	1.509488E-011	1	0.000000E+000
2	14.60591036	1.509488E-011	1.284881E-012	0	0.000000E+000
2	14.60601590	1.284881E-012	1.509488E-011	1	0.000000E+000
2	14.60620502	1.509488E-011	1.284881E-012	0	0.000000E+000
2	14.60779691	1.284881E-012	1.509488E-011	1	0.000000E+000
2	14.60789479	1.509488E-011	1.284881E-012	0	0.000000E+000
2	14.60814860	1.284881E-012	1.509488E-011	1	0.000000E+000
2	14.60836008	1.509488E-011	1.284881E-012	0	0.000000E+000
2	14.60918261	1.284881E-012	1.509488E-011	1	0.000000E+000
2	14.60928594	1.509488E-011	1.284881E-012	0	0.000000E+000
2	14.61041946	1.284881E-012	1.509488E-011	1	0.000000E+000
2	14.61055820	1.509488E-011	1.284881E-012	0	0.000000E+000
2	14.61179412	1.284881E-012	1.509488E-011	1	0.000000E+000
2	14.61183053	1.509488E-011	1.284881E-012	0	0.000000E+000
2	14.61201190	1.284881E-012	1.509488E-011	1	0.000000E+000
2	14.61206583	1.509488E-011	1.284881E-012	0	0.000000E+000
2	14.61215195	1.284881E-012	1.509488E-011	1	0.000000E+000
2	14.61233816	1.509488E-011	1.284881E-012	0	0.000000E+000
2	14.61407584	1.284881E-012	1.509488E-011	1	0.000000E+000
2	14.61408510	1.509488E-011	1.284881E-012	0	0.000000E+000
2	14.61630675	1.284881E-012	1.509488E-011	1	0.000000E+000
2	14.61649205	1.509488E-011	1.284881E-012	0	0.000000E+000
2	14.61858110	1.284881E-012	1.509488E-011	1	0.000000E+000
2	14.61889107	1.509488E-011	1.284881E-012	0	0.000000E+000
2	14.61891495	1.284881E-012	1.509488E-011	1	0.000000E+000
2	14.61906533	1.509488E-011	1.284881E-012	0	0.000000E+000
2	14.61965660	1.284881E-012	1.509488E-011	1	0.000000E+000
2	14.61972972	1.509488E-011	1.284881E-012	0	0.000000E+000
2	14.62015790	1.284881E-012	1.509488E-011	1	0.000000E+000
2	14.62031018	1.509488E-011	1.284881E-012	0	0.000000E+000
2	14.62103524	1.284881E-012	1.509488E-011	1	0.000000E+000
2	14.62116981	1.509488E-011	1.284881E-012	0	0.000000E+000
2	14.62180598	1.284881E-012	1.509488E-011	1	0.000000E+000
2	14.62194007	1.509488E-011	1.284881E-012	0	0.000000E+000
2	14.62291016	1.284881E-012	1.509488E-011	1	0.000000E+000
2	14.62294466	1.509488E-011	1.284881E-012	0	0.000000E+000
2	14.62308464	1.284881E-012	1.509488E-011	1	0.000000E+000
2	14.62310322	1.509488E-011	1.284881E-012	0	0.000000E+000
2	14.62370359	1.284881E-012	1.509488E-011	1	0.000000E+000
2	14.62382297	1.509488E-011	1.284881E-012	0	0.000000E+000
2	34.67742202	1.026480E-012	1.483648E-011	1	0.000000E+000
2	34.67745880	1.483648E-011	1.026480E-012	0	0.000000E+000
2	34.67763711	1.026480E-012	1.483648E-011	1	0.000000E+000
2	34.67774861	1.483648E-011	1.026480E-012	0	0.000000E+000
2	34.67784408	1.026480E-012	1.483648E-011	1	0.000000E+000
2	34.67811163	1.483648E-011	1.026480E-012	0	0.000000E+000
2	34.67858175	1.026480E-012	1.483648E-011	1	0.000000E+000
2	34.67869217	1.483648E-011	1.026480E-012	0	0.000000E+000
2	34.68084167	1.026480E-012	1.483648E-011	1	0.000000E+000
2	34.68099106	1.483648E-011	1.026480E-012	0	0.000000E+000
2	34.68206787	1.026480E-012	1.483648E-011	1	0.000000E+000
2	34.68218882	1.483648E-011	1.026480E-012	0	0.000000E+000
2	34.68224314	1.026480E-012	1.483648E-011	1	0.000000E+000
2	34.68227789	1.483648E-011	1.026480E-012	0	0.000000E+000
2	34.68312508	1.026480E-012	1.483648E-011	1	0.000000E+000
2	34.68328265	1.483648E-011	1.026480E-012	0	0.000000E+000
2	34.68423155	1.026480E-012	1.483648E-011	1	0.000000E+000
2	34.68440333	1.483648E-011	1.026480E-012	0	0.000000E+000
2	34.68469393	1.026480E-012	1.483648E-011	1	0.000000E+000
2	34.68481631	1.483648E-011	1.026480E-012	0	0.000000E+000
2	34.68562544	1.026480E-012	1.483648E-011	1	0.000000E+000
2	34.68567069	1.483648E-011	1.026480E-012	0	0.000000E+000
2	34.68632989	1.026480E-012	1.483648E-011	1	0.000000E+000
2	34.68636812	1.483648E-011	1.026480E-012	0	0.000000E+000
2	34.68669140	1.026480E-012	1.483648E-011	1	0.000000E+000
2	34.68676284	1.483648E-011	1.026480E-012	0	0.000000E+000
2	34.68754865	1.026480E-012	1.483648E-011	1	0.000000E+000
2	34.68760718	1.483648E-011	1.026480E-012	0	0.000000E+000
2	34.68828075	1.026480E-012	1.483648E-011	1	0.000000E+000
2	34.68860218	1.483648E-011	1.026480E-012	0	0.000000E+000
2	34.69014128	1.026480E-012	1.483648E-011	1	0.000000E+000
2	34.69051536	1.483648E-011	1.026480E-012	0	0.000000E+000
2	34.69255714	1.026480E-012	1.483648E-011	1	0.000000E+000
2	34.69268385	1.483648E-011	1.026480E-012	0	0.000000E+000
2	34.69279063	1.026480E-012	1.483648E-011	1	0.000000E+000
2	34.69284045	1.483648E-011	1.026480E-012	0	0.000000E+000
2	34.69441301	1.026480E-012	1.483648E-011	1	0.000000E+000
2	34.69450904	1.483648E-011	1.026480E-012	0	0.000000E+000
2	34.69568785	1.026480E-012	1.483648E-011	1	0.000000E+000
2	34.69580997	1.483648E-011	1.026480E-012	0	0.000000E+000
2	34.69676384	1.026480E-012	1.483648E-011	1	0.000000E+000
2	34.69677166	1.483648E-011	1.026480E-012	0	0.000000E+000
2	34.69918387	1.026480E-012	1.483648E-011	1	0.000000E+000
2	34.69949728	1.483648E-011	1.026480E-012	0	0.000000E+000
2	34.69954196	1.026480E-012	1.483648E-011	1	0.000000E+000
2	34.69963858	1.483648E-011	1.026480E-012	0	0.000000E+000
2	34.70090372	1.026480E-012	1.483648E-011	1	0.000000E+000
2	34.70098933	1.483648E-011	1.026480E-012	0	0.000000E+000
2	34.70249130	1.026480E-012	1.483648E-011	1	0.000000E+000
2	34.70285923	1.483648E-011	1.026480E-012	0	0.000000E+000
2	34.70330555	1.026480E-012	1.483648E-011	1	0.000000E+000
2	34.70373633	1.483648E-011	1.026480E-012	0	0.000000E+000
2	34.70400998	1.026480E-012	1.483648E-011	1	0.000000E+000
2	34.70427939	1.483648E-011	1.026480E-012	0	0.000000E+000
2	34.70459174	1.026480E-012	1.483648E-011	1	0.000000E+000
2	34.70468686	1.483648E-011	1.026480E-012	0	0.000000E+000
2	34.70526693	1.026480E-012	1.483648E-011	1	0.000000E+000
2	34.70530431	1.483648E-011	1.026480E-012	0	0.000000E+000
2	34.70570562	1.026480E-012	1.483648E-011	1	0.000000E+000
2	34.70593028	1.483648E-011	1.026480E-012	0	0.000000E+000
2	34.70688409	1.026480E-012	1.483648E-011	1	0.000000E+000
2	34.70691603	1.483648E-011	1.026480E-012	0	0.000000E+000
2	34.70959186	1.026480E-012	1.483648E-011	1	0.000000E+000
2	34.70967188	1.483648E-011	1.026480E-012	0	0.000000E+000
2	34.70992500	1.026480E-012	1.483648E-011	1	0.000000E+000
2	34.71004206	1.483648E-011	1.026480E-012	0	0.000000E+000
2	34.71008772	1.026480E-012	1.483648E-011	1	0.000000E+000
2	34.71020422	1.483648E-011	1.026480E-012	0	0.000000E+000
2	34.71064077	1.026480E-012	1.483648E-011	1	0.000000E+000
2	34.71088669	1.483648E-011	1.026480E-012	0	0.000000E+000
2	34.71141572	1.026480E-012	1.483648E-011	1	0.000000E+000
2	34.71148580	1.483648E-011	1.026480E-012	0	0.000000E+000
2	34.71193246	1.026480E-012	1.483648E-011	1	0.000000E+000
2	34.71197488	1.483648E-011	1.026480E-012	0	0.000000E+000
2	34.71200155	1.026480E-012	1.483648E-011	1	0.000000E+000
2	34.71201088	1.483648E-011	1.026480E-012	0	0.000000E+000
2	34.72084653	1.026480E-012	1.483648E-011	1	0.000000E+000
2	34.72098033	1.483648E-011	1.026480E-012	0	0.000000E+000
2	34.72109342	1.026480E-012	1.483648E-011	1	0.000000E+000
2	34.72111255	1.483648E-011	1.026480E-012	0	0.000000E+000
2	34.72218769	1.026480E-012	1.483648E-011	1	0.000000E+000
2	34.72220520	1.483648E-011	1.026480E-012	0	0.000000E+000
2	71.20576809	1.010088E-012	1.482009E-011	1	0.000000E+000
2	71.20576900	1.482009E-011	1.010088E-012	0	0.000000E+000
2	71.20577026	1.010088E-012	1.482009E-011	1	0.000000E+000
2	71.20585455	1.482009E-011	1.010088E-012	0	0.000000E+000
2	71.20782263	1.010088E-012	1.482009E-011	1	0.000000E+000
2	71.20786791	1.482009E-011	1.010088E-012	0	0.000000E+000
2	71.20937302	1.010088E-012	1.482009E-011	1	0.000000E+000
2	71.20972481	1.482009E-011	1.010088E-012	0	0.000000E+000
2	71.20983452	1.010088E-012	1.482009E-011	1	0.000000E+000
2	71.20989891	1.482009E-011	1.010088E-012	0	0.000000E+000
2	71.21121547	1.010088E-012	1.482009E-011	1	0.000000E+000
2	71.21123919	1.482009E-011	1.010088E-012	0	0.000000E+000
2	71.21147894	1.010088E-012	1.482009E-011	1	0.000000E+000
2	71.21155003	1.482009E-011	1.010088E-012	0	0.000000E+000
2	71.21308454	1.010088E-012	1.482009E-011	1	0.000000E+000
2	71.21328925	1.482009E-011	1.010088E-012	0	0.000000E+000
2	71.21370030	1.010088E-012	1.482009E-011	1	0.000000E+000
2	71.21391499	1.482009E-011	1.010088E-012	0	0.000000E+000
2	71.21413341	1.010088E-012	1.482009E-011	1	0.000000E+000
2	71.21421130	1.482009E-011	1.010088E-012	0	0.000000E+000
2	71.21473651	1.010088E-012	1.482009E-011	1	0.000000E+000
2	71.21478488	1.482009E-011	1.010088E-012	0	0.000000E+000
2	71.21598940	1.010088E-012	1.482009E-011	1	0.000000E+000
2	71.21609030	1.482009E-011	1.010088E-012	0	0.000000E+000
2	71.21695651	1.010088E-012	1.482009E-011	1	0.000000E+000
2	71.21729647	1.482009E-011	1.010088E-012	0	0.000000E+000
2	71.21791280	1.010088E-012	1.482009E-011	1	0.000000E+000
2	71.21796422	1.482009E-011	1.010088E-012	0	0.000000E+000
2	71.21863614	1.010088E-012	1.482009E-011	1	0.000000E+000
2	71.21871265	1.482009E-011	1.010088E-012	0	0.000000E+000
2	71.21943316	1.010088E-012	1.482009E-011	1	0.000000E+000
2	71.21988702	1.482009E-011	1.010088E-012	0	0.000000E+000
2	71.22186129	1.010088E-012	1.482009E-011	1	0.000000E+000
2	71.22207969	1.482009E-011	1.010088E-012	0	0.000000E+000
2	71.22274785	1.010088E-012	1.482009E-011	1	0.000000E+000
2	71.22275098	1.482009E-011	1.010088E-012	0	0.000000E+000
2	71.22298953	1.010088E-012	1.482009E-011	1	0.000000E+000
2	71.22328414	1.482009E-011	1.010088E-012	0	0.000000E+000
2	71.22342124	1.010088E-012	1.482009E-011	1	0.000000E+000
2	71.22366339	1.482009E-011	1.010088E-012	0	0.000000E+000
2	71.22428589	1.010088E-012	1.482009E-011	1	0.000000E+000
2	71.22463512	1.482009E-011	1.010088E-012	0	0.000000E+000
2	71.22543972	1.010088E-012	1.482009E-011	1	0.000000E+000
2	71.22549722	1.482009E-011	1.010088E-012	0	0.000000E+000
2	71.22590222	1.010088E-012	1.482009E-011	1	0.000000E+000
2	71.22594923	1.482009E-011	1.010088E-012	0	0.000000E+000
2	71.22667824	1.010088E-012	1.482009E-011	1	0.000000E+000
2	71.22670404	1.482009E-011	1.010088E-012	0	0.000000E+000
2	71.22712028	1.010088E-012	1.482009E-011	1	0.000000E+000
2	71.22725992	1.482009E-011	1.010088E-012	0	0.000000E+000
2	71.22869798	1.010088E-012	1.482009E-011	1	0.000000E+000
2	71.22880367	1.482009E-011	1.010088E-012	0	0.000000E+000
2	71.22917197	1.010088E-012	1.482009E-011	1	0.000000E+000
2	71.22931306	1.482009E-011	1.010088E-012	0	0.000000E+000
2	71.22952975	1.010088E-012	1.482009E-011	1	0.000000E+000
2	71.22964524	1.482009E-011	1.010088E-012	0	0.000000E+000
2	71.22997945	1.010088E-012	1.482009E-011	1	0.000000E+000
2	71.23022423	1.482009E-011	1.010088E-012	0	0.000000E+000
2	71.23530657	1.010088E-012	1.482009E-011	1	0.000000E+000
2	71.23533479	1.482009E-011	1.010088E-012	0	0.000000E+000
2	71.23549858	1.010088E-012	1.482009E-011	1	0.000000E+000
2	71.23553198	1.482009E-011	1.010088E-012	0	0.000000E+000
2	71.23648950	1.010088E-012	1.482009E-011	1	0.000000E+000
2	71.23667312	1.482009E-011	1.010088E-012	0	0.000000E+000
2	71.23704672	1.010088E-012	1.482009E-011	1	0.000000E+000
2	71.23708938	1.482009E-011	1.010088E-012	0	0.000000E+000
2	71.23711562	1.010088E-012	1.482009E-011	1	0.000000E+000
2	71.23743751	1.482009E-011	1.010088E-012	0	0.000000E+000
2	71.23749264	1.010088E-012	1.482009E-011	1	0.000000E+000
2	71.23783228	1.482009E-011	1.010088E-012	0	0.000000E+000
2	71.23966584	1.010088E-012	1.482009E-011	1	0.000000E+000
2	71.23969763	1.482009E-011	1.010088E-012	0	0.000000E+000
2	71.24000313	1.010088E-012	1.482009E-011	1	0.000000E+000
2	71.24060332	1.482009E-011	1.010088E-012	0	0.000000E+000
2	71.24110095	1.010088E-012	1.482009E-011	1	0.000000E+000
2	71.24110549	1.482009E-011	1.010088E-012	0	0.000000E+000
2	71.24212147	1.010088E-012	1.482009E-011	1	0.000000E+000
2	71.24221066	1.482009E-011	1.010088E-012	0	0.000000E+000
2	71.24426183	1.010088E-012	1.482009E-011	1	0.000000E+000
2	71.24429839	1.482009E-011	1.010088E-012	0	0.000000E+000
2	71.24473359	1.010088E-012	1.482009E-011	1	0.000000E+000
2	71.24479674	1.482009E-011	1.010088E-012	0	0.000000E+000
2	71.24494078	1.010088E-012	1.482009E-011	1	0.000000E+000
2	71.24499195	1.482009E-011	1.010088E-012	0	0.000000E+000
2	71.24619551	1.010088E-012	1.482009E-011	1	0.000000E+000
2	71.24627000	1.482009E-011	1.010088E-012	0	0.000000E+000
2	71.24636137	1.010088E-012	1.482009E-011	1	0.000000E+000
2	71.24645643	1.482009E-011	1.010088E-012	0	0.000000E+000
2	71.59142462	9.295889E-013	1.473959E-011	1	0.000000E+000
2	71.59174818	1.473959E-011	9.295889E-013	0	0.000000E+000
2	71.59316401	9.295889E-013	1.473959E-011	1	0.000000E+000
2	71.59323253	1.473959E-011	9.295889E-013	0	0.000000E+000
2	71.59430859	9.295889E-013	1.473959E-011	1	0.000000E+000
2	71.59450809	1.473959E-011	9.295889E-013	0	0.000000E+000
2	71.59625607	9.295889E-013	1.473959E-011	1	0.000000E+000
2	71.59690859	1.473959E-011	9.295889E-013	0	0.000000E+000
2	71.59714557	9.295889E-013	1.473959E-011	1	0.000000E+000
2	71.59729258	1.473959E-011	9.295889E-013	0	0.000000E+000
2	71.59822090	9.295889E-013	1.473959E-011	1	0.000000E+000
2	71.59868682	1.473959E-011	9.295889E-013	0	0.000000E+000
2	71.60122744	9.295889E-013	1.473959E-011	1	0.000000E+000
2	71.60130030	1.473959E-011	9.295889E-013	0	0.000000E+000
2	71.60145615	9.295889E-013	1.473959E-011	1	0.000000E+000
2	71.60160725	1.473959E-011	9.295889E-013	0	0.000000E+000
2	71.60251315	9.295889E-013	1.473959E-011	1	0.000000E+000
2	71.60262337	1.473959E-011	9.295889E-013	0	0.000000E+000
2	71.60362250	9.295889E-013	1.473959E-011	1	0.000000E+000
2	71.60375373	1.473959E-011	9.295889E-013	0	0.000000E+000
2	71.60462008	9.295889E-013	1.473959E-011	1	0.000000E+000
2	71.60466552	1.473959E-011	9.295889E-013	0	0.000000E+000
2	71.60722358	9.295889E-013	1.473959E-011	1	0.000000E+000
2	71.60728590	1.473959E-011	9.295889E-013	0	0.000000E+000
2	71.60918227	9.295889E-013	1.473959E-011	1	0.000000E+000
2	71.60930315	1.473959E-011	9.295889E-013	0	0.000000E+000
2	71.60969850	9.295889E-013	1.473959E-011	1	0.000000E+000
2	71.60984692	1.473959E-011	9.295889E-013	0	0.000000E+000
2	71.61182042	9.295889E-013	1.473959E-011	1	0.000000E+000
2	71.61187942	1.473959E-011	9.295889E-013	0	0.000000E+000
2	71.61266647	9.295889E-013	1.473959E-011	1	0.000000E+000
2	71.61272858	1.473959E-011	9.295889E-013	0	0.000000E+000
2	71.61351845	9.295889E-013	1.473959E-011	1	0.000000E+000
2	71.61366114	1.473959E-011	9.295889E-013	0	0.000000E+000
2	71.61506215	9.295889E-013	1.473959E-011	1	0.000000E+000
2	71.61522083	1.473959E-011	9.295889E-013	0	0.000000E+000
2	71.61820250	9.295889E-013	1.473959E-011	1	0.000000E+000
2	71.61832224	1.473959E-011	9.295889E-013	0	0.000000E+000
2	71.61870654	9.295889E-013	1.473959E-011	1	0.000000E+000
2	71.61888755	1.473959E-011	9.295889E-013	0	0.000000E+000
2	71.61927932	9.295889E-013	1.473959E-011	1	0.000000E+000
2	71.61929959	1.473959E-011	9.295889E-013	0	0.000000E+000
2	71.62053805	9.295889E-013	1.473959E-011	1	0.000000E+000
2	71.62064559	1.473959E-011	9.295889E-013	0	0.000000E+000
2	71.62274013	9.295889E-013	1.473959E-011	1	0.000000E+000
2	71.62316454	1.473959E-011	9.295889E-013	0	0.000000E+000
2	71.62398356	9.295889E-013	1.473959E-011	1	0.000000E+000
2	71.62403702	1.473959E-011	9.295889E-013	0	0.000000E+000
2	71.62498399	9.295889E-013	1.473959E-011	1	0.000000E+000
2	71.62504538	1.473959E-011	9.295889E-013	0	0.000000E+000
2	71.63318536	9.295889E-013	1.473959E-011	1	0.000000E+000
2	71.63318896	1.473959E-011	9.295889E-013	0	0.000000E+000
2	71.63449191	9.295889E-013	1.473959E-011	1	0.000000E+000
2	71.63490010	1.473959E-011	9.295889E-013	0	0.000000E+000
2	71.63569154	9.295889E-013	1.473959E-011	1	0.000000E+000
2	71.63577927	1.473959E-011	9.295889E-013	0	0.000000E+000
2	71.63665876	9.295889E-013	1.473959E-011	1	0.000000E+000
2	71.63680610	1.473959E-011	9.295889E-013	0	0.000000E+000
2	71.63688019	9.295889E-013	1.473959E-011	1	0.000000E+000
2	71.63701523	1.473959E-011	9.295889E-013	0	0.000000E+000
2	71.63999277	9.295889E-013	1.473959E-011	1	0.000000E+000
2	71.64000897	1.473959E-011	9.295889E-013	0	0.000000E+000
2	71.64016973	9.295889E-013	1.473959E-011	1	0.000000E+000
2	71.64032744	1.473959E-011	9.295889E-013	0	0.000000E+000
2	71.64062263	9.295889E-013	1.473959E-011	1	0.000000E+000
2	71.64068419	1.473959E-011	9.295889E-013	0	0.000000E+000
2	71.64073588	9.295889E-013	1.473959E-011	1	0.000000E+000
2	71.64085570	1.473959E-011	9.295889E-013	0	0.000000E+000
2	71.64175961	9.295889E-013	1.473959E-011	1	0.000000E+000
2	71.64179607	1.473959E-011	9.295889E-013	0	0.000000E+000
2	71.64237924	9.295889E-013	1.473959E-011	1	0.000000E+000
2	71.64242164	1.473959E-011	9.295889E-013	0	0.000000E+000
2	71.64267020	9.295889E-013	1.473959E-011	1	0.000000E+000
2	71.64279611	1.473959E-011	9.295889E-013	0	0.000000E+000
2	71.64318879	9.295889E-013	1.473959E-011	1	0.000000E+000
2	71.64337753	1.473959E-011	9.295889E-013	0	0.000000E+000
2	71.64343137	9.295889E-013	1.473959E-011	1	0.000000E+000
2	71.64364735	1.473959E-011	9.295889E-013	0	0.000000E+000
2	71.64374754	9.295889E-013	1.473959E-011	1	0.000000E+000
2	71.64382571	1.473959E-011	9.295889E-013	0	0.000000E+000
2	71.64463249	9.295889E-013	1.473959E-011	1	0.000000E+000
2	71.64476175	1.473959E-011	9.295889E-013	0	0.000000E+000
2	71.64524630	9.295889E-013	1.473959E-011	1	0.000000E+000
2	71.64525521	1.473959E-011	9.295889E-013	0	0.000000E+000
2	71.64574210	9.295889E-013	1.473959E-011	1	0.000000E+000
2	71.64584000	1.473959E-011	9.295889E-013	0	0.000000E+000
2	71.64596516	9.295889E-013	1.473959E-011	1	0.000000E+000
2	71.64608169	1.473959E-011	9.295889E-013	0	0.000000E+000
2	71.64611725	9.295889E-013	1.473959E-011	1	0.000000E+000
2	71.64625529	1.473959E-011	9.295889E-013	0	0.000000E+000
2	71.64643130	9.295889E-013	1.473959E-011	1	0.000000E+000
2	71.64676484	1.473959E-011	9.295889E-013	0	0.000000E+000
2	77.71887683	1.008008E-012	1.481801E-011	1	0.000000E+000
2	77.71891051	1.481801E-011	1.008008E-012	0	0.000000E+000
2	77.71902505	1.008008E-012	1.481801E-011	1	0.000000E+000
2	77.71904080	1.481801E-011	1.008008E-012	0	0.000000E+000
2	77.71956170	1.008008E-012	1.481801E-011	1	0.000000E+000
2	77.71969486	1.481801E-011	1.008008E-012	0	0.000000E+000
2	77.71991456	1.008008E-012	1.481801E-011	1	0.000000E+000
2	77.72009646	1.481801E-011	1.008008E-012	0	0.000000E+000
2	77.72139027	1.008008E-012	1.481801E-011	1	0.000000E+000
2	77.72161295	1.481801E-011	1.008008E-012	0	0.000000E+000
2	77.72260146	1.008008E-012	1.481801E-011	1	0.000000E+000
2	77.72288072	1.481801E-011	1.008008E-012	0	0.000000E+000
2	77.72458396	1.008008E-012	1.481801E-011	1	0.000000E+000
2	77.72469858	1.481801E-011	1.008008E-012	0	0.000000E+000
2	77.72501603	1.008008E-012	1.481801E-011	1	0.000000E+000
2	77.72506607	1.481801E-011	1.008008E-012	0	0.000000E+000
2	77.72658178	1.008008E-012	1.481801E-011	1	0.000000E+000
2	77.72666977	1.481801E-011	1.008008E-012	0	0.000000E+000
2	77.72747287	1.008008E-012	1.481801E-011	1	0.000000E+000
2	77.72756911	1.481801E-011	1.008008E-012	0	0.000000E+000
2	77.72870605	1.008008E-012	1.481801E-011	1	0.000000E+000
2	77.72882500	1.481801E-011	1.008008E-012	0	0.000000E+000
2	77.72928011	1.008008E-012	1.481801E-011	1	0.000000E+000
2	77.72936861	1.481801E-011	1.008008E-012	0	0.000000E+000
2	77.72981373	1.008008E-012	1.481801E-011	1	0.000000E+000
2	77.73017312	1.481801E-011	1.008008E-012	0	0.000000E+000
2	77.73189189	1.008008E-012	1.481801E-011	1	0.000000E+000
2	77.73210811	1.481801E-011	1.008008E-012	0	0.000000E+000
2	77.73553181	1.008008E-012	1.481801E-011	1	0.000000E+000
2	77.73571258	1.481801E-011	1.008008E-012	0	0.000000E+000
2	77.73715128	1.008008E-012	1.481801E-011	1	0.000000E+000
2	77.73737348	1.481801E-011	1.008008E-012	0	0.000000E+000
2	77.73761694	1.008008E-012	1.481801E-011	1	0.000000E+000
2	77.73765162	1.481801E-011	1.008008E-012	0	0.000000E+000
2	77.73777595	1.008008E-012	1.481801E-011	1	0.000000E+000
2	77.73779444	1.481801E-011	1.008008E-012	0	0.000000E+000
2	77.73912533	1.008008E-012	1.481801E-011	1	0.000000E+000
2	77.73918694	1.481801E-011	1.008008E-012	0	0.000000E+000
2	77.73990226	1.008008E-012	1.481801E-011	1	0.000000E+000
2	77.73992289	1.481801E-011	1.008008E-012	0	0.000000E+000
2	77.74082199	1.008008E-012	1.481801E-011	1	0.000000E+000
2	77.74101813	1.481801E-011	1.008008E-012	0	0.000000E+000
2	77.74124968	1.008008E-012	1.481801E-011	1	0.000000E+000
2	77.74161981	1.481801E-011	1.008008E-012	0	0.000000E+000
2	77.74261409	1.008008E-012	1.481801E-011	1	0.000000E+000
2	77.74274580	1.481801E-011	1.008008E-012	0	0.000000E+000
2	77.74338289	1.008008E-012	1.481801E-011	1	0.000000E+000
2	77.74349404	1.481801E-011	1.008008E-012	0	0.000000E+000
2	77.74417107	1.008008E-012	1.481801E-011	1	0.000000E+000
2	77.74434869	1.481801E-011	1.008008E-012	0	0.000000E+000
2	77.74466031	1.008008E-012	1.481801E-011	1	0.000000E+000
2	77.74468825	1.481801E-011	1.008008E-012	0	0.000000E+000
2	77.74484752	1.008008E-012	1.481801E-011	1	0.000000E+000
2	77.74547463	1.481801E-011	1.008008E-012	0	0.000000E+000
2	77.74657959	1.008008E-012	1.481801E-011	1	0.000000E+000
2	77.74686210	1.481801E-011	1.008008E-012	0	0.000000E+000
2	77.74733573	1.008008E-012	1.481801E-011	1	0.000000E+000
2	77.74761301	1.481801E-011	1.008008E-012	0	0.000000E+000
2	77.74847227	1.008008E-012	1.481801E-011	1	0.000000E+000
2	77.74868619	1.481801E-011	1.008008E-012	0	0.000000E+000
2	77.74871548	1.008008E-012	1.481801E-011	1	0.000000E+000
2	77.74890240	1.481801E-011	1.008008E-012	0	0.000000E+000
2	77.74904367	1.008008E-012	1.481801E-011	1	0.000000E+000
2	77.74919776	1.481801E-011	1.008008E-012	0	0.000000E+000
2	77.74954618	1.008008E-012	1.481801E-011	1	0.000000E+000
2	77.74956488	1.481801E-011	1.008008E-012	0	0.000000E+000
2	77.74960085	1.008008E-012	1.481801E-011	1	0.000000E+000
2	77.75005258	1.481801E-011	1.008008E-012	0	0.000000E+000
2	77.75164599	1.008008E-012	1.481801E-011	1	0.000000E+000
2	77.75172216	1.481801E-011	1.008008E-012	0	0.000000E+000
2	77.75188189	1.008008E-012	1.481801E-011	1	0.000000E+000
2	77.75199262	1.481801E-011	1.008008E-012	0	0.000000E+000
2	77.75210389	1.008008E-012	1.481801E-011	1	0.000000E+000
2	77.75261927	1.481801E-011	1.008008E-012	0	0.000000E+000
2	77.75339915	1.008008E-012	1.481801E-011	1	0.000000E+000
2	77.75343354	1.481801E-011	1.008008E-012	0	0.000000E+000
2	77.75380705	1.008008E-012	1.481801E-011	1	0.000000E+000
2	77.75397471	1.481801E-011	1.008008E-012	0	0.000000E+000
2	77.75456373	1.008008E-012	1.481801E-011	1	0.000000E+000
2	77.75496540	1.481801E-011	1.008008E-012	0	0.000000E+000
2	77.75664262	1.008008E-012	1.481801E-011	1	0.000000E+000
2	77.75690149	1.481801E-011	1.008008E-012	0	0.000000E+000
2	77.75776565	1.008008E-012	1.481801E-011	1	0.000000E+000
2	77.75783822	1.481801E-011	1.008008E-012	0	0.000000E+000
2	77.76865659	1.008008E-012	1.481801E-011	1	0.000000E+000
2	77.76872987	1.481801E-011	1.008008E-012	0	0.000000E+000
2	77.76946337	1.008008E-012	1.481801E-011	1	0.000000E+000
2	77.76956792	1.481801E-011	1.008008E-012	0	0.000000E+000
2	77.76984829	1.008008E-012	1.481801E-011	1	0.000000E+000
2	77.76991756	1.481801E-011	1.008008E-012	0	0.000000E+000
2	77.77009451	1.008008E-012	1.481801E-011	1	0.000000E+000
2	77.77041562	1.481801E-011	1.008008E-012	0	0.000000E+000
2	77.77154493	1.008008E-012	1.481801E-011	1	0.000000E+000
2	77.77176700	1.481801E-011	1.008008E-012	0	0.000000E+000
2	77.77190550	1.008008E-012	1.481801E-011	1	0.000000E+000
2	77.77193384	1.481801E-011	1.008008E-012	0	0.000000E+000
2	77.77255329	1.008008E-012	1.481801E-011	1	0.000000E+000
2	77.77260787	1.481801E-011	1.008008E-012	0	0.000000E+000
2	77.77357129	1.008008E-012	1.481801E-011	1	0.000000E+000
2	77.77364841	1.481801E-011	1.008008E-012	0	0.000000E+000
2	77.77425175	1.008008E-012	1.481801E-011	1	0.000000E+000
2	77.77450611	1.481801E-011	1.008008E-012	0	0.000000E+000
2	134.79682802	1.090934E-012	1.490093E-011	1	0.000000E+000
2	134.79684662	1.490093E-011	1.090934E-012	0	0.000000E+000
2	134.79796464	1.090934E-012	1.490093E-011	1	0.000000E+000
2	134.79872317	1.490093E-011	1.090934E-012	0	0.000000E+000
2	134.79876892	1.090934E-012	1.490093E-011	1	0.000000E+000
2	134.79891559	1.490093E-011	1.090934E-012	0	0.000000E+000
2	134.79938601	1.090934E-012	1.490093E-011	1	0.000000E+000
2	134.79956313	1.490093E-011	1.090934E-012	0	0.000000E+000
2	134.80031643	1.090934E-012	1.490093E-011	1	0.000000E+000
2	134.80036992	1.490093E-011	1.090934E-012	0	0.000000E+000
2	134.80057661	1.090934E-012	1.490093E-011	1	0.000000E+000
2	134.80070095	1.490093E-011	1.090934E-012	0	0.000000E+000
2	134.80072886	1.090934E-012	1.490093E-011	1	0.000000E+000
2	134.80089143	1.490093E-011	1.090934E-012	0	0.000000E+000
2	134.80143806	1.090934E-012	1.490093E-011	1	0.000000E+000
2	134.80161216	1.490093E-011	1.090934E-012	0	0.000000E+000
2	134.80211138	1.090934E-012	1.490093E-011	1	0.000000E+000
2	134.80213474	1.490093E-011	1.090934E-012	0	0.000000E+000
2	134.80355333	1.090934E-012	1.490093E-011	1	0.000000E+000
2	134.80369245	1.490093E-011	1.090934E-012	0	0.000000E+000
2	134.80538058	1.090934E-012	1.490093E-011	1	0.000000E+000
2	134.80566697	1.490093E-011	1.090934E-012	0	0.000000E+000
2	134.80587722	1.090934E-012	1.490093E-011	1	0.000000E+000
2	134.80591977	1.490093E-011	1.090934E-012	0	0.000000E+000
2	134.80779957	1.090934E-012	1.490093E-011	1	0.000000E+000
2	134.80785592	1.490093E-011	1.090934E-012	0	0.000000E+000
2	134.80825622	1.090934E-012	1.490093E-011	1	0.000000E+000
2	134.80844841	1.490093E-011	1.090934E-012	0	0.000000E+000
2	134.80900671	1.090934E-012	1.490093E-011	1	0.000000E+000
2	134.80918753	1.490093E-011	1.090934E-012	0	0.000000E+000
2	134.80931587	1.090934E-012	1.490093E-011	1	0.000000E+000
2	134.80955892	1.490093E-011	1.090934E-012	0	0.000000E+000
2	134.81008294	1.090934E-012	1.490093E-011	1	0.000000E+000
2	134.81014815	1.490093E-011	1.090934E-012	0	0.000000E+000
2	134.81039991	1.090934E-012	1.490093E-011	1	0.000000E+000
2	134.81041539	1.490093E-011	1.090934E-012	0	0.000000E+000
2	134.81066137	1.090934E-012	1.490093E-011	1	0.000000E+000
2	134.81070694	1.490093E-011	1.090934E-012	0	0.000000E+000
2	134.81146543	1.090934E-012	1.490093E-011	1	0.000000E+000
2	134.81148502	1.490093E-011	1.090934E-012	0	0.000000E+000
2	134.81244249	1.090934E-012	1.490093E-011	1	0.000000E+000
2	134.81256093	1.490093E-011	1.090934E-012	0	0.000000E+000
2	134.81271024	1.090934E-012	1.490093E-011	1	0.000000E+000
2	134.81276379	1.490093E-011	1.090934E-012	0	0.000000E+000
2	134.81320496	1.090934E-012	1.490093E-011	1	0.000000E+000
2	134.81329255	1.490093E-011	1.090934E-012	0	0.000000E+000
2	134.81474175	1.090934E-012	1.490093E-011	1	0.000000E+000
2	134.81490822	1.490093E-011	1.090934E-012	0	0.000000E+000
2	134.81688316	1.090934E-012	1.490093E-011	1	0.000000E+000
2	134.81697256	1.490093E-011	1.090934E-012	0	0.000000E+000
2	134.81732978	1.090934E-012	1.490093E-011	1	0.000000E+000
2	134.81781434	1.490093E-011	1.090934E-012	0	0.000000E+000
2	134.82171916	1.090934E-012	1.490093E-011	1	0.000000E+000
2	134.82177809	1.490093E-011	1.090934E-012	0	0.000000E+000
2	134.82256685	1.090934E-012	1.490093E-011	1	0.000000E+000
2	134.82266208	1.490093E-011	1.090934E-012	0	0.000000E+000
2	134.82610551	1.090934E-012	1.490093E-011	1	0.000000E+000
2	134.82636142	1.490093E-011	1.090934E-012	0	0.000000E+000
2	134.82692367	1.090934E-012	1.490093E-011	1	0.000000E+000
2	134.82709771	1.490093E-011	1.090934E-012	0	0.000000E+000
2	134.82725339	1.090934E-012	1.490093E-011	1	0.000000E+000
2	134.82732867	1.490093E-011	1.090934E-012	0	0.000000E+000
2	134.82749881	1.090934E-012	1.490093E-011	1	0.000000E+000
2	134.82754066	1.490093E-011	1.090934E-012	0	0.000000E+000
2	134.82760909	1.090934E-012	1.490093E-011	1	0.000000E+000
2	134.82762883	1.490093E-011	1.090934E-012	0	0.000000E+000
2	134.82836814	1.090934E-012	1.490093E-011	1	0.000000E+000
2	134.82840762	1.490093E-011	1.090934E-012	0	0.000000E+000
2	134.82922721	1.090934E-012	1.490093E-011	1	0.000000E+000
2	134.82951120	1.490093E-011	1.090934E-012	0	0.000000E+000
2	134.82951804	1.090934E-012	1.490093E-011	1	0.000000E+000
2	134.82962862	1.490093E-011	1.090934E-012	0	0.000000E+000
2	134.83003749	1.090934E-012	1.490093E-011	1	0.000000E+000
2	134.83006938	1.490093E-011	1.090934E-012	0	0.000000E+000
2	134.83033828	1.090934E-012	1.490093E-011	1	0.000000E+000
2	134.83040169	1.490093E-011	1.090934E-012	0	0.000000E+000
2	134.83071812	1.090934E-012	1.490093E-011	1	0.000000E+000
2	134.83084225	1.490093E-011	1.090934E-012	0	0.000000E+000
2	134.83141831	1.090934E-012	1.490093E-011	1	0.000000E+000
2	134.83149862	1.490093E-011	1.090934E-012	0	0.000000E+000
2	134.83167716	1.090934E-012	1.490093E-011	1	0.000000E+000
2	134.83169172	1.490093E-011	1.090934E-012	0	0.000000E+000
2	134.83178547	1.090934E-012	1.490093E-011	1	0.000000E+000
2	134.83187386	1.490093E-011	1.090934E-012	0	0.000000E+000
2	134.83344257	1.090934E-012	1.490093E-011	1	0.000000E+000
2	134.83352074	1.490093E-011	1.090934E-012	0	0.000000E+000
2	134.83385860	1.090934E-012	1.490093E-011	1	0.000000E+000
2	134.83397879	1.490093E-011	1.090934E-012	0	0.000000E+000
2	134.83614676	1.090934E-012	1.490093E-011	1	0.000000E+000
2	134.83631244	1.490093E-011	1.090934E-012	0	0.000000E+000
2	134.83710411	1.090934E-012	1.490093E-011	1	0.000000E+000
2	134.83734638	1.490093E-011	1.090934E-012	0	0.000000E+000
2	134.83757640	1.090934E-012	1.490093E-011	1	0.000000E+000
2	134.83765215	1.490093E-011	1.090934E-012	0	0.000000E+000
2	134.83896258	1.090934E-012	1.490093E-011	1	0.000000E+000
2	134.83905838	1.490093E-011	1.090934E-012	0	0.000000E+000
2	134.84041523	1.090934E-012	1.490093E-011	1	0.000000E+000
2	134.84047410	1.490093E-011	1.090934E-012	0	0.000000E+000
2	134.84054721	1.090934E-012	1.490093E-011	1	0.000000E+000
2	134.84056541	1.490093E-011	1.090934E-012	0	0.000000E+000
2	134.84148036	1.090934E-012	1.490093E-011	1	0.000000E+000
2	134.84162193	1.490093E-011	1.090934E-012	0	0.000000E+000
2	140.66269489	9.076140E-013	1.471761E-011	1	0.000000E+000
2	140.66280653	1.471761E-011	9.076140E-013	0	0.000000E+000
2	140.66532685	9.076140E-013	1.471761E-011	1	0.000000E+000
2	140.66550657	1.471761E-011	9.076140E-013	0	0.000000E+000
2	140.66659055	9.076140E-013	1.471761E-011	1	0.000000E+000
2	140.66665020	1.471761E-011	9.076140E-013	0	0.000000E+000
2	140.66974201	9.076140E-013	1.471761E-011	1	0.000000E+000
2	140.66979690	1.471761E-011	9.076140E-013	0	0.000000E+000
2	140.67047628	9.076140E-013	1.471761E-011	1	0.000000E+000
2	140.67052908	1.471761E-011	9.076140E-013	0	0.000000E+000
2	140.67058061	9.076140E-013	1.471761E-011	1	0.000000E+000
2	140.67066121	1.471761E-011	9.076140E-013	0	0.000000E+000
2	140.67144062	9.076140E-013	1.471761E-011	1	0.000000E+000
2	140.67182401	1.471761E-011	9.076140E-013	0	0.000000E+000
2	140.67225803	9.076140E-013	1.471761E-011	1	0.000000E+000
2	140.67242237	1.471761E-011	9.076140E-013	0	0.000000E+000
2	140.67299692	9.076140E-013	1.471761E-011	1	0.000000E+000
2	140.67322786	1.471761E-011	9.076140E-013	0	0.000000E+000
2	140.67325089	9.076140E-013	1.471761E-011	1	0.000000E+000
2	140.67354823	1.471761E-011	9.076140E-013	0	0.000000E+000
2	140.67420684	9.076140E-013	1.471761E-011	1	0.000000E+000
2	140.67427743	1.471761E-011	9.076140E-013	0	0.000000E+000
2	140.67478577	9.076140E-013	1.471761E-011	1	0.000000E+000
2	140.67489811	1.471761E-011	9.076140E-013	0	0.000000E+000
2	140.67558024	9.076140E-013	1.471761E-011	1	0.000000E+000
2	140.67559394	1.471761E-011	9.076140E-013	0	0.000000E+000
2	140.67853688	9.076140E-013	1.471761E-011	1	0.000000E+000
2	140.67858813	1.471761E-011	9.076140E-013	0	0.000000E+000
2	140.67897106	9.076140E-013	1.471761E-011	1	0.000000E+000
2	140.67901776	1.471761E-011	9.076140E-013	0	0.000000E+000
2	140.68099292	9.076140E-013	1.471761E-011	1	0.000000E+000
2	140.68103964	1.471761E-011	9.076140E-013	0	0.000000E+000
2	140.68107485	9.076140E-013	1.471761E-011	1	0.000000E+000
2	140.68109794	1.471761E-011	9.076140E-013	0	0.000000E+000
2	140.68171277	9.076140E-013	1.471761E-011	1	0.000000E+000
2	140.68178309	1.471761E-011	9.076140E-013	0	0.000000E+000
2	140.68273181	9.076140E-013	1.471761E-011	1	0.000000E+000
2	140.68278135	1.471761E-011	9.076140E-013	0	0.000000E+000
2	140.68284167	9.076140E-013	1.471761E-011	1	0.000000E+000
2	140.68306084	1.471761E-011	9.076140E-013	0	0.000000E+000
2	140.68373361	9.076140E-013	1.471761E-011	1	0.000000E+000
2	140.68404464	1.471761E-011	9.076140E-013	0	0.000000E+000
2	140.68407437	9.076140E-013	1.471761E-011	1	0.000000E+000
2	140.68413293	1.471761E-011	9.076140E-013	0	0.000000E+000
2	140.68489911	9.076140E-013	1.471761E-011	1	0.000000E+000
2	140.68509525	1.471761E-011	9.076140E-013	0	0.000000E+000
2	140.68623775	9.076140E-013	1.471761E-011	1	0.000000E+000
2	140.68633768	1.471761E-011	9.076140E-013	0	0.000000E+000
2	140.68755458	9.076140E-013	1.471761E-011	1	0.000000E+000
2	140.68755754	1.471761E-011	9.076140E-013	0	0.000000E+000
2	140.68764098	9.076140E-013	1.471761E-011	1	0.000000E+000
2	140.68765949	1.471761E-011	9.076140E-013	0	0.000000E+000
2	140.68981591	9.076140E-013	1.471761E-011	1	0.000000E+000
2	140.69002237	1.471761E-011	9.076140E-013	0	0.000000E+000
2	140.69182728	9.076140E-013	1.471761E-011	1	0.000000E+000
2	140.69202498	1.471761E-011	9.076140E-013	0	0.000000E+000
2	140.69470814	9.076140E-013	1.471761E-011	1	0.000000E+000
2	140.69473820	1.471761E-011	9.076140E-013	0	0.000000E+000
2	140.69531723	9.076140E-013	1.471761E-011	1	0.000000E+000
2	140.69561009	1.471761E-011	9.076140E-013	0	0.000000E+000
2	140.69605153	9.076140E-013	1.471761E-011	1	0.000000E+000
2	140.69618384	1.471761E-011	9.076140E-013	0	0.000000E+000
2	140.69659587	9.076140E-013	1.471761E-011	1	0.000000E+000
2	140.69674324	1.471761E-011	9.076140E-013	0	0.000000E+000
2	140.69907280	9.076140E-013	1.471761E-011	1	0.000000E+000
2	140.69915425	1.471761E-011	9.076140E-013	0	0.000000E+000
2	140.69935339	9.076140E-013	1.471761E-011	1	0.000000E+000
2	140.69963181	1.471761E-011	9.076140E-013	0	0.000000E+000
2	140.69968546	9.076140E-013	1.471761E-011	1	0.000000E+000
2	140.70003371	1.471761E-011	9.076140E-013	0	0.000000E+000
2	140.70061970	9.076140E-013	1.471761E-011	1	0.000000E+000
2	140.70103266	1.471761E-011	9.076140E-013	0	0.000000E+000
2	140.70173907	9.076140E-013	1.471761E-011	1	0.000000E+000
2	140.70180571	1.471761E-011	9.076140E-013	0	0.000000E+000
2	140.70230909	9.076140E-013	1.471761E-011	1	0.000000E+000
2	140.70241597	1.471761E-011	9.076140E-013	0	0.000000E+000
2	140.70246016	9.076140E-013	1.471761E-011	1	0.000000E+000
2	140.70272442	1.471761E-011	9.076140E-013	0	0.000000E+000
2	140.70326835	9.076140E-013	1.471761E-011	1	0.000000E+000
2	140.70328914	1.471761E-011	9.076140E-013	0	0.000000E+000
2	140.70379733	9.076140E-013	1.471761E-011	1	0.000000E+000
2	140.70387248	1.471761E-011	9.076140E-013	0	0.000000E+000
2	140.70573104	9.076140E-013	1.471761E-011	1	0.000000E+000
2	140.70578316	1.471761E-011	9.076140E-013	0	0.000000E+000
2	140.70584344	9.076140E-013	1.471761E-011	1	0.000000E+000
2	140.70585593	1.471761E-011	9.076140E-013	0	0.000000E+000
2	140.70630157	9.076140E-013	1.471761E-011	1	0.000000E+000
2	140.70645459	1.471761E-011	9.076140E-013	0	0.000000E+000
2	140.70719385	9.076140E-013	1.471761E-011	1	0.000000E+000
2	140.70730373	1.471761E-011	9.076140E-013	0	0.000000E+000
2	140.70766932	9.076140E-013	1.471761E-011	1	0.000000E+000
2	140.70801031	1.471761E-011	9.076140E-013	0	0.000000E+000
2	140.70821782	9.076140E-013	1.471761E-011	1	0.000000E+000
2	140.70827258	1.471761E-011	9.076140E-013	0	0.000000E+000
2	140.70848671	9.076140E-013	1.471761E-011	1	0.000000E+000
2	140.70858002	1.471761E-011	9.076140E-013	0	0.000000E+000
2	140.71055557	9.076140E-013	1.471761E-011	1	0.000000E+000
2	140.71059156	1.471761E-011	9.076140E-013	0	0.000000E+000
2	140.71173138	9.076140E-013	1.471761E-011	1	0.000000E+000
2	140.71197881	1.471761E-011	9.076140E-013	0	0.000000E+000
2	140.71245144	9.076140E-013	1.471761E-011	1	0.000000E+000
2	140.71258384	1.471761E-011	9.076140E-013	0	0.000000E+000
2	140.71446839	9.076140E-013	1.471761E-011	1	0.000000E+000
2	140.71470493	1.471761E-011	9.076140E-013	0	0.000000E+000
2	140.71521921	9.076140E-013	1.471761E-011	1	0.000000E+000
2	140.71533345	1.471761E-011	9.076140E-013	0	0.000000E+000
2	140.71604333	9.076140E-013	1.471761E-011	1	0.000000E+000
2	140.71615413	1.471761E-011	9.076140E-013	0	0.000000E+000
2	140.71729362	9.076140E-013	1.471761E-011	1	0.000000E+000
2	140.71741412	1.471761E-011	9.076140E-013	0	0.000000E+000
2	140.71800327	9.076140E-013	1.471761E-011	1	0.000000E+000
2	140.71817349	1.471761E-011	9.076140E-013	0	0.000000E+000
2	140.72125743	9.076140E-013	1.471761E-011	1	0.000000E+000
2	140.72148172	1.471761E-011	9.076140E-013	0	0.000000E+000
2	140.72152752	9.076140E-013	1.471761E-011	1	0.000000E+000
2	140.72162042	1.471761E-011	9.076140E-013	0	0.000000E+000
2	140.72207568	9.076140E-013	1.471761E-011	1	0.000000E+000
2	140.72208789	1.471761E-011	9.076140E-013	0	0.000000E+000
2	140.72291042	9.076140E-013	1.471761E-011	1	0.000000E+000
2	140.72305199	1.471761E-011	9.076140E-013	0	0.000000E+000
2	140.72309338	9.076140E-013	1.471761E-011	1	0.000000E+000
2	140.72311658	1.471761E-011	9.076140E-013	0	0.000000E+000
2	140.72333250	9.076140E-013	1.471761E-011	1	0.000000E+000
2	140.72353686	1.471761E-011	9.076140E-013	0	0.000000E+000
2	140.72371644	9.076140E-013	1.471761E-011	1	0.000000E+000
2	140.72382209	1.471761E-011	9.076140E-013	0	0.000000E+000
2	140.72397538	9.076140E-013	1.471761E-011	1	0.000000E+000
2	140.72414240	1.471761E-011	9.076140E-013	0	0.000000E+000
2	140.72486285	9.076140E-013	1.471761E-011	1	0.000000E+000
2	140.72513389	1.471761E-011	9.076140E-013	0	0.000000E+000
2	140.72524021	9.076140E-013	1.471761E-011	1	0.000000E+000
2	140.72556287	1.471761E-011	9.076140E-013	0	0.000000E+000
2	140.72564649	9.076140E-013	1.471761E-011	1	0.000000E+000
2	140.72568758	1.471761E-011	9.076140E-013	0	0.000000E+000
2	140.72897610	9.076140E-013	1.471761E-011	1	0.000000E+000
2	140.72900141	1.471761E-011	9.076140E-013	0	0.000000E+000
2	140.72945769	9.076140E-013	1.471761E-011	1	0.000000E+000
2	140.72951679	1.471761E-011	9.076140E-013	0	0.000000E+000
2	140.72976049	9.076140E-013	1.471761E-011	1	0.000000E+000
2	140.72989327	1.471761E-011	9.076140E-013	0	0.000000E+000
2	140.73076193	9.076140E-013	1.471761E-011	1	0.000000E+000
2	140.73081891	1.471761E-011	9.076140E-013	0	0.000000E+000
2	140.73225007	9.076140E-013	1.471761E-011	1	0.000000E+000
2	140.73231307	1.471761E-011	9.076140E-013	0	0.000000E+000
2	140.73271779	9.076140E-013	1.471761E-011	1	0.000000E+000
2	140.73280967	1.471761E-011	9.076140E-013	0	0.000000E+000
2	140.73487328	9.076140E-013	1.471761E-011	1	0.000000E+000
2	140.73490972	1.471761E-011	9.076140E-013	0	0.000000E+000
2	140.73680210	9.076140E-013	1.471761E-011	1	0.000000E+000
2	140.73688115	1.471761E-011	9.076140E-013	0	0.000000E+000
2	140.73703097	9.076140E-013	1.471761E-011	1	0.000000E+000
2	140.73724390	1.471761E-011	9.076140E-013	0	0.000000E+000
2	140.73752867	9.076140E-013	1.471761E-011	1	0.000000E+000
2	140.73760794	1.471761E-011	9.076140E-013	0	0.000000E+000
2	140.73795849	9.076140E-013	1.471761E-011	1	0.000000E+000
2	140.73800429	1.471761E-011	9.076140E-013	0	0.000000E+000
2	140.73833791	9.076140E-013	1.471761E-011	1	0.000000E+000
2	140.73862864	1.471761E-011	9.076140E-013	0	0.000000E+000
2	140.73914870	9.076140E-013	1.471761E-011	1	0.000000E+000
2	140.73935466	1.471761E-011	9.076140E-013	0	0.000000E+000
2	140.74039011	9.076140E-013	1.471761E-011	1	0.000000E+000
2	140.74070768	1.471761E-011	9.076140E-013	0	0.000000E+000
2	140.74468827	9.076140E-013	1.471761E-011	1	0.000000E+000
2	140.74561279	1.471761E-011	9.076140E-013	0	0.000000E+000
2	140.74602661	9.076140E-013	1.471761E-011	1	0.000000E+000
2	140.74613945	1.471761E-011	9.076140E-013	0	0.000000E+000
2	140.74620525	9.076140E-013	1.471761E-011	1	0.000000E+000
2	140.74628653	1.471761E-011	9.076140E-013	0	0.000000E+000
2	140.74660393	9.076140E-013	1.471761E-011	1	0.000000E+000
2	140.74680114	1.471761E-011	9.076140E-013	0	0.000000E+000
2	140.74717951	9.076140E-013	1.471761E-011	1	0.000000E+000
2	140.74725214	1.471761E-011	9.076140E-013	0	0.000000E+000
2	140.74783996	9.076140E-013	1.471761E-011	1	0.000000E+000
2	140.74822616	1.471761E-011	9.076140E-013	0	0.000000E+000
2	140.74883916	9.076140E-013	1.471761E-011	1	0.000000E+000
2	140.74888233	1.471761E-011	9.076140E-013	0	0.000000E+000
2	140.75021262	9.076140E-013	1.471761E-011	1	0.000000E+000
2	140.75026588	1.471761E-011	9.076140E-013	0	0.000000E+000
2	140.75137190	9.076140E-013	1.471761E-011	1	0.000000E+000
2	140.75144229	1.471761E-011	9.076140E-013	0	0.000000E+000
2	140.75176432	9.076140E-013	1.471761E-011	1	0.000000E+000
2	140.75179589	1.471761E-011	9.076140E-013	0	0.000000E+000
2	140.75238089	9.076140E-013	1.471761E-011	1	0.000000E+000
2	140.75248357	1.471761E-011	9.076140E-013	0	0.000000E+000
2	140.75290592	9.076140E-013	1.471761E-011	1	0.000000E+000
2	140.75294386	1.471761E-011	9.076140E-013	0	0.000000E+000
2	140.75338109	9.076140E-013	1.471761E-011	1	0.000000E+000
2	140.75346247	1.471761E-011	9.076140E-013	0	0.000000E+000
2	140.75428408	9.076140E-013	1.471761E-011	1	0.000000E+000
2	140.75442569	1.471761E-011	9.076140E-013	0	0.000000E+000
2	140.75703944	9.076140E-013	1.471761E-011	1	0.000000E+000
2	140.75725344	1.471761E-011	9.076140E-013	0	0.000000E+000
2	140.76598340	9.076140E-013	1.471761E-011	1	0.000000E+000
2	140.76604848	1.471761E-011	9.076140E-013	0	0.000000E+000
2	140.76616100	9.076140E-013	1.471761E-011	1	0.000000E+000
2	140.76617076	1.471761E-011	9.076140E-013	0	0.000000E+000
2	140.76679098	9.076140E-013	1.471761E-011	1	0.000000E+000
2	140.76686019	1.471761E-011	9.076140E-013	0	0.000000E+000
2	140.76746648	9.076140E-013	1.471761E-011	1	0.000000E+000
2	140.76756916	1.471761E-011	9.076140E-013	0	0.000000E+000
2	140.76844363	9.076140E-013	1.471761E-011	1	0.000000E+000
2	140.76847808	1.471761E-011	9.076140E-013	0	0.000000E+000
2	140.77013563	9.076140E-013	1.471761E-011	1	0.000000E+000
2	140.77018318	1.471761E-011	9.076140E-013	0	0.000000E+000
2	140.77166703	9.076140E-013	1.471761E-011	1	0.000000E+000
2	140.77178888	1.471761E-011	9.076140E-013	0	0.000000E+000
2	140.77223801	9.076140E-013	1.471761E-011	1	0.000000E+000
2	140.77236917	1.471761E-011	9.076140E-013	0	0.000000E+000
2	140.77252631	9.076140E-013	1.471761E-011	1	0.000000E+000
2	140.77253337	1.471761E-011	9.076140E-013	0	0.000000E+000
2	140.77402644	9.076140E-013	1.471761E-011	1	0.000000E+000
2	140.77408338	1.471761E-011	9.076140E-013	0	0.000000E+000
2	140.77442931	9.076140E-013	1.471761E-011	1	0.000000E+000
2	140.77448331	1.471761E-011	9.076140E-013	0	0.000000E+000
2	140.77453559	9.076140E-013	1.471761E-011	1	0.000000E+000
2	140.77460602	1.471761E-011	9.076140E-013	0	0.000000E+000
2	140.77649427	9.076140E-013	1.471761E-011	1	0.000000E+000
2	140.77668928	1.471761E-011	9.076140E-013	0	0.000000E+000
2	141.10476871	9.384169E-013	1.474842E-011	1	0.000000E+000
2	141.10486606	1.474842E-011	9.384169E-013	0	0.000000E+000
2	141.10685487	9.384169E-013	1.474842E-011	1	0.000000E+000
2	141.10687932	1.474842E-011	9.384169E-013	0	0.000000E+000
2	141.10692919	9.384169E-013	1.474842E-011	1	0.000000E+000
2	141.10714475	1.474842E-011	9.384169E-013	0	0.000000E+000
2	141.10754107	9.384169E-013	1.474842E-011	1	0.000000E+000
2	141.10755366	1.474842E-011	9.384169E-013	0	0.000000E+000
2	141.10801719	9.384169E-013	1.474842E-011	1	0.000000E+000
2	141.10807912	1.474842E-011	9.384169E-013	0	0.000000E+000
2	141.10870466	9.384169E-013	1.474842E-011	1	0.000000E+000
2	141.10937786	1.474842E-011	9.384169E-013	0	0.000000E+000
2	141.11009700	9.384169E-013	1.474842E-011	1	0.000000E+000
2	141.11022167	1.474842E-011	9.384169E-013	0	0.000000E+000
2	141.11099152	9.384169E-013	1.474842E-011	1	0.000000E+000
2	141.11121190	1.474842E-011	9.384169E-013	0	0.000000E+000
2	141.11508082	9.384169E-013	1.474842E-011	1	0.000000E+000
2	141.11533547	1.474842E-011	9.384169E-013	0	0.000000E+000
2	141.11535517	9.384169E-013	1.474842E-011	1	0.000000E+000
2	141.11547864	1.474842E-011	9.384169E-013	0	0.000000E+000
2	141.11689543	9.384169E-013	1.474842E-011	1	0.000000E+000
2	141.11692220	1.474842E-011	9.384169E-013	0	0.000000E+000
2	141.11920908	9.384169E-013	1.474842E-011	1	0.000000E+000
2	141.11941426	1.474842E-011	9.384169E-013	0	0.000000E+000
2	141.12050358	9.384169E-013	1.474842E-011	1	0.000000E+000
2	141.12056181	1.474842E-011	9.384169E-013	0	0.000000E+000
2	141.12197159	9.384169E-013	1.474842E-011	1	0.000000E+000
2	141.12203468	1.474842E-011	9.384169E-013	0	0.000000E+000
2	141.12222821	9.384169E-013	1.474842E-011	1	0.000000E+000
2	141.12226399	1.474842E-011	9.384169E-013	0	0.000000E+000
2	141.12281573	9.384169E-013	1.474842E-011	1	0.000000E+000
2	141.12283979	1.474842E-011	9.384169E-013	0	0.000000E+000
2	141.12382478	9.384169E-013	1.474842E-011	1	0.000000E+000
2	141.12389421	1.474842E-011	9.384169E-013	0	0.000000E+000
2	141.12666321	9.384169E-013	1.474842E-011	1	0.000000E+000
2	141.12672323	1.474842E-011	9.384169E-013	0	0.000000E+000
2	141.12727252	9.384169E-013	1.474842E-011	1	0.000000E+000
2	141.12749355	1.474842E-011	9.384169E-013	0	0.000000E+000
2	141.12817341	9.384169E-013	1.474842E-011	1	0.000000E+000
2	141.12824113	1.474842E-011	9.384169E-013	0	0.000000E+000
2	141.12849696	9.384169E-013	1.474842E-011	1	0.000000E+000
2	141.12853876	1.474842E-011	9.384169E-013	0	0.000000E+000
2	141.12860564	9.384169E-013	1.474842E-011	1	0.000000E+000
2	141.12864006	1.474842E-011	9.384169E-013	0	0.000000E+000
2	141.12883983	9.384169E-013	1.474842E-011	1	0.000000E+000
2	141.12906605	1.474842E-011	9.384169E-013	0	0.000000E+000
2	141.12908511	9.384169E-013	1.474842E-011	1	0.000000E+000
2	141.12914301	1.474842E-011	9.384169E-013	0	0.000000E+000
2	141.13041032	9.384169E-013	1.474842E-011	1	0.000000E+000
2	141.13054253	1.474842E-011	9.384169E-013	0	0.000000E+000
2	141.13115905	9.384169E-013	1.474842E-011	1	0.000000E+000
2	141.13148528	1.474842E-011	9.384169E-013	0	0.000000E+000
2	141.13161664	9.384169E-013	1.474842E-011	1	0.000000E+000
2	141.13170918	1.474842E-011	9.384169E-013	0	0.000000E+000
2	141.13327739	9.384169E-013	1.474842E-011	1	0.000000E+000
2	141.13362170	1.474842E-011	9.384169E-013	0	0.000000E+000
2	141.13406333	9.384169E-013	1.474842E-011	1	0.000000E+000
2	141.13411607	1.474842E-011	9.384169E-013	0	0.000000E+000
2	141.13412962	9.384169E-013	1.474842E-011	1	0.000000E+000
2	141.13435139	1.474842E-011	9.384169E-013	0	0.000000E+000
2	141.13462776	9.384169E-013	1.474842E-011	1	0.000000E+000
2	141.13470624	1.474842E-011	9.384169E-013	0	0.000000E+000
2	141.13567371	9.384169E-013	1.474842E-011	1	0.000000E+000
2	141.13589494	1.474842E-011	9.384169E-013	0	0.000000E+000
2	141.13624603	9.384169E-013	1.474842E-011	1	0.000000E+000
2	141.13630860	1.474842E-011	9.384169E-013	0	0.000000E+000
2	141.13640024	9.384169E-013	1.474842E-011	1	0.000000E+000
2	141.13662107	1.474842E-011	9.384169E-013	0	0.000000E+000
2	141.13675064	9.384169E-013	1.474842E-011	1	0.000000E+000
2	141.13695909	1.474842E-011	9.384169E-013	0	0.000000E+000
2	141.13713383	9.384169E-013	1.474842E-011	1	0.000000E+000
2	141.13724011	1.474842E-011	9.384169E-013	0	0.000000E+000
2	141.13797161	9.384169E-013	1.474842E-011	1	0.000000E+000
2	141.13807979	1.474842E-011	9.384169E-013	0	0.000000E+000
2	141.13950300	9.384169E-013	1.474842E-011	1	0.000000E+000
2	141.13963028	1.474842E-011	9.384169E-013	0	0.000000E+000
2	141.13967362	9.384169E-013	1.474842E-011	1	0.000000E+000
2	141.13980023	1.474842E-011	9.384169E-013	0	0.000000E+000
2	141.14010386	9.384169E-013	1.474842E-011	1	0.000000E+000
2	141.14014730	1.474842E-011	9.384169E-013	0	0.000000E+000
2	141.14172238	9.384169E-013	1.474842E-011	1	0.000000E+000
2	141.14184974	1.474842E-011	9.384169E-013	0	0.000000E+000
2	141.14269705	9.384169E-013	1.474842E-011	1	0.000000E+000
2	141.14279998	1.474842E-011	9.384169E-013	0	0.000000E+000
2	141.14292231	9.384169E-013	1.474842E-011	1	0.000000E+000
2	141.14294833	1.474842E-011	9.384169E-013	0	0.000000E+000
2	141.14299829	9.384169E-013	1.474842E-011	1	0.000000E+000
2	141.14316675	1.474842E-011	9.384169E-013	0	0.000000E+000
2	141.14466420	9.384169E-013	1.474842E-011	1	0.000000E+000
2	141.14546190	1.474842E-011	9.384169E-013	0	0.000000E+000
2	141.14660640	9.384169E-013	1.474842E-011	1	0.000000E+000
2	141.14693359	1.474842E-011	9.384169E-013	0	0.000000E+000
2	141.14819631	9.384169E-013	1.474842E-011	1	0.000000E+000
2	141.14832374	1.474842E-011	9.384169E-013	0	0.000000E+000
2	141.14871836	9.384169E-013	1.474842E-011	1	0.000000E+000
2	141.14874432	1.474842E-011	9.384169E-013	0	0.000000E+000
2	141.14875295	9.384169E-013	1.474842E-011	1	0.000000E+000
2	141.14897307	1.474842E-011	9.384169E-013	0	0.000000E+000
2	141.14946866	9.384169E-013	1.474842E-011	1	0.000000E+000
2	141.14955355	1.474842E-011	9.384169E-013	0	0.000000E+000
2	141.15056608	9.384169E-013	1.474842E-011	1	0.000000E+000
2	141.15073035	1.474842E-011	9.384169E-013	0	0.000000E+000
2	141.15086095	9.384169E-013	1.474842E-011	1	0.000000E+000
2	141.15107020	1.474842E-011	9.384169E-013	0	0.000000E+000
2	141.15347922	9.384169E-013	1.474842E-011	1	0.000000E+000
2	141.15364399	1.474842E-011	9.384169E-013	0	0.000000E+000
2	141.15370198	9.384169E-013	1.474842E-011	1	0.000000E+000
2	141.15374529	1.474842E-011	9.384169E-013	0	0.000000E+000
2	141.15453086	9.384169E-013	1.474842E-011	1	0.000000E+000
2	141.15463147	1.474842E-011	9.384169E-013	0	0.000000E+000
2	141.15808621	9.384169E-013	1.474842E-011	1	0.000000E+000
2	141.15816846	1.474842E-011	9.384169E-013	0	0.000000E+000
2	141.15863498	9.384169E-013	1.474842E-011	1	0.000000E+000
2	141.15868302	1.474842E-011	9.384169E-013	0	0.000000E+000
2	141.16023891	9.384169E-013	1.474842E-011	1	0.000000E+000
2	141.16024621	1.474842E-011	9.384169E-013	0	0.000000E+000
2	141.16194684	9.384169E-013	1.474842E-011	1	0.000000E+000
2	141.16200003	1.474842E-011	9.384169E-013	0	0.000000E+000
2	141.16491616	9.384169E-013	1.474842E-011	1	0.000000E+000
2	141.16494668	1.474842E-011	9.384169E-013	0	0.000000E+000
2	141.16806100	9.384169E-013	1.474842E-011	1	0.000000E+000
2	141.16814858	1.474842E-011	9.384169E-013	0	0.000000E+000
2	141.17109460	9.384169E-013	1.474842E-011	1	0.000000E+000
2	141.17111317	1.474842E-011	9.384169E-013	0	0.000000E+000
2	141.17113575	9.384169E-013	1.474842E-011	1	0.000000E+000
2	141.17130554	1.474842E-011	9.384169E-013	0	0.000000E+000
2	141.17134810	9.384169E-013	1.474842E-011	1	0.000000E+000
2	141.17152681	1.474842E-011	9.384169E-013	0	0.000000E+000
2	141.17157819	9.384169E-013	1.474842E-011	1	0.000000E+000
2	141.17171390	1.474842E-011	9.384169E-013	0	0.000000E+000
2	141.17401694	9.384169E-013	1.474842E-011	1	0.000000E+000
2	141.17407047	1.474842E-011	9.384169E-013	0	0.000000E+000
2	141.17473359	9.384169E-013	1.474842E-011	1	0.000000E+000
2	141.17491792	1.474842E-011	9.384169E-013	0	0.000000E+000
2	141.17725191	9.384169E-013	1.474842E-011	1	0.000000E+000
2	141.17741614	1.474842E-011	9.384169E-013	0	0.000000E+000
2	141.17883367	9.384169E-013	1.474842E-011	1	0.000000E+000
2	141.17886453	1.474842E-011	9.384169E-013	0	0.000000E+000
2	141.17921851	9.384169E-013	1.474842E-011	1	0.000000E+000
2	141.17926861	1.474842E-011	9.384169E-013	0	0.000000E+000
2	141.18001912	9.384169E-013	1.474842E-011	1	0.000000E+000
2	141.18031147	1.474842E-011	9.384169E-013	0	0.000000E+000
2	141.18088387	9.384169E-013	1.474842E-011	1	0.000000E+000
2	141.18093761	1.474842E-011	9.384169E-013	0	0.000000E+000
2	141.18171317	9.384169E-013	1.474842E-011	1	0.000000E+000
2	141.18175871	1.474842E-011	9.384169E-013	0	0.000000E+000
2	141.18277154	9.384169E-013	1.474842E-011	1	0.000000E+000
2	141.18284721	1.474842E-011	9.384169E-013	0	0.000000E+000
2	141.18329881	9.384169E-013	1.474842E-011	1	0.000000E+000
2	141.18337342	1.474842E-011	9.384169E-013	0	0.000000E+000
2	141.18520403	9.384169E-013	1.474842E-011	1	0.000000E+000
2	141.18527038	1.474842E-011	9.384169E-013	0	0.000000E+000
2	141.18639032	9.384169E-013	1.474842E-011	1	0.000000E+000
2	141.18655754	1.474842E-011	9.384169E-013	0	0.000000E+000
2	141.18684508	9.384169E-013	1.474842E-011	1	0.000000E+000
2	141.18693772	1.474842E-011	9.384169E-013	0	0.000000E+000
2	141.18728467	9.384169E-013	1.474842E-011	1	0.000000E+000
2	141.18742962	1.474842E-011	9.384169E-013	0	0.000000E+000
2	141.19198848	9.384169E-013	1.474842E-011	1	0.000000E+000
2	141.19226147	1.474842E-011	9.384169E-013	0	0.000000E+000
2	141.19416318	9.384169E-013	1.474842E-011	1	0.000000E+000
2	141.19428391	1.474842E-011	9.384169E-013	0	0.000000E+000
2	143.88494026	8.077429E-013	1.461774E-011	1	0.000000E+000
2	143.88542848	1.461774E-011	8.077429E-013	0	0.000000E+000
2	143.88544242	8.077429E-013	1.461774E-011	1	0.000000E+000
2	143.88573392	1.461774E-011	8.077429E-013	0	0.000000E+000
2	143.88576381	8.077429E-013	1.461774E-011	1	0.000000E+000
2	143.88581575	1.461774E-011	8.077429E-013	0	0.000000E+000
2	143.88586238	8.077429E-013	1.461774E-011	1	0.000000E+000
2	143.88594091	1.461774E-011	8.077429E-013	0	0.000000E+000
2	143.88758823	8.077429E-013	1.461774E-011	1	0.000000E+000
2	143.88764377	1.461774E-011	8.077429E-013	0	0.000000E+000
2	143.89779737	8.077429E-013	1.461774E-011	1	0.000000E+000
2	143.89786169	1.461774E-011	8.077429E-013	0	0.000000E+000
2	143.89851180	8.077429E-013	1.461774E-011	1	0.000000E+000
2	143.89863791	1.461774E-011	8.077429E-013	0	0.000000E+000
2	143.89947553	8.077429E-013	1.461774E-011	1	0.000000E+000
2	143.89964339	1.461774E-011	8.077429E-013	0	0.000000E+000
2	143.90037132	8.077429E-013	1.461774E-011	1	0.000000E+000
2	143.90040729	1.461774E-011	8.077429E-013	0	0.000000E+000
2	143.90076931	8.077429E-013	1.461774E-011	1	0.000000E+000
2	143.90096189	1.461774E-011	8.077429E-013	0	0.000000E+000
2	143.90220027	8.077429E-013	1.461774E-011	1	0.000000E+000
2	143.90238445	1.461774E-011	8.077429E-013	0	0.000000E+000
2	143.90244158	8.077429E-013	1.461774E-011	1	0.000000E+000
2	143.90255747	1.461774E-011	8.077429E-013	0	0.000000E+000
2	143.90502409	8.077429E-013	1.461774E-011	1	0.000000E+000
2	143.90558785	1.461774E-011	8.077429E-013	0	0.000000E+000
2	143.90568920	8.077429E-013	1.461774E-011	1	0.000000E+000
2	143.90581699	1.461774E-011	8.077429E-013	0	0.000000E+000
2	143.90654074	8.077429E-013	1.461774E-011	1	0.000000E+000
2	143.90661176	1.461774E-011	8.077429E-013	0	0.000000E+000
2	143.90706712	8.077429E-013	1.461774E-011	1	0.000000E+000
2	143.90718872	1.461774E-011	8.077429E-013	0	0.000000E+000
2	143.90899705	8.077429E-013	1.461774E-011	1	0.000000E+000
2	143.90907935	1.461774E-011	8.077429E-013	0	0.000000E+000
2	143.90947725	8.077429E-013	1.461774E-011	1	0.000000E+000
2	143.90956096	1.461774E-011	8.077429E-013	0	0.000000E+000
2	143.90978447	8.077429E-013	1.461774E-011	1	0.000000E+000
2	143.90992639	1.461774E-011	8.077429E-013	0	0.000000E+000
2	143.91051774	8.077429E-013	1.461774E-011	1	0.000000E+000
2	143.91068099	1.461774E-011	8.077429E-013	0	0.000000E+000
2	143.91327027	8.077429E-013	1.461774E-011	1	0.000000E+000
2	143.91342180	1.461774E-011	8.077429E-013	0	0.000000E+000
2	143.91366549	8.077429E-013	1.461774E-011	1	0.000000E+000
2	143.91387036	1.461774E-011	8.077429E-013	0	0.000000E+000
2	143.91419851	8.077429E-013	1.461774E-011	1	0.000000E+000
2	143.91433804	1.461774E-011	8.077429E-013	0	0.000000E+000
2	143.91488506	8.077429E-013	1.461774E-011	1	0.000000E+000
2	143.91503403	1.461774E-011	8.077429E-013	0	0.000000E+000
2	143.91535118	8.077429E-013	1.461774E-011	1	0.000000E+000
2	143.91538501	1.461774E-011	8.077429E-013	0	0.000000E+000
2	143.91592427	8.077429E-013	1.461774E-011	1	0.000000E+000
2	143.91608256	1.461774E-011	8.077429E-013	0	0.000000E+000
2	143.91629591	8.077429E-013	1.461774E-011	1	0.000000E+000
2	143.91634048	1.461774E-011	8.077429E-013	0	0.000000E+000
2	143.91779427	8.077429E-013	1.461774E-011	1	0.000000E+000
2	143.91782385	1.461774E-011	8.077429E-013	0	0.000000E+000
2	143.91823105	8.077429E-013	1.461774E-011	1	0.000000E+000
2	143.91837677	1.461774E-011	8.077429E-013	0	0.000000E+000
2	143.92076245	8.077429E-013	1.461774E-011	1	0.000000E+000
2	143.92079360	1.461774E-011	8.077429E-013	0	0.000000E+000
2	143.92087407	8.077429E-013	1.461774E-011	1	0.000000E+000
2	143.92114285	1.461774E-011	8.077429E-013	0	0.000000E+000
2	143.92146589	8.077429E-013	1.461774E-011	1	0.000000E+000
2	143.92151623	1.461774E-011	8.077429E-013	0	0.000000E+000
2	143.92258357	8.077429E-013	1.461774E-011	1	0.000000E+000
2	143.92260096	1.461774E-011	8.077429E-013	0	0.000000E+000
2	143.92262969	8.077429E-013	1.461774E-011	1	0.000000E+000
2	143.92278792	1.461774E-011	8.077429E-013	0	0.000000E+000
2	143.92284241	8.077429E-013	1.461774E-011	1	0.000000E+000
2	143.92290639	1.461774E-011	8.077429E-013	0	0.000000E+000
2	143.92328373	8.077429E-013	1.461774E-011	1	0.000000E+000
2	143.92332604	1.461774E-011	8.077429E-013	0	0.000000E+000
2	143.92400072	8.077429E-013	1.461774E-011	1	0.000000E+000
2	143.92403608	1.461774E-011	8.077429E-013	0	0.000000E+000
2	143.92412571	8.077429E-013	1.461774E-011	1	0.000000E+000
2	143.92447819	1.461774E-011	8.077429E-013	0	0.000000E+000
2	143.92662271	8.077429E-013	1.461774E-011	1	0.000000E+000
2	143.92672162	1.461774E-011	8.077429E-013	0	0.000000E+000
2	143.92696246	8.077429E-013	1.461774E-011	1	0.000000E+000
2	143.92701211	1.461774E-011	8.077429E-013	0	0.000000E+000
2	143.92887524	8.077429E-013	1.461774E-011	1	0.000000E+000
2	143.92890786	1.461774E-011	8.077429E-013	0	0.000000E+000
2	143.93025610	8.077429E-013	1.461774E-011	1	0.000000E+000
2	143.93047107	1.461774E-011	8.077429E-013	0	0.000000E+000
2	143.93161617	8.077429E-013	1.461774E-011	1	0.000000E+000
2	143.93166937	1.461774E-011	8.077429E-013	0	0.000000E+000
2	143.93196793	8.077429E-013	1.461774E-011	1	0.000000E+000
2	143.93205239	1.461774E-011	8.077429E-013	0	0.000000E+000
2	143.93264432	8.077429E-013	1.461774E-011	1	0.000000E+000
2	143.93274003	1.461774E-011	8.077429E-013	0	0.000000E+000
2	143.93290482	8.077429E-013	1.461774E-011	1	0.000000E+000
2	143.93308160	1.461774E-011	8.077429E-013	0	0.000000E+000
2	143.93382734	8.077429E-013	1.461774E-011	1	0.000000E+000
2	143.93385406	1.461774E-011	8.077429E-013	0	0.000000E+000
2	143.93428821	8.077429E-013	1.461774E-011	1	0.000000E+000
2	143.93445347	1.461774E-011	8.077429E-013	0	0.000000E+000
2	143.93496080	8.077429E-013	1.461774E-011	1	0.000000E+000
2	143.93521046	1.461774E-011	8.077429E-013	0	0.000000E+000
2	143.93535520	8.077429E-013	1.461774E-011	1	0.000000E+000
2	143.93565514	1.461774E-011	8.077429E-013	0	0.000000E+000
2	143.93576560	8.077429E-013	1.461774E-011	1	0.000000E+000
2	143.93580748	1.461774E-011	8.077429E-013	0	0.000000E+000
2	143.93734513	8.077429E-013	1.461774E-011	1	0.000000E+000
2	143.93740164	1.461774E-011	8.077429E-013	0	0.000000E+000
2	143.93746475	8.077429E-013	1.461774E-011	1	0.000000E+000
2	143.93764057	1.461774E-011	8.077429E-013	0	0.000000E+000
2	143.93772951	8.077429E-013	1.461774E-011	1	0.000000E+000
2	143.93774446	1.461774E-011	8.077429E-013	0	0.000000E+000
2	143.93807804	8.077429E-013	1.461774E-011	1	0.000000E+000
2	143.93813171	1.461774E-011	8.077429E-013	0	0.000000E+000
2	143.93897095	8.077429E-013	1.461774E-011	1	0.000000E+000
2	143.93902375	1.461774E-011	8.077429E-013	0	0.000000E+000
2	143.93952824	8.077429E-013	1.461774E-011	1	0.000000E+000
2	143.93965307	1.461774E-011	8.077429E-013	0	0.000000E+000
2	143.94023983	8.077429E-013	1.461774E-011	1	0.000000E+000
2	143.94030557	1.461774E-011	8.077429E-013	0	0.000000E+000
2	143.94051776	8.077429E-013	1.461774E-011	1	0.000000E+000
2	143.94061089	1.461774E-011	8.077429E-013	0	0.000000E+000
2	155.26584512	9.999782E-013	1.480998E-011	1	0.000000E+000
2	155.26584600	1.480998E-011	9.999782E-013	0	0.000000E+000
2	155.26584649	9.999782E-013	1.480998E-011	1	0.000000E+000
2	155.26592487	1.480998E-011	9.999782E-013	0	0.000000E+000
2	155.26594788	9.999782E-013	1.480998E-011	1	0.000000E+000
2	155.26601070	1.480998E-011	9.999782E-013	0	0.000000E+000
2	155.26621671	9.999782E-013	1.480998E-011	1	0.000000E+000
2	155.26635359	1.480998E-011	9.999782E-013	0	0.000000E+000
2	155.27064798	9.999782E-013	1.480998E-011	1	0.000000E+000
2	155.27067344	1.480998E-011	9.999782E-013	0	0.000000E+000
2	155.27149977	9.999782E-013	1.480998E-011	1	0.000000E+000
2	155.27151113	1.480998E-011	9.999782E-013	0	0.000000E+000
2	155.27444304	9.999782E-013	1.480998E-011	1	0.000000E+000
2	155.27455211	1.480998E-011	9.999782E-013	0	0.000000E+000
2	155.27526657	9.999782E-013	1.480998E-011	1	0.000000E+000
2	155.27541282	1.480998E-011	9.999782E-013	0	0.000000E+000
2	155.27697805	9.999782E-013	1.480998E-011	1	0.000000E+000
2	155.27710223	1.480998E-011	9.999782E-013	0	0.000000E+000
2	155.27776850	9.999782E-013	1.480998E-011	1	0.000000E+000
2	155.27793153	1.480998E-011	9.999782E-013	0	0.000000E+000
2	155.27873898	9.999782E-013	1.480998E-011	1	0.000000E+000
2	155.27886382	1.480998E-011	9.999782E-013	0	0.000000E+000
2	155.27913726	9.999782E-013	1.480998E-011	1	0.000000E+000
2	155.27922852	1.480998E-011	9.999782E-013	0	0.000000E+000
2	155.27999190	9.999782E-013	1.480998E-011	1	0.000000E+000
2	155.28001709	1.480998E-011	9.999782E-013	0	0.000000E+000
2	155.28040875	9.999782E-013	1.480998E-011	1	0.000000E+000
2	155.28068928	1.480998E-011	9.999782E-013	0	0.000000E+000
2	155.28083576	9.999782E-013	1.480998E-011	1	0.000000E+000
2	155.28112675	1.480998E-011	9.999782E-013	0	0.000000E+000
2	155.28119167	9.999782E-013	1.480998E-011	1	0.000000E+000
2	155.28123514	1.480998E-011	9.999782E-013	0	0.000000E+000
2	155.28466264	9.999782E-013	1.480998E-011	1	0.000000E+000
2	155.28471013	1.480998E-011	9.999782E-013	0	0.000000E+000
2	155.28683661	9.999782E-013	1.480998E-011	1	0.000000E+000
2	155.28688911	1.480998E-011	9.999782E-013	0	0.000000E+000
2	155.28760454	9.999782E-013	1.480998E-011	1	0.000000E+000
2	155.28784001	1.480998E-011	9.999782E-013	0	0.000000E+000
2	155.29053530	9.999782E-013	1.480998E-011	1	0.000000E+000
2	155.29059493	1.480998E-011	9.999782E-013	0	0.000000E+000
2	155.29066370	9.999782E-013	1.480998E-011	1	0.000000E+000
2	155.29077445	1.480998E-011	9.999782E-013	0	0.000000E+000
2	155.29389293	9.999782E-013	1.480998E-011	1	0.000000E+000
2	155.29402558	1.480998E-011	9.999782E-013	0	0.000000E+000
2	155.29487877	9.999782E-013	1.480998E-011	1	0.000000E+000
2	155.29491377	1.480998E-011	9.999782E-013	0	0.000000E+000
2	155.29578672	9.999782E-013	1.480998E-011	1	0.000000E+000
2	155.29579579	1.480998E-011	9.999782E-013	0	0.000000E+000
2	155.29587557	9.999782E-013	1.480998E-011	1	0.000000E+000
2	155.29607429	1.480998E-011	9.999782E-013	0	0.000000E+000
2	155.29812222	9.999782E-013	1.480998E-011	1	0.000000E+000
2	155.29823908	1.480998E-011	9.999782E-013	0	0.000000E+000
2	155.29891019	9.999782E-013	1.480998E-011	1	0.000000E+000
2	155.29893343	1.480998E-011	9.999782E-013	0	0.000000E+000
2	155.30075626	9.999782E-013	1.480998E-011	1	0.000000E+000
2	155.30078368	1.480998E-011	9.999782E-013	0	0.000000E+000
2	155.30115678	9.999782E-013	1.480998E-011	1	0.000000E+000
2	155.30145525	1.480998E-011	9.999782E-013	0	0.000000E+000
2	155.30162942	9.999782E-013	1.480998E-011	1	0.000000E+000
2	155.30167747	1.480998E-011	9.999782E-013	0	0.000000E+000
2	155.30271311	9.999782E-013	1.480998E-011	1	0.000000E+000
2	155.30297628	1.480998E-011	9.999782E-013	0	0.000000E+000
2	155.30316032	9.999782E-013	1.480998E-011	1	0.000000E+000
2	155.30331462	1.480998E-011	9.999782E-013	0	0.000000E+000
2	155.30480352	9.999782E-013	1.480998E-011	1	0.000000E+000
2	155.30482541	1.480998E-011	9.999782E-013	0	0.000000E+000
2	155.30567849	9.999782E-013	1.480998E-011	1	0.000000E+000
2	155.30590527	1.480998E-011	9.999782E-013	0	0.000000E+000
2	155.30646360	9.999782E-013	1.480998E-011	1	0.000000E+000
2	155.30661543	1.480998E-011	9.999782E-013	0	0.000000E+000
2	155.30730425	9.999782E-013	1.480998E-011	1	0.000000E+000
2	155.30742688	1.480998E-011	9.999782E-013	0	0.000000E+000
2	155.30798575	9.999782E-013	1.480998E-011	1	0.000000E+000
2	155.30824550	1.480998E-011	9.999782E-013	0	0.000000E+000
2	155.30856458	9.999782E-013	1.480998E-011	1	0.000000E+000
2	155.30897039	1.480998E-011	9.999782E-013	0	0.000000E+000
2	155.30970438	9.999782E-013	1.480998E-011	1	0.000000E+000
2	155.30974239	1.480998E-011	9.999782E-013	0	0.000000E+000
2	155.31003623	9.999782E-013	1.480998E-011	1	0.000000E+000
2	155.31070537	1.480998E-011	9.999782E-013	0	0.000000E+000
2	155.31459812	9.999782E-013	1.480998E-011	1	0.000000E+000
2	155.31463109	1.480998E-011	9.999782E-013	0	0.000000E+000
2	155.31490057	9.999782E-013	1.480998E-011	1	0.000000E+000
2	155.31500097	1.480998E-011	9.999782E-013	0	0.000000E+000
2	155.31551884	9.999782E-013	1.480998E-011	1	0.000000E+000
2	155.31554643	1.480998E-011	9.999782E-013	0	0.000000E+000
2	155.31671104	9.999782E-013	1.480998E-011	1	0.000000E+000
2	155.31682128	1.480998E-011	9.999782E-013	0	0.000000E+000
2	155.31717477	9.999782E-013	1.480998E-011	1	0.000000E+000
2	155.31722804	1.480998E-011	9.999782E-013	0	0.000000E+000
2	155.31839638	9.999782E-013	1.480998E-011	1	0.000000E+000
2	155.31851848	1.480998E-011	9.999782E-013	0	0.000000E+000
2	155.31911625	9.999782E-013	1.480998E-011	1	0.000000E+000
2	155.31933726	1.480998E-011	9.999782E-013	0	0.000000E+000
2	155.32081105	9.999782E-013	1.480998E-011	1	0.000000E+000
2	155.32086274	1.480998E-011	9.999782E-013	0	0.000000E+000
2	155.32143378	9.999782E-013	1.480998E-011	1	0.000000E+000
2	155.32163263	1.480998E-011	9.999782E-013	0	0.000000E+000
2	155.32270226	9.999782E-013	1.480998E-011	1	0.000000E+000
2	155.32273606	1.480998E-011	9.999782E-013	0	0.000000E+000
2	155.32317331	9.999782E-013	1.480998E-011	1	0.000000E+000
2	155.32332759	1.480998E-011	9.999782E-013	0	0.000000E+000
2	155.32419848	9.999782E-013	1.480998E-011	1	0.000000E+000
2	155.32426935	1.480998E-011	9.999782E-013	0	0.000000E+000
2	155.32434446	9.999782E-013	1.480998E-011	1	0.000000E+000
2	155.32445349	1.480998E-011	9.999782E-013	0	0.000000E+000
2	155.32460672	9.999782E-013	1.480998E-011	1	0.000000E+000
2	155.32507513	1.480998E-011	9.999782E-013	0	0.000000E+000
2	155.32808442	9.999782E-013	1.480998E-011	1	0.000000E+000
2	155.32848503	1.480998E-011	9.999782E-013	0	0.000000E+000
2	155.32913446	9.999782E-013	1.480998E-011	1	0.000000E+000
2	155.32924244	1.480998E-011	9.999782E-013	0	0.000000E+000
2	155.33102562	9.999782E-013	1.480998E-011	1	0.000000E+000
2	155.33103618	1.480998E-011	9.999782E-013	0	0.000000E+000
2	155.33113438	9.999782E-013	1.480998E-011	1	0.000000E+000
2	155.33121296	1.480998E-011	9.999782E-013	0	0.000000E+000
2	155.33263004	9.999782E-013	1.480998E-011	1	0.000000E+000
2	155.33272290	1.480998E-011	9.999782E-013	0	0.000000E+000
2	155.33275937	9.999782E-013	1.480998E-011	1	0.000000E+000
2	155.33304983	1.480998E-011	9.999782E-013	0	0.000000E+000
2	158.11602352	9.204770E-013	1.473048E-011	1	0.000000E+000
2	158.11604245	1.473048E-011	9.204770E-013	0	0.000000E+000
2	158.11631685	9.204770E-013	1.473048E-011	1	0.000000E+000
2	158.11633075	1.473048E-011	9.204770E-013	0	0.000000E+000
2	158.11899010	9.204770E-013	1.473048E-011	1	0.000000E+000
2	158.11911744	1.473048E-011	9.204770E-013	0	0.000000E+000
2	158.11981979	9.204770E-013	1.473048E-011	1	0.000000E+000
2	158.11983798	1.473048E-011	9.204770E-013	0	0.000000E+000
2	158.11997163	9.204770E-013	1.473048E-011	1	0.000000E+000
2	158.12009071	1.473048E-011	9.204770E-013	0	0.000000E+000
2	158.12057826	9.204770E-013	1.473048E-011	1	0.000000E+000
2	158.12076390	1.473048E-011	9.204770E-013	0	0.000000E+000
2	158.12134916	9.204770E-013	1.473048E-011	1	0.000000E+000
2	158.12142102	1.473048E-011	9.204770E-013	0	0.000000E+000
2	158.12360344	9.204770E-013	1.473048E-011	1	0.000000E+000
2	158.12382511	1.473048E-011	9.204770E-013	0	0.000000E+000
2	158.12411473	9.204770E-013	1.473048E-011	1	0.000000E+000
2	158.12454039	1.473048E-011	9.204770E-013	0	0.000000E+000
2	158.12645844	9.204770E-013	1.473048E-011	1	0.000000E+000
2	158.12652923	1.473048E-011	9.204770E-013	0	0.000000E+000
2	158.12768902	9.204770E-013	1.473048E-011	1	0.000000E+000
2	158.12774196	1.473048E-011	9.204770E-013	0	0.000000E+000
2	158.12780087	9.204770E-013	1.473048E-011	1	0.000000E+000
2	158.12787995	1.473048E-011	9.204770E-013	0	0.000000E+000
2	158.12847857	9.204770E-013	1.473048E-011	1	0.000000E+000
2	158.12862316	1.473048E-011	9.204770E-013	0	0.000000E+000
2	158.12871381	9.204770E-013	1.473048E-011	1	0.000000E+000
2	158.12890895	1.473048E-011	9.204770E-013	0	0.000000E+000
2	158.12965587	9.204770E-013	1.473048E-011	1	0.000000E+000
2	158.12979753	1.473048E-011	9.204770E-013	0	0.000000E+000
2	158.13202030	9.204770E-013	1.473048E-011	1	0.000000E+000
2	158.13216655	1.473048E-011	9.204770E-013	0	0.000000E+000
2	158.13233691	9.204770E-013	1.473048E-011	1	0.000000E+000
2	158.13240930	1.473048E-011	9.204770E-013	0	0.000000E+000
2	158.13304146	9.204770E-013	1.473048E-011	1	0.000000E+000
2	158.13318067	1.473048E-011	9.204770E-013	0	0.000000E+000
2	158.13326836	9.204770E-013	1.473048E-011	1	0.000000E+000
2	158.13331240	1.473048E-011	9.204770E-013	0	0.000000E+000
2	158.13795341	9.204770E-013	1.473048E-011	1	0.000000E+000
2	158.13798406	1.473048E-011	9.204770E-013	0	0.000000E+000
2	158.13931955	9.204770E-013	1.473048E-011	1	0.000000E+000
2	158.13937602	1.473048E-011	9.204770E-013	0	0.000000E+000
2	158.13948550	9.204770E-013	1.473048E-011	1	0.000000E+000
2	158.13955639	1.473048E-011	9.204770E-013	0	0.000000E+000
2	158.14366743	9.204770E-013	1.473048E-011	1	0.000000E+000
2	158.14369141	1.473048E-011	9.204770E-013	0	0.000000E+000
2	158.14473390	9.204770E-013	1.473048E-011	1	0.000000E+000
2	158.14479295	1.473048E-011	9.204770E-013	0	0.000000E+000
2	158.14500967	9.204770E-013	1.473048E-011	1	0.000000E+000
2	158.14512825	1.473048E-011	9.204770E-013	0	0.000000E+000
2	158.14624878	9.204770E-013	1.473048E-011	1	0.000000E+000
2	158.14675197	1.473048E-011	9.204770E-013	0	0.000000E+000
2	158.14774405	9.204770E-013	1.473048E-011	1	0.000000E+000
2	158.14785334	1.473048E-011	9.204770E-013	0	0.000000E+000
2	158.14789519	9.204770E-013	1.473048E-011	1	0.000000E+000
2	158.14796925	1.473048E-011	9.204770E-013	0	0.000000E+000
2	158.14931467	9.204770E-013	1.473048E-011	1	0.000000E+000
2	158.14948265	1.473048E-011	9.204770E-013	0	0.000000E+000
2	158.15282438	9.204770E-013	1.473048E-011	1	0.000000E+000
2	158.15323737	1.473048E-011	9.204770E-013	0	0.000000E+000
2	158.15369858	9.204770E-013	1.473048E-011	1	0.000000E+000
2	158.15372426	1.473048E-011	9.204770E-013	0	0.000000E+000
2	158.15739159	9.204770E-013	1.473048E-011	1	0.000000E+000
2	158.15749535	1.473048E-011	9.204770E-013	0	0.000000E+000
2	158.15964899	9.204770E-013	1.473048E-011	1	0.000000E+000
2	158.15972156	1.473048E-011	9.204770E-013	0	0.000000E+000
2	158.16000150	9.204770E-013	1.473048E-011	1	0.000000E+000
2	158.16065668	1.473048E-011	9.204770E-013	0	0.000000E+000
2	158.16115979	9.204770E-013	1.473048E-011	1	0.000000E+000
2	158.16141842	1.473048E-011	9.204770E-013	0	0.000000E+000
2	158.16288003	9.204770E-013	1.473048E-011	1	0.000000E+000
2	158.16300960	1.473048E-011	9.204770E-013	0	0.000000E+000
2	158.16324319	9.204770E-013	1.473048E-011	1	0.000000E+000
2	158.16331437	1.473048E-011	9.204770E-013	0	0.000000E+000
2	158.16332376	9.204770E-013	1.473048E-011	1	0.000000E+000
2	158.16336511	1.473048E-011	9.204770E-013	0	0.000000E+000
2	158.16518843	9.204770E-013	1.473048E-011	1	0.000000E+000
2	158.16534938	1.473048E-011	9.204770E-013	0	0.000000E+000
2	158.16690429	9.204770E-013	1.473048E-011	1	0.000000E+000
2	158.16694165	1.473048E-011	9.204770E-013	0	0.000000E+000
2	158.16781588	9.204770E-013	1.473048E-011	1	0.000000E+000
2	158.16803295	1.473048E-011	9.204770E-013	0	0.000000E+000
2	158.16850655	9.204770E-013	1.473048E-011	1	0.000000E+000
2	158.16863618	1.473048E-011	9.204770E-013	0	0.000000E+000
2	158.16881412	9.204770E-013	1.473048E-011	1	0.000000E+000
2	158.16889288	1.473048E-011	9.204770E-013	0	0.000000E+000
2	158.16962664	9.204770E-013	1.473048E-011	1	0.000000E+000
2	158.16965727	1.473048E-011	9.204770E-013	0	0.000000E+000
2	158.17011800	9.204770E-013	1.473048E-011	1	0.000000E+000
2	158.17013629	1.473048E-011	9.204770E-013	0	0.000000E+000
2	158.17032536	9.204770E-013	1.473048E-011	1	0.000000E+000
2	158.17042410	1.473048E-011	9.204770E-013	0	0.000000E+000
2	158.17068343	9.204770E-013	1.473048E-011	1	0.000000E+000
2	158.17076954	1.473048E-011	9.204770E-013	0	0.000000E+000
2	158.17086663	9.204770E-013	1.473048E-011	1	0.000000E+000
2	158.17092992	1.473048E-011	9.204770E-013	0	0.000000E+000
2	158.17128692	9.204770E-013	1.473048E-011	1	0.000000E+000
2	158.17157823	1.473048E-011	9.204770E-013	0	0.000000E+000
2	158.17485162	9.204770E-013	1.473048E-011	1	0.000000E+000
2	158.17487112	1.473048E-011	9.204770E-013	0	0.000000E+000
2	158.17619758	9.204770E-013	1.473048E-011	1	0.000000E+000
2	158.17631540	1.473048E-011	9.204770E-013	0	0.000000E+000
2	158.17857341	9.204770E-013	1.473048E-011	1	0.000000E+000
2	158.17880095	1.473048E-011	9.204770E-013	0	0.000000E+000
2	158.18052758	9.204770E-013	1.473048E-011	1	0.000000E+000
2	158.18058495	1.473048E-011	9.204770E-013	0	0.000000E+000
2	158.18195149	9.204770E-013	1.473048E-011	1	0.000000E+000
2	158.18197464	1.473048E-011	9.204770E-013	0	0.000000E+000
2	158.18204104	9.204770E-013	1.473048E-011	1	0.000000E+000
2	158.18236599	1.473048E-011	9.204770E-013	0	0.000000E+000
2	158.18534299	9.204770E-013	1.473048E-011	1	0.000000E+000
2	158.18537310	1.473048E-011	9.204770E-013	0	0.000000E+000
2	158.18555015	9.204770E-013	1.473048E-011	1	0.000000E+000
2	158.18559658	1.473048E-011	9.204770E-013	0	0.000000E+000
2	158.18566660	9.204770E-013	1.473048E-011	1	0.000000E+000
2	158.18569455	1.473048E-011	9.204770E-013	0	0.000000E+000
2	158.18585299	9.204770E-013	1.473048E-011	1	0.000000E+000
2	158.18590768	1.473048E-011	9.204770E-013	0	0.000000E+000
2	158.18638774	9.204770E-013	1.473048E-011	1	0.000000E+000
2	158.18647147	1.473048E-011	9.204770E-013	0	0.000000E+000
2	158.18762836	9.204770E-013	1.473048E-011	1	0.000000E+000
2	158.18820776	1.473048E-011	9.204770E-013	0	0.000000E+000
2	158.18825369	9.204770E-013	1.473048E-011	1	0.000000E+000
2	158.18836568	1.473048E-011	9.204770E-013	0	0.000000E+000
2	158.18878570	9.204770E-013	1.473048E-011	1	0.000000E+000
2	158.18879102	1.473048E-011	9.204770E-013	0	0.000000E+000
2	158.18892444	9.204770E-013	1.473048E-011	1	0.000000E+000
2	158.18918602	1.473048E-011	9.204770E-013	0	0.000000E+000
2	158.18969515	9.204770E-013	1.473048E-011	1	0.000000E+000
2	158.18986743	1.473048E-011	9.204770E-013	0	0.000000E+000
2	158.19073695	9.204770E-013	1.473048E-011	1	0.000000E+000
2	158.19086788	1.473048E-011	9.204770E-013	0	0.000000E+000
2	158.19165051	9.204770E-013	1.473048E-011	1	0.000000E+000
2	158.19176406	1.473048E-011	9.204770E-013	0	0.000000E+000
2	166.59915374	1.053276E-012	1.486328E-011	1	0.000000E+000
2	166.59915400	1.486328E-011	1.053276E-012	0	0.000000E+000
2	166.59915427	1.053276E-012	1.486328E-011	1	0.000000E+000
2	166.59921320	1.486328E-011	1.053276E-012	0	0.000000E+000
2	166.60007383	1.053276E-012	1.486328E-011	1	0.000000E+000
2	166.60009411	1.486328E-011	1.053276E-012	0	0.000000E+000
2	166.60011442	1.053276E-012	1.486328E-011	1	0.000000E+000
2	166.60013148	1.486328E-011	1.053276E-012	0	0.000000E+000
2	166.60065223	1.053276E-012	1.486328E-011	1	0.000000E+000
2	166.60068599	1.486328E-011	1.053276E-012	0	0.000000E+000
2	166.60378013	1.053276E-012	1.486328E-011	1	0.000000E+000
2	166.60384986	1.486328E-011	1.053276E-012	0	0.000000E+000
2	166.60397900	1.053276E-012	1.486328E-011	1	0.000000E+000
2	166.60400345	1.486328E-011	1.053276E-012	0	0.000000E+000
2	166.60676218	1.053276E-012	1.486328E-011	1	0.000000E+000
2	166.60677006	1.486328E-011	1.053276E-012	0	0.000000E+000
2	166.60739581	1.053276E-012	1.486328E-011	1	0.000000E+000
2	166.60746896	1.486328E-011	1.053276E-012	0	0.000000E+000
2	166.60753086	1.053276E-012	1.486328E-011	1	0.000000E+000
2	166.60756814	1.486328E-011	1.053276E-012	0	0.000000E+000
2	166.60836212	1.053276E-012	1.486328E-011	1	0.000000E+000
2	166.60871796	1.486328E-011	1.053276E-012	0	0.000000E+000
2	166.60878524	1.053276E-012	1.486328E-011	1	0.000000E+000
2	166.60889047	1.486328E-011	1.053276E-012	0	0.000000E+000
2	166.60975907	1.053276E-012	1.486328E-011	1	0.000000E+000
2	166.61001554	1.486328E-011	1.053276E-012	0	0.000000E+000
2	166.61177250	1.053276E-012	1.486328E-011	1	0.000000E+000
2	166.61182812	1.486328E-011	1.053276E-012	0	0.000000E+000
2	166.61215268	1.053276E-012	1.486328E-011	1	0.000000E+000
2	166.61219547	1.486328E-011	1.053276E-012	0	0.000000E+000
2	166.61477743	1.053276E-012	1.486328E-011	1	0.000000E+000
2	166.61482543	1.486328E-011	1.053276E-012	0	0.000000E+000
2	166.61555554	1.053276E-012	1.486328E-011	1	0.000000E+000
2	166.61614908	1.486328E-011	1.053276E-012	0	0.000000E+000
2	166.61621378	1.053276E-012	1.486328E-011	1	0.000000E+000
2	166.61645490	1.486328E-011	1.053276E-012	0	0.000000E+000
2	166.61716289	1.053276E-012	1.486328E-011	1	0.000000E+000
2	166.61721800	1.486328E-011	1.053276E-012	0	0.000000E+000
2	166.61745692	1.053276E-012	1.486328E-011	1	0.000000E+000
2	166.61754804	1.486328E-011	1.053276E-012	0	0.000000E+000
2	166.61805712	1.053276E-012	1.486328E-011	1	0.000000E+000
2	166.61814122	1.486328E-011	1.053276E-012	0	0.000000E+000
2	166.61939898	1.053276E-012	1.486328E-011	1	0.000000E+000
2	166.61948467	1.486328E-011	1.053276E-012	0	0.000000E+000
2	166.61960515	1.053276E-012	1.486328E-011	1	0.000000E+000
2	166.61965942	1.486328E-011	1.053276E-012	0	0.000000E+000
2	166.62050730	1.053276E-012	1.486328E-011	1	0.000000E+000
2	166.62082094	1.486328E-011	1.053276E-012	0	0.000000E+000
2	166.62148739	1.053276E-012	1.486328E-011	1	0.000000E+000
2	166.62176353	1.486328E-011	1.053276E-012	0	0.000000E+000
2	166.62257433	1.053276E-012	1.486328E-011	1	0.000000E+000
2	166.62285631	1.486328E-011	1.053276E-012	0	0.000000E+000
2	166.62339389	1.053276E-012	1.486328E-011	1	0.000000E+000
2	166.62343470	1.486328E-011	1.053276E-012	0	0.000000E+000
2	166.62535104	1.053276E-012	1.486328E-011	1	0.000000E+000
2	166.62549416	1.486328E-011	1.053276E-012	0	0.000000E+000
2	166.62563755	1.053276E-012	1.486328E-011	1	0.000000E+000
2	166.62567880	1.486328E-011	1.053276E-012	0	0.000000E+000
2	166.62867843	1.053276E-012	1.486328E-011	1	0.000000E+000
2	166.62885176	1.486328E-011	1.053276E-012	0	0.000000E+000
2	166.63100347	1.053276E-012	1.486328E-011	1	0.000000E+000
2	166.63107813	1.486328E-011	1.053276E-012	0	0.000000E+000
2	166.63190642	1.053276E-012	1.486328E-011	1	0.000000E+000
2	166.63200579	1.486328E-011	1.053276E-012	0	0.000000E+000
2	166.63414560	1.053276E-012	1.486328E-011	1	0.000000E+000
2	166.63425497	1.486328E-011	1.053276E-012	0	0.000000E+000
2	166.63469767	1.053276E-012	1.486328E-011	1	0.000000E+000
2	166.63481476	1.486328E-011	1.053276E-012	0	0.000000E+000
2	166.63756143	1.053276E-012	1.486328E-011	1	0.000000E+000
2	166.63791083	1.486328E-011	1.053276E-012	0	0.000000E+000
2	166.63819904	1.053276E-012	1.486328E-011	1	0.000000E+000
2	166.63825159	1.486328E-011	1.053276E-012	0	0.000000E+000
2	166.63872626	1.053276E-012	1.486328E-011	1	0.000000E+000
2	166.63880038	1.486328E-011	1.053276E-012	0	0.000000E+000
2	166.63940650	1.053276E-012	1.486328E-011	1	0.000000E+000
2	166.63960163	1.486328E-011	1.053276E-012	0	0.000000E+000
2	166.64015350	1.053276E-012	1.486328E-011	1	0.000000E+000
2	166.64020674	1.486328E-011	1.053276E-012	0	0.000000E+000
2	166.64165245	1.053276E-012	1.486328E-011	1	0.000000E+000
2	166.64171836	1.486328E-011	1.053276E-012	0	0.000000E+000
2	166.64276289	1.053276E-012	1.486328E-011	1	0.000000E+000
2	166.64281323	1.486328E-011	1.053276E-012	0	0.000000E+000
2	166.64443909	1.053276E-012	1.486328E-011	1	0.000000E+000
2	166.64452751	1.486328E-011	1.053276E-012	0	0.000000E+000
2	166.64467364	1.053276E-012	1.486328E-011	1	0.000000E+000
2	166.64496296	1.486328E-011	1.053276E-012	0	0.000000E+000
2	166.64500621	1.053276E-012	1.486328E-011	1	0.000000E+000
2	166.64504162	1.486328E-011	1.053276E-012	0	0.000000E+000
2	167.13568953	7.092428E-013	1.451924E-011	1	0.000000E+000
2	167.13581679	1.451924E-011	7.092428E-013	0	0.000000E+000
2	167.13866771	7.092428E-013	1.451924E-011	1	0.000000E+000
2	167.13877246	1.451924E-011	7.092428E-013	0	0.000000E+000
2	167.13910637	7.092428E-013	1.451924E-011	1	0.000000E+000
2	167.13915575	1.451924E-011	7.092428E-013	0	0.000000E+000
2	167.14031129	7.092428E-013	1.451924E-011	1	0.000000E+000
2	167.14054849	1.451924E-011	7.092428E-013	0	0.000000E+000
2	167.14144451	7.092428E-013	1.451924E-011	1	0.000000E+000
2	167.14146184	1.451924E-011	7.092428E-013	0	0.000000E+000
2	167.14160648	7.092428E-013	1.451924E-011	1	0.000000E+000
2	167.14166204	1.451924E-011	7.092428E-013	0	0.000000E+000
2	167.14222529	7.092428E-013	1.451924E-011	1	0.000000E+000
2	167.14253718	1.451924E-011	7.092428E-013	0	0.000000E+000
2	167.14333646	7.092428E-013	1.451924E-011	1	0.000000E+000
2	167.14357089	1.451924E-011	7.092428E-013	0	0.000000E+000
2	167.14367063	7.092428E-013	1.451924E-011	1	0.000000E+000
2	167.14414723	1.451924E-011	7.092428E-013	0	0.000000E+000
2	167.14419478	7.092428E-013	1.451924E-011	1	0.000000E+000
2	167.14441241	1.451924E-011	7.092428E-013	0	0.000000E+000
2	167.14542260	7.092428E-013	1.451924E-011	1	0.000000E+000
2	167.14548977	1.451924E-011	7.092428E-013	0	0.000000E+000
2	167.14611186	7.092428E-013	1.451924E-011	1	0.000000E+000
2	167.14614683	1.451924E-011	7.092428E-013	0	0.000000E+000
2	167.14650495	7.092428E-013	1.451924E-011	1	0.000000E+000
2	167.14660202	1.451924E-011	7.092428E-013	0	0.000000E+000
2	167.14825133	7.092428E-013	1.451924E-011	1	0.000000E+000
2	167.14845401	1.451924E-011	7.092428E-013	0	0.000000E+000
2	167.14978810	7.092428E-013	1.451924E-011	1	0.000000E+000
2	167.14982396	1.451924E-011	7.092428E-013	0	0.000000E+000
2	167.15004179	7.092428E-013	1.451924E-011	1	0.000000E+000
2	167.15011752	1.451924E-011	7.092428E-013	0	0.000000E+000
2	167.15046195	7.092428E-013	1.451924E-011	1	0.000000E+000
2	167.15066799	1.451924E-011	7.092428E-013	0	0.000000E+000
2	167.15090359	7.092428E-013	1.451924E-011	1	0.000000E+000
2	167.15098909	1.451924E-011	7.092428E-013	0	0.000000E+000
2	167.15168327	7.092428E-013	1.451924E-011	1	0.000000E+000
2	167.15184660	1.451924E-011	7.092428E-013	0	0.000000E+000
2	167.15191368	7.092428E-013	1.451924E-011	1	0.000000E+000
2	167.15194779	1.451924E-011	7.092428E-013	0	0.000000E+000
2	167.15316423	7.092428E-013	1.451924E-011	1	0.000000E+000
2	167.15319594	1.451924E-011	7.092428E-013	0	0.000000E+000
2	167.15384668	7.092428E-013	1.451924E-011	1	0.000000E+000
2	167.15392540	1.451924E-011	7.092428E-013	0	0.000000E+000
2	167.15416898	7.092428E-013	1.451924E-011	1	0.000000E+000
2	167.15421764	1.451924E-011	7.092428E-013	0	0.000000E+000
2	167.15444090	7.092428E-013	1.451924E-011	1	0.000000E+000
2	167.15449978	1.451924E-011	7.092428E-013	0	0.000000E+000
2	167.15471993	7.092428E-013	1.451924E-011	1	0.000000E+000
2	167.15483008	1.451924E-011	7.092428E-013	0	0.000000E+000
2	167.15489171	7.092428E-013	1.451924E-011	1	0.000000E+000
2	167.15497338	1.451924E-011	7.092428E-013	0	0.000000E+000
2	167.15665751	7.092428E-013	1.451924E-011	1	0.000000E+000
2	167.15681353	1.451924E-011	7.092428E-013	0	0.000000E+000
2	167.15686225	7.092428E-013	1.451924E-011	1	0.000000E+000
2	167.15730689	1.451924E-011	7.092428E-013	0	0.000000E+000
2	167.15890066	7.092428E-013	1.451924E-011	1	0.000000E+000
2	167.15896747	1.451924E-011	7.092428E-013	0	0.000000E+000
2	167.15938505	7.092428E-013	1.451924E-011	1	0.000000E+000
2	167.15956674	1.451924E-011	7.092428E-013	0	0.000000E+000
2	167.15980441	7.092428E-013	1.451924E-011	1	0.000000E+000
2	167.15984210	1.451924E-011	7.092428E-013	0	0.000000E+000
2	167.16024326	7.092428E-013	1.451924E-011	1	0.000000E+000
2	167.16039521	1.451924E-011	7.092428E-013	0	0.000000E+000
2	167.16446924	7.092428E-013	1.451924E-011	1	0.000000E+000
2	167.16452917	1.451924E-011	7.092428E-013	0	0.000000E+000
2	167.16514153	7.092428E-013	1.451924E-011	1	0.000000E+000
2	167.16528777	1.451924E-011	7.092428E-013	0	0.000000E+000
2	167.16602552	7.092428E-013	1.451924E-011	1	0.000000E+000
2	167.16611766	1.451924E-011	7.092428E-013	0	0.000000E+000
2	167.17111498	7.092428E-013	1.451924E-011	1	0.000000E+000
2	167.17124510	1.451924E-011	7.092428E-013	0	0.000000E+000
2	167.17279722	7.092428E-013	1.451924E-011	1	0.000000E+000
2	167.17285393	1.451924E-011	7.092428E-013	0	0.000000E+000
2	167.17359054	7.092428E-013	1.451924E-011	1	0.000000E+000
2	167.17361122	1.451924E-011	7.092428E-013	0	0.000000E+000
2	167.17546904	7.092428E-013	1.451924E-011	1	0.000000E+000
2	167.17555823	1.451924E-011	7.092428E-013	0	0.000000E+000
2	167.17754841	7.092428E-013	1.451924E-011	1	0.000000E+000
2	167.17765558	1.451924E-011	7.092428E-013	0	0.000000E+000
2	167.17789309	7.092428E-013	1.451924E-011	1	0.000000E+000
2	167.17792981	1.451924E-011	7.092428E-013	0	0.000000E+000
2	167.17849293	7.092428E-013	1.451924E-011	1	0.000000E+000
2	167.17863782	1.451924E-011	7.092428E-013	0	0.000000E+000
2	167.17923314	7.092428E-013	1.451924E-011	1	0.000000E+000
2	167.17930444	1.451924E-011	7.092428E-013	0	0.000000E+000
2	167.17953579	7.092428E-013	1.451924E-011	1	0.000000E+000
2	167.17966610	1.451924E-011	7.092428E-013	0	0.000000E+000
2	167.17972675	7.092428E-013	1.451924E-011	1	0.000000E+000
2	167.17977361	1.451924E-011	7.092428E-013	0	0.000000E+000
2	167.17989410	7.092428E-013	1.451924E-011	1	0.000000E+000
2	167.17993742	1.451924E-011	7.092428E-013	0	0.000000E+000
2	167.18248217	7.092428E-013	1.451924E-011	1	0.000000E+000
2	167.18253370	1.451924E-011	7.092428E-013	0	0.000000E+000
2	167.18304648	7.092428E-013	1.451924E-011	1	0.000000E+000
2	167.18308491	1.451924E-011	7.092428E-013	0	0.000000E+000
2	167.18436059	7.092428E-013	1.451924E-011	1	0.000000E+000
2	167.18439329	1.451924E-011	7.092428E-013	0	0.000000E+000
2	167.18446349	7.092428E-013	1.451924E-011	1	0.000000E+000
2	167.18456414	1.451924E-011	7.092428E-013	0	0.000000E+000
2	167.18549926	7.092428E-013	1.451924E-011	1	0.000000E+000
2	167.18553495	1.451924E-011	7.092428E-013	0	0.000000E+000
2	167.18571761	7.092428E-013	1.451924E-011	1	0.000000E+000
2	167.18578185	1.451924E-011	7.092428E-013	0	0.000000E+000
2	167.18793744	7.092428E-013	1.451924E-011	1	0.000000E+000
2	167.18812073	1.451924E-011	7.092428E-013	0	0.000000E+000
2	167.18851863	7.092428E-013	1.451924E-011	1	0.000000E+000
2	167.18862281	1.451924E-011	7.092428E-013	0	0.000000E+000
2	167.18898469	7.092428E-013	1.451924E-011	1	0.000000E+000
2	167.18900211	1.451924E-011	7.092428E-013	0	0.000000E+000
2	167.18918195	7.092428E-013	1.451924E-011	1	0.000000E+000
2	167.18922246	1.451924E-011	7.092428E-013	0	0.000000E+000
2	167.19110518	7.092428E-013	1.451924E-011	1	0.000000E+000
2	167.19116351	1.451924E-011	7.092428E-013	0	0.000000E+000
2	192.41286849	1.093934E-012	1.490393E-011	1	0.000000E+000
2	192.41290525	1.490393E-011	1.093934E-012	0	0.000000E+000
2	192.41328415	1.093934E-012	1.490393E-011	1	0.000000E+000
2	192.41341478	1.490393E-011	1.093934E-012	0	0.000000E+000
2	192.41738713	1.093934E-012	1.490393E-011	1	0.000000E+000
2	192.41746238	1.490393E-011	1.093934E-012	0	0.000000E+000
2	192.41749039	1.093934E-012	1.490393E-011	1	0.000000E+000
2	192.41761191	1.490393E-011	1.093934E-012	0	0.000000E+000
2	192.41767026	1.093934E-012	1.490393E-011	1	0.000000E+000
2	192.41768368	1.490393E-011	1.093934E-012	0	0.000000E+000
2	192.41820465	1.093934E-012	1.490393E-011	1	0.000000E+000
2	192.41824274	1.490393E-011	1.093934E-012	0	0.000000E+000
2	192.41943377	1.093934E-012	1.490393E-011	1	0.000000E+000
2	192.41948799	1.490393E-011	1.093934E-012	0	0.000000E+000
2	192.41958884	1.093934E-012	1.490393E-011	1	0.000000E+000
2	192.41966219	1.490393E-011	1.093934E-012	0	0.000000E+000
2	192.42050578	1.093934E-012	1.490393E-011	1	0.000000E+000
2	192.42058091	1.490393E-011	1.093934E-012	0	0.000000E+000
2	192.42129741	1.093934E-012	1.490393E-011	1	0.000000E+000
2	192.42134515	1.490393E-011	1.093934E-012	0	0.000000E+000
2	192.42285580	1.093934E-012	1.490393E-011	1	0.000000E+000
2	192.42327598	1.490393E-011	1.093934E-012	0	0.000000E+000
2	192.42390643	1.093934E-012	1.490393E-011	1	0.000000E+000
2	192.42432331	1.490393E-011	1.093934E-012	0	0.000000E+000
2	192.42488691	1.093934E-012	1.490393E-011	1	0.000000E+000
2	192.42492489	1.490393E-011	1.093934E-012	0	0.000000E+000
2	192.42534103	1.093934E-012	1.490393E-011	1	0.000000E+000
2	192.42561049	1.490393E-011	1.093934E-012	0	0.000000E+000
2	192.42720821	1.093934E-012	1.490393E-011	1	0.000000E+000
2	192.42731314	1.490393E-011	1.093934E-012	0	0.000000E+000
2	192.42787073	1.093934E-012	1.490393E-011	1	0.000000E+000
2	192.42809375	1.490393E-011	1.093934E-012	0	0.000000E+000
2	192.42900630	1.093934E-012	1.490393E-011	1	0.000000E+000
2	192.42912227	1.490393E-011	1.093934E-012	0	0.000000E+000
2	192.44115986	1.093934E-012	1.490393E-011	1	0.000000E+000
2	192.44134508	1.490393E-011	1.093934E-012	0	0.000000E+000
2	192.44146671	1.093934E-012	1.490393E-011	1	0.000000E+000
2	192.44167899	1.490393E-011	1.093934E-012	0	0.000000E+000
2	192.44207631	1.093934E-012	1.490393E-011	1	0.000000E+000
2	192.44224781	1.490393E-011	1.093934E-012	0	0.000000E+000
2	192.44230092	1.093934E-012	1.490393E-011	1	0.000000E+000
2	192.44234584	1.490393E-011	1.093934E-012	0	0.000000E+000
2	192.44272325	1.093934E-012	1.490393E-011	1	0.000000E+000
2	192.44276508	1.490393E-011	1.093934E-012	0	0.000000E+000
2	192.44339099	1.093934E-012	1.490393E-011	1	0.000000E+000
2	192.44348820	1.490393E-011	1.093934E-012	0	0.000000E+000
2	192.44389061	1.093934E-012	1.490393E-011	1	0.000000E+000
2	192.44392256	1.490393E-011	1.093934E-012	0	0.000000E+000
2	192.44642272	1.093934E-012	1.490393E-011	1	0.000000E+000
2	192.44647949	1.490393E-011	1.093934E-012	0	0.000000E+000
2	192.44784945	1.093934E-012	1.490393E-011	1	0.000000E+000
2	192.44789143	1.490393E-011	1.093934E-012	0	0.000000E+000
2	192.44793571	1.093934E-012	1.490393E-011	1	0.000000E+000
2	192.44802301	1.490393E-011	1.093934E-012	0	0.000000E+000
2	192.45035402	1.093934E-012	1.490393E-011	1	0.000000E+000
2	192.45067843	1.490393E-011	1.093934E-012	0	0.000000E+000
2	192.45094628	1.093934E-012	1.490393E-011	1	0.000000E+000
2	192.45122286	1.490393E-011	1.093934E-012	0	0.000000E+000
2	192.45226667	1.093934E-012	1.490393E-011	1	0.000000E+000
2	192.45242789	1.490393E-011	1.093934E-012	0	0.000000E+000
2	192.45253576	1.093934E-012	1.490393E-011	1	0.000000E+000
2	192.45265090	1.490393E-011	1.093934E-012	0	0.000000E+000
2	192.45274733	1.093934E-012	1.490393E-011	1	0.000000E+000
2	192.45306585	1.490393E-011	1.093934E-012	0	0.000000E+000
2	192.45314339	1.093934E-012	1.490393E-011	1	0.000000E+000
2	192.45323141	1.490393E-011	1.093934E-012	0	0.000000E+000
2	192.45431701	1.093934E-012	1.490393E-011	1	0.000000E+000
2	192.45450666	1.490393E-011	1.093934E-012	0	0.000000E+000
2	192.45469070	1.093934E-012	1.490393E-011	1	0.000000E+000
2	192.45499260	1.490393E-011	1.093934E-012	0	0.000000E+000
2	192.45675967	1.093934E-012	1.490393E-011	1	0.000000E+000
2	192.45688391	1.490393E-011	1.093934E-012	0	0.000000E+000
2	192.45755884	1.093934E-012	1.490393E-011	1	0.000000E+000
2	192.45762789	1.490393E-011	1.093934E-012	0	0.000000E+000
2	192.45839828	1.093934E-012	1.490393E-011	1	0.000000E+000
2	192.45872327	1.490393E-011	1.093934E-012	0	0.000000E+000
2	192.45986440	1.093934E-012	1.490393E-011	1	0.000000E+000
2	192.45999501	1.490393E-011	1.093934E-012	0	0.000000E+000
2	192.46030616	1.093934E-012	1.490393E-011	1	0.000000E+000
2	192.46042461	1.490393E-011	1.093934E-012	0	0.000000E+000
2	192.46075583	1.093934E-012	1.490393E-011	1	0.000000E+000
2	192.46076623	1.490393E-011	1.093934E-012	0	0.000000E+000
2	192.46084432	1.093934E-012	1.490393E-011	1	0.000000E+000
2	192.46089245	1.490393E-011	1.093934E-012	0	0.000000E+000
2	192.46135734	1.093934E-012	1.490393E-011	1	0.000000E+000
2	192.46157282	1.490393E-011	1.093934E-012	0	0.000000E+000
2	192.46421089	1.093934E-012	1.490393E-011	1	0.000000E+000
2	192.46424590	1.490393E-011	1.093934E-012	0	0.000000E+000
2	192.46461359	1.093934E-012	1.490393E-011	1	0.000000E+000
2	192.46503093	1.490393E-011	1.093934E-012	0	0.000000E+000
2	192.46632743	1.093934E-012	1.490393E-011	1	0.000000E+000
2	192.46653546	1.490393E-011	1.093934E-012	0	0.000000E+000
2	192.46982542	1.093934E-012	1.490393E-011	1	0.000000E+000
2	192.46996001	1.490393E-011	1.093934E-012	0	0.000000E+000
2	192.47349346	1.093934E-012	1.490393E-011	1	0.000000E+000
2	192.47383584	1.490393E-011	1.093934E-012	0	0.000000E+000
2	192.47451274	1.093934E-012	1.490393E-011	1	0.000000E+000
2	192.47466520	1.490393E-011	1.093934E-012	0	0.000000E+000
2	192.47566603	1.093934E-012	1.490393E-011	1	0.000000E+000
2	192.47583809	1.490393E-011	1.093934E-012	0	0.000000E+000
2	192.47587459	1.093934E-012	1.490393E-011	1	0.000000E+000
2	192.47595816	1.490393E-011	1.093934E-012	0	0.000000E+000
2	192.47657731	1.093934E-012	1.490393E-011	1	0.000000E+000
2	192.47661929	1.490393E-011	1.093934E-012	0	0.000000E+000
2	192.47795611	1.093934E-012	1.490393E-011	1	0.000000E+000
2	192.47799296	1.490393E-011	1.093934E-012	0	0.000000E+000
2	192.47818789	1.093934E-012	1.490393E-011	1	0.000000E+000
2	192.47842282	1.490393E-011	1.093934E-012	0	0.000000E+000
2	192.47852871	1.093934E-012	1.490393E-011	1	0.000000E+000
2	192.47878861	1.490393E-011	1.093934E-012	0	0.000000E+000
2	192.47927908	1.093934E-012	1.490393E-011	1	0.000000E+000
2	192.47939603	1.490393E-011	1.093934E-012	0	0.000000E+000
2	192.48171605	1.093934E-012	1.490393E-011	1	0.000000E+000
2	192.48185181	1.490393E-011	1.093934E-012	0	0.000000E+000
2	192.48316814	1.093934E-012	1.490393E-011	1	0.000000E+000
2	192.48328362	1.490393E-011	1.093934E-012	0	0.000000E+000
2	192.48340559	1.093934E-012	1.490393E-011	1	0.000000E+000
2	192.48373874	1.490393E-011	1.093934E-012	0	0.000000E+000
2	192.48402010	1.093934E-012	1.490393E-011	1	0.000000E+000
2	192.48411634	1.490393E-011	1.093934E-012	0	0.000000E+000
2	192.48628785	1.093934E-012	1.490393E-011	1	0.000000E+000
2	192.48635552	1.490393E-011	1.093934E-012	0	0.000000E+000
2	192.48669590	1.093934E-012	1.490393E-011	1	0.000000E+000
2	192.48685516	1.490393E-011	1.093934E-012	0	0.000000E+000
2	192.48752672	1.093934E-012	1.490393E-011	1	0.000000E+000
2	192.48763253	1.490393E-011	1.093934E-012	0	0.000000E+000
2	192.48792871	1.093934E-012	1.490393E-011	1	0.000000E+000
2	192.48807778	1.490393E-011	1.093934E-012	0	0.000000E+000
2	192.48832146	1.093934E-012	1.490393E-011	1	0.000000E+000
2	192.48836618	1.490393E-011	1.093934E-012	0	0.000000E+000
2	192.48871513	1.093934E-012	1.490393E-011	1	0.000000E+000
2	192.48875936	1.490393E-011	1.093934E-012	0	0.000000E+000
2	192.49044197	1.093934E-012	1.490393E-011	1	0.000000E+000
2	192.49053415	1.490393E-011	1.093934E-012	0	0.000000E+000
2	192.49095053	1.093934E-012	1.490393E-011	1	0.000000E+000
2	192.49113838	1.490393E-011	1.093934E-012	0	0.000000E+000
2	192.49174835	1.093934E-012	1.490393E-011	1	0.000000E+000
2	192.49197035	1.490393E-011	1.093934E-012	0	0.000000E+000
2	192.49221751	1.093934E-012	1.490393E-011	1	0.000000E+000
2	192.49227339	1.490393E-011	1.093934E-012	0	0.000000E+000
2	192.49299952	1.093934E-012	1.490393E-011	1	0.000000E+000
2	192.49319088	1.490393E-011	1.093934E-012	0	0.000000E+000
2	192.49389788	1.093934E-012	1.490393E-011	1	0.000000E+000
2	192.49393751	1.490393E-011	1.093934E-012	0	0.000000E+000
2	192.49408582	1.093934E-012	1.490393E-011	1	0.000000E+000
2	192.49410788	1.490393E-011	1.093934E-012	0	0.000000E+000
2	192.49606191	1.093934E-012	1.490393E-011	1	0.000000E+000
2	192.49611218	1.490393E-011	1.093934E-012	0	0.000000E+000
2	192.49631729	1.093934E-012	1.490393E-011	1	0.000000E+000
2	192.49635743	1.490393E-011	1.093934E-012	0	0.000000E+000
2	192.49725256	1.093934E-012	1.490393E-011	1	0.000000E+000
2	192.49734331	1.490393E-011	1.093934E-012	0	0.000000E+000
2	192.50048642	1.093934E-012	1.490393E-011	1	0.000000E+000
2	192.50052817	1.490393E-011	1.093934E-012	0	0.000000E+000
2	192.50161136	1.093934E-012	1.490393E-011	1	0.000000E+000
2	192.50169195	1.490393E-011	1.093934E-012	0	0.000000E+000
2	192.50256380	1.093934E-012	1.490393E-011	1	0.000000E+000
2	192.50259483	1.490393E-011	1.093934E-012	0	0.000000E+000
2	192.50285624	1.093934E-012	1.490393E-011	1	0.000000E+000
2	192.50289932	1.490393E-011	1.093934E-012	0	0.000000E+000
2	192.50399213	1.093934E-012	1.490393E-011	1	0.000000E+000
2	192.50433133	1.490393E-011	1.093934E-012	0	0.000000E+000
2	192.50497289	1.093934E-012	1.490393E-011	1	0.000000E+000
2	192.50526485	1.490393E-011	1.093934E-012	0	0.000000E+000
2	192.50557459	1.093934E-012	1.490393E-011	1	0.000000E+000
2	192.50598734	1.490393E-011	1.093934E-012	0	0.000000E+000
2	192.50603932	1.093934E-012	1.490393E-011	1	0.000000E+000
2	192.50609056	1.490393E-011	1.093934E-012	0	0.000000E+000
2	192.51108733	1.093934E-012	1.490393E-011	1	0.000000E+000
2	192.51121471	1.490393E-011	1.093934E-012	0	0.000000E+000
2	192.51752843	1.093934E-012	1.490393E-011	1	0.000000E+000
2	192.51767474	1.490393E-011	1.093934E-012	0	0.000000E+000
2	192.51779479	1.093934E-012	1.490393E-011	1	0.000000E+000
2	192.51793488	1.490393E-011	1.093934E-012	0	0.000000E+000
2	192.51800087	1.093934E-012	1.490393E-011	1	0.000000E+000
2	192.51812079	1.490393E-011	1.093934E-012	0	0.000000E+000
2	192.51858001	1.093934E-012	1.490393E-011	1	0.000000E+000
2	192.51860486	1.490393E-011	1.093934E-012	0	0.000000E+000
2	192.51882600	1.093934E-012	1.490393E-011	1	0.000000E+000
2	192.51887819	1.490393E-011	1.093934E-012	0	0.000000E+000
2	192.52195631	1.093934E-012	1.490393E-011	1	0.000000E+000
2	192.52208757	1.490393E-011	1.093934E-012	0	0.000000E+000
2	192.52210660	1.093934E-012	1.490393E-011	1	0.000000E+000
2	192.52240889	1.490393E-011	1.093934E-012	0	0.000000E+000
2	192.52291742	1.093934E-012	1.490393E-011	1	0.000000E+000
2	192.52292414	1.490393E-011	1.093934E-012	0	0.000000E+000
2	192.52404110	1.093934E-012	1.490393E-011	1	0.000000E+000
2	192.52412220	1.490393E-011	1.093934E-012	0	0.000000E+000
2	192.52443498	1.093934E-012	1.490393E-011	1	0.000000E+000
2	192.52474613	1.490393E-011	1.093934E-012	0	0.000000E+000
2	192.52583993	1.093934E-012	1.490393E-011	1	0.000000E+000
2	192.52588083	1.490393E-011	1.093934E-012	0	0.000000E+000
2	192.52688505	1.093934E-012	1.490393E-011	1	0.000000E+000
2	192.52694905	1.490393E-011	1.093934E-012	0	0.000000E+000
2	192.53011300	1.093934E-012	1.490393E-011	1	0.000000E+000
2	192.53020865	1.490393E-011	1.093934E-012	0	0.000000E+000
2	192.53038890	1.093934E-012	1.490393E-011	1	0.000000E+000
2	192.53043075	1.490393E-011	1.093934E-012	0	0.000000E+000
2	192.53047400	1.093934E-012	1.490393E-011	1	0.000000E+000
2	192.53084734	1.490393E-011	1.093934E-012	0	0.000000E+000
2	192.53092382	1.093934E-012	1.490393E-011	1	0.000000E+000
2	192.53135605	1.490393E-011	1.093934E-012	0	0.000000E+000
2	192.53231371	1.093934E-012	1.490393E-011	1	0.000000E+000
2	192.53236677	1.490393E-011	1.093934E-012	0	0.000000E+000
2	192.53378053	1.093934E-012	1.490393E-011	1	0.000000E+000
2	192.53381810	1.490393E-011	1.093934E-012	0	0.000000E+000
2	192.53547548	1.093934E-012	1.490393E-011	1	0.000000E+000
2	192.53578838	1.490393E-011	1.093934E-012	0	0.000000E+000
2	192.53683657	1.093934E-012	1.490393E-011	1	0.000000E+000
2	192.53693410	1.490393E-011	1.093934E-012	0	0.000000E+000
2	192.53730034	1.093934E-012	1.490393E-011	1	0.000000E+000
2	192.53759038	1.490393E-011	1.093934E-012	0	0.000000E+000
2	192.53886761	1.093934E-012	1.490393E-011	1	0.000000E+000
2	192.53889271	1.490393E-011	1.093934E-012	0	0.000000E+000
2	192.53946701	1.093934E-012	1.490393E-011	1	0.000000E+000
2	192.53950779	1.490393E-011	1.093934E-012	0	0.000000E+000
2	192.53976536	1.093934E-012	1.490393E-011	1	0.000000E+000
2	192.53979424	1.490393E-011	1.093934E-012	0	0.000000E+000
2	192.54177886	1.093934E-012	1.490393E-011	1	0.000000E+000
2	192.54194555	1.490393E-011	1.093934E-012	0	0.000000E+000
2	192.54311816	1.093934E-012	1.490393E-011	1	0.000000E+000
2	192.54335737	1.490393E-011	1.093934E-012	0	0.000000E+000
2	192.54344605	1.093934E-012	1.490393E-011	1	0.000000E+000
2	192.54355292	1.490393E-011	1.093934E-012	0	0.000000E+000
2	192.54376746	1.093934E-012	1.490393E-011	1	0.000000E+000
2	192.54384089	1.490393E-011	1.093934E-012	0	0.000000E+000
2	192.54466422	1.093934E-012	1.490393E-011	1	0.000000E+000
2	192.54481674	1.490393E-011	1.093934E-012	0	0.000000E+000
2	192.54524780	1.093934E-012	1.490393E-011	1	0.000000E+000
2	192.54530090	1.490393E-011	1.093934E-012	0	0.000000E+000
2	192.54970635	1.093934E-012	1.490393E-011	1	0.000000E+000
2	192.54979243	1.490393E-011	1.093934E-012	0	0.000000E+000
2	192.54987108	1.093934E-012	1.490393E-011	1	0.000000E+000
2	192.54990549	1.490393E-011	1.093934E-012	0	0.000000E+000
2	192.55031399	1.093934E-012	1.490393E-011	1	0.000000E+000
2	192.55034738	1.490393E-011	1.093934E-012	0	0.000000E+000
2	192.55130771	1.093934E-012	1.490393E-011	1	0.000000E+000
2	192.55163616	1.490393E-011	1.093934E-012	0	0.000000E+000
2	192.55212259	1.093934E-012	1.490393E-011	1	0.000000E+000
2	192.55244259	1.490393E-011	1.093934E-012	0	0.000000E+000
2	192.55251108	1.093934E-012	1.490393E-011	1	0.000000E+000
2	192.55282207	1.490393E-011	1.093934E-012	0	0.000000E+000
2	192.55455199	1.093934E-012	1.490393E-011	1	0.000000E+000
2	192.55467000	1.490393E-011	1.093934E-012	0	0.000000E+000
2	192.55498622	1.093934E-012	1.490393E-011	1	0.000000E+000
2	192.55506101	1.490393E-011	1.093934E-012	0	0.000000E+000
2	192.55624680	1.093934E-012	1.490393E-011	1	0.000000E+000
2	192.55664164	1.490393E-011	1.093934E-012	0	0.000000E+000
2	192.55668003	1.093934E-012	1.490393E-011	1	0.000000E+000
2	192.55689846	1.490393E-011	1.093934E-012	0	0.000000E+000
2	192.55776377	1.093934E-012	1.490393E-011	1	0.000000E+000
2	192.55782725	1.490393E-011	1.093934E-012	0	0.000000E+000
2	192.55951713	1.093934E-012	1.490393E-011	1	0.000000E+000
2	192.55960069	1.490393E-011	1.093934E-012	0	0.000000E+000
2	192.56034777	1.093934E-012	1.490393E-011	1	0.000000E+000
2	192.56046369	1.490393E-011	1.093934E-012	0	0.000000E+000
2	192.56240285	1.093934E-012	1.490393E-011	1	0.000000E+000
2	192.56259328	1.490393E-011	1.093934E-012	0	0.000000E+000
2	192.56292280	1.093934E-012	1.490393E-011	1	0.000000E+000
2	192.56296135	1.490393E-011	1.093934E-012	0	0.000000E+000
2	192.56374074	1.093934E-012	1.490393E-011	1	0.000000E+000
2	192.56385593	1.490393E-011	1.093934E-012	0	0.000000E+000
2	192.56657038	1.093934E-012	1.490393E-011	1	0.000000E+000
2	192.56667898	1.490393E-011	1.093934E-012	0	0.000000E+000
2	192.56680250	1.093934E-012	1.490393E-011	1	0.000000E+000
2	192.56697857	1.490393E-011	1.093934E-012	0	0.000000E+000
2	197.23137024	1.115260E-012	1.492526E-011	1	0.000000E+000
2	197.23137200	1.492526E-011	1.115260E-012	0	0.000000E+000
2	197.23137243	1.115260E-012	1.492526E-011	1	0.000000E+000
2	197.23147552	1.492526E-011	1.115260E-012	0	0.000000E+000
2	197.23166825	1.115260E-012	1.492526E-011	1	0.000000E+000
2	197.23171809	1.492526E-011	1.115260E-012	0	0.000000E+000
2	197.23199704	1.115260E-012	1.492526E-011	1	0.000000E+000
2	197.23200064	1.492526E-011	1.115260E-012	0	0.000000E+000
2	197.23316708	1.115260E-012	1.492526E-011	1	0.000000E+000
2	197.23327410	1.492526E-011	1.115260E-012	0	0.000000E+000
2	197.23330350	1.115260E-012	1.492526E-011	1	0.000000E+000
2	197.23336059	1.492526E-011	1.115260E-012	0	0.000000E+000
2	197.23408236	1.115260E-012	1.492526E-011	1	0.000000E+000
2	197.23415545	1.492526E-011	1.115260E-012	0	0.000000E+000
2	197.23498780	1.115260E-012	1.492526E-011	1	0.000000E+000
2	197.23502779	1.492526E-011	1.115260E-012	0	0.000000E+000
2	197.23837830	1.115260E-012	1.492526E-011	1	0.000000E+000
2	197.23844896	1.492526E-011	1.115260E-012	0	0.000000E+000
2	197.23868516	1.115260E-012	1.492526E-011	1	0.000000E+000
2	197.23877911	1.492526E-011	1.115260E-012	0	0.000000E+000
2	197.24042893	1.115260E-012	1.492526E-011	1	0.000000E+000
2	197.24047245	1.492526E-011	1.115260E-012	0	0.000000E+000
2	197.24129747	1.115260E-012	1.492526E-011	1	0.000000E+000
2	197.24142372	1.492526E-011	1.115260E-012	0	0.000000E+000
2	197.25124790	1.115260E-012	1.492526E-011	1	0.000000E+000
2	197.25132614	1.492526E-011	1.115260E-012	0	0.000000E+000
2	197.25181429	1.115260E-012	1.492526E-011	1	0.000000E+000
2	197.25186893	1.492526E-011	1.115260E-012	0	0.000000E+000
2	197.25246146	1.115260E-012	1.492526E-011	1	0.000000E+000
2	197.25251242	1.492526E-011	1.115260E-012	0	0.000000E+000
2	197.25281357	1.115260E-012	1.492526E-011	1	0.000000E+000
2	197.25290889	1.492526E-011	1.115260E-012	0	0.000000E+000
2	197.25309259	1.115260E-012	1.492526E-011	1	0.000000E+000
2	197.25320606	1.492526E-011	1.115260E-012	0	0.000000E+000
2	197.25522782	1.115260E-012	1.492526E-011	1	0.000000E+000
2	197.25527148	1.492526E-011	1.115260E-012	0	0.000000E+000
2	197.25642327	1.115260E-012	1.492526E-011	1	0.000000E+000
2	197.25660052	1.492526E-011	1.115260E-012	0	0.000000E+000
2	197.25695453	1.115260E-012	1.492526E-011	1	0.000000E+000
2	197.25700531	1.492526E-011	1.115260E-012	0	0.000000E+000
2	197.25714090	1.115260E-012	1.492526E-011	1	0.000000E+000
2	197.25718296	1.492526E-011	1.115260E-012	0	0.000000E+000
2	197.25722475	1.115260E-012	1.492526E-011	1	0.000000E+000
2	197.25735118	1.492526E-011	1.115260E-012	0	0.000000E+000
2	197.25814831	1.115260E-012	1.492526E-011	1	0.000000E+000
2	197.25824986	1.492526E-011	1.115260E-012	0	0.000000E+000
2	197.25840636	1.115260E-012	1.492526E-011	1	0.000000E+000
2	197.25867209	1.492526E-011	1.115260E-012	0	0.000000E+000
2	197.25958535	1.115260E-012	1.492526E-011	1	0.000000E+000
2	197.25962490	1.492526E-011	1.115260E-012	0	0.000000E+000
2	197.26003269	1.115260E-012	1.492526E-011	1	0.000000E+000
2	197.26031443	1.492526E-011	1.115260E-012	0	0.000000E+000
2	197.26111122	1.115260E-012	1.492526E-011	1	0.000000E+000
2	197.26124385	1.492526E-011	1.115260E-012	0	0.000000E+000
2	197.26147121	1.115260E-012	1.492526E-011	1	0.000000E+000
2	197.26157714	1.492526E-011	1.115260E-012	0	0.000000E+000
2	197.26503964	1.115260E-012	1.492526E-011	1	0.000000E+000
2	197.26506838	1.492526E-011	1.115260E-012	0	0.000000E+000
2	197.26947811	1.115260E-012	1.492526E-011	1	0.000000E+000
2	197.26952466	1.492526E-011	1.115260E-012	0	0.000000E+000
2	197.26998337	1.115260E-012	1.492526E-011	1	0.000000E+000
2	197.27019824	1.492526E-011	1.115260E-012	0	0.000000E+000
2	197.27044720	1.115260E-012	1.492526E-011	1	0.000000E+000
2	197.27053420	1.492526E-011	1.115260E-012	0	0.000000E+000
2	197.27069613	1.115260E-012	1.492526E-011	1	0.000000E+000
2	197.27072001	1.492526E-011	1.115260E-012	0	0.000000E+000
2	197.27390703	1.115260E-012	1.492526E-011	1	0.000000E+000
2	197.27409811	1.492526E-011	1.115260E-012	0	0.000000E+000
2	197.27514718	1.115260E-012	1.492526E-011	1	0.000000E+000
2	197.27521448	1.492526E-011	1.115260E-012	0	0.000000E+000
2	197.27628255	1.115260E-012	1.492526E-011	1	0.000000E+000
2	197.27632226	1.492526E-011	1.115260E-012	0	0.000000E+000
2	197.27700664	1.115260E-012	1.492526E-011	1	0.000000E+000
2	197.27717619	1.492526E-011	1.115260E-012	0	0.000000E+000
2	197.27750866	1.115260E-012	1.492526E-011	1	0.000000E+000
2	197.27779037	1.492526E-011	1.115260E-012	0	0.000000E+000
2	197.27806856	1.115260E-012	1.492526E-011	1	0.000000E+000
2	197.27819621	1.492526E-011	1.115260E-012	0	0.000000E+000
2	197.27928859	1.115260E-012	1.492526E-011	1	0.000000E+000
2	197.27948657	1.492526E-011	1.115260E-012	0	0.000000E+000
2	197.27953517	1.115260E-012	1.492526E-011	1	0.000000E+000
2	197.27991331	1.492526E-011	1.115260E-012	0	0.000000E+000
2	197.28014899	1.115260E-012	1.492526E-011	1	0.000000E+000
2	197.28029518	1.492526E-011	1.115260E-012	0	0.000000E+000
2	197.28073255	1.115260E-012	1.492526E-011	1	0.000000E+000
2	197.28098712	1.492526E-011	1.115260E-012	0	0.000000E+000
2	197.28155924	1.115260E-012	1.492526E-011	1	0.000000E+000
2	197.28172176	1.492526E-011	1.115260E-012	0	0.000000E+000
2	197.28177979	1.115260E-012	1.492526E-011	1	0.000000E+000
2	197.28185768	1.492526E-011	1.115260E-012	0	0.000000E+000
2	197.28232157	1.115260E-012	1.492526E-011	1	0.000000E+000
2	197.28255330	1.492526E-011	1.115260E-012	0	0.000000E+000
2	197.28261456	1.115260E-012	1.492526E-011	1	0.000000E+000
2	197.28277773	1.492526E-011	1.115260E-012	0	0.000000E+000
2	197.28352407	1.115260E-012	1.492526E-011	1	0.000000E+000
2	197.28366260	1.492526E-011	1.115260E-012	0	0.000000E+000
2	197.28517223	1.115260E-012	1.492526E-011	1	0.000000E+000
2	197.28536146	1.492526E-011	1.115260E-012	0	0.000000E+000
2	197.28772228	1.115260E-012	1.492526E-011	1	0.000000E+000
2	197.28773432	1.492526E-011	1.115260E-012	0	0.000000E+000
2	197.28777843	1.115260E-012	1.492526E-011	1	0.000000E+000
2	197.28781498	1.492526E-011	1.115260E-012	0	0.000000E+000
2	197.28819498	1.115260E-012	1.492526E-011	1	0.000000E+000
2	197.28831802	1.492526E-011	1.115260E-012	0	0.000000E+000
2	197.28845462	1.115260E-012	1.492526E-011	1	0.000000E+000
2	197.28859884	1.492526E-011	1.115260E-012	0	0.000000E+000
2	197.28868108	1.115260E-012	1.492526E-011	1	0.000000E+000
2	197.28877852	1.492526E-011	1.115260E-012	0	0.000000E+000
2	197.28929465	1.115260E-012	1.492526E-011	1	0.000000E+000
2	197.28930609	1.492526E-011	1.115260E-012	0	0.000000E+000
2	197.29132193	1.115260E-012	1.492526E-011	1	0.000000E+000
2	197.29151109	1.492526E-011	1.115260E-012	0	0.000000E+000
2	197.29168907	1.115260E-012	1.492526E-011	1	0.000000E+000
2	197.29188741	1.492526E-011	1.115260E-012	0	0.000000E+000
2	197.29524740	1.115260E-012	1.492526E-011	1	0.000000E+000
2	197.29528109	1.492526E-011	1.115260E-012	0	0.000000E+000
2	197.29545192	1.115260E-012	1.492526E-011	1	0.000000E+000
2	197.29569370	1.492526E-011	1.115260E-012	0	0.000000E+000
2	197.29688160	1.115260E-012	1.492526E-011	1	0.000000E+000
2	197.29704157	1.492526E-011	1.115260E-012	0	0.000000E+000
2	197.29738440	1.115260E-012	1.492526E-011	1	0.000000E+000
2	197.29772264	1.492526E-011	1.115260E-012	0	0.000000E+000
2	197.29839140	1.115260E-012	1.492526E-011	1	0.000000E+000
2	197.29842641	1.492526E-011	1.115260E-012	0	0.000000E+000
2	197.29953308	1.115260E-012	1.492526E-011	1	0.000000E+000
2	197.29985086	1.492526E-011	1.115260E-012	0	0.000000E+000
2	197.30005815	1.115260E-012	1.492526E-011	1	0.000000E+000
2	197.30011438	1.492526E-011	1.115260E-012	0	0.000000E+000
2	197.30034007	1.115260E-012	1.492526E-011	1	0.000000E+000
2	197.30036431	1.492526E-011	1.115260E-012	0	0.000000E+000
2	197.30071684	1.115260E-012	1.492526E-011	1	0.000000E+000
2	197.30074793	1.492526E-011	1.115260E-012	0	0.000000E+000
2	197.30081909	1.115260E-012	1.492526E-011	1	0.000000E+000
2	197.30084675	1.492526E-011	1.115260E-012	0	0.000000E+000
2	197.30108199	1.115260E-012	1.492526E-011	1	0.000000E+000
2	197.30140995	1.492526E-011	1.115260E-012	0	0.000000E+000
2	197.30168762	1.115260E-012	1.492526E-011	1	0.000000E+000
2	197.30183020	1.492526E-011	1.115260E-012	0	0.000000E+000
2	197.30194379	1.115260E-012	1.492526E-011	1	0.000000E+000
2	197.30211454	1.492526E-011	1.115260E-012	0	0.000000E+000
2	197.30273555	1.115260E-012	1.492526E-011	1	0.000000E+000
2	197.30297511	1.492526E-011	1.115260E-012	0	0.000000E+000
2	232.24926368	6.058691E-013	1.441587E-011	1	0.000000E+000
2	232.24926400	1.441587E-011	6.058691E-013	0	0.000000E+000
2	232.24926466	6.058691E-013	1.441587E-011	1	0.000000E+000
2	232.24938041	1.441587E-011	6.058691E-013	0	0.000000E+000
2	232.24967395	6.058691E-013	1.441587E-011	1	0.000000E+000
2	232.24980996	1.441587E-011	6.058691E-013	0	0.000000E+000
2	232.24984397	6.058691E-013	1.441587E-011	1	0.000000E+000
2	232.24987496	1.441587E-011	6.058691E-013	0	0.000000E+000
2	232.25005179	6.058691E-013	1.441587E-011	1	0.000000E+000
2	232.25009963	1.441587E-011	6.058691E-013	0	0.000000E+000
2	232.25446370	6.058691E-013	1.441587E-011	1	0.000000E+000
2	232.25450336	1.441587E-011	6.058691E-013	0	0.000000E+000
2	232.25528431	6.058691E-013	1.441587E-011	1	0.000000E+000
2	232.25535424	1.441587E-011	6.058691E-013	0	0.000000E+000
2	232.25627604	6.058691E-013	1.441587E-011	1	0.000000E+000
2	232.25658058	1.441587E-011	6.058691E-013	0	0.000000E+000
2	232.25784132	6.058691E-013	1.441587E-011	1	0.000000E+000
2	232.25802292	1.441587E-011	6.058691E-013	0	0.000000E+000
2	232.25999345	6.058691E-013	1.441587E-011	1	0.000000E+000
2	232.26004064	1.441587E-011	6.058691E-013	0	0.000000E+000
2	232.26013219	6.058691E-013	1.441587E-011	1	0.000000E+000
2	232.26023736	1.441587E-011	6.058691E-013	0	0.000000E+000
2	232.26156852	6.058691E-013	1.441587E-011	1	0.000000E+000
2	232.26171826	1.441587E-011	6.058691E-013	0	0.000000E+000
2	232.26182663	6.058691E-013	1.441587E-011	1	0.000000E+000
2	232.26188487	1.441587E-011	6.058691E-013	0	0.000000E+000
2	232.26286525	6.058691E-013	1.441587E-011	1	0.000000E+000
2	232.26288387	1.441587E-011	6.058691E-013	0	0.000000E+000
2	232.26437177	6.058691E-013	1.441587E-011	1	0.000000E+000
2	232.26441994	1.441587E-011	6.058691E-013	0	0.000000E+000
2	232.26462784	6.058691E-013	1.441587E-011	1	0.000000E+000
2	232.26465768	1.441587E-011	6.058691E-013	0	0.000000E+000
2	232.26478282	6.058691E-013	1.441587E-011	1	0.000000E+000
2	232.26550064	1.441587E-011	6.058691E-013	0	0.000000E+000
2	232.26726612	6.058691E-013	1.441587E-011	1	0.000000E+000
2	232.26739315	1.441587E-011	6.058691E-013	0	0.000000E+000
2	232.26826506	6.058691E-013	1.441587E-011	1	0.000000E+000
2	232.26832147	1.441587E-011	6.058691E-013	0	0.000000E+000
2	232.26851213	6.058691E-013	1.441587E-011	1	0.000000E+000
2	232.26861713	1.441587E-011	6.058691E-013	0	0.000000E+000
2	232.26887335	6.058691E-013	1.441587E-011	1	0.000000E+000
2	232.26942864	1.441587E-011	6.058691E-013	0	0.000000E+000
2	232.27015340	6.058691E-013	1.441587E-011	1	0.000000E+000
2	232.27038155	1.441587E-011	6.058691E-013	0	0.000000E+000
2	232.27107891	6.058691E-013	1.441587E-011	1	0.000000E+000
2	232.27135782	1.441587E-011	6.058691E-013	0	0.000000E+000
2	232.27194098	6.058691E-013	1.441587E-011	1	0.000000E+000
2	232.27213420	1.441587E-011	6.058691E-013	0	0.000000E+000
2	232.27566081	6.058691E-013	1.441587E-011	1	0.000000E+000
2	232.27578672	1.441587E-011	6.058691E-013	0	0.000000E+000
2	232.27615731	6.058691E-013	1.441587E-011	1	0.000000E+000
2	232.27635237	1.441587E-011	6.058691E-013	0	0.000000E+000
2	232.27941122	6.058691E-013	1.441587E-011	1	0.000000E+000
2	232.27984638	1.441587E-011	6.058691E-013	0	0.000000E+000
2	232.28156164	6.058691E-013	1.441587E-011	1	0.000000E+000
2	232.28160736	1.441587E-011	6.058691E-013	0	0.000000E+000
2	232.28306916	6.058691E-013	1.441587E-011	1	0.000000E+000
2	232.28316315	1.441587E-011	6.058691E-013	0	0.000000E+000
2	232.28389864	6.058691E-013	1.441587E-011	1	0.000000E+000
2	232.28394656	1.441587E-011	6.058691E-013	0	0.000000E+000
2	232.28486348	6.058691E-013	1.441587E-011	1	0.000000E+000
2	232.28504644	1.441587E-011	6.058691E-013	0	0.000000E+000
2	232.28547755	6.058691E-013	1.441587E-011	1	0.000000E+000
2	232.28618371	1.441587E-011	6.058691E-013	0	0.000000E+000
2	232.28656224	6.058691E-013	1.441587E-011	1	0.000000E+000
2	232.28676920	1.441587E-011	6.058691E-013	0	0.000000E+000
2	232.28744142	6.058691E-013	1.441587E-011	1	0.000000E+000
2	232.28757448	1.441587E-011	6.058691E-013	0	0.000000E+000
2	232.28960662	6.058691E-013	1.441587E-011	1	0.000000E+000
2	232.28981579	1.441587E-011	6.058691E-013	0	0.000000E+000
2	232.29002760	6.058691E-013	1.441587E-011	1	0.000000E+000
2	232.29004135	1.441587E-011	6.058691E-013	0	0.000000E+000
2	232.29082719	6.058691E-013	1.441587E-011	1	0.000000E+000
2	232.29090319	1.441587E-011	6.058691E-013	0	0.000000E+000
2	232.29208636	6.058691E-013	1.441587E-011	1	0.000000E+000
2	232.29247253	1.441587E-011	6.058691E-013	0	0.000000E+000
2	232.29299051	6.058691E-013	1.441587E-011	1	0.000000E+000
2	232.29300020	1.441587E-011	6.058691E-013	0	0.000000E+000
2	232.29311640	6.058691E-013	1.441587E-011	1	0.000000E+000
2	232.29320243	1.441587E-011	6.058691E-013	0	0.000000E+000
2	232.29557871	6.058691E-013	1.441587E-011	1	0.000000E+000
2	232.29571978	1.441587E-011	6.058691E-013	0	0.000000E+000
2	232.29611494	6.058691E-013	1.441587E-011	1	0.000000E+000
2	232.29615193	1.441587E-011	6.058691E-013	0	0.000000E+000
2	232.29712235	6.058691E-013	1.441587E-011	1	0.000000E+000
2	232.29734392	1.441587E-011	6.058691E-013	0	0.000000E+000
2	232.29812106	6.058691E-013	1.441587E-011	1	0.000000E+000
2	232.29815908	1.441587E-011	6.058691E-013	0	0.000000E+000
2	232.30186051	6.058691E-013	1.441587E-011	1	0.000000E+000
2	232.30187860	1.441587E-011	6.058691E-013	0	0.000000E+000
2	232.30206788	6.058691E-013	1.441587E-011	1	0.000000E+000
2	232.30214986	1.441587E-011	6.058691E-013	0	0.000000E+000
2	232.30331918	6.058691E-013	1.441587E-011	1	0.000000E+000
2	232.30363315	1.441587E-011	6.058691E-013	0	0.000000E+000
2	232.30385737	6.058691E-013	1.441587E-011	1	0.000000E+000
2	232.30395311	1.441587E-011	6.058691E-013	0	0.000000E+000
2	232.30409291	6.058691E-013	1.441587E-011	1	0.000000E+000
2	232.30423121	1.441587E-011	6.058691E-013	0	0.000000E+000
2	232.30445890	6.058691E-013	1.441587E-011	1	0.000000E+000
2	232.30447517	1.441587E-011	6.058691E-013	0	0.000000E+000
2	232.30618504	6.058691E-013	1.441587E-011	1	0.000000E+000
2	232.30624111	1.441587E-011	6.058691E-013	0	0.000000E+000
2	232.30866644	6.058691E-013	1.441587E-011	1	0.000000E+000
2	232.30873559	1.441587E-011	6.058691E-013	0	0.000000E+000
2	232.30879533	6.058691E-013	1.441587E-011	1	0.000000E+000
2	232.30890083	1.441587E-011	6.058691E-013	0	0.000000E+000
2	232.30927820	6.058691E-013	1.441587E-011	1	0.000000E+000
2	232.30938161	1.441587E-011	6.058691E-013	0	0.000000E+000
2	232.30940969	6.058691E-013	1.441587E-011	1	0.000000E+000
2	232.30943580	1.441587E-011	6.058691E-013	0	0.000000E+000
2	232.30962509	6.058691E-013	1.441587E-011	1	0.000000E+000
2	232.30971600	1.441587E-011	6.058691E-013	0	0.000000E+000
2	232.31025257	6.058691E-013	1.441587E-011	1	0.000000E+000
2	232.31029953	1.441587E-011	6.058691E-013	0	0.000000E+000
2	232.31073320	6.058691E-013	1.441587E-011	1	0.000000E+000
2	232.31103542	1.441587E-011	6.058691E-013	0	0.000000E+000
2	232.31174816	6.058691E-013	1.441587E-011	1	0.000000E+000
2	232.31194522	1.441587E-011	6.058691E-013	0	0.000000E+000
2	269.49087160	7.939471E-013	1.460395E-011	1	0.000000E+000
2	269.49089765	1.460395E-011	7.939471E-013	0	0.000000E+000
2	269.49209667	7.939471E-013	1.460395E-011	1	0.000000E+000
2	269.49214880	1.460395E-011	7.939471E-013	0	0.000000E+000
2	269.49403137	7.939471E-013	1.460395E-011	1	0.000000E+000
2	269.49413037	1.460395E-011	7.939471E-013	0	0.000000E+000
2	269.49534329	7.939471E-013	1.460395E-011	1	0.000000E+000
2	269.49535148	1.460395E-011	7.939471E-013	0	0.000000E+000
2	269.49576048	7.939471E-013	1.460395E-011	1	0.000000E+000
2	269.49582672	1.460395E-011	7.939471E-013	0	0.000000E+000
2	269.49597121	7.939471E-013	1.460395E-011	1	0.000000E+000
2	269.49601986	1.460395E-011	7.939471E-013	0	0.000000E+000
2	269.49832739	7.939471E-013	1.460395E-011	1	0.000000E+000
2	269.49840383	1.460395E-011	7.939471E-013	0	0.000000E+000
2	269.49901505	7.939471E-013	1.460395E-011	1	0.000000E+000
2	269.49902019	1.460395E-011	7.939471E-013	0	0.000000E+000
2	269.49942915	7.939471E-013	1.460395E-011	1	0.000000E+000
2	269.49954481	1.460395E-011	7.939471E-013	0	0.000000E+000
2	269.49990772	7.939471E-013	1.460395E-011	1	0.000000E+000
2	269.50011691	1.460395E-011	7.939471E-013	0	0.000000E+000
2	269.50025267	7.939471E-013	1.460395E-011	1	0.000000E+000
2	269.50029065	1.460395E-011	7.939471E-013	0	0.000000E+000
2	269.50152262	7.939471E-013	1.460395E-011	1	0.000000E+000
2	269.50159707	1.460395E-011	7.939471E-013	0	0.000000E+000
2	269.50279424	7.939471E-013	1.460395E-011	1	0.000000E+000
2	269.50292434	1.460395E-011	7.939471E-013	0	0.000000E+000
2	269.50304315	7.939471E-013	1.460395E-011	1	0.000000E+000
2	269.50356942	1.460395E-011	7.939471E-013	0	0.000000E+000
2	269.50376905	7.939471E-013	1.460395E-011	1	0.000000E+000
2	269.50379784	1.460395E-011	7.939471E-013	0	0.000000E+000
2	269.50383976	7.939471E-013	1.460395E-011	1	0.000000E+000
2	269.50385548	1.460395E-011	7.939471E-013	0	0.000000E+000
2	269.50505763	7.939471E-013	1.460395E-011	1	0.000000E+000
2	269.50513039	1.460395E-011	7.939471E-013	0	0.000000E+000
2	269.50517749	7.939471E-013	1.460395E-011	1	0.000000E+000
2	269.50530376	1.460395E-011	7.939471E-013	0	0.000000E+000
2	269.50615747	7.939471E-013	1.460395E-011	1	0.000000E+000
2	269.50619402	1.460395E-011	7.939471E-013	0	0.000000E+000
2	269.50687387	7.939471E-013	1.460395E-011	1	0.000000E+000
2	269.50708521	1.460395E-011	7.939471E-013	0	0.000000E+000
2	269.50808345	7.939471E-013	1.460395E-011	1	0.000000E+000
2	269.50809842	1.460395E-011	7.939471E-013	0	0.000000E+000
2	269.50927957	7.939471E-013	1.460395E-011	1	0.000000E+000
2	269.50939319	1.460395E-011	7.939471E-013	0	0.000000E+000
2	269.51010159	7.939471E-013	1.460395E-011	1	0.000000E+000
2	269.51013209	1.460395E-011	7.939471E-013	0	0.000000E+000
2	269.51017704	7.939471E-013	1.460395E-011	1	0.000000E+000
2	269.51021494	1.460395E-011	7.939471E-013	0	0.000000E+000
2	269.51042519	7.939471E-013	1.460395E-011	1	0.000000E+000
2	269.51062421	1.460395E-011	7.939471E-013	0	0.000000E+000
2	269.51111763	7.939471E-013	1.460395E-011	1	0.000000E+000
2	269.51117644	1.460395E-011	7.939471E-013	0	0.000000E+000
2	269.51127497	7.939471E-013	1.460395E-011	1	0.000000E+000
2	269.51148188	1.460395E-011	7.939471E-013	0	0.000000E+000
2	269.51219222	7.939471E-013	1.460395E-011	1	0.000000E+000
2	269.51229493	1.460395E-011	7.939471E-013	0	0.000000E+000
2	269.51245514	7.939471E-013	1.460395E-011	1	0.000000E+000
2	269.51257141	1.460395E-011	7.939471E-013	0	0.000000E+000
2	269.51294368	7.939471E-013	1.460395E-011	1	0.000000E+000
2	269.51301995	1.460395E-011	7.939471E-013	0	0.000000E+000
2	269.51436963	7.939471E-013	1.460395E-011	1	0.000000E+000
2	269.51444202	1.460395E-011	7.939471E-013	0	0.000000E+000
2	269.51992661	7.939471E-013	1.460395E-011	1	0.000000E+000
2	269.52029203	1.460395E-011	7.939471E-013	0	0.000000E+000
2	269.52288416	7.939471E-013	1.460395E-011	1	0.000000E+000
2	269.52299397	1.460395E-011	7.939471E-013	0	0.000000E+000
2	269.52309537	7.939471E-013	1.460395E-011	1	0.000000E+000
2	269.52312038	1.460395E-011	7.939471E-013	0	0.000000E+000
2	269.52353553	7.939471E-013	1.460395E-011	1	0.000000E+000
2	269.52364284	1.460395E-011	7.939471E-013	0	0.000000E+000
2	269.52447747	7.939471E-013	1.460395E-011	1	0.000000E+000
2	269.52451217	1.460395E-011	7.939471E-013	0	0.000000E+000
2	269.52548394	7.939471E-013	1.460395E-011	1	0.000000E+000
2	269.52562347	1.460395E-011	7.939471E-013	0	0.000000E+000
2	269.52646529	7.939471E-013	1.460395E-011	1	0.000000E+000
2	269.52665998	1.460395E-011	7.939471E-013	0	0.000000E+000
2	269.52763503	7.939471E-013	1.460395E-011	1	0.000000E+000
2	269.52782809	1.460395E-011	7.939471E-013	0	0.000000E+000
2	269.52908580	7.939471E-013	1.460395E-011	1	0.000000E+000
2	269.52912386	1.460395E-011	7.939471E-013	0	0.000000E+000
2	269.52927935	7.939471E-013	1.460395E-011	1	0.000000E+000
2	269.52938501	1.460395E-011	7.939471E-013	0	0.000000E+000
2	269.53032321	7.939471E-013	1.460395E-011	1	0.000000E+000
2	269.53052152	1.460395E-011	7.939471E-013	0	0.000000E+000
2	269.53123845	7.939471E-013	1.460395E-011	1	0.000000E+000
2	269.53140765	1.460395E-011	7.939471E-013	0	0.000000E+000
2	269.53346315	7.939471E-013	1.460395E-011	1	0.000000E+000
2	269.53355086	1.460395E-011	7.939471E-013	0	0.000000E+000
2	269.53372960	7.939471E-013	1.460395E-011	1	0.000000E+000
2	269.53377868	1.460395E-011	7.939471E-013	0	0.000000E+000
2	269.53455618	7.939471E-013	1.460395E-011	1	0.000000E+000
2	269.53471628	1.460395E-011	7.939471E-013	0	0.000000E+000
2	269.53693444	7.939471E-013	1.460395E-011	1	0.000000E+000
2	269.53718593	1.460395E-011	7.939471E-013	0	0.000000E+000
2	269.53946965	7.939471E-013	1.460395E-011	1	0.000000E+000
2	269.53953108	1.460395E-011	7.939471E-013	0	0.000000E+000
2	269.54139391	7.939471E-013	1.460395E-011	1	0.000000E+000
2	269.54158915	1.460395E-011	7.939471E-013	0	0.000000E+000
2	269.54496743	7.939471E-013	1.460395E-011	1	0.000000E+000
2	269.54506791	1.460395E-011	7.939471E-013	0	0.000000E+000
2	269.54634447	7.939471E-013	1.460395E-011	1	0.000000E+000
2	269.54648419	1.460395E-011	7.939471E-013	0	0.000000E+000
2	269.54799623	7.939471E-013	1.460395E-011	1	0.000000E+000
2	269.54843767	1.460395E-011	7.939471E-013	0	0.000000E+000
2	269.55020782	7.939471E-013	1.460395E-011	1	0.000000E+000
2	269.55024168	1.460395E-011	7.939471E-013	0	0.000000E+000
2	269.55025428	7.939471E-013	1.460395E-011	1	0.000000E+000
2	269.55029907	1.460395E-011	7.939471E-013	0	0.000000E+000
2	269.55454585	7.939471E-013	1.460395E-011	1	0.000000E+000
2	269.55467192	1.460395E-011	7.939471E-013	0	0.000000E+000
2	269.55468615	7.939471E-013	1.460395E-011	1	0.000000E+000
2	269.55470669	1.460395E-011	7.939471E-013	0	0.000000E+000
2	269.55570489	7.939471E-013	1.460395E-011	1	0.000000E+000
2	269.55578669	1.460395E-011	7.939471E-013	0	0.000000E+000
2	269.55643153	7.939471E-013	1.460395E-011	1	0.000000E+000
2	269.55663355	1.460395E-011	7.939471E-013	0	0.000000E+000
2	269.55759374	7.939471E-013	1.460395E-011	1	0.000000E+000
2	269.55810516	1.460395E-011	7.939471E-013	0	0.000000E+000
2	269.55888151	7.939471E-013	1.460395E-011	1	0.000000E+000
2	269.55894914	1.460395E-011	7.939471E-013	0	0.000000E+000
2	269.56138736	7.939471E-013	1.460395E-011	1	0.000000E+000
2	269.56146241	1.460395E-011	7.939471E-013	0	0.000000E+000
2	269.56306602	7.939471E-013	1.460395E-011	1	0.000000E+000
2	269.56323876	1.460395E-011	7.939471E-013	0	0.000000E+000
2	269.56355811	7.939471E-013	1.460395E-011	1	0.000000E+000
2	269.56378637	1.460395E-011	7.939471E-013	0	0.000000E+000
2	269.56562783	7.939471E-013	1.460395E-011	1	0.000000E+000
2	269.56565779	1.460395E-011	7.939471E-013	0	0.000000E+000
2	269.56597726	7.939471E-013	1.460395E-011	1	0.000000E+000
2	269.56600611	1.460395E-011	7.939471E-013	0	0.000000E+000
2	269.56692836	7.939471E-013	1.460395E-011	1	0.000000E+000
2	269.56702822	1.460395E-011	7.939471E-013	0	0.000000E+000
2	269.56754004	7.939471E-013	1.460395E-011	1	0.000000E+000
2	269.56758626	1.460395E-011	7.939471E-013	0	0.000000E+000
2	269.56766519	7.939471E-013	1.460395E-011	1	0.000000E+000
2	269.56771539	1.460395E-011	7.939471E-013	0	0.000000E+000
2	269.56785251	7.939471E-013	1.460395E-011	1	0.000000E+000
2	269.56789219	1.460395E-011	7.939471E-013	0	0.000000E+000
2	269.56819586	7.939471E-013	1.460395E-011	1	0.000000E+000
2	269.56823147	1.460395E-011	7.939471E-013	0	0.000000E+000
2	269.56926064	7.939471E-013	1.460395E-011	1	0.000000E+000
2	269.56928398	1.460395E-011	7.939471E-013	0	0.000000E+000
2	269.56937613	7.939471E-013	1.460395E-011	1	0.000000E+000
2	269.56941553	1.460395E-011	7.939471E-013	0	0.000000E+000
2	269.57069234	7.939471E-013	1.460395E-011	1	0.000000E+000
2	269.57070035	1.460395E-011	7.939471E-013	0	0.000000E+000
2	269.57107276	7.939471E-013	1.460395E-011	1	0.000000E+000
2	269.57128441	1.460395E-011	7.939471E-013	0	0.000000E+000
2	269.57136512	7.939471E-013	1.460395E-011	1	0.000000E+000
2	269.57144203	1.460395E-011	7.939471E-013	0	0.000000E+000
2	269.57147543	7.939471E-013	1.460395E-011	1	0.000000E+000
2	269.57151178	1.460395E-011	7.939471E-013	0	0.000000E+000
2	269.57318939	7.939471E-013	1.460395E-011	1	0.000000E+000
2	269.57327339	1.460395E-011	7.939471E-013	0	0.000000E+000
2	269.57473865	7.939471E-013	1.460395E-011	1	0.000000E+000
2	269.57480944	1.460395E-011	7.939471E-013	0	0.000000E+000
2	269.57593471	7.939471E-013	1.460395E-011	1	0.000000E+000
2	269.57594516	1.460395E-011	7.939471E-013	0	0.000000E+000
2	269.57605034	7.939471E-013	1.460395E-011	1	0.000000E+000
2	269.57609361	1.460395E-011	7.939471E-013	0	0.000000E+000
2	269.57701161	7.939471E-013	1.460395E-011	1	0.000000E+000
2	269.57703484	1.460395E-011	7.939471E-013	0	0.000000E+000
2	269.57736425	7.939471E-013	1.460395E-011	1	0.000000E+000
2	269.57751899	1.460395E-011	7.939471E-013	0	0.000000E+000
2	269.57922518	7.939471E-013	1.460395E-011	1	0.000000E+000
2	269.57947159	1.460395E-011	7.939471E-013	0	0.000000E+000
2	269.57998132	7.939471E-013	1.460395E-011	1	0.000000E+000
2	269.58015332	1.460395E-011	7.939471E-013	0	0.000000E+000
2	269.58019190	7.939471E-013	1.460395E-011	1	0.000000E+000
2	269.58039520	1.460395E-011	7.939471E-013	0	0.000000E+000
2	269.58111649	7.939471E-013	1.460395E-011	1	0.000000E+000
2	269.58124920	1.460395E-011	7.939471E-013	0	0.000000E+000
2	269.58175031	7.939471E-013	1.460395E-011	1	0.000000E+000
2	269.58180269	1.460395E-011	7.939471E-013	0	0.000000E+000
2	269.58294633	7.939471E-013	1.460395E-011	1	0.000000E+000
2	269.58310132	1.460395E-011	7.939471E-013	0	0.000000E+000
2	269.58347561	7.939471E-013	1.460395E-011	1	0.000000E+000
2	269.58391097	1.460395E-011	7.939471E-013	0	0.000000E+000
2	269.58730693	7.939471E-013	1.460395E-011	1	0.000000E+000
2	269.58732813	1.460395E-011	7.939471E-013	0	0.000000E+000
2	269.58742790	7.939471E-013	1.460395E-011	1	0.000000E+000
2	269.58787441	1.460395E-011	7.939471E-013	0	0.000000E+000
2	269.58800934	7.939471E-013	1.460395E-011	1	0.000000E+000
2	269.58831427	1.460395E-011	7.939471E-013	0	0.000000E+000
2	269.58844076	7.939471E-013	1.460395E-011	1	0.000000E+000
2	269.58870839	1.460395E-011	7.939471E-013	0	0.000000E+000
2	269.58951249	7.939471E-013	1.460395E-011	1	0.000000E+000
2	269.58957912	1.460395E-011	7.939471E-013	0	0.000000E+000
2	269.58983445	7.939471E-013	1.460395E-011	1	0.000000E+000
2	269.58986248	1.460395E-011	7.939471E-013	0	0.000000E+000
2	269.59052158	7.939471E-013	1.460395E-011	1	0.000000E+000
2	269.59056792	1.460395E-011	7.939471E-013	0	0.000000E+000
2	269.59165958	7.939471E-013	1.460395E-011	1	0.000000E+000
2	269.59198357	1.460395E-011	7.939471E-013	0	0.000000E+000
2	269.59238369	7.939471E-013	1.460395E-011	1	0.000000E+000
2	269.59245855	1.460395E-011	7.939471E-013	0	0.000000E+000
2	269.59258426	7.939471E-013	1.460395E-011	1	0.000000E+000
2	269.59279298	1.460395E-011	7.939471E-013	0	0.000000E+000
2	269.59321878	7.939471E-013	1.460395E-011	1	0.000000E+000
2	269.59342928	1.460395E-011	7.939471E-013	0	0.000000E+000
2	269.60080963	7.939471E-013	1.460395E-011	1	0.000000E+000
2	269.60132254	1.460395E-011	7.939471E-013	0	0.000000E+000
2	269.60360826	7.939471E-013	1.460395E-011	1	0.000000E+000
2	269.60373638	1.460395E-011	7.939471E-013	0	0.000000E+000
2	269.60506078	7.939471E-013	1.460395E-011	1	0.000000E+000
2	269.60507537	1.460395E-011	7.939471E-013	0	0.000000E+000
2	269.60573180	7.939471E-013	1.460395E-011	1	0.000000E+000
2	269.60577869	1.460395E-011	7.939471E-013	0	0.000000E+000
2	269.60644648	7.939471E-013	1.460395E-011	1	0.000000E+000
2	269.60661891	1.460395E-011	7.939471E-013	0	0.000000E+000
2	269.60831049	7.939471E-013	1.460395E-011	1	0.000000E+000
2	269.60838744	1.460395E-011	7.939471E-013	0	0.000000E+000
2	269.61190360	7.939471E-013	1.460395E-011	1	0.000000E+000
2	269.61193476	1.460395E-011	7.939471E-013	0	0.000000E+000
2	269.61208540	7.939471E-013	1.460395E-011	1	0.000000E+000
2	269.61212936	1.460395E-011	7.939471E-013	0	0.000000E+000
2	269.61260119	7.939471E-013	1.460395E-011	1	0.000000E+000
2	269.61262486	1.460395E-011	7.939471E-013	0	0.000000E+000
2	269.61321670	7.939471E-013	1.460395E-011	1	0.000000E+000
2	269.61338509	1.460395E-011	7.939471E-013	0	0.000000E+000
2	269.61507012	7.939471E-013	1.460395E-011	1	0.000000E+000
2	269.61522764	1.460395E-011	7.939471E-013	0	0.000000E+000
2	269.61633656	7.939471E-013	1.460395E-011	1	0.000000E+000
2	269.61642165	1.460395E-011	7.939471E-013	0	0.000000E+000
2	269.61981876	7.939471E-013	1.460395E-011	1	0.000000E+000
2	269.61988938	1.460395E-011	7.939471E-013	0	0.000000E+000
2	269.62035693	7.939471E-013	1.460395E-011	1	0.000000E+000
2	269.62083481	1.460395E-011	7.939471E-013	0	0.000000E+000
2	269.62107659	7.939471E-013	1.460395E-011	1	0.000000E+000
2	269.62108641	1.460395E-011	7.939471E-013	0	0.000000E+000
2	269.62118659	7.939471E-013	1.460395E-011	1	0.000000E+000
2	269.62125260	1.460395E-011	7.939471E-013	0	0.000000E+000
2	269.62227276	7.939471E-013	1.460395E-011	1	0.000000E+000
2	269.62233105	1.460395E-011	7.939471E-013	0	0.000000E+000
2	269.62355618	7.939471E-013	1.460395E-011	1	0.000000E+000
2	269.62359709	1.460395E-011	7.939471E-013	0	0.000000E+000
2	269.62373448	7.939471E-013	1.460395E-011	1	0.000000E+000
2	269.62376762	1.460395E-011	7.939471E-013	0	0.000000E+000
2	269.62429021	7.939471E-013	1.460395E-011	1	0.000000E+000
2	269.62448521	1.460395E-011	7.939471E-013	0	0.000000E+000
2	269.62456421	7.939471E-013	1.460395E-011	1	0.000000E+000
2	269.62520161	1.460395E-011	7.939471E-013	0	0.000000E+000
2	269.62564366	7.939471E-013	1.460395E-011	1	0.000000E+000
2	269.62578764	1.460395E-011	7.939471E-013	0	0.000000E+000
2	269.62626481	7.939471E-013	1.460395E-011	1	0.000000E+000
2	269.62636339	1.460395E-011	7.939471E-013	0	0.000000E+000
2	269.62773553	7.939471E-013	1.460395E-011	1	0.000000E+000
2	269.62780742	1.460395E-011	7.939471E-013	0	0.000000E+000
2	269.62787854	7.939471E-013	1.460395E-011	1	0.000000E+000
2	269.62789852	1.460395E-011	7.939471E-013	0	0.000000E+000
2	269.63038020	7.939471E-013	1.460395E-011	1	0.000000E+000
2	269.63050582	1.460395E-011	7.939471E-013	0	0.000000E+000
2	269.63078401	7.939471E-013	1.460395E-011	1	0.000000E+000
2	269.63086675	1.460395E-011	7.939471E-013	0	0.000000E+000
2	269.63109045	7.939471E-013	1.460395E-011	1	0.000000E+000
2	269.63114752	1.460395E-011	7.939471E-013	0	0.000000E+000
2	269.63279605	7.939471E-013	1.460395E-011	1	0.000000E+000
2	269.63282363	1.460395E-011	7.939471E-013	0	0.000000E+000
2	269.63380537	7.939471E-013	1.460395E-011	1	0.000000E+000
2	269.63391167	1.460395E-011	7.939471E-013	0	0.000000E+000
2	269.63401935	7.939471E-013	1.460395E-011	1	0.000000E+000
2	269.63420753	1.460395E-011	7.939471E-013	0	0.000000E+000
2	269.63468474	7.939471E-013	1.460395E-011	1	0.000000E+000
2	269.63479333	1.460395E-011	7.939471E-013	0	0.000000E+000
2	269.63507262	7.939471E-013	1.460395E-011	1	0.000000E+000
2	269.63518632	1.460395E-011	7.939471E-013	0	0.000000E+000
2	269.63679994	7.939471E-013	1.460395E-011	1	0.000000E+000
2	269.63688827	1.460395E-011	7.939471E-013	0	0.000000E+000
2	269.63709100	7.939471E-013	1.460395E-011	1	0.000000E+000
2	269.63710465	1.460395E-011	7.939471E-013	0	0.000000E+000
2	269.63944121	7.939471E-013	1.460395E-011	1	0.000000E+000
2	269.63951807	1.460395E-011	7.939471E-013	0	0.000000E+000
2	270.12279023	5.940851E-013	1.440409E-011	1	0.000000E+000
2	270.12286481	1.440409E-011	5.940851E-013	0	0.000000E+000
2	270.12339550	5.940851E-013	1.440409E-011	1	0.000000E+000
2	270.12350113	1.440409E-011	5.940851E-013	0	0.000000E+000
2	270.12532139	5.940851E-013	1.440409E-011	1	0.000000E+000
2	270.12541050	1.440409E-011	5.940851E-013	0	0.000000E+000
2	270.12768179	5.940851E-013	1.440409E-011	1	0.000000E+000
2	270.12772210	1.440409E-011	5.940851E-013	0	0.000000E+000
2	270.12825119	5.940851E-013	1.440409E-011	1	0.000000E+000
2	270.12865980	1.440409E-011	5.940851E-013	0	0.000000E+000
2	270.13166336	5.940851E-013	1.440409E-011	1	0.000000E+000
2	270.13173387	1.440409E-011	5.940851E-013	0	0.000000E+000
2	270.13275247	5.940851E-013	1.440409E-011	1	0.000000E+000
2	270.13291732	1.440409E-011	5.940851E-013	0	0.000000E+000
2	270.13339555	5.940851E-013	1.440409E-011	1	0.000000E+000
2	270.13358695	1.440409E-011	5.940851E-013	0	0.000000E+000
2	270.13433606	5.940851E-013	1.440409E-011	1	0.000000E+000
2	270.13453707	1.440409E-011	5.940851E-013	0	0.000000E+000
2	270.13507113	5.940851E-013	1.440409E-011	1	0.000000E+000
2	270.13510113	1.440409E-011	5.940851E-013	0	0.000000E+000
2	270.13543821	5.940851E-013	1.440409E-011	1	0.000000E+000
2	270.13577635	1.440409E-011	5.940851E-013	0	0.000000E+000
2	270.13631842	5.940851E-013	1.440409E-011	1	0.000000E+000
2	270.13635933	1.440409E-011	5.940851E-013	0	0.000000E+000
2	270.13689707	5.940851E-013	1.440409E-011	1	0.000000E+000
2	270.13704913	1.440409E-011	5.940851E-013	0	0.000000E+000
2	270.13754652	5.940851E-013	1.440409E-011	1	0.000000E+000
2	270.13776117	1.440409E-011	5.940851E-013	0	0.000000E+000
2	270.13790236	5.940851E-013	1.440409E-011	1	0.000000E+000
2	270.13791530	1.440409E-011	5.940851E-013	0	0.000000E+000
2	270.13951008	5.940851E-013	1.440409E-011	1	0.000000E+000
2	270.13967946	1.440409E-011	5.940851E-013	0	0.000000E+000
2	270.14042628	5.940851E-013	1.440409E-011	1	0.000000E+000
2	270.14052050	1.440409E-011	5.940851E-013	0	0.000000E+000
2	270.14127381	5.940851E-013	1.440409E-011	1	0.000000E+000
2	270.14136913	1.440409E-011	5.940851E-013	0	0.000000E+000
2	270.14310500	5.940851E-013	1.440409E-011	1	0.000000E+000
2	270.14327997	1.440409E-011	5.940851E-013	0	0.000000E+000
2	270.14380436	5.940851E-013	1.440409E-011	1	0.000000E+000
2	270.14413413	1.440409E-011	5.940851E-013	0	0.000000E+000
2	270.14479651	5.940851E-013	1.440409E-011	1	0.000000E+000
2	270.14488759	1.440409E-011	5.940851E-013	0	0.000000E+000
2	270.14636402	5.940851E-013	1.440409E-011	1	0.000000E+000
2	270.14643185	1.440409E-011	5.940851E-013	0	0.000000E+000
2	270.14760174	5.940851E-013	1.440409E-011	1	0.000000E+000
2	270.14777223	1.440409E-011	5.940851E-013	0	0.000000E+000
2	270.14849937	5.940851E-013	1.440409E-011	1	0.000000E+000
2	270.14874460	1.440409E-011	5.940851E-013	0	0.000000E+000
2	270.14891627	5.940851E-013	1.440409E-011	1	0.000000E+000
2	270.14936669	1.440409E-011	5.940851E-013	0	0.000000E+000
2	270.14942147	5.940851E-013	1.440409E-011	1	0.000000E+000
2	270.14949793	1.440409E-011	5.940851E-013	0	0.000000E+000
2	270.14958074	5.940851E-013	1.440409E-011	1	0.000000E+000
2	270.14961413	1.440409E-011	5.940851E-013	0	0.000000E+000
2	270.15009321	5.940851E-013	1.440409E-011	1	0.000000E+000
2	270.15033028	1.440409E-011	5.940851E-013	0	0.000000E+000
2	270.15220049	5.940851E-013	1.440409E-011	1	0.000000E+000
2	270.15231467	1.440409E-011	5.940851E-013	0	0.000000E+000
2	270.15554106	5.940851E-013	1.440409E-011	1	0.000000E+000
2	270.15577604	1.440409E-011	5.940851E-013	0	0.000000E+000
2	270.15706500	5.940851E-013	1.440409E-011	1	0.000000E+000
2	270.15717843	1.440409E-011	5.940851E-013	0	0.000000E+000
2	270.15727783	5.940851E-013	1.440409E-011	1	0.000000E+000
2	270.15729839	1.440409E-011	5.940851E-013	0	0.000000E+000
2	270.15761095	5.940851E-013	1.440409E-011	1	0.000000E+000
2	270.15776583	1.440409E-011	5.940851E-013	0	0.000000E+000
2	270.16000082	5.940851E-013	1.440409E-011	1	0.000000E+000
2	270.16052052	1.440409E-011	5.940851E-013	0	0.000000E+000
2	270.16057845	5.940851E-013	1.440409E-011	1	0.000000E+000
2	270.16061688	1.440409E-011	5.940851E-013	0	0.000000E+000
2	270.16073076	5.940851E-013	1.440409E-011	1	0.000000E+000
2	270.16078069	1.440409E-011	5.940851E-013	0	0.000000E+000
2	270.16171102	5.940851E-013	1.440409E-011	1	0.000000E+000
2	270.16172709	1.440409E-011	5.940851E-013	0	0.000000E+000
2	270.16319193	5.940851E-013	1.440409E-011	1	0.000000E+000
2	270.16335091	1.440409E-011	5.940851E-013	0	0.000000E+000
2	270.16462202	5.940851E-013	1.440409E-011	1	0.000000E+000
2	270.16490679	1.440409E-011	5.940851E-013	0	0.000000E+000
2	270.16629551	5.940851E-013	1.440409E-011	1	0.000000E+000
2	270.16638901	1.440409E-011	5.940851E-013	0	0.000000E+000
2	270.16819615	5.940851E-013	1.440409E-011	1	0.000000E+000
2	270.16830159	1.440409E-011	5.940851E-013	0	0.000000E+000
2	270.16834577	5.940851E-013	1.440409E-011	1	0.000000E+000
2	270.16842593	1.440409E-011	5.940851E-013	0	0.000000E+000
2	270.17026342	5.940851E-013	1.440409E-011	1	0.000000E+000
2	270.17041181	1.440409E-011	5.940851E-013	0	0.000000E+000
2	270.17043697	5.940851E-013	1.440409E-011	1	0.000000E+000
2	270.17048255	1.440409E-011	5.940851E-013	0	0.000000E+000
2	270.17074234	5.940851E-013	1.440409E-011	1	0.000000E+000
2	270.17076481	1.440409E-011	5.940851E-013	0	0.000000E+000
2	270.17082837	5.940851E-013	1.440409E-011	1	0.000000E+000
2	270.17084484	1.440409E-011	5.940851E-013	0	0.000000E+000
2	270.17096369	5.940851E-013	1.440409E-011	1	0.000000E+000
2	270.17101996	1.440409E-011	5.940851E-013	0	0.000000E+000
2	270.17114765	5.940851E-013	1.440409E-011	1	0.000000E+000
2	270.17121114	1.440409E-011	5.940851E-013	0	0.000000E+000
2	270.17136311	5.940851E-013	1.440409E-011	1	0.000000E+000
2	270.17149589	1.440409E-011	5.940851E-013	0	0.000000E+000
2	270.17190598	5.940851E-013	1.440409E-011	1	0.000000E+000
2	270.17205032	1.440409E-011	5.940851E-013	0	0.000000E+000
2	270.17372632	5.940851E-013	1.440409E-011	1	0.000000E+000
2	270.17377234	1.440409E-011	5.940851E-013	0	0.000000E+000
2	270.17381218	5.940851E-013	1.440409E-011	1	0.000000E+000
2	270.17388207	1.440409E-011	5.940851E-013	0	0.000000E+000
2	270.17585383	5.940851E-013	1.440409E-011	1	0.000000E+000
2	270.17593534	1.440409E-011	5.940851E-013	0	0.000000E+000
2	270.17723756	5.940851E-013	1.440409E-011	1	0.000000E+000
2	270.17753220	1.440409E-011	5.940851E-013	0	0.000000E+000
2	270.17841175	5.940851E-013	1.440409E-011	1	0.000000E+000
2	270.17843611	1.440409E-011	5.940851E-013	0	0.000000E+000
2	270.17863356	5.940851E-013	1.440409E-011	1	0.000000E+000
2	270.17876415	1.440409E-011	5.940851E-013	0	0.000000E+000
2	270.17894180	5.940851E-013	1.440409E-011	1	0.000000E+000
2	270.17904073	1.440409E-011	5.940851E-013	0	0.000000E+000
2	270.18082919	5.940851E-013	1.440409E-011	1	0.000000E+000
2	270.18101573	1.440409E-011	5.940851E-013	0	0.000000E+000
2	270.18113356	5.940851E-013	1.440409E-011	1	0.000000E+000
2	270.18115712	1.440409E-011	5.940851E-013	0	0.000000E+000
2	270.18354275	5.940851E-013	1.440409E-011	1	0.000000E+000
2	270.18354695	1.440409E-011	5.940851E-013	0	0.000000E+000
2	270.18367553	5.940851E-013	1.440409E-011	1	0.000000E+000
2	270.18380674	1.440409E-011	5.940851E-013	0	0.000000E+000
2	270.18498736	5.940851E-013	1.440409E-011	1	0.000000E+000
2	270.18521820	1.440409E-011	5.940851E-013	0	0.000000E+000
2	270.18522929	5.940851E-013	1.440409E-011	1	0.000000E+000
2	270.18525819	1.440409E-011	5.940851E-013	0	0.000000E+000
2	270.18555982	5.940851E-013	1.440409E-011	1	0.000000E+000
2	270.18562190	1.440409E-011	5.940851E-013	0	0.000000E+000
2	270.18588390	5.940851E-013	1.440409E-011	1	0.000000E+000
2	270.18590895	1.440409E-011	5.940851E-013	0	0.000000E+000
2	270.18798903	5.940851E-013	1.440409E-011	1	0.000000E+000
2	270.18810289	1.440409E-011	5.940851E-013	0	0.000000E+000
2	270.18904030	5.940851E-013	1.440409E-011	1	0.000000E+000
2	270.18911362	1.440409E-011	5.940851E-013	0	0.000000E+000
2	270.19038413	5.940851E-013	1.440409E-011	1	0.000000E+000
2	270.19040775	1.440409E-011	5.940851E-013	0	0.000000E+000
2	270.19272096	5.940851E-013	1.440409E-011	1	0.000000E+000
2	270.19286481	1.440409E-011	5.940851E-013	0	0.000000E+000
2	270.19307550	5.940851E-013	1.440409E-011	1	0.000000E+000
2	270.19339472	1.440409E-011	5.940851E-013	0	0.000000E+000
2	270.19342403	5.940851E-013	1.440409E-011	1	0.000000E+000
2	270.19354930	1.440409E-011	5.940851E-013	0	0.000000E+000
2	270.19450617	5.940851E-013	1.440409E-011	1	0.000000E+000
2	270.19454332	1.440409E-011	5.940851E-013	0	0.000000E+000
2	270.19683978	5.940851E-013	1.440409E-011	1	0.000000E+000
2	270.19685118	1.440409E-011	5.940851E-013	0	0.000000E+000
2	270.19730393	5.940851E-013	1.440409E-011	1	0.000000E+000
2	270.19742797	1.440409E-011	5.940851E-013	0	0.000000E+000
2	270.19796692	5.940851E-013	1.440409E-011	1	0.000000E+000
2	270.19798793	1.440409E-011	5.940851E-013	0	0.000000E+000
2	270.19824828	5.940851E-013	1.440409E-011	1	0.000000E+000
2	270.19839354	1.440409E-011	5.940851E-013	0	0.000000E+000
2	279.80583981	8.645462E-013	1.467455E-011	1	0.000000E+000
2	279.80584000	1.467455E-011	8.645462E-013	0	0.000000E+000
2	279.80584113	8.645462E-013	1.467455E-011	1	0.000000E+000
2	279.80630979	1.467455E-011	8.645462E-013	0	0.000000E+000
2	279.80692075	8.645462E-013	1.467455E-011	1	0.000000E+000
2	279.80702358	1.467455E-011	8.645462E-013	0	0.000000E+000
2	279.80829305	8.645462E-013	1.467455E-011	1	0.000000E+000
2	279.80837795	1.467455E-011	8.645462E-013	0	0.000000E+000
2	279.80891646	8.645462E-013	1.467455E-011	1	0.000000E+000
2	279.80899212	1.467455E-011	8.645462E-013	0	0.000000E+000
2	279.81083844	8.645462E-013	1.467455E-011	1	0.000000E+000
2	279.81122636	1.467455E-011	8.645462E-013	0	0.000000E+000
2	279.81183151	8.645462E-013	1.467455E-011	1	0.000000E+000
2	279.81185433	1.467455E-011	8.645462E-013	0	0.000000E+000
2	279.81216773	8.645462E-013	1.467455E-011	1	0.000000E+000
2	279.81221435	1.467455E-011	8.645462E-013	0	0.000000E+000
2	279.81347261	8.645462E-013	1.467455E-011	1	0.000000E+000
2	279.81355025	1.467455E-011	8.645462E-013	0	0.000000E+000
2	279.81481013	8.645462E-013	1.467455E-011	1	0.000000E+000
2	279.81495708	1.467455E-011	8.645462E-013	0	0.000000E+000
2	279.81556146	8.645462E-013	1.467455E-011	1	0.000000E+000
2	279.81563907	1.467455E-011	8.645462E-013	0	0.000000E+000
2	279.81585449	8.645462E-013	1.467455E-011	1	0.000000E+000
2	279.81592621	1.467455E-011	8.645462E-013	0	0.000000E+000
2	279.81658780	8.645462E-013	1.467455E-011	1	0.000000E+000
2	279.81686359	1.467455E-011	8.645462E-013	0	0.000000E+000
2	279.81707463	8.645462E-013	1.467455E-011	1	0.000000E+000
2	279.81749307	1.467455E-011	8.645462E-013	0	0.000000E+000
2	279.81853647	8.645462E-013	1.467455E-011	1	0.000000E+000
2	279.81862619	1.467455E-011	8.645462E-013	0	0.000000E+000
2	279.81889215	8.645462E-013	1.467455E-011	1	0.000000E+000
2	279.81894484	1.467455E-011	8.645462E-013	0	0.000000E+000
2	279.81937797	8.645462E-013	1.467455E-011	1	0.000000E+000
2	279.81962652	1.467455E-011	8.645462E-013	0	0.000000E+000
2	279.82318301	8.645462E-013	1.467455E-011	1	0.000000E+000
2	279.82352501	1.467455E-011	8.645462E-013	0	0.000000E+000
2	279.82399301	8.645462E-013	1.467455E-011	1	0.000000E+000
2	279.82411173	1.467455E-011	8.645462E-013	0	0.000000E+000
2	279.82430775	8.645462E-013	1.467455E-011	1	0.000000E+000
2	279.82438410	1.467455E-011	8.645462E-013	0	0.000000E+000
2	279.82475304	8.645462E-013	1.467455E-011	1	0.000000E+000
2	279.82515818	1.467455E-011	8.645462E-013	0	0.000000E+000
2	279.82701774	8.645462E-013	1.467455E-011	1	0.000000E+000
2	279.82741758	1.467455E-011	8.645462E-013	0	0.000000E+000
2	279.82771438	8.645462E-013	1.467455E-011	1	0.000000E+000
2	279.82778341	1.467455E-011	8.645462E-013	0	0.000000E+000
2	279.82822783	8.645462E-013	1.467455E-011	1	0.000000E+000
2	279.82827176	1.467455E-011	8.645462E-013	0	0.000000E+000
2	279.82861827	8.645462E-013	1.467455E-011	1	0.000000E+000
2	279.82864382	1.467455E-011	8.645462E-013	0	0.000000E+000
2	279.82875508	8.645462E-013	1.467455E-011	1	0.000000E+000
2	279.82877085	1.467455E-011	8.645462E-013	0	0.000000E+000
2	279.82993755	8.645462E-013	1.467455E-011	1	0.000000E+000
2	279.82997809	1.467455E-011	8.645462E-013	0	0.000000E+000
2	279.83020059	8.645462E-013	1.467455E-011	1	0.000000E+000
2	279.83033996	1.467455E-011	8.645462E-013	0	0.000000E+000
2	279.83093266	8.645462E-013	1.467455E-011	1	0.000000E+000
2	279.83106540	1.467455E-011	8.645462E-013	0	0.000000E+000
2	279.83123753	8.645462E-013	1.467455E-011	1	0.000000E+000
2	279.83133146	1.467455E-011	8.645462E-013	0	0.000000E+000
2	279.83163828	8.645462E-013	1.467455E-011	1	0.000000E+000
2	279.83170075	1.467455E-011	8.645462E-013	0	0.000000E+000
2	279.83182980	8.645462E-013	1.467455E-011	1	0.000000E+000
2	279.83191705	1.467455E-011	8.645462E-013	0	0.000000E+000
2	279.83282018	8.645462E-013	1.467455E-011	1	0.000000E+000
2	279.83308149	1.467455E-011	8.645462E-013	0	0.000000E+000
2	279.83528639	8.645462E-013	1.467455E-011	1	0.000000E+000
2	279.83537490	1.467455E-011	8.645462E-013	0	0.000000E+000
2	279.83654276	8.645462E-013	1.467455E-011	1	0.000000E+000
2	279.83665676	1.467455E-011	8.645462E-013	0	0.000000E+000
2	279.83681160	8.645462E-013	1.467455E-011	1	0.000000E+000
2	279.83693386	1.467455E-011	8.645462E-013	0	0.000000E+000
2	279.83739672	8.645462E-013	1.467455E-011	1	0.000000E+000
2	279.83742320	1.467455E-011	8.645462E-013	0	0.000000E+000
2	279.83802247	8.645462E-013	1.467455E-011	1	0.000000E+000
2	279.83806850	1.467455E-011	8.645462E-013	0	0.000000E+000
2	279.83868756	8.645462E-013	1.467455E-011	1	0.000000E+000
2	279.83878294	1.467455E-011	8.645462E-013	0	0.000000E+000
2	279.83878895	8.645462E-013	1.467455E-011	1	0.000000E+000
2	279.83891668	1.467455E-011	8.645462E-013	0	0.000000E+000
2	279.83998588	8.645462E-013	1.467455E-011	1	0.000000E+000
2	279.84009953	1.467455E-011	8.645462E-013	0	0.000000E+000
2	279.84046246	8.645462E-013	1.467455E-011	1	0.000000E+000
2	279.84057387	1.467455E-011	8.645462E-013	0	0.000000E+000
2	279.84261024	8.645462E-013	1.467455E-011	1	0.000000E+000
2	279.84272772	1.467455E-011	8.645462E-013	0	0.000000E+000
2	279.84391817	8.645462E-013	1.467455E-011	1	0.000000E+000
2	279.84394228	1.467455E-011	8.645462E-013	0	0.000000E+000
2	279.84408131	8.645462E-013	1.467455E-011	1	0.000000E+000
2	279.84440736	1.467455E-011	8.645462E-013	0	0.000000E+000
2	279.84461051	8.645462E-013	1.467455E-011	1	0.000000E+000
2	279.84467065	1.467455E-011	8.645462E-013	0	0.000000E+000
2	279.84504225	8.645462E-013	1.467455E-011	1	0.000000E+000
2	279.84507775	1.467455E-011	8.645462E-013	0	0.000000E+000
2	279.84530499	8.645462E-013	1.467455E-011	1	0.000000E+000
2	279.84550831	1.467455E-011	8.645462E-013	0	0.000000E+000
2	279.84595942	8.645462E-013	1.467455E-011	1	0.000000E+000
2	279.84604018	1.467455E-011	8.645462E-013	0	0.000000E+000
2	279.84650211	8.645462E-013	1.467455E-011	1	0.000000E+000
2	279.84653182	1.467455E-011	8.645462E-013	0	0.000000E+000
2	279.84766562	8.645462E-013	1.467455E-011	1	0.000000E+000
2	279.84769689	1.467455E-011	8.645462E-013	0	0.000000E+000
2	279.84798353	8.645462E-013	1.467455E-011	1	0.000000E+000
2	279.84805624	1.467455E-011	8.645462E-013	0	0.000000E+000
2	279.84808575	8.645462E-013	1.467455E-011	1	0.000000E+000
2	279.84818460	1.467455E-011	8.645462E-013	0	0.000000E+000
2	279.84907661	8.645462E-013	1.467455E-011	1	0.000000E+000
2	279.84914795	1.467455E-011	8.645462E-013	0	0.000000E+000
2	279.84926507	8.645462E-013	1.467455E-011	1	0.000000E+000
2	279.84939769	1.467455E-011	8.645462E-013	0	0.000000E+000
2	279.85030484	8.645462E-013	1.467455E-011	1	0.000000E+000
2	279.85031605	1.467455E-011	8.645462E-013	0	0.000000E+000
2	279.85034317	8.645462E-013	1.467455E-011	1	0.000000E+000
2	279.85037029	1.467455E-011	8.645462E-013	0	0.000000E+000
2	279.85055864	8.645462E-013	1.467455E-011	1	0.000000E+000
2	279.85069651	1.467455E-011	8.645462E-013	0	0.000000E+000
2	279.85089738	8.645462E-013	1.467455E-011	1	0.000000E+000
2	279.85091399	1.467455E-011	8.645462E-013	0	0.000000E+000
2	279.85322827	8.645462E-013	1.467455E-011	1	0.000000E+000
2	279.85337620	1.467455E-011	8.645462E-013	0	0.000000E+000
2	279.85449096	8.645462E-013	1.467455E-011	1	0.000000E+000
2	279.85466516	1.467455E-011	8.645462E-013	0	0.000000E+000
2	279.85491418	8.645462E-013	1.467455E-011	1	0.000000E+000
2	279.85513539	1.467455E-011	8.645462E-013	0	0.000000E+000
2	279.85551183	8.645462E-013	1.467455E-011	1	0.000000E+000
2	279.85554530	1.467455E-011	8.645462E-013	0	0.000000E+000
2	279.85557961	8.645462E-013	1.467455E-011	1	0.000000E+000
2	279.85573512	1.467455E-011	8.645462E-013	0	0.000000E+000
2	293.99888668	8.541110E-013	1.466411E-011	1	0.000000E+000
2	293.99888700	1.466411E-011	8.541110E-013	0	0.000000E+000
2	293.99889016	8.541110E-013	1.466411E-011	1	0.000000E+000
2	293.99891600	1.466411E-011	8.541110E-013	0	0.000000E+000
2	293.99977142	8.541110E-013	1.466411E-011	1	0.000000E+000
2	294.00007083	1.466411E-011	8.541110E-013	0	0.000000E+000
2	294.00155700	8.541110E-013	1.466411E-011	1	0.000000E+000
2	294.00176377	1.466411E-011	8.541110E-013	0	0.000000E+000
2	294.00268362	8.541110E-013	1.466411E-011	1	0.000000E+000
2	294.00301715	1.466411E-011	8.541110E-013	0	0.000000E+000
2	294.00362754	8.541110E-013	1.466411E-011	1	0.000000E+000
2	294.00396511	1.466411E-011	8.541110E-013	0	0.000000E+000
2	294.00414698	8.541110E-013	1.466411E-011	1	0.000000E+000
2	294.00422231	1.466411E-011	8.541110E-013	0	0.000000E+000
2	294.00434278	8.541110E-013	1.466411E-011	1	0.000000E+000
2	294.00454524	1.466411E-011	8.541110E-013	0	0.000000E+000
2	294.00458458	8.541110E-013	1.466411E-011	1	0.000000E+000
2	294.00471947	1.466411E-011	8.541110E-013	0	0.000000E+000
2	294.00480377	8.541110E-013	1.466411E-011	1	0.000000E+000
2	294.00492278	1.466411E-011	8.541110E-013	0	0.000000E+000
2	294.00511661	8.541110E-013	1.466411E-011	1	0.000000E+000
2	294.00515606	1.466411E-011	8.541110E-013	0	0.000000E+000
2	294.00567171	8.541110E-013	1.466411E-011	1	0.000000E+000
2	294.00590768	1.466411E-011	8.541110E-013	0	0.000000E+000
2	294.00774994	8.541110E-013	1.466411E-011	1	0.000000E+000
2	294.00776736	1.466411E-011	8.541110E-013	0	0.000000E+000
2	294.00898578	8.541110E-013	1.466411E-011	1	0.000000E+000
2	294.00905488	1.466411E-011	8.541110E-013	0	0.000000E+000
2	294.01071160	8.541110E-013	1.466411E-011	1	0.000000E+000
2	294.01083322	1.466411E-011	8.541110E-013	0	0.000000E+000
2	294.01114145	8.541110E-013	1.466411E-011	1	0.000000E+000
2	294.01117186	1.466411E-011	8.541110E-013	0	0.000000E+000
2	294.01136060	8.541110E-013	1.466411E-011	1	0.000000E+000
2	294.01147780	1.466411E-011	8.541110E-013	0	0.000000E+000
2	294.01169810	8.541110E-013	1.466411E-011	1	0.000000E+000
2	294.01176613	1.466411E-011	8.541110E-013	0	0.000000E+000
2	294.01262090	8.541110E-013	1.466411E-011	1	0.000000E+000
2	294.01315692	1.466411E-011	8.541110E-013	0	0.000000E+000
2	294.01362608	8.541110E-013	1.466411E-011	1	0.000000E+000
2	294.01371333	1.466411E-011	8.541110E-013	0	0.000000E+000
2	294.01379026	8.541110E-013	1.466411E-011	1	0.000000E+000
2	294.01382194	1.466411E-011	8.541110E-013	0	0.000000E+000
2	294.01460110	8.541110E-013	1.466411E-011	1	0.000000E+000
2	294.01482882	1.466411E-011	8.541110E-013	0	0.000000E+000
2	294.01546262	8.541110E-013	1.466411E-011	1	0.000000E+000
2	294.01561438	1.466411E-011	8.541110E-013	0	0.000000E+000
2	294.01568577	8.541110E-013	1.466411E-011	1	0.000000E+000
2	294.01571865	1.466411E-011	8.541110E-013	0	0.000000E+000
2	294.01677217	8.541110E-013	1.466411E-011	1	0.000000E+000
2	294.01679431	1.466411E-011	8.541110E-013	0	0.000000E+000
2	294.01748707	8.541110E-013	1.466411E-011	1	0.000000E+000
2	294.01770726	1.466411E-011	8.541110E-013	0	0.000000E+000
2	294.01777307	8.541110E-013	1.466411E-011	1	0.000000E+000
2	294.01786787	1.466411E-011	8.541110E-013	0	0.000000E+000
2	294.01842218	8.541110E-013	1.466411E-011	1	0.000000E+000
2	294.01845672	1.466411E-011	8.541110E-013	0	0.000000E+000
2	294.02037832	8.541110E-013	1.466411E-011	1	0.000000E+000
2	294.02087042	1.466411E-011	8.541110E-013	0	0.000000E+000
2	294.02089709	8.541110E-013	1.466411E-011	1	0.000000E+000
2	294.02094422	1.466411E-011	8.541110E-013	0	0.000000E+000
2	294.02123385	8.541110E-013	1.466411E-011	1	0.000000E+000
2	294.02134842	1.466411E-011	8.541110E-013	0	0.000000E+000
2	294.02147038	8.541110E-013	1.466411E-011	1	0.000000E+000
2	294.02150951	1.466411E-011	8.541110E-013	0	0.000000E+000
2	294.02160463	8.541110E-013	1.466411E-011	1	0.000000E+000
2	294.02172862	1.466411E-011	8.541110E-013	0	0.000000E+000
2	294.02184065	8.541110E-013	1.466411E-011	1	0.000000E+000
2	294.02201971	1.466411E-011	8.541110E-013	0	0.000000E+000
2	294.02318467	8.541110E-013	1.466411E-011	1	0.000000E+000
2	294.02322129	1.466411E-011	8.541110E-013	0	0.000000E+000
2	294.02403424	8.541110E-013	1.466411E-011	1	0.000000E+000
2	294.02415742	1.466411E-011	8.541110E-013	0	0.000000E+000
2	294.02571361	8.541110E-013	1.466411E-011	1	0.000000E+000
2	294.02597359	1.466411E-011	8.541110E-013	0	0.000000E+000
2	294.02663334	8.541110E-013	1.466411E-011	1	0.000000E+000
2	294.02677277	1.466411E-011	8.541110E-013	0	0.000000E+000
2	294.02786715	8.541110E-013	1.466411E-011	1	0.000000E+000
2	294.02791235	1.466411E-011	8.541110E-013	0	0.000000E+000
2	294.02879833	8.541110E-013	1.466411E-011	1	0.000000E+000
2	294.02890526	1.466411E-011	8.541110E-013	0	0.000000E+000
2	294.02950677	8.541110E-013	1.466411E-011	1	0.000000E+000
2	294.02987915	1.466411E-011	8.541110E-013	0	0.000000E+000
2	294.03007815	8.541110E-013	1.466411E-011	1	0.000000E+000
2	294.03013440	1.466411E-011	8.541110E-013	0	0.000000E+000
2	294.03166912	8.541110E-013	1.466411E-011	1	0.000000E+000
2	294.03176754	1.466411E-011	8.541110E-013	0	0.000000E+000
2	294.03335352	8.541110E-013	1.466411E-011	1	0.000000E+000
2	294.03351593	1.466411E-011	8.541110E-013	0	0.000000E+000
2	294.03405961	8.541110E-013	1.466411E-011	1	0.000000E+000
2	294.03429845	1.466411E-011	8.541110E-013	0	0.000000E+000
2	294.03559243	8.541110E-013	1.466411E-011	1	0.000000E+000
2	294.03564661	1.466411E-011	8.541110E-013	0	0.000000E+000
2	294.03570379	8.541110E-013	1.466411E-011	1	0.000000E+000
2	294.03597947	1.466411E-011	8.541110E-013	0	0.000000E+000
2	294.03681038	8.541110E-013	1.466411E-011	1	0.000000E+000
2	294.03698596	1.466411E-011	8.541110E-013	0	0.000000E+000
2	294.03719416	8.541110E-013	1.466411E-011	1	0.000000E+000
2	294.03740886	1.466411E-011	8.541110E-013	0	0.000000E+000
2	294.04029766	8.541110E-013	1.466411E-011	1	0.000000E+000
2	294.04037961	1.466411E-011	8.541110E-013	0	0.000000E+000
2	294.04080403	8.541110E-013	1.466411E-011	1	0.000000E+000
2	294.04083489	1.466411E-011	8.541110E-013	0	0.000000E+000
2	294.04235831	8.541110E-013	1.466411E-011	1	0.000000E+000
2	294.04242706	1.466411E-011	8.541110E-013	0	0.000000E+000
2	295.41513469	4.550279E-013	1.426503E-011	1	0.000000E+000
2	295.41513600	1.426503E-011	4.550279E-013	0	0.000000E+000
2	295.41513723	4.550279E-013	1.426503E-011	1	0.000000E+000
2	295.41535901	1.426503E-011	4.550279E-013	0	0.000000E+000
2	295.41654142	4.550279E-013	1.426503E-011	1	0.000000E+000
2	295.41672737	1.426503E-011	4.550279E-013	0	0.000000E+000
2	295.41784286	4.550279E-013	1.426503E-011	1	0.000000E+000
2	295.41813484	1.426503E-011	4.550279E-013	0	0.000000E+000
2	295.41820677	4.550279E-013	1.426503E-011	1	0.000000E+000
2	295.41829303	1.426503E-011	4.550279E-013	0	0.000000E+000
2	295.41947584	4.550279E-013	1.426503E-011	1	0.000000E+000
2	295.41951432	1.426503E-011	4.550279E-013	0	0.000000E+000
2	295.42111300	4.550279E-013	1.426503E-011	1	0.000000E+000
2	295.42126127	1.426503E-011	4.550279E-013	0	0.000000E+000
2	295.42174462	4.550279E-013	1.426503E-011	1	0.000000E+000
2	295.42188646	1.426503E-011	4.550279E-013	0	0.000000E+000
2	295.42293522	4.550279E-013	1.426503E-011	1	0.000000E+000
2	295.42294333	1.426503E-011	4.550279E-013	0	0.000000E+000
2	295.42325447	4.550279E-013	1.426503E-011	1	0.000000E+000
2	295.42328187	1.426503E-011	4.550279E-013	0	0.000000E+000
2	295.42375698	4.550279E-013	1.426503E-011	1	0.000000E+000
2	295.42379879	1.426503E-011	4.550279E-013	0	0.000000E+000
2	295.42441609	4.550279E-013	1.426503E-011	1	0.000000E+000
2	295.42445261	1.426503E-011	4.550279E-013	0	0.000000E+000
2	295.42777131	4.550279E-013	1.426503E-011	1	0.000000E+000
2	295.42813960	1.426503E-011	4.550279E-013	0	0.000000E+000
2	295.42953898	4.550279E-013	1.426503E-011	1	0.000000E+000
2	295.42956840	1.426503E-011	4.550279E-013	0	0.000000E+000
2	295.42994073	4.550279E-013	1.426503E-011	1	0.000000E+000
2	295.43010000	1.426503E-011	4.550279E-013	0	0.000000E+000
2	295.43073118	4.550279E-013	1.426503E-011	1	0.000000E+000
2	295.43083223	1.426503E-011	4.550279E-013	0	0.000000E+000
2	295.43189637	4.550279E-013	1.426503E-011	1	0.000000E+000
2	295.43228551	1.426503E-011	4.550279E-013	0	0.000000E+000
2	295.43234037	4.550279E-013	1.426503E-011	1	0.000000E+000
2	295.43249782	1.426503E-011	4.550279E-013	0	0.000000E+000
2	295.43257199	4.550279E-013	1.426503E-011	1	0.000000E+000
2	295.43273134	1.426503E-011	4.550279E-013	0	0.000000E+000
2	295.43329760	4.550279E-013	1.426503E-011	1	0.000000E+000
2	295.43345872	1.426503E-011	4.550279E-013	0	0.000000E+000
2	295.43370199	4.550279E-013	1.426503E-011	1	0.000000E+000
2	295.43386415	1.426503E-011	4.550279E-013	0	0.000000E+000
2	295.43410318	4.550279E-013	1.426503E-011	1	0.000000E+000
2	295.43419779	1.426503E-011	4.550279E-013	0	0.000000E+000
2	295.43515924	4.550279E-013	1.426503E-011	1	0.000000E+000
2	295.43518847	1.426503E-011	4.550279E-013	0	0.000000E+000
2	295.43651497	4.550279E-013	1.426503E-011	1	0.000000E+000
2	295.43661939	1.426503E-011	4.550279E-013	0	0.000000E+000
2	295.43672462	4.550279E-013	1.426503E-011	1	0.000000E+000
2	295.43681279	1.426503E-011	4.550279E-013	0	0.000000E+000
2	295.43755147	4.550279E-013	1.426503E-011	1	0.000000E+000
2	295.43771462	1.426503E-011	4.550279E-013	0	0.000000E+000
2	295.43851255	4.550279E-013	1.426503E-011	1	0.000000E+000
2	295.43866185	1.426503E-011	4.550279E-013	0	0.000000E+000
2	295.44020973	4.550279E-013	1.426503E-011	1	0.000000E+000
2	295.44023614	1.426503E-011	4.550279E-013	0	0.000000E+000
2	295.44122121	4.550279E-013	1.426503E-011	1	0.000000E+000
2	295.44139241	1.426503E-011	4.550279E-013	0	0.000000E+000
2	295.44147793	4.550279E-013	1.426503E-011	1	0.000000E+000
2	295.44149922	1.426503E-011	4.550279E-013	0	0.000000E+000
2	295.44192929	4.550279E-013	1.426503E-011	1	0.000000E+000
2	295.44195200	1.426503E-011	4.550279E-013	0	0.000000E+000
2	295.44197377	4.550279E-013	1.426503E-011	1	0.000000E+000
2	295.44231486	1.426503E-011	4.550279E-013	0	0.000000E+000
2	295.44311276	4.550279E-013	1.426503E-011	1	0.000000E+000
2	295.44320196	1.426503E-011	4.550279E-013	0	0.000000E+000
2	295.44324954	4.550279E-013	1.426503E-011	1	0.000000E+000
2	295.44346000	1.426503E-011	4.550279E-013	0	0.000000E+000
2	295.44381786	4.550279E-013	1.426503E-011	1	0.000000E+000
2	295.44403033	1.426503E-011	4.550279E-013	0	0.000000E+000
2	295.44625801	4.550279E-013	1.426503E-011	1	0.000000E+000
2	295.44636404	1.426503E-011	4.550279E-013	0	0.000000E+000
2	295.44668634	4.550279E-013	1.426503E-011	1	0.000000E+000
2	295.44683350	1.426503E-011	4.550279E-013	0	0.000000E+000
2	295.44864368	4.550279E-013	1.426503E-011	1	0.000000E+000
2	295.44891342	1.426503E-011	4.550279E-013	0	0.000000E+000
2	295.44902821	4.550279E-013	1.426503E-011	1	0.000000E+000
2	295.44907719	1.426503E-011	4.550279E-013	0	0.000000E+000
2	295.44998807	4.550279E-013	1.426503E-011	1	0.000000E+000
2	295.45009374	1.426503E-011	4.550279E-013	0	0.000000E+000
2	295.45133841	4.550279E-013	1.426503E-011	1	0.000000E+000
2	295.45146326	1.426503E-011	4.550279E-013	0	0.000000E+000
2	295.45158153	4.550279E-013	1.426503E-011	1	0.000000E+000
2	295.45164452	1.426503E-011	4.550279E-013	0	0.000000E+000
2	295.45326737	4.550279E-013	1.426503E-011	1	0.000000E+000
2	295.45344265	1.426503E-011	4.550279E-013	0	0.000000E+000
2	295.45353963	4.550279E-013	1.426503E-011	1	0.000000E+000
2	295.45368176	1.426503E-011	4.550279E-013	0	0.000000E+000
2	295.45399441	4.550279E-013	1.426503E-011	1	0.000000E+000
2	295.45409768	1.426503E-011	4.550279E-013	0	0.000000E+000
2	295.45433062	4.550279E-013	1.426503E-011	1	0.000000E+000
2	295.45437537	1.426503E-011	4.550279E-013	0	0.000000E+000
2	295.45502981	4.550279E-013	1.426503E-011	1	0.000000E+000
2	295.45515549	1.426503E-011	4.550279E-013	0	0.000000E+000
2	295.45620138	4.550279E-013	1.426503E-011	1	0.000000E+000
2	295.45645428	1.426503E-011	4.550279E-013	0	0.000000E+000
2	295.45684358	4.550279E-013	1.426503E-011	1	0.000000E+000
2	295.45711342	1.426503E-011	4.550279E-013	0	0.000000E+000
2	295.45773972	4.550279E-013	1.426503E-011	1	0.000000E+000
2	295.45790142	1.426503E-011	4.550279E-013	0	0.000000E+000
2	295.45887838	4.550279E-013	1.426503E-011	1	0.000000E+000
2	295.45891233	1.426503E-011	4.550279E-013	0	0.000000E+000
2	295.46024584	4.550279E-013	1.426503E-011	1	0.000000E+000
2	295.46034060	1.426503E-011	4.550279E-013	0	0.000000E+000
2	295.46105155	4.550279E-013	1.426503E-011	1	0.000000E+000
2	295.46106924	1.426503E-011	4.550279E-013	0	0.000000E+000
2	295.46123320	4.550279E-013	1.426503E-011	1	0.000000E+000
2	295.46134594	1.426503E-011	4.550279E-013	0	0.000000E+000
2	295.46399444	4.550279E-013	1.426503E-011	1	0.000000E+000
2	295.46422907	1.426503E-011	4.550279E-013	0	0.000000E+000
2	295.46469795	4.550279E-013	1.426503E-011	1	0.000000E+000
2	295.46479852	1.426503E-011	4.550279E-013	0	0.000000E+000
2	295.46576300	4.550279E-013	1.426503E-011	1	0.000000E+000
2	295.46603392	1.426503E-011	4.550279E-013	0	0.000000E+000
2	295.47593103	4.550279E-013	1.426503E-011	1	0.000000E+000
2	295.47614492	1.426503E-011	4.550279E-013	0	0.000000E+000
2	295.47628639	4.550279E-013	1.426503E-011	1	0.000000E+000
2	295.47643506	1.426503E-011	4.550279E-013	0	0.000000E+000
2	295.47658397	4.550279E-013	1.426503E-011	1	0.000000E+000
2	295.47660345	1.426503E-011	4.550279E-013	0	0.000000E+000
2	295.47684781	4.550279E-013	1.426503E-011	1	0.000000E+000
2	295.47688585	1.426503E-011	4.550279E-013	0	0.000000E+000
2	295.47913087	4.550279E-013	1.426503E-011	1	0.000000E+000
2	295.47916622	1.426503E-011	4.550279E-013	0	0.000000E+000
2	295.47993678	4.550279E-013	1.426503E-011	1	0.000000E+000
2	295.47995540	1.426503E-011	4.550279E-013	0	0.000000E+000
2	295.48004945	4.550279E-013	1.426503E-011	1	0.000000E+000
2	295.48011840	1.426503E-011	4.550279E-013	0	0.000000E+000
2	295.48075095	4.550279E-013	1.426503E-011	1	0.000000E+000
2	295.48087332	1.426503E-011	4.550279E-013	0	0.000000E+000
2	295.48152404	4.550279E-013	1.426503E-011	1	0.000000E+000
2	295.48156773	1.426503E-011	4.550279E-013	0	0.000000E+000
2	295.48190151	4.550279E-013	1.426503E-011	1	0.000000E+000
2	295.48201388	1.426503E-011	4.550279E-013	0	0.000000E+000
2	295.48290192	4.550279E-013	1.426503E-011	1	0.000000E+000
2	295.48293977	1.426503E-011	4.550279E-013	0	0.000000E+000
2	295.48384894	4.550279E-013	1.426503E-011	1	0.000000E+000
2	295.48396881	1.426503E-011	4.550279E-013	0	0.000000E+000
2	295.48399462	4.550279E-013	1.426503E-011	1	0.000000E+000
2	295.48421198	1.426503E-011	4.550279E-013	0	0.000000E+000
2	295.48428496	4.550279E-013	1.426503E-011	1	0.000000E+000
2	295.48443230	1.426503E-011	4.550279E-013	0	0.000000E+000
2	295.48532200	4.550279E-013	1.426503E-011	1	0.000000E+000
2	295.48546076	1.426503E-011	4.550279E-013	0	0.000000E+000
2	295.48615569	4.550279E-013	1.426503E-011	1	0.000000E+000
2	295.48618147	1.426503E-011	4.550279E-013	0	0.000000E+000
2	295.48747144	4.550279E-013	1.426503E-011	1	0.000000E+000
2	295.48755222	1.426503E-011	4.550279E-013	0	0.000000E+000
2	295.48781493	4.550279E-013	1.426503E-011	1	0.000000E+000
2	295.48813925	1.426503E-011	4.550279E-013	0	0.000000E+000
2	295.48834907	4.550279E-013	1.426503E-011	1	0.000000E+000
2	295.48889514	1.426503E-011	4.550279E-013	0	0.000000E+000
2	295.48973865	4.550279E-013	1.426503E-011	1	0.000000E+000
2	295.48984963	1.426503E-011	4.550279E-013	0	0.000000E+000
2	295.49011553	4.550279E-013	1.426503E-011	1	0.000000E+000
2	295.49034050	1.426503E-011	4.550279E-013	0	0.000000E+000
2	295.49051905	4.550279E-013	1.426503E-011	1	0.000000E+000
2	295.49096856	1.426503E-011	4.550279E-013	0	0.000000E+000
2	295.49221697	4.550279E-013	1.426503E-011	1	0.000000E+000
2	295.49223061	1.426503E-011	4.550279E-013	0	0.000000E+000
2	295.49244791	4.550279E-013	1.426503E-011	1	0.000000E+000
2	295.49258386	1.426503E-011	4.550279E-013	0	0.000000E+000
2	295.49726117	4.550279E-013	1.426503E-011	1	0.000000E+000
2	295.49729436	1.426503E-011	4.550279E-013	0	0.000000E+000
2	295.49937392	4.550279E-013	1.426503E-011	1	0.000000E+000
2	295.49958865	1.426503E-011	4.550279E-013	0	0.000000E+000
2	295.50353403	4.550279E-013	1.426503E-011	1	0.000000E+000
2	295.50361315	1.426503E-011	4.550279E-013	0	0.000000E+000
2	295.50374567	4.550279E-013	1.426503E-011	1	0.000000E+000
2	295.50387916	1.426503E-011	4.550279E-013	0	0.000000E+000
2	295.50436298	4.550279E-013	1.426503E-011	1	0.000000E+000
2	295.50446623	1.426503E-011	4.550279E-013	0	0.000000E+000
2	295.50559949	4.550279E-013	1.426503E-011	1	0.000000E+000
2	295.50567196	1.426503E-011	4.550279E-013	0	0.000000E+000
2	295.50571556	4.550279E-013	1.426503E-011	1	0.000000E+000
2	295.50580820	1.426503E-011	4.550279E-013	0	0.000000E+000
2	295.50601538	4.550279E-013	1.426503E-011	1	0.000000E+000
2	295.50616735	1.426503E-011	4.550279E-013	0	0.000000E+000
2	295.50922207	4.550279E-013	1.426503E-011	1	0.000000E+000
2	295.50989434	1.426503E-011	4.550279E-013	0	0.000000E+000
2	295.51058409	4.550279E-013	1.426503E-011	1	0.000000E+000
2	295.51066120	1.426503E-011	4.550279E-013	0	0.000000E+000
2	295.51073251	4.550279E-013	1.426503E-011	1	0.000000E+000
2	295.51087173	1.426503E-011	4.550279E-013	0	0.000000E+000
2	295.51105626	4.550279E-013	1.426503E-011	1	0.000000E+000
2	295.51109771	1.426503E-011	4.550279E-013	0	0.000000E+000
2	295.51405623	4.550279E-013	1.426503E-011	1	0.000000E+000
2	295.51417094	1.426503E-011	4.550279E-013	0	0.000000E+000
2	295.51767618	4.550279E-013	1.426503E-011	1	0.000000E+000
2	295.51775667	1.426503E-011	4.550279E-013	0	0.000000E+000
2	295.51872919	4.550279E-013	1.426503E-011	1	0.000000E+000
2	295.51899949	1.426503E-011	4.550279E-013	0	0.000000E+000
2	295.51907072	4.550279E-013	1.426503E-011	1	0.000000E+000
2	295.51913248	1.426503E-011	4.550279E-013	0	0.000000E+000
2	295.51919138	4.550279E-013	1.426503E-011	1	0.000000E+000
2	295.51927594	1.426503E-011	4.550279E-013	0	0.000000E+000
2	295.51968197	4.550279E-013	1.426503E-011	1	0.000000E+000
2	295.51972191	1.426503E-011	4.550279E-013	0	0.000000E+000
2	295.52541700	4.550279E-013	1.426503E-011	1	0.000000E+000
2	295.52557697	1.426503E-011	4.550279E-013	0	0.000000E+000
2	295.52564370	4.550279E-013	1.426503E-011	1	0.000000E+000
2	295.52565796	1.426503E-011	4.550279E-013	0	0.000000E+000
2	295.52622897	4.550279E-013	1.426503E-011	1	0.000000E+000
2	295.52627452	1.426503E-011	4.550279E-013	0	0.000000E+000
2	295.52758931	4.550279E-013	1.426503E-011	1	0.000000E+000
2	295.52760949	1.426503E-011	4.550279E-013	0	0.000000E+000
2	295.52819424	4.550279E-013	1.426503E-011	1	0.000000E+000
2	295.52822100	1.426503E-011	4.550279E-013	0	0.000000E+000
2	295.52955726	4.550279E-013	1.426503E-011	1	0.000000E+000
2	295.52961586	1.426503E-011	4.550279E-013	0	0.000000E+000
2	295.52989070	4.550279E-013	1.426503E-011	1	0.000000E+000
2	295.52992628	1.426503E-011	4.550279E-013	0	0.000000E+000
2	295.53041505	4.550279E-013	1.426503E-011	1	0.000000E+000
2	295.53063109	1.426503E-011	4.550279E-013	0	0.000000E+000
2	295.53101358	4.550279E-013	1.426503E-011	1	0.000000E+000
2	295.53105818	1.426503E-011	4.550279E-013	0	0.000000E+000
2	295.53193891	4.550279E-013	1.426503E-011	1	0.000000E+000
2	295.53199140	1.426503E-011	4.550279E-013	0	0.000000E+000
2	295.53285538	4.550279E-013	1.426503E-011	1	0.000000E+000
2	295.53304277	1.426503E-011	4.550279E-013	0	0.000000E+000
2	295.53321390	4.550279E-013	1.426503E-011	1	0.000000E+000
2	295.53327508	1.426503E-011	4.550279E-013	0	0.000000E+000
2	295.53330629	4.550279E-013	1.426503E-011	1	0.000000E+000
2	295.53352412	1.426503E-011	4.550279E-013	0	0.000000E+000
2	295.53359930	4.550279E-013	1.426503E-011	1	0.000000E+000
2	295.53361768	1.426503E-011	4.550279E-013	0	0.000000E+000
2	295.53496560	4.550279E-013	1.426503E-011	1	0.000000E+000
2	295.53509780	1.426503E-011	4.550279E-013	0	0.000000E+000
2	295.53561659	4.550279E-013	1.426503E-011	1	0.000000E+000
2	295.53573969	1.426503E-011	4.550279E-013	0	0.000000E+000
2	295.53630538	4.550279E-013	1.426503E-011	1	0.000000E+000
2	295.53640827	1.426503E-011	4.550279E-013	0	0.000000E+000
2	295.53715400	4.550279E-013	1.426503E-011	1	0.000000E+000
2	295.53724827	1.426503E-011	4.550279E-013	0	0.000000E+000
2	295.53809845	4.550279E-013	1.426503E-011	1	0.000000E+000
2	295.53826663	1.426503E-011	4.550279E-013	0	0.000000E+000
2	295.53849032	4.550279E-013	1.426503E-011	1	0.000000E+000
2	295.53869407	1.426503E-011	4.550279E-013	0	0.000000E+000
2	295.53880666	4.550279E-013	1.426503E-011	1	0.000000E+000
2	295.53897025	1.426503E-011	4.550279E-013	0	0.000000E+000
2	295.53953076	4.550279E-013	1.426503E-011	1	0.000000E+000
2	295.53967147	1.426503E-011	4.550279E-013	0	0.000000E+000
2	295.54196086	4.550279E-013	1.426503E-011	1	0.000000E+000
2	295.54223042	1.426503E-011	4.550279E-013	0	0.000000E+000
2	295.54346433	4.550279E-013	1.426503E-011	1	0.000000E+000
2	295.54373383	1.426503E-011	4.550279E-013	0	0.000000E+000
2	295.54380814	4.550279E-013	1.426503E-011	1	0.000000E+000
2	295.54387978	1.426503E-011	4.550279E-013	0	0.000000E+000
2	295.54539686	4.550279E-013	1.426503E-011	1	0.000000E+000
2	295.54553048	1.426503E-011	4.550279E-013	0	0.000000E+000
2	295.54568953	4.550279E-013	1.426503E-011	1	0.000000E+000
2	295.54581354	1.426503E-011	4.550279E-013	0	0.000000E+000
2	295.54663957	4.550279E-013	1.426503E-011	1	0.000000E+000
2	295.54687827	1.426503E-011	4.550279E-013	0	0.000000E+000
2	295.54754399	4.550279E-013	1.426503E-011	1	0.000000E+000
2	295.54763047	1.426503E-011	4.550279E-013	0	0.000000E+000
2	295.54839668	4.550279E-013	1.426503E-011	1	0.000000E+000
2	295.54859053	1.426503E-011	4.550279E-013	0	0.000000E+000
2	295.54878251	4.550279E-013	1.426503E-011	1	0.000000E+000
2	295.54883410	1.426503E-011	4.550279E-013	0	0.000000E+000
2	295.54888864	4.550279E-013	1.426503E-011	1	0.000000E+000
2	295.54910460	1.426503E-011	4.550279E-013	0	0.000000E+000
2	295.54957357	4.550279E-013	1.426503E-011	1	0.000000E+000
2	295.54967173	1.426503E-011	4.550279E-013	0	0.000000E+000
2	295.54982089	4.550279E-013	1.426503E-011	1	0.000000E+000
2	295.54991248	1.426503E-011	4.550279E-013	0	0.000000E+000
2	295.55164838	4.550279E-013	1.426503E-011	1	0.000000E+000
2	295.55183580	1.426503E-011	4.550279E-013	0	0.000000E+000
2	295.55242444	4.550279E-013	1.426503E-011	1	0.000000E+000
2	295.55259535	1.426503E-011	4.550279E-013	0	0.000000E+000
2	295.55288037	4.550279E-013	1.426503E-011	1	0.000000E+000
2	295.55300278	1.426503E-011	4.550279E-013	0	0.000000E+000
2	295.55326825	4.550279E-013	1.426503E-011	1	0.000000E+000
2	295.55330708	1.426503E-011	4.550279E-013	0	0.000000E+000
2	295.55338241	4.550279E-013	1.426503E-011	1	0.000000E+000
2	295.55367679	1.426503E-011	4.550279E-013	0	0.000000E+000
2	295.55566435	4.550279E-013	1.426503E-011	1	0.000000E+000
2	295.55567756	1.426503E-011	4.550279E-013	0	0.000000E+000
2	295.55645998	4.550279E-013	1.426503E-011	1	0.000000E+000
2	295.55657755	1.426503E-011	4.550279E-013	0	0.000000E+000
2	295.55769504	4.550279E-013	1.426503E-011	1	0.000000E+000
2	295.55835711	1.426503E-011	4.550279E-013	0	0.000000E+000
2	295.55852026	4.550279E-013	1.426503E-011	1	0.000000E+000
2	295.55854605	1.426503E-011	4.550279E-013	0	0.000000E+000
2	295.55900460	4.550279E-013	1.426503E-011	1	0.000000E+000
2	295.55903611	1.426503E-011	4.550279E-013	0	0.000000E+000
2	295.55953396	4.550279E-013	1.426503E-011	1	0.000000E+000
2	295.55967695	1.426503E-011	4.550279E-013	0	0.000000E+000
2	295.55974319	4.550279E-013	1.426503E-011	1	0.000000E+000
2	295.55977357	1.426503E-011	4.550279E-013	0	0.000000E+000
2	295.56014199	4.550279E-013	1.426503E-011	1	0.000000E+000
2	295.56021853	1.426503E-011	4.550279E-013	0	0.000000E+000
2	295.56023627	4.550279E-013	1.426503E-011	1	0.000000E+000
2	295.56027578	1.426503E-011	4.550279E-013	0	0.000000E+000
2	295.56159971	4.550279E-013	1.426503E-011	1	0.000000E+000
2	295.56167927	1.426503E-011	4.550279E-013	0	0.000000E+000
2	295.56182689	4.550279E-013	1.426503E-011	1	0.000000E+000
2	295.56187625	1.426503E-011	4.550279E-013	0	0.000000E+000
2	295.56190393	4.550279E-013	1.426503E-011	1	0.000000E+000
2	295.56232953	1.426503E-011	4.550279E-013	0	0.000000E+000
2	295.56298967	4.550279E-013	1.426503E-011	1	0.000000E+000
2	295.56299356	1.426503E-011	4.550279E-013	0	0.000000E+000
2	295.56498301	4.550279E-013	1.426503E-011	1	0.000000E+000
2	295.56539140	1.426503E-011	4.550279E-013	0	0.000000E+000
2	295.56566007	4.550279E-013	1.426503E-011	1	0.000000E+000
2	295.56568696	1.426503E-011	4.550279E-013	0	0.000000E+000
2	295.56661480	4.550279E-013	1.426503E-011	1	0.000000E+000
2	295.56671435	1.426503E-011	4.550279E-013	0	0.000000E+000
2	295.56694184	4.550279E-013	1.426503E-011	1	0.000000E+000
2	295.56698551	1.426503E-011	4.550279E-013	0	0.000000E+000
2	295.56715548	4.550279E-013	1.426503E-011	1	0.000000E+000
2	295.56722660	1.426503E-011	4.550279E-013	0	0.000000E+000
2	295.56912404	4.550279E-013	1.426503E-011	1	0.000000E+000
2	295.56921050	1.426503E-011	4.550279E-013	0	0.000000E+000
2	295.56957768	4.550279E-013	1.426503E-011	1	0.000000E+000
2	295.56960333	1.426503E-011	4.550279E-013	0	0.000000E+000
2	295.57031884	4.550279E-013	1.426503E-011	1	0.000000E+000
2	295.57043797	1.426503E-011	4.550279E-013	0	0.000000E+000
2	295.57052676	4.550279E-013	1.426503E-011	1	0.000000E+000
2	295.57061494	1.426503E-011	4.550279E-013	0	0.000000E+000
2	295.57126628	4.550279E-013	1.426503E-011	1	0.000000E+000
2	295.57132403	1.426503E-011	4.550279E-013	0	0.000000E+000
2	295.57139863	4.550279E-013	1.426503E-011	1	0.000000E+000
2	295.57142611	1.426503E-011	4.550279E-013	0	0.000000E+000
2	295.57171858	4.550279E-013	1.426503E-011	1	0.000000E+000
2	295.57172917	1.426503E-011	4.550279E-013	0	0.000000E+000
2	295.57246661	4.550279E-013	1.426503E-011	1	0.000000E+000
2	295.57248417	1.426503E-011	4.550279E-013	0	0.000000E+000
2	295.57287524	4.550279E-013	1.426503E-011	1	0.000000E+000
2	295.57303676	1.426503E-011	4.550279E-013	0	0.000000E+000
2	295.57332746	4.550279E-013	1.426503E-011	1	0.000000E+000
2	295.57344139	1.426503E-011	4.550279E-013	0	0.000000E+000
2	295.57366528	4.550279E-013	1.426503E-011	1	0.000000E+000
2	295.57369030	1.426503E-011	4.550279E-013	0	0.000000E+000
2	295.57379516	4.550279E-013	1.426503E-011	1	0.000000E+000
2	295.57382099	1.426503E-011	4.550279E-013	0	0.000000E+000
2	295.57490456	4.550279E-013	1.426503E-011	1	0.000000E+000
2	295.57492874	1.426503E-011	4.550279E-013	0	0.000000E+000
2	295.57574054	4.550279E-013	1.426503E-011	1	0.000000E+000
2	295.57593943	1.426503E-011	4.550279E-013	0	0.000000E+000
2	295.57667191	4.550279E-013	1.426503E-011	1	0.000000E+000
2	295.57675361	1.426503E-011	4.550279E-013	0	0.000000E+000
2	295.57699327	4.550279E-013	1.426503E-011	1	0.000000E+000
2	295.57705709	1.426503E-011	4.550279E-013	0	0.000000E+000
2	295.57759406	4.550279E-013	1.426503E-011	1	0.000000E+000
2	295.57768766	1.426503E-011	4.550279E-013	0	0.000000E+000
2	295.57775289	4.550279E-013	1.426503E-011	1	0.000000E+000
2	295.57783996	1.426503E-011	4.550279E-013	0	0.000000E+000
2	295.57861915	4.550279E-013	1.426503E-011	1	0.000000E+000
2	295.57868638	1.426503E-011	4.550279E-013	0	0.000000E+000
2	295.57880297	4.550279E-013	1.426503E-011	1	0.000000E+000
2	295.57886314	1.426503E-011	4.550279E-013	0	0.000000E+000
2	295.58013821	4.550279E-013	1.426503E-011	1	0.000000E+000
2	295.58040761	1.426503E-011	4.550279E-013	0	0.000000E+000
2	295.58205479	4.550279E-013	1.426503E-011	1	0.000000E+000
2	295.58249767	1.426503E-011	4.550279E-013	0	0.000000E+000
2	295.58388435	4.550279E-013	1.426503E-011	1	0.000000E+000
2	295.58415238	1.426503E-011	4.550279E-013	0	0.000000E+000
2	295.58585051	4.550279E-013	1.426503E-011	1	0.000000E+000
2	295.58589263	1.426503E-011	4.550279E-013	0	0.000000E+000
2	295.58604112	4.550279E-013	1.426503E-011	1	0.000000E+000
2	295.58635347	1.426503E-011	4.550279E-013	0	0.000000E+000
2	295.58659129	4.550279E-013	1.426503E-011	1	0.000000E+000
2	295.58665423	1.426503E-011	4.550279E-013	0	0.000000E+000
2	295.58732207	4.550279E-013	1.426503E-011	1	0.000000E+000
2	295.58754011	1.426503E-011	4.550279E-013	0	0.000000E+000
2	295.58849053	4.550279E-013	1.426503E-011	1	0.000000E+000
2	295.58851267	1.426503E-011	4.550279E-013	0	0.000000E+000
2	295.58878707	4.550279E-013	1.426503E-011	1	0.000000E+000
2	295.58885034	1.426503E-011	4.550279E-013	0	0.000000E+000
2	295.58952668	4.550279E-013	1.426503E-011	1	0.000000E+000
2	295.58982431	1.426503E-011	4.550279E-013	0	0.000000E+000
2	295.59110385	4.550279E-013	1.426503E-011	1	0.000000E+000
2	295.59121937	1.426503E-011	4.550279E-013	0	0.000000E+000
2	295.59143954	4.550279E-013	1.426503E-011	1	0.000000E+000
2	295.59148679	1.426503E-011	4.550279E-013	0	0.000000E+000
2	295.59160091	4.550279E-013	1.426503E-011	1	0.000000E+000
2	295.59164432	1.426503E-011	4.550279E-013	0	0.000000E+000
2	295.59272016	4.550279E-013	1.426503E-011	1	0.000000E+000
2	295.59285426	1.426503E-011	4.550279E-013	0	0.000000E+000
2	295.59401270	4.550279E-013	1.426503E-011	1	0.000000E+000
2	295.59402036	1.426503E-011	4.550279E-013	0	0.000000E+000
2	295.59416780	4.550279E-013	1.426503E-011	1	0.000000E+000
2	295.59422291	1.426503E-011	4.550279E-013	0	0.000000E+000
2	295.59544848	4.550279E-013	1.426503E-011	1	0.000000E+000
2	295.59583923	1.426503E-011	4.550279E-013	0	0.000000E+000
2	295.59701091	4.550279E-013	1.426503E-011	1	0.000000E+000
2	295.59709206	1.426503E-011	4.550279E-013	0	0.000000E+000
2	295.59720413	4.550279E-013	1.426503E-011	1	0.000000E+000
2	295.59744018	1.426503E-011	4.550279E-013	0	0.000000E+000
2	295.59772716	4.550279E-013	1.426503E-011	1	0.000000E+000
2	295.59775686	1.426503E-011	4.550279E-013	0	0.000000E+000
2	295.59812557	4.550279E-013	1.426503E-011	1	0.000000E+000
2	295.59836273	1.426503E-011	4.550279E-013	0	0.000000E+000
2	295.59911392	4.550279E-013	1.426503E-011	1	0.000000E+000
2	295.59919636	1.426503E-011	4.550279E-013	0	0.000000E+000
2	295.59957010	4.550279E-013	1.426503E-011	1	0.000000E+000
2	295.59958090	1.426503E-011	4.550279E-013	0	0.000000E+000
2	295.60012478	4.550279E-013	1.426503E-011	1	0.000000E+000
2	295.60036883	1.426503E-011	4.550279E-013	0	0.000000E+000
2	295.60119934	4.550279E-013	1.426503E-011	1	0.000000E+000
2	295.60129864	1.426503E-011	4.550279E-013	0	0.000000E+000
2	295.60251465	4.550279E-013	1.426503E-011	1	0.000000E+000
2	295.60293777	1.426503E-011	4.550279E-013	0	0.000000E+000
2	295.60297979	4.550279E-013	1.426503E-011	1	0.000000E+000
2	295.60315374	1.426503E-011	4.550279E-013	0	0.000000E+000
2	295.60396436	4.550279E-013	1.426503E-011	1	0.000000E+000
2	295.60408358	1.426503E-011	4.550279E-013	0	0.000000E+000
2	295.60413354	4.550279E-013	1.426503E-011	1	0.000000E+000
2	295.60414132	1.426503E-011	4.550279E-013	0	0.000000E+000
2	295.60613543	4.550279E-013	1.426503E-011	1	0.000000E+000
2	295.60619388	1.426503E-011	4.550279E-013	0	0.000000E+000
2	295.60649909	4.550279E-013	1.426503E-011	1	0.000000E+000
2	295.60655075	1.426503E-011	4.550279E-013	0	0.000000E+000
2	295.60689924	4.550279E-013	1.426503E-011	1	0.000000E+000
2	295.60691287	1.426503E-011	4.550279E-013	0	0.000000E+000
2	295.60752330	4.550279E-013	1.426503E-011	1	0.000000E+000
2	295.60756803	1.426503E-011	4.550279E-013	0	0.000000E+000
2	295.60763546	4.550279E-013	1.426503E-011	1	0.000000E+000
2	295.60778127	1.426503E-011	4.550279E-013	0	0.000000E+000
2	295.63018855	8.174295E-013	1.462743E-011	1	0.000000E+000
2	295.63024112	1.462743E-011	8.174295E-013	0	0.000000E+000
2	295.63157270	8.174295E-013	1.462743E-011	1	0.000000E+000
2	295.63162913	1.462743E-011	8.174295E-013	0	0.000000E+000
2	295.63174017	8.174295E-013	1.462743E-011	1	0.000000E+000
2	295.63200779	1.462743E-011	8.174295E-013	0	0.000000E+000
2	295.63622961	8.174295E-013	1.462743E-011	1	0.000000E+000
2	295.63629418	1.462743E-011	8.174295E-013	0	0.000000E+000
2	295.63675302	8.174295E-013	1.462743E-011	1	0.000000E+000
2	295.63678695	1.462743E-011	8.174295E-013	0	0.000000E+000
2	295.63727997	8.174295E-013	1.462743E-011	1	0.000000E+000
2	295.63730510	1.462743E-011	8.174295E-013	0	0.000000E+000
2	295.63819024	8.174295E-013	1.462743E-011	1	0.000000E+000
2	295.63822714	1.462743E-011	8.174295E-013	0	0.000000E+000
2	295.63888385	8.174295E-013	1.462743E-011	1	0.000000E+000
2	295.63893667	1.462743E-011	8.174295E-013	0	0.000000E+000
2	295.64041067	8.174295E-013	1.462743E-011	1	0.000000E+000
2	295.64042799	1.462743E-011	8.174295E-013	0	0.000000E+000
2	295.64083235	8.174295E-013	1.462743E-011	1	0.000000E+000
2	295.64091162	1.462743E-011	8.174295E-013	0	0.000000E+000
2	295.64120749	8.174295E-013	1.462743E-011	1	0.000000E+000
2	295.64136837	1.462743E-011	8.174295E-013	0	0.000000E+000
2	295.64196288	8.174295E-013	1.462743E-011	1	0.000000E+000
2	295.64207762	1.462743E-011	8.174295E-013	0	0.000000E+000
2	295.64279347	8.174295E-013	1.462743E-011	1	0.000000E+000
2	295.64287356	1.462743E-011	8.174295E-013	0	0.000000E+000
2	295.64319907	8.174295E-013	1.462743E-011	1	0.000000E+000
2	295.64335810	1.462743E-011	8.174295E-013	0	0.000000E+000
2	295.64407496	8.174295E-013	1.462743E-011	1	0.000000E+000
2	295.64412681	1.462743E-011	8.174295E-013	0	0.000000E+000
2	295.64420520	8.174295E-013	1.462743E-011	1	0.000000E+000
2	295.64428024	1.462743E-011	8.174295E-013	0	0.000000E+000
2	295.64430932	8.174295E-013	1.462743E-011	1	0.000000E+000
2	295.64445964	1.462743E-011	8.174295E-013	0	0.000000E+000
2	295.64481547	8.174295E-013	1.462743E-011	1	0.000000E+000
2	295.64487162	1.462743E-011	8.174295E-013	0	0.000000E+000
2	295.64527822	8.174295E-013	1.462743E-011	1	0.000000E+000
2	295.64532869	1.462743E-011	8.174295E-013	0	0.000000E+000
2	295.64625245	8.174295E-013	1.462743E-011	1	0.000000E+000
2	295.64625878	1.462743E-011	8.174295E-013	0	0.000000E+000
2	295.64631198	8.174295E-013	1.462743E-011	1	0.000000E+000
2	295.64686987	1.462743E-011	8.174295E-013	0	0.000000E+000
2	295.64694253	8.174295E-013	1.462743E-011	1	0.000000E+000
2	295.64712472	1.462743E-011	8.174295E-013	0	0.000000E+000
2	295.64822318	8.174295E-013	1.462743E-011	1	0.000000E+000
2	295.64827478	1.462743E-011	8.174295E-013	0	0.000000E+000
2	295.64909178	8.174295E-013	1.462743E-011	1	0.000000E+000
2	295.64918021	1.462743E-011	8.174295E-013	0	0.000000E+000
2	295.65041619	8.174295E-013	1.462743E-011	1	0.000000E+000
2	295.65060237	1.462743E-011	8.174295E-013	0	0.000000E+000
2	295.65062607	8.174295E-013	1.462743E-011	1	0.000000E+000
2	295.65075872	1.462743E-011	8.174295E-013	0	0.000000E+000
2	295.65250215	8.174295E-013	1.462743E-011	1	0.000000E+000
2	295.65252230	1.462743E-011	8.174295E-013	0	0.000000E+000
2	295.65390856	8.174295E-013	1.462743E-011	1	0.000000E+000
2	295.65391671	1.462743E-011	8.174295E-013	0	0.000000E+000
2	295.65401191	8.174295E-013	1.462743E-011	1	0.000000E+000
2	295.65410863	1.462743E-011	8.174295E-013	0	0.000000E+000
2	295.65430336	8.174295E-013	1.462743E-011	1	0.000000E+000
2	295.65433397	1.462743E-011	8.174295E-013	0	0.000000E+000
2	295.65508178	8.174295E-013	1.462743E-011	1	0.000000E+000
2	295.65512721	1.462743E-011	8.174295E-013	0	0.000000E+000
2	295.65588374	8.174295E-013	1.462743E-011	1	0.000000E+000
2	295.65596851	1.462743E-011	8.174295E-013	0	0.000000E+000
2	295.65969587	8.174295E-013	1.462743E-011	1	0.000000E+000
2	295.66010476	1.462743E-011	8.174295E-013	0	0.000000E+000
2	295.66023325	8.174295E-013	1.462743E-011	1	0.000000E+000
2	295.66052270	1.462743E-011	8.174295E-013	0	0.000000E+000
2	295.66181740	8.174295E-013	1.462743E-011	1	0.000000E+000
2	295.66189836	1.462743E-011	8.174295E-013	0	0.000000E+000
2	295.66264466	8.174295E-013	1.462743E-011	1	0.000000E+000
2	295.66293391	1.462743E-011	8.174295E-013	0	0.000000E+000
2	295.66356308	8.174295E-013	1.462743E-011	1	0.000000E+000
2	295.66359420	1.462743E-011	8.174295E-013	0	0.000000E+000
2	295.66392979	8.174295E-013	1.462743E-011	1	0.000000E+000
2	295.66402737	1.462743E-011	8.174295E-013	0	0.000000E+000
2	295.66419647	8.174295E-013	1.462743E-011	1	0.000000E+000
2	295.66431338	1.462743E-011	8.174295E-013	0	0.000000E+000
2	295.66661418	8.174295E-013	1.462743E-011	1	0.000000E+000
2	295.66669298	1.462743E-011	8.174295E-013	0	0.000000E+000
2	295.66760223	8.174295E-013	1.462743E-011	1	0.000000E+000
2	295.66766623	1.462743E-011	8.174295E-013	0	0.000000E+000
2	295.66817956	8.174295E-013	1.462743E-011	1	0.000000E+000
2	295.66832321	1.462743E-011	8.174295E-013	0	0.000000E+000
2	295.66840030	8.174295E-013	1.462743E-011	1	0.000000E+000
2	295.66845830	1.462743E-011	8.174295E-013	0	0.000000E+000
2	295.66851145	8.174295E-013	1.462743E-011	1	0.000000E+000
2	295.66904783	1.462743E-011	8.174295E-013	0	0.000000E+000
2	295.67445190	8.174295E-013	1.462743E-011	1	0.000000E+000
2	295.67449487	1.462743E-011	8.174295E-013	0	0.000000E+000
2	295.67678177	8.174295E-013	1.462743E-011	1	0.000000E+000
2	295.67679417	1.462743E-011	8.174295E-013	0	0.000000E+000
2	295.67693074	8.174295E-013	1.462743E-011	1	0.000000E+000
2	295.67696629	1.462743E-011	8.174295E-013	0	0.000000E+000
2	295.67703220	8.174295E-013	1.462743E-011	1	0.000000E+000
2	295.67725454	1.462743E-011	8.174295E-013	0	0.000000E+000
2	295.67759939	8.174295E-013	1.462743E-011	1	0.000000E+000
2	295.67765708	1.462743E-011	8.174295E-013	0	0.000000E+000
2	295.67870191	8.174295E-013	1.462743E-011	1	0.000000E+000
2	295.67885298	1.462743E-011	8.174295E-013	0	0.000000E+000
2	295.68112408	8.174295E-013	1.462743E-011	1	0.000000E+000
2	295.68119103	1.462743E-011	8.174295E-013	0	0.000000E+000
2	295.68151605	8.174295E-013	1.462743E-011	1	0.000000E+000
2	295.68161276	1.462743E-011	8.174295E-013	0	0.000000E+000
2	295.68242479	8.174295E-013	1.462743E-011	1	0.000000E+000
2	295.68292972	1.462743E-011	8.174295E-013	0	0.000000E+000
2	295.68504883	8.174295E-013	1.462743E-011	1	0.000000E+000
2	295.68509260	1.462743E-011	8.174295E-013	0	0.000000E+000
2	295.68526059	8.174295E-013	1.462743E-011	1	0.000000E+000
2	295.68557977	1.462743E-011	8.174295E-013	0	0.000000E+000
2	295.68637512	8.174295E-013	1.462743E-011	1	0.000000E+000
2	295.68649743	1.462743E-011	8.174295E-013	0	0.000000E+000
2	295.68799587	8.174295E-013	1.462743E-011	1	0.000000E+000
2	295.68833942	1.462743E-011	8.174295E-013	0	0.000000E+000
2	295.68844278	8.174295E-013	1.462743E-011	1	0.000000E+000
2	295.68847937	1.462743E-011	8.174295E-013	0	0.000000E+000
2	295.68980512	8.174295E-013	1.462743E-011	1	0.000000E+000
2	295.69005759	1.462743E-011	8.174295E-013	0	0.000000E+000
2	295.69084135	8.174295E-013	1.462743E-011	1	0.000000E+000
2	295.69106164	1.462743E-011	8.174295E-013	0	0.000000E+000
2	295.69111024	8.174295E-013	1.462743E-011	1	0.000000E+000
2	295.69116136	1.462743E-011	8.174295E-013	0	0.000000E+000
2	295.69355451	8.174295E-013	1.462743E-011	1	0.000000E+000
2	295.69368709	1.462743E-011	8.174295E-013	0	0.000000E+000
2	295.69405574	8.174295E-013	1.462743E-011	1	0.000000E+000
2	295.69408247	1.462743E-011	8.174295E-013	0	0.000000E+000
2	295.69424251	8.174295E-013	1.462743E-011	1	0.000000E+000
2	295.69440154	1.462743E-011	8.174295E-013	0	0.000000E+000
2	295.69442961	8.174295E-013	1.462743E-011	1	0.000000E+000
2	295.69464354	1.462743E-011	8.174295E-013	0	0.000000E+000
2	295.69549263	8.174295E-013	1.462743E-011	1	0.000000E+000
2	295.69566023	1.462743E-011	8.174295E-013	0	0.000000E+000
2	295.69574430	8.174295E-013	1.462743E-011	1	0.000000E+000
2	295.69576326	1.462743E-011	8.174295E-013	0	0.000000E+000
2	295.69579616	8.174295E-013	1.462743E-011	1	0.000000E+000
2	295.69614869	1.462743E-011	8.174295E-013	0	0.000000E+000
2	295.69634783	8.174295E-013	1.462743E-011	1	0.000000E+000
2	295.69648637	1.462743E-011	8.174295E-013	0	0.000000E+000
2	295.69717844	8.174295E-013	1.462743E-011	1	0.000000E+000
2	295.69753803	1.462743E-011	8.174295E-013	0	0.000000E+000
2	295.69816586	8.174295E-013	1.462743E-011	1	0.000000E+000
2	295.69821447	1.462743E-011	8.174295E-013	0	0.000000E+000
2	295.69868558	8.174295E-013	1.462743E-011	1	0.000000E+000
2	295.69890823	1.462743E-011	8.174295E-013	0	0.000000E+000
2	295.69901174	8.174295E-013	1.462743E-011	1	0.000000E+000
2	295.69906068	1.462743E-011	8.174295E-013	0	0.000000E+000
2	295.69946146	8.174295E-013	1.462743E-011	1	0.000000E+000
2	295.69954914	1.462743E-011	8.174295E-013	0	0.000000E+000
2	295.70186427	8.174295E-013	1.462743E-011	1	0.000000E+000
2	295.70194922	1.462743E-011	8.174295E-013	0	0.000000E+000
2	295.70233820	8.174295E-013	1.462743E-011	1	0.000000E+000
2	295.70239249	1.462743E-011	8.174295E-013	0	0.000000E+000
2	295.70264014	8.174295E-013	1.462743E-011	1	0.000000E+000
2	295.70286203	1.462743E-011	8.174295E-013	0	0.000000E+000
2	295.70756413	8.174295E-013	1.462743E-011	1	0.000000E+000
2	295.70767532	1.462743E-011	8.174295E-013	0	0.000000E+000
2	295.70822948	8.174295E-013	1.462743E-011	1	0.000000E+000
2	295.70838962	1.462743E-011	8.174295E-013	0	0.000000E+000
2	295.70858480	8.174295E-013	1.462743E-011	1	0.000000E+000
2	295.70870158	1.462743E-011	8.174295E-013	0	0.000000E+000
2	295.71052390	8.174295E-013	1.462743E-011	1	0.000000E+000
2	295.71058617	1.462743E-011	8.174295E-013	0	0.000000E+000
2	295.71307553	8.174295E-013	1.462743E-011	1	0.000000E+000
2	295.71317619	1.462743E-011	8.174295E-013	0	0.000000E+000
2	295.71351904	8.174295E-013	1.462743E-011	1	0.000000E+000
2	295.71372881	1.462743E-011	8.174295E-013	0	0.000000E+000
2	295.71385914	8.174295E-013	1.462743E-011	1	0.000000E+000
2	295.71410213	1.462743E-011	8.174295E-013	0	0.000000E+000
2	295.71529325	8.174295E-013	1.462743E-011	1	0.000000E+000
2	295.71534178	1.462743E-011	8.174295E-013	0	0.000000E+000
2	295.71647487	8.174295E-013	1.462743E-011	1	0.000000E+000
2	295.71666145	1.462743E-011	8.174295E-013	0	0.000000E+000
2	295.71753441	8.174295E-013	1.462743E-011	1	0.000000E+000
2	295.71760148	1.462743E-011	8.174295E-013	0	0.000000E+000
2	295.71826319	8.174295E-013	1.462743E-011	1	0.000000E+000
2	295.71833835	1.462743E-011	8.174295E-013	0	0.000000E+000
2	295.71852115	8.174295E-013	1.462743E-011	1	0.000000E+000
2	295.71860500	1.462743E-011	8.174295E-013	0	0.000000E+000
2	295.71918804	8.174295E-013	1.462743E-011	1	0.000000E+000
2	295.71925136	1.462743E-011	8.174295E-013	0	0.000000E+000
2	295.71991419	8.174295E-013	1.462743E-011	1	0.000000E+000
2	295.72002283	1.462743E-011	8.174295E-013	0	0.000000E+000
2	295.72036004	8.174295E-013	1.462743E-011	1	0.000000E+000
2	295.72059134	1.462743E-011	8.174295E-013	0	0.000000E+000
2	295.72201272	8.174295E-013	1.462743E-011	1	0.000000E+000
2	295.72215366	1.462743E-011	8.174295E-013	0	0.000000E+000
2	295.72226630	8.174295E-013	1.462743E-011	1	0.000000E+000
2	295.72235022	1.462743E-011	8.174295E-013	0	0.000000E+000
2	295.72682004	8.174295E-013	1.462743E-011	1	0.000000E+000
2	295.72690880	1.462743E-011	8.174295E-013	0	0.000000E+000
2	295.72729079	8.174295E-013	1.462743E-011	1	0.000000E+000
2	295.72749430	1.462743E-011	8.174295E-013	0	0.000000E+000
2	295.72768830	8.174295E-013	1.462743E-011	1	0.000000E+000
2	295.72786038	1.462743E-011	8.174295E-013	0	0.000000E+000
2	295.72903316	8.174295E-013	1.462743E-011	1	0.000000E+000
2	295.72906615	1.462743E-011	8.174295E-013	0	0.000000E+000
2	295.72980366	8.174295E-013	1.462743E-011	1	0.000000E+000
2	295.72989298	1.462743E-011	8.174295E-013	0	0.000000E+000
2	295.73025653	8.174295E-013	1.462743E-011	1	0.000000E+000
2	295.73036219	1.462743E-011	8.174295E-013	0	0.000000E+000
2	295.80003602	7.457694E-013	1.455577E-011	1	0.000000E+000
2	295.80008046	1.455577E-011	7.457694E-013	0	0.000000E+000
2	295.80046952	7.457694E-013	1.455577E-011	1	0.000000E+000
2	295.80080065	1.455577E-011	7.457694E-013	0	0.000000E+000
2	295.80080987	7.457694E-013	1.455577E-011	1	0.000000E+000
2	295.80095204	1.455577E-011	7.457694E-013	0	0.000000E+000
2	295.80102385	7.457694E-013	1.455577E-011	1	0.000000E+000
2	295.80115384	1.455577E-011	7.457694E-013	0	0.000000E+000
2	295.80155858	7.457694E-013	1.455577E-011	1	0.000000E+000
2	295.80162691	1.455577E-011	7.457694E-013	0	0.000000E+000
2	295.80333187	7.457694E-013	1.455577E-011	1	0.000000E+000
2	295.80335473	1.455577E-011	7.457694E-013	0	0.000000E+000
2	295.80425619	7.457694E-013	1.455577E-011	1	0.000000E+000
2	295.80429152	1.455577E-011	7.457694E-013	0	0.000000E+000
2	295.80597021	7.457694E-013	1.455577E-011	1	0.000000E+000
2	295.80612456	1.455577E-011	7.457694E-013	0	0.000000E+000
2	295.80652098	7.457694E-013	1.455577E-011	1	0.000000E+000
2	295.80660912	1.455577E-011	7.457694E-013	0	0.000000E+000
2	295.80665101	7.457694E-013	1.455577E-011	1	0.000000E+000
2	295.80672857	1.455577E-011	7.457694E-013	0	0.000000E+000
2	295.80688574	7.457694E-013	1.455577E-011	1	0.000000E+000
2	295.80690449	1.455577E-011	7.457694E-013	0	0.000000E+000
2	295.81095773	7.457694E-013	1.455577E-011	1	0.000000E+000
2	295.81101726	1.455577E-011	7.457694E-013	0	0.000000E+000
2	295.81257654	7.457694E-013	1.455577E-011	1	0.000000E+000
2	295.81281554	1.455577E-011	7.457694E-013	0	0.000000E+000
2	295.81294352	7.457694E-013	1.455577E-011	1	0.000000E+000
2	295.81336463	1.455577E-011	7.457694E-013	0	0.000000E+000
2	295.81563991	7.457694E-013	1.455577E-011	1	0.000000E+000
2	295.81565906	1.455577E-011	7.457694E-013	0	0.000000E+000
2	295.81579558	7.457694E-013	1.455577E-011	1	0.000000E+000
2	295.81584260	1.455577E-011	7.457694E-013	0	0.000000E+000
2	295.81653290	7.457694E-013	1.455577E-011	1	0.000000E+000
2	295.81670502	1.455577E-011	7.457694E-013	0	0.000000E+000
2	295.82090971	7.457694E-013	1.455577E-011	1	0.000000E+000
2	295.82109555	1.455577E-011	7.457694E-013	0	0.000000E+000
2	295.82223365	7.457694E-013	1.455577E-011	1	0.000000E+000
2	295.82248299	1.455577E-011	7.457694E-013	0	0.000000E+000
2	295.82280618	7.457694E-013	1.455577E-011	1	0.000000E+000
2	295.82298784	1.455577E-011	7.457694E-013	0	0.000000E+000
2	295.82449585	7.457694E-013	1.455577E-011	1	0.000000E+000
2	295.82456314	1.455577E-011	7.457694E-013	0	0.000000E+000
2	295.82695131	7.457694E-013	1.455577E-011	1	0.000000E+000
2	295.82704605	1.455577E-011	7.457694E-013	0	0.000000E+000
2	295.83108485	7.457694E-013	1.455577E-011	1	0.000000E+000
2	295.83125064	1.455577E-011	7.457694E-013	0	0.000000E+000
2	295.83198850	7.457694E-013	1.455577E-011	1	0.000000E+000
2	295.83201248	1.455577E-011	7.457694E-013	0	0.000000E+000
2	295.83219944	7.457694E-013	1.455577E-011	1	0.000000E+000
2	295.83249069	1.455577E-011	7.457694E-013	0	0.000000E+000
2	295.83297942	7.457694E-013	1.455577E-011	1	0.000000E+000
2	295.83300932	1.455577E-011	7.457694E-013	0	0.000000E+000
2	295.83321276	7.457694E-013	1.455577E-011	1	0.000000E+000
2	295.83330844	1.455577E-011	7.457694E-013	0	0.000000E+000
2	295.83344458	7.457694E-013	1.455577E-011	1	0.000000E+000
2	295.83365823	1.455577E-011	7.457694E-013	0	0.000000E+000
2	295.83478569	7.457694E-013	1.455577E-011	1	0.000000E+000
2	295.83481758	1.455577E-011	7.457694E-013	0	0.000000E+000
2	295.83494392	7.457694E-013	1.455577E-011	1	0.000000E+000
2	295.83502859	1.455577E-011	7.457694E-013	0	0.000000E+000
2	295.83511308	7.457694E-013	1.455577E-011	1	0.000000E+000
2	295.83532278	1.455577E-011	7.457694E-013	0	0.000000E+000
2	295.83593820	7.457694E-013	1.455577E-011	1	0.000000E+000
2	295.83601615	1.455577E-011	7.457694E-013	0	0.000000E+000
2	295.83718216	7.457694E-013	1.455577E-011	1	0.000000E+000
2	295.83725998	1.455577E-011	7.457694E-013	0	0.000000E+000
2	295.83833724	7.457694E-013	1.455577E-011	1	0.000000E+000
2	295.83837009	1.455577E-011	7.457694E-013	0	0.000000E+000
2	295.83965432	7.457694E-013	1.455577E-011	1	0.000000E+000
2	295.83978186	1.455577E-011	7.457694E-013	0	0.000000E+000
2	295.83990556	7.457694E-013	1.455577E-011	1	0.000000E+000
2	295.83997986	1.455577E-011	7.457694E-013	0	0.000000E+000
2	295.84094431	7.457694E-013	1.455577E-011	1	0.000000E+000
2	295.84105888	1.455577E-011	7.457694E-013	0	0.000000E+000
2	295.84161998	7.457694E-013	1.455577E-011	1	0.000000E+000
2	295.84183782	1.455577E-011	7.457694E-013	0	0.000000E+000
2	295.84187426	7.457694E-013	1.455577E-011	1	0.000000E+000
2	295.84202018	1.455577E-011	7.457694E-013	0	0.000000E+000
2	295.84208364	7.457694E-013	1.455577E-011	1	0.000000E+000
2	295.84215552	1.455577E-011	7.457694E-013	0	0.000000E+000
2	295.84481785	7.457694E-013	1.455577E-011	1	0.000000E+000
2	295.84485069	1.455577E-011	7.457694E-013	0	0.000000E+000
2	295.84540477	7.457694E-013	1.455577E-011	1	0.000000E+000
2	295.84556761	1.455577E-011	7.457694E-013	0	0.000000E+000
2	295.84587821	7.457694E-013	1.455577E-011	1	0.000000E+000
2	295.84598287	1.455577E-011	7.457694E-013	0	0.000000E+000
2	295.84802994	7.457694E-013	1.455577E-011	1	0.000000E+000
2	295.84806768	1.455577E-011	7.457694E-013	0	0.000000E+000
2	295.84836689	7.457694E-013	1.455577E-011	1	0.000000E+000
2	295.84865361	1.455577E-011	7.457694E-013	0	0.000000E+000
2	295.84868747	7.457694E-013	1.455577E-011	1	0.000000E+000
2	295.84887314	1.455577E-011	7.457694E-013	0	0.000000E+000
2	295.85036432	7.457694E-013	1.455577E-011	1	0.000000E+000
2	295.85058685	1.455577E-011	7.457694E-013	0	0.000000E+000
2	295.85073074	7.457694E-013	1.455577E-011	1	0.000000E+000
2	295.85080342	1.455577E-011	7.457694E-013	0	0.000000E+000
2	295.85498914	7.457694E-013	1.455577E-011	1	0.000000E+000
2	295.85513593	1.455577E-011	7.457694E-013	0	0.000000E+000
2	295.85547495	7.457694E-013	1.455577E-011	1	0.000000E+000
2	295.85580805	1.455577E-011	7.457694E-013	0	0.000000E+000
2	295.85607297	7.457694E-013	1.455577E-011	1	0.000000E+000
2	295.85612226	1.455577E-011	7.457694E-013	0	0.000000E+000
2	295.85644713	7.457694E-013	1.455577E-011	1	0.000000E+000
2	295.85661986	1.455577E-011	7.457694E-013	0	0.000000E+000
2	295.85761901	7.457694E-013	1.455577E-011	1	0.000000E+000
2	295.85775173	1.455577E-011	7.457694E-013	0	0.000000E+000
2	295.85934752	7.457694E-013	1.455577E-011	1	0.000000E+000
2	295.85937502	1.455577E-011	7.457694E-013	0	0.000000E+000
2	295.85987388	7.457694E-013	1.455577E-011	1	0.000000E+000
2	295.85994214	1.455577E-011	7.457694E-013	0	0.000000E+000
2	295.86079166	7.457694E-013	1.455577E-011	1	0.000000E+000
2	295.86101532	1.455577E-011	7.457694E-013	0	0.000000E+000
2	295.86262158	7.457694E-013	1.455577E-011	1	0.000000E+000
2	295.86282208	1.455577E-011	7.457694E-013	0	0.000000E+000
2	323.62524055	7.007966E-013	1.451080E-011	1	0.000000E+000
2	323.62534631	1.451080E-011	7.007966E-013	0	0.000000E+000
2	323.62720193	7.007966E-013	1.451080E-011	1	0.000000E+000
2	323.62724499	1.451080E-011	7.007966E-013	0	0.000000E+000
2	323.62875256	7.007966E-013	1.451080E-011	1	0.000000E+000
2	323.62879019	1.451080E-011	7.007966E-013	0	0.000000E+000
2	323.62888736	7.007966E-013	1.451080E-011	1	0.000000E+000
2	323.62897812	1.451080E-011	7.007966E-013	0	0.000000E+000
2	323.62992079	7.007966E-013	1.451080E-011	1	0.000000E+000
2	323.63004620	1.451080E-011	7.007966E-013	0	0.000000E+000
2	323.63048994	7.007966E-013	1.451080E-011	1	0.000000E+000
2	323.63094859	1.451080E-011	7.007966E-013	0	0.000000E+000
2	323.63374921	7.007966E-013	1.451080E-011	1	0.000000E+000
2	323.63405464	1.451080E-011	7.007966E-013	0	0.000000E+000
2	323.63410195	7.007966E-013	1.451080E-011	1	0.000000E+000
2	323.63415205	1.451080E-011	7.007966E-013	0	0.000000E+000
2	323.63546142	7.007966E-013	1.451080E-011	1	0.000000E+000
2	323.63548447	1.451080E-011	7.007966E-013	0	0.000000E+000
2	323.63637990	7.007966E-013	1.451080E-011	1	0.000000E+000
2	323.63650114	1.451080E-011	7.007966E-013	0	0.000000E+000
2	323.63802728	7.007966E-013	1.451080E-011	1	0.000000E+000
2	323.63817385	1.451080E-011	7.007966E-013	0	0.000000E+000
2	323.64934128	7.007966E-013	1.451080E-011	1	0.000000E+000
2	323.64967720	1.451080E-011	7.007966E-013	0	0.000000E+000
2	323.64991229	7.007966E-013	1.451080E-011	1	0.000000E+000
2	323.64999723	1.451080E-011	7.007966E-013	0	0.000000E+000
2	323.65030511	7.007966E-013	1.451080E-011	1	0.000000E+000
2	323.65042113	1.451080E-011	7.007966E-013	0	0.000000E+000
2	323.65060538	7.007966E-013	1.451080E-011	1	0.000000E+000
2	323.65061806	1.451080E-011	7.007966E-013	0	0.000000E+000
2	323.65206379	7.007966E-013	1.451080E-011	1	0.000000E+000
2	323.65217476	1.451080E-011	7.007966E-013	0	0.000000E+000
2	323.65284927	7.007966E-013	1.451080E-011	1	0.000000E+000
2	323.65306461	1.451080E-011	7.007966E-013	0	0.000000E+000
2	323.65361390	7.007966E-013	1.451080E-011	1	0.000000E+000
2	323.65367544	1.451080E-011	7.007966E-013	0	0.000000E+000
2	323.65716311	7.007966E-013	1.451080E-011	1	0.000000E+000
2	323.65723234	1.451080E-011	7.007966E-013	0	0.000000E+000
2	323.65758669	7.007966E-013	1.451080E-011	1	0.000000E+000
2	323.65787682	1.451080E-011	7.007966E-013	0	0.000000E+000
2	323.65872515	7.007966E-013	1.451080E-011	1	0.000000E+000
2	323.65878017	1.451080E-011	7.007966E-013	0	0.000000E+000
2	323.66079188	7.007966E-013	1.451080E-011	1	0.000000E+000
2	323.66095336	1.451080E-011	7.007966E-013	0	0.000000E+000
2	323.66115692	7.007966E-013	1.451080E-011	1	0.000000E+000
2	323.66122113	1.451080E-011	7.007966E-013	0	0.000000E+000
2	323.66287908	7.007966E-013	1.451080E-011	1	0.000000E+000
2	323.66297360	1.451080E-011	7.007966E-013	0	0.000000E+000
2	323.66333042	7.007966E-013	1.451080E-011	1	0.000000E+000
2	323.66353343	1.451080E-011	7.007966E-013	0	0.000000E+000
2	323.66375099	7.007966E-013	1.451080E-011	1	0.000000E+000
2	323.66380971	1.451080E-011	7.007966E-013	0	0.000000E+000
2	323.66385808	7.007966E-013	1.451080E-011	1	0.000000E+000
2	323.66405174	1.451080E-011	7.007966E-013	0	0.000000E+000
2	323.66410154	7.007966E-013	1.451080E-011	1	0.000000E+000
2	323.66431472	1.451080E-011	7.007966E-013	0	0.000000E+000
2	323.66439891	7.007966E-013	1.451080E-011	1	0.000000E+000
2	323.66441218	1.451080E-011	7.007966E-013	0	0.000000E+000
2	323.66465737	7.007966E-013	1.451080E-011	1	0.000000E+000
2	323.66470176	1.451080E-011	7.007966E-013	0	0.000000E+000
2	323.66480473	7.007966E-013	1.451080E-011	1	0.000000E+000
2	323.66484757	1.451080E-011	7.007966E-013	0	0.000000E+000
2	323.66506392	7.007966E-013	1.451080E-011	1	0.000000E+000
2	323.66515317	1.451080E-011	7.007966E-013	0	0.000000E+000
2	323.66588079	7.007966E-013	1.451080E-011	1	0.000000E+000
2	323.66599693	1.451080E-011	7.007966E-013	0	0.000000E+000
2	351.11313786	4.669578E-013	1.427696E-011	1	0.000000E+000
2	351.11322073	1.427696E-011	4.669578E-013	0	0.000000E+000
2	351.11393257	4.669578E-013	1.427696E-011	1	0.000000E+000
2	351.11409616	1.427696E-011	4.669578E-013	0	0.000000E+000
2	351.11414516	4.669578E-013	1.427696E-011	1	0.000000E+000
2	351.11427812	1.427696E-011	4.669578E-013	0	0.000000E+000
2	351.11430497	4.669578E-013	1.427696E-011	1	0.000000E+000
2	351.11441599	1.427696E-011	4.669578E-013	0	0.000000E+000
2	351.11491294	4.669578E-013	1.427696E-011	1	0.000000E+000
2	351.11509217	1.427696E-011	4.669578E-013	0	0.000000E+000
2	351.11734259	4.669578E-013	1.427696E-011	1	0.000000E+000
2	351.11742553	1.427696E-011	4.669578E-013	0	0.000000E+000
2	351.11765627	4.669578E-013	1.427696E-011	1	0.000000E+000
2	351.11771757	1.427696E-011	4.669578E-013	0	0.000000E+000
2	351.12052253	4.669578E-013	1.427696E-011	1	0.000000E+000
2	351.12064246	1.427696E-011	4.669578E-013	0	0.000000E+000
2	351.12441617	4.669578E-013	1.427696E-011	1	0.000000E+000
2	351.12447377	1.427696E-011	4.669578E-013	0	0.000000E+000
2	351.12451713	4.669578E-013	1.427696E-011	1	0.000000E+000
2	351.12494382	1.427696E-011	4.669578E-013	0	0.000000E+000
2	351.12525780	4.669578E-013	1.427696E-011	1	0.000000E+000
2	351.12547529	1.427696E-011	4.669578E-013	0	0.000000E+000
2	351.12589142	4.669578E-013	1.427696E-011	1	0.000000E+000
2	351.12595506	1.427696E-011	4.669578E-013	0	0.000000E+000
2	351.12714453	4.669578E-013	1.427696E-011	1	0.000000E+000
2	351.12718320	1.427696E-011	4.669578E-013	0	0.000000E+000
2	351.12752873	4.669578E-013	1.427696E-011	1	0.000000E+000
2	351.12778217	1.427696E-011	4.669578E-013	0	0.000000E+000
2	351.12885111	4.669578E-013	1.427696E-011	1	0.000000E+000
2	351.12895022	1.427696E-011	4.669578E-013	0	0.000000E+000
2	351.13327242	4.669578E-013	1.427696E-011	1	0.000000E+000
2	351.13328836	1.427696E-011	4.669578E-013	0	0.000000E+000
2	351.13632126	4.669578E-013	1.427696E-011	1	0.000000E+000
2	351.13657628	1.427696E-011	4.669578E-013	0	0.000000E+000
2	351.13685527	4.669578E-013	1.427696E-011	1	0.000000E+000
2	351.13691878	1.427696E-011	4.669578E-013	0	0.000000E+000
2	351.13705342	4.669578E-013	1.427696E-011	1	0.000000E+000
2	351.13711564	1.427696E-011	4.669578E-013	0	0.000000E+000
2	351.13906982	4.669578E-013	1.427696E-011	1	0.000000E+000
2	351.13931999	1.427696E-011	4.669578E-013	0	0.000000E+000
2	351.14032163	4.669578E-013	1.427696E-011	1	0.000000E+000
2	351.14055740	1.427696E-011	4.669578E-013	0	0.000000E+000
2	351.14152736	4.669578E-013	1.427696E-011	1	0.000000E+000
2	351.14158675	1.427696E-011	4.669578E-013	0	0.000000E+000
2	351.14186267	4.669578E-013	1.427696E-011	1	0.000000E+000
2	351.14213173	1.427696E-011	4.669578E-013	0	0.000000E+000
2	351.14229137	4.669578E-013	1.427696E-011	1	0.000000E+000
2	351.14246386	1.427696E-011	4.669578E-013	0	0.000000E+000
2	351.14418292	4.669578E-013	1.427696E-011	1	0.000000E+000
2	351.14437962	1.427696E-011	4.669578E-013	0	0.000000E+000
2	351.14451613	4.669578E-013	1.427696E-011	1	0.000000E+000
2	351.14476119	1.427696E-011	4.669578E-013	0	0.000000E+000
2	351.14591351	4.669578E-013	1.427696E-011	1	0.000000E+000
2	351.14607715	1.427696E-011	4.669578E-013	0	0.000000E+000
2	351.14653190	4.669578E-013	1.427696E-011	1	0.000000E+000
2	351.14748848	1.427696E-011	4.669578E-013	0	0.000000E+000
2	351.14785614	4.669578E-013	1.427696E-011	1	0.000000E+000
2	351.14790454	1.427696E-011	4.669578E-013	0	0.000000E+000
2	351.14818199	4.669578E-013	1.427696E-011	1	0.000000E+000
2	351.14821323	1.427696E-011	4.669578E-013	0	0.000000E+000
2	351.15135183	4.669578E-013	1.427696E-011	1	0.000000E+000
2	351.15155693	1.427696E-011	4.669578E-013	0	0.000000E+000
2	351.15196144	4.669578E-013	1.427696E-011	1	0.000000E+000
2	351.15203264	1.427696E-011	4.669578E-013	0	0.000000E+000
2	351.15222062	4.669578E-013	1.427696E-011	1	0.000000E+000
2	351.15224425	1.427696E-011	4.669578E-013	0	0.000000E+000
2	351.15312896	4.669578E-013	1.427696E-011	1	0.000000E+000
2	351.15325217	1.427696E-011	4.669578E-013	0	0.000000E+000
2	351.15514971	4.669578E-013	1.427696E-011	1	0.000000E+000
2	351.15525101	1.427696E-011	4.669578E-013	0	0.000000E+000
2	351.15699433	4.669578E-013	1.427696E-011	1	0.000000E+000
2	351.15704359	1.427696E-011	4.669578E-013	0	0.000000E+000
2	351.15897442	4.669578E-013	1.427696E-011	1	0.000000E+000
2	351.15908471	1.427696E-011	4.669578E-013	0	0.000000E+000
2	351.15981440	4.669578E-013	1.427696E-011	1	0.000000E+000
2	351.15989100	1.427696E-011	4.669578E-013	0	0.000000E+000
2	351.16128389	4.669578E-013	1.427696E-011	1	0.000000E+000
2	351.16129171	1.427696E-011	4.669578E-013	0	0.000000E+000
2	351.16179597	4.669578E-013	1.427696E-011	1	0.000000E+000
2	351.16184377	1.427696E-011	4.669578E-013	0	0.000000E+000
2	351.16204568	4.669578E-013	1.427696E-011	1	0.000000E+000
2	351.16209025	1.427696E-011	4.669578E-013	0	0.000000E+000
2	351.16305648	4.669578E-013	1.427696E-011	1	0.000000E+000
2	351.16308108	1.427696E-011	4.669578E-013	0	0.000000E+000
2	351.16415827	4.669578E-013	1.427696E-011	1	0.000000E+000
2	351.16425877	1.427696E-011	4.669578E-013	0	0.000000E+000
2	351.16539472	4.669578E-013	1.427696E-011	1	0.000000E+000
2	351.16547434	1.427696E-011	4.669578E-013	0	0.000000E+000
2	351.16601029	4.669578E-013	1.427696E-011	1	0.000000E+000
2	351.16619000	1.427696E-011	4.669578E-013	0	0.000000E+000
2	351.16624832	4.669578E-013	1.427696E-011	1	0.000000E+000
2	351.16647287	1.427696E-011	4.669578E-013	0	0.000000E+000
2	351.16739044	4.669578E-013	1.427696E-011	1	0.000000E+000
2	351.16744845	1.427696E-011	4.669578E-013	0	0.000000E+000
2	351.16771127	4.669578E-013	1.427696E-011	1	0.000000E+000
2	351.16775769	1.427696E-011	4.669578E-013	0	0.000000E+000
2	351.16789371	4.669578E-013	1.427696E-011	1	0.000000E+000
2	351.16841060	1.427696E-011	4.669578E-013	0	0.000000E+000
2	351.16917924	4.669578E-013	1.427696E-011	1	0.000000E+000
2	351.16934621	1.427696E-011	4.669578E-013	0	0.000000E+000
2	351.16987176	4.669578E-013	1.427696E-011	1	0.000000E+000
2	351.16996616	1.427696E-011	4.669578E-013	0	0.000000E+000
2	353.93637757	5.975692E-013	1.440757E-011	1	0.000000E+000
2	353.93646572	1.440757E-011	5.975692E-013	0	0.000000E+000
2	353.93790535	5.975692E-013	1.440757E-011	1	0.000000E+000
2	353.93824366	1.440757E-011	5.975692E-013	0	0.000000E+000
2	353.94168227	5.975692E-013	1.440757E-011	1	0.000000E+000
2	353.94203333	1.440757E-011	5.975692E-013	0	0.000000E+000
2	353.94338329	5.975692E-013	1.440757E-011	1	0.000000E+000
2	353.94345182	1.440757E-011	5.975692E-013	0	0.000000E+000
2	353.94355284	5.975692E-013	1.440757E-011	1	0.000000E+000
2	353.94364099	1.440757E-011	5.975692E-013	0	0.000000E+000
2	353.94453638	5.975692E-013	1.440757E-011	1	0.000000E+000
2	353.94465914	1.440757E-011	5.975692E-013	0	0.000000E+000
2	353.94551509	5.975692E-013	1.440757E-011	1	0.000000E+000
2	353.94553227	1.440757E-011	5.975692E-013	0	0.000000E+000
2	353.94626346	5.975692E-013	1.440757E-011	1	0.000000E+000
2	353.94630267	1.440757E-011	5.975692E-013	0	0.000000E+000
2	353.94648750	5.975692E-013	1.440757E-011	1	0.000000E+000
2	353.94683444	1.440757E-011	5.975692E-013	0	0.000000E+000
2	353.94854453	5.975692E-013	1.440757E-011	1	0.000000E+000
2	353.94869296	1.440757E-011	5.975692E-013	0	0.000000E+000
2	353.95257242	5.975692E-013	1.440757E-011	1	0.000000E+000
2	353.95275268	1.440757E-011	5.975692E-013	0	0.000000E+000
2	353.95279712	5.975692E-013	1.440757E-011	1	0.000000E+000
2	353.95285803	1.440757E-011	5.975692E-013	0	0.000000E+000
2	353.95317665	5.975692E-013	1.440757E-011	1	0.000000E+000
2	353.95327399	1.440757E-011	5.975692E-013	0	0.000000E+000
2	353.95337110	5.975692E-013	1.440757E-011	1	0.000000E+000
2	353.95344775	1.440757E-011	5.975692E-013	0	0.000000E+000
2	353.95355086	5.975692E-013	1.440757E-011	1	0.000000E+000
2	353.95366213	1.440757E-011	5.975692E-013	0	0.000000E+000
2	353.95445841	5.975692E-013	1.440757E-011	1	0.000000E+000
2	353.95452907	1.440757E-011	5.975692E-013	0	0.000000E+000
2	353.95488602	5.975692E-013	1.440757E-011	1	0.000000E+000
2	353.95491925	1.440757E-011	5.975692E-013	0	0.000000E+000
2	353.95573853	5.975692E-013	1.440757E-011	1	0.000000E+000
2	353.95625685	1.440757E-011	5.975692E-013	0	0.000000E+000
2	353.95641042	5.975692E-013	1.440757E-011	1	0.000000E+000
2	353.95670376	1.440757E-011	5.975692E-013	0	0.000000E+000
2	353.95716274	5.975692E-013	1.440757E-011	1	0.000000E+000
2	353.95729783	1.440757E-011	5.975692E-013	0	0.000000E+000
2	353.95734742	5.975692E-013	1.440757E-011	1	0.000000E+000
2	353.95761154	1.440757E-011	5.975692E-013	0	0.000000E+000
2	353.95766193	5.975692E-013	1.440757E-011	1	0.000000E+000
2	353.95786434	1.440757E-011	5.975692E-013	0	0.000000E+000
2	353.95843538	5.975692E-013	1.440757E-011	1	0.000000E+000
2	353.95860370	1.440757E-011	5.975692E-013	0	0.000000E+000
2	353.95864557	5.975692E-013	1.440757E-011	1	0.000000E+000
2	353.95919089	1.440757E-011	5.975692E-013	0	0.000000E+000
2	353.95920434	5.975692E-013	1.440757E-011	1	0.000000E+000
2	353.95929272	1.440757E-011	5.975692E-013	0	0.000000E+000
2	353.96003679	5.975692E-013	1.440757E-011	1	0.000000E+000
2	353.96012853	1.440757E-011	5.975692E-013	0	0.000000E+000
2	353.96097821	5.975692E-013	1.440757E-011	1	0.000000E+000
2	353.96110180	1.440757E-011	5.975692E-013	0	0.000000E+000
2	353.96110655	5.975692E-013	1.440757E-011	1	0.000000E+000
2	353.96128578	1.440757E-011	5.975692E-013	0	0.000000E+000
2	353.96206259	5.975692E-013	1.440757E-011	1	0.000000E+000
2	353.96210348	1.440757E-011	5.975692E-013	0	0.000000E+000
2	353.96265100	5.975692E-013	1.440757E-011	1	0.000000E+000
2	353.96274466	1.440757E-011	5.975692E-013	0	0.000000E+000
2	353.96321020	5.975692E-013	1.440757E-011	1	0.000000E+000
2	353.96326503	1.440757E-011	5.975692E-013	0	0.000000E+000
2	353.96426751	5.975692E-013	1.440757E-011	1	0.000000E+000
2	353.96433754	1.440757E-011	5.975692E-013	0	0.000000E+000
2	353.96497546	5.975692E-013	1.440757E-011	1	0.000000E+000
2	353.96498834	1.440757E-011	5.975692E-013	0	0.000000E+000
2	353.96714110	5.975692E-013	1.440757E-011	1	0.000000E+000
2	353.96749966	1.440757E-011	5.975692E-013	0	0.000000E+000
2	353.96844704	5.975692E-013	1.440757E-011	1	0.000000E+000
2	353.96853628	1.440757E-011	5.975692E-013	0	0.000000E+000
2	353.96909961	5.975692E-013	1.440757E-011	1	0.000000E+000
2	353.96917623	1.440757E-011	5.975692E-013	0	0.000000E+000
2	353.97041192	5.975692E-013	1.440757E-011	1	0.000000E+000
2	353.97062747	1.440757E-011	5.975692E-013	0	0.000000E+000
2	353.97162223	5.975692E-013	1.440757E-011	1	0.000000E+000
2	353.97175531	1.440757E-011	5.975692E-013	0	0.000000E+000
2	353.97299768	5.975692E-013	1.440757E-011	1	0.000000E+000
2	353.97313556	1.440757E-011	5.975692E-013	0	0.000000E+000
2	353.97391147	5.975692E-013	1.440757E-011	1	0.000000E+000
2	353.97397261	1.440757E-011	5.975692E-013	0	0.000000E+000
2	353.97409869	5.975692E-013	1.440757E-011	1	0.000000E+000
2	353.97434863	1.440757E-011	5.975692E-013	0	0.000000E+000
2	353.97487395	5.975692E-013	1.440757E-011	1	0.000000E+000
2	353.97510357	1.440757E-011	5.975692E-013	0	0.000000E+000
2	353.97515850	5.975692E-013	1.440757E-011	1	0.000000E+000
2	353.97524961	1.440757E-011	5.975692E-013	0	0.000000E+000
2	353.97704977	5.975692E-013	1.440757E-011	1	0.000000E+000
2	353.97717756	1.440757E-011	5.975692E-013	0	0.000000E+000
2	353.97857158	5.975692E-013	1.440757E-011	1	0.000000E+000
2	353.97870658	1.440757E-011	5.975692E-013	0	0.000000E+000
2	353.98094088	5.975692E-013	1.440757E-011	1	0.000000E+000
2	353.98096919	1.440757E-011	5.975692E-013	0	0.000000E+000
2	353.98100609	5.975692E-013	1.440757E-011	1	0.000000E+000
2	353.98123175	1.440757E-011	5.975692E-013	0	0.000000E+000
2	353.98137657	5.975692E-013	1.440757E-011	1	0.000000E+000
2	353.98146463	1.440757E-011	5.975692E-013	0	0.000000E+000
2	353.98198453	5.975692E-013	1.440757E-011	1	0.000000E+000
2	353.98241888	1.440757E-011	5.975692E-013	0	0.000000E+000
2	353.98343121	5.975692E-013	1.440757E-011	1	0.000000E+000
2	353.98350352	1.440757E-011	5.975692E-013	0	0.000000E+000
2	353.98358364	5.975692E-013	1.440757E-011	1	0.000000E+000
2	353.98361866	1.440757E-011	5.975692E-013	0	0.000000E+000
2	353.98632520	5.975692E-013	1.440757E-011	1	0.000000E+000
2	353.98664017	1.440757E-011	5.975692E-013	0	0.000000E+000
2	353.98808519	5.975692E-013	1.440757E-011	1	0.000000E+000
2	353.98818259	1.440757E-011	5.975692E-013	0	0.000000E+000
2	353.98922446	5.975692E-013	1.440757E-011	1	0.000000E+000
2	353.98933760	1.440757E-011	5.975692E-013	0	0.000000E+000
2	353.99012040	5.975692E-013	1.440757E-011	1	0.000000E+000
2	353.99016337	1.440757E-011	5.975692E-013	0	0.000000E+000
2	353.99054700	5.975692E-013	1.440757E-011	1	0.000000E+000
2	353.99058020	1.440757E-011	5.975692E-013	0	0.000000E+000
2	353.99188126	5.975692E-013	1.440757E-011	1	0.000000E+000
2	353.99191827	1.440757E-011	5.975692E-013	0	0.000000E+000
2	353.99221069	5.975692E-013	1.440757E-011	1	0.000000E+000
2	353.99261214	1.440757E-011	5.975692E-013	0	0.000000E+000
2	353.99309246	5.975692E-013	1.440757E-011	1	0.000000E+000
2	353.99311605	1.440757E-011	5.975692E-013	0	0.000000E+000
2	353.99429681	5.975692E-013	1.440757E-011	1	0.000000E+000
2	353.99430770	1.440757E-011	5.975692E-013	0	0.000000E+000
2	353.99542263	5.975692E-013	1.440757E-011	1	0.000000E+000
2	353.99553666	1.440757E-011	5.975692E-013	0	0.000000E+000
2	354.00715192	5.975692E-013	1.440757E-011	1	0.000000E+000
2	354.00725237	1.440757E-011	5.975692E-013	0	0.000000E+000
2	354.00837742	5.975692E-013	1.440757E-011	1	0.000000E+000
2	354.00846988	1.440757E-011	5.975692E-013	0	0.000000E+000
2	354.00896920	5.975692E-013	1.440757E-011	1	0.000000E+000
2	354.00913650	1.440757E-011	5.975692E-013	0	0.000000E+000
2	354.00939671	5.975692E-013	1.440757E-011	1	0.000000E+000
2	354.00947733	1.440757E-011	5.975692E-013	0	0.000000E+000
2	354.00979411	5.975692E-013	1.440757E-011	1	0.000000E+000
2	354.01042388	1.440757E-011	5.975692E-013	0	0.000000E+000
2	354.01112117	5.975692E-013	1.440757E-011	1	0.000000E+000
2	354.01122760	1.440757E-011	5.975692E-013	0	0.000000E+000
2	354.01275200	5.975692E-013	1.440757E-011	1	0.000000E+000
2	354.01292421	1.440757E-011	5.975692E-013	0	0.000000E+000
2	354.01297193	5.975692E-013	1.440757E-011	1	0.000000E+000
2	354.01311418	1.440757E-011	5.975692E-013	0	0.000000E+000
2	354.01316452	5.975692E-013	1.440757E-011	1	0.000000E+000
2	354.01328436	1.440757E-011	5.975692E-013	0	0.000000E+000
2	354.01490921	5.975692E-013	1.440757E-011	1	0.000000E+000
2	354.01533399	1.440757E-011	5.975692E-013	0	0.000000E+000
2	354.01629407	5.975692E-013	1.440757E-011	1	0.000000E+000
2	354.01631080	1.440757E-011	5.975692E-013	0	0.000000E+000
2	354.01634003	5.975692E-013	1.440757E-011	1	0.000000E+000
2	354.01657900	1.440757E-011	5.975692E-013	0	0.000000E+000
2	354.01765865	5.975692E-013	1.440757E-011	1	0.000000E+000
2	354.01782822	1.440757E-011	5.975692E-013	0	0.000000E+000
2	354.01806677	5.975692E-013	1.440757E-011	1	0.000000E+000
2	354.01815758	1.440757E-011	5.975692E-013	0	0.000000E+000
2	354.01907894	5.975692E-013	1.440757E-011	1	0.000000E+000
2	354.01932273	1.440757E-011	5.975692E-013	0	0.000000E+000
2	354.02088466	5.975692E-013	1.440757E-011	1	0.000000E+000
2	354.02108808	1.440757E-011	5.975692E-013	0	0.000000E+000
2	354.02163860	5.975692E-013	1.440757E-011	1	0.000000E+000
2	354.02164999	1.440757E-011	5.975692E-013	0	0.000000E+000
2	354.02228523	5.975692E-013	1.440757E-011	1	0.000000E+000
2	354.02234877	1.440757E-011	5.975692E-013	0	0.000000E+000
2	354.02258675	5.975692E-013	1.440757E-011	1	0.000000E+000
2	354.02267533	1.440757E-011	5.975692E-013	0	0.000000E+000
2	354.02271405	5.975692E-013	1.440757E-011	1	0.000000E+000
2	354.02284878	1.440757E-011	5.975692E-013	0	0.000000E+000
2	354.02337718	5.975692E-013	1.440757E-011	1	0.000000E+000
2	354.02349069	1.440757E-011	5.975692E-013	0	0.000000E+000
2	354.02455344	5.975692E-013	1.440757E-011	1	0.000000E+000
2	354.02457677	1.440757E-011	5.975692E-013	0	0.000000E+000
2	354.02495354	5.975692E-013	1.440757E-011	1	0.000000E+000
2	354.02508643	1.440757E-011	5.975692E-013	0	0.000000E+000
2	354.02515477	5.975692E-013	1.440757E-011	1	0.000000E+000
2	354.02541067	1.440757E-011	5.975692E-013	0	0.000000E+000
2	354.02598127	5.975692E-013	1.440757E-011	1	0.000000E+000
2	354.02601498	1.440757E-011	5.975692E-013	0	0.000000E+000
2	354.02675599	5.975692E-013	1.440757E-011	1	0.000000E+000
2	354.02687021	1.440757E-011	5.975692E-013	0	0.000000E+000
2	354.02695296	5.975692E-013	1.440757E-011	1	0.000000E+000
2	354.02711034	1.440757E-011	5.975692E-013	0	0.000000E+000
2	354.02724274	5.975692E-013	1.440757E-011	1	0.000000E+000
2	354.02762679	1.440757E-011	5.975692E-013	0	0.000000E+000
2	354.02816407	5.975692E-013	1.440757E-011	1	0.000000E+000
2	354.02824652	1.440757E-011	5.975692E-013	0	0.000000E+000
2	354.02831543	5.975692E-013	1.440757E-011	1	0.000000E+000
2	354.02851311	1.440757E-011	5.975692E-013	0	0.000000E+000
2	354.02888246	5.975692E-013	1.440757E-011	1	0.000000E+000
2	354.02900987	1.440757E-011	5.975692E-013	0	0.000000E+000
2	354.03049317	5.975692E-013	1.440757E-011	1	0.000000E+000
2	354.03081068	1.440757E-011	5.975692E-013	0	0.000000E+000
2	354.03140422	5.975692E-013	1.440757E-011	1	0.000000E+000
2	354.03150313	1.440757E-011	5.975692E-013	0	0.000000E+000
2	354.03248857	5.975692E-013	1.440757E-011	1	0.000000E+000
2	354.03255641	1.440757E-011	5.975692E-013	0	0.000000E+000
2	354.05258717	5.975692E-013	1.440757E-011	1	0.000000E+000
2	354.05271250	1.440757E-011	5.975692E-013	0	0.000000E+000
2	354.05413582	5.975692E-013	1.440757E-011	1	0.000000E+000
2	354.05438870	1.440757E-011	5.975692E-013	0	0.000000E+000
2	354.05471333	5.975692E-013	1.440757E-011	1	0.000000E+000
2	354.05488591	1.440757E-011	5.975692E-013	0	0.000000E+000
2	354.05572860	5.975692E-013	1.440757E-011	1	0.000000E+000
2	354.05576457	1.440757E-011	5.975692E-013	0	0.000000E+000
2	354.05685042	5.975692E-013	1.440757E-011	1	0.000000E+000
2	354.05738547	1.440757E-011	5.975692E-013	0	0.000000E+000
2	354.05750928	5.975692E-013	1.440757E-011	1	0.000000E+000
2	354.05753855	1.440757E-011	5.975692E-013	0	0.000000E+000
2	358.66089726	6.904439E-013	1.450044E-011	1	0.000000E+000
2	358.66089900	1.450044E-011	6.904439E-013	0	0.000000E+000
2	358.66090100	6.904439E-013	1.450044E-011	1	0.000000E+000
2	358.66092325	1.450044E-011	6.904439E-013	0	0.000000E+000
2	358.66144623	6.904439E-013	1.450044E-011	1	0.000000E+000
2	358.66146853	1.450044E-011	6.904439E-013	0	0.000000E+000
2	358.66173441	6.904439E-013	1.450044E-011	1	0.000000E+000
2	358.66191766	1.450044E-011	6.904439E-013	0	0.000000E+000
2	358.66251015	6.904439E-013	1.450044E-011	1	0.000000E+000
2	358.66262400	1.450044E-011	6.904439E-013	0	0.000000E+000
2	358.66279899	6.904439E-013	1.450044E-011	1	0.000000E+000
2	358.66294218	1.450044E-011	6.904439E-013	0	0.000000E+000
2	358.66322238	6.904439E-013	1.450044E-011	1	0.000000E+000
2	358.66327727	1.450044E-011	6.904439E-013	0	0.000000E+000
2	358.66363747	6.904439E-013	1.450044E-011	1	0.000000E+000
2	358.66369057	1.450044E-011	6.904439E-013	0	0.000000E+000
2	358.66650533	6.904439E-013	1.450044E-011	1	0.000000E+000
2	358.66669181	1.450044E-011	6.904439E-013	0	0.000000E+000
2	358.66687576	6.904439E-013	1.450044E-011	1	0.000000E+000
2	358.66697017	1.450044E-011	6.904439E-013	0	0.000000E+000
2	358.66701922	6.904439E-013	1.450044E-011	1	0.000000E+000
2	358.66723729	1.450044E-011	6.904439E-013	0	0.000000E+000
2	358.66817508	6.904439E-013	1.450044E-011	1	0.000000E+000
2	358.66821005	1.450044E-011	6.904439E-013	0	0.000000E+000
2	358.67004214	6.904439E-013	1.450044E-011	1	0.000000E+000
2	358.67029290	1.450044E-011	6.904439E-013	0	0.000000E+000
2	358.67074921	6.904439E-013	1.450044E-011	1	0.000000E+000
2	358.67077979	1.450044E-011	6.904439E-013	0	0.000000E+000
2	358.67164550	6.904439E-013	1.450044E-011	1	0.000000E+000
2	358.67178790	1.450044E-011	6.904439E-013	0	0.000000E+000
2	358.67193059	6.904439E-013	1.450044E-011	1	0.000000E+000
2	358.67196088	1.450044E-011	6.904439E-013	0	0.000000E+000
2	358.67219917	6.904439E-013	1.450044E-011	1	0.000000E+000
2	358.67247452	1.450044E-011	6.904439E-013	0	0.000000E+000
2	358.67317496	6.904439E-013	1.450044E-011	1	0.000000E+000
2	358.67328646	1.450044E-011	6.904439E-013	0	0.000000E+000
2	358.67346712	6.904439E-013	1.450044E-011	1	0.000000E+000
2	358.67349067	1.450044E-011	6.904439E-013	0	0.000000E+000
2	358.67382809	6.904439E-013	1.450044E-011	1	0.000000E+000
2	358.67393075	1.450044E-011	6.904439E-013	0	0.000000E+000
2	358.67442617	6.904439E-013	1.450044E-011	1	0.000000E+000
2	358.67453201	1.450044E-011	6.904439E-013	0	0.000000E+000
2	358.67491333	6.904439E-013	1.450044E-011	1	0.000000E+000
2	358.67497580	1.450044E-011	6.904439E-013	0	0.000000E+000
2	358.67512328	6.904439E-013	1.450044E-011	1	0.000000E+000
2	358.67516327	1.450044E-011	6.904439E-013	0	0.000000E+000
2	358.67559419	6.904439E-013	1.450044E-011	1	0.000000E+000
2	358.67569751	1.450044E-011	6.904439E-013	0	0.000000E+000
2	358.67628595	6.904439E-013	1.450044E-011	1	0.000000E+000
2	358.67630365	1.450044E-011	6.904439E-013	0	0.000000E+000
2	358.67656059	6.904439E-013	1.450044E-011	1	0.000000E+000
2	358.67664861	1.450044E-011	6.904439E-013	0	0.000000E+000
2	358.67677103	6.904439E-013	1.450044E-011	1	0.000000E+000
2	358.67754673	1.450044E-011	6.904439E-013	0	0.000000E+000
2	358.68144682	6.904439E-013	1.450044E-011	1	0.000000E+000
2	358.68149139	1.450044E-011	6.904439E-013	0	0.000000E+000
2	358.68285774	6.904439E-013	1.450044E-011	1	0.000000E+000
2	358.68291151	1.450044E-011	6.904439E-013	0	0.000000E+000
2	358.68307947	6.904439E-013	1.450044E-011	1	0.000000E+000
2	358.68326659	1.450044E-011	6.904439E-013	0	0.000000E+000
2	358.68597891	6.904439E-013	1.450044E-011	1	0.000000E+000
2	358.68631294	1.450044E-011	6.904439E-013	0	0.000000E+000
2	358.68794264	6.904439E-013	1.450044E-011	1	0.000000E+000
2	358.68799890	1.450044E-011	6.904439E-013	0	0.000000E+000
2	358.69045577	6.904439E-013	1.450044E-011	1	0.000000E+000
2	358.69063750	1.450044E-011	6.904439E-013	0	0.000000E+000
2	358.69112181	6.904439E-013	1.450044E-011	1	0.000000E+000
2	358.69118856	1.450044E-011	6.904439E-013	0	0.000000E+000
2	358.69229673	6.904439E-013	1.450044E-011	1	0.000000E+000
2	358.69242551	1.450044E-011	6.904439E-013	0	0.000000E+000
2	358.69257655	6.904439E-013	1.450044E-011	1	0.000000E+000
2	358.69272749	1.450044E-011	6.904439E-013	0	0.000000E+000
2	358.69275740	6.904439E-013	1.450044E-011	1	0.000000E+000
2	358.69290043	1.450044E-011	6.904439E-013	0	0.000000E+000
2	358.69308422	6.904439E-013	1.450044E-011	1	0.000000E+000
2	358.69310817	1.450044E-011	6.904439E-013	0	0.000000E+000
2	358.69394329	6.904439E-013	1.450044E-011	1	0.000000E+000
2	358.69412343	1.450044E-011	6.904439E-013	0	0.000000E+000
2	358.69517805	6.904439E-013	1.450044E-011	1	0.000000E+000
2	358.69528805	1.450044E-011	6.904439E-013	0	0.000000E+000
2	358.69557806	6.904439E-013	1.450044E-011	1	0.000000E+000
2	358.69573700	1.450044E-011	6.904439E-013	0	0.000000E+000
2	358.69592023	6.904439E-013	1.450044E-011	1	0.000000E+000
2	358.69615074	1.450044E-011	6.904439E-013	0	0.000000E+000
2	358.69709376	6.904439E-013	1.450044E-011	1	0.000000E+000
2	358.69738809	1.450044E-011	6.904439E-013	0	0.000000E+000
2	358.69795410	6.904439E-013	1.450044E-011	1	0.000000E+000
2	358.69814799	1.450044E-011	6.904439E-013	0	0.000000E+000
2	358.69999625	6.904439E-013	1.450044E-011	1	0.000000E+000
2	358.70001136	1.450044E-011	6.904439E-013	0	0.000000E+000
2	358.70030557	6.904439E-013	1.450044E-011	1	0.000000E+000
2	358.70034354	1.450044E-011	6.904439E-013	0	0.000000E+000
2	358.70141552	6.904439E-013	1.450044E-011	1	0.000000E+000
2	358.70173084	1.450044E-011	6.904439E-013	0	0.000000E+000
2	358.70198737	6.904439E-013	1.450044E-011	1	0.000000E+000
2	358.70207642	1.450044E-011	6.904439E-013	0	0.000000E+000
2	358.70308345	6.904439E-013	1.450044E-011	1	0.000000E+000
2	358.70310017	1.450044E-011	6.904439E-013	0	0.000000E+000
2	358.70316857	6.904439E-013	1.450044E-011	1	0.000000E+000
2	358.70339137	1.450044E-011	6.904439E-013	0	0.000000E+000
2	358.70344556	6.904439E-013	1.450044E-011	1	0.000000E+000
2	358.70402562	1.450044E-011	6.904439E-013	0	0.000000E+000
2	358.70567356	6.904439E-013	1.450044E-011	1	0.000000E+000
2	358.70583236	1.450044E-011	6.904439E-013	0	0.000000E+000
2	358.70852975	6.904439E-013	1.450044E-011	1	0.000000E+000
2	358.70868914	1.450044E-011	6.904439E-013	0	0.000000E+000
2	358.71091287	6.904439E-013	1.450044E-011	1	0.000000E+000
2	358.71095071	1.450044E-011	6.904439E-013	0	0.000000E+000
2	358.71101563	6.904439E-013	1.450044E-011	1	0.000000E+000
2	358.71102265	1.450044E-011	6.904439E-013	0	0.000000E+000
2	358.71357241	6.904439E-013	1.450044E-011	1	0.000000E+000
2	358.71373764	1.450044E-011	6.904439E-013	0	0.000000E+000
2	365.88840023	7.507863E-013	1.456079E-011	1	0.000000E+000
2	365.88840200	1.456079E-011	7.507863E-013	0	0.000000E+000
2	365.88840400	7.507863E-013	1.456079E-011	1	0.000000E+000
2	365.88849126	1.456079E-011	7.507863E-013	0	0.000000E+000
2	365.88926888	7.507863E-013	1.456079E-011	1	0.000000E+000
2	365.88933379	1.456079E-011	7.507863E-013	0	0.000000E+000
2	365.88936735	7.507863E-013	1.456079E-011	1	0.000000E+000
2	365.88939964	1.456079E-011	7.507863E-013	0	0.000000E+000
2	365.89004052	7.507863E-013	1.456079E-011	1	0.000000E+000
2	365.89032675	1.456079E-011	7.507863E-013	0	0.000000E+000
2	365.89065886	7.507863E-013	1.456079E-011	1	0.000000E+000
2	365.89067709	1.456079E-011	7.507863E-013	0	0.000000E+000
2	365.89080365	7.507863E-013	1.456079E-011	1	0.000000E+000
2	365.89086586	1.456079E-011	7.507863E-013	0	0.000000E+000
2	365.89212781	7.507863E-013	1.456079E-011	1	0.000000E+000
2	365.89218970	1.456079E-011	7.507863E-013	0	0.000000E+000
2	365.89338471	7.507863E-013	1.456079E-011	1	0.000000E+000
2	365.89358191	1.456079E-011	7.507863E-013	0	0.000000E+000
2	365.89388443	7.507863E-013	1.456079E-011	1	0.000000E+000
2	365.89394145	1.456079E-011	7.507863E-013	0	0.000000E+000
2	365.89410793	7.507863E-013	1.456079E-011	1	0.000000E+000
2	365.89412781	1.456079E-011	7.507863E-013	0	0.000000E+000
2	365.89628603	7.507863E-013	1.456079E-011	1	0.000000E+000
2	365.89644176	1.456079E-011	7.507863E-013	0	0.000000E+000
2	365.89825377	7.507863E-013	1.456079E-011	1	0.000000E+000
2	365.89852513	1.456079E-011	7.507863E-013	0	0.000000E+000
2	365.89906116	7.507863E-013	1.456079E-011	1	0.000000E+000
2	365.89929450	1.456079E-011	7.507863E-013	0	0.000000E+000
2	365.90061503	7.507863E-013	1.456079E-011	1	0.000000E+000
2	365.90063693	1.456079E-011	7.507863E-013	0	0.000000E+000
2	365.90069141	7.507863E-013	1.456079E-011	1	0.000000E+000
2	365.90074536	1.456079E-011	7.507863E-013	0	0.000000E+000
2	365.90163273	7.507863E-013	1.456079E-011	1	0.000000E+000
2	365.90171258	1.456079E-011	7.507863E-013	0	0.000000E+000
2	365.90252871	7.507863E-013	1.456079E-011	1	0.000000E+000
2	365.90256794	1.456079E-011	7.507863E-013	0	0.000000E+000
2	365.90564734	7.507863E-013	1.456079E-011	1	0.000000E+000
2	365.90566600	1.456079E-011	7.507863E-013	0	0.000000E+000
2	365.90580656	7.507863E-013	1.456079E-011	1	0.000000E+000
2	365.90618797	1.456079E-011	7.507863E-013	0	0.000000E+000
2	365.91257687	7.507863E-013	1.456079E-011	1	0.000000E+000
2	365.91262343	1.456079E-011	7.507863E-013	0	0.000000E+000
2	365.91269778	7.507863E-013	1.456079E-011	1	0.000000E+000
2	365.91289517	1.456079E-011	7.507863E-013	0	0.000000E+000
2	365.91393332	7.507863E-013	1.456079E-011	1	0.000000E+000
2	365.91395354	1.456079E-011	7.507863E-013	0	0.000000E+000
2	365.91849668	7.507863E-013	1.456079E-011	1	0.000000E+000
2	365.91867503	1.456079E-011	7.507863E-013	0	0.000000E+000
2	365.91925934	7.507863E-013	1.456079E-011	1	0.000000E+000
2	365.91932150	1.456079E-011	7.507863E-013	0	0.000000E+000
2	365.91935819	7.507863E-013	1.456079E-011	1	0.000000E+000
2	365.91944554	1.456079E-011	7.507863E-013	0	0.000000E+000
2	365.92186372	7.507863E-013	1.456079E-011	1	0.000000E+000
2	365.92191802	1.456079E-011	7.507863E-013	0	0.000000E+000
2	365.92278570	7.507863E-013	1.456079E-011	1	0.000000E+000
2	365.92279980	1.456079E-011	7.507863E-013	0	0.000000E+000
2	365.92819157	7.507863E-013	1.456079E-011	1	0.000000E+000
2	365.92821474	1.456079E-011	7.507863E-013	0	0.000000E+000
2	365.92858794	7.507863E-013	1.456079E-011	1	0.000000E+000
2	365.92882105	1.456079E-011	7.507863E-013	0	0.000000E+000
2	365.92948066	7.507863E-013	1.456079E-011	1	0.000000E+000
2	365.92995588	1.456079E-011	7.507863E-013	0	0.000000E+000
2	365.93015500	7.507863E-013	1.456079E-011	1	0.000000E+000
2	365.93034429	1.456079E-011	7.507863E-013	0	0.000000E+000
2	365.93303492	7.507863E-013	1.456079E-011	1	0.000000E+000
2	365.93311487	1.456079E-011	7.507863E-013	0	0.000000E+000
2	365.93319248	7.507863E-013	1.456079E-011	1	0.000000E+000
2	365.93320543	1.456079E-011	7.507863E-013	0	0.000000E+000
2	365.96720470	7.507863E-013	1.456079E-011	1	0.000000E+000
2	365.96723596	1.456079E-011	7.507863E-013	0	0.000000E+000
2	365.96758165	7.507863E-013	1.456079E-011	1	0.000000E+000
2	365.96767818	1.456079E-011	7.507863E-013	0	0.000000E+000
2	365.96782378	7.507863E-013	1.456079E-011	1	0.000000E+000
2	365.96785913	1.456079E-011	7.507863E-013	0	0.000000E+000
2	365.96959793	7.507863E-013	1.456079E-011	1	0.000000E+000
2	365.96975198	1.456079E-011	7.507863E-013	0	0.000000E+000
2	365.97062984	7.507863E-013	1.456079E-011	1	0.000000E+000
2	365.97095084	1.456079E-011	7.507863E-013	0	0.000000E+000
2	365.97176378	7.507863E-013	1.456079E-011	1	0.000000E+000
2	365.97180159	1.456079E-011	7.507863E-013	0	0.000000E+000
2	365.97203263	7.507863E-013	1.456079E-011	1	0.000000E+000
2	365.97235154	1.456079E-011	7.507863E-013	0	0.000000E+000
2	365.97248815	7.507863E-013	1.456079E-011	1	0.000000E+000
2	365.97260346	1.456079E-011	7.507863E-013	0	0.000000E+000
2	365.97458092	7.507863E-013	1.456079E-011	1	0.000000E+000
2	365.97474249	1.456079E-011	7.507863E-013	0	0.000000E+000
2	365.97566795	7.507863E-013	1.456079E-011	1	0.000000E+000
2	365.97575559	1.456079E-011	7.507863E-013	0	0.000000E+000
2	365.97645024	7.507863E-013	1.456079E-011	1	0.000000E+000
2	365.97653023	1.456079E-011	7.507863E-013	0	0.000000E+000
2	365.97662178	7.507863E-013	1.456079E-011	1	0.000000E+000
2	365.97676371	1.456079E-011	7.507863E-013	0	0.000000E+000
2	365.97923425	7.507863E-013	1.456079E-011	1	0.000000E+000
2	365.97926421	1.456079E-011	7.507863E-013	0	0.000000E+000
2	365.97933818	7.507863E-013	1.456079E-011	1	0.000000E+000
2	365.97935161	1.456079E-011	7.507863E-013	0	0.000000E+000
2	365.98344145	7.507863E-013	1.456079E-011	1	0.000000E+000
2	365.98345661	1.456079E-011	7.507863E-013	0	0.000000E+000
2	365.98381273	7.507863E-013	1.456079E-011	1	0.000000E+000
2	365.98387992	1.456079E-011	7.507863E-013	0	0.000000E+000
2	365.98492507	7.507863E-013	1.456079E-011	1	0.000000E+000
2	365.98512138	1.456079E-011	7.507863E-013	0	0.000000E+000
2	365.98539512	7.507863E-013	1.456079E-011	1	0.000000E+000
2	365.98570088	1.456079E-011	7.507863E-013	0	0.000000E+000
2	365.98585142	7.507863E-013	1.456079E-011	1	0.000000E+000
2	365.98592317	1.456079E-011	7.507863E-013	0	0.000000E+000
2	365.98693233	7.507863E-013	1.456079E-011	1	0.000000E+000
2	365.98704599	1.456079E-011	7.507863E-013	0	0.000000E+000
2	365.98842879	7.507863E-013	1.456079E-011	1	0.000000E+000
2	365.98855493	1.456079E-011	7.507863E-013	0	0.000000E+000
2	365.98911432	7.507863E-013	1.456079E-011	1	0.000000E+000
2	365.98915407	1.456079E-011	7.507863E-013	0	0.000000E+000
2	365.98994218	7.507863E-013	1.456079E-011	1	0.000000E+000
2	365.99026421	1.456079E-011	7.507863E-013	0	0.000000E+000
2	365.99136297	7.507863E-013	1.456079E-011	1	0.000000E+000
2	365.99142925	1.456079E-011	7.507863E-013	0	0.000000E+000
2	365.99144156	7.507863E-013	1.456079E-011	1	0.000000E+000
2	365.99151501	1.456079E-011	7.507863E-013	0	0.000000E+000
2	365.99254852	7.507863E-013	1.456079E-011	1	0.000000E+000
2	365.99276377	1.456079E-011	7.507863E-013	0	0.000000E+000
2	365.99432047	7.507863E-013	1.456079E-011	1	0.000000E+000
2	365.99449673	1.456079E-011	7.507863E-013	0	0.000000E+000
2	365.99533627	7.507863E-013	1.456079E-011	1	0.000000E+000
2	365.99541625	1.456079E-011	7.507863E-013	0	0.000000E+000
2	365.99660667	7.507863E-013	1.456079E-011	1	0.000000E+000
2	365.99666853	1.456079E-011	7.507863E-013	0	0.000000E+000
2	365.99692868	7.507863E-013	1.456079E-011	1	0.000000E+000
2	365.99701065	1.456079E-011	7.507863E-013	0	0.000000E+000
2	365.99768713	7.507863E-013	1.456079E-011	1	0.000000E+000
2	365.99779401	1.456079E-011	7.507863E-013	0	0.000000E+000
2	365.99913310	7.507863E-013	1.456079E-011	1	0.000000E+000
2	365.99926652	1.456079E-011	7.507863E-013	0	0.000000E+000
2	365.99930828	7.507863E-013	1.456079E-011	1	0.000000E+000
2	365.99938276	1.456079E-011	7.507863E-013	0	0.000000E+000
2	365.99969130	7.507863E-013	1.456079E-011	1	0.000000E+000
2	365.99974405	1.456079E-011	7.507863E-013	0	0.000000E+000
2	366.00041979	7.507863E-013	1.456079E-011	1	0.000000E+000
2	366.00047808	1.456079E-011	7.507863E-013	0	0.000000E+000
2	366.00068343	7.507863E-013	1.456079E-011	1	0.000000E+000
2	366.00073516	1.456079E-011	7.507863E-013	0	0.000000E+000
2	366.00225081	7.507863E-013	1.456079E-011	1	0.000000E+000
2	366.00276158	1.456079E-011	7.507863E-013	0	0.000000E+000
2	366.00284758	7.507863E-013	1.456079E-011	1	0.000000E+000
2	366.00300410	1.456079E-011	7.507863E-013	0	0.000000E+000
2	366.00368188	7.507863E-013	1.456079E-011	1	0.000000E+000
2	366.00370597	1.456079E-011	7.507863E-013	0	0.000000E+000
2	366.00375740	7.507863E-013	1.456079E-011	1	0.000000E+000
2	366.00382070	1.456079E-011	7.507863E-013	0	0.000000E+000
2	366.00501073	7.507863E-013	1.456079E-011	1	0.000000E+000
2	366.00521332	1.456079E-011	7.507863E-013	0	0.000000E+000
2	366.00533806	7.507863E-013	1.456079E-011	1	0.000000E+000
2	366.00535444	1.456079E-011	7.507863E-013	0	0.000000E+000
2	366.00611629	7.507863E-013	1.456079E-011	1	0.000000E+000
2	366.00634734	1.456079E-011	7.507863E-013	0	0.000000E+000
2	366.00647771	7.507863E-013	1.456079E-011	1	0.000000E+000
2	366.00660730	1.456079E-011	7.507863E-013	0	0.000000E+000
2	366.00683637	7.507863E-013	1.456079E-011	1	0.000000E+000
2	366.00733871	1.456079E-011	7.507863E-013	0	0.000000E+000
2	366.00752777	7.507863E-013	1.456079E-011	1	0.000000E+000
2	366.00782483	1.456079E-011	7.507863E-013	0	0.000000E+000
2	366.01169328	7.507863E-013	1.456079E-011	1	0.000000E+000
2	366.01183652	1.456079E-011	7.507863E-013	0	0.000000E+000
2	366.01191748	7.507863E-013	1.456079E-011	1	0.000000E+000
2	366.01196847	1.456079E-011	7.507863E-013	0	0.000000E+000
2	366.01197232	7.507863E-013	1.456079E-011	1	0.000000E+000
2	366.01211094	1.456079E-011	7.507863E-013	0	0.000000E+000
2	366.01240071	7.507863E-013	1.456079E-011	1	0.000000E+000
2	366.01272582	1.456079E-011	7.507863E-013	0	0.000000E+000
2	366.01306262	7.507863E-013	1.456079E-011	1	0.000000E+000
2	366.01341418	1.456079E-011	7.507863E-013	0	0.000000E+000
2	366.01793039	7.507863E-013	1.456079E-011	1	0.000000E+000
2	366.01801425	1.456079E-011	7.507863E-013	0	0.000000E+000
2	366.01808482	7.507863E-013	1.456079E-011	1	0.000000E+000
2	366.01809202	1.456079E-011	7.507863E-013	0	0.000000E+000
2	366.02046416	7.507863E-013	1.456079E-011	1	0.000000E+000
2	366.02058502	1.456079E-011	7.507863E-013	0	0.000000E+000
2	366.02141064	7.507863E-013	1.456079E-011	1	0.000000E+000
2	366.02153981	1.456079E-011	7.507863E-013	0	0.000000E+000
2	374.95031454	6.076283E-013	1.441763E-011	1	0.000000E+000
2	374.95035934	1.441763E-011	6.076283E-013	0	0.000000E+000
2	374.95041609	6.076283E-013	1.441763E-011	1	0.000000E+000
2	374.95054478	1.441763E-011	6.076283E-013	0	0.000000E+000
2	374.95086060	6.076283E-013	1.441763E-011	1	0.000000E+000
2	374.95093589	1.441763E-011	6.076283E-013	0	0.000000E+000
2	374.95118683	6.076283E-013	1.441763E-011	1	0.000000E+000
2	374.95133822	1.441763E-011	6.076283E-013	0	0.000000E+000
2	374.95138959	6.076283E-013	1.441763E-011	1	0.000000E+000
2	374.95196313	1.441763E-011	6.076283E-013	0	0.000000E+000
2	374.95763214	6.076283E-013	1.441763E-011	1	0.000000E+000
2	374.95767884	1.441763E-011	6.076283E-013	0	0.000000E+000
2	374.95821400	6.076283E-013	1.441763E-011	1	0.000000E+000
2	374.95827203	1.441763E-011	6.076283E-013	0	0.000000E+000
2	374.95933707	6.076283E-013	1.441763E-011	1	0.000000E+000
2	374.95959931	1.441763E-011	6.076283E-013	0	0.000000E+000
2	374.96127484	6.076283E-013	1.441763E-011	1	0.000000E+000
2	374.96132378	1.441763E-011	6.076283E-013	0	0.000000E+000
2	374.96198379	6.076283E-013	1.441763E-011	1	0.000000E+000
2	374.96215843	1.441763E-011	6.076283E-013	0	0.000000E+000
2	374.96438139	6.076283E-013	1.441763E-011	1	0.000000E+000
2	374.96472829	1.441763E-011	6.076283E-013	0	0.000000E+000
2	374.96517928	6.076283E-013	1.441763E-011	1	0.000000E+000
2	374.96524366	1.441763E-011	6.076283E-013	0	0.000000E+000
2	374.96681563	6.076283E-013	1.441763E-011	1	0.000000E+000
2	374.96686977	1.441763E-011	6.076283E-013	0	0.000000E+000
2	374.96693197	6.076283E-013	1.441763E-011	1	0.000000E+000
2	374.96711322	1.441763E-011	6.076283E-013	0	0.000000E+000
2	374.96721262	6.076283E-013	1.441763E-011	1	0.000000E+000
2	374.96726692	1.441763E-011	6.076283E-013	0	0.000000E+000
2	374.96900276	6.076283E-013	1.441763E-011	1	0.000000E+000
2	374.96952552	1.441763E-011	6.076283E-013	0	0.000000E+000
2	374.97045026	6.076283E-013	1.441763E-011	1	0.000000E+000
2	374.97071166	1.441763E-011	6.076283E-013	0	0.000000E+000
2	374.97085647	6.076283E-013	1.441763E-011	1	0.000000E+000
2	374.97097886	1.441763E-011	6.076283E-013	0	0.000000E+000
2	374.97177906	6.076283E-013	1.441763E-011	1	0.000000E+000
2	374.97189734	1.441763E-011	6.076283E-013	0	0.000000E+000
2	374.97204989	6.076283E-013	1.441763E-011	1	0.000000E+000
2	374.97212465	1.441763E-011	6.076283E-013	0	0.000000E+000
2	374.97214151	6.076283E-013	1.441763E-011	1	0.000000E+000
2	374.97233109	1.441763E-011	6.076283E-013	0	0.000000E+000
2	374.97306763	6.076283E-013	1.441763E-011	1	0.000000E+000
2	374.97334080	1.441763E-011	6.076283E-013	0	0.000000E+000
2	374.97510655	6.076283E-013	1.441763E-011	1	0.000000E+000
2	374.97525557	1.441763E-011	6.076283E-013	0	0.000000E+000
2	374.97561858	6.076283E-013	1.441763E-011	1	0.000000E+000
2	374.97565965	1.441763E-011	6.076283E-013	0	0.000000E+000
2	374.97613614	6.076283E-013	1.441763E-011	1	0.000000E+000
2	374.97669201	1.441763E-011	6.076283E-013	0	0.000000E+000
2	374.97775052	6.076283E-013	1.441763E-011	1	0.000000E+000
2	374.97784656	1.441763E-011	6.076283E-013	0	0.000000E+000
2	374.97908425	6.076283E-013	1.441763E-011	1	0.000000E+000
2	374.97913048	1.441763E-011	6.076283E-013	0	0.000000E+000
2	374.98028472	6.076283E-013	1.441763E-011	1	0.000000E+000
2	374.98050034	1.441763E-011	6.076283E-013	0	0.000000E+000
2	375.09730431	4.751900E-013	1.428519E-011	1	0.000000E+000
2	375.09750586	1.428519E-011	4.751900E-013	0	0.000000E+000
2	375.09855990	4.751900E-013	1.428519E-011	1	0.000000E+000
2	375.09877550	1.428519E-011	4.751900E-013	0	0.000000E+000
2	375.09918484	4.751900E-013	1.428519E-011	1	0.000000E+000
2	375.09925170	1.428519E-011	4.751900E-013	0	0.000000E+000
2	375.09970086	4.751900E-013	1.428519E-011	1	0.000000E+000
2	375.09980728	1.428519E-011	4.751900E-013	0	0.000000E+000
2	375.09993369	4.751900E-013	1.428519E-011	1	0.000000E+000
2	375.09998050	1.428519E-011	4.751900E-013	0	0.000000E+000
2	375.10095882	4.751900E-013	1.428519E-011	1	0.000000E+000
2	375.10097165	1.428519E-011	4.751900E-013	0	0.000000E+000
2	375.10239618	4.751900E-013	1.428519E-011	1	0.000000E+000
2	375.10247072	1.428519E-011	4.751900E-013	0	0.000000E+000
2	375.10252114	4.751900E-013	1.428519E-011	1	0.000000E+000
2	375.10256565	1.428519E-011	4.751900E-013	0	0.000000E+000
2	375.10321400	4.751900E-013	1.428519E-011	1	0.000000E+000
2	375.10345072	1.428519E-011	4.751900E-013	0	0.000000E+000
2	375.10372825	4.751900E-013	1.428519E-011	1	0.000000E+000
2	375.10381603	1.428519E-011	4.751900E-013	0	0.000000E+000
2	375.10513511	4.751900E-013	1.428519E-011	1	0.000000E+000
2	375.10543612	1.428519E-011	4.751900E-013	0	0.000000E+000
2	375.10677061	4.751900E-013	1.428519E-011	1	0.000000E+000
2	375.10684386	1.428519E-011	4.751900E-013	0	0.000000E+000
2	375.10724650	4.751900E-013	1.428519E-011	1	0.000000E+000
2	375.10731629	1.428519E-011	4.751900E-013	0	0.000000E+000
2	375.10814731	4.751900E-013	1.428519E-011	1	0.000000E+000
2	375.10827474	1.428519E-011	4.751900E-013	0	0.000000E+000
2	375.10833755	4.751900E-013	1.428519E-011	1	0.000000E+000
2	375.10843737	1.428519E-011	4.751900E-013	0	0.000000E+000
2	375.10848091	4.751900E-013	1.428519E-011	1	0.000000E+000
2	375.10864354	1.428519E-011	4.751900E-013	0	0.000000E+000
2	375.10871236	4.751900E-013	1.428519E-011	1	0.000000E+000
2	375.10895497	1.428519E-011	4.751900E-013	0	0.000000E+000
2	375.11003652	4.751900E-013	1.428519E-011	1	0.000000E+000
2	375.11048823	1.428519E-011	4.751900E-013	0	0.000000E+000
2	375.11088496	4.751900E-013	1.428519E-011	1	0.000000E+000
2	375.11091366	1.428519E-011	4.751900E-013	0	0.000000E+000
2	375.11257643	4.751900E-013	1.428519E-011	1	0.000000E+000
2	375.11263029	1.428519E-011	4.751900E-013	0	0.000000E+000
2	375.11263506	4.751900E-013	1.428519E-011	1	0.000000E+000
2	375.11266365	1.428519E-011	4.751900E-013	0	0.000000E+000
2	375.11294650	4.751900E-013	1.428519E-011	1	0.000000E+000
2	375.11306921	1.428519E-011	4.751900E-013	0	0.000000E+000
2	375.11322846	4.751900E-013	1.428519E-011	1	0.000000E+000
2	375.11328490	1.428519E-011	4.751900E-013	0	0.000000E+000
2	375.11351594	4.751900E-013	1.428519E-011	1	0.000000E+000
2	375.11359656	1.428519E-011	4.751900E-013	0	0.000000E+000
2	375.11364888	4.751900E-013	1.428519E-011	1	0.000000E+000
2	375.11365309	1.428519E-011	4.751900E-013	0	0.000000E+000
2	375.11430166	4.751900E-013	1.428519E-011	1	0.000000E+000
2	375.11444341	1.428519E-011	4.751900E-013	0	0.000000E+000
2	375.11534705	4.751900E-013	1.428519E-011	1	0.000000E+000
2	375.11570059	1.428519E-011	4.751900E-013	0	0.000000E+000
2	375.11730995	4.751900E-013	1.428519E-011	1	0.000000E+000
2	375.11737689	1.428519E-011	4.751900E-013	0	0.000000E+000
2	375.12069553	4.751900E-013	1.428519E-011	1	0.000000E+000
2	375.12073921	1.428519E-011	4.751900E-013	0	0.000000E+000
2	375.12175089	4.751900E-013	1.428519E-011	1	0.000000E+000
2	375.12179716	1.428519E-011	4.751900E-013	0	0.000000E+000
2	375.12251121	4.751900E-013	1.428519E-011	1	0.000000E+000
2	375.12263377	1.428519E-011	4.751900E-013	0	0.000000E+000
2	375.12354187	4.751900E-013	1.428519E-011	1	0.000000E+000
2	375.12371846	1.428519E-011	4.751900E-013	0	0.000000E+000
2	375.12373676	4.751900E-013	1.428519E-011	1	0.000000E+000
2	375.12388809	1.428519E-011	4.751900E-013	0	0.000000E+000
2	375.12637130	4.751900E-013	1.428519E-011	1	0.000000E+000
2	375.12650857	1.428519E-011	4.751900E-013	0	0.000000E+000
2	375.12716719	4.751900E-013	1.428519E-011	1	0.000000E+000
2	375.12744539	1.428519E-011	4.751900E-013	0	0.000000E+000
2	375.12757755	4.751900E-013	1.428519E-011	1	0.000000E+000
2	375.12773878	1.428519E-011	4.751900E-013	0	0.000000E+000
2	375.12788753	4.751900E-013	1.428519E-011	1	0.000000E+000
2	375.12831423	1.428519E-011	4.751900E-013	0	0.000000E+000
2	375.13008900	4.751900E-013	1.428519E-011	1	0.000000E+000
2	375.13025821	1.428519E-011	4.751900E-013	0	0.000000E+000
2	375.13038237	4.751900E-013	1.428519E-011	1	0.000000E+000
2	375.13075766	1.428519E-011	4.751900E-013	0	0.000000E+000
2	375.13095930	4.751900E-013	1.428519E-011	1	0.000000E+000
2	375.13124735	1.428519E-011	4.751900E-013	0	0.000000E+000
2	375.13140477	4.751900E-013	1.428519E-011	1	0.000000E+000
2	375.13145166	1.428519E-011	4.751900E-013	0	0.000000E+000
2	375.13318058	4.751900E-013	1.428519E-011	1	0.000000E+000
2	375.13333412	1.428519E-011	4.751900E-013	0	0.000000E+000
2	375.13479572	4.751900E-013	1.428519E-011	1	0.000000E+000
2	375.13491955	1.428519E-011	4.751900E-013	0	0.000000E+000
2	375.13663670	4.751900E-013	1.428519E-011	1	0.000000E+000
2	375.13684743	1.428519E-011	4.751900E-013	0	0.000000E+000
2	375.13691458	4.751900E-013	1.428519E-011	1	0.000000E+000
2	375.13707229	1.428519E-011	4.751900E-013	0	0.000000E+000
2	375.13854039	4.751900E-013	1.428519E-011	1	0.000000E+000
2	375.13859624	1.428519E-011	4.751900E-013	0	0.000000E+000
2	375.13869322	4.751900E-013	1.428519E-011	1	0.000000E+000
2	375.13888685	1.428519E-011	4.751900E-013	0	0.000000E+000
2	375.13904802	4.751900E-013	1.428519E-011	1	0.000000E+000
2	375.13915430	1.428519E-011	4.751900E-013	0	0.000000E+000
2	375.13921932	4.751900E-013	1.428519E-011	1	0.000000E+000
2	375.13922968	1.428519E-011	4.751900E-013	0	0.000000E+000
2	375.13957627	4.751900E-013	1.428519E-011	1	0.000000E+000
2	375.13988564	1.428519E-011	4.751900E-013	0	0.000000E+000
2	375.14024489	4.751900E-013	1.428519E-011	1	0.000000E+000
2	375.14037345	1.428519E-011	4.751900E-013	0	0.000000E+000
2	375.14047826	4.751900E-013	1.428519E-011	1	0.000000E+000
2	375.14065986	1.428519E-011	4.751900E-013	0	0.000000E+000
2	375.14082350	4.751900E-013	1.428519E-011	1	0.000000E+000
2	375.14119672	1.428519E-011	4.751900E-013	0	0.000000E+000
2	375.14156646	4.751900E-013	1.428519E-011	1	0.000000E+000
2	375.14163677	1.428519E-011	4.751900E-013	0	0.000000E+000
2	375.14228285	4.751900E-013	1.428519E-011	1	0.000000E+000
2	375.14230223	1.428519E-011	4.751900E-013	0	0.000000E+000
2	375.14376396	4.751900E-013	1.428519E-011	1	0.000000E+000
2	375.14389678	1.428519E-011	4.751900E-013	0	0.000000E+000
2	375.14400990	4.751900E-013	1.428519E-011	1	0.000000E+000
2	375.14403756	1.428519E-011	4.751900E-013	0	0.000000E+000
2	375.14569326	4.751900E-013	1.428519E-011	1	0.000000E+000
2	375.14583446	1.428519E-011	4.751900E-013	0	0.000000E+000
2	375.14598749	4.751900E-013	1.428519E-011	1	0.000000E+000
2	375.14630702	1.428519E-011	4.751900E-013	0	0.000000E+000
2	375.14647238	4.751900E-013	1.428519E-011	1	0.000000E+000
2	375.14651773	1.428519E-011	4.751900E-013	0	0.000000E+000
2	375.14825947	4.751900E-013	1.428519E-011	1	0.000000E+000
2	375.14834708	1.428519E-011	4.751900E-013	0	0.000000E+000
2	375.14848716	4.751900E-013	1.428519E-011	1	0.000000E+000
2	375.14858238	1.428519E-011	4.751900E-013	0	0.000000E+000
2	375.14934445	4.751900E-013	1.428519E-011	1	0.000000E+000
2	375.14957050	1.428519E-011	4.751900E-013	0	0.000000E+000
2	375.15122938	4.751900E-013	1.428519E-011	1	0.000000E+000
2	375.15129278	1.428519E-011	4.751900E-013	0	0.000000E+000
2	375.15363754	4.751900E-013	1.428519E-011	1	0.000000E+000
2	375.15370590	1.428519E-011	4.751900E-013	0	0.000000E+000
2	375.15462016	4.751900E-013	1.428519E-011	1	0.000000E+000
2	375.15476829	1.428519E-011	4.751900E-013	0	0.000000E+000
2	375.15588285	4.751900E-013	1.428519E-011	1	0.000000E+000
2	375.15598776	1.428519E-011	4.751900E-013	0	0.000000E+000
2	375.15639273	4.751900E-013	1.428519E-011	1	0.000000E+000
2	375.15643449	1.428519E-011	4.751900E-013	0	0.000000E+000
2	375.15657576	4.751900E-013	1.428519E-011	1	0.000000E+000
2	375.15693626	1.428519E-011	4.751900E-013	0	0.000000E+000
2	375.15875071	4.751900E-013	1.428519E-011	1	0.000000E+000
2	375.15878545	1.428519E-011	4.751900E-013	0	0.000000E+000
2	375.16035580	4.751900E-013	1.428519E-011	1	0.000000E+000
2	375.16062780	1.428519E-011	4.751900E-013	0	0.000000E+000
2	375.16067073	4.751900E-013	1.428519E-011	1	0.000000E+000
2	375.16079025	1.428519E-011	4.751900E-013	0	0.000000E+000
2	375.16098177	4.751900E-013	1.428519E-011	1	0.000000E+000
2	375.16114378	1.428519E-011	4.751900E-013	0	0.000000E+000
2	375.16115515	4.751900E-013	1.428519E-011	1	0.000000E+000
2	375.16138781	1.428519E-011	4.751900E-013	0	0.000000E+000
2	375.16202405	4.751900E-013	1.428519E-011	1	0.000000E+000
2	375.16206628	1.428519E-011	4.751900E-013	0	0.000000E+000
2	375.17523160	4.751900E-013	1.428519E-011	1	0.000000E+000
2	375.17538029	1.428519E-011	4.751900E-013	0	0.000000E+000
2	375.17636524	4.751900E-013	1.428519E-011	1	0.000000E+000
2	375.17648078	1.428519E-011	4.751900E-013	0	0.000000E+000
2	375.17684691	4.751900E-013	1.428519E-011	1	0.000000E+000
2	375.17685012	1.428519E-011	4.751900E-013	0	0.000000E+000
2	375.17736454	4.751900E-013	1.428519E-011	1	0.000000E+000
2	375.17753529	1.428519E-011	4.751900E-013	0	0.000000E+000
2	375.17758723	4.751900E-013	1.428519E-011	1	0.000000E+000
2	375.17767866	1.428519E-011	4.751900E-013	0	0.000000E+000
2	375.17839222	4.751900E-013	1.428519E-011	1	0.000000E+000
2	375.17850203	1.428519E-011	4.751900E-013	0	0.000000E+000
2	375.17876957	4.751900E-013	1.428519E-011	1	0.000000E+000
2	375.17883600	1.428519E-011	4.751900E-013	0	0.000000E+000
2	375.17896855	4.751900E-013	1.428519E-011	1	0.000000E+000
2	375.17905644	1.428519E-011	4.751900E-013	0	0.000000E+000
2	375.18017972	4.751900E-013	1.428519E-011	1	0.000000E+000
2	375.18029978	1.428519E-011	4.751900E-013	0	0.000000E+000
2	375.18111189	4.751900E-013	1.428519E-011	1	0.000000E+000
2	375.18118534	1.428519E-011	4.751900E-013	0	0.000000E+000
2	375.18132141	4.751900E-013	1.428519E-011	1	0.000000E+000
2	375.18142121	1.428519E-011	4.751900E-013	0	0.000000E+000
2	375.18335819	4.751900E-013	1.428519E-011	1	0.000000E+000
2	375.18352943	1.428519E-011	4.751900E-013	0	0.000000E+000
2	375.18388642	4.751900E-013	1.428519E-011	1	0.000000E+000
2	375.18408741	1.428519E-011	4.751900E-013	0	0.000000E+000
2	375.18496768	4.751900E-013	1.428519E-011	1	0.000000E+000
2	375.18501854	1.428519E-011	4.751900E-013	0	0.000000E+000
2	375.18597254	4.751900E-013	1.428519E-011	1	0.000000E+000
2	375.18605504	1.428519E-011	4.751900E-013	0	0.000000E+000
2	375.18638036	4.751900E-013	1.428519E-011	1	0.000000E+000
2	375.18647747	1.428519E-011	4.751900E-013	0	0.000000E+000
2	375.18909049	4.751900E-013	1.428519E-011	1	0.000000E+000
2	375.18922091	1.428519E-011	4.751900E-013	0	0.000000E+000
2	375.19092185	4.751900E-013	1.428519E-011	1	0.000000E+000
2	375.19112006	1.428519E-011	4.751900E-013	0	0.000000E+000
2	375.19123396	4.751900E-013	1.428519E-011	1	0.000000E+000
2	375.19126450	1.428519E-011	4.751900E-013	0	0.000000E+000
2	375.19596776	4.751900E-013	1.428519E-011	1	0.000000E+000
2	375.19606536	1.428519E-011	4.751900E-013	0	0.000000E+000
2	375.19776467	4.751900E-013	1.428519E-011	1	0.000000E+000
2	375.19784815	1.428519E-011	4.751900E-013	0	0.000000E+000
2	375.19876196	4.751900E-013	1.428519E-011	1	0.000000E+000
2	375.19883660	1.428519E-011	4.751900E-013	0	0.000000E+000
2	375.19912090	4.751900E-013	1.428519E-011	1	0.000000E+000
2	375.19924992	1.428519E-011	4.751900E-013	0	0.000000E+000
2	375.19939960	4.751900E-013	1.428519E-011	1	0.000000E+000
2	375.19958530	1.428519E-011	4.751900E-013	0	0.000000E+000
2	375.19967815	4.751900E-013	1.428519E-011	1	0.000000E+000
2	375.19970206	1.428519E-011	4.751900E-013	0	0.000000E+000
2	375.20034093	4.751900E-013	1.428519E-011	1	0.000000E+000
2	375.20047672	1.428519E-011	4.751900E-013	0	0.000000E+000
2	375.20293189	4.751900E-013	1.428519E-011	1	0.000000E+000
2	375.20323818	1.428519E-011	4.751900E-013	0	0.000000E+000
2	375.20419129	4.751900E-013	1.428519E-011	1	0.000000E+000
2	375.20431457	1.428519E-011	4.751900E-013	0	0.000000E+000
2	375.20596878	4.751900E-013	1.428519E-011	1	0.000000E+000
2	375.20598724	1.428519E-011	4.751900E-013	0	0.000000E+000
2	375.20606487	4.751900E-013	1.428519E-011	1	0.000000E+000
2	375.20610054	1.428519E-011	4.751900E-013	0	0.000000E+000
2	375.20623230	4.751900E-013	1.428519E-011	1	0.000000E+000
2	375.20635283	1.428519E-011	4.751900E-013	0	0.000000E+000
2	375.20966756	4.751900E-013	1.428519E-011	1	0.000000E+000
2	375.20977781	1.428519E-011	4.751900E-013	0	0.000000E+000
2	375.25868418	7.334920E-013	1.454349E-011	1	0.000000E+000
2	375.25875420	1.454349E-011	7.334920E-013	0	0.000000E+000
2	375.25936911	7.334920E-013	1.454349E-011	1	0.000000E+000
2	375.25954484	1.454349E-011	7.334920E-013	0	0.000000E+000
2	375.26004229	7.334920E-013	1.454349E-011	1	0.000000E+000
2	375.26008160	1.454349E-011	7.334920E-013	0	0.000000E+000
2	375.26031214	7.334920E-013	1.454349E-011	1	0.000000E+000
2	375.26039228	1.454349E-011	7.334920E-013	0	0.000000E+000
2	375.26228925	7.334920E-013	1.454349E-011	1	0.000000E+000
2	375.26235418	1.454349E-011	7.334920E-013	0	0.000000E+000
2	375.26648169	7.334920E-013	1.454349E-011	1	0.000000E+000
2	375.26668994	1.454349E-011	7.334920E-013	0	0.000000E+000
2	375.26872546	7.334920E-013	1.454349E-011	1	0.000000E+000
2	375.26875883	1.454349E-011	7.334920E-013	0	0.000000E+000
2	375.27014673	7.334920E-013	1.454349E-011	1	0.000000E+000
2	375.27019094	1.454349E-011	7.334920E-013	0	0.000000E+000
2	375.27556741	7.334920E-013	1.454349E-011	1	0.000000E+000
2	375.27566971	1.454349E-011	7.334920E-013	0	0.000000E+000
2	375.27683030	7.334920E-013	1.454349E-011	1	0.000000E+000
2	375.27704854	1.454349E-011	7.334920E-013	0	0.000000E+000
2	375.27720073	7.334920E-013	1.454349E-011	1	0.000000E+000
2	375.27741558	1.454349E-011	7.334920E-013	0	0.000000E+000
2	375.27799757	7.334920E-013	1.454349E-011	1	0.000000E+000
2	375.27814912	1.454349E-011	7.334920E-013	0	0.000000E+000
2	375.27889069	7.334920E-013	1.454349E-011	1	0.000000E+000
2	375.27902086	1.454349E-011	7.334920E-013	0	0.000000E+000
2	375.27950445	7.334920E-013	1.454349E-011	1	0.000000E+000
2	375.27958747	1.454349E-011	7.334920E-013	0	0.000000E+000
2	375.28010175	7.334920E-013	1.454349E-011	1	0.000000E+000
2	375.28014013	1.454349E-011	7.334920E-013	0	0.000000E+000
2	375.28056679	7.334920E-013	1.454349E-011	1	0.000000E+000
2	375.28104256	1.454349E-011	7.334920E-013	0	0.000000E+000
2	375.28262346	7.334920E-013	1.454349E-011	1	0.000000E+000
2	375.28275612	1.454349E-011	7.334920E-013	0	0.000000E+000
2	375.28310409	7.334920E-013	1.454349E-011	1	0.000000E+000
2	375.28321162	1.454349E-011	7.334920E-013	0	0.000000E+000
2	375.28359820	7.334920E-013	1.454349E-011	1	0.000000E+000
2	375.28367066	1.454349E-011	7.334920E-013	0	0.000000E+000
2	375.28398592	7.334920E-013	1.454349E-011	1	0.000000E+000
2	375.28423961	1.454349E-011	7.334920E-013	0	0.000000E+000
2	375.28491868	7.334920E-013	1.454349E-011	1	0.000000E+000
2	375.28549916	1.454349E-011	7.334920E-013	0	0.000000E+000
2	375.28553257	7.334920E-013	1.454349E-011	1	0.000000E+000
2	375.28588752	1.454349E-011	7.334920E-013	0	0.000000E+000
2	375.28936345	7.334920E-013	1.454349E-011	1	0.000000E+000
2	375.28943445	1.454349E-011	7.334920E-013	0	0.000000E+000
2	375.29015315	7.334920E-013	1.454349E-011	1	0.000000E+000
2	375.29044871	1.454349E-011	7.334920E-013	0	0.000000E+000
2	375.29140218	7.334920E-013	1.454349E-011	1	0.000000E+000
2	375.29150077	1.454349E-011	7.334920E-013	0	0.000000E+000
2	375.29175403	7.334920E-013	1.454349E-011	1	0.000000E+000
2	375.29185573	1.454349E-011	7.334920E-013	0	0.000000E+000
2	375.29267132	7.334920E-013	1.454349E-011	1	0.000000E+000
2	375.29277144	1.454349E-011	7.334920E-013	0	0.000000E+000
2	375.29317266	7.334920E-013	1.454349E-011	1	0.000000E+000
2	375.29319997	1.454349E-011	7.334920E-013	0	0.000000E+000
2	375.29492212	7.334920E-013	1.454349E-011	1	0.000000E+000
2	375.29495650	1.454349E-011	7.334920E-013	0	0.000000E+000
2	375.29558334	7.334920E-013	1.454349E-011	1	0.000000E+000
2	375.29572791	1.454349E-011	7.334920E-013	0	0.000000E+000
2	375.29593565	7.334920E-013	1.454349E-011	1	0.000000E+000
2	375.29609137	1.454349E-011	7.334920E-013	0	0.000000E+000
2	375.29746917	7.334920E-013	1.454349E-011	1	0.000000E+000
2	375.29751698	1.454349E-011	7.334920E-013	0	0.000000E+000
2	375.29761000	7.334920E-013	1.454349E-011	1	0.000000E+000
2	375.29768466	1.454349E-011	7.334920E-013	0	0.000000E+000
2	375.34548691	7.334920E-013	1.454349E-011	1	0.000000E+000
2	375.34558368	1.454349E-011	7.334920E-013	0	0.000000E+000
2	375.34566188	7.334920E-013	1.454349E-011	1	0.000000E+000
2	375.34592214	1.454349E-011	7.334920E-013	0	0.000000E+000
2	375.34853857	7.334920E-013	1.454349E-011	1	0.000000E+000
2	375.34860163	1.454349E-011	7.334920E-013	0	0.000000E+000
2	375.34952995	7.334920E-013	1.454349E-011	1	0.000000E+000
2	375.34958950	1.454349E-011	7.334920E-013	0	0.000000E+000
2	375.34996894	7.334920E-013	1.454349E-011	1	0.000000E+000
2	375.35010908	1.454349E-011	7.334920E-013	0	0.000000E+000
2	375.35025708	7.334920E-013	1.454349E-011	1	0.000000E+000
2	375.35026583	1.454349E-011	7.334920E-013	0	0.000000E+000
2	375.35039059	7.334920E-013	1.454349E-011	1	0.000000E+000
2	375.35046381	1.454349E-011	7.334920E-013	0	0.000000E+000
2	375.35103007	7.334920E-013	1.454349E-011	1	0.000000E+000
2	375.35112629	1.454349E-011	7.334920E-013	0	0.000000E+000
2	375.35131584	7.334920E-013	1.454349E-011	1	0.000000E+000
2	375.35140895	1.454349E-011	7.334920E-013	0	0.000000E+000
2	375.35179470	7.334920E-013	1.454349E-011	1	0.000000E+000
2	375.35180958	1.454349E-011	7.334920E-013	0	0.000000E+000
2	375.35210744	7.334920E-013	1.454349E-011	1	0.000000E+000
2	375.35221378	1.454349E-011	7.334920E-013	0	0.000000E+000
2	375.35262078	7.334920E-013	1.454349E-011	1	0.000000E+000
2	375.35280597	1.454349E-011	7.334920E-013	0	0.000000E+000
2	375.35384402	7.334920E-013	1.454349E-011	1	0.000000E+000
2	375.35400052	1.454349E-011	7.334920E-013	0	0.000000E+000
2	375.35704309	7.334920E-013	1.454349E-011	1	0.000000E+000
2	375.35714170	1.454349E-011	7.334920E-013	0	0.000000E+000
2	375.35742293	7.334920E-013	1.454349E-011	1	0.000000E+000
2	375.35838145	1.454349E-011	7.334920E-013	0	0.000000E+000
2	375.36142691	7.334920E-013	1.454349E-011	1	0.000000E+000
2	375.36146828	1.454349E-011	7.334920E-013	0	0.000000E+000
2	375.36152000	7.334920E-013	1.454349E-011	1	0.000000E+000
2	375.36157640	1.454349E-011	7.334920E-013	0	0.000000E+000
2	375.36401782	7.334920E-013	1.454349E-011	1	0.000000E+000
2	375.36405969	1.454349E-011	7.334920E-013	0	0.000000E+000
2	375.36424740	7.334920E-013	1.454349E-011	1	0.000000E+000
2	375.36449958	1.454349E-011	7.334920E-013	0	0.000000E+000
2	375.36671873	7.334920E-013	1.454349E-011	1	0.000000E+000
2	375.36731519	1.454349E-011	7.334920E-013	0	0.000000E+000
2	375.36852139	7.334920E-013	1.454349E-011	1	0.000000E+000
2	375.36873243	1.454349E-011	7.334920E-013	0	0.000000E+000
2	375.36922603	7.334920E-013	1.454349E-011	1	0.000000E+000
2	375.36938967	1.454349E-011	7.334920E-013	0	0.000000E+000
2	375.37010575	7.334920E-013	1.454349E-011	1	0.000000E+000
2	375.37015341	1.454349E-011	7.334920E-013	0	0.000000E+000
2	375.37077782	7.334920E-013	1.454349E-011	1	0.000000E+000
2	375.37083845	1.454349E-011	7.334920E-013	0	0.000000E+000
2	375.37173864	7.334920E-013	1.454349E-011	1	0.000000E+000
2	375.37178067	1.454349E-011	7.334920E-013	0	0.000000E+000
2	375.37190324	7.334920E-013	1.454349E-011	1	0.000000E+000
2	375.37217685	1.454349E-011	7.334920E-013	0	0.000000E+000
2	375.37305053	7.334920E-013	1.454349E-011	1	0.000000E+000
2	375.37314377	1.454349E-011	7.334920E-013	0	0.000000E+000
2	375.37480575	7.334920E-013	1.454349E-011	1	0.000000E+000
2	375.37487578	1.454349E-011	7.334920E-013	0	0.000000E+000
2	375.37513980	7.334920E-013	1.454349E-011	1	0.000000E+000
2	375.37518287	1.454349E-011	7.334920E-013	0	0.000000E+000
2	375.37561925	7.334920E-013	1.454349E-011	1	0.000000E+000
2	375.37567693	1.454349E-011	7.334920E-013	0	0.000000E+000
2	375.37604082	7.334920E-013	1.454349E-011	1	0.000000E+000
2	375.37609805	1.454349E-011	7.334920E-013	0	0.000000E+000
2	375.37654719	7.334920E-013	1.454349E-011	1	0.000000E+000
2	375.37672988	1.454349E-011	7.334920E-013	0	0.000000E+000
2	375.37907647	7.334920E-013	1.454349E-011	1	0.000000E+000
2	375.37927010	1.454349E-011	7.334920E-013	0	0.000000E+000
2	375.38020131	7.334920E-013	1.454349E-011	1	0.000000E+000
2	375.38037169	1.454349E-011	7.334920E-013	0	0.000000E+000
2	375.38060736	7.334920E-013	1.454349E-011	1	0.000000E+000
2	375.38089398	1.454349E-011	7.334920E-013	0	0.000000E+000
2	375.38164840	7.334920E-013	1.454349E-011	1	0.000000E+000
2	375.38173910	1.454349E-011	7.334920E-013	0	0.000000E+000
2	375.38256716	7.334920E-013	1.454349E-011	1	0.000000E+000
2	375.38280367	1.454349E-011	7.334920E-013	0	0.000000E+000
2	375.38300744	7.334920E-013	1.454349E-011	1	0.000000E+000
2	375.38307826	1.454349E-011	7.334920E-013	0	0.000000E+000
2	375.38618938	7.334920E-013	1.454349E-011	1	0.000000E+000
2	375.38623592	1.454349E-011	7.334920E-013	0	0.000000E+000
2	375.38866836	7.334920E-013	1.454349E-011	1	0.000000E+000
2	375.38890303	1.454349E-011	7.334920E-013	0	0.000000E+000
2	375.38968153	7.334920E-013	1.454349E-011	1	0.000000E+000
2	375.39010681	1.454349E-011	7.334920E-013	0	0.000000E+000
2	375.39429117	7.334920E-013	1.454349E-011	1	0.000000E+000
2	375.39435574	1.454349E-011	7.334920E-013	0	0.000000E+000
2	375.39448564	7.334920E-013	1.454349E-011	1	0.000000E+000
2	375.39452546	1.454349E-011	7.334920E-013	0	0.000000E+000
2	375.39574141	7.334920E-013	1.454349E-011	1	0.000000E+000
2	375.39582873	1.454349E-011	7.334920E-013	0	0.000000E+000
2	375.39597842	7.334920E-013	1.454349E-011	1	0.000000E+000
2	375.39604579	1.454349E-011	7.334920E-013	0	0.000000E+000
2	375.39618328	7.334920E-013	1.454349E-011	1	0.000000E+000
2	375.39622458	1.454349E-011	7.334920E-013	0	0.000000E+000
2	375.39624484	7.334920E-013	1.454349E-011	1	0.000000E+000
2	375.39634180	1.454349E-011	7.334920E-013	0	0.000000E+000
2	375.39660521	7.334920E-013	1.454349E-011	1	0.000000E+000
2	375.39666195	1.454349E-011	7.334920E-013	0	0.000000E+000
2	375.39679840	7.334920E-013	1.454349E-011	1	0.000000E+000
2	375.39714885	1.454349E-011	7.334920E-013	0	0.000000E+000
2	375.39733869	7.334920E-013	1.454349E-011	1	0.000000E+000
2	375.39751641	1.454349E-011	7.334920E-013	0	0.000000E+000
2	375.39896315	7.334920E-013	1.454349E-011	1	0.000000E+000
2	375.39924451	1.454349E-011	7.334920E-013	0	0.000000E+000
2	375.39999940	7.334920E-013	1.454349E-011	1	0.000000E+000
2	375.40003933	1.454349E-011	7.334920E-013	0	0.000000E+000
2	384.71870793	4.112571E-013	1.422126E-011	1	0.000000E+000
2	384.71882724	1.422126E-011	4.112571E-013	0	0.000000E+000
2	384.72032397	4.112571E-013	1.422126E-011	1	0.000000E+000
2	384.72044587	1.422126E-011	4.112571E-013	0	0.000000E+000
2	384.72087203	4.112571E-013	1.422126E-011	1	0.000000E+000
2	384.72134882	1.422126E-011	4.112571E-013	0	0.000000E+000
2	384.72304731	4.112571E-013	1.422126E-011	1	0.000000E+000
2	384.72329004	1.422126E-011	4.112571E-013	0	0.000000E+000
2	384.72416777	4.112571E-013	1.422126E-011	1	0.000000E+000
2	384.72428232	1.422126E-011	4.112571E-013	0	0.000000E+000
2	384.72490025	4.112571E-013	1.422126E-011	1	0.000000E+000
2	384.72551377	1.422126E-011	4.112571E-013	0	0.000000E+000
2	384.72601752	4.112571E-013	1.422126E-011	1	0.000000E+000
2	384.72606728	1.422126E-011	4.112571E-013	0	0.000000E+000
2	384.72609482	4.112571E-013	1.422126E-011	1	0.000000E+000
2	384.72628090	1.422126E-011	4.112571E-013	0	0.000000E+000
2	384.72802553	4.112571E-013	1.422126E-011	1	0.000000E+000
2	384.72808728	1.422126E-011	4.112571E-013	0	0.000000E+000
2	384.72856843	4.112571E-013	1.422126E-011	1	0.000000E+000
2	384.72865135	1.422126E-011	4.112571E-013	0	0.000000E+000
2	384.72935802	4.112571E-013	1.422126E-011	1	0.000000E+000
2	384.72949344	1.422126E-011	4.112571E-013	0	0.000000E+000
2	384.73035300	4.112571E-013	1.422126E-011	1	0.000000E+000
2	384.73060638	1.422126E-011	4.112571E-013	0	0.000000E+000
2	384.73148664	4.112571E-013	1.422126E-011	1	0.000000E+000
2	384.73151042	1.422126E-011	4.112571E-013	0	0.000000E+000
2	384.73152386	4.112571E-013	1.422126E-011	1	0.000000E+000
2	384.73154535	1.422126E-011	4.112571E-013	0	0.000000E+000
2	384.73157459	4.112571E-013	1.422126E-011	1	0.000000E+000
2	384.73158562	1.422126E-011	4.112571E-013	0	0.000000E+000
2	384.73245294	4.112571E-013	1.422126E-011	1	0.000000E+000
2	384.73252890	1.422126E-011	4.112571E-013	0	0.000000E+000
2	384.73282208	4.112571E-013	1.422126E-011	1	0.000000E+000
2	384.73310404	1.422126E-011	4.112571E-013	0	0.000000E+000
2	384.73316927	4.112571E-013	1.422126E-011	1	0.000000E+000
2	384.73332412	1.422126E-011	4.112571E-013	0	0.000000E+000
2	384.73360329	4.112571E-013	1.422126E-011	1	0.000000E+000
2	384.73371478	1.422126E-011	4.112571E-013	0	0.000000E+000
2	384.73381844	4.112571E-013	1.422126E-011	1	0.000000E+000
2	384.73383799	1.422126E-011	4.112571E-013	0	0.000000E+000
2	384.73398648	4.112571E-013	1.422126E-011	1	0.000000E+000
2	384.73419706	1.422126E-011	4.112571E-013	0	0.000000E+000
2	384.73555368	4.112571E-013	1.422126E-011	1	0.000000E+000
2	384.73559736	1.422126E-011	4.112571E-013	0	0.000000E+000
2	384.73564283	4.112571E-013	1.422126E-011	1	0.000000E+000
2	384.73567404	1.422126E-011	4.112571E-013	0	0.000000E+000
2	384.74005397	4.112571E-013	1.422126E-011	1	0.000000E+000
2	384.74006849	1.422126E-011	4.112571E-013	0	0.000000E+000
2	384.74100547	4.112571E-013	1.422126E-011	1	0.000000E+000
2	384.74110302	1.422126E-011	4.112571E-013	0	0.000000E+000
2	384.74159574	4.112571E-013	1.422126E-011	1	0.000000E+000
2	384.74176226	1.422126E-011	4.112571E-013	0	0.000000E+000
2	384.74218883	4.112571E-013	1.422126E-011	1	0.000000E+000
2	384.74228682	1.422126E-011	4.112571E-013	0	0.000000E+000
2	384.74362522	4.112571E-013	1.422126E-011	1	0.000000E+000
2	384.74372942	1.422126E-011	4.112571E-013	0	0.000000E+000
2	384.74535941	4.112571E-013	1.422126E-011	1	0.000000E+000
2	384.74551064	1.422126E-011	4.112571E-013	0	0.000000E+000
2	384.74561176	4.112571E-013	1.422126E-011	1	0.000000E+000
2	384.74607138	1.422126E-011	4.112571E-013	0	0.000000E+000
2	384.74650341	4.112571E-013	1.422126E-011	1	0.000000E+000
2	384.74662584	1.422126E-011	4.112571E-013	0	0.000000E+000
2	384.74720975	4.112571E-013	1.422126E-011	1	0.000000E+000
2	384.74730515	1.422126E-011	4.112571E-013	0	0.000000E+000
2	384.74877337	4.112571E-013	1.422126E-011	1	0.000000E+000
2	384.74908725	1.422126E-011	4.112571E-013	0	0.000000E+000
2	384.75054674	4.112571E-013	1.422126E-011	1	0.000000E+000
2	384.75074157	1.422126E-011	4.112571E-013	0	0.000000E+000
2	384.75109420	4.112571E-013	1.422126E-011	1	0.000000E+000
2	384.75130600	1.422126E-011	4.112571E-013	0	0.000000E+000
2	384.75263017	4.112571E-013	1.422126E-011	1	0.000000E+000
2	384.75274798	1.422126E-011	4.112571E-013	0	0.000000E+000
2	384.75342033	4.112571E-013	1.422126E-011	1	0.000000E+000
2	384.75343424	1.422126E-011	4.112571E-013	0	0.000000E+000
2	384.75601420	4.112571E-013	1.422126E-011	1	0.000000E+000
2	384.75608099	1.422126E-011	4.112571E-013	0	0.000000E+000
2	384.75657916	4.112571E-013	1.422126E-011	1	0.000000E+000
2	384.75671384	1.422126E-011	4.112571E-013	0	0.000000E+000
2	384.75795614	4.112571E-013	1.422126E-011	1	0.000000E+000
2	384.75805876	1.422126E-011	4.112571E-013	0	0.000000E+000
2	384.75824743	4.112571E-013	1.422126E-011	1	0.000000E+000
2	384.75838167	1.422126E-011	4.112571E-013	0	0.000000E+000
2	384.75855566	4.112571E-013	1.422126E-011	1	0.000000E+000
2	384.75862344	1.422126E-011	4.112571E-013	0	0.000000E+000
2	384.75951442	4.112571E-013	1.422126E-011	1	0.000000E+000
2	384.75954084	1.422126E-011	4.112571E-013	0	0.000000E+000
2	384.75961437	4.112571E-013	1.422126E-011	1	0.000000E+000
2	384.75962222	1.422126E-011	4.112571E-013	0	0.000000E+000
2	384.75969278	4.112571E-013	1.422126E-011	1	0.000000E+000
2	384.75977671	1.422126E-011	4.112571E-013	0	0.000000E+000
2	384.75998353	4.112571E-013	1.422126E-011	1	0.000000E+000
2	384.76016073	1.422126E-011	4.112571E-013	0	0.000000E+000
2	384.76035181	4.112571E-013	1.422126E-011	1	0.000000E+000
2	384.76036785	1.422126E-011	4.112571E-013	0	0.000000E+000
2	384.76046309	4.112571E-013	1.422126E-011	1	0.000000E+000
2	384.76050543	1.422126E-011	4.112571E-013	0	0.000000E+000
2	384.76110215	4.112571E-013	1.422126E-011	1	0.000000E+000
2	384.76137232	1.422126E-011	4.112571E-013	0	0.000000E+000
2	384.76160151	4.112571E-013	1.422126E-011	1	0.000000E+000
2	384.76192182	1.422126E-011	4.112571E-013	0	0.000000E+000
2	384.76195628	4.112571E-013	1.422126E-011	1	0.000000E+000
2	384.76209981	1.422126E-011	4.112571E-013	0	0.000000E+000
2	384.76403819	4.112571E-013	1.422126E-011	1	0.000000E+000
2	384.76404347	1.422126E-011	4.112571E-013	0	0.000000E+000
2	384.76456373	4.112571E-013	1.422126E-011	1	0.000000E+000
2	384.76471195	1.422126E-011	4.112571E-013	0	0.000000E+000
2	384.77057410	4.112571E-013	1.422126E-011	1	0.000000E+000
2	384.77109410	1.422126E-011	4.112571E-013	0	0.000000E+000
2	384.77142473	4.112571E-013	1.422126E-011	1	0.000000E+000
2	384.77147511	1.422126E-011	4.112571E-013	0	0.000000E+000
2	384.77151242	4.112571E-013	1.422126E-011	1	0.000000E+000
2	384.77156110	1.422126E-011	4.112571E-013	0	0.000000E+000
2	384.77409098	4.112571E-013	1.422126E-011	1	0.000000E+000
2	384.77416822	1.422126E-011	4.112571E-013	0	0.000000E+000
2	384.77444267	4.112571E-013	1.422126E-011	1	0.000000E+000
2	384.77446054	1.422126E-011	4.112571E-013	0	0.000000E+000
2	384.77496250	4.112571E-013	1.422126E-011	1	0.000000E+000
2	384.77499682	1.422126E-011	4.112571E-013	0	0.000000E+000
2	384.77716062	4.112571E-013	1.422126E-011	1	0.000000E+000
2	384.77734761	1.422126E-011	4.112571E-013	0	0.000000E+000
2	384.77908095	4.112571E-013	1.422126E-011	1	0.000000E+000
2	384.77913662	1.422126E-011	4.112571E-013	0	0.000000E+000
2	384.77929298	4.112571E-013	1.422126E-011	1	0.000000E+000
2	384.77930668	1.422126E-011	4.112571E-013	0	0.000000E+000
2	384.77978906	4.112571E-013	1.422126E-011	1	0.000000E+000
2	384.78022716	1.422126E-011	4.112571E-013	0	0.000000E+000
2	384.78172925	4.112571E-013	1.422126E-011	1	0.000000E+000
2	384.78181278	1.422126E-011	4.112571E-013	0	0.000000E+000
2	384.78292671	4.112571E-013	1.422126E-011	1	0.000000E+000
2	384.78301641	1.422126E-011	4.112571E-013	0	0.000000E+000
2	384.78328322	4.112571E-013	1.422126E-011	1	0.000000E+000
2	384.78346985	1.422126E-011	4.112571E-013	0	0.000000E+000
2	384.78365081	4.112571E-013	1.422126E-011	1	0.000000E+000
2	384.78370520	1.422126E-011	4.112571E-013	0	0.000000E+000
2	384.78415815	4.112571E-013	1.422126E-011	1	0.000000E+000
2	384.78445909	1.422126E-011	4.112571E-013	0	0.000000E+000
2	384.78500956	4.112571E-013	1.422126E-011	1	0.000000E+000
2	384.78502885	1.422126E-011	4.112571E-013	0	0.000000E+000
2	384.78618023	4.112571E-013	1.422126E-011	1	0.000000E+000
2	384.78619453	1.422126E-011	4.112571E-013	0	0.000000E+000
2	384.78728872	4.112571E-013	1.422126E-011	1	0.000000E+000
2	384.78748153	1.422126E-011	4.112571E-013	0	0.000000E+000
2	384.78915481	4.112571E-013	1.422126E-011	1	0.000000E+000
2	384.78929003	1.422126E-011	4.112571E-013	0	0.000000E+000
2	384.79052239	4.112571E-013	1.422126E-011	1	0.000000E+000
2	384.79065020	1.422126E-011	4.112571E-013	0	0.000000E+000
2	384.79102139	4.112571E-013	1.422126E-011	1	0.000000E+000
2	384.79104361	1.422126E-011	4.112571E-013	0	0.000000E+000
2	384.79163888	4.112571E-013	1.422126E-011	1	0.000000E+000
2	384.79172142	1.422126E-011	4.112571E-013	0	0.000000E+000
2	384.79225166	4.112571E-013	1.422126E-011	1	0.000000E+000
2	384.79229223	1.422126E-011	4.112571E-013	0	0.000000E+000
2	384.79477636	4.112571E-013	1.422126E-011	1	0.000000E+000
2	384.79481453	1.422126E-011	4.112571E-013	0	0.000000E+000
2	384.79530807	4.112571E-013	1.422126E-011	1	0.000000E+000
2	384.79547036	1.422126E-011	4.112571E-013	0	0.000000E+000
2	384.79613428	4.112571E-013	1.422126E-011	1	0.000000E+000
2	384.79624511	1.422126E-011	4.112571E-013	0	0.000000E+000
2	384.79823942	4.112571E-013	1.422126E-011	1	0.000000E+000
2	384.79833602	1.422126E-011	4.112571E-013	0	0.000000E+000
2	384.80080971	4.112571E-013	1.422126E-011	1	0.000000E+000
2	384.80085681	1.422126E-011	4.112571E-013	0	0.000000E+000
2	384.80101800	4.112571E-013	1.422126E-011	1	0.000000E+000
2	384.80105845	1.422126E-011	4.112571E-013	0	0.000000E+000
2	384.80158908	4.112571E-013	1.422126E-011	1	0.000000E+000
2	384.80168497	1.422126E-011	4.112571E-013	0	0.000000E+000
2	384.80212714	4.112571E-013	1.422126E-011	1	0.000000E+000
2	384.80217891	1.422126E-011	4.112571E-013	0	0.000000E+000
2	384.80378060	4.112571E-013	1.422126E-011	1	0.000000E+000
2	384.80384797	1.422126E-011	4.112571E-013	0	0.000000E+000
2	384.80407947	4.112571E-013	1.422126E-011	1	0.000000E+000
2	384.80417001	1.422126E-011	4.112571E-013	0	0.000000E+000
2	384.80550308	4.112571E-013	1.422126E-011	1	0.000000E+000
2	384.80554912	1.422126E-011	4.112571E-013	0	0.000000E+000
2	384.80584450	4.112571E-013	1.422126E-011	1	0.000000E+000
2	384.80599668	1.422126E-011	4.112571E-013	0	0.000000E+000
2	384.80649723	4.112571E-013	1.422126E-011	1	0.000000E+000
2	384.80664584	1.422126E-011	4.112571E-013	0	0.000000E+000
2	384.80673929	4.112571E-013	1.422126E-011	1	0.000000E+000
2	384.80679456	1.422126E-011	4.112571E-013	0	0.000000E+000
2	384.80708109	4.112571E-013	1.422126E-011	1	0.000000E+000
2	384.80715957	1.422126E-011	4.112571E-013	0	0.000000E+000
2	384.80745383	4.112571E-013	1.422126E-011	1	0.000000E+000
2	384.80761799	1.422126E-011	4.112571E-013	0	0.000000E+000
2	384.80802956	4.112571E-013	1.422126E-011	1	0.000000E+000
2	384.80807332	1.422126E-011	4.112571E-013	0	0.000000E+000
2	384.80840197	4.112571E-013	1.422126E-011	1	0.000000E+000
2	384.80851140	1.422126E-011	4.112571E-013	0	0.000000E+000
2	384.80882602	4.112571E-013	1.422126E-011	1	0.000000E+000
2	384.80924062	1.422126E-011	4.112571E-013	0	0.000000E+000
2	384.80981166	4.112571E-013	1.422126E-011	1	0.000000E+000
2	384.81001537	1.422126E-011	4.112571E-013	0	0.000000E+000
2	385.07652648	5.014241E-013	1.431142E-011	1	0.000000E+000
2	385.07652800	1.431142E-011	5.014241E-013	0	0.000000E+000
2	385.07653000	5.014241E-013	1.431142E-011	1	0.000000E+000
2	385.07673321	1.431142E-011	5.014241E-013	0	0.000000E+000
2	385.07688654	5.014241E-013	1.431142E-011	1	0.000000E+000
2	385.07697704	1.431142E-011	5.014241E-013	0	0.000000E+000
2	385.07723763	5.014241E-013	1.431142E-011	1	0.000000E+000
2	385.07734493	1.431142E-011	5.014241E-013	0	0.000000E+000
2	385.07965282	5.014241E-013	1.431142E-011	1	0.000000E+000
2	385.07971649	1.431142E-011	5.014241E-013	0	0.000000E+000
2	385.08043722	5.014241E-013	1.431142E-011	1	0.000000E+000
2	385.08046100	1.431142E-011	5.014241E-013	0	0.000000E+000
2	385.08097003	5.014241E-013	1.431142E-011	1	0.000000E+000
2	385.08117213	1.431142E-011	5.014241E-013	0	0.000000E+000
2	385.08233709	5.014241E-013	1.431142E-011	1	0.000000E+000
2	385.08235610	1.431142E-011	5.014241E-013	0	0.000000E+000
2	385.08406290	5.014241E-013	1.431142E-011	1	0.000000E+000
2	385.08425403	1.431142E-011	5.014241E-013	0	0.000000E+000
2	385.08543290	5.014241E-013	1.431142E-011	1	0.000000E+000
2	385.08547423	1.431142E-011	5.014241E-013	0	0.000000E+000
2	385.08623432	5.014241E-013	1.431142E-011	1	0.000000E+000
2	385.08632567	1.431142E-011	5.014241E-013	0	0.000000E+000
2	385.08697183	5.014241E-013	1.431142E-011	1	0.000000E+000
2	385.08725637	1.431142E-011	5.014241E-013	0	0.000000E+000
2	385.08730814	5.014241E-013	1.431142E-011	1	0.000000E+000
2	385.08732867	1.431142E-011	5.014241E-013	0	0.000000E+000
2	385.08762068	5.014241E-013	1.431142E-011	1	0.000000E+000
2	385.08764999	1.431142E-011	5.014241E-013	0	0.000000E+000
2	385.08993988	5.014241E-013	1.431142E-011	1	0.000000E+000
2	385.08998369	1.431142E-011	5.014241E-013	0	0.000000E+000
2	385.09088600	5.014241E-013	1.431142E-011	1	0.000000E+000
2	385.09095810	1.431142E-011	5.014241E-013	0	0.000000E+000
2	385.09454431	5.014241E-013	1.431142E-011	1	0.000000E+000
2	385.09459283	1.431142E-011	5.014241E-013	0	0.000000E+000
2	385.09646521	5.014241E-013	1.431142E-011	1	0.000000E+000
2	385.09653751	1.431142E-011	5.014241E-013	0	0.000000E+000
2	385.09738932	5.014241E-013	1.431142E-011	1	0.000000E+000
2	385.09756734	1.431142E-011	5.014241E-013	0	0.000000E+000
2	385.09997735	5.014241E-013	1.431142E-011	1	0.000000E+000
2	385.10007097	1.431142E-011	5.014241E-013	0	0.000000E+000
2	385.10012628	5.014241E-013	1.431142E-011	1	0.000000E+000
2	385.10021242	1.431142E-011	5.014241E-013	0	0.000000E+000
2	385.10069734	5.014241E-013	1.431142E-011	1	0.000000E+000
2	385.10081103	1.431142E-011	5.014241E-013	0	0.000000E+000
2	385.10243121	5.014241E-013	1.431142E-011	1	0.000000E+000
2	385.10248977	1.431142E-011	5.014241E-013	0	0.000000E+000
2	385.10498796	5.014241E-013	1.431142E-011	1	0.000000E+000
2	385.10512262	1.431142E-011	5.014241E-013	0	0.000000E+000
2	385.10516467	5.014241E-013	1.431142E-011	1	0.000000E+000
2	385.10526648	1.431142E-011	5.014241E-013	0	0.000000E+000
[truncated: 236,151 more chars]
