# Supplementary material for: Ancestral acetylcholine receptor β-subunit forms homopentamers that prime before opening spontaneously
Source: eLife. 2022 Jul 4;11:e76504. doi: 10.7554/eLife.76504 (PMC9365395; doi:10.7554/eLife.76504)
Supplement: Figure 4—source data 1. — Detected single-channel event durations of spontaneously opening βAnc homomers in the absence (agonist-free) and presence of increasing concentrations of acetylcholine (ACh; 10 µM, 30 µM, 60 µM, and 100 µM) or 2-[(2,6-dimethylphenyl)amino]-N,N,N-trimethyl-2-oxoethaniminium chloride (QX-222; QX; 10 µM, 30 µM, 60 µM, and 100µM). Compressed file includes 27 TAC 4.3.3 event files (*.evt format) of the single-channel detections for the three recordings for each condition (fileA, fileB, and fileC in each case) in the presented kinetic analysis, as well as the associated R scripts (*.txt format) for defining and sorting bursts. [file elife-76504-fig4-data1.zip › F4-SD1/Source Data - Figure 4/Figure4_QX100uM_fileB.evt]

5
File
Acquire	C:\Users\daCostaLab\Desktop\CJT\2-81Homomer Project\QX222 Block\100uM - 120mV - QX-222\Recordings\a2-19-04-02-BAnc81Homomer-BRBS-PQX222-100OOPS-120mV-22.acquire	0	
Sweeps
1	297.976286	0.000000	0.120254	0.0000000E+000	0.0000000E+000	
Segments
1	146	0.000000	0.120254	0.787567	0.890935	1.440110	1.632863	7.125941	7.309701	7.829225	7.937774	8.010634	8.205142	10.692114	10.904832	15.879264	16.004314	16.181143	16.282050	16.561752	16.662560	20.636469	20.763255	22.731089	22.860971	22.916189	23.014240	23.047261	23.142405	23.594346	23.695191	24.115749	24.270928	27.513946	27.614434	27.790559	27.970746	28.027997	28.093424	28.093533	28.164849	29.041233	29.160987	30.719259	30.819407	30.894963	31.008323	31.082707	31.182870	31.286450	31.416178	37.907657	38.074014	51.721745	51.822278	52.159164	52.259370	53.663901	53.806885	54.196371	54.351446	55.794178	55.953675	56.011869	56.088264	56.142941	56.205380	56.208477	56.445040	56.470621	56.603627	66.243408	66.358144	75.094797	75.194883	75.990427	76.090580	76.592077	76.707248	76.863991	76.977993	77.223615	77.324316	80.287563	80.388036	80.459377	80.559604	84.487286	84.587425	85.613438	85.714005	88.256826	88.357749	94.352647	94.452670	95.168861	95.269569	101.292045	101.434875	103.225908	103.385123	121.638769	121.739333	122.012447	122.112651	122.264935	122.366050	131.193358	131.294058	131.402902	131.503412	132.658943	132.759051	134.610435	134.710948	135.070594	135.170696	157.325214	157.488010	157.700786	157.810116	157.999320	158.182973	158.248029	158.347892	158.708561	158.873189	158.953805	159.073681	159.277460	159.566002	159.632594	159.733025	161.258168	161.381387	161.393757	161.466850	163.477216	163.577422	163.790580	163.890805	164.066584	164.166746	164.748171	164.849101	164.867165	164.967832	166.061386	166.161446	169.896449	169.996977	170.653518	170.753946	173.751823	173.997887	176.131690	176.232105	177.435016	177.669748	177.876803	177.997381	192.424862	192.560361	193.794211	193.894368	198.091652	198.258433	201.881278	201.981692	202.201701	202.301849	202.391718	202.492147	205.643433	205.743600	206.080338	206.180685	207.158339	207.266718	208.736791	208.836893	208.841821	208.904624	209.872187	209.972452	210.560264	210.679680	211.846558	211.969417	213.755576	213.855857	215.066683	215.167053	216.243228	216.352535	216.395122	216.495229	216.509533	216.574627	216.620623	216.852667	216.902749	216.996489	217.033821	217.112396	242.748613	242.853285	242.855005	242.955327	243.388765	243.538104	243.976244	244.336883	244.747804	244.976700	245.063662	245.378311	245.460917	245.603936	247.250523	247.370666	247.829820	247.989236	248.329874	248.482773	269.064316	269.212744	269.462179	269.562334	271.114724	271.214961	271.486108	271.648580	275.118960	275.317275	276.388558	276.504723	276.715150	276.851441	279.040686	279.424659	279.841794	280.075637	280.079453	280.360319	281.520657	281.673057	283.770151	283.939488	283.985734	284.186854	284.235992	284.336326	284.339293	284.450999	285.525290	285.660003	285.877668	286.130856	286.259319	286.617118	290.477017	290.577580	291.663800	291.805095	292.237533	292.345716	293.256475	293.386310	293.934649	294.035336	294.038621	294.493734	294.497373	294.548473	294.562909	294.694735	294.873234	295.038721	295.462898	295.694163	295.956727	296.305333	296.665666	296.765669	296.803076	297.043563	297.053277	297.192478	297.377998	297.519897	297.707378	297.976286	
Events
1	0.02352521	2.931960E-012	1.748196E-011	1	0.000000E+000
1	0.02361028	1.748196E-011	2.931960E-012	0	0.000000E+000
1	0.02435873	2.931960E-012	1.748196E-011	1	0.000000E+000
1	0.02440986	1.748196E-011	2.931960E-012	0	0.000000E+000
1	0.02446585	2.931960E-012	1.748196E-011	1	0.000000E+000
1	0.02465024	1.748196E-011	2.931960E-012	0	0.000000E+000
1	0.02666391	2.931960E-012	1.748196E-011	1	0.000000E+000
1	0.02669805	1.748196E-011	2.931960E-012	0	0.000000E+000
1	0.02711425	2.931960E-012	1.748196E-011	1	0.000000E+000
1	0.02724114	1.748196E-011	2.931960E-012	0	0.000000E+000
1	0.02778120	2.931960E-012	1.748196E-011	1	0.000000E+000
1	0.02780118	1.748196E-011	2.931960E-012	0	0.000000E+000
1	0.02816534	2.931960E-012	1.748196E-011	1	0.000000E+000
1	0.02828917	1.748196E-011	2.931960E-012	0	0.000000E+000
1	0.02863056	2.931960E-012	1.748196E-011	1	0.000000E+000
1	0.02865064	1.748196E-011	2.931960E-012	0	0.000000E+000
1	0.02870137	2.931960E-012	1.748196E-011	1	0.000000E+000
1	0.02879828	1.748196E-011	2.931960E-012	0	0.000000E+000
1	0.03022144	2.931960E-012	1.748196E-011	1	0.000000E+000
1	0.03034373	1.748196E-011	2.931960E-012	0	0.000000E+000
1	0.03103969	2.931960E-012	1.748196E-011	1	0.000000E+000
1	0.03114975	1.748196E-011	2.931960E-012	0	0.000000E+000
1	0.03200991	2.931960E-012	1.748196E-011	1	0.000000E+000
1	0.03214641	1.748196E-011	2.931960E-012	0	0.000000E+000
1	0.03572357	2.931960E-012	1.748196E-011	1	0.000000E+000
1	0.03575046	1.748196E-011	2.931960E-012	0	0.000000E+000
1	0.03645074	2.931960E-012	1.748196E-011	1	0.000000E+000
1	0.03662963	1.748196E-011	2.931960E-012	0	0.000000E+000
1	0.03774969	2.931960E-012	1.748196E-011	1	0.000000E+000
1	0.03793878	1.748196E-011	2.931960E-012	0	0.000000E+000
1	0.03816233	2.931960E-012	1.748196E-011	1	0.000000E+000
1	0.03819370	1.748196E-011	2.931960E-012	0	0.000000E+000
1	0.03826156	2.931960E-012	1.748196E-011	1	0.000000E+000
1	0.03832534	1.748196E-011	2.931960E-012	0	0.000000E+000
1	0.03921453	2.931960E-012	1.748196E-011	1	0.000000E+000
1	0.03951904	1.748196E-011	2.931960E-012	0	0.000000E+000
1	0.04075280	2.931960E-012	1.748196E-011	1	0.000000E+000
1	0.04098298	1.748196E-011	2.931960E-012	0	0.000000E+000
1	0.04143893	2.931960E-012	1.748196E-011	1	0.000000E+000
1	0.04155082	1.748196E-011	2.931960E-012	0	0.000000E+000
1	0.04474705	2.931960E-012	1.748196E-011	1	0.000000E+000
1	0.04479996	1.748196E-011	2.931960E-012	0	0.000000E+000
1	0.04485798	2.931960E-012	1.748196E-011	1	0.000000E+000
1	0.04496400	1.748196E-011	2.931960E-012	0	0.000000E+000
1	0.04604932	2.931960E-012	1.748196E-011	1	0.000000E+000
1	0.04607167	1.748196E-011	2.931960E-012	0	0.000000E+000
1	0.04677811	2.931960E-012	1.748196E-011	1	0.000000E+000
1	0.04691085	1.748196E-011	2.931960E-012	0	0.000000E+000
1	0.04701489	2.931960E-012	1.748196E-011	1	0.000000E+000
1	0.04729975	1.748196E-011	2.931960E-012	0	0.000000E+000
1	0.04775485	2.931960E-012	1.748196E-011	1	0.000000E+000
1	0.04787548	1.748196E-011	2.931960E-012	0	0.000000E+000
1	0.04975757	2.931960E-012	1.748196E-011	1	0.000000E+000
1	0.05001038	1.748196E-011	2.931960E-012	0	0.000000E+000
1	0.05023839	2.931960E-012	1.748196E-011	1	0.000000E+000
1	0.05041932	1.748196E-011	2.931960E-012	0	0.000000E+000
1	0.05046681	2.931960E-012	1.748196E-011	1	0.000000E+000
1	0.05054518	1.748196E-011	2.931960E-012	0	0.000000E+000
1	0.05097682	2.931960E-012	1.748196E-011	1	0.000000E+000
1	0.05120094	1.748196E-011	2.931960E-012	0	0.000000E+000
1	0.05121096	2.931960E-012	1.748196E-011	1	0.000000E+000
1	0.05141786	1.748196E-011	2.931960E-012	0	0.000000E+000
1	0.05149755	2.931960E-012	1.748196E-011	1	0.000000E+000
1	0.05170138	1.748196E-011	2.931960E-012	0	0.000000E+000
1	0.05223747	2.931960E-012	1.748196E-011	1	0.000000E+000
1	0.05225953	1.748196E-011	2.931960E-012	0	0.000000E+000
1	0.05326965	2.931960E-012	1.748196E-011	1	0.000000E+000
1	0.05338173	1.748196E-011	2.931960E-012	0	0.000000E+000
1	0.05447733	2.931960E-012	1.748196E-011	1	0.000000E+000
1	0.05454312	1.748196E-011	2.931960E-012	0	0.000000E+000
1	0.05537867	2.931960E-012	1.748196E-011	1	0.000000E+000
1	0.05549789	1.748196E-011	2.931960E-012	0	0.000000E+000
1	0.05679711	2.931960E-012	1.748196E-011	1	0.000000E+000
1	0.05707666	1.748196E-011	2.931960E-012	0	0.000000E+000
1	0.05772926	2.931960E-012	1.748196E-011	1	0.000000E+000
1	0.05781985	1.748196E-011	2.931960E-012	0	0.000000E+000
1	0.05802544	2.931960E-012	1.748196E-011	1	0.000000E+000
1	0.05814313	1.748196E-011	2.931960E-012	0	0.000000E+000
1	0.05859329	2.931960E-012	1.748196E-011	1	0.000000E+000
1	0.05871596	1.748196E-011	2.931960E-012	0	0.000000E+000
1	0.06036569	2.931960E-012	1.748196E-011	1	0.000000E+000
1	0.06038911	1.748196E-011	2.931960E-012	0	0.000000E+000
1	0.06127351	2.931960E-012	1.748196E-011	1	0.000000E+000
1	0.06144282	1.748196E-011	2.931960E-012	0	0.000000E+000
1	0.06519614	2.931960E-012	1.748196E-011	1	0.000000E+000
1	0.06555203	1.748196E-011	2.931960E-012	0	0.000000E+000
1	0.06795685	2.931960E-012	1.748196E-011	1	0.000000E+000
1	0.06803511	1.748196E-011	2.931960E-012	0	0.000000E+000
1	0.06817424	2.931960E-012	1.748196E-011	1	0.000000E+000
1	0.06831520	1.748196E-011	2.931960E-012	0	0.000000E+000
1	0.06837445	2.931960E-012	1.748196E-011	1	0.000000E+000
1	0.06849596	1.748196E-011	2.931960E-012	0	0.000000E+000
1	0.06972912	2.931960E-012	1.748196E-011	1	0.000000E+000
1	0.06978276	1.748196E-011	2.931960E-012	0	0.000000E+000
1	0.06993410	2.931960E-012	1.748196E-011	1	0.000000E+000
1	0.07001956	1.748196E-011	2.931960E-012	0	0.000000E+000
1	0.07019993	2.931960E-012	1.748196E-011	1	0.000000E+000
1	0.07055051	1.748196E-011	2.931960E-012	0	0.000000E+000
1	0.07081253	2.931960E-012	1.748196E-011	1	0.000000E+000
1	0.07083959	1.748196E-011	2.931960E-012	0	0.000000E+000
1	1.48983472	3.071044E-012	1.762104E-011	1	0.000000E+000
1	1.48983500	1.762104E-011	3.071044E-012	0	0.000000E+000
1	1.48983672	3.071044E-012	1.762104E-011	1	0.000000E+000
1	1.49011716	1.762104E-011	3.071044E-012	0	0.000000E+000
1	1.49019327	3.071044E-012	1.762104E-011	1	0.000000E+000
1	1.49033484	1.762104E-011	3.071044E-012	0	0.000000E+000
1	1.49056525	3.071044E-012	1.762104E-011	1	0.000000E+000
1	1.49067470	1.762104E-011	3.071044E-012	0	0.000000E+000
1	1.49084990	3.071044E-012	1.762104E-011	1	0.000000E+000
1	1.49102063	1.762104E-011	3.071044E-012	0	0.000000E+000
1	1.49191437	3.071044E-012	1.762104E-011	1	0.000000E+000
1	1.49216086	1.762104E-011	3.071044E-012	0	0.000000E+000
1	1.49286101	3.071044E-012	1.762104E-011	1	0.000000E+000
1	1.49291005	1.762104E-011	3.071044E-012	0	0.000000E+000
1	1.49296860	3.071044E-012	1.762104E-011	1	0.000000E+000
1	1.49307218	1.762104E-011	3.071044E-012	0	0.000000E+000
1	1.49668290	3.071044E-012	1.762104E-011	1	0.000000E+000
1	1.49672886	1.762104E-011	3.071044E-012	0	0.000000E+000
1	1.49730800	3.071044E-012	1.762104E-011	1	0.000000E+000
1	1.49738766	1.762104E-011	3.071044E-012	0	0.000000E+000
1	1.49745357	3.071044E-012	1.762104E-011	1	0.000000E+000
1	1.49748953	1.762104E-011	3.071044E-012	0	0.000000E+000
1	1.49936784	3.071044E-012	1.762104E-011	1	0.000000E+000
1	1.49947490	1.762104E-011	3.071044E-012	0	0.000000E+000
1	1.49994531	3.071044E-012	1.762104E-011	1	0.000000E+000
1	1.50010731	1.762104E-011	3.071044E-012	0	0.000000E+000
1	1.50111484	3.071044E-012	1.762104E-011	1	0.000000E+000
1	1.50118100	1.762104E-011	3.071044E-012	0	0.000000E+000
1	1.50204732	3.071044E-012	1.762104E-011	1	0.000000E+000
1	1.50214603	1.762104E-011	3.071044E-012	0	0.000000E+000
1	1.50267256	3.071044E-012	1.762104E-011	1	0.000000E+000
1	1.50268086	1.762104E-011	3.071044E-012	0	0.000000E+000
1	1.50410006	3.071044E-012	1.762104E-011	1	0.000000E+000
1	1.50413111	1.762104E-011	3.071044E-012	0	0.000000E+000
1	1.50528202	3.071044E-012	1.762104E-011	1	0.000000E+000
1	1.50548903	1.762104E-011	3.071044E-012	0	0.000000E+000
1	1.50701097	3.071044E-012	1.762104E-011	1	0.000000E+000
1	1.50706059	1.762104E-011	3.071044E-012	0	0.000000E+000
1	1.50736656	3.071044E-012	1.762104E-011	1	0.000000E+000
1	1.50738023	1.762104E-011	3.071044E-012	0	0.000000E+000
1	1.50814962	3.071044E-012	1.762104E-011	1	0.000000E+000
1	1.50824486	1.762104E-011	3.071044E-012	0	0.000000E+000
1	1.50846535	3.071044E-012	1.762104E-011	1	0.000000E+000
1	1.50846965	1.762104E-011	3.071044E-012	0	0.000000E+000
1	1.50879362	3.071044E-012	1.762104E-011	1	0.000000E+000
1	1.50882739	1.762104E-011	3.071044E-012	0	0.000000E+000
1	1.50970327	3.071044E-012	1.762104E-011	1	0.000000E+000
1	1.50975857	1.762104E-011	3.071044E-012	0	0.000000E+000
1	1.51247063	3.071044E-012	1.762104E-011	1	0.000000E+000
1	1.51253209	1.762104E-011	3.071044E-012	0	0.000000E+000
1	1.51293150	3.071044E-012	1.762104E-011	1	0.000000E+000
1	1.51297623	1.762104E-011	3.071044E-012	0	0.000000E+000
1	1.51358742	3.071044E-012	1.762104E-011	1	0.000000E+000
1	1.51375042	1.762104E-011	3.071044E-012	0	0.000000E+000
1	1.51440953	3.071044E-012	1.762104E-011	1	0.000000E+000
1	1.51448590	1.762104E-011	3.071044E-012	0	0.000000E+000
1	1.51557517	3.071044E-012	1.762104E-011	1	0.000000E+000
1	1.51567678	1.762104E-011	3.071044E-012	0	0.000000E+000
1	1.51578395	3.071044E-012	1.762104E-011	1	0.000000E+000
1	1.51581242	1.762104E-011	3.071044E-012	0	0.000000E+000
1	1.51632455	3.071044E-012	1.762104E-011	1	0.000000E+000
1	1.51645182	1.762104E-011	3.071044E-012	0	0.000000E+000
1	1.51724637	3.071044E-012	1.762104E-011	1	0.000000E+000
1	1.51738999	1.762104E-011	3.071044E-012	0	0.000000E+000
1	1.51874168	3.071044E-012	1.762104E-011	1	0.000000E+000
1	1.51883071	1.762104E-011	3.071044E-012	0	0.000000E+000
1	1.52288076	3.071044E-012	1.762104E-011	1	0.000000E+000
1	1.52323809	1.762104E-011	3.071044E-012	0	0.000000E+000
1	1.52328172	3.071044E-012	1.762104E-011	1	0.000000E+000
1	1.52332465	1.762104E-011	3.071044E-012	0	0.000000E+000
1	1.52355863	3.071044E-012	1.762104E-011	1	0.000000E+000
1	1.52361872	1.762104E-011	3.071044E-012	0	0.000000E+000
1	1.52368958	3.071044E-012	1.762104E-011	1	0.000000E+000
1	1.52393371	1.762104E-011	3.071044E-012	0	0.000000E+000
1	1.52402791	3.071044E-012	1.762104E-011	1	0.000000E+000
1	1.52410721	1.762104E-011	3.071044E-012	0	0.000000E+000
1	1.52419424	3.071044E-012	1.762104E-011	1	0.000000E+000
1	1.52451800	1.762104E-011	3.071044E-012	0	0.000000E+000
1	1.52622698	3.071044E-012	1.762104E-011	1	0.000000E+000
1	1.52673151	1.762104E-011	3.071044E-012	0	0.000000E+000
1	1.52728965	3.071044E-012	1.762104E-011	1	0.000000E+000
1	1.52737872	1.762104E-011	3.071044E-012	0	0.000000E+000
1	1.52767315	3.071044E-012	1.762104E-011	1	0.000000E+000
1	1.52775357	1.762104E-011	3.071044E-012	0	0.000000E+000
1	1.52782605	3.071044E-012	1.762104E-011	1	0.000000E+000
1	1.52786217	1.762104E-011	3.071044E-012	0	0.000000E+000
1	1.52871389	3.071044E-012	1.762104E-011	1	0.000000E+000
1	1.52875765	1.762104E-011	3.071044E-012	0	0.000000E+000
1	1.52895067	3.071044E-012	1.762104E-011	1	0.000000E+000
1	1.52904046	1.762104E-011	3.071044E-012	0	0.000000E+000
1	1.53116594	3.071044E-012	1.762104E-011	1	0.000000E+000
1	1.53132682	1.762104E-011	3.071044E-012	0	0.000000E+000
1	1.53136877	3.071044E-012	1.762104E-011	1	0.000000E+000
1	1.53151595	1.762104E-011	3.071044E-012	0	0.000000E+000
1	1.53182334	3.071044E-012	1.762104E-011	1	0.000000E+000
1	1.53186802	1.762104E-011	3.071044E-012	0	0.000000E+000
1	1.53228258	3.071044E-012	1.762104E-011	1	0.000000E+000
1	1.53244992	1.762104E-011	3.071044E-012	0	0.000000E+000
1	1.53440501	3.071044E-012	1.762104E-011	1	0.000000E+000
1	1.53448535	1.762104E-011	3.071044E-012	0	0.000000E+000
1	1.53500587	3.071044E-012	1.762104E-011	1	0.000000E+000
1	1.53534293	1.762104E-011	3.071044E-012	0	0.000000E+000
1	1.53650313	3.071044E-012	1.762104E-011	1	0.000000E+000
1	1.53680080	1.762104E-011	3.071044E-012	0	0.000000E+000
1	1.53744150	3.071044E-012	1.762104E-011	1	0.000000E+000
1	1.53751403	1.762104E-011	3.071044E-012	0	0.000000E+000
1	1.53858634	3.071044E-012	1.762104E-011	1	0.000000E+000
1	1.53878286	1.762104E-011	3.071044E-012	0	0.000000E+000
1	1.53938498	3.071044E-012	1.762104E-011	1	0.000000E+000
1	1.53941066	1.762104E-011	3.071044E-012	0	0.000000E+000
1	1.54108104	3.071044E-012	1.762104E-011	1	0.000000E+000
1	1.54112318	1.762104E-011	3.071044E-012	0	0.000000E+000
1	1.54134659	3.071044E-012	1.762104E-011	1	0.000000E+000
1	1.54139398	1.762104E-011	3.071044E-012	0	0.000000E+000
1	1.54189950	3.071044E-012	1.762104E-011	1	0.000000E+000
1	1.54222386	1.762104E-011	3.071044E-012	0	0.000000E+000
1	1.54638695	3.071044E-012	1.762104E-011	1	0.000000E+000
1	1.54648157	1.762104E-011	3.071044E-012	0	0.000000E+000
1	1.54858364	3.071044E-012	1.762104E-011	1	0.000000E+000
1	1.54865880	1.762104E-011	3.071044E-012	0	0.000000E+000
1	1.54981732	3.071044E-012	1.762104E-011	1	0.000000E+000
1	1.54990105	1.762104E-011	3.071044E-012	0	0.000000E+000
1	1.55065934	3.071044E-012	1.762104E-011	1	0.000000E+000
1	1.55068225	1.762104E-011	3.071044E-012	0	0.000000E+000
1	1.55267490	3.071044E-012	1.762104E-011	1	0.000000E+000
1	1.55286926	1.762104E-011	3.071044E-012	0	0.000000E+000
1	1.55318561	3.071044E-012	1.762104E-011	1	0.000000E+000
1	1.55325926	1.762104E-011	3.071044E-012	0	0.000000E+000
1	1.55337046	3.071044E-012	1.762104E-011	1	0.000000E+000
1	1.55346030	1.762104E-011	3.071044E-012	0	0.000000E+000
1	1.55356944	3.071044E-012	1.762104E-011	1	0.000000E+000
1	1.55365124	1.762104E-011	3.071044E-012	0	0.000000E+000
1	1.55483786	3.071044E-012	1.762104E-011	1	0.000000E+000
1	1.55485972	1.762104E-011	3.071044E-012	0	0.000000E+000
1	1.60107802	3.071044E-012	1.762104E-011	1	0.000000E+000
1	1.60110796	1.762104E-011	3.071044E-012	0	0.000000E+000
1	1.60122924	3.071044E-012	1.762104E-011	1	0.000000E+000
1	1.60128964	1.762104E-011	3.071044E-012	0	0.000000E+000
1	1.60269583	3.071044E-012	1.762104E-011	1	0.000000E+000
1	1.60302632	1.762104E-011	3.071044E-012	0	0.000000E+000
1	1.60419195	3.071044E-012	1.762104E-011	1	0.000000E+000
1	1.60423192	1.762104E-011	3.071044E-012	0	0.000000E+000
1	1.60615290	3.071044E-012	1.762104E-011	1	0.000000E+000
1	1.60623342	1.762104E-011	3.071044E-012	0	0.000000E+000
1	1.60665192	3.071044E-012	1.762104E-011	1	0.000000E+000
1	1.60669995	1.762104E-011	3.071044E-012	0	0.000000E+000
1	1.60718674	3.071044E-012	1.762104E-011	1	0.000000E+000
1	1.60724224	1.762104E-011	3.071044E-012	0	0.000000E+000
1	1.60728982	3.071044E-012	1.762104E-011	1	0.000000E+000
1	1.60742240	1.762104E-011	3.071044E-012	0	0.000000E+000
1	1.61068618	3.071044E-012	1.762104E-011	1	0.000000E+000
1	1.61092513	1.762104E-011	3.071044E-012	0	0.000000E+000
1	1.61265414	3.071044E-012	1.762104E-011	1	0.000000E+000
1	1.61268650	1.762104E-011	3.071044E-012	0	0.000000E+000
1	1.61292190	3.071044E-012	1.762104E-011	1	0.000000E+000
1	1.61298736	1.762104E-011	3.071044E-012	0	0.000000E+000
1	1.61306507	3.071044E-012	1.762104E-011	1	0.000000E+000
1	1.61333029	1.762104E-011	3.071044E-012	0	0.000000E+000
1	1.61351150	3.071044E-012	1.762104E-011	1	0.000000E+000
1	1.61363579	1.762104E-011	3.071044E-012	0	0.000000E+000
1	1.61411866	3.071044E-012	1.762104E-011	1	0.000000E+000
1	1.61444848	1.762104E-011	3.071044E-012	0	0.000000E+000
1	1.61535654	3.071044E-012	1.762104E-011	1	0.000000E+000
1	1.61539749	1.762104E-011	3.071044E-012	0	0.000000E+000
1	7.16920655	2.441785E-012	1.699179E-011	1	0.000000E+000
1	7.16951592	1.699179E-011	2.441785E-012	0	0.000000E+000
1	7.17000125	2.441785E-012	1.699179E-011	1	0.000000E+000
1	7.17031890	1.699179E-011	2.441785E-012	0	0.000000E+000
1	7.17125213	2.441785E-012	1.699179E-011	1	0.000000E+000
1	7.17131634	1.699179E-011	2.441785E-012	0	0.000000E+000
1	7.17295682	2.441785E-012	1.699179E-011	1	0.000000E+000
1	7.17305711	1.699179E-011	2.441785E-012	0	0.000000E+000
1	7.17526659	2.441785E-012	1.699179E-011	1	0.000000E+000
1	7.17530109	1.699179E-011	2.441785E-012	0	0.000000E+000
1	7.17590556	2.441785E-012	1.699179E-011	1	0.000000E+000
1	7.17653236	1.699179E-011	2.441785E-012	0	0.000000E+000
1	7.17726445	2.441785E-012	1.699179E-011	1	0.000000E+000
1	7.17765653	1.699179E-011	2.441785E-012	0	0.000000E+000
1	7.17817075	2.441785E-012	1.699179E-011	1	0.000000E+000
1	7.17828951	1.699179E-011	2.441785E-012	0	0.000000E+000
1	7.17846124	2.441785E-012	1.699179E-011	1	0.000000E+000
1	7.17857327	1.699179E-011	2.441785E-012	0	0.000000E+000
1	7.17899493	2.441785E-012	1.699179E-011	1	0.000000E+000
1	7.17923150	1.699179E-011	2.441785E-012	0	0.000000E+000
1	7.17949388	2.441785E-012	1.699179E-011	1	0.000000E+000
1	7.17950624	1.699179E-011	2.441785E-012	0	0.000000E+000
1	7.18052242	2.441785E-012	1.699179E-011	1	0.000000E+000
1	7.18076919	1.699179E-011	2.441785E-012	0	0.000000E+000
1	7.18186062	2.441785E-012	1.699179E-011	1	0.000000E+000
1	7.18200459	1.699179E-011	2.441785E-012	0	0.000000E+000
1	7.21207121	2.441785E-012	1.699179E-011	1	0.000000E+000
1	7.21212794	1.699179E-011	2.441785E-012	0	0.000000E+000
1	7.21220642	2.441785E-012	1.699179E-011	1	0.000000E+000
1	7.21255400	1.699179E-011	2.441785E-012	0	0.000000E+000
1	7.21319191	2.441785E-012	1.699179E-011	1	0.000000E+000
1	7.21320717	1.699179E-011	2.441785E-012	0	0.000000E+000
1	7.21334175	2.441785E-012	1.699179E-011	1	0.000000E+000
1	7.21359877	1.699179E-011	2.441785E-012	0	0.000000E+000
1	7.21450768	2.441785E-012	1.699179E-011	1	0.000000E+000
1	7.21452910	1.699179E-011	2.441785E-012	0	0.000000E+000
1	7.21532781	2.441785E-012	1.699179E-011	1	0.000000E+000
1	7.21551672	1.699179E-011	2.441785E-012	0	0.000000E+000
1	7.21611134	2.441785E-012	1.699179E-011	1	0.000000E+000
1	7.21612293	1.699179E-011	2.441785E-012	0	0.000000E+000
1	7.21748491	2.441785E-012	1.699179E-011	1	0.000000E+000
1	7.21754201	1.699179E-011	2.441785E-012	0	0.000000E+000
1	7.21755755	2.441785E-012	1.699179E-011	1	0.000000E+000
1	7.21765420	1.699179E-011	2.441785E-012	0	0.000000E+000
1	7.22067129	2.441785E-012	1.699179E-011	1	0.000000E+000
1	7.22075013	1.699179E-011	2.441785E-012	0	0.000000E+000
1	7.22182186	2.441785E-012	1.699179E-011	1	0.000000E+000
1	7.22192728	1.699179E-011	2.441785E-012	0	0.000000E+000
1	7.22237569	2.441785E-012	1.699179E-011	1	0.000000E+000
1	7.22242306	1.699179E-011	2.441785E-012	0	0.000000E+000
1	7.22259457	2.441785E-012	1.699179E-011	1	0.000000E+000
1	7.22267488	1.699179E-011	2.441785E-012	0	0.000000E+000
1	7.22312229	2.441785E-012	1.699179E-011	1	0.000000E+000
1	7.22319772	1.699179E-011	2.441785E-012	0	0.000000E+000
1	7.22410194	2.441785E-012	1.699179E-011	1	0.000000E+000
1	7.22415389	1.699179E-011	2.441785E-012	0	0.000000E+000
1	7.22817741	2.441785E-012	1.699179E-011	1	0.000000E+000
1	7.22819788	1.699179E-011	2.441785E-012	0	0.000000E+000
1	7.22847510	2.441785E-012	1.699179E-011	1	0.000000E+000
1	7.22853335	1.699179E-011	2.441785E-012	0	0.000000E+000
1	7.22879333	2.441785E-012	1.699179E-011	1	0.000000E+000
1	7.22881040	1.699179E-011	2.441785E-012	0	0.000000E+000
1	7.22955779	2.441785E-012	1.699179E-011	1	0.000000E+000
1	7.22978078	1.699179E-011	2.441785E-012	0	0.000000E+000
1	7.23026531	2.441785E-012	1.699179E-011	1	0.000000E+000
1	7.23068206	1.699179E-011	2.441785E-012	0	0.000000E+000
1	7.23086137	2.441785E-012	1.699179E-011	1	0.000000E+000
1	7.23087340	1.699179E-011	2.441785E-012	0	0.000000E+000
1	7.23190250	2.441785E-012	1.699179E-011	1	0.000000E+000
1	7.23213512	1.699179E-011	2.441785E-012	0	0.000000E+000
1	7.23280803	2.441785E-012	1.699179E-011	1	0.000000E+000
1	7.23296003	1.699179E-011	2.441785E-012	0	0.000000E+000
1	7.23317268	2.441785E-012	1.699179E-011	1	0.000000E+000
1	7.23322901	1.699179E-011	2.441785E-012	0	0.000000E+000
1	7.23468386	2.441785E-012	1.699179E-011	1	0.000000E+000
1	7.23477186	1.699179E-011	2.441785E-012	0	0.000000E+000
1	7.23716946	2.441785E-012	1.699179E-011	1	0.000000E+000
1	7.23738284	1.699179E-011	2.441785E-012	0	0.000000E+000
1	7.23769246	2.441785E-012	1.699179E-011	1	0.000000E+000
1	7.23772087	1.699179E-011	2.441785E-012	0	0.000000E+000
1	7.23806415	2.441785E-012	1.699179E-011	1	0.000000E+000
1	7.23815859	1.699179E-011	2.441785E-012	0	0.000000E+000
1	7.23852310	2.441785E-012	1.699179E-011	1	0.000000E+000
1	7.23857049	1.699179E-011	2.441785E-012	0	0.000000E+000
1	7.24007728	2.441785E-012	1.699179E-011	1	0.000000E+000
1	7.24018240	1.699179E-011	2.441785E-012	0	0.000000E+000
1	7.24027901	2.441785E-012	1.699179E-011	1	0.000000E+000
1	7.24036477	1.699179E-011	2.441785E-012	0	0.000000E+000
1	7.24277665	2.441785E-012	1.699179E-011	1	0.000000E+000
1	7.24371303	1.699179E-011	2.441785E-012	0	0.000000E+000
1	7.24422936	2.441785E-012	1.699179E-011	1	0.000000E+000
1	7.24455213	1.699179E-011	2.441785E-012	0	0.000000E+000
1	7.24502306	2.441785E-012	1.699179E-011	1	0.000000E+000
1	7.24509488	1.699179E-011	2.441785E-012	0	0.000000E+000
1	7.24534392	2.441785E-012	1.699179E-011	1	0.000000E+000
1	7.24552881	1.699179E-011	2.441785E-012	0	0.000000E+000
1	7.24800932	2.441785E-012	1.699179E-011	1	0.000000E+000
1	7.24817255	1.699179E-011	2.441785E-012	0	0.000000E+000
1	7.25038418	2.441785E-012	1.699179E-011	1	0.000000E+000
1	7.25062630	1.699179E-011	2.441785E-012	0	0.000000E+000
1	7.25224871	2.441785E-012	1.699179E-011	1	0.000000E+000
1	7.25254033	1.699179E-011	2.441785E-012	0	0.000000E+000
1	7.25324561	2.441785E-012	1.699179E-011	1	0.000000E+000
1	7.25345811	1.699179E-011	2.441785E-012	0	0.000000E+000
1	7.25480392	2.441785E-012	1.699179E-011	1	0.000000E+000
1	7.25483296	1.699179E-011	2.441785E-012	0	0.000000E+000
1	7.25508416	2.441785E-012	1.699179E-011	1	0.000000E+000
1	7.25511711	1.699179E-011	2.441785E-012	0	0.000000E+000
1	7.25599893	2.441785E-012	1.699179E-011	1	0.000000E+000
1	7.25611844	1.699179E-011	2.441785E-012	0	0.000000E+000
1	7.25632159	2.441785E-012	1.699179E-011	1	0.000000E+000
1	7.25634015	1.699179E-011	2.441785E-012	0	0.000000E+000
1	7.25640440	2.441785E-012	1.699179E-011	1	0.000000E+000
1	7.25665415	1.699179E-011	2.441785E-012	0	0.000000E+000
1	7.25704433	2.441785E-012	1.699179E-011	1	0.000000E+000
1	7.25704966	1.699179E-011	2.441785E-012	0	0.000000E+000
1	7.25745100	2.441785E-012	1.699179E-011	1	0.000000E+000
1	7.25754379	1.699179E-011	2.441785E-012	0	0.000000E+000
1	7.25759135	2.441785E-012	1.699179E-011	1	0.000000E+000
1	7.25775871	1.699179E-011	2.441785E-012	0	0.000000E+000
1	7.25918298	2.441785E-012	1.699179E-011	1	0.000000E+000
1	7.25936494	1.699179E-011	2.441785E-012	0	0.000000E+000
1	7.25951195	2.441785E-012	1.699179E-011	1	0.000000E+000
1	7.25989206	1.699179E-011	2.441785E-012	0	0.000000E+000
1	7.26065355	2.441785E-012	1.699179E-011	1	0.000000E+000
1	7.26093750	1.699179E-011	2.441785E-012	0	0.000000E+000
1	7.26097625	2.441785E-012	1.699179E-011	1	0.000000E+000
1	7.26119604	1.699179E-011	2.441785E-012	0	0.000000E+000
1	7.26285638	2.441785E-012	1.699179E-011	1	0.000000E+000
1	7.26301414	1.699179E-011	2.441785E-012	0	0.000000E+000
1	7.26326314	2.441785E-012	1.699179E-011	1	0.000000E+000
1	7.26338291	1.699179E-011	2.441785E-012	0	0.000000E+000
1	7.26580992	2.441785E-012	1.699179E-011	1	0.000000E+000
1	7.26606265	1.699179E-011	2.441785E-012	0	0.000000E+000
1	7.26659241	2.441785E-012	1.699179E-011	1	0.000000E+000
1	7.26661299	1.699179E-011	2.441785E-012	0	0.000000E+000
1	7.26773652	2.441785E-012	1.699179E-011	1	0.000000E+000
1	7.26786952	1.699179E-011	2.441785E-012	0	0.000000E+000
1	7.26793621	2.441785E-012	1.699179E-011	1	0.000000E+000
1	7.26796691	1.699179E-011	2.441785E-012	0	0.000000E+000
1	7.26810320	2.441785E-012	1.699179E-011	1	0.000000E+000
1	7.26826413	1.699179E-011	2.441785E-012	0	0.000000E+000
1	7.26871763	2.441785E-012	1.699179E-011	1	0.000000E+000
1	7.26877400	1.699179E-011	2.441785E-012	0	0.000000E+000
1	7.27033138	2.441785E-012	1.699179E-011	1	0.000000E+000
1	7.27047057	1.699179E-011	2.441785E-012	0	0.000000E+000
1	7.27052700	2.441785E-012	1.699179E-011	1	0.000000E+000
1	7.27056670	1.699179E-011	2.441785E-012	0	0.000000E+000
1	7.27065727	2.441785E-012	1.699179E-011	1	0.000000E+000
1	7.27080290	1.699179E-011	2.441785E-012	0	0.000000E+000
1	7.27130139	2.441785E-012	1.699179E-011	1	0.000000E+000
1	7.27158054	1.699179E-011	2.441785E-012	0	0.000000E+000
1	7.27196029	2.441785E-012	1.699179E-011	1	0.000000E+000
1	7.27199833	1.699179E-011	2.441785E-012	0	0.000000E+000
1	7.27333943	2.441785E-012	1.699179E-011	1	0.000000E+000
1	7.27353232	1.699179E-011	2.441785E-012	0	0.000000E+000
1	7.27459072	2.441785E-012	1.699179E-011	1	0.000000E+000
1	7.27468356	1.699179E-011	2.441785E-012	0	0.000000E+000
1	7.27691248	2.441785E-012	1.699179E-011	1	0.000000E+000
1	7.27699251	1.699179E-011	2.441785E-012	0	0.000000E+000
1	7.28039205	2.441785E-012	1.699179E-011	1	0.000000E+000
1	7.28043254	1.699179E-011	2.441785E-012	0	0.000000E+000
1	7.28103223	2.441785E-012	1.699179E-011	1	0.000000E+000
1	7.28114005	1.699179E-011	2.441785E-012	0	0.000000E+000
1	7.28232882	2.441785E-012	1.699179E-011	1	0.000000E+000
1	7.28236732	1.699179E-011	2.441785E-012	0	0.000000E+000
1	7.28283505	2.441785E-012	1.699179E-011	1	0.000000E+000
1	7.28309421	1.699179E-011	2.441785E-012	0	0.000000E+000
1	7.28568396	2.441785E-012	1.699179E-011	1	0.000000E+000
1	7.28586380	1.699179E-011	2.441785E-012	0	0.000000E+000
1	7.28620871	2.441785E-012	1.699179E-011	1	0.000000E+000
1	7.28633832	1.699179E-011	2.441785E-012	0	0.000000E+000
1	7.28993263	2.441785E-012	1.699179E-011	1	0.000000E+000
1	7.28996519	1.699179E-011	2.441785E-012	0	0.000000E+000
1	7.29008988	2.441785E-012	1.699179E-011	1	0.000000E+000
1	7.29025373	1.699179E-011	2.441785E-012	0	0.000000E+000
1	7.29027612	2.441785E-012	1.699179E-011	1	0.000000E+000
1	7.29032040	1.699179E-011	2.441785E-012	0	0.000000E+000
1	7.29355794	2.441785E-012	1.699179E-011	1	0.000000E+000
1	7.29377390	1.699179E-011	2.441785E-012	0	0.000000E+000
1	7.29465443	2.441785E-012	1.699179E-011	1	0.000000E+000
1	7.29475719	1.699179E-011	2.441785E-012	0	0.000000E+000
1	7.29573669	2.441785E-012	1.699179E-011	1	0.000000E+000
1	7.29574932	1.699179E-011	2.441785E-012	0	0.000000E+000
1	7.29758643	2.441785E-012	1.699179E-011	1	0.000000E+000
1	7.29774738	1.699179E-011	2.441785E-012	0	0.000000E+000
1	7.29793077	2.441785E-012	1.699179E-011	1	0.000000E+000
1	7.29804036	1.699179E-011	2.441785E-012	0	0.000000E+000
1	7.29881997	2.441785E-012	1.699179E-011	1	0.000000E+000
1	7.29884417	1.699179E-011	2.441785E-012	0	0.000000E+000
1	7.29900350	2.441785E-012	1.699179E-011	1	0.000000E+000
1	7.29924930	1.699179E-011	2.441785E-012	0	0.000000E+000
1	7.30006298	2.441785E-012	1.699179E-011	1	0.000000E+000
1	7.30010286	1.699179E-011	2.441785E-012	0	0.000000E+000
1	20.68164877	1.781361E-012	1.633136E-011	1	0.000000E+000
1	20.68168098	1.633136E-011	1.781361E-012	0	0.000000E+000
1	20.68352596	1.781361E-012	1.633136E-011	1	0.000000E+000
1	20.68377126	1.633136E-011	1.781361E-012	0	0.000000E+000
1	20.68389773	1.781361E-012	1.633136E-011	1	0.000000E+000
1	20.68396522	1.633136E-011	1.781361E-012	0	0.000000E+000
1	20.68514072	1.781361E-012	1.633136E-011	1	0.000000E+000
1	20.68519516	1.633136E-011	1.781361E-012	0	0.000000E+000
1	20.68520717	1.781361E-012	1.633136E-011	1	0.000000E+000
1	20.68573001	1.633136E-011	1.781361E-012	0	0.000000E+000
1	20.68628402	1.781361E-012	1.633136E-011	1	0.000000E+000
1	20.68700558	1.633136E-011	1.781361E-012	0	0.000000E+000
1	20.68853333	1.781361E-012	1.633136E-011	1	0.000000E+000
1	20.68874329	1.633136E-011	1.781361E-012	0	0.000000E+000
1	20.69614011	1.781361E-012	1.633136E-011	1	0.000000E+000
1	20.69640904	1.633136E-011	1.781361E-012	0	0.000000E+000
1	20.69938205	1.781361E-012	1.633136E-011	1	0.000000E+000
1	20.69973164	1.633136E-011	1.781361E-012	0	0.000000E+000
1	20.71021662	1.781361E-012	1.633136E-011	1	0.000000E+000
1	20.71080619	1.633136E-011	1.781361E-012	0	0.000000E+000
1	20.71273676	1.781361E-012	1.633136E-011	1	0.000000E+000
1	20.71335016	1.633136E-011	1.781361E-012	0	0.000000E+000
1	20.71386988	1.781361E-012	1.633136E-011	1	0.000000E+000
1	20.71434969	1.633136E-011	1.781361E-012	0	0.000000E+000
1	20.72170484	1.781361E-012	1.633136E-011	1	0.000000E+000
1	20.72177770	1.633136E-011	1.781361E-012	0	0.000000E+000
1	20.72905236	1.781361E-012	1.633136E-011	1	0.000000E+000
1	20.72942286	1.633136E-011	1.781361E-012	0	0.000000E+000
1	20.72966800	1.781361E-012	1.633136E-011	1	0.000000E+000
1	20.72978452	1.633136E-011	1.781361E-012	0	0.000000E+000
1	20.73135062	1.781361E-012	1.633136E-011	1	0.000000E+000
1	20.73165672	1.633136E-011	1.781361E-012	0	0.000000E+000
1	22.73256054	2.025007E-012	1.657501E-011	1	0.000000E+000
1	22.73259143	1.657501E-011	2.025007E-012	0	0.000000E+000
1	22.73302210	2.025007E-012	1.657501E-011	1	0.000000E+000
1	22.73318740	1.657501E-011	2.025007E-012	0	0.000000E+000
1	22.73568121	2.025007E-012	1.657501E-011	1	0.000000E+000
1	22.73577206	1.657501E-011	2.025007E-012	0	0.000000E+000
1	22.73719173	2.025007E-012	1.657501E-011	1	0.000000E+000
1	22.73756263	1.657501E-011	2.025007E-012	0	0.000000E+000
1	22.73787509	2.025007E-012	1.657501E-011	1	0.000000E+000
1	22.73797368	1.657501E-011	2.025007E-012	0	0.000000E+000
1	22.73854747	2.025007E-012	1.657501E-011	1	0.000000E+000
1	22.73878004	1.657501E-011	2.025007E-012	0	0.000000E+000
1	22.73908333	2.025007E-012	1.657501E-011	1	0.000000E+000
1	22.73916841	1.657501E-011	2.025007E-012	0	0.000000E+000
1	22.75259478	2.025007E-012	1.657501E-011	1	0.000000E+000
1	22.75275813	1.657501E-011	2.025007E-012	0	0.000000E+000
1	22.75300564	2.025007E-012	1.657501E-011	1	0.000000E+000
1	22.75302862	1.657501E-011	2.025007E-012	0	0.000000E+000
1	22.75382492	2.025007E-012	1.657501E-011	1	0.000000E+000
1	22.75405474	1.657501E-011	2.025007E-012	0	0.000000E+000
1	22.75421934	2.025007E-012	1.657501E-011	1	0.000000E+000
1	22.75439776	1.657501E-011	2.025007E-012	0	0.000000E+000
1	22.75493063	2.025007E-012	1.657501E-011	1	0.000000E+000
1	22.75494666	1.657501E-011	2.025007E-012	0	0.000000E+000
1	22.75633691	2.025007E-012	1.657501E-011	1	0.000000E+000
1	22.75637407	1.657501E-011	2.025007E-012	0	0.000000E+000
1	22.75832198	2.025007E-012	1.657501E-011	1	0.000000E+000
1	22.75840096	1.657501E-011	2.025007E-012	0	0.000000E+000
1	22.75922135	2.025007E-012	1.657501E-011	1	0.000000E+000
1	22.75932058	1.657501E-011	2.025007E-012	0	0.000000E+000
1	22.76080821	2.025007E-012	1.657501E-011	1	0.000000E+000
1	22.76092347	1.657501E-011	2.025007E-012	0	0.000000E+000
1	22.76415247	2.025007E-012	1.657501E-011	1	0.000000E+000
1	22.76419892	1.657501E-011	2.025007E-012	0	0.000000E+000
1	22.76564205	2.025007E-012	1.657501E-011	1	0.000000E+000
1	22.76581188	1.657501E-011	2.025007E-012	0	0.000000E+000
1	22.76597090	2.025007E-012	1.657501E-011	1	0.000000E+000
1	22.76615704	1.657501E-011	2.025007E-012	0	0.000000E+000
1	22.76698938	2.025007E-012	1.657501E-011	1	0.000000E+000
1	22.76724405	1.657501E-011	2.025007E-012	0	0.000000E+000
1	22.76813947	2.025007E-012	1.657501E-011	1	0.000000E+000
1	22.76838667	1.657501E-011	2.025007E-012	0	0.000000E+000
1	22.76869500	2.025007E-012	1.657501E-011	1	0.000000E+000
1	22.76885639	1.657501E-011	2.025007E-012	0	0.000000E+000
1	22.76911760	2.025007E-012	1.657501E-011	1	0.000000E+000
1	22.76916890	1.657501E-011	2.025007E-012	0	0.000000E+000
1	22.76920581	2.025007E-012	1.657501E-011	1	0.000000E+000
1	22.76936042	1.657501E-011	2.025007E-012	0	0.000000E+000
1	22.77102523	2.025007E-012	1.657501E-011	1	0.000000E+000
1	22.77120189	1.657501E-011	2.025007E-012	0	0.000000E+000
1	22.77143484	2.025007E-012	1.657501E-011	1	0.000000E+000
1	22.77146334	1.657501E-011	2.025007E-012	0	0.000000E+000
1	22.77396709	2.025007E-012	1.657501E-011	1	0.000000E+000
1	22.77400885	1.657501E-011	2.025007E-012	0	0.000000E+000
1	22.77426228	2.025007E-012	1.657501E-011	1	0.000000E+000
1	22.77428265	1.657501E-011	2.025007E-012	0	0.000000E+000
1	22.77852705	2.025007E-012	1.657501E-011	1	0.000000E+000
1	22.77856243	1.657501E-011	2.025007E-012	0	0.000000E+000
1	22.77988766	2.025007E-012	1.657501E-011	1	0.000000E+000
1	22.77991375	1.657501E-011	2.025007E-012	0	0.000000E+000
1	22.78068374	2.025007E-012	1.657501E-011	1	0.000000E+000
1	22.78080550	1.657501E-011	2.025007E-012	0	0.000000E+000
1	22.78113051	2.025007E-012	1.657501E-011	1	0.000000E+000
1	22.78166705	1.657501E-011	2.025007E-012	0	0.000000E+000
1	22.78381136	2.025007E-012	1.657501E-011	1	0.000000E+000
1	22.78384521	1.657501E-011	2.025007E-012	0	0.000000E+000
1	22.78590863	2.025007E-012	1.657501E-011	1	0.000000E+000
1	22.78633522	1.657501E-011	2.025007E-012	0	0.000000E+000
1	22.78748926	2.025007E-012	1.657501E-011	1	0.000000E+000
1	22.78753263	1.657501E-011	2.025007E-012	0	0.000000E+000
1	22.78824437	2.025007E-012	1.657501E-011	1	0.000000E+000
1	22.78843005	1.657501E-011	2.025007E-012	0	0.000000E+000
1	22.78873190	2.025007E-012	1.657501E-011	1	0.000000E+000
1	22.78912667	1.657501E-011	2.025007E-012	0	0.000000E+000
1	22.79055609	2.025007E-012	1.657501E-011	1	0.000000E+000
1	22.79057601	1.657501E-011	2.025007E-012	0	0.000000E+000
1	22.79060731	2.025007E-012	1.657501E-011	1	0.000000E+000
1	22.79082255	1.657501E-011	2.025007E-012	0	0.000000E+000
1	22.79143666	2.025007E-012	1.657501E-011	1	0.000000E+000
1	22.79152742	1.657501E-011	2.025007E-012	0	0.000000E+000
1	22.79276019	2.025007E-012	1.657501E-011	1	0.000000E+000
1	22.79322990	1.657501E-011	2.025007E-012	0	0.000000E+000
1	22.79328456	2.025007E-012	1.657501E-011	1	0.000000E+000
1	22.79336409	1.657501E-011	2.025007E-012	0	0.000000E+000
1	22.79351303	2.025007E-012	1.657501E-011	1	0.000000E+000
1	22.79401525	1.657501E-011	2.025007E-012	0	0.000000E+000
1	22.79523324	2.025007E-012	1.657501E-011	1	0.000000E+000
1	22.79533743	1.657501E-011	2.025007E-012	0	0.000000E+000
1	22.79649534	2.025007E-012	1.657501E-011	1	0.000000E+000
1	22.79658568	1.657501E-011	2.025007E-012	0	0.000000E+000
1	22.79770265	2.025007E-012	1.657501E-011	1	0.000000E+000
1	22.79773628	1.657501E-011	2.025007E-012	0	0.000000E+000
1	22.80285317	2.025007E-012	1.657501E-011	1	0.000000E+000
1	22.80298421	1.657501E-011	2.025007E-012	0	0.000000E+000
1	22.80560880	2.025007E-012	1.657501E-011	1	0.000000E+000
1	22.80571272	1.657501E-011	2.025007E-012	0	0.000000E+000
1	22.80628471	2.025007E-012	1.657501E-011	1	0.000000E+000
1	22.80635550	1.657501E-011	2.025007E-012	0	0.000000E+000
1	22.80681465	2.025007E-012	1.657501E-011	1	0.000000E+000
1	22.80692999	1.657501E-011	2.025007E-012	0	0.000000E+000
1	22.80724729	2.025007E-012	1.657501E-011	1	0.000000E+000
1	22.80728834	1.657501E-011	2.025007E-012	0	0.000000E+000
1	22.80777960	2.025007E-012	1.657501E-011	1	0.000000E+000
1	22.80781681	1.657501E-011	2.025007E-012	0	0.000000E+000
1	22.80969786	2.025007E-012	1.657501E-011	1	0.000000E+000
1	22.80973936	1.657501E-011	2.025007E-012	0	0.000000E+000
1	22.81043141	2.025007E-012	1.657501E-011	1	0.000000E+000
1	22.81097623	1.657501E-011	2.025007E-012	0	0.000000E+000
1	22.81139526	2.025007E-012	1.657501E-011	1	0.000000E+000
1	22.81146957	1.657501E-011	2.025007E-012	0	0.000000E+000
1	22.81268589	2.025007E-012	1.657501E-011	1	0.000000E+000
1	22.81274924	1.657501E-011	2.025007E-012	0	0.000000E+000
1	22.81668366	2.025007E-012	1.657501E-011	1	0.000000E+000
1	22.81682258	1.657501E-011	2.025007E-012	0	0.000000E+000
1	22.82017999	2.025007E-012	1.657501E-011	1	0.000000E+000
1	22.82023151	1.657501E-011	2.025007E-012	0	0.000000E+000
1	22.82033634	2.025007E-012	1.657501E-011	1	0.000000E+000
1	22.82038628	1.657501E-011	2.025007E-012	0	0.000000E+000
1	22.82225863	2.025007E-012	1.657501E-011	1	0.000000E+000
1	22.82237476	1.657501E-011	2.025007E-012	0	0.000000E+000
1	22.82261279	2.025007E-012	1.657501E-011	1	0.000000E+000
1	22.82283664	1.657501E-011	2.025007E-012	0	0.000000E+000
1	22.82458288	2.025007E-012	1.657501E-011	1	0.000000E+000
1	22.82470626	1.657501E-011	2.025007E-012	0	0.000000E+000
1	22.82494776	2.025007E-012	1.657501E-011	1	0.000000E+000
1	22.82498466	1.657501E-011	2.025007E-012	0	0.000000E+000
1	22.82550397	2.025007E-012	1.657501E-011	1	0.000000E+000
1	22.82554733	1.657501E-011	2.025007E-012	0	0.000000E+000
1	22.83860076	2.025007E-012	1.657501E-011	1	0.000000E+000
1	22.83869907	1.657501E-011	2.025007E-012	0	0.000000E+000
1	22.84043527	2.025007E-012	1.657501E-011	1	0.000000E+000
1	22.84046557	1.657501E-011	2.025007E-012	0	0.000000E+000
1	22.84099843	2.025007E-012	1.657501E-011	1	0.000000E+000
1	22.84121695	1.657501E-011	2.025007E-012	0	0.000000E+000
1	22.84145466	2.025007E-012	1.657501E-011	1	0.000000E+000
1	22.84156783	1.657501E-011	2.025007E-012	0	0.000000E+000
1	22.84170665	2.025007E-012	1.657501E-011	1	0.000000E+000
1	22.84186055	1.657501E-011	2.025007E-012	0	0.000000E+000
1	22.84401902	2.025007E-012	1.657501E-011	1	0.000000E+000
1	22.84415408	1.657501E-011	2.025007E-012	0	0.000000E+000
1	22.84424041	2.025007E-012	1.657501E-011	1	0.000000E+000
1	22.84444347	1.657501E-011	2.025007E-012	0	0.000000E+000
1	22.84619470	2.025007E-012	1.657501E-011	1	0.000000E+000
1	22.84620052	1.657501E-011	2.025007E-012	0	0.000000E+000
1	22.91761347	2.387774E-012	1.693777E-011	1	0.000000E+000
1	22.91777877	1.693777E-011	2.387774E-012	0	0.000000E+000
1	22.91783274	2.387774E-012	1.693777E-011	1	0.000000E+000
1	22.91784958	1.693777E-011	2.387774E-012	0	0.000000E+000
1	22.91792651	2.387774E-012	1.693777E-011	1	0.000000E+000
1	22.91840437	1.693777E-011	2.387774E-012	0	0.000000E+000
1	22.91908349	2.387774E-012	1.693777E-011	1	0.000000E+000
1	22.91945805	1.693777E-011	2.387774E-012	0	0.000000E+000
1	22.92212465	2.387774E-012	1.693777E-011	1	0.000000E+000
1	22.92222063	1.693777E-011	2.387774E-012	0	0.000000E+000
1	22.92256155	2.387774E-012	1.693777E-011	1	0.000000E+000
1	22.92286333	1.693777E-011	2.387774E-012	0	0.000000E+000
1	22.92326509	2.387774E-012	1.693777E-011	1	0.000000E+000
1	22.92355280	1.693777E-011	2.387774E-012	0	0.000000E+000
1	22.92369459	2.387774E-012	1.693777E-011	1	0.000000E+000
1	22.92375108	1.693777E-011	2.387774E-012	0	0.000000E+000
1	22.92382585	2.387774E-012	1.693777E-011	1	0.000000E+000
1	22.92388666	1.693777E-011	2.387774E-012	0	0.000000E+000
1	22.92450350	2.387774E-012	1.693777E-011	1	0.000000E+000
1	22.92458961	1.693777E-011	2.387774E-012	0	0.000000E+000
1	22.92492804	2.387774E-012	1.693777E-011	1	0.000000E+000
1	22.92499491	1.693777E-011	2.387774E-012	0	0.000000E+000
1	22.92564919	2.387774E-012	1.693777E-011	1	0.000000E+000
1	22.92567197	1.693777E-011	2.387774E-012	0	0.000000E+000
1	22.92752142	2.387774E-012	1.693777E-011	1	0.000000E+000
1	22.92765484	1.693777E-011	2.387774E-012	0	0.000000E+000
1	22.92814807	2.387774E-012	1.693777E-011	1	0.000000E+000
1	22.92847717	1.693777E-011	2.387774E-012	0	0.000000E+000
1	22.93082224	2.387774E-012	1.693777E-011	1	0.000000E+000
1	22.93094876	1.693777E-011	2.387774E-012	0	0.000000E+000
1	22.93137130	2.387774E-012	1.693777E-011	1	0.000000E+000
1	22.93145028	1.693777E-011	2.387774E-012	0	0.000000E+000
1	22.93232060	2.387774E-012	1.693777E-011	1	0.000000E+000
1	22.93236721	1.693777E-011	2.387774E-012	0	0.000000E+000
1	22.93284960	2.387774E-012	1.693777E-011	1	0.000000E+000
1	22.93289845	1.693777E-011	2.387774E-012	0	0.000000E+000
1	22.93303672	2.387774E-012	1.693777E-011	1	0.000000E+000
1	22.93313018	1.693777E-011	2.387774E-012	0	0.000000E+000
1	22.93328754	2.387774E-012	1.693777E-011	1	0.000000E+000
1	22.93340399	1.693777E-011	2.387774E-012	0	0.000000E+000
1	22.93396419	2.387774E-012	1.693777E-011	1	0.000000E+000
1	22.93411054	1.693777E-011	2.387774E-012	0	0.000000E+000
1	22.93467652	2.387774E-012	1.693777E-011	1	0.000000E+000
1	22.93497354	1.693777E-011	2.387774E-012	0	0.000000E+000
1	22.93501158	2.387774E-012	1.693777E-011	1	0.000000E+000
1	22.93509415	1.693777E-011	2.387774E-012	0	0.000000E+000
1	22.93565595	2.387774E-012	1.693777E-011	1	0.000000E+000
1	22.93570535	1.693777E-011	2.387774E-012	0	0.000000E+000
1	22.93601104	2.387774E-012	1.693777E-011	1	0.000000E+000
1	22.93623020	1.693777E-011	2.387774E-012	0	0.000000E+000
1	22.93682038	2.387774E-012	1.693777E-011	1	0.000000E+000
1	22.93682805	1.693777E-011	2.387774E-012	0	0.000000E+000
1	22.93702640	2.387774E-012	1.693777E-011	1	0.000000E+000
1	22.93709246	1.693777E-011	2.387774E-012	0	0.000000E+000
1	22.94052296	2.387774E-012	1.693777E-011	1	0.000000E+000
1	22.94054576	1.693777E-011	2.387774E-012	0	0.000000E+000
1	22.94300111	2.387774E-012	1.693777E-011	1	0.000000E+000
1	22.94303422	1.693777E-011	2.387774E-012	0	0.000000E+000
1	22.94329170	2.387774E-012	1.693777E-011	1	0.000000E+000
1	22.94337442	1.693777E-011	2.387774E-012	0	0.000000E+000
1	22.94529290	2.387774E-012	1.693777E-011	1	0.000000E+000
1	22.94537654	1.693777E-011	2.387774E-012	0	0.000000E+000
1	22.94551093	2.387774E-012	1.693777E-011	1	0.000000E+000
1	22.94600916	1.693777E-011	2.387774E-012	0	0.000000E+000
1	22.94619610	2.387774E-012	1.693777E-011	1	0.000000E+000
1	22.94640512	1.693777E-011	2.387774E-012	0	0.000000E+000
1	22.94718185	2.387774E-012	1.693777E-011	1	0.000000E+000
1	22.94722172	1.693777E-011	2.387774E-012	0	0.000000E+000
1	22.94820361	2.387774E-012	1.693777E-011	1	0.000000E+000
1	22.94837518	1.693777E-011	2.387774E-012	0	0.000000E+000
1	22.94905609	2.387774E-012	1.693777E-011	1	0.000000E+000
1	22.94918284	1.693777E-011	2.387774E-012	0	0.000000E+000
1	22.95174295	2.387774E-012	1.693777E-011	1	0.000000E+000
1	22.95178559	1.693777E-011	2.387774E-012	0	0.000000E+000
1	22.95334186	2.387774E-012	1.693777E-011	1	0.000000E+000
1	22.95338317	1.693777E-011	2.387774E-012	0	0.000000E+000
1	22.95342283	2.387774E-012	1.693777E-011	1	0.000000E+000
1	22.95347793	1.693777E-011	2.387774E-012	0	0.000000E+000
1	22.95423089	2.387774E-012	1.693777E-011	1	0.000000E+000
1	22.95457976	1.693777E-011	2.387774E-012	0	0.000000E+000
1	22.95493417	2.387774E-012	1.693777E-011	1	0.000000E+000
1	22.95509149	1.693777E-011	2.387774E-012	0	0.000000E+000
1	22.95821632	2.387774E-012	1.693777E-011	1	0.000000E+000
1	22.95823129	1.693777E-011	2.387774E-012	0	0.000000E+000
1	22.95874053	2.387774E-012	1.693777E-011	1	0.000000E+000
1	22.95875526	1.693777E-011	2.387774E-012	0	0.000000E+000
1	22.95882519	2.387774E-012	1.693777E-011	1	0.000000E+000
1	22.95895323	1.693777E-011	2.387774E-012	0	0.000000E+000
1	22.95967818	2.387774E-012	1.693777E-011	1	0.000000E+000
1	22.95976140	1.693777E-011	2.387774E-012	0	0.000000E+000
1	22.96002840	2.387774E-012	1.693777E-011	1	0.000000E+000
1	22.96013319	1.693777E-011	2.387774E-012	0	0.000000E+000
1	22.96017399	2.387774E-012	1.693777E-011	1	0.000000E+000
1	22.96049425	1.693777E-011	2.387774E-012	0	0.000000E+000
1	22.96106112	2.387774E-012	1.693777E-011	1	0.000000E+000
1	22.96107979	1.693777E-011	2.387774E-012	0	0.000000E+000
1	22.96132945	2.387774E-012	1.693777E-011	1	0.000000E+000
1	22.96136232	1.693777E-011	2.387774E-012	0	0.000000E+000
1	22.96257983	2.387774E-012	1.693777E-011	1	0.000000E+000
1	22.96276134	1.693777E-011	2.387774E-012	0	0.000000E+000
1	22.96324252	2.387774E-012	1.693777E-011	1	0.000000E+000
1	22.96337442	1.693777E-011	2.387774E-012	0	0.000000E+000
1	22.96363246	2.387774E-012	1.693777E-011	1	0.000000E+000
1	22.96385402	1.693777E-011	2.387774E-012	0	0.000000E+000
1	22.96393226	2.387774E-012	1.693777E-011	1	0.000000E+000
1	22.96410337	1.693777E-011	2.387774E-012	0	0.000000E+000
1	22.96414773	2.387774E-012	1.693777E-011	1	0.000000E+000
1	22.96447684	1.693777E-011	2.387774E-012	0	0.000000E+000
1	22.96665379	2.387774E-012	1.693777E-011	1	0.000000E+000
1	22.96668018	1.693777E-011	2.387774E-012	0	0.000000E+000
1	22.96786109	2.387774E-012	1.693777E-011	1	0.000000E+000
1	22.96804388	1.693777E-011	2.387774E-012	0	0.000000E+000
1	22.96895508	2.387774E-012	1.693777E-011	1	0.000000E+000
1	22.96909334	1.693777E-011	2.387774E-012	0	0.000000E+000
1	22.96953774	2.387774E-012	1.693777E-011	1	0.000000E+000
1	22.96959705	1.693777E-011	2.387774E-012	0	0.000000E+000
1	22.97142535	2.387774E-012	1.693777E-011	1	0.000000E+000
1	22.97149350	1.693777E-011	2.387774E-012	0	0.000000E+000
1	22.97157619	2.387774E-012	1.693777E-011	1	0.000000E+000
1	22.97164223	1.693777E-011	2.387774E-012	0	0.000000E+000
1	22.97219769	2.387774E-012	1.693777E-011	1	0.000000E+000
1	22.97221544	1.693777E-011	2.387774E-012	0	0.000000E+000
1	22.97359953	2.387774E-012	1.693777E-011	1	0.000000E+000
1	22.97377823	1.693777E-011	2.387774E-012	0	0.000000E+000
1	22.97380581	2.387774E-012	1.693777E-011	1	0.000000E+000
1	22.97385838	1.693777E-011	2.387774E-012	0	0.000000E+000
1	22.98079652	2.387774E-012	1.693777E-011	1	0.000000E+000
1	22.98085358	1.693777E-011	2.387774E-012	0	0.000000E+000
1	22.98359549	2.387774E-012	1.693777E-011	1	0.000000E+000
1	22.98373680	1.693777E-011	2.387774E-012	0	0.000000E+000
1	22.98391130	2.387774E-012	1.693777E-011	1	0.000000E+000
1	22.98407451	1.693777E-011	2.387774E-012	0	0.000000E+000
1	22.98531565	2.387774E-012	1.693777E-011	1	0.000000E+000
1	22.98542114	1.693777E-011	2.387774E-012	0	0.000000E+000
1	22.98602293	2.387774E-012	1.693777E-011	1	0.000000E+000
1	22.98614877	1.693777E-011	2.387774E-012	0	0.000000E+000
1	22.98630494	2.387774E-012	1.693777E-011	1	0.000000E+000
1	22.98635220	1.693777E-011	2.387774E-012	0	0.000000E+000
1	22.98647471	2.387774E-012	1.693777E-011	1	0.000000E+000
1	22.98649878	1.693777E-011	2.387774E-012	0	0.000000E+000
1	22.98678432	2.387774E-012	1.693777E-011	1	0.000000E+000
1	22.98686567	1.693777E-011	2.387774E-012	0	0.000000E+000
1	22.98812782	2.387774E-012	1.693777E-011	1	0.000000E+000
1	22.98817656	1.693777E-011	2.387774E-012	0	0.000000E+000
1	22.98831259	2.387774E-012	1.693777E-011	1	0.000000E+000
1	22.98848865	1.693777E-011	2.387774E-012	0	0.000000E+000
1	22.98979926	2.387774E-012	1.693777E-011	1	0.000000E+000
1	22.99007070	1.693777E-011	2.387774E-012	0	0.000000E+000
1	22.99165469	2.387774E-012	1.693777E-011	1	0.000000E+000
1	22.99168087	1.693777E-011	2.387774E-012	0	0.000000E+000
1	22.99349174	2.387774E-012	1.693777E-011	1	0.000000E+000
1	22.99371936	1.693777E-011	2.387774E-012	0	0.000000E+000
1	22.99376883	2.387774E-012	1.693777E-011	1	0.000000E+000
1	22.99381360	1.693777E-011	2.387774E-012	0	0.000000E+000
1	22.99773653	2.387774E-012	1.693777E-011	1	0.000000E+000
1	22.99776021	1.693777E-011	2.387774E-012	0	0.000000E+000
1	22.99992815	2.387774E-012	1.693777E-011	1	0.000000E+000
1	22.99996658	1.693777E-011	2.387774E-012	0	0.000000E+000
1	23.00040296	2.387774E-012	1.693777E-011	1	0.000000E+000
1	23.00052334	1.693777E-011	2.387774E-012	0	0.000000E+000
1	23.00135070	2.387774E-012	1.693777E-011	1	0.000000E+000
1	23.00137849	1.693777E-011	2.387774E-012	0	0.000000E+000
1	23.00286567	2.387774E-012	1.693777E-011	1	0.000000E+000
1	23.00293472	1.693777E-011	2.387774E-012	0	0.000000E+000
1	23.00296755	2.387774E-012	1.693777E-011	1	0.000000E+000
1	23.00319018	1.693777E-011	2.387774E-012	0	0.000000E+000
1	23.00374445	2.387774E-012	1.693777E-011	1	0.000000E+000
1	23.00384311	1.693777E-011	2.387774E-012	0	0.000000E+000
1	23.00406492	2.387774E-012	1.693777E-011	1	0.000000E+000
1	23.00409432	1.693777E-011	2.387774E-012	0	0.000000E+000
1	23.00420165	2.387774E-012	1.693777E-011	1	0.000000E+000
1	23.00424805	1.693777E-011	2.387774E-012	0	0.000000E+000
1	23.00489583	2.387774E-012	1.693777E-011	1	0.000000E+000
1	23.00517330	1.693777E-011	2.387774E-012	0	0.000000E+000
1	23.00583948	2.387774E-012	1.693777E-011	1	0.000000E+000
1	23.00592207	1.693777E-011	2.387774E-012	0	0.000000E+000
1	23.00679649	2.387774E-012	1.693777E-011	1	0.000000E+000
1	23.00687056	1.693777E-011	2.387774E-012	0	0.000000E+000
1	23.00842841	2.387774E-012	1.693777E-011	1	0.000000E+000
1	23.00847687	1.693777E-011	2.387774E-012	0	0.000000E+000
1	23.00930403	2.387774E-012	1.693777E-011	1	0.000000E+000
1	23.00932137	1.693777E-011	2.387774E-012	0	0.000000E+000
1	23.01034323	2.387774E-012	1.693777E-011	1	0.000000E+000
1	23.01058212	1.693777E-011	2.387774E-012	0	0.000000E+000
1	23.01089002	2.387774E-012	1.693777E-011	1	0.000000E+000
1	23.01103273	1.693777E-011	2.387774E-012	0	0.000000E+000
1	23.01130050	2.387774E-012	1.693777E-011	1	0.000000E+000
1	23.01136418	1.693777E-011	2.387774E-012	0	0.000000E+000
1	23.04791823	2.071911E-012	1.662191E-011	1	0.000000E+000
1	23.04792000	1.662191E-011	2.071911E-012	0	0.000000E+000
1	23.04831408	2.071911E-012	1.662191E-011	1	0.000000E+000
1	23.04838069	1.662191E-011	2.071911E-012	0	0.000000E+000
1	23.04853711	2.071911E-012	1.662191E-011	1	0.000000E+000
1	23.04874655	1.662191E-011	2.071911E-012	0	0.000000E+000
1	23.04885049	2.071911E-012	1.662191E-011	1	0.000000E+000
1	23.04906420	1.662191E-011	2.071911E-012	0	0.000000E+000
1	23.04911248	2.071911E-012	1.662191E-011	1	0.000000E+000
1	23.04921601	1.662191E-011	2.071911E-012	0	0.000000E+000
1	23.04996901	2.071911E-012	1.662191E-011	1	0.000000E+000
1	23.05006568	1.662191E-011	2.071911E-012	0	0.000000E+000
1	23.05063105	2.071911E-012	1.662191E-011	1	0.000000E+000
1	23.05068245	1.662191E-011	2.071911E-012	0	0.000000E+000
1	23.05137676	2.071911E-012	1.662191E-011	1	0.000000E+000
1	23.05181089	1.662191E-011	2.071911E-012	0	0.000000E+000
1	23.05206107	2.071911E-012	1.662191E-011	1	0.000000E+000
1	23.05213175	1.662191E-011	2.071911E-012	0	0.000000E+000
1	23.05248216	2.071911E-012	1.662191E-011	1	0.000000E+000
1	23.05251342	1.662191E-011	2.071911E-012	0	0.000000E+000
1	23.05342088	2.071911E-012	1.662191E-011	1	0.000000E+000
1	23.05358383	1.662191E-011	2.071911E-012	0	0.000000E+000
1	23.05392066	2.071911E-012	1.662191E-011	1	0.000000E+000
1	23.05397343	1.662191E-011	2.071911E-012	0	0.000000E+000
1	23.05633924	2.071911E-012	1.662191E-011	1	0.000000E+000
1	23.05675489	1.662191E-011	2.071911E-012	0	0.000000E+000
1	23.05799154	2.071911E-012	1.662191E-011	1	0.000000E+000
1	23.05817412	1.662191E-011	2.071911E-012	0	0.000000E+000
1	23.05842215	2.071911E-012	1.662191E-011	1	0.000000E+000
1	23.05849423	1.662191E-011	2.071911E-012	0	0.000000E+000
1	23.05853964	2.071911E-012	1.662191E-011	1	0.000000E+000
1	23.05862386	1.662191E-011	2.071911E-012	0	0.000000E+000
1	23.05904239	2.071911E-012	1.662191E-011	1	0.000000E+000
1	23.05907508	1.662191E-011	2.071911E-012	0	0.000000E+000
1	23.05972678	2.071911E-012	1.662191E-011	1	0.000000E+000
1	23.05993047	1.662191E-011	2.071911E-012	0	0.000000E+000
1	23.06003429	2.071911E-012	1.662191E-011	1	0.000000E+000
1	23.06020251	1.662191E-011	2.071911E-012	0	0.000000E+000
1	23.06083747	2.071911E-012	1.662191E-011	1	0.000000E+000
1	23.06091081	1.662191E-011	2.071911E-012	0	0.000000E+000
1	23.06144535	2.071911E-012	1.662191E-011	1	0.000000E+000
1	23.06154761	1.662191E-011	2.071911E-012	0	0.000000E+000
1	23.06234201	2.071911E-012	1.662191E-011	1	0.000000E+000
1	23.06242624	1.662191E-011	2.071911E-012	0	0.000000E+000
1	23.06371319	2.071911E-012	1.662191E-011	1	0.000000E+000
1	23.06386897	1.662191E-011	2.071911E-012	0	0.000000E+000
1	23.06469594	2.071911E-012	1.662191E-011	1	0.000000E+000
1	23.06480807	1.662191E-011	2.071911E-012	0	0.000000E+000
1	23.06562473	2.071911E-012	1.662191E-011	1	0.000000E+000
1	23.06582336	1.662191E-011	2.071911E-012	0	0.000000E+000
1	23.06615376	2.071911E-012	1.662191E-011	1	0.000000E+000
1	23.06628755	1.662191E-011	2.071911E-012	0	0.000000E+000
1	23.06659467	2.071911E-012	1.662191E-011	1	0.000000E+000
1	23.06666004	1.662191E-011	2.071911E-012	0	0.000000E+000
1	23.06672865	2.071911E-012	1.662191E-011	1	0.000000E+000
1	23.06676812	1.662191E-011	2.071911E-012	0	0.000000E+000
1	23.06733993	2.071911E-012	1.662191E-011	1	0.000000E+000
1	23.06742765	1.662191E-011	2.071911E-012	0	0.000000E+000
1	23.06775797	2.071911E-012	1.662191E-011	1	0.000000E+000
1	23.06778283	1.662191E-011	2.071911E-012	0	0.000000E+000
1	23.06784253	2.071911E-012	1.662191E-011	1	0.000000E+000
1	23.06788451	1.662191E-011	2.071911E-012	0	0.000000E+000
1	23.06798918	2.071911E-012	1.662191E-011	1	0.000000E+000
1	23.06814202	1.662191E-011	2.071911E-012	0	0.000000E+000
1	23.06966968	2.071911E-012	1.662191E-011	1	0.000000E+000
1	23.07007560	1.662191E-011	2.071911E-012	0	0.000000E+000
1	23.07029351	2.071911E-012	1.662191E-011	1	0.000000E+000
1	23.07048488	1.662191E-011	2.071911E-012	0	0.000000E+000
1	23.08048125	2.071911E-012	1.662191E-011	1	0.000000E+000
1	23.08053907	1.662191E-011	2.071911E-012	0	0.000000E+000
1	23.08140526	2.071911E-012	1.662191E-011	1	0.000000E+000
1	23.08143731	1.662191E-011	2.071911E-012	0	0.000000E+000
1	23.08207851	2.071911E-012	1.662191E-011	1	0.000000E+000
1	23.08220748	1.662191E-011	2.071911E-012	0	0.000000E+000
1	23.08386051	2.071911E-012	1.662191E-011	1	0.000000E+000
1	23.08395497	1.662191E-011	2.071911E-012	0	0.000000E+000
1	23.08524919	2.071911E-012	1.662191E-011	1	0.000000E+000
1	23.08540444	1.662191E-011	2.071911E-012	0	0.000000E+000
1	23.08686708	2.071911E-012	1.662191E-011	1	0.000000E+000
1	23.08692292	1.662191E-011	2.071911E-012	0	0.000000E+000
1	23.08934160	2.071911E-012	1.662191E-011	1	0.000000E+000
1	23.08942398	1.662191E-011	2.071911E-012	0	0.000000E+000
1	23.09035478	2.071911E-012	1.662191E-011	1	0.000000E+000
1	23.09050726	1.662191E-011	2.071911E-012	0	0.000000E+000
1	23.09169449	2.071911E-012	1.662191E-011	1	0.000000E+000
1	23.09211138	1.662191E-011	2.071911E-012	0	0.000000E+000
1	23.09241132	2.071911E-012	1.662191E-011	1	0.000000E+000
1	23.09274708	1.662191E-011	2.071911E-012	0	0.000000E+000
1	23.09411004	2.071911E-012	1.662191E-011	1	0.000000E+000
1	23.09412533	1.662191E-011	2.071911E-012	0	0.000000E+000
1	23.09419000	2.071911E-012	1.662191E-011	1	0.000000E+000
1	23.09427925	1.662191E-011	2.071911E-012	0	0.000000E+000
1	23.09616547	2.071911E-012	1.662191E-011	1	0.000000E+000
1	23.09624730	1.662191E-011	2.071911E-012	0	0.000000E+000
1	23.10332671	2.071911E-012	1.662191E-011	1	0.000000E+000
1	23.10334905	1.662191E-011	2.071911E-012	0	0.000000E+000
1	23.10390186	2.071911E-012	1.662191E-011	1	0.000000E+000
1	23.10405075	1.662191E-011	2.071911E-012	0	0.000000E+000
1	23.10523202	2.071911E-012	1.662191E-011	1	0.000000E+000
1	23.10525058	1.662191E-011	2.071911E-012	0	0.000000E+000
1	23.10641330	2.071911E-012	1.662191E-011	1	0.000000E+000
1	23.10645250	1.662191E-011	2.071911E-012	0	0.000000E+000
1	23.10775328	2.071911E-012	1.662191E-011	1	0.000000E+000
1	23.10776599	1.662191E-011	2.071911E-012	0	0.000000E+000
1	23.10783971	2.071911E-012	1.662191E-011	1	0.000000E+000
1	23.10793929	1.662191E-011	2.071911E-012	0	0.000000E+000
1	23.10827858	2.071911E-012	1.662191E-011	1	0.000000E+000
1	23.10837608	1.662191E-011	2.071911E-012	0	0.000000E+000
1	23.10910887	2.071911E-012	1.662191E-011	1	0.000000E+000
1	23.10926421	1.662191E-011	2.071911E-012	0	0.000000E+000
1	23.10939697	2.071911E-012	1.662191E-011	1	0.000000E+000
1	23.10940652	1.662191E-011	2.071911E-012	0	0.000000E+000
1	23.11093436	2.071911E-012	1.662191E-011	1	0.000000E+000
1	23.11100515	1.662191E-011	2.071911E-012	0	0.000000E+000
1	23.11182073	2.071911E-012	1.662191E-011	1	0.000000E+000
1	23.11187140	1.662191E-011	2.071911E-012	0	0.000000E+000
1	23.11281303	2.071911E-012	1.662191E-011	1	0.000000E+000
1	23.11290217	1.662191E-011	2.071911E-012	0	0.000000E+000
1	23.11292309	2.071911E-012	1.662191E-011	1	0.000000E+000
1	23.11296888	1.662191E-011	2.071911E-012	0	0.000000E+000
1	23.11347470	2.071911E-012	1.662191E-011	1	0.000000E+000
1	23.11357878	1.662191E-011	2.071911E-012	0	0.000000E+000
1	23.11373228	2.071911E-012	1.662191E-011	1	0.000000E+000
1	23.11378265	1.662191E-011	2.071911E-012	0	0.000000E+000
1	23.11417379	2.071911E-012	1.662191E-011	1	0.000000E+000
1	23.11436375	1.662191E-011	2.071911E-012	0	0.000000E+000
1	23.11582843	2.071911E-012	1.662191E-011	1	0.000000E+000
1	23.11589075	1.662191E-011	2.071911E-012	0	0.000000E+000
1	23.11614551	2.071911E-012	1.662191E-011	1	0.000000E+000
1	23.11628971	1.662191E-011	2.071911E-012	0	0.000000E+000
1	23.11947433	2.071911E-012	1.662191E-011	1	0.000000E+000
1	23.11951415	1.662191E-011	2.071911E-012	0	0.000000E+000
1	23.12139430	2.071911E-012	1.662191E-011	1	0.000000E+000
1	23.12146791	1.662191E-011	2.071911E-012	0	0.000000E+000
1	23.12206229	2.071911E-012	1.662191E-011	1	0.000000E+000
1	23.12215053	1.662191E-011	2.071911E-012	0	0.000000E+000
1	23.12428049	2.071911E-012	1.662191E-011	1	0.000000E+000
1	23.12435161	1.662191E-011	2.071911E-012	0	0.000000E+000
1	23.12682503	2.071911E-012	1.662191E-011	1	0.000000E+000
1	23.12699380	1.662191E-011	2.071911E-012	0	0.000000E+000
1	23.12948957	2.071911E-012	1.662191E-011	1	0.000000E+000
1	23.12963669	1.662191E-011	2.071911E-012	0	0.000000E+000
1	23.13142516	2.071911E-012	1.662191E-011	1	0.000000E+000
1	23.13165851	1.662191E-011	2.071911E-012	0	0.000000E+000
1	23.13358711	2.071911E-012	1.662191E-011	1	0.000000E+000
1	23.13362808	1.662191E-011	2.071911E-012	0	0.000000E+000
1	23.13465555	2.071911E-012	1.662191E-011	1	0.000000E+000
1	23.13483439	1.662191E-011	2.071911E-012	0	0.000000E+000
1	23.13530061	2.071911E-012	1.662191E-011	1	0.000000E+000
1	23.13539246	1.662191E-011	2.071911E-012	0	0.000000E+000
1	23.59549657	2.269742E-012	1.681974E-011	1	0.000000E+000
1	23.59549700	1.681974E-011	2.269742E-012	0	0.000000E+000
1	23.59644014	2.269742E-012	1.681974E-011	1	0.000000E+000
1	23.59650046	1.681974E-011	2.269742E-012	0	0.000000E+000
1	23.59652652	2.269742E-012	1.681974E-011	1	0.000000E+000
1	23.59654105	1.681974E-011	2.269742E-012	0	0.000000E+000
1	23.59857834	2.269742E-012	1.681974E-011	1	0.000000E+000
1	23.59879173	1.681974E-011	2.269742E-012	0	0.000000E+000
1	23.59958195	2.269742E-012	1.681974E-011	1	0.000000E+000
1	23.59960117	1.681974E-011	2.269742E-012	0	0.000000E+000
1	23.60320906	2.269742E-012	1.681974E-011	1	0.000000E+000
1	23.60368751	1.681974E-011	2.269742E-012	0	0.000000E+000
1	23.60971957	2.269742E-012	1.681974E-011	1	0.000000E+000
1	23.60977708	1.681974E-011	2.269742E-012	0	0.000000E+000
1	23.61029105	2.269742E-012	1.681974E-011	1	0.000000E+000
1	23.61036175	1.681974E-011	2.269742E-012	0	0.000000E+000
1	23.61087120	2.269742E-012	1.681974E-011	1	0.000000E+000
1	23.61092408	1.681974E-011	2.269742E-012	0	0.000000E+000
1	23.61354182	2.269742E-012	1.681974E-011	1	0.000000E+000
1	23.61356847	1.681974E-011	2.269742E-012	0	0.000000E+000
1	23.61420615	2.269742E-012	1.681974E-011	1	0.000000E+000
1	23.61425684	1.681974E-011	2.269742E-012	0	0.000000E+000
1	23.61438487	2.269742E-012	1.681974E-011	1	0.000000E+000
1	23.61446225	1.681974E-011	2.269742E-012	0	0.000000E+000
1	23.61469911	2.269742E-012	1.681974E-011	1	0.000000E+000
1	23.61479196	1.681974E-011	2.269742E-012	0	0.000000E+000
1	23.61590392	2.269742E-012	1.681974E-011	1	0.000000E+000
1	23.61617954	1.681974E-011	2.269742E-012	0	0.000000E+000
1	23.61671631	2.269742E-012	1.681974E-011	1	0.000000E+000
1	23.61674886	1.681974E-011	2.269742E-012	0	0.000000E+000
1	23.61764974	2.269742E-012	1.681974E-011	1	0.000000E+000
1	23.61766956	1.681974E-011	2.269742E-012	0	0.000000E+000
1	23.62065827	2.269742E-012	1.681974E-011	1	0.000000E+000
1	23.62070970	1.681974E-011	2.269742E-012	0	0.000000E+000
1	23.62124361	2.269742E-012	1.681974E-011	1	0.000000E+000
1	23.62128196	1.681974E-011	2.269742E-012	0	0.000000E+000
1	23.62132799	2.269742E-012	1.681974E-011	1	0.000000E+000
1	23.62137193	1.681974E-011	2.269742E-012	0	0.000000E+000
1	23.62154938	2.269742E-012	1.681974E-011	1	0.000000E+000
1	23.62166662	1.681974E-011	2.269742E-012	0	0.000000E+000
1	23.62178389	2.269742E-012	1.681974E-011	1	0.000000E+000
1	23.62185388	1.681974E-011	2.269742E-012	0	0.000000E+000
1	23.62197774	2.269742E-012	1.681974E-011	1	0.000000E+000
1	23.62214378	1.681974E-011	2.269742E-012	0	0.000000E+000
1	23.62268617	2.269742E-012	1.681974E-011	1	0.000000E+000
1	23.62284074	1.681974E-011	2.269742E-012	0	0.000000E+000
1	23.62288611	2.269742E-012	1.681974E-011	1	0.000000E+000
1	23.62291085	1.681974E-011	2.269742E-012	0	0.000000E+000
1	23.62589413	2.269742E-012	1.681974E-011	1	0.000000E+000
1	23.62601001	1.681974E-011	2.269742E-012	0	0.000000E+000
1	23.63104316	2.269742E-012	1.681974E-011	1	0.000000E+000
1	23.63109793	1.681974E-011	2.269742E-012	0	0.000000E+000
1	23.63172855	2.269742E-012	1.681974E-011	1	0.000000E+000
1	23.63181071	1.681974E-011	2.269742E-012	0	0.000000E+000
1	23.63185780	2.269742E-012	1.681974E-011	1	0.000000E+000
1	23.63192071	1.681974E-011	2.269742E-012	0	0.000000E+000
1	23.63194198	2.269742E-012	1.681974E-011	1	0.000000E+000
1	23.63204155	1.681974E-011	2.269742E-012	0	0.000000E+000
1	23.63401995	2.269742E-012	1.681974E-011	1	0.000000E+000
1	23.63409777	1.681974E-011	2.269742E-012	0	0.000000E+000
1	23.63414795	2.269742E-012	1.681974E-011	1	0.000000E+000
1	23.63431963	1.681974E-011	2.269742E-012	0	0.000000E+000
1	23.63487001	2.269742E-012	1.681974E-011	1	0.000000E+000
1	23.63497740	1.681974E-011	2.269742E-012	0	0.000000E+000
1	23.63559168	2.269742E-012	1.681974E-011	1	0.000000E+000
1	23.63594333	1.681974E-011	2.269742E-012	0	0.000000E+000
1	23.63739862	2.269742E-012	1.681974E-011	1	0.000000E+000
1	23.63759349	1.681974E-011	2.269742E-012	0	0.000000E+000
1	23.63852147	2.269742E-012	1.681974E-011	1	0.000000E+000
1	23.63856387	1.681974E-011	2.269742E-012	0	0.000000E+000
1	23.63927974	2.269742E-012	1.681974E-011	1	0.000000E+000
1	23.63938132	1.681974E-011	2.269742E-012	0	0.000000E+000
1	23.63999706	2.269742E-012	1.681974E-011	1	0.000000E+000
1	23.64033803	1.681974E-011	2.269742E-012	0	0.000000E+000
1	23.64231676	2.269742E-012	1.681974E-011	1	0.000000E+000
1	23.64241602	1.681974E-011	2.269742E-012	0	0.000000E+000
1	23.64253927	2.269742E-012	1.681974E-011	1	0.000000E+000
1	23.64289326	1.681974E-011	2.269742E-012	0	0.000000E+000
1	23.64394741	2.269742E-012	1.681974E-011	1	0.000000E+000
1	23.64407639	1.681974E-011	2.269742E-012	0	0.000000E+000
1	23.64435072	2.269742E-012	1.681974E-011	1	0.000000E+000
1	23.64446769	1.681974E-011	2.269742E-012	0	0.000000E+000
1	23.64452822	2.269742E-012	1.681974E-011	1	0.000000E+000
1	23.64506136	1.681974E-011	2.269742E-012	0	0.000000E+000
1	23.64534411	2.269742E-012	1.681974E-011	1	0.000000E+000
1	23.64555362	1.681974E-011	2.269742E-012	0	0.000000E+000
1	23.64824976	2.269742E-012	1.681974E-011	1	0.000000E+000
1	23.64851612	1.681974E-011	2.269742E-012	0	0.000000E+000
1	23.65004046	2.269742E-012	1.681974E-011	1	0.000000E+000
1	23.65037550	1.681974E-011	2.269742E-012	0	0.000000E+000
1	23.65124568	2.269742E-012	1.681974E-011	1	0.000000E+000
1	23.65132597	1.681974E-011	2.269742E-012	0	0.000000E+000
1	23.65259039	2.269742E-012	1.681974E-011	1	0.000000E+000
1	23.65267011	1.681974E-011	2.269742E-012	0	0.000000E+000
1	23.65454414	2.269742E-012	1.681974E-011	1	0.000000E+000
1	23.65485828	1.681974E-011	2.269742E-012	0	0.000000E+000
1	23.65496809	2.269742E-012	1.681974E-011	1	0.000000E+000
1	23.65502419	1.681974E-011	2.269742E-012	0	0.000000E+000
1	23.65633707	2.269742E-012	1.681974E-011	1	0.000000E+000
1	23.65637267	1.681974E-011	2.269742E-012	0	0.000000E+000
1	24.11655976	2.116850E-012	1.666685E-011	1	0.000000E+000
1	24.11658592	1.666685E-011	2.116850E-012	0	0.000000E+000
1	24.11779514	2.116850E-012	1.666685E-011	1	0.000000E+000
1	24.11786735	1.666685E-011	2.116850E-012	0	0.000000E+000
1	24.11933000	2.116850E-012	1.666685E-011	1	0.000000E+000
1	24.11935247	1.666685E-011	2.116850E-012	0	0.000000E+000
1	24.11950590	2.116850E-012	1.666685E-011	1	0.000000E+000
1	24.11962041	1.666685E-011	2.116850E-012	0	0.000000E+000
1	24.11962595	2.116850E-012	1.666685E-011	1	0.000000E+000
1	24.11979951	1.666685E-011	2.116850E-012	0	0.000000E+000
1	24.11988914	2.116850E-012	1.666685E-011	1	0.000000E+000
1	24.11998299	1.666685E-011	2.116850E-012	0	0.000000E+000
1	24.12046345	2.116850E-012	1.666685E-011	1	0.000000E+000
1	24.12049065	1.666685E-011	2.116850E-012	0	0.000000E+000
1	24.12142166	2.116850E-012	1.666685E-011	1	0.000000E+000
1	24.12147381	1.666685E-011	2.116850E-012	0	0.000000E+000
1	24.12222922	2.116850E-012	1.666685E-011	1	0.000000E+000
1	24.12229559	1.666685E-011	2.116850E-012	0	0.000000E+000
1	24.12292926	2.116850E-012	1.666685E-011	1	0.000000E+000
1	24.12304663	1.666685E-011	2.116850E-012	0	0.000000E+000
1	24.12507726	2.116850E-012	1.666685E-011	1	0.000000E+000
1	24.12512074	1.666685E-011	2.116850E-012	0	0.000000E+000
1	24.12531842	2.116850E-012	1.666685E-011	1	0.000000E+000
1	24.12548032	1.666685E-011	2.116850E-012	0	0.000000E+000
1	24.12596599	2.116850E-012	1.666685E-011	1	0.000000E+000
1	24.12603270	1.666685E-011	2.116850E-012	0	0.000000E+000
1	24.12763652	2.116850E-012	1.666685E-011	1	0.000000E+000
1	24.12786662	1.666685E-011	2.116850E-012	0	0.000000E+000
1	24.12886494	2.116850E-012	1.666685E-011	1	0.000000E+000
1	24.12892227	1.666685E-011	2.116850E-012	0	0.000000E+000
1	24.12904014	2.116850E-012	1.666685E-011	1	0.000000E+000
1	24.12910797	1.666685E-011	2.116850E-012	0	0.000000E+000
1	24.12917880	2.116850E-012	1.666685E-011	1	0.000000E+000
1	24.12919133	1.666685E-011	2.116850E-012	0	0.000000E+000
1	24.13109245	2.116850E-012	1.666685E-011	1	0.000000E+000
1	24.13127802	1.666685E-011	2.116850E-012	0	0.000000E+000
1	24.13128975	2.116850E-012	1.666685E-011	1	0.000000E+000
1	24.13131302	1.666685E-011	2.116850E-012	0	0.000000E+000
1	24.13388471	2.116850E-012	1.666685E-011	1	0.000000E+000
1	24.13410825	1.666685E-011	2.116850E-012	0	0.000000E+000
1	24.13441912	2.116850E-012	1.666685E-011	1	0.000000E+000
1	24.13461792	1.666685E-011	2.116850E-012	0	0.000000E+000
1	24.13525296	2.116850E-012	1.666685E-011	1	0.000000E+000
1	24.13530021	1.666685E-011	2.116850E-012	0	0.000000E+000
1	24.13586953	2.116850E-012	1.666685E-011	1	0.000000E+000
1	24.13591691	1.666685E-011	2.116850E-012	0	0.000000E+000
1	24.13596125	2.116850E-012	1.666685E-011	1	0.000000E+000
1	24.13599469	1.666685E-011	2.116850E-012	0	0.000000E+000
1	24.13804356	2.116850E-012	1.666685E-011	1	0.000000E+000
1	24.13807740	1.666685E-011	2.116850E-012	0	0.000000E+000
1	24.13820692	2.116850E-012	1.666685E-011	1	0.000000E+000
1	24.13828915	1.666685E-011	2.116850E-012	0	0.000000E+000
1	24.13973753	2.116850E-012	1.666685E-011	1	0.000000E+000
1	24.13979446	1.666685E-011	2.116850E-012	0	0.000000E+000
1	24.14172947	2.116850E-012	1.666685E-011	1	0.000000E+000
1	24.14192255	1.666685E-011	2.116850E-012	0	0.000000E+000
1	24.14497486	2.116850E-012	1.666685E-011	1	0.000000E+000
1	24.14539597	1.666685E-011	2.116850E-012	0	0.000000E+000
1	24.14703019	2.116850E-012	1.666685E-011	1	0.000000E+000
1	24.14712483	1.666685E-011	2.116850E-012	0	0.000000E+000
1	24.14713192	2.116850E-012	1.666685E-011	1	0.000000E+000
1	24.14716469	1.666685E-011	2.116850E-012	0	0.000000E+000
1	24.14755636	2.116850E-012	1.666685E-011	1	0.000000E+000
1	24.14783094	1.666685E-011	2.116850E-012	0	0.000000E+000
1	24.14842606	2.116850E-012	1.666685E-011	1	0.000000E+000
1	24.14865090	1.666685E-011	2.116850E-012	0	0.000000E+000
1	24.14891183	2.116850E-012	1.666685E-011	1	0.000000E+000
1	24.14900269	1.666685E-011	2.116850E-012	0	0.000000E+000
1	24.14949666	2.116850E-012	1.666685E-011	1	0.000000E+000
1	24.14954892	1.666685E-011	2.116850E-012	0	0.000000E+000
1	24.14996449	2.116850E-012	1.666685E-011	1	0.000000E+000
1	24.14997141	1.666685E-011	2.116850E-012	0	0.000000E+000
1	24.15078225	2.116850E-012	1.666685E-011	1	0.000000E+000
1	24.15112161	1.666685E-011	2.116850E-012	0	0.000000E+000
1	24.15242713	2.116850E-012	1.666685E-011	1	0.000000E+000
1	24.15270225	1.666685E-011	2.116850E-012	0	0.000000E+000
1	24.15579656	2.116850E-012	1.666685E-011	1	0.000000E+000
1	24.15593071	1.666685E-011	2.116850E-012	0	0.000000E+000
1	24.15611690	2.116850E-012	1.666685E-011	1	0.000000E+000
1	24.15618228	1.666685E-011	2.116850E-012	0	0.000000E+000
1	24.15968953	2.116850E-012	1.666685E-011	1	0.000000E+000
1	24.15986753	1.666685E-011	2.116850E-012	0	0.000000E+000
1	24.16011684	2.116850E-012	1.666685E-011	1	0.000000E+000
1	24.16035475	1.666685E-011	2.116850E-012	0	0.000000E+000
1	24.16069717	2.116850E-012	1.666685E-011	1	0.000000E+000
1	24.16073863	1.666685E-011	2.116850E-012	0	0.000000E+000
1	24.16439737	2.116850E-012	1.666685E-011	1	0.000000E+000
1	24.16443188	1.666685E-011	2.116850E-012	0	0.000000E+000
1	24.16481007	2.116850E-012	1.666685E-011	1	0.000000E+000
1	24.16484188	1.666685E-011	2.116850E-012	0	0.000000E+000
1	24.16543196	2.116850E-012	1.666685E-011	1	0.000000E+000
1	24.16550559	1.666685E-011	2.116850E-012	0	0.000000E+000
1	24.16554409	2.116850E-012	1.666685E-011	1	0.000000E+000
1	24.16580951	1.666685E-011	2.116850E-012	0	0.000000E+000
1	24.16594888	2.116850E-012	1.666685E-011	1	0.000000E+000
1	24.16597494	1.666685E-011	2.116850E-012	0	0.000000E+000
1	24.16607598	2.116850E-012	1.666685E-011	1	0.000000E+000
1	24.16628917	1.666685E-011	2.116850E-012	0	0.000000E+000
1	24.16767259	2.116850E-012	1.666685E-011	1	0.000000E+000
1	24.16778356	1.666685E-011	2.116850E-012	0	0.000000E+000
1	24.16838643	2.116850E-012	1.666685E-011	1	0.000000E+000
1	24.16875439	1.666685E-011	2.116850E-012	0	0.000000E+000
1	24.16955150	2.116850E-012	1.666685E-011	1	0.000000E+000
1	24.16970483	1.666685E-011	2.116850E-012	0	0.000000E+000
1	24.17000870	2.116850E-012	1.666685E-011	1	0.000000E+000
1	24.17015291	1.666685E-011	2.116850E-012	0	0.000000E+000
1	24.17123968	2.116850E-012	1.666685E-011	1	0.000000E+000
1	24.17126880	1.666685E-011	2.116850E-012	0	0.000000E+000
1	24.17165605	2.116850E-012	1.666685E-011	1	0.000000E+000
1	24.17171322	1.666685E-011	2.116850E-012	0	0.000000E+000
1	24.17240418	2.116850E-012	1.666685E-011	1	0.000000E+000
1	24.17242697	1.666685E-011	2.116850E-012	0	0.000000E+000
1	24.17451531	2.116850E-012	1.666685E-011	1	0.000000E+000
1	24.17453851	1.666685E-011	2.116850E-012	0	0.000000E+000
1	24.17564884	2.116850E-012	1.666685E-011	1	0.000000E+000
1	24.17610769	1.666685E-011	2.116850E-012	0	0.000000E+000
1	24.17614692	2.116850E-012	1.666685E-011	1	0.000000E+000
1	24.17625946	1.666685E-011	2.116850E-012	0	0.000000E+000
1	24.17703208	2.116850E-012	1.666685E-011	1	0.000000E+000
1	24.17725797	1.666685E-011	2.116850E-012	0	0.000000E+000
1	24.17796839	2.116850E-012	1.666685E-011	1	0.000000E+000
1	24.17802658	1.666685E-011	2.116850E-012	0	0.000000E+000
1	24.17874185	2.116850E-012	1.666685E-011	1	0.000000E+000
1	24.17885336	1.666685E-011	2.116850E-012	0	0.000000E+000
1	24.17976107	2.116850E-012	1.666685E-011	1	0.000000E+000
1	24.17984554	1.666685E-011	2.116850E-012	0	0.000000E+000
1	24.18106019	2.116850E-012	1.666685E-011	1	0.000000E+000
1	24.18109204	1.666685E-011	2.116850E-012	0	0.000000E+000
1	24.18148426	2.116850E-012	1.666685E-011	1	0.000000E+000
1	24.18155445	1.666685E-011	2.116850E-012	0	0.000000E+000
1	24.18162524	2.116850E-012	1.666685E-011	1	0.000000E+000
1	24.18163583	1.666685E-011	2.116850E-012	0	0.000000E+000
1	24.18252794	2.116850E-012	1.666685E-011	1	0.000000E+000
1	24.18258031	1.666685E-011	2.116850E-012	0	0.000000E+000
1	24.18288378	2.116850E-012	1.666685E-011	1	0.000000E+000
1	24.18301762	1.666685E-011	2.116850E-012	0	0.000000E+000
1	24.18491274	2.116850E-012	1.666685E-011	1	0.000000E+000
1	24.18497402	1.666685E-011	2.116850E-012	0	0.000000E+000
1	24.18519196	2.116850E-012	1.666685E-011	1	0.000000E+000
1	24.18528907	1.666685E-011	2.116850E-012	0	0.000000E+000
1	24.18663436	2.116850E-012	1.666685E-011	1	0.000000E+000
1	24.18683535	1.666685E-011	2.116850E-012	0	0.000000E+000
1	24.18769753	2.116850E-012	1.666685E-011	1	0.000000E+000
1	24.18770536	1.666685E-011	2.116850E-012	0	0.000000E+000
1	24.18785941	2.116850E-012	1.666685E-011	1	0.000000E+000
1	24.18790865	1.666685E-011	2.116850E-012	0	0.000000E+000
1	24.18909979	2.116850E-012	1.666685E-011	1	0.000000E+000
1	24.18927491	1.666685E-011	2.116850E-012	0	0.000000E+000
1	24.18973004	2.116850E-012	1.666685E-011	1	0.000000E+000
1	24.18976042	1.666685E-011	2.116850E-012	0	0.000000E+000
1	24.18978979	2.116850E-012	1.666685E-011	1	0.000000E+000
1	24.18981688	1.666685E-011	2.116850E-012	0	0.000000E+000
1	24.19008593	2.116850E-012	1.666685E-011	1	0.000000E+000
1	24.19035159	1.666685E-011	2.116850E-012	0	0.000000E+000
1	24.19139461	2.116850E-012	1.666685E-011	1	0.000000E+000
1	24.19139824	1.666685E-011	2.116850E-012	0	0.000000E+000
1	24.19210369	2.116850E-012	1.666685E-011	1	0.000000E+000
1	24.19223828	1.666685E-011	2.116850E-012	0	0.000000E+000
1	24.19349497	2.116850E-012	1.666685E-011	1	0.000000E+000
1	24.19363170	1.666685E-011	2.116850E-012	0	0.000000E+000
1	24.19367308	2.116850E-012	1.666685E-011	1	0.000000E+000
1	24.19390873	1.666685E-011	2.116850E-012	0	0.000000E+000
1	24.19968288	2.116850E-012	1.666685E-011	1	0.000000E+000
1	24.19971367	1.666685E-011	2.116850E-012	0	0.000000E+000
1	24.19983095	2.116850E-012	1.666685E-011	1	0.000000E+000
1	24.19995099	1.666685E-011	2.116850E-012	0	0.000000E+000
1	24.20024732	2.116850E-012	1.666685E-011	1	0.000000E+000
1	24.20034475	1.666685E-011	2.116850E-012	0	0.000000E+000
1	24.20368781	2.116850E-012	1.666685E-011	1	0.000000E+000
1	24.20381570	1.666685E-011	2.116850E-012	0	0.000000E+000
1	24.20602881	2.116850E-012	1.666685E-011	1	0.000000E+000
1	24.20610807	1.666685E-011	2.116850E-012	0	0.000000E+000
1	24.20705889	2.116850E-012	1.666685E-011	1	0.000000E+000
1	24.20747416	1.666685E-011	2.116850E-012	0	0.000000E+000
1	24.21335874	2.116850E-012	1.666685E-011	1	0.000000E+000
1	24.21337108	1.666685E-011	2.116850E-012	0	0.000000E+000
1	24.21567717	2.116850E-012	1.666685E-011	1	0.000000E+000
1	24.21569637	1.666685E-011	2.116850E-012	0	0.000000E+000
1	24.21739234	2.116850E-012	1.666685E-011	1	0.000000E+000
1	24.21760297	1.666685E-011	2.116850E-012	0	0.000000E+000
1	24.21774288	2.116850E-012	1.666685E-011	1	0.000000E+000
1	24.21782119	1.666685E-011	2.116850E-012	0	0.000000E+000
1	24.21886384	2.116850E-012	1.666685E-011	1	0.000000E+000
1	24.21893941	1.666685E-011	2.116850E-012	0	0.000000E+000
1	24.22021374	2.116850E-012	1.666685E-011	1	0.000000E+000
1	24.22063405	1.666685E-011	2.116850E-012	0	0.000000E+000
1	24.22069335	2.116850E-012	1.666685E-011	1	0.000000E+000
1	24.22103571	1.666685E-011	2.116850E-012	0	0.000000E+000
1	24.22262086	2.116850E-012	1.666685E-011	1	0.000000E+000
1	24.22266817	1.666685E-011	2.116850E-012	0	0.000000E+000
1	24.22387011	2.116850E-012	1.666685E-011	1	0.000000E+000
1	24.22389955	1.666685E-011	2.116850E-012	0	0.000000E+000
1	24.22600352	2.116850E-012	1.666685E-011	1	0.000000E+000
1	24.22606826	1.666685E-011	2.116850E-012	0	0.000000E+000
1	24.22611242	2.116850E-012	1.666685E-011	1	0.000000E+000
1	24.22616501	1.666685E-011	2.116850E-012	0	0.000000E+000
1	24.22625684	2.116850E-012	1.666685E-011	1	0.000000E+000
1	24.22640024	1.666685E-011	2.116850E-012	0	0.000000E+000
1	24.22777816	2.116850E-012	1.666685E-011	1	0.000000E+000
1	24.22812025	1.666685E-011	2.116850E-012	0	0.000000E+000
1	24.23385739	2.116850E-012	1.666685E-011	1	0.000000E+000
1	24.23393346	1.666685E-011	2.116850E-012	0	0.000000E+000
1	24.23489624	2.116850E-012	1.666685E-011	1	0.000000E+000
1	24.23492590	1.666685E-011	2.116850E-012	0	0.000000E+000
1	24.23520805	2.116850E-012	1.666685E-011	1	0.000000E+000
1	24.23524682	1.666685E-011	2.116850E-012	0	0.000000E+000
1	24.23547948	2.116850E-012	1.666685E-011	1	0.000000E+000
1	24.23551662	1.666685E-011	2.116850E-012	0	0.000000E+000
1	24.23648251	2.116850E-012	1.666685E-011	1	0.000000E+000
1	24.23662161	1.666685E-011	2.116850E-012	0	0.000000E+000
1	24.24024756	2.116850E-012	1.666685E-011	1	0.000000E+000
1	24.24030773	1.666685E-011	2.116850E-012	0	0.000000E+000
1	24.24089763	2.116850E-012	1.666685E-011	1	0.000000E+000
1	24.24093463	1.666685E-011	2.116850E-012	0	0.000000E+000
1	24.24237519	2.116850E-012	1.666685E-011	1	0.000000E+000
1	24.24270538	1.666685E-011	2.116850E-012	0	0.000000E+000
1	24.24276310	2.116850E-012	1.666685E-011	1	0.000000E+000
1	24.24294829	1.666685E-011	2.116850E-012	0	0.000000E+000
1	24.24507582	2.116850E-012	1.666685E-011	1	0.000000E+000
1	24.24510898	1.666685E-011	2.116850E-012	0	0.000000E+000
1	24.24531829	2.116850E-012	1.666685E-011	1	0.000000E+000
1	24.24538800	1.666685E-011	2.116850E-012	0	0.000000E+000
1	24.24566794	2.116850E-012	1.666685E-011	1	0.000000E+000
1	24.24585970	1.666685E-011	2.116850E-012	0	0.000000E+000
1	24.24653645	2.116850E-012	1.666685E-011	1	0.000000E+000
1	24.24665718	1.666685E-011	2.116850E-012	0	0.000000E+000
1	24.24759692	2.116850E-012	1.666685E-011	1	0.000000E+000
1	24.24762700	1.666685E-011	2.116850E-012	0	0.000000E+000
1	24.24793337	2.116850E-012	1.666685E-011	1	0.000000E+000
1	24.24799993	1.666685E-011	2.116850E-012	0	0.000000E+000
1	24.24879939	2.116850E-012	1.666685E-011	1	0.000000E+000
1	24.24896473	1.666685E-011	2.116850E-012	0	0.000000E+000
1	24.24903674	2.116850E-012	1.666685E-011	1	0.000000E+000
1	24.24940349	1.666685E-011	2.116850E-012	0	0.000000E+000
1	24.25065093	2.116850E-012	1.666685E-011	1	0.000000E+000
1	24.25092102	1.666685E-011	2.116850E-012	0	0.000000E+000
1	24.25134315	2.116850E-012	1.666685E-011	1	0.000000E+000
1	24.25137123	1.666685E-011	2.116850E-012	0	0.000000E+000
1	24.25175643	2.116850E-012	1.666685E-011	1	0.000000E+000
1	24.25198677	1.666685E-011	2.116850E-012	0	0.000000E+000
1	24.25476367	2.116850E-012	1.666685E-011	1	0.000000E+000
1	24.25494229	1.666685E-011	2.116850E-012	0	0.000000E+000
1	24.25802751	2.116850E-012	1.666685E-011	1	0.000000E+000
1	24.25803580	1.666685E-011	2.116850E-012	0	0.000000E+000
1	24.25818009	2.116850E-012	1.666685E-011	1	0.000000E+000
1	24.25832725	1.666685E-011	2.116850E-012	0	0.000000E+000
1	24.25876719	2.116850E-012	1.666685E-011	1	0.000000E+000
1	24.25896481	1.666685E-011	2.116850E-012	0	0.000000E+000
1	24.25913588	2.116850E-012	1.666685E-011	1	0.000000E+000
1	24.25929237	1.666685E-011	2.116850E-012	0	0.000000E+000
1	24.26008448	2.116850E-012	1.666685E-011	1	0.000000E+000
1	24.26028401	1.666685E-011	2.116850E-012	0	0.000000E+000
1	24.26402859	2.116850E-012	1.666685E-011	1	0.000000E+000
1	24.26419267	1.666685E-011	2.116850E-012	0	0.000000E+000
1	24.26429438	2.116850E-012	1.666685E-011	1	0.000000E+000
1	24.26442275	1.666685E-011	2.116850E-012	0	0.000000E+000
1	24.26456284	2.116850E-012	1.666685E-011	1	0.000000E+000
1	24.26465549	1.666685E-011	2.116850E-012	0	0.000000E+000
1	24.26575802	2.116850E-012	1.666685E-011	1	0.000000E+000
1	24.26621015	1.666685E-011	2.116850E-012	0	0.000000E+000
1	24.26633089	2.116850E-012	1.666685E-011	1	0.000000E+000
1	24.26637887	1.666685E-011	2.116850E-012	0	0.000000E+000
1	24.26772348	2.116850E-012	1.666685E-011	1	0.000000E+000
1	24.26808430	1.666685E-011	2.116850E-012	0	0.000000E+000
1	24.26849218	2.116850E-012	1.666685E-011	1	0.000000E+000
1	24.26858246	1.666685E-011	2.116850E-012	0	0.000000E+000
1	24.26897201	2.116850E-012	1.666685E-011	1	0.000000E+000
1	24.26905383	1.666685E-011	2.116850E-012	0	0.000000E+000
1	24.26917620	2.116850E-012	1.666685E-011	1	0.000000E+000
1	24.26937564	1.666685E-011	2.116850E-012	0	0.000000E+000
1	24.26985331	2.116850E-012	1.666685E-011	1	0.000000E+000
1	24.26992985	1.666685E-011	2.116850E-012	0	0.000000E+000
1	24.27030810	2.116850E-012	1.666685E-011	1	0.000000E+000
1	24.27039562	1.666685E-011	2.116850E-012	0	0.000000E+000
1	27.51448014	2.000905E-012	1.655090E-011	1	0.000000E+000
1	27.51452041	1.655090E-011	2.000905E-012	0	0.000000E+000
1	27.51646404	2.000905E-012	1.655090E-011	1	0.000000E+000
1	27.51663508	1.655090E-011	2.000905E-012	0	0.000000E+000
1	27.51751976	2.000905E-012	1.655090E-011	1	0.000000E+000
1	27.51780648	1.655090E-011	2.000905E-012	0	0.000000E+000
1	27.51811705	2.000905E-012	1.655090E-011	1	0.000000E+000
1	27.51816531	1.655090E-011	2.000905E-012	0	0.000000E+000
1	27.51846123	2.000905E-012	1.655090E-011	1	0.000000E+000
1	27.51850239	1.655090E-011	2.000905E-012	0	0.000000E+000
1	27.52358855	2.000905E-012	1.655090E-011	1	0.000000E+000
1	27.52371341	1.655090E-011	2.000905E-012	0	0.000000E+000
1	27.53003964	2.000905E-012	1.655090E-011	1	0.000000E+000
1	27.53049358	1.655090E-011	2.000905E-012	0	0.000000E+000
1	27.53284878	2.000905E-012	1.655090E-011	1	0.000000E+000
1	27.53308589	1.655090E-011	2.000905E-012	0	0.000000E+000
1	27.53384464	2.000905E-012	1.655090E-011	1	0.000000E+000
1	27.53389746	1.655090E-011	2.000905E-012	0	0.000000E+000
1	27.53493689	2.000905E-012	1.655090E-011	1	0.000000E+000
1	27.53502071	1.655090E-011	2.000905E-012	0	0.000000E+000
1	27.53635928	2.000905E-012	1.655090E-011	1	0.000000E+000
1	27.53638039	1.655090E-011	2.000905E-012	0	0.000000E+000
1	27.53791238	2.000905E-012	1.655090E-011	1	0.000000E+000
1	27.53800050	1.655090E-011	2.000905E-012	0	0.000000E+000
1	27.53914568	2.000905E-012	1.655090E-011	1	0.000000E+000
1	27.53942790	1.655090E-011	2.000905E-012	0	0.000000E+000
1	27.54045302	2.000905E-012	1.655090E-011	1	0.000000E+000
1	27.54057646	1.655090E-011	2.000905E-012	0	0.000000E+000
1	27.54294539	2.000905E-012	1.655090E-011	1	0.000000E+000
1	27.54301278	1.655090E-011	2.000905E-012	0	0.000000E+000
1	27.56244694	2.000905E-012	1.655090E-011	1	0.000000E+000
1	27.56268320	1.655090E-011	2.000905E-012	0	0.000000E+000
1	27.56272163	2.000905E-012	1.655090E-011	1	0.000000E+000
1	27.56283840	1.655090E-011	2.000905E-012	0	0.000000E+000
1	27.56391925	2.000905E-012	1.655090E-011	1	0.000000E+000
1	27.56447148	1.655090E-011	2.000905E-012	0	0.000000E+000
1	27.56515140	2.000905E-012	1.655090E-011	1	0.000000E+000
1	27.56519571	1.655090E-011	2.000905E-012	0	0.000000E+000
1	27.56544901	2.000905E-012	1.655090E-011	1	0.000000E+000
1	27.56553981	1.655090E-011	2.000905E-012	0	0.000000E+000
1	27.56575650	2.000905E-012	1.655090E-011	1	0.000000E+000
1	27.56586651	1.655090E-011	2.000905E-012	0	0.000000E+000
1	27.56695987	2.000905E-012	1.655090E-011	1	0.000000E+000
1	27.56698485	1.655090E-011	2.000905E-012	0	0.000000E+000
1	27.56713936	2.000905E-012	1.655090E-011	1	0.000000E+000
1	27.56721828	1.655090E-011	2.000905E-012	0	0.000000E+000
1	27.56851497	2.000905E-012	1.655090E-011	1	0.000000E+000
1	27.56884111	1.655090E-011	2.000905E-012	0	0.000000E+000
1	27.56981987	2.000905E-012	1.655090E-011	1	0.000000E+000
1	27.56992830	1.655090E-011	2.000905E-012	0	0.000000E+000
1	27.57043699	2.000905E-012	1.655090E-011	1	0.000000E+000
1	27.57046360	1.655090E-011	2.000905E-012	0	0.000000E+000
1	27.57087237	2.000905E-012	1.655090E-011	1	0.000000E+000
1	27.57094701	1.655090E-011	2.000905E-012	0	0.000000E+000
1	27.57133082	2.000905E-012	1.655090E-011	1	0.000000E+000
1	27.57143812	1.655090E-011	2.000905E-012	0	0.000000E+000
1	27.57208728	2.000905E-012	1.655090E-011	1	0.000000E+000
1	27.57217626	1.655090E-011	2.000905E-012	0	0.000000E+000
1	27.57237519	2.000905E-012	1.655090E-011	1	0.000000E+000
1	27.57238749	1.655090E-011	2.000905E-012	0	0.000000E+000
1	27.57245890	2.000905E-012	1.655090E-011	1	0.000000E+000
1	27.57249644	1.655090E-011	2.000905E-012	0	0.000000E+000
1	27.57613490	2.000905E-012	1.655090E-011	1	0.000000E+000
1	27.57652234	1.655090E-011	2.000905E-012	0	0.000000E+000
1	27.57667918	2.000905E-012	1.655090E-011	1	0.000000E+000
1	27.57671557	1.655090E-011	2.000905E-012	0	0.000000E+000
1	27.57819335	2.000905E-012	1.655090E-011	1	0.000000E+000
1	27.57822896	1.655090E-011	2.000905E-012	0	0.000000E+000
1	27.58049936	2.000905E-012	1.655090E-011	1	0.000000E+000
1	27.58083764	1.655090E-011	2.000905E-012	0	0.000000E+000
1	27.58385109	2.000905E-012	1.655090E-011	1	0.000000E+000
1	27.58404030	1.655090E-011	2.000905E-012	0	0.000000E+000
1	27.58422078	2.000905E-012	1.655090E-011	1	0.000000E+000
1	27.58434108	1.655090E-011	2.000905E-012	0	0.000000E+000
1	27.58480038	2.000905E-012	1.655090E-011	1	0.000000E+000
1	27.58490142	1.655090E-011	2.000905E-012	0	0.000000E+000
1	27.58526525	2.000905E-012	1.655090E-011	1	0.000000E+000
1	27.58549741	1.655090E-011	2.000905E-012	0	0.000000E+000
1	27.58575416	2.000905E-012	1.655090E-011	1	0.000000E+000
1	27.58579264	1.655090E-011	2.000905E-012	0	0.000000E+000
1	27.58810081	2.000905E-012	1.655090E-011	1	0.000000E+000
1	27.58811682	1.655090E-011	2.000905E-012	0	0.000000E+000
1	27.59021761	2.000905E-012	1.655090E-011	1	0.000000E+000
1	27.59033288	1.655090E-011	2.000905E-012	0	0.000000E+000
1	27.59204562	2.000905E-012	1.655090E-011	1	0.000000E+000
1	27.59218573	1.655090E-011	2.000905E-012	0	0.000000E+000
1	27.59285821	2.000905E-012	1.655090E-011	1	0.000000E+000
1	27.59289886	1.655090E-011	2.000905E-012	0	0.000000E+000
1	27.59330864	2.000905E-012	1.655090E-011	1	0.000000E+000
1	27.59342355	1.655090E-011	2.000905E-012	0	0.000000E+000
1	27.59408156	2.000905E-012	1.655090E-011	1	0.000000E+000
1	27.59412970	1.655090E-011	2.000905E-012	0	0.000000E+000
1	27.59513399	2.000905E-012	1.655090E-011	1	0.000000E+000
1	27.59540154	1.655090E-011	2.000905E-012	0	0.000000E+000
1	27.59581708	2.000905E-012	1.655090E-011	1	0.000000E+000
1	27.59584508	1.655090E-011	2.000905E-012	0	0.000000E+000
1	27.59614385	2.000905E-012	1.655090E-011	1	0.000000E+000
1	27.59619292	1.655090E-011	2.000905E-012	0	0.000000E+000
1	27.83764764	1.832323E-012	1.638232E-011	1	0.000000E+000
1	27.83764800	1.638232E-011	1.832323E-012	0	0.000000E+000
1	27.83764863	1.832323E-012	1.638232E-011	1	0.000000E+000
1	27.83767705	1.638232E-011	1.832323E-012	0	0.000000E+000
1	27.83800383	1.832323E-012	1.638232E-011	1	0.000000E+000
1	27.83808923	1.638232E-011	1.832323E-012	0	0.000000E+000
1	27.84048307	1.832323E-012	1.638232E-011	1	0.000000E+000
1	27.84163061	1.638232E-011	1.832323E-012	0	0.000000E+000
1	27.84251040	1.832323E-012	1.638232E-011	1	0.000000E+000
1	27.84282992	1.638232E-011	1.832323E-012	0	0.000000E+000
1	27.84292757	1.832323E-012	1.638232E-011	1	0.000000E+000
1	27.84296280	1.638232E-011	1.832323E-012	0	0.000000E+000
1	27.84308666	1.832323E-012	1.638232E-011	1	0.000000E+000
1	27.84324466	1.638232E-011	1.832323E-012	0	0.000000E+000
1	27.84348098	1.832323E-012	1.638232E-011	1	0.000000E+000
1	27.84354241	1.638232E-011	1.832323E-012	0	0.000000E+000
1	27.84367722	1.832323E-012	1.638232E-011	1	0.000000E+000
1	27.84372353	1.638232E-011	1.832323E-012	0	0.000000E+000
1	27.84379375	1.832323E-012	1.638232E-011	1	0.000000E+000
1	27.84389589	1.638232E-011	1.832323E-012	0	0.000000E+000
1	27.84396978	1.832323E-012	1.638232E-011	1	0.000000E+000
1	27.84404269	1.638232E-011	1.832323E-012	0	0.000000E+000
1	27.84498859	1.832323E-012	1.638232E-011	1	0.000000E+000
1	27.84507919	1.638232E-011	1.832323E-012	0	0.000000E+000
1	27.87031476	1.832323E-012	1.638232E-011	1	0.000000E+000
1	27.87034087	1.638232E-011	1.832323E-012	0	0.000000E+000
1	27.87309803	1.832323E-012	1.638232E-011	1	0.000000E+000
1	27.87317767	1.638232E-011	1.832323E-012	0	0.000000E+000
1	27.87385365	1.832323E-012	1.638232E-011	1	0.000000E+000
1	27.87387817	1.638232E-011	1.832323E-012	0	0.000000E+000
1	27.87521194	1.832323E-012	1.638232E-011	1	0.000000E+000
1	27.87531748	1.638232E-011	1.832323E-012	0	0.000000E+000
1	27.87544250	1.832323E-012	1.638232E-011	1	0.000000E+000
1	27.87565109	1.638232E-011	1.832323E-012	0	0.000000E+000
1	27.87569118	1.832323E-012	1.638232E-011	1	0.000000E+000
1	27.87570590	1.638232E-011	1.832323E-012	0	0.000000E+000
1	27.87576246	1.832323E-012	1.638232E-011	1	0.000000E+000
1	27.87617548	1.638232E-011	1.832323E-012	0	0.000000E+000
1	27.87644384	1.832323E-012	1.638232E-011	1	0.000000E+000
1	27.87670315	1.638232E-011	1.832323E-012	0	0.000000E+000
1	27.87777515	1.832323E-012	1.638232E-011	1	0.000000E+000
1	27.87781919	1.638232E-011	1.832323E-012	0	0.000000E+000
1	27.89299777	1.832323E-012	1.638232E-011	1	0.000000E+000
1	27.89304008	1.638232E-011	1.832323E-012	0	0.000000E+000
1	27.89483878	1.832323E-012	1.638232E-011	1	0.000000E+000
1	27.89492992	1.638232E-011	1.832323E-012	0	0.000000E+000
1	27.89590380	1.832323E-012	1.638232E-011	1	0.000000E+000
1	27.89602129	1.638232E-011	1.832323E-012	0	0.000000E+000
1	27.89663966	1.832323E-012	1.638232E-011	1	0.000000E+000
1	27.89681693	1.638232E-011	1.832323E-012	0	0.000000E+000
1	27.89696545	1.832323E-012	1.638232E-011	1	0.000000E+000
1	27.89724010	1.638232E-011	1.832323E-012	0	0.000000E+000
1	27.89727357	1.832323E-012	1.638232E-011	1	0.000000E+000
1	27.89747377	1.638232E-011	1.832323E-012	0	0.000000E+000
1	27.89773500	1.832323E-012	1.638232E-011	1	0.000000E+000
1	27.89786219	1.638232E-011	1.832323E-012	0	0.000000E+000
1	27.89826065	1.832323E-012	1.638232E-011	1	0.000000E+000
1	27.89827490	1.638232E-011	1.832323E-012	0	0.000000E+000
1	27.89903770	1.832323E-012	1.638232E-011	1	0.000000E+000
1	27.89914726	1.638232E-011	1.832323E-012	0	0.000000E+000
1	27.89932330	1.832323E-012	1.638232E-011	1	0.000000E+000
1	27.89942308	1.638232E-011	1.832323E-012	0	0.000000E+000
1	27.89963598	1.832323E-012	1.638232E-011	1	0.000000E+000
1	27.89968522	1.638232E-011	1.832323E-012	0	0.000000E+000
1	27.90018166	1.832323E-012	1.638232E-011	1	0.000000E+000
1	27.90023068	1.638232E-011	1.832323E-012	0	0.000000E+000
1	27.90242349	1.832323E-012	1.638232E-011	1	0.000000E+000
1	27.90254260	1.638232E-011	1.832323E-012	0	0.000000E+000
1	27.90329082	1.832323E-012	1.638232E-011	1	0.000000E+000
1	27.90359054	1.638232E-011	1.832323E-012	0	0.000000E+000
1	27.90482760	1.832323E-012	1.638232E-011	1	0.000000E+000
1	27.90494780	1.638232E-011	1.832323E-012	0	0.000000E+000
1	27.91220501	1.832323E-012	1.638232E-011	1	0.000000E+000
1	27.91231068	1.638232E-011	1.832323E-012	0	0.000000E+000
1	27.91237743	1.832323E-012	1.638232E-011	1	0.000000E+000
1	27.91239237	1.638232E-011	1.832323E-012	0	0.000000E+000
1	27.91579585	1.832323E-012	1.638232E-011	1	0.000000E+000
1	27.91618293	1.638232E-011	1.832323E-012	0	0.000000E+000
1	27.92589456	1.832323E-012	1.638232E-011	1	0.000000E+000
1	27.92610988	1.638232E-011	1.832323E-012	0	0.000000E+000
1	27.92687093	1.832323E-012	1.638232E-011	1	0.000000E+000
1	27.92695262	1.638232E-011	1.832323E-012	0	0.000000E+000
1	27.92830076	1.832323E-012	1.638232E-011	1	0.000000E+000
1	27.92838998	1.638232E-011	1.832323E-012	0	0.000000E+000
1	27.92841935	1.832323E-012	1.638232E-011	1	0.000000E+000
1	27.92870225	1.638232E-011	1.832323E-012	0	0.000000E+000
1	27.93057225	1.832323E-012	1.638232E-011	1	0.000000E+000
1	27.93061921	1.638232E-011	1.832323E-012	0	0.000000E+000
1	27.93108150	1.832323E-012	1.638232E-011	1	0.000000E+000
1	27.93126596	1.638232E-011	1.832323E-012	0	0.000000E+000
1	27.94432141	1.832323E-012	1.638232E-011	1	0.000000E+000
1	27.94470465	1.638232E-011	1.832323E-012	0	0.000000E+000
1	27.94523168	1.832323E-012	1.638232E-011	1	0.000000E+000
1	27.94523743	1.638232E-011	1.832323E-012	0	0.000000E+000
1	27.94544967	1.832323E-012	1.638232E-011	1	0.000000E+000
1	27.94552050	1.638232E-011	1.832323E-012	0	0.000000E+000
1	27.94699763	1.832323E-012	1.638232E-011	1	0.000000E+000
1	27.94701057	1.638232E-011	1.832323E-012	0	0.000000E+000
1	27.94779110	1.832323E-012	1.638232E-011	1	0.000000E+000
1	27.94815252	1.638232E-011	1.832323E-012	0	0.000000E+000
1	27.94832709	1.832323E-012	1.638232E-011	1	0.000000E+000
1	27.94843717	1.638232E-011	1.832323E-012	0	0.000000E+000
1	27.95011709	1.832323E-012	1.638232E-011	1	0.000000E+000
1	27.95015651	1.638232E-011	1.832323E-012	0	0.000000E+000
1	27.95095604	1.832323E-012	1.638232E-011	1	0.000000E+000
1	27.95113048	1.638232E-011	1.832323E-012	0	0.000000E+000
1	27.95253256	1.832323E-012	1.638232E-011	1	0.000000E+000
1	27.95258858	1.638232E-011	1.832323E-012	0	0.000000E+000
1	27.95349761	1.832323E-012	1.638232E-011	1	0.000000E+000
1	27.95358906	1.638232E-011	1.832323E-012	0	0.000000E+000
1	27.95425026	1.832323E-012	1.638232E-011	1	0.000000E+000
1	27.95455258	1.638232E-011	1.832323E-012	0	0.000000E+000
1	27.95468551	1.832323E-012	1.638232E-011	1	0.000000E+000
1	27.95475740	1.638232E-011	1.832323E-012	0	0.000000E+000
1	27.95609293	1.832323E-012	1.638232E-011	1	0.000000E+000
1	27.95617556	1.638232E-011	1.832323E-012	0	0.000000E+000
1	27.95683112	1.832323E-012	1.638232E-011	1	0.000000E+000
1	27.95690801	1.638232E-011	1.832323E-012	0	0.000000E+000
1	27.95928121	1.832323E-012	1.638232E-011	1	0.000000E+000
1	27.95936548	1.638232E-011	1.832323E-012	0	0.000000E+000
1	27.95997613	1.832323E-012	1.638232E-011	1	0.000000E+000
1	27.96006520	1.638232E-011	1.832323E-012	0	0.000000E+000
1	27.96292661	1.832323E-012	1.638232E-011	1	0.000000E+000
1	27.96311979	1.638232E-011	1.832323E-012	0	0.000000E+000
1	27.96325891	1.832323E-012	1.638232E-011	1	0.000000E+000
1	27.96342344	1.638232E-011	1.832323E-012	0	0.000000E+000
1	27.96428604	1.832323E-012	1.638232E-011	1	0.000000E+000
1	27.96448969	1.638232E-011	1.832323E-012	0	0.000000E+000
1	27.96482868	1.832323E-012	1.638232E-011	1	0.000000E+000
1	27.96486219	1.638232E-011	1.832323E-012	0	0.000000E+000
1	27.96490224	1.832323E-012	1.638232E-011	1	0.000000E+000
1	27.96491534	1.638232E-011	1.832323E-012	0	0.000000E+000
1	27.96524318	1.832323E-012	1.638232E-011	1	0.000000E+000
1	27.96547013	1.638232E-011	1.832323E-012	0	0.000000E+000
1	27.96699471	1.832323E-012	1.638232E-011	1	0.000000E+000
1	27.96701100	1.638232E-011	1.832323E-012	0	0.000000E+000
1	27.96826960	1.832323E-012	1.638232E-011	1	0.000000E+000
1	27.96845381	1.638232E-011	1.832323E-012	0	0.000000E+000
1	27.96859828	1.832323E-012	1.638232E-011	1	0.000000E+000
1	27.96874107	1.638232E-011	1.832323E-012	0	0.000000E+000
1	27.96943063	1.832323E-012	1.638232E-011	1	0.000000E+000
1	27.96953966	1.638232E-011	1.832323E-012	0	0.000000E+000
1	27.96957142	1.832323E-012	1.638232E-011	1	0.000000E+000
1	27.96958728	1.638232E-011	1.832323E-012	0	0.000000E+000
1	28.02851238	2.032529E-012	1.658253E-011	1	0.000000E+000
1	28.02851400	1.658253E-011	2.032529E-012	0	0.000000E+000
1	28.02851423	2.032529E-012	1.658253E-011	1	0.000000E+000
1	28.02854044	1.658253E-011	2.032529E-012	0	0.000000E+000
1	28.02946372	2.032529E-012	1.658253E-011	1	0.000000E+000
1	28.02967814	1.658253E-011	2.032529E-012	0	0.000000E+000
1	28.03071516	2.032529E-012	1.658253E-011	1	0.000000E+000
1	28.03072629	1.658253E-011	2.032529E-012	0	0.000000E+000
1	28.03075732	2.032529E-012	1.658253E-011	1	0.000000E+000
1	28.03084420	1.658253E-011	2.032529E-012	0	0.000000E+000
1	28.03110841	2.032529E-012	1.658253E-011	1	0.000000E+000
1	28.03124968	1.658253E-011	2.032529E-012	0	0.000000E+000
1	28.03351835	2.032529E-012	1.658253E-011	1	0.000000E+000
1	28.03352930	1.658253E-011	2.032529E-012	0	0.000000E+000
1	28.03505522	2.032529E-012	1.658253E-011	1	0.000000E+000
1	28.03512791	1.658253E-011	2.032529E-012	0	0.000000E+000
1	28.03859446	2.032529E-012	1.658253E-011	1	0.000000E+000
1	28.03874076	1.658253E-011	2.032529E-012	0	0.000000E+000
1	28.04042633	2.032529E-012	1.658253E-011	1	0.000000E+000
1	28.04045280	1.658253E-011	2.032529E-012	0	0.000000E+000
1	28.04056886	2.032529E-012	1.658253E-011	1	0.000000E+000
1	28.04058593	1.658253E-011	2.032529E-012	0	0.000000E+000
1	28.04156429	2.032529E-012	1.658253E-011	1	0.000000E+000
1	28.04170735	1.658253E-011	2.032529E-012	0	0.000000E+000
1	28.04178869	2.032529E-012	1.658253E-011	1	0.000000E+000
1	28.04180414	1.658253E-011	2.032529E-012	0	0.000000E+000
1	28.04185275	2.032529E-012	1.658253E-011	1	0.000000E+000
1	28.04191319	1.658253E-011	2.032529E-012	0	0.000000E+000
1	28.04292440	2.032529E-012	1.658253E-011	1	0.000000E+000
1	28.04313731	1.658253E-011	2.032529E-012	0	0.000000E+000
1	28.04325232	2.032529E-012	1.658253E-011	1	0.000000E+000
1	28.04349461	1.658253E-011	2.032529E-012	0	0.000000E+000
1	28.04352282	2.032529E-012	1.658253E-011	1	0.000000E+000
1	28.04361912	1.658253E-011	2.032529E-012	0	0.000000E+000
1	28.04462030	2.032529E-012	1.658253E-011	1	0.000000E+000
1	28.04490828	1.658253E-011	2.032529E-012	0	0.000000E+000
1	28.04561004	2.032529E-012	1.658253E-011	1	0.000000E+000
1	28.04563819	1.658253E-011	2.032529E-012	0	0.000000E+000
1	28.04567228	2.032529E-012	1.658253E-011	1	0.000000E+000
1	28.04575259	1.658253E-011	2.032529E-012	0	0.000000E+000
1	28.04584776	2.032529E-012	1.658253E-011	1	0.000000E+000
1	28.04595193	1.658253E-011	2.032529E-012	0	0.000000E+000
1	28.04633483	2.032529E-012	1.658253E-011	1	0.000000E+000
1	28.04646983	1.658253E-011	2.032529E-012	0	0.000000E+000
1	28.04726622	2.032529E-012	1.658253E-011	1	0.000000E+000
1	28.04731927	1.658253E-011	2.032529E-012	0	0.000000E+000
1	28.05025944	2.032529E-012	1.658253E-011	1	0.000000E+000
1	28.05061171	1.658253E-011	2.032529E-012	0	0.000000E+000
1	28.05253685	2.032529E-012	1.658253E-011	1	0.000000E+000
1	28.05266357	1.658253E-011	2.032529E-012	0	0.000000E+000
1	28.05279601	2.032529E-012	1.658253E-011	1	0.000000E+000
1	28.05299922	1.658253E-011	2.032529E-012	0	0.000000E+000
1	28.05337644	2.032529E-012	1.658253E-011	1	0.000000E+000
1	28.05358082	1.658253E-011	2.032529E-012	0	0.000000E+000
1	28.05399046	2.032529E-012	1.658253E-011	1	0.000000E+000
1	28.05404717	1.658253E-011	2.032529E-012	0	0.000000E+000
1	28.05419151	2.032529E-012	1.658253E-011	1	0.000000E+000
1	28.05424327	1.658253E-011	2.032529E-012	0	0.000000E+000
1	28.05509044	2.032529E-012	1.658253E-011	1	0.000000E+000
1	28.05514991	1.658253E-011	2.032529E-012	0	0.000000E+000
1	28.05983930	2.032529E-012	1.658253E-011	1	0.000000E+000
1	28.05992038	1.658253E-011	2.032529E-012	0	0.000000E+000
1	28.06107975	2.032529E-012	1.658253E-011	1	0.000000E+000
1	28.06109259	1.658253E-011	2.032529E-012	0	0.000000E+000
1	28.06130170	2.032529E-012	1.658253E-011	1	0.000000E+000
1	28.06131460	1.658253E-011	2.032529E-012	0	0.000000E+000
1	28.06151691	2.032529E-012	1.658253E-011	1	0.000000E+000
1	28.06154567	1.658253E-011	2.032529E-012	0	0.000000E+000
1	28.06215514	2.032529E-012	1.658253E-011	1	0.000000E+000
1	28.06233633	1.658253E-011	2.032529E-012	0	0.000000E+000
1	28.06256639	2.032529E-012	1.658253E-011	1	0.000000E+000
1	28.06261391	1.658253E-011	2.032529E-012	0	0.000000E+000
1	28.06466156	2.032529E-012	1.658253E-011	1	0.000000E+000
1	28.06486072	1.658253E-011	2.032529E-012	0	0.000000E+000
1	28.06499145	2.032529E-012	1.658253E-011	1	0.000000E+000
1	28.06509139	1.658253E-011	2.032529E-012	0	0.000000E+000
1	28.06639990	2.032529E-012	1.658253E-011	1	0.000000E+000
1	28.06641141	1.658253E-011	2.032529E-012	0	0.000000E+000
1	28.06722941	2.032529E-012	1.658253E-011	1	0.000000E+000
1	28.06724784	1.658253E-011	2.032529E-012	0	0.000000E+000
1	28.06767450	2.032529E-012	1.658253E-011	1	0.000000E+000
1	28.06780597	1.658253E-011	2.032529E-012	0	0.000000E+000
1	28.06801410	2.032529E-012	1.658253E-011	1	0.000000E+000
1	28.06803602	1.658253E-011	2.032529E-012	0	0.000000E+000
1	28.06821697	2.032529E-012	1.658253E-011	1	0.000000E+000
1	28.06823593	1.658253E-011	2.032529E-012	0	0.000000E+000
1	28.06897598	2.032529E-012	1.658253E-011	1	0.000000E+000
1	28.06934756	1.658253E-011	2.032529E-012	0	0.000000E+000
1	28.06966404	2.032529E-012	1.658253E-011	1	0.000000E+000
1	28.06971787	1.658253E-011	2.032529E-012	0	0.000000E+000
1	28.07116161	2.032529E-012	1.658253E-011	1	0.000000E+000
1	28.07116903	1.658253E-011	2.032529E-012	0	0.000000E+000
1	28.07160633	2.032529E-012	1.658253E-011	1	0.000000E+000
1	28.07165106	1.658253E-011	2.032529E-012	0	0.000000E+000
1	28.07261491	2.032529E-012	1.658253E-011	1	0.000000E+000
1	28.07266741	1.658253E-011	2.032529E-012	0	0.000000E+000
1	28.07408979	2.032529E-012	1.658253E-011	1	0.000000E+000
1	28.07412099	1.658253E-011	2.032529E-012	0	0.000000E+000
1	28.07536947	2.032529E-012	1.658253E-011	1	0.000000E+000
1	28.07540593	1.658253E-011	2.032529E-012	0	0.000000E+000
1	28.07589603	2.032529E-012	1.658253E-011	1	0.000000E+000
1	28.07594015	1.658253E-011	2.032529E-012	0	0.000000E+000
1	28.07615484	2.032529E-012	1.658253E-011	1	0.000000E+000
1	28.07643157	1.658253E-011	2.032529E-012	0	0.000000E+000
1	28.07656865	2.032529E-012	1.658253E-011	1	0.000000E+000
1	28.07661159	1.658253E-011	2.032529E-012	0	0.000000E+000
1	28.07675119	2.032529E-012	1.658253E-011	1	0.000000E+000
1	28.07678490	1.658253E-011	2.032529E-012	0	0.000000E+000
1	28.08471187	2.032529E-012	1.658253E-011	1	0.000000E+000
1	28.08490488	1.658253E-011	2.032529E-012	0	0.000000E+000
1	28.08538144	2.032529E-012	1.658253E-011	1	0.000000E+000
1	28.08542732	1.658253E-011	2.032529E-012	0	0.000000E+000
1	28.08617157	2.032529E-012	1.658253E-011	1	0.000000E+000
1	28.08629650	1.658253E-011	2.032529E-012	0	0.000000E+000
1	28.08686999	2.032529E-012	1.658253E-011	1	0.000000E+000
1	28.08693107	1.658253E-011	2.032529E-012	0	0.000000E+000
1	28.09003040	2.032529E-012	1.658253E-011	1	0.000000E+000
1	28.09010019	1.658253E-011	2.032529E-012	0	0.000000E+000
1	28.09081396	2.032529E-012	1.658253E-011	1	0.000000E+000
1	28.09090320	1.658253E-011	2.032529E-012	0	0.000000E+000
1	28.09117504	2.032529E-012	1.658253E-011	1	0.000000E+000
1	28.09125006	1.658253E-011	2.032529E-012	0	0.000000E+000
1	28.09307430	2.032529E-012	1.658253E-011	1	0.000000E+000
1	28.09315334	1.658253E-011	2.032529E-012	0	0.000000E+000
1	29.05664145	1.777490E-012	1.632749E-011	1	0.000000E+000
1	29.05667257	1.632749E-011	1.777490E-012	0	0.000000E+000
1	29.05691384	1.777490E-012	1.632749E-011	1	0.000000E+000
1	29.05733223	1.632749E-011	1.777490E-012	0	0.000000E+000
1	29.05875731	1.777490E-012	1.632749E-011	1	0.000000E+000
1	29.05884506	1.632749E-011	1.777490E-012	0	0.000000E+000
1	29.06050815	1.777490E-012	1.632749E-011	1	0.000000E+000
1	29.06065660	1.632749E-011	1.777490E-012	0	0.000000E+000
1	29.06131925	1.777490E-012	1.632749E-011	1	0.000000E+000
1	29.06134848	1.632749E-011	1.777490E-012	0	0.000000E+000
1	29.06144072	1.777490E-012	1.632749E-011	1	0.000000E+000
1	29.06147405	1.632749E-011	1.777490E-012	0	0.000000E+000
1	29.06252968	1.777490E-012	1.632749E-011	1	0.000000E+000
1	29.06255040	1.632749E-011	1.777490E-012	0	0.000000E+000
1	29.06317334	1.777490E-012	1.632749E-011	1	0.000000E+000
1	29.06343313	1.632749E-011	1.777490E-012	0	0.000000E+000
1	29.06373597	1.777490E-012	1.632749E-011	1	0.000000E+000
1	29.06380816	1.632749E-011	1.777490E-012	0	0.000000E+000
1	29.06500469	1.777490E-012	1.632749E-011	1	0.000000E+000
1	29.06539656	1.632749E-011	1.777490E-012	0	0.000000E+000
1	29.06738593	1.777490E-012	1.632749E-011	1	0.000000E+000
1	29.06753940	1.632749E-011	1.777490E-012	0	0.000000E+000
1	29.06785906	1.777490E-012	1.632749E-011	1	0.000000E+000
1	29.06811108	1.632749E-011	1.777490E-012	0	0.000000E+000
1	29.06906471	1.777490E-012	1.632749E-011	1	0.000000E+000
1	29.06922768	1.632749E-011	1.777490E-012	0	0.000000E+000
1	29.06930839	1.777490E-012	1.632749E-011	1	0.000000E+000
1	29.06947566	1.632749E-011	1.777490E-012	0	0.000000E+000
1	29.07001959	1.777490E-012	1.632749E-011	1	0.000000E+000
1	29.07009225	1.632749E-011	1.777490E-012	0	0.000000E+000
1	29.07015789	1.777490E-012	1.632749E-011	1	0.000000E+000
1	29.07022311	1.632749E-011	1.777490E-012	0	0.000000E+000
1	29.07411093	1.777490E-012	1.632749E-011	1	0.000000E+000
1	29.07427165	1.632749E-011	1.777490E-012	0	0.000000E+000
1	29.07762029	1.777490E-012	1.632749E-011	1	0.000000E+000
1	29.07765075	1.632749E-011	1.777490E-012	0	0.000000E+000
1	29.07819748	1.777490E-012	1.632749E-011	1	0.000000E+000
1	29.07826348	1.632749E-011	1.777490E-012	0	0.000000E+000
1	29.07849252	1.777490E-012	1.632749E-011	1	0.000000E+000
1	29.07875664	1.632749E-011	1.777490E-012	0	0.000000E+000
1	29.08013814	1.777490E-012	1.632749E-011	1	0.000000E+000
1	29.08014741	1.632749E-011	1.777490E-012	0	0.000000E+000
1	29.08321383	1.777490E-012	1.632749E-011	1	0.000000E+000
1	29.08325372	1.632749E-011	1.777490E-012	0	0.000000E+000
1	29.08338918	1.777490E-012	1.632749E-011	1	0.000000E+000
1	29.08345703	1.632749E-011	1.777490E-012	0	0.000000E+000
1	29.08396888	1.777490E-012	1.632749E-011	1	0.000000E+000
1	29.08399079	1.632749E-011	1.777490E-012	0	0.000000E+000
1	29.08478171	1.777490E-012	1.632749E-011	1	0.000000E+000
1	29.08484459	1.632749E-011	1.777490E-012	0	0.000000E+000
1	29.08567788	1.777490E-012	1.632749E-011	1	0.000000E+000
1	29.08580868	1.632749E-011	1.777490E-012	0	0.000000E+000
1	29.08744532	1.777490E-012	1.632749E-011	1	0.000000E+000
1	29.08749591	1.632749E-011	1.777490E-012	0	0.000000E+000
1	29.08813603	1.777490E-012	1.632749E-011	1	0.000000E+000
1	29.08837243	1.632749E-011	1.777490E-012	0	0.000000E+000
1	29.08929471	1.777490E-012	1.632749E-011	1	0.000000E+000
1	29.08939923	1.632749E-011	1.777490E-012	0	0.000000E+000
1	29.09110588	1.777490E-012	1.632749E-011	1	0.000000E+000
1	29.09132405	1.632749E-011	1.777490E-012	0	0.000000E+000
1	29.09139803	1.777490E-012	1.632749E-011	1	0.000000E+000
1	29.09176346	1.632749E-011	1.777490E-012	0	0.000000E+000
1	29.09210075	1.777490E-012	1.632749E-011	1	0.000000E+000
1	29.09228320	1.632749E-011	1.777490E-012	0	0.000000E+000
1	29.09259357	1.777490E-012	1.632749E-011	1	0.000000E+000
1	29.09266003	1.632749E-011	1.777490E-012	0	0.000000E+000
1	29.09546194	1.777490E-012	1.632749E-011	1	0.000000E+000
1	29.09566518	1.632749E-011	1.777490E-012	0	0.000000E+000
1	29.09717865	1.777490E-012	1.632749E-011	1	0.000000E+000
1	29.09731873	1.632749E-011	1.777490E-012	0	0.000000E+000
1	29.09793897	1.777490E-012	1.632749E-011	1	0.000000E+000
1	29.09816430	1.632749E-011	1.777490E-012	0	0.000000E+000
1	29.09935112	1.777490E-012	1.632749E-011	1	0.000000E+000
1	29.09955172	1.632749E-011	1.777490E-012	0	0.000000E+000
1	29.10042885	1.777490E-012	1.632749E-011	1	0.000000E+000
1	29.10047427	1.632749E-011	1.777490E-012	0	0.000000E+000
1	29.10084238	1.777490E-012	1.632749E-011	1	0.000000E+000
1	29.10088462	1.632749E-011	1.777490E-012	0	0.000000E+000
1	29.10102208	1.777490E-012	1.632749E-011	1	0.000000E+000
1	29.10113363	1.632749E-011	1.777490E-012	0	0.000000E+000
1	29.10116472	1.777490E-012	1.632749E-011	1	0.000000E+000
1	29.10139488	1.632749E-011	1.777490E-012	0	0.000000E+000
1	29.10255057	1.777490E-012	1.632749E-011	1	0.000000E+000
1	29.10273674	1.632749E-011	1.777490E-012	0	0.000000E+000
1	29.10293725	1.777490E-012	1.632749E-011	1	0.000000E+000
1	29.10305145	1.632749E-011	1.777490E-012	0	0.000000E+000
1	29.10361129	1.777490E-012	1.632749E-011	1	0.000000E+000
1	29.10380972	1.632749E-011	1.777490E-012	0	0.000000E+000
1	29.10425716	1.777490E-012	1.632749E-011	1	0.000000E+000
1	29.10438524	1.632749E-011	1.777490E-012	0	0.000000E+000
1	29.10446339	1.777490E-012	1.632749E-011	1	0.000000E+000
1	29.10456547	1.632749E-011	1.777490E-012	0	0.000000E+000
1	29.10539817	1.777490E-012	1.632749E-011	1	0.000000E+000
1	29.10546644	1.632749E-011	1.777490E-012	0	0.000000E+000
1	29.10574949	1.777490E-012	1.632749E-011	1	0.000000E+000
1	29.10605280	1.632749E-011	1.777490E-012	0	0.000000E+000
1	29.10640974	1.777490E-012	1.632749E-011	1	0.000000E+000
1	29.10656807	1.632749E-011	1.777490E-012	0	0.000000E+000
1	29.10703892	1.777490E-012	1.632749E-011	1	0.000000E+000
1	29.10709931	1.632749E-011	1.777490E-012	0	0.000000E+000
1	29.10785804	1.777490E-012	1.632749E-011	1	0.000000E+000
1	29.10813969	1.632749E-011	1.777490E-012	0	0.000000E+000
1	29.10912396	1.777490E-012	1.632749E-011	1	0.000000E+000
1	29.10922008	1.632749E-011	1.777490E-012	0	0.000000E+000
1	29.11042094	1.777490E-012	1.632749E-011	1	0.000000E+000
1	29.11082834	1.632749E-011	1.777490E-012	0	0.000000E+000
1	29.11099781	1.777490E-012	1.632749E-011	1	0.000000E+000
1	29.11120086	1.632749E-011	1.777490E-012	0	0.000000E+000
1	29.11245936	1.777490E-012	1.632749E-011	1	0.000000E+000
1	29.11248245	1.632749E-011	1.777490E-012	0	0.000000E+000
1	29.11298780	1.777490E-012	1.632749E-011	1	0.000000E+000
1	29.11302252	1.632749E-011	1.777490E-012	0	0.000000E+000
1	29.11366824	1.777490E-012	1.632749E-011	1	0.000000E+000
1	29.11386401	1.632749E-011	1.777490E-012	0	0.000000E+000
1	29.11408076	1.777490E-012	1.632749E-011	1	0.000000E+000
1	29.11415746	1.632749E-011	1.777490E-012	0	0.000000E+000
1	29.11458641	1.777490E-012	1.632749E-011	1	0.000000E+000
1	29.11468748	1.632749E-011	1.777490E-012	0	0.000000E+000
1	29.11519830	1.777490E-012	1.632749E-011	1	0.000000E+000
1	29.11539988	1.632749E-011	1.777490E-012	0	0.000000E+000
1	29.11757915	1.777490E-012	1.632749E-011	1	0.000000E+000
1	29.11760545	1.632749E-011	1.777490E-012	0	0.000000E+000
1	29.11802700	1.777490E-012	1.632749E-011	1	0.000000E+000
1	29.11808818	1.632749E-011	1.777490E-012	0	0.000000E+000
1	29.12080888	1.777490E-012	1.632749E-011	1	0.000000E+000
1	29.12098204	1.632749E-011	1.777490E-012	0	0.000000E+000
1	29.12227899	1.777490E-012	1.632749E-011	1	0.000000E+000
1	29.12230619	1.632749E-011	1.777490E-012	0	0.000000E+000
1	29.12233928	1.777490E-012	1.632749E-011	1	0.000000E+000
1	29.12241260	1.632749E-011	1.777490E-012	0	0.000000E+000
1	29.12361512	1.777490E-012	1.632749E-011	1	0.000000E+000
1	29.12371150	1.632749E-011	1.777490E-012	0	0.000000E+000
1	29.12387899	1.777490E-012	1.632749E-011	1	0.000000E+000
1	29.12410778	1.632749E-011	1.777490E-012	0	0.000000E+000
1	29.12791651	1.777490E-012	1.632749E-011	1	0.000000E+000
1	29.12793985	1.632749E-011	1.777490E-012	0	0.000000E+000
1	29.12812788	1.777490E-012	1.632749E-011	1	0.000000E+000
1	29.12817577	1.632749E-011	1.777490E-012	0	0.000000E+000
1	29.12943636	1.777490E-012	1.632749E-011	1	0.000000E+000
1	29.12949727	1.632749E-011	1.777490E-012	0	0.000000E+000
1	30.76229480	1.775603E-012	1.632560E-011	1	0.000000E+000
1	30.76229600	1.632560E-011	1.775603E-012	0	0.000000E+000
1	30.76229735	1.775603E-012	1.632560E-011	1	0.000000E+000
1	30.76233205	1.632560E-011	1.775603E-012	0	0.000000E+000
1	30.76234914	1.775603E-012	1.632560E-011	1	0.000000E+000
1	30.76239029	1.632560E-011	1.775603E-012	0	0.000000E+000
1	30.76247701	1.775603E-012	1.632560E-011	1	0.000000E+000
1	30.76255677	1.632560E-011	1.775603E-012	0	0.000000E+000
1	30.76282871	1.775603E-012	1.632560E-011	1	0.000000E+000
1	30.76288719	1.632560E-011	1.775603E-012	0	0.000000E+000
1	30.76334066	1.775603E-012	1.632560E-011	1	0.000000E+000
1	30.76336209	1.632560E-011	1.775603E-012	0	0.000000E+000
1	30.76460352	1.775603E-012	1.632560E-011	1	0.000000E+000
1	30.76482516	1.632560E-011	1.775603E-012	0	0.000000E+000
1	30.76620937	1.775603E-012	1.632560E-011	1	0.000000E+000
1	30.76635671	1.632560E-011	1.775603E-012	0	0.000000E+000
1	30.76647238	1.775603E-012	1.632560E-011	1	0.000000E+000
1	30.76649981	1.632560E-011	1.775603E-012	0	0.000000E+000
1	30.76670400	1.775603E-012	1.632560E-011	1	0.000000E+000
1	30.76695363	1.632560E-011	1.775603E-012	0	0.000000E+000
1	30.76911476	1.775603E-012	1.632560E-011	1	0.000000E+000
1	30.76916014	1.632560E-011	1.775603E-012	0	0.000000E+000
1	30.76925616	1.775603E-012	1.632560E-011	1	0.000000E+000
1	30.76975498	1.632560E-011	1.775603E-012	0	0.000000E+000
1	30.77094414	1.775603E-012	1.632560E-011	1	0.000000E+000
1	30.77098733	1.632560E-011	1.775603E-012	0	0.000000E+000
1	30.77142746	1.775603E-012	1.632560E-011	1	0.000000E+000
1	30.77143951	1.632560E-011	1.775603E-012	0	0.000000E+000
1	30.77270967	1.775603E-012	1.632560E-011	1	0.000000E+000
1	30.77281736	1.632560E-011	1.775603E-012	0	0.000000E+000
1	30.77352626	1.775603E-012	1.632560E-011	1	0.000000E+000
1	30.77376344	1.632560E-011	1.775603E-012	0	0.000000E+000
1	30.77387203	1.775603E-012	1.632560E-011	1	0.000000E+000
1	30.77394444	1.632560E-011	1.775603E-012	0	0.000000E+000
1	30.77492490	1.775603E-012	1.632560E-011	1	0.000000E+000
1	30.77511452	1.632560E-011	1.775603E-012	0	0.000000E+000
1	30.78215521	1.775603E-012	1.632560E-011	1	0.000000E+000
1	30.78221203	1.632560E-011	1.775603E-012	0	0.000000E+000
1	30.78377987	1.775603E-012	1.632560E-011	1	0.000000E+000
1	30.78389828	1.632560E-011	1.775603E-012	0	0.000000E+000
1	30.78457686	1.775603E-012	1.632560E-011	1	0.000000E+000
1	30.78489634	1.632560E-011	1.775603E-012	0	0.000000E+000
1	30.78680219	1.775603E-012	1.632560E-011	1	0.000000E+000
1	30.78681212	1.632560E-011	1.775603E-012	0	0.000000E+000
1	30.78782972	1.775603E-012	1.632560E-011	1	0.000000E+000
1	30.78791571	1.632560E-011	1.775603E-012	0	0.000000E+000
1	30.78824146	1.775603E-012	1.632560E-011	1	0.000000E+000
1	30.78838384	1.632560E-011	1.775603E-012	0	0.000000E+000
1	30.78850329	1.775603E-012	1.632560E-011	1	0.000000E+000
1	30.78867730	1.632560E-011	1.775603E-012	0	0.000000E+000
1	30.78939361	1.775603E-012	1.632560E-011	1	0.000000E+000
1	30.78942434	1.632560E-011	1.775603E-012	0	0.000000E+000
1	30.79011573	1.775603E-012	1.632560E-011	1	0.000000E+000
1	30.79025202	1.632560E-011	1.775603E-012	0	0.000000E+000
1	30.81219830	1.775603E-012	1.632560E-011	1	0.000000E+000
1	30.81222274	1.632560E-011	1.775603E-012	0	0.000000E+000
1	30.81243817	1.775603E-012	1.632560E-011	1	0.000000E+000
1	30.81244934	1.632560E-011	1.775603E-012	0	0.000000E+000
1	30.81289175	1.775603E-012	1.632560E-011	1	0.000000E+000
1	30.81306297	1.632560E-011	1.775603E-012	0	0.000000E+000
1	30.81398887	1.775603E-012	1.632560E-011	1	0.000000E+000
1	30.81413441	1.632560E-011	1.775603E-012	0	0.000000E+000
1	30.81430765	1.775603E-012	1.632560E-011	1	0.000000E+000
1	30.81445864	1.632560E-011	1.775603E-012	0	0.000000E+000
1	30.81448355	1.775603E-012	1.632560E-011	1	0.000000E+000
1	30.81450059	1.632560E-011	1.775603E-012	0	0.000000E+000
1	30.81726928	1.775603E-012	1.632560E-011	1	0.000000E+000
1	30.81733756	1.632560E-011	1.775603E-012	0	0.000000E+000
1	30.81751596	1.775603E-012	1.632560E-011	1	0.000000E+000
1	30.81772967	1.632560E-011	1.775603E-012	0	0.000000E+000
1	30.89599882	1.968886E-012	1.651889E-011	1	0.000000E+000
1	30.89599900	1.651889E-011	1.968886E-012	0	0.000000E+000
1	30.89600190	1.968886E-012	1.651889E-011	1	0.000000E+000
1	30.89608857	1.651889E-011	1.968886E-012	0	0.000000E+000
1	30.89612649	1.968886E-012	1.651889E-011	1	0.000000E+000
1	30.89616415	1.651889E-011	1.968886E-012	0	0.000000E+000
1	30.89622885	1.968886E-012	1.651889E-011	1	0.000000E+000
1	30.89635659	1.651889E-011	1.968886E-012	0	0.000000E+000
1	30.89806980	1.968886E-012	1.651889E-011	1	0.000000E+000
1	30.89818432	1.651889E-011	1.968886E-012	0	0.000000E+000
1	30.89891022	1.968886E-012	1.651889E-011	1	0.000000E+000
1	30.89896110	1.651889E-011	1.968886E-012	0	0.000000E+000
1	30.89927504	1.968886E-012	1.651889E-011	1	0.000000E+000
1	30.89944303	1.651889E-011	1.968886E-012	0	0.000000E+000
1	30.90088094	1.968886E-012	1.651889E-011	1	0.000000E+000
1	30.90096722	1.651889E-011	1.968886E-012	0	0.000000E+000
1	30.90218902	1.968886E-012	1.651889E-011	1	0.000000E+000
1	30.90225097	1.651889E-011	1.968886E-012	0	0.000000E+000
1	30.90524240	1.968886E-012	1.651889E-011	1	0.000000E+000
1	30.90538869	1.651889E-011	1.968886E-012	0	0.000000E+000
1	30.90553994	1.968886E-012	1.651889E-011	1	0.000000E+000
1	30.90557488	1.651889E-011	1.968886E-012	0	0.000000E+000
1	30.90566992	1.968886E-012	1.651889E-011	1	0.000000E+000
1	30.90576051	1.651889E-011	1.968886E-012	0	0.000000E+000
1	30.90627455	1.968886E-012	1.651889E-011	1	0.000000E+000
1	30.90633436	1.651889E-011	1.968886E-012	0	0.000000E+000
1	30.90657623	1.968886E-012	1.651889E-011	1	0.000000E+000
1	30.90677817	1.651889E-011	1.968886E-012	0	0.000000E+000
1	30.90991231	1.968886E-012	1.651889E-011	1	0.000000E+000
1	30.90995647	1.651889E-011	1.968886E-012	0	0.000000E+000
1	30.91005715	1.968886E-012	1.651889E-011	1	0.000000E+000
1	30.91025322	1.651889E-011	1.968886E-012	0	0.000000E+000
1	30.91111732	1.968886E-012	1.651889E-011	1	0.000000E+000
1	30.91128774	1.651889E-011	1.968886E-012	0	0.000000E+000
1	30.91137506	1.968886E-012	1.651889E-011	1	0.000000E+000
1	30.91150343	1.651889E-011	1.968886E-012	0	0.000000E+000
1	30.91157011	1.968886E-012	1.651889E-011	1	0.000000E+000
1	30.91163759	1.651889E-011	1.968886E-012	0	0.000000E+000
1	30.91283046	1.968886E-012	1.651889E-011	1	0.000000E+000
1	30.91301100	1.651889E-011	1.968886E-012	0	0.000000E+000
1	30.91309093	1.968886E-012	1.651889E-011	1	0.000000E+000
1	30.91316191	1.651889E-011	1.968886E-012	0	0.000000E+000
1	30.91531194	1.968886E-012	1.651889E-011	1	0.000000E+000
1	30.91546180	1.651889E-011	1.968886E-012	0	0.000000E+000
1	30.91556090	1.968886E-012	1.651889E-011	1	0.000000E+000
1	30.91566128	1.651889E-011	1.968886E-012	0	0.000000E+000
1	30.91932806	1.968886E-012	1.651889E-011	1	0.000000E+000
1	30.91937631	1.651889E-011	1.968886E-012	0	0.000000E+000
1	30.92052573	1.968886E-012	1.651889E-011	1	0.000000E+000
1	30.92058000	1.651889E-011	1.968886E-012	0	0.000000E+000
1	30.92284454	1.968886E-012	1.651889E-011	1	0.000000E+000
1	30.92295005	1.651889E-011	1.968886E-012	0	0.000000E+000
1	30.92310135	1.968886E-012	1.651889E-011	1	0.000000E+000
1	30.92320054	1.651889E-011	1.968886E-012	0	0.000000E+000
1	30.92450252	1.968886E-012	1.651889E-011	1	0.000000E+000
1	30.92455345	1.651889E-011	1.968886E-012	0	0.000000E+000
1	30.92500689	1.968886E-012	1.651889E-011	1	0.000000E+000
1	30.92535627	1.651889E-011	1.968886E-012	0	0.000000E+000
1	30.92612375	1.968886E-012	1.651889E-011	1	0.000000E+000
1	30.92647334	1.651889E-011	1.968886E-012	0	0.000000E+000
1	30.92653999	1.968886E-012	1.651889E-011	1	0.000000E+000
1	30.92659054	1.651889E-011	1.968886E-012	0	0.000000E+000
1	30.92689466	1.968886E-012	1.651889E-011	1	0.000000E+000
1	30.92691917	1.651889E-011	1.968886E-012	0	0.000000E+000
1	30.93273768	1.968886E-012	1.651889E-011	1	0.000000E+000
1	30.93290540	1.651889E-011	1.968886E-012	0	0.000000E+000
1	30.93326828	1.968886E-012	1.651889E-011	1	0.000000E+000
1	30.93334596	1.651889E-011	1.968886E-012	0	0.000000E+000
1	30.93417660	1.968886E-012	1.651889E-011	1	0.000000E+000
1	30.93421389	1.651889E-011	1.968886E-012	0	0.000000E+000
1	30.93430104	1.968886E-012	1.651889E-011	1	0.000000E+000
1	30.93471602	1.651889E-011	1.968886E-012	0	0.000000E+000
1	30.93665010	1.968886E-012	1.651889E-011	1	0.000000E+000
1	30.93683002	1.651889E-011	1.968886E-012	0	0.000000E+000
1	30.93691336	1.968886E-012	1.651889E-011	1	0.000000E+000
1	30.93695727	1.651889E-011	1.968886E-012	0	0.000000E+000
1	30.94153026	1.968886E-012	1.651889E-011	1	0.000000E+000
1	30.94159242	1.651889E-011	1.968886E-012	0	0.000000E+000
1	30.94258711	1.968886E-012	1.651889E-011	1	0.000000E+000
1	30.94269660	1.651889E-011	1.968886E-012	0	0.000000E+000
1	30.94407287	1.968886E-012	1.651889E-011	1	0.000000E+000
1	30.94417073	1.651889E-011	1.968886E-012	0	0.000000E+000
1	30.94457215	1.968886E-012	1.651889E-011	1	0.000000E+000
1	30.94467840	1.651889E-011	1.968886E-012	0	0.000000E+000
1	30.94470130	1.968886E-012	1.651889E-011	1	0.000000E+000
1	30.94476747	1.651889E-011	1.968886E-012	0	0.000000E+000
1	30.94486455	1.968886E-012	1.651889E-011	1	0.000000E+000
1	30.94509669	1.651889E-011	1.968886E-012	0	0.000000E+000
1	30.94531660	1.968886E-012	1.651889E-011	1	0.000000E+000
1	30.94554135	1.651889E-011	1.968886E-012	0	0.000000E+000
1	30.94671813	1.968886E-012	1.651889E-011	1	0.000000E+000
1	30.94683498	1.651889E-011	1.968886E-012	0	0.000000E+000
1	30.94777265	1.968886E-012	1.651889E-011	1	0.000000E+000
1	30.94785532	1.651889E-011	1.968886E-012	0	0.000000E+000
1	30.94847695	1.968886E-012	1.651889E-011	1	0.000000E+000
1	30.94871136	1.651889E-011	1.968886E-012	0	0.000000E+000
1	30.95046153	1.968886E-012	1.651889E-011	1	0.000000E+000
1	30.95048910	1.651889E-011	1.968886E-012	0	0.000000E+000
1	30.95102959	1.968886E-012	1.651889E-011	1	0.000000E+000
1	30.95105191	1.651889E-011	1.968886E-012	0	0.000000E+000
1	30.95247025	1.968886E-012	1.651889E-011	1	0.000000E+000
1	30.95256629	1.651889E-011	1.968886E-012	0	0.000000E+000
1	30.95331028	1.968886E-012	1.651889E-011	1	0.000000E+000
1	30.95341603	1.651889E-011	1.968886E-012	0	0.000000E+000
1	30.95373233	1.968886E-012	1.651889E-011	1	0.000000E+000
1	30.95392052	1.651889E-011	1.968886E-012	0	0.000000E+000
1	30.95557494	1.968886E-012	1.651889E-011	1	0.000000E+000
1	30.95568863	1.651889E-011	1.968886E-012	0	0.000000E+000
1	30.95778368	1.968886E-012	1.651889E-011	1	0.000000E+000
1	30.95800188	1.651889E-011	1.968886E-012	0	0.000000E+000
1	30.95836350	1.968886E-012	1.651889E-011	1	0.000000E+000
1	30.95873724	1.651889E-011	1.968886E-012	0	0.000000E+000
1	30.95977302	1.968886E-012	1.651889E-011	1	0.000000E+000
1	30.95983764	1.651889E-011	1.968886E-012	0	0.000000E+000
1	30.96097803	1.968886E-012	1.651889E-011	1	0.000000E+000
1	30.96103837	1.651889E-011	1.968886E-012	0	0.000000E+000
1	30.96124609	1.968886E-012	1.651889E-011	1	0.000000E+000
1	30.96128579	1.651889E-011	1.968886E-012	0	0.000000E+000
1	30.96178693	1.968886E-012	1.651889E-011	1	0.000000E+000
1	30.96182719	1.651889E-011	1.968886E-012	0	0.000000E+000
1	30.96342444	1.968886E-012	1.651889E-011	1	0.000000E+000
1	30.96346184	1.651889E-011	1.968886E-012	0	0.000000E+000
1	30.96385824	1.968886E-012	1.651889E-011	1	0.000000E+000
1	30.96387241	1.651889E-011	1.968886E-012	0	0.000000E+000
1	30.96440097	1.968886E-012	1.651889E-011	1	0.000000E+000
1	30.96444032	1.651889E-011	1.968886E-012	0	0.000000E+000
1	30.96449012	1.968886E-012	1.651889E-011	1	0.000000E+000
1	30.96463611	1.651889E-011	1.968886E-012	0	0.000000E+000
1	30.96553964	1.968886E-012	1.651889E-011	1	0.000000E+000
1	30.96555089	1.651889E-011	1.968886E-012	0	0.000000E+000
1	30.97523255	1.968886E-012	1.651889E-011	1	0.000000E+000
1	30.97533336	1.651889E-011	1.968886E-012	0	0.000000E+000
1	30.97648461	1.968886E-012	1.651889E-011	1	0.000000E+000
1	30.97655975	1.651889E-011	1.968886E-012	0	0.000000E+000
1	30.97705840	1.968886E-012	1.651889E-011	1	0.000000E+000
1	30.97722480	1.651889E-011	1.968886E-012	0	0.000000E+000
1	30.97744591	1.968886E-012	1.651889E-011	1	0.000000E+000
1	30.97751839	1.651889E-011	1.968886E-012	0	0.000000E+000
1	30.97758104	1.968886E-012	1.651889E-011	1	0.000000E+000
1	30.97768681	1.651889E-011	1.968886E-012	0	0.000000E+000
1	30.97773090	1.968886E-012	1.651889E-011	1	0.000000E+000
1	30.97780119	1.651889E-011	1.968886E-012	0	0.000000E+000
1	30.97989814	1.968886E-012	1.651889E-011	1	0.000000E+000
1	30.97995081	1.651889E-011	1.968886E-012	0	0.000000E+000
1	30.98516445	1.968886E-012	1.651889E-011	1	0.000000E+000
1	30.98528057	1.651889E-011	1.968886E-012	0	0.000000E+000
1	31.11551002	1.846002E-012	1.639600E-011	1	0.000000E+000
1	31.11570824	1.639600E-011	1.846002E-012	0	0.000000E+000
1	31.11691521	1.846002E-012	1.639600E-011	1	0.000000E+000
1	31.11701088	1.639600E-011	1.846002E-012	0	0.000000E+000
1	31.11848944	1.846002E-012	1.639600E-011	1	0.000000E+000
1	31.11852498	1.639600E-011	1.846002E-012	0	0.000000E+000
1	31.12079774	1.846002E-012	1.639600E-011	1	0.000000E+000
1	31.12083592	1.639600E-011	1.846002E-012	0	0.000000E+000
1	31.12144420	1.846002E-012	1.639600E-011	1	0.000000E+000
1	31.12167043	1.639600E-011	1.846002E-012	0	0.000000E+000
1	31.12190976	1.846002E-012	1.639600E-011	1	0.000000E+000
1	31.12210179	1.639600E-011	1.846002E-012	0	0.000000E+000
1	31.12241616	1.846002E-012	1.639600E-011	1	0.000000E+000
1	31.12250840	1.639600E-011	1.846002E-012	0	0.000000E+000
1	31.12284028	1.846002E-012	1.639600E-011	1	0.000000E+000
1	31.12320580	1.639600E-011	1.846002E-012	0	0.000000E+000
1	31.12329469	1.846002E-012	1.639600E-011	1	0.000000E+000
1	31.12332173	1.639600E-011	1.846002E-012	0	0.000000E+000
1	31.12392568	1.846002E-012	1.639600E-011	1	0.000000E+000
1	31.12401507	1.639600E-011	1.846002E-012	0	0.000000E+000
1	31.12415836	1.846002E-012	1.639600E-011	1	0.000000E+000
1	31.12420781	1.639600E-011	1.846002E-012	0	0.000000E+000
1	31.12549054	1.846002E-012	1.639600E-011	1	0.000000E+000
1	31.12555012	1.639600E-011	1.846002E-012	0	0.000000E+000
1	31.12559573	1.846002E-012	1.639600E-011	1	0.000000E+000
1	31.12579638	1.639600E-011	1.846002E-012	0	0.000000E+000
1	31.12626389	1.846002E-012	1.639600E-011	1	0.000000E+000
1	31.12633389	1.639600E-011	1.846002E-012	0	0.000000E+000
1	31.12645108	1.846002E-012	1.639600E-011	1	0.000000E+000
1	31.12655254	1.639600E-011	1.846002E-012	0	0.000000E+000
1	31.12935084	1.846002E-012	1.639600E-011	1	0.000000E+000
1	31.12963444	1.639600E-011	1.846002E-012	0	0.000000E+000
1	31.13010568	1.846002E-012	1.639600E-011	1	0.000000E+000
1	31.13028851	1.639600E-011	1.846002E-012	0	0.000000E+000
1	31.13234725	1.846002E-012	1.639600E-011	1	0.000000E+000
1	31.13283357	1.639600E-011	1.846002E-012	0	0.000000E+000
1	31.13314392	1.846002E-012	1.639600E-011	1	0.000000E+000
1	31.13323870	1.639600E-011	1.846002E-012	0	0.000000E+000
1	31.13443763	1.846002E-012	1.639600E-011	1	0.000000E+000
1	31.13466985	1.639600E-011	1.846002E-012	0	0.000000E+000
1	31.13490799	1.846002E-012	1.639600E-011	1	0.000000E+000
1	31.13499349	1.639600E-011	1.846002E-012	0	0.000000E+000
1	31.14886599	1.846002E-012	1.639600E-011	1	0.000000E+000
1	31.14898789	1.639600E-011	1.846002E-012	0	0.000000E+000
1	31.15000822	1.846002E-012	1.639600E-011	1	0.000000E+000
1	31.15026572	1.639600E-011	1.846002E-012	0	0.000000E+000
1	31.15084174	1.846002E-012	1.639600E-011	1	0.000000E+000
1	31.15100248	1.639600E-011	1.846002E-012	0	0.000000E+000
1	31.15126124	1.846002E-012	1.639600E-011	1	0.000000E+000
1	31.15147253	1.639600E-011	1.846002E-012	0	0.000000E+000
1	31.15151476	1.846002E-012	1.639600E-011	1	0.000000E+000
1	31.15157364	1.639600E-011	1.846002E-012	0	0.000000E+000
1	31.15322923	1.846002E-012	1.639600E-011	1	0.000000E+000
1	31.15342255	1.639600E-011	1.846002E-012	0	0.000000E+000
1	31.15365463	1.846002E-012	1.639600E-011	1	0.000000E+000
1	31.15387154	1.639600E-011	1.846002E-012	0	0.000000E+000
1	31.15443919	1.846002E-012	1.639600E-011	1	0.000000E+000
1	31.15451539	1.639600E-011	1.846002E-012	0	0.000000E+000
1	31.15562804	1.846002E-012	1.639600E-011	1	0.000000E+000
1	31.15589747	1.639600E-011	1.846002E-012	0	0.000000E+000
1	31.15597574	1.846002E-012	1.639600E-011	1	0.000000E+000
1	31.15600739	1.639600E-011	1.846002E-012	0	0.000000E+000
1	31.15614936	1.846002E-012	1.639600E-011	1	0.000000E+000
1	31.15622067	1.639600E-011	1.846002E-012	0	0.000000E+000
1	31.15863816	1.846002E-012	1.639600E-011	1	0.000000E+000
1	31.15865875	1.639600E-011	1.846002E-012	0	0.000000E+000
1	31.15947968	1.846002E-012	1.639600E-011	1	0.000000E+000
1	31.15960595	1.639600E-011	1.846002E-012	0	0.000000E+000
1	31.16023884	1.846002E-012	1.639600E-011	1	0.000000E+000
1	31.16070648	1.639600E-011	1.846002E-012	0	0.000000E+000
1	31.16092976	1.846002E-012	1.639600E-011	1	0.000000E+000
1	31.16096875	1.639600E-011	1.846002E-012	0	0.000000E+000
1	31.16199522	1.846002E-012	1.639600E-011	1	0.000000E+000
1	31.16208488	1.639600E-011	1.846002E-012	0	0.000000E+000
1	31.16473269	1.846002E-012	1.639600E-011	1	0.000000E+000
1	31.16483198	1.639600E-011	1.846002E-012	0	0.000000E+000
1	31.17310605	1.846002E-012	1.639600E-011	1	0.000000E+000
1	31.17336447	1.639600E-011	1.846002E-012	0	0.000000E+000
1	31.17347054	1.846002E-012	1.639600E-011	1	0.000000E+000
1	31.17351627	1.639600E-011	1.846002E-012	0	0.000000E+000
1	31.17563335	1.846002E-012	1.639600E-011	1	0.000000E+000
1	31.17588438	1.639600E-011	1.846002E-012	0	0.000000E+000
1	31.17594957	1.846002E-012	1.639600E-011	1	0.000000E+000
1	31.17603335	1.639600E-011	1.846002E-012	0	0.000000E+000
1	31.31576963	1.993353E-012	1.654335E-011	1	0.000000E+000
1	31.31580259	1.654335E-011	1.993353E-012	0	0.000000E+000
1	31.31600004	1.993353E-012	1.654335E-011	1	0.000000E+000
1	31.31605347	1.654335E-011	1.993353E-012	0	0.000000E+000
1	31.31970446	1.993353E-012	1.654335E-011	1	0.000000E+000
1	31.31974745	1.654335E-011	1.993353E-012	0	0.000000E+000
1	31.32378024	1.993353E-012	1.654335E-011	1	0.000000E+000
1	31.32395666	1.654335E-011	1.993353E-012	0	0.000000E+000
1	31.32439079	1.993353E-012	1.654335E-011	1	0.000000E+000
1	31.32445888	1.654335E-011	1.993353E-012	0	0.000000E+000
1	31.32578385	1.993353E-012	1.654335E-011	1	0.000000E+000
1	31.32612681	1.654335E-011	1.993353E-012	0	0.000000E+000
1	31.32805457	1.993353E-012	1.654335E-011	1	0.000000E+000
1	31.32826301	1.654335E-011	1.993353E-012	0	0.000000E+000
1	31.32904461	1.993353E-012	1.654335E-011	1	0.000000E+000
1	31.32915640	1.654335E-011	1.993353E-012	0	0.000000E+000
1	31.33079156	1.993353E-012	1.654335E-011	1	0.000000E+000
1	31.33085056	1.654335E-011	1.993353E-012	0	0.000000E+000
1	31.33118440	1.993353E-012	1.654335E-011	1	0.000000E+000
1	31.33126295	1.654335E-011	1.993353E-012	0	0.000000E+000
1	31.33455331	1.993353E-012	1.654335E-011	1	0.000000E+000
1	31.33464268	1.654335E-011	1.993353E-012	0	0.000000E+000
1	31.33494727	1.993353E-012	1.654335E-011	1	0.000000E+000
1	31.33511930	1.654335E-011	1.993353E-012	0	0.000000E+000
1	31.33634239	1.993353E-012	1.654335E-011	1	0.000000E+000
1	31.33672777	1.654335E-011	1.993353E-012	0	0.000000E+000
1	31.33677207	1.993353E-012	1.654335E-011	1	0.000000E+000
1	31.33707528	1.654335E-011	1.993353E-012	0	0.000000E+000
1	31.33784699	1.993353E-012	1.654335E-011	1	0.000000E+000
1	31.33791911	1.654335E-011	1.993353E-012	0	0.000000E+000
1	31.33906376	1.993353E-012	1.654335E-011	1	0.000000E+000
1	31.33908325	1.654335E-011	1.993353E-012	0	0.000000E+000
1	31.34333818	1.993353E-012	1.654335E-011	1	0.000000E+000
1	31.34369324	1.654335E-011	1.993353E-012	0	0.000000E+000
1	31.34523351	1.993353E-012	1.654335E-011	1	0.000000E+000
1	31.34529046	1.654335E-011	1.993353E-012	0	0.000000E+000
1	31.34817018	1.993353E-012	1.654335E-011	1	0.000000E+000
1	31.34849088	1.654335E-011	1.993353E-012	0	0.000000E+000
1	31.34914813	1.993353E-012	1.654335E-011	1	0.000000E+000
1	31.34929312	1.654335E-011	1.993353E-012	0	0.000000E+000
1	31.34933527	1.993353E-012	1.654335E-011	1	0.000000E+000
1	31.34950454	1.654335E-011	1.993353E-012	0	0.000000E+000
1	31.34964879	1.993353E-012	1.654335E-011	1	0.000000E+000
1	31.34980085	1.654335E-011	1.993353E-012	0	0.000000E+000
1	31.35010303	1.993353E-012	1.654335E-011	1	0.000000E+000
1	31.35014802	1.654335E-011	1.993353E-012	0	0.000000E+000
1	31.35040103	1.993353E-012	1.654335E-011	1	0.000000E+000
1	31.35046378	1.654335E-011	1.993353E-012	0	0.000000E+000
1	31.35080259	1.993353E-012	1.654335E-011	1	0.000000E+000
1	31.35097276	1.654335E-011	1.993353E-012	0	0.000000E+000
1	31.35139172	1.993353E-012	1.654335E-011	1	0.000000E+000
1	31.35167928	1.654335E-011	1.993353E-012	0	0.000000E+000
1	31.35252736	1.993353E-012	1.654335E-011	1	0.000000E+000
1	31.35257020	1.654335E-011	1.993353E-012	0	0.000000E+000
1	31.35304789	1.993353E-012	1.654335E-011	1	0.000000E+000
1	31.35325407	1.654335E-011	1.993353E-012	0	0.000000E+000
1	31.35529794	1.993353E-012	1.654335E-011	1	0.000000E+000
1	31.35552422	1.654335E-011	1.993353E-012	0	0.000000E+000
1	31.35677788	1.993353E-012	1.654335E-011	1	0.000000E+000
1	31.35687296	1.654335E-011	1.993353E-012	0	0.000000E+000
1	31.35741567	1.993353E-012	1.654335E-011	1	0.000000E+000
1	31.35756168	1.654335E-011	1.993353E-012	0	0.000000E+000
1	31.35894468	1.993353E-012	1.654335E-011	1	0.000000E+000
1	31.35897184	1.654335E-011	1.993353E-012	0	0.000000E+000
1	31.35938735	1.993353E-012	1.654335E-011	1	0.000000E+000
1	31.35956269	1.654335E-011	1.993353E-012	0	0.000000E+000
1	31.36013483	1.993353E-012	1.654335E-011	1	0.000000E+000
1	31.36019343	1.654335E-011	1.993353E-012	0	0.000000E+000
1	31.36040768	1.993353E-012	1.654335E-011	1	0.000000E+000
1	31.36052052	1.654335E-011	1.993353E-012	0	0.000000E+000
1	31.36331808	1.993353E-012	1.654335E-011	1	0.000000E+000
1	31.36338355	1.654335E-011	1.993353E-012	0	0.000000E+000
1	31.36422605	1.993353E-012	1.654335E-011	1	0.000000E+000
1	31.36436089	1.654335E-011	1.993353E-012	0	0.000000E+000
1	31.36443592	1.993353E-012	1.654335E-011	1	0.000000E+000
1	31.36455958	1.654335E-011	1.993353E-012	0	0.000000E+000
1	31.36525508	1.993353E-012	1.654335E-011	1	0.000000E+000
1	31.36530543	1.654335E-011	1.993353E-012	0	0.000000E+000
1	31.36552395	1.993353E-012	1.654335E-011	1	0.000000E+000
1	31.36599663	1.654335E-011	1.993353E-012	0	0.000000E+000
1	31.36606692	1.993353E-012	1.654335E-011	1	0.000000E+000
1	31.36631520	1.654335E-011	1.993353E-012	0	0.000000E+000
1	31.36671099	1.993353E-012	1.654335E-011	1	0.000000E+000
1	31.36679496	1.654335E-011	1.993353E-012	0	0.000000E+000
1	31.36810354	1.993353E-012	1.654335E-011	1	0.000000E+000
1	31.36817629	1.654335E-011	1.993353E-012	0	0.000000E+000
1	31.36887314	1.993353E-012	1.654335E-011	1	0.000000E+000
1	31.36921895	1.654335E-011	1.993353E-012	0	0.000000E+000
1	31.37022692	1.993353E-012	1.654335E-011	1	0.000000E+000
1	31.37044918	1.654335E-011	1.993353E-012	0	0.000000E+000
1	31.37342915	1.993353E-012	1.654335E-011	1	0.000000E+000
1	31.37345616	1.654335E-011	1.993353E-012	0	0.000000E+000
1	31.37634974	1.993353E-012	1.654335E-011	1	0.000000E+000
1	31.37638808	1.654335E-011	1.993353E-012	0	0.000000E+000
1	31.37759468	1.993353E-012	1.654335E-011	1	0.000000E+000
1	31.37767104	1.654335E-011	1.993353E-012	0	0.000000E+000
1	31.37799853	1.993353E-012	1.654335E-011	1	0.000000E+000
1	31.37813763	1.654335E-011	1.993353E-012	0	0.000000E+000
1	31.38220175	1.993353E-012	1.654335E-011	1	0.000000E+000
1	31.38232637	1.654335E-011	1.993353E-012	0	0.000000E+000
1	31.38244397	1.993353E-012	1.654335E-011	1	0.000000E+000
1	31.38257954	1.654335E-011	1.993353E-012	0	0.000000E+000
1	31.38323583	1.993353E-012	1.654335E-011	1	0.000000E+000
1	31.38334812	1.654335E-011	1.993353E-012	0	0.000000E+000
1	31.38370063	1.993353E-012	1.654335E-011	1	0.000000E+000
1	31.38382329	1.654335E-011	1.993353E-012	0	0.000000E+000
1	31.38444320	1.993353E-012	1.654335E-011	1	0.000000E+000
1	31.38456296	1.654335E-011	1.993353E-012	0	0.000000E+000
1	31.38627644	1.993353E-012	1.654335E-011	1	0.000000E+000
1	31.38629472	1.654335E-011	1.993353E-012	0	0.000000E+000
1	31.38811523	1.993353E-012	1.654335E-011	1	0.000000E+000
1	31.38813945	1.654335E-011	1.993353E-012	0	0.000000E+000
1	31.38863958	1.993353E-012	1.654335E-011	1	0.000000E+000
1	31.38874048	1.654335E-011	1.993353E-012	0	0.000000E+000
1	31.38905561	1.993353E-012	1.654335E-011	1	0.000000E+000
1	31.38909996	1.654335E-011	1.993353E-012	0	0.000000E+000
1	37.91938907	1.777570E-012	1.632757E-011	1	0.000000E+000
1	37.91956463	1.632757E-011	1.777570E-012	0	0.000000E+000
1	37.92077713	1.777570E-012	1.632757E-011	1	0.000000E+000
1	37.92081565	1.632757E-011	1.777570E-012	0	0.000000E+000
1	37.92392514	1.777570E-012	1.632757E-011	1	0.000000E+000
1	37.92395735	1.632757E-011	1.777570E-012	0	0.000000E+000
1	37.92577890	1.777570E-012	1.632757E-011	1	0.000000E+000
1	37.92585966	1.632757E-011	1.777570E-012	0	0.000000E+000
1	37.92842502	1.777570E-012	1.632757E-011	1	0.000000E+000
1	37.92848751	1.632757E-011	1.777570E-012	0	0.000000E+000
1	37.92943602	1.777570E-012	1.632757E-011	1	0.000000E+000
1	37.92953399	1.632757E-011	1.777570E-012	0	0.000000E+000
1	37.93342881	1.777570E-012	1.632757E-011	1	0.000000E+000
1	37.93360216	1.632757E-011	1.777570E-012	0	0.000000E+000
1	37.93385479	1.777570E-012	1.632757E-011	1	0.000000E+000
1	37.93388593	1.632757E-011	1.777570E-012	0	0.000000E+000
1	37.93405896	1.777570E-012	1.632757E-011	1	0.000000E+000
1	37.93415872	1.632757E-011	1.777570E-012	0	0.000000E+000
1	37.93562895	1.777570E-012	1.632757E-011	1	0.000000E+000
1	37.93589720	1.632757E-011	1.777570E-012	0	0.000000E+000
1	37.93744993	1.777570E-012	1.632757E-011	1	0.000000E+000
1	37.93754093	1.632757E-011	1.777570E-012	0	0.000000E+000
1	37.93908270	1.777570E-012	1.632757E-011	1	0.000000E+000
1	37.93912039	1.632757E-011	1.777570E-012	0	0.000000E+000
1	37.93950570	1.777570E-012	1.632757E-011	1	0.000000E+000
1	37.93954479	1.632757E-011	1.777570E-012	0	0.000000E+000
1	37.94443760	1.777570E-012	1.632757E-011	1	0.000000E+000
1	37.94460543	1.632757E-011	1.777570E-012	0	0.000000E+000
1	37.94487696	1.777570E-012	1.632757E-011	1	0.000000E+000
1	37.94523403	1.632757E-011	1.777570E-012	0	0.000000E+000
1	37.94654256	1.777570E-012	1.632757E-011	1	0.000000E+000
1	37.94666646	1.632757E-011	1.777570E-012	0	0.000000E+000
1	37.94708807	1.777570E-012	1.632757E-011	1	0.000000E+000
1	37.94730438	1.632757E-011	1.777570E-012	0	0.000000E+000
1	37.94881919	1.777570E-012	1.632757E-011	1	0.000000E+000
1	37.94908542	1.632757E-011	1.777570E-012	0	0.000000E+000
1	37.94913630	1.777570E-012	1.632757E-011	1	0.000000E+000
1	37.94915436	1.632757E-011	1.777570E-012	0	0.000000E+000
1	37.95091405	1.777570E-012	1.632757E-011	1	0.000000E+000
1	37.95094209	1.632757E-011	1.777570E-012	0	0.000000E+000
1	37.95110394	1.777570E-012	1.632757E-011	1	0.000000E+000
1	37.95117611	1.632757E-011	1.777570E-012	0	0.000000E+000
1	37.95162856	1.777570E-012	1.632757E-011	1	0.000000E+000
1	37.95183561	1.632757E-011	1.777570E-012	0	0.000000E+000
1	37.95200757	1.777570E-012	1.632757E-011	1	0.000000E+000
1	37.95203769	1.632757E-011	1.777570E-012	0	0.000000E+000
1	37.95265666	1.777570E-012	1.632757E-011	1	0.000000E+000
1	37.95289862	1.632757E-011	1.777570E-012	0	0.000000E+000
1	37.95509613	1.777570E-012	1.632757E-011	1	0.000000E+000
1	37.95516426	1.632757E-011	1.777570E-012	0	0.000000E+000
1	37.95757504	1.777570E-012	1.632757E-011	1	0.000000E+000
1	37.95771424	1.632757E-011	1.777570E-012	0	0.000000E+000
1	37.95775736	1.777570E-012	1.632757E-011	1	0.000000E+000
1	37.95820830	1.632757E-011	1.777570E-012	0	0.000000E+000
1	37.95858880	1.777570E-012	1.632757E-011	1	0.000000E+000
1	37.95870649	1.632757E-011	1.777570E-012	0	0.000000E+000
1	37.96152045	1.777570E-012	1.632757E-011	1	0.000000E+000
1	37.96156759	1.632757E-011	1.777570E-012	0	0.000000E+000
1	37.96318849	1.777570E-012	1.632757E-011	1	0.000000E+000
1	37.96330008	1.632757E-011	1.777570E-012	0	0.000000E+000
1	37.96341364	1.777570E-012	1.632757E-011	1	0.000000E+000
1	37.96358431	1.632757E-011	1.777570E-012	0	0.000000E+000
1	37.96483032	1.777570E-012	1.632757E-011	1	0.000000E+000
1	37.96487962	1.632757E-011	1.777570E-012	0	0.000000E+000
1	37.96493611	1.777570E-012	1.632757E-011	1	0.000000E+000
1	37.96522190	1.632757E-011	1.777570E-012	0	0.000000E+000
1	37.96634247	1.777570E-012	1.632757E-011	1	0.000000E+000
1	37.96637589	1.632757E-011	1.777570E-012	0	0.000000E+000
1	37.96729880	1.777570E-012	1.632757E-011	1	0.000000E+000
1	37.96744660	1.632757E-011	1.777570E-012	0	0.000000E+000
1	37.96943522	1.777570E-012	1.632757E-011	1	0.000000E+000
1	37.96956473	1.632757E-011	1.777570E-012	0	0.000000E+000
1	37.96994499	1.777570E-012	1.632757E-011	1	0.000000E+000
1	37.97006009	1.632757E-011	1.777570E-012	0	0.000000E+000
1	37.97512619	1.777570E-012	1.632757E-011	1	0.000000E+000
1	37.97523755	1.632757E-011	1.777570E-012	0	0.000000E+000
1	37.97712430	1.777570E-012	1.632757E-011	1	0.000000E+000
1	37.97729047	1.632757E-011	1.777570E-012	0	0.000000E+000
1	37.97768309	1.777570E-012	1.632757E-011	1	0.000000E+000
1	37.97802233	1.632757E-011	1.777570E-012	0	0.000000E+000
1	37.97905010	1.777570E-012	1.632757E-011	1	0.000000E+000
1	37.97909785	1.632757E-011	1.777570E-012	0	0.000000E+000
1	37.97925087	1.777570E-012	1.632757E-011	1	0.000000E+000
1	37.97946132	1.632757E-011	1.777570E-012	0	0.000000E+000
1	37.97974832	1.777570E-012	1.632757E-011	1	0.000000E+000
1	37.97982197	1.632757E-011	1.777570E-012	0	0.000000E+000
1	37.98009602	1.777570E-012	1.632757E-011	1	0.000000E+000
1	37.98011194	1.632757E-011	1.777570E-012	0	0.000000E+000
1	37.98013718	1.777570E-012	1.632757E-011	1	0.000000E+000
1	37.98025780	1.632757E-011	1.777570E-012	0	0.000000E+000
1	37.98116524	1.777570E-012	1.632757E-011	1	0.000000E+000
1	37.98124298	1.632757E-011	1.777570E-012	0	0.000000E+000
1	37.98140230	1.777570E-012	1.632757E-011	1	0.000000E+000
1	37.98149074	1.632757E-011	1.777570E-012	0	0.000000E+000
1	37.98178685	1.777570E-012	1.632757E-011	1	0.000000E+000
1	37.98192383	1.632757E-011	1.777570E-012	0	0.000000E+000
1	37.98357771	1.777570E-012	1.632757E-011	1	0.000000E+000
1	37.98373815	1.632757E-011	1.777570E-012	0	0.000000E+000
1	37.98435186	1.777570E-012	1.632757E-011	1	0.000000E+000
1	37.98446702	1.632757E-011	1.777570E-012	0	0.000000E+000
1	37.98463624	1.777570E-012	1.632757E-011	1	0.000000E+000
1	37.98466838	1.632757E-011	1.777570E-012	0	0.000000E+000
1	37.98471983	1.777570E-012	1.632757E-011	1	0.000000E+000
1	37.98483125	1.632757E-011	1.777570E-012	0	0.000000E+000
1	37.98495254	1.777570E-012	1.632757E-011	1	0.000000E+000
1	37.98502381	1.632757E-011	1.777570E-012	0	0.000000E+000
1	37.98559834	1.777570E-012	1.632757E-011	1	0.000000E+000
1	37.98565209	1.632757E-011	1.777570E-012	0	0.000000E+000
1	37.98691260	1.777570E-012	1.632757E-011	1	0.000000E+000
1	37.98713011	1.632757E-011	1.777570E-012	0	0.000000E+000
1	37.98948262	1.777570E-012	1.632757E-011	1	0.000000E+000
1	37.98953366	1.632757E-011	1.777570E-012	0	0.000000E+000
1	37.98972858	1.777570E-012	1.632757E-011	1	0.000000E+000
1	37.98973266	1.632757E-011	1.777570E-012	0	0.000000E+000
1	37.98984575	1.777570E-012	1.632757E-011	1	0.000000E+000
1	37.99004595	1.632757E-011	1.777570E-012	0	0.000000E+000
1	37.99036526	1.777570E-012	1.632757E-011	1	0.000000E+000
1	37.99060415	1.632757E-011	1.777570E-012	0	0.000000E+000
1	37.99083212	1.777570E-012	1.632757E-011	1	0.000000E+000
1	37.99107893	1.632757E-011	1.777570E-012	0	0.000000E+000
1	37.99124108	1.777570E-012	1.632757E-011	1	0.000000E+000
1	37.99136990	1.632757E-011	1.777570E-012	0	0.000000E+000
1	37.99178363	1.777570E-012	1.632757E-011	1	0.000000E+000
1	37.99182195	1.632757E-011	1.777570E-012	0	0.000000E+000
1	37.99289925	1.777570E-012	1.632757E-011	1	0.000000E+000
1	37.99319364	1.632757E-011	1.777570E-012	0	0.000000E+000
1	37.99643594	1.777570E-012	1.632757E-011	1	0.000000E+000
1	37.99648356	1.632757E-011	1.777570E-012	0	0.000000E+000
1	37.99821040	1.777570E-012	1.632757E-011	1	0.000000E+000
1	37.99826081	1.632757E-011	1.777570E-012	0	0.000000E+000
1	38.00403483	1.777570E-012	1.632757E-011	1	0.000000E+000
1	38.00410610	1.632757E-011	1.777570E-012	0	0.000000E+000
1	38.00412295	1.777570E-012	1.632757E-011	1	0.000000E+000
1	38.00425931	1.632757E-011	1.777570E-012	0	0.000000E+000
1	38.00533804	1.777570E-012	1.632757E-011	1	0.000000E+000
1	38.00551341	1.632757E-011	1.777570E-012	0	0.000000E+000
1	38.00997674	1.777570E-012	1.632757E-011	1	0.000000E+000
1	38.01001524	1.632757E-011	1.777570E-012	0	0.000000E+000
1	38.01117331	1.777570E-012	1.632757E-011	1	0.000000E+000
1	38.01129562	1.632757E-011	1.777570E-012	0	0.000000E+000
1	38.01363630	1.777570E-012	1.632757E-011	1	0.000000E+000
1	38.01373811	1.632757E-011	1.777570E-012	0	0.000000E+000
1	38.01576883	1.777570E-012	1.632757E-011	1	0.000000E+000
1	38.01588619	1.632757E-011	1.777570E-012	0	0.000000E+000
1	38.01649638	1.777570E-012	1.632757E-011	1	0.000000E+000
1	38.01688241	1.632757E-011	1.777570E-012	0	0.000000E+000
1	38.01746886	1.777570E-012	1.632757E-011	1	0.000000E+000
1	38.01758468	1.632757E-011	1.777570E-012	0	0.000000E+000
1	38.01834832	1.777570E-012	1.632757E-011	1	0.000000E+000
1	38.01838355	1.632757E-011	1.777570E-012	0	0.000000E+000
1	38.02001229	1.777570E-012	1.632757E-011	1	0.000000E+000
1	38.02006414	1.632757E-011	1.777570E-012	0	0.000000E+000
1	38.02126184	1.777570E-012	1.632757E-011	1	0.000000E+000
1	38.02135062	1.632757E-011	1.777570E-012	0	0.000000E+000
1	38.02160875	1.777570E-012	1.632757E-011	1	0.000000E+000
1	38.02163925	1.632757E-011	1.777570E-012	0	0.000000E+000
1	38.02181970	1.777570E-012	1.632757E-011	1	0.000000E+000
1	38.02196145	1.632757E-011	1.777570E-012	0	0.000000E+000
1	38.02225571	1.777570E-012	1.632757E-011	1	0.000000E+000
1	38.02241722	1.632757E-011	1.777570E-012	0	0.000000E+000
1	38.02300965	1.777570E-012	1.632757E-011	1	0.000000E+000
1	38.02360566	1.632757E-011	1.777570E-012	0	0.000000E+000
1	38.02375265	1.777570E-012	1.632757E-011	1	0.000000E+000
1	38.02405658	1.632757E-011	1.777570E-012	0	0.000000E+000
1	38.02417326	1.777570E-012	1.632757E-011	1	0.000000E+000
1	38.02433733	1.632757E-011	1.777570E-012	0	0.000000E+000
1	38.02723119	1.777570E-012	1.632757E-011	1	0.000000E+000
1	38.02736792	1.632757E-011	1.777570E-012	0	0.000000E+000
1	38.02782189	1.777570E-012	1.632757E-011	1	0.000000E+000
1	38.02783610	1.632757E-011	1.777570E-012	0	0.000000E+000
1	38.02808488	1.777570E-012	1.632757E-011	1	0.000000E+000
1	38.02819968	1.632757E-011	1.777570E-012	0	0.000000E+000
1	38.02831971	1.777570E-012	1.632757E-011	1	0.000000E+000
1	38.02848275	1.632757E-011	1.777570E-012	0	0.000000E+000
1	38.02860846	1.777570E-012	1.632757E-011	1	0.000000E+000
1	38.02869375	1.632757E-011	1.777570E-012	0	0.000000E+000
1	38.02934954	1.777570E-012	1.632757E-011	1	0.000000E+000
1	38.02942757	1.632757E-011	1.777570E-012	0	0.000000E+000
1	38.03124184	1.777570E-012	1.632757E-011	1	0.000000E+000
1	38.03129246	1.632757E-011	1.777570E-012	0	0.000000E+000
1	38.03169906	1.777570E-012	1.632757E-011	1	0.000000E+000
1	38.03175408	1.632757E-011	1.777570E-012	0	0.000000E+000
1	38.03457670	1.777570E-012	1.632757E-011	1	0.000000E+000
1	38.03461298	1.632757E-011	1.777570E-012	0	0.000000E+000
1	38.03513554	1.777570E-012	1.632757E-011	1	0.000000E+000
1	38.03527109	1.632757E-011	1.777570E-012	0	0.000000E+000
1	38.04007218	1.777570E-012	1.632757E-011	1	0.000000E+000
1	38.04012991	1.632757E-011	1.777570E-012	0	0.000000E+000
1	38.04018387	1.777570E-012	1.632757E-011	1	0.000000E+000
1	38.04029020	1.632757E-011	1.777570E-012	0	0.000000E+000
1	38.04053547	1.777570E-012	1.632757E-011	1	0.000000E+000
1	38.04058247	1.632757E-011	1.777570E-012	0	0.000000E+000
1	38.04150554	1.777570E-012	1.632757E-011	1	0.000000E+000
1	38.04154188	1.632757E-011	1.777570E-012	0	0.000000E+000
1	38.04159983	1.777570E-012	1.632757E-011	1	0.000000E+000
1	38.04163075	1.632757E-011	1.777570E-012	0	0.000000E+000
1	38.04180672	1.777570E-012	1.632757E-011	1	0.000000E+000
1	38.04185185	1.632757E-011	1.777570E-012	0	0.000000E+000
1	38.04496695	1.777570E-012	1.632757E-011	1	0.000000E+000
1	38.04534023	1.632757E-011	1.777570E-012	0	0.000000E+000
1	38.04625994	1.777570E-012	1.632757E-011	1	0.000000E+000
1	38.04627983	1.632757E-011	1.777570E-012	0	0.000000E+000
1	38.04632400	1.777570E-012	1.632757E-011	1	0.000000E+000
1	38.04639707	1.632757E-011	1.777570E-012	0	0.000000E+000
1	38.04767727	1.777570E-012	1.632757E-011	1	0.000000E+000
1	38.04779858	1.632757E-011	1.777570E-012	0	0.000000E+000
1	38.04788231	1.777570E-012	1.632757E-011	1	0.000000E+000
1	38.04803044	1.632757E-011	1.777570E-012	0	0.000000E+000
1	38.04926968	1.777570E-012	1.632757E-011	1	0.000000E+000
1	38.04947873	1.632757E-011	1.777570E-012	0	0.000000E+000
1	38.05191484	1.777570E-012	1.632757E-011	1	0.000000E+000
1	38.05212811	1.632757E-011	1.777570E-012	0	0.000000E+000
1	38.05244534	1.777570E-012	1.632757E-011	1	0.000000E+000
1	38.05250990	1.632757E-011	1.777570E-012	0	0.000000E+000
1	38.05390376	1.777570E-012	1.632757E-011	1	0.000000E+000
1	38.05391012	1.632757E-011	1.777570E-012	0	0.000000E+000
1	38.05554227	1.777570E-012	1.632757E-011	1	0.000000E+000
1	38.05557242	1.632757E-011	1.777570E-012	0	0.000000E+000
1	38.05565949	1.777570E-012	1.632757E-011	1	0.000000E+000
1	38.05579172	1.632757E-011	1.777570E-012	0	0.000000E+000
1	38.05889364	1.777570E-012	1.632757E-011	1	0.000000E+000
1	38.05895872	1.632757E-011	1.777570E-012	0	0.000000E+000
1	38.05937854	1.777570E-012	1.632757E-011	1	0.000000E+000
1	38.05956117	1.632757E-011	1.777570E-012	0	0.000000E+000
1	38.06066220	1.777570E-012	1.632757E-011	1	0.000000E+000
1	38.06069831	1.632757E-011	1.777570E-012	0	0.000000E+000
1	38.06237681	1.777570E-012	1.632757E-011	1	0.000000E+000
1	38.06252295	1.632757E-011	1.777570E-012	0	0.000000E+000
1	38.06274868	1.777570E-012	1.632757E-011	1	0.000000E+000
1	38.06281489	1.632757E-011	1.777570E-012	0	0.000000E+000
1	38.06387314	1.777570E-012	1.632757E-011	1	0.000000E+000
1	38.06420062	1.632757E-011	1.777570E-012	0	0.000000E+000
1	38.06763825	1.777570E-012	1.632757E-011	1	0.000000E+000
1	38.06774353	1.632757E-011	1.777570E-012	0	0.000000E+000
1	38.06846986	1.777570E-012	1.632757E-011	1	0.000000E+000
1	38.06848615	1.632757E-011	1.777570E-012	0	0.000000E+000
1	38.06861277	1.777570E-012	1.632757E-011	1	0.000000E+000
1	38.06875580	1.632757E-011	1.777570E-012	0	0.000000E+000
1	38.07026611	1.777570E-012	1.632757E-011	1	0.000000E+000
1	38.07029839	1.632757E-011	1.777570E-012	0	0.000000E+000
1	38.07130264	1.777570E-012	1.632757E-011	1	0.000000E+000
1	38.07183232	1.632757E-011	1.777570E-012	0	0.000000E+000
1	38.07391333	1.777570E-012	1.632757E-011	1	0.000000E+000
1	38.07394069	1.632757E-011	1.777570E-012	0	0.000000E+000
1	51.73504038	1.678468E-012	1.622847E-011	1	0.000000E+000
1	51.73518907	1.622847E-011	1.678468E-012	0	0.000000E+000
1	51.73557324	1.678468E-012	1.622847E-011	1	0.000000E+000
1	51.73563027	1.622847E-011	1.678468E-012	0	0.000000E+000
1	51.74251268	1.678468E-012	1.622847E-011	1	0.000000E+000
1	51.74289388	1.622847E-011	1.678468E-012	0	0.000000E+000
1	51.74771818	1.678468E-012	1.622847E-011	1	0.000000E+000
1	51.74784225	1.622847E-011	1.678468E-012	0	0.000000E+000
1	51.75109120	1.678468E-012	1.622847E-011	1	0.000000E+000
1	51.75119432	1.622847E-011	1.678468E-012	0	0.000000E+000
1	51.75149698	1.678468E-012	1.622847E-011	1	0.000000E+000
1	51.75159211	1.622847E-011	1.678468E-012	0	0.000000E+000
1	51.75205255	1.678468E-012	1.622847E-011	1	0.000000E+000
1	51.75224372	1.622847E-011	1.678468E-012	0	0.000000E+000
1	51.75269363	1.678468E-012	1.622847E-011	1	0.000000E+000
1	51.75302411	1.622847E-011	1.678468E-012	0	0.000000E+000
1	51.75595645	1.678468E-012	1.622847E-011	1	0.000000E+000
1	51.75625045	1.622847E-011	1.678468E-012	0	0.000000E+000
1	51.75675479	1.678468E-012	1.622847E-011	1	0.000000E+000
1	51.75701959	1.622847E-011	1.678468E-012	0	0.000000E+000
1	51.75898119	1.678468E-012	1.622847E-011	1	0.000000E+000
1	51.75908964	1.622847E-011	1.678468E-012	0	0.000000E+000
1	51.75934470	1.678468E-012	1.622847E-011	1	0.000000E+000
1	51.75935590	1.622847E-011	1.678468E-012	0	0.000000E+000
1	51.76019094	1.678468E-012	1.622847E-011	1	0.000000E+000
1	51.76021581	1.622847E-011	1.678468E-012	0	0.000000E+000
1	51.76360192	1.678468E-012	1.622847E-011	1	0.000000E+000
1	51.76390902	1.622847E-011	1.678468E-012	0	0.000000E+000
1	51.76834633	1.678468E-012	1.622847E-011	1	0.000000E+000
1	51.76855643	1.622847E-011	1.678468E-012	0	0.000000E+000
1	51.77048256	1.678468E-012	1.622847E-011	1	0.000000E+000
1	51.77059958	1.622847E-011	1.678468E-012	0	0.000000E+000
1	51.77163401	1.678468E-012	1.622847E-011	1	0.000000E+000
1	51.77239503	1.622847E-011	1.678468E-012	0	0.000000E+000
1	51.77557376	1.678468E-012	1.622847E-011	1	0.000000E+000
1	51.77565513	1.622847E-011	1.678468E-012	0	0.000000E+000
1	51.77784956	1.678468E-012	1.622847E-011	1	0.000000E+000
1	51.77790626	1.622847E-011	1.678468E-012	0	0.000000E+000
1	51.78242331	1.678468E-012	1.622847E-011	1	0.000000E+000
1	51.78266875	1.622847E-011	1.678468E-012	0	0.000000E+000
1	51.78427881	1.678468E-012	1.622847E-011	1	0.000000E+000
1	51.78455931	1.622847E-011	1.678468E-012	0	0.000000E+000
1	51.78949711	1.678468E-012	1.622847E-011	1	0.000000E+000
1	51.78975678	1.622847E-011	1.678468E-012	0	0.000000E+000
1	51.79335999	1.678468E-012	1.622847E-011	1	0.000000E+000
1	51.79372155	1.622847E-011	1.678468E-012	0	0.000000E+000
1	51.79610272	1.678468E-012	1.622847E-011	1	0.000000E+000
1	51.79611881	1.622847E-011	1.678468E-012	0	0.000000E+000
1	51.79706819	1.678468E-012	1.622847E-011	1	0.000000E+000
1	51.79744923	1.622847E-011	1.678468E-012	0	0.000000E+000
1	51.79825458	1.678468E-012	1.622847E-011	1	0.000000E+000
1	51.79850489	1.622847E-011	1.678468E-012	0	0.000000E+000
1	51.80169035	1.678468E-012	1.622847E-011	1	0.000000E+000
1	51.80172437	1.622847E-011	1.678468E-012	0	0.000000E+000
1	51.80481873	1.678468E-012	1.622847E-011	1	0.000000E+000
1	51.80483010	1.622847E-011	1.678468E-012	0	0.000000E+000
1	52.20205969	1.658964E-012	1.620896E-011	1	0.000000E+000
1	52.20214476	1.620896E-011	1.658964E-012	0	0.000000E+000
1	52.20258645	1.658964E-012	1.620896E-011	1	0.000000E+000
1	52.20260388	1.620896E-011	1.658964E-012	0	0.000000E+000
1	52.20428510	1.658964E-012	1.620896E-011	1	0.000000E+000
1	52.20432566	1.620896E-011	1.658964E-012	0	0.000000E+000
1	52.20461289	1.658964E-012	1.620896E-011	1	0.000000E+000
1	52.20502367	1.620896E-011	1.658964E-012	0	0.000000E+000
1	52.20520266	1.658964E-012	1.620896E-011	1	0.000000E+000
1	52.20525108	1.620896E-011	1.658964E-012	0	0.000000E+000
1	52.20554842	1.658964E-012	1.620896E-011	1	0.000000E+000
1	52.20561849	1.620896E-011	1.658964E-012	0	0.000000E+000
1	52.20675210	1.658964E-012	1.620896E-011	1	0.000000E+000
1	52.20677840	1.620896E-011	1.658964E-012	0	0.000000E+000
1	52.20848427	1.658964E-012	1.620896E-011	1	0.000000E+000
1	52.20857944	1.620896E-011	1.658964E-012	0	0.000000E+000
1	52.20867367	1.658964E-012	1.620896E-011	1	0.000000E+000
1	52.20908255	1.620896E-011	1.658964E-012	0	0.000000E+000
1	52.20930231	1.658964E-012	1.620896E-011	1	0.000000E+000
1	52.20930526	1.620896E-011	1.658964E-012	0	0.000000E+000
1	52.20951566	1.658964E-012	1.620896E-011	1	0.000000E+000
1	52.20985977	1.620896E-011	1.658964E-012	0	0.000000E+000
1	52.21119688	1.658964E-012	1.620896E-011	1	0.000000E+000
1	52.21120374	1.620896E-011	1.658964E-012	0	0.000000E+000
1	52.21487245	1.658964E-012	1.620896E-011	1	0.000000E+000
1	52.21491567	1.620896E-011	1.658964E-012	0	0.000000E+000
1	52.21503587	1.658964E-012	1.620896E-011	1	0.000000E+000
1	52.21505590	1.620896E-011	1.658964E-012	0	0.000000E+000
1	52.21524157	1.658964E-012	1.620896E-011	1	0.000000E+000
1	52.21535149	1.620896E-011	1.658964E-012	0	0.000000E+000
1	52.21541227	1.658964E-012	1.620896E-011	1	0.000000E+000
1	52.21550672	1.620896E-011	1.658964E-012	0	0.000000E+000
1	52.21587862	1.658964E-012	1.620896E-011	1	0.000000E+000
1	52.21595282	1.620896E-011	1.658964E-012	0	0.000000E+000
1	52.21855930	1.658964E-012	1.620896E-011	1	0.000000E+000
1	52.21889063	1.620896E-011	1.658964E-012	0	0.000000E+000
1	52.21969164	1.658964E-012	1.620896E-011	1	0.000000E+000
1	52.21975965	1.620896E-011	1.658964E-012	0	0.000000E+000
1	52.22112973	1.658964E-012	1.620896E-011	1	0.000000E+000
1	52.22124676	1.620896E-011	1.658964E-012	0	0.000000E+000
1	52.22444802	1.658964E-012	1.620896E-011	1	0.000000E+000
1	52.22463093	1.620896E-011	1.658964E-012	0	0.000000E+000
1	52.22585375	1.658964E-012	1.620896E-011	1	0.000000E+000
1	52.22591176	1.620896E-011	1.658964E-012	0	0.000000E+000
1	53.71363615	1.664304E-012	1.621430E-011	1	0.000000E+000
1	53.71363700	1.621430E-011	1.664304E-012	0	0.000000E+000
1	53.71363857	1.664304E-012	1.621430E-011	1	0.000000E+000
1	53.71375433	1.621430E-011	1.664304E-012	0	0.000000E+000
1	53.71382373	1.664304E-012	1.621430E-011	1	0.000000E+000
1	53.71423367	1.621430E-011	1.664304E-012	0	0.000000E+000
1	53.71433297	1.664304E-012	1.621430E-011	1	0.000000E+000
1	53.71458957	1.621430E-011	1.664304E-012	0	0.000000E+000
1	53.71541541	1.664304E-012	1.621430E-011	1	0.000000E+000
1	53.71565668	1.621430E-011	1.664304E-012	0	0.000000E+000
1	53.71671029	1.664304E-012	1.621430E-011	1	0.000000E+000
1	53.71684592	1.621430E-011	1.664304E-012	0	0.000000E+000
1	53.72105718	1.664304E-012	1.621430E-011	1	0.000000E+000
1	53.72113991	1.621430E-011	1.664304E-012	0	0.000000E+000
1	53.72216867	1.664304E-012	1.621430E-011	1	0.000000E+000
1	53.72228887	1.621430E-011	1.664304E-012	0	0.000000E+000
1	53.72352005	1.664304E-012	1.621430E-011	1	0.000000E+000
1	53.72355009	1.621430E-011	1.664304E-012	0	0.000000E+000
1	53.72793248	1.664304E-012	1.621430E-011	1	0.000000E+000
1	53.72829034	1.621430E-011	1.664304E-012	0	0.000000E+000
1	53.72844751	1.664304E-012	1.621430E-011	1	0.000000E+000
1	53.72864454	1.621430E-011	1.664304E-012	0	0.000000E+000
1	53.72874503	1.664304E-012	1.621430E-011	1	0.000000E+000
1	53.72927236	1.621430E-011	1.664304E-012	0	0.000000E+000
1	53.73224280	1.664304E-012	1.621430E-011	1	0.000000E+000
1	53.73234416	1.621430E-011	1.664304E-012	0	0.000000E+000
1	53.73270835	1.664304E-012	1.621430E-011	1	0.000000E+000
1	53.73286595	1.621430E-011	1.664304E-012	0	0.000000E+000
1	53.74716508	1.664304E-012	1.621430E-011	1	0.000000E+000
1	53.74719868	1.621430E-011	1.664304E-012	0	0.000000E+000
1	53.74820569	1.664304E-012	1.621430E-011	1	0.000000E+000
1	53.74831232	1.621430E-011	1.664304E-012	0	0.000000E+000
1	53.74836946	1.664304E-012	1.621430E-011	1	0.000000E+000
1	53.74843904	1.621430E-011	1.664304E-012	0	0.000000E+000
1	53.74886799	1.664304E-012	1.621430E-011	1	0.000000E+000
1	53.74892968	1.621430E-011	1.664304E-012	0	0.000000E+000
1	53.74990818	1.664304E-012	1.621430E-011	1	0.000000E+000
1	53.75005505	1.621430E-011	1.664304E-012	0	0.000000E+000
1	53.75186868	1.664304E-012	1.621430E-011	1	0.000000E+000
1	53.75197065	1.621430E-011	1.664304E-012	0	0.000000E+000
1	53.75614082	1.664304E-012	1.621430E-011	1	0.000000E+000
1	53.75701547	1.621430E-011	1.664304E-012	0	0.000000E+000
1	54.22821626	1.643444E-012	1.619344E-011	1	0.000000E+000
1	54.22824812	1.619344E-011	1.643444E-012	0	0.000000E+000
1	54.22831976	1.643444E-012	1.619344E-011	1	0.000000E+000
1	54.22835791	1.619344E-011	1.643444E-012	0	0.000000E+000
1	54.22847480	1.643444E-012	1.619344E-011	1	0.000000E+000
1	54.22854873	1.619344E-011	1.643444E-012	0	0.000000E+000
1	54.22868682	1.643444E-012	1.619344E-011	1	0.000000E+000
1	54.22876361	1.619344E-011	1.643444E-012	0	0.000000E+000
1	54.23019184	1.643444E-012	1.619344E-011	1	0.000000E+000
1	54.23052701	1.619344E-011	1.643444E-012	0	0.000000E+000
1	54.23146740	1.643444E-012	1.619344E-011	1	0.000000E+000
1	54.23163882	1.619344E-011	1.643444E-012	0	0.000000E+000
1	54.24202086	1.643444E-012	1.619344E-011	1	0.000000E+000
1	54.24238107	1.619344E-011	1.643444E-012	0	0.000000E+000
1	54.24391405	1.643444E-012	1.619344E-011	1	0.000000E+000
1	54.24395494	1.619344E-011	1.643444E-012	0	0.000000E+000
1	54.24607071	1.643444E-012	1.619344E-011	1	0.000000E+000
1	54.24634860	1.619344E-011	1.643444E-012	0	0.000000E+000
1	54.24653958	1.643444E-012	1.619344E-011	1	0.000000E+000
1	54.24711770	1.619344E-011	1.643444E-012	0	0.000000E+000
1	54.24787850	1.643444E-012	1.619344E-011	1	0.000000E+000
1	54.24818186	1.619344E-011	1.643444E-012	0	0.000000E+000
1	54.25393352	1.643444E-012	1.619344E-011	1	0.000000E+000
1	54.25411629	1.619344E-011	1.643444E-012	0	0.000000E+000
1	54.25708361	1.643444E-012	1.619344E-011	1	0.000000E+000
1	54.25718125	1.619344E-011	1.643444E-012	0	0.000000E+000
1	54.25785154	1.643444E-012	1.619344E-011	1	0.000000E+000
1	54.25789653	1.619344E-011	1.643444E-012	0	0.000000E+000
1	54.25901671	1.643444E-012	1.619344E-011	1	0.000000E+000
1	54.25970904	1.619344E-011	1.643444E-012	0	0.000000E+000
1	54.26030526	1.643444E-012	1.619344E-011	1	0.000000E+000
1	54.26050688	1.619344E-011	1.643444E-012	0	0.000000E+000
1	54.26058681	1.643444E-012	1.619344E-011	1	0.000000E+000
1	54.26084228	1.619344E-011	1.643444E-012	0	0.000000E+000
1	54.28654212	1.643444E-012	1.619344E-011	1	0.000000E+000
1	54.28693291	1.619344E-011	1.643444E-012	0	0.000000E+000
1	54.28775856	1.643444E-012	1.619344E-011	1	0.000000E+000
1	54.28779264	1.619344E-011	1.643444E-012	0	0.000000E+000
1	54.29326576	1.643444E-012	1.619344E-011	1	0.000000E+000
1	54.29343315	1.619344E-011	1.643444E-012	0	0.000000E+000
1	54.29691451	1.643444E-012	1.619344E-011	1	0.000000E+000
1	54.29741469	1.619344E-011	1.643444E-012	0	0.000000E+000
1	54.29788476	1.643444E-012	1.619344E-011	1	0.000000E+000
1	54.29791072	1.619344E-011	1.643444E-012	0	0.000000E+000
1	54.30078182	1.643444E-012	1.619344E-011	1	0.000000E+000
1	54.30158088	1.619344E-011	1.643444E-012	0	0.000000E+000
1	54.30247166	1.643444E-012	1.619344E-011	1	0.000000E+000
1	54.30257897	1.619344E-011	1.643444E-012	0	0.000000E+000
1	54.30458112	1.643444E-012	1.619344E-011	1	0.000000E+000
1	54.30466200	1.619344E-011	1.643444E-012	0	0.000000E+000
1	54.30654415	1.643444E-012	1.619344E-011	1	0.000000E+000
1	54.30661384	1.619344E-011	1.643444E-012	0	0.000000E+000
1	54.30777906	1.643444E-012	1.619344E-011	1	0.000000E+000
1	54.30779608	1.619344E-011	1.643444E-012	0	0.000000E+000
1	55.80673988	1.824361E-012	1.637436E-011	1	0.000000E+000
1	55.80684694	1.637436E-011	1.824361E-012	0	0.000000E+000
1	55.80799056	1.824361E-012	1.637436E-011	1	0.000000E+000
1	55.80811466	1.637436E-011	1.824361E-012	0	0.000000E+000
1	55.80855332	1.824361E-012	1.637436E-011	1	0.000000E+000
1	55.80859405	1.637436E-011	1.824361E-012	0	0.000000E+000
1	55.80908852	1.824361E-012	1.637436E-011	1	0.000000E+000
1	55.80938416	1.637436E-011	1.824361E-012	0	0.000000E+000
1	55.80969638	1.824361E-012	1.637436E-011	1	0.000000E+000
1	55.80974078	1.637436E-011	1.824361E-012	0	0.000000E+000
1	55.81010690	1.824361E-012	1.637436E-011	1	0.000000E+000
1	55.81027079	1.637436E-011	1.824361E-012	0	0.000000E+000
1	55.81086544	1.824361E-012	1.637436E-011	1	0.000000E+000
1	55.81100605	1.637436E-011	1.824361E-012	0	0.000000E+000
1	55.81164674	1.824361E-012	1.637436E-011	1	0.000000E+000
1	55.81167131	1.637436E-011	1.824361E-012	0	0.000000E+000
1	55.81665412	1.824361E-012	1.637436E-011	1	0.000000E+000
1	55.81677043	1.637436E-011	1.824361E-012	0	0.000000E+000
1	55.81723067	1.824361E-012	1.637436E-011	1	0.000000E+000
1	55.81739887	1.637436E-011	1.824361E-012	0	0.000000E+000
1	55.81778360	1.824361E-012	1.637436E-011	1	0.000000E+000
1	55.81794389	1.637436E-011	1.824361E-012	0	0.000000E+000
1	55.81795166	1.824361E-012	1.637436E-011	1	0.000000E+000
1	55.81810933	1.637436E-011	1.824361E-012	0	0.000000E+000
1	55.81909277	1.824361E-012	1.637436E-011	1	0.000000E+000
1	55.81919737	1.637436E-011	1.824361E-012	0	0.000000E+000
1	55.81956114	1.824361E-012	1.637436E-011	1	0.000000E+000
1	55.81960961	1.637436E-011	1.824361E-012	0	0.000000E+000
1	55.82029987	1.824361E-012	1.637436E-011	1	0.000000E+000
1	55.82033868	1.637436E-011	1.824361E-012	0	0.000000E+000
1	55.82147757	1.824361E-012	1.637436E-011	1	0.000000E+000
1	55.82174782	1.637436E-011	1.824361E-012	0	0.000000E+000
1	55.82232718	1.824361E-012	1.637436E-011	1	0.000000E+000
1	55.82280246	1.637436E-011	1.824361E-012	0	0.000000E+000
1	55.82308642	1.824361E-012	1.637436E-011	1	0.000000E+000
1	55.82312997	1.637436E-011	1.824361E-012	0	0.000000E+000
1	55.82521020	1.824361E-012	1.637436E-011	1	0.000000E+000
1	55.82536471	1.637436E-011	1.824361E-012	0	0.000000E+000
1	55.82617472	1.824361E-012	1.637436E-011	1	0.000000E+000
1	55.82631623	1.637436E-011	1.824361E-012	0	0.000000E+000
1	55.82684112	1.824361E-012	1.637436E-011	1	0.000000E+000
1	55.82693934	1.637436E-011	1.824361E-012	0	0.000000E+000
1	55.82820847	1.824361E-012	1.637436E-011	1	0.000000E+000
1	55.82831809	1.637436E-011	1.824361E-012	0	0.000000E+000
1	55.82929130	1.824361E-012	1.637436E-011	1	0.000000E+000
1	55.82938015	1.637436E-011	1.824361E-012	0	0.000000E+000
1	55.82978071	1.824361E-012	1.637436E-011	1	0.000000E+000
1	55.82985411	1.637436E-011	1.824361E-012	0	0.000000E+000
1	55.83022525	1.824361E-012	1.637436E-011	1	0.000000E+000
1	55.83027665	1.637436E-011	1.824361E-012	0	0.000000E+000
1	55.83553096	1.824361E-012	1.637436E-011	1	0.000000E+000
1	55.83555958	1.637436E-011	1.824361E-012	0	0.000000E+000
1	55.83661232	1.824361E-012	1.637436E-011	1	0.000000E+000
1	55.83667148	1.637436E-011	1.824361E-012	0	0.000000E+000
1	55.83718960	1.824361E-012	1.637436E-011	1	0.000000E+000
1	55.83739072	1.637436E-011	1.824361E-012	0	0.000000E+000
1	55.83834600	1.824361E-012	1.637436E-011	1	0.000000E+000
1	55.83842407	1.637436E-011	1.824361E-012	0	0.000000E+000
1	55.84298618	1.824361E-012	1.637436E-011	1	0.000000E+000
1	55.84303298	1.637436E-011	1.824361E-012	0	0.000000E+000
1	55.84359425	1.824361E-012	1.637436E-011	1	0.000000E+000
1	55.84367100	1.637436E-011	1.824361E-012	0	0.000000E+000
1	55.84370913	1.824361E-012	1.637436E-011	1	0.000000E+000
1	55.84414637	1.637436E-011	1.824361E-012	0	0.000000E+000
1	55.84445443	1.824361E-012	1.637436E-011	1	0.000000E+000
1	55.84447530	1.637436E-011	1.824361E-012	0	0.000000E+000
1	55.84457660	1.824361E-012	1.637436E-011	1	0.000000E+000
1	55.84469181	1.637436E-011	1.824361E-012	0	0.000000E+000
1	55.84475200	1.824361E-012	1.637436E-011	1	0.000000E+000
1	55.84490637	1.637436E-011	1.824361E-012	0	0.000000E+000
1	55.84523793	1.824361E-012	1.637436E-011	1	0.000000E+000
1	55.84539841	1.637436E-011	1.824361E-012	0	0.000000E+000
1	55.84544594	1.824361E-012	1.637436E-011	1	0.000000E+000
1	55.84559706	1.637436E-011	1.824361E-012	0	0.000000E+000
1	55.84897500	1.824361E-012	1.637436E-011	1	0.000000E+000
1	55.84905662	1.637436E-011	1.824361E-012	0	0.000000E+000
1	55.84921424	1.824361E-012	1.637436E-011	1	0.000000E+000
1	55.84938604	1.637436E-011	1.824361E-012	0	0.000000E+000
1	55.85029004	1.824361E-012	1.637436E-011	1	0.000000E+000
1	55.85035944	1.637436E-011	1.824361E-012	0	0.000000E+000
1	55.85076795	1.824361E-012	1.637436E-011	1	0.000000E+000
1	55.85080423	1.637436E-011	1.824361E-012	0	0.000000E+000
1	55.85494543	1.824361E-012	1.637436E-011	1	0.000000E+000
1	55.85511074	1.637436E-011	1.824361E-012	0	0.000000E+000
1	55.85612457	1.824361E-012	1.637436E-011	1	0.000000E+000
1	55.85639807	1.637436E-011	1.824361E-012	0	0.000000E+000
1	55.85932852	1.824361E-012	1.637436E-011	1	0.000000E+000
1	55.85938242	1.637436E-011	1.824361E-012	0	0.000000E+000
1	55.86063400	1.824361E-012	1.637436E-011	1	0.000000E+000
1	55.86101765	1.637436E-011	1.824361E-012	0	0.000000E+000
1	55.86145810	1.824361E-012	1.637436E-011	1	0.000000E+000
1	55.86151517	1.637436E-011	1.824361E-012	0	0.000000E+000
1	55.86220036	1.824361E-012	1.637436E-011	1	0.000000E+000
1	55.86233380	1.637436E-011	1.824361E-012	0	0.000000E+000
1	55.86323759	1.824361E-012	1.637436E-011	1	0.000000E+000
1	55.86332203	1.637436E-011	1.824361E-012	0	0.000000E+000
1	55.86463306	1.824361E-012	1.637436E-011	1	0.000000E+000
1	55.86467347	1.637436E-011	1.824361E-012	0	0.000000E+000
1	55.86495655	1.824361E-012	1.637436E-011	1	0.000000E+000
1	55.86517587	1.637436E-011	1.824361E-012	0	0.000000E+000
1	55.86527109	1.824361E-012	1.637436E-011	1	0.000000E+000
1	55.86529738	1.637436E-011	1.824361E-012	0	0.000000E+000
1	55.86668715	1.824361E-012	1.637436E-011	1	0.000000E+000
1	55.86674079	1.637436E-011	1.824361E-012	0	0.000000E+000
1	55.86678167	1.824361E-012	1.637436E-011	1	0.000000E+000
1	55.86683118	1.637436E-011	1.824361E-012	0	0.000000E+000
1	55.86799591	1.824361E-012	1.637436E-011	1	0.000000E+000
1	55.86805849	1.637436E-011	1.824361E-012	0	0.000000E+000
1	55.87016682	1.824361E-012	1.637436E-011	1	0.000000E+000
1	55.87020952	1.637436E-011	1.824361E-012	0	0.000000E+000
1	55.87274896	1.824361E-012	1.637436E-011	1	0.000000E+000
1	55.87328014	1.637436E-011	1.824361E-012	0	0.000000E+000
1	55.87496597	1.824361E-012	1.637436E-011	1	0.000000E+000
1	55.87555656	1.637436E-011	1.824361E-012	0	0.000000E+000
1	55.87815362	1.824361E-012	1.637436E-011	1	0.000000E+000
1	55.87830471	1.637436E-011	1.824361E-012	0	0.000000E+000
1	55.88055958	1.824361E-012	1.637436E-011	1	0.000000E+000
1	55.88058502	1.637436E-011	1.824361E-012	0	0.000000E+000
1	55.88136052	1.824361E-012	1.637436E-011	1	0.000000E+000
1	55.88139540	1.637436E-011	1.824361E-012	0	0.000000E+000
1	55.88150397	1.824361E-012	1.637436E-011	1	0.000000E+000
1	55.88153066	1.637436E-011	1.824361E-012	0	0.000000E+000
1	55.88199698	1.824361E-012	1.637436E-011	1	0.000000E+000
1	55.88202590	1.637436E-011	1.824361E-012	0	0.000000E+000
1	55.88329836	1.824361E-012	1.637436E-011	1	0.000000E+000
1	55.88336393	1.637436E-011	1.824361E-012	0	0.000000E+000
1	55.88359876	1.824361E-012	1.637436E-011	1	0.000000E+000
1	55.88363395	1.637436E-011	1.824361E-012	0	0.000000E+000
1	55.88377303	1.824361E-012	1.637436E-011	1	0.000000E+000
1	55.88402060	1.637436E-011	1.824361E-012	0	0.000000E+000
1	55.88418604	1.824361E-012	1.637436E-011	1	0.000000E+000
1	55.88426853	1.637436E-011	1.824361E-012	0	0.000000E+000
1	55.88481177	1.824361E-012	1.637436E-011	1	0.000000E+000
1	55.88488393	1.637436E-011	1.824361E-012	0	0.000000E+000
1	55.88945930	1.824361E-012	1.637436E-011	1	0.000000E+000
1	55.88963725	1.637436E-011	1.824361E-012	0	0.000000E+000
1	55.89020836	1.824361E-012	1.637436E-011	1	0.000000E+000
1	55.89024833	1.637436E-011	1.824361E-012	0	0.000000E+000
1	55.89115185	1.824361E-012	1.637436E-011	1	0.000000E+000
1	55.89124784	1.637436E-011	1.824361E-012	0	0.000000E+000
1	55.89144664	1.824361E-012	1.637436E-011	1	0.000000E+000
1	55.89161955	1.637436E-011	1.824361E-012	0	0.000000E+000
1	55.89165272	1.824361E-012	1.637436E-011	1	0.000000E+000
1	55.89171793	1.637436E-011	1.824361E-012	0	0.000000E+000
1	55.89361891	1.824361E-012	1.637436E-011	1	0.000000E+000
1	55.89371434	1.637436E-011	1.824361E-012	0	0.000000E+000
1	55.89576625	1.824361E-012	1.637436E-011	1	0.000000E+000
1	55.89586062	1.637436E-011	1.824361E-012	0	0.000000E+000
1	55.89616150	1.824361E-012	1.637436E-011	1	0.000000E+000
1	55.89621333	1.637436E-011	1.824361E-012	0	0.000000E+000
1	55.89628149	1.824361E-012	1.637436E-011	1	0.000000E+000
1	55.89632931	1.637436E-011	1.824361E-012	0	0.000000E+000
1	55.89722202	1.824361E-012	1.637436E-011	1	0.000000E+000
1	55.89722773	1.637436E-011	1.824361E-012	0	0.000000E+000
1	55.89996745	1.824361E-012	1.637436E-011	1	0.000000E+000
1	55.90015882	1.637436E-011	1.824361E-012	0	0.000000E+000
1	55.90312704	1.824361E-012	1.637436E-011	1	0.000000E+000
1	55.90326945	1.637436E-011	1.824361E-012	0	0.000000E+000
1	55.90331951	1.824361E-012	1.637436E-011	1	0.000000E+000
1	55.90379110	1.637436E-011	1.824361E-012	0	0.000000E+000
1	55.90791870	1.824361E-012	1.637436E-011	1	0.000000E+000
1	55.90797272	1.637436E-011	1.824361E-012	0	0.000000E+000
1	55.90867722	1.824361E-012	1.637436E-011	1	0.000000E+000
1	55.90903377	1.637436E-011	1.824361E-012	0	0.000000E+000
1	55.90927865	1.824361E-012	1.637436E-011	1	0.000000E+000
1	55.90938321	1.637436E-011	1.824361E-012	0	0.000000E+000
1	55.91071850	1.824361E-012	1.637436E-011	1	0.000000E+000
1	55.91075479	1.637436E-011	1.824361E-012	0	0.000000E+000
1	55.91100884	1.824361E-012	1.637436E-011	1	0.000000E+000
1	55.91108646	1.637436E-011	1.824361E-012	0	0.000000E+000
1	55.91284443	1.824361E-012	1.637436E-011	1	0.000000E+000
1	55.91294282	1.637436E-011	1.824361E-012	0	0.000000E+000
1	55.91311132	1.824361E-012	1.637436E-011	1	0.000000E+000
1	55.91332111	1.637436E-011	1.824361E-012	0	0.000000E+000
1	55.91671302	1.824361E-012	1.637436E-011	1	0.000000E+000
1	55.91683244	1.637436E-011	1.824361E-012	0	0.000000E+000
1	55.91810184	1.824361E-012	1.637436E-011	1	0.000000E+000
1	55.91837984	1.637436E-011	1.824361E-012	0	0.000000E+000
1	55.91877930	1.824361E-012	1.637436E-011	1	0.000000E+000
1	55.91885464	1.637436E-011	1.824361E-012	0	0.000000E+000
1	55.92079208	1.824361E-012	1.637436E-011	1	0.000000E+000
1	55.92080660	1.637436E-011	1.824361E-012	0	0.000000E+000
1	55.92084645	1.824361E-012	1.637436E-011	1	0.000000E+000
1	55.92087665	1.637436E-011	1.824361E-012	0	0.000000E+000
1	55.92374674	1.824361E-012	1.637436E-011	1	0.000000E+000
1	55.92397313	1.637436E-011	1.824361E-012	0	0.000000E+000
1	55.92983291	1.824361E-012	1.637436E-011	1	0.000000E+000
1	55.92996476	1.637436E-011	1.824361E-012	0	0.000000E+000
1	55.93385438	1.824361E-012	1.637436E-011	1	0.000000E+000
1	55.93395974	1.637436E-011	1.824361E-012	0	0.000000E+000
1	55.93407714	1.824361E-012	1.637436E-011	1	0.000000E+000
1	55.93432104	1.637436E-011	1.824361E-012	0	0.000000E+000
1	55.93451693	1.824361E-012	1.637436E-011	1	0.000000E+000
1	55.93466189	1.637436E-011	1.824361E-012	0	0.000000E+000
1	55.93510085	1.824361E-012	1.637436E-011	1	0.000000E+000
1	55.93515307	1.637436E-011	1.824361E-012	0	0.000000E+000
1	55.93705713	1.824361E-012	1.637436E-011	1	0.000000E+000
1	55.93711678	1.637436E-011	1.824361E-012	0	0.000000E+000
1	55.93764982	1.824361E-012	1.637436E-011	1	0.000000E+000
1	55.93770411	1.637436E-011	1.824361E-012	0	0.000000E+000
1	55.93822106	1.824361E-012	1.637436E-011	1	0.000000E+000
1	55.93840562	1.637436E-011	1.824361E-012	0	0.000000E+000
1	55.93860902	1.824361E-012	1.637436E-011	1	0.000000E+000
1	55.93864320	1.637436E-011	1.824361E-012	0	0.000000E+000
1	55.93867619	1.824361E-012	1.637436E-011	1	0.000000E+000
1	55.93877694	1.637436E-011	1.824361E-012	0	0.000000E+000
1	55.93931551	1.824361E-012	1.637436E-011	1	0.000000E+000
1	55.93956829	1.637436E-011	1.824361E-012	0	0.000000E+000
1	55.94100814	1.824361E-012	1.637436E-011	1	0.000000E+000
1	55.94106862	1.637436E-011	1.824361E-012	0	0.000000E+000
1	55.94450898	1.824361E-012	1.637436E-011	1	0.000000E+000
1	55.94456600	1.637436E-011	1.824361E-012	0	0.000000E+000
1	55.94504052	1.824361E-012	1.637436E-011	1	0.000000E+000
1	55.94513116	1.637436E-011	1.824361E-012	0	0.000000E+000
1	55.94610651	1.824361E-012	1.637436E-011	1	0.000000E+000
1	55.94624734	1.637436E-011	1.824361E-012	0	0.000000E+000
1	55.94747175	1.824361E-012	1.637436E-011	1	0.000000E+000
1	55.94758223	1.637436E-011	1.824361E-012	0	0.000000E+000
1	55.95051908	1.824361E-012	1.637436E-011	1	0.000000E+000
1	55.95061409	1.637436E-011	1.824361E-012	0	0.000000E+000
1	55.95076715	1.824361E-012	1.637436E-011	1	0.000000E+000
1	55.95109446	1.637436E-011	1.824361E-012	0	0.000000E+000
1	55.95144624	1.824361E-012	1.637436E-011	1	0.000000E+000
1	55.95155633	1.637436E-011	1.824361E-012	0	0.000000E+000
1	55.95214088	1.824361E-012	1.637436E-011	1	0.000000E+000
1	55.95223471	1.637436E-011	1.824361E-012	0	0.000000E+000
1	56.01209085	1.399850E-012	1.594985E-011	1	0.000000E+000
1	56.01276982	1.594985E-011	1.399850E-012	0	0.000000E+000
1	56.01384177	1.399850E-012	1.594985E-011	1	0.000000E+000
1	56.01390640	1.594985E-011	1.399850E-012	0	0.000000E+000
1	56.01536510	1.399850E-012	1.594985E-011	1	0.000000E+000
1	56.01549262	1.594985E-011	1.399850E-012	0	0.000000E+000
1	56.01566959	1.399850E-012	1.594985E-011	1	0.000000E+000
1	56.01584190	1.594985E-011	1.399850E-012	0	0.000000E+000
1	56.01726495	1.399850E-012	1.594985E-011	1	0.000000E+000
1	56.01735166	1.594985E-011	1.399850E-012	0	0.000000E+000
1	56.01854850	1.399850E-012	1.594985E-011	1	0.000000E+000
1	56.01861612	1.594985E-011	1.399850E-012	0	0.000000E+000
1	56.01875300	1.399850E-012	1.594985E-011	1	0.000000E+000
1	56.01897429	1.594985E-011	1.399850E-012	0	0.000000E+000
1	56.01905243	1.399850E-012	1.594985E-011	1	0.000000E+000
1	56.01931940	1.594985E-011	1.399850E-012	0	0.000000E+000
1	56.02702303	1.399850E-012	1.594985E-011	1	0.000000E+000
1	56.02733664	1.594985E-011	1.399850E-012	0	0.000000E+000
1	56.02780751	1.399850E-012	1.594985E-011	1	0.000000E+000
1	56.02798497	1.594985E-011	1.399850E-012	0	0.000000E+000
1	56.02799775	1.399850E-012	1.594985E-011	1	0.000000E+000
1	56.02809565	1.594985E-011	1.399850E-012	0	0.000000E+000
1	56.02846928	1.399850E-012	1.594985E-011	1	0.000000E+000
1	56.02850159	1.594985E-011	1.399850E-012	0	0.000000E+000
1	56.02977579	1.399850E-012	1.594985E-011	1	0.000000E+000
1	56.02989024	1.594985E-011	1.399850E-012	0	0.000000E+000
1	56.03188138	1.399850E-012	1.594985E-011	1	0.000000E+000
1	56.03189341	1.594985E-011	1.399850E-012	0	0.000000E+000
1	56.03247929	1.399850E-012	1.594985E-011	1	0.000000E+000
1	56.03251070	1.594985E-011	1.399850E-012	0	0.000000E+000
1	56.03307778	1.399850E-012	1.594985E-011	1	0.000000E+000
1	56.03313440	1.594985E-011	1.399850E-012	0	0.000000E+000
1	56.03450816	1.399850E-012	1.594985E-011	1	0.000000E+000
1	56.03455032	1.594985E-011	1.399850E-012	0	0.000000E+000
1	56.03460255	1.399850E-012	1.594985E-011	1	0.000000E+000
1	56.03470093	1.594985E-011	1.399850E-012	0	0.000000E+000
1	56.03559351	1.399850E-012	1.594985E-011	1	0.000000E+000
1	56.03562212	1.594985E-011	1.399850E-012	0	0.000000E+000
1	56.03649756	1.399850E-012	1.594985E-011	1	0.000000E+000
1	56.03654943	1.594985E-011	1.399850E-012	0	0.000000E+000
1	56.03711629	1.399850E-012	1.594985E-011	1	0.000000E+000
1	56.03714037	1.594985E-011	1.399850E-012	0	0.000000E+000
1	56.03771879	1.399850E-012	1.594985E-011	1	0.000000E+000
1	56.03787803	1.594985E-011	1.399850E-012	0	0.000000E+000
1	56.03793876	1.399850E-012	1.594985E-011	1	0.000000E+000
1	56.03809218	1.594985E-011	1.399850E-012	0	0.000000E+000
1	56.03833776	1.399850E-012	1.594985E-011	1	0.000000E+000
1	56.03864442	1.594985E-011	1.399850E-012	0	0.000000E+000
1	56.04023388	1.399850E-012	1.594985E-011	1	0.000000E+000
1	56.04038752	1.594985E-011	1.399850E-012	0	0.000000E+000
1	56.14712368	1.855460E-012	1.640546E-011	1	0.000000E+000
1	56.14718090	1.640546E-011	1.855460E-012	0	0.000000E+000
1	56.14883164	1.855460E-012	1.640546E-011	1	0.000000E+000
1	56.14891498	1.640546E-011	1.855460E-012	0	0.000000E+000
1	56.14905211	1.855460E-012	1.640546E-011	1	0.000000E+000
1	56.14924719	1.640546E-011	1.855460E-012	0	0.000000E+000
1	56.14976350	1.855460E-012	1.640546E-011	1	0.000000E+000
1	56.14998770	1.640546E-011	1.855460E-012	0	0.000000E+000
1	56.15133299	1.855460E-012	1.640546E-011	1	0.000000E+000
1	56.15150250	1.640546E-011	1.855460E-012	0	0.000000E+000
1	56.15265732	1.855460E-012	1.640546E-011	1	0.000000E+000
1	56.15304610	1.640546E-011	1.855460E-012	0	0.000000E+000
1	56.15478735	1.855460E-012	1.640546E-011	1	0.000000E+000
1	56.15500040	1.640546E-011	1.855460E-012	0	0.000000E+000
1	56.15533611	1.855460E-012	1.640546E-011	1	0.000000E+000
1	56.15578201	1.640546E-011	1.855460E-012	0	0.000000E+000
1	56.17600250	1.855460E-012	1.640546E-011	1	0.000000E+000
1	56.17616719	1.640546E-011	1.855460E-012	0	0.000000E+000
1	56.17641969	1.855460E-012	1.640546E-011	1	0.000000E+000
1	56.17677520	1.640546E-011	1.855460E-012	0	0.000000E+000
1	56.17860433	1.855460E-012	1.640546E-011	1	0.000000E+000
1	56.17864422	1.640546E-011	1.855460E-012	0	0.000000E+000
1	56.18130269	1.855460E-012	1.640546E-011	1	0.000000E+000
1	56.18139511	1.640546E-011	1.855460E-012	0	0.000000E+000
1	56.18234245	1.855460E-012	1.640546E-011	1	0.000000E+000
1	56.18240186	1.640546E-011	1.855460E-012	0	0.000000E+000
1	56.18253807	1.855460E-012	1.640546E-011	1	0.000000E+000
1	56.18269452	1.640546E-011	1.855460E-012	0	0.000000E+000
1	56.18490507	1.855460E-012	1.640546E-011	1	0.000000E+000
1	56.18511609	1.640546E-011	1.855460E-012	0	0.000000E+000
1	56.18521486	1.855460E-012	1.640546E-011	1	0.000000E+000
1	56.18524415	1.640546E-011	1.855460E-012	0	0.000000E+000
1	56.18555052	1.855460E-012	1.640546E-011	1	0.000000E+000
1	56.18563590	1.640546E-011	1.855460E-012	0	0.000000E+000
1	56.18746139	1.855460E-012	1.640546E-011	1	0.000000E+000
1	56.18753631	1.640546E-011	1.855460E-012	0	0.000000E+000
1	56.18894372	1.855460E-012	1.640546E-011	1	0.000000E+000
1	56.18906154	1.640546E-011	1.855460E-012	0	0.000000E+000
1	56.18933658	1.855460E-012	1.640546E-011	1	0.000000E+000
1	56.18940094	1.640546E-011	1.855460E-012	0	0.000000E+000
1	56.18969160	1.855460E-012	1.640546E-011	1	0.000000E+000
1	56.18985880	1.640546E-011	1.855460E-012	0	0.000000E+000
1	56.19227036	1.855460E-012	1.640546E-011	1	0.000000E+000
1	56.19230663	1.640546E-011	1.855460E-012	0	0.000000E+000
1	56.19462236	1.855460E-012	1.640546E-011	1	0.000000E+000
1	56.19468148	1.640546E-011	1.855460E-012	0	0.000000E+000
1	56.19477661	1.855460E-012	1.640546E-011	1	0.000000E+000
1	56.19500438	1.640546E-011	1.855460E-012	0	0.000000E+000
1	56.19590640	1.855460E-012	1.640546E-011	1	0.000000E+000
1	56.19601752	1.640546E-011	1.855460E-012	0	0.000000E+000
1	56.19669349	1.855460E-012	1.640546E-011	1	0.000000E+000
1	56.19702258	1.640546E-011	1.855460E-012	0	0.000000E+000
1	56.19718813	1.855460E-012	1.640546E-011	1	0.000000E+000
1	56.19723019	1.640546E-011	1.855460E-012	0	0.000000E+000
1	56.19885603	1.855460E-012	1.640546E-011	1	0.000000E+000
1	56.19894350	1.640546E-011	1.855460E-012	0	0.000000E+000
1	56.19958214	1.855460E-012	1.640546E-011	1	0.000000E+000
1	56.19969534	1.640546E-011	1.855460E-012	0	0.000000E+000
1	56.19991678	1.855460E-012	1.640546E-011	1	0.000000E+000
1	56.20001103	1.640546E-011	1.855460E-012	0	0.000000E+000
1	56.20024644	1.855460E-012	1.640546E-011	1	0.000000E+000
1	56.20029372	1.640546E-011	1.855460E-012	0	0.000000E+000
1	56.20072965	1.855460E-012	1.640546E-011	1	0.000000E+000
1	56.20077595	1.640546E-011	1.855460E-012	0	0.000000E+000
1	56.20135639	1.855460E-012	1.640546E-011	1	0.000000E+000
1	56.20150678	1.640546E-011	1.855460E-012	0	0.000000E+000
1	56.20262074	1.855460E-012	1.640546E-011	1	0.000000E+000
1	56.20268618	1.640546E-011	1.855460E-012	0	0.000000E+000
1	56.20272904	1.855460E-012	1.640546E-011	1	0.000000E+000
1	56.20279672	1.640546E-011	1.855460E-012	0	0.000000E+000
1	56.20335171	1.855460E-012	1.640546E-011	1	0.000000E+000
1	56.20339403	1.640546E-011	1.855460E-012	0	0.000000E+000
1	56.20344872	1.855460E-012	1.640546E-011	1	0.000000E+000
1	56.20348947	1.640546E-011	1.855460E-012	0	0.000000E+000
1	56.47120872	1.544320E-012	1.609432E-011	1	0.000000E+000
1	56.47126626	1.609432E-011	1.544320E-012	0	0.000000E+000
1	56.47447139	1.544320E-012	1.609432E-011	1	0.000000E+000
1	56.47466187	1.609432E-011	1.544320E-012	0	0.000000E+000
1	56.47537817	1.544320E-012	1.609432E-011	1	0.000000E+000
1	56.47547994	1.609432E-011	1.544320E-012	0	0.000000E+000
1	56.47607416	1.544320E-012	1.609432E-011	1	0.000000E+000
1	56.47637245	1.609432E-011	1.544320E-012	0	0.000000E+000
1	56.47692665	1.544320E-012	1.609432E-011	1	0.000000E+000
1	56.47698446	1.609432E-011	1.544320E-012	0	0.000000E+000
1	56.47716371	1.544320E-012	1.609432E-011	1	0.000000E+000
1	56.47717420	1.609432E-011	1.544320E-012	0	0.000000E+000
1	56.47722812	1.544320E-012	1.609432E-011	1	0.000000E+000
1	56.47724668	1.609432E-011	1.544320E-012	0	0.000000E+000
1	56.47734826	1.544320E-012	1.609432E-011	1	0.000000E+000
1	56.47747740	1.609432E-011	1.544320E-012	0	0.000000E+000
1	56.47788357	1.544320E-012	1.609432E-011	1	0.000000E+000
1	56.47795253	1.609432E-011	1.544320E-012	0	0.000000E+000
1	56.47846150	1.544320E-012	1.609432E-011	1	0.000000E+000
1	56.47848850	1.609432E-011	1.544320E-012	0	0.000000E+000
1	56.48087066	1.544320E-012	1.609432E-011	1	0.000000E+000
1	56.48092972	1.609432E-011	1.544320E-012	0	0.000000E+000
1	56.48120639	1.544320E-012	1.609432E-011	1	0.000000E+000
1	56.48143311	1.609432E-011	1.544320E-012	0	0.000000E+000
1	56.48202142	1.544320E-012	1.609432E-011	1	0.000000E+000
1	56.48229033	1.609432E-011	1.544320E-012	0	0.000000E+000
1	56.48469060	1.544320E-012	1.609432E-011	1	0.000000E+000
1	56.48485914	1.609432E-011	1.544320E-012	0	0.000000E+000
1	56.48743385	1.544320E-012	1.609432E-011	1	0.000000E+000
1	56.48749006	1.609432E-011	1.544320E-012	0	0.000000E+000
1	56.48824785	1.544320E-012	1.609432E-011	1	0.000000E+000
1	56.48835273	1.609432E-011	1.544320E-012	0	0.000000E+000
1	56.48947427	1.544320E-012	1.609432E-011	1	0.000000E+000
1	56.48970407	1.609432E-011	1.544320E-012	0	0.000000E+000
1	56.48976241	1.544320E-012	1.609432E-011	1	0.000000E+000
1	56.48979758	1.609432E-011	1.544320E-012	0	0.000000E+000
1	56.49208801	1.544320E-012	1.609432E-011	1	0.000000E+000
1	56.49216822	1.609432E-011	1.544320E-012	0	0.000000E+000
1	56.49352285	1.544320E-012	1.609432E-011	1	0.000000E+000
1	56.49357492	1.609432E-011	1.544320E-012	0	0.000000E+000
1	56.49361056	1.544320E-012	1.609432E-011	1	0.000000E+000
1	56.49371233	1.609432E-011	1.544320E-012	0	0.000000E+000
1	56.49727480	1.544320E-012	1.609432E-011	1	0.000000E+000
1	56.49744351	1.609432E-011	1.544320E-012	0	0.000000E+000
1	56.49806501	1.544320E-012	1.609432E-011	1	0.000000E+000
1	56.49807615	1.609432E-011	1.544320E-012	0	0.000000E+000
1	56.49850346	1.544320E-012	1.609432E-011	1	0.000000E+000
1	56.49872941	1.609432E-011	1.544320E-012	0	0.000000E+000
1	56.49891992	1.544320E-012	1.609432E-011	1	0.000000E+000
1	56.49989289	1.609432E-011	1.544320E-012	0	0.000000E+000
1	56.50207166	1.544320E-012	1.609432E-011	1	0.000000E+000
1	56.50240567	1.609432E-011	1.544320E-012	0	0.000000E+000
1	56.50551889	1.544320E-012	1.609432E-011	1	0.000000E+000
1	56.50558140	1.609432E-011	1.544320E-012	0	0.000000E+000
1	56.50664933	1.544320E-012	1.609432E-011	1	0.000000E+000
1	56.50700257	1.609432E-011	1.544320E-012	0	0.000000E+000
1	56.50772391	1.544320E-012	1.609432E-011	1	0.000000E+000
1	56.50775764	1.609432E-011	1.544320E-012	0	0.000000E+000
1	56.50846460	1.544320E-012	1.609432E-011	1	0.000000E+000
1	56.50853778	1.609432E-011	1.544320E-012	0	0.000000E+000
1	56.51433277	1.544320E-012	1.609432E-011	1	0.000000E+000
1	56.51439544	1.609432E-011	1.544320E-012	0	0.000000E+000
1	56.51449102	1.544320E-012	1.609432E-011	1	0.000000E+000
1	56.51461441	1.609432E-011	1.544320E-012	0	0.000000E+000
1	56.51692781	1.544320E-012	1.609432E-011	1	0.000000E+000
1	56.51721789	1.609432E-011	1.544320E-012	0	0.000000E+000
1	56.51808515	1.544320E-012	1.609432E-011	1	0.000000E+000
1	56.51839330	1.609432E-011	1.544320E-012	0	0.000000E+000
1	56.51871219	1.544320E-012	1.609432E-011	1	0.000000E+000
1	56.51872119	1.609432E-011	1.544320E-012	0	0.000000E+000
1	56.52038070	1.544320E-012	1.609432E-011	1	0.000000E+000
1	56.52043442	1.609432E-011	1.544320E-012	0	0.000000E+000
1	56.52210277	1.544320E-012	1.609432E-011	1	0.000000E+000
1	56.52215986	1.609432E-011	1.544320E-012	0	0.000000E+000
1	56.52237629	1.544320E-012	1.609432E-011	1	0.000000E+000
1	56.52241410	1.609432E-011	1.544320E-012	0	0.000000E+000
1	56.52309960	1.544320E-012	1.609432E-011	1	0.000000E+000
1	56.52312475	1.609432E-011	1.544320E-012	0	0.000000E+000
1	56.52337886	1.544320E-012	1.609432E-011	1	0.000000E+000
1	56.52356372	1.609432E-011	1.544320E-012	0	0.000000E+000
1	56.52418943	1.544320E-012	1.609432E-011	1	0.000000E+000
1	56.52432620	1.609432E-011	1.544320E-012	0	0.000000E+000
1	56.53497712	1.544320E-012	1.609432E-011	1	0.000000E+000
1	56.53503631	1.609432E-011	1.544320E-012	0	0.000000E+000
1	56.53582214	1.544320E-012	1.609432E-011	1	0.000000E+000
1	56.53585798	1.609432E-011	1.544320E-012	0	0.000000E+000
1	56.53673180	1.544320E-012	1.609432E-011	1	0.000000E+000
1	56.53681167	1.609432E-011	1.544320E-012	0	0.000000E+000
1	56.53693265	1.544320E-012	1.609432E-011	1	0.000000E+000
1	56.53699625	1.609432E-011	1.544320E-012	0	0.000000E+000
1	56.53843667	1.544320E-012	1.609432E-011	1	0.000000E+000
1	56.53848631	1.609432E-011	1.544320E-012	0	0.000000E+000
1	56.54014993	1.544320E-012	1.609432E-011	1	0.000000E+000
1	56.54041466	1.609432E-011	1.544320E-012	0	0.000000E+000
1	56.54377213	1.544320E-012	1.609432E-011	1	0.000000E+000
1	56.54380294	1.609432E-011	1.544320E-012	0	0.000000E+000
1	56.54439053	1.544320E-012	1.609432E-011	1	0.000000E+000
1	56.54440597	1.609432E-011	1.544320E-012	0	0.000000E+000
1	56.54447813	1.544320E-012	1.609432E-011	1	0.000000E+000
1	56.54487722	1.609432E-011	1.544320E-012	0	0.000000E+000
1	56.54512648	1.544320E-012	1.609432E-011	1	0.000000E+000
1	56.54536605	1.609432E-011	1.544320E-012	0	0.000000E+000
1	56.54871198	1.544320E-012	1.609432E-011	1	0.000000E+000
1	56.54878034	1.609432E-011	1.544320E-012	0	0.000000E+000
1	56.54911842	1.544320E-012	1.609432E-011	1	0.000000E+000
1	56.54917039	1.609432E-011	1.544320E-012	0	0.000000E+000
1	56.54960834	1.544320E-012	1.609432E-011	1	0.000000E+000
1	56.54964077	1.609432E-011	1.544320E-012	0	0.000000E+000
1	56.54989876	1.544320E-012	1.609432E-011	1	0.000000E+000
1	56.55007172	1.609432E-011	1.544320E-012	0	0.000000E+000
1	56.55048610	1.544320E-012	1.609432E-011	1	0.000000E+000
1	56.55052477	1.609432E-011	1.544320E-012	0	0.000000E+000
1	56.55210332	1.544320E-012	1.609432E-011	1	0.000000E+000
1	56.55236227	1.609432E-011	1.544320E-012	0	0.000000E+000
1	56.55267260	1.544320E-012	1.609432E-011	1	0.000000E+000
1	56.55274321	1.609432E-011	1.544320E-012	0	0.000000E+000
1	56.55292040	1.544320E-012	1.609432E-011	1	0.000000E+000
1	56.55329774	1.609432E-011	1.544320E-012	0	0.000000E+000
1	56.55338124	1.544320E-012	1.609432E-011	1	0.000000E+000
1	56.55358180	1.609432E-011	1.544320E-012	0	0.000000E+000
1	56.55368065	1.544320E-012	1.609432E-011	1	0.000000E+000
1	56.55388630	1.609432E-011	1.544320E-012	0	0.000000E+000
1	56.55575431	1.544320E-012	1.609432E-011	1	0.000000E+000
1	56.55587354	1.609432E-011	1.544320E-012	0	0.000000E+000
1	56.55738495	1.544320E-012	1.609432E-011	1	0.000000E+000
1	56.55756802	1.609432E-011	1.544320E-012	0	0.000000E+000
1	56.55801603	1.544320E-012	1.609432E-011	1	0.000000E+000
1	56.55821121	1.609432E-011	1.544320E-012	0	0.000000E+000
1	56.55823596	1.544320E-012	1.609432E-011	1	0.000000E+000
1	56.55835919	1.609432E-011	1.544320E-012	0	0.000000E+000
1	56.55880991	1.544320E-012	1.609432E-011	1	0.000000E+000
1	56.55887449	1.609432E-011	1.544320E-012	0	0.000000E+000
1	56.55905021	1.544320E-012	1.609432E-011	1	0.000000E+000
1	56.55908539	1.609432E-011	1.544320E-012	0	0.000000E+000
1	56.55974023	1.544320E-012	1.609432E-011	1	0.000000E+000
1	56.55976874	1.609432E-011	1.544320E-012	0	0.000000E+000
1	56.56068774	1.544320E-012	1.609432E-011	1	0.000000E+000
1	56.56071987	1.609432E-011	1.544320E-012	0	0.000000E+000
1	56.56111073	1.544320E-012	1.609432E-011	1	0.000000E+000
1	56.56115154	1.609432E-011	1.544320E-012	0	0.000000E+000
1	56.56152568	1.544320E-012	1.609432E-011	1	0.000000E+000
1	56.56162640	1.609432E-011	1.544320E-012	0	0.000000E+000
1	56.56265649	1.544320E-012	1.609432E-011	1	0.000000E+000
1	56.56269651	1.609432E-011	1.544320E-012	0	0.000000E+000
1	56.56358339	1.544320E-012	1.609432E-011	1	0.000000E+000
1	56.56360052	1.609432E-011	1.544320E-012	0	0.000000E+000
1	56.56421228	1.544320E-012	1.609432E-011	1	0.000000E+000
1	56.56428603	1.609432E-011	1.544320E-012	0	0.000000E+000
1	66.26567990	1.216727E-012	1.576673E-011	1	0.000000E+000
1	66.26575531	1.576673E-011	1.216727E-012	0	0.000000E+000
1	66.26656251	1.216727E-012	1.576673E-011	1	0.000000E+000
1	66.26678875	1.576673E-011	1.216727E-012	0	0.000000E+000
1	66.26707690	1.216727E-012	1.576673E-011	1	0.000000E+000
1	66.26727220	1.576673E-011	1.216727E-012	0	0.000000E+000
1	66.27464051	1.216727E-012	1.576673E-011	1	0.000000E+000
1	66.27477206	1.576673E-011	1.216727E-012	0	0.000000E+000
1	66.27506936	1.216727E-012	1.576673E-011	1	0.000000E+000
1	66.27510346	1.576673E-011	1.216727E-012	0	0.000000E+000
1	66.27576947	1.216727E-012	1.576673E-011	1	0.000000E+000
1	66.27595798	1.576673E-011	1.216727E-012	0	0.000000E+000
1	66.27764005	1.216727E-012	1.576673E-011	1	0.000000E+000
1	66.27764808	1.576673E-011	1.216727E-012	0	0.000000E+000
1	66.27831016	1.216727E-012	1.576673E-011	1	0.000000E+000
1	66.27836479	1.576673E-011	1.216727E-012	0	0.000000E+000
1	66.28007777	1.216727E-012	1.576673E-011	1	0.000000E+000
1	66.28017290	1.576673E-011	1.216727E-012	0	0.000000E+000
1	66.28018458	1.216727E-012	1.576673E-011	1	0.000000E+000
1	66.28042977	1.576673E-011	1.216727E-012	0	0.000000E+000
1	66.28905126	1.216727E-012	1.576673E-011	1	0.000000E+000
1	66.28908809	1.576673E-011	1.216727E-012	0	0.000000E+000
1	66.29257771	1.216727E-012	1.576673E-011	1	0.000000E+000
1	66.29275897	1.576673E-011	1.216727E-012	0	0.000000E+000
1	66.29295314	1.216727E-012	1.576673E-011	1	0.000000E+000
1	66.29316063	1.576673E-011	1.216727E-012	0	0.000000E+000
1	66.29328300	1.216727E-012	1.576673E-011	1	0.000000E+000
1	66.29343968	1.576673E-011	1.216727E-012	0	0.000000E+000
1	66.29369721	1.216727E-012	1.576673E-011	1	0.000000E+000
1	66.29406162	1.576673E-011	1.216727E-012	0	0.000000E+000
1	66.29546205	1.216727E-012	1.576673E-011	1	0.000000E+000
1	66.29570547	1.576673E-011	1.216727E-012	0	0.000000E+000
1	66.29773939	1.216727E-012	1.576673E-011	1	0.000000E+000
1	66.29782782	1.576673E-011	1.216727E-012	0	0.000000E+000
1	66.29790488	1.216727E-012	1.576673E-011	1	0.000000E+000
1	66.29807765	1.576673E-011	1.216727E-012	0	0.000000E+000
1	66.29907630	1.216727E-012	1.576673E-011	1	0.000000E+000
1	66.29929377	1.576673E-011	1.216727E-012	0	0.000000E+000
1	66.29934839	1.216727E-012	1.576673E-011	1	0.000000E+000
1	66.29949097	1.576673E-011	1.216727E-012	0	0.000000E+000
1	66.30047035	1.216727E-012	1.576673E-011	1	0.000000E+000
1	66.30054219	1.576673E-011	1.216727E-012	0	0.000000E+000
1	66.30196770	1.216727E-012	1.576673E-011	1	0.000000E+000
1	66.30205128	1.576673E-011	1.216727E-012	0	0.000000E+000
1	66.30238647	1.216727E-012	1.576673E-011	1	0.000000E+000
1	66.30249743	1.576673E-011	1.216727E-012	0	0.000000E+000
1	66.30400364	1.216727E-012	1.576673E-011	1	0.000000E+000
1	66.30401965	1.576673E-011	1.216727E-012	0	0.000000E+000
1	66.30411159	1.216727E-012	1.576673E-011	1	0.000000E+000
1	66.30427393	1.576673E-011	1.216727E-012	0	0.000000E+000
1	66.30556065	1.216727E-012	1.576673E-011	1	0.000000E+000
1	66.30563661	1.576673E-011	1.216727E-012	0	0.000000E+000
1	66.30740080	1.216727E-012	1.576673E-011	1	0.000000E+000
1	66.30808262	1.576673E-011	1.216727E-012	0	0.000000E+000
1	66.30819748	1.216727E-012	1.576673E-011	1	0.000000E+000
1	66.30831983	1.576673E-011	1.216727E-012	0	0.000000E+000
1	66.30877532	1.216727E-012	1.576673E-011	1	0.000000E+000
1	66.30882392	1.576673E-011	1.216727E-012	0	0.000000E+000
1	66.30923860	1.216727E-012	1.576673E-011	1	0.000000E+000
1	66.30929211	1.576673E-011	1.216727E-012	0	0.000000E+000
1	66.31020674	1.216727E-012	1.576673E-011	1	0.000000E+000
1	66.31037590	1.576673E-011	1.216727E-012	0	0.000000E+000
1	66.31062860	1.216727E-012	1.576673E-011	1	0.000000E+000
1	66.31071674	1.576673E-011	1.216727E-012	0	0.000000E+000
1	66.31272014	1.216727E-012	1.576673E-011	1	0.000000E+000
1	66.31278518	1.576673E-011	1.216727E-012	0	0.000000E+000
1	66.31588613	1.216727E-012	1.576673E-011	1	0.000000E+000
1	66.31603527	1.576673E-011	1.216727E-012	0	0.000000E+000
1	66.31679111	1.216727E-012	1.576673E-011	1	0.000000E+000
1	66.31689976	1.576673E-011	1.216727E-012	0	0.000000E+000
1	66.31703651	1.216727E-012	1.576673E-011	1	0.000000E+000
1	66.31728989	1.576673E-011	1.216727E-012	0	0.000000E+000
1	66.31837821	1.216727E-012	1.576673E-011	1	0.000000E+000
1	66.31841828	1.576673E-011	1.216727E-012	0	0.000000E+000
1	66.31908763	1.216727E-012	1.576673E-011	1	0.000000E+000
1	66.31936940	1.576673E-011	1.216727E-012	0	0.000000E+000
1	66.32006715	1.216727E-012	1.576673E-011	1	0.000000E+000
1	66.32028165	1.576673E-011	1.216727E-012	0	0.000000E+000
1	66.32062288	1.216727E-012	1.576673E-011	1	0.000000E+000
1	66.32072680	1.576673E-011	1.216727E-012	0	0.000000E+000
1	66.32222729	1.216727E-012	1.576673E-011	1	0.000000E+000
1	66.32243039	1.576673E-011	1.216727E-012	0	0.000000E+000
1	66.32420818	1.216727E-012	1.576673E-011	1	0.000000E+000
1	66.32426292	1.576673E-011	1.216727E-012	0	0.000000E+000
1	66.32656912	1.216727E-012	1.576673E-011	1	0.000000E+000
1	66.32665217	1.576673E-011	1.216727E-012	0	0.000000E+000
1	66.32668431	1.216727E-012	1.576673E-011	1	0.000000E+000
1	66.32670958	1.576673E-011	1.216727E-012	0	0.000000E+000
1	66.32775914	1.216727E-012	1.576673E-011	1	0.000000E+000
1	66.32785613	1.576673E-011	1.216727E-012	0	0.000000E+000
1	66.32789125	1.216727E-012	1.576673E-011	1	0.000000E+000
1	66.32794847	1.576673E-011	1.216727E-012	0	0.000000E+000
1	66.32868579	1.216727E-012	1.576673E-011	1	0.000000E+000
1	66.32893284	1.576673E-011	1.216727E-012	0	0.000000E+000
1	66.32905101	1.216727E-012	1.576673E-011	1	0.000000E+000
1	66.32909748	1.576673E-011	1.216727E-012	0	0.000000E+000
1	66.32913524	1.216727E-012	1.576673E-011	1	0.000000E+000
1	66.32917638	1.576673E-011	1.216727E-012	0	0.000000E+000
1	66.33017707	1.216727E-012	1.576673E-011	1	0.000000E+000
1	66.33031237	1.576673E-011	1.216727E-012	0	0.000000E+000
1	66.33040062	1.216727E-012	1.576673E-011	1	0.000000E+000
1	66.33041832	1.576673E-011	1.216727E-012	0	0.000000E+000
1	66.33106778	1.216727E-012	1.576673E-011	1	0.000000E+000
1	66.33119259	1.576673E-011	1.216727E-012	0	0.000000E+000
1	66.33144090	1.216727E-012	1.576673E-011	1	0.000000E+000
1	66.33149411	1.576673E-011	1.216727E-012	0	0.000000E+000
1	66.33180918	1.216727E-012	1.576673E-011	1	0.000000E+000
1	66.33195380	1.576673E-011	1.216727E-012	0	0.000000E+000
1	66.33337417	1.216727E-012	1.576673E-011	1	0.000000E+000
1	66.33372334	1.576673E-011	1.216727E-012	0	0.000000E+000
1	66.33491628	1.216727E-012	1.576673E-011	1	0.000000E+000
1	66.33493909	1.576673E-011	1.216727E-012	0	0.000000E+000
1	66.33598764	1.216727E-012	1.576673E-011	1	0.000000E+000
1	66.33600866	1.576673E-011	1.216727E-012	0	0.000000E+000
1	66.33632518	1.216727E-012	1.576673E-011	1	0.000000E+000
1	66.33637212	1.576673E-011	1.216727E-012	0	0.000000E+000
1	66.33645944	1.216727E-012	1.576673E-011	1	0.000000E+000
1	66.33667680	1.576673E-011	1.216727E-012	0	0.000000E+000
1	66.33810745	1.216727E-012	1.576673E-011	1	0.000000E+000
1	66.33818089	1.576673E-011	1.216727E-012	0	0.000000E+000
1	66.34029603	1.216727E-012	1.576673E-011	1	0.000000E+000
1	66.34036391	1.576673E-011	1.216727E-012	0	0.000000E+000
1	66.34177627	1.216727E-012	1.576673E-011	1	0.000000E+000
1	66.34184802	1.576673E-011	1.216727E-012	0	0.000000E+000
1	66.34320216	1.216727E-012	1.576673E-011	1	0.000000E+000
1	66.34322970	1.576673E-011	1.216727E-012	0	0.000000E+000
1	66.34458150	1.216727E-012	1.576673E-011	1	0.000000E+000
1	66.34477248	1.576673E-011	1.216727E-012	0	0.000000E+000
1	66.34691031	1.216727E-012	1.576673E-011	1	0.000000E+000
1	66.34691713	1.576673E-011	1.216727E-012	0	0.000000E+000
1	66.35031118	1.216727E-012	1.576673E-011	1	0.000000E+000
1	66.35050412	1.576673E-011	1.216727E-012	0	0.000000E+000
1	66.35122510	1.216727E-012	1.576673E-011	1	0.000000E+000
1	66.35159085	1.576673E-011	1.216727E-012	0	0.000000E+000
1	66.35431158	1.216727E-012	1.576673E-011	1	0.000000E+000
1	66.35435148	1.576673E-011	1.216727E-012	0	0.000000E+000
1	66.35490940	1.216727E-012	1.576673E-011	1	0.000000E+000
1	66.35507664	1.576673E-011	1.216727E-012	0	0.000000E+000
1	66.35516211	1.216727E-012	1.576673E-011	1	0.000000E+000
1	66.35522303	1.576673E-011	1.216727E-012	0	0.000000E+000
1	66.35615902	1.216727E-012	1.576673E-011	1	0.000000E+000
1	66.35621831	1.576673E-011	1.216727E-012	0	0.000000E+000
1	75.10022421	1.625873E-012	1.617587E-011	1	0.000000E+000
1	75.10029490	1.617587E-011	1.625873E-012	0	0.000000E+000
1	75.10114563	1.625873E-012	1.617587E-011	1	0.000000E+000
1	75.10125142	1.617587E-011	1.625873E-012	0	0.000000E+000
1	75.10163590	1.625873E-012	1.617587E-011	1	0.000000E+000
1	75.10166321	1.617587E-011	1.625873E-012	0	0.000000E+000
1	75.10243855	1.625873E-012	1.617587E-011	1	0.000000E+000
1	75.10251704	1.617587E-011	1.625873E-012	0	0.000000E+000
1	75.10374412	1.625873E-012	1.617587E-011	1	0.000000E+000
1	75.10396561	1.617587E-011	1.625873E-012	0	0.000000E+000
1	75.10456926	1.625873E-012	1.617587E-011	1	0.000000E+000
1	75.10462844	1.617587E-011	1.625873E-012	0	0.000000E+000
1	75.10508282	1.625873E-012	1.617587E-011	1	0.000000E+000
1	75.10511257	1.617587E-011	1.625873E-012	0	0.000000E+000
1	75.10584600	1.625873E-012	1.617587E-011	1	0.000000E+000
1	75.10604716	1.617587E-011	1.625873E-012	0	0.000000E+000
1	75.10618325	1.625873E-012	1.617587E-011	1	0.000000E+000
1	75.10619372	1.617587E-011	1.625873E-012	0	0.000000E+000
1	75.10776244	1.625873E-012	1.617587E-011	1	0.000000E+000
1	75.10782123	1.617587E-011	1.625873E-012	0	0.000000E+000
1	75.11034025	1.625873E-012	1.617587E-011	1	0.000000E+000
1	75.11075761	1.617587E-011	1.625873E-012	0	0.000000E+000
1	75.11117431	1.625873E-012	1.617587E-011	1	0.000000E+000
1	75.11127128	1.617587E-011	1.625873E-012	0	0.000000E+000
1	75.11279763	1.625873E-012	1.617587E-011	1	0.000000E+000
1	75.11293609	1.617587E-011	1.625873E-012	0	0.000000E+000
1	75.11298390	1.625873E-012	1.617587E-011	1	0.000000E+000
1	75.11299869	1.617587E-011	1.625873E-012	0	0.000000E+000
1	75.11429924	1.625873E-012	1.617587E-011	1	0.000000E+000
1	75.11432898	1.617587E-011	1.625873E-012	0	0.000000E+000
1	75.11436615	1.625873E-012	1.617587E-011	1	0.000000E+000
1	75.11472678	1.617587E-011	1.625873E-012	0	0.000000E+000
1	75.11663194	1.625873E-012	1.617587E-011	1	0.000000E+000
1	75.11682066	1.617587E-011	1.625873E-012	0	0.000000E+000
1	75.11737449	1.625873E-012	1.617587E-011	1	0.000000E+000
1	75.11747986	1.617587E-011	1.625873E-012	0	0.000000E+000
1	75.11763712	1.625873E-012	1.617587E-011	1	0.000000E+000
1	75.11794382	1.617587E-011	1.625873E-012	0	0.000000E+000
1	75.12126856	1.625873E-012	1.617587E-011	1	0.000000E+000
1	75.12129419	1.617587E-011	1.625873E-012	0	0.000000E+000
1	75.12243141	1.625873E-012	1.617587E-011	1	0.000000E+000
1	75.12246647	1.617587E-011	1.625873E-012	0	0.000000E+000
1	75.12261898	1.625873E-012	1.617587E-011	1	0.000000E+000
1	75.12283853	1.617587E-011	1.625873E-012	0	0.000000E+000
1	75.12498187	1.625873E-012	1.617587E-011	1	0.000000E+000
1	75.12514679	1.617587E-011	1.625873E-012	0	0.000000E+000
1	75.12697399	1.625873E-012	1.617587E-011	1	0.000000E+000
1	75.12729713	1.617587E-011	1.625873E-012	0	0.000000E+000
1	75.12777205	1.625873E-012	1.617587E-011	1	0.000000E+000
1	75.12778205	1.617587E-011	1.625873E-012	0	0.000000E+000
1	75.12802053	1.625873E-012	1.617587E-011	1	0.000000E+000
1	75.12810782	1.617587E-011	1.625873E-012	0	0.000000E+000
1	75.13263422	1.625873E-012	1.617587E-011	1	0.000000E+000
1	75.13270392	1.617587E-011	1.625873E-012	0	0.000000E+000
1	75.13272387	1.625873E-012	1.617587E-011	1	0.000000E+000
1	75.13279568	1.617587E-011	1.625873E-012	0	0.000000E+000
1	75.13283353	1.625873E-012	1.617587E-011	1	0.000000E+000
1	75.13286428	1.617587E-011	1.625873E-012	0	0.000000E+000
1	75.13347490	1.625873E-012	1.617587E-011	1	0.000000E+000
1	75.13350535	1.617587E-011	1.625873E-012	0	0.000000E+000
1	75.13356404	1.625873E-012	1.617587E-011	1	0.000000E+000
1	75.13379546	1.617587E-011	1.625873E-012	0	0.000000E+000
1	75.13412971	1.625873E-012	1.617587E-011	1	0.000000E+000
1	75.13420330	1.617587E-011	1.625873E-012	0	0.000000E+000
1	75.13445417	1.625873E-012	1.617587E-011	1	0.000000E+000
1	75.13459582	1.617587E-011	1.625873E-012	0	0.000000E+000
1	75.13483153	1.625873E-012	1.617587E-011	1	0.000000E+000
1	75.13505916	1.617587E-011	1.625873E-012	0	0.000000E+000
1	75.13573404	1.625873E-012	1.617587E-011	1	0.000000E+000
1	75.13575870	1.617587E-011	1.625873E-012	0	0.000000E+000
1	75.13620593	1.625873E-012	1.617587E-011	1	0.000000E+000
1	75.13624591	1.617587E-011	1.625873E-012	0	0.000000E+000
1	75.13871175	1.625873E-012	1.617587E-011	1	0.000000E+000
1	75.13879062	1.617587E-011	1.625873E-012	0	0.000000E+000
1	75.13881771	1.625873E-012	1.617587E-011	1	0.000000E+000
1	75.13909055	1.617587E-011	1.625873E-012	0	0.000000E+000
1	75.13947021	1.625873E-012	1.617587E-011	1	0.000000E+000
1	75.13948915	1.617587E-011	1.625873E-012	0	0.000000E+000
1	75.13954219	1.625873E-012	1.617587E-011	1	0.000000E+000
1	75.13960558	1.617587E-011	1.625873E-012	0	0.000000E+000
1	75.14113538	1.625873E-012	1.617587E-011	1	0.000000E+000
1	75.14114566	1.617587E-011	1.625873E-012	0	0.000000E+000
1	75.14438701	1.625873E-012	1.617587E-011	1	0.000000E+000
1	75.14480432	1.617587E-011	1.625873E-012	0	0.000000E+000
1	75.14509960	1.625873E-012	1.617587E-011	1	0.000000E+000
1	75.14526347	1.617587E-011	1.625873E-012	0	0.000000E+000
1	75.14572165	1.625873E-012	1.617587E-011	1	0.000000E+000
1	75.14595648	1.617587E-011	1.625873E-012	0	0.000000E+000
1	75.14608956	1.625873E-012	1.617587E-011	1	0.000000E+000
1	75.14625872	1.617587E-011	1.625873E-012	0	0.000000E+000
1	75.14724774	1.625873E-012	1.617587E-011	1	0.000000E+000
1	75.14728678	1.617587E-011	1.625873E-012	0	0.000000E+000
1	75.14764133	1.625873E-012	1.617587E-011	1	0.000000E+000
1	75.14785216	1.617587E-011	1.625873E-012	0	0.000000E+000
1	75.15796959	1.625873E-012	1.617587E-011	1	0.000000E+000
1	75.15805042	1.617587E-011	1.625873E-012	0	0.000000E+000
1	75.15843825	1.625873E-012	1.617587E-011	1	0.000000E+000
1	75.15863323	1.617587E-011	1.625873E-012	0	0.000000E+000
1	75.15943281	1.625873E-012	1.617587E-011	1	0.000000E+000
1	75.15943761	1.617587E-011	1.625873E-012	0	0.000000E+000
1	75.16294479	1.625873E-012	1.617587E-011	1	0.000000E+000
1	75.16315752	1.617587E-011	1.625873E-012	0	0.000000E+000
1	75.16400843	1.625873E-012	1.617587E-011	1	0.000000E+000
1	75.16433372	1.617587E-011	1.625873E-012	0	0.000000E+000
1	75.16439761	1.625873E-012	1.617587E-011	1	0.000000E+000
1	75.16449712	1.617587E-011	1.625873E-012	0	0.000000E+000
1	76.00754335	1.471329E-012	1.602133E-011	1	0.000000E+000
1	76.00767303	1.602133E-011	1.471329E-012	0	0.000000E+000
1	76.00813490	1.471329E-012	1.602133E-011	1	0.000000E+000
1	76.00816779	1.602133E-011	1.471329E-012	0	0.000000E+000
1	76.00947935	1.471329E-012	1.602133E-011	1	0.000000E+000
1	76.00973029	1.602133E-011	1.471329E-012	0	0.000000E+000
1	76.00998601	1.471329E-012	1.602133E-011	1	0.000000E+000
1	76.01002195	1.602133E-011	1.471329E-012	0	0.000000E+000
1	76.01165853	1.471329E-012	1.602133E-011	1	0.000000E+000
1	76.01166975	1.602133E-011	1.471329E-012	0	0.000000E+000
1	76.01330025	1.471329E-012	1.602133E-011	1	0.000000E+000
1	76.01340917	1.602133E-011	1.471329E-012	0	0.000000E+000
1	76.01536022	1.471329E-012	1.602133E-011	1	0.000000E+000
1	76.01538129	1.602133E-011	1.471329E-012	0	0.000000E+000
1	76.01539163	1.471329E-012	1.602133E-011	1	0.000000E+000
1	76.01568494	1.602133E-011	1.471329E-012	0	0.000000E+000
1	76.01701667	1.471329E-012	1.602133E-011	1	0.000000E+000
1	76.01719171	1.602133E-011	1.471329E-012	0	0.000000E+000
1	76.01740426	1.471329E-012	1.602133E-011	1	0.000000E+000
1	76.01748072	1.602133E-011	1.471329E-012	0	0.000000E+000
1	76.01763551	1.471329E-012	1.602133E-011	1	0.000000E+000
1	76.01769320	1.602133E-011	1.471329E-012	0	0.000000E+000
1	76.01795375	1.471329E-012	1.602133E-011	1	0.000000E+000
1	76.01796278	1.602133E-011	1.471329E-012	0	0.000000E+000
1	76.01876744	1.471329E-012	1.602133E-011	1	0.000000E+000
1	76.01929536	1.602133E-011	1.471329E-012	0	0.000000E+000
1	76.01975890	1.471329E-012	1.602133E-011	1	0.000000E+000
1	76.01980562	1.602133E-011	1.471329E-012	0	0.000000E+000
1	76.02104857	1.471329E-012	1.602133E-011	1	0.000000E+000
1	76.02123815	1.602133E-011	1.471329E-012	0	0.000000E+000
1	76.02298319	1.471329E-012	1.602133E-011	1	0.000000E+000
1	76.02328311	1.602133E-011	1.471329E-012	0	0.000000E+000
1	76.02380606	1.471329E-012	1.602133E-011	1	0.000000E+000
1	76.02387603	1.602133E-011	1.471329E-012	0	0.000000E+000
1	76.02484256	1.471329E-012	1.602133E-011	1	0.000000E+000
1	76.02491762	1.602133E-011	1.471329E-012	0	0.000000E+000
1	76.02500920	1.471329E-012	1.602133E-011	1	0.000000E+000
1	76.02515672	1.602133E-011	1.471329E-012	0	0.000000E+000
1	76.02656083	1.471329E-012	1.602133E-011	1	0.000000E+000
1	76.02665783	1.602133E-011	1.471329E-012	0	0.000000E+000
1	76.02773195	1.471329E-012	1.602133E-011	1	0.000000E+000
1	76.02784430	1.602133E-011	1.471329E-012	0	0.000000E+000
1	76.02877983	1.471329E-012	1.602133E-011	1	0.000000E+000
1	76.02883458	1.602133E-011	1.471329E-012	0	0.000000E+000
1	76.03012405	1.471329E-012	1.602133E-011	1	0.000000E+000
1	76.03017043	1.602133E-011	1.471329E-012	0	0.000000E+000
1	76.03237299	1.471329E-012	1.602133E-011	1	0.000000E+000
1	76.03244583	1.602133E-011	1.471329E-012	0	0.000000E+000
1	76.03370176	1.471329E-012	1.602133E-011	1	0.000000E+000
1	76.03380186	1.602133E-011	1.471329E-012	0	0.000000E+000
1	76.03507769	1.471329E-012	1.602133E-011	1	0.000000E+000
1	76.03522732	1.602133E-011	1.471329E-012	0	0.000000E+000
1	76.03526806	1.471329E-012	1.602133E-011	1	0.000000E+000
1	76.03537629	1.602133E-011	1.471329E-012	0	0.000000E+000
1	76.03958222	1.471329E-012	1.602133E-011	1	0.000000E+000
1	76.03967307	1.602133E-011	1.471329E-012	0	0.000000E+000
1	76.04007999	1.471329E-012	1.602133E-011	1	0.000000E+000
1	76.04012605	1.602133E-011	1.471329E-012	0	0.000000E+000
1	76.04037453	1.471329E-012	1.602133E-011	1	0.000000E+000
1	76.04087410	1.602133E-011	1.471329E-012	0	0.000000E+000
1	76.04172389	1.471329E-012	1.602133E-011	1	0.000000E+000
1	76.04182068	1.602133E-011	1.471329E-012	0	0.000000E+000
1	76.04239955	1.471329E-012	1.602133E-011	1	0.000000E+000
1	76.04250362	1.602133E-011	1.471329E-012	0	0.000000E+000
1	76.04475113	1.471329E-012	1.602133E-011	1	0.000000E+000
1	76.04490017	1.602133E-011	1.471329E-012	0	0.000000E+000
1	76.04530877	1.471329E-012	1.602133E-011	1	0.000000E+000
1	76.04540107	1.602133E-011	1.471329E-012	0	0.000000E+000
1	76.04542867	1.471329E-012	1.602133E-011	1	0.000000E+000
1	76.04555312	1.602133E-011	1.471329E-012	0	0.000000E+000
1	76.04627409	1.471329E-012	1.602133E-011	1	0.000000E+000
1	76.04632193	1.602133E-011	1.471329E-012	0	0.000000E+000
1	76.04730532	1.471329E-012	1.602133E-011	1	0.000000E+000
1	76.04737564	1.602133E-011	1.471329E-012	0	0.000000E+000
1	76.64014140	1.407627E-012	1.595763E-011	1	0.000000E+000
1	76.64025915	1.595763E-011	1.407627E-012	0	0.000000E+000
1	76.64177470	1.407627E-012	1.595763E-011	1	0.000000E+000
1	76.64204002	1.595763E-011	1.407627E-012	0	0.000000E+000
1	76.64228807	1.407627E-012	1.595763E-011	1	0.000000E+000
1	76.64265635	1.595763E-011	1.407627E-012	0	0.000000E+000
1	76.64324191	1.407627E-012	1.595763E-011	1	0.000000E+000
1	76.64337840	1.595763E-011	1.407627E-012	0	0.000000E+000
1	76.64369669	1.407627E-012	1.595763E-011	1	0.000000E+000
1	76.64397003	1.595763E-011	1.407627E-012	0	0.000000E+000
1	76.64996239	1.407627E-012	1.595763E-011	1	0.000000E+000
1	76.65002873	1.595763E-011	1.407627E-012	0	0.000000E+000
1	76.65009754	1.407627E-012	1.595763E-011	1	0.000000E+000
1	76.65036073	1.595763E-011	1.407627E-012	0	0.000000E+000
1	76.65181338	1.407627E-012	1.595763E-011	1	0.000000E+000
1	76.65188624	1.595763E-011	1.407627E-012	0	0.000000E+000
1	76.65196373	1.407627E-012	1.595763E-011	1	0.000000E+000
1	76.65221376	1.595763E-011	1.407627E-012	0	0.000000E+000
1	76.65280813	1.407627E-012	1.595763E-011	1	0.000000E+000
1	76.65305039	1.595763E-011	1.407627E-012	0	0.000000E+000
1	76.65312196	1.407627E-012	1.595763E-011	1	0.000000E+000
1	76.65329923	1.595763E-011	1.407627E-012	0	0.000000E+000
1	76.65586503	1.407627E-012	1.595763E-011	1	0.000000E+000
1	76.65594002	1.595763E-011	1.407627E-012	0	0.000000E+000
1	76.65672435	1.407627E-012	1.595763E-011	1	0.000000E+000
1	76.65686285	1.595763E-011	1.407627E-012	0	0.000000E+000
1	76.65713743	1.407627E-012	1.595763E-011	1	0.000000E+000
1	76.65758238	1.595763E-011	1.407627E-012	0	0.000000E+000
1	76.66315319	1.407627E-012	1.595763E-011	1	0.000000E+000
1	76.66325051	1.595763E-011	1.407627E-012	0	0.000000E+000
1	76.66357671	1.407627E-012	1.595763E-011	1	0.000000E+000
1	76.66359064	1.595763E-011	1.407627E-012	0	0.000000E+000
1	76.69546858	1.407627E-012	1.595763E-011	1	0.000000E+000
1	76.69555739	1.595763E-011	1.407627E-012	0	0.000000E+000
1	76.69642899	1.407627E-012	1.595763E-011	1	0.000000E+000
1	76.69646536	1.595763E-011	1.407627E-012	0	0.000000E+000
1	76.69657095	1.407627E-012	1.595763E-011	1	0.000000E+000
1	76.69694114	1.595763E-011	1.407627E-012	0	0.000000E+000
1	76.69885882	1.407627E-012	1.595763E-011	1	0.000000E+000
1	76.69895731	1.595763E-011	1.407627E-012	0	0.000000E+000
1	76.69902285	1.407627E-012	1.595763E-011	1	0.000000E+000
1	76.69905119	1.595763E-011	1.407627E-012	0	0.000000E+000
1	76.69984581	1.407627E-012	1.595763E-011	1	0.000000E+000
1	76.69987831	1.595763E-011	1.407627E-012	0	0.000000E+000
1	76.70110978	1.407627E-012	1.595763E-011	1	0.000000E+000
1	76.70146182	1.595763E-011	1.407627E-012	0	0.000000E+000
1	76.70161819	1.407627E-012	1.595763E-011	1	0.000000E+000
1	76.70170132	1.595763E-011	1.407627E-012	0	0.000000E+000
1	76.70179219	1.407627E-012	1.595763E-011	1	0.000000E+000
1	76.70180138	1.595763E-011	1.407627E-012	0	0.000000E+000
1	76.70285905	1.407627E-012	1.595763E-011	1	0.000000E+000
1	76.70301628	1.595763E-011	1.407627E-012	0	0.000000E+000
1	76.70556202	1.407627E-012	1.595763E-011	1	0.000000E+000
1	76.70569794	1.595763E-011	1.407627E-012	0	0.000000E+000
1	76.70575980	1.407627E-012	1.595763E-011	1	0.000000E+000
1	76.70581904	1.595763E-011	1.407627E-012	0	0.000000E+000
1	76.70682131	1.407627E-012	1.595763E-011	1	0.000000E+000
1	76.70692351	1.595763E-011	1.407627E-012	0	0.000000E+000
1	76.86587064	1.509254E-012	1.605925E-011	1	0.000000E+000
1	76.86592206	1.605925E-011	1.509254E-012	0	0.000000E+000
1	76.86704128	1.509254E-012	1.605925E-011	1	0.000000E+000
1	76.86720688	1.605925E-011	1.509254E-012	0	0.000000E+000
1	76.86731934	1.509254E-012	1.605925E-011	1	0.000000E+000
1	76.86748169	1.605925E-011	1.509254E-012	0	0.000000E+000
1	76.86945639	1.509254E-012	1.605925E-011	1	0.000000E+000
1	76.86948152	1.605925E-011	1.509254E-012	0	0.000000E+000
1	76.87483045	1.509254E-012	1.605925E-011	1	0.000000E+000
1	76.87485263	1.605925E-011	1.509254E-012	0	0.000000E+000
1	76.87522270	1.509254E-012	1.605925E-011	1	0.000000E+000
1	76.87526677	1.605925E-011	1.509254E-012	0	0.000000E+000
1	76.87599319	1.509254E-012	1.605925E-011	1	0.000000E+000
1	76.87604474	1.605925E-011	1.509254E-012	0	0.000000E+000
1	76.87681976	1.509254E-012	1.605925E-011	1	0.000000E+000
1	76.87694717	1.605925E-011	1.509254E-012	0	0.000000E+000
1	76.88124370	1.509254E-012	1.605925E-011	1	0.000000E+000
1	76.88131008	1.605925E-011	1.509254E-012	0	0.000000E+000
1	76.88142699	1.509254E-012	1.605925E-011	1	0.000000E+000
1	76.88160481	1.605925E-011	1.509254E-012	0	0.000000E+000
1	76.88180497	1.509254E-012	1.605925E-011	1	0.000000E+000
1	76.88188688	1.605925E-011	1.509254E-012	0	0.000000E+000
1	76.88451892	1.509254E-012	1.605925E-011	1	0.000000E+000
1	76.88453331	1.605925E-011	1.509254E-012	0	0.000000E+000
1	76.88519678	1.509254E-012	1.605925E-011	1	0.000000E+000
1	76.88525119	1.605925E-011	1.509254E-012	0	0.000000E+000
1	76.88709294	1.509254E-012	1.605925E-011	1	0.000000E+000
1	76.88715034	1.605925E-011	1.509254E-012	0	0.000000E+000
1	76.88745972	1.509254E-012	1.605925E-011	1	0.000000E+000
1	76.88754432	1.605925E-011	1.509254E-012	0	0.000000E+000
1	76.88763957	1.509254E-012	1.605925E-011	1	0.000000E+000
1	76.88773083	1.605925E-011	1.509254E-012	0	0.000000E+000
1	76.91018848	1.509254E-012	1.605925E-011	1	0.000000E+000
1	76.91022699	1.605925E-011	1.509254E-012	0	0.000000E+000
1	76.91222407	1.509254E-012	1.605925E-011	1	0.000000E+000
1	76.91234840	1.605925E-011	1.509254E-012	0	0.000000E+000
1	76.91266428	1.509254E-012	1.605925E-011	1	0.000000E+000
1	76.91283830	1.605925E-011	1.509254E-012	0	0.000000E+000
1	76.91378026	1.509254E-012	1.605925E-011	1	0.000000E+000
1	76.91430395	1.605925E-011	1.509254E-012	0	0.000000E+000
1	76.91445396	1.509254E-012	1.605925E-011	1	0.000000E+000
1	76.91449107	1.605925E-011	1.509254E-012	0	0.000000E+000
1	76.91589719	1.509254E-012	1.605925E-011	1	0.000000E+000
1	76.91591919	1.605925E-011	1.509254E-012	0	0.000000E+000
1	76.91778460	1.509254E-012	1.605925E-011	1	0.000000E+000
1	76.91785374	1.605925E-011	1.509254E-012	0	0.000000E+000
1	76.92094418	1.509254E-012	1.605925E-011	1	0.000000E+000
1	76.92099172	1.605925E-011	1.509254E-012	0	0.000000E+000
1	76.92175134	1.509254E-012	1.605925E-011	1	0.000000E+000
1	76.92190451	1.605925E-011	1.509254E-012	0	0.000000E+000
1	76.92244335	1.509254E-012	1.605925E-011	1	0.000000E+000
1	76.92264504	1.605925E-011	1.509254E-012	0	0.000000E+000
1	76.92280822	1.509254E-012	1.605925E-011	1	0.000000E+000
1	76.92331953	1.605925E-011	1.509254E-012	0	0.000000E+000
1	76.92360366	1.509254E-012	1.605925E-011	1	0.000000E+000
1	76.92369540	1.605925E-011	1.509254E-012	0	0.000000E+000
1	76.92432787	1.509254E-012	1.605925E-011	1	0.000000E+000
1	76.92440281	1.605925E-011	1.509254E-012	0	0.000000E+000
1	76.92449392	1.509254E-012	1.605925E-011	1	0.000000E+000
1	76.92504326	1.605925E-011	1.509254E-012	0	0.000000E+000
1	76.92638312	1.509254E-012	1.605925E-011	1	0.000000E+000
1	76.92642662	1.605925E-011	1.509254E-012	0	0.000000E+000
1	76.92747283	1.509254E-012	1.605925E-011	1	0.000000E+000
1	76.92807773	1.605925E-011	1.509254E-012	0	0.000000E+000
1	76.92916567	1.509254E-012	1.605925E-011	1	0.000000E+000
1	76.92940530	1.605925E-011	1.509254E-012	0	0.000000E+000
1	76.93164931	1.509254E-012	1.605925E-011	1	0.000000E+000
1	76.93169847	1.605925E-011	1.509254E-012	0	0.000000E+000
1	76.93275096	1.509254E-012	1.605925E-011	1	0.000000E+000
1	76.93279413	1.605925E-011	1.509254E-012	0	0.000000E+000
1	76.93376715	1.509254E-012	1.605925E-011	1	0.000000E+000
1	76.93394230	1.605925E-011	1.509254E-012	0	0.000000E+000
1	76.93455581	1.509254E-012	1.605925E-011	1	0.000000E+000
1	76.93467107	1.605925E-011	1.509254E-012	0	0.000000E+000
1	76.93594605	1.509254E-012	1.605925E-011	1	0.000000E+000
1	76.93597049	1.605925E-011	1.509254E-012	0	0.000000E+000
1	76.93618174	1.509254E-012	1.605925E-011	1	0.000000E+000
1	76.93620153	1.605925E-011	1.509254E-012	0	0.000000E+000
1	76.94018485	1.509254E-012	1.605925E-011	1	0.000000E+000
1	76.94033745	1.605925E-011	1.509254E-012	0	0.000000E+000
1	76.94047141	1.509254E-012	1.605925E-011	1	0.000000E+000
1	76.94064305	1.605925E-011	1.509254E-012	0	0.000000E+000
1	77.27111863	1.501193E-012	1.605119E-011	1	0.000000E+000
1	77.27118003	1.605119E-011	1.501193E-012	0	0.000000E+000
1	77.27249020	1.501193E-012	1.605119E-011	1	0.000000E+000
1	77.27257033	1.605119E-011	1.501193E-012	0	0.000000E+000
1	77.27358050	1.501193E-012	1.605119E-011	1	0.000000E+000
1	77.27419382	1.605119E-011	1.501193E-012	0	0.000000E+000
1	77.27431829	1.501193E-012	1.605119E-011	1	0.000000E+000
1	77.27449252	1.605119E-011	1.501193E-012	0	0.000000E+000
1	77.27672414	1.501193E-012	1.605119E-011	1	0.000000E+000
1	77.27693155	1.605119E-011	1.501193E-012	0	0.000000E+000
1	77.27737417	1.501193E-012	1.605119E-011	1	0.000000E+000
1	77.27749346	1.605119E-011	1.501193E-012	0	0.000000E+000
1	80.31031910	1.514320E-012	1.606432E-011	1	0.000000E+000
1	80.31045844	1.606432E-011	1.514320E-012	0	0.000000E+000
1	80.31383662	1.514320E-012	1.606432E-011	1	0.000000E+000
1	80.31387910	1.606432E-011	1.514320E-012	0	0.000000E+000
1	80.31764912	1.514320E-012	1.606432E-011	1	0.000000E+000
1	80.31772782	1.606432E-011	1.514320E-012	0	0.000000E+000
1	80.31841541	1.514320E-012	1.606432E-011	1	0.000000E+000
1	80.31843304	1.606432E-011	1.514320E-012	0	0.000000E+000
1	80.31994159	1.514320E-012	1.606432E-011	1	0.000000E+000
1	80.32024852	1.606432E-011	1.514320E-012	0	0.000000E+000
1	80.32283380	1.514320E-012	1.606432E-011	1	0.000000E+000
1	80.32299230	1.606432E-011	1.514320E-012	0	0.000000E+000
1	80.32970277	1.514320E-012	1.606432E-011	1	0.000000E+000
1	80.32976101	1.606432E-011	1.514320E-012	0	0.000000E+000
1	80.32998580	1.514320E-012	1.606432E-011	1	0.000000E+000
1	80.33001405	1.606432E-011	1.514320E-012	0	0.000000E+000
1	80.33059303	1.514320E-012	1.606432E-011	1	0.000000E+000
1	80.33102324	1.606432E-011	1.514320E-012	0	0.000000E+000
1	80.33169053	1.514320E-012	1.606432E-011	1	0.000000E+000
1	80.33178825	1.606432E-011	1.514320E-012	0	0.000000E+000
1	80.33411160	1.514320E-012	1.606432E-011	1	0.000000E+000
1	80.33420055	1.606432E-011	1.514320E-012	0	0.000000E+000
1	80.33462876	1.514320E-012	1.606432E-011	1	0.000000E+000
1	80.33470293	1.606432E-011	1.514320E-012	0	0.000000E+000
1	80.33483729	1.514320E-012	1.606432E-011	1	0.000000E+000
1	80.33485034	1.606432E-011	1.514320E-012	0	0.000000E+000
1	80.33494752	1.514320E-012	1.606432E-011	1	0.000000E+000
1	80.33506774	1.606432E-011	1.514320E-012	0	0.000000E+000
1	80.33543519	1.514320E-012	1.606432E-011	1	0.000000E+000
1	80.33551625	1.606432E-011	1.514320E-012	0	0.000000E+000
1	80.33579824	1.514320E-012	1.606432E-011	1	0.000000E+000
1	80.33586543	1.606432E-011	1.514320E-012	0	0.000000E+000
1	80.33634690	1.514320E-012	1.606432E-011	1	0.000000E+000
1	80.33643121	1.606432E-011	1.514320E-012	0	0.000000E+000
1	80.33657906	1.514320E-012	1.606432E-011	1	0.000000E+000
1	80.33665975	1.606432E-011	1.514320E-012	0	0.000000E+000
1	80.33686318	1.514320E-012	1.606432E-011	1	0.000000E+000
1	80.33688669	1.606432E-011	1.514320E-012	0	0.000000E+000
1	80.33749761	1.514320E-012	1.606432E-011	1	0.000000E+000
1	80.33810656	1.606432E-011	1.514320E-012	0	0.000000E+000
1	80.33854272	1.514320E-012	1.606432E-011	1	0.000000E+000
1	80.33862575	1.606432E-011	1.514320E-012	0	0.000000E+000
1	80.33908873	1.514320E-012	1.606432E-011	1	0.000000E+000
1	80.33925585	1.606432E-011	1.514320E-012	0	0.000000E+000
1	80.34026523	1.514320E-012	1.606432E-011	1	0.000000E+000
1	80.34047607	1.606432E-011	1.514320E-012	0	0.000000E+000
1	80.34076946	1.514320E-012	1.606432E-011	1	0.000000E+000
1	80.34079342	1.606432E-011	1.514320E-012	0	0.000000E+000
1	80.34115553	1.514320E-012	1.606432E-011	1	0.000000E+000
1	80.34120843	1.606432E-011	1.514320E-012	0	0.000000E+000
1	80.34323667	1.514320E-012	1.606432E-011	1	0.000000E+000
1	80.34337912	1.606432E-011	1.514320E-012	0	0.000000E+000
1	80.34440017	1.514320E-012	1.606432E-011	1	0.000000E+000
1	80.34472127	1.606432E-011	1.514320E-012	0	0.000000E+000
1	80.34509486	1.514320E-012	1.606432E-011	1	0.000000E+000
1	80.34509682	1.606432E-011	1.514320E-012	0	0.000000E+000
1	80.34697297	1.514320E-012	1.606432E-011	1	0.000000E+000
1	80.34731866	1.606432E-011	1.514320E-012	0	0.000000E+000
1	80.34771602	1.514320E-012	1.606432E-011	1	0.000000E+000
1	80.34774477	1.606432E-011	1.514320E-012	0	0.000000E+000
1	80.34803350	1.514320E-012	1.606432E-011	1	0.000000E+000
1	80.34817065	1.606432E-011	1.514320E-012	0	0.000000E+000
1	80.35205684	1.514320E-012	1.606432E-011	1	0.000000E+000
1	80.35217804	1.606432E-011	1.514320E-012	0	0.000000E+000
1	80.35229910	1.514320E-012	1.606432E-011	1	0.000000E+000
1	80.35236634	1.606432E-011	1.514320E-012	0	0.000000E+000
1	80.35257776	1.514320E-012	1.606432E-011	1	0.000000E+000
1	80.35269417	1.606432E-011	1.514320E-012	0	0.000000E+000
1	80.35372710	1.514320E-012	1.606432E-011	1	0.000000E+000
1	80.35385071	1.606432E-011	1.514320E-012	0	0.000000E+000
1	80.35504789	1.514320E-012	1.606432E-011	1	0.000000E+000
1	80.35518821	1.606432E-011	1.514320E-012	0	0.000000E+000
1	80.35655340	1.514320E-012	1.606432E-011	1	0.000000E+000
1	80.35661700	1.606432E-011	1.514320E-012	0	0.000000E+000
1	80.36016232	1.514320E-012	1.606432E-011	1	0.000000E+000
1	80.36036246	1.606432E-011	1.514320E-012	0	0.000000E+000
1	80.36085378	1.514320E-012	1.606432E-011	1	0.000000E+000
1	80.36088213	1.606432E-011	1.514320E-012	0	0.000000E+000
1	80.36101553	1.514320E-012	1.606432E-011	1	0.000000E+000
1	80.36104451	1.606432E-011	1.514320E-012	0	0.000000E+000
1	80.36113989	1.514320E-012	1.606432E-011	1	0.000000E+000
1	80.36124627	1.606432E-011	1.514320E-012	0	0.000000E+000
1	80.36160292	1.514320E-012	1.606432E-011	1	0.000000E+000
1	80.36173229	1.606432E-011	1.514320E-012	0	0.000000E+000
1	80.36232263	1.514320E-012	1.606432E-011	1	0.000000E+000
1	80.36236407	1.606432E-011	1.514320E-012	0	0.000000E+000
1	80.36351524	1.514320E-012	1.606432E-011	1	0.000000E+000
1	80.36358681	1.606432E-011	1.514320E-012	0	0.000000E+000
1	80.36689385	1.514320E-012	1.606432E-011	1	0.000000E+000
1	80.36705582	1.606432E-011	1.514320E-012	0	0.000000E+000
1	80.36735427	1.514320E-012	1.606432E-011	1	0.000000E+000
1	80.36746520	1.606432E-011	1.514320E-012	0	0.000000E+000
1	80.36762117	1.514320E-012	1.606432E-011	1	0.000000E+000
1	80.36786421	1.606432E-011	1.514320E-012	0	0.000000E+000
1	80.36844418	1.514320E-012	1.606432E-011	1	0.000000E+000
1	80.36894433	1.606432E-011	1.514320E-012	0	0.000000E+000
1	80.36953234	1.514320E-012	1.606432E-011	1	0.000000E+000
1	80.36957222	1.606432E-011	1.514320E-012	0	0.000000E+000
1	80.37209077	1.514320E-012	1.606432E-011	1	0.000000E+000
1	80.37222406	1.606432E-011	1.514320E-012	0	0.000000E+000
1	80.37514916	1.514320E-012	1.606432E-011	1	0.000000E+000
1	80.37521638	1.606432E-011	1.514320E-012	0	0.000000E+000
1	80.37537298	1.514320E-012	1.606432E-011	1	0.000000E+000
1	80.37539349	1.606432E-011	1.514320E-012	0	0.000000E+000
1	80.37570565	1.514320E-012	1.606432E-011	1	0.000000E+000
1	80.37574942	1.606432E-011	1.514320E-012	0	0.000000E+000
1	80.37580102	1.514320E-012	1.606432E-011	1	0.000000E+000
1	80.37591523	1.606432E-011	1.514320E-012	0	0.000000E+000
1	80.37639408	1.514320E-012	1.606432E-011	1	0.000000E+000
1	80.37640253	1.606432E-011	1.514320E-012	0	0.000000E+000
1	80.37725804	1.514320E-012	1.606432E-011	1	0.000000E+000
1	80.37746801	1.606432E-011	1.514320E-012	0	0.000000E+000
1	80.37805586	1.514320E-012	1.606432E-011	1	0.000000E+000
1	80.37807089	1.606432E-011	1.514320E-012	0	0.000000E+000
1	80.37958869	1.514320E-012	1.606432E-011	1	0.000000E+000
1	80.37976125	1.606432E-011	1.514320E-012	0	0.000000E+000
1	80.38100786	1.514320E-012	1.606432E-011	1	0.000000E+000
1	80.38105248	1.606432E-011	1.514320E-012	0	0.000000E+000
1	80.38136081	1.514320E-012	1.606432E-011	1	0.000000E+000
1	80.38137267	1.606432E-011	1.514320E-012	0	0.000000E+000
1	80.38178716	1.514320E-012	1.606432E-011	1	0.000000E+000
1	80.38184739	1.606432E-011	1.514320E-012	0	0.000000E+000
1	80.38306623	1.514320E-012	1.606432E-011	1	0.000000E+000
1	80.38314250	1.606432E-011	1.514320E-012	0	0.000000E+000
1	80.38422787	1.514320E-012	1.606432E-011	1	0.000000E+000
1	80.38440765	1.606432E-011	1.514320E-012	0	0.000000E+000
1	80.47625508	1.719020E-012	1.626902E-011	1	0.000000E+000
1	80.47627909	1.626902E-011	1.719020E-012	0	0.000000E+000
1	80.50685866	1.719020E-012	1.626902E-011	1	0.000000E+000
1	80.50702101	1.626902E-011	1.719020E-012	0	0.000000E+000
1	80.50900420	1.719020E-012	1.626902E-011	1	0.000000E+000
1	80.50952566	1.626902E-011	1.719020E-012	0	0.000000E+000
1	80.50985450	1.719020E-012	1.626902E-011	1	0.000000E+000
1	80.50997319	1.626902E-011	1.719020E-012	0	0.000000E+000
1	80.51060152	1.719020E-012	1.626902E-011	1	0.000000E+000
1	80.51068029	1.626902E-011	1.719020E-012	0	0.000000E+000
1	80.51124377	1.719020E-012	1.626902E-011	1	0.000000E+000
1	80.51130741	1.626902E-011	1.719020E-012	0	0.000000E+000
1	80.51139598	1.719020E-012	1.626902E-011	1	0.000000E+000
1	80.51153878	1.626902E-011	1.719020E-012	0	0.000000E+000
1	80.51253122	1.719020E-012	1.626902E-011	1	0.000000E+000
1	80.51259324	1.626902E-011	1.719020E-012	0	0.000000E+000
1	80.51562181	1.719020E-012	1.626902E-011	1	0.000000E+000
1	80.51571527	1.626902E-011	1.719020E-012	0	0.000000E+000
1	80.51627095	1.719020E-012	1.626902E-011	1	0.000000E+000
1	80.51633836	1.626902E-011	1.719020E-012	0	0.000000E+000
1	80.51661271	1.719020E-012	1.626902E-011	1	0.000000E+000
1	80.51667404	1.626902E-011	1.719020E-012	0	0.000000E+000
1	80.51700282	1.719020E-012	1.626902E-011	1	0.000000E+000
1	80.51725306	1.626902E-011	1.719020E-012	0	0.000000E+000
1	80.51823809	1.719020E-012	1.626902E-011	1	0.000000E+000
1	80.51831105	1.626902E-011	1.719020E-012	0	0.000000E+000
1	80.51877198	1.719020E-012	1.626902E-011	1	0.000000E+000
1	80.51885227	1.626902E-011	1.719020E-012	0	0.000000E+000
1	80.51939490	1.719020E-012	1.626902E-011	1	0.000000E+000
1	80.51949087	1.626902E-011	1.719020E-012	0	0.000000E+000
1	80.52607444	1.719020E-012	1.626902E-011	1	0.000000E+000
1	80.52623048	1.626902E-011	1.719020E-012	0	0.000000E+000
1	80.52876453	1.719020E-012	1.626902E-011	1	0.000000E+000
1	80.52885122	1.626902E-011	1.719020E-012	0	0.000000E+000
1	80.53159081	1.719020E-012	1.626902E-011	1	0.000000E+000
1	80.53170674	1.626902E-011	1.719020E-012	0	0.000000E+000
1	80.53202355	1.719020E-012	1.626902E-011	1	0.000000E+000
1	80.53221119	1.626902E-011	1.719020E-012	0	0.000000E+000
1	80.53433565	1.719020E-012	1.626902E-011	1	0.000000E+000
1	80.53443869	1.626902E-011	1.719020E-012	0	0.000000E+000
1	80.53496253	1.719020E-012	1.626902E-011	1	0.000000E+000
1	80.53512288	1.626902E-011	1.719020E-012	0	0.000000E+000
1	84.53689953	1.705028E-012	1.625503E-011	1	0.000000E+000
1	84.53721847	1.625503E-011	1.705028E-012	0	0.000000E+000
1	84.53753729	1.705028E-012	1.625503E-011	1	0.000000E+000
1	84.53781265	1.625503E-011	1.705028E-012	0	0.000000E+000
1	84.53844783	1.705028E-012	1.625503E-011	1	0.000000E+000
1	84.53856844	1.625503E-011	1.705028E-012	0	0.000000E+000
1	84.53904859	1.705028E-012	1.625503E-011	1	0.000000E+000
1	84.53925224	1.625503E-011	1.705028E-012	0	0.000000E+000
1	84.54227161	1.705028E-012	1.625503E-011	1	0.000000E+000
1	84.54244446	1.625503E-011	1.705028E-012	0	0.000000E+000
1	84.54267629	1.705028E-012	1.625503E-011	1	0.000000E+000
1	84.54271343	1.625503E-011	1.705028E-012	0	0.000000E+000
1	84.54300856	1.705028E-012	1.625503E-011	1	0.000000E+000
1	84.54307872	1.625503E-011	1.705028E-012	0	0.000000E+000
1	85.65323639	1.502899E-012	1.605290E-011	1	0.000000E+000
1	85.65340846	1.605290E-011	1.502899E-012	0	0.000000E+000
1	85.65430887	1.502899E-012	1.605290E-011	1	0.000000E+000
1	85.65432153	1.605290E-011	1.502899E-012	0	0.000000E+000
1	85.65443696	1.502899E-012	1.605290E-011	1	0.000000E+000
1	85.65460290	1.605290E-011	1.502899E-012	0	0.000000E+000
1	85.65662966	1.502899E-012	1.605290E-011	1	0.000000E+000
1	85.65680850	1.605290E-011	1.502899E-012	0	0.000000E+000
1	85.65685139	1.502899E-012	1.605290E-011	1	0.000000E+000
1	85.65688579	1.605290E-011	1.502899E-012	0	0.000000E+000
1	85.65720661	1.502899E-012	1.605290E-011	1	0.000000E+000
1	85.65730173	1.605290E-011	1.502899E-012	0	0.000000E+000
1	85.65844055	1.502899E-012	1.605290E-011	1	0.000000E+000
1	85.65847965	1.605290E-011	1.502899E-012	0	0.000000E+000
1	85.66003938	1.502899E-012	1.605290E-011	1	0.000000E+000
1	85.66021252	1.605290E-011	1.502899E-012	0	0.000000E+000
1	85.66161387	1.502899E-012	1.605290E-011	1	0.000000E+000
1	85.66186432	1.605290E-011	1.502899E-012	0	0.000000E+000
1	85.66190547	1.502899E-012	1.605290E-011	1	0.000000E+000
1	85.66202073	1.605290E-011	1.502899E-012	0	0.000000E+000
1	85.66224059	1.502899E-012	1.605290E-011	1	0.000000E+000
1	85.66231218	1.605290E-011	1.502899E-012	0	0.000000E+000
1	85.66336051	1.502899E-012	1.605290E-011	1	0.000000E+000
1	85.66408104	1.605290E-011	1.502899E-012	0	0.000000E+000
1	85.66490835	1.502899E-012	1.605290E-011	1	0.000000E+000
1	85.66497789	1.605290E-011	1.502899E-012	0	0.000000E+000
1	85.66609119	1.502899E-012	1.605290E-011	1	0.000000E+000
1	85.66614942	1.605290E-011	1.502899E-012	0	0.000000E+000
1	85.66756555	1.502899E-012	1.605290E-011	1	0.000000E+000
1	85.66771904	1.605290E-011	1.502899E-012	0	0.000000E+000
1	85.66774937	1.502899E-012	1.605290E-011	1	0.000000E+000
1	85.66789316	1.605290E-011	1.502899E-012	0	0.000000E+000
1	85.66820799	1.502899E-012	1.605290E-011	1	0.000000E+000
1	85.66826330	1.605290E-011	1.502899E-012	0	0.000000E+000
1	85.66874337	1.502899E-012	1.605290E-011	1	0.000000E+000
1	85.66892144	1.605290E-011	1.502899E-012	0	0.000000E+000
1	85.66970178	1.502899E-012	1.605290E-011	1	0.000000E+000
1	85.66974112	1.605290E-011	1.502899E-012	0	0.000000E+000
1	85.67029790	1.502899E-012	1.605290E-011	1	0.000000E+000
1	85.67082261	1.605290E-011	1.502899E-012	0	0.000000E+000
1	85.67168967	1.502899E-012	1.605290E-011	1	0.000000E+000
1	85.67170501	1.605290E-011	1.502899E-012	0	0.000000E+000
1	85.67171810	1.502899E-012	1.605290E-011	1	0.000000E+000
1	85.67176368	1.605290E-011	1.502899E-012	0	0.000000E+000
1	85.67180307	1.502899E-012	1.605290E-011	1	0.000000E+000
1	85.67202986	1.605290E-011	1.502899E-012	0	0.000000E+000
1	85.67228740	1.502899E-012	1.605290E-011	1	0.000000E+000
1	85.67235359	1.605290E-011	1.502899E-012	0	0.000000E+000
1	85.67311213	1.502899E-012	1.605290E-011	1	0.000000E+000
1	85.67312332	1.605290E-011	1.502899E-012	0	0.000000E+000
1	85.67380211	1.502899E-012	1.605290E-011	1	0.000000E+000
1	85.67386054	1.605290E-011	1.502899E-012	0	0.000000E+000
1	85.67509511	1.502899E-012	1.605290E-011	1	0.000000E+000
1	85.67521784	1.605290E-011	1.502899E-012	0	0.000000E+000
1	85.67538163	1.502899E-012	1.605290E-011	1	0.000000E+000
1	85.67548599	1.605290E-011	1.502899E-012	0	0.000000E+000
1	85.67618040	1.502899E-012	1.605290E-011	1	0.000000E+000
1	85.67621976	1.605290E-011	1.502899E-012	0	0.000000E+000
1	85.67679275	1.502899E-012	1.605290E-011	1	0.000000E+000
1	85.67684415	1.605290E-011	1.502899E-012	0	0.000000E+000
1	85.67703077	1.502899E-012	1.605290E-011	1	0.000000E+000
1	85.67708530	1.605290E-011	1.502899E-012	0	0.000000E+000
1	85.67761618	1.502899E-012	1.605290E-011	1	0.000000E+000
1	85.67766949	1.605290E-011	1.502899E-012	0	0.000000E+000
1	85.67804584	1.502899E-012	1.605290E-011	1	0.000000E+000
1	85.67823358	1.605290E-011	1.502899E-012	0	0.000000E+000
1	85.67862541	1.502899E-012	1.605290E-011	1	0.000000E+000
1	85.67868895	1.605290E-011	1.502899E-012	0	0.000000E+000
1	85.67976446	1.502899E-012	1.605290E-011	1	0.000000E+000
1	85.67991415	1.605290E-011	1.502899E-012	0	0.000000E+000
1	85.68077738	1.502899E-012	1.605290E-011	1	0.000000E+000
1	85.68087655	1.605290E-011	1.502899E-012	0	0.000000E+000
1	85.68596585	1.502899E-012	1.605290E-011	1	0.000000E+000
1	85.68611795	1.605290E-011	1.502899E-012	0	0.000000E+000
1	85.68625826	1.502899E-012	1.605290E-011	1	0.000000E+000
1	85.68631317	1.605290E-011	1.502899E-012	0	0.000000E+000
1	85.68701001	1.502899E-012	1.605290E-011	1	0.000000E+000
1	85.68705909	1.605290E-011	1.502899E-012	0	0.000000E+000
1	85.69519256	1.502899E-012	1.605290E-011	1	0.000000E+000
1	85.69525685	1.605290E-011	1.502899E-012	0	0.000000E+000
1	85.69554145	1.502899E-012	1.605290E-011	1	0.000000E+000
1	85.69583698	1.605290E-011	1.502899E-012	0	0.000000E+000
1	85.69631959	1.502899E-012	1.605290E-011	1	0.000000E+000
1	85.69639855	1.605290E-011	1.502899E-012	0	0.000000E+000
1	85.69771453	1.502899E-012	1.605290E-011	1	0.000000E+000
1	85.69778776	1.605290E-011	1.502899E-012	0	0.000000E+000
1	85.69847626	1.502899E-012	1.605290E-011	1	0.000000E+000
1	85.69858164	1.605290E-011	1.502899E-012	0	0.000000E+000
1	85.69988853	1.502899E-012	1.605290E-011	1	0.000000E+000
1	85.69991680	1.605290E-011	1.502899E-012	0	0.000000E+000
1	85.69994370	1.502899E-012	1.605290E-011	1	0.000000E+000
1	85.70007630	1.605290E-011	1.502899E-012	0	0.000000E+000
1	85.70270738	1.502899E-012	1.605290E-011	1	0.000000E+000
1	85.70273427	1.605290E-011	1.502899E-012	0	0.000000E+000
1	85.70299077	1.502899E-012	1.605290E-011	1	0.000000E+000
1	85.70329206	1.605290E-011	1.502899E-012	0	0.000000E+000
1	85.70380177	1.502899E-012	1.605290E-011	1	0.000000E+000
1	85.70391156	1.605290E-011	1.502899E-012	0	0.000000E+000
1	85.70459906	1.502899E-012	1.605290E-011	1	0.000000E+000
1	85.70464159	1.605290E-011	1.502899E-012	0	0.000000E+000
1	88.28221952	1.383486E-012	1.593349E-011	1	0.000000E+000
1	88.28228239	1.593349E-011	1.383486E-012	0	0.000000E+000
1	88.28234883	1.383486E-012	1.593349E-011	1	0.000000E+000
1	88.28242177	1.593349E-011	1.383486E-012	0	0.000000E+000
1	88.28461938	1.383486E-012	1.593349E-011	1	0.000000E+000
1	88.28464132	1.593349E-011	1.383486E-012	0	0.000000E+000
1	88.28712623	1.383486E-012	1.593349E-011	1	0.000000E+000
1	88.28725193	1.593349E-011	1.383486E-012	0	0.000000E+000
1	88.28751398	1.383486E-012	1.593349E-011	1	0.000000E+000
1	88.28754433	1.593349E-011	1.383486E-012	0	0.000000E+000
1	88.28796759	1.383486E-012	1.593349E-011	1	0.000000E+000
1	88.28801993	1.593349E-011	1.383486E-012	0	0.000000E+000
1	88.28916800	1.383486E-012	1.593349E-011	1	0.000000E+000
1	88.28936101	1.593349E-011	1.383486E-012	0	0.000000E+000
1	88.28978307	1.383486E-012	1.593349E-011	1	0.000000E+000
1	88.28992679	1.593349E-011	1.383486E-012	0	0.000000E+000
1	88.29055361	1.383486E-012	1.593349E-011	1	0.000000E+000
1	88.29079689	1.593349E-011	1.383486E-012	0	0.000000E+000
1	88.29120657	1.383486E-012	1.593349E-011	1	0.000000E+000
1	88.29131583	1.593349E-011	1.383486E-012	0	0.000000E+000
1	88.29155621	1.383486E-012	1.593349E-011	1	0.000000E+000
1	88.29163391	1.593349E-011	1.383486E-012	0	0.000000E+000
1	88.29417490	1.383486E-012	1.593349E-011	1	0.000000E+000
1	88.29428366	1.593349E-011	1.383486E-012	0	0.000000E+000
1	88.29473926	1.383486E-012	1.593349E-011	1	0.000000E+000
1	88.29513074	1.593349E-011	1.383486E-012	0	0.000000E+000
1	88.29777338	1.383486E-012	1.593349E-011	1	0.000000E+000
1	88.29783347	1.593349E-011	1.383486E-012	0	0.000000E+000
1	88.29817544	1.383486E-012	1.593349E-011	1	0.000000E+000
1	88.29825137	1.593349E-011	1.383486E-012	0	0.000000E+000
1	88.29860238	1.383486E-012	1.593349E-011	1	0.000000E+000
1	88.29870929	1.593349E-011	1.383486E-012	0	0.000000E+000
1	88.29916147	1.383486E-012	1.593349E-011	1	0.000000E+000
1	88.29922121	1.593349E-011	1.383486E-012	0	0.000000E+000
1	88.30009940	1.383486E-012	1.593349E-011	1	0.000000E+000
1	88.30034592	1.593349E-011	1.383486E-012	0	0.000000E+000
1	88.30066839	1.383486E-012	1.593349E-011	1	0.000000E+000
1	88.30077055	1.593349E-011	1.383486E-012	0	0.000000E+000
1	88.30367122	1.383486E-012	1.593349E-011	1	0.000000E+000
1	88.30374931	1.593349E-011	1.383486E-012	0	0.000000E+000
1	88.30400400	1.383486E-012	1.593349E-011	1	0.000000E+000
1	88.30408798	1.593349E-011	1.383486E-012	0	0.000000E+000
1	88.30503673	1.383486E-012	1.593349E-011	1	0.000000E+000
1	88.30512438	1.593349E-011	1.383486E-012	0	0.000000E+000
1	88.30584908	1.383486E-012	1.593349E-011	1	0.000000E+000
1	88.30589871	1.593349E-011	1.383486E-012	0	0.000000E+000
1	88.30619752	1.383486E-012	1.593349E-011	1	0.000000E+000
1	88.30626085	1.593349E-011	1.383486E-012	0	0.000000E+000
1	88.30639377	1.383486E-012	1.593349E-011	1	0.000000E+000
1	88.30668803	1.593349E-011	1.383486E-012	0	0.000000E+000
1	88.30707001	1.383486E-012	1.593349E-011	1	0.000000E+000
1	88.30733895	1.593349E-011	1.383486E-012	0	0.000000E+000
1	88.30735852	1.383486E-012	1.593349E-011	1	0.000000E+000
1	88.30773966	1.593349E-011	1.383486E-012	0	0.000000E+000
1	88.30782426	1.383486E-012	1.593349E-011	1	0.000000E+000
1	88.30791297	1.593349E-011	1.383486E-012	0	0.000000E+000
1	88.30891560	1.383486E-012	1.593349E-011	1	0.000000E+000
1	88.30914962	1.593349E-011	1.383486E-012	0	0.000000E+000
1	88.30929004	1.383486E-012	1.593349E-011	1	0.000000E+000
1	88.30942424	1.593349E-011	1.383486E-012	0	0.000000E+000
1	88.31043135	1.383486E-012	1.593349E-011	1	0.000000E+000
1	88.31044242	1.593349E-011	1.383486E-012	0	0.000000E+000
1	88.31149514	1.383486E-012	1.593349E-011	1	0.000000E+000
1	88.31164964	1.593349E-011	1.383486E-012	0	0.000000E+000
1	88.31230825	1.383486E-012	1.593349E-011	1	0.000000E+000
1	88.31237380	1.593349E-011	1.383486E-012	0	0.000000E+000
1	88.31382208	1.383486E-012	1.593349E-011	1	0.000000E+000
1	88.31389296	1.593349E-011	1.383486E-012	0	0.000000E+000
1	88.31492620	1.383486E-012	1.593349E-011	1	0.000000E+000
1	88.31496719	1.593349E-011	1.383486E-012	0	0.000000E+000
1	88.31622709	1.383486E-012	1.593349E-011	1	0.000000E+000
1	88.31643758	1.593349E-011	1.383486E-012	0	0.000000E+000
1	88.31705308	1.383486E-012	1.593349E-011	1	0.000000E+000
1	88.31728685	1.593349E-011	1.383486E-012	0	0.000000E+000
1	88.31804978	1.383486E-012	1.593349E-011	1	0.000000E+000
1	88.31816025	1.593349E-011	1.383486E-012	0	0.000000E+000
1	88.32349225	1.383486E-012	1.593349E-011	1	0.000000E+000
1	88.32360763	1.593349E-011	1.383486E-012	0	0.000000E+000
1	88.32523119	1.383486E-012	1.593349E-011	1	0.000000E+000
1	88.32528043	1.593349E-011	1.383486E-012	0	0.000000E+000
1	88.32724100	1.383486E-012	1.593349E-011	1	0.000000E+000
1	88.32733977	1.593349E-011	1.383486E-012	0	0.000000E+000
1	88.32820663	1.383486E-012	1.593349E-011	1	0.000000E+000
1	88.32824437	1.593349E-011	1.383486E-012	0	0.000000E+000
1	88.32890801	1.383486E-012	1.593349E-011	1	0.000000E+000
1	88.32894816	1.593349E-011	1.383486E-012	0	0.000000E+000
1	88.32916354	1.383486E-012	1.593349E-011	1	0.000000E+000
1	88.32944505	1.593349E-011	1.383486E-012	0	0.000000E+000
1	88.32950386	1.383486E-012	1.593349E-011	1	0.000000E+000
1	88.32956117	1.593349E-011	1.383486E-012	0	0.000000E+000
1	94.38339516	1.355555E-012	1.590555E-011	1	0.000000E+000
1	94.38343676	1.590555E-011	1.355555E-012	0	0.000000E+000
1	94.38359357	1.355555E-012	1.590555E-011	1	0.000000E+000
1	94.38374514	1.590555E-011	1.355555E-012	0	0.000000E+000
1	94.38405489	1.355555E-012	1.590555E-011	1	0.000000E+000
1	94.38415783	1.590555E-011	1.355555E-012	0	0.000000E+000
1	94.38570565	1.355555E-012	1.590555E-011	1	0.000000E+000
1	94.38574071	1.590555E-011	1.355555E-012	0	0.000000E+000
1	94.39285719	1.355555E-012	1.590555E-011	1	0.000000E+000
1	94.39304905	1.590555E-011	1.355555E-012	0	0.000000E+000
1	94.39309433	1.355555E-012	1.590555E-011	1	0.000000E+000
1	94.39315013	1.590555E-011	1.355555E-012	0	0.000000E+000
1	94.39503041	1.355555E-012	1.590555E-011	1	0.000000E+000
1	94.39523495	1.590555E-011	1.355555E-012	0	0.000000E+000
1	94.39587506	1.355555E-012	1.590555E-011	1	0.000000E+000
1	94.39591090	1.590555E-011	1.355555E-012	0	0.000000E+000
1	94.39753761	1.355555E-012	1.590555E-011	1	0.000000E+000
1	94.39791404	1.590555E-011	1.355555E-012	0	0.000000E+000
1	94.39830190	1.355555E-012	1.590555E-011	1	0.000000E+000
1	94.39831884	1.590555E-011	1.355555E-012	0	0.000000E+000
1	94.39954793	1.355555E-012	1.590555E-011	1	0.000000E+000
1	94.39961901	1.590555E-011	1.355555E-012	0	0.000000E+000
1	94.39983845	1.355555E-012	1.590555E-011	1	0.000000E+000
1	94.39999188	1.590555E-011	1.355555E-012	0	0.000000E+000
1	94.40086515	1.355555E-012	1.590555E-011	1	0.000000E+000
1	94.40115888	1.590555E-011	1.355555E-012	0	0.000000E+000
1	94.40215151	1.355555E-012	1.590555E-011	1	0.000000E+000
1	94.40231956	1.590555E-011	1.355555E-012	0	0.000000E+000
1	94.40234638	1.355555E-012	1.590555E-011	1	0.000000E+000
1	94.40262001	1.590555E-011	1.355555E-012	0	0.000000E+000
1	94.40298826	1.355555E-012	1.590555E-011	1	0.000000E+000
1	94.40301231	1.590555E-011	1.355555E-012	0	0.000000E+000
1	94.40305172	1.355555E-012	1.590555E-011	1	0.000000E+000
1	94.40316262	1.590555E-011	1.355555E-012	0	0.000000E+000
1	94.40339340	1.355555E-012	1.590555E-011	1	0.000000E+000
1	94.40378990	1.590555E-011	1.355555E-012	0	0.000000E+000
1	94.40616310	1.355555E-012	1.590555E-011	1	0.000000E+000
1	94.40635924	1.590555E-011	1.355555E-012	0	0.000000E+000
1	94.40834650	1.355555E-012	1.590555E-011	1	0.000000E+000
1	94.40848020	1.590555E-011	1.355555E-012	0	0.000000E+000
1	94.40902812	1.355555E-012	1.590555E-011	1	0.000000E+000
1	94.40903606	1.590555E-011	1.355555E-012	0	0.000000E+000
1	94.40962139	1.355555E-012	1.590555E-011	1	0.000000E+000
1	94.40980210	1.590555E-011	1.355555E-012	0	0.000000E+000
1	94.41118120	1.355555E-012	1.590555E-011	1	0.000000E+000
1	94.41125510	1.590555E-011	1.355555E-012	0	0.000000E+000
1	94.41135981	1.355555E-012	1.590555E-011	1	0.000000E+000
1	94.41149920	1.590555E-011	1.355555E-012	0	0.000000E+000
1	94.41192530	1.355555E-012	1.590555E-011	1	0.000000E+000
1	94.41195523	1.590555E-011	1.355555E-012	0	0.000000E+000
1	94.41361183	1.355555E-012	1.590555E-011	1	0.000000E+000
1	94.41366977	1.590555E-011	1.355555E-012	0	0.000000E+000
1	94.41400539	1.355555E-012	1.590555E-011	1	0.000000E+000
1	94.41409842	1.590555E-011	1.355555E-012	0	0.000000E+000
1	94.41435426	1.355555E-012	1.590555E-011	1	0.000000E+000
1	94.41447035	1.590555E-011	1.355555E-012	0	0.000000E+000
1	94.41519804	1.355555E-012	1.590555E-011	1	0.000000E+000
1	94.41525827	1.590555E-011	1.355555E-012	0	0.000000E+000
1	94.41653924	1.355555E-012	1.590555E-011	1	0.000000E+000
1	94.41674684	1.590555E-011	1.355555E-012	0	0.000000E+000
1	94.41678782	1.355555E-012	1.590555E-011	1	0.000000E+000
1	94.41700463	1.590555E-011	1.355555E-012	0	0.000000E+000
1	94.41846933	1.355555E-012	1.590555E-011	1	0.000000E+000
1	94.41848226	1.590555E-011	1.355555E-012	0	0.000000E+000
1	94.41853093	1.355555E-012	1.590555E-011	1	0.000000E+000
1	94.41856472	1.590555E-011	1.355555E-012	0	0.000000E+000
1	94.41985811	1.355555E-012	1.590555E-011	1	0.000000E+000
1	94.42008713	1.590555E-011	1.355555E-012	0	0.000000E+000
1	94.42033631	1.355555E-012	1.590555E-011	1	0.000000E+000
1	94.42037798	1.590555E-011	1.355555E-012	0	0.000000E+000
1	94.42040352	1.355555E-012	1.590555E-011	1	0.000000E+000
1	94.42059515	1.590555E-011	1.355555E-012	0	0.000000E+000
1	95.19390094	1.404664E-012	1.595466E-011	1	0.000000E+000
1	95.19390100	1.595466E-011	1.404664E-012	0	0.000000E+000
1	95.19390314	1.404664E-012	1.595466E-011	1	0.000000E+000
1	95.19402307	1.595466E-011	1.404664E-012	0	0.000000E+000
1	95.19468094	1.404664E-012	1.595466E-011	1	0.000000E+000
1	95.19476177	1.595466E-011	1.404664E-012	0	0.000000E+000
1	95.19598860	1.404664E-012	1.595466E-011	1	0.000000E+000
1	95.19621595	1.595466E-011	1.404664E-012	0	0.000000E+000
1	95.19648342	1.404664E-012	1.595466E-011	1	0.000000E+000
1	95.19651421	1.595466E-011	1.404664E-012	0	0.000000E+000
1	95.19824870	1.404664E-012	1.595466E-011	1	0.000000E+000
1	95.19833252	1.595466E-011	1.404664E-012	0	0.000000E+000
1	95.19847227	1.404664E-012	1.595466E-011	1	0.000000E+000
1	95.19858142	1.595466E-011	1.404664E-012	0	0.000000E+000
1	95.19864579	1.404664E-012	1.595466E-011	1	0.000000E+000
1	95.19892337	1.595466E-011	1.404664E-012	0	0.000000E+000
1	95.19977674	1.404664E-012	1.595466E-011	1	0.000000E+000
1	95.20013131	1.595466E-011	1.404664E-012	0	0.000000E+000
1	95.20604717	1.404664E-012	1.595466E-011	1	0.000000E+000
1	95.20625080	1.595466E-011	1.404664E-012	0	0.000000E+000
1	95.20861201	1.404664E-012	1.595466E-011	1	0.000000E+000
1	95.20868254	1.595466E-011	1.404664E-012	0	0.000000E+000
1	95.20984336	1.404664E-012	1.595466E-011	1	0.000000E+000
1	95.20990993	1.595466E-011	1.404664E-012	0	0.000000E+000
1	95.21424285	1.404664E-012	1.595466E-011	1	0.000000E+000
1	95.21429723	1.595466E-011	1.404664E-012	0	0.000000E+000
1	95.21437918	1.404664E-012	1.595466E-011	1	0.000000E+000
1	95.21453393	1.595466E-011	1.404664E-012	0	0.000000E+000
1	95.21463351	1.404664E-012	1.595466E-011	1	0.000000E+000
1	95.21485244	1.595466E-011	1.404664E-012	0	0.000000E+000
1	95.21878699	1.404664E-012	1.595466E-011	1	0.000000E+000
1	95.21949250	1.595466E-011	1.404664E-012	0	0.000000E+000
1	95.21954565	1.404664E-012	1.595466E-011	1	0.000000E+000
1	95.21969115	1.595466E-011	1.404664E-012	0	0.000000E+000
1	95.22017051	1.404664E-012	1.595466E-011	1	0.000000E+000
1	95.22019821	1.595466E-011	1.404664E-012	0	0.000000E+000
1	95.22051516	1.404664E-012	1.595466E-011	1	0.000000E+000
1	95.22058123	1.595466E-011	1.404664E-012	0	0.000000E+000
1	95.22153955	1.404664E-012	1.595466E-011	1	0.000000E+000
1	95.22170243	1.595466E-011	1.404664E-012	0	0.000000E+000
1	95.22239989	1.404664E-012	1.595466E-011	1	0.000000E+000
1	95.22269224	1.595466E-011	1.404664E-012	0	0.000000E+000
1	95.22385034	1.404664E-012	1.595466E-011	1	0.000000E+000
1	95.22395090	1.595466E-011	1.404664E-012	0	0.000000E+000
1	101.30751369	1.318699E-012	1.586870E-011	1	0.000000E+000
1	101.30762572	1.586870E-011	1.318699E-012	0	0.000000E+000
1	101.30976111	1.318699E-012	1.586870E-011	1	0.000000E+000
1	101.30978725	1.586870E-011	1.318699E-012	0	0.000000E+000
1	101.31014290	1.318699E-012	1.586870E-011	1	0.000000E+000
1	101.31026820	1.586870E-011	1.318699E-012	0	0.000000E+000
1	101.31166189	1.318699E-012	1.586870E-011	1	0.000000E+000
1	101.31170104	1.586870E-011	1.318699E-012	0	0.000000E+000
1	101.31730751	1.318699E-012	1.586870E-011	1	0.000000E+000
1	101.31744612	1.586870E-011	1.318699E-012	0	0.000000E+000
1	101.31843850	1.318699E-012	1.586870E-011	1	0.000000E+000
1	101.31851452	1.586870E-011	1.318699E-012	0	0.000000E+000
1	101.31890654	1.318699E-012	1.586870E-011	1	0.000000E+000
1	101.31894954	1.586870E-011	1.318699E-012	0	0.000000E+000
1	101.31954385	1.318699E-012	1.586870E-011	1	0.000000E+000
1	101.31969742	1.586870E-011	1.318699E-012	0	0.000000E+000
1	101.31979947	1.318699E-012	1.586870E-011	1	0.000000E+000
1	101.31991327	1.586870E-011	1.318699E-012	0	0.000000E+000
1	101.32001874	1.318699E-012	1.586870E-011	1	0.000000E+000
1	101.32013622	1.586870E-011	1.318699E-012	0	0.000000E+000
1	101.32042636	1.318699E-012	1.586870E-011	1	0.000000E+000
1	101.32066077	1.586870E-011	1.318699E-012	0	0.000000E+000
1	101.32095230	1.318699E-012	1.586870E-011	1	0.000000E+000
1	101.32102476	1.586870E-011	1.318699E-012	0	0.000000E+000
1	101.32236438	1.318699E-012	1.586870E-011	1	0.000000E+000
1	101.32240862	1.586870E-011	1.318699E-012	0	0.000000E+000
1	101.32245029	1.318699E-012	1.586870E-011	1	0.000000E+000
1	101.32272393	1.586870E-011	1.318699E-012	0	0.000000E+000
1	101.32327368	1.318699E-012	1.586870E-011	1	0.000000E+000
1	101.32351875	1.586870E-011	1.318699E-012	0	0.000000E+000
1	101.32460260	1.318699E-012	1.586870E-011	1	0.000000E+000
1	101.32473865	1.586870E-011	1.318699E-012	0	0.000000E+000
1	101.32488868	1.318699E-012	1.586870E-011	1	0.000000E+000
1	101.32515509	1.586870E-011	1.318699E-012	0	0.000000E+000
1	101.32582009	1.318699E-012	1.586870E-011	1	0.000000E+000
1	101.32588668	1.586870E-011	1.318699E-012	0	0.000000E+000
1	101.32657303	1.318699E-012	1.586870E-011	1	0.000000E+000
1	101.32660038	1.586870E-011	1.318699E-012	0	0.000000E+000
1	101.32767079	1.318699E-012	1.586870E-011	1	0.000000E+000
1	101.32775021	1.586870E-011	1.318699E-012	0	0.000000E+000
1	101.33047645	1.318699E-012	1.586870E-011	1	0.000000E+000
1	101.33059009	1.586870E-011	1.318699E-012	0	0.000000E+000
1	101.33347942	1.318699E-012	1.586870E-011	1	0.000000E+000
1	101.33363414	1.586870E-011	1.318699E-012	0	0.000000E+000
1	101.33450730	1.318699E-012	1.586870E-011	1	0.000000E+000
1	101.33455127	1.586870E-011	1.318699E-012	0	0.000000E+000
1	101.33512127	1.318699E-012	1.586870E-011	1	0.000000E+000
1	101.33524434	1.586870E-011	1.318699E-012	0	0.000000E+000
1	101.33826489	1.318699E-012	1.586870E-011	1	0.000000E+000
1	101.33854398	1.586870E-011	1.318699E-012	0	0.000000E+000
1	101.33903707	1.318699E-012	1.586870E-011	1	0.000000E+000
1	101.33913873	1.586870E-011	1.318699E-012	0	0.000000E+000
1	101.33932199	1.318699E-012	1.586870E-011	1	0.000000E+000
1	101.33936712	1.586870E-011	1.318699E-012	0	0.000000E+000
1	101.34165991	1.318699E-012	1.586870E-011	1	0.000000E+000
1	101.34199183	1.586870E-011	1.318699E-012	0	0.000000E+000
1	101.34202765	1.318699E-012	1.586870E-011	1	0.000000E+000
1	101.34214553	1.586870E-011	1.318699E-012	0	0.000000E+000
1	101.34241538	1.318699E-012	1.586870E-011	1	0.000000E+000
1	101.34257418	1.586870E-011	1.318699E-012	0	0.000000E+000
1	101.34276824	1.318699E-012	1.586870E-011	1	0.000000E+000
1	101.34285399	1.586870E-011	1.318699E-012	0	0.000000E+000
1	101.34322379	1.318699E-012	1.586870E-011	1	0.000000E+000
1	101.34322961	1.586870E-011	1.318699E-012	0	0.000000E+000
1	101.34353551	1.318699E-012	1.586870E-011	1	0.000000E+000
1	101.34371295	1.586870E-011	1.318699E-012	0	0.000000E+000
1	101.34406254	1.318699E-012	1.586870E-011	1	0.000000E+000
1	101.34437123	1.586870E-011	1.318699E-012	0	0.000000E+000
1	101.34538247	1.318699E-012	1.586870E-011	1	0.000000E+000
1	101.34539301	1.586870E-011	1.318699E-012	0	0.000000E+000
1	101.34591479	1.318699E-012	1.586870E-011	1	0.000000E+000
1	101.34596168	1.586870E-011	1.318699E-012	0	0.000000E+000
1	101.34761160	1.318699E-012	1.586870E-011	1	0.000000E+000
1	101.34772823	1.586870E-011	1.318699E-012	0	0.000000E+000
1	101.34871279	1.318699E-012	1.586870E-011	1	0.000000E+000
1	101.34873951	1.586870E-011	1.318699E-012	0	0.000000E+000
1	101.34894276	1.318699E-012	1.586870E-011	1	0.000000E+000
1	101.34899956	1.586870E-011	1.318699E-012	0	0.000000E+000
1	101.34922165	1.318699E-012	1.586870E-011	1	0.000000E+000
1	101.34928985	1.586870E-011	1.318699E-012	0	0.000000E+000
1	101.34987874	1.318699E-012	1.586870E-011	1	0.000000E+000
1	101.35022554	1.586870E-011	1.318699E-012	0	0.000000E+000
1	101.35043524	1.318699E-012	1.586870E-011	1	0.000000E+000
1	101.35050672	1.586870E-011	1.318699E-012	0	0.000000E+000
1	101.36707387	1.318699E-012	1.586870E-011	1	0.000000E+000
1	101.36711169	1.586870E-011	1.318699E-012	0	0.000000E+000
1	101.36718595	1.318699E-012	1.586870E-011	1	0.000000E+000
1	101.36730474	1.586870E-011	1.318699E-012	0	0.000000E+000
1	101.36736895	1.318699E-012	1.586870E-011	1	0.000000E+000
1	101.36745811	1.586870E-011	1.318699E-012	0	0.000000E+000
1	101.36920295	1.318699E-012	1.586870E-011	1	0.000000E+000
1	101.36922218	1.586870E-011	1.318699E-012	0	0.000000E+000
1	101.37017771	1.318699E-012	1.586870E-011	1	0.000000E+000
1	101.37026713	1.586870E-011	1.318699E-012	0	0.000000E+000
1	101.37036551	1.318699E-012	1.586870E-011	1	0.000000E+000
1	101.37040568	1.586870E-011	1.318699E-012	0	0.000000E+000
1	101.37043444	1.318699E-012	1.586870E-011	1	0.000000E+000
1	101.37047563	1.586870E-011	1.318699E-012	0	0.000000E+000
1	101.37073640	1.318699E-012	1.586870E-011	1	0.000000E+000
1	101.37084304	1.586870E-011	1.318699E-012	0	0.000000E+000
1	101.37328968	1.318699E-012	1.586870E-011	1	0.000000E+000
1	101.37340221	1.586870E-011	1.318699E-012	0	0.000000E+000
1	101.37417308	1.318699E-012	1.586870E-011	1	0.000000E+000
1	101.37422897	1.586870E-011	1.318699E-012	0	0.000000E+000
1	101.37455740	1.318699E-012	1.586870E-011	1	0.000000E+000
1	101.37461726	1.586870E-011	1.318699E-012	0	0.000000E+000
1	101.37610594	1.318699E-012	1.586870E-011	1	0.000000E+000
1	101.37623613	1.586870E-011	1.318699E-012	0	0.000000E+000
1	101.37636775	1.318699E-012	1.586870E-011	1	0.000000E+000
1	101.37644370	1.586870E-011	1.318699E-012	0	0.000000E+000
1	101.37864036	1.318699E-012	1.586870E-011	1	0.000000E+000
1	101.37872850	1.586870E-011	1.318699E-012	0	0.000000E+000
1	101.37969243	1.318699E-012	1.586870E-011	1	0.000000E+000
1	101.37975448	1.586870E-011	1.318699E-012	0	0.000000E+000
1	101.38102618	1.318699E-012	1.586870E-011	1	0.000000E+000
1	101.38113449	1.586870E-011	1.318699E-012	0	0.000000E+000
1	101.38436113	1.318699E-012	1.586870E-011	1	0.000000E+000
1	101.38466433	1.586870E-011	1.318699E-012	0	0.000000E+000
1	101.38493487	1.318699E-012	1.586870E-011	1	0.000000E+000
1	101.38520895	1.586870E-011	1.318699E-012	0	0.000000E+000
1	101.38616835	1.318699E-012	1.586870E-011	1	0.000000E+000
1	101.38618635	1.586870E-011	1.318699E-012	0	0.000000E+000
1	101.38922405	1.318699E-012	1.586870E-011	1	0.000000E+000
1	101.38924638	1.586870E-011	1.318699E-012	0	0.000000E+000
1	101.38932951	1.318699E-012	1.586870E-011	1	0.000000E+000
1	101.38941028	1.586870E-011	1.318699E-012	0	0.000000E+000
1	101.39017047	1.318699E-012	1.586870E-011	1	0.000000E+000
1	101.39034386	1.586870E-011	1.318699E-012	0	0.000000E+000
1	101.39055981	1.318699E-012	1.586870E-011	1	0.000000E+000
1	101.39059858	1.586870E-011	1.318699E-012	0	0.000000E+000
1	101.39076564	1.318699E-012	1.586870E-011	1	0.000000E+000
1	101.39082572	1.586870E-011	1.318699E-012	0	0.000000E+000
1	101.39182866	1.318699E-012	1.586870E-011	1	0.000000E+000
1	101.39185618	1.586870E-011	1.318699E-012	0	0.000000E+000
1	101.39226482	1.318699E-012	1.586870E-011	1	0.000000E+000
1	101.39229435	1.586870E-011	1.318699E-012	0	0.000000E+000
1	101.39580145	1.318699E-012	1.586870E-011	1	0.000000E+000
1	101.39614363	1.586870E-011	1.318699E-012	0	0.000000E+000
1	101.39697589	1.318699E-012	1.586870E-011	1	0.000000E+000
1	101.39726436	1.586870E-011	1.318699E-012	0	0.000000E+000
1	101.39784469	1.318699E-012	1.586870E-011	1	0.000000E+000
1	101.39787358	1.586870E-011	1.318699E-012	0	0.000000E+000
1	101.39932319	1.318699E-012	1.586870E-011	1	0.000000E+000
1	101.39953246	1.586870E-011	1.318699E-012	0	0.000000E+000
1	101.40046603	1.318699E-012	1.586870E-011	1	0.000000E+000
1	101.40054162	1.586870E-011	1.318699E-012	0	0.000000E+000
1	101.40496821	1.318699E-012	1.586870E-011	1	0.000000E+000
1	101.40499455	1.586870E-011	1.318699E-012	0	0.000000E+000
1	103.26803807	1.493674E-012	1.604367E-011	1	0.000000E+000
1	103.26821107	1.604367E-011	1.493674E-012	0	0.000000E+000
1	103.26844995	1.493674E-012	1.604367E-011	1	0.000000E+000
1	103.26859455	1.604367E-011	1.493674E-012	0	0.000000E+000
1	103.26906565	1.493674E-012	1.604367E-011	1	0.000000E+000
1	103.26947684	1.604367E-011	1.493674E-012	0	0.000000E+000
1	103.26996486	1.493674E-012	1.604367E-011	1	0.000000E+000
1	103.27002714	1.604367E-011	1.493674E-012	0	0.000000E+000
1	103.27020870	1.493674E-012	1.604367E-011	1	0.000000E+000
1	103.27048158	1.604367E-011	1.493674E-012	0	0.000000E+000
1	103.27361359	1.493674E-012	1.604367E-011	1	0.000000E+000
1	103.27366029	1.604367E-011	1.493674E-012	0	0.000000E+000
1	103.27497500	1.493674E-012	1.604367E-011	1	0.000000E+000
1	103.27501794	1.604367E-011	1.493674E-012	0	0.000000E+000
1	103.27557313	1.493674E-012	1.604367E-011	1	0.000000E+000
1	103.27584234	1.604367E-011	1.493674E-012	0	0.000000E+000
1	103.27604448	1.493674E-012	1.604367E-011	1	0.000000E+000
1	103.27607336	1.604367E-011	1.493674E-012	0	0.000000E+000
1	103.27614748	1.493674E-012	1.604367E-011	1	0.000000E+000
1	103.27651946	1.604367E-011	1.493674E-012	0	0.000000E+000
1	103.27870562	1.493674E-012	1.604367E-011	1	0.000000E+000
1	103.27875878	1.604367E-011	1.493674E-012	0	0.000000E+000
1	103.27970926	1.493674E-012	1.604367E-011	1	0.000000E+000
1	103.27976832	1.604367E-011	1.493674E-012	0	0.000000E+000
1	103.28007276	1.493674E-012	1.604367E-011	1	0.000000E+000
1	103.28017302	1.604367E-011	1.493674E-012	0	0.000000E+000
1	103.28088039	1.493674E-012	1.604367E-011	1	0.000000E+000
1	103.28094959	1.604367E-011	1.493674E-012	0	0.000000E+000
1	103.28413459	1.493674E-012	1.604367E-011	1	0.000000E+000
1	103.28428553	1.604367E-011	1.493674E-012	0	0.000000E+000
1	103.28482681	1.493674E-012	1.604367E-011	1	0.000000E+000
1	103.28495587	1.604367E-011	1.493674E-012	0	0.000000E+000
1	103.28604082	1.493674E-012	1.604367E-011	1	0.000000E+000
1	103.28607601	1.604367E-011	1.493674E-012	0	0.000000E+000
1	103.28888821	1.493674E-012	1.604367E-011	1	0.000000E+000
1	103.28901834	1.604367E-011	1.493674E-012	0	0.000000E+000
1	103.28961158	1.493674E-012	1.604367E-011	1	0.000000E+000
1	103.28962953	1.604367E-011	1.493674E-012	0	0.000000E+000
1	103.29023655	1.493674E-012	1.604367E-011	1	0.000000E+000
1	103.29027227	1.604367E-011	1.493674E-012	0	0.000000E+000
1	103.29122034	1.493674E-012	1.604367E-011	1	0.000000E+000
1	103.29142133	1.604367E-011	1.493674E-012	0	0.000000E+000
1	103.29331233	1.493674E-012	1.604367E-011	1	0.000000E+000
1	103.29343225	1.604367E-011	1.493674E-012	0	0.000000E+000
1	103.29394815	1.493674E-012	1.604367E-011	1	0.000000E+000
1	103.29403455	1.604367E-011	1.493674E-012	0	0.000000E+000
1	103.29434625	1.493674E-012	1.604367E-011	1	0.000000E+000
1	103.29444845	1.604367E-011	1.493674E-012	0	0.000000E+000
1	103.29589101	1.493674E-012	1.604367E-011	1	0.000000E+000
1	103.29593585	1.604367E-011	1.493674E-012	0	0.000000E+000
1	103.29689952	1.493674E-012	1.604367E-011	1	0.000000E+000
1	103.29711651	1.604367E-011	1.493674E-012	0	0.000000E+000
1	103.29820041	1.493674E-012	1.604367E-011	1	0.000000E+000
1	103.29849162	1.604367E-011	1.493674E-012	0	0.000000E+000
1	103.30005078	1.493674E-012	1.604367E-011	1	0.000000E+000
1	103.30016492	1.604367E-011	1.493674E-012	0	0.000000E+000
1	103.30057432	1.493674E-012	1.604367E-011	1	0.000000E+000
1	103.30076304	1.604367E-011	1.493674E-012	0	0.000000E+000
1	103.30158043	1.493674E-012	1.604367E-011	1	0.000000E+000
1	103.30217034	1.604367E-011	1.493674E-012	0	0.000000E+000
1	103.30338275	1.493674E-012	1.604367E-011	1	0.000000E+000
1	103.30349317	1.604367E-011	1.493674E-012	0	0.000000E+000
1	103.30499313	1.493674E-012	1.604367E-011	1	0.000000E+000
1	103.30508592	1.604367E-011	1.493674E-012	0	0.000000E+000
1	103.30630326	1.493674E-012	1.604367E-011	1	0.000000E+000
1	103.30648636	1.604367E-011	1.493674E-012	0	0.000000E+000
1	103.30770516	1.493674E-012	1.604367E-011	1	0.000000E+000
1	103.30793100	1.604367E-011	1.493674E-012	0	0.000000E+000
1	103.31320758	1.493674E-012	1.604367E-011	1	0.000000E+000
1	103.31321899	1.604367E-011	1.493674E-012	0	0.000000E+000
1	103.31465808	1.493674E-012	1.604367E-011	1	0.000000E+000
1	103.31477474	1.604367E-011	1.493674E-012	0	0.000000E+000
1	103.31766956	1.493674E-012	1.604367E-011	1	0.000000E+000
1	103.31771888	1.604367E-011	1.493674E-012	0	0.000000E+000
1	103.31821753	1.493674E-012	1.604367E-011	1	0.000000E+000
1	103.31860789	1.604367E-011	1.493674E-012	0	0.000000E+000
1	103.33312674	1.493674E-012	1.604367E-011	1	0.000000E+000
1	103.33321503	1.604367E-011	1.493674E-012	0	0.000000E+000
1	103.33424123	1.493674E-012	1.604367E-011	1	0.000000E+000
1	103.33504864	1.604367E-011	1.493674E-012	0	0.000000E+000
1	103.33527275	1.493674E-012	1.604367E-011	1	0.000000E+000
1	103.33541833	1.604367E-011	1.493674E-012	0	0.000000E+000
1	103.33576396	1.493674E-012	1.604367E-011	1	0.000000E+000
1	103.33587405	1.604367E-011	1.493674E-012	0	0.000000E+000
1	103.33662811	1.493674E-012	1.604367E-011	1	0.000000E+000
1	103.33675366	1.604367E-011	1.493674E-012	0	0.000000E+000
1	103.33890704	1.493674E-012	1.604367E-011	1	0.000000E+000
1	103.33908742	1.604367E-011	1.493674E-012	0	0.000000E+000
1	103.33912094	1.493674E-012	1.604367E-011	1	0.000000E+000
1	103.33926401	1.604367E-011	1.493674E-012	0	0.000000E+000
1	103.33941814	1.493674E-012	1.604367E-011	1	0.000000E+000
1	103.33944993	1.604367E-011	1.493674E-012	0	0.000000E+000
1	103.34452289	1.493674E-012	1.604367E-011	1	0.000000E+000
1	103.34457649	1.604367E-011	1.493674E-012	0	0.000000E+000
1	103.34502622	1.493674E-012	1.604367E-011	1	0.000000E+000
1	103.34537663	1.604367E-011	1.493674E-012	0	0.000000E+000
1	103.34578351	1.493674E-012	1.604367E-011	1	0.000000E+000
1	103.34580780	1.604367E-011	1.493674E-012	0	0.000000E+000
1	103.34645744	1.493674E-012	1.604367E-011	1	0.000000E+000
1	103.34652614	1.604367E-011	1.493674E-012	0	0.000000E+000
1	103.34659084	1.493674E-012	1.604367E-011	1	0.000000E+000
1	103.34662249	1.604367E-011	1.493674E-012	0	0.000000E+000
1	103.34698253	1.493674E-012	1.604367E-011	1	0.000000E+000
1	103.34701982	1.604367E-011	1.493674E-012	0	0.000000E+000
1	103.34715084	1.493674E-012	1.604367E-011	1	0.000000E+000
1	103.34720949	1.604367E-011	1.493674E-012	0	0.000000E+000
1	103.34853265	1.493674E-012	1.604367E-011	1	0.000000E+000
1	103.34858530	1.604367E-011	1.493674E-012	0	0.000000E+000
1	103.34921107	1.493674E-012	1.604367E-011	1	0.000000E+000
1	103.34922832	1.604367E-011	1.493674E-012	0	0.000000E+000
1	103.35086243	1.493674E-012	1.604367E-011	1	0.000000E+000
1	103.35091021	1.604367E-011	1.493674E-012	0	0.000000E+000
1	103.35163863	1.493674E-012	1.604367E-011	1	0.000000E+000
1	103.35166899	1.604367E-011	1.493674E-012	0	0.000000E+000
1	103.35195456	1.493674E-012	1.604367E-011	1	0.000000E+000
1	103.35205352	1.604367E-011	1.493674E-012	0	0.000000E+000
1	103.35472737	1.493674E-012	1.604367E-011	1	0.000000E+000
1	103.35475196	1.604367E-011	1.493674E-012	0	0.000000E+000
1	103.35623186	1.493674E-012	1.604367E-011	1	0.000000E+000
1	103.35633485	1.604367E-011	1.493674E-012	0	0.000000E+000
1	121.68619230	1.491813E-012	1.604181E-011	1	0.000000E+000
1	121.68649815	1.604181E-011	1.491813E-012	0	0.000000E+000
1	121.68747679	1.491813E-012	1.604181E-011	1	0.000000E+000
1	121.68764959	1.604181E-011	1.491813E-012	0	0.000000E+000
1	121.68789066	1.491813E-012	1.604181E-011	1	0.000000E+000
1	121.68799868	1.604181E-011	1.491813E-012	0	0.000000E+000
1	121.68868142	1.491813E-012	1.604181E-011	1	0.000000E+000
1	121.68929740	1.604181E-011	1.491813E-012	0	0.000000E+000
1	121.68938696	1.491813E-012	1.604181E-011	1	0.000000E+000
1	121.68953127	1.604181E-011	1.491813E-012	0	0.000000E+000
1	121.69115425	1.491813E-012	1.604181E-011	1	0.000000E+000
1	121.69137031	1.604181E-011	1.491813E-012	0	0.000000E+000
1	121.69292883	1.491813E-012	1.604181E-011	1	0.000000E+000
1	121.69302072	1.604181E-011	1.491813E-012	0	0.000000E+000
1	121.69413539	1.491813E-012	1.604181E-011	1	0.000000E+000
1	121.69420849	1.604181E-011	1.491813E-012	0	0.000000E+000
1	121.69509403	1.491813E-012	1.604181E-011	1	0.000000E+000
1	121.69521495	1.604181E-011	1.491813E-012	0	0.000000E+000
1	121.69545605	1.491813E-012	1.604181E-011	1	0.000000E+000
1	121.69549210	1.604181E-011	1.491813E-012	0	0.000000E+000
1	121.69572240	1.491813E-012	1.604181E-011	1	0.000000E+000
1	121.69581163	1.604181E-011	1.491813E-012	0	0.000000E+000
1	121.69767734	1.491813E-012	1.604181E-011	1	0.000000E+000
1	121.69768103	1.604181E-011	1.491813E-012	0	0.000000E+000
1	121.69916029	1.491813E-012	1.604181E-011	1	0.000000E+000
1	121.69930965	1.604181E-011	1.491813E-012	0	0.000000E+000
1	121.69965067	1.491813E-012	1.604181E-011	1	0.000000E+000
1	121.69969980	1.604181E-011	1.491813E-012	0	0.000000E+000
1	121.70197258	1.491813E-012	1.604181E-011	1	0.000000E+000
1	121.70219204	1.604181E-011	1.491813E-012	0	0.000000E+000
1	121.70378850	1.491813E-012	1.604181E-011	1	0.000000E+000
1	121.70382688	1.604181E-011	1.491813E-012	0	0.000000E+000
1	121.70581958	1.491813E-012	1.604181E-011	1	0.000000E+000
1	121.70598960	1.604181E-011	1.491813E-012	0	0.000000E+000
1	121.70623156	1.491813E-012	1.604181E-011	1	0.000000E+000
1	121.70655116	1.604181E-011	1.491813E-012	0	0.000000E+000
1	121.70762108	1.491813E-012	1.604181E-011	1	0.000000E+000
1	121.70791129	1.604181E-011	1.491813E-012	0	0.000000E+000
1	122.02986271	1.360878E-012	1.591088E-011	1	0.000000E+000
1	122.02989192	1.591088E-011	1.360878E-012	0	0.000000E+000
1	122.03285622	1.360878E-012	1.591088E-011	1	0.000000E+000
1	122.03286361	1.591088E-011	1.360878E-012	0	0.000000E+000
1	122.03491253	1.360878E-012	1.591088E-011	1	0.000000E+000
1	122.03498462	1.591088E-011	1.360878E-012	0	0.000000E+000
1	122.03540045	1.360878E-012	1.591088E-011	1	0.000000E+000
1	122.03541723	1.591088E-011	1.360878E-012	0	0.000000E+000
1	122.03896512	1.360878E-012	1.591088E-011	1	0.000000E+000
1	122.03898319	1.591088E-011	1.360878E-012	0	0.000000E+000
1	122.04020192	1.360878E-012	1.591088E-011	1	0.000000E+000
1	122.04022266	1.591088E-011	1.360878E-012	0	0.000000E+000
1	122.04227362	1.360878E-012	1.591088E-011	1	0.000000E+000
1	122.04231521	1.591088E-011	1.360878E-012	0	0.000000E+000
1	122.04486266	1.360878E-012	1.591088E-011	1	0.000000E+000
1	122.04504341	1.591088E-011	1.360878E-012	0	0.000000E+000
1	122.04553278	1.360878E-012	1.591088E-011	1	0.000000E+000
1	122.04605008	1.591088E-011	1.360878E-012	0	0.000000E+000
1	122.04634904	1.360878E-012	1.591088E-011	1	0.000000E+000
1	122.04639439	1.591088E-011	1.360878E-012	0	0.000000E+000
1	122.04651366	1.360878E-012	1.591088E-011	1	0.000000E+000
1	122.04653749	1.591088E-011	1.360878E-012	0	0.000000E+000
1	122.04711127	1.360878E-012	1.591088E-011	1	0.000000E+000
1	122.04715910	1.591088E-011	1.360878E-012	0	0.000000E+000
1	122.04792422	1.360878E-012	1.591088E-011	1	0.000000E+000
1	122.04799090	1.591088E-011	1.360878E-012	0	0.000000E+000
1	122.04870490	1.360878E-012	1.591088E-011	1	0.000000E+000
1	122.04875535	1.591088E-011	1.360878E-012	0	0.000000E+000
1	122.05441119	1.360878E-012	1.591088E-011	1	0.000000E+000
1	122.05453396	1.591088E-011	1.360878E-012	0	0.000000E+000
1	122.05506272	1.360878E-012	1.591088E-011	1	0.000000E+000
1	122.05532577	1.591088E-011	1.360878E-012	0	0.000000E+000
1	122.05554555	1.360878E-012	1.591088E-011	1	0.000000E+000
1	122.05559842	1.591088E-011	1.360878E-012	0	0.000000E+000
1	122.05618016	1.360878E-012	1.591088E-011	1	0.000000E+000
1	122.05623279	1.591088E-011	1.360878E-012	0	0.000000E+000
1	122.05655773	1.360878E-012	1.591088E-011	1	0.000000E+000
1	122.05663282	1.591088E-011	1.360878E-012	0	0.000000E+000
1	122.05728511	1.360878E-012	1.591088E-011	1	0.000000E+000
1	122.05729474	1.591088E-011	1.360878E-012	0	0.000000E+000
1	122.05738724	1.360878E-012	1.591088E-011	1	0.000000E+000
1	122.05752346	1.591088E-011	1.360878E-012	0	0.000000E+000
1	122.05840915	1.360878E-012	1.591088E-011	1	0.000000E+000
1	122.05853627	1.591088E-011	1.360878E-012	0	0.000000E+000
1	122.05863937	1.360878E-012	1.591088E-011	1	0.000000E+000
1	122.05878117	1.591088E-011	1.360878E-012	0	0.000000E+000
1	122.05925735	1.360878E-012	1.591088E-011	1	0.000000E+000
1	122.05928702	1.591088E-011	1.360878E-012	0	0.000000E+000
1	122.06207769	1.360878E-012	1.591088E-011	1	0.000000E+000
1	122.06261887	1.591088E-011	1.360878E-012	0	0.000000E+000
1	122.06288999	1.360878E-012	1.591088E-011	1	0.000000E+000
1	122.06302146	1.591088E-011	1.360878E-012	0	0.000000E+000
1	122.06404133	1.360878E-012	1.591088E-011	1	0.000000E+000
1	122.06421156	1.591088E-011	1.360878E-012	0	0.000000E+000
1	122.06452572	1.360878E-012	1.591088E-011	1	0.000000E+000
1	122.06456167	1.591088E-011	1.360878E-012	0	0.000000E+000
1	122.26559577	1.279701E-012	1.582970E-011	1	0.000000E+000
1	122.26559600	1.582970E-011	1.279701E-012	0	0.000000E+000
1	122.26559617	1.279701E-012	1.582970E-011	1	0.000000E+000
1	122.26569820	1.582970E-011	1.279701E-012	0	0.000000E+000
1	122.26575819	1.279701E-012	1.582970E-011	1	0.000000E+000
1	122.26577607	1.582970E-011	1.279701E-012	0	0.000000E+000
1	122.26877256	1.279701E-012	1.582970E-011	1	0.000000E+000
1	122.26878122	1.582970E-011	1.279701E-012	0	0.000000E+000
1	122.26915838	1.279701E-012	1.582970E-011	1	0.000000E+000
1	122.26939543	1.582970E-011	1.279701E-012	0	0.000000E+000
1	122.26992620	1.279701E-012	1.582970E-011	1	0.000000E+000
1	122.26997208	1.582970E-011	1.279701E-012	0	0.000000E+000
1	122.27334612	1.279701E-012	1.582970E-011	1	0.000000E+000
1	122.27336421	1.582970E-011	1.279701E-012	0	0.000000E+000
1	122.27483767	1.279701E-012	1.582970E-011	1	0.000000E+000
1	122.27511357	1.582970E-011	1.279701E-012	0	0.000000E+000
1	122.27597604	1.279701E-012	1.582970E-011	1	0.000000E+000
1	122.27631485	1.582970E-011	1.279701E-012	0	0.000000E+000
1	122.27947820	1.279701E-012	1.582970E-011	1	0.000000E+000
1	122.27976249	1.582970E-011	1.279701E-012	0	0.000000E+000
1	122.28000888	1.279701E-012	1.582970E-011	1	0.000000E+000
1	122.28014075	1.582970E-011	1.279701E-012	0	0.000000E+000
1	122.28027794	1.279701E-012	1.582970E-011	1	0.000000E+000
1	122.28031843	1.582970E-011	1.279701E-012	0	0.000000E+000
1	122.28128702	1.279701E-012	1.582970E-011	1	0.000000E+000
1	122.28139052	1.582970E-011	1.279701E-012	0	0.000000E+000
1	122.28345223	1.279701E-012	1.582970E-011	1	0.000000E+000
1	122.28360301	1.582970E-011	1.279701E-012	0	0.000000E+000
1	122.28456265	1.279701E-012	1.582970E-011	1	0.000000E+000
1	122.28466335	1.582970E-011	1.279701E-012	0	0.000000E+000
1	122.28719430	1.279701E-012	1.582970E-011	1	0.000000E+000
1	122.28736135	1.582970E-011	1.279701E-012	0	0.000000E+000
1	122.28741334	1.279701E-012	1.582970E-011	1	0.000000E+000
1	122.28755689	1.582970E-011	1.279701E-012	0	0.000000E+000
1	122.28974375	1.279701E-012	1.582970E-011	1	0.000000E+000
1	122.28982295	1.582970E-011	1.279701E-012	0	0.000000E+000
1	122.28985956	1.279701E-012	1.582970E-011	1	0.000000E+000
1	122.28990493	1.582970E-011	1.279701E-012	0	0.000000E+000
1	122.29257093	1.279701E-012	1.582970E-011	1	0.000000E+000
1	122.29265814	1.582970E-011	1.279701E-012	0	0.000000E+000
1	122.29382749	1.279701E-012	1.582970E-011	1	0.000000E+000
1	122.29400014	1.582970E-011	1.279701E-012	0	0.000000E+000
1	122.29558888	1.279701E-012	1.582970E-011	1	0.000000E+000
1	122.29563206	1.582970E-011	1.279701E-012	0	0.000000E+000
1	122.29596017	1.279701E-012	1.582970E-011	1	0.000000E+000
1	122.29599233	1.582970E-011	1.279701E-012	0	0.000000E+000
1	122.29759594	1.279701E-012	1.582970E-011	1	0.000000E+000
1	122.29765396	1.582970E-011	1.279701E-012	0	0.000000E+000
1	122.29860721	1.279701E-012	1.582970E-011	1	0.000000E+000
1	122.29894360	1.582970E-011	1.279701E-012	0	0.000000E+000
1	122.30166089	1.279701E-012	1.582970E-011	1	0.000000E+000
1	122.30168126	1.582970E-011	1.279701E-012	0	0.000000E+000
1	122.30278052	1.279701E-012	1.582970E-011	1	0.000000E+000
1	122.30283357	1.582970E-011	1.279701E-012	0	0.000000E+000
1	122.30301910	1.279701E-012	1.582970E-011	1	0.000000E+000
1	122.30305125	1.582970E-011	1.279701E-012	0	0.000000E+000
1	122.30402247	1.279701E-012	1.582970E-011	1	0.000000E+000
1	122.30416037	1.582970E-011	1.279701E-012	0	0.000000E+000
1	122.30540555	1.279701E-012	1.582970E-011	1	0.000000E+000
1	122.30552045	1.582970E-011	1.279701E-012	0	0.000000E+000
1	122.30559830	1.279701E-012	1.582970E-011	1	0.000000E+000
1	122.30572845	1.582970E-011	1.279701E-012	0	0.000000E+000
1	122.30726186	1.279701E-012	1.582970E-011	1	0.000000E+000
1	122.30733164	1.582970E-011	1.279701E-012	0	0.000000E+000
1	122.30769472	1.279701E-012	1.582970E-011	1	0.000000E+000
1	122.30804603	1.582970E-011	1.279701E-012	0	0.000000E+000
1	122.30991029	1.279701E-012	1.582970E-011	1	0.000000E+000
1	122.30995698	1.582970E-011	1.279701E-012	0	0.000000E+000
1	122.31328924	1.279701E-012	1.582970E-011	1	0.000000E+000
1	122.31340444	1.582970E-011	1.279701E-012	0	0.000000E+000
1	122.31461460	1.279701E-012	1.582970E-011	1	0.000000E+000
1	122.31488291	1.582970E-011	1.279701E-012	0	0.000000E+000
1	122.31511137	1.279701E-012	1.582970E-011	1	0.000000E+000
1	122.31601942	1.582970E-011	1.279701E-012	0	0.000000E+000
1	122.31608758	1.279701E-012	1.582970E-011	1	0.000000E+000
1	122.31620006	1.582970E-011	1.279701E-012	0	0.000000E+000
1	122.31798141	1.279701E-012	1.582970E-011	1	0.000000E+000
1	122.31799561	1.582970E-011	1.279701E-012	0	0.000000E+000
1	122.31808997	1.279701E-012	1.582970E-011	1	0.000000E+000
1	122.31820793	1.582970E-011	1.279701E-012	0	0.000000E+000
1	122.32288451	1.279701E-012	1.582970E-011	1	0.000000E+000
1	122.32300919	1.582970E-011	1.279701E-012	0	0.000000E+000
1	122.32324173	1.279701E-012	1.582970E-011	1	0.000000E+000
1	122.32327182	1.582970E-011	1.279701E-012	0	0.000000E+000
1	122.32480268	1.279701E-012	1.582970E-011	1	0.000000E+000
1	122.32498893	1.582970E-011	1.279701E-012	0	0.000000E+000
1	122.32552460	1.279701E-012	1.582970E-011	1	0.000000E+000
1	122.32572722	1.582970E-011	1.279701E-012	0	0.000000E+000
1	122.32577851	1.279701E-012	1.582970E-011	1	0.000000E+000
1	122.32583318	1.582970E-011	1.279701E-012	0	0.000000E+000
1	122.32693491	1.279701E-012	1.582970E-011	1	0.000000E+000
1	122.32703965	1.582970E-011	1.279701E-012	0	0.000000E+000
1	122.32839240	1.279701E-012	1.582970E-011	1	0.000000E+000
1	122.32851398	1.582970E-011	1.279701E-012	0	0.000000E+000
1	122.32901079	1.279701E-012	1.582970E-011	1	0.000000E+000
1	122.32903493	1.582970E-011	1.279701E-012	0	0.000000E+000
1	122.33068438	1.279701E-012	1.582970E-011	1	0.000000E+000
1	122.33090541	1.582970E-011	1.279701E-012	0	0.000000E+000
1	122.33138674	1.279701E-012	1.582970E-011	1	0.000000E+000
1	122.33143551	1.582970E-011	1.279701E-012	0	0.000000E+000
1	122.33218622	1.279701E-012	1.582970E-011	1	0.000000E+000
1	122.33248431	1.582970E-011	1.279701E-012	0	0.000000E+000
1	122.33264864	1.279701E-012	1.582970E-011	1	0.000000E+000
1	122.33275779	1.582970E-011	1.279701E-012	0	0.000000E+000
1	122.33345123	1.279701E-012	1.582970E-011	1	0.000000E+000
1	122.33353517	1.582970E-011	1.279701E-012	0	0.000000E+000
1	122.33675279	1.279701E-012	1.582970E-011	1	0.000000E+000
1	122.33685268	1.582970E-011	1.279701E-012	0	0.000000E+000
1	122.33708246	1.279701E-012	1.582970E-011	1	0.000000E+000
1	122.33710594	1.582970E-011	1.279701E-012	0	0.000000E+000
1	122.34018953	1.279701E-012	1.582970E-011	1	0.000000E+000
1	122.34023816	1.582970E-011	1.279701E-012	0	0.000000E+000
1	122.34128027	1.279701E-012	1.582970E-011	1	0.000000E+000
1	122.34145167	1.582970E-011	1.279701E-012	0	0.000000E+000
1	122.34157276	1.279701E-012	1.582970E-011	1	0.000000E+000
1	122.34167358	1.582970E-011	1.279701E-012	0	0.000000E+000
1	122.34180956	1.279701E-012	1.582970E-011	1	0.000000E+000
1	122.34185382	1.582970E-011	1.279701E-012	0	0.000000E+000
1	122.34188675	1.279701E-012	1.582970E-011	1	0.000000E+000
1	122.34201424	1.582970E-011	1.279701E-012	0	0.000000E+000
1	122.34235038	1.279701E-012	1.582970E-011	1	0.000000E+000
1	122.34238906	1.582970E-011	1.279701E-012	0	0.000000E+000
1	122.34388314	1.279701E-012	1.582970E-011	1	0.000000E+000
1	122.34403411	1.582970E-011	1.279701E-012	0	0.000000E+000
1	122.34694899	1.279701E-012	1.582970E-011	1	0.000000E+000
1	122.34703052	1.582970E-011	1.279701E-012	0	0.000000E+000
1	122.34705597	1.279701E-012	1.582970E-011	1	0.000000E+000
1	122.34712473	1.582970E-011	1.279701E-012	0	0.000000E+000
1	122.34828521	1.279701E-012	1.582970E-011	1	0.000000E+000
1	122.34836582	1.582970E-011	1.279701E-012	0	0.000000E+000
1	122.34881637	1.279701E-012	1.582970E-011	1	0.000000E+000
1	122.34885909	1.582970E-011	1.279701E-012	0	0.000000E+000
1	122.35192874	1.279701E-012	1.582970E-011	1	0.000000E+000
1	122.35203643	1.582970E-011	1.279701E-012	0	0.000000E+000
1	122.35390499	1.279701E-012	1.582970E-011	1	0.000000E+000
1	122.35391928	1.582970E-011	1.279701E-012	0	0.000000E+000
1	122.35405844	1.279701E-012	1.582970E-011	1	0.000000E+000
1	122.35409341	1.582970E-011	1.279701E-012	0	0.000000E+000
1	122.35599668	1.279701E-012	1.582970E-011	1	0.000000E+000
1	122.35601159	1.582970E-011	1.279701E-012	0	0.000000E+000
1	122.35722235	1.279701E-012	1.582970E-011	1	0.000000E+000
1	122.35727499	1.582970E-011	1.279701E-012	0	0.000000E+000
1	122.35783983	1.279701E-012	1.582970E-011	1	0.000000E+000
1	122.35785687	1.582970E-011	1.279701E-012	0	0.000000E+000
1	122.35901786	1.279701E-012	1.582970E-011	1	0.000000E+000
1	122.35907758	1.582970E-011	1.279701E-012	0	0.000000E+000
1	122.35924071	1.279701E-012	1.582970E-011	1	0.000000E+000
1	122.35932033	1.582970E-011	1.279701E-012	0	0.000000E+000
1	122.36002518	1.279701E-012	1.582970E-011	1	0.000000E+000
1	122.36012012	1.582970E-011	1.279701E-012	0	0.000000E+000
1	122.36145361	1.279701E-012	1.582970E-011	1	0.000000E+000
1	122.36149785	1.582970E-011	1.279701E-012	0	0.000000E+000
1	131.44938457	1.184170E-012	1.573417E-011	1	0.000000E+000
1	131.44978997	1.573417E-011	1.184170E-012	0	0.000000E+000
1	131.45001677	1.184170E-012	1.573417E-011	1	0.000000E+000
1	131.45010419	1.573417E-011	1.184170E-012	0	0.000000E+000
1	131.45120093	1.184170E-012	1.573417E-011	1	0.000000E+000
1	131.45124669	1.573417E-011	1.184170E-012	0	0.000000E+000
1	131.45186096	1.184170E-012	1.573417E-011	1	0.000000E+000
1	131.45188522	1.573417E-011	1.184170E-012	0	0.000000E+000
1	131.45277418	1.184170E-012	1.573417E-011	1	0.000000E+000
1	131.45332569	1.573417E-011	1.184170E-012	0	0.000000E+000
1	131.45337444	1.184170E-012	1.573417E-011	1	0.000000E+000
1	131.45354575	1.573417E-011	1.184170E-012	0	0.000000E+000
1	131.45484685	1.184170E-012	1.573417E-011	1	0.000000E+000
1	131.45490364	1.573417E-011	1.184170E-012	0	0.000000E+000
1	131.45495828	1.184170E-012	1.573417E-011	1	0.000000E+000
1	131.45498433	1.573417E-011	1.184170E-012	0	0.000000E+000
1	131.45664970	1.184170E-012	1.573417E-011	1	0.000000E+000
1	131.45680461	1.573417E-011	1.184170E-012	0	0.000000E+000
1	131.45745852	1.184170E-012	1.573417E-011	1	0.000000E+000
1	131.45761843	1.573417E-011	1.184170E-012	0	0.000000E+000
1	131.45918292	1.184170E-012	1.573417E-011	1	0.000000E+000
1	131.45930230	1.573417E-011	1.184170E-012	0	0.000000E+000
1	132.70418995	1.400589E-012	1.595059E-011	1	0.000000E+000
1	132.70419100	1.595059E-011	1.400589E-012	0	0.000000E+000
1	132.70419214	1.400589E-012	1.595059E-011	1	0.000000E+000
1	132.70434019	1.595059E-011	1.400589E-012	0	0.000000E+000
1	132.70456441	1.400589E-012	1.595059E-011	1	0.000000E+000
1	132.70463629	1.595059E-011	1.400589E-012	0	0.000000E+000
1	132.70584450	1.400589E-012	1.595059E-011	1	0.000000E+000
1	132.70587868	1.595059E-011	1.400589E-012	0	0.000000E+000
1	132.70589269	1.400589E-012	1.595059E-011	1	0.000000E+000
1	132.70608709	1.595059E-011	1.400589E-012	0	0.000000E+000
1	132.70717300	1.400589E-012	1.595059E-011	1	0.000000E+000
1	132.70730271	1.595059E-011	1.400589E-012	0	0.000000E+000
1	132.70849029	1.400589E-012	1.595059E-011	1	0.000000E+000
1	132.70866340	1.595059E-011	1.400589E-012	0	0.000000E+000
1	132.70884202	1.400589E-012	1.595059E-011	1	0.000000E+000
1	132.70918229	1.595059E-011	1.400589E-012	0	0.000000E+000
1	132.70935805	1.400589E-012	1.595059E-011	1	0.000000E+000
1	132.70946649	1.595059E-011	1.400589E-012	0	0.000000E+000
1	132.70950947	1.400589E-012	1.595059E-011	1	0.000000E+000
1	132.70958711	1.595059E-011	1.400589E-012	0	0.000000E+000
1	132.71007362	1.400589E-012	1.595059E-011	1	0.000000E+000
1	132.71025657	1.595059E-011	1.400589E-012	0	0.000000E+000
1	132.71125505	1.400589E-012	1.595059E-011	1	0.000000E+000
1	132.71153569	1.595059E-011	1.400589E-012	0	0.000000E+000
1	132.71310025	1.400589E-012	1.595059E-011	1	0.000000E+000
1	132.71314198	1.595059E-011	1.400589E-012	0	0.000000E+000
1	132.71354261	1.400589E-012	1.595059E-011	1	0.000000E+000
1	132.71357269	1.595059E-011	1.400589E-012	0	0.000000E+000
1	132.71388546	1.400589E-012	1.595059E-011	1	0.000000E+000
1	132.71397542	1.595059E-011	1.400589E-012	0	0.000000E+000
1	132.71453766	1.400589E-012	1.595059E-011	1	0.000000E+000
1	132.71459161	1.595059E-011	1.400589E-012	0	0.000000E+000
1	132.71492059	1.400589E-012	1.595059E-011	1	0.000000E+000
1	132.71505312	1.595059E-011	1.400589E-012	0	0.000000E+000
1	132.71537016	1.400589E-012	1.595059E-011	1	0.000000E+000
1	132.71538680	1.595059E-011	1.400589E-012	0	0.000000E+000
1	132.71549249	1.400589E-012	1.595059E-011	1	0.000000E+000
1	132.71563460	1.595059E-011	1.400589E-012	0	0.000000E+000
1	132.71627240	1.400589E-012	1.595059E-011	1	0.000000E+000
1	132.71630540	1.595059E-011	1.400589E-012	0	0.000000E+000
1	132.72059509	1.400589E-012	1.595059E-011	1	0.000000E+000
1	132.72068936	1.595059E-011	1.400589E-012	0	0.000000E+000
1	132.72076446	1.400589E-012	1.595059E-011	1	0.000000E+000
1	132.72098457	1.595059E-011	1.400589E-012	0	0.000000E+000
1	132.72203253	1.400589E-012	1.595059E-011	1	0.000000E+000
1	132.72210279	1.595059E-011	1.400589E-012	0	0.000000E+000
1	132.72230759	1.400589E-012	1.595059E-011	1	0.000000E+000
1	132.72234689	1.595059E-011	1.400589E-012	0	0.000000E+000
1	132.72266747	1.400589E-012	1.595059E-011	1	0.000000E+000
1	132.72279757	1.595059E-011	1.400589E-012	0	0.000000E+000
1	132.72385706	1.400589E-012	1.595059E-011	1	0.000000E+000
1	132.72402243	1.595059E-011	1.400589E-012	0	0.000000E+000
1	132.72487430	1.400589E-012	1.595059E-011	1	0.000000E+000
1	132.72489854	1.595059E-011	1.400589E-012	0	0.000000E+000
1	132.72586875	1.400589E-012	1.595059E-011	1	0.000000E+000
1	132.72593540	1.595059E-011	1.400589E-012	0	0.000000E+000
1	132.72671927	1.400589E-012	1.595059E-011	1	0.000000E+000
1	132.72680573	1.595059E-011	1.400589E-012	0	0.000000E+000
1	132.72686107	1.400589E-012	1.595059E-011	1	0.000000E+000
1	132.72696914	1.595059E-011	1.400589E-012	0	0.000000E+000
1	132.72767411	1.400589E-012	1.595059E-011	1	0.000000E+000
1	132.72786862	1.595059E-011	1.400589E-012	0	0.000000E+000
1	134.64418604	1.439697E-012	1.598970E-011	1	0.000000E+000
1	134.64424871	1.598970E-011	1.439697E-012	0	0.000000E+000
1	134.64622631	1.439697E-012	1.598970E-011	1	0.000000E+000
1	134.64636179	1.598970E-011	1.439697E-012	0	0.000000E+000
1	134.64687508	1.439697E-012	1.598970E-011	1	0.000000E+000
1	134.64698734	1.598970E-011	1.439697E-012	0	0.000000E+000
1	134.64700959	1.439697E-012	1.598970E-011	1	0.000000E+000
1	134.64711238	1.598970E-011	1.439697E-012	0	0.000000E+000
1	134.64841878	1.439697E-012	1.598970E-011	1	0.000000E+000
1	134.64850365	1.598970E-011	1.439697E-012	0	0.000000E+000
1	134.64944411	1.439697E-012	1.598970E-011	1	0.000000E+000
1	134.64952214	1.598970E-011	1.439697E-012	0	0.000000E+000
1	134.64974281	1.439697E-012	1.598970E-011	1	0.000000E+000
1	134.64994699	1.598970E-011	1.439697E-012	0	0.000000E+000
1	134.65026682	1.439697E-012	1.598970E-011	1	0.000000E+000
1	134.65031478	1.598970E-011	1.439697E-012	0	0.000000E+000
1	134.65213745	1.439697E-012	1.598970E-011	1	0.000000E+000
1	134.65217220	1.598970E-011	1.439697E-012	0	0.000000E+000
1	134.65357031	1.439697E-012	1.598970E-011	1	0.000000E+000
1	134.65369604	1.598970E-011	1.439697E-012	0	0.000000E+000
1	134.65443598	1.439697E-012	1.598970E-011	1	0.000000E+000
1	134.65446436	1.598970E-011	1.439697E-012	0	0.000000E+000
1	134.65597562	1.439697E-012	1.598970E-011	1	0.000000E+000
1	134.65611449	1.598970E-011	1.439697E-012	0	0.000000E+000
1	134.65696392	1.439697E-012	1.598970E-011	1	0.000000E+000
1	134.65721565	1.598970E-011	1.439697E-012	0	0.000000E+000
1	134.65786288	1.439697E-012	1.598970E-011	1	0.000000E+000
1	134.65793504	1.598970E-011	1.439697E-012	0	0.000000E+000
1	134.65909555	1.439697E-012	1.598970E-011	1	0.000000E+000
1	134.65915264	1.598970E-011	1.439697E-012	0	0.000000E+000
1	134.65998257	1.439697E-012	1.598970E-011	1	0.000000E+000
1	134.66004565	1.598970E-011	1.439697E-012	0	0.000000E+000
1	134.66038719	1.439697E-012	1.598970E-011	1	0.000000E+000
1	134.66094442	1.598970E-011	1.439697E-012	0	0.000000E+000
1	134.66109706	1.439697E-012	1.598970E-011	1	0.000000E+000
1	134.66120226	1.598970E-011	1.439697E-012	0	0.000000E+000
1	134.66299642	1.439697E-012	1.598970E-011	1	0.000000E+000
1	134.66304213	1.598970E-011	1.439697E-012	0	0.000000E+000
1	134.66324357	1.439697E-012	1.598970E-011	1	0.000000E+000
1	134.66345165	1.598970E-011	1.439697E-012	0	0.000000E+000
1	134.66372150	1.439697E-012	1.598970E-011	1	0.000000E+000
1	134.66381518	1.598970E-011	1.439697E-012	0	0.000000E+000
1	134.66448589	1.439697E-012	1.598970E-011	1	0.000000E+000
1	134.66461142	1.598970E-011	1.439697E-012	0	0.000000E+000
1	134.66563789	1.439697E-012	1.598970E-011	1	0.000000E+000
1	134.66599947	1.598970E-011	1.439697E-012	0	0.000000E+000
1	134.66789756	1.439697E-012	1.598970E-011	1	0.000000E+000
1	134.66793492	1.598970E-011	1.439697E-012	0	0.000000E+000
1	134.66861450	1.439697E-012	1.598970E-011	1	0.000000E+000
1	134.66868304	1.598970E-011	1.439697E-012	0	0.000000E+000
1	134.66962566	1.439697E-012	1.598970E-011	1	0.000000E+000
1	134.66967995	1.598970E-011	1.439697E-012	0	0.000000E+000
1	134.66991112	1.439697E-012	1.598970E-011	1	0.000000E+000
1	134.67008911	1.598970E-011	1.439697E-012	0	0.000000E+000
1	134.67019219	1.439697E-012	1.598970E-011	1	0.000000E+000
1	134.67025920	1.598970E-011	1.439697E-012	0	0.000000E+000
1	134.67133009	1.439697E-012	1.598970E-011	1	0.000000E+000
1	134.67133672	1.598970E-011	1.439697E-012	0	0.000000E+000
1	134.67276049	1.439697E-012	1.598970E-011	1	0.000000E+000
1	134.67279934	1.598970E-011	1.439697E-012	0	0.000000E+000
1	134.67361341	1.439697E-012	1.598970E-011	1	0.000000E+000
1	134.67380924	1.598970E-011	1.439697E-012	0	0.000000E+000
1	134.67874003	1.439697E-012	1.598970E-011	1	0.000000E+000
1	134.67897044	1.598970E-011	1.439697E-012	0	0.000000E+000
1	134.68107889	1.439697E-012	1.598970E-011	1	0.000000E+000
1	134.68113826	1.598970E-011	1.439697E-012	0	0.000000E+000
1	134.68217340	1.439697E-012	1.598970E-011	1	0.000000E+000
1	134.68228789	1.598970E-011	1.439697E-012	0	0.000000E+000
1	134.68233364	1.439697E-012	1.598970E-011	1	0.000000E+000
1	134.68243546	1.598970E-011	1.439697E-012	0	0.000000E+000
1	134.68270567	1.439697E-012	1.598970E-011	1	0.000000E+000
1	134.68272379	1.598970E-011	1.439697E-012	0	0.000000E+000
1	134.68420711	1.439697E-012	1.598970E-011	1	0.000000E+000
1	134.68425195	1.598970E-011	1.439697E-012	0	0.000000E+000
1	134.68543269	1.439697E-012	1.598970E-011	1	0.000000E+000
1	134.68573362	1.598970E-011	1.439697E-012	0	0.000000E+000
1	134.68588085	1.439697E-012	1.598970E-011	1	0.000000E+000
1	134.68605529	1.598970E-011	1.439697E-012	0	0.000000E+000
1	134.68744026	1.439697E-012	1.598970E-011	1	0.000000E+000
1	134.68770181	1.598970E-011	1.439697E-012	0	0.000000E+000
1	134.68997335	1.439697E-012	1.598970E-011	1	0.000000E+000
1	134.69000231	1.598970E-011	1.439697E-012	0	0.000000E+000
1	134.69053518	1.439697E-012	1.598970E-011	1	0.000000E+000
1	134.69063994	1.598970E-011	1.439697E-012	0	0.000000E+000
1	134.69084678	1.439697E-012	1.598970E-011	1	0.000000E+000
1	134.69087688	1.598970E-011	1.439697E-012	0	0.000000E+000
1	134.69101091	1.439697E-012	1.598970E-011	1	0.000000E+000
1	134.69113397	1.598970E-011	1.439697E-012	0	0.000000E+000
1	134.69123290	1.439697E-012	1.598970E-011	1	0.000000E+000
1	134.69126250	1.598970E-011	1.439697E-012	0	0.000000E+000
1	134.69501338	1.439697E-012	1.598970E-011	1	0.000000E+000
1	134.69520780	1.598970E-011	1.439697E-012	0	0.000000E+000
1	135.09312042	1.192196E-012	1.574220E-011	1	0.000000E+000
1	135.09312100	1.574220E-011	1.192196E-012	0	0.000000E+000
1	135.09312524	1.192196E-012	1.574220E-011	1	0.000000E+000
1	135.09323438	1.574220E-011	1.192196E-012	0	0.000000E+000
1	135.09432691	1.192196E-012	1.574220E-011	1	0.000000E+000
1	135.09440209	1.574220E-011	1.192196E-012	0	0.000000E+000
1	135.09668474	1.192196E-012	1.574220E-011	1	0.000000E+000
1	135.09673513	1.574220E-011	1.192196E-012	0	0.000000E+000
1	135.09689002	1.192196E-012	1.574220E-011	1	0.000000E+000
1	135.09693830	1.574220E-011	1.192196E-012	0	0.000000E+000
1	135.09762752	1.192196E-012	1.574220E-011	1	0.000000E+000
1	135.09774954	1.574220E-011	1.192196E-012	0	0.000000E+000
1	135.09815107	1.192196E-012	1.574220E-011	1	0.000000E+000
1	135.09861342	1.574220E-011	1.192196E-012	0	0.000000E+000
1	135.09866042	1.192196E-012	1.574220E-011	1	0.000000E+000
1	135.09874105	1.574220E-011	1.192196E-012	0	0.000000E+000
1	135.09920989	1.192196E-012	1.574220E-011	1	0.000000E+000
1	135.09931001	1.574220E-011	1.192196E-012	0	0.000000E+000
1	135.09952396	1.192196E-012	1.574220E-011	1	0.000000E+000
1	135.09981538	1.574220E-011	1.192196E-012	0	0.000000E+000
1	135.10129587	1.192196E-012	1.574220E-011	1	0.000000E+000
1	135.10148308	1.574220E-011	1.192196E-012	0	0.000000E+000
1	135.10397158	1.192196E-012	1.574220E-011	1	0.000000E+000
1	135.10405604	1.574220E-011	1.192196E-012	0	0.000000E+000
1	135.10553584	1.192196E-012	1.574220E-011	1	0.000000E+000
1	135.10572882	1.574220E-011	1.192196E-012	0	0.000000E+000
1	135.10842881	1.192196E-012	1.574220E-011	1	0.000000E+000
1	135.10862422	1.574220E-011	1.192196E-012	0	0.000000E+000
1	135.10892344	1.192196E-012	1.574220E-011	1	0.000000E+000
1	135.10898435	1.574220E-011	1.192196E-012	0	0.000000E+000
1	135.11031122	1.192196E-012	1.574220E-011	1	0.000000E+000
1	135.11037626	1.574220E-011	1.192196E-012	0	0.000000E+000
1	135.11085194	1.192196E-012	1.574220E-011	1	0.000000E+000
1	135.11100516	1.574220E-011	1.192196E-012	0	0.000000E+000
1	135.11509012	1.192196E-012	1.574220E-011	1	0.000000E+000
1	135.11531228	1.574220E-011	1.192196E-012	0	0.000000E+000
1	135.11597695	1.192196E-012	1.574220E-011	1	0.000000E+000
1	135.11599290	1.574220E-011	1.192196E-012	0	0.000000E+000
1	135.11606355	1.192196E-012	1.574220E-011	1	0.000000E+000
1	135.11612592	1.574220E-011	1.192196E-012	0	0.000000E+000
1	135.11977356	1.192196E-012	1.574220E-011	1	0.000000E+000
1	135.11984519	1.574220E-011	1.192196E-012	0	0.000000E+000
1	135.12019577	1.192196E-012	1.574220E-011	1	0.000000E+000
1	135.12068787	1.574220E-011	1.192196E-012	0	0.000000E+000
1	135.12100655	1.192196E-012	1.574220E-011	1	0.000000E+000
1	135.12109733	1.574220E-011	1.192196E-012	0	0.000000E+000
1	135.12124558	1.192196E-012	1.574220E-011	1	0.000000E+000
1	135.12131276	1.574220E-011	1.192196E-012	0	0.000000E+000
1	135.12469417	1.192196E-012	1.574220E-011	1	0.000000E+000
1	135.12496288	1.574220E-011	1.192196E-012	0	0.000000E+000
1	135.12697411	1.192196E-012	1.574220E-011	1	0.000000E+000
1	135.12723370	1.574220E-011	1.192196E-012	0	0.000000E+000
1	135.12736598	1.192196E-012	1.574220E-011	1	0.000000E+000
1	135.12746571	1.574220E-011	1.192196E-012	0	0.000000E+000
1	135.12832095	1.192196E-012	1.574220E-011	1	0.000000E+000
1	135.12857054	1.574220E-011	1.192196E-012	0	0.000000E+000
1	135.12919112	1.192196E-012	1.574220E-011	1	0.000000E+000
1	135.12932367	1.574220E-011	1.192196E-012	0	0.000000E+000
1	135.12951004	1.192196E-012	1.574220E-011	1	0.000000E+000
1	135.12957144	1.574220E-011	1.192196E-012	0	0.000000E+000
1	135.12981931	1.192196E-012	1.574220E-011	1	0.000000E+000
1	135.12991019	1.574220E-011	1.192196E-012	0	0.000000E+000
1	157.32677066	1.342123E-012	1.589212E-011	1	0.000000E+000
1	157.32690760	1.589212E-011	1.342123E-012	0	0.000000E+000
1	157.32731355	1.342123E-012	1.589212E-011	1	0.000000E+000
1	157.32737573	1.589212E-011	1.342123E-012	0	0.000000E+000
1	157.32879055	1.342123E-012	1.589212E-011	1	0.000000E+000
1	157.32890307	1.589212E-011	1.342123E-012	0	0.000000E+000
1	157.32965658	1.342123E-012	1.589212E-011	1	0.000000E+000
1	157.32979576	1.589212E-011	1.342123E-012	0	0.000000E+000
1	157.33301238	1.342123E-012	1.589212E-011	1	0.000000E+000
1	157.33302515	1.589212E-011	1.342123E-012	0	0.000000E+000
1	157.33322199	1.342123E-012	1.589212E-011	1	0.000000E+000
1	157.33328884	1.589212E-011	1.342123E-012	0	0.000000E+000
1	157.33411139	1.342123E-012	1.589212E-011	1	0.000000E+000
1	157.33422200	1.589212E-011	1.342123E-012	0	0.000000E+000
1	157.33539579	1.342123E-012	1.589212E-011	1	0.000000E+000
1	157.33549271	1.589212E-011	1.342123E-012	0	0.000000E+000
1	157.33582501	1.342123E-012	1.589212E-011	1	0.000000E+000
1	157.33587006	1.589212E-011	1.342123E-012	0	0.000000E+000
1	157.33637783	1.342123E-012	1.589212E-011	1	0.000000E+000
1	157.33643204	1.589212E-011	1.342123E-012	0	0.000000E+000
1	157.33679241	1.342123E-012	1.589212E-011	1	0.000000E+000
1	157.33693324	1.589212E-011	1.342123E-012	0	0.000000E+000
1	157.33877231	1.342123E-012	1.589212E-011	1	0.000000E+000
1	157.33879615	1.589212E-011	1.342123E-012	0	0.000000E+000
1	157.34036317	1.342123E-012	1.589212E-011	1	0.000000E+000
1	157.34043095	1.589212E-011	1.342123E-012	0	0.000000E+000
1	157.34114860	1.342123E-012	1.589212E-011	1	0.000000E+000
1	157.34116279	1.589212E-011	1.342123E-012	0	0.000000E+000
1	157.34155833	1.342123E-012	1.589212E-011	1	0.000000E+000
1	157.34161672	1.589212E-011	1.342123E-012	0	0.000000E+000
1	157.34403718	1.342123E-012	1.589212E-011	1	0.000000E+000
1	157.34418777	1.589212E-011	1.342123E-012	0	0.000000E+000
1	157.34494052	1.342123E-012	1.589212E-011	1	0.000000E+000
1	157.34503973	1.589212E-011	1.342123E-012	0	0.000000E+000
1	157.34539745	1.342123E-012	1.589212E-011	1	0.000000E+000
1	157.34550715	1.589212E-011	1.342123E-012	0	0.000000E+000
1	157.34662113	1.342123E-012	1.589212E-011	1	0.000000E+000
1	157.34683970	1.589212E-011	1.342123E-012	0	0.000000E+000
1	157.34758809	1.342123E-012	1.589212E-011	1	0.000000E+000
1	157.34798834	1.589212E-011	1.342123E-012	0	0.000000E+000
1	157.35305508	1.342123E-012	1.589212E-011	1	0.000000E+000
1	157.35311810	1.589212E-011	1.342123E-012	0	0.000000E+000
1	157.35382601	1.342123E-012	1.589212E-011	1	0.000000E+000
1	157.35389304	1.589212E-011	1.342123E-012	0	0.000000E+000
1	157.35434252	1.342123E-012	1.589212E-011	1	0.000000E+000
1	157.35437948	1.589212E-011	1.342123E-012	0	0.000000E+000
1	157.35441442	1.342123E-012	1.589212E-011	1	0.000000E+000
1	157.35461452	1.589212E-011	1.342123E-012	0	0.000000E+000
1	157.35498673	1.342123E-012	1.589212E-011	1	0.000000E+000
1	157.35507899	1.589212E-011	1.342123E-012	0	0.000000E+000
1	157.35623122	1.342123E-012	1.589212E-011	1	0.000000E+000
1	157.35631512	1.589212E-011	1.342123E-012	0	0.000000E+000
1	157.35657314	1.342123E-012	1.589212E-011	1	0.000000E+000
1	157.35688506	1.589212E-011	1.342123E-012	0	0.000000E+000
1	157.35772683	1.342123E-012	1.589212E-011	1	0.000000E+000
1	157.35777599	1.589212E-011	1.342123E-012	0	0.000000E+000
1	157.35798360	1.342123E-012	1.589212E-011	1	0.000000E+000
1	157.35823515	1.589212E-011	1.342123E-012	0	0.000000E+000
1	157.36123172	1.342123E-012	1.589212E-011	1	0.000000E+000
1	157.36154717	1.589212E-011	1.342123E-012	0	0.000000E+000
1	157.36165875	1.342123E-012	1.589212E-011	1	0.000000E+000
1	157.36169720	1.589212E-011	1.342123E-012	0	0.000000E+000
1	157.36253546	1.342123E-012	1.589212E-011	1	0.000000E+000
1	157.36270055	1.589212E-011	1.342123E-012	0	0.000000E+000
1	157.37263884	1.342123E-012	1.589212E-011	1	0.000000E+000
1	157.37275194	1.589212E-011	1.342123E-012	0	0.000000E+000
1	157.37332266	1.342123E-012	1.589212E-011	1	0.000000E+000
1	157.37348369	1.589212E-011	1.342123E-012	0	0.000000E+000
1	157.37482294	1.342123E-012	1.589212E-011	1	0.000000E+000
1	157.37511607	1.589212E-011	1.342123E-012	0	0.000000E+000
1	157.37543185	1.342123E-012	1.589212E-011	1	0.000000E+000
1	157.37576846	1.589212E-011	1.342123E-012	0	0.000000E+000
1	157.37611652	1.342123E-012	1.589212E-011	1	0.000000E+000
1	157.37633773	1.589212E-011	1.342123E-012	0	0.000000E+000
1	157.37683656	1.342123E-012	1.589212E-011	1	0.000000E+000
1	157.37687187	1.589212E-011	1.342123E-012	0	0.000000E+000
1	157.37782035	1.342123E-012	1.589212E-011	1	0.000000E+000
1	157.37788275	1.589212E-011	1.342123E-012	0	0.000000E+000
1	157.37876493	1.342123E-012	1.589212E-011	1	0.000000E+000
1	157.37891582	1.589212E-011	1.342123E-012	0	0.000000E+000
1	157.37922937	1.342123E-012	1.589212E-011	1	0.000000E+000
1	157.37937336	1.589212E-011	1.342123E-012	0	0.000000E+000
1	157.38137889	1.342123E-012	1.589212E-011	1	0.000000E+000
1	157.38161714	1.589212E-011	1.342123E-012	0	0.000000E+000
1	157.38263931	1.342123E-012	1.589212E-011	1	0.000000E+000
1	157.38267401	1.589212E-011	1.342123E-012	0	0.000000E+000
1	157.38639439	1.342123E-012	1.589212E-011	1	0.000000E+000
1	157.38645104	1.589212E-011	1.342123E-012	0	0.000000E+000
1	157.39586541	1.342123E-012	1.589212E-011	1	0.000000E+000
1	157.39589949	1.589212E-011	1.342123E-012	0	0.000000E+000
1	157.39633143	1.342123E-012	1.589212E-011	1	0.000000E+000
1	157.39647806	1.589212E-011	1.342123E-012	0	0.000000E+000
1	157.39655531	1.342123E-012	1.589212E-011	1	0.000000E+000
1	157.39668285	1.589212E-011	1.342123E-012	0	0.000000E+000
1	157.39854239	1.342123E-012	1.589212E-011	1	0.000000E+000
1	157.39856580	1.589212E-011	1.342123E-012	0	0.000000E+000
1	157.40379684	1.342123E-012	1.589212E-011	1	0.000000E+000
1	157.40388093	1.589212E-011	1.342123E-012	0	0.000000E+000
1	157.40487963	1.342123E-012	1.589212E-011	1	0.000000E+000
1	157.40494353	1.589212E-011	1.342123E-012	0	0.000000E+000
1	157.40533354	1.342123E-012	1.589212E-011	1	0.000000E+000
1	157.40550258	1.589212E-011	1.342123E-012	0	0.000000E+000
1	157.40561512	1.342123E-012	1.589212E-011	1	0.000000E+000
1	157.40577471	1.589212E-011	1.342123E-012	0	0.000000E+000
1	157.40586225	1.342123E-012	1.589212E-011	1	0.000000E+000
1	157.40588308	1.589212E-011	1.342123E-012	0	0.000000E+000
1	157.40742975	1.342123E-012	1.589212E-011	1	0.000000E+000
1	157.40747426	1.589212E-011	1.342123E-012	0	0.000000E+000
1	157.40807493	1.342123E-012	1.589212E-011	1	0.000000E+000
1	157.40824463	1.589212E-011	1.342123E-012	0	0.000000E+000
1	157.40981677	1.342123E-012	1.589212E-011	1	0.000000E+000
1	157.40985609	1.589212E-011	1.342123E-012	0	0.000000E+000
1	157.41121823	1.342123E-012	1.589212E-011	1	0.000000E+000
1	157.41135891	1.589212E-011	1.342123E-012	0	0.000000E+000
1	157.41212935	1.342123E-012	1.589212E-011	1	0.000000E+000
1	157.41220748	1.589212E-011	1.342123E-012	0	0.000000E+000
1	157.41300357	1.342123E-012	1.589212E-011	1	0.000000E+000
1	157.41326727	1.589212E-011	1.342123E-012	0	0.000000E+000
1	157.41596159	1.342123E-012	1.589212E-011	1	0.000000E+000
1	157.41598306	1.589212E-011	1.342123E-012	0	0.000000E+000
1	157.42046796	1.342123E-012	1.589212E-011	1	0.000000E+000
1	157.42048193	1.589212E-011	1.342123E-012	0	0.000000E+000
1	157.42182661	1.342123E-012	1.589212E-011	1	0.000000E+000
1	157.42204277	1.589212E-011	1.342123E-012	0	0.000000E+000
1	157.42267034	1.342123E-012	1.589212E-011	1	0.000000E+000
1	157.42289168	1.589212E-011	1.342123E-012	0	0.000000E+000
1	157.42351182	1.342123E-012	1.589212E-011	1	0.000000E+000
1	157.42352716	1.589212E-011	1.342123E-012	0	0.000000E+000
1	157.42507227	1.342123E-012	1.589212E-011	1	0.000000E+000
1	157.42513252	1.589212E-011	1.342123E-012	0	0.000000E+000
1	157.42535036	1.342123E-012	1.589212E-011	1	0.000000E+000
1	157.42540570	1.589212E-011	1.342123E-012	0	0.000000E+000
1	157.42576178	1.342123E-012	1.589212E-011	1	0.000000E+000
1	157.42599762	1.589212E-011	1.342123E-012	0	0.000000E+000
1	157.42629023	1.342123E-012	1.589212E-011	1	0.000000E+000
1	157.42639496	1.589212E-011	1.342123E-012	0	0.000000E+000
1	157.42660248	1.342123E-012	1.589212E-011	1	0.000000E+000
1	157.42664693	1.589212E-011	1.342123E-012	0	0.000000E+000
1	157.42920578	1.342123E-012	1.589212E-011	1	0.000000E+000
1	157.42930700	1.589212E-011	1.342123E-012	0	0.000000E+000
1	157.42956470	1.342123E-012	1.589212E-011	1	0.000000E+000
1	157.42977529	1.589212E-011	1.342123E-012	0	0.000000E+000
1	157.43736651	1.342123E-012	1.589212E-011	1	0.000000E+000
1	157.43764187	1.589212E-011	1.342123E-012	0	0.000000E+000
1	157.43794429	1.342123E-012	1.589212E-011	1	0.000000E+000
1	157.43799432	1.589212E-011	1.342123E-012	0	0.000000E+000
1	157.43801654	1.342123E-012	1.589212E-011	1	0.000000E+000
1	157.43842841	1.589212E-011	1.342123E-012	0	0.000000E+000
1	157.44188996	1.342123E-012	1.589212E-011	1	0.000000E+000
1	157.44190310	1.589212E-011	1.342123E-012	0	0.000000E+000
1	157.44207295	1.342123E-012	1.589212E-011	1	0.000000E+000
1	157.44215717	1.589212E-011	1.342123E-012	0	0.000000E+000
1	157.44423126	1.342123E-012	1.589212E-011	1	0.000000E+000
1	157.44434455	1.589212E-011	1.342123E-012	0	0.000000E+000
1	157.44491396	1.342123E-012	1.589212E-011	1	0.000000E+000
1	157.44521459	1.589212E-011	1.342123E-012	0	0.000000E+000
1	157.44754621	1.342123E-012	1.589212E-011	1	0.000000E+000
1	157.44763218	1.589212E-011	1.342123E-012	0	0.000000E+000
1	157.44766150	1.342123E-012	1.589212E-011	1	0.000000E+000
1	157.44767934	1.589212E-011	1.342123E-012	0	0.000000E+000
1	157.44787630	1.342123E-012	1.589212E-011	1	0.000000E+000
1	157.44797178	1.589212E-011	1.342123E-012	0	0.000000E+000
1	157.44926085	1.342123E-012	1.589212E-011	1	0.000000E+000
1	157.44930591	1.589212E-011	1.342123E-012	0	0.000000E+000
1	157.45407168	1.342123E-012	1.589212E-011	1	0.000000E+000
1	157.45417373	1.589212E-011	1.342123E-012	0	0.000000E+000
1	157.45777624	1.342123E-012	1.589212E-011	1	0.000000E+000
1	157.45782973	1.589212E-011	1.342123E-012	0	0.000000E+000
1	157.45846376	1.342123E-012	1.589212E-011	1	0.000000E+000
1	157.45861838	1.589212E-011	1.342123E-012	0	0.000000E+000
1	157.46070221	1.342123E-012	1.589212E-011	1	0.000000E+000
1	157.46078922	1.589212E-011	1.342123E-012	0	0.000000E+000
1	157.46097014	1.342123E-012	1.589212E-011	1	0.000000E+000
1	157.46117754	1.589212E-011	1.342123E-012	0	0.000000E+000
1	157.46443215	1.342123E-012	1.589212E-011	1	0.000000E+000
1	157.46451795	1.589212E-011	1.342123E-012	0	0.000000E+000
1	157.46822632	1.342123E-012	1.589212E-011	1	0.000000E+000
1	157.46835849	1.589212E-011	1.342123E-012	0	0.000000E+000
1	157.46868471	1.342123E-012	1.589212E-011	1	0.000000E+000
1	157.46906118	1.589212E-011	1.342123E-012	0	0.000000E+000
1	157.46922778	1.342123E-012	1.589212E-011	1	0.000000E+000
1	157.46930048	1.589212E-011	1.342123E-012	0	0.000000E+000
1	157.46988613	1.342123E-012	1.589212E-011	1	0.000000E+000
1	157.46991957	1.589212E-011	1.342123E-012	0	0.000000E+000
1	157.47049537	1.342123E-012	1.589212E-011	1	0.000000E+000
1	157.47064527	1.589212E-011	1.342123E-012	0	0.000000E+000
1	157.47133749	1.342123E-012	1.589212E-011	1	0.000000E+000
1	157.47137105	1.589212E-011	1.342123E-012	0	0.000000E+000
1	157.47325106	1.342123E-012	1.589212E-011	1	0.000000E+000
1	157.47330715	1.589212E-011	1.342123E-012	0	0.000000E+000
1	157.47575171	1.342123E-012	1.589212E-011	1	0.000000E+000
1	157.47606438	1.589212E-011	1.342123E-012	0	0.000000E+000
1	157.47682924	1.342123E-012	1.589212E-011	1	0.000000E+000
1	157.47688956	1.589212E-011	1.342123E-012	0	0.000000E+000
1	157.47689553	1.342123E-012	1.589212E-011	1	0.000000E+000
1	157.47694718	1.589212E-011	1.342123E-012	0	0.000000E+000
1	157.47966898	1.342123E-012	1.589212E-011	1	0.000000E+000
1	157.47979172	1.589212E-011	1.342123E-012	0	0.000000E+000
1	157.48085398	1.342123E-012	1.589212E-011	1	0.000000E+000
1	157.48088622	1.589212E-011	1.342123E-012	0	0.000000E+000
1	157.48227692	1.342123E-012	1.589212E-011	1	0.000000E+000
1	157.48230905	1.589212E-011	1.342123E-012	0	0.000000E+000
1	157.48255084	1.342123E-012	1.589212E-011	1	0.000000E+000
1	157.48260569	1.589212E-011	1.342123E-012	0	0.000000E+000
1	157.48418741	1.342123E-012	1.589212E-011	1	0.000000E+000
1	157.48429444	1.589212E-011	1.342123E-012	0	0.000000E+000
1	157.48669160	1.342123E-012	1.589212E-011	1	0.000000E+000
1	157.48677720	1.589212E-011	1.342123E-012	0	0.000000E+000
1	157.48752926	1.342123E-012	1.589212E-011	1	0.000000E+000
1	157.48754940	1.589212E-011	1.342123E-012	0	0.000000E+000
1	157.72099043	1.079599E-012	1.562960E-011	1	0.000000E+000
1	157.72099100	1.562960E-011	1.079599E-012	0	0.000000E+000
1	157.72099514	1.079599E-012	1.562960E-011	1	0.000000E+000
1	157.72101255	1.562960E-011	1.079599E-012	0	0.000000E+000
1	157.72202853	1.079599E-012	1.562960E-011	1	0.000000E+000
1	157.72219585	1.562960E-011	1.079599E-012	0	0.000000E+000
1	157.72268890	1.079599E-012	1.562960E-011	1	0.000000E+000
1	157.72274070	1.562960E-011	1.079599E-012	0	0.000000E+000
1	157.72386802	1.079599E-012	1.562960E-011	1	0.000000E+000
1	157.72391439	1.562960E-011	1.079599E-012	0	0.000000E+000
1	157.72513068	1.079599E-012	1.562960E-011	1	0.000000E+000
1	157.72530064	1.562960E-011	1.079599E-012	0	0.000000E+000
1	157.72705541	1.079599E-012	1.562960E-011	1	0.000000E+000
1	157.72718974	1.562960E-011	1.079599E-012	0	0.000000E+000
1	157.72749982	1.079599E-012	1.562960E-011	1	0.000000E+000
1	157.72770479	1.562960E-011	1.079599E-012	0	0.000000E+000
1	157.72861622	1.079599E-012	1.562960E-011	1	0.000000E+000
1	157.72865937	1.562960E-011	1.079599E-012	0	0.000000E+000
1	157.72884602	1.079599E-012	1.562960E-011	1	0.000000E+000
1	157.72886938	1.562960E-011	1.079599E-012	0	0.000000E+000
1	157.73149432	1.079599E-012	1.562960E-011	1	0.000000E+000
1	157.73156812	1.562960E-011	1.079599E-012	0	0.000000E+000
1	157.73236712	1.079599E-012	1.562960E-011	1	0.000000E+000
1	157.73241313	1.562960E-011	1.079599E-012	0	0.000000E+000
1	157.73526550	1.079599E-012	1.562960E-011	1	0.000000E+000
1	157.73564883	1.562960E-011	1.079599E-012	0	0.000000E+000
1	157.73582880	1.079599E-012	1.562960E-011	1	0.000000E+000
1	157.73584430	1.562960E-011	1.079599E-012	0	0.000000E+000
1	157.73794675	1.079599E-012	1.562960E-011	1	0.000000E+000
1	157.73800456	1.562960E-011	1.079599E-012	0	0.000000E+000
1	157.73855533	1.079599E-012	1.562960E-011	1	0.000000E+000
1	157.73858018	1.562960E-011	1.079599E-012	0	0.000000E+000
1	157.74099347	1.079599E-012	1.562960E-011	1	0.000000E+000
1	157.74104842	1.562960E-011	1.079599E-012	0	0.000000E+000
1	157.74144050	1.079599E-012	1.562960E-011	1	0.000000E+000
1	157.74162722	1.562960E-011	1.079599E-012	0	0.000000E+000
1	157.74217416	1.079599E-012	1.562960E-011	1	0.000000E+000
1	157.74247030	1.562960E-011	1.079599E-012	0	0.000000E+000
1	157.74259653	1.079599E-012	1.562960E-011	1	0.000000E+000
1	157.74263197	1.562960E-011	1.079599E-012	0	0.000000E+000
1	157.74281577	1.079599E-012	1.562960E-011	1	0.000000E+000
1	157.74287700	1.562960E-011	1.079599E-012	0	0.000000E+000
1	157.74646753	1.079599E-012	1.562960E-011	1	0.000000E+000
1	157.74648021	1.562960E-011	1.079599E-012	0	0.000000E+000
1	157.74701176	1.079599E-012	1.562960E-011	1	0.000000E+000
1	157.74726025	1.562960E-011	1.079599E-012	0	0.000000E+000
1	157.74807632	1.079599E-012	1.562960E-011	1	0.000000E+000
1	157.74818005	1.562960E-011	1.079599E-012	0	0.000000E+000
1	157.74844077	1.079599E-012	1.562960E-011	1	0.000000E+000
1	157.74847833	1.562960E-011	1.079599E-012	0	0.000000E+000
1	157.74892641	1.079599E-012	1.562960E-011	1	0.000000E+000
1	157.74906545	1.562960E-011	1.079599E-012	0	0.000000E+000
1	157.74964188	1.079599E-012	1.562960E-011	1	0.000000E+000
1	157.74971217	1.562960E-011	1.079599E-012	0	0.000000E+000
1	157.75051493	1.079599E-012	1.562960E-011	1	0.000000E+000
1	157.75063391	1.562960E-011	1.079599E-012	0	0.000000E+000
1	157.75083224	1.079599E-012	1.562960E-011	1	0.000000E+000
1	157.75133529	1.562960E-011	1.079599E-012	0	0.000000E+000
1	157.75315056	1.079599E-012	1.562960E-011	1	0.000000E+000
1	157.75321939	1.562960E-011	1.079599E-012	0	0.000000E+000
1	157.75383199	1.079599E-012	1.562960E-011	1	0.000000E+000
1	157.75391470	1.562960E-011	1.079599E-012	0	0.000000E+000
1	157.75460860	1.079599E-012	1.562960E-011	1	0.000000E+000
1	157.75470375	1.562960E-011	1.079599E-012	0	0.000000E+000
1	157.75504256	1.079599E-012	1.562960E-011	1	0.000000E+000
1	157.75512237	1.562960E-011	1.079599E-012	0	0.000000E+000
1	157.75572312	1.079599E-012	1.562960E-011	1	0.000000E+000
1	157.75578665	1.562960E-011	1.079599E-012	0	0.000000E+000
1	157.75612892	1.079599E-012	1.562960E-011	1	0.000000E+000
1	157.75621491	1.562960E-011	1.079599E-012	0	0.000000E+000
1	157.75809913	1.079599E-012	1.562960E-011	1	0.000000E+000
1	157.75822568	1.562960E-011	1.079599E-012	0	0.000000E+000
1	157.75861478	1.079599E-012	1.562960E-011	1	0.000000E+000
1	157.75879283	1.562960E-011	1.079599E-012	0	0.000000E+000
1	157.75943026	1.079599E-012	1.562960E-011	1	0.000000E+000
1	157.75969292	1.562960E-011	1.079599E-012	0	0.000000E+000
1	157.75975319	1.079599E-012	1.562960E-011	1	0.000000E+000
1	157.76027145	1.562960E-011	1.079599E-012	0	0.000000E+000
1	158.25359776	1.485800E-012	1.603580E-011	1	0.000000E+000
1	158.25359800	1.603580E-011	1.485800E-012	0	0.000000E+000
1	158.25434042	1.485800E-012	1.603580E-011	1	0.000000E+000
1	158.25446735	1.603580E-011	1.485800E-012	0	0.000000E+000
1	158.25558311	1.485800E-012	1.603580E-011	1	0.000000E+000
1	158.25562740	1.603580E-011	1.485800E-012	0	0.000000E+000
1	158.25679362	1.485800E-012	1.603580E-011	1	0.000000E+000
1	158.25691623	1.603580E-011	1.485800E-012	0	0.000000E+000
1	158.25982742	1.485800E-012	1.603580E-011	1	0.000000E+000
1	158.26058811	1.603580E-011	1.485800E-012	0	0.000000E+000
1	158.26182056	1.485800E-012	1.603580E-011	1	0.000000E+000
1	158.26184986	1.603580E-011	1.485800E-012	0	0.000000E+000
1	158.26246674	1.485800E-012	1.603580E-011	1	0.000000E+000
1	158.26250779	1.603580E-011	1.485800E-012	0	0.000000E+000
1	158.26307971	1.485800E-012	1.603580E-011	1	0.000000E+000
1	158.26319412	1.603580E-011	1.485800E-012	0	0.000000E+000
1	158.26322930	1.485800E-012	1.603580E-011	1	0.000000E+000
1	158.26324778	1.603580E-011	1.485800E-012	0	0.000000E+000
1	158.26394817	1.485800E-012	1.603580E-011	1	0.000000E+000
1	158.26404799	1.603580E-011	1.485800E-012	0	0.000000E+000
1	158.26490729	1.485800E-012	1.603580E-011	1	0.000000E+000
1	158.26493625	1.603580E-011	1.485800E-012	0	0.000000E+000
1	158.26559600	1.485800E-012	1.603580E-011	1	0.000000E+000
1	158.26563161	1.603580E-011	1.485800E-012	0	0.000000E+000
1	158.26576428	1.485800E-012	1.603580E-011	1	0.000000E+000
1	158.26619896	1.603580E-011	1.485800E-012	0	0.000000E+000
1	158.26647510	1.485800E-012	1.603580E-011	1	0.000000E+000
1	158.26659397	1.603580E-011	1.485800E-012	0	0.000000E+000
1	158.26680781	1.485800E-012	1.603580E-011	1	0.000000E+000
1	158.26684723	1.603580E-011	1.485800E-012	0	0.000000E+000
1	158.26831469	1.485800E-012	1.603580E-011	1	0.000000E+000
1	158.26851162	1.603580E-011	1.485800E-012	0	0.000000E+000
1	158.26901666	1.485800E-012	1.603580E-011	1	0.000000E+000
1	158.26905898	1.603580E-011	1.485800E-012	0	0.000000E+000
1	158.26969574	1.485800E-012	1.603580E-011	1	0.000000E+000
1	158.26974588	1.603580E-011	1.485800E-012	0	0.000000E+000
1	158.27025586	1.485800E-012	1.603580E-011	1	0.000000E+000
1	158.27033150	1.603580E-011	1.485800E-012	0	0.000000E+000
1	158.27039959	1.485800E-012	1.603580E-011	1	0.000000E+000
1	158.27065657	1.603580E-011	1.485800E-012	0	0.000000E+000
1	158.27162998	1.485800E-012	1.603580E-011	1	0.000000E+000
1	158.27169548	1.603580E-011	1.485800E-012	0	0.000000E+000
1	158.27186238	1.485800E-012	1.603580E-011	1	0.000000E+000
1	158.27205764	1.603580E-011	1.485800E-012	0	0.000000E+000
1	158.27458692	1.485800E-012	1.603580E-011	1	0.000000E+000
1	158.27467025	1.603580E-011	1.485800E-012	0	0.000000E+000
1	158.27526468	1.485800E-012	1.603580E-011	1	0.000000E+000
1	158.27527356	1.603580E-011	1.485800E-012	0	0.000000E+000
1	158.27620869	1.485800E-012	1.603580E-011	1	0.000000E+000
1	158.27643254	1.603580E-011	1.485800E-012	0	0.000000E+000
1	158.27678196	1.485800E-012	1.603580E-011	1	0.000000E+000
1	158.27702562	1.603580E-011	1.485800E-012	0	0.000000E+000
1	158.28010043	1.485800E-012	1.603580E-011	1	0.000000E+000
1	158.28017472	1.603580E-011	1.485800E-012	0	0.000000E+000
1	158.28032549	1.485800E-012	1.603580E-011	1	0.000000E+000
1	158.28046992	1.603580E-011	1.485800E-012	0	0.000000E+000
1	158.28064205	1.485800E-012	1.603580E-011	1	0.000000E+000
1	158.28068694	1.603580E-011	1.485800E-012	0	0.000000E+000
1	158.28102189	1.485800E-012	1.603580E-011	1	0.000000E+000
1	158.28106201	1.603580E-011	1.485800E-012	0	0.000000E+000
1	158.28383276	1.485800E-012	1.603580E-011	1	0.000000E+000
1	158.28421111	1.603580E-011	1.485800E-012	0	0.000000E+000
1	158.28431240	1.485800E-012	1.603580E-011	1	0.000000E+000
1	158.28441142	1.603580E-011	1.485800E-012	0	0.000000E+000
1	158.28450122	1.485800E-012	1.603580E-011	1	0.000000E+000
1	158.28456959	1.603580E-011	1.485800E-012	0	0.000000E+000
1	158.28623886	1.485800E-012	1.603580E-011	1	0.000000E+000
1	158.28638897	1.603580E-011	1.485800E-012	0	0.000000E+000
1	158.28939936	1.485800E-012	1.603580E-011	1	0.000000E+000
1	158.28946572	1.603580E-011	1.485800E-012	0	0.000000E+000
1	158.28994291	1.485800E-012	1.603580E-011	1	0.000000E+000
1	158.28999980	1.603580E-011	1.485800E-012	0	0.000000E+000
1	158.29031715	1.485800E-012	1.603580E-011	1	0.000000E+000
1	158.29068291	1.603580E-011	1.485800E-012	0	0.000000E+000
1	158.29234333	1.485800E-012	1.603580E-011	1	0.000000E+000
1	158.29246352	1.603580E-011	1.485800E-012	0	0.000000E+000
1	158.29517037	1.485800E-012	1.603580E-011	1	0.000000E+000
1	158.29521739	1.603580E-011	1.485800E-012	0	0.000000E+000
1	158.29698654	1.485800E-012	1.603580E-011	1	0.000000E+000
1	158.29701407	1.603580E-011	1.485800E-012	0	0.000000E+000
1	158.29735498	1.485800E-012	1.603580E-011	1	0.000000E+000
1	158.29797309	1.603580E-011	1.485800E-012	0	0.000000E+000
1	158.29909827	1.485800E-012	1.603580E-011	1	0.000000E+000
1	158.29913416	1.603580E-011	1.485800E-012	0	0.000000E+000
1	158.29935944	1.485800E-012	1.603580E-011	1	0.000000E+000
1	158.29941693	1.603580E-011	1.485800E-012	0	0.000000E+000
1	158.29948417	1.485800E-012	1.603580E-011	1	0.000000E+000
1	158.29951042	1.603580E-011	1.485800E-012	0	0.000000E+000
1	158.29966947	1.485800E-012	1.603580E-011	1	0.000000E+000
1	158.29975448	1.603580E-011	1.485800E-012	0	0.000000E+000
1	158.30435254	1.485800E-012	1.603580E-011	1	0.000000E+000
1	158.30447591	1.603580E-011	1.485800E-012	0	0.000000E+000
1	158.30610194	1.485800E-012	1.603580E-011	1	0.000000E+000
1	158.30639520	1.603580E-011	1.485800E-012	0	0.000000E+000
1	158.98805840	1.050693E-012	1.560069E-011	1	0.000000E+000
1	158.98805900	1.560069E-011	1.050693E-012	0	0.000000E+000
1	158.98805936	1.050693E-012	1.560069E-011	1	0.000000E+000
1	158.98807411	1.560069E-011	1.050693E-012	0	0.000000E+000
1	158.99003579	1.050693E-012	1.560069E-011	1	0.000000E+000
1	158.99013116	1.560069E-011	1.050693E-012	0	0.000000E+000
1	158.99042017	1.050693E-012	1.560069E-011	1	0.000000E+000
1	158.99085041	1.560069E-011	1.050693E-012	0	0.000000E+000
1	158.99203146	1.050693E-012	1.560069E-011	1	0.000000E+000
1	158.99211791	1.560069E-011	1.050693E-012	0	0.000000E+000
1	158.99238761	1.050693E-012	1.560069E-011	1	0.000000E+000
1	158.99245772	1.560069E-011	1.050693E-012	0	0.000000E+000
1	158.99319179	1.050693E-012	1.560069E-011	1	0.000000E+000
1	158.99321495	1.560069E-011	1.050693E-012	0	0.000000E+000
1	158.99352968	1.050693E-012	1.560069E-011	1	0.000000E+000
1	158.99359126	1.560069E-011	1.050693E-012	0	0.000000E+000
1	158.99549625	1.050693E-012	1.560069E-011	1	0.000000E+000
1	158.99562707	1.560069E-011	1.050693E-012	0	0.000000E+000
1	158.99644469	1.050693E-012	1.560069E-011	1	0.000000E+000
1	158.99649676	1.560069E-011	1.050693E-012	0	0.000000E+000
1	158.99768784	1.050693E-012	1.560069E-011	1	0.000000E+000
1	158.99775315	1.560069E-011	1.050693E-012	0	0.000000E+000
1	158.99779000	1.050693E-012	1.560069E-011	1	0.000000E+000
1	158.99790881	1.560069E-011	1.050693E-012	0	0.000000E+000
1	159.00151423	1.050693E-012	1.560069E-011	1	0.000000E+000
1	159.00154593	1.560069E-011	1.050693E-012	0	0.000000E+000
1	159.00178835	1.050693E-012	1.560069E-011	1	0.000000E+000
1	159.00183941	1.560069E-011	1.050693E-012	0	0.000000E+000
1	159.00312316	1.050693E-012	1.560069E-011	1	0.000000E+000
1	159.00320525	1.560069E-011	1.050693E-012	0	0.000000E+000
1	159.00358121	1.050693E-012	1.560069E-011	1	0.000000E+000
1	159.00374309	1.560069E-011	1.050693E-012	0	0.000000E+000
1	159.00388187	1.050693E-012	1.560069E-011	1	0.000000E+000
1	159.00433321	1.560069E-011	1.050693E-012	0	0.000000E+000
1	159.00558161	1.050693E-012	1.560069E-011	1	0.000000E+000
1	159.00562434	1.560069E-011	1.050693E-012	0	0.000000E+000
1	159.00601108	1.050693E-012	1.560069E-011	1	0.000000E+000
1	159.00602553	1.560069E-011	1.050693E-012	0	0.000000E+000
1	159.00656215	1.050693E-012	1.560069E-011	1	0.000000E+000
1	159.00692457	1.560069E-011	1.050693E-012	0	0.000000E+000
1	159.00700205	1.050693E-012	1.560069E-011	1	0.000000E+000
1	159.00703706	1.560069E-011	1.050693E-012	0	0.000000E+000
1	159.00861479	1.050693E-012	1.560069E-011	1	0.000000E+000
1	159.00864134	1.560069E-011	1.050693E-012	0	0.000000E+000
1	159.00918584	1.050693E-012	1.560069E-011	1	0.000000E+000
1	159.00924044	1.560069E-011	1.050693E-012	0	0.000000E+000
1	159.01010063	1.050693E-012	1.560069E-011	1	0.000000E+000
1	159.01056175	1.560069E-011	1.050693E-012	0	0.000000E+000
1	159.01116632	1.050693E-012	1.560069E-011	1	0.000000E+000
1	159.01164864	1.560069E-011	1.050693E-012	0	0.000000E+000
1	159.01243117	1.050693E-012	1.560069E-011	1	0.000000E+000
1	159.01248632	1.560069E-011	1.050693E-012	0	0.000000E+000
1	159.01254360	1.050693E-012	1.560069E-011	1	0.000000E+000
1	159.01264631	1.560069E-011	1.050693E-012	0	0.000000E+000
1	159.01290218	1.050693E-012	1.560069E-011	1	0.000000E+000
1	159.01336086	1.560069E-011	1.050693E-012	0	0.000000E+000
1	159.01370713	1.050693E-012	1.560069E-011	1	0.000000E+000
1	159.01377250	1.560069E-011	1.050693E-012	0	0.000000E+000
1	159.01401234	1.050693E-012	1.560069E-011	1	0.000000E+000
1	159.01407841	1.560069E-011	1.050693E-012	0	0.000000E+000
1	159.01414820	1.050693E-012	1.560069E-011	1	0.000000E+000
1	159.01435457	1.560069E-011	1.050693E-012	0	0.000000E+000
1	159.01447576	1.050693E-012	1.560069E-011	1	0.000000E+000
1	159.01450371	1.560069E-011	1.050693E-012	0	0.000000E+000
1	159.01616875	1.050693E-012	1.560069E-011	1	0.000000E+000
1	159.01619639	1.560069E-011	1.050693E-012	0	0.000000E+000
1	159.01839163	1.050693E-012	1.560069E-011	1	0.000000E+000
1	159.01841176	1.560069E-011	1.050693E-012	0	0.000000E+000
1	159.01887306	1.050693E-012	1.560069E-011	1	0.000000E+000
1	159.01900306	1.560069E-011	1.050693E-012	0	0.000000E+000
1	159.01925902	1.050693E-012	1.560069E-011	1	0.000000E+000
1	159.01930325	1.560069E-011	1.050693E-012	0	0.000000E+000
1	159.02267229	1.050693E-012	1.560069E-011	1	0.000000E+000
1	159.02269862	1.560069E-011	1.050693E-012	0	0.000000E+000
1	159.02317425	1.050693E-012	1.560069E-011	1	0.000000E+000
1	159.02376824	1.560069E-011	1.050693E-012	0	0.000000E+000
1	159.02503140	1.050693E-012	1.560069E-011	1	0.000000E+000
1	159.02516816	1.560069E-011	1.050693E-012	0	0.000000E+000
1	159.02522446	1.050693E-012	1.560069E-011	1	0.000000E+000
1	159.02535543	1.560069E-011	1.050693E-012	0	0.000000E+000
1	159.02775236	1.050693E-012	1.560069E-011	1	0.000000E+000
1	159.02778327	1.560069E-011	1.050693E-012	0	0.000000E+000
1	159.02782975	1.050693E-012	1.560069E-011	1	0.000000E+000
1	159.02788318	1.560069E-011	1.050693E-012	0	0.000000E+000
1	159.02816404	1.050693E-012	1.560069E-011	1	0.000000E+000
1	159.02825003	1.560069E-011	1.050693E-012	0	0.000000E+000
1	159.03119292	1.050693E-012	1.560069E-011	1	0.000000E+000
1	159.03125190	1.560069E-011	1.050693E-012	0	0.000000E+000
1	159.03415973	1.050693E-012	1.560069E-011	1	0.000000E+000
1	159.03427819	1.560069E-011	1.050693E-012	0	0.000000E+000
1	159.03542783	1.050693E-012	1.560069E-011	1	0.000000E+000
1	159.03547067	1.560069E-011	1.050693E-012	0	0.000000E+000
1	159.03576970	1.050693E-012	1.560069E-011	1	0.000000E+000
1	159.03603839	1.560069E-011	1.050693E-012	0	0.000000E+000
1	159.03647856	1.050693E-012	1.560069E-011	1	0.000000E+000
1	159.03661020	1.560069E-011	1.050693E-012	0	0.000000E+000
1	159.03678974	1.050693E-012	1.560069E-011	1	0.000000E+000
1	159.03723125	1.560069E-011	1.050693E-012	0	0.000000E+000
1	159.03769764	1.050693E-012	1.560069E-011	1	0.000000E+000
1	159.03775028	1.560069E-011	1.050693E-012	0	0.000000E+000
1	159.03866892	1.050693E-012	1.560069E-011	1	0.000000E+000
1	159.03869814	1.560069E-011	1.050693E-012	0	0.000000E+000
1	159.03901611	1.050693E-012	1.560069E-011	1	0.000000E+000
1	159.03933543	1.560069E-011	1.050693E-012	0	0.000000E+000
1	159.04262135	1.050693E-012	1.560069E-011	1	0.000000E+000
1	159.04266502	1.560069E-011	1.050693E-012	0	0.000000E+000
1	159.04303130	1.050693E-012	1.560069E-011	1	0.000000E+000
1	159.04306746	1.560069E-011	1.050693E-012	0	0.000000E+000
1	159.04715768	1.050693E-012	1.560069E-011	1	0.000000E+000
1	159.04729212	1.560069E-011	1.050693E-012	0	0.000000E+000
1	159.05070456	1.050693E-012	1.560069E-011	1	0.000000E+000
1	159.05084549	1.560069E-011	1.050693E-012	0	0.000000E+000
1	159.05208734	1.050693E-012	1.560069E-011	1	0.000000E+000
1	159.05224069	1.560069E-011	1.050693E-012	0	0.000000E+000
1	159.63321609	1.352134E-012	1.590213E-011	1	0.000000E+000
1	159.63333549	1.590213E-011	1.352134E-012	0	0.000000E+000
1	159.63360506	1.352134E-012	1.590213E-011	1	0.000000E+000
1	159.63368717	1.590213E-011	1.352134E-012	0	0.000000E+000
1	159.63814371	1.352134E-012	1.590213E-011	1	0.000000E+000
1	159.63826663	1.590213E-011	1.352134E-012	0	0.000000E+000
1	159.63868112	1.352134E-012	1.590213E-011	1	0.000000E+000
1	159.63870728	1.590213E-011	1.352134E-012	0	0.000000E+000
1	159.63889408	1.352134E-012	1.590213E-011	1	0.000000E+000
1	159.63907667	1.590213E-011	1.352134E-012	0	0.000000E+000
1	159.63956936	1.352134E-012	1.590213E-011	1	0.000000E+000
1	159.63961902	1.590213E-011	1.352134E-012	0	0.000000E+000
1	159.64046292	1.352134E-012	1.590213E-011	1	0.000000E+000
1	159.64073352	1.590213E-011	1.352134E-012	0	0.000000E+000
1	159.64168235	1.352134E-012	1.590213E-011	1	0.000000E+000
1	159.64177155	1.590213E-011	1.352134E-012	0	0.000000E+000
1	159.64248005	1.352134E-012	1.590213E-011	1	0.000000E+000
1	159.64250350	1.590213E-011	1.352134E-012	0	0.000000E+000
1	159.64258684	1.352134E-012	1.590213E-011	1	0.000000E+000
1	159.64275165	1.590213E-011	1.352134E-012	0	0.000000E+000
1	159.64314809	1.352134E-012	1.590213E-011	1	0.000000E+000
1	159.64323854	1.590213E-011	1.352134E-012	0	0.000000E+000
1	159.64613220	1.352134E-012	1.590213E-011	1	0.000000E+000
1	159.64621957	1.590213E-011	1.352134E-012	0	0.000000E+000
1	159.65357186	1.352134E-012	1.590213E-011	1	0.000000E+000
1	159.65366671	1.590213E-011	1.352134E-012	0	0.000000E+000
1	159.65693004	1.352134E-012	1.590213E-011	1	0.000000E+000
1	159.65722335	1.590213E-011	1.352134E-012	0	0.000000E+000
1	159.65779067	1.352134E-012	1.590213E-011	1	0.000000E+000
1	159.65793982	1.590213E-011	1.352134E-012	0	0.000000E+000
1	159.65940761	1.352134E-012	1.590213E-011	1	0.000000E+000
1	159.65946645	1.590213E-011	1.352134E-012	0	0.000000E+000
1	159.66015016	1.352134E-012	1.590213E-011	1	0.000000E+000
1	159.66029998	1.590213E-011	1.352134E-012	0	0.000000E+000
1	159.66099569	1.352134E-012	1.590213E-011	1	0.000000E+000
1	159.66101970	1.590213E-011	1.352134E-012	0	0.000000E+000
1	159.66107052	1.352134E-012	1.590213E-011	1	0.000000E+000
1	159.66112113	1.590213E-011	1.352134E-012	0	0.000000E+000
1	159.66268006	1.352134E-012	1.590213E-011	1	0.000000E+000
1	159.66277449	1.590213E-011	1.352134E-012	0	0.000000E+000
1	159.66314105	1.352134E-012	1.590213E-011	1	0.000000E+000
1	159.66317687	1.590213E-011	1.352134E-012	0	0.000000E+000
1	159.66333677	1.352134E-012	1.590213E-011	1	0.000000E+000
1	159.66340205	1.590213E-011	1.352134E-012	0	0.000000E+000
1	159.66598432	1.352134E-012	1.590213E-011	1	0.000000E+000
1	159.66602529	1.590213E-011	1.352134E-012	0	0.000000E+000
1	159.66740682	1.352134E-012	1.590213E-011	1	0.000000E+000
1	159.66778887	1.590213E-011	1.352134E-012	0	0.000000E+000
1	159.66853029	1.352134E-012	1.590213E-011	1	0.000000E+000
1	159.66855027	1.590213E-011	1.352134E-012	0	0.000000E+000
1	159.66888706	1.352134E-012	1.590213E-011	1	0.000000E+000
1	159.66897867	1.590213E-011	1.352134E-012	0	0.000000E+000
1	159.66915518	1.352134E-012	1.590213E-011	1	0.000000E+000
1	159.66922940	1.590213E-011	1.352134E-012	0	0.000000E+000
1	159.67484664	1.352134E-012	1.590213E-011	1	0.000000E+000
1	159.67493319	1.590213E-011	1.352134E-012	0	0.000000E+000
1	159.67543632	1.352134E-012	1.590213E-011	1	0.000000E+000
1	159.67547924	1.590213E-011	1.352134E-012	0	0.000000E+000
1	159.67652004	1.352134E-012	1.590213E-011	1	0.000000E+000
1	159.67655411	1.590213E-011	1.352134E-012	0	0.000000E+000
1	159.67808380	1.352134E-012	1.590213E-011	1	0.000000E+000
1	159.67819502	1.590213E-011	1.352134E-012	0	0.000000E+000
1	159.67958876	1.352134E-012	1.590213E-011	1	0.000000E+000
1	159.67996079	1.590213E-011	1.352134E-012	0	0.000000E+000
1	159.68176229	1.352134E-012	1.590213E-011	1	0.000000E+000
1	159.68183930	1.590213E-011	1.352134E-012	0	0.000000E+000
1	159.68250446	1.352134E-012	1.590213E-011	1	0.000000E+000
1	159.68311890	1.590213E-011	1.352134E-012	0	0.000000E+000
1	161.25831874	1.482803E-012	1.603280E-011	1	0.000000E+000
1	161.25861054	1.603280E-011	1.482803E-012	0	0.000000E+000
1	161.25912597	1.482803E-012	1.603280E-011	1	0.000000E+000
1	161.25922706	1.603280E-011	1.482803E-012	0	0.000000E+000
1	161.25958056	1.482803E-012	1.603280E-011	1	0.000000E+000
1	161.25980326	1.603280E-011	1.482803E-012	0	0.000000E+000
1	161.26109019	1.482803E-012	1.603280E-011	1	0.000000E+000
1	161.26112734	1.603280E-011	1.482803E-012	0	0.000000E+000
1	161.26163911	1.482803E-012	1.603280E-011	1	0.000000E+000
1	161.26164341	1.603280E-011	1.482803E-012	0	0.000000E+000
1	161.26176202	1.482803E-012	1.603280E-011	1	0.000000E+000
1	161.26201383	1.603280E-011	1.482803E-012	0	0.000000E+000
1	161.26231083	1.482803E-012	1.603280E-011	1	0.000000E+000
1	161.26236039	1.603280E-011	1.482803E-012	0	0.000000E+000
1	161.26399803	1.482803E-012	1.603280E-011	1	0.000000E+000
1	161.26417604	1.603280E-011	1.482803E-012	0	0.000000E+000
1	161.26722917	1.482803E-012	1.603280E-011	1	0.000000E+000
1	161.26732580	1.603280E-011	1.482803E-012	0	0.000000E+000
1	161.27043248	1.482803E-012	1.603280E-011	1	0.000000E+000
1	161.27055753	1.603280E-011	1.482803E-012	0	0.000000E+000
1	161.27682559	1.482803E-012	1.603280E-011	1	0.000000E+000
1	161.27686109	1.603280E-011	1.482803E-012	0	0.000000E+000
1	161.27766013	1.482803E-012	1.603280E-011	1	0.000000E+000
1	161.27776690	1.603280E-011	1.482803E-012	0	0.000000E+000
1	161.28154196	1.482803E-012	1.603280E-011	1	0.000000E+000
1	161.28172496	1.603280E-011	1.482803E-012	0	0.000000E+000
1	161.28255703	1.482803E-012	1.603280E-011	1	0.000000E+000
1	161.28260334	1.603280E-011	1.482803E-012	0	0.000000E+000
1	161.28303865	1.482803E-012	1.603280E-011	1	0.000000E+000
1	161.28305280	1.603280E-011	1.482803E-012	0	0.000000E+000
1	161.28609442	1.482803E-012	1.603280E-011	1	0.000000E+000
1	161.28611364	1.603280E-011	1.482803E-012	0	0.000000E+000
1	161.28680981	1.482803E-012	1.603280E-011	1	0.000000E+000
1	161.28684723	1.603280E-011	1.482803E-012	0	0.000000E+000
1	161.28807988	1.482803E-012	1.603280E-011	1	0.000000E+000
1	161.28828976	1.603280E-011	1.482803E-012	0	0.000000E+000
1	161.28949152	1.482803E-012	1.603280E-011	1	0.000000E+000
1	161.28960000	1.603280E-011	1.482803E-012	0	0.000000E+000
1	161.29052842	1.482803E-012	1.603280E-011	1	0.000000E+000
1	161.29057161	1.603280E-011	1.482803E-012	0	0.000000E+000
1	161.29141342	1.482803E-012	1.603280E-011	1	0.000000E+000
1	161.29155956	1.603280E-011	1.482803E-012	0	0.000000E+000
1	161.29431179	1.482803E-012	1.603280E-011	1	0.000000E+000
1	161.29467734	1.603280E-011	1.482803E-012	0	0.000000E+000
1	161.29502292	1.482803E-012	1.603280E-011	1	0.000000E+000
1	161.29516242	1.603280E-011	1.482803E-012	0	0.000000E+000
1	161.29607375	1.482803E-012	1.603280E-011	1	0.000000E+000
1	161.29622667	1.603280E-011	1.482803E-012	0	0.000000E+000
1	161.29670024	1.482803E-012	1.603280E-011	1	0.000000E+000
1	161.29682183	1.603280E-011	1.482803E-012	0	0.000000E+000
1	161.29709247	1.482803E-012	1.603280E-011	1	0.000000E+000
1	161.29725934	1.603280E-011	1.482803E-012	0	0.000000E+000
1	161.29762619	1.482803E-012	1.603280E-011	1	0.000000E+000
1	161.29774484	1.603280E-011	1.482803E-012	0	0.000000E+000
1	161.29865019	1.482803E-012	1.603280E-011	1	0.000000E+000
1	161.29870049	1.603280E-011	1.482803E-012	0	0.000000E+000
1	161.30074290	1.482803E-012	1.603280E-011	1	0.000000E+000
1	161.30090845	1.603280E-011	1.482803E-012	0	0.000000E+000
1	161.30137233	1.482803E-012	1.603280E-011	1	0.000000E+000
1	161.30142800	1.603280E-011	1.482803E-012	0	0.000000E+000
1	161.30158032	1.482803E-012	1.603280E-011	1	0.000000E+000
1	161.30162772	1.603280E-011	1.482803E-012	0	0.000000E+000
1	161.30456198	1.482803E-012	1.603280E-011	1	0.000000E+000
1	161.30464654	1.603280E-011	1.482803E-012	0	0.000000E+000
1	161.30472896	1.482803E-012	1.603280E-011	1	0.000000E+000
1	161.30475035	1.603280E-011	1.482803E-012	0	0.000000E+000
1	161.30491419	1.482803E-012	1.603280E-011	1	0.000000E+000
1	161.30525894	1.603280E-011	1.482803E-012	0	0.000000E+000
1	161.30575398	1.482803E-012	1.603280E-011	1	0.000000E+000
1	161.30601184	1.603280E-011	1.482803E-012	0	0.000000E+000
1	161.30605799	1.482803E-012	1.603280E-011	1	0.000000E+000
1	161.30625976	1.603280E-011	1.482803E-012	0	0.000000E+000
1	161.30629422	1.482803E-012	1.603280E-011	1	0.000000E+000
1	161.30634622	1.603280E-011	1.482803E-012	0	0.000000E+000
1	161.30647755	1.482803E-012	1.603280E-011	1	0.000000E+000
1	161.30652000	1.603280E-011	1.482803E-012	0	0.000000E+000
1	161.30785591	1.482803E-012	1.603280E-011	1	0.000000E+000
1	161.30806103	1.603280E-011	1.482803E-012	0	0.000000E+000
1	161.30814931	1.482803E-012	1.603280E-011	1	0.000000E+000
1	161.30829071	1.603280E-011	1.482803E-012	0	0.000000E+000
1	161.30841960	1.482803E-012	1.603280E-011	1	0.000000E+000
1	161.30876849	1.603280E-011	1.482803E-012	0	0.000000E+000
1	161.30912474	1.482803E-012	1.603280E-011	1	0.000000E+000
1	161.30921973	1.603280E-011	1.482803E-012	0	0.000000E+000
1	161.31215053	1.482803E-012	1.603280E-011	1	0.000000E+000
1	161.31222702	1.603280E-011	1.482803E-012	0	0.000000E+000
1	161.31315703	1.482803E-012	1.603280E-011	1	0.000000E+000
1	161.31338561	1.603280E-011	1.482803E-012	0	0.000000E+000
1	161.31441368	1.482803E-012	1.603280E-011	1	0.000000E+000
1	161.31442802	1.603280E-011	1.482803E-012	0	0.000000E+000
1	161.31485239	1.482803E-012	1.603280E-011	1	0.000000E+000
1	161.31487948	1.603280E-011	1.482803E-012	0	0.000000E+000
1	161.31634513	1.482803E-012	1.603280E-011	1	0.000000E+000
1	161.31644540	1.603280E-011	1.482803E-012	0	0.000000E+000
1	161.32047967	1.482803E-012	1.603280E-011	1	0.000000E+000
1	161.32052549	1.603280E-011	1.482803E-012	0	0.000000E+000
1	161.32418979	1.482803E-012	1.603280E-011	1	0.000000E+000
1	161.32424287	1.603280E-011	1.482803E-012	0	0.000000E+000
1	161.32542827	1.482803E-012	1.603280E-011	1	0.000000E+000
1	161.32550862	1.603280E-011	1.482803E-012	0	0.000000E+000
1	161.32646807	1.482803E-012	1.603280E-011	1	0.000000E+000
1	161.32676054	1.603280E-011	1.482803E-012	0	0.000000E+000
1	161.32804620	1.482803E-012	1.603280E-011	1	0.000000E+000
1	161.32819956	1.603280E-011	1.482803E-012	0	0.000000E+000
1	161.32850650	1.482803E-012	1.603280E-011	1	0.000000E+000
1	161.32872047	1.603280E-011	1.482803E-012	0	0.000000E+000
1	161.32926849	1.482803E-012	1.603280E-011	1	0.000000E+000
1	161.32936431	1.603280E-011	1.482803E-012	0	0.000000E+000
1	161.32980776	1.482803E-012	1.603280E-011	1	0.000000E+000
1	161.32986557	1.603280E-011	1.482803E-012	0	0.000000E+000
1	161.33003671	1.482803E-012	1.603280E-011	1	0.000000E+000
1	161.33017294	1.603280E-011	1.482803E-012	0	0.000000E+000
1	161.33074003	1.482803E-012	1.603280E-011	1	0.000000E+000
1	161.33098224	1.603280E-011	1.482803E-012	0	0.000000E+000
1	161.33106847	1.482803E-012	1.603280E-011	1	0.000000E+000
1	161.33121386	1.603280E-011	1.482803E-012	0	0.000000E+000
1	161.33124120	1.482803E-012	1.603280E-011	1	0.000000E+000
1	161.33162194	1.603280E-011	1.482803E-012	0	0.000000E+000
1	161.33224902	1.482803E-012	1.603280E-011	1	0.000000E+000
1	161.33235466	1.603280E-011	1.482803E-012	0	0.000000E+000
1	161.33329692	1.482803E-012	1.603280E-011	1	0.000000E+000
1	161.33340135	1.603280E-011	1.482803E-012	0	0.000000E+000
1	161.33421562	1.482803E-012	1.603280E-011	1	0.000000E+000
1	161.33434044	1.603280E-011	1.482803E-012	0	0.000000E+000
1	161.33498920	1.482803E-012	1.603280E-011	1	0.000000E+000
1	161.33508662	1.603280E-011	1.482803E-012	0	0.000000E+000
1	161.33534984	1.482803E-012	1.603280E-011	1	0.000000E+000
1	161.33539154	1.603280E-011	1.482803E-012	0	0.000000E+000
1	161.33831486	1.482803E-012	1.603280E-011	1	0.000000E+000
1	161.33836524	1.603280E-011	1.482803E-012	0	0.000000E+000
1	161.33858069	1.482803E-012	1.603280E-011	1	0.000000E+000
1	161.33871417	1.603280E-011	1.482803E-012	0	0.000000E+000
1	161.34070549	1.482803E-012	1.603280E-011	1	0.000000E+000
1	161.34079571	1.603280E-011	1.482803E-012	0	0.000000E+000
1	161.34127839	1.482803E-012	1.603280E-011	1	0.000000E+000
1	161.34137773	1.603280E-011	1.482803E-012	0	0.000000E+000
1	161.34203635	1.482803E-012	1.603280E-011	1	0.000000E+000
1	161.34223912	1.603280E-011	1.482803E-012	0	0.000000E+000
1	161.34259553	1.482803E-012	1.603280E-011	1	0.000000E+000
1	161.34274837	1.603280E-011	1.482803E-012	0	0.000000E+000
1	161.34394014	1.482803E-012	1.603280E-011	1	0.000000E+000
1	161.34395025	1.603280E-011	1.482803E-012	0	0.000000E+000
1	161.34631645	1.482803E-012	1.603280E-011	1	0.000000E+000
1	161.34642530	1.603280E-011	1.482803E-012	0	0.000000E+000
1	161.34719071	1.482803E-012	1.603280E-011	1	0.000000E+000
1	161.34737179	1.603280E-011	1.482803E-012	0	0.000000E+000
1	161.34795933	1.482803E-012	1.603280E-011	1	0.000000E+000
1	161.34801552	1.603280E-011	1.482803E-012	0	0.000000E+000
1	161.34942356	1.482803E-012	1.603280E-011	1	0.000000E+000
1	161.34954764	1.603280E-011	1.482803E-012	0	0.000000E+000
1	161.34969076	1.482803E-012	1.603280E-011	1	0.000000E+000
1	161.35011591	1.603280E-011	1.482803E-012	0	0.000000E+000
1	161.35075598	1.482803E-012	1.603280E-011	1	0.000000E+000
1	161.35089794	1.603280E-011	1.482803E-012	0	0.000000E+000
1	161.35211717	1.482803E-012	1.603280E-011	1	0.000000E+000
1	161.35220133	1.603280E-011	1.482803E-012	0	0.000000E+000
1	161.35277784	1.482803E-012	1.603280E-011	1	0.000000E+000
1	161.35289503	1.603280E-011	1.482803E-012	0	0.000000E+000
1	161.35293356	1.482803E-012	1.603280E-011	1	0.000000E+000
1	161.35320105	1.603280E-011	1.482803E-012	0	0.000000E+000
1	161.35439672	1.482803E-012	1.603280E-011	1	0.000000E+000
1	161.35472231	1.603280E-011	1.482803E-012	0	0.000000E+000
1	161.35805043	1.482803E-012	1.603280E-011	1	0.000000E+000
1	161.35813769	1.603280E-011	1.482803E-012	0	0.000000E+000
1	161.37282586	1.482803E-012	1.603280E-011	1	0.000000E+000
1	161.37283830	1.603280E-011	1.482803E-012	0	0.000000E+000
1	161.37308806	1.482803E-012	1.603280E-011	1	0.000000E+000
1	161.37326837	1.603280E-011	1.482803E-012	0	0.000000E+000
1	161.37405505	1.482803E-012	1.603280E-011	1	0.000000E+000
1	161.37406913	1.603280E-011	1.482803E-012	0	0.000000E+000
1	161.37459996	1.482803E-012	1.603280E-011	1	0.000000E+000
1	161.37462349	1.603280E-011	1.482803E-012	0	0.000000E+000
1	161.37465876	1.482803E-012	1.603280E-011	1	0.000000E+000
1	161.37495839	1.603280E-011	1.482803E-012	0	0.000000E+000
1	161.37693303	1.482803E-012	1.603280E-011	1	0.000000E+000
1	161.37696169	1.603280E-011	1.482803E-012	0	0.000000E+000
1	161.37735451	1.482803E-012	1.603280E-011	1	0.000000E+000
1	161.37736647	1.603280E-011	1.482803E-012	0	0.000000E+000
1	161.37755922	1.482803E-012	1.603280E-011	1	0.000000E+000
1	161.37761276	1.603280E-011	1.482803E-012	0	0.000000E+000
1	161.37764013	1.482803E-012	1.603280E-011	1	0.000000E+000
1	161.37781908	1.603280E-011	1.482803E-012	0	0.000000E+000
1	161.37840439	1.482803E-012	1.603280E-011	1	0.000000E+000
1	161.37858778	1.603280E-011	1.482803E-012	0	0.000000E+000
1	161.39411604	1.626278E-012	1.617628E-011	1	0.000000E+000
1	161.39411700	1.617628E-011	1.626278E-012	0	0.000000E+000
1	161.39411730	1.626278E-012	1.617628E-011	1	0.000000E+000
1	161.39418657	1.617628E-011	1.626278E-012	0	0.000000E+000
1	161.39443468	1.626278E-012	1.617628E-011	1	0.000000E+000
1	161.39445206	1.617628E-011	1.626278E-012	0	0.000000E+000
1	161.40076454	1.626278E-012	1.617628E-011	1	0.000000E+000
1	161.40088554	1.617628E-011	1.626278E-012	0	0.000000E+000
1	161.40132589	1.626278E-012	1.617628E-011	1	0.000000E+000
1	161.40160923	1.617628E-011	1.626278E-012	0	0.000000E+000
1	161.40179107	1.626278E-012	1.617628E-011	1	0.000000E+000
1	161.40190198	1.617628E-011	1.626278E-012	0	0.000000E+000
1	161.40252754	1.626278E-012	1.617628E-011	1	0.000000E+000
1	161.40269775	1.617628E-011	1.626278E-012	0	0.000000E+000
1	161.40374873	1.626278E-012	1.617628E-011	1	0.000000E+000
1	161.40400905	1.617628E-011	1.626278E-012	0	0.000000E+000
1	161.40513104	1.626278E-012	1.617628E-011	1	0.000000E+000
1	161.40524129	1.617628E-011	1.626278E-012	0	0.000000E+000
1	161.40606234	1.626278E-012	1.617628E-011	1	0.000000E+000
1	161.40628048	1.617628E-011	1.626278E-012	0	0.000000E+000
1	161.40637748	1.626278E-012	1.617628E-011	1	0.000000E+000
1	161.40649652	1.617628E-011	1.626278E-012	0	0.000000E+000
1	161.40797366	1.626278E-012	1.617628E-011	1	0.000000E+000
1	161.40802706	1.617628E-011	1.626278E-012	0	0.000000E+000
1	161.40806075	1.626278E-012	1.617628E-011	1	0.000000E+000
1	161.40821522	1.617628E-011	1.626278E-012	0	0.000000E+000
1	161.40974515	1.626278E-012	1.617628E-011	1	0.000000E+000
1	161.40984217	1.617628E-011	1.626278E-012	0	0.000000E+000
1	161.41019073	1.626278E-012	1.617628E-011	1	0.000000E+000
1	161.41033414	1.617628E-011	1.626278E-012	0	0.000000E+000
1	161.41113008	1.626278E-012	1.617628E-011	1	0.000000E+000
1	161.41144917	1.617628E-011	1.626278E-012	0	0.000000E+000
1	161.41250885	1.626278E-012	1.617628E-011	1	0.000000E+000
1	161.41256508	1.617628E-011	1.626278E-012	0	0.000000E+000
1	161.41273748	1.626278E-012	1.617628E-011	1	0.000000E+000
1	161.41279196	1.617628E-011	1.626278E-012	0	0.000000E+000
1	161.41423639	1.626278E-012	1.617628E-011	1	0.000000E+000
1	161.41431848	1.617628E-011	1.626278E-012	0	0.000000E+000
1	161.41448324	1.626278E-012	1.617628E-011	1	0.000000E+000
1	161.41467627	1.617628E-011	1.626278E-012	0	0.000000E+000
1	161.41478546	1.626278E-012	1.617628E-011	1	0.000000E+000
1	161.41517973	1.617628E-011	1.626278E-012	0	0.000000E+000
1	161.41534856	1.626278E-012	1.617628E-011	1	0.000000E+000
1	161.41546009	1.617628E-011	1.626278E-012	0	0.000000E+000
1	161.41595597	1.626278E-012	1.617628E-011	1	0.000000E+000
1	161.41604536	1.617628E-011	1.626278E-012	0	0.000000E+000
1	161.41622950	1.626278E-012	1.617628E-011	1	0.000000E+000
1	161.41663453	1.617628E-011	1.626278E-012	0	0.000000E+000
1	161.41667892	1.626278E-012	1.617628E-011	1	0.000000E+000
1	161.41676404	1.617628E-011	1.626278E-012	0	0.000000E+000
1	161.41679964	1.626278E-012	1.617628E-011	1	0.000000E+000
1	161.41684429	1.617628E-011	1.626278E-012	0	0.000000E+000
1	161.41690843	1.626278E-012	1.617628E-011	1	0.000000E+000
1	161.41706696	1.617628E-011	1.626278E-012	0	0.000000E+000
1	161.41858842	1.626278E-012	1.617628E-011	1	0.000000E+000
1	161.41863310	1.617628E-011	1.626278E-012	0	0.000000E+000
1	161.42032713	1.626278E-012	1.617628E-011	1	0.000000E+000
1	161.42036348	1.617628E-011	1.626278E-012	0	0.000000E+000
1	161.42099998	1.626278E-012	1.617628E-011	1	0.000000E+000
1	161.42101771	1.617628E-011	1.626278E-012	0	0.000000E+000
1	161.42266248	1.626278E-012	1.617628E-011	1	0.000000E+000
1	161.42270520	1.617628E-011	1.626278E-012	0	0.000000E+000
1	161.42399581	1.626278E-012	1.617628E-011	1	0.000000E+000
1	161.42415256	1.617628E-011	1.626278E-012	0	0.000000E+000
1	161.42562371	1.626278E-012	1.617628E-011	1	0.000000E+000
1	161.42595158	1.617628E-011	1.626278E-012	0	0.000000E+000
1	161.42714790	1.626278E-012	1.617628E-011	1	0.000000E+000
1	161.42730129	1.617628E-011	1.626278E-012	0	0.000000E+000
1	161.42805593	1.626278E-012	1.617628E-011	1	0.000000E+000
1	161.42807265	1.617628E-011	1.626278E-012	0	0.000000E+000
1	163.52102681	1.132047E-012	1.568205E-011	1	0.000000E+000
1	163.52116029	1.568205E-011	1.132047E-012	0	0.000000E+000
1	163.52188453	1.132047E-012	1.568205E-011	1	0.000000E+000
1	163.52199313	1.568205E-011	1.132047E-012	0	0.000000E+000
1	163.52299771	1.132047E-012	1.568205E-011	1	0.000000E+000
1	163.52304715	1.568205E-011	1.132047E-012	0	0.000000E+000
1	163.52318816	1.132047E-012	1.568205E-011	1	0.000000E+000
1	163.52321685	1.568205E-011	1.132047E-012	0	0.000000E+000
1	163.52480546	1.132047E-012	1.568205E-011	1	0.000000E+000
1	163.52493507	1.568205E-011	1.132047E-012	0	0.000000E+000
1	163.52505735	1.132047E-012	1.568205E-011	1	0.000000E+000
1	163.52534958	1.568205E-011	1.132047E-012	0	0.000000E+000
1	163.52557183	1.132047E-012	1.568205E-011	1	0.000000E+000
1	163.52567907	1.568205E-011	1.132047E-012	0	0.000000E+000
1	163.52625339	1.132047E-012	1.568205E-011	1	0.000000E+000
1	163.52629269	1.568205E-011	1.132047E-012	0	0.000000E+000
1	163.52692651	1.132047E-012	1.568205E-011	1	0.000000E+000
1	163.52732905	1.568205E-011	1.132047E-012	0	0.000000E+000
1	163.52744212	1.132047E-012	1.568205E-011	1	0.000000E+000
1	163.52760685	1.568205E-011	1.132047E-012	0	0.000000E+000
1	163.52763483	1.132047E-012	1.568205E-011	1	0.000000E+000
1	163.52766001	1.568205E-011	1.132047E-012	0	0.000000E+000
1	163.52834829	1.132047E-012	1.568205E-011	1	0.000000E+000
1	163.52848216	1.568205E-011	1.132047E-012	0	0.000000E+000
1	163.52933225	1.132047E-012	1.568205E-011	1	0.000000E+000
1	163.52935722	1.568205E-011	1.132047E-012	0	0.000000E+000
1	163.53112617	1.132047E-012	1.568205E-011	1	0.000000E+000
1	163.53115585	1.568205E-011	1.132047E-012	0	0.000000E+000
1	163.53354133	1.132047E-012	1.568205E-011	1	0.000000E+000
1	163.53370243	1.568205E-011	1.132047E-012	0	0.000000E+000
1	163.53420182	1.132047E-012	1.568205E-011	1	0.000000E+000
1	163.53439622	1.568205E-011	1.132047E-012	0	0.000000E+000
1	163.53512525	1.132047E-012	1.568205E-011	1	0.000000E+000
1	163.53548313	1.568205E-011	1.132047E-012	0	0.000000E+000
1	163.53815875	1.132047E-012	1.568205E-011	1	0.000000E+000
1	163.53817632	1.568205E-011	1.132047E-012	0	0.000000E+000
1	163.53832070	1.132047E-012	1.568205E-011	1	0.000000E+000
1	163.53835538	1.568205E-011	1.132047E-012	0	0.000000E+000
1	163.53850528	1.132047E-012	1.568205E-011	1	0.000000E+000
1	163.53858846	1.568205E-011	1.132047E-012	0	0.000000E+000
1	163.53904937	1.132047E-012	1.568205E-011	1	0.000000E+000
1	163.53923780	1.568205E-011	1.132047E-012	0	0.000000E+000
1	163.54052220	1.132047E-012	1.568205E-011	1	0.000000E+000
1	163.54056352	1.568205E-011	1.132047E-012	0	0.000000E+000
1	163.54096501	1.132047E-012	1.568205E-011	1	0.000000E+000
1	163.54129651	1.568205E-011	1.132047E-012	0	0.000000E+000
1	163.54166614	1.132047E-012	1.568205E-011	1	0.000000E+000
1	163.54181585	1.568205E-011	1.132047E-012	0	0.000000E+000
1	163.54211274	1.132047E-012	1.568205E-011	1	0.000000E+000
1	163.54212521	1.568205E-011	1.132047E-012	0	0.000000E+000
1	163.54317066	1.132047E-012	1.568205E-011	1	0.000000E+000
1	163.54328952	1.568205E-011	1.132047E-012	0	0.000000E+000
1	163.82332559	9.645625E-013	1.551456E-011	1	0.000000E+000
1	163.82337433	1.551456E-011	9.645625E-013	0	0.000000E+000
1	163.82457510	9.645625E-013	1.551456E-011	1	0.000000E+000
1	163.82468052	1.551456E-011	9.645625E-013	0	0.000000E+000
1	163.82484413	9.645625E-013	1.551456E-011	1	0.000000E+000
1	163.82496574	1.551456E-011	9.645625E-013	0	0.000000E+000
1	163.82737384	9.645625E-013	1.551456E-011	1	0.000000E+000
1	163.82739654	1.551456E-011	9.645625E-013	0	0.000000E+000
1	163.82816789	9.645625E-013	1.551456E-011	1	0.000000E+000
1	163.82829333	1.551456E-011	9.645625E-013	0	0.000000E+000
1	163.82941246	9.645625E-013	1.551456E-011	1	0.000000E+000
1	163.82945496	1.551456E-011	9.645625E-013	0	0.000000E+000
1	163.82964865	9.645625E-013	1.551456E-011	1	0.000000E+000
1	163.82978027	1.551456E-011	9.645625E-013	0	0.000000E+000
1	163.82996052	9.645625E-013	1.551456E-011	1	0.000000E+000
1	163.82996981	1.551456E-011	9.645625E-013	0	0.000000E+000
1	163.83020812	9.645625E-013	1.551456E-011	1	0.000000E+000
1	163.83032610	1.551456E-011	9.645625E-013	0	0.000000E+000
1	163.83137889	9.645625E-013	1.551456E-011	1	0.000000E+000
1	163.83141665	1.551456E-011	9.645625E-013	0	0.000000E+000
1	163.83167584	9.645625E-013	1.551456E-011	1	0.000000E+000
1	163.83174424	1.551456E-011	9.645625E-013	0	0.000000E+000
1	163.83279260	9.645625E-013	1.551456E-011	1	0.000000E+000
1	163.83330478	1.551456E-011	9.645625E-013	0	0.000000E+000
1	163.83333654	9.645625E-013	1.551456E-011	1	0.000000E+000
1	163.83337433	1.551456E-011	9.645625E-013	0	0.000000E+000
1	163.83419776	9.645625E-013	1.551456E-011	1	0.000000E+000
1	163.83424844	1.551456E-011	9.645625E-013	0	0.000000E+000
1	163.83470951	9.645625E-013	1.551456E-011	1	0.000000E+000
1	163.83481588	1.551456E-011	9.645625E-013	0	0.000000E+000
1	163.83658981	9.645625E-013	1.551456E-011	1	0.000000E+000
1	163.83664477	1.551456E-011	9.645625E-013	0	0.000000E+000
1	163.83729586	9.645625E-013	1.551456E-011	1	0.000000E+000
1	163.83732453	1.551456E-011	9.645625E-013	0	0.000000E+000
1	163.83745706	9.645625E-013	1.551456E-011	1	0.000000E+000
1	163.83754743	1.551456E-011	9.645625E-013	0	0.000000E+000
1	163.83871723	9.645625E-013	1.551456E-011	1	0.000000E+000
1	163.83877145	1.551456E-011	9.645625E-013	0	0.000000E+000
1	163.83896035	9.645625E-013	1.551456E-011	1	0.000000E+000
1	163.83919880	1.551456E-011	9.645625E-013	0	0.000000E+000
1	163.83922779	9.645625E-013	1.551456E-011	1	0.000000E+000
1	163.83928609	1.551456E-011	9.645625E-013	0	0.000000E+000
1	163.84012753	9.645625E-013	1.551456E-011	1	0.000000E+000
1	163.84048662	1.551456E-011	9.645625E-013	0	0.000000E+000
1	163.84083682	9.645625E-013	1.551456E-011	1	0.000000E+000
1	163.84101999	1.551456E-011	9.645625E-013	0	0.000000E+000
1	163.84102630	9.645625E-013	1.551456E-011	1	0.000000E+000
1	163.84125896	1.551456E-011	9.645625E-013	0	0.000000E+000
1	163.85828029	9.645625E-013	1.551456E-011	1	0.000000E+000
1	163.85832066	1.551456E-011	9.645625E-013	0	0.000000E+000
1	163.86197261	9.645625E-013	1.551456E-011	1	0.000000E+000
1	163.86205193	1.551456E-011	9.645625E-013	0	0.000000E+000
1	163.86336201	9.645625E-013	1.551456E-011	1	0.000000E+000
1	163.86349925	1.551456E-011	9.645625E-013	0	0.000000E+000
1	163.86354403	9.645625E-013	1.551456E-011	1	0.000000E+000
1	163.86356711	1.551456E-011	9.645625E-013	0	0.000000E+000
1	163.86452266	9.645625E-013	1.551456E-011	1	0.000000E+000
1	163.86455666	1.551456E-011	9.645625E-013	0	0.000000E+000
1	163.86462283	9.645625E-013	1.551456E-011	1	0.000000E+000
1	163.86467219	1.551456E-011	9.645625E-013	0	0.000000E+000
1	163.86487958	9.645625E-013	1.551456E-011	1	0.000000E+000
1	163.86513977	1.551456E-011	9.645625E-013	0	0.000000E+000
1	163.86629965	9.645625E-013	1.551456E-011	1	0.000000E+000
1	163.86650596	1.551456E-011	9.645625E-013	0	0.000000E+000
1	163.86656061	9.645625E-013	1.551456E-011	1	0.000000E+000
1	163.86660386	1.551456E-011	9.645625E-013	0	0.000000E+000
1	163.86719964	9.645625E-013	1.551456E-011	1	0.000000E+000
1	163.86741827	1.551456E-011	9.645625E-013	0	0.000000E+000
1	163.86829695	9.645625E-013	1.551456E-011	1	0.000000E+000
1	163.86854241	1.551456E-011	9.645625E-013	0	0.000000E+000
1	163.87072206	9.645625E-013	1.551456E-011	1	0.000000E+000
1	163.87073616	1.551456E-011	9.645625E-013	0	0.000000E+000
1	163.87121508	9.645625E-013	1.551456E-011	1	0.000000E+000
1	163.87131008	1.551456E-011	9.645625E-013	0	0.000000E+000
1	163.87175155	9.645625E-013	1.551456E-011	1	0.000000E+000
1	163.87184669	1.551456E-011	9.645625E-013	0	0.000000E+000
1	163.88852011	9.645625E-013	1.551456E-011	1	0.000000E+000
1	163.88859389	1.551456E-011	9.645625E-013	0	0.000000E+000
1	164.10554302	1.110456E-012	1.566046E-011	1	0.000000E+000
1	164.10582459	1.566046E-011	1.110456E-012	0	0.000000E+000
1	164.10873284	1.110456E-012	1.566046E-011	1	0.000000E+000
1	164.10889744	1.566046E-011	1.110456E-012	0	0.000000E+000
1	164.10892349	1.110456E-012	1.566046E-011	1	0.000000E+000
1	164.10905602	1.566046E-011	1.110456E-012	0	0.000000E+000
1	164.10939565	1.110456E-012	1.566046E-011	1	0.000000E+000
1	164.10947262	1.566046E-011	1.110456E-012	0	0.000000E+000
1	164.10969617	1.110456E-012	1.566046E-011	1	0.000000E+000
1	164.10972781	1.566046E-011	1.110456E-012	0	0.000000E+000
1	164.11180119	1.110456E-012	1.566046E-011	1	0.000000E+000
1	164.11184988	1.566046E-011	1.110456E-012	0	0.000000E+000
1	164.11332939	1.110456E-012	1.566046E-011	1	0.000000E+000
1	164.11349877	1.566046E-011	1.110456E-012	0	0.000000E+000
1	164.11411677	1.110456E-012	1.566046E-011	1	0.000000E+000
1	164.11423957	1.566046E-011	1.110456E-012	0	0.000000E+000
1	164.11510802	1.110456E-012	1.566046E-011	1	0.000000E+000
1	164.11526056	1.566046E-011	1.110456E-012	0	0.000000E+000
1	164.11529856	1.110456E-012	1.566046E-011	1	0.000000E+000
1	164.11541836	1.566046E-011	1.110456E-012	0	0.000000E+000
1	164.11548024	1.110456E-012	1.566046E-011	1	0.000000E+000
1	164.11567816	1.566046E-011	1.110456E-012	0	0.000000E+000
1	164.11572600	1.110456E-012	1.566046E-011	1	0.000000E+000
1	164.11575660	1.566046E-011	1.110456E-012	0	0.000000E+000
1	164.11621234	1.110456E-012	1.566046E-011	1	0.000000E+000
1	164.11645128	1.566046E-011	1.110456E-012	0	0.000000E+000
1	164.11673498	1.110456E-012	1.566046E-011	1	0.000000E+000
1	164.11709952	1.566046E-011	1.110456E-012	0	0.000000E+000
1	164.79803879	1.067168E-012	1.561717E-011	1	0.000000E+000
1	164.79846377	1.561717E-011	1.067168E-012	0	0.000000E+000
1	164.79850966	1.067168E-012	1.561717E-011	1	0.000000E+000
1	164.79915479	1.561717E-011	1.067168E-012	0	0.000000E+000
1	164.79930711	1.067168E-012	1.561717E-011	1	0.000000E+000
1	164.79934322	1.561717E-011	1.067168E-012	0	0.000000E+000
1	164.79995848	1.067168E-012	1.561717E-011	1	0.000000E+000
1	164.79998071	1.561717E-011	1.067168E-012	0	0.000000E+000
1	164.80029346	1.067168E-012	1.561717E-011	1	0.000000E+000
1	164.80032147	1.561717E-011	1.067168E-012	0	0.000000E+000
1	164.80190756	1.067168E-012	1.561717E-011	1	0.000000E+000
1	164.80202248	1.561717E-011	1.067168E-012	0	0.000000E+000
1	164.80230297	1.067168E-012	1.561717E-011	1	0.000000E+000
1	164.80243018	1.561717E-011	1.067168E-012	0	0.000000E+000
1	164.80274344	1.067168E-012	1.561717E-011	1	0.000000E+000
1	164.80293536	1.561717E-011	1.067168E-012	0	0.000000E+000
1	164.83848857	1.067168E-012	1.561717E-011	1	0.000000E+000
1	164.83854581	1.561717E-011	1.067168E-012	0	0.000000E+000
1	164.83979748	1.067168E-012	1.561717E-011	1	0.000000E+000
1	164.83981457	1.561717E-011	1.067168E-012	0	0.000000E+000
1	164.84006982	1.067168E-012	1.561717E-011	1	0.000000E+000
1	164.84013883	1.561717E-011	1.067168E-012	0	0.000000E+000
1	164.84025176	1.067168E-012	1.561717E-011	1	0.000000E+000
1	164.84030470	1.561717E-011	1.067168E-012	0	0.000000E+000
1	164.84126242	1.067168E-012	1.561717E-011	1	0.000000E+000
1	164.84129753	1.561717E-011	1.067168E-012	0	0.000000E+000
1	164.84148400	1.067168E-012	1.561717E-011	1	0.000000E+000
1	164.84155824	1.561717E-011	1.067168E-012	0	0.000000E+000
1	164.84214246	1.067168E-012	1.561717E-011	1	0.000000E+000
1	164.84216777	1.561717E-011	1.067168E-012	0	0.000000E+000
1	164.84236532	1.067168E-012	1.561717E-011	1	0.000000E+000
1	164.84268720	1.561717E-011	1.067168E-012	0	0.000000E+000
1	164.84413028	1.067168E-012	1.561717E-011	1	0.000000E+000
1	164.84418288	1.561717E-011	1.067168E-012	0	0.000000E+000
1	164.84650751	1.067168E-012	1.561717E-011	1	0.000000E+000
1	164.84655162	1.561717E-011	1.067168E-012	0	0.000000E+000
1	164.84857224	1.067168E-012	1.561717E-011	1	0.000000E+000
1	164.84862476	1.561717E-011	1.067168E-012	0	0.000000E+000
1	164.86741915	1.295096E-012	1.584510E-011	1	0.000000E+000
1	164.86743776	1.584510E-011	1.295096E-012	0	0.000000E+000
1	164.87278709	1.295096E-012	1.584510E-011	1	0.000000E+000
1	164.87302172	1.584510E-011	1.295096E-012	0	0.000000E+000
1	164.87318613	1.295096E-012	1.584510E-011	1	0.000000E+000
1	164.87324253	1.584510E-011	1.295096E-012	0	0.000000E+000
1	164.87467413	1.295096E-012	1.584510E-011	1	0.000000E+000
1	164.87477706	1.584510E-011	1.295096E-012	0	0.000000E+000
1	164.87731811	1.295096E-012	1.584510E-011	1	0.000000E+000
1	164.87739228	1.584510E-011	1.295096E-012	0	0.000000E+000
1	164.87740877	1.295096E-012	1.584510E-011	1	0.000000E+000
1	164.87758093	1.584510E-011	1.295096E-012	0	0.000000E+000
1	164.88478186	1.295096E-012	1.584510E-011	1	0.000000E+000
1	164.88493560	1.584510E-011	1.295096E-012	0	0.000000E+000
1	164.88597006	1.295096E-012	1.584510E-011	1	0.000000E+000
1	164.88604033	1.584510E-011	1.295096E-012	0	0.000000E+000
1	164.88806639	1.295096E-012	1.584510E-011	1	0.000000E+000
1	164.88838541	1.584510E-011	1.295096E-012	0	0.000000E+000
1	164.88864693	1.295096E-012	1.584510E-011	1	0.000000E+000
1	164.88871888	1.584510E-011	1.295096E-012	0	0.000000E+000
1	164.88969824	1.295096E-012	1.584510E-011	1	0.000000E+000
1	164.88976274	1.584510E-011	1.295096E-012	0	0.000000E+000
1	164.89075765	1.295096E-012	1.584510E-011	1	0.000000E+000
1	164.89076876	1.584510E-011	1.295096E-012	0	0.000000E+000
1	164.89118172	1.295096E-012	1.584510E-011	1	0.000000E+000
1	164.89122132	1.584510E-011	1.295096E-012	0	0.000000E+000
1	164.89519431	1.295096E-012	1.584510E-011	1	0.000000E+000
1	164.89526764	1.584510E-011	1.295096E-012	0	0.000000E+000
1	164.89742504	1.295096E-012	1.584510E-011	1	0.000000E+000
1	164.89756389	1.584510E-011	1.295096E-012	0	0.000000E+000
1	164.89766353	1.295096E-012	1.584510E-011	1	0.000000E+000
1	164.89781112	1.584510E-011	1.295096E-012	0	0.000000E+000
1	164.89820022	1.295096E-012	1.584510E-011	1	0.000000E+000
1	164.89827649	1.584510E-011	1.295096E-012	0	0.000000E+000
1	164.90068419	1.295096E-012	1.584510E-011	1	0.000000E+000
1	164.90078018	1.584510E-011	1.295096E-012	0	0.000000E+000
1	164.90248880	1.295096E-012	1.584510E-011	1	0.000000E+000
1	164.90260594	1.584510E-011	1.295096E-012	0	0.000000E+000
1	164.90327606	1.295096E-012	1.584510E-011	1	0.000000E+000
1	164.90328694	1.584510E-011	1.295096E-012	0	0.000000E+000
1	164.90479021	1.295096E-012	1.584510E-011	1	0.000000E+000
1	164.90482641	1.584510E-011	1.295096E-012	0	0.000000E+000
1	164.90628183	1.295096E-012	1.584510E-011	1	0.000000E+000
1	164.90646289	1.584510E-011	1.295096E-012	0	0.000000E+000
1	164.90693996	1.295096E-012	1.584510E-011	1	0.000000E+000
1	164.90710124	1.584510E-011	1.295096E-012	0	0.000000E+000
1	164.90745233	1.295096E-012	1.584510E-011	1	0.000000E+000
1	164.90755913	1.584510E-011	1.295096E-012	0	0.000000E+000
1	164.90831796	1.295096E-012	1.584510E-011	1	0.000000E+000
1	164.90861842	1.584510E-011	1.295096E-012	0	0.000000E+000
1	164.91092822	1.295096E-012	1.584510E-011	1	0.000000E+000
1	164.91097559	1.584510E-011	1.295096E-012	0	0.000000E+000
1	164.91362010	1.295096E-012	1.584510E-011	1	0.000000E+000
1	164.91371424	1.584510E-011	1.295096E-012	0	0.000000E+000
1	164.91484172	1.295096E-012	1.584510E-011	1	0.000000E+000
1	164.91501804	1.584510E-011	1.295096E-012	0	0.000000E+000
1	164.91661672	1.295096E-012	1.584510E-011	1	0.000000E+000
1	164.91672196	1.584510E-011	1.295096E-012	0	0.000000E+000
1	164.91687707	1.295096E-012	1.584510E-011	1	0.000000E+000
1	164.91717447	1.584510E-011	1.295096E-012	0	0.000000E+000
1	164.91718753	1.295096E-012	1.584510E-011	1	0.000000E+000
1	164.91790105	1.584510E-011	1.295096E-012	0	0.000000E+000
1	164.92019209	1.295096E-012	1.584510E-011	1	0.000000E+000
1	164.92023676	1.584510E-011	1.295096E-012	0	0.000000E+000
1	164.92419413	1.295096E-012	1.584510E-011	1	0.000000E+000
1	164.92425401	1.584510E-011	1.295096E-012	0	0.000000E+000
1	164.92469530	1.295096E-012	1.584510E-011	1	0.000000E+000
1	164.92473801	1.584510E-011	1.295096E-012	0	0.000000E+000
1	164.92506382	1.295096E-012	1.584510E-011	1	0.000000E+000
1	164.92532434	1.584510E-011	1.295096E-012	0	0.000000E+000
1	164.94157649	1.295096E-012	1.584510E-011	1	0.000000E+000
1	164.94167807	1.584510E-011	1.295096E-012	0	0.000000E+000
1	164.94236086	1.295096E-012	1.584510E-011	1	0.000000E+000
1	164.94247036	1.584510E-011	1.295096E-012	0	0.000000E+000
1	164.94268154	1.295096E-012	1.584510E-011	1	0.000000E+000
1	164.94276509	1.584510E-011	1.295096E-012	0	0.000000E+000
1	164.94367495	1.295096E-012	1.584510E-011	1	0.000000E+000
1	164.94368698	1.584510E-011	1.295096E-012	0	0.000000E+000
1	164.94422462	1.295096E-012	1.584510E-011	1	0.000000E+000
1	164.94434432	1.584510E-011	1.295096E-012	0	0.000000E+000
1	164.94439522	1.295096E-012	1.584510E-011	1	0.000000E+000
1	164.94478956	1.584510E-011	1.295096E-012	0	0.000000E+000
1	166.07302099	1.280369E-012	1.583037E-011	1	0.000000E+000
1	166.07302200	1.583037E-011	1.280369E-012	0	0.000000E+000
1	166.07302291	1.280369E-012	1.583037E-011	1	0.000000E+000
1	166.07306148	1.583037E-011	1.280369E-012	0	0.000000E+000
1	166.07311006	1.280369E-012	1.583037E-011	1	0.000000E+000
1	166.07329429	1.583037E-011	1.280369E-012	0	0.000000E+000
1	166.07523150	1.280369E-012	1.583037E-011	1	0.000000E+000
1	166.07531653	1.583037E-011	1.280369E-012	0	0.000000E+000
1	166.07867786	1.280369E-012	1.583037E-011	1	0.000000E+000
1	166.07869194	1.583037E-011	1.280369E-012	0	0.000000E+000
1	166.07901246	1.280369E-012	1.583037E-011	1	0.000000E+000
1	166.07904246	1.583037E-011	1.280369E-012	0	0.000000E+000
1	166.07906219	1.280369E-012	1.583037E-011	1	0.000000E+000
1	166.07908894	1.583037E-011	1.280369E-012	0	0.000000E+000
1	166.07968262	1.280369E-012	1.583037E-011	1	0.000000E+000
1	166.07981509	1.583037E-011	1.280369E-012	0	0.000000E+000
1	166.08036750	1.280369E-012	1.583037E-011	1	0.000000E+000
1	166.08044234	1.583037E-011	1.280369E-012	0	0.000000E+000
1	166.08058644	1.280369E-012	1.583037E-011	1	0.000000E+000
1	166.08060884	1.583037E-011	1.280369E-012	0	0.000000E+000
1	166.08067068	1.280369E-012	1.583037E-011	1	0.000000E+000
1	166.08077894	1.583037E-011	1.280369E-012	0	0.000000E+000
1	166.08118877	1.280369E-012	1.583037E-011	1	0.000000E+000
1	166.08122216	1.583037E-011	1.280369E-012	0	0.000000E+000
1	166.08140311	1.280369E-012	1.583037E-011	1	0.000000E+000
1	166.08147184	1.583037E-011	1.280369E-012	0	0.000000E+000
1	166.08203362	1.280369E-012	1.583037E-011	1	0.000000E+000
1	166.08212173	1.583037E-011	1.280369E-012	0	0.000000E+000
1	166.08249640	1.280369E-012	1.583037E-011	1	0.000000E+000
1	166.08268766	1.583037E-011	1.280369E-012	0	0.000000E+000
1	166.08470211	1.280369E-012	1.583037E-011	1	0.000000E+000
1	166.08478621	1.583037E-011	1.280369E-012	0	0.000000E+000
1	166.08508854	1.280369E-012	1.583037E-011	1	0.000000E+000
1	166.08523176	1.583037E-011	1.280369E-012	0	0.000000E+000
1	166.08777237	1.280369E-012	1.583037E-011	1	0.000000E+000
1	166.08784045	1.583037E-011	1.280369E-012	0	0.000000E+000
1	166.09029313	1.280369E-012	1.583037E-011	1	0.000000E+000
1	166.09034210	1.583037E-011	1.280369E-012	0	0.000000E+000
1	166.09714571	1.280369E-012	1.583037E-011	1	0.000000E+000
1	166.09732858	1.583037E-011	1.280369E-012	0	0.000000E+000
1	166.10046784	1.280369E-012	1.583037E-011	1	0.000000E+000
1	166.10051182	1.583037E-011	1.280369E-012	0	0.000000E+000
1	166.10096209	1.280369E-012	1.583037E-011	1	0.000000E+000
1	166.10118968	1.583037E-011	1.280369E-012	0	0.000000E+000
1	166.10129899	1.280369E-012	1.583037E-011	1	0.000000E+000
1	166.10144916	1.583037E-011	1.280369E-012	0	0.000000E+000
1	166.10309323	1.280369E-012	1.583037E-011	1	0.000000E+000
1	166.10322743	1.583037E-011	1.280369E-012	0	0.000000E+000
1	166.10403004	1.280369E-012	1.583037E-011	1	0.000000E+000
1	166.10419256	1.583037E-011	1.280369E-012	0	0.000000E+000
1	166.10520463	1.280369E-012	1.583037E-011	1	0.000000E+000
1	166.10523479	1.583037E-011	1.280369E-012	0	0.000000E+000
1	166.10632311	1.280369E-012	1.583037E-011	1	0.000000E+000
1	166.10643625	1.583037E-011	1.280369E-012	0	0.000000E+000
1	166.10757970	1.280369E-012	1.583037E-011	1	0.000000E+000
1	166.10769670	1.583037E-011	1.280369E-012	0	0.000000E+000
1	166.10813728	1.280369E-012	1.583037E-011	1	0.000000E+000
1	166.10838721	1.583037E-011	1.280369E-012	0	0.000000E+000
1	166.10907427	1.280369E-012	1.583037E-011	1	0.000000E+000
1	166.10913898	1.583037E-011	1.280369E-012	0	0.000000E+000
1	166.10952708	1.280369E-012	1.583037E-011	1	0.000000E+000
1	166.10958842	1.583037E-011	1.280369E-012	0	0.000000E+000
1	166.10963322	1.280369E-012	1.583037E-011	1	0.000000E+000
1	166.11010131	1.583037E-011	1.280369E-012	0	0.000000E+000
1	166.11091288	1.280369E-012	1.583037E-011	1	0.000000E+000
1	166.11129928	1.583037E-011	1.280369E-012	0	0.000000E+000
1	166.11136444	1.280369E-012	1.583037E-011	1	0.000000E+000
1	166.11153731	1.583037E-011	1.280369E-012	0	0.000000E+000
1	166.11184423	1.280369E-012	1.583037E-011	1	0.000000E+000
1	166.11191738	1.583037E-011	1.280369E-012	0	0.000000E+000
1	166.11223897	1.280369E-012	1.583037E-011	1	0.000000E+000
1	166.11232538	1.583037E-011	1.280369E-012	0	0.000000E+000
1	166.11407381	1.280369E-012	1.583037E-011	1	0.000000E+000
1	166.11411581	1.583037E-011	1.280369E-012	0	0.000000E+000
1	166.11417468	1.280369E-012	1.583037E-011	1	0.000000E+000
1	166.11419860	1.583037E-011	1.280369E-012	0	0.000000E+000
1	166.11465891	1.280369E-012	1.583037E-011	1	0.000000E+000
1	166.11477162	1.583037E-011	1.280369E-012	0	0.000000E+000
1	166.11546494	1.280369E-012	1.583037E-011	1	0.000000E+000
1	166.11548769	1.583037E-011	1.280369E-012	0	0.000000E+000
1	166.11683743	1.280369E-012	1.583037E-011	1	0.000000E+000
1	166.11692212	1.583037E-011	1.280369E-012	0	0.000000E+000
1	166.11712119	1.280369E-012	1.583037E-011	1	0.000000E+000
1	166.11713754	1.583037E-011	1.280369E-012	0	0.000000E+000
1	166.11936941	1.280369E-012	1.583037E-011	1	0.000000E+000
1	166.11986072	1.583037E-011	1.280369E-012	0	0.000000E+000
1	166.12239881	1.280369E-012	1.583037E-011	1	0.000000E+000
1	166.12255170	1.583037E-011	1.280369E-012	0	0.000000E+000
1	166.12261707	1.280369E-012	1.583037E-011	1	0.000000E+000
1	166.12262455	1.583037E-011	1.280369E-012	0	0.000000E+000
1	166.12277297	1.280369E-012	1.583037E-011	1	0.000000E+000
1	166.12284445	1.583037E-011	1.280369E-012	0	0.000000E+000
1	166.12311617	1.280369E-012	1.583037E-011	1	0.000000E+000
1	166.12353249	1.583037E-011	1.280369E-012	0	0.000000E+000
1	166.12377932	1.280369E-012	1.583037E-011	1	0.000000E+000
1	166.12384619	1.583037E-011	1.280369E-012	0	0.000000E+000
1	166.12586708	1.280369E-012	1.583037E-011	1	0.000000E+000
1	166.12592475	1.583037E-011	1.280369E-012	0	0.000000E+000
1	166.12693149	1.280369E-012	1.583037E-011	1	0.000000E+000
1	166.12699172	1.583037E-011	1.280369E-012	0	0.000000E+000
1	166.12741156	1.280369E-012	1.583037E-011	1	0.000000E+000
1	166.12755961	1.583037E-011	1.280369E-012	0	0.000000E+000
1	166.12773096	1.280369E-012	1.583037E-011	1	0.000000E+000
1	166.12801627	1.583037E-011	1.280369E-012	0	0.000000E+000
1	166.12827340	1.280369E-012	1.583037E-011	1	0.000000E+000
1	166.12842441	1.583037E-011	1.280369E-012	0	0.000000E+000
1	166.12915637	1.280369E-012	1.583037E-011	1	0.000000E+000
1	166.12925886	1.583037E-011	1.280369E-012	0	0.000000E+000
1	166.12983888	1.280369E-012	1.583037E-011	1	0.000000E+000
1	166.13003088	1.583037E-011	1.280369E-012	0	0.000000E+000
1	166.13070819	1.280369E-012	1.583037E-011	1	0.000000E+000
1	166.13074376	1.583037E-011	1.280369E-012	0	0.000000E+000
1	169.94635063	1.392907E-012	1.594291E-011	1	0.000000E+000
1	169.94635100	1.594291E-011	1.392907E-012	0	0.000000E+000
1	169.94635339	1.392907E-012	1.594291E-011	1	0.000000E+000
1	169.94706264	1.594291E-011	1.392907E-012	0	0.000000E+000
1	169.94969666	1.392907E-012	1.594291E-011	1	0.000000E+000
1	169.94976938	1.594291E-011	1.392907E-012	0	0.000000E+000
1	169.94989683	1.392907E-012	1.594291E-011	1	0.000000E+000
1	169.95000308	1.594291E-011	1.392907E-012	0	0.000000E+000
1	169.95120254	1.392907E-012	1.594291E-011	1	0.000000E+000
1	169.95124065	1.594291E-011	1.392907E-012	0	0.000000E+000
1	169.95188489	1.392907E-012	1.594291E-011	1	0.000000E+000
1	169.95191662	1.594291E-011	1.392907E-012	0	0.000000E+000
1	173.78933927	1.272295E-012	1.582230E-011	1	0.000000E+000
1	173.78934000	1.582230E-011	1.272295E-012	0	0.000000E+000
1	173.78934069	1.272295E-012	1.582230E-011	1	0.000000E+000
1	173.78943240	1.582230E-011	1.272295E-012	0	0.000000E+000
1	173.79008038	1.272295E-012	1.582230E-011	1	0.000000E+000
1	173.79024616	1.582230E-011	1.272295E-012	0	0.000000E+000
1	173.79051362	1.272295E-012	1.582230E-011	1	0.000000E+000
1	173.79074286	1.582230E-011	1.272295E-012	0	0.000000E+000
1	173.79077180	1.272295E-012	1.582230E-011	1	0.000000E+000
1	173.79085606	1.582230E-011	1.272295E-012	0	0.000000E+000
1	173.79233923	1.272295E-012	1.582230E-011	1	0.000000E+000
1	173.79246596	1.582230E-011	1.272295E-012	0	0.000000E+000
1	173.79288784	1.272295E-012	1.582230E-011	1	0.000000E+000
1	173.79297542	1.582230E-011	1.272295E-012	0	0.000000E+000
1	173.79308867	1.272295E-012	1.582230E-011	1	0.000000E+000
1	173.79329771	1.582230E-011	1.272295E-012	0	0.000000E+000
1	173.79482807	1.272295E-012	1.582230E-011	1	0.000000E+000
1	173.79484547	1.582230E-011	1.272295E-012	0	0.000000E+000
1	173.79619603	1.272295E-012	1.582230E-011	1	0.000000E+000
1	173.79627223	1.582230E-011	1.272295E-012	0	0.000000E+000
1	173.79702890	1.272295E-012	1.582230E-011	1	0.000000E+000
1	173.79713198	1.582230E-011	1.272295E-012	0	0.000000E+000
1	173.79910169	1.272295E-012	1.582230E-011	1	0.000000E+000
1	173.79947968	1.582230E-011	1.272295E-012	0	0.000000E+000
1	173.80085551	1.272295E-012	1.582230E-011	1	0.000000E+000
1	173.80094159	1.582230E-011	1.272295E-012	0	0.000000E+000
1	173.80149949	1.272295E-012	1.582230E-011	1	0.000000E+000
1	173.80160360	1.582230E-011	1.272295E-012	0	0.000000E+000
1	173.80168840	1.272295E-012	1.582230E-011	1	0.000000E+000
1	173.80211454	1.582230E-011	1.272295E-012	0	0.000000E+000
1	173.80225893	1.272295E-012	1.582230E-011	1	0.000000E+000
1	173.80253739	1.582230E-011	1.272295E-012	0	0.000000E+000
1	173.80586210	1.272295E-012	1.582230E-011	1	0.000000E+000
1	173.80595185	1.582230E-011	1.272295E-012	0	0.000000E+000
1	173.80838234	1.272295E-012	1.582230E-011	1	0.000000E+000
1	173.80845320	1.582230E-011	1.272295E-012	0	0.000000E+000
1	173.80893239	1.272295E-012	1.582230E-011	1	0.000000E+000
1	173.80904203	1.582230E-011	1.272295E-012	0	0.000000E+000
1	173.80943196	1.272295E-012	1.582230E-011	1	0.000000E+000
1	173.80948284	1.582230E-011	1.272295E-012	0	0.000000E+000
1	173.81001224	1.272295E-012	1.582230E-011	1	0.000000E+000
1	173.81011026	1.582230E-011	1.272295E-012	0	0.000000E+000
1	173.81064035	1.272295E-012	1.582230E-011	1	0.000000E+000
1	173.81075604	1.582230E-011	1.272295E-012	0	0.000000E+000
1	173.81152506	1.272295E-012	1.582230E-011	1	0.000000E+000
1	173.81169733	1.582230E-011	1.272295E-012	0	0.000000E+000
1	173.81336056	1.272295E-012	1.582230E-011	1	0.000000E+000
1	173.81352971	1.582230E-011	1.272295E-012	0	0.000000E+000
1	173.81471809	1.272295E-012	1.582230E-011	1	0.000000E+000
1	173.81487397	1.582230E-011	1.272295E-012	0	0.000000E+000
1	173.81509741	1.272295E-012	1.582230E-011	1	0.000000E+000
1	173.81514780	1.582230E-011	1.272295E-012	0	0.000000E+000
1	173.81720025	1.272295E-012	1.582230E-011	1	0.000000E+000
1	173.81721120	1.582230E-011	1.272295E-012	0	0.000000E+000
1	173.81851147	1.272295E-012	1.582230E-011	1	0.000000E+000
1	173.81857531	1.582230E-011	1.272295E-012	0	0.000000E+000
1	173.81861718	1.272295E-012	1.582230E-011	1	0.000000E+000
1	173.81899708	1.582230E-011	1.272295E-012	0	0.000000E+000
1	173.81906654	1.272295E-012	1.582230E-011	1	0.000000E+000
1	173.81909717	1.582230E-011	1.272295E-012	0	0.000000E+000
1	173.81919147	1.272295E-012	1.582230E-011	1	0.000000E+000
1	173.81961425	1.582230E-011	1.272295E-012	0	0.000000E+000
1	173.82194561	1.272295E-012	1.582230E-011	1	0.000000E+000
1	173.82216807	1.582230E-011	1.272295E-012	0	0.000000E+000
1	173.82270259	1.272295E-012	1.582230E-011	1	0.000000E+000
1	173.82281409	1.582230E-011	1.272295E-012	0	0.000000E+000
1	173.82324745	1.272295E-012	1.582230E-011	1	0.000000E+000
1	173.82326186	1.582230E-011	1.272295E-012	0	0.000000E+000
1	173.82535785	1.272295E-012	1.582230E-011	1	0.000000E+000
1	173.82565192	1.582230E-011	1.272295E-012	0	0.000000E+000
1	173.82624531	1.272295E-012	1.582230E-011	1	0.000000E+000
1	173.82662608	1.582230E-011	1.272295E-012	0	0.000000E+000
1	173.82732766	1.272295E-012	1.582230E-011	1	0.000000E+000
1	173.82748195	1.582230E-011	1.272295E-012	0	0.000000E+000
1	173.82857299	1.272295E-012	1.582230E-011	1	0.000000E+000
1	173.82874244	1.582230E-011	1.272295E-012	0	0.000000E+000
1	173.82915309	1.272295E-012	1.582230E-011	1	0.000000E+000
1	173.82933750	1.582230E-011	1.272295E-012	0	0.000000E+000
1	173.83024725	1.272295E-012	1.582230E-011	1	0.000000E+000
1	173.83035882	1.582230E-011	1.272295E-012	0	0.000000E+000
1	173.83398313	1.272295E-012	1.582230E-011	1	0.000000E+000
1	173.83408466	1.582230E-011	1.272295E-012	0	0.000000E+000
1	173.83657383	1.272295E-012	1.582230E-011	1	0.000000E+000
1	173.83681231	1.582230E-011	1.272295E-012	0	0.000000E+000
1	173.83877606	1.272295E-012	1.582230E-011	1	0.000000E+000
1	173.83882074	1.582230E-011	1.272295E-012	0	0.000000E+000
1	173.83992706	1.272295E-012	1.582230E-011	1	0.000000E+000
1	173.83998746	1.582230E-011	1.272295E-012	0	0.000000E+000
1	173.84136510	1.272295E-012	1.582230E-011	1	0.000000E+000
1	173.84148624	1.582230E-011	1.272295E-012	0	0.000000E+000
1	173.84417936	1.272295E-012	1.582230E-011	1	0.000000E+000
1	173.84419946	1.582230E-011	1.272295E-012	0	0.000000E+000
1	173.84423752	1.272295E-012	1.582230E-011	1	0.000000E+000
1	173.84425773	1.582230E-011	1.272295E-012	0	0.000000E+000
1	173.84457710	1.272295E-012	1.582230E-011	1	0.000000E+000
1	173.84472955	1.582230E-011	1.272295E-012	0	0.000000E+000
1	173.84487058	1.272295E-012	1.582230E-011	1	0.000000E+000
1	173.84504810	1.582230E-011	1.272295E-012	0	0.000000E+000
1	173.84629631	1.272295E-012	1.582230E-011	1	0.000000E+000
1	173.84640040	1.582230E-011	1.272295E-012	0	0.000000E+000
1	173.84645110	1.272295E-012	1.582230E-011	1	0.000000E+000
1	173.84650801	1.582230E-011	1.272295E-012	0	0.000000E+000
1	173.84688829	1.272295E-012	1.582230E-011	1	0.000000E+000
1	173.84704933	1.582230E-011	1.272295E-012	0	0.000000E+000
1	173.84731595	1.272295E-012	1.582230E-011	1	0.000000E+000
1	173.84734506	1.582230E-011	1.272295E-012	0	0.000000E+000
1	173.84837794	1.272295E-012	1.582230E-011	1	0.000000E+000
1	173.84839290	1.582230E-011	1.272295E-012	0	0.000000E+000
1	173.84888629	1.272295E-012	1.582230E-011	1	0.000000E+000
1	173.84909088	1.582230E-011	1.272295E-012	0	0.000000E+000
1	173.84944875	1.272295E-012	1.582230E-011	1	0.000000E+000
1	173.84947076	1.582230E-011	1.272295E-012	0	0.000000E+000
1	173.84953414	1.272295E-012	1.582230E-011	1	0.000000E+000
1	173.84960402	1.582230E-011	1.272295E-012	0	0.000000E+000
1	173.85029777	1.272295E-012	1.582230E-011	1	0.000000E+000
1	173.85040148	1.582230E-011	1.272295E-012	0	0.000000E+000
1	173.85094169	1.272295E-012	1.582230E-011	1	0.000000E+000
1	173.85095789	1.582230E-011	1.272295E-012	0	0.000000E+000
1	173.85131654	1.272295E-012	1.582230E-011	1	0.000000E+000
1	173.85135598	1.582230E-011	1.272295E-012	0	0.000000E+000
1	173.85236665	1.272295E-012	1.582230E-011	1	0.000000E+000
1	173.85240178	1.582230E-011	1.272295E-012	0	0.000000E+000
1	173.85252626	1.272295E-012	1.582230E-011	1	0.000000E+000
1	173.85292729	1.582230E-011	1.272295E-012	0	0.000000E+000
1	173.85643900	1.272295E-012	1.582230E-011	1	0.000000E+000
1	173.85650621	1.582230E-011	1.272295E-012	0	0.000000E+000
1	173.85799552	1.272295E-012	1.582230E-011	1	0.000000E+000
1	173.85803796	1.582230E-011	1.272295E-012	0	0.000000E+000
1	173.85935640	1.272295E-012	1.582230E-011	1	0.000000E+000
1	173.85942578	1.582230E-011	1.272295E-012	0	0.000000E+000
1	173.86260057	1.272295E-012	1.582230E-011	1	0.000000E+000
1	173.86279906	1.582230E-011	1.272295E-012	0	0.000000E+000
1	173.86361537	1.272295E-012	1.582230E-011	1	0.000000E+000
1	173.86367834	1.582230E-011	1.272295E-012	0	0.000000E+000
1	173.86428012	1.272295E-012	1.582230E-011	1	0.000000E+000
1	173.86433458	1.582230E-011	1.272295E-012	0	0.000000E+000
1	173.86451255	1.272295E-012	1.582230E-011	1	0.000000E+000
1	173.86481999	1.582230E-011	1.272295E-012	0	0.000000E+000
1	173.86505506	1.272295E-012	1.582230E-011	1	0.000000E+000
1	173.86556545	1.582230E-011	1.272295E-012	0	0.000000E+000
1	173.86681299	1.272295E-012	1.582230E-011	1	0.000000E+000
1	173.86692297	1.582230E-011	1.272295E-012	0	0.000000E+000
1	173.87871168	1.272295E-012	1.582230E-011	1	0.000000E+000
1	173.87874590	1.582230E-011	1.272295E-012	0	0.000000E+000
1	173.88215235	1.272295E-012	1.582230E-011	1	0.000000E+000
1	173.88219834	1.582230E-011	1.272295E-012	0	0.000000E+000
1	173.88496152	1.272295E-012	1.582230E-011	1	0.000000E+000
1	173.88501111	1.582230E-011	1.272295E-012	0	0.000000E+000
1	173.88773820	1.272295E-012	1.582230E-011	1	0.000000E+000
1	173.88792168	1.582230E-011	1.272295E-012	0	0.000000E+000
1	173.88844042	1.272295E-012	1.582230E-011	1	0.000000E+000
1	173.88853137	1.582230E-011	1.272295E-012	0	0.000000E+000
1	173.88870941	1.272295E-012	1.582230E-011	1	0.000000E+000
1	173.88875003	1.582230E-011	1.272295E-012	0	0.000000E+000
1	173.88884512	1.272295E-012	1.582230E-011	1	0.000000E+000
1	173.88885911	1.582230E-011	1.272295E-012	0	0.000000E+000
1	173.88890567	1.272295E-012	1.582230E-011	1	0.000000E+000
1	173.88897753	1.582230E-011	1.272295E-012	0	0.000000E+000
1	173.88988936	1.272295E-012	1.582230E-011	1	0.000000E+000
1	173.88994661	1.582230E-011	1.272295E-012	0	0.000000E+000
1	173.89291262	1.272295E-012	1.582230E-011	1	0.000000E+000
1	173.89322016	1.582230E-011	1.272295E-012	0	0.000000E+000
1	173.89328365	1.272295E-012	1.582230E-011	1	0.000000E+000
1	173.89335383	1.582230E-011	1.272295E-012	0	0.000000E+000
1	173.89339498	1.272295E-012	1.582230E-011	1	0.000000E+000
1	173.89345999	1.582230E-011	1.272295E-012	0	0.000000E+000
1	173.89386504	1.272295E-012	1.582230E-011	1	0.000000E+000
1	173.89390661	1.582230E-011	1.272295E-012	0	0.000000E+000
1	173.89417592	1.272295E-012	1.582230E-011	1	0.000000E+000
1	173.89432363	1.582230E-011	1.272295E-012	0	0.000000E+000
1	173.89509312	1.272295E-012	1.582230E-011	1	0.000000E+000
1	173.89513111	1.582230E-011	1.272295E-012	0	0.000000E+000
1	173.89546246	1.272295E-012	1.582230E-011	1	0.000000E+000
1	173.89547194	1.582230E-011	1.272295E-012	0	0.000000E+000
1	173.89581668	1.272295E-012	1.582230E-011	1	0.000000E+000
1	173.89585692	1.582230E-011	1.272295E-012	0	0.000000E+000
1	173.89641499	1.272295E-012	1.582230E-011	1	0.000000E+000
1	173.89669346	1.582230E-011	1.272295E-012	0	0.000000E+000
1	173.90031047	1.272295E-012	1.582230E-011	1	0.000000E+000
1	173.90041027	1.582230E-011	1.272295E-012	0	0.000000E+000
1	173.90238483	1.272295E-012	1.582230E-011	1	0.000000E+000
1	173.90266149	1.582230E-011	1.272295E-012	0	0.000000E+000
1	173.90368398	1.272295E-012	1.582230E-011	1	0.000000E+000
1	173.90371362	1.582230E-011	1.272295E-012	0	0.000000E+000
1	173.90642803	1.272295E-012	1.582230E-011	1	0.000000E+000
1	173.90645441	1.582230E-011	1.272295E-012	0	0.000000E+000
1	173.90996493	1.272295E-012	1.582230E-011	1	0.000000E+000
1	173.91014423	1.582230E-011	1.272295E-012	0	0.000000E+000
1	173.91113531	1.272295E-012	1.582230E-011	1	0.000000E+000
1	173.91117593	1.582230E-011	1.272295E-012	0	0.000000E+000
1	173.91138069	1.272295E-012	1.582230E-011	1	0.000000E+000
1	173.91146729	1.582230E-011	1.272295E-012	0	0.000000E+000
1	173.91169469	1.272295E-012	1.582230E-011	1	0.000000E+000
1	173.91185133	1.582230E-011	1.272295E-012	0	0.000000E+000
1	173.91229902	1.272295E-012	1.582230E-011	1	0.000000E+000
1	173.91241049	1.582230E-011	1.272295E-012	0	0.000000E+000
1	173.91454281	1.272295E-012	1.582230E-011	1	0.000000E+000
1	173.91486337	1.582230E-011	1.272295E-012	0	0.000000E+000
1	173.91618315	1.272295E-012	1.582230E-011	1	0.000000E+000
1	173.91619718	1.582230E-011	1.272295E-012	0	0.000000E+000
1	173.91702276	1.272295E-012	1.582230E-011	1	0.000000E+000
1	173.91704712	1.582230E-011	1.272295E-012	0	0.000000E+000
1	173.91747315	1.272295E-012	1.582230E-011	1	0.000000E+000
1	173.91754974	1.582230E-011	1.272295E-012	0	0.000000E+000
1	173.91779664	1.272295E-012	1.582230E-011	1	0.000000E+000
1	173.91784626	1.582230E-011	1.272295E-012	0	0.000000E+000
1	173.91882706	1.272295E-012	1.582230E-011	1	0.000000E+000
1	173.91900125	1.582230E-011	1.272295E-012	0	0.000000E+000
1	173.91906825	1.272295E-012	1.582230E-011	1	0.000000E+000
1	173.91909318	1.582230E-011	1.272295E-012	0	0.000000E+000
1	173.91914780	1.272295E-012	1.582230E-011	1	0.000000E+000
1	173.91938240	1.582230E-011	1.272295E-012	0	0.000000E+000
1	173.91985133	1.272295E-012	1.582230E-011	1	0.000000E+000
1	173.91989442	1.582230E-011	1.272295E-012	0	0.000000E+000
1	173.92391319	1.272295E-012	1.582230E-011	1	0.000000E+000
1	173.92400169	1.582230E-011	1.272295E-012	0	0.000000E+000
1	173.92500093	1.272295E-012	1.582230E-011	1	0.000000E+000
1	173.92507640	1.582230E-011	1.272295E-012	0	0.000000E+000
1	173.92526546	1.272295E-012	1.582230E-011	1	0.000000E+000
1	173.92530404	1.582230E-011	1.272295E-012	0	0.000000E+000
1	173.92636774	1.272295E-012	1.582230E-011	1	0.000000E+000
1	173.92690522	1.582230E-011	1.272295E-012	0	0.000000E+000
1	173.93023479	1.272295E-012	1.582230E-011	1	0.000000E+000
1	173.93027312	1.582230E-011	1.272295E-012	0	0.000000E+000
1	173.93122810	1.272295E-012	1.582230E-011	1	0.000000E+000
1	173.93127650	1.582230E-011	1.272295E-012	0	0.000000E+000
1	173.93500831	1.272295E-012	1.582230E-011	1	0.000000E+000
1	173.93505137	1.582230E-011	1.272295E-012	0	0.000000E+000
1	173.93728856	1.272295E-012	1.582230E-011	1	0.000000E+000
1	173.93735834	1.582230E-011	1.272295E-012	0	0.000000E+000
1	173.94225011	1.272295E-012	1.582230E-011	1	0.000000E+000
1	173.94227717	1.582230E-011	1.272295E-012	0	0.000000E+000
1	173.94270579	1.272295E-012	1.582230E-011	1	0.000000E+000
1	173.94281153	1.582230E-011	1.272295E-012	0	0.000000E+000
1	173.94317730	1.272295E-012	1.582230E-011	1	0.000000E+000
1	173.94322615	1.582230E-011	1.272295E-012	0	0.000000E+000
1	173.94374555	1.272295E-012	1.582230E-011	1	0.000000E+000
1	173.94401139	1.582230E-011	1.272295E-012	0	0.000000E+000
1	173.94492764	1.272295E-012	1.582230E-011	1	0.000000E+000
1	173.94500620	1.582230E-011	1.272295E-012	0	0.000000E+000
1	173.94740276	1.272295E-012	1.582230E-011	1	0.000000E+000
1	173.94765056	1.582230E-011	1.272295E-012	0	0.000000E+000
1	173.94776582	1.272295E-012	1.582230E-011	1	0.000000E+000
1	173.94783328	1.582230E-011	1.272295E-012	0	0.000000E+000
1	173.94810028	1.272295E-012	1.582230E-011	1	0.000000E+000
1	173.94836908	1.582230E-011	1.272295E-012	0	0.000000E+000
1	173.94876437	1.272295E-012	1.582230E-011	1	0.000000E+000
1	173.94881047	1.582230E-011	1.272295E-012	0	0.000000E+000
1	173.94926600	1.272295E-012	1.582230E-011	1	0.000000E+000
1	173.94940232	1.582230E-011	1.272295E-012	0	0.000000E+000
1	173.95032252	1.272295E-012	1.582230E-011	1	0.000000E+000
1	173.95043593	1.582230E-011	1.272295E-012	0	0.000000E+000
1	173.95123962	1.272295E-012	1.582230E-011	1	0.000000E+000
1	173.95133452	1.582230E-011	1.272295E-012	0	0.000000E+000
1	173.95171506	1.272295E-012	1.582230E-011	1	0.000000E+000
1	173.95186507	1.582230E-011	1.272295E-012	0	0.000000E+000
1	173.95194013	1.272295E-012	1.582230E-011	1	0.000000E+000
1	173.95201558	1.582230E-011	1.272295E-012	0	0.000000E+000
1	173.95250300	1.272295E-012	1.582230E-011	1	0.000000E+000
1	173.95251701	1.582230E-011	1.272295E-012	0	0.000000E+000
1	173.95318653	1.272295E-012	1.582230E-011	1	0.000000E+000
1	173.95339079	1.582230E-011	1.272295E-012	0	0.000000E+000
1	173.95374356	1.272295E-012	1.582230E-011	1	0.000000E+000
1	173.95376809	1.582230E-011	1.272295E-012	0	0.000000E+000
1	176.17169986	1.058738E-012	1.560874E-011	1	0.000000E+000
1	176.17173485	1.560874E-011	1.058738E-012	0	0.000000E+000
1	176.17684965	1.058738E-012	1.560874E-011	1	0.000000E+000
1	176.17688411	1.560874E-011	1.058738E-012	0	0.000000E+000
1	176.17785756	1.058738E-012	1.560874E-011	1	0.000000E+000
1	176.17787447	1.560874E-011	1.058738E-012	0	0.000000E+000
1	176.17803652	1.058738E-012	1.560874E-011	1	0.000000E+000
1	176.17818248	1.560874E-011	1.058738E-012	0	0.000000E+000
1	176.17838513	1.058738E-012	1.560874E-011	1	0.000000E+000
1	176.17856075	1.560874E-011	1.058738E-012	0	0.000000E+000
1	176.17922903	1.058738E-012	1.560874E-011	1	0.000000E+000
1	176.17925652	1.560874E-011	1.058738E-012	0	0.000000E+000
1	176.18055088	1.058738E-012	1.560874E-011	1	0.000000E+000
1	176.18090399	1.560874E-011	1.058738E-012	0	0.000000E+000
1	176.18158870	1.058738E-012	1.560874E-011	1	0.000000E+000
1	176.18218877	1.560874E-011	1.058738E-012	0	0.000000E+000
1	176.18255044	1.058738E-012	1.560874E-011	1	0.000000E+000
1	176.18257601	1.560874E-011	1.058738E-012	0	0.000000E+000
1	176.18311542	1.058738E-012	1.560874E-011	1	0.000000E+000
1	176.18322377	1.560874E-011	1.058738E-012	0	0.000000E+000
1	176.18325287	1.058738E-012	1.560874E-011	1	0.000000E+000
1	176.18350131	1.560874E-011	1.058738E-012	0	0.000000E+000
1	176.18382179	1.058738E-012	1.560874E-011	1	0.000000E+000
1	176.18387023	1.560874E-011	1.058738E-012	0	0.000000E+000
1	176.18463497	1.058738E-012	1.560874E-011	1	0.000000E+000
1	176.18469734	1.560874E-011	1.058738E-012	0	0.000000E+000
1	177.92459957	8.874216E-013	1.543742E-011	1	0.000000E+000
1	177.92468109	1.543742E-011	8.874216E-013	0	0.000000E+000
1	177.92520728	8.874216E-013	1.543742E-011	1	0.000000E+000
1	177.92536925	1.543742E-011	8.874216E-013	0	0.000000E+000
1	177.92605673	8.874216E-013	1.543742E-011	1	0.000000E+000
1	177.92607480	1.543742E-011	8.874216E-013	0	0.000000E+000
1	177.92653020	8.874216E-013	1.543742E-011	1	0.000000E+000
1	177.92659700	1.543742E-011	8.874216E-013	0	0.000000E+000
1	177.92666852	8.874216E-013	1.543742E-011	1	0.000000E+000
1	177.92687262	1.543742E-011	8.874216E-013	0	0.000000E+000
1	177.92698263	8.874216E-013	1.543742E-011	1	0.000000E+000
1	177.92755400	1.543742E-011	8.874216E-013	0	0.000000E+000
1	177.92793120	8.874216E-013	1.543742E-011	1	0.000000E+000
1	177.92810977	1.543742E-011	8.874216E-013	0	0.000000E+000
1	177.92856565	8.874216E-013	1.543742E-011	1	0.000000E+000
1	177.92871182	1.543742E-011	8.874216E-013	0	0.000000E+000
1	177.92947495	8.874216E-013	1.543742E-011	1	0.000000E+000
1	177.92950139	1.543742E-011	8.874216E-013	0	0.000000E+000
1	177.92986358	8.874216E-013	1.543742E-011	1	0.000000E+000
1	177.92992473	1.543742E-011	8.874216E-013	0	0.000000E+000
1	177.93089459	8.874216E-013	1.543742E-011	1	0.000000E+000
1	177.93094171	1.543742E-011	8.874216E-013	0	0.000000E+000
1	177.93107499	8.874216E-013	1.543742E-011	1	0.000000E+000
1	177.93119865	1.543742E-011	8.874216E-013	0	0.000000E+000
1	177.93293535	8.874216E-013	1.543742E-011	1	0.000000E+000
1	177.93301510	1.543742E-011	8.874216E-013	0	0.000000E+000
1	177.93304700	8.874216E-013	1.543742E-011	1	0.000000E+000
1	177.93306556	1.543742E-011	8.874216E-013	0	0.000000E+000
1	177.93345075	8.874216E-013	1.543742E-011	1	0.000000E+000
1	177.93356756	1.543742E-011	8.874216E-013	0	0.000000E+000
1	177.93369704	8.874216E-013	1.543742E-011	1	0.000000E+000
1	177.93374397	1.543742E-011	8.874216E-013	0	0.000000E+000
1	177.93382324	8.874216E-013	1.543742E-011	1	0.000000E+000
1	177.93401336	1.543742E-011	8.874216E-013	0	0.000000E+000
1	177.93425027	8.874216E-013	1.543742E-011	1	0.000000E+000
1	177.93429056	1.543742E-011	8.874216E-013	0	0.000000E+000
1	177.93631193	8.874216E-013	1.543742E-011	1	0.000000E+000
1	177.93636498	1.543742E-011	8.874216E-013	0	0.000000E+000
1	177.93686084	8.874216E-013	1.543742E-011	1	0.000000E+000
1	177.93696413	1.543742E-011	8.874216E-013	0	0.000000E+000
1	177.93710837	8.874216E-013	1.543742E-011	1	0.000000E+000
1	177.93717768	1.543742E-011	8.874216E-013	0	0.000000E+000
1	177.93729357	8.874216E-013	1.543742E-011	1	0.000000E+000
1	177.93732438	1.543742E-011	8.874216E-013	0	0.000000E+000
1	177.93808263	8.874216E-013	1.543742E-011	1	0.000000E+000
1	177.93818496	1.543742E-011	8.874216E-013	0	0.000000E+000
1	177.93947803	8.874216E-013	1.543742E-011	1	0.000000E+000
1	177.93964655	1.543742E-011	8.874216E-013	0	0.000000E+000
1	177.93992014	8.874216E-013	1.543742E-011	1	0.000000E+000
1	177.94001091	1.543742E-011	8.874216E-013	0	0.000000E+000
1	177.94083125	8.874216E-013	1.543742E-011	1	0.000000E+000
1	177.94115722	1.543742E-011	8.874216E-013	0	0.000000E+000
1	177.94175639	8.874216E-013	1.543742E-011	1	0.000000E+000
1	177.94179837	1.543742E-011	8.874216E-013	0	0.000000E+000
1	177.94186031	8.874216E-013	1.543742E-011	1	0.000000E+000
1	177.94192558	1.543742E-011	8.874216E-013	0	0.000000E+000
1	177.94333537	8.874216E-013	1.543742E-011	1	0.000000E+000
1	177.94348767	1.543742E-011	8.874216E-013	0	0.000000E+000
1	177.94390100	8.874216E-013	1.543742E-011	1	0.000000E+000
1	177.94394820	1.543742E-011	8.874216E-013	0	0.000000E+000
1	177.94440466	8.874216E-013	1.543742E-011	1	0.000000E+000
1	177.94454271	1.543742E-011	8.874216E-013	0	0.000000E+000
1	177.94583246	8.874216E-013	1.543742E-011	1	0.000000E+000
1	177.94585634	1.543742E-011	8.874216E-013	0	0.000000E+000
1	177.94624341	8.874216E-013	1.543742E-011	1	0.000000E+000
1	177.94630037	1.543742E-011	8.874216E-013	0	0.000000E+000
1	177.94674186	8.874216E-013	1.543742E-011	1	0.000000E+000
1	177.94747634	1.543742E-011	8.874216E-013	0	0.000000E+000
1	177.94973538	8.874216E-013	1.543742E-011	1	0.000000E+000
1	177.94975768	1.543742E-011	8.874216E-013	0	0.000000E+000
1	177.94988257	8.874216E-013	1.543742E-011	1	0.000000E+000
1	177.95001226	1.543742E-011	8.874216E-013	0	0.000000E+000
1	177.95228284	8.874216E-013	1.543742E-011	1	0.000000E+000
1	177.95239297	1.543742E-011	8.874216E-013	0	0.000000E+000
1	177.95431446	8.874216E-013	1.543742E-011	1	0.000000E+000
1	177.95453680	1.543742E-011	8.874216E-013	0	0.000000E+000
1	177.95548305	8.874216E-013	1.543742E-011	1	0.000000E+000
1	177.95553448	1.543742E-011	8.874216E-013	0	0.000000E+000
1	177.95556603	8.874216E-013	1.543742E-011	1	0.000000E+000
1	177.95558215	1.543742E-011	8.874216E-013	0	0.000000E+000
1	177.95616904	8.874216E-013	1.543742E-011	1	0.000000E+000
1	177.95642287	1.543742E-011	8.874216E-013	0	0.000000E+000
1	177.95674608	8.874216E-013	1.543742E-011	1	0.000000E+000
1	177.95677447	1.543742E-011	8.874216E-013	0	0.000000E+000
1	177.95684051	8.874216E-013	1.543742E-011	1	0.000000E+000
1	177.95688341	1.543742E-011	8.874216E-013	0	0.000000E+000
1	177.95740428	8.874216E-013	1.543742E-011	1	0.000000E+000
1	177.95752456	1.543742E-011	8.874216E-013	0	0.000000E+000
1	177.95775507	8.874216E-013	1.543742E-011	1	0.000000E+000
1	177.95778638	1.543742E-011	8.874216E-013	0	0.000000E+000
1	177.95781049	8.874216E-013	1.543742E-011	1	0.000000E+000
1	177.95798764	1.543742E-011	8.874216E-013	0	0.000000E+000
1	177.95955249	8.874216E-013	1.543742E-011	1	0.000000E+000
1	177.95978510	1.543742E-011	8.874216E-013	0	0.000000E+000
1	177.96047836	8.874216E-013	1.543742E-011	1	0.000000E+000
1	177.96065930	1.543742E-011	8.874216E-013	0	0.000000E+000
1	177.96231933	8.874216E-013	1.543742E-011	1	0.000000E+000
1	177.96234071	1.543742E-011	8.874216E-013	0	0.000000E+000
1	177.96269970	8.874216E-013	1.543742E-011	1	0.000000E+000
1	177.96277630	1.543742E-011	8.874216E-013	0	0.000000E+000
1	177.96379174	8.874216E-013	1.543742E-011	1	0.000000E+000
1	177.96396309	1.543742E-011	8.874216E-013	0	0.000000E+000
1	177.96529417	8.874216E-013	1.543742E-011	1	0.000000E+000
1	177.96544286	1.543742E-011	8.874216E-013	0	0.000000E+000
1	177.96613173	8.874216E-013	1.543742E-011	1	0.000000E+000
1	177.96635617	1.543742E-011	8.874216E-013	0	0.000000E+000
1	177.96741451	8.874216E-013	1.543742E-011	1	0.000000E+000
1	177.96748932	1.543742E-011	8.874216E-013	0	0.000000E+000
1	177.97031423	8.874216E-013	1.543742E-011	1	0.000000E+000
1	177.97060901	1.543742E-011	8.874216E-013	0	0.000000E+000
1	177.97064039	8.874216E-013	1.543742E-011	1	0.000000E+000
1	177.97081914	1.543742E-011	8.874216E-013	0	0.000000E+000
1	192.46715858	1.374895E-012	1.592489E-011	1	0.000000E+000
1	192.46716000	1.592489E-011	1.374895E-012	0	0.000000E+000
1	192.46716248	1.374895E-012	1.592489E-011	1	0.000000E+000
1	192.46746119	1.592489E-011	1.374895E-012	0	0.000000E+000
1	192.46945803	1.374895E-012	1.592489E-011	1	0.000000E+000
1	192.46950015	1.592489E-011	1.374895E-012	0	0.000000E+000
1	192.47107737	1.374895E-012	1.592489E-011	1	0.000000E+000
1	192.47115611	1.592489E-011	1.374895E-012	0	0.000000E+000
1	192.47151612	1.374895E-012	1.592489E-011	1	0.000000E+000
1	192.47155259	1.592489E-011	1.374895E-012	0	0.000000E+000
1	192.47241900	1.374895E-012	1.592489E-011	1	0.000000E+000
1	192.47245766	1.592489E-011	1.374895E-012	0	0.000000E+000
1	192.47270355	1.374895E-012	1.592489E-011	1	0.000000E+000
1	192.47275513	1.592489E-011	1.374895E-012	0	0.000000E+000
1	192.47369794	1.374895E-012	1.592489E-011	1	0.000000E+000
1	192.47374700	1.592489E-011	1.374895E-012	0	0.000000E+000
1	192.47393883	1.374895E-012	1.592489E-011	1	0.000000E+000
1	192.47399242	1.592489E-011	1.374895E-012	0	0.000000E+000
1	192.47402437	1.374895E-012	1.592489E-011	1	0.000000E+000
1	192.47406216	1.592489E-011	1.374895E-012	0	0.000000E+000
1	192.47416795	1.374895E-012	1.592489E-011	1	0.000000E+000
1	192.47426740	1.592489E-011	1.374895E-012	0	0.000000E+000
1	192.47461344	1.374895E-012	1.592489E-011	1	0.000000E+000
1	192.47485229	1.592489E-011	1.374895E-012	0	0.000000E+000
1	192.47500350	1.374895E-012	1.592489E-011	1	0.000000E+000
1	192.47545690	1.592489E-011	1.374895E-012	0	0.000000E+000
1	192.47559521	1.374895E-012	1.592489E-011	1	0.000000E+000
1	192.47563322	1.592489E-011	1.374895E-012	0	0.000000E+000
1	192.47784593	1.374895E-012	1.592489E-011	1	0.000000E+000
1	192.47786879	1.592489E-011	1.374895E-012	0	0.000000E+000
1	192.48127770	1.374895E-012	1.592489E-011	1	0.000000E+000
1	192.48145212	1.592489E-011	1.374895E-012	0	0.000000E+000
1	192.48175312	1.374895E-012	1.592489E-011	1	0.000000E+000
1	192.48183765	1.592489E-011	1.374895E-012	0	0.000000E+000
1	192.48246835	1.374895E-012	1.592489E-011	1	0.000000E+000
1	192.48298795	1.592489E-011	1.374895E-012	0	0.000000E+000
1	192.48516010	1.374895E-012	1.592489E-011	1	0.000000E+000
1	192.48568238	1.592489E-011	1.374895E-012	0	0.000000E+000
1	192.48613173	1.374895E-012	1.592489E-011	1	0.000000E+000
1	192.48631360	1.592489E-011	1.374895E-012	0	0.000000E+000
1	192.48700500	1.374895E-012	1.592489E-011	1	0.000000E+000
1	192.48711465	1.592489E-011	1.374895E-012	0	0.000000E+000
1	192.48716717	1.374895E-012	1.592489E-011	1	0.000000E+000
1	192.48723828	1.592489E-011	1.374895E-012	0	0.000000E+000
1	192.48776101	1.374895E-012	1.592489E-011	1	0.000000E+000
1	192.48778605	1.592489E-011	1.374895E-012	0	0.000000E+000
1	192.48805792	1.374895E-012	1.592489E-011	1	0.000000E+000
1	192.48812880	1.592489E-011	1.374895E-012	0	0.000000E+000
1	192.48818253	1.374895E-012	1.592489E-011	1	0.000000E+000
1	192.48822978	1.592489E-011	1.374895E-012	0	0.000000E+000
1	192.48988466	1.374895E-012	1.592489E-011	1	0.000000E+000
1	192.49002377	1.592489E-011	1.374895E-012	0	0.000000E+000
1	192.49161587	1.374895E-012	1.592489E-011	1	0.000000E+000
1	192.49174783	1.592489E-011	1.374895E-012	0	0.000000E+000
1	192.49198458	1.374895E-012	1.592489E-011	1	0.000000E+000
1	192.49200021	1.592489E-011	1.374895E-012	0	0.000000E+000
1	192.49622526	1.374895E-012	1.592489E-011	1	0.000000E+000
1	192.49623510	1.592489E-011	1.374895E-012	0	0.000000E+000
1	192.49630009	1.374895E-012	1.592489E-011	1	0.000000E+000
1	192.49653612	1.592489E-011	1.374895E-012	0	0.000000E+000
1	192.49665967	1.374895E-012	1.592489E-011	1	0.000000E+000
1	192.49680104	1.592489E-011	1.374895E-012	0	0.000000E+000
1	192.49800060	1.374895E-012	1.592489E-011	1	0.000000E+000
1	192.49810943	1.592489E-011	1.374895E-012	0	0.000000E+000
1	192.49820064	1.374895E-012	1.592489E-011	1	0.000000E+000
1	192.49841595	1.592489E-011	1.374895E-012	0	0.000000E+000
1	192.49934145	1.374895E-012	1.592489E-011	1	0.000000E+000
1	192.49938629	1.592489E-011	1.374895E-012	0	0.000000E+000
1	192.50362975	1.374895E-012	1.592489E-011	1	0.000000E+000
1	192.50409841	1.592489E-011	1.374895E-012	0	0.000000E+000
1	192.50463074	1.374895E-012	1.592489E-011	1	0.000000E+000
1	192.50482105	1.592489E-011	1.374895E-012	0	0.000000E+000
1	192.50570332	1.374895E-012	1.592489E-011	1	0.000000E+000
1	192.50576981	1.592489E-011	1.374895E-012	0	0.000000E+000
1	192.50748178	1.374895E-012	1.592489E-011	1	0.000000E+000
1	192.50750204	1.592489E-011	1.374895E-012	0	0.000000E+000
1	192.50838089	1.374895E-012	1.592489E-011	1	0.000000E+000
1	192.50894039	1.592489E-011	1.374895E-012	0	0.000000E+000
1	192.50985000	1.374895E-012	1.592489E-011	1	0.000000E+000
1	192.51027806	1.592489E-011	1.374895E-012	0	0.000000E+000
1	192.51034726	1.374895E-012	1.592489E-011	1	0.000000E+000
1	192.51050699	1.592489E-011	1.374895E-012	0	0.000000E+000
1	192.51106756	1.374895E-012	1.592489E-011	1	0.000000E+000
1	192.51112516	1.592489E-011	1.374895E-012	0	0.000000E+000
1	193.84020697	1.092519E-012	1.564252E-011	1	0.000000E+000
1	193.84020700	1.564252E-011	1.092519E-012	0	0.000000E+000
1	193.84020776	1.092519E-012	1.564252E-011	1	0.000000E+000
1	193.84031469	1.564252E-011	1.092519E-012	0	0.000000E+000
1	193.84053391	1.092519E-012	1.564252E-011	1	0.000000E+000
1	193.84064121	1.564252E-011	1.092519E-012	0	0.000000E+000
1	193.84155562	1.092519E-012	1.564252E-011	1	0.000000E+000
1	193.84170063	1.564252E-011	1.092519E-012	0	0.000000E+000
1	193.84237460	1.092519E-012	1.564252E-011	1	0.000000E+000
1	193.84266790	1.564252E-011	1.092519E-012	0	0.000000E+000
1	193.84385205	1.092519E-012	1.564252E-011	1	0.000000E+000
1	193.84417008	1.564252E-011	1.092519E-012	0	0.000000E+000
1	193.84424712	1.092519E-012	1.564252E-011	1	0.000000E+000
1	193.84444243	1.564252E-011	1.092519E-012	0	0.000000E+000
1	193.84462733	1.092519E-012	1.564252E-011	1	0.000000E+000
1	193.84471445	1.564252E-011	1.092519E-012	0	0.000000E+000
1	198.14012772	1.251356E-012	1.580136E-011	1	0.000000E+000
1	198.14012900	1.580136E-011	1.251356E-012	0	0.000000E+000
1	198.14035978	1.251356E-012	1.580136E-011	1	0.000000E+000
1	198.14042399	1.580136E-011	1.251356E-012	0	0.000000E+000
1	198.14136112	1.251356E-012	1.580136E-011	1	0.000000E+000
1	198.14194275	1.580136E-011	1.251356E-012	0	0.000000E+000
1	198.14213322	1.251356E-012	1.580136E-011	1	0.000000E+000
1	198.14225444	1.580136E-011	1.251356E-012	0	0.000000E+000
1	198.14238649	1.251356E-012	1.580136E-011	1	0.000000E+000
1	198.14243113	1.580136E-011	1.251356E-012	0	0.000000E+000
1	198.14251561	1.251356E-012	1.580136E-011	1	0.000000E+000
1	198.14273390	1.580136E-011	1.251356E-012	0	0.000000E+000
1	198.14304752	1.251356E-012	1.580136E-011	1	0.000000E+000
1	198.14312589	1.580136E-011	1.251356E-012	0	0.000000E+000
1	198.14456873	1.251356E-012	1.580136E-011	1	0.000000E+000
1	198.14478515	1.580136E-011	1.251356E-012	0	0.000000E+000
1	198.14505360	1.251356E-012	1.580136E-011	1	0.000000E+000
1	198.14522560	1.580136E-011	1.251356E-012	0	0.000000E+000
1	198.14571137	1.251356E-012	1.580136E-011	1	0.000000E+000
1	198.14574476	1.580136E-011	1.251356E-012	0	0.000000E+000
1	198.14743670	1.251356E-012	1.580136E-011	1	0.000000E+000
1	198.14751640	1.580136E-011	1.251356E-012	0	0.000000E+000
1	198.14824462	1.251356E-012	1.580136E-011	1	0.000000E+000
1	198.14827143	1.580136E-011	1.251356E-012	0	0.000000E+000
1	198.14866876	1.251356E-012	1.580136E-011	1	0.000000E+000
1	198.14868725	1.580136E-011	1.251356E-012	0	0.000000E+000
1	198.14972132	1.251356E-012	1.580136E-011	1	0.000000E+000
1	198.15020437	1.580136E-011	1.251356E-012	0	0.000000E+000
1	198.15030846	1.251356E-012	1.580136E-011	1	0.000000E+000
1	198.15038838	1.580136E-011	1.251356E-012	0	0.000000E+000
1	198.15039114	1.251356E-012	1.580136E-011	1	0.000000E+000
1	198.15046924	1.580136E-011	1.251356E-012	0	0.000000E+000
1	198.15128574	1.251356E-012	1.580136E-011	1	0.000000E+000
1	198.15133576	1.580136E-011	1.251356E-012	0	0.000000E+000
1	198.15160017	1.251356E-012	1.580136E-011	1	0.000000E+000
1	198.15177935	1.580136E-011	1.251356E-012	0	0.000000E+000
1	198.15185635	1.251356E-012	1.580136E-011	1	0.000000E+000
1	198.15204541	1.580136E-011	1.251356E-012	0	0.000000E+000
1	198.15340273	1.251356E-012	1.580136E-011	1	0.000000E+000
1	198.15364358	1.580136E-011	1.251356E-012	0	0.000000E+000
1	198.15472089	1.251356E-012	1.580136E-011	1	0.000000E+000
1	198.15472428	1.580136E-011	1.251356E-012	0	0.000000E+000
1	198.15615161	1.251356E-012	1.580136E-011	1	0.000000E+000
1	198.15618615	1.580136E-011	1.251356E-012	0	0.000000E+000
1	198.15708017	1.251356E-012	1.580136E-011	1	0.000000E+000
1	198.15718149	1.580136E-011	1.251356E-012	0	0.000000E+000
1	198.15835618	1.251356E-012	1.580136E-011	1	0.000000E+000
1	198.15860827	1.580136E-011	1.251356E-012	0	0.000000E+000
1	198.15875552	1.251356E-012	1.580136E-011	1	0.000000E+000
1	198.15879512	1.580136E-011	1.251356E-012	0	0.000000E+000
1	198.15894094	1.251356E-012	1.580136E-011	1	0.000000E+000
1	198.15902878	1.580136E-011	1.251356E-012	0	0.000000E+000
1	198.15997514	1.251356E-012	1.580136E-011	1	0.000000E+000
1	198.16000673	1.580136E-011	1.251356E-012	0	0.000000E+000
1	198.16159485	1.251356E-012	1.580136E-011	1	0.000000E+000
1	198.16169175	1.580136E-011	1.251356E-012	0	0.000000E+000
1	198.16342639	1.251356E-012	1.580136E-011	1	0.000000E+000
1	198.16350847	1.580136E-011	1.251356E-012	0	0.000000E+000
1	198.16401276	1.251356E-012	1.580136E-011	1	0.000000E+000
1	198.16409233	1.580136E-011	1.251356E-012	0	0.000000E+000
1	198.16798726	1.251356E-012	1.580136E-011	1	0.000000E+000
1	198.16814955	1.580136E-011	1.251356E-012	0	0.000000E+000
1	198.16895972	1.251356E-012	1.580136E-011	1	0.000000E+000
1	198.16903962	1.580136E-011	1.251356E-012	0	0.000000E+000
1	198.16911893	1.251356E-012	1.580136E-011	1	0.000000E+000
1	198.16920966	1.580136E-011	1.251356E-012	0	0.000000E+000
1	198.17170086	1.251356E-012	1.580136E-011	1	0.000000E+000
1	198.17173606	1.580136E-011	1.251356E-012	0	0.000000E+000
1	198.17411554	1.251356E-012	1.580136E-011	1	0.000000E+000
1	198.17420610	1.580136E-011	1.251356E-012	0	0.000000E+000
1	198.17623743	1.251356E-012	1.580136E-011	1	0.000000E+000
1	198.17630707	1.580136E-011	1.251356E-012	0	0.000000E+000
1	198.17732159	1.251356E-012	1.580136E-011	1	0.000000E+000
1	198.17740280	1.580136E-011	1.251356E-012	0	0.000000E+000
1	198.17777029	1.251356E-012	1.580136E-011	1	0.000000E+000
1	198.17801596	1.580136E-011	1.251356E-012	0	0.000000E+000
1	198.17981689	1.251356E-012	1.580136E-011	1	0.000000E+000
1	198.17985643	1.580136E-011	1.251356E-012	0	0.000000E+000
1	198.18764284	1.251356E-012	1.580136E-011	1	0.000000E+000
1	198.18772264	1.580136E-011	1.251356E-012	0	0.000000E+000
1	198.18774787	1.251356E-012	1.580136E-011	1	0.000000E+000
1	198.18799351	1.580136E-011	1.251356E-012	0	0.000000E+000
1	198.18875162	1.251356E-012	1.580136E-011	1	0.000000E+000
1	198.18897561	1.580136E-011	1.251356E-012	0	0.000000E+000
1	198.18910522	1.251356E-012	1.580136E-011	1	0.000000E+000
1	198.18912117	1.580136E-011	1.251356E-012	0	0.000000E+000
1	198.18919160	1.251356E-012	1.580136E-011	1	0.000000E+000
1	198.18934321	1.580136E-011	1.251356E-012	0	0.000000E+000
1	198.18966668	1.251356E-012	1.580136E-011	1	0.000000E+000
1	198.18991014	1.580136E-011	1.251356E-012	0	0.000000E+000
1	198.19014134	1.251356E-012	1.580136E-011	1	0.000000E+000
1	198.19024399	1.580136E-011	1.251356E-012	0	0.000000E+000
1	198.19030535	1.251356E-012	1.580136E-011	1	0.000000E+000
1	198.19039067	1.580136E-011	1.251356E-012	0	0.000000E+000
1	198.19231454	1.251356E-012	1.580136E-011	1	0.000000E+000
1	198.19244138	1.580136E-011	1.251356E-012	0	0.000000E+000
1	198.19265519	1.251356E-012	1.580136E-011	1	0.000000E+000
1	198.19277751	1.580136E-011	1.251356E-012	0	0.000000E+000
1	198.19957378	1.251356E-012	1.580136E-011	1	0.000000E+000
1	198.19966133	1.580136E-011	1.251356E-012	0	0.000000E+000
1	198.20112756	1.251356E-012	1.580136E-011	1	0.000000E+000
1	198.20137383	1.580136E-011	1.251356E-012	0	0.000000E+000
1	198.20185352	1.251356E-012	1.580136E-011	1	0.000000E+000
1	198.20189339	1.580136E-011	1.251356E-012	0	0.000000E+000
1	198.20250164	1.251356E-012	1.580136E-011	1	0.000000E+000
1	198.20250699	1.580136E-011	1.251356E-012	0	0.000000E+000
1	198.20371474	1.251356E-012	1.580136E-011	1	0.000000E+000
1	198.20384764	1.580136E-011	1.251356E-012	0	0.000000E+000
1	198.20674986	1.251356E-012	1.580136E-011	1	0.000000E+000
1	198.20699636	1.580136E-011	1.251356E-012	0	0.000000E+000
1	198.20775065	1.251356E-012	1.580136E-011	1	0.000000E+000
1	198.20851938	1.580136E-011	1.251356E-012	0	0.000000E+000
1	198.21071005	1.251356E-012	1.580136E-011	1	0.000000E+000
1	198.21079326	1.580136E-011	1.251356E-012	0	0.000000E+000
1	198.21213035	1.251356E-012	1.580136E-011	1	0.000000E+000
1	198.21217230	1.580136E-011	1.251356E-012	0	0.000000E+000
1	198.21231327	1.251356E-012	1.580136E-011	1	0.000000E+000
1	198.21240843	1.580136E-011	1.251356E-012	0	0.000000E+000
1	198.21321735	1.251356E-012	1.580136E-011	1	0.000000E+000
1	198.21343820	1.580136E-011	1.251356E-012	0	0.000000E+000
1	198.21464555	1.251356E-012	1.580136E-011	1	0.000000E+000
1	198.21474567	1.580136E-011	1.251356E-012	0	0.000000E+000
1	198.21482381	1.251356E-012	1.580136E-011	1	0.000000E+000
1	198.21516061	1.580136E-011	1.251356E-012	0	0.000000E+000
1	198.21608729	1.251356E-012	1.580136E-011	1	0.000000E+000
1	198.21614947	1.580136E-011	1.251356E-012	0	0.000000E+000
1	198.21715807	1.251356E-012	1.580136E-011	1	0.000000E+000
1	198.21757870	1.580136E-011	1.251356E-012	0	0.000000E+000
1	198.22028613	1.251356E-012	1.580136E-011	1	0.000000E+000
1	198.22055763	1.580136E-011	1.251356E-012	0	0.000000E+000
1	198.22141358	1.251356E-012	1.580136E-011	1	0.000000E+000
1	198.22146930	1.580136E-011	1.251356E-012	0	0.000000E+000
1	198.22327785	1.251356E-012	1.580136E-011	1	0.000000E+000
1	198.22335643	1.580136E-011	1.251356E-012	0	0.000000E+000
1	198.22363117	1.251356E-012	1.580136E-011	1	0.000000E+000
1	198.22367569	1.580136E-011	1.251356E-012	0	0.000000E+000
1	201.91982743	1.250293E-012	1.580029E-011	1	0.000000E+000
1	201.91985998	1.580029E-011	1.250293E-012	0	0.000000E+000
1	201.91996112	1.250293E-012	1.580029E-011	1	0.000000E+000
1	201.92003161	1.580029E-011	1.250293E-012	0	0.000000E+000
1	201.92013364	1.250293E-012	1.580029E-011	1	0.000000E+000
1	201.92026068	1.580029E-011	1.250293E-012	0	0.000000E+000
1	201.92050726	1.250293E-012	1.580029E-011	1	0.000000E+000
1	201.92056287	1.580029E-011	1.250293E-012	0	0.000000E+000
1	201.92074349	1.250293E-012	1.580029E-011	1	0.000000E+000
1	201.92080724	1.580029E-011	1.250293E-012	0	0.000000E+000
1	201.92212084	1.250293E-012	1.580029E-011	1	0.000000E+000
1	201.92227169	1.580029E-011	1.250293E-012	0	0.000000E+000
1	201.92293141	1.250293E-012	1.580029E-011	1	0.000000E+000
1	201.92294094	1.580029E-011	1.250293E-012	0	0.000000E+000
1	201.92340292	1.250293E-012	1.580029E-011	1	0.000000E+000
1	201.92358586	1.580029E-011	1.250293E-012	0	0.000000E+000
1	201.92565994	1.250293E-012	1.580029E-011	1	0.000000E+000
1	201.92566459	1.580029E-011	1.250293E-012	0	0.000000E+000
1	201.93049026	1.250293E-012	1.580029E-011	1	0.000000E+000
1	201.93056234	1.580029E-011	1.250293E-012	0	0.000000E+000
1	201.93117415	1.250293E-012	1.580029E-011	1	0.000000E+000
1	201.93179395	1.580029E-011	1.250293E-012	0	0.000000E+000
[truncated: 114,815 more chars]
