# Supplementary material for: Ancestral acetylcholine receptor β-subunit forms homopentamers that prime before opening spontaneously
Source: eLife. 2022 Jul 4;11:e76504. doi: 10.7554/eLife.76504 (PMC9365395; doi:10.7554/eLife.76504)
Supplement: Figure 4—source data 1. — Detected single-channel event durations of spontaneously opening βAnc homomers in the absence (agonist-free) and presence of increasing concentrations of acetylcholine (ACh; 10 µM, 30 µM, 60 µM, and 100 µM) or 2-[(2,6-dimethylphenyl)amino]-N,N,N-trimethyl-2-oxoethaniminium chloride (QX-222; QX; 10 µM, 30 µM, 60 µM, and 100µM). Compressed file includes 27 TAC 4.3.3 event files (*.evt format) of the single-channel detections for the three recordings for each condition (fileA, fileB, and fileC in each case) in the presented kinetic analysis, as well as the associated R scripts (*.txt format) for defining and sorting bursts. [file elife-76504-fig4-data1.zip › F4-SD1/Source Data - Figure 4/Figure4_QX100uM_fileC.evt]

5
File
Acquire	D:\Data\Christian\2-81Homomer Project\QX222 Block\100uM - 120mV - QX-222\19-03-13-BAnc81Homomer_BRBS-PQX-222-100OOPS-120mV-17.acquire	0	
Sweeps
1	224.727696	0.000000	0.364199	0.0000000E+000	0.0000000E+000	
Segments
1	481	0.000000	0.364199	0.442751	0.544638	2.160523	2.860459	2.948887	3.068174	3.197268	3.796502	3.830508	4.023899	4.078352	5.134417	6.514580	6.794774	7.159291	7.277857	7.289616	7.420586	7.432896	8.072840	8.076048	8.285837	8.338192	8.590870	8.733423	8.834073	9.486384	9.690011	10.582121	10.691771	10.697488	10.886794	11.631316	11.761105	11.893588	12.138281	12.139280	12.211669	12.598679	14.365273	14.713535	14.907390	14.957328	15.134014	15.153936	15.276528	15.481163	15.716686	15.743760	15.873315	17.062300	17.199911	17.548941	17.674785	17.868669	18.356179	18.365200	18.446107	18.566273	18.785244	18.966671	19.097730	19.190638	19.386809	19.592568	20.024305	20.754504	21.238764	21.308890	21.549217	21.645073	21.901860	21.904144	21.979272	22.110093	22.263414	22.399159	22.669666	22.936769	23.052448	24.817558	25.174198	25.355575	25.572942	25.629808	25.885218	25.904709	26.852583	29.012182	29.407495	29.870313	29.992502	30.155592	30.355009	30.861615	31.310038	31.341328	31.568124	31.603472	31.992211	31.996688	32.284801	33.536947	33.642483	33.700624	34.288625	34.315471	34.827783	35.017114	35.301760	35.491082	35.639472	35.666704	35.894842	36.078558	36.179213	36.193426	36.642978	36.666925	36.843413	36.900143	37.026891	37.165210	37.328319	37.583975	37.700131	39.045819	39.146406	39.205648	39.348071	39.471538	39.591283	39.598864	39.758425	39.795472	39.955254	40.005379	40.258532	40.327859	40.474182	40.549362	40.820584	40.882871	40.985620	43.231486	43.344725	43.593617	43.842543	43.858704	44.146598	44.186384	44.411552	44.691634	44.865011	45.014107	45.345715	45.366032	45.951682	45.955856	46.049070	46.086928	46.577462	48.043938	48.180686	48.184080	48.517418	48.577296	49.333535	49.475642	49.734952	49.768857	49.869487	49.888016	50.237075	50.355520	50.459147	50.677283	50.973410	51.002128	51.223867	52.822518	52.940298	53.665854	53.766501	53.916752	54.017034	54.163888	54.326071	54.377777	54.590023	54.713332	55.466205	55.530074	55.703432	55.790519	55.890995	55.917328	56.577058	56.907825	57.017375	57.378828	57.496416	57.590581	57.740008	57.993602	58.131177	58.171171	58.271968	58.374824	58.589394	58.604304	58.689660	59.055237	59.402972	59.456272	60.947388	60.979316	61.144164	61.160208	62.097078	62.143248	63.555761	63.585040	64.058612	64.213585	64.440179	64.528295	64.950440	64.961296	65.402403	65.420048	65.576218	65.621309	65.726453	65.783987	65.884245	66.951539	67.098088	67.252785	67.356107	67.852340	68.147879	68.172560	68.292334	68.328968	68.429516	68.486755	68.586949	68.855720	68.959937	68.961443	69.145490	69.179841	70.092412	70.221721	70.322177	70.335248	70.429938	70.490085	70.689263	70.816461	71.201535	71.650507	71.795070	71.842576	72.119741	72.170256	72.367713	72.432400	72.618975	72.722374	72.822939	73.029220	73.129941	73.171553	73.271670	73.288910	73.666250	73.677584	73.790550	73.850307	74.130378	74.359105	74.592976	74.712525	74.826563	74.857232	74.954062	75.429615	75.529778	75.591493	75.692381	76.299771	76.473796	76.495632	76.555949	76.697492	76.851315	77.974302	78.259006	78.265104	78.361538	78.512558	78.657943	79.193254	80.173197	81.967202	82.164604	82.241725	82.624046	83.087030	83.767361	83.770128	83.880480	83.910649	84.056582	84.119228	84.322586	84.453545	84.553857	84.564702	84.736399	84.759180	85.114924	85.146384	85.331358	85.342992	85.475932	86.466100	87.071015	87.374033	87.595927	88.045341	88.195029	89.355338	90.254076	90.258192	90.322908	90.323728	90.693214	90.771091	90.985962	91.088709	91.593692	91.659624	91.764254	91.765520	91.862728	91.896592	92.022300	92.137897	92.562613	92.704876	92.806170	92.875534	93.095117	93.227020	94.752116	94.913605	95.102194	95.138324	95.379550	95.435536	95.540909	95.642828	96.062663	96.926498	97.041030	97.073936	97.236427	97.270544	97.353047	97.504807	97.677037	97.768684	98.128054	98.137414	98.377702	98.384656	98.480197	99.167697	99.677507	99.763843	99.864765	100.240146	100.646319	100.812349	100.939614	100.992457	101.267360	101.268240	101.353631	101.731719	102.102392	102.120208	102.630415	102.660790	102.806557	103.272901	103.373790	104.843299	105.183677	105.200400	105.266063	105.335500	105.919442	105.940450	106.937707	107.805500	108.049862	108.083984	108.343629	108.402301	108.606265	108.608272	108.738954	108.769384	108.899979	109.683106	109.783482	109.808511	110.401896	111.494609	111.668898	111.688464	114.433562	114.440976	114.677547	114.741900	114.842049	115.049145	115.300633	117.051246	117.151546	117.357499	117.903961	118.107022	118.297030	118.419372	119.336770	119.520581	119.668472	119.772101	119.983353	120.011536	120.064936	120.313761	121.163593	121.241512	121.361221	121.387792	121.497437	122.888428	123.126360	123.157264	123.751217	123.813446	123.986497	124.036635	124.569013	124.599056	124.842907	124.911898	125.012530	125.057808	125.292738	125.319952	125.702910	125.980747	126.153592	126.202969	126.303609	126.628800	126.750980	126.761744	126.989103	127.353578	127.453600	129.094151	129.304636	129.317648	129.453839	129.723200	129.823719	130.063583	130.164147	130.446658	130.889273	130.890512	131.059258	131.087120	131.137599	131.152656	131.543095	131.545872	131.635960	131.676944	132.159480	132.242940	132.343175	132.397840	132.580212	132.659107	132.765572	133.007537	133.107976	133.118736	133.174723	133.231241	133.331934	133.413242	133.551613	133.619582	133.853511	133.951745	134.052079	134.669726	134.840837	134.965599	135.154387	135.536945	135.747377	135.805712	135.914949	135.936784	136.025392	136.067856	136.433527	136.497836	136.984851	137.093478	137.858810	137.910349	138.013419	138.033936	138.124832	138.167103	138.404153	138.438009	138.793918	138.820368	139.089491	139.148048	139.318413	139.344656	140.154766	140.196624	140.468693	140.524304	140.777755	140.786448	141.177451	141.179664	141.514700	141.572880	142.584255	142.621456	142.943067	142.949136	143.204864	143.211280	143.744364	144.603523	144.703644	144.718608	144.794904	144.900137	145.582327	145.636112	145.732891	145.975363	146.162853	146.238969	146.339237	146.357008	146.460926	146.500760	146.601189	146.790764	146.924736	146.946832	147.079100	147.251338	147.382907	147.405584	147.783360	147.798800	148.397374	148.510118	148.902291	149.045704	149.238318	149.240592	149.300792	149.377471	150.213574	150.223632	150.334651	150.490799	150.981364	151.010064	151.120780	151.301888	151.528467	151.560057	151.793419	151.926635	152.262691	152.320784	152.519034	152.750854	153.212388	153.240775	153.546095	153.565968	153.690560	153.697040	153.755120	153.793046	154.998347	155.007760	155.176059	155.284402	155.484552	155.712088	155.812334	155.859728	155.994239	156.232653	156.332788	156.849639	156.965974	157.202219	157.465996	157.498128	157.804030	157.855561	157.955584	158.522957	158.623216	158.677776	158.793303	158.808848	159.168944	159.202064	159.659109	159.706832	161.074187	161.358077	161.458906	161.623260	162.035895	162.085648	162.226092	162.406674	162.953523	163.251547	163.351935	163.396368	163.455578	163.673339	164.326951	164.379408	164.464642	164.510480	164.603398	164.641552	164.735661	164.772624	164.890067	165.131479	165.287013	165.296912	165.372212	165.542111	165.921481	166.041192	166.141222	166.148880	166.477684	166.542096	166.648588	166.841283	166.952468	167.000848	167.345349	167.428650	167.788506	167.905185	168.047868	168.072876	168.173482	168.358090	169.709234	169.753360	170.615713	170.670864	171.626889	171.653904	172.398646	172.517120	173.014778	173.327398	173.465197	173.488912	173.542485	173.614619	173.715262	173.751056	174.819725	174.879108	175.466304	175.520528	175.581574	175.586064	175.969367	175.979280	176.708800	176.791993	177.274831	177.630851	177.731013	178.118470	178.485593	178.741377	178.841596	178.904388	179.324315	179.483188	179.642077	179.964358	180.144789	180.580712	180.681379	181.119307	181.289678	181.400767	181.541330	182.145561	182.245897	182.273522	182.390196	182.515460	182.664572	182.729488	183.244264	183.253776	183.381892	183.496101	184.174462	184.236816	184.314930	184.367888	184.494417	184.498960	184.889821	184.926526	185.047743	185.189293	185.456194	185.482000	185.809629	185.809680	186.097326	186.241762	186.867151	186.867650	187.320714	187.332413	187.884953	187.906832	187.983656	188.037904	188.516832	188.562192	188.706593	188.827618	188.988453	189.060068	189.604655	189.622080	189.736349	189.741840	190.078084	190.136482	190.260443	191.346859	191.535533	191.765045	191.960004	191.970064	192.113723	192.166672	192.280756	192.297744	192.686408	192.716573	192.853884	192.887568	193.640946	193.674000	193.728506	194.068544	194.643941	194.657040	194.710283	194.755539	194.963343	194.984720	195.993092	196.033296	196.456197	196.602800	196.702992	196.794305	197.322963	197.644018	197.833516	197.868304	198.033087	198.064912	198.136206	198.226453	198.574650	198.647726	198.780726	198.828912	198.929084	198.982416	199.525051	199.775244	199.935507	200.060426	200.161079	200.185055	200.309452	200.358672	200.432699	200.489744	201.210081	201.210640	201.300555	201.437230	202.116243	202.128144	203.433002	203.438864	203.671306	203.701008	204.689525	204.767049	205.163749	205.456996	205.557208	206.108776	206.227256	207.021449	207.124999	207.545473	207.671203	207.698704	207.773980	207.829776	207.890267	208.220071	208.437921	208.485136	208.836072	208.878352	209.073623	209.160506	209.261421	209.284769	209.390010	209.528919	210.256575	210.320144	210.390224	210.451216	210.511118	210.692563	210.857599	211.177919	211.303592	211.676422	211.923545	212.103711	212.204630	212.429774	212.530635	212.891943	213.250255	213.269264	213.452559	213.465872	213.908607	213.990004	214.560469	214.605532	214.751885	214.776592	214.840908	214.852285	214.973318	215.038736	215.172720	216.831356	216.950107	217.244883	217.417683	217.710869	217.899633	217.967775	218.067840	218.118928	218.198925	218.293925	218.394875	218.551816	218.696834	218.708752	218.766441	218.774288	218.884392	218.935111	219.334630	220.185147	220.313989	220.370644	220.730648	220.922057	221.022574	221.068048	221.174606	221.199120	221.258260	221.264196	221.364750	221.661813	221.939531	221.985552	222.301179	222.313232	222.364172	222.378768	222.498359	222.509840	222.820503	223.055220	223.157048	223.188367	223.289074	223.296272	223.421817	223.427344	223.809869	223.820560	224.273449	224.509471	224.727696	
Events
1	0.02803355	4.885958E-012	1.885596E-011	1	0.000000E+000
1	0.02803500	1.885596E-011	4.885958E-012	0	0.000000E+000
1	0.02803700	4.885958E-012	1.885596E-011	1	0.000000E+000
1	0.02808888	1.885596E-011	4.885958E-012	0	0.000000E+000
1	0.03006662	4.885958E-012	1.885596E-011	1	0.000000E+000
1	0.03011251	1.885596E-011	4.885958E-012	0	0.000000E+000
1	0.03040718	4.885958E-012	1.885596E-011	1	0.000000E+000
1	0.03044513	1.885596E-011	4.885958E-012	0	0.000000E+000
1	0.03532451	4.885958E-012	1.885596E-011	1	0.000000E+000
1	0.03537851	1.885596E-011	4.885958E-012	0	0.000000E+000
1	0.03747482	4.885958E-012	1.885596E-011	1	0.000000E+000
1	0.03750321	1.885596E-011	4.885958E-012	0	0.000000E+000
1	0.03751381	4.885958E-012	1.885596E-011	1	0.000000E+000
1	0.03759904	1.885596E-011	4.885958E-012	0	0.000000E+000
1	0.04042533	4.885958E-012	1.885596E-011	1	0.000000E+000
1	0.04049025	1.885596E-011	4.885958E-012	0	0.000000E+000
1	0.04067999	4.885958E-012	1.885596E-011	1	0.000000E+000
1	0.04102189	1.885596E-011	4.885958E-012	0	0.000000E+000
1	0.04146126	4.885958E-012	1.885596E-011	1	0.000000E+000
1	0.04148522	1.885596E-011	4.885958E-012	0	0.000000E+000
1	0.04366916	4.885958E-012	1.885596E-011	1	0.000000E+000
1	0.04384271	1.885596E-011	4.885958E-012	0	0.000000E+000
1	0.04469321	4.885958E-012	1.885596E-011	1	0.000000E+000
1	0.04487210	1.885596E-011	4.885958E-012	0	0.000000E+000
1	0.04492969	4.885958E-012	1.885596E-011	1	0.000000E+000
1	0.04505901	1.885596E-011	4.885958E-012	0	0.000000E+000
1	0.04636157	4.885958E-012	1.885596E-011	1	0.000000E+000
1	0.04640712	1.885596E-011	4.885958E-012	0	0.000000E+000
1	0.04952927	4.885958E-012	1.885596E-011	1	0.000000E+000
1	0.04962160	1.885596E-011	4.885958E-012	0	0.000000E+000
1	0.05017199	4.885958E-012	1.885596E-011	1	0.000000E+000
1	0.05051690	1.885596E-011	4.885958E-012	0	0.000000E+000
1	0.05150739	4.885958E-012	1.885596E-011	1	0.000000E+000
1	0.05178689	1.885596E-011	4.885958E-012	0	0.000000E+000
1	0.05243592	4.885958E-012	1.885596E-011	1	0.000000E+000
1	0.05256788	1.885596E-011	4.885958E-012	0	0.000000E+000
1	0.05259824	4.885958E-012	1.885596E-011	1	0.000000E+000
1	0.05269923	1.885596E-011	4.885958E-012	0	0.000000E+000
1	0.05300936	4.885958E-012	1.885596E-011	1	0.000000E+000
1	0.05333410	1.885596E-011	4.885958E-012	0	0.000000E+000
1	0.05407428	4.885958E-012	1.885596E-011	1	0.000000E+000
1	0.05412538	1.885596E-011	4.885958E-012	0	0.000000E+000
1	0.05565374	4.885958E-012	1.885596E-011	1	0.000000E+000
1	0.05578713	1.885596E-011	4.885958E-012	0	0.000000E+000
1	0.05708787	4.885958E-012	1.885596E-011	1	0.000000E+000
1	0.05713310	1.885596E-011	4.885958E-012	0	0.000000E+000
1	0.05896699	4.885958E-012	1.885596E-011	1	0.000000E+000
1	0.05900770	1.885596E-011	4.885958E-012	0	0.000000E+000
1	0.06040506	4.885958E-012	1.885596E-011	1	0.000000E+000
1	0.06080746	1.885596E-011	4.885958E-012	0	0.000000E+000
1	0.06167244	4.885958E-012	1.885596E-011	1	0.000000E+000
1	0.06196373	1.885596E-011	4.885958E-012	0	0.000000E+000
1	0.06238954	4.885958E-012	1.885596E-011	1	0.000000E+000
1	0.06267314	1.885596E-011	4.885958E-012	0	0.000000E+000
1	0.06276851	4.885958E-012	1.885596E-011	1	0.000000E+000
1	0.06296759	1.885596E-011	4.885958E-012	0	0.000000E+000
1	0.06704541	4.885958E-012	1.885596E-011	1	0.000000E+000
1	0.06721253	1.885596E-011	4.885958E-012	0	0.000000E+000
1	0.06782647	4.885958E-012	1.885596E-011	1	0.000000E+000
1	0.06791660	1.885596E-011	4.885958E-012	0	0.000000E+000
1	0.06801340	4.885958E-012	1.885596E-011	1	0.000000E+000
1	0.06821402	1.885596E-011	4.885958E-012	0	0.000000E+000
1	0.06849072	4.885958E-012	1.885596E-011	1	0.000000E+000
1	0.06863635	1.885596E-011	4.885958E-012	0	0.000000E+000
1	0.06869486	4.885958E-012	1.885596E-011	1	0.000000E+000
1	0.06876244	1.885596E-011	4.885958E-012	0	0.000000E+000
1	0.06963671	4.885958E-012	1.885596E-011	1	0.000000E+000
1	0.06975503	1.885596E-011	4.885958E-012	0	0.000000E+000
1	0.06991117	4.885958E-012	1.885596E-011	1	0.000000E+000
1	0.07005741	1.885596E-011	4.885958E-012	0	0.000000E+000
1	0.07075521	4.885958E-012	1.885596E-011	1	0.000000E+000
1	0.07083044	1.885596E-011	4.885958E-012	0	0.000000E+000
1	0.07118322	4.885958E-012	1.885596E-011	1	0.000000E+000
1	0.07125212	1.885596E-011	4.885958E-012	0	0.000000E+000
1	0.07133005	4.885958E-012	1.885596E-011	1	0.000000E+000
1	0.07202952	1.885596E-011	4.885958E-012	0	0.000000E+000
1	0.07281182	4.885958E-012	1.885596E-011	1	0.000000E+000
1	0.07301606	1.885596E-011	4.885958E-012	0	0.000000E+000
1	0.07392348	4.885958E-012	1.885596E-011	1	0.000000E+000
1	0.07397240	1.885596E-011	4.885958E-012	0	0.000000E+000
1	0.07406380	4.885958E-012	1.885596E-011	1	0.000000E+000
1	0.07424445	1.885596E-011	4.885958E-012	0	0.000000E+000
1	0.07487049	4.885958E-012	1.885596E-011	1	0.000000E+000
1	0.07500257	1.885596E-011	4.885958E-012	0	0.000000E+000
1	0.07559245	4.885958E-012	1.885596E-011	1	0.000000E+000
1	0.07593890	1.885596E-011	4.885958E-012	0	0.000000E+000
1	0.07871963	4.885958E-012	1.885596E-011	1	0.000000E+000
1	0.07901876	1.885596E-011	4.885958E-012	0	0.000000E+000
1	0.07932074	4.885958E-012	1.885596E-011	1	0.000000E+000
1	0.07944019	1.885596E-011	4.885958E-012	0	0.000000E+000
1	0.08175419	4.885958E-012	1.885596E-011	1	0.000000E+000
1	0.08188512	1.885596E-011	4.885958E-012	0	0.000000E+000
1	0.08244182	4.885958E-012	1.885596E-011	1	0.000000E+000
1	0.08250474	1.885596E-011	4.885958E-012	0	0.000000E+000
1	0.08697873	4.885958E-012	1.885596E-011	1	0.000000E+000
1	0.08703226	1.885596E-011	4.885958E-012	0	0.000000E+000
1	0.08724571	4.885958E-012	1.885596E-011	1	0.000000E+000
1	0.08735133	1.885596E-011	4.885958E-012	0	0.000000E+000
1	0.08736272	4.885958E-012	1.885596E-011	1	0.000000E+000
1	0.08758937	1.885596E-011	4.885958E-012	0	0.000000E+000
1	0.08928771	4.885958E-012	1.885596E-011	1	0.000000E+000
1	0.08967324	1.885596E-011	4.885958E-012	0	0.000000E+000
1	0.09016410	4.885958E-012	1.885596E-011	1	0.000000E+000
1	0.09033022	1.885596E-011	4.885958E-012	0	0.000000E+000
1	0.09301849	4.885958E-012	1.885596E-011	1	0.000000E+000
1	0.09313584	1.885596E-011	4.885958E-012	0	0.000000E+000
1	0.09320476	4.885958E-012	1.885596E-011	1	0.000000E+000
1	0.09323427	1.885596E-011	4.885958E-012	0	0.000000E+000
1	0.09395325	4.885958E-012	1.885596E-011	1	0.000000E+000
1	0.09413685	1.885596E-011	4.885958E-012	0	0.000000E+000
1	0.09477690	4.885958E-012	1.885596E-011	1	0.000000E+000
1	0.09490304	1.885596E-011	4.885958E-012	0	0.000000E+000
1	0.09516949	4.885958E-012	1.885596E-011	1	0.000000E+000
1	0.09520771	1.885596E-011	4.885958E-012	0	0.000000E+000
1	0.09574695	4.885958E-012	1.885596E-011	1	0.000000E+000
1	0.09580006	1.885596E-011	4.885958E-012	0	0.000000E+000
1	0.09611817	4.885958E-012	1.885596E-011	1	0.000000E+000
1	0.09614798	1.885596E-011	4.885958E-012	0	0.000000E+000
1	0.09618629	4.885958E-012	1.885596E-011	1	0.000000E+000
1	0.09622034	1.885596E-011	4.885958E-012	0	0.000000E+000
1	0.09675709	4.885958E-012	1.885596E-011	1	0.000000E+000
1	0.09712732	1.885596E-011	4.885958E-012	0	0.000000E+000
1	0.10061269	4.885958E-012	1.885596E-011	1	0.000000E+000
1	0.10073752	1.885596E-011	4.885958E-012	0	0.000000E+000
1	0.10363666	4.885958E-012	1.885596E-011	1	0.000000E+000
1	0.10389194	1.885596E-011	4.885958E-012	0	0.000000E+000
1	0.10477176	4.885958E-012	1.885596E-011	1	0.000000E+000
1	0.10494111	1.885596E-011	4.885958E-012	0	0.000000E+000
1	0.10704680	4.885958E-012	1.885596E-011	1	0.000000E+000
1	0.10731928	1.885596E-011	4.885958E-012	0	0.000000E+000
1	0.10786428	4.885958E-012	1.885596E-011	1	0.000000E+000
1	0.10795749	1.885596E-011	4.885958E-012	0	0.000000E+000
1	0.11073637	4.885958E-012	1.885596E-011	1	0.000000E+000
1	0.11100077	1.885596E-011	4.885958E-012	0	0.000000E+000
1	0.11174839	4.885958E-012	1.885596E-011	1	0.000000E+000
1	0.11178672	1.885596E-011	4.885958E-012	0	0.000000E+000
1	0.11203612	4.885958E-012	1.885596E-011	1	0.000000E+000
1	0.11208922	1.885596E-011	4.885958E-012	0	0.000000E+000
1	0.11239448	4.885958E-012	1.885596E-011	1	0.000000E+000
1	0.11257395	1.885596E-011	4.885958E-012	0	0.000000E+000
1	0.11358817	4.885958E-012	1.885596E-011	1	0.000000E+000
1	0.11365508	1.885596E-011	4.885958E-012	0	0.000000E+000
1	0.11413528	4.885958E-012	1.885596E-011	1	0.000000E+000
1	0.11434400	1.885596E-011	4.885958E-012	0	0.000000E+000
1	0.11471055	4.885958E-012	1.885596E-011	1	0.000000E+000
1	0.11474925	1.885596E-011	4.885958E-012	0	0.000000E+000
1	0.11859376	4.885958E-012	1.885596E-011	1	0.000000E+000
1	0.11875341	1.885596E-011	4.885958E-012	0	0.000000E+000
1	0.11964949	4.885958E-012	1.885596E-011	1	0.000000E+000
1	0.11971861	1.885596E-011	4.885958E-012	0	0.000000E+000
1	0.12045349	4.885958E-012	1.885596E-011	1	0.000000E+000
1	0.12068909	1.885596E-011	4.885958E-012	0	0.000000E+000
1	0.12310124	4.885958E-012	1.885596E-011	1	0.000000E+000
1	0.12334282	1.885596E-011	4.885958E-012	0	0.000000E+000
1	0.12476456	4.885958E-012	1.885596E-011	1	0.000000E+000
1	0.12477747	1.885596E-011	4.885958E-012	0	0.000000E+000
1	0.12605945	4.885958E-012	1.885596E-011	1	0.000000E+000
1	0.12623887	1.885596E-011	4.885958E-012	0	0.000000E+000
1	0.12646395	4.885958E-012	1.885596E-011	1	0.000000E+000
1	0.12666095	1.885596E-011	4.885958E-012	0	0.000000E+000
1	0.12722811	4.885958E-012	1.885596E-011	1	0.000000E+000
1	0.12725696	1.885596E-011	4.885958E-012	0	0.000000E+000
1	0.12772178	4.885958E-012	1.885596E-011	1	0.000000E+000
1	0.12782402	1.885596E-011	4.885958E-012	0	0.000000E+000
1	0.13096434	4.885958E-012	1.885596E-011	1	0.000000E+000
1	0.13109169	1.885596E-011	4.885958E-012	0	0.000000E+000
1	0.13119445	4.885958E-012	1.885596E-011	1	0.000000E+000
1	0.13129452	1.885596E-011	4.885958E-012	0	0.000000E+000
1	0.13133614	4.885958E-012	1.885596E-011	1	0.000000E+000
1	0.13166423	1.885596E-011	4.885958E-012	0	0.000000E+000
1	0.13216791	4.885958E-012	1.885596E-011	1	0.000000E+000
1	0.13223367	1.885596E-011	4.885958E-012	0	0.000000E+000
1	0.13281707	4.885958E-012	1.885596E-011	1	0.000000E+000
1	0.13302164	1.885596E-011	4.885958E-012	0	0.000000E+000
1	0.13556140	4.885958E-012	1.885596E-011	1	0.000000E+000
1	0.13561745	1.885596E-011	4.885958E-012	0	0.000000E+000
1	0.13818297	4.885958E-012	1.885596E-011	1	0.000000E+000
1	0.13820914	1.885596E-011	4.885958E-012	0	0.000000E+000
1	0.13932721	4.885958E-012	1.885596E-011	1	0.000000E+000
1	0.13940533	1.885596E-011	4.885958E-012	0	0.000000E+000
1	0.13947988	4.885958E-012	1.885596E-011	1	0.000000E+000
1	0.13972559	1.885596E-011	4.885958E-012	0	0.000000E+000
1	0.14118336	4.885958E-012	1.885596E-011	1	0.000000E+000
1	0.14126658	1.885596E-011	4.885958E-012	0	0.000000E+000
1	0.14136736	4.885958E-012	1.885596E-011	1	0.000000E+000
1	0.14138939	1.885596E-011	4.885958E-012	0	0.000000E+000
1	0.14200667	4.885958E-012	1.885596E-011	1	0.000000E+000
1	0.14210790	1.885596E-011	4.885958E-012	0	0.000000E+000
1	0.14235524	4.885958E-012	1.885596E-011	1	0.000000E+000
1	0.14252313	1.885596E-011	4.885958E-012	0	0.000000E+000
1	0.14483939	4.885958E-012	1.885596E-011	1	0.000000E+000
1	0.14512835	1.885596E-011	4.885958E-012	0	0.000000E+000
1	0.14573153	4.885958E-012	1.885596E-011	1	0.000000E+000
1	0.14574307	1.885596E-011	4.885958E-012	0	0.000000E+000
1	0.14584427	4.885958E-012	1.885596E-011	1	0.000000E+000
1	0.14593064	1.885596E-011	4.885958E-012	0	0.000000E+000
1	0.14709382	4.885958E-012	1.885596E-011	1	0.000000E+000
1	0.14739950	1.885596E-011	4.885958E-012	0	0.000000E+000
1	0.14806243	4.885958E-012	1.885596E-011	1	0.000000E+000
1	0.14822038	1.885596E-011	4.885958E-012	0	0.000000E+000
1	0.14832551	4.885958E-012	1.885596E-011	1	0.000000E+000
1	0.14874087	1.885596E-011	4.885958E-012	0	0.000000E+000
1	0.15008294	4.885958E-012	1.885596E-011	1	0.000000E+000
1	0.15019579	1.885596E-011	4.885958E-012	0	0.000000E+000
1	0.15299814	4.885958E-012	1.885596E-011	1	0.000000E+000
1	0.15325519	1.885596E-011	4.885958E-012	0	0.000000E+000
1	0.15357565	4.885958E-012	1.885596E-011	1	0.000000E+000
1	0.15369439	1.885596E-011	4.885958E-012	0	0.000000E+000
1	0.15419286	4.885958E-012	1.885596E-011	1	0.000000E+000
1	0.15445900	1.885596E-011	4.885958E-012	0	0.000000E+000
1	0.15458636	4.885958E-012	1.885596E-011	1	0.000000E+000
1	0.15478412	1.885596E-011	4.885958E-012	0	0.000000E+000
1	0.15484444	4.885958E-012	1.885596E-011	1	0.000000E+000
1	0.15499904	1.885596E-011	4.885958E-012	0	0.000000E+000
1	0.15534756	4.885958E-012	1.885596E-011	1	0.000000E+000
1	0.15536513	1.885596E-011	4.885958E-012	0	0.000000E+000
1	0.15626789	4.885958E-012	1.885596E-011	1	0.000000E+000
1	0.15633123	1.885596E-011	4.885958E-012	0	0.000000E+000
1	0.15636234	4.885958E-012	1.885596E-011	1	0.000000E+000
1	0.15643081	1.885596E-011	4.885958E-012	0	0.000000E+000
1	0.15676647	4.885958E-012	1.885596E-011	1	0.000000E+000
1	0.15697893	1.885596E-011	4.885958E-012	0	0.000000E+000
1	0.15814652	4.885958E-012	1.885596E-011	1	0.000000E+000
1	0.15823525	1.885596E-011	4.885958E-012	0	0.000000E+000
1	0.16018968	4.885958E-012	1.885596E-011	1	0.000000E+000
1	0.16019701	1.885596E-011	4.885958E-012	0	0.000000E+000
1	0.16038516	4.885958E-012	1.885596E-011	1	0.000000E+000
1	0.16044907	1.885596E-011	4.885958E-012	0	0.000000E+000
1	0.16201274	4.885958E-012	1.885596E-011	1	0.000000E+000
1	0.16212118	1.885596E-011	4.885958E-012	0	0.000000E+000
1	0.16242855	4.885958E-012	1.885596E-011	1	0.000000E+000
1	0.16248282	1.885596E-011	4.885958E-012	0	0.000000E+000
1	0.16355738	4.885958E-012	1.885596E-011	1	0.000000E+000
1	0.16361827	1.885596E-011	4.885958E-012	0	0.000000E+000
1	0.16393075	4.885958E-012	1.885596E-011	1	0.000000E+000
1	0.16394772	1.885596E-011	4.885958E-012	0	0.000000E+000
1	0.16438874	4.885958E-012	1.885596E-011	1	0.000000E+000
1	0.16451185	1.885596E-011	4.885958E-012	0	0.000000E+000
1	0.16859726	4.885958E-012	1.885596E-011	1	0.000000E+000
1	0.16873251	1.885596E-011	4.885958E-012	0	0.000000E+000
1	0.16967837	4.885958E-012	1.885596E-011	1	0.000000E+000
1	0.16977889	1.885596E-011	4.885958E-012	0	0.000000E+000
1	0.17019399	4.885958E-012	1.885596E-011	1	0.000000E+000
1	0.17023172	1.885596E-011	4.885958E-012	0	0.000000E+000
1	0.17140358	4.885958E-012	1.885596E-011	1	0.000000E+000
1	0.17142294	1.885596E-011	4.885958E-012	0	0.000000E+000
1	0.17176653	4.885958E-012	1.885596E-011	1	0.000000E+000
1	0.17193707	1.885596E-011	4.885958E-012	0	0.000000E+000
1	0.17201567	4.885958E-012	1.885596E-011	1	0.000000E+000
1	0.17220790	1.885596E-011	4.885958E-012	0	0.000000E+000
1	0.17238553	4.885958E-012	1.885596E-011	1	0.000000E+000
1	0.17263721	1.885596E-011	4.885958E-012	0	0.000000E+000
1	0.17438866	4.885958E-012	1.885596E-011	1	0.000000E+000
1	0.17493634	1.885596E-011	4.885958E-012	0	0.000000E+000
1	0.17617610	4.885958E-012	1.885596E-011	1	0.000000E+000
1	0.17621322	1.885596E-011	4.885958E-012	0	0.000000E+000
1	0.17694203	4.885958E-012	1.885596E-011	1	0.000000E+000
1	0.17708746	1.885596E-011	4.885958E-012	0	0.000000E+000
1	0.17919421	4.885958E-012	1.885596E-011	1	0.000000E+000
1	0.17921525	1.885596E-011	4.885958E-012	0	0.000000E+000
1	0.17986078	4.885958E-012	1.885596E-011	1	0.000000E+000
1	0.17989024	1.885596E-011	4.885958E-012	0	0.000000E+000
1	0.17999563	4.885958E-012	1.885596E-011	1	0.000000E+000
1	0.18018494	1.885596E-011	4.885958E-012	0	0.000000E+000
1	0.18057664	4.885958E-012	1.885596E-011	1	0.000000E+000
1	0.18088719	1.885596E-011	4.885958E-012	0	0.000000E+000
1	0.18193516	4.885958E-012	1.885596E-011	1	0.000000E+000
1	0.18204561	1.885596E-011	4.885958E-012	0	0.000000E+000
1	0.18339721	4.885958E-012	1.885596E-011	1	0.000000E+000
1	0.18365283	1.885596E-011	4.885958E-012	0	0.000000E+000
1	0.18451361	4.885958E-012	1.885596E-011	1	0.000000E+000
1	0.18457700	1.885596E-011	4.885958E-012	0	0.000000E+000
1	0.18496910	4.885958E-012	1.885596E-011	1	0.000000E+000
1	0.18507601	1.885596E-011	4.885958E-012	0	0.000000E+000
1	0.18524667	4.885958E-012	1.885596E-011	1	0.000000E+000
1	0.18548180	1.885596E-011	4.885958E-012	0	0.000000E+000
1	0.18615979	4.885958E-012	1.885596E-011	1	0.000000E+000
1	0.18624558	1.885596E-011	4.885958E-012	0	0.000000E+000
1	0.18725192	4.885958E-012	1.885596E-011	1	0.000000E+000
1	0.18747826	1.885596E-011	4.885958E-012	0	0.000000E+000
1	0.18949061	4.885958E-012	1.885596E-011	1	0.000000E+000
1	0.18992398	1.885596E-011	4.885958E-012	0	0.000000E+000
1	0.19138459	4.885958E-012	1.885596E-011	1	0.000000E+000
1	0.19145635	1.885596E-011	4.885958E-012	0	0.000000E+000
1	0.19146956	4.885958E-012	1.885596E-011	1	0.000000E+000
1	0.19179268	1.885596E-011	4.885958E-012	0	0.000000E+000
1	0.19294078	4.885958E-012	1.885596E-011	1	0.000000E+000
1	0.19307722	1.885596E-011	4.885958E-012	0	0.000000E+000
1	0.19416610	4.885958E-012	1.885596E-011	1	0.000000E+000
1	0.19442560	1.885596E-011	4.885958E-012	0	0.000000E+000
1	0.19705405	4.885958E-012	1.885596E-011	1	0.000000E+000
1	0.19709565	1.885596E-011	4.885958E-012	0	0.000000E+000
1	0.19986124	4.885958E-012	1.885596E-011	1	0.000000E+000
1	0.19997940	1.885596E-011	4.885958E-012	0	0.000000E+000
1	0.20171746	4.885958E-012	1.885596E-011	1	0.000000E+000
1	0.20176636	1.885596E-011	4.885958E-012	0	0.000000E+000
1	0.20249211	4.885958E-012	1.885596E-011	1	0.000000E+000
1	0.20254220	1.885596E-011	4.885958E-012	0	0.000000E+000
1	0.20356474	4.885958E-012	1.885596E-011	1	0.000000E+000
1	0.20401094	1.885596E-011	4.885958E-012	0	0.000000E+000
1	0.20411478	4.885958E-012	1.885596E-011	1	0.000000E+000
1	0.20414394	1.885596E-011	4.885958E-012	0	0.000000E+000
1	0.20456635	4.885958E-012	1.885596E-011	1	0.000000E+000
1	0.20468477	1.885596E-011	4.885958E-012	0	0.000000E+000
1	0.20529904	4.885958E-012	1.885596E-011	1	0.000000E+000
1	0.20532053	1.885596E-011	4.885958E-012	0	0.000000E+000
1	0.20569607	4.885958E-012	1.885596E-011	1	0.000000E+000
1	0.20578863	1.885596E-011	4.885958E-012	0	0.000000E+000
1	0.20613385	4.885958E-012	1.885596E-011	1	0.000000E+000
1	0.20629190	1.885596E-011	4.885958E-012	0	0.000000E+000
1	0.20744328	4.885958E-012	1.885596E-011	1	0.000000E+000
1	0.20747888	1.885596E-011	4.885958E-012	0	0.000000E+000
1	0.20811631	4.885958E-012	1.885596E-011	1	0.000000E+000
1	0.20822761	1.885596E-011	4.885958E-012	0	0.000000E+000
1	0.20874269	4.885958E-012	1.885596E-011	1	0.000000E+000
1	0.20891149	1.885596E-011	4.885958E-012	0	0.000000E+000
1	0.21043259	4.885958E-012	1.885596E-011	1	0.000000E+000
1	0.21055812	1.885596E-011	4.885958E-012	0	0.000000E+000
1	0.21257814	4.885958E-012	1.885596E-011	1	0.000000E+000
1	0.21265654	1.885596E-011	4.885958E-012	0	0.000000E+000
1	0.21316116	4.885958E-012	1.885596E-011	1	0.000000E+000
1	0.21335429	1.885596E-011	4.885958E-012	0	0.000000E+000
1	0.21352272	4.885958E-012	1.885596E-011	1	0.000000E+000
1	0.21360168	1.885596E-011	4.885958E-012	0	0.000000E+000
1	0.21370740	4.885958E-012	1.885596E-011	1	0.000000E+000
1	0.21381579	1.885596E-011	4.885958E-012	0	0.000000E+000
1	0.21461338	4.885958E-012	1.885596E-011	1	0.000000E+000
1	0.21467658	1.885596E-011	4.885958E-012	0	0.000000E+000
1	0.21536205	4.885958E-012	1.885596E-011	1	0.000000E+000
1	0.21548859	1.885596E-011	4.885958E-012	0	0.000000E+000
1	0.21585943	4.885958E-012	1.885596E-011	1	0.000000E+000
1	0.21593376	1.885596E-011	4.885958E-012	0	0.000000E+000
1	0.21617074	4.885958E-012	1.885596E-011	1	0.000000E+000
1	0.21633657	1.885596E-011	4.885958E-012	0	0.000000E+000
1	0.21750036	4.885958E-012	1.885596E-011	1	0.000000E+000
1	0.21760297	1.885596E-011	4.885958E-012	0	0.000000E+000
1	0.21768599	4.885958E-012	1.885596E-011	1	0.000000E+000
1	0.21774997	1.885596E-011	4.885958E-012	0	0.000000E+000
1	0.21819717	4.885958E-012	1.885596E-011	1	0.000000E+000
1	0.21823818	1.885596E-011	4.885958E-012	0	0.000000E+000
1	0.21929352	4.885958E-012	1.885596E-011	1	0.000000E+000
1	0.21939538	1.885596E-011	4.885958E-012	0	0.000000E+000
1	0.22043146	4.885958E-012	1.885596E-011	1	0.000000E+000
1	0.22049310	1.885596E-011	4.885958E-012	0	0.000000E+000
1	0.22200983	4.885958E-012	1.885596E-011	1	0.000000E+000
1	0.22211496	1.885596E-011	4.885958E-012	0	0.000000E+000
1	0.22256298	4.885958E-012	1.885596E-011	1	0.000000E+000
1	0.22259479	1.885596E-011	4.885958E-012	0	0.000000E+000
1	0.22280518	4.885958E-012	1.885596E-011	1	0.000000E+000
1	0.22289873	1.885596E-011	4.885958E-012	0	0.000000E+000
1	0.22292025	4.885958E-012	1.885596E-011	1	0.000000E+000
1	0.22304379	1.885596E-011	4.885958E-012	0	0.000000E+000
1	0.22459747	4.885958E-012	1.885596E-011	1	0.000000E+000
1	0.22476222	1.885596E-011	4.885958E-012	0	0.000000E+000
1	0.22484899	4.885958E-012	1.885596E-011	1	0.000000E+000
1	0.22489740	1.885596E-011	4.885958E-012	0	0.000000E+000
1	0.22528993	4.885958E-012	1.885596E-011	1	0.000000E+000
1	0.22540028	1.885596E-011	4.885958E-012	0	0.000000E+000
1	0.22558292	4.885958E-012	1.885596E-011	1	0.000000E+000
1	0.22566453	1.885596E-011	4.885958E-012	0	0.000000E+000
1	0.22655813	4.885958E-012	1.885596E-011	1	0.000000E+000
1	0.22672648	1.885596E-011	4.885958E-012	0	0.000000E+000
1	0.23180821	4.885958E-012	1.885596E-011	1	0.000000E+000
1	0.23182059	1.885596E-011	4.885958E-012	0	0.000000E+000
1	0.23190006	4.885958E-012	1.885596E-011	1	0.000000E+000
1	0.23194062	1.885596E-011	4.885958E-012	0	0.000000E+000
1	0.23294343	4.885958E-012	1.885596E-011	1	0.000000E+000
1	0.23306966	1.885596E-011	4.885958E-012	0	0.000000E+000
1	0.23310217	4.885958E-012	1.885596E-011	1	0.000000E+000
1	0.23317540	1.885596E-011	4.885958E-012	0	0.000000E+000
1	0.23325753	4.885958E-012	1.885596E-011	1	0.000000E+000
1	0.23358759	1.885596E-011	4.885958E-012	0	0.000000E+000
1	0.23467421	4.885958E-012	1.885596E-011	1	0.000000E+000
1	0.23476591	1.885596E-011	4.885958E-012	0	0.000000E+000
1	0.23520760	4.885958E-012	1.885596E-011	1	0.000000E+000
1	0.23530982	1.885596E-011	4.885958E-012	0	0.000000E+000
1	0.23608778	4.885958E-012	1.885596E-011	1	0.000000E+000
1	0.23613514	1.885596E-011	4.885958E-012	0	0.000000E+000
1	0.23639109	4.885958E-012	1.885596E-011	1	0.000000E+000
1	0.23642963	1.885596E-011	4.885958E-012	0	0.000000E+000
1	0.23672041	4.885958E-012	1.885596E-011	1	0.000000E+000
1	0.23706110	1.885596E-011	4.885958E-012	0	0.000000E+000
1	0.23710801	4.885958E-012	1.885596E-011	1	0.000000E+000
1	0.23714833	1.885596E-011	4.885958E-012	0	0.000000E+000
1	0.23797559	4.885958E-012	1.885596E-011	1	0.000000E+000
1	0.23813184	1.885596E-011	4.885958E-012	0	0.000000E+000
1	0.23814837	4.885958E-012	1.885596E-011	1	0.000000E+000
1	0.23837073	1.885596E-011	4.885958E-012	0	0.000000E+000
1	0.23843232	4.885958E-012	1.885596E-011	1	0.000000E+000
1	0.23854349	1.885596E-011	4.885958E-012	0	0.000000E+000
1	0.23863316	4.885958E-012	1.885596E-011	1	0.000000E+000
1	0.23866123	1.885596E-011	4.885958E-012	0	0.000000E+000
1	0.23873155	4.885958E-012	1.885596E-011	1	0.000000E+000
1	0.23885225	1.885596E-011	4.885958E-012	0	0.000000E+000
1	0.23969457	4.885958E-012	1.885596E-011	1	0.000000E+000
1	0.23970247	1.885596E-011	4.885958E-012	0	0.000000E+000
1	0.24030982	4.885958E-012	1.885596E-011	1	0.000000E+000
1	0.24036447	1.885596E-011	4.885958E-012	0	0.000000E+000
1	0.24253104	4.885958E-012	1.885596E-011	1	0.000000E+000
1	0.24262873	1.885596E-011	4.885958E-012	0	0.000000E+000
1	0.24319413	4.885958E-012	1.885596E-011	1	0.000000E+000
1	0.24331068	1.885596E-011	4.885958E-012	0	0.000000E+000
1	0.24361863	4.885958E-012	1.885596E-011	1	0.000000E+000
1	0.24393086	1.885596E-011	4.885958E-012	0	0.000000E+000
1	0.24504165	4.885958E-012	1.885596E-011	1	0.000000E+000
1	0.24507655	1.885596E-011	4.885958E-012	0	0.000000E+000
1	0.24525622	4.885958E-012	1.885596E-011	1	0.000000E+000
1	0.24543491	1.885596E-011	4.885958E-012	0	0.000000E+000
1	0.24585049	4.885958E-012	1.885596E-011	1	0.000000E+000
1	0.24598134	1.885596E-011	4.885958E-012	0	0.000000E+000
1	0.24645137	4.885958E-012	1.885596E-011	1	0.000000E+000
1	0.24648846	1.885596E-011	4.885958E-012	0	0.000000E+000
1	0.24688066	4.885958E-012	1.885596E-011	1	0.000000E+000
1	0.24692139	1.885596E-011	4.885958E-012	0	0.000000E+000
1	0.24769871	4.885958E-012	1.885596E-011	1	0.000000E+000
1	0.24799597	1.885596E-011	4.885958E-012	0	0.000000E+000
1	0.24832590	4.885958E-012	1.885596E-011	1	0.000000E+000
1	0.24849771	1.885596E-011	4.885958E-012	0	0.000000E+000
1	0.24903261	4.885958E-012	1.885596E-011	1	0.000000E+000
1	0.24912226	1.885596E-011	4.885958E-012	0	0.000000E+000
1	0.24936062	4.885958E-012	1.885596E-011	1	0.000000E+000
1	0.24952254	1.885596E-011	4.885958E-012	0	0.000000E+000
1	0.24978078	4.885958E-012	1.885596E-011	1	0.000000E+000
1	0.24985700	1.885596E-011	4.885958E-012	0	0.000000E+000
1	0.24985983	4.885958E-012	1.885596E-011	1	0.000000E+000
1	0.25006470	1.885596E-011	4.885958E-012	0	0.000000E+000
1	0.25115696	4.885958E-012	1.885596E-011	1	0.000000E+000
1	0.25128150	1.885596E-011	4.885958E-012	0	0.000000E+000
1	0.25196141	4.885958E-012	1.885596E-011	1	0.000000E+000
1	0.25198537	1.885596E-011	4.885958E-012	0	0.000000E+000
1	0.25270304	4.885958E-012	1.885596E-011	1	0.000000E+000
1	0.25276561	1.885596E-011	4.885958E-012	0	0.000000E+000
1	0.25348618	4.885958E-012	1.885596E-011	1	0.000000E+000
1	0.25355652	1.885596E-011	4.885958E-012	0	0.000000E+000
1	0.25365863	4.885958E-012	1.885596E-011	1	0.000000E+000
1	0.25369330	1.885596E-011	4.885958E-012	0	0.000000E+000
1	0.25547486	4.885958E-012	1.885596E-011	1	0.000000E+000
1	0.25555873	1.885596E-011	4.885958E-012	0	0.000000E+000
1	0.25718677	4.885958E-012	1.885596E-011	1	0.000000E+000
1	0.25718989	1.885596E-011	4.885958E-012	0	0.000000E+000
1	0.25786325	4.885958E-012	1.885596E-011	1	0.000000E+000
1	0.25791132	1.885596E-011	4.885958E-012	0	0.000000E+000
1	0.26350744	4.885958E-012	1.885596E-011	1	0.000000E+000
1	0.26355610	1.885596E-011	4.885958E-012	0	0.000000E+000
1	0.26432898	4.885958E-012	1.885596E-011	1	0.000000E+000
1	0.26436921	1.885596E-011	4.885958E-012	0	0.000000E+000
1	0.26493474	4.885958E-012	1.885596E-011	1	0.000000E+000
1	0.26520094	1.885596E-011	4.885958E-012	0	0.000000E+000
1	0.26555172	4.885958E-012	1.885596E-011	1	0.000000E+000
1	0.26558175	1.885596E-011	4.885958E-012	0	0.000000E+000
1	0.26616931	4.885958E-012	1.885596E-011	1	0.000000E+000
1	0.26619393	1.885596E-011	4.885958E-012	0	0.000000E+000
1	0.26649361	4.885958E-012	1.885596E-011	1	0.000000E+000
1	0.26666916	1.885596E-011	4.885958E-012	0	0.000000E+000
1	0.26728429	4.885958E-012	1.885596E-011	1	0.000000E+000
1	0.26732542	1.885596E-011	4.885958E-012	0	0.000000E+000
1	0.26735930	4.885958E-012	1.885596E-011	1	0.000000E+000
1	0.26741384	1.885596E-011	4.885958E-012	0	0.000000E+000
1	0.26760186	4.885958E-012	1.885596E-011	1	0.000000E+000
1	0.26775738	1.885596E-011	4.885958E-012	0	0.000000E+000
1	0.26799358	4.885958E-012	1.885596E-011	1	0.000000E+000
1	0.26810036	1.885596E-011	4.885958E-012	0	0.000000E+000
1	0.26834508	4.885958E-012	1.885596E-011	1	0.000000E+000
1	0.26852646	1.885596E-011	4.885958E-012	0	0.000000E+000
1	0.26953873	4.885958E-012	1.885596E-011	1	0.000000E+000
1	0.26959789	1.885596E-011	4.885958E-012	0	0.000000E+000
1	0.27138300	4.885958E-012	1.885596E-011	1	0.000000E+000
1	0.27154317	1.885596E-011	4.885958E-012	0	0.000000E+000
1	0.27167775	4.885958E-012	1.885596E-011	1	0.000000E+000
1	0.27173008	1.885596E-011	4.885958E-012	0	0.000000E+000
1	0.27184291	4.885958E-012	1.885596E-011	1	0.000000E+000
1	0.27191899	1.885596E-011	4.885958E-012	0	0.000000E+000
1	0.27215087	4.885958E-012	1.885596E-011	1	0.000000E+000
1	0.27219031	1.885596E-011	4.885958E-012	0	0.000000E+000
1	0.27281052	4.885958E-012	1.885596E-011	1	0.000000E+000
1	0.27283199	1.885596E-011	4.885958E-012	0	0.000000E+000
1	0.27471703	4.885958E-012	1.885596E-011	1	0.000000E+000
1	0.27473286	1.885596E-011	4.885958E-012	0	0.000000E+000
1	0.27529395	4.885958E-012	1.885596E-011	1	0.000000E+000
1	0.27531970	1.885596E-011	4.885958E-012	0	0.000000E+000
1	0.27644198	4.885958E-012	1.885596E-011	1	0.000000E+000
1	0.27647748	1.885596E-011	4.885958E-012	0	0.000000E+000
1	0.27756520	4.885958E-012	1.885596E-011	1	0.000000E+000
1	0.27778358	1.885596E-011	4.885958E-012	0	0.000000E+000
1	0.27991771	4.885958E-012	1.885596E-011	1	0.000000E+000
1	0.27997921	1.885596E-011	4.885958E-012	0	0.000000E+000
1	0.28030261	4.885958E-012	1.885596E-011	1	0.000000E+000
1	0.28040205	1.885596E-011	4.885958E-012	0	0.000000E+000
1	0.28102540	4.885958E-012	1.885596E-011	1	0.000000E+000
1	0.28112370	1.885596E-011	4.885958E-012	0	0.000000E+000
1	0.28547477	4.885958E-012	1.885596E-011	1	0.000000E+000
1	0.28556284	1.885596E-011	4.885958E-012	0	0.000000E+000
1	0.28680163	4.885958E-012	1.885596E-011	1	0.000000E+000
1	0.28696258	1.885596E-011	4.885958E-012	0	0.000000E+000
1	0.28793661	4.885958E-012	1.885596E-011	1	0.000000E+000
1	0.28809782	1.885596E-011	4.885958E-012	0	0.000000E+000
1	0.28891811	4.885958E-012	1.885596E-011	1	0.000000E+000
1	0.28916532	1.885596E-011	4.885958E-012	0	0.000000E+000
1	0.28933695	4.885958E-012	1.885596E-011	1	0.000000E+000
1	0.28966251	1.885596E-011	4.885958E-012	0	0.000000E+000
1	0.29017462	4.885958E-012	1.885596E-011	1	0.000000E+000
1	0.29021434	1.885596E-011	4.885958E-012	0	0.000000E+000
1	0.29058994	4.885958E-012	1.885596E-011	1	0.000000E+000
1	0.29074116	1.885596E-011	4.885958E-012	0	0.000000E+000
1	0.29252774	4.885958E-012	1.885596E-011	1	0.000000E+000
1	0.29263719	1.885596E-011	4.885958E-012	0	0.000000E+000
1	0.29269193	4.885958E-012	1.885596E-011	1	0.000000E+000
1	0.29295424	1.885596E-011	4.885958E-012	0	0.000000E+000
1	0.29324336	4.885958E-012	1.885596E-011	1	0.000000E+000
1	0.29324947	1.885596E-011	4.885958E-012	0	0.000000E+000
1	0.29350058	4.885958E-012	1.885596E-011	1	0.000000E+000
1	0.29371186	1.885596E-011	4.885958E-012	0	0.000000E+000
1	0.29395519	4.885958E-012	1.885596E-011	1	0.000000E+000
1	0.29418446	1.885596E-011	4.885958E-012	0	0.000000E+000
1	0.29674016	4.885958E-012	1.885596E-011	1	0.000000E+000
1	0.29681032	1.885596E-011	4.885958E-012	0	0.000000E+000
1	0.30198216	4.885958E-012	1.885596E-011	1	0.000000E+000
1	0.30201358	1.885596E-011	4.885958E-012	0	0.000000E+000
1	0.30876616	4.885958E-012	1.885596E-011	1	0.000000E+000
1	0.30884918	1.885596E-011	4.885958E-012	0	0.000000E+000
1	0.31016353	4.885958E-012	1.885596E-011	1	0.000000E+000
1	0.31032150	1.885596E-011	4.885958E-012	0	0.000000E+000
1	0.31104842	4.885958E-012	1.885596E-011	1	0.000000E+000
1	0.31106981	1.885596E-011	4.885958E-012	0	0.000000E+000
1	0.31191835	4.885958E-012	1.885596E-011	1	0.000000E+000
1	0.31226430	1.885596E-011	4.885958E-012	0	0.000000E+000
1	0.31234334	4.885958E-012	1.885596E-011	1	0.000000E+000
1	0.31244149	1.885596E-011	4.885958E-012	0	0.000000E+000
1	0.31366184	4.885958E-012	1.885596E-011	1	0.000000E+000
1	0.31412420	1.885596E-011	4.885958E-012	0	0.000000E+000
1	0.31610040	4.885958E-012	1.885596E-011	1	0.000000E+000
1	0.31624538	1.885596E-011	4.885958E-012	0	0.000000E+000
1	0.31824147	4.885958E-012	1.885596E-011	1	0.000000E+000
1	0.31829048	1.885596E-011	4.885958E-012	0	0.000000E+000
1	0.31845797	4.885958E-012	1.885596E-011	1	0.000000E+000
1	0.31848031	1.885596E-011	4.885958E-012	0	0.000000E+000
1	0.31855354	4.885958E-012	1.885596E-011	1	0.000000E+000
1	0.31858425	1.885596E-011	4.885958E-012	0	0.000000E+000
1	0.31890351	4.885958E-012	1.885596E-011	1	0.000000E+000
1	0.31905729	1.885596E-011	4.885958E-012	0	0.000000E+000
1	0.32152807	4.885958E-012	1.885596E-011	1	0.000000E+000
1	0.32171577	1.885596E-011	4.885958E-012	0	0.000000E+000
1	0.32177889	4.885958E-012	1.885596E-011	1	0.000000E+000
1	0.32193033	1.885596E-011	4.885958E-012	0	0.000000E+000
1	11.67524122	4.685799E-012	1.865580E-011	1	0.000000E+000
1	11.67531309	1.865580E-011	4.685799E-012	0	0.000000E+000
1	11.67584554	4.685799E-012	1.865580E-011	1	0.000000E+000
1	11.67587174	1.865580E-011	4.685799E-012	0	0.000000E+000
1	11.67749818	4.685799E-012	1.865580E-011	1	0.000000E+000
1	11.67756528	1.865580E-011	4.685799E-012	0	0.000000E+000
1	11.67764414	4.685799E-012	1.865580E-011	1	0.000000E+000
1	11.67772128	1.865580E-011	4.685799E-012	0	0.000000E+000
1	11.67773878	4.685799E-012	1.865580E-011	1	0.000000E+000
1	11.67780244	1.865580E-011	4.685799E-012	0	0.000000E+000
1	11.68081624	4.685799E-012	1.865580E-011	1	0.000000E+000
1	11.68089252	1.865580E-011	4.685799E-012	0	0.000000E+000
1	11.68098658	4.685799E-012	1.865580E-011	1	0.000000E+000
1	11.68122772	1.865580E-011	4.685799E-012	0	0.000000E+000
1	11.68128149	4.685799E-012	1.865580E-011	1	0.000000E+000
1	11.68136069	1.865580E-011	4.685799E-012	0	0.000000E+000
1	11.68177880	4.685799E-012	1.865580E-011	1	0.000000E+000
1	11.68205222	1.865580E-011	4.685799E-012	0	0.000000E+000
1	11.68206325	4.685799E-012	1.865580E-011	1	0.000000E+000
1	11.68222809	1.865580E-011	4.685799E-012	0	0.000000E+000
1	11.68250108	4.685799E-012	1.865580E-011	1	0.000000E+000
1	11.68259114	1.865580E-011	4.685799E-012	0	0.000000E+000
1	11.68391374	4.685799E-012	1.865580E-011	1	0.000000E+000
1	11.68395396	1.865580E-011	4.685799E-012	0	0.000000E+000
1	11.68459395	4.685799E-012	1.865580E-011	1	0.000000E+000
1	11.68499134	1.865580E-011	4.685799E-012	0	0.000000E+000
1	11.68729120	4.685799E-012	1.865580E-011	1	0.000000E+000
1	11.68735615	1.865580E-011	4.685799E-012	0	0.000000E+000
1	11.68946971	4.685799E-012	1.865580E-011	1	0.000000E+000
1	11.68956914	1.865580E-011	4.685799E-012	0	0.000000E+000
1	11.69086635	4.685799E-012	1.865580E-011	1	0.000000E+000
1	11.69093399	1.865580E-011	4.685799E-012	0	0.000000E+000
1	11.69117877	4.685799E-012	1.865580E-011	1	0.000000E+000
1	11.69157838	1.865580E-011	4.685799E-012	0	0.000000E+000
1	11.69178024	4.685799E-012	1.865580E-011	1	0.000000E+000
1	11.69185529	1.865580E-011	4.685799E-012	0	0.000000E+000
1	11.69499867	4.685799E-012	1.865580E-011	1	0.000000E+000
1	11.69507869	1.865580E-011	4.685799E-012	0	0.000000E+000
1	11.69923864	4.685799E-012	1.865580E-011	1	0.000000E+000
1	11.69943678	1.865580E-011	4.685799E-012	0	0.000000E+000
1	11.69957320	4.685799E-012	1.865580E-011	1	0.000000E+000
1	11.69982603	1.865580E-011	4.685799E-012	0	0.000000E+000
1	11.70004564	4.685799E-012	1.865580E-011	1	0.000000E+000
1	11.70010144	1.865580E-011	4.685799E-012	0	0.000000E+000
1	11.70024105	4.685799E-012	1.865580E-011	1	0.000000E+000
1	11.70049396	1.865580E-011	4.685799E-012	0	0.000000E+000
1	11.70150405	4.685799E-012	1.865580E-011	1	0.000000E+000
1	11.70151228	1.865580E-011	4.685799E-012	0	0.000000E+000
1	11.70202668	4.685799E-012	1.865580E-011	1	0.000000E+000
1	11.70216062	1.865580E-011	4.685799E-012	0	0.000000E+000
1	11.70347622	4.685799E-012	1.865580E-011	1	0.000000E+000
1	11.70353026	1.865580E-011	4.685799E-012	0	0.000000E+000
1	11.70443019	4.685799E-012	1.865580E-011	1	0.000000E+000
1	11.70482902	1.865580E-011	4.685799E-012	0	0.000000E+000
1	11.70510602	4.685799E-012	1.865580E-011	1	0.000000E+000
1	11.70526191	1.865580E-011	4.685799E-012	0	0.000000E+000
1	11.70569521	4.685799E-012	1.865580E-011	1	0.000000E+000
1	11.70581497	1.865580E-011	4.685799E-012	0	0.000000E+000
1	11.70726439	4.685799E-012	1.865580E-011	1	0.000000E+000
1	11.70755032	1.865580E-011	4.685799E-012	0	0.000000E+000
1	11.70782171	4.685799E-012	1.865580E-011	1	0.000000E+000
1	11.70793693	1.865580E-011	4.685799E-012	0	0.000000E+000
1	11.70871041	4.685799E-012	1.865580E-011	1	0.000000E+000
1	11.70891592	1.865580E-011	4.685799E-012	0	0.000000E+000
1	11.70903097	4.685799E-012	1.865580E-011	1	0.000000E+000
1	11.70906488	1.865580E-011	4.685799E-012	0	0.000000E+000
1	11.70965643	4.685799E-012	1.865580E-011	1	0.000000E+000
1	11.70973032	1.865580E-011	4.685799E-012	0	0.000000E+000
1	11.71053271	4.685799E-012	1.865580E-011	1	0.000000E+000
1	11.71088651	1.865580E-011	4.685799E-012	0	0.000000E+000
1	11.71094398	4.685799E-012	1.865580E-011	1	0.000000E+000
1	11.71109310	1.865580E-011	4.685799E-012	0	0.000000E+000
1	11.71206276	4.685799E-012	1.865580E-011	1	0.000000E+000
1	11.71210979	1.865580E-011	4.685799E-012	0	0.000000E+000
1	11.71251378	4.685799E-012	1.865580E-011	1	0.000000E+000
1	11.71284133	1.865580E-011	4.685799E-012	0	0.000000E+000
1	11.71295686	4.685799E-012	1.865580E-011	1	0.000000E+000
1	11.71296320	1.865580E-011	4.685799E-012	0	0.000000E+000
1	11.71620705	4.685799E-012	1.865580E-011	1	0.000000E+000
1	11.71626736	1.865580E-011	4.685799E-012	0	0.000000E+000
1	11.71634532	4.685799E-012	1.865580E-011	1	0.000000E+000
1	11.71648809	1.865580E-011	4.685799E-012	0	0.000000E+000
1	11.71672472	4.685799E-012	1.865580E-011	1	0.000000E+000
1	11.71675810	1.865580E-011	4.685799E-012	0	0.000000E+000
1	11.71749889	4.685799E-012	1.865580E-011	1	0.000000E+000
1	11.71752167	1.865580E-011	4.685799E-012	0	0.000000E+000
1	11.71963717	4.685799E-012	1.865580E-011	1	0.000000E+000
1	11.71968492	1.865580E-011	4.685799E-012	0	0.000000E+000
1	11.72195714	4.685799E-012	1.865580E-011	1	0.000000E+000
1	11.72200061	1.865580E-011	4.685799E-012	0	0.000000E+000
1	11.72398417	4.685799E-012	1.865580E-011	1	0.000000E+000
1	11.72416443	1.865580E-011	4.685799E-012	0	0.000000E+000
1	11.72468644	4.685799E-012	1.865580E-011	1	0.000000E+000
1	11.72473162	1.865580E-011	4.685799E-012	0	0.000000E+000
1	11.72513133	4.685799E-012	1.865580E-011	1	0.000000E+000
1	11.72522328	1.865580E-011	4.685799E-012	0	0.000000E+000
1	11.72774814	4.685799E-012	1.865580E-011	1	0.000000E+000
1	11.72803406	1.865580E-011	4.685799E-012	0	0.000000E+000
1	11.73248760	4.685799E-012	1.865580E-011	1	0.000000E+000
1	11.73268199	1.865580E-011	4.685799E-012	0	0.000000E+000
1	11.73301573	4.685799E-012	1.865580E-011	1	0.000000E+000
1	11.73305279	1.865580E-011	4.685799E-012	0	0.000000E+000
1	11.73349539	4.685799E-012	1.865580E-011	1	0.000000E+000
1	11.73381961	1.865580E-011	4.685799E-012	0	0.000000E+000
1	11.73478483	4.685799E-012	1.865580E-011	1	0.000000E+000
1	11.73482357	1.865580E-011	4.685799E-012	0	0.000000E+000
1	11.73598549	4.685799E-012	1.865580E-011	1	0.000000E+000
1	11.73616538	1.865580E-011	4.685799E-012	0	0.000000E+000
1	11.73665070	4.685799E-012	1.865580E-011	1	0.000000E+000
1	11.73690909	1.865580E-011	4.685799E-012	0	0.000000E+000
1	11.74047069	4.685799E-012	1.865580E-011	1	0.000000E+000
1	11.74052275	1.865580E-011	4.685799E-012	0	0.000000E+000
1	14.74450246	4.830038E-012	1.880004E-011	1	0.000000E+000
1	14.74455010	1.880004E-011	4.830038E-012	0	0.000000E+000
1	14.74464239	4.830038E-012	1.880004E-011	1	0.000000E+000
1	14.74473379	1.880004E-011	4.830038E-012	0	0.000000E+000
1	14.74954130	4.830038E-012	1.880004E-011	1	0.000000E+000
1	14.74968957	1.880004E-011	4.830038E-012	0	0.000000E+000
1	14.75059843	4.830038E-012	1.880004E-011	1	0.000000E+000
1	14.75072860	1.880004E-011	4.830038E-012	0	0.000000E+000
1	14.75095793	4.830038E-012	1.880004E-011	1	0.000000E+000
1	14.75100601	1.880004E-011	4.830038E-012	0	0.000000E+000
1	14.75147138	4.830038E-012	1.880004E-011	1	0.000000E+000
1	14.75171649	1.880004E-011	4.830038E-012	0	0.000000E+000
1	14.75241830	4.830038E-012	1.880004E-011	1	0.000000E+000
1	14.75245970	1.880004E-011	4.830038E-012	0	0.000000E+000
1	14.75265260	4.830038E-012	1.880004E-011	1	0.000000E+000
1	14.75276545	1.880004E-011	4.830038E-012	0	0.000000E+000
1	14.75413550	4.830038E-012	1.880004E-011	1	0.000000E+000
1	14.75426890	1.880004E-011	4.830038E-012	0	0.000000E+000
1	14.75431554	4.830038E-012	1.880004E-011	1	0.000000E+000
1	14.75447709	1.880004E-011	4.830038E-012	0	0.000000E+000
1	14.75506780	4.830038E-012	1.880004E-011	1	0.000000E+000
1	14.75521815	1.880004E-011	4.830038E-012	0	0.000000E+000
1	14.75542683	4.830038E-012	1.880004E-011	1	0.000000E+000
1	14.75552123	1.880004E-011	4.830038E-012	0	0.000000E+000
1	14.75580803	4.830038E-012	1.880004E-011	1	0.000000E+000
1	14.75595759	1.880004E-011	4.830038E-012	0	0.000000E+000
1	14.75638642	4.830038E-012	1.880004E-011	1	0.000000E+000
1	14.75650199	1.880004E-011	4.830038E-012	0	0.000000E+000
1	14.75827964	4.830038E-012	1.880004E-011	1	0.000000E+000
1	14.75849896	1.880004E-011	4.830038E-012	0	0.000000E+000
1	14.76002024	4.830038E-012	1.880004E-011	1	0.000000E+000
1	14.76009894	1.880004E-011	4.830038E-012	0	0.000000E+000
1	14.76042098	4.830038E-012	1.880004E-011	1	0.000000E+000
1	14.76050592	1.880004E-011	4.830038E-012	0	0.000000E+000
1	14.76068380	4.830038E-012	1.880004E-011	1	0.000000E+000
1	14.76090658	1.880004E-011	4.830038E-012	0	0.000000E+000
1	14.76130089	4.830038E-012	1.880004E-011	1	0.000000E+000
1	14.76139374	1.880004E-011	4.830038E-012	0	0.000000E+000
1	14.76349592	4.830038E-012	1.880004E-011	1	0.000000E+000
1	14.76373831	1.880004E-011	4.830038E-012	0	0.000000E+000
1	14.76383180	4.830038E-012	1.880004E-011	1	0.000000E+000
1	14.76413666	1.880004E-011	4.830038E-012	0	0.000000E+000
1	14.76417176	4.830038E-012	1.880004E-011	1	0.000000E+000
1	14.76418960	1.880004E-011	4.830038E-012	0	0.000000E+000
1	14.76428723	4.830038E-012	1.880004E-011	1	0.000000E+000
1	14.76437363	1.880004E-011	4.830038E-012	0	0.000000E+000
1	14.76449084	4.830038E-012	1.880004E-011	1	0.000000E+000
1	14.76453522	1.880004E-011	4.830038E-012	0	0.000000E+000
1	14.76473868	4.830038E-012	1.880004E-011	1	0.000000E+000
1	14.76482850	1.880004E-011	4.830038E-012	0	0.000000E+000
1	14.76495947	4.830038E-012	1.880004E-011	1	0.000000E+000
1	14.76513721	1.880004E-011	4.830038E-012	0	0.000000E+000
1	14.76533508	4.830038E-012	1.880004E-011	1	0.000000E+000
1	14.76537697	1.880004E-011	4.830038E-012	0	0.000000E+000
1	14.76659020	4.830038E-012	1.880004E-011	1	0.000000E+000
1	14.76689751	1.880004E-011	4.830038E-012	0	0.000000E+000
1	14.76725974	4.830038E-012	1.880004E-011	1	0.000000E+000
1	14.76730216	1.880004E-011	4.830038E-012	0	0.000000E+000
1	14.76740195	4.830038E-012	1.880004E-011	1	0.000000E+000
1	14.76751903	1.880004E-011	4.830038E-012	0	0.000000E+000
1	14.76771129	4.830038E-012	1.880004E-011	1	0.000000E+000
1	14.76786627	1.880004E-011	4.830038E-012	0	0.000000E+000
1	14.76805549	4.830038E-012	1.880004E-011	1	0.000000E+000
1	14.76810832	1.880004E-011	4.830038E-012	0	0.000000E+000
1	14.76842940	4.830038E-012	1.880004E-011	1	0.000000E+000
1	14.76853834	1.880004E-011	4.830038E-012	0	0.000000E+000
1	14.76885495	4.830038E-012	1.880004E-011	1	0.000000E+000
1	14.76892302	1.880004E-011	4.830038E-012	0	0.000000E+000
1	14.77048270	4.830038E-012	1.880004E-011	1	0.000000E+000
1	14.77060365	1.880004E-011	4.830038E-012	0	0.000000E+000
1	14.77167259	4.830038E-012	1.880004E-011	1	0.000000E+000
1	14.77171060	1.880004E-011	4.830038E-012	0	0.000000E+000
1	14.77203908	4.830038E-012	1.880004E-011	1	0.000000E+000
1	14.77225695	1.880004E-011	4.830038E-012	0	0.000000E+000
1	14.77353417	4.830038E-012	1.880004E-011	1	0.000000E+000
1	14.77360136	1.880004E-011	4.830038E-012	0	0.000000E+000
1	14.77469179	4.830038E-012	1.880004E-011	1	0.000000E+000
1	14.77472191	1.880004E-011	4.830038E-012	0	0.000000E+000
1	14.77484138	4.830038E-012	1.880004E-011	1	0.000000E+000
1	14.77488665	1.880004E-011	4.830038E-012	0	0.000000E+000
1	14.77548544	4.830038E-012	1.880004E-011	1	0.000000E+000
1	14.77553822	1.880004E-011	4.830038E-012	0	0.000000E+000
1	14.77893171	4.830038E-012	1.880004E-011	1	0.000000E+000
1	14.77896864	1.880004E-011	4.830038E-012	0	0.000000E+000
1	14.78089914	4.830038E-012	1.880004E-011	1	0.000000E+000
1	14.78111440	1.880004E-011	4.830038E-012	0	0.000000E+000
1	14.78353275	4.830038E-012	1.880004E-011	1	0.000000E+000
1	14.78358434	1.880004E-011	4.830038E-012	0	0.000000E+000
1	14.78364343	4.830038E-012	1.880004E-011	1	0.000000E+000
1	14.78374230	1.880004E-011	4.830038E-012	0	0.000000E+000
1	14.78402387	4.830038E-012	1.880004E-011	1	0.000000E+000
1	14.78408593	1.880004E-011	4.830038E-012	0	0.000000E+000
1	14.78562360	4.830038E-012	1.880004E-011	1	0.000000E+000
1	14.78576697	1.880004E-011	4.830038E-012	0	0.000000E+000
1	14.78634758	4.830038E-012	1.880004E-011	1	0.000000E+000
1	14.78644864	1.880004E-011	4.830038E-012	0	0.000000E+000
1	14.78706864	4.830038E-012	1.880004E-011	1	0.000000E+000
1	14.78724520	1.880004E-011	4.830038E-012	0	0.000000E+000
1	14.78900185	4.830038E-012	1.880004E-011	1	0.000000E+000
1	14.78936490	1.880004E-011	4.830038E-012	0	0.000000E+000
1	14.79107704	4.830038E-012	1.880004E-011	1	0.000000E+000
1	14.79117232	1.880004E-011	4.830038E-012	0	0.000000E+000
1	14.79317686	4.830038E-012	1.880004E-011	1	0.000000E+000
1	14.79341950	1.880004E-011	4.830038E-012	0	0.000000E+000
1	14.79371936	4.830038E-012	1.880004E-011	1	0.000000E+000
1	14.79374967	1.880004E-011	4.830038E-012	0	0.000000E+000
1	14.79413088	4.830038E-012	1.880004E-011	1	0.000000E+000
1	14.79415548	1.880004E-011	4.830038E-012	0	0.000000E+000
1	14.79519690	4.830038E-012	1.880004E-011	1	0.000000E+000
1	14.79525395	1.880004E-011	4.830038E-012	0	0.000000E+000
1	14.79538155	4.830038E-012	1.880004E-011	1	0.000000E+000
1	14.79544547	1.880004E-011	4.830038E-012	0	0.000000E+000
1	14.80993441	4.830038E-012	1.880004E-011	1	0.000000E+000
1	14.80996905	1.880004E-011	4.830038E-012	0	0.000000E+000
1	14.81092039	4.830038E-012	1.880004E-011	1	0.000000E+000
1	14.81098032	1.880004E-011	4.830038E-012	0	0.000000E+000
1	14.81148058	4.830038E-012	1.880004E-011	1	0.000000E+000
1	14.81167504	1.880004E-011	4.830038E-012	0	0.000000E+000
1	14.81189457	4.830038E-012	1.880004E-011	1	0.000000E+000
1	14.81201453	1.880004E-011	4.830038E-012	0	0.000000E+000
1	14.81205068	4.830038E-012	1.880004E-011	1	0.000000E+000
1	14.81210548	1.880004E-011	4.830038E-012	0	0.000000E+000
1	14.81255870	4.830038E-012	1.880004E-011	1	0.000000E+000
1	14.81285245	1.880004E-011	4.830038E-012	0	0.000000E+000
1	14.81303363	4.830038E-012	1.880004E-011	1	0.000000E+000
1	14.81315368	1.880004E-011	4.830038E-012	0	0.000000E+000
1	14.81319410	4.830038E-012	1.880004E-011	1	0.000000E+000
1	14.81329394	1.880004E-011	4.830038E-012	0	0.000000E+000
1	14.81433372	4.830038E-012	1.880004E-011	1	0.000000E+000
1	14.81442322	1.880004E-011	4.830038E-012	0	0.000000E+000
1	14.81461028	4.830038E-012	1.880004E-011	1	0.000000E+000
1	14.81470473	1.880004E-011	4.830038E-012	0	0.000000E+000
1	14.81588449	4.830038E-012	1.880004E-011	1	0.000000E+000
1	14.81621888	1.880004E-011	4.830038E-012	0	0.000000E+000
1	14.81769467	4.830038E-012	1.880004E-011	1	0.000000E+000
1	14.81815291	1.880004E-011	4.830038E-012	0	0.000000E+000
1	14.81999947	4.830038E-012	1.880004E-011	1	0.000000E+000
1	14.82001350	1.880004E-011	4.830038E-012	0	0.000000E+000
1	14.82063625	4.830038E-012	1.880004E-011	1	0.000000E+000
1	14.82065444	1.880004E-011	4.830038E-012	0	0.000000E+000
1	14.82119008	4.830038E-012	1.880004E-011	1	0.000000E+000
1	14.82132537	1.880004E-011	4.830038E-012	0	0.000000E+000
1	14.82135551	4.830038E-012	1.880004E-011	1	0.000000E+000
1	14.82142532	1.880004E-011	4.830038E-012	0	0.000000E+000
1	14.82298456	4.830038E-012	1.880004E-011	1	0.000000E+000
1	14.82306398	1.880004E-011	4.830038E-012	0	0.000000E+000
1	14.82341070	4.830038E-012	1.880004E-011	1	0.000000E+000
1	14.82356174	1.880004E-011	4.830038E-012	0	0.000000E+000
1	14.82361336	4.830038E-012	1.880004E-011	1	0.000000E+000
1	14.82363541	1.880004E-011	4.830038E-012	0	0.000000E+000
1	14.82396050	4.830038E-012	1.880004E-011	1	0.000000E+000
1	14.82405003	1.880004E-011	4.830038E-012	0	0.000000E+000
1	14.82534777	4.830038E-012	1.880004E-011	1	0.000000E+000
1	14.82538935	1.880004E-011	4.830038E-012	0	0.000000E+000
1	14.82693365	4.830038E-012	1.880004E-011	1	0.000000E+000
1	14.82696851	1.880004E-011	4.830038E-012	0	0.000000E+000
1	14.82755754	4.830038E-012	1.880004E-011	1	0.000000E+000
1	14.82762487	1.880004E-011	4.830038E-012	0	0.000000E+000
1	14.83092673	4.830038E-012	1.880004E-011	1	0.000000E+000
1	14.83119608	1.880004E-011	4.830038E-012	0	0.000000E+000
1	14.83245544	4.830038E-012	1.880004E-011	1	0.000000E+000
1	14.83312490	1.880004E-011	4.830038E-012	0	0.000000E+000
1	14.83794087	4.830038E-012	1.880004E-011	1	0.000000E+000
1	14.83813709	1.880004E-011	4.830038E-012	0	0.000000E+000
1	14.84020401	4.830038E-012	1.880004E-011	1	0.000000E+000
1	14.84026960	1.880004E-011	4.830038E-012	0	0.000000E+000
1	14.84081702	4.830038E-012	1.880004E-011	1	0.000000E+000
1	14.84099352	1.880004E-011	4.830038E-012	0	0.000000E+000
1	14.84187944	4.830038E-012	1.880004E-011	1	0.000000E+000
1	14.84196203	1.880004E-011	4.830038E-012	0	0.000000E+000
1	14.84349456	4.830038E-012	1.880004E-011	1	0.000000E+000
1	14.84389591	1.880004E-011	4.830038E-012	0	0.000000E+000
1	14.84451553	4.830038E-012	1.880004E-011	1	0.000000E+000
1	14.84456843	1.880004E-011	4.830038E-012	0	0.000000E+000
1	14.84529367	4.830038E-012	1.880004E-011	1	0.000000E+000
1	14.84559240	1.880004E-011	4.830038E-012	0	0.000000E+000
1	14.84713747	4.830038E-012	1.880004E-011	1	0.000000E+000
1	14.84729714	1.880004E-011	4.830038E-012	0	0.000000E+000
1	14.84819086	4.830038E-012	1.880004E-011	1	0.000000E+000
1	14.84825030	1.880004E-011	4.830038E-012	0	0.000000E+000
1	14.84876888	4.830038E-012	1.880004E-011	1	0.000000E+000
1	14.84882913	1.880004E-011	4.830038E-012	0	0.000000E+000
1	14.84951241	4.830038E-012	1.880004E-011	1	0.000000E+000
1	14.84970711	1.880004E-011	4.830038E-012	0	0.000000E+000
1	14.85002608	4.830038E-012	1.880004E-011	1	0.000000E+000
1	14.85009767	1.880004E-011	4.830038E-012	0	0.000000E+000
1	14.85113945	4.830038E-012	1.880004E-011	1	0.000000E+000
1	14.85131237	1.880004E-011	4.830038E-012	0	0.000000E+000
1	14.85162931	4.830038E-012	1.880004E-011	1	0.000000E+000
1	14.85174291	1.880004E-011	4.830038E-012	0	0.000000E+000
1	14.85358242	4.830038E-012	1.880004E-011	1	0.000000E+000
1	14.85378030	1.880004E-011	4.830038E-012	0	0.000000E+000
1	14.85379635	4.830038E-012	1.880004E-011	1	0.000000E+000
1	14.85389786	1.880004E-011	4.830038E-012	0	0.000000E+000
1	14.85509189	4.830038E-012	1.880004E-011	1	0.000000E+000
1	14.85535112	1.880004E-011	4.830038E-012	0	0.000000E+000
1	14.85555468	4.830038E-012	1.880004E-011	1	0.000000E+000
1	14.85573819	1.880004E-011	4.830038E-012	0	0.000000E+000
1	14.85578013	4.830038E-012	1.880004E-011	1	0.000000E+000
1	14.85621972	1.880004E-011	4.830038E-012	0	0.000000E+000
1	14.85645410	4.830038E-012	1.880004E-011	1	0.000000E+000
1	14.85656889	1.880004E-011	4.830038E-012	0	0.000000E+000
1	14.85666783	4.830038E-012	1.880004E-011	1	0.000000E+000
1	14.85694876	1.880004E-011	4.830038E-012	0	0.000000E+000
1	14.85702405	4.830038E-012	1.880004E-011	1	0.000000E+000
1	14.85718599	1.880004E-011	4.830038E-012	0	0.000000E+000
1	14.85735529	4.830038E-012	1.880004E-011	1	0.000000E+000
1	14.85759783	1.880004E-011	4.830038E-012	0	0.000000E+000
1	14.85876793	4.830038E-012	1.880004E-011	1	0.000000E+000
1	14.85899197	1.880004E-011	4.830038E-012	0	0.000000E+000
1	14.86114766	4.830038E-012	1.880004E-011	1	0.000000E+000
1	14.86118254	1.880004E-011	4.830038E-012	0	0.000000E+000
1	14.86157276	4.830038E-012	1.880004E-011	1	0.000000E+000
1	14.86163587	1.880004E-011	4.830038E-012	0	0.000000E+000
1	14.86196773	4.830038E-012	1.880004E-011	1	0.000000E+000
1	14.86205387	1.880004E-011	4.830038E-012	0	0.000000E+000
1	14.86323735	4.830038E-012	1.880004E-011	1	0.000000E+000
1	14.86331174	1.880004E-011	4.830038E-012	0	0.000000E+000
1	14.86341995	4.830038E-012	1.880004E-011	1	0.000000E+000
1	14.86346812	1.880004E-011	4.830038E-012	0	0.000000E+000
1	14.86457690	4.830038E-012	1.880004E-011	1	0.000000E+000
1	14.86466136	1.880004E-011	4.830038E-012	0	0.000000E+000
1	14.86584782	4.830038E-012	1.880004E-011	1	0.000000E+000
1	14.86606409	1.880004E-011	4.830038E-012	0	0.000000E+000
1	14.86648941	4.830038E-012	1.880004E-011	1	0.000000E+000
1	14.86650365	1.880004E-011	4.830038E-012	0	0.000000E+000
1	14.86987501	4.830038E-012	1.880004E-011	1	0.000000E+000
1	14.86996278	1.880004E-011	4.830038E-012	0	0.000000E+000
1	14.87192220	4.830038E-012	1.880004E-011	1	0.000000E+000
1	14.87213343	1.880004E-011	4.830038E-012	0	0.000000E+000
1	14.87226855	4.830038E-012	1.880004E-011	1	0.000000E+000
1	14.87233537	1.880004E-011	4.830038E-012	0	0.000000E+000
1	14.87358840	4.830038E-012	1.880004E-011	1	0.000000E+000
1	14.87366838	1.880004E-011	4.830038E-012	0	0.000000E+000
1	14.87434218	4.830038E-012	1.880004E-011	1	0.000000E+000
1	14.87442775	1.880004E-011	4.830038E-012	0	0.000000E+000
1	14.87651713	4.830038E-012	1.880004E-011	1	0.000000E+000
1	14.87658845	1.880004E-011	4.830038E-012	0	0.000000E+000
1	14.87803686	4.830038E-012	1.880004E-011	1	0.000000E+000
1	14.87811071	1.880004E-011	4.830038E-012	0	0.000000E+000
1	14.87975619	4.830038E-012	1.880004E-011	1	0.000000E+000
1	14.87987907	1.880004E-011	4.830038E-012	0	0.000000E+000
1	14.88049259	4.830038E-012	1.880004E-011	1	0.000000E+000
1	14.88060596	1.880004E-011	4.830038E-012	0	0.000000E+000
1	14.88075745	4.830038E-012	1.880004E-011	1	0.000000E+000
1	14.88087192	1.880004E-011	4.830038E-012	0	0.000000E+000
1	15.53117111	4.701248E-012	1.867125E-011	1	0.000000E+000
1	15.53117200	1.867125E-011	4.701248E-012	0	0.000000E+000
1	15.53117203	4.701248E-012	1.867125E-011	1	0.000000E+000
1	15.53170514	1.867125E-011	4.701248E-012	0	0.000000E+000
1	15.53333490	4.701248E-012	1.867125E-011	1	0.000000E+000
1	15.53369145	1.867125E-011	4.701248E-012	0	0.000000E+000
1	15.53379560	4.701248E-012	1.867125E-011	1	0.000000E+000
1	15.53386895	1.867125E-011	4.701248E-012	0	0.000000E+000
1	15.53422398	4.701248E-012	1.867125E-011	1	0.000000E+000
1	15.53440025	1.867125E-011	4.701248E-012	0	0.000000E+000
1	15.53470784	4.701248E-012	1.867125E-011	1	0.000000E+000
1	15.53491656	1.867125E-011	4.701248E-012	0	0.000000E+000
1	15.53522626	4.701248E-012	1.867125E-011	1	0.000000E+000
1	15.53527991	1.867125E-011	4.701248E-012	0	0.000000E+000
1	15.53625923	4.701248E-012	1.867125E-011	1	0.000000E+000
1	15.53629591	1.867125E-011	4.701248E-012	0	0.000000E+000
1	15.53663849	4.701248E-012	1.867125E-011	1	0.000000E+000
1	15.53672694	1.867125E-011	4.701248E-012	0	0.000000E+000
1	15.53721501	4.701248E-012	1.867125E-011	1	0.000000E+000
1	15.53742598	1.867125E-011	4.701248E-012	0	0.000000E+000
1	15.53836205	4.701248E-012	1.867125E-011	1	0.000000E+000
1	15.53841313	1.867125E-011	4.701248E-012	0	0.000000E+000
1	15.53872859	4.701248E-012	1.867125E-011	1	0.000000E+000
1	15.53875083	1.867125E-011	4.701248E-012	0	0.000000E+000
1	15.53882443	4.701248E-012	1.867125E-011	1	0.000000E+000
1	15.53884562	1.867125E-011	4.701248E-012	0	0.000000E+000
1	15.53945977	4.701248E-012	1.867125E-011	1	0.000000E+000
1	15.53968037	1.867125E-011	4.701248E-012	0	0.000000E+000
1	15.53977485	4.701248E-012	1.867125E-011	1	0.000000E+000
1	15.53997740	1.867125E-011	4.701248E-012	0	0.000000E+000
1	15.54007568	4.701248E-012	1.867125E-011	1	0.000000E+000
1	15.54015524	1.867125E-011	4.701248E-012	0	0.000000E+000
1	15.54017843	4.701248E-012	1.867125E-011	1	0.000000E+000
1	15.54027196	1.867125E-011	4.701248E-012	0	0.000000E+000
1	15.54057113	4.701248E-012	1.867125E-011	1	0.000000E+000
1	15.54070014	1.867125E-011	4.701248E-012	0	0.000000E+000
1	15.54097192	4.701248E-012	1.867125E-011	1	0.000000E+000
1	15.54102941	1.867125E-011	4.701248E-012	0	0.000000E+000
1	15.54154269	4.701248E-012	1.867125E-011	1	0.000000E+000
1	15.54182037	1.867125E-011	4.701248E-012	0	0.000000E+000
1	15.54456030	4.701248E-012	1.867125E-011	1	0.000000E+000
1	15.54482061	1.867125E-011	4.701248E-012	0	0.000000E+000
1	15.54611309	4.701248E-012	1.867125E-011	1	0.000000E+000
1	15.54623453	1.867125E-011	4.701248E-012	0	0.000000E+000
1	15.54766952	4.701248E-012	1.867125E-011	1	0.000000E+000
1	15.54795931	1.867125E-011	4.701248E-012	0	0.000000E+000
1	15.54858108	4.701248E-012	1.867125E-011	1	0.000000E+000
1	15.54883639	1.867125E-011	4.701248E-012	0	0.000000E+000
1	15.55712121	4.701248E-012	1.867125E-011	1	0.000000E+000
1	15.55745878	1.867125E-011	4.701248E-012	0	0.000000E+000
1	15.55902132	4.701248E-012	1.867125E-011	1	0.000000E+000
1	15.55921677	1.867125E-011	4.701248E-012	0	0.000000E+000
1	15.55925251	4.701248E-012	1.867125E-011	1	0.000000E+000
1	15.55926816	1.867125E-011	4.701248E-012	0	0.000000E+000
1	15.55958725	4.701248E-012	1.867125E-011	1	0.000000E+000
1	15.55977390	1.867125E-011	4.701248E-012	0	0.000000E+000
1	15.56012812	4.701248E-012	1.867125E-011	1	0.000000E+000
1	15.56041185	1.867125E-011	4.701248E-012	0	0.000000E+000
1	15.56161796	4.701248E-012	1.867125E-011	1	0.000000E+000
1	15.56172566	1.867125E-011	4.701248E-012	0	0.000000E+000
1	15.56216528	4.701248E-012	1.867125E-011	1	0.000000E+000
1	15.56221164	1.867125E-011	4.701248E-012	0	0.000000E+000
1	15.56538840	4.701248E-012	1.867125E-011	1	0.000000E+000
1	15.56565478	1.867125E-011	4.701248E-012	0	0.000000E+000
1	15.56669344	4.701248E-012	1.867125E-011	1	0.000000E+000
1	15.56673663	1.867125E-011	4.701248E-012	0	0.000000E+000
1	15.56806144	4.701248E-012	1.867125E-011	1	0.000000E+000
1	15.56808785	1.867125E-011	4.701248E-012	0	0.000000E+000
1	15.56834765	4.701248E-012	1.867125E-011	1	0.000000E+000
1	15.56843345	1.867125E-011	4.701248E-012	0	0.000000E+000
1	15.56894538	4.701248E-012	1.867125E-011	1	0.000000E+000
1	15.56897644	1.867125E-011	4.701248E-012	0	0.000000E+000
1	15.57076672	4.701248E-012	1.867125E-011	1	0.000000E+000
1	15.57082097	1.867125E-011	4.701248E-012	0	0.000000E+000
1	15.57130809	4.701248E-012	1.867125E-011	1	0.000000E+000
1	15.57138877	1.867125E-011	4.701248E-012	0	0.000000E+000
1	15.57537746	4.701248E-012	1.867125E-011	1	0.000000E+000
1	15.57544958	1.867125E-011	4.701248E-012	0	0.000000E+000
1	15.57562954	4.701248E-012	1.867125E-011	1	0.000000E+000
1	15.57569366	1.867125E-011	4.701248E-012	0	0.000000E+000
1	15.57714080	4.701248E-012	1.867125E-011	1	0.000000E+000
1	15.57716349	1.867125E-011	4.701248E-012	0	0.000000E+000
1	15.57885828	4.701248E-012	1.867125E-011	1	0.000000E+000
1	15.57930923	1.867125E-011	4.701248E-012	0	0.000000E+000
1	15.57951653	4.701248E-012	1.867125E-011	1	0.000000E+000
1	15.57978144	1.867125E-011	4.701248E-012	0	0.000000E+000
1	15.57992578	4.701248E-012	1.867125E-011	1	0.000000E+000
1	15.58006226	1.867125E-011	4.701248E-012	0	0.000000E+000
1	15.58192034	4.701248E-012	1.867125E-011	1	0.000000E+000
1	15.58193551	1.867125E-011	4.701248E-012	0	0.000000E+000
1	15.58722031	4.701248E-012	1.867125E-011	1	0.000000E+000
1	15.58734962	1.867125E-011	4.701248E-012	0	0.000000E+000
1	15.58760268	4.701248E-012	1.867125E-011	1	0.000000E+000
1	15.58808773	1.867125E-011	4.701248E-012	0	0.000000E+000
1	15.58820648	4.701248E-012	1.867125E-011	1	0.000000E+000
1	15.58824569	1.867125E-011	4.701248E-012	0	0.000000E+000
1	15.58933575	4.701248E-012	1.867125E-011	1	0.000000E+000
1	15.58934609	1.867125E-011	4.701248E-012	0	0.000000E+000
1	15.58978803	4.701248E-012	1.867125E-011	1	0.000000E+000
1	15.59000162	1.867125E-011	4.701248E-012	0	0.000000E+000
1	15.59091352	4.701248E-012	1.867125E-011	1	0.000000E+000
1	15.59098866	1.867125E-011	4.701248E-012	0	0.000000E+000
1	15.59112748	4.701248E-012	1.867125E-011	1	0.000000E+000
1	15.59121543	1.867125E-011	4.701248E-012	0	0.000000E+000
1	15.59199198	4.701248E-012	1.867125E-011	1	0.000000E+000
1	15.59229795	1.867125E-011	4.701248E-012	0	0.000000E+000
1	15.59261319	4.701248E-012	1.867125E-011	1	0.000000E+000
1	15.59263230	1.867125E-011	4.701248E-012	0	0.000000E+000
1	15.59406492	4.701248E-012	1.867125E-011	1	0.000000E+000
1	15.59413768	1.867125E-011	4.701248E-012	0	0.000000E+000
1	15.59583222	4.701248E-012	1.867125E-011	1	0.000000E+000
1	15.59648103	1.867125E-011	4.701248E-012	0	0.000000E+000
1	15.59900254	4.701248E-012	1.867125E-011	1	0.000000E+000
1	15.59922593	1.867125E-011	4.701248E-012	0	0.000000E+000
1	15.59937341	4.701248E-012	1.867125E-011	1	0.000000E+000
1	15.59940426	1.867125E-011	4.701248E-012	0	0.000000E+000
1	15.59945201	4.701248E-012	1.867125E-011	1	0.000000E+000
1	15.59950715	1.867125E-011	4.701248E-012	0	0.000000E+000
1	15.60019716	4.701248E-012	1.867125E-011	1	0.000000E+000
1	15.60024125	1.867125E-011	4.701248E-012	0	0.000000E+000
1	15.60110493	4.701248E-012	1.867125E-011	1	0.000000E+000
1	15.60127908	1.867125E-011	4.701248E-012	0	0.000000E+000
1	15.60273239	4.701248E-012	1.867125E-011	1	0.000000E+000
1	15.60278568	1.867125E-011	4.701248E-012	0	0.000000E+000
1	15.60316413	4.701248E-012	1.867125E-011	1	0.000000E+000
1	15.60319027	1.867125E-011	4.701248E-012	0	0.000000E+000
1	15.60442498	4.701248E-012	1.867125E-011	1	0.000000E+000
1	15.60459668	1.867125E-011	4.701248E-012	0	0.000000E+000
1	15.60674049	4.701248E-012	1.867125E-011	1	0.000000E+000
1	15.60679141	1.867125E-011	4.701248E-012	0	0.000000E+000
1	15.60783517	4.701248E-012	1.867125E-011	1	0.000000E+000
1	15.60830520	1.867125E-011	4.701248E-012	0	0.000000E+000
1	15.60857505	4.701248E-012	1.867125E-011	1	0.000000E+000
1	15.60859302	1.867125E-011	4.701248E-012	0	0.000000E+000
1	15.61276492	4.701248E-012	1.867125E-011	1	0.000000E+000
1	15.61286663	1.867125E-011	4.701248E-012	0	0.000000E+000
1	15.61537586	4.701248E-012	1.867125E-011	1	0.000000E+000
1	15.61547103	1.867125E-011	4.701248E-012	0	0.000000E+000
1	15.61753011	4.701248E-012	1.867125E-011	1	0.000000E+000
1	15.61760911	1.867125E-011	4.701248E-012	0	0.000000E+000
1	15.61811790	4.701248E-012	1.867125E-011	1	0.000000E+000
1	15.61842005	1.867125E-011	4.701248E-012	0	0.000000E+000
1	15.61929194	4.701248E-012	1.867125E-011	1	0.000000E+000
1	15.61931026	1.867125E-011	4.701248E-012	0	0.000000E+000
1	15.61959893	4.701248E-012	1.867125E-011	1	0.000000E+000
1	15.61978944	1.867125E-011	4.701248E-012	0	0.000000E+000
1	15.62067990	4.701248E-012	1.867125E-011	1	0.000000E+000
1	15.62092395	1.867125E-011	4.701248E-012	0	0.000000E+000
1	15.62244262	4.701248E-012	1.867125E-011	1	0.000000E+000
1	15.62264280	1.867125E-011	4.701248E-012	0	0.000000E+000
1	15.62466325	4.701248E-012	1.867125E-011	1	0.000000E+000
1	15.62472339	1.867125E-011	4.701248E-012	0	0.000000E+000
1	15.62575109	4.701248E-012	1.867125E-011	1	0.000000E+000
1	15.62580187	1.867125E-011	4.701248E-012	0	0.000000E+000
1	15.62612086	4.701248E-012	1.867125E-011	1	0.000000E+000
1	15.62617166	1.867125E-011	4.701248E-012	0	0.000000E+000
1	15.62640232	4.701248E-012	1.867125E-011	1	0.000000E+000
1	15.62650091	1.867125E-011	4.701248E-012	0	0.000000E+000
1	15.62683497	4.701248E-012	1.867125E-011	1	0.000000E+000
1	15.62708806	1.867125E-011	4.701248E-012	0	0.000000E+000
1	15.62966022	4.701248E-012	1.867125E-011	1	0.000000E+000
1	15.62983246	1.867125E-011	4.701248E-012	0	0.000000E+000
1	15.63102463	4.701248E-012	1.867125E-011	1	0.000000E+000
1	15.63109151	1.867125E-011	4.701248E-012	0	0.000000E+000
1	15.63180096	4.701248E-012	1.867125E-011	1	0.000000E+000
1	15.63181378	1.867125E-011	4.701248E-012	0	0.000000E+000
1	15.63221227	4.701248E-012	1.867125E-011	1	0.000000E+000
1	15.63225610	1.867125E-011	4.701248E-012	0	0.000000E+000
1	15.64141459	4.701248E-012	1.867125E-011	1	0.000000E+000
1	15.64147958	1.867125E-011	4.701248E-012	0	0.000000E+000
1	15.64201345	4.701248E-012	1.867125E-011	1	0.000000E+000
1	15.64208907	1.867125E-011	4.701248E-012	0	0.000000E+000
1	15.64210647	4.701248E-012	1.867125E-011	1	0.000000E+000
1	15.64214204	1.867125E-011	4.701248E-012	0	0.000000E+000
1	15.64223058	4.701248E-012	1.867125E-011	1	0.000000E+000
1	15.64235123	1.867125E-011	4.701248E-012	0	0.000000E+000
1	15.64278110	4.701248E-012	1.867125E-011	1	0.000000E+000
1	15.64301055	1.867125E-011	4.701248E-012	0	0.000000E+000
1	15.64521703	4.701248E-012	1.867125E-011	1	0.000000E+000
1	15.64527358	1.867125E-011	4.701248E-012	0	0.000000E+000
1	15.64544013	4.701248E-012	1.867125E-011	1	0.000000E+000
1	15.64546592	1.867125E-011	4.701248E-012	0	0.000000E+000
1	15.64614805	4.701248E-012	1.867125E-011	1	0.000000E+000
1	15.64627492	1.867125E-011	4.701248E-012	0	0.000000E+000
1	15.64807025	4.701248E-012	1.867125E-011	1	0.000000E+000
1	15.64825915	1.867125E-011	4.701248E-012	0	0.000000E+000
1	15.64972655	4.701248E-012	1.867125E-011	1	0.000000E+000
1	15.64978639	1.867125E-011	4.701248E-012	0	0.000000E+000
1	15.65073579	4.701248E-012	1.867125E-011	1	0.000000E+000
1	15.65081092	1.867125E-011	4.701248E-012	0	0.000000E+000
1	15.65228030	4.701248E-012	1.867125E-011	1	0.000000E+000
1	15.65245854	1.867125E-011	4.701248E-012	0	0.000000E+000
1	15.65357347	4.701248E-012	1.867125E-011	1	0.000000E+000
1	15.65359739	1.867125E-011	4.701248E-012	0	0.000000E+000
1	15.65528502	4.701248E-012	1.867125E-011	1	0.000000E+000
1	15.65533755	1.867125E-011	4.701248E-012	0	0.000000E+000
1	15.66016589	4.701248E-012	1.867125E-011	1	0.000000E+000
1	15.66032188	1.867125E-011	4.701248E-012	0	0.000000E+000
1	15.66163520	4.701248E-012	1.867125E-011	1	0.000000E+000
1	15.66168569	1.867125E-011	4.701248E-012	0	0.000000E+000
1	15.66176195	4.701248E-012	1.867125E-011	1	0.000000E+000
1	15.66187057	1.867125E-011	4.701248E-012	0	0.000000E+000
1	15.66198166	4.701248E-012	1.867125E-011	1	0.000000E+000
1	15.66207206	1.867125E-011	4.701248E-012	0	0.000000E+000
1	15.66470566	4.701248E-012	1.867125E-011	1	0.000000E+000
1	15.66497513	1.867125E-011	4.701248E-012	0	0.000000E+000
1	15.66506589	4.701248E-012	1.867125E-011	1	0.000000E+000
1	15.66512397	1.867125E-011	4.701248E-012	0	0.000000E+000
1	15.66535777	4.701248E-012	1.867125E-011	1	0.000000E+000
1	15.66537263	1.867125E-011	4.701248E-012	0	0.000000E+000
1	15.66544197	4.701248E-012	1.867125E-011	1	0.000000E+000
1	15.66545072	1.867125E-011	4.701248E-012	0	0.000000E+000
1	15.66547774	4.701248E-012	1.867125E-011	1	0.000000E+000
1	15.66553510	1.867125E-011	4.701248E-012	0	0.000000E+000
1	15.66600804	4.701248E-012	1.867125E-011	1	0.000000E+000
1	15.66642545	1.867125E-011	4.701248E-012	0	0.000000E+000
1	15.66650294	4.701248E-012	1.867125E-011	1	0.000000E+000
1	15.66673456	1.867125E-011	4.701248E-012	0	0.000000E+000
1	15.66756868	4.701248E-012	1.867125E-011	1	0.000000E+000
1	15.66763517	1.867125E-011	4.701248E-012	0	0.000000E+000
1	15.66791581	4.701248E-012	1.867125E-011	1	0.000000E+000
1	15.66811801	1.867125E-011	4.701248E-012	0	0.000000E+000
1	15.66891362	4.701248E-012	1.867125E-011	1	0.000000E+000
1	15.66892745	1.867125E-011	4.701248E-012	0	0.000000E+000
1	15.67106949	4.701248E-012	1.867125E-011	1	0.000000E+000
1	15.67112903	1.867125E-011	4.701248E-012	0	0.000000E+000
1	15.67198006	4.701248E-012	1.867125E-011	1	0.000000E+000
1	15.67210740	1.867125E-011	4.701248E-012	0	0.000000E+000
1	15.67391110	4.701248E-012	1.867125E-011	1	0.000000E+000
1	15.67398436	1.867125E-011	4.701248E-012	0	0.000000E+000
1	15.67514766	4.701248E-012	1.867125E-011	1	0.000000E+000
1	15.67518236	1.867125E-011	4.701248E-012	0	0.000000E+000
1	15.67524839	4.701248E-012	1.867125E-011	1	0.000000E+000
1	15.67549807	1.867125E-011	4.701248E-012	0	0.000000E+000
1	15.67757275	4.701248E-012	1.867125E-011	1	0.000000E+000
1	15.67762572	1.867125E-011	4.701248E-012	0	0.000000E+000
1	15.67806135	4.701248E-012	1.867125E-011	1	0.000000E+000
1	15.67807741	1.867125E-011	4.701248E-012	0	0.000000E+000
1	15.68033757	4.701248E-012	1.867125E-011	1	0.000000E+000
1	15.68041016	1.867125E-011	4.701248E-012	0	0.000000E+000
1	15.68117824	4.701248E-012	1.867125E-011	1	0.000000E+000
1	15.68131642	1.867125E-011	4.701248E-012	0	0.000000E+000
1	15.68305724	4.701248E-012	1.867125E-011	1	0.000000E+000
1	15.68308692	1.867125E-011	4.701248E-012	0	0.000000E+000
1	15.68456544	4.701248E-012	1.867125E-011	1	0.000000E+000
1	15.68461855	1.867125E-011	4.701248E-012	0	0.000000E+000
1	15.68632254	4.701248E-012	1.867125E-011	1	0.000000E+000
1	15.68638321	1.867125E-011	4.701248E-012	0	0.000000E+000
1	15.68727191	4.701248E-012	1.867125E-011	1	0.000000E+000
1	15.68746402	1.867125E-011	4.701248E-012	0	0.000000E+000
1	15.69059972	4.701248E-012	1.867125E-011	1	0.000000E+000
1	15.69085283	1.867125E-011	4.701248E-012	0	0.000000E+000
1	15.69128702	4.701248E-012	1.867125E-011	1	0.000000E+000
1	15.69136660	1.867125E-011	4.701248E-012	0	0.000000E+000
1	19.21861597	4.595687E-012	1.856569E-011	1	0.000000E+000
1	19.21866803	1.856569E-011	4.595687E-012	0	0.000000E+000
1	19.22005852	4.595687E-012	1.856569E-011	1	0.000000E+000
1	19.22011214	1.856569E-011	4.595687E-012	0	0.000000E+000
1	19.22114846	4.595687E-012	1.856569E-011	1	0.000000E+000
1	19.22120840	1.856569E-011	4.595687E-012	0	0.000000E+000
1	19.22186821	4.595687E-012	1.856569E-011	1	0.000000E+000
1	19.22227587	1.856569E-011	4.595687E-012	0	0.000000E+000
1	19.22387947	4.595687E-012	1.856569E-011	1	0.000000E+000
1	19.22407500	1.856569E-011	4.595687E-012	0	0.000000E+000
1	19.22512058	4.595687E-012	1.856569E-011	1	0.000000E+000
1	19.22527201	1.856569E-011	4.595687E-012	0	0.000000E+000
1	19.22706238	4.595687E-012	1.856569E-011	1	0.000000E+000
1	19.22715999	1.856569E-011	4.595687E-012	0	0.000000E+000
1	19.22762178	4.595687E-012	1.856569E-011	1	0.000000E+000
1	19.22771639	1.856569E-011	4.595687E-012	0	0.000000E+000
1	19.22778962	4.595687E-012	1.856569E-011	1	0.000000E+000
1	19.22781609	1.856569E-011	4.595687E-012	0	0.000000E+000
1	19.22812700	4.595687E-012	1.856569E-011	1	0.000000E+000
1	19.22817534	1.856569E-011	4.595687E-012	0	0.000000E+000
1	19.22889271	4.595687E-012	1.856569E-011	1	0.000000E+000
1	19.22912972	1.856569E-011	4.595687E-012	0	0.000000E+000
1	19.22950166	4.595687E-012	1.856569E-011	1	0.000000E+000
1	19.22952141	1.856569E-011	4.595687E-012	0	0.000000E+000
1	19.22952850	4.595687E-012	1.856569E-011	1	0.000000E+000
1	19.22971742	1.856569E-011	4.595687E-012	0	0.000000E+000
1	19.22995093	4.595687E-012	1.856569E-011	1	0.000000E+000
1	19.22996808	1.856569E-011	4.595687E-012	0	0.000000E+000
1	19.23234971	4.595687E-012	1.856569E-011	1	0.000000E+000
1	19.23240194	1.856569E-011	4.595687E-012	0	0.000000E+000
1	19.23253349	4.595687E-012	1.856569E-011	1	0.000000E+000
1	19.23258514	1.856569E-011	4.595687E-012	0	0.000000E+000
1	19.23266362	4.595687E-012	1.856569E-011	1	0.000000E+000
1	19.23274015	1.856569E-011	4.595687E-012	0	0.000000E+000
1	19.23635956	4.595687E-012	1.856569E-011	1	0.000000E+000
1	19.23638049	1.856569E-011	4.595687E-012	0	0.000000E+000
1	19.23716562	4.595687E-012	1.856569E-011	1	0.000000E+000
1	19.23744797	1.856569E-011	4.595687E-012	0	0.000000E+000
1	19.23805161	4.595687E-012	1.856569E-011	1	0.000000E+000
1	19.23818517	1.856569E-011	4.595687E-012	0	0.000000E+000
1	19.23914688	4.595687E-012	1.856569E-011	1	0.000000E+000
1	19.23953472	1.856569E-011	4.595687E-012	0	0.000000E+000
1	19.24068514	4.595687E-012	1.856569E-011	1	0.000000E+000
1	19.24161791	1.856569E-011	4.595687E-012	0	0.000000E+000
1	19.24171456	4.595687E-012	1.856569E-011	1	0.000000E+000
1	19.24195844	1.856569E-011	4.595687E-012	0	0.000000E+000
1	19.24223805	4.595687E-012	1.856569E-011	1	0.000000E+000
1	19.24224921	1.856569E-011	4.595687E-012	0	0.000000E+000
1	19.24269180	4.595687E-012	1.856569E-011	1	0.000000E+000
1	19.24288098	1.856569E-011	4.595687E-012	0	0.000000E+000
1	19.24344633	4.595687E-012	1.856569E-011	1	0.000000E+000
1	19.24368122	1.856569E-011	4.595687E-012	0	0.000000E+000
1	19.24376213	4.595687E-012	1.856569E-011	1	0.000000E+000
1	19.24379395	1.856569E-011	4.595687E-012	0	0.000000E+000
1	19.24565405	4.595687E-012	1.856569E-011	1	0.000000E+000
1	19.24569223	1.856569E-011	4.595687E-012	0	0.000000E+000
1	19.24594148	4.595687E-012	1.856569E-011	1	0.000000E+000
1	19.24601567	1.856569E-011	4.595687E-012	0	0.000000E+000
1	19.24678917	4.595687E-012	1.856569E-011	1	0.000000E+000
1	19.24692879	1.856569E-011	4.595687E-012	0	0.000000E+000
1	19.24746562	4.595687E-012	1.856569E-011	1	0.000000E+000
1	19.24751015	1.856569E-011	4.595687E-012	0	0.000000E+000
1	19.24772335	4.595687E-012	1.856569E-011	1	0.000000E+000
1	19.24788494	1.856569E-011	4.595687E-012	0	0.000000E+000
1	19.24797220	4.595687E-012	1.856569E-011	1	0.000000E+000
1	19.24803407	1.856569E-011	4.595687E-012	0	0.000000E+000
1	19.24804476	4.595687E-012	1.856569E-011	1	0.000000E+000
1	19.24806621	1.856569E-011	4.595687E-012	0	0.000000E+000
1	19.24922289	4.595687E-012	1.856569E-011	1	0.000000E+000
1	19.24925876	1.856569E-011	4.595687E-012	0	0.000000E+000
1	19.25356914	4.595687E-012	1.856569E-011	1	0.000000E+000
1	19.25379409	1.856569E-011	4.595687E-012	0	0.000000E+000
1	19.25382453	4.595687E-012	1.856569E-011	1	0.000000E+000
1	19.25391086	1.856569E-011	4.595687E-012	0	0.000000E+000
1	19.25423091	4.595687E-012	1.856569E-011	1	0.000000E+000
1	19.25432132	1.856569E-011	4.595687E-012	0	0.000000E+000
1	19.25629807	4.595687E-012	1.856569E-011	1	0.000000E+000
1	19.25663907	1.856569E-011	4.595687E-012	0	0.000000E+000
1	19.25694801	4.595687E-012	1.856569E-011	1	0.000000E+000
1	19.25710591	1.856569E-011	4.595687E-012	0	0.000000E+000
1	19.25859760	4.595687E-012	1.856569E-011	1	0.000000E+000
1	19.25864146	1.856569E-011	4.595687E-012	0	0.000000E+000
1	19.26081178	4.595687E-012	1.856569E-011	1	0.000000E+000
1	19.26097371	1.856569E-011	4.595687E-012	0	0.000000E+000
1	19.26246243	4.595687E-012	1.856569E-011	1	0.000000E+000
1	19.26251728	1.856569E-011	4.595687E-012	0	0.000000E+000
1	19.26312363	4.595687E-012	1.856569E-011	1	0.000000E+000
1	19.26319696	1.856569E-011	4.595687E-012	0	0.000000E+000
1	19.26583105	4.595687E-012	1.856569E-011	1	0.000000E+000
1	19.26592871	1.856569E-011	4.595687E-012	0	0.000000E+000
1	19.26733426	4.595687E-012	1.856569E-011	1	0.000000E+000
1	19.26737603	1.856569E-011	4.595687E-012	0	0.000000E+000
1	19.26741680	4.595687E-012	1.856569E-011	1	0.000000E+000
1	19.26754677	1.856569E-011	4.595687E-012	0	0.000000E+000
1	19.26786234	4.595687E-012	1.856569E-011	1	0.000000E+000
1	19.26795842	1.856569E-011	4.595687E-012	0	0.000000E+000
1	19.26822572	4.595687E-012	1.856569E-011	1	0.000000E+000
1	19.26825943	1.856569E-011	4.595687E-012	0	0.000000E+000
1	19.26884274	4.595687E-012	1.856569E-011	1	0.000000E+000
1	19.26929807	1.856569E-011	4.595687E-012	0	0.000000E+000
1	19.27194202	4.595687E-012	1.856569E-011	1	0.000000E+000
1	19.27207198	1.856569E-011	4.595687E-012	0	0.000000E+000
1	19.27310936	4.595687E-012	1.856569E-011	1	0.000000E+000
1	19.27320557	1.856569E-011	4.595687E-012	0	0.000000E+000
1	19.27347684	4.595687E-012	1.856569E-011	1	0.000000E+000
1	19.27357221	1.856569E-011	4.595687E-012	0	0.000000E+000
1	19.27383501	4.595687E-012	1.856569E-011	1	0.000000E+000
1	19.27397688	1.856569E-011	4.595687E-012	0	0.000000E+000
1	19.27432443	4.595687E-012	1.856569E-011	1	0.000000E+000
1	19.27450847	1.856569E-011	4.595687E-012	0	0.000000E+000
1	19.27538633	4.595687E-012	1.856569E-011	1	0.000000E+000
1	19.27542604	1.856569E-011	4.595687E-012	0	0.000000E+000
1	19.27602513	4.595687E-012	1.856569E-011	1	0.000000E+000
1	19.27647063	1.856569E-011	4.595687E-012	0	0.000000E+000
1	19.27719569	4.595687E-012	1.856569E-011	1	0.000000E+000
1	19.27738168	1.856569E-011	4.595687E-012	0	0.000000E+000
1	19.27747657	4.595687E-012	1.856569E-011	1	0.000000E+000
1	19.27759023	1.856569E-011	4.595687E-012	0	0.000000E+000
1	19.27912578	4.595687E-012	1.856569E-011	1	0.000000E+000
1	19.27921769	1.856569E-011	4.595687E-012	0	0.000000E+000
1	19.27935299	4.595687E-012	1.856569E-011	1	0.000000E+000
1	19.27967109	1.856569E-011	4.595687E-012	0	0.000000E+000
1	19.28119924	4.595687E-012	1.856569E-011	1	0.000000E+000
1	19.28123454	1.856569E-011	4.595687E-012	0	0.000000E+000
1	19.28343368	4.595687E-012	1.856569E-011	1	0.000000E+000
1	19.28352460	1.856569E-011	4.595687E-012	0	0.000000E+000
1	19.28384354	4.595687E-012	1.856569E-011	1	0.000000E+000
1	19.28412406	1.856569E-011	4.595687E-012	0	0.000000E+000
1	19.28428017	4.595687E-012	1.856569E-011	1	0.000000E+000
1	19.28432031	1.856569E-011	4.595687E-012	0	0.000000E+000
1	19.28766962	4.595687E-012	1.856569E-011	1	0.000000E+000
1	19.28797347	1.856569E-011	4.595687E-012	0	0.000000E+000
1	19.29184278	4.595687E-012	1.856569E-011	1	0.000000E+000
1	19.29190514	1.856569E-011	4.595687E-012	0	0.000000E+000
1	19.29230908	4.595687E-012	1.856569E-011	1	0.000000E+000
1	19.29247316	1.856569E-011	4.595687E-012	0	0.000000E+000
1	19.29293163	4.595687E-012	1.856569E-011	1	0.000000E+000
1	19.29304516	1.856569E-011	4.595687E-012	0	0.000000E+000
1	19.29307861	4.595687E-012	1.856569E-011	1	0.000000E+000
1	19.29310562	1.856569E-011	4.595687E-012	0	0.000000E+000
1	19.29341653	4.595687E-012	1.856569E-011	1	0.000000E+000
1	19.29363377	1.856569E-011	4.595687E-012	0	0.000000E+000
1	19.29374608	4.595687E-012	1.856569E-011	1	0.000000E+000
1	19.29393021	1.856569E-011	4.595687E-012	0	0.000000E+000
1	19.29398329	4.595687E-012	1.856569E-011	1	0.000000E+000
1	19.29401899	1.856569E-011	4.595687E-012	0	0.000000E+000
1	19.29562262	4.595687E-012	1.856569E-011	1	0.000000E+000
1	19.29583394	1.856569E-011	4.595687E-012	0	0.000000E+000
1	19.29628777	4.595687E-012	1.856569E-011	1	0.000000E+000
1	19.29637271	1.856569E-011	4.595687E-012	0	0.000000E+000
1	19.29723509	4.595687E-012	1.856569E-011	1	0.000000E+000
1	19.29725378	1.856569E-011	4.595687E-012	0	0.000000E+000
1	19.29898806	4.595687E-012	1.856569E-011	1	0.000000E+000
1	19.29904455	1.856569E-011	4.595687E-012	0	0.000000E+000
1	19.30054561	4.595687E-012	1.856569E-011	1	0.000000E+000
1	19.30058317	1.856569E-011	4.595687E-012	0	0.000000E+000
1	19.30751535	4.595687E-012	1.856569E-011	1	0.000000E+000
1	19.30761014	1.856569E-011	4.595687E-012	0	0.000000E+000
1	19.30776989	4.595687E-012	1.856569E-011	1	0.000000E+000
1	19.30785885	1.856569E-011	4.595687E-012	0	0.000000E+000
1	19.30788861	4.595687E-012	1.856569E-011	1	0.000000E+000
1	19.30793465	1.856569E-011	4.595687E-012	0	0.000000E+000
1	19.30969050	4.595687E-012	1.856569E-011	1	0.000000E+000
1	19.30971472	1.856569E-011	4.595687E-012	0	0.000000E+000
1	19.30997745	4.595687E-012	1.856569E-011	1	0.000000E+000
1	19.31004606	1.856569E-011	4.595687E-012	0	0.000000E+000
1	19.31041027	4.595687E-012	1.856569E-011	1	0.000000E+000
1	19.31049392	1.856569E-011	4.595687E-012	0	0.000000E+000
1	19.31079515	4.595687E-012	1.856569E-011	1	0.000000E+000
1	19.31085734	1.856569E-011	4.595687E-012	0	0.000000E+000
1	19.31089184	4.595687E-012	1.856569E-011	1	0.000000E+000
1	19.31112157	1.856569E-011	4.595687E-012	0	0.000000E+000
1	19.31141860	4.595687E-012	1.856569E-011	1	0.000000E+000
1	19.31144960	1.856569E-011	4.595687E-012	0	0.000000E+000
1	19.31241526	4.595687E-012	1.856569E-011	1	0.000000E+000
1	19.31278333	1.856569E-011	4.595687E-012	0	0.000000E+000
1	19.31378321	4.595687E-012	1.856569E-011	1	0.000000E+000
1	19.31401650	1.856569E-011	4.595687E-012	0	0.000000E+000
1	19.31408049	4.595687E-012	1.856569E-011	1	0.000000E+000
1	19.31425122	1.856569E-011	4.595687E-012	0	0.000000E+000
1	19.31429548	4.595687E-012	1.856569E-011	1	0.000000E+000
1	19.31432214	1.856569E-011	4.595687E-012	0	0.000000E+000
1	19.31439714	4.595687E-012	1.856569E-011	1	0.000000E+000
1	19.31466352	1.856569E-011	4.595687E-012	0	0.000000E+000
1	19.31527425	4.595687E-012	1.856569E-011	1	0.000000E+000
1	19.31533007	1.856569E-011	4.595687E-012	0	0.000000E+000
1	19.31599274	4.595687E-012	1.856569E-011	1	0.000000E+000
1	19.31608089	1.856569E-011	4.595687E-012	0	0.000000E+000
1	19.32623638	4.595687E-012	1.856569E-011	1	0.000000E+000
1	19.32663614	1.856569E-011	4.595687E-012	0	0.000000E+000
1	19.32726529	4.595687E-012	1.856569E-011	1	0.000000E+000
1	19.32740027	1.856569E-011	4.595687E-012	0	0.000000E+000
1	19.32749828	4.595687E-012	1.856569E-011	1	0.000000E+000
1	19.32754069	1.856569E-011	4.595687E-012	0	0.000000E+000
1	19.32799498	4.595687E-012	1.856569E-011	1	0.000000E+000
1	19.32828499	1.856569E-011	4.595687E-012	0	0.000000E+000
1	19.33005329	4.595687E-012	1.856569E-011	1	0.000000E+000
1	19.33007646	1.856569E-011	4.595687E-012	0	0.000000E+000
1	19.33059457	4.595687E-012	1.856569E-011	1	0.000000E+000
1	19.33062045	1.856569E-011	4.595687E-012	0	0.000000E+000
1	19.33178778	4.595687E-012	1.856569E-011	1	0.000000E+000
1	19.33198270	1.856569E-011	4.595687E-012	0	0.000000E+000
1	19.33232984	4.595687E-012	1.856569E-011	1	0.000000E+000
1	19.33247061	1.856569E-011	4.595687E-012	0	0.000000E+000
1	19.33515525	4.595687E-012	1.856569E-011	1	0.000000E+000
1	19.33520219	1.856569E-011	4.595687E-012	0	0.000000E+000
1	19.33624008	4.595687E-012	1.856569E-011	1	0.000000E+000
1	19.33656695	1.856569E-011	4.595687E-012	0	0.000000E+000
1	19.33676391	4.595687E-012	1.856569E-011	1	0.000000E+000
1	19.33695452	1.856569E-011	4.595687E-012	0	0.000000E+000
1	19.33758529	4.595687E-012	1.856569E-011	1	0.000000E+000
1	19.33773050	1.856569E-011	4.595687E-012	0	0.000000E+000
1	19.33859412	4.595687E-012	1.856569E-011	1	0.000000E+000
1	19.33865230	1.856569E-011	4.595687E-012	0	0.000000E+000
1	19.34033425	4.595687E-012	1.856569E-011	1	0.000000E+000
1	19.34036795	1.856569E-011	4.595687E-012	0	0.000000E+000
1	19.34042543	4.595687E-012	1.856569E-011	1	0.000000E+000
1	19.34056010	1.856569E-011	4.595687E-012	0	0.000000E+000
1	19.34312801	4.595687E-012	1.856569E-011	1	0.000000E+000
1	19.34316806	1.856569E-011	4.595687E-012	0	0.000000E+000
1	19.34344919	4.595687E-012	1.856569E-011	1	0.000000E+000
1	19.34366815	1.856569E-011	4.595687E-012	0	0.000000E+000
1	19.34399791	4.595687E-012	1.856569E-011	1	0.000000E+000
1	19.34404045	1.856569E-011	4.595687E-012	0	0.000000E+000
1	19.34436331	4.595687E-012	1.856569E-011	1	0.000000E+000
1	19.34456904	1.856569E-011	4.595687E-012	0	0.000000E+000
1	19.34481660	4.595687E-012	1.856569E-011	1	0.000000E+000
1	19.34498832	1.856569E-011	4.595687E-012	0	0.000000E+000
1	19.34548374	4.595687E-012	1.856569E-011	1	0.000000E+000
1	19.34559141	1.856569E-011	4.595687E-012	0	0.000000E+000
1	19.34633319	4.595687E-012	1.856569E-011	1	0.000000E+000
1	19.34641979	1.856569E-011	4.595687E-012	0	0.000000E+000
1	19.34661158	4.595687E-012	1.856569E-011	1	0.000000E+000
1	19.34662260	1.856569E-011	4.595687E-012	0	0.000000E+000
1	19.34733322	4.595687E-012	1.856569E-011	1	0.000000E+000
1	19.34760944	1.856569E-011	4.595687E-012	0	0.000000E+000
1	19.35449116	4.595687E-012	1.856569E-011	1	0.000000E+000
1	19.35452617	1.856569E-011	4.595687E-012	0	0.000000E+000
1	19.35688312	4.595687E-012	1.856569E-011	1	0.000000E+000
1	19.35726993	1.856569E-011	4.595687E-012	0	0.000000E+000
1	19.36627544	4.595687E-012	1.856569E-011	1	0.000000E+000
1	19.36639143	1.856569E-011	4.595687E-012	0	0.000000E+000
1	19.36726969	4.595687E-012	1.856569E-011	1	0.000000E+000
1	19.36735858	1.856569E-011	4.595687E-012	0	0.000000E+000
1	19.36738764	4.595687E-012	1.856569E-011	1	0.000000E+000
1	19.36758725	1.856569E-011	4.595687E-012	0	0.000000E+000
1	19.36787165	4.595687E-012	1.856569E-011	1	0.000000E+000
1	19.36796704	1.856569E-011	4.595687E-012	0	0.000000E+000
1	19.36918085	4.595687E-012	1.856569E-011	1	0.000000E+000
1	19.36932497	1.856569E-011	4.595687E-012	0	0.000000E+000
1	20.79879623	4.566618E-012	1.853662E-011	1	0.000000E+000
1	20.79916593	1.853662E-011	4.566618E-012	0	0.000000E+000
1	20.80022597	4.566618E-012	1.853662E-011	1	0.000000E+000
1	20.80027930	1.853662E-011	4.566618E-012	0	0.000000E+000
1	20.80042074	4.566618E-012	1.853662E-011	1	0.000000E+000
1	20.80053879	1.853662E-011	4.566618E-012	0	0.000000E+000
1	20.80149016	4.566618E-012	1.853662E-011	1	0.000000E+000
1	20.80163308	1.853662E-011	4.566618E-012	0	0.000000E+000
1	20.80302291	4.566618E-012	1.853662E-011	1	0.000000E+000
1	20.80317243	1.853662E-011	4.566618E-012	0	0.000000E+000
1	20.80358594	4.566618E-012	1.853662E-011	1	0.000000E+000
1	20.80366816	1.853662E-011	4.566618E-012	0	0.000000E+000
1	20.80379796	4.566618E-012	1.853662E-011	1	0.000000E+000
1	20.80387516	1.853662E-011	4.566618E-012	0	0.000000E+000
1	20.80404221	4.566618E-012	1.853662E-011	1	0.000000E+000
1	20.80408527	1.853662E-011	4.566618E-012	0	0.000000E+000
1	20.80411067	4.566618E-012	1.853662E-011	1	0.000000E+000
1	20.80426421	1.853662E-011	4.566618E-012	0	0.000000E+000
1	20.80475564	4.566618E-012	1.853662E-011	1	0.000000E+000
1	20.80501863	1.853662E-011	4.566618E-012	0	0.000000E+000
1	20.80578348	4.566618E-012	1.853662E-011	1	0.000000E+000
1	20.80580530	1.853662E-011	4.566618E-012	0	0.000000E+000
1	20.80585048	4.566618E-012	1.853662E-011	1	0.000000E+000
1	20.80593970	1.853662E-011	4.566618E-012	0	0.000000E+000
1	20.80636703	4.566618E-012	1.853662E-011	1	0.000000E+000
1	20.80640973	1.853662E-011	4.566618E-012	0	0.000000E+000
1	20.80685445	4.566618E-012	1.853662E-011	1	0.000000E+000
1	20.80694431	1.853662E-011	4.566618E-012	0	0.000000E+000
1	20.80697420	4.566618E-012	1.853662E-011	1	0.000000E+000
1	20.80705790	1.853662E-011	4.566618E-012	0	0.000000E+000
1	20.80708490	4.566618E-012	1.853662E-011	1	0.000000E+000
1	20.80712726	1.853662E-011	4.566618E-012	0	0.000000E+000
1	20.80843587	4.566618E-012	1.853662E-011	1	0.000000E+000
1	20.80865775	1.853662E-011	4.566618E-012	0	0.000000E+000
1	20.80892511	4.566618E-012	1.853662E-011	1	0.000000E+000
1	20.80895173	1.853662E-011	4.566618E-012	0	0.000000E+000
1	20.80989362	4.566618E-012	1.853662E-011	1	0.000000E+000
1	20.80998989	1.853662E-011	4.566618E-012	0	0.000000E+000
1	20.81107739	4.566618E-012	1.853662E-011	1	0.000000E+000
1	20.81111785	1.853662E-011	4.566618E-012	0	0.000000E+000
1	20.81171440	4.566618E-012	1.853662E-011	1	0.000000E+000
1	20.81172904	1.853662E-011	4.566618E-012	0	0.000000E+000
1	20.81213130	4.566618E-012	1.853662E-011	1	0.000000E+000
1	20.81213810	1.853662E-011	4.566618E-012	0	0.000000E+000
1	20.81432421	4.566618E-012	1.853662E-011	1	0.000000E+000
1	20.81444223	1.853662E-011	4.566618E-012	0	0.000000E+000
1	20.81630579	4.566618E-012	1.853662E-011	1	0.000000E+000
1	20.81634390	1.853662E-011	4.566618E-012	0	0.000000E+000
1	20.81699626	4.566618E-012	1.853662E-011	1	0.000000E+000
1	20.81702233	1.853662E-011	4.566618E-012	0	0.000000E+000
1	20.81708235	4.566618E-012	1.853662E-011	1	0.000000E+000
1	20.81714244	1.853662E-011	4.566618E-012	0	0.000000E+000
1	20.81907419	4.566618E-012	1.853662E-011	1	0.000000E+000
1	20.81917134	1.853662E-011	4.566618E-012	0	0.000000E+000
1	20.81932742	4.566618E-012	1.853662E-011	1	0.000000E+000
1	20.81949554	1.853662E-011	4.566618E-012	0	0.000000E+000
1	20.82199735	4.566618E-012	1.853662E-011	1	0.000000E+000
1	20.82210065	1.853662E-011	4.566618E-012	0	0.000000E+000
1	20.82228611	4.566618E-012	1.853662E-011	1	0.000000E+000
1	20.82238895	1.853662E-011	4.566618E-012	0	0.000000E+000
1	20.82278240	4.566618E-012	1.853662E-011	1	0.000000E+000
1	20.82279489	1.853662E-011	4.566618E-012	0	0.000000E+000
1	20.82348172	4.566618E-012	1.853662E-011	1	0.000000E+000
1	20.82362346	1.853662E-011	4.566618E-012	0	0.000000E+000
1	20.82870240	4.566618E-012	1.853662E-011	1	0.000000E+000
1	20.82914447	1.853662E-011	4.566618E-012	0	0.000000E+000
1	20.82919745	4.566618E-012	1.853662E-011	1	0.000000E+000
1	20.82926885	1.853662E-011	4.566618E-012	0	0.000000E+000
1	20.82935814	4.566618E-012	1.853662E-011	1	0.000000E+000
1	20.82949938	1.853662E-011	4.566618E-012	0	0.000000E+000
1	20.83100087	4.566618E-012	1.853662E-011	1	0.000000E+000
1	20.83112532	1.853662E-011	4.566618E-012	0	0.000000E+000
1	20.83281365	4.566618E-012	1.853662E-011	1	0.000000E+000
1	20.83291222	1.853662E-011	4.566618E-012	0	0.000000E+000
1	20.83409431	4.566618E-012	1.853662E-011	1	0.000000E+000
1	20.83423044	1.853662E-011	4.566618E-012	0	0.000000E+000
1	20.83484467	4.566618E-012	1.853662E-011	1	0.000000E+000
1	20.83497119	1.853662E-011	4.566618E-012	0	0.000000E+000
1	20.83498612	4.566618E-012	1.853662E-011	1	0.000000E+000
1	20.83500685	1.853662E-011	4.566618E-012	0	0.000000E+000
1	20.83579209	4.566618E-012	1.853662E-011	1	0.000000E+000
1	20.83588092	1.853662E-011	4.566618E-012	0	0.000000E+000
1	20.83622237	4.566618E-012	1.853662E-011	1	0.000000E+000
1	20.83643065	1.853662E-011	4.566618E-012	0	0.000000E+000
1	20.83900167	4.566618E-012	1.853662E-011	1	0.000000E+000
1	20.83924003	1.853662E-011	4.566618E-012	0	0.000000E+000
1	20.83968362	4.566618E-012	1.853662E-011	1	0.000000E+000
1	20.84007255	1.853662E-011	4.566618E-012	0	0.000000E+000
1	20.84014128	4.566618E-012	1.853662E-011	1	0.000000E+000
1	20.84020798	1.853662E-011	4.566618E-012	0	0.000000E+000
1	20.84074454	4.566618E-012	1.853662E-011	1	0.000000E+000
1	20.84091722	1.853662E-011	4.566618E-012	0	0.000000E+000
1	20.84109980	4.566618E-012	1.853662E-011	1	0.000000E+000
1	20.84118840	1.853662E-011	4.566618E-012	0	0.000000E+000
1	20.84314173	4.566618E-012	1.853662E-011	1	0.000000E+000
1	20.84323542	1.853662E-011	4.566618E-012	0	0.000000E+000
1	20.84345923	4.566618E-012	1.853662E-011	1	0.000000E+000
1	20.84355210	1.853662E-011	4.566618E-012	0	0.000000E+000
1	20.84361822	4.566618E-012	1.853662E-011	1	0.000000E+000
1	20.84368363	1.853662E-011	4.566618E-012	0	0.000000E+000
1	20.84398425	4.566618E-012	1.853662E-011	1	0.000000E+000
1	20.84410987	1.853662E-011	4.566618E-012	0	0.000000E+000
1	20.84419669	4.566618E-012	1.853662E-011	1	0.000000E+000
1	20.84431727	1.853662E-011	4.566618E-012	0	0.000000E+000
1	20.84584309	4.566618E-012	1.853662E-011	1	0.000000E+000
1	20.84590882	1.853662E-011	4.566618E-012	0	0.000000E+000
1	20.84600875	4.566618E-012	1.853662E-011	1	0.000000E+000
1	20.84606878	1.853662E-011	4.566618E-012	0	0.000000E+000
1	20.84628877	4.566618E-012	1.853662E-011	1	0.000000E+000
1	20.84634566	1.853662E-011	4.566618E-012	0	0.000000E+000
1	20.84650610	4.566618E-012	1.853662E-011	1	0.000000E+000
1	20.84658378	1.853662E-011	4.566618E-012	0	0.000000E+000
1	20.84667366	4.566618E-012	1.853662E-011	1	0.000000E+000
1	20.84696568	1.853662E-011	4.566618E-012	0	0.000000E+000
1	20.84724740	4.566618E-012	1.853662E-011	1	0.000000E+000
1	20.84731706	1.853662E-011	4.566618E-012	0	0.000000E+000
1	20.84826872	4.566618E-012	1.853662E-011	1	0.000000E+000
1	20.84830276	1.853662E-011	4.566618E-012	0	0.000000E+000
1	20.84845773	4.566618E-012	1.853662E-011	1	0.000000E+000
1	20.84850344	1.853662E-011	4.566618E-012	0	0.000000E+000
1	20.84854873	4.566618E-012	1.853662E-011	1	0.000000E+000
1	20.84856918	1.853662E-011	4.566618E-012	0	0.000000E+000
1	20.84873863	4.566618E-012	1.853662E-011	1	0.000000E+000
1	20.84884000	1.853662E-011	4.566618E-012	0	0.000000E+000
1	20.84947900	4.566618E-012	1.853662E-011	1	0.000000E+000
1	20.84956995	1.853662E-011	4.566618E-012	0	0.000000E+000
1	20.84962315	4.566618E-012	1.853662E-011	1	0.000000E+000
1	20.84964569	1.853662E-011	4.566618E-012	0	0.000000E+000
1	20.85097711	4.566618E-012	1.853662E-011	1	0.000000E+000
1	20.85115593	1.853662E-011	4.566618E-012	0	0.000000E+000
1	20.85152093	4.566618E-012	1.853662E-011	1	0.000000E+000
1	20.85157904	1.853662E-011	4.566618E-012	0	0.000000E+000
1	20.85237038	4.566618E-012	1.853662E-011	1	0.000000E+000
1	20.85256930	1.853662E-011	4.566618E-012	0	0.000000E+000
1	20.85494153	4.566618E-012	1.853662E-011	1	0.000000E+000
1	20.85504764	1.853662E-011	4.566618E-012	0	0.000000E+000
1	20.85564171	4.566618E-012	1.853662E-011	1	0.000000E+000
1	20.85575639	1.853662E-011	4.566618E-012	0	0.000000E+000
1	20.85588563	4.566618E-012	1.853662E-011	1	0.000000E+000
1	20.85595869	1.853662E-011	4.566618E-012	0	0.000000E+000
1	20.85698458	4.566618E-012	1.853662E-011	1	0.000000E+000
1	20.85704284	1.853662E-011	4.566618E-012	0	0.000000E+000
1	20.85831566	4.566618E-012	1.853662E-011	1	0.000000E+000
1	20.85871539	1.853662E-011	4.566618E-012	0	0.000000E+000
1	20.85906014	4.566618E-012	1.853662E-011	1	0.000000E+000
1	20.85909307	1.853662E-011	4.566618E-012	0	0.000000E+000
1	20.86233974	4.566618E-012	1.853662E-011	1	0.000000E+000
1	20.86237478	1.853662E-011	4.566618E-012	0	0.000000E+000
1	20.86245878	4.566618E-012	1.853662E-011	1	0.000000E+000
1	20.86268526	1.853662E-011	4.566618E-012	0	0.000000E+000
1	20.86303180	4.566618E-012	1.853662E-011	1	0.000000E+000
1	20.86317223	1.853662E-011	4.566618E-012	0	0.000000E+000
1	20.86320598	4.566618E-012	1.853662E-011	1	0.000000E+000
1	20.86377339	1.853662E-011	4.566618E-012	0	0.000000E+000
1	20.86431482	4.566618E-012	1.853662E-011	1	0.000000E+000
1	20.86491648	1.853662E-011	4.566618E-012	0	0.000000E+000
1	20.86704978	4.566618E-012	1.853662E-011	1	0.000000E+000
1	20.86721455	1.853662E-011	4.566618E-012	0	0.000000E+000
1	20.86817596	4.566618E-012	1.853662E-011	1	0.000000E+000
1	20.86824024	1.853662E-011	4.566618E-012	0	0.000000E+000
1	20.86862428	4.566618E-012	1.853662E-011	1	0.000000E+000
1	20.86866839	1.853662E-011	4.566618E-012	0	0.000000E+000
1	20.87049225	4.566618E-012	1.853662E-011	1	0.000000E+000
1	20.87052175	1.853662E-011	4.566618E-012	0	0.000000E+000
1	20.87118580	4.566618E-012	1.853662E-011	1	0.000000E+000
1	20.87128750	1.853662E-011	4.566618E-012	0	0.000000E+000
1	20.87148325	4.566618E-012	1.853662E-011	1	0.000000E+000
1	20.87158373	1.853662E-011	4.566618E-012	0	0.000000E+000
1	20.87414306	4.566618E-012	1.853662E-011	1	0.000000E+000
1	20.87443467	1.853662E-011	4.566618E-012	0	0.000000E+000
1	20.87611326	4.566618E-012	1.853662E-011	1	0.000000E+000
1	20.87642369	1.853662E-011	4.566618E-012	0	0.000000E+000
1	20.87716778	4.566618E-012	1.853662E-011	1	0.000000E+000
1	20.87751369	1.853662E-011	4.566618E-012	0	0.000000E+000
1	20.87816010	4.566618E-012	1.853662E-011	1	0.000000E+000
1	20.87822963	1.853662E-011	4.566618E-012	0	0.000000E+000
1	20.87832243	4.566618E-012	1.853662E-011	1	0.000000E+000
1	20.87842036	1.853662E-011	4.566618E-012	0	0.000000E+000
1	20.87870367	4.566618E-012	1.853662E-011	1	0.000000E+000
1	20.87877688	1.853662E-011	4.566618E-012	0	0.000000E+000
1	20.87884062	4.566618E-012	1.853662E-011	1	0.000000E+000
1	20.87894756	1.853662E-011	4.566618E-012	0	0.000000E+000
1	20.88057998	4.566618E-012	1.853662E-011	1	0.000000E+000
1	20.88104268	1.853662E-011	4.566618E-012	0	0.000000E+000
1	20.88164815	4.566618E-012	1.853662E-011	1	0.000000E+000
1	20.88173686	1.853662E-011	4.566618E-012	0	0.000000E+000
1	20.88175448	4.566618E-012	1.853662E-011	1	0.000000E+000
1	20.88181246	1.853662E-011	4.566618E-012	0	0.000000E+000
1	20.88220947	4.566618E-012	1.853662E-011	1	0.000000E+000
1	20.88242800	1.853662E-011	4.566618E-012	0	0.000000E+000
1	20.88246088	4.566618E-012	1.853662E-011	1	0.000000E+000
1	20.88259577	1.853662E-011	4.566618E-012	0	0.000000E+000
1	20.88361562	4.566618E-012	1.853662E-011	1	0.000000E+000
1	20.88375385	1.853662E-011	4.566618E-012	0	0.000000E+000
1	20.88421295	4.566618E-012	1.853662E-011	1	0.000000E+000
1	20.88423923	1.853662E-011	4.566618E-012	0	0.000000E+000
1	20.88428717	4.566618E-012	1.853662E-011	1	0.000000E+000
1	20.88438042	1.853662E-011	4.566618E-012	0	0.000000E+000
1	20.88535408	4.566618E-012	1.853662E-011	1	0.000000E+000
1	20.88539618	1.853662E-011	4.566618E-012	0	0.000000E+000
1	20.88554685	4.566618E-012	1.853662E-011	1	0.000000E+000
1	20.88567575	1.853662E-011	4.566618E-012	0	0.000000E+000
1	20.88636645	4.566618E-012	1.853662E-011	1	0.000000E+000
1	20.88643382	1.853662E-011	4.566618E-012	0	0.000000E+000
1	20.88664639	4.566618E-012	1.853662E-011	1	0.000000E+000
1	20.88666142	1.853662E-011	4.566618E-012	0	0.000000E+000
1	20.88837088	4.566618E-012	1.853662E-011	1	0.000000E+000
1	20.88845699	1.853662E-011	4.566618E-012	0	0.000000E+000
1	20.89049925	4.566618E-012	1.853662E-011	1	0.000000E+000
1	20.89059618	1.853662E-011	4.566618E-012	0	0.000000E+000
1	20.89096620	4.566618E-012	1.853662E-011	1	0.000000E+000
1	20.89122822	1.853662E-011	4.566618E-012	0	0.000000E+000
1	20.89424495	4.566618E-012	1.853662E-011	1	0.000000E+000
1	20.89437293	1.853662E-011	4.566618E-012	0	0.000000E+000
1	20.89785623	4.566618E-012	1.853662E-011	1	0.000000E+000
1	20.89790141	1.853662E-011	4.566618E-012	0	0.000000E+000
1	20.89853310	4.566618E-012	1.853662E-011	1	0.000000E+000
1	20.89862651	1.853662E-011	4.566618E-012	0	0.000000E+000
1	20.90342132	4.566618E-012	1.853662E-011	1	0.000000E+000
1	20.90349097	1.853662E-011	4.566618E-012	0	0.000000E+000
1	20.90352091	4.566618E-012	1.853662E-011	1	0.000000E+000
1	20.90355644	1.853662E-011	4.566618E-012	0	0.000000E+000
1	20.90362595	4.566618E-012	1.853662E-011	1	0.000000E+000
1	20.90379562	1.853662E-011	4.566618E-012	0	0.000000E+000
1	20.90382444	4.566618E-012	1.853662E-011	1	0.000000E+000
1	20.90402448	1.853662E-011	4.566618E-012	0	0.000000E+000
1	20.90801007	4.566618E-012	1.853662E-011	1	0.000000E+000
1	20.90827210	1.853662E-011	4.566618E-012	0	0.000000E+000
1	20.90840345	4.566618E-012	1.853662E-011	1	0.000000E+000
1	20.90847942	1.853662E-011	4.566618E-012	0	0.000000E+000
1	20.92874537	4.566618E-012	1.853662E-011	1	0.000000E+000
1	20.92932612	1.853662E-011	4.566618E-012	0	0.000000E+000
1	20.93160107	4.566618E-012	1.853662E-011	1	0.000000E+000
1	20.93164219	1.853662E-011	4.566618E-012	0	0.000000E+000
1	20.93254012	4.566618E-012	1.853662E-011	1	0.000000E+000
1	20.93259594	1.853662E-011	4.566618E-012	0	0.000000E+000
1	20.93532489	4.566618E-012	1.853662E-011	1	0.000000E+000
1	20.93535840	1.853662E-011	4.566618E-012	0	0.000000E+000
1	20.93741492	4.566618E-012	1.853662E-011	1	0.000000E+000
1	20.93749336	1.853662E-011	4.566618E-012	0	0.000000E+000
1	20.93859981	4.566618E-012	1.853662E-011	1	0.000000E+000
1	20.93882073	1.853662E-011	4.566618E-012	0	0.000000E+000
1	20.93949662	4.566618E-012	1.853662E-011	1	0.000000E+000
1	20.93954523	1.853662E-011	4.566618E-012	0	0.000000E+000
1	20.93956623	4.566618E-012	1.853662E-011	1	0.000000E+000
1	20.93985472	1.853662E-011	4.566618E-012	0	0.000000E+000
1	20.94004935	4.566618E-012	1.853662E-011	1	0.000000E+000
1	20.94034765	1.853662E-011	4.566618E-012	0	0.000000E+000
1	20.94084770	4.566618E-012	1.853662E-011	1	0.000000E+000
1	20.94088804	1.853662E-011	4.566618E-012	0	0.000000E+000
1	20.94097515	4.566618E-012	1.853662E-011	1	0.000000E+000
1	20.94114565	1.853662E-011	4.566618E-012	0	0.000000E+000
1	20.94142235	4.566618E-012	1.853662E-011	1	0.000000E+000
1	20.94158770	1.853662E-011	4.566618E-012	0	0.000000E+000
1	20.95085818	4.566618E-012	1.853662E-011	1	0.000000E+000
1	20.95092747	1.853662E-011	4.566618E-012	0	0.000000E+000
1	20.95268961	4.566618E-012	1.853662E-011	1	0.000000E+000
1	20.95270490	1.853662E-011	4.566618E-012	0	0.000000E+000
1	20.95396397	4.566618E-012	1.853662E-011	1	0.000000E+000
1	20.95422625	1.853662E-011	4.566618E-012	0	0.000000E+000
1	20.95615503	4.566618E-012	1.853662E-011	1	0.000000E+000
1	20.95660138	1.853662E-011	4.566618E-012	0	0.000000E+000
1	20.95684718	4.566618E-012	1.853662E-011	1	0.000000E+000
1	20.95688248	1.853662E-011	4.566618E-012	0	0.000000E+000
1	20.95730351	4.566618E-012	1.853662E-011	1	0.000000E+000
1	20.95743462	1.853662E-011	4.566618E-012	0	0.000000E+000
1	20.95938037	4.566618E-012	1.853662E-011	1	0.000000E+000
1	20.95956747	1.853662E-011	4.566618E-012	0	0.000000E+000
1	20.96014030	4.566618E-012	1.853662E-011	1	0.000000E+000
1	20.96016646	1.853662E-011	4.566618E-012	0	0.000000E+000
1	20.96063143	4.566618E-012	1.853662E-011	1	0.000000E+000
1	20.96067786	1.853662E-011	4.566618E-012	0	0.000000E+000
1	20.96085992	4.566618E-012	1.853662E-011	1	0.000000E+000
1	20.96099187	1.853662E-011	4.566618E-012	0	0.000000E+000
1	20.96284514	4.566618E-012	1.853662E-011	1	0.000000E+000
1	20.96300351	1.853662E-011	4.566618E-012	0	0.000000E+000
1	20.96307856	4.566618E-012	1.853662E-011	1	0.000000E+000
1	20.96326815	1.853662E-011	4.566618E-012	0	0.000000E+000
1	20.96486832	4.566618E-012	1.853662E-011	1	0.000000E+000
1	20.96488752	1.853662E-011	4.566618E-012	0	0.000000E+000
1	20.96491577	4.566618E-012	1.853662E-011	1	0.000000E+000
1	20.96502993	1.853662E-011	4.566618E-012	0	0.000000E+000
1	20.96510317	4.566618E-012	1.853662E-011	1	0.000000E+000
1	20.96511819	1.853662E-011	4.566618E-012	0	0.000000E+000
1	20.96746840	4.566618E-012	1.853662E-011	1	0.000000E+000
1	20.96752987	1.853662E-011	4.566618E-012	0	0.000000E+000
1	20.96789667	4.566618E-012	1.853662E-011	1	0.000000E+000
1	20.96803977	1.853662E-011	4.566618E-012	0	0.000000E+000
1	20.96953089	4.566618E-012	1.853662E-011	1	0.000000E+000
1	20.96954186	1.853662E-011	4.566618E-012	0	0.000000E+000
1	20.97042785	4.566618E-012	1.853662E-011	1	0.000000E+000
1	20.97046200	1.853662E-011	4.566618E-012	0	0.000000E+000
1	20.97161720	4.566618E-012	1.853662E-011	1	0.000000E+000
1	20.97168450	1.853662E-011	4.566618E-012	0	0.000000E+000
1	20.97201921	4.566618E-012	1.853662E-011	1	0.000000E+000
1	20.97207831	1.853662E-011	4.566618E-012	0	0.000000E+000
1	20.97238537	4.566618E-012	1.853662E-011	1	0.000000E+000
1	20.97243271	1.853662E-011	4.566618E-012	0	0.000000E+000
1	20.97329470	4.566618E-012	1.853662E-011	1	0.000000E+000
1	20.97339557	1.853662E-011	4.566618E-012	0	0.000000E+000
1	20.97403574	4.566618E-012	1.853662E-011	1	0.000000E+000
1	20.97408741	1.853662E-011	4.566618E-012	0	0.000000E+000
1	20.97505568	4.566618E-012	1.853662E-011	1	0.000000E+000
1	20.97517113	1.853662E-011	4.566618E-012	0	0.000000E+000
1	20.97566900	4.566618E-012	1.853662E-011	1	0.000000E+000
1	20.97605664	1.853662E-011	4.566618E-012	0	0.000000E+000
1	20.97628491	4.566618E-012	1.853662E-011	1	0.000000E+000
1	20.97637356	1.853662E-011	4.566618E-012	0	0.000000E+000
1	20.97736681	4.566618E-012	1.853662E-011	1	0.000000E+000
1	20.97759328	1.853662E-011	4.566618E-012	0	0.000000E+000
1	20.97846965	4.566618E-012	1.853662E-011	1	0.000000E+000
1	20.97850662	1.853662E-011	4.566618E-012	0	0.000000E+000
1	20.97892584	4.566618E-012	1.853662E-011	1	0.000000E+000
1	20.97903092	1.853662E-011	4.566618E-012	0	0.000000E+000
1	20.97977633	4.566618E-012	1.853662E-011	1	0.000000E+000
1	20.97978643	1.853662E-011	4.566618E-012	0	0.000000E+000
1	20.97983008	4.566618E-012	1.853662E-011	1	0.000000E+000
1	20.98000261	1.853662E-011	4.566618E-012	0	0.000000E+000
1	20.98188330	4.566618E-012	1.853662E-011	1	0.000000E+000
1	20.98195102	1.853662E-011	4.566618E-012	0	0.000000E+000
1	20.98211275	4.566618E-012	1.853662E-011	1	0.000000E+000
1	20.98215006	1.853662E-011	4.566618E-012	0	0.000000E+000
1	20.98225347	4.566618E-012	1.853662E-011	1	0.000000E+000
1	20.98231443	1.853662E-011	4.566618E-012	0	0.000000E+000
1	20.98262009	4.566618E-012	1.853662E-011	1	0.000000E+000
1	20.98272532	1.853662E-011	4.566618E-012	0	0.000000E+000
1	20.98282387	4.566618E-012	1.853662E-011	1	0.000000E+000
1	20.98293062	1.853662E-011	4.566618E-012	0	0.000000E+000
1	20.98313775	4.566618E-012	1.853662E-011	1	0.000000E+000
1	20.98363108	1.853662E-011	4.566618E-012	0	0.000000E+000
1	20.98390988	4.566618E-012	1.853662E-011	1	0.000000E+000
1	20.98394601	1.853662E-011	4.566618E-012	0	0.000000E+000
1	20.98514868	4.566618E-012	1.853662E-011	1	0.000000E+000
1	20.98543703	1.853662E-011	4.566618E-012	0	0.000000E+000
1	20.98549876	4.566618E-012	1.853662E-011	1	0.000000E+000
1	20.98584958	1.853662E-011	4.566618E-012	0	0.000000E+000
1	20.98641586	4.566618E-012	1.853662E-011	1	0.000000E+000
1	20.98644061	1.853662E-011	4.566618E-012	0	0.000000E+000
1	20.98676050	4.566618E-012	1.853662E-011	1	0.000000E+000
1	20.98684842	1.853662E-011	4.566618E-012	0	0.000000E+000
1	20.98694972	4.566618E-012	1.853662E-011	1	0.000000E+000
1	20.98701372	1.853662E-011	4.566618E-012	0	0.000000E+000
1	20.98820396	4.566618E-012	1.853662E-011	1	0.000000E+000
1	20.98838387	1.853662E-011	4.566618E-012	0	0.000000E+000
1	20.98884138	4.566618E-012	1.853662E-011	1	0.000000E+000
1	20.98892600	1.853662E-011	4.566618E-012	0	0.000000E+000
1	20.99083477	4.566618E-012	1.853662E-011	1	0.000000E+000
1	20.99098202	1.853662E-011	4.566618E-012	0	0.000000E+000
1	20.99099819	4.566618E-012	1.853662E-011	1	0.000000E+000
1	20.99102790	1.853662E-011	4.566618E-012	0	0.000000E+000
1	20.99475445	4.566618E-012	1.853662E-011	1	0.000000E+000
1	20.99481231	1.853662E-011	4.566618E-012	0	0.000000E+000
1	20.99569584	4.566618E-012	1.853662E-011	1	0.000000E+000
1	20.99577699	1.853662E-011	4.566618E-012	0	0.000000E+000
1	20.99717816	4.566618E-012	1.853662E-011	1	0.000000E+000
1	20.99726328	1.853662E-011	4.566618E-012	0	0.000000E+000
1	20.99775505	4.566618E-012	1.853662E-011	1	0.000000E+000
1	20.99777716	1.853662E-011	4.566618E-012	0	0.000000E+000
1	20.99779781	4.566618E-012	1.853662E-011	1	0.000000E+000
1	20.99798914	1.853662E-011	4.566618E-012	0	0.000000E+000
1	20.99843341	4.566618E-012	1.853662E-011	1	0.000000E+000
1	20.99853672	1.853662E-011	4.566618E-012	0	0.000000E+000
1	20.99927024	4.566618E-012	1.853662E-011	1	0.000000E+000
1	20.99931653	1.853662E-011	4.566618E-012	0	0.000000E+000
1	21.00052641	4.566618E-012	1.853662E-011	1	0.000000E+000
1	21.00063666	1.853662E-011	4.566618E-012	0	0.000000E+000
1	21.00089971	4.566618E-012	1.853662E-011	1	0.000000E+000
1	21.00098890	1.853662E-011	4.566618E-012	0	0.000000E+000
1	21.00170937	4.566618E-012	1.853662E-011	1	0.000000E+000
1	21.00187486	1.853662E-011	4.566618E-012	0	0.000000E+000
1	21.00211795	4.566618E-012	1.853662E-011	1	0.000000E+000
1	21.00265074	1.853662E-011	4.566618E-012	0	0.000000E+000
1	21.00322265	4.566618E-012	1.853662E-011	1	0.000000E+000
1	21.00329506	1.853662E-011	4.566618E-012	0	0.000000E+000
1	21.00425122	4.566618E-012	1.853662E-011	1	0.000000E+000
1	21.00430143	1.853662E-011	4.566618E-012	0	0.000000E+000
1	21.00551263	4.566618E-012	1.853662E-011	1	0.000000E+000
1	21.00555301	1.853662E-011	4.566618E-012	0	0.000000E+000
1	21.00622870	4.566618E-012	1.853662E-011	1	0.000000E+000
1	21.00641526	1.853662E-011	4.566618E-012	0	0.000000E+000
1	21.00717914	4.566618E-012	1.853662E-011	1	0.000000E+000
1	21.00733401	1.853662E-011	4.566618E-012	0	0.000000E+000
1	21.00923127	4.566618E-012	1.853662E-011	1	0.000000E+000
1	21.00929493	1.853662E-011	4.566618E-012	0	0.000000E+000
1	21.00975844	4.566618E-012	1.853662E-011	1	0.000000E+000
1	21.00977358	1.853662E-011	4.566618E-012	0	0.000000E+000
1	21.01019877	4.566618E-012	1.853662E-011	1	0.000000E+000
1	21.01038476	1.853662E-011	4.566618E-012	0	0.000000E+000
1	21.01143836	4.566618E-012	1.853662E-011	1	0.000000E+000
1	21.01160712	1.853662E-011	4.566618E-012	0	0.000000E+000
1	21.01181990	4.566618E-012	1.853662E-011	1	0.000000E+000
1	21.01191770	1.853662E-011	4.566618E-012	0	0.000000E+000
1	21.01203373	4.566618E-012	1.853662E-011	1	0.000000E+000
1	21.01205519	1.853662E-011	4.566618E-012	0	0.000000E+000
1	21.01427781	4.566618E-012	1.853662E-011	1	0.000000E+000
1	21.01428605	1.853662E-011	4.566618E-012	0	0.000000E+000
1	21.01456867	4.566618E-012	1.853662E-011	1	0.000000E+000
1	21.01517089	1.853662E-011	4.566618E-012	0	0.000000E+000
1	21.01633834	4.566618E-012	1.853662E-011	1	0.000000E+000
1	21.01634328	1.853662E-011	4.566618E-012	0	0.000000E+000
1	21.01897539	4.566618E-012	1.853662E-011	1	0.000000E+000
1	21.01902199	1.853662E-011	4.566618E-012	0	0.000000E+000
1	21.01919306	4.566618E-012	1.853662E-011	1	0.000000E+000
1	21.01940464	1.853662E-011	4.566618E-012	0	0.000000E+000
1	21.01947503	4.566618E-012	1.853662E-011	1	0.000000E+000
1	21.01950074	1.853662E-011	4.566618E-012	0	0.000000E+000
1	21.02153308	4.566618E-012	1.853662E-011	1	0.000000E+000
1	21.02172015	1.853662E-011	4.566618E-012	0	0.000000E+000
1	21.02190008	4.566618E-012	1.853662E-011	1	0.000000E+000
1	21.02197502	1.853662E-011	4.566618E-012	0	0.000000E+000
1	21.02210701	4.566618E-012	1.853662E-011	1	0.000000E+000
1	21.02211943	1.853662E-011	4.566618E-012	0	0.000000E+000
1	21.02338300	4.566618E-012	1.853662E-011	1	0.000000E+000
1	21.02342354	1.853662E-011	4.566618E-012	0	0.000000E+000
1	21.02408494	4.566618E-012	1.853662E-011	1	0.000000E+000
1	21.02439350	1.853662E-011	4.566618E-012	0	0.000000E+000
1	21.02446858	4.566618E-012	1.853662E-011	1	0.000000E+000
1	21.02457015	1.853662E-011	4.566618E-012	0	0.000000E+000
1	21.02489382	4.566618E-012	1.853662E-011	1	0.000000E+000
1	21.02494870	1.853662E-011	4.566618E-012	0	0.000000E+000
1	21.02585570	4.566618E-012	1.853662E-011	1	0.000000E+000
1	21.02629519	1.853662E-011	4.566618E-012	0	0.000000E+000
1	21.02674709	4.566618E-012	1.853662E-011	1	0.000000E+000
1	21.02696576	1.853662E-011	4.566618E-012	0	0.000000E+000
1	21.02822282	4.566618E-012	1.853662E-011	1	0.000000E+000
1	21.02829898	1.853662E-011	4.566618E-012	0	0.000000E+000
1	21.02917670	4.566618E-012	1.853662E-011	1	0.000000E+000
1	21.02932123	1.853662E-011	4.566618E-012	0	0.000000E+000
1	21.02975850	4.566618E-012	1.853662E-011	1	0.000000E+000
1	21.03032059	1.853662E-011	4.566618E-012	0	0.000000E+000
1	21.03114215	4.566618E-012	1.853662E-011	1	0.000000E+000
1	21.03135985	1.853662E-011	4.566618E-012	0	0.000000E+000
1	21.03219932	4.566618E-012	1.853662E-011	1	0.000000E+000
1	21.03222105	1.853662E-011	4.566618E-012	0	0.000000E+000
1	21.03301457	4.566618E-012	1.853662E-011	1	0.000000E+000
1	21.03318679	1.853662E-011	4.566618E-012	0	0.000000E+000
1	21.04915761	4.566618E-012	1.853662E-011	1	0.000000E+000
1	21.04917856	1.853662E-011	4.566618E-012	0	0.000000E+000
1	21.04955315	4.566618E-012	1.853662E-011	1	0.000000E+000
1	21.04964902	1.853662E-011	4.566618E-012	0	0.000000E+000
1	21.04978803	4.566618E-012	1.853662E-011	1	0.000000E+000
1	21.04980697	1.853662E-011	4.566618E-012	0	0.000000E+000
1	21.05040373	4.566618E-012	1.853662E-011	1	0.000000E+000
1	21.05048150	1.853662E-011	4.566618E-012	0	0.000000E+000
1	21.05109346	4.566618E-012	1.853662E-011	1	0.000000E+000
1	21.05117334	1.853662E-011	4.566618E-012	0	0.000000E+000
1	21.05161998	4.566618E-012	1.853662E-011	1	0.000000E+000
1	21.05164639	1.853662E-011	4.566618E-012	0	0.000000E+000
1	21.05235464	4.566618E-012	1.853662E-011	1	0.000000E+000
1	21.05251330	1.853662E-011	4.566618E-012	0	0.000000E+000
1	21.05280913	4.566618E-012	1.853662E-011	1	0.000000E+000
1	21.05308943	1.853662E-011	4.566618E-012	0	0.000000E+000
1	21.05319213	4.566618E-012	1.853662E-011	1	0.000000E+000
1	21.05324395	1.853662E-011	4.566618E-012	0	0.000000E+000
1	21.05403207	4.566618E-012	1.853662E-011	1	0.000000E+000
1	21.05428164	1.853662E-011	4.566618E-012	0	0.000000E+000
1	21.05476766	4.566618E-012	1.853662E-011	1	0.000000E+000
1	21.05485978	1.853662E-011	4.566618E-012	0	0.000000E+000
1	21.05490372	4.566618E-012	1.853662E-011	1	0.000000E+000
1	21.05496506	1.853662E-011	4.566618E-012	0	0.000000E+000
1	21.05780972	4.566618E-012	1.853662E-011	1	0.000000E+000
1	21.05793947	1.853662E-011	4.566618E-012	0	0.000000E+000
1	21.05829413	4.566618E-012	1.853662E-011	1	0.000000E+000
1	21.05838309	1.853662E-011	4.566618E-012	0	0.000000E+000
1	21.06010818	4.566618E-012	1.853662E-011	1	0.000000E+000
1	21.06016034	1.853662E-011	4.566618E-012	0	0.000000E+000
1	21.06112386	4.566618E-012	1.853662E-011	1	0.000000E+000
1	21.06119973	1.853662E-011	4.566618E-012	0	0.000000E+000
1	21.06151375	4.566618E-012	1.853662E-011	1	0.000000E+000
1	21.06158868	1.853662E-011	4.566618E-012	0	0.000000E+000
1	21.06277578	4.566618E-012	1.853662E-011	1	0.000000E+000
1	21.06298839	1.853662E-011	4.566618E-012	0	0.000000E+000
1	21.06416283	4.566618E-012	1.853662E-011	1	0.000000E+000
1	21.06439253	1.853662E-011	4.566618E-012	0	0.000000E+000
1	21.06446642	4.566618E-012	1.853662E-011	1	0.000000E+000
1	21.06450475	1.853662E-011	4.566618E-012	0	0.000000E+000
1	21.06480844	4.566618E-012	1.853662E-011	1	0.000000E+000
1	21.06497213	1.853662E-011	4.566618E-012	0	0.000000E+000
1	21.06501302	4.566618E-012	1.853662E-011	1	0.000000E+000
1	21.06506477	1.853662E-011	4.566618E-012	0	0.000000E+000
1	21.06534029	4.566618E-012	1.853662E-011	1	0.000000E+000
1	21.06551813	1.853662E-011	4.566618E-012	0	0.000000E+000
1	21.06637342	4.566618E-012	1.853662E-011	1	0.000000E+000
1	21.06643721	1.853662E-011	4.566618E-012	0	0.000000E+000
1	21.06902618	4.566618E-012	1.853662E-011	1	0.000000E+000
1	21.06906110	1.853662E-011	4.566618E-012	0	0.000000E+000
1	21.07006560	4.566618E-012	1.853662E-011	1	0.000000E+000
1	21.07025297	1.853662E-011	4.566618E-012	0	0.000000E+000
1	21.07049870	4.566618E-012	1.853662E-011	1	0.000000E+000
1	21.07054905	1.853662E-011	4.566618E-012	0	0.000000E+000
1	21.07076079	4.566618E-012	1.853662E-011	1	0.000000E+000
1	21.07084955	1.853662E-011	4.566618E-012	0	0.000000E+000
1	21.07166688	4.566618E-012	1.853662E-011	1	0.000000E+000
1	21.07212314	1.853662E-011	4.566618E-012	0	0.000000E+000
1	21.07218035	4.566618E-012	1.853662E-011	1	0.000000E+000
1	21.07239180	1.853662E-011	4.566618E-012	0	0.000000E+000
1	21.07414713	4.566618E-012	1.853662E-011	1	0.000000E+000
1	21.07422110	1.853662E-011	4.566618E-012	0	0.000000E+000
1	21.07469463	4.566618E-012	1.853662E-011	1	0.000000E+000
1	21.07477112	1.853662E-011	4.566618E-012	0	0.000000E+000
1	21.07499382	4.566618E-012	1.853662E-011	1	0.000000E+000
1	21.07512778	1.853662E-011	4.566618E-012	0	0.000000E+000
1	21.07544587	4.566618E-012	1.853662E-011	1	0.000000E+000
1	21.07548752	1.853662E-011	4.566618E-012	0	0.000000E+000
1	21.07615195	4.566618E-012	1.853662E-011	1	0.000000E+000
1	21.07616055	1.853662E-011	4.566618E-012	0	0.000000E+000
1	21.07668647	4.566618E-012	1.853662E-011	1	0.000000E+000
1	21.07690937	1.853662E-011	4.566618E-012	0	0.000000E+000
1	21.07742865	4.566618E-012	1.853662E-011	1	0.000000E+000
1	21.07753781	1.853662E-011	4.566618E-012	0	0.000000E+000
1	21.07825473	4.566618E-012	1.853662E-011	1	0.000000E+000
1	21.07840027	1.853662E-011	4.566618E-012	0	0.000000E+000
1	21.07858949	4.566618E-012	1.853662E-011	1	0.000000E+000
1	21.07866501	1.853662E-011	4.566618E-012	0	0.000000E+000
1	21.07876882	4.566618E-012	1.853662E-011	1	0.000000E+000
1	21.07884183	1.853662E-011	4.566618E-012	0	0.000000E+000
1	21.07922835	4.566618E-012	1.853662E-011	1	0.000000E+000
1	21.07929429	1.853662E-011	4.566618E-012	0	0.000000E+000
1	21.07967169	4.566618E-012	1.853662E-011	1	0.000000E+000
1	21.07981013	1.853662E-011	4.566618E-012	0	0.000000E+000
1	21.08015555	4.566618E-012	1.853662E-011	1	0.000000E+000
1	21.08042694	1.853662E-011	4.566618E-012	0	0.000000E+000
1	21.08053937	4.566618E-012	1.853662E-011	1	0.000000E+000
1	21.08059442	1.853662E-011	4.566618E-012	0	0.000000E+000
1	21.08120650	4.566618E-012	1.853662E-011	1	0.000000E+000
1	21.08124135	1.853662E-011	4.566618E-012	0	0.000000E+000
1	21.08207886	4.566618E-012	1.853662E-011	1	0.000000E+000
1	21.08226995	1.853662E-011	4.566618E-012	0	0.000000E+000
1	21.08271082	4.566618E-012	1.853662E-011	1	0.000000E+000
1	21.08283291	1.853662E-011	4.566618E-012	0	0.000000E+000
1	21.08535138	4.566618E-012	1.853662E-011	1	0.000000E+000
1	21.08547253	1.853662E-011	4.566618E-012	0	0.000000E+000
1	21.08681071	4.566618E-012	1.853662E-011	1	0.000000E+000
1	21.08710650	1.853662E-011	4.566618E-012	0	0.000000E+000
1	21.08915375	4.566618E-012	1.853662E-011	1	0.000000E+000
1	21.08949100	1.853662E-011	4.566618E-012	0	0.000000E+000
1	21.08954453	4.566618E-012	1.853662E-011	1	0.000000E+000
1	21.08955741	1.853662E-011	4.566618E-012	0	0.000000E+000
1	21.08967291	4.566618E-012	1.853662E-011	1	0.000000E+000
1	21.08976396	1.853662E-011	4.566618E-012	0	0.000000E+000
1	21.08991523	4.566618E-012	1.853662E-011	1	0.000000E+000
1	21.09002035	1.853662E-011	4.566618E-012	0	0.000000E+000
1	21.09046316	4.566618E-012	1.853662E-011	1	0.000000E+000
1	21.09058885	1.853662E-011	4.566618E-012	0	0.000000E+000
1	21.09273590	4.566618E-012	1.853662E-011	1	0.000000E+000
1	21.09290926	1.853662E-011	4.566618E-012	0	0.000000E+000
1	21.09305234	4.566618E-012	1.853662E-011	1	0.000000E+000
1	21.09319465	1.853662E-011	4.566618E-012	0	0.000000E+000
1	21.09557851	4.566618E-012	1.853662E-011	1	0.000000E+000
1	21.09568343	1.853662E-011	4.566618E-012	0	0.000000E+000
1	21.11225253	4.566618E-012	1.853662E-011	1	0.000000E+000
1	21.11230541	1.853662E-011	4.566618E-012	0	0.000000E+000
1	21.11376820	4.566618E-012	1.853662E-011	1	0.000000E+000
1	21.11378137	1.853662E-011	4.566618E-012	0	0.000000E+000
1	21.11406433	4.566618E-012	1.853662E-011	1	0.000000E+000
1	21.11414114	1.853662E-011	4.566618E-012	0	0.000000E+000
1	21.11417743	4.566618E-012	1.853662E-011	1	0.000000E+000
1	21.11420629	1.853662E-011	4.566618E-012	0	0.000000E+000
1	21.11578907	4.566618E-012	1.853662E-011	1	0.000000E+000
1	21.11580795	1.853662E-011	4.566618E-012	0	0.000000E+000
1	21.11583535	4.566618E-012	1.853662E-011	1	0.000000E+000
1	21.11593882	1.853662E-011	4.566618E-012	0	0.000000E+000
1	21.11674553	4.566618E-012	1.853662E-011	1	0.000000E+000
1	21.11682469	1.853662E-011	4.566618E-012	0	0.000000E+000
1	21.11683348	4.566618E-012	1.853662E-011	1	0.000000E+000
1	21.11714713	1.853662E-011	4.566618E-012	0	0.000000E+000
1	21.11740770	4.566618E-012	1.853662E-011	1	0.000000E+000
1	21.11745554	1.853662E-011	4.566618E-012	0	0.000000E+000
1	21.11966002	4.566618E-012	1.853662E-011	1	0.000000E+000
1	21.11973978	1.853662E-011	4.566618E-012	0	0.000000E+000
1	21.12196022	4.566618E-012	1.853662E-011	1	0.000000E+000
1	21.12199471	1.853662E-011	4.566618E-012	0	0.000000E+000
1	21.12319484	4.566618E-012	1.853662E-011	1	0.000000E+000
1	21.12332762	1.853662E-011	4.566618E-012	0	0.000000E+000
1	21.12489832	4.566618E-012	1.853662E-011	1	0.000000E+000
1	21.12500260	1.853662E-011	4.566618E-012	0	0.000000E+000
1	21.12561186	4.566618E-012	1.853662E-011	1	0.000000E+000
1	21.12567337	1.853662E-011	4.566618E-012	0	0.000000E+000
1	21.12794497	4.566618E-012	1.853662E-011	1	0.000000E+000
1	21.12797599	1.853662E-011	4.566618E-012	0	0.000000E+000
1	21.12917446	4.566618E-012	1.853662E-011	1	0.000000E+000
1	21.12941731	1.853662E-011	4.566618E-012	0	0.000000E+000
1	21.13144134	4.566618E-012	1.853662E-011	1	0.000000E+000
1	21.13148924	1.853662E-011	4.566618E-012	0	0.000000E+000
1	21.13283505	4.566618E-012	1.853662E-011	1	0.000000E+000
1	21.13309644	1.853662E-011	4.566618E-012	0	0.000000E+000
1	21.13313881	4.566618E-012	1.853662E-011	1	0.000000E+000
1	21.13317062	1.853662E-011	4.566618E-012	0	0.000000E+000
1	21.13327947	4.566618E-012	1.853662E-011	1	0.000000E+000
1	21.13336801	1.853662E-011	4.566618E-012	0	0.000000E+000
1	21.13353637	4.566618E-012	1.853662E-011	1	0.000000E+000
1	21.13356896	1.853662E-011	4.566618E-012	0	0.000000E+000
1	21.13416856	4.566618E-012	1.853662E-011	1	0.000000E+000
1	21.13433283	1.853662E-011	4.566618E-012	0	0.000000E+000
1	21.13439568	4.566618E-012	1.853662E-011	1	0.000000E+000
1	21.13458585	1.853662E-011	4.566618E-012	0	0.000000E+000
1	21.13464004	4.566618E-012	1.853662E-011	1	0.000000E+000
1	21.13467153	1.853662E-011	4.566618E-012	0	0.000000E+000
1	21.15032204	4.566618E-012	1.853662E-011	1	0.000000E+000
1	21.15033960	1.853662E-011	4.566618E-012	0	0.000000E+000
1	21.15214989	4.566618E-012	1.853662E-011	1	0.000000E+000
1	21.15222720	1.853662E-011	4.566618E-012	0	0.000000E+000
1	21.15276941	4.566618E-012	1.853662E-011	1	0.000000E+000
1	21.15287132	1.853662E-011	4.566618E-012	0	0.000000E+000
1	21.15293928	4.566618E-012	1.853662E-011	1	0.000000E+000
1	21.15299560	1.853662E-011	4.566618E-012	0	0.000000E+000
1	21.15353334	4.566618E-012	1.853662E-011	1	0.000000E+000
1	21.15357055	1.853662E-011	4.566618E-012	0	0.000000E+000
1	21.15364339	4.566618E-012	1.853662E-011	1	0.000000E+000
1	21.15372808	1.853662E-011	4.566618E-012	0	0.000000E+000
1	21.15425801	4.566618E-012	1.853662E-011	1	0.000000E+000
1	21.15445032	1.853662E-011	4.566618E-012	0	0.000000E+000
1	21.15488149	4.566618E-012	1.853662E-011	1	0.000000E+000
1	21.15539193	1.853662E-011	4.566618E-012	0	0.000000E+000
1	21.15546186	4.566618E-012	1.853662E-011	1	0.000000E+000
1	21.15555566	1.853662E-011	4.566618E-012	0	0.000000E+000
1	21.15562052	4.566618E-012	1.853662E-011	1	0.000000E+000
1	21.15564979	1.853662E-011	4.566618E-012	0	0.000000E+000
1	21.15567408	4.566618E-012	1.853662E-011	1	0.000000E+000
1	21.15579899	1.853662E-011	4.566618E-012	0	0.000000E+000
1	21.16039425	4.566618E-012	1.853662E-011	1	0.000000E+000
1	21.16053331	1.853662E-011	4.566618E-012	0	0.000000E+000
1	21.16116323	4.566618E-012	1.853662E-011	1	0.000000E+000
1	21.16141785	1.853662E-011	4.566618E-012	0	0.000000E+000
1	21.16232314	4.566618E-012	1.853662E-011	1	0.000000E+000
1	21.16241682	1.853662E-011	4.566618E-012	0	0.000000E+000
1	21.16310554	4.566618E-012	1.853662E-011	1	0.000000E+000
1	21.16317221	1.853662E-011	4.566618E-012	0	0.000000E+000
1	21.16382385	4.566618E-012	1.853662E-011	1	0.000000E+000
1	21.16390941	1.853662E-011	4.566618E-012	0	0.000000E+000
1	21.16464511	4.566618E-012	1.853662E-011	1	0.000000E+000
1	21.16488877	1.853662E-011	4.566618E-012	0	0.000000E+000
1	21.16704026	4.566618E-012	1.853662E-011	1	0.000000E+000
1	21.16743913	1.853662E-011	4.566618E-012	0	0.000000E+000
1	21.16799508	4.566618E-012	1.853662E-011	1	0.000000E+000
1	21.16801780	1.853662E-011	4.566618E-012	0	0.000000E+000
1	21.16879336	4.566618E-012	1.853662E-011	1	0.000000E+000
1	21.16908286	1.853662E-011	4.566618E-012	0	0.000000E+000
1	21.17059439	4.566618E-012	1.853662E-011	1	0.000000E+000
1	21.17077589	1.853662E-011	4.566618E-012	0	0.000000E+000
1	21.17115826	4.566618E-012	1.853662E-011	1	0.000000E+000
1	21.17122118	1.853662E-011	4.566618E-012	0	0.000000E+000
1	21.17181286	4.566618E-012	1.853662E-011	1	0.000000E+000
1	21.17191673	1.853662E-011	4.566618E-012	0	0.000000E+000
1	21.17292307	4.566618E-012	1.853662E-011	1	0.000000E+000
1	21.17296871	1.853662E-011	4.566618E-012	0	0.000000E+000
1	21.17361150	4.566618E-012	1.853662E-011	1	0.000000E+000
1	21.17365900	1.853662E-011	4.566618E-012	0	0.000000E+000
1	21.17429413	4.566618E-012	1.853662E-011	1	0.000000E+000
1	21.17437170	1.853662E-011	4.566618E-012	0	0.000000E+000
1	21.17847679	4.566618E-012	1.853662E-011	1	0.000000E+000
1	21.17858010	1.853662E-011	4.566618E-012	0	0.000000E+000
1	21.17931932	4.566618E-012	1.853662E-011	1	0.000000E+000
1	21.17936198	1.853662E-011	4.566618E-012	0	0.000000E+000
1	21.18090570	4.566618E-012	1.853662E-011	1	0.000000E+000
1	21.18095417	1.853662E-011	4.566618E-012	0	0.000000E+000
1	21.18160145	4.566618E-012	1.853662E-011	1	0.000000E+000
1	21.18181809	1.853662E-011	4.566618E-012	0	0.000000E+000
1	21.18219418	4.566618E-012	1.853662E-011	1	0.000000E+000
1	21.18242917	1.853662E-011	4.566618E-012	0	0.000000E+000
1	21.18279670	4.566618E-012	1.853662E-011	1	0.000000E+000
1	21.18297586	1.853662E-011	4.566618E-012	0	0.000000E+000
1	21.18415819	4.566618E-012	1.853662E-011	1	0.000000E+000
1	21.18421954	1.853662E-011	4.566618E-012	0	0.000000E+000
1	21.18457800	4.566618E-012	1.853662E-011	1	0.000000E+000
1	21.18458780	1.853662E-011	4.566618E-012	0	0.000000E+000
1	21.18509787	4.566618E-012	1.853662E-011	1	0.000000E+000
1	21.18548555	1.853662E-011	4.566618E-012	0	0.000000E+000
1	21.18575437	4.566618E-012	1.853662E-011	1	0.000000E+000
1	21.18577541	1.853662E-011	4.566618E-012	0	0.000000E+000
1	21.18669002	4.566618E-012	1.853662E-011	1	0.000000E+000
1	21.18700902	1.853662E-011	4.566618E-012	0	0.000000E+000
1	21.18817447	4.566618E-012	1.853662E-011	1	0.000000E+000
1	21.18871039	1.853662E-011	4.566618E-012	0	0.000000E+000
1	21.19147814	4.566618E-012	1.853662E-011	1	0.000000E+000
1	21.19154407	1.853662E-011	4.566618E-012	0	0.000000E+000
1	21.19237984	4.566618E-012	1.853662E-011	1	0.000000E+000
1	21.19241039	1.853662E-011	4.566618E-012	0	0.000000E+000
1	21.19461138	4.566618E-012	1.853662E-011	1	0.000000E+000
1	21.19471283	1.853662E-011	4.566618E-012	0	0.000000E+000
1	21.19604504	4.566618E-012	1.853662E-011	1	0.000000E+000
1	21.19610723	1.853662E-011	4.566618E-012	0	0.000000E+000
1	21.19639863	4.566618E-012	1.853662E-011	1	0.000000E+000
1	21.19656493	1.853662E-011	4.566618E-012	0	0.000000E+000
1	21.19709959	4.566618E-012	1.853662E-011	1	0.000000E+000
1	21.19723917	1.853662E-011	4.566618E-012	0	0.000000E+000
1	21.19805380	4.566618E-012	1.853662E-011	1	0.000000E+000
1	21.19818582	1.853662E-011	4.566618E-012	0	0.000000E+000
1	21.19947755	4.566618E-012	1.853662E-011	1	0.000000E+000
1	21.19960193	1.853662E-011	4.566618E-012	0	0.000000E+000
1	21.19967575	4.566618E-012	1.853662E-011	1	0.000000E+000
1	21.19972179	1.853662E-011	4.566618E-012	0	0.000000E+000
1	21.20221604	4.566618E-012	1.853662E-011	1	0.000000E+000
1	21.20233000	1.853662E-011	4.566618E-012	0	0.000000E+000
1	21.20239987	4.566618E-012	1.853662E-011	1	0.000000E+000
1	21.20244917	1.853662E-011	4.566618E-012	0	0.000000E+000
1	21.20303937	4.566618E-012	1.853662E-011	1	0.000000E+000
1	21.20326283	1.853662E-011	4.566618E-012	0	0.000000E+000
1	21.20359816	4.566618E-012	1.853662E-011	1	0.000000E+000
1	21.20363706	1.853662E-011	4.566618E-012	0	0.000000E+000
1	21.20392317	4.566618E-012	1.853662E-011	1	0.000000E+000
1	21.20415699	1.853662E-011	4.566618E-012	0	0.000000E+000
1	21.20501292	4.566618E-012	1.853662E-011	1	0.000000E+000
1	21.20517712	1.853662E-011	4.566618E-012	0	0.000000E+000
1	21.20765973	4.566618E-012	1.853662E-011	1	0.000000E+000
1	21.20768561	1.853662E-011	4.566618E-012	0	0.000000E+000
1	21.20799072	4.566618E-012	1.853662E-011	1	0.000000E+000
1	21.20799817	1.853662E-011	4.566618E-012	0	0.000000E+000
1	21.21055575	4.566618E-012	1.853662E-011	1	0.000000E+000
1	21.21060498	1.853662E-011	4.566618E-012	0	0.000000E+000
1	21.68496319	4.634158E-012	1.860416E-011	1	0.000000E+000
1	21.68502854	1.860416E-011	4.634158E-012	0	0.000000E+000
1	21.68566225	4.634158E-012	1.860416E-011	1	0.000000E+000
1	21.68575118	1.860416E-011	4.634158E-012	0	0.000000E+000
1	21.68592329	4.634158E-012	1.860416E-011	1	0.000000E+000
1	21.68619154	1.860416E-011	4.634158E-012	0	0.000000E+000
1	21.68906862	4.634158E-012	1.860416E-011	1	0.000000E+000
1	21.68912481	1.860416E-011	4.634158E-012	0	0.000000E+000
1	21.68971352	4.634158E-012	1.860416E-011	1	0.000000E+000
1	21.68987194	1.860416E-011	4.634158E-012	0	0.000000E+000
1	21.69262478	4.634158E-012	1.860416E-011	1	0.000000E+000
1	21.69278679	1.860416E-011	4.634158E-012	0	0.000000E+000
1	21.69284023	4.634158E-012	1.860416E-011	1	0.000000E+000
1	21.69294315	1.860416E-011	4.634158E-012	0	0.000000E+000
1	21.69401298	4.634158E-012	1.860416E-011	1	0.000000E+000
1	21.69410905	1.860416E-011	4.634158E-012	0	0.000000E+000
1	21.69478950	4.634158E-012	1.860416E-011	1	0.000000E+000
1	21.69499691	1.860416E-011	4.634158E-012	0	0.000000E+000
1	21.69531084	4.634158E-012	1.860416E-011	1	0.000000E+000
1	21.69534239	1.860416E-011	4.634158E-012	0	0.000000E+000
1	21.69539028	4.634158E-012	1.860416E-011	1	0.000000E+000
1	21.69576722	1.860416E-011	4.634158E-012	0	0.000000E+000
1	21.69645861	4.634158E-012	1.860416E-011	1	0.000000E+000
1	21.69655851	1.860416E-011	4.634158E-012	0	0.000000E+000
1	21.69675538	4.634158E-012	1.860416E-011	1	0.000000E+000
1	21.69710174	1.860416E-011	4.634158E-012	0	0.000000E+000
1	21.69754578	4.634158E-012	1.860416E-011	1	0.000000E+000
1	21.69757766	1.860416E-011	4.634158E-012	0	0.000000E+000
1	21.69956099	4.634158E-012	1.860416E-011	1	0.000000E+000
1	21.69964538	1.860416E-011	4.634158E-012	0	0.000000E+000
1	21.70020591	4.634158E-012	1.860416E-011	1	0.000000E+000
1	21.70041609	1.860416E-011	4.634158E-012	0	0.000000E+000
1	21.70165361	4.634158E-012	1.860416E-011	1	0.000000E+000
1	21.70173848	1.860416E-011	4.634158E-012	0	0.000000E+000
1	21.70191502	4.634158E-012	1.860416E-011	1	0.000000E+000
1	21.70193273	1.860416E-011	4.634158E-012	0	0.000000E+000
1	21.70197347	4.634158E-012	1.860416E-011	1	0.000000E+000
1	21.70203134	1.860416E-011	4.634158E-012	0	0.000000E+000
1	21.70468569	4.634158E-012	1.860416E-011	1	0.000000E+000
1	21.70472644	1.860416E-011	4.634158E-012	0	0.000000E+000
1	21.70576548	4.634158E-012	1.860416E-011	1	0.000000E+000
1	21.70596895	1.860416E-011	4.634158E-012	0	0.000000E+000
1	21.70607926	4.634158E-012	1.860416E-011	1	0.000000E+000
1	21.70613380	1.860416E-011	4.634158E-012	0	0.000000E+000
1	21.70618604	4.634158E-012	1.860416E-011	1	0.000000E+000
1	21.70626232	1.860416E-011	4.634158E-012	0	0.000000E+000
1	21.70755349	4.634158E-012	1.860416E-011	1	0.000000E+000
1	21.70759633	1.860416E-011	4.634158E-012	0	0.000000E+000
1	21.70802261	4.634158E-012	1.860416E-011	1	0.000000E+000
1	21.70821770	1.860416E-011	4.634158E-012	0	0.000000E+000
1	21.70955937	4.634158E-012	1.860416E-011	1	0.000000E+000
1	21.70971982	1.860416E-011	4.634158E-012	0	0.000000E+000
1	21.70996403	4.634158E-012	1.860416E-011	1	0.000000E+000
1	21.71007645	1.860416E-011	4.634158E-012	0	0.000000E+000
1	21.71078179	4.634158E-012	1.860416E-011	1	0.000000E+000
1	21.71093753	1.860416E-011	4.634158E-012	0	0.000000E+000
1	21.71143544	4.634158E-012	1.860416E-011	1	0.000000E+000
1	21.71155817	1.860416E-011	4.634158E-012	0	0.000000E+000
1	21.71208711	4.634158E-012	1.860416E-011	1	0.000000E+000
1	21.71218625	1.860416E-011	4.634158E-012	0	0.000000E+000
1	21.71369952	4.634158E-012	1.860416E-011	1	0.000000E+000
1	21.71372063	1.860416E-011	4.634158E-012	0	0.000000E+000
1	21.71379264	4.634158E-012	1.860416E-011	1	0.000000E+000
1	21.71386526	1.860416E-011	4.634158E-012	0	0.000000E+000
1	21.71505389	4.634158E-012	1.860416E-011	1	0.000000E+000
1	21.71510957	1.860416E-011	4.634158E-012	0	0.000000E+000
1	21.71613388	4.634158E-012	1.860416E-011	1	0.000000E+000
1	21.71627866	1.860416E-011	4.634158E-012	0	0.000000E+000
1	21.71647159	4.634158E-012	1.860416E-011	1	0.000000E+000
1	21.71658896	1.860416E-011	4.634158E-012	0	0.000000E+000
1	21.71713100	4.634158E-012	1.860416E-011	1	0.000000E+000
1	21.71720068	1.860416E-011	4.634158E-012	0	0.000000E+000
1	21.72371208	4.634158E-012	1.860416E-011	1	0.000000E+000
1	21.72380199	1.860416E-011	4.634158E-012	0	0.000000E+000
1	21.72383786	4.634158E-012	1.860416E-011	1	0.000000E+000
1	21.72401565	1.860416E-011	4.634158E-012	0	0.000000E+000
1	21.72667898	4.634158E-012	1.860416E-011	1	0.000000E+000
1	21.72678012	1.860416E-011	4.634158E-012	0	0.000000E+000
1	21.72747663	4.634158E-012	1.860416E-011	1	0.000000E+000
1	21.72767117	1.860416E-011	4.634158E-012	0	0.000000E+000
1	21.72928652	4.634158E-012	1.860416E-011	1	0.000000E+000
1	21.72934897	1.860416E-011	4.634158E-012	0	0.000000E+000
1	21.73026297	4.634158E-012	1.860416E-011	1	0.000000E+000
1	21.73039684	1.860416E-011	4.634158E-012	0	0.000000E+000
1	21.73052249	4.634158E-012	1.860416E-011	1	0.000000E+000
1	21.73057964	1.860416E-011	4.634158E-012	0	0.000000E+000
1	21.73081637	4.634158E-012	1.860416E-011	1	0.000000E+000
1	21.73110110	1.860416E-011	4.634158E-012	0	0.000000E+000
1	21.73335542	4.634158E-012	1.860416E-011	1	0.000000E+000
1	21.73368385	1.860416E-011	4.634158E-012	0	0.000000E+000
1	21.73572276	4.634158E-012	1.860416E-011	1	0.000000E+000
1	21.73601966	1.860416E-011	4.634158E-012	0	0.000000E+000
1	21.73713532	4.634158E-012	1.860416E-011	1	0.000000E+000
1	21.73723039	1.860416E-011	4.634158E-012	0	0.000000E+000
1	21.73727151	4.634158E-012	1.860416E-011	1	0.000000E+000
1	21.73732329	1.860416E-011	4.634158E-012	0	0.000000E+000
1	21.73781698	4.634158E-012	1.860416E-011	1	0.000000E+000
1	21.73793708	1.860416E-011	4.634158E-012	0	0.000000E+000
1	21.73986601	4.634158E-012	1.860416E-011	1	0.000000E+000
1	21.73991990	1.860416E-011	4.634158E-012	0	0.000000E+000
1	21.74060341	4.634158E-012	1.860416E-011	1	0.000000E+000
1	21.74063724	1.860416E-011	4.634158E-012	0	0.000000E+000
1	21.74122325	4.634158E-012	1.860416E-011	1	0.000000E+000
1	21.74130438	1.860416E-011	4.634158E-012	0	0.000000E+000
1	21.74186509	4.634158E-012	1.860416E-011	1	0.000000E+000
1	21.74188753	1.860416E-011	4.634158E-012	0	0.000000E+000
1	21.74195030	4.634158E-012	1.860416E-011	1	0.000000E+000
1	21.74197634	1.860416E-011	4.634158E-012	0	0.000000E+000
1	21.74204711	4.634158E-012	1.860416E-011	1	0.000000E+000
1	21.74216323	1.860416E-011	4.634158E-012	0	0.000000E+000
1	21.74247181	4.634158E-012	1.860416E-011	1	0.000000E+000
1	21.74282484	1.860416E-011	4.634158E-012	0	0.000000E+000
1	21.74305879	4.634158E-012	1.860416E-011	1	0.000000E+000
1	21.74314750	1.860416E-011	4.634158E-012	0	0.000000E+000
1	21.74769681	4.634158E-012	1.860416E-011	1	0.000000E+000
1	21.74779986	1.860416E-011	4.634158E-012	0	0.000000E+000
1	21.74881779	4.634158E-012	1.860416E-011	1	0.000000E+000
1	21.74890656	1.860416E-011	4.634158E-012	0	0.000000E+000
1	21.74980846	4.634158E-012	1.860416E-011	1	0.000000E+000
1	21.74997990	1.860416E-011	4.634158E-012	0	0.000000E+000
1	21.75346191	4.634158E-012	1.860416E-011	1	0.000000E+000
1	21.75352809	1.860416E-011	4.634158E-012	0	0.000000E+000
1	21.75442594	4.634158E-012	1.860416E-011	1	0.000000E+000
1	21.75449068	1.860416E-011	4.634158E-012	0	0.000000E+000
1	21.75494188	4.634158E-012	1.860416E-011	1	0.000000E+000
1	21.75496674	1.860416E-011	4.634158E-012	0	0.000000E+000
1	21.75548769	4.634158E-012	1.860416E-011	1	0.000000E+000
1	21.75555731	1.860416E-011	4.634158E-012	0	0.000000E+000
1	21.78858147	4.634158E-012	1.860416E-011	1	0.000000E+000
1	21.78866719	1.860416E-011	4.634158E-012	0	0.000000E+000
1	21.78965053	4.634158E-012	1.860416E-011	1	0.000000E+000
1	21.78984179	1.860416E-011	4.634158E-012	0	0.000000E+000
1	21.79236577	4.634158E-012	1.860416E-011	1	0.000000E+000
1	21.79261557	1.860416E-011	4.634158E-012	0	0.000000E+000
1	21.79295866	4.634158E-012	1.860416E-011	1	0.000000E+000
1	21.79311188	1.860416E-011	4.634158E-012	0	0.000000E+000
1	21.79312934	4.634158E-012	1.860416E-011	1	0.000000E+000
1	21.79318190	1.860416E-011	4.634158E-012	0	0.000000E+000
1	21.79402236	4.634158E-012	1.860416E-011	1	0.000000E+000
1	21.79409809	1.860416E-011	4.634158E-012	0	0.000000E+000
1	21.79565107	4.634158E-012	1.860416E-011	1	0.000000E+000
1	21.79604688	1.860416E-011	4.634158E-012	0	0.000000E+000
1	21.79662825	4.634158E-012	1.860416E-011	1	0.000000E+000
1	21.79671861	1.860416E-011	4.634158E-012	0	0.000000E+000
1	21.79686487	4.634158E-012	1.860416E-011	1	0.000000E+000
1	21.79695281	1.860416E-011	4.634158E-012	0	0.000000E+000
1	21.79996875	4.634158E-012	1.860416E-011	1	0.000000E+000
1	21.79999891	1.860416E-011	4.634158E-012	0	0.000000E+000
1	21.80049739	4.634158E-012	1.860416E-011	1	0.000000E+000
1	21.80068620	1.860416E-011	4.634158E-012	0	0.000000E+000
1	21.80205331	4.634158E-012	1.860416E-011	1	0.000000E+000
1	21.80220693	1.860416E-011	4.634158E-012	0	0.000000E+000
1	21.80234142	4.634158E-012	1.860416E-011	1	0.000000E+000
1	21.80241306	1.860416E-011	4.634158E-012	0	0.000000E+000
1	21.80319417	4.634158E-012	1.860416E-011	1	0.000000E+000
1	21.80327496	1.860416E-011	4.634158E-012	0	0.000000E+000
1	21.80372894	4.634158E-012	1.860416E-011	1	0.000000E+000
1	21.80386275	1.860416E-011	4.634158E-012	0	0.000000E+000
1	21.80407138	4.634158E-012	1.860416E-011	1	0.000000E+000
1	21.80435259	1.860416E-011	4.634158E-012	0	0.000000E+000
1	21.80545804	4.634158E-012	1.860416E-011	1	0.000000E+000
1	21.80549968	1.860416E-011	4.634158E-012	0	0.000000E+000
1	21.80559678	4.634158E-012	1.860416E-011	1	0.000000E+000
1	21.80563051	1.860416E-011	4.634158E-012	0	0.000000E+000
1	21.81136459	4.634158E-012	1.860416E-011	1	0.000000E+000
1	21.81142220	1.860416E-011	4.634158E-012	0	0.000000E+000
1	21.81322446	4.634158E-012	1.860416E-011	1	0.000000E+000
1	21.81334148	1.860416E-011	4.634158E-012	0	0.000000E+000
1	21.81336834	4.634158E-012	1.860416E-011	1	0.000000E+000
1	21.81342252	1.860416E-011	4.634158E-012	0	0.000000E+000
1	21.81371687	4.634158E-012	1.860416E-011	1	0.000000E+000
1	21.81373542	1.860416E-011	4.634158E-012	0	0.000000E+000
1	21.81644659	4.634158E-012	1.860416E-011	1	0.000000E+000
1	21.81658482	1.860416E-011	4.634158E-012	0	0.000000E+000
1	21.82029406	4.634158E-012	1.860416E-011	1	0.000000E+000
1	21.82037125	1.860416E-011	4.634158E-012	0	0.000000E+000
1	21.82073975	4.634158E-012	1.860416E-011	1	0.000000E+000
1	21.82078211	1.860416E-011	4.634158E-012	0	0.000000E+000
1	21.82096566	4.634158E-012	1.860416E-011	1	0.000000E+000
1	21.82100298	1.860416E-011	4.634158E-012	0	0.000000E+000
1	21.82113046	4.634158E-012	1.860416E-011	1	0.000000E+000
1	21.82116105	1.860416E-011	4.634158E-012	0	0.000000E+000
1	21.82283469	4.634158E-012	1.860416E-011	1	0.000000E+000
1	21.82289212	1.860416E-011	4.634158E-012	0	0.000000E+000
1	21.82328338	4.634158E-012	1.860416E-011	1	0.000000E+000
1	21.82331947	1.860416E-011	4.634158E-012	0	0.000000E+000
1	21.82348775	4.634158E-012	1.860416E-011	1	0.000000E+000
1	21.82357299	1.860416E-011	4.634158E-012	0	0.000000E+000
1	21.82396799	4.634158E-012	1.860416E-011	1	0.000000E+000
1	21.82408418	1.860416E-011	4.634158E-012	0	0.000000E+000
1	21.82534758	4.634158E-012	1.860416E-011	1	0.000000E+000
1	21.82551534	1.860416E-011	4.634158E-012	0	0.000000E+000
1	21.82556423	4.634158E-012	1.860416E-011	1	0.000000E+000
1	21.82574662	1.860416E-011	4.634158E-012	0	0.000000E+000
1	21.82584880	4.634158E-012	1.860416E-011	1	0.000000E+000
1	21.82589659	1.860416E-011	4.634158E-012	0	0.000000E+000
1	21.82592961	4.634158E-012	1.860416E-011	1	0.000000E+000
1	21.82614884	1.860416E-011	4.634158E-012	0	0.000000E+000
1	21.82743418	4.634158E-012	1.860416E-011	1	0.000000E+000
1	21.82748263	1.860416E-011	4.634158E-012	0	0.000000E+000
1	21.82765578	4.634158E-012	1.860416E-011	1	0.000000E+000
1	21.82775289	1.860416E-011	4.634158E-012	0	0.000000E+000
1	21.82776067	4.634158E-012	1.860416E-011	1	0.000000E+000
1	21.82780162	1.860416E-011	4.634158E-012	0	0.000000E+000
1	21.83044688	4.634158E-012	1.860416E-011	1	0.000000E+000
1	21.83057728	1.860416E-011	4.634158E-012	0	0.000000E+000
1	21.83099997	4.634158E-012	1.860416E-011	1	0.000000E+000
1	21.83104062	1.860416E-011	4.634158E-012	0	0.000000E+000
1	21.83176075	4.634158E-012	1.860416E-011	1	0.000000E+000
1	21.83187704	1.860416E-011	4.634158E-012	0	0.000000E+000
1	21.83200436	4.634158E-012	1.860416E-011	1	0.000000E+000
1	21.83203010	1.860416E-011	4.634158E-012	0	0.000000E+000
1	21.83330241	4.634158E-012	1.860416E-011	1	0.000000E+000
1	21.83331383	1.860416E-011	4.634158E-012	0	0.000000E+000
1	21.83387568	4.634158E-012	1.860416E-011	1	0.000000E+000
1	21.83391721	1.860416E-011	4.634158E-012	0	0.000000E+000
1	21.83416330	4.634158E-012	1.860416E-011	1	0.000000E+000
1	21.83439465	1.860416E-011	4.634158E-012	0	0.000000E+000
1	21.83581904	4.634158E-012	1.860416E-011	1	0.000000E+000
1	21.83584562	1.860416E-011	4.634158E-012	0	0.000000E+000
1	21.83732509	4.634158E-012	1.860416E-011	1	0.000000E+000
1	21.83738845	1.860416E-011	4.634158E-012	0	0.000000E+000
1	21.83743495	4.634158E-012	1.860416E-011	1	0.000000E+000
1	21.83774194	1.860416E-011	4.634158E-012	0	0.000000E+000
1	21.83845925	4.634158E-012	1.860416E-011	1	0.000000E+000
1	21.83908380	1.860416E-011	4.634158E-012	0	0.000000E+000
1	21.84013295	4.634158E-012	1.860416E-011	1	0.000000E+000
1	21.84015831	1.860416E-011	4.634158E-012	0	0.000000E+000
1	21.84112686	4.634158E-012	1.860416E-011	1	0.000000E+000
1	21.84143454	1.860416E-011	4.634158E-012	0	0.000000E+000
1	21.84248120	4.634158E-012	1.860416E-011	1	0.000000E+000
1	21.84261050	1.860416E-011	4.634158E-012	0	0.000000E+000
1	21.84303021	4.634158E-012	1.860416E-011	1	0.000000E+000
1	21.84308691	1.860416E-011	4.634158E-012	0	0.000000E+000
1	21.84328652	4.634158E-012	1.860416E-011	1	0.000000E+000
1	21.84341092	1.860416E-011	4.634158E-012	0	0.000000E+000
1	21.84346497	4.634158E-012	1.860416E-011	1	0.000000E+000
1	21.84371188	1.860416E-011	4.634158E-012	0	0.000000E+000
1	21.84376360	4.634158E-012	1.860416E-011	1	0.000000E+000
1	21.84388351	1.860416E-011	4.634158E-012	0	0.000000E+000
1	21.84492698	4.634158E-012	1.860416E-011	1	0.000000E+000
1	21.84506887	1.860416E-011	4.634158E-012	0	0.000000E+000
1	21.84593359	4.634158E-012	1.860416E-011	1	0.000000E+000
1	21.84602889	1.860416E-011	4.634158E-012	0	0.000000E+000
1	21.84608044	4.634158E-012	1.860416E-011	1	0.000000E+000
1	21.84625410	1.860416E-011	4.634158E-012	0	0.000000E+000
1	21.84665150	4.634158E-012	1.860416E-011	1	0.000000E+000
1	21.84687041	1.860416E-011	4.634158E-012	0	0.000000E+000
1	21.84718549	4.634158E-012	1.860416E-011	1	0.000000E+000
1	21.84727272	1.860416E-011	4.634158E-012	0	0.000000E+000
1	21.84761199	4.634158E-012	1.860416E-011	1	0.000000E+000
1	21.84763786	1.860416E-011	4.634158E-012	0	0.000000E+000
1	21.84876739	4.634158E-012	1.860416E-011	1	0.000000E+000
1	21.84879852	1.860416E-011	4.634158E-012	0	0.000000E+000
1	21.85115552	4.634158E-012	1.860416E-011	1	0.000000E+000
1	21.85145509	1.860416E-011	4.634158E-012	0	0.000000E+000
1	21.85179047	4.634158E-012	1.860416E-011	1	0.000000E+000
1	21.85189639	1.860416E-011	4.634158E-012	0	0.000000E+000
1	21.85194494	4.634158E-012	1.860416E-011	1	0.000000E+000
1	21.85219254	1.860416E-011	4.634158E-012	0	0.000000E+000
1	21.85370470	4.634158E-012	1.860416E-011	1	0.000000E+000
1	21.85381031	1.860416E-011	4.634158E-012	0	0.000000E+000
1	21.85402400	4.634158E-012	1.860416E-011	1	0.000000E+000
1	21.85407127	1.860416E-011	4.634158E-012	0	0.000000E+000
1	21.85589501	4.634158E-012	1.860416E-011	1	0.000000E+000
1	21.85598987	1.860416E-011	4.634158E-012	0	0.000000E+000
1	21.85671174	4.634158E-012	1.860416E-011	1	0.000000E+000
1	21.85681588	1.860416E-011	4.634158E-012	0	0.000000E+000
1	21.85703923	4.634158E-012	1.860416E-011	1	0.000000E+000
1	21.85709959	1.860416E-011	4.634158E-012	0	0.000000E+000
1	21.85955847	4.634158E-012	1.860416E-011	1	0.000000E+000
1	21.85959800	1.860416E-011	4.634158E-012	0	0.000000E+000
1	21.86322067	4.634158E-012	1.860416E-011	1	0.000000E+000
1	21.86324711	1.860416E-011	4.634158E-012	0	0.000000E+000
1	21.86782002	4.634158E-012	1.860416E-011	1	0.000000E+000
1	21.86785337	1.860416E-011	4.634158E-012	0	0.000000E+000
1	21.86815308	4.634158E-012	1.860416E-011	1	0.000000E+000
1	21.86825693	1.860416E-011	4.634158E-012	0	0.000000E+000
1	21.86864043	4.634158E-012	1.860416E-011	1	0.000000E+000
1	21.86874925	1.860416E-011	4.634158E-012	0	0.000000E+000
1	21.86908350	4.634158E-012	1.860416E-011	1	0.000000E+000
1	21.86912055	1.860416E-011	4.634158E-012	0	0.000000E+000
1	21.87014447	4.634158E-012	1.860416E-011	1	0.000000E+000
1	21.87037425	1.860416E-011	4.634158E-012	0	0.000000E+000
1	21.87150740	4.634158E-012	1.860416E-011	1	0.000000E+000
1	21.87154854	1.860416E-011	4.634158E-012	0	0.000000E+000
1	21.87228037	4.634158E-012	1.860416E-011	1	0.000000E+000
1	21.87231524	1.860416E-011	4.634158E-012	0	0.000000E+000
1	21.87388039	4.634158E-012	1.860416E-011	1	0.000000E+000
1	21.87423821	1.860416E-011	4.634158E-012	0	0.000000E+000
1	21.87804966	4.634158E-012	1.860416E-011	1	0.000000E+000
1	21.87808890	1.860416E-011	4.634158E-012	0	0.000000E+000
1	21.87839233	4.634158E-012	1.860416E-011	1	0.000000E+000
1	21.87856063	1.860416E-011	4.634158E-012	0	0.000000E+000
1	21.87918583	4.634158E-012	1.860416E-011	1	0.000000E+000
1	21.87920449	1.860416E-011	4.634158E-012	0	0.000000E+000
1	22.44921429	4.493798E-012	1.846380E-011	1	0.000000E+000
1	22.44965398	1.846380E-011	4.493798E-012	0	0.000000E+000
1	22.45033675	4.493798E-012	1.846380E-011	1	0.000000E+000
1	22.45037420	1.846380E-011	4.493798E-012	0	0.000000E+000
1	22.45073721	4.493798E-012	1.846380E-011	1	0.000000E+000
1	22.45105771	1.846380E-011	4.493798E-012	0	0.000000E+000
1	22.45157992	4.493798E-012	1.846380E-011	1	0.000000E+000
1	22.45164189	1.846380E-011	4.493798E-012	0	0.000000E+000
1	22.45191414	4.493798E-012	1.846380E-011	1	0.000000E+000
1	22.45206379	1.846380E-011	4.493798E-012	0	0.000000E+000
1	22.45269889	4.493798E-012	1.846380E-011	1	0.000000E+000
1	22.45311249	1.846380E-011	4.493798E-012	0	0.000000E+000
1	22.45329752	4.493798E-012	1.846380E-011	1	0.000000E+000
1	22.45330023	1.846380E-011	4.493798E-012	0	0.000000E+000
1	22.45370485	4.493798E-012	1.846380E-011	1	0.000000E+000
1	22.45373737	1.846380E-011	4.493798E-012	0	0.000000E+000
1	22.45424909	4.493798E-012	1.846380E-011	1	0.000000E+000
1	22.45426486	1.846380E-011	4.493798E-012	0	0.000000E+000
1	22.45559857	4.493798E-012	1.846380E-011	1	0.000000E+000
1	22.45567344	1.846380E-011	4.493798E-012	0	0.000000E+000
1	22.45621563	4.493798E-012	1.846380E-011	1	0.000000E+000
1	22.45624424	1.846380E-011	4.493798E-012	0	0.000000E+000
1	22.45740703	4.493798E-012	1.846380E-011	1	0.000000E+000
1	22.45748427	1.846380E-011	4.493798E-012	0	0.000000E+000
1	22.45868063	4.493798E-012	1.846380E-011	1	0.000000E+000
1	22.45880886	1.846380E-011	4.493798E-012	0	0.000000E+000
1	22.45890677	4.493798E-012	1.846380E-011	1	0.000000E+000
1	22.45891599	1.846380E-011	4.493798E-012	0	0.000000E+000
1	22.45973239	4.493798E-012	1.846380E-011	1	0.000000E+000
1	22.45983852	1.846380E-011	4.493798E-012	0	0.000000E+000
1	22.45994177	4.493798E-012	1.846380E-011	1	0.000000E+000
1	22.45998119	1.846380E-011	4.493798E-012	0	0.000000E+000
1	22.46239176	4.493798E-012	1.846380E-011	1	0.000000E+000
1	22.46245952	1.846380E-011	4.493798E-012	0	0.000000E+000
1	22.46301808	4.493798E-012	1.846380E-011	1	0.000000E+000
1	22.46309020	1.846380E-011	4.493798E-012	0	0.000000E+000
1	22.46374930	4.493798E-012	1.846380E-011	1	0.000000E+000
1	22.46398072	1.846380E-011	4.493798E-012	0	0.000000E+000
1	22.46436104	4.493798E-012	1.846380E-011	1	0.000000E+000
1	22.46470756	1.846380E-011	4.493798E-012	0	0.000000E+000
1	22.46474445	4.493798E-012	1.846380E-011	1	0.000000E+000
1	22.46503642	1.846380E-011	4.493798E-012	0	0.000000E+000
1	22.46570099	4.493798E-012	1.846380E-011	1	0.000000E+000
1	22.46610629	1.846380E-011	4.493798E-012	0	0.000000E+000
1	22.46614086	4.493798E-012	1.846380E-011	1	0.000000E+000
1	22.46628247	1.846380E-011	4.493798E-012	0	0.000000E+000
1	22.46681055	4.493798E-012	1.846380E-011	1	0.000000E+000
1	22.46700626	1.846380E-011	4.493798E-012	0	0.000000E+000
1	22.46730147	4.493798E-012	1.846380E-011	1	0.000000E+000
1	22.46764628	1.846380E-011	4.493798E-012	0	0.000000E+000
1	22.46823254	4.493798E-012	1.846380E-011	1	0.000000E+000
1	22.46825475	1.846380E-011	4.493798E-012	0	0.000000E+000
1	22.46939789	4.493798E-012	1.846380E-011	1	0.000000E+000
1	22.46954462	1.846380E-011	4.493798E-012	0	0.000000E+000
1	22.47016493	4.493798E-012	1.846380E-011	1	0.000000E+000
1	22.47063917	1.846380E-011	4.493798E-012	0	0.000000E+000
1	22.47095369	4.493798E-012	1.846380E-011	1	0.000000E+000
1	22.47149993	1.846380E-011	4.493798E-012	0	0.000000E+000
1	22.47163780	4.493798E-012	1.846380E-011	1	0.000000E+000
1	22.47167653	1.846380E-011	4.493798E-012	0	0.000000E+000
1	22.47201903	4.493798E-012	1.846380E-011	1	0.000000E+000
1	22.47205818	1.846380E-011	4.493798E-012	0	0.000000E+000
1	22.47375938	4.493798E-012	1.846380E-011	1	0.000000E+000
1	22.47377292	1.846380E-011	4.493798E-012	0	0.000000E+000
1	22.47501484	4.493798E-012	1.846380E-011	1	0.000000E+000
1	22.47532191	1.846380E-011	4.493798E-012	0	0.000000E+000
1	22.47584284	4.493798E-012	1.846380E-011	1	0.000000E+000
1	22.47620512	1.846380E-011	4.493798E-012	0	0.000000E+000
1	22.47634948	4.493798E-012	1.846380E-011	1	0.000000E+000
1	22.47649507	1.846380E-011	4.493798E-012	0	0.000000E+000
1	22.47667007	4.493798E-012	1.846380E-011	1	0.000000E+000
1	22.47668351	1.846380E-011	4.493798E-012	0	0.000000E+000
1	22.47789737	4.493798E-012	1.846380E-011	1	0.000000E+000
1	22.47807872	1.846380E-011	4.493798E-012	0	0.000000E+000
1	22.48015897	4.493798E-012	1.846380E-011	1	0.000000E+000
1	22.48022061	1.846380E-011	4.493798E-012	0	0.000000E+000
1	22.48049203	4.493798E-012	1.846380E-011	1	0.000000E+000
1	22.48076140	1.846380E-011	4.493798E-012	0	0.000000E+000
1	22.48149234	4.493798E-012	1.846380E-011	1	0.000000E+000
1	22.48224122	1.846380E-011	4.493798E-012	0	0.000000E+000
1	22.48275873	4.493798E-012	1.846380E-011	1	0.000000E+000
1	22.48327238	1.846380E-011	4.493798E-012	0	0.000000E+000
1	22.48352187	4.493798E-012	1.846380E-011	1	0.000000E+000
1	22.48371997	1.846380E-011	4.493798E-012	0	0.000000E+000
1	22.48441699	4.493798E-012	1.846380E-011	1	0.000000E+000
1	22.48446424	1.846380E-011	4.493798E-012	0	0.000000E+000
1	22.48501527	4.493798E-012	1.846380E-011	1	0.000000E+000
1	22.48520437	1.846380E-011	4.493798E-012	0	0.000000E+000
1	22.48597407	4.493798E-012	1.846380E-011	1	0.000000E+000
1	22.48623009	1.846380E-011	4.493798E-012	0	0.000000E+000
1	22.48788155	4.493798E-012	1.846380E-011	1	0.000000E+000
1	22.48791008	1.846380E-011	4.493798E-012	0	0.000000E+000
1	22.48950919	4.493798E-012	1.846380E-011	1	0.000000E+000
1	22.48960488	1.846380E-011	4.493798E-012	0	0.000000E+000
1	22.49000169	4.493798E-012	1.846380E-011	1	0.000000E+000
1	22.49021677	1.846380E-011	4.493798E-012	0	0.000000E+000
1	22.49137041	4.493798E-012	1.846380E-011	1	0.000000E+000
1	22.49156972	1.846380E-011	4.493798E-012	0	0.000000E+000
1	22.49223506	4.493798E-012	1.846380E-011	1	0.000000E+000
1	22.49226790	1.846380E-011	4.493798E-012	0	0.000000E+000
1	22.49255368	4.493798E-012	1.846380E-011	1	0.000000E+000
1	22.49256730	1.846380E-011	4.493798E-012	0	0.000000E+000
1	22.49401933	4.493798E-012	1.846380E-011	1	0.000000E+000
1	22.49412764	1.846380E-011	4.493798E-012	0	0.000000E+000
1	22.49710395	4.493798E-012	1.846380E-011	1	0.000000E+000
1	22.49714346	1.846380E-011	4.493798E-012	0	0.000000E+000
1	22.49929631	4.493798E-012	1.846380E-011	1	0.000000E+000
1	22.49949788	1.846380E-011	4.493798E-012	0	0.000000E+000
1	22.50145776	4.493798E-012	1.846380E-011	1	0.000000E+000
1	22.50153921	1.846380E-011	4.493798E-012	0	0.000000E+000
1	22.50159343	4.493798E-012	1.846380E-011	1	0.000000E+000
1	22.50163804	1.846380E-011	4.493798E-012	0	0.000000E+000
1	22.50172954	4.493798E-012	1.846380E-011	1	0.000000E+000
1	22.50184595	1.846380E-011	4.493798E-012	0	0.000000E+000
1	22.50203019	4.493798E-012	1.846380E-011	1	0.000000E+000
1	22.50213099	1.846380E-011	4.493798E-012	0	0.000000E+000
1	22.50249613	4.493798E-012	1.846380E-011	1	0.000000E+000
1	22.50263509	1.846380E-011	4.493798E-012	0	0.000000E+000
1	22.50464242	4.493798E-012	1.846380E-011	1	0.000000E+000
1	22.50510442	1.846380E-011	4.493798E-012	0	0.000000E+000
1	22.50514709	4.493798E-012	1.846380E-011	1	0.000000E+000
1	22.50523546	1.846380E-011	4.493798E-012	0	0.000000E+000
1	22.50563120	4.493798E-012	1.846380E-011	1	0.000000E+000
1	22.50566646	1.846380E-011	4.493798E-012	0	0.000000E+000
1	22.51726338	4.493798E-012	1.846380E-011	1	0.000000E+000
1	22.51734342	1.846380E-011	4.493798E-012	0	0.000000E+000
1	22.51774437	4.493798E-012	1.846380E-011	1	0.000000E+000
1	22.51783311	1.846380E-011	4.493798E-012	0	0.000000E+000
1	22.51954319	4.493798E-012	1.846380E-011	1	0.000000E+000
1	22.51956186	1.846380E-011	4.493798E-012	0	0.000000E+000
1	22.52057926	4.493798E-012	1.846380E-011	1	0.000000E+000
1	22.52062090	1.846380E-011	4.493798E-012	0	0.000000E+000
1	22.52077736	4.493798E-012	1.846380E-011	1	0.000000E+000
1	22.52092500	1.846380E-011	4.493798E-012	0	0.000000E+000
1	22.52170981	4.493798E-012	1.846380E-011	1	0.000000E+000
1	22.52185251	1.846380E-011	4.493798E-012	0	0.000000E+000
1	22.52405132	4.493798E-012	1.846380E-011	1	0.000000E+000
1	22.52416879	1.846380E-011	4.493798E-012	0	0.000000E+000
1	22.52432940	4.493798E-012	1.846380E-011	1	0.000000E+000
1	22.52435522	1.846380E-011	4.493798E-012	0	0.000000E+000
1	22.52541899	4.493798E-012	1.846380E-011	1	0.000000E+000
1	22.52553715	1.846380E-011	4.493798E-012	0	0.000000E+000
1	22.52560973	4.493798E-012	1.846380E-011	1	0.000000E+000
1	22.52567160	1.846380E-011	4.493798E-012	0	0.000000E+000
1	22.52680242	4.493798E-012	1.846380E-011	1	0.000000E+000
1	22.52710949	1.846380E-011	4.493798E-012	0	0.000000E+000
1	22.52763668	4.493798E-012	1.846380E-011	1	0.000000E+000
1	22.52772600	1.846380E-011	4.493798E-012	0	0.000000E+000
1	22.52777209	4.493798E-012	1.846380E-011	1	0.000000E+000
1	22.52789962	1.846380E-011	4.493798E-012	0	0.000000E+000
1	22.52961947	4.493798E-012	1.846380E-011	1	0.000000E+000
1	22.52966731	1.846380E-011	4.493798E-012	0	0.000000E+000
1	22.53000770	4.493798E-012	1.846380E-011	1	0.000000E+000
1	22.53003897	1.846380E-011	4.493798E-012	0	0.000000E+000
1	22.53217924	4.493798E-012	1.846380E-011	1	0.000000E+000
1	22.53233427	1.846380E-011	4.493798E-012	0	0.000000E+000
1	22.53334264	4.493798E-012	1.846380E-011	1	0.000000E+000
1	22.53345166	1.846380E-011	4.493798E-012	0	0.000000E+000
1	22.53504429	4.493798E-012	1.846380E-011	1	0.000000E+000
1	22.53506273	1.846380E-011	4.493798E-012	0	0.000000E+000
1	22.53718417	4.493798E-012	1.846380E-011	1	0.000000E+000
1	22.53722763	1.846380E-011	4.493798E-012	0	0.000000E+000
1	22.53769760	4.493798E-012	1.846380E-011	1	0.000000E+000
1	22.53773862	1.846380E-011	4.493798E-012	0	0.000000E+000
1	22.53800926	4.493798E-012	1.846380E-011	1	0.000000E+000
1	22.53818573	1.846380E-011	4.493798E-012	0	0.000000E+000
1	22.54036597	4.493798E-012	1.846380E-011	1	0.000000E+000
1	22.54037779	1.846380E-011	4.493798E-012	0	0.000000E+000
1	22.54120699	4.493798E-012	1.846380E-011	1	0.000000E+000
1	22.54127207	1.846380E-011	4.493798E-012	0	0.000000E+000
1	22.54198460	4.493798E-012	1.846380E-011	1	0.000000E+000
1	22.54236977	1.846380E-011	4.493798E-012	0	0.000000E+000
1	22.54241460	4.493798E-012	1.846380E-011	1	0.000000E+000
1	22.54244667	1.846380E-011	4.493798E-012	0	0.000000E+000
1	22.54302631	4.493798E-012	1.846380E-011	1	0.000000E+000
1	22.54305466	1.846380E-011	4.493798E-012	0	0.000000E+000
1	22.54547342	4.493798E-012	1.846380E-011	1	0.000000E+000
1	22.54568738	1.846380E-011	4.493798E-012	0	0.000000E+000
1	22.54617052	4.493798E-012	1.846380E-011	1	0.000000E+000
1	22.54621915	1.846380E-011	4.493798E-012	0	0.000000E+000
1	22.54807438	4.493798E-012	1.846380E-011	1	0.000000E+000
1	22.54828230	1.846380E-011	4.493798E-012	0	0.000000E+000
1	22.54874061	4.493798E-012	1.846380E-011	1	0.000000E+000
1	22.54883300	1.846380E-011	4.493798E-012	0	0.000000E+000
1	22.54921829	4.493798E-012	1.846380E-011	1	0.000000E+000
1	22.54948594	1.846380E-011	4.493798E-012	0	0.000000E+000
1	22.55058542	4.493798E-012	1.846380E-011	1	0.000000E+000
1	22.55065201	1.846380E-011	4.493798E-012	0	0.000000E+000
1	22.55182864	4.493798E-012	1.846380E-011	1	0.000000E+000
1	22.55195174	1.846380E-011	4.493798E-012	0	0.000000E+000
1	22.55270755	4.493798E-012	1.846380E-011	1	0.000000E+000
1	22.55273905	1.846380E-011	4.493798E-012	0	0.000000E+000
1	22.55281239	4.493798E-012	1.846380E-011	1	0.000000E+000
1	22.55294458	1.846380E-011	4.493798E-012	0	0.000000E+000
1	22.55353288	4.493798E-012	1.846380E-011	1	0.000000E+000
1	22.55365365	1.846380E-011	4.493798E-012	0	0.000000E+000
1	22.55577911	4.493798E-012	1.846380E-011	1	0.000000E+000
1	22.55603437	1.846380E-011	4.493798E-012	0	0.000000E+000
1	22.55612097	4.493798E-012	1.846380E-011	1	0.000000E+000
1	22.55634440	1.846380E-011	4.493798E-012	0	0.000000E+000
1	22.55676356	4.493798E-012	1.846380E-011	1	0.000000E+000
1	22.55696167	1.846380E-011	4.493798E-012	0	0.000000E+000
1	22.55701577	4.493798E-012	1.846380E-011	1	0.000000E+000
1	22.55706122	1.846380E-011	4.493798E-012	0	0.000000E+000
1	22.55789206	4.493798E-012	1.846380E-011	1	0.000000E+000
1	22.55792702	1.846380E-011	4.493798E-012	0	0.000000E+000
1	22.55794706	4.493798E-012	1.846380E-011	1	0.000000E+000
1	22.55814976	1.846380E-011	4.493798E-012	0	0.000000E+000
1	22.55870021	4.493798E-012	1.846380E-011	1	0.000000E+000
1	22.55873812	1.846380E-011	4.493798E-012	0	0.000000E+000
1	22.55879711	4.493798E-012	1.846380E-011	1	0.000000E+000
1	22.55885857	1.846380E-011	4.493798E-012	0	0.000000E+000
1	22.55913732	4.493798E-012	1.846380E-011	1	0.000000E+000
1	22.55915646	1.846380E-011	4.493798E-012	0	0.000000E+000
1	22.55958371	4.493798E-012	1.846380E-011	1	0.000000E+000
1	22.55985216	1.846380E-011	4.493798E-012	0	0.000000E+000
1	22.56004219	4.493798E-012	1.846380E-011	1	0.000000E+000
1	22.56006293	1.846380E-011	4.493798E-012	0	0.000000E+000
1	22.56126869	4.493798E-012	1.846380E-011	1	0.000000E+000
1	22.56151792	1.846380E-011	4.493798E-012	0	0.000000E+000
1	22.56205163	4.493798E-012	1.846380E-011	1	0.000000E+000
1	22.56219807	1.846380E-011	4.493798E-012	0	0.000000E+000
1	22.56242763	4.493798E-012	1.846380E-011	1	0.000000E+000
1	22.56270186	1.846380E-011	4.493798E-012	0	0.000000E+000
1	22.56372330	4.493798E-012	1.846380E-011	1	0.000000E+000
1	22.56397517	1.846380E-011	4.493798E-012	0	0.000000E+000
1	22.56842645	4.493798E-012	1.846380E-011	1	0.000000E+000
1	22.56862454	1.846380E-011	4.493798E-012	0	0.000000E+000
1	22.56880186	4.493798E-012	1.846380E-011	1	0.000000E+000
1	22.56898608	1.846380E-011	4.493798E-012	0	0.000000E+000
1	22.57011446	4.493798E-012	1.846380E-011	1	0.000000E+000
1	22.57036488	1.846380E-011	4.493798E-012	0	0.000000E+000
1	22.57159388	4.493798E-012	1.846380E-011	1	0.000000E+000
1	22.57162068	1.846380E-011	4.493798E-012	0	0.000000E+000
1	22.57168190	4.493798E-012	1.846380E-011	1	0.000000E+000
1	22.57187344	1.846380E-011	4.493798E-012	0	0.000000E+000
1	22.57238013	4.493798E-012	1.846380E-011	1	0.000000E+000
1	22.57243410	1.846380E-011	4.493798E-012	0	0.000000E+000
1	22.57257118	4.493798E-012	1.846380E-011	1	0.000000E+000
1	22.57281037	1.846380E-011	4.493798E-012	0	0.000000E+000
1	22.57397703	4.493798E-012	1.846380E-011	1	0.000000E+000
1	22.57400504	1.846380E-011	4.493798E-012	0	0.000000E+000
1	22.57423326	4.493798E-012	1.846380E-011	1	0.000000E+000
1	22.57428378	1.846380E-011	4.493798E-012	0	0.000000E+000
1	22.57582498	4.493798E-012	1.846380E-011	1	0.000000E+000
1	22.57587563	1.846380E-011	4.493798E-012	0	0.000000E+000
1	22.57622521	4.493798E-012	1.846380E-011	1	0.000000E+000
1	22.57626002	1.846380E-011	4.493798E-012	0	0.000000E+000
1	22.57688679	4.493798E-012	1.846380E-011	1	0.000000E+000
1	22.57691883	1.846380E-011	4.493798E-012	0	0.000000E+000
1	22.57729200	4.493798E-012	1.846380E-011	1	0.000000E+000
1	22.57734571	1.846380E-011	4.493798E-012	0	0.000000E+000
1	22.57906075	4.493798E-012	1.846380E-011	1	0.000000E+000
1	22.57924542	1.846380E-011	4.493798E-012	0	0.000000E+000
1	22.57958411	4.493798E-012	1.846380E-011	1	0.000000E+000
1	22.57963582	1.846380E-011	4.493798E-012	0	0.000000E+000
1	22.58102879	4.493798E-012	1.846380E-011	1	0.000000E+000
1	22.58130153	1.846380E-011	4.493798E-012	0	0.000000E+000
1	22.58290487	4.493798E-012	1.846380E-011	1	0.000000E+000
1	22.58305218	1.846380E-011	4.493798E-012	0	0.000000E+000
1	22.58325530	4.493798E-012	1.846380E-011	1	0.000000E+000
1	22.58334443	1.846380E-011	4.493798E-012	0	0.000000E+000
1	22.58409816	4.493798E-012	1.846380E-011	1	0.000000E+000
1	22.58415472	1.846380E-011	4.493798E-012	0	0.000000E+000
1	22.58426967	4.493798E-012	1.846380E-011	1	0.000000E+000
1	22.58440856	1.846380E-011	4.493798E-012	0	0.000000E+000
1	22.58570509	4.493798E-012	1.846380E-011	1	0.000000E+000
1	22.58580488	1.846380E-011	4.493798E-012	0	0.000000E+000
1	22.58642766	4.493798E-012	1.846380E-011	1	0.000000E+000
1	22.58648512	1.846380E-011	4.493798E-012	0	0.000000E+000
1	22.58702633	4.493798E-012	1.846380E-011	1	0.000000E+000
1	22.58705927	1.846380E-011	4.493798E-012	0	0.000000E+000
1	22.58747067	4.493798E-012	1.846380E-011	1	0.000000E+000
1	22.58750599	1.846380E-011	4.493798E-012	0	0.000000E+000
1	22.58812002	4.493798E-012	1.846380E-011	1	0.000000E+000
1	22.58832883	1.846380E-011	4.493798E-012	0	0.000000E+000
1	22.58866931	4.493798E-012	1.846380E-011	1	0.000000E+000
1	22.58887070	1.846380E-011	4.493798E-012	0	0.000000E+000
1	22.59070690	4.493798E-012	1.846380E-011	1	0.000000E+000
1	22.59092298	1.846380E-011	4.493798E-012	0	0.000000E+000
1	22.59165790	4.493798E-012	1.846380E-011	1	0.000000E+000
1	22.59178134	1.846380E-011	4.493798E-012	0	0.000000E+000
1	22.59183192	4.493798E-012	1.846380E-011	1	0.000000E+000
1	22.59194268	1.846380E-011	4.493798E-012	0	0.000000E+000
1	22.59205866	4.493798E-012	1.846380E-011	1	0.000000E+000
1	22.59211166	1.846380E-011	4.493798E-012	0	0.000000E+000
1	22.59230130	4.493798E-012	1.846380E-011	1	0.000000E+000
1	22.59249612	1.846380E-011	4.493798E-012	0	0.000000E+000
1	22.59285692	4.493798E-012	1.846380E-011	1	0.000000E+000
1	22.59299684	1.846380E-011	4.493798E-012	0	0.000000E+000
1	22.59409396	4.493798E-012	1.846380E-011	1	0.000000E+000
1	22.59416190	1.846380E-011	4.493798E-012	0	0.000000E+000
1	22.59564084	4.493798E-012	1.846380E-011	1	0.000000E+000
1	22.59566927	1.846380E-011	4.493798E-012	0	0.000000E+000
1	22.59627330	4.493798E-012	1.846380E-011	1	0.000000E+000
1	22.59640114	1.846380E-011	4.493798E-012	0	0.000000E+000
1	22.59691669	4.493798E-012	1.846380E-011	1	0.000000E+000
1	22.59697470	1.846380E-011	4.493798E-012	0	0.000000E+000
1	22.59862591	4.493798E-012	1.846380E-011	1	0.000000E+000
1	22.59867295	1.846380E-011	4.493798E-012	0	0.000000E+000
1	22.59880671	4.493798E-012	1.846380E-011	1	0.000000E+000
1	22.59890695	1.846380E-011	4.493798E-012	0	0.000000E+000
1	22.59979054	4.493798E-012	1.846380E-011	1	0.000000E+000
1	22.59988829	1.846380E-011	4.493798E-012	0	0.000000E+000
1	22.60146517	4.493798E-012	1.846380E-011	1	0.000000E+000
1	22.60161608	1.846380E-011	4.493798E-012	0	0.000000E+000
1	22.60247934	4.493798E-012	1.846380E-011	1	0.000000E+000
1	22.60264255	1.846380E-011	4.493798E-012	0	0.000000E+000
1	22.60379126	4.493798E-012	1.846380E-011	1	0.000000E+000
1	22.60387125	1.846380E-011	4.493798E-012	0	0.000000E+000
1	22.60537429	4.493798E-012	1.846380E-011	1	0.000000E+000
1	22.60546848	1.846380E-011	4.493798E-012	0	0.000000E+000
1	22.60670773	4.493798E-012	1.846380E-011	1	0.000000E+000
1	22.60680568	1.846380E-011	4.493798E-012	0	0.000000E+000
1	22.60718746	4.493798E-012	1.846380E-011	1	0.000000E+000
1	22.60724556	1.846380E-011	4.493798E-012	0	0.000000E+000
1	22.60875822	4.493798E-012	1.846380E-011	1	0.000000E+000
1	22.60888068	1.846380E-011	4.493798E-012	0	0.000000E+000
1	22.60943136	4.493798E-012	1.846380E-011	1	0.000000E+000
1	22.60946889	1.846380E-011	4.493798E-012	0	0.000000E+000
1	22.61014247	4.493798E-012	1.846380E-011	1	0.000000E+000
1	22.61023138	1.846380E-011	4.493798E-012	0	0.000000E+000
1	22.61040842	4.493798E-012	1.846380E-011	1	0.000000E+000
1	22.61063950	1.846380E-011	4.493798E-012	0	0.000000E+000
1	22.61089465	4.493798E-012	1.846380E-011	1	0.000000E+000
1	22.61110004	1.846380E-011	4.493798E-012	0	0.000000E+000
1	22.61224112	4.493798E-012	1.846380E-011	1	0.000000E+000
1	22.61258501	1.846380E-011	4.493798E-012	0	0.000000E+000
1	22.61386124	4.493798E-012	1.846380E-011	1	0.000000E+000
1	22.61406335	1.846380E-011	4.493798E-012	0	0.000000E+000
1	22.61413194	4.493798E-012	1.846380E-011	1	0.000000E+000
1	22.61431198	1.846380E-011	4.493798E-012	0	0.000000E+000
1	22.61873883	4.493798E-012	1.846380E-011	1	0.000000E+000
1	22.61888499	1.846380E-011	4.493798E-012	0	0.000000E+000
1	22.61902269	4.493798E-012	1.846380E-011	1	0.000000E+000
1	22.61937007	1.846380E-011	4.493798E-012	0	0.000000E+000
1	22.61947424	4.493798E-012	1.846380E-011	1	0.000000E+000
1	22.61964720	1.846380E-011	4.493798E-012	0	0.000000E+000
1	22.61980031	4.493798E-012	1.846380E-011	1	0.000000E+000
1	22.61987033	1.846380E-011	4.493798E-012	0	0.000000E+000
1	22.62047501	4.493798E-012	1.846380E-011	1	0.000000E+000
1	22.62059023	1.846380E-011	4.493798E-012	0	0.000000E+000
1	22.62123471	4.493798E-012	1.846380E-011	1	0.000000E+000
1	22.62128427	1.846380E-011	4.493798E-012	0	0.000000E+000
1	22.62184663	4.493798E-012	1.846380E-011	1	0.000000E+000
1	22.62190687	1.846380E-011	4.493798E-012	0	0.000000E+000
1	22.62193714	4.493798E-012	1.846380E-011	1	0.000000E+000
1	22.62200998	1.846380E-011	4.493798E-012	0	0.000000E+000
1	22.62218380	4.493798E-012	1.846380E-011	1	0.000000E+000
1	22.62232641	1.846380E-011	4.493798E-012	0	0.000000E+000
1	22.62314992	4.493798E-012	1.846380E-011	1	0.000000E+000
1	22.62328286	1.846380E-011	4.493798E-012	0	0.000000E+000
1	22.62471836	4.493798E-012	1.846380E-011	1	0.000000E+000
1	22.62477688	1.846380E-011	4.493798E-012	0	0.000000E+000
1	22.62541660	4.493798E-012	1.846380E-011	1	0.000000E+000
1	22.62553351	1.846380E-011	4.493798E-012	0	0.000000E+000
1	22.62573670	4.493798E-012	1.846380E-011	1	0.000000E+000
1	22.62586489	1.846380E-011	4.493798E-012	0	0.000000E+000
1	22.62601622	4.493798E-012	1.846380E-011	1	0.000000E+000
1	22.62606781	1.846380E-011	4.493798E-012	0	0.000000E+000
1	22.62706077	4.493798E-012	1.846380E-011	1	0.000000E+000
1	22.62709119	1.846380E-011	4.493798E-012	0	0.000000E+000
1	22.62766378	4.493798E-012	1.846380E-011	1	0.000000E+000
1	22.62787545	1.846380E-011	4.493798E-012	0	0.000000E+000
1	22.63408462	4.493798E-012	1.846380E-011	1	0.000000E+000
1	22.63410591	1.846380E-011	4.493798E-012	0	0.000000E+000
1	22.63418348	4.493798E-012	1.846380E-011	1	0.000000E+000
1	22.63437631	1.846380E-011	4.493798E-012	0	0.000000E+000
1	22.63602144	4.493798E-012	1.846380E-011	1	0.000000E+000
1	22.63602830	1.846380E-011	4.493798E-012	0	0.000000E+000
1	22.63631068	4.493798E-012	1.846380E-011	1	0.000000E+000
1	22.63634977	1.846380E-011	4.493798E-012	0	0.000000E+000
1	22.63781445	4.493798E-012	1.846380E-011	1	0.000000E+000
1	22.63803187	1.846380E-011	4.493798E-012	0	0.000000E+000
1	22.63977009	4.493798E-012	1.846380E-011	1	0.000000E+000
1	22.63979824	1.846380E-011	4.493798E-012	0	0.000000E+000
1	22.63982895	4.493798E-012	1.846380E-011	1	0.000000E+000
1	22.64009402	1.846380E-011	4.493798E-012	0	0.000000E+000
1	22.64044813	4.493798E-012	1.846380E-011	1	0.000000E+000
1	22.64052266	1.846380E-011	4.493798E-012	0	0.000000E+000
1	22.64111472	4.493798E-012	1.846380E-011	1	0.000000E+000
1	22.64119823	1.846380E-011	4.493798E-012	0	0.000000E+000
1	22.64196591	4.493798E-012	1.846380E-011	1	0.000000E+000
1	22.64208792	1.846380E-011	4.493798E-012	0	0.000000E+000
1	22.64302657	4.493798E-012	1.846380E-011	1	0.000000E+000
1	22.64309232	1.846380E-011	4.493798E-012	0	0.000000E+000
1	22.64349772	4.493798E-012	1.846380E-011	1	0.000000E+000
1	22.64351521	1.846380E-011	4.493798E-012	0	0.000000E+000
1	22.64366063	4.493798E-012	1.846380E-011	1	0.000000E+000
1	22.64370764	1.846380E-011	4.493798E-012	0	0.000000E+000
1	22.64419992	4.493798E-012	1.846380E-011	1	0.000000E+000
1	22.64438238	1.846380E-011	4.493798E-012	0	0.000000E+000
1	22.64590384	4.493798E-012	1.846380E-011	1	0.000000E+000
1	22.64600257	1.846380E-011	4.493798E-012	0	0.000000E+000
1	22.64654412	4.493798E-012	1.846380E-011	1	0.000000E+000
1	22.64657232	1.846380E-011	4.493798E-012	0	0.000000E+000
1	22.64669509	4.493798E-012	1.846380E-011	1	0.000000E+000
1	22.64679345	1.846380E-011	4.493798E-012	0	0.000000E+000
1	22.64758586	4.493798E-012	1.846380E-011	1	0.000000E+000
1	22.64760589	1.846380E-011	4.493798E-012	0	0.000000E+000
1	22.64793548	4.493798E-012	1.846380E-011	1	0.000000E+000
1	22.64798670	1.846380E-011	4.493798E-012	0	0.000000E+000
1	22.64917837	4.493798E-012	1.846380E-011	1	0.000000E+000
1	22.64920326	1.846380E-011	4.493798E-012	0	0.000000E+000
1	22.65239669	4.493798E-012	1.846380E-011	1	0.000000E+000
1	22.65257208	1.846380E-011	4.493798E-012	0	0.000000E+000
1	22.65317961	4.493798E-012	1.846380E-011	1	0.000000E+000
1	22.65333355	1.846380E-011	4.493798E-012	0	0.000000E+000
1	22.65342196	4.493798E-012	1.846380E-011	1	0.000000E+000
1	22.65349515	1.846380E-011	4.493798E-012	0	0.000000E+000
1	22.65374582	4.493798E-012	1.846380E-011	1	0.000000E+000
1	22.65382195	1.846380E-011	4.493798E-012	0	0.000000E+000
1	22.65446175	4.493798E-012	1.846380E-011	1	0.000000E+000
1	22.65472203	1.846380E-011	4.493798E-012	0	0.000000E+000
1	22.65610625	4.493798E-012	1.846380E-011	1	0.000000E+000
1	22.65614803	1.846380E-011	4.493798E-012	0	0.000000E+000
1	22.65620863	4.493798E-012	1.846380E-011	1	0.000000E+000
1	22.65634764	1.846380E-011	4.493798E-012	0	0.000000E+000
1	22.65673397	4.493798E-012	1.846380E-011	1	0.000000E+000
1	22.65686359	1.846380E-011	4.493798E-012	0	0.000000E+000
1	22.65821141	4.493798E-012	1.846380E-011	1	0.000000E+000
1	22.65829699	1.846380E-011	4.493798E-012	0	0.000000E+000
1	22.65868966	4.493798E-012	1.846380E-011	1	0.000000E+000
1	22.65873585	1.846380E-011	4.493798E-012	0	0.000000E+000
1	22.65896787	4.493798E-012	1.846380E-011	1	0.000000E+000
1	22.65907385	1.846380E-011	4.493798E-012	0	0.000000E+000
1	22.65929013	4.493798E-012	1.846380E-011	1	0.000000E+000
1	22.65946033	1.846380E-011	4.493798E-012	0	0.000000E+000
1	22.66003048	4.493798E-012	1.846380E-011	1	0.000000E+000
1	22.66014852	1.846380E-011	4.493798E-012	0	0.000000E+000
1	22.98404925	4.584226E-012	1.855423E-011	1	0.000000E+000
1	22.98411159	1.855423E-011	4.584226E-012	0	0.000000E+000
1	22.98467085	4.584226E-012	1.855423E-011	1	0.000000E+000
1	22.98481849	1.855423E-011	4.584226E-012	0	0.000000E+000
1	22.98516746	4.584226E-012	1.855423E-011	1	0.000000E+000
1	22.98521006	1.855423E-011	4.584226E-012	0	0.000000E+000
1	22.98539277	4.584226E-012	1.855423E-011	1	0.000000E+000
1	22.98560598	1.855423E-011	4.584226E-012	0	0.000000E+000
1	22.98627798	4.584226E-012	1.855423E-011	1	0.000000E+000
1	22.98642396	1.855423E-011	4.584226E-012	0	0.000000E+000
1	22.98649951	4.584226E-012	1.855423E-011	1	0.000000E+000
1	22.98669105	1.855423E-011	4.584226E-012	0	0.000000E+000
1	22.98715679	4.584226E-012	1.855423E-011	1	0.000000E+000
1	22.98749848	1.855423E-011	4.584226E-012	0	0.000000E+000
1	22.98847259	4.584226E-012	1.855423E-011	1	0.000000E+000
1	22.98851651	1.855423E-011	4.584226E-012	0	0.000000E+000
1	22.99083931	4.584226E-012	1.855423E-011	1	0.000000E+000
1	22.99101792	1.855423E-011	4.584226E-012	0	0.000000E+000
1	22.99128524	4.584226E-012	1.855423E-011	1	0.000000E+000
1	22.99131168	1.855423E-011	4.584226E-012	0	0.000000E+000
1	22.99143941	4.584226E-012	1.855423E-011	1	0.000000E+000
1	22.99153639	1.855423E-011	4.584226E-012	0	0.000000E+000
1	22.99270838	4.584226E-012	1.855423E-011	1	0.000000E+000
1	22.99274343	1.855423E-011	4.584226E-012	0	0.000000E+000
1	22.99345109	4.584226E-012	1.855423E-011	1	0.000000E+000
1	22.99352881	1.855423E-011	4.584226E-012	0	0.000000E+000
1	22.99416175	4.584226E-012	1.855423E-011	1	0.000000E+000
1	22.99419688	1.855423E-011	4.584226E-012	0	0.000000E+000
1	22.99471625	4.584226E-012	1.855423E-011	1	0.000000E+000
1	22.99481001	1.855423E-011	4.584226E-012	0	0.000000E+000
1	22.99569118	4.584226E-012	1.855423E-011	1	0.000000E+000
1	22.99601491	1.855423E-011	4.584226E-012	0	0.000000E+000
1	22.99642143	4.584226E-012	1.855423E-011	1	0.000000E+000
1	22.99663336	1.855423E-011	4.584226E-012	0	0.000000E+000
1	22.99767383	4.584226E-012	1.855423E-011	1	0.000000E+000
1	22.99774370	1.855423E-011	4.584226E-012	0	0.000000E+000
1	22.99859363	4.584226E-012	1.855423E-011	1	0.000000E+000
1	22.99871280	1.855423E-011	4.584226E-012	0	0.000000E+000
1	22.99894333	4.584226E-012	1.855423E-011	1	0.000000E+000
1	22.99933998	1.855423E-011	4.584226E-012	0	0.000000E+000
1	22.99989205	4.584226E-012	1.855423E-011	1	0.000000E+000
1	22.99994822	1.855423E-011	4.584226E-012	0	0.000000E+000
1	23.00026995	4.584226E-012	1.855423E-011	1	0.000000E+000
1	23.00053435	1.855423E-011	4.584226E-012	0	0.000000E+000
1	23.00083208	4.584226E-012	1.855423E-011	1	0.000000E+000
1	23.00083754	1.855423E-011	4.584226E-012	0	0.000000E+000
1	23.00103226	4.584226E-012	1.855423E-011	1	0.000000E+000
1	23.00105979	1.855423E-011	4.584226E-012	0	0.000000E+000
1	23.00155495	4.584226E-012	1.855423E-011	1	0.000000E+000
1	23.00162603	1.855423E-011	4.584226E-012	0	0.000000E+000
1	23.00173755	4.584226E-012	1.855423E-011	1	0.000000E+000
1	23.00214577	1.855423E-011	4.584226E-012	0	0.000000E+000
1	23.00223732	4.584226E-012	1.855423E-011	1	0.000000E+000
1	23.00246655	1.855423E-011	4.584226E-012	0	0.000000E+000
1	23.00290278	4.584226E-012	1.855423E-011	1	0.000000E+000
1	23.00290700	1.855423E-011	4.584226E-012	0	0.000000E+000
1	23.00453398	4.584226E-012	1.855423E-011	1	0.000000E+000
1	23.00456884	1.855423E-011	4.584226E-012	0	0.000000E+000
1	23.00628985	4.584226E-012	1.855423E-011	1	0.000000E+000
1	23.00630496	1.855423E-011	4.584226E-012	0	0.000000E+000
1	23.00731110	4.584226E-012	1.855423E-011	1	0.000000E+000
1	23.00739615	1.855423E-011	4.584226E-012	0	0.000000E+000
1	23.00791892	4.584226E-012	1.855423E-011	1	0.000000E+000
1	23.00801096	1.855423E-011	4.584226E-012	0	0.000000E+000
1	23.00807524	4.584226E-012	1.855423E-011	1	0.000000E+000
1	23.00815033	1.855423E-011	4.584226E-012	0	0.000000E+000
1	23.00918073	4.584226E-012	1.855423E-011	1	0.000000E+000
1	23.00923028	1.855423E-011	4.584226E-012	0	0.000000E+000
1	23.00975346	4.584226E-012	1.855423E-011	1	0.000000E+000
1	23.00980715	1.855423E-011	4.584226E-012	0	0.000000E+000
1	23.01061087	4.584226E-012	1.855423E-011	1	0.000000E+000
1	23.01067657	1.855423E-011	4.584226E-012	0	0.000000E+000
1	23.01145565	4.584226E-012	1.855423E-011	1	0.000000E+000
1	23.01156903	1.855423E-011	4.584226E-012	0	0.000000E+000
1	23.01213443	4.584226E-012	1.855423E-011	1	0.000000E+000
1	23.01247980	1.855423E-011	4.584226E-012	0	0.000000E+000
1	29.04978359	4.598747E-012	1.856875E-011	1	0.000000E+000
1	29.04978400	1.856875E-011	4.598747E-012	0	0.000000E+000
1	29.04978495	4.598747E-012	1.856875E-011	1	0.000000E+000
1	29.04983503	1.856875E-011	4.598747E-012	0	0.000000E+000
1	29.04985061	4.598747E-012	1.856875E-011	1	0.000000E+000
1	29.05020670	1.856875E-011	4.598747E-012	0	0.000000E+000
1	29.05117683	4.598747E-012	1.856875E-011	1	0.000000E+000
1	29.05118020	1.856875E-011	4.598747E-012	0	0.000000E+000
1	29.05224393	4.598747E-012	1.856875E-011	1	0.000000E+000
1	29.05230246	1.856875E-011	4.598747E-012	0	0.000000E+000
1	29.05271222	4.598747E-012	1.856875E-011	1	0.000000E+000
1	29.05280715	1.856875E-011	4.598747E-012	0	0.000000E+000
1	29.05372019	4.598747E-012	1.856875E-011	1	0.000000E+000
1	29.05376359	1.856875E-011	4.598747E-012	0	0.000000E+000
1	29.05482672	4.598747E-012	1.856875E-011	1	0.000000E+000
1	29.05486944	1.856875E-011	4.598747E-012	0	0.000000E+000
1	29.05524504	4.598747E-012	1.856875E-011	1	0.000000E+000
1	29.05538978	1.856875E-011	4.598747E-012	0	0.000000E+000
1	29.05610953	4.598747E-012	1.856875E-011	1	0.000000E+000
1	29.05618789	1.856875E-011	4.598747E-012	0	0.000000E+000
1	29.05683844	4.598747E-012	1.856875E-011	1	0.000000E+000
1	29.05692383	1.856875E-011	4.598747E-012	0	0.000000E+000
1	29.05763624	4.598747E-012	1.856875E-011	1	0.000000E+000
1	29.05775342	1.856875E-011	4.598747E-012	0	0.000000E+000
1	29.05780281	4.598747E-012	1.856875E-011	1	0.000000E+000
1	29.05782607	1.856875E-011	4.598747E-012	0	0.000000E+000
1	29.05807946	4.598747E-012	1.856875E-011	1	0.000000E+000
1	29.05833949	1.856875E-011	4.598747E-012	0	0.000000E+000
1	29.06178681	4.598747E-012	1.856875E-011	1	0.000000E+000
1	29.06197966	1.856875E-011	4.598747E-012	0	0.000000E+000
1	29.06205524	4.598747E-012	1.856875E-011	1	0.000000E+000
1	29.06207784	1.856875E-011	4.598747E-012	0	0.000000E+000
1	29.06244901	4.598747E-012	1.856875E-011	1	0.000000E+000
1	29.06271446	1.856875E-011	4.598747E-012	0	0.000000E+000
1	29.06408287	4.598747E-012	1.856875E-011	1	0.000000E+000
1	29.06414343	1.856875E-011	4.598747E-012	0	0.000000E+000
1	29.06537665	4.598747E-012	1.856875E-011	1	0.000000E+000
1	29.06542034	1.856875E-011	4.598747E-012	0	0.000000E+000
1	29.06552982	4.598747E-012	1.856875E-011	1	0.000000E+000
1	29.06559985	1.856875E-011	4.598747E-012	0	0.000000E+000
1	29.06694057	4.598747E-012	1.856875E-011	1	0.000000E+000
1	29.06695452	1.856875E-011	4.598747E-012	0	0.000000E+000
1	29.06743069	4.598747E-012	1.856875E-011	1	0.000000E+000
1	29.06752254	1.856875E-011	4.598747E-012	0	0.000000E+000
1	29.06835585	4.598747E-012	1.856875E-011	1	0.000000E+000
1	29.06865898	1.856875E-011	4.598747E-012	0	0.000000E+000
1	29.06874466	4.598747E-012	1.856875E-011	1	0.000000E+000
1	29.06908629	1.856875E-011	4.598747E-012	0	0.000000E+000
1	29.06992712	4.598747E-012	1.856875E-011	1	0.000000E+000
1	29.06997918	1.856875E-011	4.598747E-012	0	0.000000E+000
1	29.07091112	4.598747E-012	1.856875E-011	1	0.000000E+000
1	29.07095767	1.856875E-011	4.598747E-012	0	0.000000E+000
1	29.07246579	4.598747E-012	1.856875E-011	1	0.000000E+000
1	29.07261813	1.856875E-011	4.598747E-012	0	0.000000E+000
1	29.07267356	4.598747E-012	1.856875E-011	1	0.000000E+000
1	29.07270705	1.856875E-011	4.598747E-012	0	0.000000E+000
1	29.07594991	4.598747E-012	1.856875E-011	1	0.000000E+000
1	29.07597625	1.856875E-011	4.598747E-012	0	0.000000E+000
1	29.07617906	4.598747E-012	1.856875E-011	1	0.000000E+000
1	29.07640539	1.856875E-011	4.598747E-012	0	0.000000E+000
1	29.07669299	4.598747E-012	1.856875E-011	1	0.000000E+000
1	29.07678995	1.856875E-011	4.598747E-012	0	0.000000E+000
1	29.07707310	4.598747E-012	1.856875E-011	1	0.000000E+000
1	29.07719465	1.856875E-011	4.598747E-012	0	0.000000E+000
1	29.07791018	4.598747E-012	1.856875E-011	1	0.000000E+000
1	29.07828510	1.856875E-011	4.598747E-012	0	0.000000E+000
1	29.07910405	4.598747E-012	1.856875E-011	1	0.000000E+000
1	29.07913977	1.856875E-011	4.598747E-012	0	0.000000E+000
1	29.07989065	4.598747E-012	1.856875E-011	1	0.000000E+000
1	29.08000545	1.856875E-011	4.598747E-012	0	0.000000E+000
1	29.08213778	4.598747E-012	1.856875E-011	1	0.000000E+000
1	29.08231750	1.856875E-011	4.598747E-012	0	0.000000E+000
1	29.08387191	4.598747E-012	1.856875E-011	1	0.000000E+000
1	29.08393533	1.856875E-011	4.598747E-012	0	0.000000E+000
1	29.08421543	4.598747E-012	1.856875E-011	1	0.000000E+000
1	29.08448504	1.856875E-011	4.598747E-012	0	0.000000E+000
1	29.08659130	4.598747E-012	1.856875E-011	1	0.000000E+000
1	29.08667441	1.856875E-011	4.598747E-012	0	0.000000E+000
1	29.08768586	4.598747E-012	1.856875E-011	1	0.000000E+000
1	29.08774015	1.856875E-011	4.598747E-012	0	0.000000E+000
1	29.08825884	4.598747E-012	1.856875E-011	1	0.000000E+000
1	29.08839425	1.856875E-011	4.598747E-012	0	0.000000E+000
1	29.08898638	4.598747E-012	1.856875E-011	1	0.000000E+000
1	29.08905212	1.856875E-011	4.598747E-012	0	0.000000E+000
1	29.09162249	4.598747E-012	1.856875E-011	1	0.000000E+000
1	29.09183838	1.856875E-011	4.598747E-012	0	0.000000E+000
1	29.09196301	4.598747E-012	1.856875E-011	1	0.000000E+000
1	29.09202904	1.856875E-011	4.598747E-012	0	0.000000E+000
1	29.09245921	4.598747E-012	1.856875E-011	1	0.000000E+000
1	29.09256560	1.856875E-011	4.598747E-012	0	0.000000E+000
1	29.09506649	4.598747E-012	1.856875E-011	1	0.000000E+000
1	29.09508127	1.856875E-011	4.598747E-012	0	0.000000E+000
1	29.09551994	4.598747E-012	1.856875E-011	1	0.000000E+000
1	29.09558224	1.856875E-011	4.598747E-012	0	0.000000E+000
1	29.09718282	4.598747E-012	1.856875E-011	1	0.000000E+000
1	29.09734581	1.856875E-011	4.598747E-012	0	0.000000E+000
1	29.09769407	4.598747E-012	1.856875E-011	1	0.000000E+000
1	29.09800584	1.856875E-011	4.598747E-012	0	0.000000E+000
1	29.09825357	4.598747E-012	1.856875E-011	1	0.000000E+000
1	29.09829315	1.856875E-011	4.598747E-012	0	0.000000E+000
1	29.09909764	4.598747E-012	1.856875E-011	1	0.000000E+000
1	29.09921384	1.856875E-011	4.598747E-012	0	0.000000E+000
1	29.10000147	4.598747E-012	1.856875E-011	1	0.000000E+000
1	29.10002934	1.856875E-011	4.598747E-012	0	0.000000E+000
1	29.10016042	4.598747E-012	1.856875E-011	1	0.000000E+000
1	29.10020086	1.856875E-011	4.598747E-012	0	0.000000E+000
1	29.10247528	4.598747E-012	1.856875E-011	1	0.000000E+000
1	29.10249677	1.856875E-011	4.598747E-012	0	0.000000E+000
1	29.10304584	4.598747E-012	1.856875E-011	1	0.000000E+000
1	29.10313647	1.856875E-011	4.598747E-012	0	0.000000E+000
1	29.10443275	4.598747E-012	1.856875E-011	1	0.000000E+000
1	29.10446195	1.856875E-011	4.598747E-012	0	0.000000E+000
1	29.10450672	4.598747E-012	1.856875E-011	1	0.000000E+000
1	29.10464356	1.856875E-011	4.598747E-012	0	0.000000E+000
1	29.10869818	4.598747E-012	1.856875E-011	1	0.000000E+000
1	29.10878169	1.856875E-011	4.598747E-012	0	0.000000E+000
1	29.10957478	4.598747E-012	1.856875E-011	1	0.000000E+000
1	29.10961006	1.856875E-011	4.598747E-012	0	0.000000E+000
1	29.10971970	4.598747E-012	1.856875E-011	1	0.000000E+000
1	29.10985619	1.856875E-011	4.598747E-012	0	0.000000E+000
1	29.11080315	4.598747E-012	1.856875E-011	1	0.000000E+000
1	29.11091116	1.856875E-011	4.598747E-012	0	0.000000E+000
1	29.11120509	4.598747E-012	1.856875E-011	1	0.000000E+000
1	29.11157983	1.856875E-011	4.598747E-012	0	0.000000E+000
1	29.11358198	4.598747E-012	1.856875E-011	1	0.000000E+000
1	29.11359693	1.856875E-011	4.598747E-012	0	0.000000E+000
1	29.11405805	4.598747E-012	1.856875E-011	1	0.000000E+000
1	29.11429010	1.856875E-011	4.598747E-012	0	0.000000E+000
1	29.11451579	4.598747E-012	1.856875E-011	1	0.000000E+000
1	29.11456070	1.856875E-011	4.598747E-012	0	0.000000E+000
1	29.11557071	4.598747E-012	1.856875E-011	1	0.000000E+000
1	29.11569476	1.856875E-011	4.598747E-012	0	0.000000E+000
1	29.11783869	4.598747E-012	1.856875E-011	1	0.000000E+000
1	29.11785041	1.856875E-011	4.598747E-012	0	0.000000E+000
1	29.12934346	4.598747E-012	1.856875E-011	1	0.000000E+000
1	29.12941295	1.856875E-011	4.598747E-012	0	0.000000E+000
1	29.12997405	4.598747E-012	1.856875E-011	1	0.000000E+000
1	29.13018862	1.856875E-011	4.598747E-012	0	0.000000E+000
1	29.13258453	4.598747E-012	1.856875E-011	1	0.000000E+000
1	29.13272351	1.856875E-011	4.598747E-012	0	0.000000E+000
1	29.13282654	4.598747E-012	1.856875E-011	1	0.000000E+000
1	29.13288485	1.856875E-011	4.598747E-012	0	0.000000E+000
1	29.13327541	4.598747E-012	1.856875E-011	1	0.000000E+000
1	29.13333391	1.856875E-011	4.598747E-012	0	0.000000E+000
1	29.13478647	4.598747E-012	1.856875E-011	1	0.000000E+000
1	29.13488772	1.856875E-011	4.598747E-012	0	0.000000E+000
1	29.13629934	4.598747E-012	1.856875E-011	1	0.000000E+000
1	29.13640047	1.856875E-011	4.598747E-012	0	0.000000E+000
1	29.13662885	4.598747E-012	1.856875E-011	1	0.000000E+000
1	29.13690372	1.856875E-011	4.598747E-012	0	0.000000E+000
1	29.13766783	4.598747E-012	1.856875E-011	1	0.000000E+000
1	29.13775219	1.856875E-011	4.598747E-012	0	0.000000E+000
1	29.13885050	4.598747E-012	1.856875E-011	1	0.000000E+000
1	29.13899629	1.856875E-011	4.598747E-012	0	0.000000E+000
1	29.13930315	4.598747E-012	1.856875E-011	1	0.000000E+000
1	29.13947182	1.856875E-011	4.598747E-012	0	0.000000E+000
1	29.14237456	4.598747E-012	1.856875E-011	1	0.000000E+000
1	29.14243935	1.856875E-011	4.598747E-012	0	0.000000E+000
1	29.14252839	4.598747E-012	1.856875E-011	1	0.000000E+000
1	29.14261135	1.856875E-011	4.598747E-012	0	0.000000E+000
1	29.14310732	4.598747E-012	1.856875E-011	1	0.000000E+000
1	29.14334955	1.856875E-011	4.598747E-012	0	0.000000E+000
1	29.14424169	4.598747E-012	1.856875E-011	1	0.000000E+000
1	29.14429010	1.856875E-011	4.598747E-012	0	0.000000E+000
1	29.14591417	4.598747E-012	1.856875E-011	1	0.000000E+000
1	29.14601350	1.856875E-011	4.598747E-012	0	0.000000E+000
1	29.14743891	4.598747E-012	1.856875E-011	1	0.000000E+000
1	29.14744994	1.856875E-011	4.598747E-012	0	0.000000E+000
1	29.14786318	4.598747E-012	1.856875E-011	1	0.000000E+000
1	29.14794478	1.856875E-011	4.598747E-012	0	0.000000E+000
1	29.15029647	4.598747E-012	1.856875E-011	1	0.000000E+000
1	29.15070249	1.856875E-011	4.598747E-012	0	0.000000E+000
1	29.15153311	4.598747E-012	1.856875E-011	1	0.000000E+000
1	29.15158067	1.856875E-011	4.598747E-012	0	0.000000E+000
1	29.15269845	4.598747E-012	1.856875E-011	1	0.000000E+000
1	29.15273205	1.856875E-011	4.598747E-012	0	0.000000E+000
1	29.15337649	4.598747E-012	1.856875E-011	1	0.000000E+000
1	29.15351059	1.856875E-011	4.598747E-012	0	0.000000E+000
1	29.15391095	4.598747E-012	1.856875E-011	1	0.000000E+000
1	29.15400183	1.856875E-011	4.598747E-012	0	0.000000E+000
1	29.15493359	4.598747E-012	1.856875E-011	1	0.000000E+000
1	29.15500180	1.856875E-011	4.598747E-012	0	0.000000E+000
1	29.15683333	4.598747E-012	1.856875E-011	1	0.000000E+000
1	29.15700292	1.856875E-011	4.598747E-012	0	0.000000E+000
1	29.15735114	4.598747E-012	1.856875E-011	1	0.000000E+000
1	29.15744715	1.856875E-011	4.598747E-012	0	0.000000E+000
1	29.15972957	4.598747E-012	1.856875E-011	1	0.000000E+000
1	29.15977035	1.856875E-011	4.598747E-012	0	0.000000E+000
1	29.15995592	4.598747E-012	1.856875E-011	1	0.000000E+000
1	29.16003629	1.856875E-011	4.598747E-012	0	0.000000E+000
1	29.16294347	4.598747E-012	1.856875E-011	1	0.000000E+000
1	29.16309636	1.856875E-011	4.598747E-012	0	0.000000E+000
1	29.16317271	4.598747E-012	1.856875E-011	1	0.000000E+000
1	29.16318617	1.856875E-011	4.598747E-012	0	0.000000E+000
1	29.16384637	4.598747E-012	1.856875E-011	1	0.000000E+000
1	29.16390754	1.856875E-011	4.598747E-012	0	0.000000E+000
1	29.16464454	4.598747E-012	1.856875E-011	1	0.000000E+000
1	29.16474020	1.856875E-011	4.598747E-012	0	0.000000E+000
1	29.16657618	4.598747E-012	1.856875E-011	1	0.000000E+000
1	29.16681691	1.856875E-011	4.598747E-012	0	0.000000E+000
1	29.16743789	4.598747E-012	1.856875E-011	1	0.000000E+000
1	29.16750379	1.856875E-011	4.598747E-012	0	0.000000E+000
1	29.16759995	4.598747E-012	1.856875E-011	1	0.000000E+000
1	29.16765863	1.856875E-011	4.598747E-012	0	0.000000E+000
1	29.16906332	4.598747E-012	1.856875E-011	1	0.000000E+000
1	29.16911743	1.856875E-011	4.598747E-012	0	0.000000E+000
1	29.16918796	4.598747E-012	1.856875E-011	1	0.000000E+000
1	29.16932437	1.856875E-011	4.598747E-012	0	0.000000E+000
1	29.17000425	4.598747E-012	1.856875E-011	1	0.000000E+000
1	29.17014600	1.856875E-011	4.598747E-012	0	0.000000E+000
1	29.17041959	4.598747E-012	1.856875E-011	1	0.000000E+000
1	29.17053902	1.856875E-011	4.598747E-012	0	0.000000E+000
1	29.17078327	4.598747E-012	1.856875E-011	1	0.000000E+000
1	29.17102302	1.856875E-011	4.598747E-012	0	0.000000E+000
1	29.17228657	4.598747E-012	1.856875E-011	1	0.000000E+000
1	29.17231333	1.856875E-011	4.598747E-012	0	0.000000E+000
1	29.17262672	4.598747E-012	1.856875E-011	1	0.000000E+000
1	29.17299470	1.856875E-011	4.598747E-012	0	0.000000E+000
1	29.17618933	4.598747E-012	1.856875E-011	1	0.000000E+000
1	29.17622432	1.856875E-011	4.598747E-012	0	0.000000E+000
1	29.17783101	4.598747E-012	1.856875E-011	1	0.000000E+000
1	29.17786971	1.856875E-011	4.598747E-012	0	0.000000E+000
1	29.17791819	4.598747E-012	1.856875E-011	1	0.000000E+000
1	29.17808078	1.856875E-011	4.598747E-012	0	0.000000E+000
1	29.17811330	4.598747E-012	1.856875E-011	1	0.000000E+000
1	29.17826773	1.856875E-011	4.598747E-012	0	0.000000E+000
1	29.17907098	4.598747E-012	1.856875E-011	1	0.000000E+000
1	29.17921791	1.856875E-011	4.598747E-012	0	0.000000E+000
1	29.18007221	4.598747E-012	1.856875E-011	1	0.000000E+000
1	29.18027387	1.856875E-011	4.598747E-012	0	0.000000E+000
1	29.18097163	4.598747E-012	1.856875E-011	1	0.000000E+000
1	29.18108535	1.856875E-011	4.598747E-012	0	0.000000E+000
1	29.18193393	4.598747E-012	1.856875E-011	1	0.000000E+000
1	29.18204112	1.856875E-011	4.598747E-012	0	0.000000E+000
1	29.18318196	4.598747E-012	1.856875E-011	1	0.000000E+000
1	29.18330307	1.856875E-011	4.598747E-012	0	0.000000E+000
1	29.18397556	4.598747E-012	1.856875E-011	1	0.000000E+000
1	29.18414016	1.856875E-011	4.598747E-012	0	0.000000E+000
1	29.18488532	4.598747E-012	1.856875E-011	1	0.000000E+000
1	29.18499824	1.856875E-011	4.598747E-012	0	0.000000E+000
1	29.18717987	4.598747E-012	1.856875E-011	1	0.000000E+000
1	29.18743587	1.856875E-011	4.598747E-012	0	0.000000E+000
1	29.19322164	4.598747E-012	1.856875E-011	1	0.000000E+000
1	29.19329917	1.856875E-011	4.598747E-012	0	0.000000E+000
1	29.19353686	4.598747E-012	1.856875E-011	1	0.000000E+000
1	29.19358328	1.856875E-011	4.598747E-012	0	0.000000E+000
1	29.19408551	4.598747E-012	1.856875E-011	1	0.000000E+000
1	29.19430478	1.856875E-011	4.598747E-012	0	0.000000E+000
1	29.19624994	4.598747E-012	1.856875E-011	1	0.000000E+000
1	29.19632339	1.856875E-011	4.598747E-012	0	0.000000E+000
1	29.19797301	4.598747E-012	1.856875E-011	1	0.000000E+000
1	29.19819301	1.856875E-011	4.598747E-012	0	0.000000E+000
1	29.19827154	4.598747E-012	1.856875E-011	1	0.000000E+000
1	29.19856405	1.856875E-011	4.598747E-012	0	0.000000E+000
1	29.19875040	4.598747E-012	1.856875E-011	1	0.000000E+000
1	29.19889890	1.856875E-011	4.598747E-012	0	0.000000E+000
1	29.19933254	4.598747E-012	1.856875E-011	1	0.000000E+000
1	29.19965912	1.856875E-011	4.598747E-012	0	0.000000E+000
1	29.20023362	4.598747E-012	1.856875E-011	1	0.000000E+000
1	29.20026741	1.856875E-011	4.598747E-012	0	0.000000E+000
1	29.20122124	4.598747E-012	1.856875E-011	1	0.000000E+000
1	29.20148192	1.856875E-011	4.598747E-012	0	0.000000E+000
1	29.20277209	4.598747E-012	1.856875E-011	1	0.000000E+000
1	29.20293228	1.856875E-011	4.598747E-012	0	0.000000E+000
1	29.20322204	4.598747E-012	1.856875E-011	1	0.000000E+000
1	29.20336213	1.856875E-011	4.598747E-012	0	0.000000E+000
1	29.20434055	4.598747E-012	1.856875E-011	1	0.000000E+000
1	29.20454389	1.856875E-011	4.598747E-012	0	0.000000E+000
1	29.20485904	4.598747E-012	1.856875E-011	1	0.000000E+000
1	29.20495439	1.856875E-011	4.598747E-012	0	0.000000E+000
1	29.20510249	4.598747E-012	1.856875E-011	1	0.000000E+000
1	29.20527030	1.856875E-011	4.598747E-012	0	0.000000E+000
1	29.20542706	4.598747E-012	1.856875E-011	1	0.000000E+000
1	29.20550664	1.856875E-011	4.598747E-012	0	0.000000E+000
1	29.20763210	4.598747E-012	1.856875E-011	1	0.000000E+000
1	29.20797018	1.856875E-011	4.598747E-012	0	0.000000E+000
1	29.20804044	4.598747E-012	1.856875E-011	1	0.000000E+000
1	29.20820107	1.856875E-011	4.598747E-012	0	0.000000E+000
1	29.20922386	4.598747E-012	1.856875E-011	1	0.000000E+000
1	29.20932705	1.856875E-011	4.598747E-012	0	0.000000E+000
1	29.20985421	4.598747E-012	1.856875E-011	1	0.000000E+000
1	29.20993218	1.856875E-011	4.598747E-012	0	0.000000E+000
1	29.21279597	4.598747E-012	1.856875E-011	1	0.000000E+000
1	29.21282395	1.856875E-011	4.598747E-012	0	0.000000E+000
1	29.21358608	4.598747E-012	1.856875E-011	1	0.000000E+000
1	29.21361448	1.856875E-011	4.598747E-012	0	0.000000E+000
1	29.21473222	4.598747E-012	1.856875E-011	1	0.000000E+000
1	29.21476620	1.856875E-011	4.598747E-012	0	0.000000E+000
1	29.21490477	4.598747E-012	1.856875E-011	1	0.000000E+000
1	29.21508444	1.856875E-011	4.598747E-012	0	0.000000E+000
1	29.21516214	4.598747E-012	1.856875E-011	1	0.000000E+000
1	29.21527705	1.856875E-011	4.598747E-012	0	0.000000E+000
1	29.21613617	4.598747E-012	1.856875E-011	1	0.000000E+000
1	29.21626025	1.856875E-011	4.598747E-012	0	0.000000E+000
1	29.21632787	4.598747E-012	1.856875E-011	1	0.000000E+000
1	29.21643483	1.856875E-011	4.598747E-012	0	0.000000E+000
1	29.21720307	4.598747E-012	1.856875E-011	1	0.000000E+000
1	29.21727716	1.856875E-011	4.598747E-012	0	0.000000E+000
1	29.21860264	4.598747E-012	1.856875E-011	1	0.000000E+000
1	29.21878034	1.856875E-011	4.598747E-012	0	0.000000E+000
1	29.21929117	4.598747E-012	1.856875E-011	1	0.000000E+000
1	29.21953031	1.856875E-011	4.598747E-012	0	0.000000E+000
1	29.21967384	4.598747E-012	1.856875E-011	1	0.000000E+000
1	29.21972816	1.856875E-011	4.598747E-012	0	0.000000E+000
1	29.22034128	4.598747E-012	1.856875E-011	1	0.000000E+000
1	29.22049013	1.856875E-011	4.598747E-012	0	0.000000E+000
1	29.22059365	4.598747E-012	1.856875E-011	1	0.000000E+000
1	29.22061847	1.856875E-011	4.598747E-012	0	0.000000E+000
1	29.22154118	4.598747E-012	1.856875E-011	1	0.000000E+000
1	29.22167242	1.856875E-011	4.598747E-012	0	0.000000E+000
1	29.22419183	4.598747E-012	1.856875E-011	1	0.000000E+000
1	29.22440333	1.856875E-011	4.598747E-012	0	0.000000E+000
1	29.22503468	4.598747E-012	1.856875E-011	1	0.000000E+000
1	29.22512463	1.856875E-011	4.598747E-012	0	0.000000E+000
1	29.22745256	4.598747E-012	1.856875E-011	1	0.000000E+000
1	29.22774738	1.856875E-011	4.598747E-012	0	0.000000E+000
1	29.22822250	4.598747E-012	1.856875E-011	1	0.000000E+000
1	29.22824305	1.856875E-011	4.598747E-012	0	0.000000E+000
1	29.22860843	4.598747E-012	1.856875E-011	1	0.000000E+000
1	29.22865751	1.856875E-011	4.598747E-012	0	0.000000E+000
1	29.22895644	4.598747E-012	1.856875E-011	1	0.000000E+000
1	29.22899949	1.856875E-011	4.598747E-012	0	0.000000E+000
1	29.22996864	4.598747E-012	1.856875E-011	1	0.000000E+000
1	29.22998417	1.856875E-011	4.598747E-012	0	0.000000E+000
1	29.23001314	4.598747E-012	1.856875E-011	1	0.000000E+000
1	29.23006290	1.856875E-011	4.598747E-012	0	0.000000E+000
1	29.23012129	4.598747E-012	1.856875E-011	1	0.000000E+000
1	29.23018549	1.856875E-011	4.598747E-012	0	0.000000E+000
1	29.23152572	4.598747E-012	1.856875E-011	1	0.000000E+000
1	29.23164842	1.856875E-011	4.598747E-012	0	0.000000E+000
1	29.23169662	4.598747E-012	1.856875E-011	1	0.000000E+000
1	29.23174831	1.856875E-011	4.598747E-012	0	0.000000E+000
1	29.23307866	4.598747E-012	1.856875E-011	1	0.000000E+000
1	29.23326409	1.856875E-011	4.598747E-012	0	0.000000E+000
1	29.23344854	4.598747E-012	1.856875E-011	1	0.000000E+000
1	29.23346275	1.856875E-011	4.598747E-012	0	0.000000E+000
1	29.23380737	4.598747E-012	1.856875E-011	1	0.000000E+000
1	29.23386449	1.856875E-011	4.598747E-012	0	0.000000E+000
1	29.23415057	4.598747E-012	1.856875E-011	1	0.000000E+000
1	29.23444229	1.856875E-011	4.598747E-012	0	0.000000E+000
1	29.23446800	4.598747E-012	1.856875E-011	1	0.000000E+000
1	29.23453782	1.856875E-011	4.598747E-012	0	0.000000E+000
1	29.23484922	4.598747E-012	1.856875E-011	1	0.000000E+000
1	29.23488460	1.856875E-011	4.598747E-012	0	0.000000E+000
1	29.23533221	4.598747E-012	1.856875E-011	1	0.000000E+000
1	29.23559153	1.856875E-011	4.598747E-012	0	0.000000E+000
1	29.23610374	4.598747E-012	1.856875E-011	1	0.000000E+000
1	29.23621746	1.856875E-011	4.598747E-012	0	0.000000E+000
1	29.23720059	4.598747E-012	1.856875E-011	1	0.000000E+000
1	29.23728319	1.856875E-011	4.598747E-012	0	0.000000E+000
1	29.23886652	4.598747E-012	1.856875E-011	1	0.000000E+000
1	29.23900543	1.856875E-011	4.598747E-012	0	0.000000E+000
1	29.23903004	4.598747E-012	1.856875E-011	1	0.000000E+000
1	29.23912078	1.856875E-011	4.598747E-012	0	0.000000E+000
1	29.23932950	4.598747E-012	1.856875E-011	1	0.000000E+000
1	29.23935274	1.856875E-011	4.598747E-012	0	0.000000E+000
1	29.23953722	4.598747E-012	1.856875E-011	1	0.000000E+000
1	29.23958636	1.856875E-011	4.598747E-012	0	0.000000E+000
1	29.24052196	4.598747E-012	1.856875E-011	1	0.000000E+000
1	29.24054504	1.856875E-011	4.598747E-012	0	0.000000E+000
1	29.24085008	4.598747E-012	1.856875E-011	1	0.000000E+000
1	29.24094746	1.856875E-011	4.598747E-012	0	0.000000E+000
1	29.24256430	4.598747E-012	1.856875E-011	1	0.000000E+000
1	29.24261727	1.856875E-011	4.598747E-012	0	0.000000E+000
1	29.24314007	4.598747E-012	1.856875E-011	1	0.000000E+000
1	29.24316549	1.856875E-011	4.598747E-012	0	0.000000E+000
1	29.24520672	4.598747E-012	1.856875E-011	1	0.000000E+000
1	29.24523002	1.856875E-011	4.598747E-012	0	0.000000E+000
1	29.24534551	4.598747E-012	1.856875E-011	1	0.000000E+000
1	29.24555640	1.856875E-011	4.598747E-012	0	0.000000E+000
1	29.24596529	4.598747E-012	1.856875E-011	1	0.000000E+000
1	29.24604617	1.856875E-011	4.598747E-012	0	0.000000E+000
1	29.24608592	4.598747E-012	1.856875E-011	1	0.000000E+000
1	29.24628667	1.856875E-011	4.598747E-012	0	0.000000E+000
1	29.24667092	4.598747E-012	1.856875E-011	1	0.000000E+000
1	29.24688499	1.856875E-011	4.598747E-012	0	0.000000E+000
1	29.24882068	4.598747E-012	1.856875E-011	1	0.000000E+000
1	29.24889709	1.856875E-011	4.598747E-012	0	0.000000E+000
1	29.25093450	4.598747E-012	1.856875E-011	1	0.000000E+000
1	29.25107960	1.856875E-011	4.598747E-012	0	0.000000E+000
1	29.25208436	4.598747E-012	1.856875E-011	1	0.000000E+000
1	29.25230397	1.856875E-011	4.598747E-012	0	0.000000E+000
1	29.25256977	4.598747E-012	1.856875E-011	1	0.000000E+000
1	29.25263082	1.856875E-011	4.598747E-012	0	0.000000E+000
1	29.25339897	4.598747E-012	1.856875E-011	1	0.000000E+000
1	29.25345228	1.856875E-011	4.598747E-012	0	0.000000E+000
1	29.25454498	4.598747E-012	1.856875E-011	1	0.000000E+000
1	29.25458781	1.856875E-011	4.598747E-012	0	0.000000E+000
1	29.25463862	4.598747E-012	1.856875E-011	1	0.000000E+000
1	29.25468757	1.856875E-011	4.598747E-012	0	0.000000E+000
1	29.25800666	4.598747E-012	1.856875E-011	1	0.000000E+000
1	29.25814952	1.856875E-011	4.598747E-012	0	0.000000E+000
1	29.25899584	4.598747E-012	1.856875E-011	1	0.000000E+000
1	29.25913306	1.856875E-011	4.598747E-012	0	0.000000E+000
1	29.25919600	4.598747E-012	1.856875E-011	1	0.000000E+000
1	29.25925886	1.856875E-011	4.598747E-012	0	0.000000E+000
1	29.26196590	4.598747E-012	1.856875E-011	1	0.000000E+000
1	29.26199085	1.856875E-011	4.598747E-012	0	0.000000E+000
1	29.26201012	4.598747E-012	1.856875E-011	1	0.000000E+000
1	29.26210351	1.856875E-011	4.598747E-012	0	0.000000E+000
1	29.26226957	4.598747E-012	1.856875E-011	1	0.000000E+000
1	29.26233527	1.856875E-011	4.598747E-012	0	0.000000E+000
1	29.26301690	4.598747E-012	1.856875E-011	1	0.000000E+000
1	29.26309488	1.856875E-011	4.598747E-012	0	0.000000E+000
1	29.26529073	4.598747E-012	1.856875E-011	1	0.000000E+000
1	29.26546433	1.856875E-011	4.598747E-012	0	0.000000E+000
1	29.26640338	4.598747E-012	1.856875E-011	1	0.000000E+000
1	29.26641971	1.856875E-011	4.598747E-012	0	0.000000E+000
1	29.26782612	4.598747E-012	1.856875E-011	1	0.000000E+000
1	29.26786465	1.856875E-011	4.598747E-012	0	0.000000E+000
1	29.26824406	4.598747E-012	1.856875E-011	1	0.000000E+000
1	29.26829673	1.856875E-011	4.598747E-012	0	0.000000E+000
1	29.26842536	4.598747E-012	1.856875E-011	1	0.000000E+000
1	29.26869485	1.856875E-011	4.598747E-012	0	0.000000E+000
1	29.26958101	4.598747E-012	1.856875E-011	1	0.000000E+000
1	29.26963403	1.856875E-011	4.598747E-012	0	0.000000E+000
1	29.27086631	4.598747E-012	1.856875E-011	1	0.000000E+000
1	29.27108490	1.856875E-011	4.598747E-012	0	0.000000E+000
1	29.27253117	4.598747E-012	1.856875E-011	1	0.000000E+000
1	29.27292309	1.856875E-011	4.598747E-012	0	0.000000E+000
1	29.27308938	4.598747E-012	1.856875E-011	1	0.000000E+000
1	29.27312918	1.856875E-011	4.598747E-012	0	0.000000E+000
1	29.27431171	4.598747E-012	1.856875E-011	1	0.000000E+000
1	29.27451151	1.856875E-011	4.598747E-012	0	0.000000E+000
1	29.27451999	4.598747E-012	1.856875E-011	1	0.000000E+000
1	29.27461106	1.856875E-011	4.598747E-012	0	0.000000E+000
1	29.27498276	4.598747E-012	1.856875E-011	1	0.000000E+000
1	29.27510287	1.856875E-011	4.598747E-012	0	0.000000E+000
1	29.27577951	4.598747E-012	1.856875E-011	1	0.000000E+000
1	29.27609133	1.856875E-011	4.598747E-012	0	0.000000E+000
1	29.27655578	4.598747E-012	1.856875E-011	1	0.000000E+000
1	29.27658715	1.856875E-011	4.598747E-012	0	0.000000E+000
1	29.27661491	4.598747E-012	1.856875E-011	1	0.000000E+000
1	29.27665015	1.856875E-011	4.598747E-012	0	0.000000E+000
1	29.27790940	4.598747E-012	1.856875E-011	1	0.000000E+000
1	29.27800104	1.856875E-011	4.598747E-012	0	0.000000E+000
1	29.27810083	4.598747E-012	1.856875E-011	1	0.000000E+000
1	29.27819311	1.856875E-011	4.598747E-012	0	0.000000E+000
1	29.27858632	4.598747E-012	1.856875E-011	1	0.000000E+000
1	29.27865473	1.856875E-011	4.598747E-012	0	0.000000E+000
1	29.27905686	4.598747E-012	1.856875E-011	1	0.000000E+000
1	29.27911950	1.856875E-011	4.598747E-012	0	0.000000E+000
1	29.28245515	4.598747E-012	1.856875E-011	1	0.000000E+000
1	29.28253760	1.856875E-011	4.598747E-012	0	0.000000E+000
1	29.28259680	4.598747E-012	1.856875E-011	1	0.000000E+000
1	29.28286679	1.856875E-011	4.598747E-012	0	0.000000E+000
1	29.28678329	4.598747E-012	1.856875E-011	1	0.000000E+000
1	29.28683031	1.856875E-011	4.598747E-012	0	0.000000E+000
1	29.28746185	4.598747E-012	1.856875E-011	1	0.000000E+000
1	29.28751624	1.856875E-011	4.598747E-012	0	0.000000E+000
1	29.28759843	4.598747E-012	1.856875E-011	1	0.000000E+000
1	29.28764455	1.856875E-011	4.598747E-012	0	0.000000E+000
1	29.28790334	4.598747E-012	1.856875E-011	1	0.000000E+000
1	29.28822522	1.856875E-011	4.598747E-012	0	0.000000E+000
1	29.28838907	4.598747E-012	1.856875E-011	1	0.000000E+000
1	29.28884889	1.856875E-011	4.598747E-012	0	0.000000E+000
1	29.28897357	4.598747E-012	1.856875E-011	1	0.000000E+000
1	29.28901240	1.856875E-011	4.598747E-012	0	0.000000E+000
1	29.28920214	4.598747E-012	1.856875E-011	1	0.000000E+000
1	29.28933845	1.856875E-011	4.598747E-012	0	0.000000E+000
1	29.28937232	4.598747E-012	1.856875E-011	1	0.000000E+000
1	29.28956854	1.856875E-011	4.598747E-012	0	0.000000E+000
1	29.29249207	4.598747E-012	1.856875E-011	1	0.000000E+000
1	29.29253038	1.856875E-011	4.598747E-012	0	0.000000E+000
1	29.29256461	4.598747E-012	1.856875E-011	1	0.000000E+000
1	29.29260602	1.856875E-011	4.598747E-012	0	0.000000E+000
1	29.29595166	4.598747E-012	1.856875E-011	1	0.000000E+000
1	29.29601957	1.856875E-011	4.598747E-012	0	0.000000E+000
1	29.29614499	4.598747E-012	1.856875E-011	1	0.000000E+000
1	29.29628869	1.856875E-011	4.598747E-012	0	0.000000E+000
1	29.29632072	4.598747E-012	1.856875E-011	1	0.000000E+000
1	29.29644159	1.856875E-011	4.598747E-012	0	0.000000E+000
1	29.30936917	4.598747E-012	1.856875E-011	1	0.000000E+000
1	29.30964589	1.856875E-011	4.598747E-012	0	0.000000E+000
1	29.30984948	4.598747E-012	1.856875E-011	1	0.000000E+000
1	29.30989429	1.856875E-011	4.598747E-012	0	0.000000E+000
1	29.31396025	4.598747E-012	1.856875E-011	1	0.000000E+000
1	29.31405790	1.856875E-011	4.598747E-012	0	0.000000E+000
1	29.31541747	4.598747E-012	1.856875E-011	1	0.000000E+000
1	29.31563835	1.856875E-011	4.598747E-012	0	0.000000E+000
1	29.31740454	4.598747E-012	1.856875E-011	1	0.000000E+000
1	29.31750794	1.856875E-011	4.598747E-012	0	0.000000E+000
1	29.31915034	4.598747E-012	1.856875E-011	1	0.000000E+000
1	29.31935787	1.856875E-011	4.598747E-012	0	0.000000E+000
1	29.32055638	4.598747E-012	1.856875E-011	1	0.000000E+000
1	29.32078095	1.856875E-011	4.598747E-012	0	0.000000E+000
1	29.32099066	4.598747E-012	1.856875E-011	1	0.000000E+000
1	29.32109693	1.856875E-011	4.598747E-012	0	0.000000E+000
1	29.32672736	4.598747E-012	1.856875E-011	1	0.000000E+000
1	29.32679649	1.856875E-011	4.598747E-012	0	0.000000E+000
1	29.32755243	4.598747E-012	1.856875E-011	1	0.000000E+000
1	29.32763500	1.856875E-011	4.598747E-012	0	0.000000E+000
1	29.32782052	4.598747E-012	1.856875E-011	1	0.000000E+000
1	29.32796465	1.856875E-011	4.598747E-012	0	0.000000E+000
1	29.32975420	4.598747E-012	1.856875E-011	1	0.000000E+000
1	29.32978732	1.856875E-011	4.598747E-012	0	0.000000E+000
1	29.32987242	4.598747E-012	1.856875E-011	1	0.000000E+000
1	29.33016895	1.856875E-011	4.598747E-012	0	0.000000E+000
1	29.33035595	4.598747E-012	1.856875E-011	1	0.000000E+000
1	29.33050533	1.856875E-011	4.598747E-012	0	0.000000E+000
1	29.33118845	4.598747E-012	1.856875E-011	1	0.000000E+000
1	29.33124287	1.856875E-011	4.598747E-012	0	0.000000E+000
1	29.33368459	4.598747E-012	1.856875E-011	1	0.000000E+000
1	29.33376274	1.856875E-011	4.598747E-012	0	0.000000E+000
1	29.33545231	4.598747E-012	1.856875E-011	1	0.000000E+000
1	29.33551903	1.856875E-011	4.598747E-012	0	0.000000E+000
1	29.33618403	4.598747E-012	1.856875E-011	1	0.000000E+000
1	29.33621883	1.856875E-011	4.598747E-012	0	0.000000E+000
1	29.33681427	4.598747E-012	1.856875E-011	1	0.000000E+000
1	29.33700212	1.856875E-011	4.598747E-012	0	0.000000E+000
1	29.33806244	4.598747E-012	1.856875E-011	1	0.000000E+000
1	29.33811708	1.856875E-011	4.598747E-012	0	0.000000E+000
1	29.33943848	4.598747E-012	1.856875E-011	1	0.000000E+000
1	29.33957622	1.856875E-011	4.598747E-012	0	0.000000E+000
1	29.33960693	4.598747E-012	1.856875E-011	1	0.000000E+000
1	29.33994561	1.856875E-011	4.598747E-012	0	0.000000E+000
1	29.34043519	4.598747E-012	1.856875E-011	1	0.000000E+000
1	29.34053664	1.856875E-011	4.598747E-012	0	0.000000E+000
1	29.34086320	4.598747E-012	1.856875E-011	1	0.000000E+000
1	29.34095914	1.856875E-011	4.598747E-012	0	0.000000E+000
1	29.34156776	4.598747E-012	1.856875E-011	1	0.000000E+000
1	29.34167499	1.856875E-011	4.598747E-012	0	0.000000E+000
1	29.34184772	4.598747E-012	1.856875E-011	1	0.000000E+000
1	29.34190431	1.856875E-011	4.598747E-012	0	0.000000E+000
1	29.34213197	4.598747E-012	1.856875E-011	1	0.000000E+000
1	29.34218382	1.856875E-011	4.598747E-012	0	0.000000E+000
1	29.34353222	4.598747E-012	1.856875E-011	1	0.000000E+000
1	29.34398396	1.856875E-011	4.598747E-012	0	0.000000E+000
1	29.34508666	4.598747E-012	1.856875E-011	1	0.000000E+000
1	29.34511948	1.856875E-011	4.598747E-012	0	0.000000E+000
1	29.34603065	4.598747E-012	1.856875E-011	1	0.000000E+000
1	29.34623122	1.856875E-011	4.598747E-012	0	0.000000E+000
1	29.34727996	4.598747E-012	1.856875E-011	1	0.000000E+000
1	29.34738138	1.856875E-011	4.598747E-012	0	0.000000E+000
1	29.34796864	4.598747E-012	1.856875E-011	1	0.000000E+000
1	29.34799754	1.856875E-011	4.598747E-012	0	0.000000E+000
1	29.34843154	4.598747E-012	1.856875E-011	1	0.000000E+000
1	29.34847086	1.856875E-011	4.598747E-012	0	0.000000E+000
1	29.34857284	4.598747E-012	1.856875E-011	1	0.000000E+000
1	29.34858826	1.856875E-011	4.598747E-012	0	0.000000E+000
1	29.35122388	4.598747E-012	1.856875E-011	1	0.000000E+000
1	29.35127870	1.856875E-011	4.598747E-012	0	0.000000E+000
1	29.35169044	4.598747E-012	1.856875E-011	1	0.000000E+000
1	29.35177179	1.856875E-011	4.598747E-012	0	0.000000E+000
1	29.35221469	4.598747E-012	1.856875E-011	1	0.000000E+000
1	29.35254340	1.856875E-011	4.598747E-012	0	0.000000E+000
1	29.35311092	4.598747E-012	1.856875E-011	1	0.000000E+000
1	29.35318852	1.856875E-011	4.598747E-012	0	0.000000E+000
1	29.35473353	4.598747E-012	1.856875E-011	1	0.000000E+000
1	29.35475868	1.856875E-011	4.598747E-012	0	0.000000E+000
1	29.35620632	4.598747E-012	1.856875E-011	1	0.000000E+000
1	29.35641254	1.856875E-011	4.598747E-012	0	0.000000E+000
1	29.35650183	4.598747E-012	1.856875E-011	1	0.000000E+000
1	29.35679142	1.856875E-011	4.598747E-012	0	0.000000E+000
1	29.35691961	4.598747E-012	1.856875E-011	1	0.000000E+000
1	29.35702194	1.856875E-011	4.598747E-012	0	0.000000E+000
1	29.35720405	4.598747E-012	1.856875E-011	1	0.000000E+000
1	29.35727913	1.856875E-011	4.598747E-012	0	0.000000E+000
1	29.35729968	4.598747E-012	1.856875E-011	1	0.000000E+000
1	29.35734589	1.856875E-011	4.598747E-012	0	0.000000E+000
1	29.35767034	4.598747E-012	1.856875E-011	1	0.000000E+000
1	29.35797405	1.856875E-011	4.598747E-012	0	0.000000E+000
1	29.35845787	4.598747E-012	1.856875E-011	1	0.000000E+000
1	29.35849060	1.856875E-011	4.598747E-012	0	0.000000E+000
1	29.35907221	4.598747E-012	1.856875E-011	1	0.000000E+000
1	29.35929480	1.856875E-011	4.598747E-012	0	0.000000E+000
1	29.36071719	4.598747E-012	1.856875E-011	1	0.000000E+000
1	29.36084594	1.856875E-011	4.598747E-012	0	0.000000E+000
1	29.36088970	4.598747E-012	1.856875E-011	1	0.000000E+000
1	29.36107888	1.856875E-011	4.598747E-012	0	0.000000E+000
1	34.36258336	4.435085E-012	1.840509E-011	1	0.000000E+000
1	34.36258400	1.840509E-011	4.435085E-012	0	0.000000E+000
1	34.36258405	4.435085E-012	1.840509E-011	1	0.000000E+000
1	34.36285561	1.840509E-011	4.435085E-012	0	0.000000E+000
1	34.36310860	4.435085E-012	1.840509E-011	1	0.000000E+000
1	34.36313592	1.840509E-011	4.435085E-012	0	0.000000E+000
1	34.36436945	4.435085E-012	1.840509E-011	1	0.000000E+000
1	34.36463771	1.840509E-011	4.435085E-012	0	0.000000E+000
1	34.36468475	4.435085E-012	1.840509E-011	1	0.000000E+000
1	34.36474504	1.840509E-011	4.435085E-012	0	0.000000E+000
1	34.36542889	4.435085E-012	1.840509E-011	1	0.000000E+000
1	34.36582375	1.840509E-011	4.435085E-012	0	0.000000E+000
1	34.36591143	4.435085E-012	1.840509E-011	1	0.000000E+000
1	34.36599261	1.840509E-011	4.435085E-012	0	0.000000E+000
1	34.36618616	4.435085E-012	1.840509E-011	1	0.000000E+000
1	34.36619588	1.840509E-011	4.435085E-012	0	0.000000E+000
1	34.36694380	4.435085E-012	1.840509E-011	1	0.000000E+000
1	34.36711621	1.840509E-011	4.435085E-012	0	0.000000E+000
1	34.36787073	4.435085E-012	1.840509E-011	1	0.000000E+000
1	34.36808194	1.840509E-011	4.435085E-012	0	0.000000E+000
1	34.36928721	4.435085E-012	1.840509E-011	1	0.000000E+000
1	34.36968597	1.840509E-011	4.435085E-012	0	0.000000E+000
1	34.37078032	4.435085E-012	1.840509E-011	1	0.000000E+000
1	34.37091228	1.840509E-011	4.435085E-012	0	0.000000E+000
1	34.37167750	4.435085E-012	1.840509E-011	1	0.000000E+000
1	34.37180193	1.840509E-011	4.435085E-012	0	0.000000E+000
1	34.37391097	4.435085E-012	1.840509E-011	1	0.000000E+000
1	34.37427161	1.840509E-011	4.435085E-012	0	0.000000E+000
1	34.37475587	4.435085E-012	1.840509E-011	1	0.000000E+000
1	34.37482059	1.840509E-011	4.435085E-012	0	0.000000E+000
1	34.37525608	4.435085E-012	1.840509E-011	1	0.000000E+000
1	34.37526904	1.840509E-011	4.435085E-012	0	0.000000E+000
1	34.37529738	4.435085E-012	1.840509E-011	1	0.000000E+000
1	34.37535012	1.840509E-011	4.435085E-012	0	0.000000E+000
1	34.37630386	4.435085E-012	1.840509E-011	1	0.000000E+000
1	34.37631403	1.840509E-011	4.435085E-012	0	0.000000E+000
1	34.37682440	4.435085E-012	1.840509E-011	1	0.000000E+000
1	34.37688512	1.840509E-011	4.435085E-012	0	0.000000E+000
1	34.37739195	4.435085E-012	1.840509E-011	1	0.000000E+000
1	34.37743933	1.840509E-011	4.435085E-012	0	0.000000E+000
1	34.37793218	4.435085E-012	1.840509E-011	1	0.000000E+000
1	34.37803115	1.840509E-011	4.435085E-012	0	0.000000E+000
1	34.37837577	4.435085E-012	1.840509E-011	1	0.000000E+000
1	34.37851770	1.840509E-011	4.435085E-012	0	0.000000E+000
1	34.38056917	4.435085E-012	1.840509E-011	1	0.000000E+000
1	34.38058352	1.840509E-011	4.435085E-012	0	0.000000E+000
1	34.38107350	4.435085E-012	1.840509E-011	1	0.000000E+000
1	34.38119839	1.840509E-011	4.435085E-012	0	0.000000E+000
1	34.38314093	4.435085E-012	1.840509E-011	1	0.000000E+000
1	34.38358083	1.840509E-011	4.435085E-012	0	0.000000E+000
1	34.38396925	4.435085E-012	1.840509E-011	1	0.000000E+000
1	34.38403281	1.840509E-011	4.435085E-012	0	0.000000E+000
1	34.38408826	4.435085E-012	1.840509E-011	1	0.000000E+000
1	34.38422826	1.840509E-011	4.435085E-012	0	0.000000E+000
1	34.38638525	4.435085E-012	1.840509E-011	1	0.000000E+000
1	34.38660089	1.840509E-011	4.435085E-012	0	0.000000E+000
1	34.38675786	4.435085E-012	1.840509E-011	1	0.000000E+000
1	34.38706791	1.840509E-011	4.435085E-012	0	0.000000E+000
1	34.38714841	4.435085E-012	1.840509E-011	1	0.000000E+000
1	34.38719201	1.840509E-011	4.435085E-012	0	0.000000E+000
1	34.38755876	4.435085E-012	1.840509E-011	1	0.000000E+000
1	34.38758938	1.840509E-011	4.435085E-012	0	0.000000E+000
1	34.38997256	4.435085E-012	1.840509E-011	1	0.000000E+000
1	34.39001140	1.840509E-011	4.435085E-012	0	0.000000E+000
1	34.39116687	4.435085E-012	1.840509E-011	1	0.000000E+000
1	34.39142573	1.840509E-011	4.435085E-012	0	0.000000E+000
1	34.39156701	4.435085E-012	1.840509E-011	1	0.000000E+000
1	34.39181251	1.840509E-011	4.435085E-012	0	0.000000E+000
1	34.39327282	4.435085E-012	1.840509E-011	1	0.000000E+000
1	34.39333336	1.840509E-011	4.435085E-012	0	0.000000E+000
1	34.39473831	4.435085E-012	1.840509E-011	1	0.000000E+000
1	34.39481734	1.840509E-011	4.435085E-012	0	0.000000E+000
1	34.39576549	4.435085E-012	1.840509E-011	1	0.000000E+000
1	34.39577402	1.840509E-011	4.435085E-012	0	0.000000E+000
1	34.39830038	4.435085E-012	1.840509E-011	1	0.000000E+000
1	34.39844230	1.840509E-011	4.435085E-012	0	0.000000E+000
1	34.40194029	4.435085E-012	1.840509E-011	1	0.000000E+000
1	34.40213256	1.840509E-011	4.435085E-012	0	0.000000E+000
1	34.40266124	4.435085E-012	1.840509E-011	1	0.000000E+000
1	34.40272928	1.840509E-011	4.435085E-012	0	0.000000E+000
1	34.40570534	4.435085E-012	1.840509E-011	1	0.000000E+000
1	34.40652433	1.840509E-011	4.435085E-012	0	0.000000E+000
1	34.40834898	4.435085E-012	1.840509E-011	1	0.000000E+000
1	34.40837963	1.840509E-011	4.435085E-012	0	0.000000E+000
1	34.41032361	4.435085E-012	1.840509E-011	1	0.000000E+000
1	34.41036591	1.840509E-011	4.435085E-012	0	0.000000E+000
1	34.41186250	4.435085E-012	1.840509E-011	1	0.000000E+000
1	34.41191181	1.840509E-011	4.435085E-012	0	0.000000E+000
1	34.41207319	4.435085E-012	1.840509E-011	1	0.000000E+000
1	34.41215826	1.840509E-011	4.435085E-012	0	0.000000E+000
1	34.41219046	4.435085E-012	1.840509E-011	1	0.000000E+000
1	34.41230054	1.840509E-011	4.435085E-012	0	0.000000E+000
1	34.41604259	4.435085E-012	1.840509E-011	1	0.000000E+000
1	34.41615761	1.840509E-011	4.435085E-012	0	0.000000E+000
1	34.41766549	4.435085E-012	1.840509E-011	1	0.000000E+000
1	34.41773482	1.840509E-011	4.435085E-012	0	0.000000E+000
1	34.41777469	4.435085E-012	1.840509E-011	1	0.000000E+000
1	34.41790530	1.840509E-011	4.435085E-012	0	0.000000E+000
1	34.42042999	4.435085E-012	1.840509E-011	1	0.000000E+000
1	34.42068514	1.840509E-011	4.435085E-012	0	0.000000E+000
1	34.42073321	4.435085E-012	1.840509E-011	1	0.000000E+000
1	34.42083709	1.840509E-011	4.435085E-012	0	0.000000E+000
1	34.42102927	4.435085E-012	1.840509E-011	1	0.000000E+000
1	34.42129994	1.840509E-011	4.435085E-012	0	0.000000E+000
1	34.42151368	4.435085E-012	1.840509E-011	1	0.000000E+000
1	34.42152974	1.840509E-011	4.435085E-012	0	0.000000E+000
1	34.42174998	4.435085E-012	1.840509E-011	1	0.000000E+000
1	34.42177403	1.840509E-011	4.435085E-012	0	0.000000E+000
1	34.42180095	4.435085E-012	1.840509E-011	1	0.000000E+000
1	34.42183841	1.840509E-011	4.435085E-012	0	0.000000E+000
1	34.42201989	4.435085E-012	1.840509E-011	1	0.000000E+000
1	34.42221926	1.840509E-011	4.435085E-012	0	0.000000E+000
1	34.42313097	4.435085E-012	1.840509E-011	1	0.000000E+000
1	34.42335083	1.840509E-011	4.435085E-012	0	0.000000E+000
1	34.42402243	4.435085E-012	1.840509E-011	1	0.000000E+000
1	34.42413429	1.840509E-011	4.435085E-012	0	0.000000E+000
1	34.42527666	4.435085E-012	1.840509E-011	1	0.000000E+000
1	34.42557603	1.840509E-011	4.435085E-012	0	0.000000E+000
1	34.43509901	4.435085E-012	1.840509E-011	1	0.000000E+000
1	34.43535720	1.840509E-011	4.435085E-012	0	0.000000E+000
1	34.43725608	4.435085E-012	1.840509E-011	1	0.000000E+000
1	34.43738960	1.840509E-011	4.435085E-012	0	0.000000E+000
1	34.43763780	4.435085E-012	1.840509E-011	1	0.000000E+000
1	34.43775935	1.840509E-011	4.435085E-012	0	0.000000E+000
1	34.43832523	4.435085E-012	1.840509E-011	1	0.000000E+000
1	34.43853468	1.840509E-011	4.435085E-012	0	0.000000E+000
1	34.43897717	4.435085E-012	1.840509E-011	1	0.000000E+000
1	34.43902120	1.840509E-011	4.435085E-012	0	0.000000E+000
1	34.44014221	4.435085E-012	1.840509E-011	1	0.000000E+000
1	34.44015607	1.840509E-011	4.435085E-012	0	0.000000E+000
1	34.44105571	4.435085E-012	1.840509E-011	1	0.000000E+000
1	34.44108684	1.840509E-011	4.435085E-012	0	0.000000E+000
1	34.44110444	4.435085E-012	1.840509E-011	1	0.000000E+000
1	34.44122014	1.840509E-011	4.435085E-012	0	0.000000E+000
1	34.44301316	4.435085E-012	1.840509E-011	1	0.000000E+000
1	34.44303608	1.840509E-011	4.435085E-012	0	0.000000E+000
1	34.44354480	4.435085E-012	1.840509E-011	1	0.000000E+000
1	34.44358437	1.840509E-011	4.435085E-012	0	0.000000E+000
1	34.44529913	4.435085E-012	1.840509E-011	1	0.000000E+000
1	34.44547215	1.840509E-011	4.435085E-012	0	0.000000E+000
1	34.44576985	4.435085E-012	1.840509E-011	1	0.000000E+000
1	34.44598561	1.840509E-011	4.435085E-012	0	0.000000E+000
1	34.44602587	4.435085E-012	1.840509E-011	1	0.000000E+000
1	34.44617029	1.840509E-011	4.435085E-012	0	0.000000E+000
1	34.45102513	4.435085E-012	1.840509E-011	1	0.000000E+000
1	34.45106405	1.840509E-011	4.435085E-012	0	0.000000E+000
1	34.45170618	4.435085E-012	1.840509E-011	1	0.000000E+000
1	34.45188933	1.840509E-011	4.435085E-012	0	0.000000E+000
1	34.45330844	4.435085E-012	1.840509E-011	1	0.000000E+000
1	34.45340139	1.840509E-011	4.435085E-012	0	0.000000E+000
1	34.45396705	4.435085E-012	1.840509E-011	1	0.000000E+000
1	34.45417641	1.840509E-011	4.435085E-012	0	0.000000E+000
1	34.45463417	4.435085E-012	1.840509E-011	1	0.000000E+000
1	34.45471143	1.840509E-011	4.435085E-012	0	0.000000E+000
1	34.45475500	4.435085E-012	1.840509E-011	1	0.000000E+000
1	34.45480958	1.840509E-011	4.435085E-012	0	0.000000E+000
1	34.45506534	4.435085E-012	1.840509E-011	1	0.000000E+000
1	34.45532003	1.840509E-011	4.435085E-012	0	0.000000E+000
1	34.45664868	4.435085E-012	1.840509E-011	1	0.000000E+000
1	34.45671128	1.840509E-011	4.435085E-012	0	0.000000E+000
1	34.46043313	4.435085E-012	1.840509E-011	1	0.000000E+000
1	34.46049362	1.840509E-011	4.435085E-012	0	0.000000E+000
1	34.46055089	4.435085E-012	1.840509E-011	1	0.000000E+000
1	34.46062940	1.840509E-011	4.435085E-012	0	0.000000E+000
1	34.46143568	4.435085E-012	1.840509E-011	1	0.000000E+000
1	34.46146419	1.840509E-011	4.435085E-012	0	0.000000E+000
1	34.46193772	4.435085E-012	1.840509E-011	1	0.000000E+000
1	34.46214165	1.840509E-011	4.435085E-012	0	0.000000E+000
1	34.46230760	4.435085E-012	1.840509E-011	1	0.000000E+000
1	34.46239068	1.840509E-011	4.435085E-012	0	0.000000E+000
1	34.46355062	4.435085E-012	1.840509E-011	1	0.000000E+000
1	34.46390076	1.840509E-011	4.435085E-012	0	0.000000E+000
1	34.46439344	4.435085E-012	1.840509E-011	1	0.000000E+000
1	34.46450401	1.840509E-011	4.435085E-012	0	0.000000E+000
1	34.46570397	4.435085E-012	1.840509E-011	1	0.000000E+000
1	34.46590525	1.840509E-011	4.435085E-012	0	0.000000E+000
1	34.46721656	4.435085E-012	1.840509E-011	1	0.000000E+000
1	34.46743926	1.840509E-011	4.435085E-012	0	0.000000E+000
1	34.46847770	4.435085E-012	1.840509E-011	1	0.000000E+000
1	34.46862943	1.840509E-011	4.435085E-012	0	0.000000E+000
1	34.46997622	4.435085E-012	1.840509E-011	1	0.000000E+000
1	34.47012089	1.840509E-011	4.435085E-012	0	0.000000E+000
1	34.47110353	4.435085E-012	1.840509E-011	1	0.000000E+000
1	34.47111021	1.840509E-011	4.435085E-012	0	0.000000E+000
1	34.47262105	4.435085E-012	1.840509E-011	1	0.000000E+000
1	34.47286820	1.840509E-011	4.435085E-012	0	0.000000E+000
1	34.47315014	4.435085E-012	1.840509E-011	1	0.000000E+000
1	34.47317541	1.840509E-011	4.435085E-012	0	0.000000E+000
1	34.47472025	4.435085E-012	1.840509E-011	1	0.000000E+000
1	34.47473621	1.840509E-011	4.435085E-012	0	0.000000E+000
1	34.47585918	4.435085E-012	1.840509E-011	1	0.000000E+000
1	34.47598733	1.840509E-011	4.435085E-012	0	0.000000E+000
1	34.47714631	4.435085E-012	1.840509E-011	1	0.000000E+000
1	34.47720988	1.840509E-011	4.435085E-012	0	0.000000E+000
1	34.47833501	4.435085E-012	1.840509E-011	1	0.000000E+000
1	34.47846300	1.840509E-011	4.435085E-012	0	0.000000E+000
1	34.47848607	4.435085E-012	1.840509E-011	1	0.000000E+000
1	34.47854642	1.840509E-011	4.435085E-012	0	0.000000E+000
1	34.47874708	4.435085E-012	1.840509E-011	1	0.000000E+000
1	34.47882329	1.840509E-011	4.435085E-012	0	0.000000E+000
1	34.48062280	4.435085E-012	1.840509E-011	1	0.000000E+000
1	34.48068744	1.840509E-011	4.435085E-012	0	0.000000E+000
1	34.48072334	4.435085E-012	1.840509E-011	1	0.000000E+000
1	34.48106356	1.840509E-011	4.435085E-012	0	0.000000E+000
1	34.48108669	4.435085E-012	1.840509E-011	1	0.000000E+000
1	34.48112261	1.840509E-011	4.435085E-012	0	0.000000E+000
1	34.48206360	4.435085E-012	1.840509E-011	1	0.000000E+000
1	34.48218043	1.840509E-011	4.435085E-012	0	0.000000E+000
1	34.50122125	4.435085E-012	1.840509E-011	1	0.000000E+000
1	34.50132503	1.840509E-011	4.435085E-012	0	0.000000E+000
1	34.50162704	4.435085E-012	1.840509E-011	1	0.000000E+000
1	34.50165644	1.840509E-011	4.435085E-012	0	0.000000E+000
1	34.50186055	4.435085E-012	1.840509E-011	1	0.000000E+000
1	34.50189590	1.840509E-011	4.435085E-012	0	0.000000E+000
1	34.50301609	4.435085E-012	1.840509E-011	1	0.000000E+000
1	34.50307424	1.840509E-011	4.435085E-012	0	0.000000E+000
1	34.50341703	4.435085E-012	1.840509E-011	1	0.000000E+000
1	34.50361716	1.840509E-011	4.435085E-012	0	0.000000E+000
1	34.50369658	4.435085E-012	1.840509E-011	1	0.000000E+000
1	34.50394637	1.840509E-011	4.435085E-012	0	0.000000E+000
1	34.50408818	4.435085E-012	1.840509E-011	1	0.000000E+000
1	34.50414335	1.840509E-011	4.435085E-012	0	0.000000E+000
1	34.50489041	4.435085E-012	1.840509E-011	1	0.000000E+000
1	34.50512697	1.840509E-011	4.435085E-012	0	0.000000E+000
1	34.50555794	4.435085E-012	1.840509E-011	1	0.000000E+000
1	34.50573991	1.840509E-011	4.435085E-012	0	0.000000E+000
1	34.50608609	4.435085E-012	1.840509E-011	1	0.000000E+000
1	34.50614050	1.840509E-011	4.435085E-012	0	0.000000E+000
1	34.50646049	4.435085E-012	1.840509E-011	1	0.000000E+000
1	34.50649901	1.840509E-011	4.435085E-012	0	0.000000E+000
1	34.50662350	4.435085E-012	1.840509E-011	1	0.000000E+000
1	34.50695692	1.840509E-011	4.435085E-012	0	0.000000E+000
1	34.50908879	4.435085E-012	1.840509E-011	1	0.000000E+000
1	34.50915391	1.840509E-011	4.435085E-012	0	0.000000E+000
1	34.50940535	4.435085E-012	1.840509E-011	1	0.000000E+000
1	34.50960068	1.840509E-011	4.435085E-012	0	0.000000E+000
1	34.51088702	4.435085E-012	1.840509E-011	1	0.000000E+000
1	34.51098207	1.840509E-011	4.435085E-012	0	0.000000E+000
1	34.51202755	4.435085E-012	1.840509E-011	1	0.000000E+000
1	34.51211317	1.840509E-011	4.435085E-012	0	0.000000E+000
1	34.51357928	4.435085E-012	1.840509E-011	1	0.000000E+000
1	34.51373546	1.840509E-011	4.435085E-012	0	0.000000E+000
1	34.51381096	4.435085E-012	1.840509E-011	1	0.000000E+000
1	34.51388973	1.840509E-011	4.435085E-012	0	0.000000E+000
1	34.51476182	4.435085E-012	1.840509E-011	1	0.000000E+000
1	34.51478476	1.840509E-011	4.435085E-012	0	0.000000E+000
1	34.51577637	4.435085E-012	1.840509E-011	1	0.000000E+000
1	34.51583383	1.840509E-011	4.435085E-012	0	0.000000E+000
1	34.51933451	4.435085E-012	1.840509E-011	1	0.000000E+000
1	34.51947294	1.840509E-011	4.435085E-012	0	0.000000E+000
1	34.51992488	4.435085E-012	1.840509E-011	1	0.000000E+000
1	34.52021076	1.840509E-011	4.435085E-012	0	0.000000E+000
1	34.52129513	4.435085E-012	1.840509E-011	1	0.000000E+000
1	34.52132151	1.840509E-011	4.435085E-012	0	0.000000E+000
1	34.52481212	4.435085E-012	1.840509E-011	1	0.000000E+000
1	34.52491267	1.840509E-011	4.435085E-012	0	0.000000E+000
1	34.52494044	4.435085E-012	1.840509E-011	1	0.000000E+000
1	34.52506760	1.840509E-011	4.435085E-012	0	0.000000E+000
1	34.52629782	4.435085E-012	1.840509E-011	1	0.000000E+000
1	34.52639578	1.840509E-011	4.435085E-012	0	0.000000E+000
1	34.52652114	4.435085E-012	1.840509E-011	1	0.000000E+000
1	34.52666113	1.840509E-011	4.435085E-012	0	0.000000E+000
1	34.52896590	4.435085E-012	1.840509E-011	1	0.000000E+000
1	34.52899874	1.840509E-011	4.435085E-012	0	0.000000E+000
1	34.52905042	4.435085E-012	1.840509E-011	1	0.000000E+000
1	34.52909558	1.840509E-011	4.435085E-012	0	0.000000E+000
1	34.53248233	4.435085E-012	1.840509E-011	1	0.000000E+000
1	34.53262810	1.840509E-011	4.435085E-012	0	0.000000E+000
1	34.53381918	4.435085E-012	1.840509E-011	1	0.000000E+000
1	34.53386912	1.840509E-011	4.435085E-012	0	0.000000E+000
1	34.53444917	4.435085E-012	1.840509E-011	1	0.000000E+000
1	34.53450248	1.840509E-011	4.435085E-012	0	0.000000E+000
1	34.53668345	4.435085E-012	1.840509E-011	1	0.000000E+000
1	34.53677528	1.840509E-011	4.435085E-012	0	0.000000E+000
1	34.53710904	4.435085E-012	1.840509E-011	1	0.000000E+000
1	34.53748908	1.840509E-011	4.435085E-012	0	0.000000E+000
1	34.53940312	4.435085E-012	1.840509E-011	1	0.000000E+000
1	34.53945643	1.840509E-011	4.435085E-012	0	0.000000E+000
1	34.54073402	4.435085E-012	1.840509E-011	1	0.000000E+000
1	34.54075379	1.840509E-011	4.435085E-012	0	0.000000E+000
1	34.54091339	4.435085E-012	1.840509E-011	1	0.000000E+000
1	34.54104051	1.840509E-011	4.435085E-012	0	0.000000E+000
1	34.54138037	4.435085E-012	1.840509E-011	1	0.000000E+000
1	34.54146236	1.840509E-011	4.435085E-012	0	0.000000E+000
1	34.54202028	4.435085E-012	1.840509E-011	1	0.000000E+000
1	34.54205112	1.840509E-011	4.435085E-012	0	0.000000E+000
1	34.54244499	4.435085E-012	1.840509E-011	1	0.000000E+000
1	34.54250240	1.840509E-011	4.435085E-012	0	0.000000E+000
1	34.54358491	4.435085E-012	1.840509E-011	1	0.000000E+000
1	34.54381798	1.840509E-011	4.435085E-012	0	0.000000E+000
1	34.54389390	4.435085E-012	1.840509E-011	1	0.000000E+000
1	34.54395306	1.840509E-011	4.435085E-012	0	0.000000E+000
1	34.54428127	4.435085E-012	1.840509E-011	1	0.000000E+000
1	34.54429060	1.840509E-011	4.435085E-012	0	0.000000E+000
1	34.54486364	4.435085E-012	1.840509E-011	1	0.000000E+000
1	34.54490239	1.840509E-011	4.435085E-012	0	0.000000E+000
1	34.54622442	4.435085E-012	1.840509E-011	1	0.000000E+000
1	34.54655526	1.840509E-011	4.435085E-012	0	0.000000E+000
1	34.54750996	4.435085E-012	1.840509E-011	1	0.000000E+000
1	34.54759485	1.840509E-011	4.435085E-012	0	0.000000E+000
1	34.54771168	4.435085E-012	1.840509E-011	1	0.000000E+000
1	34.54774254	1.840509E-011	4.435085E-012	0	0.000000E+000
1	34.54784785	4.435085E-012	1.840509E-011	1	0.000000E+000
1	34.54804654	1.840509E-011	4.435085E-012	0	0.000000E+000
1	34.55833861	4.435085E-012	1.840509E-011	1	0.000000E+000
1	34.55844933	1.840509E-011	4.435085E-012	0	0.000000E+000
1	34.55869051	4.435085E-012	1.840509E-011	1	0.000000E+000
1	34.55870981	1.840509E-011	4.435085E-012	0	0.000000E+000
1	34.55899633	4.435085E-012	1.840509E-011	1	0.000000E+000
1	34.55912264	1.840509E-011	4.435085E-012	0	0.000000E+000
1	34.56396495	4.435085E-012	1.840509E-011	1	0.000000E+000
1	34.56418807	1.840509E-011	4.435085E-012	0	0.000000E+000
1	34.56531427	4.435085E-012	1.840509E-011	1	0.000000E+000
1	34.56536355	1.840509E-011	4.435085E-012	0	0.000000E+000
1	34.56579389	4.435085E-012	1.840509E-011	1	0.000000E+000
1	34.56588633	1.840509E-011	4.435085E-012	0	0.000000E+000
1	34.56614159	4.435085E-012	1.840509E-011	1	0.000000E+000
1	34.56614962	1.840509E-011	4.435085E-012	0	0.000000E+000
1	34.56765782	4.435085E-012	1.840509E-011	1	0.000000E+000
1	34.56774541	1.840509E-011	4.435085E-012	0	0.000000E+000
1	34.56895256	4.435085E-012	1.840509E-011	1	0.000000E+000
1	34.56921412	1.840509E-011	4.435085E-012	0	0.000000E+000
1	34.57221119	4.435085E-012	1.840509E-011	1	0.000000E+000
1	34.57231720	1.840509E-011	4.435085E-012	0	0.000000E+000
1	34.57239457	4.435085E-012	1.840509E-011	1	0.000000E+000
1	34.57250511	1.840509E-011	4.435085E-012	0	0.000000E+000
1	34.57288017	4.435085E-012	1.840509E-011	1	0.000000E+000
1	34.57324228	1.840509E-011	4.435085E-012	0	0.000000E+000
1	34.57326815	4.435085E-012	1.840509E-011	1	0.000000E+000
1	34.57331347	1.840509E-011	4.435085E-012	0	0.000000E+000
1	34.57500593	4.435085E-012	1.840509E-011	1	0.000000E+000
1	34.57508451	1.840509E-011	4.435085E-012	0	0.000000E+000
1	34.58040269	4.435085E-012	1.840509E-011	1	0.000000E+000
1	34.58061441	1.840509E-011	4.435085E-012	0	0.000000E+000
1	34.58294108	4.435085E-012	1.840509E-011	1	0.000000E+000
1	34.58304786	1.840509E-011	4.435085E-012	0	0.000000E+000
1	34.58345992	4.435085E-012	1.840509E-011	1	0.000000E+000
1	34.58352963	1.840509E-011	4.435085E-012	0	0.000000E+000
1	34.58360899	4.435085E-012	1.840509E-011	1	0.000000E+000
1	34.58367132	1.840509E-011	4.435085E-012	0	0.000000E+000
1	34.58462073	4.435085E-012	1.840509E-011	1	0.000000E+000
1	34.58482663	1.840509E-011	4.435085E-012	0	0.000000E+000
1	34.58618273	4.435085E-012	1.840509E-011	1	0.000000E+000
1	34.58628435	1.840509E-011	4.435085E-012	0	0.000000E+000
1	34.58638776	4.435085E-012	1.840509E-011	1	0.000000E+000
1	34.58667956	1.840509E-011	4.435085E-012	0	0.000000E+000
1	34.58837894	4.435085E-012	1.840509E-011	1	0.000000E+000
1	34.58843904	1.840509E-011	4.435085E-012	0	0.000000E+000
1	34.58847780	4.435085E-012	1.840509E-011	1	0.000000E+000
1	34.58854279	1.840509E-011	4.435085E-012	0	0.000000E+000
1	34.58984631	4.435085E-012	1.840509E-011	1	0.000000E+000
1	34.59018206	1.840509E-011	4.435085E-012	0	0.000000E+000
1	34.59028707	4.435085E-012	1.840509E-011	1	0.000000E+000
1	34.59041607	1.840509E-011	4.435085E-012	0	0.000000E+000
1	34.59061188	4.435085E-012	1.840509E-011	1	0.000000E+000
1	34.59080702	1.840509E-011	4.435085E-012	0	0.000000E+000
1	34.59300862	4.435085E-012	1.840509E-011	1	0.000000E+000
1	34.59321151	1.840509E-011	4.435085E-012	0	0.000000E+000
1	34.59503343	4.435085E-012	1.840509E-011	1	0.000000E+000
1	34.59530651	1.840509E-011	4.435085E-012	0	0.000000E+000
1	34.59562414	4.435085E-012	1.840509E-011	1	0.000000E+000
1	34.59573002	1.840509E-011	4.435085E-012	0	0.000000E+000
1	34.59617361	4.435085E-012	1.840509E-011	1	0.000000E+000
1	34.59630412	1.840509E-011	4.435085E-012	0	0.000000E+000
1	34.59657176	4.435085E-012	1.840509E-011	1	0.000000E+000
1	34.59679269	1.840509E-011	4.435085E-012	0	0.000000E+000
1	34.59686436	4.435085E-012	1.840509E-011	1	0.000000E+000
1	34.59712000	1.840509E-011	4.435085E-012	0	0.000000E+000
1	34.59749750	4.435085E-012	1.840509E-011	1	0.000000E+000
1	34.59760862	1.840509E-011	4.435085E-012	0	0.000000E+000
1	34.59790023	4.435085E-012	1.840509E-011	1	0.000000E+000
1	34.59802442	1.840509E-011	4.435085E-012	0	0.000000E+000
1	34.59941328	4.435085E-012	1.840509E-011	1	0.000000E+000
1	34.59959885	1.840509E-011	4.435085E-012	0	0.000000E+000
1	34.60077036	4.435085E-012	1.840509E-011	1	0.000000E+000
1	34.60081139	1.840509E-011	4.435085E-012	0	0.000000E+000
1	34.60191278	4.435085E-012	1.840509E-011	1	0.000000E+000
1	34.60197914	1.840509E-011	4.435085E-012	0	0.000000E+000
1	34.60201962	4.435085E-012	1.840509E-011	1	0.000000E+000
1	34.60223586	1.840509E-011	4.435085E-012	0	0.000000E+000
1	34.60327411	4.435085E-012	1.840509E-011	1	0.000000E+000
1	34.60341132	1.840509E-011	4.435085E-012	0	0.000000E+000
1	34.60360623	4.435085E-012	1.840509E-011	1	0.000000E+000
1	34.60364087	1.840509E-011	4.435085E-012	0	0.000000E+000
1	34.60670350	4.435085E-012	1.840509E-011	1	0.000000E+000
1	34.60676430	1.840509E-011	4.435085E-012	0	0.000000E+000
1	34.60691209	4.435085E-012	1.840509E-011	1	0.000000E+000
1	34.60695032	1.840509E-011	4.435085E-012	0	0.000000E+000
1	34.60773410	4.435085E-012	1.840509E-011	1	0.000000E+000
1	34.60780269	1.840509E-011	4.435085E-012	0	0.000000E+000
1	34.60791850	4.435085E-012	1.840509E-011	1	0.000000E+000
1	34.60807447	1.840509E-011	4.435085E-012	0	0.000000E+000
1	34.60919195	4.435085E-012	1.840509E-011	1	0.000000E+000
1	34.60922683	1.840509E-011	4.435085E-012	0	0.000000E+000
1	34.61071847	4.435085E-012	1.840509E-011	1	0.000000E+000
1	34.61119451	1.840509E-011	4.435085E-012	0	0.000000E+000
1	34.61170096	4.435085E-012	1.840509E-011	1	0.000000E+000
1	34.61190061	1.840509E-011	4.435085E-012	0	0.000000E+000
1	34.61314423	4.435085E-012	1.840509E-011	1	0.000000E+000
1	34.61315872	1.840509E-011	4.435085E-012	0	0.000000E+000
1	34.61401205	4.435085E-012	1.840509E-011	1	0.000000E+000
1	34.61403097	1.840509E-011	4.435085E-012	0	0.000000E+000
1	34.61405458	4.435085E-012	1.840509E-011	1	0.000000E+000
1	34.61435269	1.840509E-011	4.435085E-012	0	0.000000E+000
1	34.61449215	4.435085E-012	1.840509E-011	1	0.000000E+000
1	34.61480785	1.840509E-011	4.435085E-012	0	0.000000E+000
1	34.61505601	4.435085E-012	1.840509E-011	1	0.000000E+000
1	34.61508979	1.840509E-011	4.435085E-012	0	0.000000E+000
1	34.61696811	4.435085E-012	1.840509E-011	1	0.000000E+000
1	34.61697753	1.840509E-011	4.435085E-012	0	0.000000E+000
1	34.61744263	4.435085E-012	1.840509E-011	1	0.000000E+000
1	34.61758845	1.840509E-011	4.435085E-012	0	0.000000E+000
1	34.61807922	4.435085E-012	1.840509E-011	1	0.000000E+000
1	34.61812815	1.840509E-011	4.435085E-012	0	0.000000E+000
1	34.61834180	4.435085E-012	1.840509E-011	1	0.000000E+000
1	34.61863138	1.840509E-011	4.435085E-012	0	0.000000E+000
1	34.61868604	4.435085E-012	1.840509E-011	1	0.000000E+000
1	34.61869513	1.840509E-011	4.435085E-012	0	0.000000E+000
1	34.61914803	4.435085E-012	1.840509E-011	1	0.000000E+000
1	34.61924592	1.840509E-011	4.435085E-012	0	0.000000E+000
1	34.61955726	4.435085E-012	1.840509E-011	1	0.000000E+000
1	34.61961648	1.840509E-011	4.435085E-012	0	0.000000E+000
1	34.62081367	4.435085E-012	1.840509E-011	1	0.000000E+000
1	34.62093090	1.840509E-011	4.435085E-012	0	0.000000E+000
1	34.62129971	4.435085E-012	1.840509E-011	1	0.000000E+000
1	34.62132671	1.840509E-011	4.435085E-012	0	0.000000E+000
1	34.62306746	4.435085E-012	1.840509E-011	1	0.000000E+000
1	34.62319265	1.840509E-011	4.435085E-012	0	0.000000E+000
1	34.62403448	4.435085E-012	1.840509E-011	1	0.000000E+000
1	34.62407473	1.840509E-011	4.435085E-012	0	0.000000E+000
1	34.62436890	4.435085E-012	1.840509E-011	1	0.000000E+000
1	34.62441645	1.840509E-011	4.435085E-012	0	0.000000E+000
1	34.62812009	4.435085E-012	1.840509E-011	1	0.000000E+000
1	34.62828716	1.840509E-011	4.435085E-012	0	0.000000E+000
1	34.62875150	4.435085E-012	1.840509E-011	1	0.000000E+000
1	34.62886698	1.840509E-011	4.435085E-012	0	0.000000E+000
1	34.62895590	4.435085E-012	1.840509E-011	1	0.000000E+000
1	34.62912078	1.840509E-011	4.435085E-012	0	0.000000E+000
1	34.62972345	4.435085E-012	1.840509E-011	1	0.000000E+000
1	34.62995503	1.840509E-011	4.435085E-012	0	0.000000E+000
1	34.63027641	4.435085E-012	1.840509E-011	1	0.000000E+000
1	34.63035333	1.840509E-011	4.435085E-012	0	0.000000E+000
1	34.63137368	4.435085E-012	1.840509E-011	1	0.000000E+000
1	34.63144820	1.840509E-011	4.435085E-012	0	0.000000E+000
1	34.63285817	4.435085E-012	1.840509E-011	1	0.000000E+000
1	34.63307732	1.840509E-011	4.435085E-012	0	0.000000E+000
1	34.63436885	4.435085E-012	1.840509E-011	1	0.000000E+000
1	34.63448147	1.840509E-011	4.435085E-012	0	0.000000E+000
1	34.63472944	4.435085E-012	1.840509E-011	1	0.000000E+000
1	34.63481767	1.840509E-011	4.435085E-012	0	0.000000E+000
1	34.63585431	4.435085E-012	1.840509E-011	1	0.000000E+000
1	34.63590329	1.840509E-011	4.435085E-012	0	0.000000E+000
1	34.63690573	4.435085E-012	1.840509E-011	1	0.000000E+000
1	34.63696781	1.840509E-011	4.435085E-012	0	0.000000E+000
1	34.63703683	4.435085E-012	1.840509E-011	1	0.000000E+000
1	34.63718622	1.840509E-011	4.435085E-012	0	0.000000E+000
1	34.63723365	4.435085E-012	1.840509E-011	1	0.000000E+000
1	34.63727055	1.840509E-011	4.435085E-012	0	0.000000E+000
1	34.63795586	4.435085E-012	1.840509E-011	1	0.000000E+000
1	34.63812226	1.840509E-011	4.435085E-012	0	0.000000E+000
1	34.63835747	4.435085E-012	1.840509E-011	1	0.000000E+000
1	34.63848544	1.840509E-011	4.435085E-012	0	0.000000E+000
1	34.63914230	4.435085E-012	1.840509E-011	1	0.000000E+000
1	34.63932541	1.840509E-011	4.435085E-012	0	0.000000E+000
1	34.63967688	4.435085E-012	1.840509E-011	1	0.000000E+000
1	34.63974698	1.840509E-011	4.435085E-012	0	0.000000E+000
1	34.64080226	4.435085E-012	1.840509E-011	1	0.000000E+000
1	34.64108182	1.840509E-011	4.435085E-012	0	0.000000E+000
1	34.64113071	4.435085E-012	1.840509E-011	1	0.000000E+000
1	34.64143183	1.840509E-011	4.435085E-012	0	0.000000E+000
1	34.64149332	4.435085E-012	1.840509E-011	1	0.000000E+000
1	34.64156151	1.840509E-011	4.435085E-012	0	0.000000E+000
1	34.64200764	4.435085E-012	1.840509E-011	1	0.000000E+000
1	34.64216735	1.840509E-011	4.435085E-012	0	0.000000E+000
1	34.64333314	4.435085E-012	1.840509E-011	1	0.000000E+000
1	34.64341072	1.840509E-011	4.435085E-012	0	0.000000E+000
1	34.64349548	4.435085E-012	1.840509E-011	1	0.000000E+000
1	34.64358565	1.840509E-011	4.435085E-012	0	0.000000E+000
1	34.64398089	4.435085E-012	1.840509E-011	1	0.000000E+000
1	34.64418517	1.840509E-011	4.435085E-012	0	0.000000E+000
1	34.64478975	4.435085E-012	1.840509E-011	1	0.000000E+000
1	34.64485123	1.840509E-011	4.435085E-012	0	0.000000E+000
1	34.64521476	4.435085E-012	1.840509E-011	1	0.000000E+000
1	34.64526988	1.840509E-011	4.435085E-012	0	0.000000E+000
1	34.64689923	4.435085E-012	1.840509E-011	1	0.000000E+000
1	34.64719018	1.840509E-011	4.435085E-012	0	0.000000E+000
1	34.64778675	4.435085E-012	1.840509E-011	1	0.000000E+000
1	34.64789875	1.840509E-011	4.435085E-012	0	0.000000E+000
1	34.64915668	4.435085E-012	1.840509E-011	1	0.000000E+000
1	34.64927140	1.840509E-011	4.435085E-012	0	0.000000E+000
1	34.65108169	4.435085E-012	1.840509E-011	1	0.000000E+000
1	34.65112246	1.840509E-011	4.435085E-012	0	0.000000E+000
1	34.65148606	4.435085E-012	1.840509E-011	1	0.000000E+000
1	34.65161646	1.840509E-011	4.435085E-012	0	0.000000E+000
1	34.65300237	4.435085E-012	1.840509E-011	1	0.000000E+000
1	34.65303243	1.840509E-011	4.435085E-012	0	0.000000E+000
1	34.65439705	4.435085E-012	1.840509E-011	1	0.000000E+000
1	34.65447136	1.840509E-011	4.435085E-012	0	0.000000E+000
1	34.65840510	4.435085E-012	1.840509E-011	1	0.000000E+000
1	34.65842472	1.840509E-011	4.435085E-012	0	0.000000E+000
1	34.66149222	4.435085E-012	1.840509E-011	1	0.000000E+000
1	34.66157733	1.840509E-011	4.435085E-012	0	0.000000E+000
1	34.66277241	4.435085E-012	1.840509E-011	1	0.000000E+000
1	34.66282371	1.840509E-011	4.435085E-012	0	0.000000E+000
1	34.66878738	4.435085E-012	1.840509E-011	1	0.000000E+000
1	34.66887379	1.840509E-011	4.435085E-012	0	0.000000E+000
1	34.66904897	4.435085E-012	1.840509E-011	1	0.000000E+000
1	34.66919279	1.840509E-011	4.435085E-012	0	0.000000E+000
1	34.67006787	4.435085E-012	1.840509E-011	1	0.000000E+000
1	34.67014933	1.840509E-011	4.435085E-012	0	0.000000E+000
1	34.67132790	4.435085E-012	1.840509E-011	1	0.000000E+000
1	34.67143438	1.840509E-011	4.435085E-012	0	0.000000E+000
1	34.67216313	4.435085E-012	1.840509E-011	1	0.000000E+000
1	34.67268540	1.840509E-011	4.435085E-012	0	0.000000E+000
1	34.67275909	4.435085E-012	1.840509E-011	1	0.000000E+000
1	34.67289744	1.840509E-011	4.435085E-012	0	0.000000E+000
1	34.67410097	4.435085E-012	1.840509E-011	1	0.000000E+000
1	34.67457679	1.840509E-011	4.435085E-012	0	0.000000E+000
1	34.67483019	4.435085E-012	1.840509E-011	1	0.000000E+000
1	34.67492558	1.840509E-011	4.435085E-012	0	0.000000E+000
1	34.67494360	4.435085E-012	1.840509E-011	1	0.000000E+000
1	34.67501396	1.840509E-011	4.435085E-012	0	0.000000E+000
1	34.67554017	4.435085E-012	1.840509E-011	1	0.000000E+000
1	34.67557516	1.840509E-011	4.435085E-012	0	0.000000E+000
1	34.67691821	4.435085E-012	1.840509E-011	1	0.000000E+000
1	34.67716542	1.840509E-011	4.435085E-012	0	0.000000E+000
1	34.67776073	4.435085E-012	1.840509E-011	1	0.000000E+000
1	34.67787971	1.840509E-011	4.435085E-012	0	0.000000E+000
1	34.67830145	4.435085E-012	1.840509E-011	1	0.000000E+000
1	34.67841478	1.840509E-011	4.435085E-012	0	0.000000E+000
1	34.67859266	4.435085E-012	1.840509E-011	1	0.000000E+000
1	34.67874471	1.840509E-011	4.435085E-012	0	0.000000E+000
1	34.68190066	4.435085E-012	1.840509E-011	1	0.000000E+000
1	34.68231299	1.840509E-011	4.435085E-012	0	0.000000E+000
1	34.68316662	4.435085E-012	1.840509E-011	1	0.000000E+000
1	34.68328344	1.840509E-011	4.435085E-012	0	0.000000E+000
1	34.68374184	4.435085E-012	1.840509E-011	1	0.000000E+000
1	34.68376610	1.840509E-011	4.435085E-012	0	0.000000E+000
1	34.68572831	4.435085E-012	1.840509E-011	1	0.000000E+000
1	34.68585592	1.840509E-011	4.435085E-012	0	0.000000E+000
1	34.68588591	4.435085E-012	1.840509E-011	1	0.000000E+000
1	34.68597819	1.840509E-011	4.435085E-012	0	0.000000E+000
1	34.68623774	4.435085E-012	1.840509E-011	1	0.000000E+000
1	34.68637835	1.840509E-011	4.435085E-012	0	0.000000E+000
1	34.68644536	4.435085E-012	1.840509E-011	1	0.000000E+000
1	34.68651166	1.840509E-011	4.435085E-012	0	0.000000E+000
1	34.68734162	4.435085E-012	1.840509E-011	1	0.000000E+000
1	34.68738039	1.840509E-011	4.435085E-012	0	0.000000E+000
1	34.68810463	4.435085E-012	1.840509E-011	1	0.000000E+000
1	34.68820978	1.840509E-011	4.435085E-012	0	0.000000E+000
1	34.68844925	4.435085E-012	1.840509E-011	1	0.000000E+000
1	34.68861620	1.840509E-011	4.435085E-012	0	0.000000E+000
1	34.68990679	4.435085E-012	1.840509E-011	1	0.000000E+000
1	34.69002613	1.840509E-011	4.435085E-012	0	0.000000E+000
1	34.69210834	4.435085E-012	1.840509E-011	1	0.000000E+000
1	34.69226732	1.840509E-011	4.435085E-012	0	0.000000E+000
1	34.69311051	4.435085E-012	1.840509E-011	1	0.000000E+000
1	34.69315573	1.840509E-011	4.435085E-012	0	0.000000E+000
1	34.69322201	4.435085E-012	1.840509E-011	1	0.000000E+000
1	34.69323772	1.840509E-011	4.435085E-012	0	0.000000E+000
1	34.69333640	4.435085E-012	1.840509E-011	1	0.000000E+000
1	34.69378166	1.840509E-011	4.435085E-012	0	0.000000E+000
1	34.69545040	4.435085E-012	1.840509E-011	1	0.000000E+000
1	34.69557359	1.840509E-011	4.435085E-012	0	0.000000E+000
1	34.69570713	4.435085E-012	1.840509E-011	1	0.000000E+000
1	34.69614446	1.840509E-011	4.435085E-012	0	0.000000E+000
1	34.69680214	4.435085E-012	1.840509E-011	1	0.000000E+000
1	34.69682355	1.840509E-011	4.435085E-012	0	0.000000E+000
1	34.69833618	4.435085E-012	1.840509E-011	1	0.000000E+000
1	34.69839333	1.840509E-011	4.435085E-012	0	0.000000E+000
1	34.70052811	4.435085E-012	1.840509E-011	1	0.000000E+000
1	34.70078819	1.840509E-011	4.435085E-012	0	0.000000E+000
1	34.70263229	4.435085E-012	1.840509E-011	1	0.000000E+000
1	34.70273241	1.840509E-011	4.435085E-012	0	0.000000E+000
1	34.70402620	4.435085E-012	1.840509E-011	1	0.000000E+000
1	34.70405787	1.840509E-011	4.435085E-012	0	0.000000E+000
1	34.70426846	4.435085E-012	1.840509E-011	1	0.000000E+000
1	34.70427689	1.840509E-011	4.435085E-012	0	0.000000E+000
1	34.70618257	4.435085E-012	1.840509E-011	1	0.000000E+000
1	34.70626381	1.840509E-011	4.435085E-012	0	0.000000E+000
1	34.70693507	4.435085E-012	1.840509E-011	1	0.000000E+000
1	34.70699568	1.840509E-011	4.435085E-012	0	0.000000E+000
1	34.71257457	4.435085E-012	1.840509E-011	1	0.000000E+000
1	34.71280529	1.840509E-011	4.435085E-012	0	0.000000E+000
1	34.71281818	4.435085E-012	1.840509E-011	1	0.000000E+000
1	34.71304224	1.840509E-011	4.435085E-012	0	0.000000E+000
1	34.71503986	4.435085E-012	1.840509E-011	1	0.000000E+000
1	34.71532758	1.840509E-011	4.435085E-012	0	0.000000E+000
1	34.71890086	4.435085E-012	1.840509E-011	1	0.000000E+000
1	34.71893353	1.840509E-011	4.435085E-012	0	0.000000E+000
1	34.72558010	4.435085E-012	1.840509E-011	1	0.000000E+000
1	34.72565596	1.840509E-011	4.435085E-012	0	0.000000E+000
1	34.72593990	4.435085E-012	1.840509E-011	1	0.000000E+000
1	34.72596227	1.840509E-011	4.435085E-012	0	0.000000E+000
1	34.72628776	4.435085E-012	1.840509E-011	1	0.000000E+000
1	34.72641539	1.840509E-011	4.435085E-012	0	0.000000E+000
1	34.72657870	4.435085E-012	1.840509E-011	1	0.000000E+000
1	34.72670868	1.840509E-011	4.435085E-012	0	0.000000E+000
1	34.72673967	4.435085E-012	1.840509E-011	1	0.000000E+000
1	34.72679102	1.840509E-011	4.435085E-012	0	0.000000E+000
1	34.72722259	4.435085E-012	1.840509E-011	1	0.000000E+000
1	34.72733485	1.840509E-011	4.435085E-012	0	0.000000E+000
1	34.72929557	4.435085E-012	1.840509E-011	1	0.000000E+000
1	34.72937806	1.840509E-011	4.435085E-012	0	0.000000E+000
1	34.72974810	4.435085E-012	1.840509E-011	1	0.000000E+000
1	34.72982261	1.840509E-011	4.435085E-012	0	0.000000E+000
1	34.72997740	4.435085E-012	1.840509E-011	1	0.000000E+000
1	34.73000974	1.840509E-011	4.435085E-012	0	0.000000E+000
1	34.73095891	4.435085E-012	1.840509E-011	1	0.000000E+000
1	34.73098174	1.840509E-011	4.435085E-012	0	0.000000E+000
1	34.73201281	4.435085E-012	1.840509E-011	1	0.000000E+000
1	34.73210784	1.840509E-011	4.435085E-012	0	0.000000E+000
1	34.73239893	4.435085E-012	1.840509E-011	1	0.000000E+000
1	34.73246524	1.840509E-011	4.435085E-012	0	0.000000E+000
1	34.73266395	4.435085E-012	1.840509E-011	1	0.000000E+000
1	34.73282306	1.840509E-011	4.435085E-012	0	0.000000E+000
1	34.73390805	4.435085E-012	1.840509E-011	1	0.000000E+000
1	34.73415131	1.840509E-011	4.435085E-012	0	0.000000E+000
1	34.73596716	4.435085E-012	1.840509E-011	1	0.000000E+000
1	34.73601153	1.840509E-011	4.435085E-012	0	0.000000E+000
1	34.73713966	4.435085E-012	1.840509E-011	1	0.000000E+000
1	34.73723541	1.840509E-011	4.435085E-012	0	0.000000E+000
1	34.73761539	4.435085E-012	1.840509E-011	1	0.000000E+000
1	34.73787291	1.840509E-011	4.435085E-012	0	0.000000E+000
1	34.73813556	4.435085E-012	1.840509E-011	1	0.000000E+000
1	34.73873685	1.840509E-011	4.435085E-012	0	0.000000E+000
1	34.73881251	4.435085E-012	1.840509E-011	1	0.000000E+000
1	34.73887805	1.840509E-011	4.435085E-012	0	0.000000E+000
1	34.74054448	4.435085E-012	1.840509E-011	1	0.000000E+000
1	34.74084008	1.840509E-011	4.435085E-012	0	0.000000E+000
1	34.74095767	4.435085E-012	1.840509E-011	1	0.000000E+000
1	34.74099684	1.840509E-011	4.435085E-012	0	0.000000E+000
1	34.74115139	4.435085E-012	1.840509E-011	1	0.000000E+000
1	34.74120271	1.840509E-011	4.435085E-012	0	0.000000E+000
1	34.74133847	4.435085E-012	1.840509E-011	1	0.000000E+000
1	34.74155344	1.840509E-011	4.435085E-012	0	0.000000E+000
1	34.74571858	4.435085E-012	1.840509E-011	1	0.000000E+000
1	34.74584606	1.840509E-011	4.435085E-012	0	0.000000E+000
1	34.74667260	4.435085E-012	1.840509E-011	1	0.000000E+000
1	34.74668560	1.840509E-011	4.435085E-012	0	0.000000E+000
1	34.74816957	4.435085E-012	1.840509E-011	1	0.000000E+000
1	34.74828798	1.840509E-011	4.435085E-012	0	0.000000E+000
1	34.74850397	4.435085E-012	1.840509E-011	1	0.000000E+000
1	34.74852537	1.840509E-011	4.435085E-012	0	0.000000E+000
1	34.74929525	4.435085E-012	1.840509E-011	1	0.000000E+000
1	34.74939238	1.840509E-011	4.435085E-012	0	0.000000E+000
1	34.75042433	4.435085E-012	1.840509E-011	1	0.000000E+000
1	34.75048297	1.840509E-011	4.435085E-012	0	0.000000E+000
1	34.75073472	4.435085E-012	1.840509E-011	1	0.000000E+000
1	34.75096978	1.840509E-011	4.435085E-012	0	0.000000E+000
1	34.75175631	4.435085E-012	1.840509E-011	1	0.000000E+000
1	34.75197798	1.840509E-011	4.435085E-012	0	0.000000E+000
1	34.75224103	4.435085E-012	1.840509E-011	1	0.000000E+000
1	34.75228415	1.840509E-011	4.435085E-012	0	0.000000E+000
1	34.75236864	4.435085E-012	1.840509E-011	1	0.000000E+000
1	34.75243205	1.840509E-011	4.435085E-012	0	0.000000E+000
1	34.75416646	4.435085E-012	1.840509E-011	1	0.000000E+000
1	34.75424391	1.840509E-011	4.435085E-012	0	0.000000E+000
1	34.75511859	4.435085E-012	1.840509E-011	1	0.000000E+000
1	34.75517776	1.840509E-011	4.435085E-012	0	0.000000E+000
1	34.75774603	4.435085E-012	1.840509E-011	1	0.000000E+000
1	34.75785086	1.840509E-011	4.435085E-012	0	0.000000E+000
1	34.75902739	4.435085E-012	1.840509E-011	1	0.000000E+000
1	34.75908769	1.840509E-011	4.435085E-012	0	0.000000E+000
1	34.76070328	4.435085E-012	1.840509E-011	1	0.000000E+000
1	34.76087020	1.840509E-011	4.435085E-012	0	0.000000E+000
1	34.76142288	4.435085E-012	1.840509E-011	1	0.000000E+000
1	34.76163407	1.840509E-011	4.435085E-012	0	0.000000E+000
1	34.76320205	4.435085E-012	1.840509E-011	1	0.000000E+000
1	34.76324375	1.840509E-011	4.435085E-012	0	0.000000E+000
1	34.76327442	4.435085E-012	1.840509E-011	1	0.000000E+000
1	34.76336692	1.840509E-011	4.435085E-012	0	0.000000E+000
1	34.76355829	4.435085E-012	1.840509E-011	1	0.000000E+000
1	34.76364088	1.840509E-011	4.435085E-012	0	0.000000E+000
1	34.76379768	4.435085E-012	1.840509E-011	1	0.000000E+000
1	34.76390468	1.840509E-011	4.435085E-012	0	0.000000E+000
1	34.76454550	4.435085E-012	1.840509E-011	1	0.000000E+000
1	34.76465434	1.840509E-011	4.435085E-012	0	0.000000E+000
1	34.76689338	4.435085E-012	1.840509E-011	1	0.000000E+000
1	34.76740851	1.840509E-011	4.435085E-012	0	0.000000E+000
1	34.76877093	4.435085E-012	1.840509E-011	1	0.000000E+000
1	34.76884705	1.840509E-011	4.435085E-012	0	0.000000E+000
1	34.76926673	4.435085E-012	1.840509E-011	1	0.000000E+000
1	34.76948007	1.840509E-011	4.435085E-012	0	0.000000E+000
1	34.76966338	4.435085E-012	1.840509E-011	1	0.000000E+000
1	34.76977512	1.840509E-011	4.435085E-012	0	0.000000E+000
1	34.77094728	4.435085E-012	1.840509E-011	1	0.000000E+000
1	34.77105477	1.840509E-011	4.435085E-012	0	0.000000E+000
1	34.77653594	4.435085E-012	1.840509E-011	1	0.000000E+000
1	34.77656955	1.840509E-011	4.435085E-012	0	0.000000E+000
1	34.77715305	4.435085E-012	1.840509E-011	1	0.000000E+000
1	34.77741989	1.840509E-011	4.435085E-012	0	0.000000E+000
1	34.77772792	4.435085E-012	1.840509E-011	1	0.000000E+000
1	34.77774230	1.840509E-011	4.435085E-012	0	0.000000E+000
1	34.77790026	4.435085E-012	1.840509E-011	1	0.000000E+000
1	34.77822645	1.840509E-011	4.435085E-012	0	0.000000E+000
1	34.77875737	4.435085E-012	1.840509E-011	1	0.000000E+000
1	34.77884505	1.840509E-011	4.435085E-012	0	0.000000E+000
1	34.77907288	4.435085E-012	1.840509E-011	1	0.000000E+000
1	34.77917496	1.840509E-011	4.435085E-012	0	0.000000E+000
1	34.78027092	4.435085E-012	1.840509E-011	1	0.000000E+000
1	34.78033363	1.840509E-011	4.435085E-012	0	0.000000E+000
1	34.78125801	4.435085E-012	1.840509E-011	1	0.000000E+000
1	34.78128278	1.840509E-011	4.435085E-012	0	0.000000E+000
1	34.78148752	4.435085E-012	1.840509E-011	1	0.000000E+000
1	34.78155787	1.840509E-011	4.435085E-012	0	0.000000E+000
1	34.78228575	4.435085E-012	1.840509E-011	1	0.000000E+000
1	34.78242797	1.840509E-011	4.435085E-012	0	0.000000E+000
1	34.78297567	4.435085E-012	1.840509E-011	1	0.000000E+000
1	34.78325806	1.840509E-011	4.435085E-012	0	0.000000E+000
1	34.78458189	4.435085E-012	1.840509E-011	1	0.000000E+000
1	34.78468793	1.840509E-011	4.435085E-012	0	0.000000E+000
1	34.78516402	4.435085E-012	1.840509E-011	1	0.000000E+000
1	34.78523633	1.840509E-011	4.435085E-012	0	0.000000E+000
1	34.78535853	4.435085E-012	1.840509E-011	1	0.000000E+000
1	34.78542150	1.840509E-011	4.435085E-012	0	0.000000E+000
1	34.78682709	4.435085E-012	1.840509E-011	1	0.000000E+000
1	34.78687468	1.840509E-011	4.435085E-012	0	0.000000E+000
1	34.78699620	4.435085E-012	1.840509E-011	1	0.000000E+000
1	34.78707655	1.840509E-011	4.435085E-012	0	0.000000E+000
1	34.78907166	4.435085E-012	1.840509E-011	1	0.000000E+000
1	34.78918031	1.840509E-011	4.435085E-012	0	0.000000E+000
1	34.78926135	4.435085E-012	1.840509E-011	1	0.000000E+000
1	34.78933449	1.840509E-011	4.435085E-012	0	0.000000E+000
1	34.80268753	4.435085E-012	1.840509E-011	1	0.000000E+000
1	34.80270392	1.840509E-011	4.435085E-012	0	0.000000E+000
1	34.80455289	4.435085E-012	1.840509E-011	1	0.000000E+000
1	34.80456785	1.840509E-011	4.435085E-012	0	0.000000E+000
1	34.80464950	4.435085E-012	1.840509E-011	1	0.000000E+000
1	34.80484158	1.840509E-011	4.435085E-012	0	0.000000E+000
1	34.80508073	4.435085E-012	1.840509E-011	1	0.000000E+000
1	34.80513833	1.840509E-011	4.435085E-012	0	0.000000E+000
1	34.80526110	4.435085E-012	1.840509E-011	1	0.000000E+000
1	34.80530736	1.840509E-011	4.435085E-012	0	0.000000E+000
1	34.80591558	4.435085E-012	1.840509E-011	1	0.000000E+000
1	34.80593630	1.840509E-011	4.435085E-012	0	0.000000E+000
1	34.80594577	4.435085E-012	1.840509E-011	1	0.000000E+000
1	34.80603523	1.840509E-011	4.435085E-012	0	0.000000E+000
1	34.80705922	4.435085E-012	1.840509E-011	1	0.000000E+000
1	34.80719452	1.840509E-011	4.435085E-012	0	0.000000E+000
1	34.80726074	4.435085E-012	1.840509E-011	1	0.000000E+000
1	34.80733692	1.840509E-011	4.435085E-012	0	0.000000E+000
1	34.80761446	4.435085E-012	1.840509E-011	1	0.000000E+000
1	34.80766692	1.840509E-011	4.435085E-012	0	0.000000E+000
1	34.80812178	4.435085E-012	1.840509E-011	1	0.000000E+000
1	34.80816404	1.840509E-011	4.435085E-012	0	0.000000E+000
1	34.80901122	4.435085E-012	1.840509E-011	1	0.000000E+000
1	34.80904104	1.840509E-011	4.435085E-012	0	0.000000E+000
1	34.80983106	4.435085E-012	1.840509E-011	1	0.000000E+000
1	34.80987328	1.840509E-011	4.435085E-012	0	0.000000E+000
1	34.80988557	4.435085E-012	1.840509E-011	1	0.000000E+000
1	34.81004702	1.840509E-011	4.435085E-012	0	0.000000E+000
1	34.81021411	4.435085E-012	1.840509E-011	1	0.000000E+000
1	34.81035096	1.840509E-011	4.435085E-012	0	0.000000E+000
1	34.81118248	4.435085E-012	1.840509E-011	1	0.000000E+000
1	34.81120806	1.840509E-011	4.435085E-012	0	0.000000E+000
1	34.81202373	4.435085E-012	1.840509E-011	1	0.000000E+000
1	34.81224564	1.840509E-011	4.435085E-012	0	0.000000E+000
1	34.81227206	4.435085E-012	1.840509E-011	1	0.000000E+000
1	34.81235371	1.840509E-011	4.435085E-012	0	0.000000E+000
1	34.81377005	4.435085E-012	1.840509E-011	1	0.000000E+000
1	34.81388193	1.840509E-011	4.435085E-012	0	0.000000E+000
1	34.81666604	4.435085E-012	1.840509E-011	1	0.000000E+000
1	34.81684532	1.840509E-011	4.435085E-012	0	0.000000E+000
1	34.81855460	4.435085E-012	1.840509E-011	1	0.000000E+000
1	34.81857181	1.840509E-011	4.435085E-012	0	0.000000E+000
1	34.81981546	4.435085E-012	1.840509E-011	1	0.000000E+000
1	34.81990074	1.840509E-011	4.435085E-012	0	0.000000E+000
1	34.82016840	4.435085E-012	1.840509E-011	1	0.000000E+000
1	34.82022502	1.840509E-011	4.435085E-012	0	0.000000E+000
1	34.82044639	4.435085E-012	1.840509E-011	1	0.000000E+000
1	34.82066174	1.840509E-011	4.435085E-012	0	0.000000E+000
1	34.82165412	4.435085E-012	1.840509E-011	1	0.000000E+000
1	34.82168252	1.840509E-011	4.435085E-012	0	0.000000E+000
1	35.06716509	4.498321E-012	1.846832E-011	1	0.000000E+000
1	35.06767094	1.846832E-011	4.498321E-012	0	0.000000E+000
1	35.06788269	4.498321E-012	1.846832E-011	1	0.000000E+000
1	35.06796597	1.846832E-011	4.498321E-012	0	0.000000E+000
1	35.06849394	4.498321E-012	1.846832E-011	1	0.000000E+000
1	35.06863954	1.846832E-011	4.498321E-012	0	0.000000E+000
1	35.06975534	4.498321E-012	1.846832E-011	1	0.000000E+000
1	35.06995426	1.846832E-011	4.498321E-012	0	0.000000E+000
1	35.07195828	4.498321E-012	1.846832E-011	1	0.000000E+000
1	35.07200692	1.846832E-011	4.498321E-012	0	0.000000E+000
1	35.07222017	4.498321E-012	1.846832E-011	1	0.000000E+000
1	35.07245954	1.846832E-011	4.498321E-012	0	0.000000E+000
1	35.07280489	4.498321E-012	1.846832E-011	1	0.000000E+000
1	35.07289941	1.846832E-011	4.498321E-012	0	0.000000E+000
1	35.07342996	4.498321E-012	1.846832E-011	1	0.000000E+000
1	35.07352919	1.846832E-011	4.498321E-012	0	0.000000E+000
1	35.07423134	4.498321E-012	1.846832E-011	1	0.000000E+000
1	35.07430857	1.846832E-011	4.498321E-012	0	0.000000E+000
1	35.07466838	4.498321E-012	1.846832E-011	1	0.000000E+000
1	35.07468142	1.846832E-011	4.498321E-012	0	0.000000E+000
1	35.07486506	4.498321E-012	1.846832E-011	1	0.000000E+000
1	35.07497802	1.846832E-011	4.498321E-012	0	0.000000E+000
1	35.07553469	4.498321E-012	1.846832E-011	1	0.000000E+000
1	35.07565742	1.846832E-011	4.498321E-012	0	0.000000E+000
1	35.07592256	4.498321E-012	1.846832E-011	1	0.000000E+000
1	35.07618856	1.846832E-011	4.498321E-012	0	0.000000E+000
1	35.07681308	4.498321E-012	1.846832E-011	1	0.000000E+000
1	35.07685139	1.846832E-011	4.498321E-012	0	0.000000E+000
1	35.07688243	4.498321E-012	1.846832E-011	1	0.000000E+000
1	35.07698192	1.846832E-011	4.498321E-012	0	0.000000E+000
1	35.07873249	4.498321E-012	1.846832E-011	1	0.000000E+000
1	35.07876926	1.846832E-011	4.498321E-012	0	0.000000E+000
1	35.08051461	4.498321E-012	1.846832E-011	1	0.000000E+000
1	35.08060547	1.846832E-011	4.498321E-012	0	0.000000E+000
1	35.08224273	4.498321E-012	1.846832E-011	1	0.000000E+000
1	35.08232202	1.846832E-011	4.498321E-012	0	0.000000E+000
1	35.08266854	4.498321E-012	1.846832E-011	1	0.000000E+000
1	35.08278110	1.846832E-011	4.498321E-012	0	0.000000E+000
1	35.08310752	4.498321E-012	1.846832E-011	1	0.000000E+000
1	35.08331478	1.846832E-011	4.498321E-012	0	0.000000E+000
1	35.08345241	4.498321E-012	1.846832E-011	1	0.000000E+000
1	35.08366145	1.846832E-011	4.498321E-012	0	0.000000E+000
1	35.08371774	4.498321E-012	1.846832E-011	1	0.000000E+000
1	35.08402178	1.846832E-011	4.498321E-012	0	0.000000E+000
1	35.08497300	4.498321E-012	1.846832E-011	1	0.000000E+000
1	35.08502505	1.846832E-011	4.498321E-012	0	0.000000E+000
1	35.08529306	4.498321E-012	1.846832E-011	1	0.000000E+000
1	35.08548698	1.846832E-011	4.498321E-012	0	0.000000E+000
1	35.08658212	4.498321E-012	1.846832E-011	1	0.000000E+000
1	35.08665550	1.846832E-011	4.498321E-012	0	0.000000E+000
1	35.08679610	4.498321E-012	1.846832E-011	1	0.000000E+000
1	35.08687110	1.846832E-011	4.498321E-012	0	0.000000E+000
1	35.08756831	4.498321E-012	1.846832E-011	1	0.000000E+000
1	35.08764235	1.846832E-011	4.498321E-012	0	0.000000E+000
1	35.08868634	4.498321E-012	1.846832E-011	1	0.000000E+000
1	35.08888848	1.846832E-011	4.498321E-012	0	0.000000E+000
1	35.08894604	4.498321E-012	1.846832E-011	1	0.000000E+000
1	35.08898181	1.846832E-011	4.498321E-012	0	0.000000E+000
1	35.08903602	4.498321E-012	1.846832E-011	1	0.000000E+000
1	35.08976743	1.846832E-011	4.498321E-012	0	0.000000E+000
1	35.08991778	4.498321E-012	1.846832E-011	1	0.000000E+000
1	35.09009445	1.846832E-011	4.498321E-012	0	0.000000E+000
1	35.09116197	4.498321E-012	1.846832E-011	1	0.000000E+000
1	35.09134618	1.846832E-011	4.498321E-012	0	0.000000E+000
1	35.09258140	4.498321E-012	1.846832E-011	1	0.000000E+000
1	35.09259031	1.846832E-011	4.498321E-012	0	0.000000E+000
1	35.09302405	4.498321E-012	1.846832E-011	1	0.000000E+000
1	35.09326382	1.846832E-011	4.498321E-012	0	0.000000E+000
1	35.09487032	4.498321E-012	1.846832E-011	1	0.000000E+000
1	35.09494423	1.846832E-011	4.498321E-012	0	0.000000E+000
1	35.09526228	4.498321E-012	1.846832E-011	1	0.000000E+000
1	35.09538597	1.846832E-011	4.498321E-012	0	0.000000E+000
1	35.09557566	4.498321E-012	1.846832E-011	1	0.000000E+000
1	35.09567479	1.846832E-011	4.498321E-012	0	0.000000E+000
1	35.09570583	4.498321E-012	1.846832E-011	1	0.000000E+000
1	35.09586703	1.846832E-011	4.498321E-012	0	0.000000E+000
1	35.09608643	4.498321E-012	1.846832E-011	1	0.000000E+000
1	35.09616065	1.846832E-011	4.498321E-012	0	0.000000E+000
1	35.09649325	4.498321E-012	1.846832E-011	1	0.000000E+000
1	35.09654192	1.846832E-011	4.498321E-012	0	0.000000E+000
1	35.09698966	4.498321E-012	1.846832E-011	1	0.000000E+000
1	35.09700652	1.846832E-011	4.498321E-012	0	0.000000E+000
1	35.09755985	4.498321E-012	1.846832E-011	1	0.000000E+000
1	35.09756428	1.846832E-011	4.498321E-012	0	0.000000E+000
1	35.09855594	4.498321E-012	1.846832E-011	1	0.000000E+000
1	35.09869758	1.846832E-011	4.498321E-012	0	0.000000E+000
1	35.09880638	4.498321E-012	1.846832E-011	1	0.000000E+000
1	35.09891617	1.846832E-011	4.498321E-012	0	0.000000E+000
1	35.10114040	4.498321E-012	1.846832E-011	1	0.000000E+000
1	35.10138088	1.846832E-011	4.498321E-012	0	0.000000E+000
1	35.10562113	4.498321E-012	1.846832E-011	1	0.000000E+000
1	35.10608461	1.846832E-011	4.498321E-012	0	0.000000E+000
1	35.10622689	4.498321E-012	1.846832E-011	1	0.000000E+000
1	35.10624744	1.846832E-011	4.498321E-012	0	0.000000E+000
1	35.10630156	4.498321E-012	1.846832E-011	1	0.000000E+000
1	35.10633278	1.846832E-011	4.498321E-012	0	0.000000E+000
1	35.10637456	4.498321E-012	1.846832E-011	1	0.000000E+000
1	35.10641492	1.846832E-011	4.498321E-012	0	0.000000E+000
1	35.10664343	4.498321E-012	1.846832E-011	1	0.000000E+000
1	35.10680149	1.846832E-011	4.498321E-012	0	0.000000E+000
1	35.10702687	4.498321E-012	1.846832E-011	1	0.000000E+000
1	35.10715811	1.846832E-011	4.498321E-012	0	0.000000E+000
1	35.10798559	4.498321E-012	1.846832E-011	1	0.000000E+000
1	35.10807636	1.846832E-011	4.498321E-012	0	0.000000E+000
1	35.10838040	4.498321E-012	1.846832E-011	1	0.000000E+000
1	35.10843773	1.846832E-011	4.498321E-012	0	0.000000E+000
1	35.10876251	4.498321E-012	1.846832E-011	1	0.000000E+000
1	35.10882941	1.846832E-011	4.498321E-012	0	0.000000E+000
1	35.10921227	4.498321E-012	1.846832E-011	1	0.000000E+000
1	35.10932073	1.846832E-011	4.498321E-012	0	0.000000E+000
1	35.11367954	4.498321E-012	1.846832E-011	1	0.000000E+000
1	35.11368757	1.846832E-011	4.498321E-012	0	0.000000E+000
1	35.11374276	4.498321E-012	1.846832E-011	1	0.000000E+000
1	35.11403854	1.846832E-011	4.498321E-012	0	0.000000E+000
1	35.11593425	4.498321E-012	1.846832E-011	1	0.000000E+000
1	35.11608856	1.846832E-011	4.498321E-012	0	0.000000E+000
1	35.11614078	4.498321E-012	1.846832E-011	1	0.000000E+000
1	35.11624916	1.846832E-011	4.498321E-012	0	0.000000E+000
1	35.11631456	4.498321E-012	1.846832E-011	1	0.000000E+000
1	35.11643682	1.846832E-011	4.498321E-012	0	0.000000E+000
1	35.11657125	4.498321E-012	1.846832E-011	1	0.000000E+000
1	35.11669291	1.846832E-011	4.498321E-012	0	0.000000E+000
1	35.11675685	4.498321E-012	1.846832E-011	1	0.000000E+000
1	35.11684960	1.846832E-011	4.498321E-012	0	0.000000E+000
1	35.11687030	4.498321E-012	1.846832E-011	1	0.000000E+000
1	35.11721933	1.846832E-011	4.498321E-012	0	0.000000E+000
1	35.11733105	4.498321E-012	1.846832E-011	1	0.000000E+000
1	35.11736872	1.846832E-011	4.498321E-012	0	0.000000E+000
1	35.11817557	4.498321E-012	1.846832E-011	1	0.000000E+000
1	35.11846352	1.846832E-011	4.498321E-012	0	0.000000E+000
1	35.12012904	4.498321E-012	1.846832E-011	1	0.000000E+000
1	35.12040496	1.846832E-011	4.498321E-012	0	0.000000E+000
1	35.12081016	4.498321E-012	1.846832E-011	1	0.000000E+000
1	35.12089548	1.846832E-011	4.498321E-012	0	0.000000E+000
1	35.12134465	4.498321E-012	1.846832E-011	1	0.000000E+000
1	35.12138917	1.846832E-011	4.498321E-012	0	0.000000E+000
1	35.12217833	4.498321E-012	1.846832E-011	1	0.000000E+000
1	35.12240894	1.846832E-011	4.498321E-012	0	0.000000E+000
1	35.12266980	4.498321E-012	1.846832E-011	1	0.000000E+000
1	35.12267400	1.846832E-011	4.498321E-012	0	0.000000E+000
1	35.12454341	4.498321E-012	1.846832E-011	1	0.000000E+000
1	35.12456744	1.846832E-011	4.498321E-012	0	0.000000E+000
1	35.12584986	4.498321E-012	1.846832E-011	1	0.000000E+000
1	35.12596240	1.846832E-011	4.498321E-012	0	0.000000E+000
1	35.12629200	4.498321E-012	1.846832E-011	1	0.000000E+000
1	35.12633293	1.846832E-011	4.498321E-012	0	0.000000E+000
1	35.12715754	4.498321E-012	1.846832E-011	1	0.000000E+000
1	35.12720062	1.846832E-011	4.498321E-012	0	0.000000E+000
1	35.12748792	4.498321E-012	1.846832E-011	1	0.000000E+000
1	35.12749835	1.846832E-011	4.498321E-012	0	0.000000E+000
1	35.12784510	4.498321E-012	1.846832E-011	1	0.000000E+000
1	35.12788613	1.846832E-011	4.498321E-012	0	0.000000E+000
1	35.12823603	4.498321E-012	1.846832E-011	1	0.000000E+000
1	35.12857204	1.846832E-011	4.498321E-012	0	0.000000E+000
1	35.12878685	4.498321E-012	1.846832E-011	1	0.000000E+000
1	35.12889771	1.846832E-011	4.498321E-012	0	0.000000E+000
1	35.12921612	4.498321E-012	1.846832E-011	1	0.000000E+000
1	35.12944181	1.846832E-011	4.498321E-012	0	0.000000E+000
1	35.13172045	4.498321E-012	1.846832E-011	1	0.000000E+000
1	35.13197109	1.846832E-011	4.498321E-012	0	0.000000E+000
1	35.13216159	4.498321E-012	1.846832E-011	1	0.000000E+000
1	35.13244166	1.846832E-011	4.498321E-012	0	0.000000E+000
1	35.13386406	4.498321E-012	1.846832E-011	1	0.000000E+000
1	35.13417905	1.846832E-011	4.498321E-012	0	0.000000E+000
1	35.13464997	4.498321E-012	1.846832E-011	1	0.000000E+000
1	35.13474979	1.846832E-011	4.498321E-012	0	0.000000E+000
1	35.13597475	4.498321E-012	1.846832E-011	1	0.000000E+000
1	35.13623067	1.846832E-011	4.498321E-012	0	0.000000E+000
1	35.13710299	4.498321E-012	1.846832E-011	1	0.000000E+000
1	35.13714964	1.846832E-011	4.498321E-012	0	0.000000E+000
1	35.13794748	4.498321E-012	1.846832E-011	1	0.000000E+000
1	35.13821268	1.846832E-011	4.498321E-012	0	0.000000E+000
1	35.13835735	4.498321E-012	1.846832E-011	1	0.000000E+000
1	35.13859092	1.846832E-011	4.498321E-012	0	0.000000E+000
1	35.13985369	4.498321E-012	1.846832E-011	1	0.000000E+000
1	35.13987552	1.846832E-011	4.498321E-012	0	0.000000E+000
1	35.14026632	4.498321E-012	1.846832E-011	1	0.000000E+000
1	35.14056776	1.846832E-011	4.498321E-012	0	0.000000E+000
1	35.14075277	4.498321E-012	1.846832E-011	1	0.000000E+000
1	35.14090148	1.846832E-011	4.498321E-012	0	0.000000E+000
1	35.14095382	4.498321E-012	1.846832E-011	1	0.000000E+000
1	35.14098244	1.846832E-011	4.498321E-012	0	0.000000E+000
1	35.14153744	4.498321E-012	1.846832E-011	1	0.000000E+000
1	35.14169319	1.846832E-011	4.498321E-012	0	0.000000E+000
1	35.14532470	4.498321E-012	1.846832E-011	1	0.000000E+000
1	35.14538235	1.846832E-011	4.498321E-012	0	0.000000E+000
1	35.14580894	4.498321E-012	1.846832E-011	1	0.000000E+000
1	35.14593607	1.846832E-011	4.498321E-012	0	0.000000E+000
1	35.14636839	4.498321E-012	1.846832E-011	1	0.000000E+000
1	35.14648949	1.846832E-011	4.498321E-012	0	0.000000E+000
1	35.14668955	4.498321E-012	1.846832E-011	1	0.000000E+000
1	35.14678833	1.846832E-011	4.498321E-012	0	0.000000E+000
1	35.14701866	4.498321E-012	1.846832E-011	1	0.000000E+000
1	35.14725068	1.846832E-011	4.498321E-012	0	0.000000E+000
1	35.14735516	4.498321E-012	1.846832E-011	1	0.000000E+000
1	35.14746822	1.846832E-011	4.498321E-012	0	0.000000E+000
1	35.14792530	4.498321E-012	1.846832E-011	1	0.000000E+000
1	35.14827173	1.846832E-011	4.498321E-012	0	0.000000E+000
1	35.14876923	4.498321E-012	1.846832E-011	1	0.000000E+000
1	35.14909703	1.846832E-011	4.498321E-012	0	0.000000E+000
1	35.14916133	4.498321E-012	1.846832E-011	1	0.000000E+000
1	35.14922200	1.846832E-011	4.498321E-012	0	0.000000E+000
1	35.14986003	4.498321E-012	1.846832E-011	1	0.000000E+000
1	35.14992599	1.846832E-011	4.498321E-012	0	0.000000E+000
1	35.15043966	4.498321E-012	1.846832E-011	1	0.000000E+000
1	35.15051659	1.846832E-011	4.498321E-012	0	0.000000E+000
1	35.15084295	4.498321E-012	1.846832E-011	1	0.000000E+000
1	35.15091070	1.846832E-011	4.498321E-012	0	0.000000E+000
1	35.15206241	4.498321E-012	1.846832E-011	1	0.000000E+000
1	35.15210146	1.846832E-011	4.498321E-012	0	0.000000E+000
1	35.15279119	4.498321E-012	1.846832E-011	1	0.000000E+000
1	35.15284016	1.846832E-011	4.498321E-012	0	0.000000E+000
1	35.15461631	4.498321E-012	1.846832E-011	1	0.000000E+000
1	35.15468073	1.846832E-011	4.498321E-012	0	0.000000E+000
1	35.15581402	4.498321E-012	1.846832E-011	1	0.000000E+000
1	35.15609357	1.846832E-011	4.498321E-012	0	0.000000E+000
1	35.15781735	4.498321E-012	1.846832E-011	1	0.000000E+000
1	35.15813248	1.846832E-011	4.498321E-012	0	0.000000E+000
1	35.15964620	4.498321E-012	1.846832E-011	1	0.000000E+000
1	35.15995778	1.846832E-011	4.498321E-012	0	0.000000E+000
1	35.16031670	4.498321E-012	1.846832E-011	1	0.000000E+000
1	35.16034361	1.846832E-011	4.498321E-012	0	0.000000E+000
1	35.16275369	4.498321E-012	1.846832E-011	1	0.000000E+000
1	35.16279521	1.846832E-011	4.498321E-012	0	0.000000E+000
1	35.16322680	4.498321E-012	1.846832E-011	1	0.000000E+000
1	35.16340632	1.846832E-011	4.498321E-012	0	0.000000E+000
1	35.16668722	4.498321E-012	1.846832E-011	1	0.000000E+000
1	35.16692624	1.846832E-011	4.498321E-012	0	0.000000E+000
1	35.16726596	4.498321E-012	1.846832E-011	1	0.000000E+000
1	35.16740901	1.846832E-011	4.498321E-012	0	0.000000E+000
1	35.16851742	4.498321E-012	1.846832E-011	1	0.000000E+000
1	35.16858898	1.846832E-011	4.498321E-012	0	0.000000E+000
1	35.16876849	4.498321E-012	1.846832E-011	1	0.000000E+000
1	35.16882324	1.846832E-011	4.498321E-012	0	0.000000E+000
1	35.17012789	4.498321E-012	1.846832E-011	1	0.000000E+000
1	35.17037728	1.846832E-011	4.498321E-012	0	0.000000E+000
1	35.17039431	4.498321E-012	1.846832E-011	1	0.000000E+000
1	35.17049538	1.846832E-011	4.498321E-012	0	0.000000E+000
1	35.17092436	4.498321E-012	1.846832E-011	1	0.000000E+000
1	35.17124698	1.846832E-011	4.498321E-012	0	0.000000E+000
1	35.17215456	4.498321E-012	1.846832E-011	1	0.000000E+000
1	35.17223991	1.846832E-011	4.498321E-012	0	0.000000E+000
1	35.17415034	4.498321E-012	1.846832E-011	1	0.000000E+000
1	35.17419347	1.846832E-011	4.498321E-012	0	0.000000E+000
1	35.17530804	4.498321E-012	1.846832E-011	1	0.000000E+000
1	35.17535669	1.846832E-011	4.498321E-012	0	0.000000E+000
1	35.17553416	4.498321E-012	1.846832E-011	1	0.000000E+000
1	35.17573519	1.846832E-011	4.498321E-012	0	0.000000E+000
1	35.17578759	4.498321E-012	1.846832E-011	1	0.000000E+000
1	35.17582611	1.846832E-011	4.498321E-012	0	0.000000E+000
1	35.17591865	4.498321E-012	1.846832E-011	1	0.000000E+000
1	35.17601727	1.846832E-011	4.498321E-012	0	0.000000E+000
1	35.18213730	4.498321E-012	1.846832E-011	1	0.000000E+000
1	35.18217433	1.846832E-011	4.498321E-012	0	0.000000E+000
1	35.18267081	4.498321E-012	1.846832E-011	1	0.000000E+000
1	35.18278652	1.846832E-011	4.498321E-012	0	0.000000E+000
1	35.18611596	4.498321E-012	1.846832E-011	1	0.000000E+000
1	35.18622123	1.846832E-011	4.498321E-012	0	0.000000E+000
1	35.18699176	4.498321E-012	1.846832E-011	1	0.000000E+000
1	35.18730176	1.846832E-011	4.498321E-012	0	0.000000E+000
1	35.18745307	4.498321E-012	1.846832E-011	1	0.000000E+000
1	35.18748852	1.846832E-011	4.498321E-012	0	0.000000E+000
1	35.18757256	4.498321E-012	1.846832E-011	1	0.000000E+000
1	35.18786474	1.846832E-011	4.498321E-012	0	0.000000E+000
1	35.18900785	4.498321E-012	1.846832E-011	1	0.000000E+000
1	35.18953641	1.846832E-011	4.498321E-012	0	0.000000E+000
1	35.18981910	4.498321E-012	1.846832E-011	1	0.000000E+000
1	35.19026102	1.846832E-011	4.498321E-012	0	0.000000E+000
1	35.19058485	4.498321E-012	1.846832E-011	1	0.000000E+000
1	35.19078060	1.846832E-011	4.498321E-012	0	0.000000E+000
1	35.19145980	4.498321E-012	1.846832E-011	1	0.000000E+000
1	35.19154826	1.846832E-011	4.498321E-012	0	0.000000E+000
1	35.19201941	4.498321E-012	1.846832E-011	1	0.000000E+000
1	35.19249555	1.846832E-011	4.498321E-012	0	0.000000E+000
1	35.19337230	4.498321E-012	1.846832E-011	1	0.000000E+000
1	35.19356235	1.846832E-011	4.498321E-012	0	0.000000E+000
1	35.19400516	4.498321E-012	1.846832E-011	1	0.000000E+000
1	35.19402895	1.846832E-011	4.498321E-012	0	0.000000E+000
1	35.19425578	4.498321E-012	1.846832E-011	1	0.000000E+000
1	35.19439452	1.846832E-011	4.498321E-012	0	0.000000E+000
1	35.19536335	4.498321E-012	1.846832E-011	1	0.000000E+000
1	35.19570854	1.846832E-011	4.498321E-012	0	0.000000E+000
1	35.19690253	4.498321E-012	1.846832E-011	1	0.000000E+000
1	35.19715559	1.846832E-011	4.498321E-012	0	0.000000E+000
1	35.19800810	4.498321E-012	1.846832E-011	1	0.000000E+000
1	35.19813009	1.846832E-011	4.498321E-012	0	0.000000E+000
1	35.19925640	4.498321E-012	1.846832E-011	1	0.000000E+000
1	35.19982607	1.846832E-011	4.498321E-012	0	0.000000E+000
1	35.20302210	4.498321E-012	1.846832E-011	1	0.000000E+000
1	35.20317228	1.846832E-011	4.498321E-012	0	0.000000E+000
1	35.20458428	4.498321E-012	1.846832E-011	1	0.000000E+000
1	35.20465377	1.846832E-011	4.498321E-012	0	0.000000E+000
1	35.20506043	4.498321E-012	1.846832E-011	1	0.000000E+000
1	35.20519214	1.846832E-011	4.498321E-012	0	0.000000E+000
1	35.20656724	4.498321E-012	1.846832E-011	1	0.000000E+000
1	35.20670118	1.846832E-011	4.498321E-012	0	0.000000E+000
1	35.21175451	4.498321E-012	1.846832E-011	1	0.000000E+000
1	35.21185912	1.846832E-011	4.498321E-012	0	0.000000E+000
1	35.21347326	4.498321E-012	1.846832E-011	1	0.000000E+000
1	35.21353746	1.846832E-011	4.498321E-012	0	0.000000E+000
1	35.21401566	4.498321E-012	1.846832E-011	1	0.000000E+000
1	35.21431003	1.846832E-011	4.498321E-012	0	0.000000E+000
1	35.21517504	4.498321E-012	1.846832E-011	1	0.000000E+000
1	35.21521480	1.846832E-011	4.498321E-012	0	0.000000E+000
1	35.21538889	4.498321E-012	1.846832E-011	1	0.000000E+000
1	35.21546280	1.846832E-011	4.498321E-012	0	0.000000E+000
1	35.21930939	4.498321E-012	1.846832E-011	1	0.000000E+000
1	35.21939021	1.846832E-011	4.498321E-012	0	0.000000E+000
1	35.22109274	4.498321E-012	1.846832E-011	1	0.000000E+000
1	35.22126120	1.846832E-011	4.498321E-012	0	0.000000E+000
1	35.22141754	4.498321E-012	1.846832E-011	1	0.000000E+000
1	35.22164951	1.846832E-011	4.498321E-012	0	0.000000E+000
1	35.22167225	4.498321E-012	1.846832E-011	1	0.000000E+000
1	35.22186316	1.846832E-011	4.498321E-012	0	0.000000E+000
1	35.22305818	4.498321E-012	1.846832E-011	1	0.000000E+000
1	35.22307494	1.846832E-011	4.498321E-012	0	0.000000E+000
1	35.22418893	4.498321E-012	1.846832E-011	1	0.000000E+000
1	35.22420071	1.846832E-011	4.498321E-012	0	0.000000E+000
1	35.22449616	4.498321E-012	1.846832E-011	1	0.000000E+000
1	35.22464531	1.846832E-011	4.498321E-012	0	0.000000E+000
1	35.22684020	4.498321E-012	1.846832E-011	1	0.000000E+000
1	35.22701026	1.846832E-011	4.498321E-012	0	0.000000E+000
1	35.22817256	4.498321E-012	1.846832E-011	1	0.000000E+000
1	35.22821857	1.846832E-011	4.498321E-012	0	0.000000E+000
1	35.22831238	4.498321E-012	1.846832E-011	1	0.000000E+000
1	35.22834692	1.846832E-011	4.498321E-012	0	0.000000E+000
1	35.22950513	4.498321E-012	1.846832E-011	1	0.000000E+000
1	35.22957153	1.846832E-011	4.498321E-012	0	0.000000E+000
1	35.23062280	4.498321E-012	1.846832E-011	1	0.000000E+000
1	35.23071239	1.846832E-011	4.498321E-012	0	0.000000E+000
1	35.23082208	4.498321E-012	1.846832E-011	1	0.000000E+000
1	35.23108793	1.846832E-011	4.498321E-012	0	0.000000E+000
1	35.23160188	4.498321E-012	1.846832E-011	1	0.000000E+000
1	35.23167103	1.846832E-011	4.498321E-012	0	0.000000E+000
1	35.23220921	4.498321E-012	1.846832E-011	1	0.000000E+000
1	35.23237303	1.846832E-011	4.498321E-012	0	0.000000E+000
1	35.23647140	4.498321E-012	1.846832E-011	1	0.000000E+000
1	35.23662961	1.846832E-011	4.498321E-012	0	0.000000E+000
1	35.23813984	4.498321E-012	1.846832E-011	1	0.000000E+000
1	35.23816039	1.846832E-011	4.498321E-012	0	0.000000E+000
1	35.24024999	4.498321E-012	1.846832E-011	1	0.000000E+000
1	35.24034971	1.846832E-011	4.498321E-012	0	0.000000E+000
1	35.24054613	4.498321E-012	1.846832E-011	1	0.000000E+000
1	35.24060258	1.846832E-011	4.498321E-012	0	0.000000E+000
1	35.24195761	4.498321E-012	1.846832E-011	1	0.000000E+000
1	35.24200056	1.846832E-011	4.498321E-012	0	0.000000E+000
1	35.24266902	4.498321E-012	1.846832E-011	1	0.000000E+000
1	35.24272515	1.846832E-011	4.498321E-012	0	0.000000E+000
1	35.24296389	4.498321E-012	1.846832E-011	1	0.000000E+000
1	35.24340187	1.846832E-011	4.498321E-012	0	0.000000E+000
1	35.24356943	4.498321E-012	1.846832E-011	1	0.000000E+000
1	35.24377678	1.846832E-011	4.498321E-012	0	0.000000E+000
1	35.24647479	4.498321E-012	1.846832E-011	1	0.000000E+000
1	35.24658161	1.846832E-011	4.498321E-012	0	0.000000E+000
1	35.24762437	4.498321E-012	1.846832E-011	1	0.000000E+000
1	35.24766904	1.846832E-011	4.498321E-012	0	0.000000E+000
1	35.24813368	4.498321E-012	1.846832E-011	1	0.000000E+000
1	35.24816239	1.846832E-011	4.498321E-012	0	0.000000E+000
1	35.24819476	4.498321E-012	1.846832E-011	1	0.000000E+000
1	35.24889729	1.846832E-011	4.498321E-012	0	0.000000E+000
1	35.25067539	4.498321E-012	1.846832E-011	1	0.000000E+000
1	35.25072907	1.846832E-011	4.498321E-012	0	0.000000E+000
1	35.25115883	4.498321E-012	1.846832E-011	1	0.000000E+000
1	35.25124153	1.846832E-011	4.498321E-012	0	0.000000E+000
1	35.25127538	4.498321E-012	1.846832E-011	1	0.000000E+000
1	35.25147648	1.846832E-011	4.498321E-012	0	0.000000E+000
1	35.25189472	4.498321E-012	1.846832E-011	1	0.000000E+000
1	35.25215230	1.846832E-011	4.498321E-012	0	0.000000E+000
1	35.53514057	4.541766E-012	1.851177E-011	1	0.000000E+000
1	35.53518662	1.851177E-011	4.541766E-012	0	0.000000E+000
1	35.53532222	4.541766E-012	1.851177E-011	1	0.000000E+000
1	35.53535636	1.851177E-011	4.541766E-012	0	0.000000E+000
1	35.53580239	4.541766E-012	1.851177E-011	1	0.000000E+000
1	35.53585889	1.851177E-011	4.541766E-012	0	0.000000E+000
1	35.53612434	4.541766E-012	1.851177E-011	1	0.000000E+000
1	35.53613671	1.851177E-011	4.541766E-012	0	0.000000E+000
1	35.53689503	4.541766E-012	1.851177E-011	1	0.000000E+000
1	35.53703961	1.851177E-011	4.541766E-012	0	0.000000E+000
1	35.53751098	4.541766E-012	1.851177E-011	1	0.000000E+000
1	35.53762784	1.851177E-011	4.541766E-012	0	0.000000E+000
1	35.53959973	4.541766E-012	1.851177E-011	1	0.000000E+000
1	35.53978048	1.851177E-011	4.541766E-012	0	0.000000E+000
1	35.54076057	4.541766E-012	1.851177E-011	1	0.000000E+000
1	35.54085922	1.851177E-011	4.541766E-012	0	0.000000E+000
1	35.54088692	4.541766E-012	1.851177E-011	1	0.000000E+000
1	35.54120092	1.851177E-011	4.541766E-012	0	0.000000E+000
1	35.54152655	4.541766E-012	1.851177E-011	1	0.000000E+000
1	35.54200416	1.851177E-011	4.541766E-012	0	0.000000E+000
1	35.54247799	4.541766E-012	1.851177E-011	1	0.000000E+000
1	35.54269131	1.851177E-011	4.541766E-012	0	0.000000E+000
1	35.54404084	4.541766E-012	1.851177E-011	1	0.000000E+000
1	35.54424049	1.851177E-011	4.541766E-012	0	0.000000E+000
1	35.54689141	4.541766E-012	1.851177E-011	1	0.000000E+000
1	35.54713081	1.851177E-011	4.541766E-012	0	0.000000E+000
1	35.55002909	4.541766E-012	1.851177E-011	1	0.000000E+000
1	35.55012624	1.851177E-011	4.541766E-012	0	0.000000E+000
1	35.55015803	4.541766E-012	1.851177E-011	1	0.000000E+000
1	35.55021793	1.851177E-011	4.541766E-012	0	0.000000E+000
1	35.55070266	4.541766E-012	1.851177E-011	1	0.000000E+000
1	35.55081448	1.851177E-011	4.541766E-012	0	0.000000E+000
1	35.55210787	4.541766E-012	1.851177E-011	1	0.000000E+000
1	35.55222164	1.851177E-011	4.541766E-012	0	0.000000E+000
1	35.55274062	4.541766E-012	1.851177E-011	1	0.000000E+000
1	35.55283861	1.851177E-011	4.541766E-012	0	0.000000E+000
1	35.55424291	4.541766E-012	1.851177E-011	1	0.000000E+000
1	35.55430162	1.851177E-011	4.541766E-012	0	0.000000E+000
1	35.55557194	4.541766E-012	1.851177E-011	1	0.000000E+000
1	35.55562641	1.851177E-011	4.541766E-012	0	0.000000E+000
1	35.55643215	4.541766E-012	1.851177E-011	1	0.000000E+000
1	35.55674313	1.851177E-011	4.541766E-012	0	0.000000E+000
1	35.55702041	4.541766E-012	1.851177E-011	1	0.000000E+000
1	35.55720198	1.851177E-011	4.541766E-012	0	0.000000E+000
1	35.55770639	4.541766E-012	1.851177E-011	1	0.000000E+000
1	35.55775323	1.851177E-011	4.541766E-012	0	0.000000E+000
1	35.55809718	4.541766E-012	1.851177E-011	1	0.000000E+000
1	35.55812588	1.851177E-011	4.541766E-012	0	0.000000E+000
1	35.55853478	4.541766E-012	1.851177E-011	1	0.000000E+000
1	35.55864308	1.851177E-011	4.541766E-012	0	0.000000E+000
1	35.55904368	4.541766E-012	1.851177E-011	1	0.000000E+000
1	35.55911432	1.851177E-011	4.541766E-012	0	0.000000E+000
1	35.55914739	4.541766E-012	1.851177E-011	1	0.000000E+000
1	35.55926094	1.851177E-011	4.541766E-012	0	0.000000E+000
1	35.55940071	4.541766E-012	1.851177E-011	1	0.000000E+000
1	35.55944899	1.851177E-011	4.541766E-012	0	0.000000E+000
1	35.56381809	4.541766E-012	1.851177E-011	1	0.000000E+000
1	35.56383357	1.851177E-011	4.541766E-012	0	0.000000E+000
1	35.56447149	4.541766E-012	1.851177E-011	1	0.000000E+000
1	35.56458463	1.851177E-011	4.541766E-012	0	0.000000E+000
1	35.56547072	4.541766E-012	1.851177E-011	1	0.000000E+000
1	35.56555437	1.851177E-011	4.541766E-012	0	0.000000E+000
1	35.56656681	4.541766E-012	1.851177E-011	1	0.000000E+000
1	35.56662427	1.851177E-011	4.541766E-012	0	0.000000E+000
1	35.56709131	4.541766E-012	1.851177E-011	1	0.000000E+000
1	35.56722057	1.851177E-011	4.541766E-012	0	0.000000E+000
1	35.56786667	4.541766E-012	1.851177E-011	1	0.000000E+000
1	35.56790292	1.851177E-011	4.541766E-012	0	0.000000E+000
1	35.56863096	4.541766E-012	1.851177E-011	1	0.000000E+000
1	35.56912558	1.851177E-011	4.541766E-012	0	0.000000E+000
1	35.57017049	4.541766E-012	1.851177E-011	1	0.000000E+000
1	35.57026886	1.851177E-011	4.541766E-012	0	0.000000E+000
1	35.57121610	4.541766E-012	1.851177E-011	1	0.000000E+000
1	35.57132794	1.851177E-011	4.541766E-012	0	0.000000E+000
1	35.57148681	4.541766E-012	1.851177E-011	1	0.000000E+000
1	35.57204255	1.851177E-011	4.541766E-012	0	0.000000E+000
1	35.57224053	4.541766E-012	1.851177E-011	1	0.000000E+000
1	35.57228288	1.851177E-011	4.541766E-012	0	0.000000E+000
1	35.57239613	4.541766E-012	1.851177E-011	1	0.000000E+000
1	35.57258654	1.851177E-011	4.541766E-012	0	0.000000E+000
1	35.57500732	4.541766E-012	1.851177E-011	1	0.000000E+000
1	35.57509780	1.851177E-011	4.541766E-012	0	0.000000E+000
1	35.57617601	4.541766E-012	1.851177E-011	1	0.000000E+000
1	35.57620434	1.851177E-011	4.541766E-012	0	0.000000E+000
1	35.57630205	4.541766E-012	1.851177E-011	1	0.000000E+000
1	35.57632141	1.851177E-011	4.541766E-012	0	0.000000E+000
1	35.57664037	4.541766E-012	1.851177E-011	1	0.000000E+000
1	35.57669213	1.851177E-011	4.541766E-012	0	0.000000E+000
1	35.57676178	4.541766E-012	1.851177E-011	1	0.000000E+000
1	35.57684126	1.851177E-011	4.541766E-012	0	0.000000E+000
1	35.57698686	4.541766E-012	1.851177E-011	1	0.000000E+000
1	35.57708125	1.851177E-011	4.541766E-012	0	0.000000E+000
1	35.57964278	4.541766E-012	1.851177E-011	1	0.000000E+000
1	35.57978110	1.851177E-011	4.541766E-012	0	0.000000E+000
1	35.58031290	4.541766E-012	1.851177E-011	1	0.000000E+000
1	35.58035871	1.851177E-011	4.541766E-012	0	0.000000E+000
1	35.58098107	4.541766E-012	1.851177E-011	1	0.000000E+000
1	35.58105177	1.851177E-011	4.541766E-012	0	0.000000E+000
1	35.58109130	4.541766E-012	1.851177E-011	1	0.000000E+000
1	35.58117940	1.851177E-011	4.541766E-012	0	0.000000E+000
1	35.58216823	4.541766E-012	1.851177E-011	1	0.000000E+000
1	35.58228758	1.851177E-011	4.541766E-012	0	0.000000E+000
1	35.58256136	4.541766E-012	1.851177E-011	1	0.000000E+000
1	35.58259029	1.851177E-011	4.541766E-012	0	0.000000E+000
1	35.58553371	4.541766E-012	1.851177E-011	1	0.000000E+000
1	35.58570260	1.851177E-011	4.541766E-012	0	0.000000E+000
1	35.58592131	4.541766E-012	1.851177E-011	1	0.000000E+000
1	35.58614877	1.851177E-011	4.541766E-012	0	0.000000E+000
1	35.58870984	4.541766E-012	1.851177E-011	1	0.000000E+000
1	35.58885362	1.851177E-011	4.541766E-012	0	0.000000E+000
1	35.58888652	4.541766E-012	1.851177E-011	1	0.000000E+000
1	35.58940128	1.851177E-011	4.541766E-012	0	0.000000E+000
1	35.59052221	4.541766E-012	1.851177E-011	1	0.000000E+000
1	35.59052846	1.851177E-011	4.541766E-012	0	0.000000E+000
1	35.59116514	4.541766E-012	1.851177E-011	1	0.000000E+000
1	35.59121732	1.851177E-011	4.541766E-012	0	0.000000E+000
1	35.59191723	4.541766E-012	1.851177E-011	1	0.000000E+000
1	35.59203921	1.851177E-011	4.541766E-012	0	0.000000E+000
1	35.59219226	4.541766E-012	1.851177E-011	1	0.000000E+000
1	35.59227441	1.851177E-011	4.541766E-012	0	0.000000E+000
1	35.59566111	4.541766E-012	1.851177E-011	1	0.000000E+000
1	35.59569478	1.851177E-011	4.541766E-012	0	0.000000E+000
1	35.59579812	4.541766E-012	1.851177E-011	1	0.000000E+000
1	35.59586387	1.851177E-011	4.541766E-012	0	0.000000E+000
1	35.59657833	4.541766E-012	1.851177E-011	1	0.000000E+000
1	35.59661102	1.851177E-011	4.541766E-012	0	0.000000E+000
1	35.59668043	4.541766E-012	1.851177E-011	1	0.000000E+000
1	35.59674717	1.851177E-011	4.541766E-012	0	0.000000E+000
1	35.59694694	4.541766E-012	1.851177E-011	1	0.000000E+000
1	35.59709323	1.851177E-011	4.541766E-012	0	0.000000E+000
1	35.59781200	4.541766E-012	1.851177E-011	1	0.000000E+000
1	35.59799370	1.851177E-011	4.541766E-012	0	0.000000E+000
1	35.59807319	4.541766E-012	1.851177E-011	1	0.000000E+000
1	35.59813464	1.851177E-011	4.541766E-012	0	0.000000E+000
1	35.59850104	4.541766E-012	1.851177E-011	1	0.000000E+000
1	35.59861171	1.851177E-011	4.541766E-012	0	0.000000E+000
1	35.59887428	4.541766E-012	1.851177E-011	1	0.000000E+000
1	35.59889443	1.851177E-011	4.541766E-012	0	0.000000E+000
1	35.59912613	4.541766E-012	1.851177E-011	1	0.000000E+000
1	35.59927265	1.851177E-011	4.541766E-012	0	0.000000E+000
1	35.59967583	4.541766E-012	1.851177E-011	1	0.000000E+000
1	35.59969084	1.851177E-011	4.541766E-012	0	0.000000E+000
1	35.60281288	4.541766E-012	1.851177E-011	1	0.000000E+000
1	35.60310981	1.851177E-011	4.541766E-012	0	0.000000E+000
1	35.60369598	4.541766E-012	1.851177E-011	1	0.000000E+000
1	35.60372413	1.851177E-011	4.541766E-012	0	0.000000E+000
1	35.60457851	4.541766E-012	1.851177E-011	1	0.000000E+000
1	35.60474551	1.851177E-011	4.541766E-012	0	0.000000E+000
1	35.60659864	4.541766E-012	1.851177E-011	1	0.000000E+000
1	35.60686591	1.851177E-011	4.541766E-012	0	0.000000E+000
1	35.60720859	4.541766E-012	1.851177E-011	1	0.000000E+000
1	35.60721332	1.851177E-011	4.541766E-012	0	0.000000E+000
1	35.60831844	4.541766E-012	1.851177E-011	1	0.000000E+000
1	35.60833459	1.851177E-011	4.541766E-012	0	0.000000E+000
1	35.60880205	4.541766E-012	1.851177E-011	1	0.000000E+000
1	35.60894414	1.851177E-011	4.541766E-012	0	0.000000E+000
1	35.60930198	4.541766E-012	1.851177E-011	1	0.000000E+000
1	35.60947054	1.851177E-011	4.541766E-012	0	0.000000E+000
1	35.61004111	4.541766E-012	1.851177E-011	1	0.000000E+000
1	35.61042292	1.851177E-011	4.541766E-012	0	0.000000E+000
1	35.61197718	4.541766E-012	1.851177E-011	1	0.000000E+000
1	35.61211513	1.851177E-011	4.541766E-012	0	0.000000E+000
1	35.61765092	4.541766E-012	1.851177E-011	1	0.000000E+000
1	35.61797493	1.851177E-011	4.541766E-012	0	0.000000E+000
1	35.61900913	4.541766E-012	1.851177E-011	1	0.000000E+000
1	35.61918851	1.851177E-011	4.541766E-012	0	0.000000E+000
1	35.61981048	4.541766E-012	1.851177E-011	1	0.000000E+000
1	35.61984848	1.851177E-011	4.541766E-012	0	0.000000E+000
1	40.05499491	4.231747E-012	1.820175E-011	1	0.000000E+000
1	40.05506665	1.820175E-011	4.231747E-012	0	0.000000E+000
1	40.05526410	4.231747E-012	1.820175E-011	1	0.000000E+000
1	40.05559698	1.820175E-011	4.231747E-012	0	0.000000E+000
1	40.05581944	4.231747E-012	1.820175E-011	1	0.000000E+000
1	40.05590236	1.820175E-011	4.231747E-012	0	0.000000E+000
1	40.05698717	4.231747E-012	1.820175E-011	1	0.000000E+000
1	40.05711036	1.820175E-011	4.231747E-012	0	0.000000E+000
1	40.05806426	4.231747E-012	1.820175E-011	1	0.000000E+000
1	40.05808400	1.820175E-011	4.231747E-012	0	0.000000E+000
1	40.05870031	4.231747E-012	1.820175E-011	1	0.000000E+000
1	40.05910741	1.820175E-011	4.231747E-012	0	0.000000E+000
1	40.05983243	4.231747E-012	1.820175E-011	1	0.000000E+000
1	40.05989883	1.820175E-011	4.231747E-012	0	0.000000E+000
1	40.06002052	4.231747E-012	1.820175E-011	1	0.000000E+000
1	40.06005903	1.820175E-011	4.231747E-012	0	0.000000E+000
1	40.06176634	4.231747E-012	1.820175E-011	1	0.000000E+000
1	40.06181813	1.820175E-011	4.231747E-012	0	0.000000E+000
1	40.06192820	4.231747E-012	1.820175E-011	1	0.000000E+000
1	40.06208082	1.820175E-011	4.231747E-012	0	0.000000E+000
1	40.06220813	4.231747E-012	1.820175E-011	1	0.000000E+000
1	40.06224794	1.820175E-011	4.231747E-012	0	0.000000E+000
1	40.06242873	4.231747E-012	1.820175E-011	1	0.000000E+000
1	40.06268236	1.820175E-011	4.231747E-012	0	0.000000E+000
1	40.06324011	4.231747E-012	1.820175E-011	1	0.000000E+000
1	40.06345804	1.820175E-011	4.231747E-012	0	0.000000E+000
1	40.06496419	4.231747E-012	1.820175E-011	1	0.000000E+000
1	40.06498689	1.820175E-011	4.231747E-012	0	0.000000E+000
1	40.06856059	4.231747E-012	1.820175E-011	1	0.000000E+000
1	40.06874344	1.820175E-011	4.231747E-012	0	0.000000E+000
1	40.06884687	4.231747E-012	1.820175E-011	1	0.000000E+000
1	40.06897020	1.820175E-011	4.231747E-012	0	0.000000E+000
1	40.07036835	4.231747E-012	1.820175E-011	1	0.000000E+000
1	40.07054323	1.820175E-011	4.231747E-012	0	0.000000E+000
1	40.07119646	4.231747E-012	1.820175E-011	1	0.000000E+000
1	40.07138644	1.820175E-011	4.231747E-012	0	0.000000E+000
1	40.07164071	4.231747E-012	1.820175E-011	1	0.000000E+000
1	40.07174509	1.820175E-011	4.231747E-012	0	0.000000E+000
1	40.07387751	4.231747E-012	1.820175E-011	1	0.000000E+000
1	40.07388318	1.820175E-011	4.231747E-012	0	0.000000E+000
1	40.07440215	4.231747E-012	1.820175E-011	1	0.000000E+000
1	40.07443602	1.820175E-011	4.231747E-012	0	0.000000E+000
1	40.07504657	4.231747E-012	1.820175E-011	1	0.000000E+000
1	40.07515022	1.820175E-011	4.231747E-012	0	0.000000E+000
1	40.07518182	4.231747E-012	1.820175E-011	1	0.000000E+000
1	40.07526151	1.820175E-011	4.231747E-012	0	0.000000E+000
1	40.07541999	4.231747E-012	1.820175E-011	1	0.000000E+000
1	40.07564914	1.820175E-011	4.231747E-012	0	0.000000E+000
1	40.07709986	4.231747E-012	1.820175E-011	1	0.000000E+000
1	40.07727174	1.820175E-011	4.231747E-012	0	0.000000E+000
1	40.07732823	4.231747E-012	1.820175E-011	1	0.000000E+000
1	40.07772678	1.820175E-011	4.231747E-012	0	0.000000E+000
1	40.07816825	4.231747E-012	1.820175E-011	1	0.000000E+000
1	40.07828240	1.820175E-011	4.231747E-012	0	0.000000E+000
1	40.07830865	4.231747E-012	1.820175E-011	1	0.000000E+000
1	40.07834129	1.820175E-011	4.231747E-012	0	0.000000E+000
1	40.07885222	4.231747E-012	1.820175E-011	1	0.000000E+000
1	40.07900501	1.820175E-011	4.231747E-012	0	0.000000E+000
1	40.07916872	4.231747E-012	1.820175E-011	1	0.000000E+000
1	40.07931278	1.820175E-011	4.231747E-012	0	0.000000E+000
1	40.08107669	4.231747E-012	1.820175E-011	1	0.000000E+000
1	40.08112063	1.820175E-011	4.231747E-012	0	0.000000E+000
1	40.08144985	4.231747E-012	1.820175E-011	1	0.000000E+000
1	40.08150281	1.820175E-011	4.231747E-012	0	0.000000E+000
1	40.08160907	4.231747E-012	1.820175E-011	1	0.000000E+000
1	40.08181568	1.820175E-011	4.231747E-012	0	0.000000E+000
1	40.08320890	4.231747E-012	1.820175E-011	1	0.000000E+000
1	40.08326960	1.820175E-011	4.231747E-012	0	0.000000E+000
1	40.08604840	4.231747E-012	1.820175E-011	1	0.000000E+000
1	40.08614062	1.820175E-011	4.231747E-012	0	0.000000E+000
1	40.08651777	4.231747E-012	1.820175E-011	1	0.000000E+000
1	40.08658312	1.820175E-011	4.231747E-012	0	0.000000E+000
1	40.08768138	4.231747E-012	1.820175E-011	1	0.000000E+000
1	40.08781787	1.820175E-011	4.231747E-012	0	0.000000E+000
1	40.08786776	4.231747E-012	1.820175E-011	1	0.000000E+000
1	40.08817829	1.820175E-011	4.231747E-012	0	0.000000E+000
1	40.08831456	4.231747E-012	1.820175E-011	1	0.000000E+000
1	40.08839065	1.820175E-011	4.231747E-012	0	0.000000E+000
1	40.08933482	4.231747E-012	1.820175E-011	1	0.000000E+000
1	40.08941796	1.820175E-011	4.231747E-012	0	0.000000E+000
1	40.09036951	4.231747E-012	1.820175E-011	1	0.000000E+000
1	40.09039702	1.820175E-011	4.231747E-012	0	0.000000E+000
1	40.09096530	4.231747E-012	1.820175E-011	1	0.000000E+000
1	40.09104398	1.820175E-011	4.231747E-012	0	0.000000E+000
1	40.09259380	4.231747E-012	1.820175E-011	1	0.000000E+000
1	40.09281038	1.820175E-011	4.231747E-012	0	0.000000E+000
1	40.09428529	4.231747E-012	1.820175E-011	1	0.000000E+000
1	40.09466426	1.820175E-011	4.231747E-012	0	0.000000E+000
1	40.09487866	4.231747E-012	1.820175E-011	1	0.000000E+000
1	40.09489072	1.820175E-011	4.231747E-012	0	0.000000E+000
1	40.09505693	4.231747E-012	1.820175E-011	1	0.000000E+000
1	40.09509208	1.820175E-011	4.231747E-012	0	0.000000E+000
1	40.09512643	4.231747E-012	1.820175E-011	1	0.000000E+000
1	40.09518234	1.820175E-011	4.231747E-012	0	0.000000E+000
1	40.09745706	4.231747E-012	1.820175E-011	1	0.000000E+000
1	40.09752218	1.820175E-011	4.231747E-012	0	0.000000E+000
1	40.09769834	4.231747E-012	1.820175E-011	1	0.000000E+000
1	40.09774506	1.820175E-011	4.231747E-012	0	0.000000E+000
1	40.09824520	4.231747E-012	1.820175E-011	1	0.000000E+000
1	40.09838610	1.820175E-011	4.231747E-012	0	0.000000E+000
1	40.09879346	4.231747E-012	1.820175E-011	1	0.000000E+000
1	40.09887037	1.820175E-011	4.231747E-012	0	0.000000E+000
1	40.09925731	4.231747E-012	1.820175E-011	1	0.000000E+000
1	40.09941382	1.820175E-011	4.231747E-012	0	0.000000E+000
1	40.09959874	4.231747E-012	1.820175E-011	1	0.000000E+000
1	40.09965630	1.820175E-011	4.231747E-012	0	0.000000E+000
1	40.10003518	4.231747E-012	1.820175E-011	1	0.000000E+000
1	40.10007453	1.820175E-011	4.231747E-012	0	0.000000E+000
1	40.10165045	4.231747E-012	1.820175E-011	1	0.000000E+000
1	40.10166826	1.820175E-011	4.231747E-012	0	0.000000E+000
1	40.10203636	4.231747E-012	1.820175E-011	1	0.000000E+000
1	40.10209471	1.820175E-011	4.231747E-012	0	0.000000E+000
1	40.10260678	4.231747E-012	1.820175E-011	1	0.000000E+000
1	40.10269631	1.820175E-011	4.231747E-012	0	0.000000E+000
1	40.10284195	4.231747E-012	1.820175E-011	1	0.000000E+000
1	40.10301049	1.820175E-011	4.231747E-012	0	0.000000E+000
1	40.10375763	4.231747E-012	1.820175E-011	1	0.000000E+000
1	40.10385699	1.820175E-011	4.231747E-012	0	0.000000E+000
1	40.10593784	4.231747E-012	1.820175E-011	1	0.000000E+000
1	40.10614790	1.820175E-011	4.231747E-012	0	0.000000E+000
1	40.10633462	4.231747E-012	1.820175E-011	1	0.000000E+000
1	40.10637124	1.820175E-011	4.231747E-012	0	0.000000E+000
1	40.10643494	4.231747E-012	1.820175E-011	1	0.000000E+000
1	40.10649719	1.820175E-011	4.231747E-012	0	0.000000E+000
1	40.10746443	4.231747E-012	1.820175E-011	1	0.000000E+000
1	40.10756746	1.820175E-011	4.231747E-012	0	0.000000E+000
1	40.10772627	4.231747E-012	1.820175E-011	1	0.000000E+000
1	40.10773436	1.820175E-011	4.231747E-012	0	0.000000E+000
1	40.10823598	4.231747E-012	1.820175E-011	1	0.000000E+000
1	40.10827460	1.820175E-011	4.231747E-012	0	0.000000E+000
1	40.10852396	4.231747E-012	1.820175E-011	1	0.000000E+000
1	40.10861489	1.820175E-011	4.231747E-012	0	0.000000E+000
1	40.10904637	4.231747E-012	1.820175E-011	1	0.000000E+000
1	40.10923270	1.820175E-011	4.231747E-012	0	0.000000E+000
1	40.11015318	4.231747E-012	1.820175E-011	1	0.000000E+000
1	40.11020293	1.820175E-011	4.231747E-012	0	0.000000E+000
1	40.11056515	4.231747E-012	1.820175E-011	1	0.000000E+000
1	40.11060040	1.820175E-011	4.231747E-012	0	0.000000E+000
1	40.11082730	4.231747E-012	1.820175E-011	1	0.000000E+000
1	40.11093926	1.820175E-011	4.231747E-012	0	0.000000E+000
1	40.11171146	4.231747E-012	1.820175E-011	1	0.000000E+000
1	40.11178282	1.820175E-011	4.231747E-012	0	0.000000E+000
1	40.11285320	4.231747E-012	1.820175E-011	1	0.000000E+000
1	40.11292730	1.820175E-011	4.231747E-012	0	0.000000E+000
1	40.11394535	4.231747E-012	1.820175E-011	1	0.000000E+000
1	40.11397542	1.820175E-011	4.231747E-012	0	0.000000E+000
1	40.11466138	4.231747E-012	1.820175E-011	1	0.000000E+000
1	40.11477518	1.820175E-011	4.231747E-012	0	0.000000E+000
1	40.11766384	4.231747E-012	1.820175E-011	1	0.000000E+000
1	40.11767587	1.820175E-011	4.231747E-012	0	0.000000E+000
1	40.11929162	4.231747E-012	1.820175E-011	1	0.000000E+000
1	40.11944586	1.820175E-011	4.231747E-012	0	0.000000E+000
1	40.12027191	4.231747E-012	1.820175E-011	1	0.000000E+000
1	40.12030380	1.820175E-011	4.231747E-012	0	0.000000E+000
1	40.12140275	4.231747E-012	1.820175E-011	1	0.000000E+000
1	40.12144227	1.820175E-011	4.231747E-012	0	0.000000E+000
1	40.12359860	4.231747E-012	1.820175E-011	1	0.000000E+000
1	40.12364027	1.820175E-011	4.231747E-012	0	0.000000E+000
1	40.12464250	4.231747E-012	1.820175E-011	1	0.000000E+000
1	40.12468041	1.820175E-011	4.231747E-012	0	0.000000E+000
1	40.12545736	4.231747E-012	1.820175E-011	1	0.000000E+000
1	40.12550161	1.820175E-011	4.231747E-012	0	0.000000E+000
1	40.12604885	4.231747E-012	1.820175E-011	1	0.000000E+000
1	40.12631122	1.820175E-011	4.231747E-012	0	0.000000E+000
1	40.12639508	4.231747E-012	1.820175E-011	1	0.000000E+000
1	40.12645586	1.820175E-011	4.231747E-012	0	0.000000E+000
1	40.12960072	4.231747E-012	1.820175E-011	1	0.000000E+000
1	40.12964096	1.820175E-011	4.231747E-012	0	0.000000E+000
1	40.13047111	4.231747E-012	1.820175E-011	1	0.000000E+000
1	40.13053100	1.820175E-011	4.231747E-012	0	0.000000E+000
1	40.13242225	4.231747E-012	1.820175E-011	1	0.000000E+000
1	40.13274541	1.820175E-011	4.231747E-012	0	0.000000E+000
1	40.13302611	4.231747E-012	1.820175E-011	1	0.000000E+000
1	40.13308471	1.820175E-011	4.231747E-012	0	0.000000E+000
1	40.13308808	4.231747E-012	1.820175E-011	1	0.000000E+000
1	40.13321588	1.820175E-011	4.231747E-012	0	0.000000E+000
1	40.13397160	4.231747E-012	1.820175E-011	1	0.000000E+000
1	40.13423040	1.820175E-011	4.231747E-012	0	0.000000E+000
1	40.13490939	4.231747E-012	1.820175E-011	1	0.000000E+000
1	40.13495465	1.820175E-011	4.231747E-012	0	0.000000E+000
1	40.13554818	4.231747E-012	1.820175E-011	1	0.000000E+000
1	40.13585235	1.820175E-011	4.231747E-012	0	0.000000E+000
1	40.13622611	4.231747E-012	1.820175E-011	1	0.000000E+000
1	40.13626272	1.820175E-011	4.231747E-012	0	0.000000E+000
1	40.13638316	4.231747E-012	1.820175E-011	1	0.000000E+000
1	40.13651388	1.820175E-011	4.231747E-012	0	0.000000E+000
1	40.13675483	4.231747E-012	1.820175E-011	1	0.000000E+000
1	40.13675784	1.820175E-011	4.231747E-012	0	0.000000E+000
1	40.13694525	4.231747E-012	1.820175E-011	1	0.000000E+000
1	40.13710085	1.820175E-011	4.231747E-012	0	0.000000E+000
1	40.13724370	4.231747E-012	1.820175E-011	1	0.000000E+000
1	40.13732101	1.820175E-011	4.231747E-012	0	0.000000E+000
1	40.13841852	4.231747E-012	1.820175E-011	1	0.000000E+000
1	40.13860936	1.820175E-011	4.231747E-012	0	0.000000E+000
1	40.14034816	4.231747E-012	1.820175E-011	1	0.000000E+000
1	40.14037701	1.820175E-011	4.231747E-012	0	0.000000E+000
1	40.14145178	4.231747E-012	1.820175E-011	1	0.000000E+000
1	40.14151728	1.820175E-011	4.231747E-012	0	0.000000E+000
1	40.14204887	4.231747E-012	1.820175E-011	1	0.000000E+000
1	40.14209878	1.820175E-011	4.231747E-012	0	0.000000E+000
1	40.14223839	4.231747E-012	1.820175E-011	1	0.000000E+000
1	40.14229001	1.820175E-011	4.231747E-012	0	0.000000E+000
1	40.14283763	4.231747E-012	1.820175E-011	1	0.000000E+000
1	40.14303818	1.820175E-011	4.231747E-012	0	0.000000E+000
1	40.14499280	4.231747E-012	1.820175E-011	1	0.000000E+000
1	40.14505047	1.820175E-011	4.231747E-012	0	0.000000E+000
1	40.14598735	4.231747E-012	1.820175E-011	1	0.000000E+000
1	40.14626764	1.820175E-011	4.231747E-012	0	0.000000E+000
1	40.14679766	4.231747E-012	1.820175E-011	1	0.000000E+000
1	40.14695683	1.820175E-011	4.231747E-012	0	0.000000E+000
1	40.14763959	4.231747E-012	1.820175E-011	1	0.000000E+000
1	40.14767275	1.820175E-011	4.231747E-012	0	0.000000E+000
1	40.14826599	4.231747E-012	1.820175E-011	1	0.000000E+000
1	40.14841156	1.820175E-011	4.231747E-012	0	0.000000E+000
1	40.14927979	4.231747E-012	1.820175E-011	1	0.000000E+000
1	40.14950392	1.820175E-011	4.231747E-012	0	0.000000E+000
1	40.15058958	4.231747E-012	1.820175E-011	1	0.000000E+000
1	40.15068192	1.820175E-011	4.231747E-012	0	0.000000E+000
1	40.15133973	4.231747E-012	1.820175E-011	1	0.000000E+000
1	40.15136740	1.820175E-011	4.231747E-012	0	0.000000E+000
1	40.15595103	4.231747E-012	1.820175E-011	1	0.000000E+000
1	40.15600819	1.820175E-011	4.231747E-012	0	0.000000E+000
1	40.15619093	4.231747E-012	1.820175E-011	1	0.000000E+000
1	40.15647446	1.820175E-011	4.231747E-012	0	0.000000E+000
1	40.15740658	4.231747E-012	1.820175E-011	1	0.000000E+000
1	40.15747019	1.820175E-011	4.231747E-012	0	0.000000E+000
1	40.15752482	4.231747E-012	1.820175E-011	1	0.000000E+000
1	40.15761333	1.820175E-011	4.231747E-012	0	0.000000E+000
1	40.15825296	4.231747E-012	1.820175E-011	1	0.000000E+000
1	40.15831966	1.820175E-011	4.231747E-012	0	0.000000E+000
1	40.15869296	4.231747E-012	1.820175E-011	1	0.000000E+000
1	40.15888755	1.820175E-011	4.231747E-012	0	0.000000E+000
1	40.15918936	4.231747E-012	1.820175E-011	1	0.000000E+000
1	40.15931511	1.820175E-011	4.231747E-012	0	0.000000E+000
1	40.15973662	4.231747E-012	1.820175E-011	1	0.000000E+000
1	40.15995994	1.820175E-011	4.231747E-012	0	0.000000E+000
1	40.16013203	4.231747E-012	1.820175E-011	1	0.000000E+000
1	40.16023263	1.820175E-011	4.231747E-012	0	0.000000E+000
1	40.16039012	4.231747E-012	1.820175E-011	1	0.000000E+000
1	40.16047410	1.820175E-011	4.231747E-012	0	0.000000E+000
1	40.16199488	4.231747E-012	1.820175E-011	1	0.000000E+000
1	40.16213102	1.820175E-011	4.231747E-012	0	0.000000E+000
1	40.16363464	4.231747E-012	1.820175E-011	1	0.000000E+000
1	40.16373941	1.820175E-011	4.231747E-012	0	0.000000E+000
1	40.16481414	4.231747E-012	1.820175E-011	1	0.000000E+000
1	40.16495423	1.820175E-011	4.231747E-012	0	0.000000E+000
1	40.16583429	4.231747E-012	1.820175E-011	1	0.000000E+000
1	40.16606445	1.820175E-011	4.231747E-012	0	0.000000E+000
1	40.16711196	4.231747E-012	1.820175E-011	1	0.000000E+000
1	40.16716540	1.820175E-011	4.231747E-012	0	0.000000E+000
1	40.16731617	4.231747E-012	1.820175E-011	1	0.000000E+000
1	40.16751123	1.820175E-011	4.231747E-012	0	0.000000E+000
1	40.16912439	4.231747E-012	1.820175E-011	1	0.000000E+000
1	40.16933482	1.820175E-011	4.231747E-012	0	0.000000E+000
1	40.17102147	4.231747E-012	1.820175E-011	1	0.000000E+000
1	40.17149230	1.820175E-011	4.231747E-012	0	0.000000E+000
1	40.17168554	4.231747E-012	1.820175E-011	1	0.000000E+000
1	40.17194159	1.820175E-011	4.231747E-012	0	0.000000E+000
1	40.17426831	4.231747E-012	1.820175E-011	1	0.000000E+000
1	40.17429926	1.820175E-011	4.231747E-012	0	0.000000E+000
1	40.17475607	4.231747E-012	1.820175E-011	1	0.000000E+000
1	40.17503092	1.820175E-011	4.231747E-012	0	0.000000E+000
1	40.17508253	4.231747E-012	1.820175E-011	1	0.000000E+000
1	40.17518904	1.820175E-011	4.231747E-012	0	0.000000E+000
1	40.17643822	4.231747E-012	1.820175E-011	1	0.000000E+000
1	40.17660105	1.820175E-011	4.231747E-012	0	0.000000E+000
1	40.17681124	4.231747E-012	1.820175E-011	1	0.000000E+000
1	40.17696856	1.820175E-011	4.231747E-012	0	0.000000E+000
1	40.17710794	4.231747E-012	1.820175E-011	1	0.000000E+000
1	40.17719591	1.820175E-011	4.231747E-012	0	0.000000E+000
1	40.17727959	4.231747E-012	1.820175E-011	1	0.000000E+000
1	40.17737896	1.820175E-011	4.231747E-012	0	0.000000E+000
1	40.17752408	4.231747E-012	1.820175E-011	1	0.000000E+000
1	40.17755351	1.820175E-011	4.231747E-012	0	0.000000E+000
1	40.17760249	4.231747E-012	1.820175E-011	1	0.000000E+000
1	40.17769605	1.820175E-011	4.231747E-012	0	0.000000E+000
1	40.17779217	4.231747E-012	1.820175E-011	1	0.000000E+000
1	40.17788574	1.820175E-011	4.231747E-012	0	0.000000E+000
1	40.17937497	4.231747E-012	1.820175E-011	1	0.000000E+000
1	40.17951391	1.820175E-011	4.231747E-012	0	0.000000E+000
1	40.17961304	4.231747E-012	1.820175E-011	1	0.000000E+000
1	40.17987496	1.820175E-011	4.231747E-012	0	0.000000E+000
1	40.18407038	4.231747E-012	1.820175E-011	1	0.000000E+000
1	40.18429665	1.820175E-011	4.231747E-012	0	0.000000E+000
1	40.18689681	4.231747E-012	1.820175E-011	1	0.000000E+000
1	40.18712219	1.820175E-011	4.231747E-012	0	0.000000E+000
1	40.18740649	4.231747E-012	1.820175E-011	1	0.000000E+000
1	40.18768465	1.820175E-011	4.231747E-012	0	0.000000E+000
1	40.18829318	4.231747E-012	1.820175E-011	1	0.000000E+000
1	40.18863801	1.820175E-011	4.231747E-012	0	0.000000E+000
1	40.18898465	4.231747E-012	1.820175E-011	1	0.000000E+000
1	40.18902101	1.820175E-011	4.231747E-012	0	0.000000E+000
1	40.19194471	4.231747E-012	1.820175E-011	1	0.000000E+000
1	40.19199535	1.820175E-011	4.231747E-012	0	0.000000E+000
1	40.19292712	4.231747E-012	1.820175E-011	1	0.000000E+000
1	40.19306074	1.820175E-011	4.231747E-012	0	0.000000E+000
1	40.19646054	4.231747E-012	1.820175E-011	1	0.000000E+000
1	40.19670064	1.820175E-011	4.231747E-012	0	0.000000E+000
1	40.19692179	4.231747E-012	1.820175E-011	1	0.000000E+000
1	40.19731066	1.820175E-011	4.231747E-012	0	0.000000E+000
1	40.19769552	4.231747E-012	1.820175E-011	1	0.000000E+000
1	40.19785172	1.820175E-011	4.231747E-012	0	0.000000E+000
1	40.19788958	4.231747E-012	1.820175E-011	1	0.000000E+000
1	40.19797729	1.820175E-011	4.231747E-012	0	0.000000E+000
1	40.19911480	4.231747E-012	1.820175E-011	1	0.000000E+000
1	40.19913991	1.820175E-011	4.231747E-012	0	0.000000E+000
1	40.19991303	4.231747E-012	1.820175E-011	1	0.000000E+000
1	40.20010239	1.820175E-011	4.231747E-012	0	0.000000E+000
1	40.20084720	4.231747E-012	1.820175E-011	1	0.000000E+000
1	40.20091283	1.820175E-011	4.231747E-012	0	0.000000E+000
1	40.20157942	4.231747E-012	1.820175E-011	1	0.000000E+000
1	40.20177683	1.820175E-011	4.231747E-012	0	0.000000E+000
1	40.20229598	4.231747E-012	1.820175E-011	1	0.000000E+000
1	40.20232771	1.820175E-011	4.231747E-012	0	0.000000E+000
1	40.20255311	4.231747E-012	1.820175E-011	1	0.000000E+000
1	40.20263067	1.820175E-011	4.231747E-012	0	0.000000E+000
1	40.20448238	4.231747E-012	1.820175E-011	1	0.000000E+000
1	40.20473435	1.820175E-011	4.231747E-012	0	0.000000E+000
1	40.20520542	4.231747E-012	1.820175E-011	1	0.000000E+000
1	40.20531717	1.820175E-011	4.231747E-012	0	0.000000E+000
1	40.20571581	4.231747E-012	1.820175E-011	1	0.000000E+000
1	40.20574539	1.820175E-011	4.231747E-012	0	0.000000E+000
1	40.20607134	4.231747E-012	1.820175E-011	1	0.000000E+000
1	40.20633163	1.820175E-011	4.231747E-012	0	0.000000E+000
1	40.20721386	4.231747E-012	1.820175E-011	1	0.000000E+000
1	40.20746484	1.820175E-011	4.231747E-012	0	0.000000E+000
1	40.20787080	4.231747E-012	1.820175E-011	1	0.000000E+000
1	40.20845745	1.820175E-011	4.231747E-012	0	0.000000E+000
1	40.20887450	4.231747E-012	1.820175E-011	1	0.000000E+000
1	40.20891027	1.820175E-011	4.231747E-012	0	0.000000E+000
1	40.20923155	4.231747E-012	1.820175E-011	1	0.000000E+000
1	40.20928839	1.820175E-011	4.231747E-012	0	0.000000E+000
1	40.21071719	4.231747E-012	1.820175E-011	1	0.000000E+000
1	40.21074385	1.820175E-011	4.231747E-012	0	0.000000E+000
1	40.21148188	4.231747E-012	1.820175E-011	1	0.000000E+000
1	40.21153951	1.820175E-011	4.231747E-012	0	0.000000E+000
1	40.21189340	4.231747E-012	1.820175E-011	1	0.000000E+000
1	40.21209972	1.820175E-011	4.231747E-012	0	0.000000E+000
1	40.21264473	4.231747E-012	1.820175E-011	1	0.000000E+000
1	40.21281268	1.820175E-011	4.231747E-012	0	0.000000E+000
1	40.21335803	4.231747E-012	1.820175E-011	1	0.000000E+000
1	40.21344964	1.820175E-011	4.231747E-012	0	0.000000E+000
1	40.21397774	4.231747E-012	1.820175E-011	1	0.000000E+000
1	40.21414388	1.820175E-011	4.231747E-012	0	0.000000E+000
1	40.21522535	4.231747E-012	1.820175E-011	1	0.000000E+000
1	40.21532901	1.820175E-011	4.231747E-012	0	0.000000E+000
1	40.21613366	4.231747E-012	1.820175E-011	1	0.000000E+000
1	40.21619602	1.820175E-011	4.231747E-012	0	0.000000E+000
1	40.21664942	4.231747E-012	1.820175E-011	1	0.000000E+000
1	40.21668490	1.820175E-011	4.231747E-012	0	0.000000E+000
1	43.63705958	4.381698E-012	1.835170E-011	1	0.000000E+000
1	43.63721694	1.835170E-011	4.381698E-012	0	0.000000E+000
1	43.63746242	4.381698E-012	1.835170E-011	1	0.000000E+000
1	43.63750533	1.835170E-011	4.381698E-012	0	0.000000E+000
1	43.63942630	4.381698E-012	1.835170E-011	1	0.000000E+000
1	43.63948066	1.835170E-011	4.381698E-012	0	0.000000E+000
1	43.64007192	4.381698E-012	1.835170E-011	1	0.000000E+000
1	43.64026222	1.835170E-011	4.381698E-012	0	0.000000E+000
1	43.64144605	4.381698E-012	1.835170E-011	1	0.000000E+000
1	43.64153885	1.835170E-011	4.381698E-012	0	0.000000E+000
1	43.64246592	4.381698E-012	1.835170E-011	1	0.000000E+000
1	43.64271721	1.835170E-011	4.381698E-012	0	0.000000E+000
1	43.64354820	4.381698E-012	1.835170E-011	1	0.000000E+000
1	43.64364493	1.835170E-011	4.381698E-012	0	0.000000E+000
1	43.64374571	4.381698E-012	1.835170E-011	1	0.000000E+000
1	43.64436552	1.835170E-011	4.381698E-012	0	0.000000E+000
1	43.64526619	4.381698E-012	1.835170E-011	1	0.000000E+000
1	43.64532031	1.835170E-011	4.381698E-012	0	0.000000E+000
1	43.64605473	4.381698E-012	1.835170E-011	1	0.000000E+000
1	43.64615407	1.835170E-011	4.381698E-012	0	0.000000E+000
1	43.64789237	4.381698E-012	1.835170E-011	1	0.000000E+000
1	43.64794286	1.835170E-011	4.381698E-012	0	0.000000E+000
1	43.64903510	4.381698E-012	1.835170E-011	1	0.000000E+000
1	43.64911770	1.835170E-011	4.381698E-012	0	0.000000E+000
1	43.65173728	4.381698E-012	1.835170E-011	1	0.000000E+000
1	43.65180756	1.835170E-011	4.381698E-012	0	0.000000E+000
1	43.65239590	4.381698E-012	1.835170E-011	1	0.000000E+000
1	43.65252677	1.835170E-011	4.381698E-012	0	0.000000E+000
1	43.65263232	4.381698E-012	1.835170E-011	1	0.000000E+000
1	43.65280020	1.835170E-011	4.381698E-012	0	0.000000E+000
1	43.65404572	4.381698E-012	1.835170E-011	1	0.000000E+000
1	43.65409037	1.835170E-011	4.381698E-012	0	0.000000E+000
1	43.65413499	4.381698E-012	1.835170E-011	1	0.000000E+000
1	43.65437800	1.835170E-011	4.381698E-012	0	0.000000E+000
1	43.65584815	4.381698E-012	1.835170E-011	1	0.000000E+000
1	43.65592535	1.835170E-011	4.381698E-012	0	0.000000E+000
1	43.65600591	4.381698E-012	1.835170E-011	1	0.000000E+000
1	43.65626194	1.835170E-011	4.381698E-012	0	0.000000E+000
1	43.65682242	4.381698E-012	1.835170E-011	1	0.000000E+000
1	43.65688065	1.835170E-011	4.381698E-012	0	0.000000E+000
1	43.65699090	4.381698E-012	1.835170E-011	1	0.000000E+000
1	43.65707793	1.835170E-011	4.381698E-012	0	0.000000E+000
1	43.65749687	4.381698E-012	1.835170E-011	1	0.000000E+000
1	43.65758549	1.835170E-011	4.381698E-012	0	0.000000E+000
1	43.65848127	4.381698E-012	1.835170E-011	1	0.000000E+000
1	43.65865265	1.835170E-011	4.381698E-012	0	0.000000E+000
1	43.66040968	4.381698E-012	1.835170E-011	1	0.000000E+000
1	43.66046721	1.835170E-011	4.381698E-012	0	0.000000E+000
1	43.66072049	4.381698E-012	1.835170E-011	1	0.000000E+000
1	43.66090557	1.835170E-011	4.381698E-012	0	0.000000E+000
1	43.66169361	4.381698E-012	1.835170E-011	1	0.000000E+000
1	43.66186899	1.835170E-011	4.381698E-012	0	0.000000E+000
1	43.66288248	4.381698E-012	1.835170E-011	1	0.000000E+000
1	43.66305701	1.835170E-011	4.381698E-012	0	0.000000E+000
1	43.66390894	4.381698E-012	1.835170E-011	1	0.000000E+000
1	43.66396195	1.835170E-011	4.381698E-012	0	0.000000E+000
1	43.66548068	4.381698E-012	1.835170E-011	1	0.000000E+000
1	43.66565580	1.835170E-011	4.381698E-012	0	0.000000E+000
1	43.66656626	4.381698E-012	1.835170E-011	1	0.000000E+000
1	43.66712501	1.835170E-011	4.381698E-012	0	0.000000E+000
1	43.66836608	4.381698E-012	1.835170E-011	1	0.000000E+000
1	43.66839797	1.835170E-011	4.381698E-012	0	0.000000E+000
1	43.66940787	4.381698E-012	1.835170E-011	1	0.000000E+000
1	43.66946847	1.835170E-011	4.381698E-012	0	0.000000E+000
1	43.67055600	4.381698E-012	1.835170E-011	1	0.000000E+000
1	43.67060983	1.835170E-011	4.381698E-012	0	0.000000E+000
1	43.67141141	4.381698E-012	1.835170E-011	1	0.000000E+000
1	43.67147544	1.835170E-011	4.381698E-012	0	0.000000E+000
1	43.67327930	4.381698E-012	1.835170E-011	1	0.000000E+000
1	43.67336358	1.835170E-011	4.381698E-012	0	0.000000E+000
1	43.67717833	4.381698E-012	1.835170E-011	1	0.000000E+000
1	43.67721703	1.835170E-011	4.381698E-012	0	0.000000E+000
1	43.67749900	4.381698E-012	1.835170E-011	1	0.000000E+000
1	43.67770655	1.835170E-011	4.381698E-012	0	0.000000E+000
1	43.68177010	4.381698E-012	1.835170E-011	1	0.000000E+000
1	43.68203887	1.835170E-011	4.381698E-012	0	0.000000E+000
1	43.68242742	4.381698E-012	1.835170E-011	1	0.000000E+000
1	43.68259787	1.835170E-011	4.381698E-012	0	0.000000E+000
1	43.68413883	4.381698E-012	1.835170E-011	1	0.000000E+000
1	43.68419758	1.835170E-011	4.381698E-012	0	0.000000E+000
1	43.68424324	4.381698E-012	1.835170E-011	1	0.000000E+000
1	43.68428538	1.835170E-011	4.381698E-012	0	0.000000E+000
1	43.68476889	4.381698E-012	1.835170E-011	1	0.000000E+000
1	43.68497788	1.835170E-011	4.381698E-012	0	0.000000E+000
1	43.68596586	4.381698E-012	1.835170E-011	1	0.000000E+000
1	43.68606740	1.835170E-011	4.381698E-012	0	0.000000E+000
1	43.68718255	4.381698E-012	1.835170E-011	1	0.000000E+000
1	43.68737468	1.835170E-011	4.381698E-012	0	0.000000E+000
1	43.68869663	4.381698E-012	1.835170E-011	1	0.000000E+000
1	43.68882322	1.835170E-011	4.381698E-012	0	0.000000E+000
1	43.69195977	4.381698E-012	1.835170E-011	1	0.000000E+000
1	43.69201624	1.835170E-011	4.381698E-012	0	0.000000E+000
1	43.69444148	4.381698E-012	1.835170E-011	1	0.000000E+000
1	43.69452403	1.835170E-011	4.381698E-012	0	0.000000E+000
1	43.69585129	4.381698E-012	1.835170E-011	1	0.000000E+000
1	43.69608013	1.835170E-011	4.381698E-012	0	0.000000E+000
1	43.69664295	4.381698E-012	1.835170E-011	1	0.000000E+000
1	43.69667554	1.835170E-011	4.381698E-012	0	0.000000E+000
1	43.69816203	4.381698E-012	1.835170E-011	1	0.000000E+000
1	43.69820156	1.835170E-011	4.381698E-012	0	0.000000E+000
1	43.69829080	4.381698E-012	1.835170E-011	1	0.000000E+000
1	43.69835595	1.835170E-011	4.381698E-012	0	0.000000E+000
1	43.69888009	4.381698E-012	1.835170E-011	1	0.000000E+000
1	43.69898015	1.835170E-011	4.381698E-012	0	0.000000E+000
1	43.70168990	4.381698E-012	1.835170E-011	1	0.000000E+000
1	43.70181175	1.835170E-011	4.381698E-012	0	0.000000E+000
1	43.70206306	4.381698E-012	1.835170E-011	1	0.000000E+000
1	43.70218061	1.835170E-011	4.381698E-012	0	0.000000E+000
1	43.70255835	4.381698E-012	1.835170E-011	1	0.000000E+000
1	43.70307428	1.835170E-011	4.381698E-012	0	0.000000E+000
1	43.70325896	4.381698E-012	1.835170E-011	1	0.000000E+000
1	43.70334551	1.835170E-011	4.381698E-012	0	0.000000E+000
1	43.70380834	4.381698E-012	1.835170E-011	1	0.000000E+000
1	43.70403094	1.835170E-011	4.381698E-012	0	0.000000E+000
1	43.70507299	4.381698E-012	1.835170E-011	1	0.000000E+000
1	43.70511657	1.835170E-011	4.381698E-012	0	0.000000E+000
1	43.70516385	4.381698E-012	1.835170E-011	1	0.000000E+000
1	43.70550775	1.835170E-011	4.381698E-012	0	0.000000E+000
1	43.70635857	4.381698E-012	1.835170E-011	1	0.000000E+000
1	43.70641189	1.835170E-011	4.381698E-012	0	0.000000E+000
1	43.70727173	4.381698E-012	1.835170E-011	1	0.000000E+000
1	43.70731180	1.835170E-011	4.381698E-012	0	0.000000E+000
1	43.70852522	4.381698E-012	1.835170E-011	1	0.000000E+000
1	43.70885723	1.835170E-011	4.381698E-012	0	0.000000E+000
1	43.70931986	4.381698E-012	1.835170E-011	1	0.000000E+000
1	43.70947358	1.835170E-011	4.381698E-012	0	0.000000E+000
1	43.71019656	4.381698E-012	1.835170E-011	1	0.000000E+000
1	43.71029695	1.835170E-011	4.381698E-012	0	0.000000E+000
1	43.71032996	4.381698E-012	1.835170E-011	1	0.000000E+000
1	43.71055973	1.835170E-011	4.381698E-012	0	0.000000E+000
1	43.71177385	4.381698E-012	1.835170E-011	1	0.000000E+000
1	43.71187394	1.835170E-011	4.381698E-012	0	0.000000E+000
1	43.71191914	4.381698E-012	1.835170E-011	1	0.000000E+000
1	43.71202363	1.835170E-011	4.381698E-012	0	0.000000E+000
1	43.71583876	4.381698E-012	1.835170E-011	1	0.000000E+000
1	43.71617752	1.835170E-011	4.381698E-012	0	0.000000E+000
1	43.71623805	4.381698E-012	1.835170E-011	1	0.000000E+000
1	43.71631959	1.835170E-011	4.381698E-012	0	0.000000E+000
1	43.71711090	4.381698E-012	1.835170E-011	1	0.000000E+000
1	43.71757490	1.835170E-011	4.381698E-012	0	0.000000E+000
1	43.71904983	4.381698E-012	1.835170E-011	1	0.000000E+000
1	43.71912757	1.835170E-011	4.381698E-012	0	0.000000E+000
1	43.71920369	4.381698E-012	1.835170E-011	1	0.000000E+000
1	43.71923929	1.835170E-011	4.381698E-012	0	0.000000E+000
1	43.72008768	4.381698E-012	1.835170E-011	1	0.000000E+000
1	43.72013289	1.835170E-011	4.381698E-012	0	0.000000E+000
1	43.72135495	4.381698E-012	1.835170E-011	1	0.000000E+000
1	43.72141589	1.835170E-011	4.381698E-012	0	0.000000E+000
1	43.72147238	4.381698E-012	1.835170E-011	1	0.000000E+000
1	43.72153250	1.835170E-011	4.381698E-012	0	0.000000E+000
1	43.72249945	4.381698E-012	1.835170E-011	1	0.000000E+000
1	43.72256271	1.835170E-011	4.381698E-012	0	0.000000E+000
1	43.72353176	4.381698E-012	1.835170E-011	1	0.000000E+000
1	43.72376646	1.835170E-011	4.381698E-012	0	0.000000E+000
1	43.72383784	4.381698E-012	1.835170E-011	1	0.000000E+000
1	43.72396757	1.835170E-011	4.381698E-012	0	0.000000E+000
1	43.72451293	4.381698E-012	1.835170E-011	1	0.000000E+000
1	43.72455715	1.835170E-011	4.381698E-012	0	0.000000E+000
1	43.72464921	4.381698E-012	1.835170E-011	1	0.000000E+000
1	43.72473101	1.835170E-011	4.381698E-012	0	0.000000E+000
1	43.72529259	4.381698E-012	1.835170E-011	1	0.000000E+000
1	43.72533162	1.835170E-011	4.381698E-012	0	0.000000E+000
1	43.72547451	4.381698E-012	1.835170E-011	1	0.000000E+000
1	43.72559083	1.835170E-011	4.381698E-012	0	0.000000E+000
1	43.72580797	4.381698E-012	1.835170E-011	1	0.000000E+000
1	43.72586214	1.835170E-011	4.381698E-012	0	0.000000E+000
1	43.72726323	4.381698E-012	1.835170E-011	1	0.000000E+000
1	43.72736509	1.835170E-011	4.381698E-012	0	0.000000E+000
1	43.72838460	4.381698E-012	1.835170E-011	1	0.000000E+000
1	43.72841744	1.835170E-011	4.381698E-012	0	0.000000E+000
1	43.72958716	4.381698E-012	1.835170E-011	1	0.000000E+000
1	43.72961448	1.835170E-011	4.381698E-012	0	0.000000E+000
1	43.72971866	4.381698E-012	1.835170E-011	1	0.000000E+000
1	43.73003189	1.835170E-011	4.381698E-012	0	0.000000E+000
1	43.73050866	4.381698E-012	1.835170E-011	1	0.000000E+000
1	43.73065078	1.835170E-011	4.381698E-012	0	0.000000E+000
1	43.73078904	4.381698E-012	1.835170E-011	1	0.000000E+000
1	43.73088335	1.835170E-011	4.381698E-012	0	0.000000E+000
1	43.73412442	4.381698E-012	1.835170E-011	1	0.000000E+000
1	43.73433989	1.835170E-011	4.381698E-012	0	0.000000E+000
1	43.73627838	4.381698E-012	1.835170E-011	1	0.000000E+000
1	43.73634063	1.835170E-011	4.381698E-012	0	0.000000E+000
1	43.73730194	4.381698E-012	1.835170E-011	1	0.000000E+000
1	43.73737038	1.835170E-011	4.381698E-012	0	0.000000E+000
1	43.73944584	4.381698E-012	1.835170E-011	1	0.000000E+000
1	43.73949985	1.835170E-011	4.381698E-012	0	0.000000E+000
1	43.73954143	4.381698E-012	1.835170E-011	1	0.000000E+000
1	43.73958333	1.835170E-011	4.381698E-012	0	0.000000E+000
1	43.74103871	4.381698E-012	1.835170E-011	1	0.000000E+000
1	43.74115138	1.835170E-011	4.381698E-012	0	0.000000E+000
1	43.74163246	4.381698E-012	1.835170E-011	1	0.000000E+000
1	43.74169740	1.835170E-011	4.381698E-012	0	0.000000E+000
1	43.74222136	4.381698E-012	1.835170E-011	1	0.000000E+000
1	43.74233624	1.835170E-011	4.381698E-012	0	0.000000E+000
1	43.74511256	4.381698E-012	1.835170E-011	1	0.000000E+000
1	43.74519135	1.835170E-011	4.381698E-012	0	0.000000E+000
1	43.74652400	4.381698E-012	1.835170E-011	1	0.000000E+000
1	43.74658969	1.835170E-011	4.381698E-012	0	0.000000E+000
1	43.74693575	4.381698E-012	1.835170E-011	1	0.000000E+000
1	43.74717532	1.835170E-011	4.381698E-012	0	0.000000E+000
1	43.74753438	4.381698E-012	1.835170E-011	1	0.000000E+000
1	43.74761813	1.835170E-011	4.381698E-012	0	0.000000E+000
1	43.74840872	4.381698E-012	1.835170E-011	1	0.000000E+000
1	43.74844780	1.835170E-011	4.381698E-012	0	0.000000E+000
1	43.74921012	4.381698E-012	1.835170E-011	1	0.000000E+000
1	43.74927528	1.835170E-011	4.381698E-012	0	0.000000E+000
1	43.74941663	4.381698E-012	1.835170E-011	1	0.000000E+000
1	43.74950981	1.835170E-011	4.381698E-012	0	0.000000E+000
1	43.75083472	4.381698E-012	1.835170E-011	1	0.000000E+000
1	43.75093381	1.835170E-011	4.381698E-012	0	0.000000E+000
1	43.75101813	4.381698E-012	1.835170E-011	1	0.000000E+000
1	43.75109645	1.835170E-011	4.381698E-012	0	0.000000E+000
1	43.75207994	4.381698E-012	1.835170E-011	1	0.000000E+000
1	43.75214710	1.835170E-011	4.381698E-012	0	0.000000E+000
1	43.75406898	4.381698E-012	1.835170E-011	1	0.000000E+000
1	43.75414443	1.835170E-011	4.381698E-012	0	0.000000E+000
1	43.75825746	4.381698E-012	1.835170E-011	1	0.000000E+000
1	43.75831183	1.835170E-011	4.381698E-012	0	0.000000E+000
1	43.75889272	4.381698E-012	1.835170E-011	1	0.000000E+000
1	43.75896613	1.835170E-011	4.381698E-012	0	0.000000E+000
1	43.75932433	4.381698E-012	1.835170E-011	1	0.000000E+000
1	43.75934103	1.835170E-011	4.381698E-012	0	0.000000E+000
1	43.75949931	4.381698E-012	1.835170E-011	1	0.000000E+000
1	43.75956557	1.835170E-011	4.381698E-012	0	0.000000E+000
1	43.76033597	4.381698E-012	1.835170E-011	1	0.000000E+000
1	43.76051260	1.835170E-011	4.381698E-012	0	0.000000E+000
1	43.76056187	4.381698E-012	1.835170E-011	1	0.000000E+000
1	43.76056547	1.835170E-011	4.381698E-012	0	0.000000E+000
1	43.76269199	4.381698E-012	1.835170E-011	1	0.000000E+000
1	43.76273190	1.835170E-011	4.381698E-012	0	0.000000E+000
1	43.76383284	4.381698E-012	1.835170E-011	1	0.000000E+000
1	43.76409446	1.835170E-011	4.381698E-012	0	0.000000E+000
1	43.76563866	4.381698E-012	1.835170E-011	1	0.000000E+000
1	43.76570292	1.835170E-011	4.381698E-012	0	0.000000E+000
1	43.76659655	4.381698E-012	1.835170E-011	1	0.000000E+000
1	43.76695496	1.835170E-011	4.381698E-012	0	0.000000E+000
1	43.76734952	4.381698E-012	1.835170E-011	1	0.000000E+000
1	43.76763627	1.835170E-011	4.381698E-012	0	0.000000E+000
1	43.76968215	4.381698E-012	1.835170E-011	1	0.000000E+000
1	43.76994285	1.835170E-011	4.381698E-012	0	0.000000E+000
1	43.77015346	4.381698E-012	1.835170E-011	1	0.000000E+000
1	43.77030095	1.835170E-011	4.381698E-012	0	0.000000E+000
1	43.77035234	4.381698E-012	1.835170E-011	1	0.000000E+000
1	43.77052719	1.835170E-011	4.381698E-012	0	0.000000E+000
1	43.77122038	4.381698E-012	1.835170E-011	1	0.000000E+000
1	43.77179451	1.835170E-011	4.381698E-012	0	0.000000E+000
1	43.77232576	4.381698E-012	1.835170E-011	1	0.000000E+000
1	43.77236122	1.835170E-011	4.381698E-012	0	0.000000E+000
1	43.77265254	4.381698E-012	1.835170E-011	1	0.000000E+000
1	43.77269888	1.835170E-011	4.381698E-012	0	0.000000E+000
1	43.77529302	4.381698E-012	1.835170E-011	1	0.000000E+000
1	43.77544854	1.835170E-011	4.381698E-012	0	0.000000E+000
1	43.77667625	4.381698E-012	1.835170E-011	1	0.000000E+000
1	43.77672236	1.835170E-011	4.381698E-012	0	0.000000E+000
1	43.77701260	4.381698E-012	1.835170E-011	1	0.000000E+000
1	43.77723082	1.835170E-011	4.381698E-012	0	0.000000E+000
1	43.77861672	4.381698E-012	1.835170E-011	1	0.000000E+000
1	43.77882540	1.835170E-011	4.381698E-012	0	0.000000E+000
1	43.77924515	4.381698E-012	1.835170E-011	1	0.000000E+000
1	43.77935682	1.835170E-011	4.381698E-012	0	0.000000E+000
1	43.78300877	4.381698E-012	1.835170E-011	1	0.000000E+000
1	43.78303861	1.835170E-011	4.381698E-012	0	0.000000E+000
1	43.78358763	4.381698E-012	1.835170E-011	1	0.000000E+000
1	43.78372083	1.835170E-011	4.381698E-012	0	0.000000E+000
1	43.78377463	4.381698E-012	1.835170E-011	1	0.000000E+000
1	43.78379374	1.835170E-011	4.381698E-012	0	0.000000E+000
1	43.78417662	4.381698E-012	1.835170E-011	1	0.000000E+000
1	43.78418975	1.835170E-011	4.381698E-012	0	0.000000E+000
1	43.78433268	4.381698E-012	1.835170E-011	1	0.000000E+000
1	43.78467255	1.835170E-011	4.381698E-012	0	0.000000E+000
1	43.78512596	4.381698E-012	1.835170E-011	1	0.000000E+000
1	43.78546367	1.835170E-011	4.381698E-012	0	0.000000E+000
1	43.78646199	4.381698E-012	1.835170E-011	1	0.000000E+000
1	43.78649054	1.835170E-011	4.381698E-012	0	0.000000E+000
1	43.78764666	4.381698E-012	1.835170E-011	1	0.000000E+000
1	43.78781397	1.835170E-011	4.381698E-012	0	0.000000E+000
1	43.78791042	4.381698E-012	1.835170E-011	1	0.000000E+000
1	43.78796354	1.835170E-011	4.381698E-012	0	0.000000E+000
1	43.78820486	4.381698E-012	1.835170E-011	1	0.000000E+000
1	43.78855552	1.835170E-011	4.381698E-012	0	0.000000E+000
1	43.79172280	4.381698E-012	1.835170E-011	1	0.000000E+000
1	43.79177069	1.835170E-011	4.381698E-012	0	0.000000E+000
1	43.79181912	4.381698E-012	1.835170E-011	1	0.000000E+000
1	43.79183752	1.835170E-011	4.381698E-012	0	0.000000E+000
1	43.79201304	4.381698E-012	1.835170E-011	1	0.000000E+000
1	43.79205439	1.835170E-011	4.381698E-012	0	0.000000E+000
1	43.79247905	4.381698E-012	1.835170E-011	1	0.000000E+000
1	43.79256096	1.835170E-011	4.381698E-012	0	0.000000E+000
1	43.79262827	4.381698E-012	1.835170E-011	1	0.000000E+000
1	43.79296706	1.835170E-011	4.381698E-012	0	0.000000E+000
1	43.79473067	4.381698E-012	1.835170E-011	1	0.000000E+000
1	43.79485931	1.835170E-011	4.381698E-012	0	0.000000E+000
1	43.79541196	4.381698E-012	1.835170E-011	1	0.000000E+000
1	43.79547356	1.835170E-011	4.381698E-012	0	0.000000E+000
1	43.79656078	4.381698E-012	1.835170E-011	1	0.000000E+000
1	43.79662119	1.835170E-011	4.381698E-012	0	0.000000E+000
1	43.79712136	4.381698E-012	1.835170E-011	1	0.000000E+000
1	43.79718221	1.835170E-011	4.381698E-012	0	0.000000E+000
1	43.79750109	4.381698E-012	1.835170E-011	1	0.000000E+000
1	43.79776498	1.835170E-011	4.381698E-012	0	0.000000E+000
1	49.50057856	4.339677E-012	1.830968E-011	1	0.000000E+000
1	49.50073862	1.830968E-011	4.339677E-012	0	0.000000E+000
1	49.50355662	4.339677E-012	1.830968E-011	1	0.000000E+000
1	49.50363043	1.830968E-011	4.339677E-012	0	0.000000E+000
1	49.50483294	4.339677E-012	1.830968E-011	1	0.000000E+000
1	49.50488402	1.830968E-011	4.339677E-012	0	0.000000E+000
1	49.50559397	4.339677E-012	1.830968E-011	1	0.000000E+000
1	49.50570970	1.830968E-011	4.339677E-012	0	0.000000E+000
1	49.50729731	4.339677E-012	1.830968E-011	1	0.000000E+000
1	49.50731979	1.830968E-011	4.339677E-012	0	0.000000E+000
1	49.50810070	4.339677E-012	1.830968E-011	1	0.000000E+000
1	49.50812682	1.830968E-011	4.339677E-012	0	0.000000E+000
1	49.50867998	4.339677E-012	1.830968E-011	1	0.000000E+000
1	49.50876072	1.830968E-011	4.339677E-012	0	0.000000E+000
1	49.50970655	4.339677E-012	1.830968E-011	1	0.000000E+000
1	49.50987386	1.830968E-011	4.339677E-012	0	0.000000E+000
1	49.51025261	4.339677E-012	1.830968E-011	1	0.000000E+000
1	49.51030635	1.830968E-011	4.339677E-012	0	0.000000E+000
1	49.51047985	4.339677E-012	1.830968E-011	1	0.000000E+000
1	49.51054037	1.830968E-011	4.339677E-012	0	0.000000E+000
1	49.51224435	4.339677E-012	1.830968E-011	1	0.000000E+000
1	49.51235254	1.830968E-011	4.339677E-012	0	0.000000E+000
1	49.51239010	4.339677E-012	1.830968E-011	1	0.000000E+000
1	49.51259410	1.830968E-011	4.339677E-012	0	0.000000E+000
1	49.51503150	4.339677E-012	1.830968E-011	1	0.000000E+000
1	49.51516612	1.830968E-011	4.339677E-012	0	0.000000E+000
1	49.51528793	4.339677E-012	1.830968E-011	1	0.000000E+000
1	49.51530745	1.830968E-011	4.339677E-012	0	0.000000E+000
1	49.51614615	4.339677E-012	1.830968E-011	1	0.000000E+000
1	49.51616389	1.830968E-011	4.339677E-012	0	0.000000E+000
1	49.51660904	4.339677E-012	1.830968E-011	1	0.000000E+000
1	49.51675472	1.830968E-011	4.339677E-012	0	0.000000E+000
1	49.51700488	4.339677E-012	1.830968E-011	1	0.000000E+000
1	49.51718017	1.830968E-011	4.339677E-012	0	0.000000E+000
1	49.51849481	4.339677E-012	1.830968E-011	1	0.000000E+000
1	49.51863158	1.830968E-011	4.339677E-012	0	0.000000E+000
1	49.51990118	4.339677E-012	1.830968E-011	1	0.000000E+000
1	49.51998640	1.830968E-011	4.339677E-012	0	0.000000E+000
1	49.52010461	4.339677E-012	1.830968E-011	1	0.000000E+000
1	49.52017720	1.830968E-011	4.339677E-012	0	0.000000E+000
1	49.52494943	4.339677E-012	1.830968E-011	1	0.000000E+000
1	49.52496795	1.830968E-011	4.339677E-012	0	0.000000E+000
1	49.52567934	4.339677E-012	1.830968E-011	1	0.000000E+000
1	49.52618586	1.830968E-011	4.339677E-012	0	0.000000E+000
1	49.52811534	4.339677E-012	1.830968E-011	1	0.000000E+000
1	49.52827403	1.830968E-011	4.339677E-012	0	0.000000E+000
1	49.52890978	4.339677E-012	1.830968E-011	1	0.000000E+000
1	49.52924010	1.830968E-011	4.339677E-012	0	0.000000E+000
1	49.53028600	4.339677E-012	1.830968E-011	1	0.000000E+000
1	49.53034934	1.830968E-011	4.339677E-012	0	0.000000E+000
1	49.53038569	4.339677E-012	1.830968E-011	1	0.000000E+000
1	49.53056773	1.830968E-011	4.339677E-012	0	0.000000E+000
1	49.53061105	4.339677E-012	1.830968E-011	1	0.000000E+000
1	49.53066877	1.830968E-011	4.339677E-012	0	0.000000E+000
1	49.53086387	4.339677E-012	1.830968E-011	1	0.000000E+000
1	49.53096341	1.830968E-011	4.339677E-012	0	0.000000E+000
1	49.53208092	4.339677E-012	1.830968E-011	1	0.000000E+000
1	49.53220169	1.830968E-011	4.339677E-012	0	0.000000E+000
1	49.53313104	4.339677E-012	1.830968E-011	1	0.000000E+000
1	49.53318797	1.830968E-011	4.339677E-012	0	0.000000E+000
1	49.53347503	4.339677E-012	1.830968E-011	1	0.000000E+000
1	49.53369679	1.830968E-011	4.339677E-012	0	0.000000E+000
1	49.53400424	4.339677E-012	1.830968E-011	1	0.000000E+000
1	49.53406409	1.830968E-011	4.339677E-012	0	0.000000E+000
1	49.53481711	4.339677E-012	1.830968E-011	1	0.000000E+000
1	49.53491422	1.830968E-011	4.339677E-012	0	0.000000E+000
1	49.53500808	4.339677E-012	1.830968E-011	1	0.000000E+000
1	49.53540413	1.830968E-011	4.339677E-012	0	0.000000E+000
1	49.53709708	4.339677E-012	1.830968E-011	1	0.000000E+000
1	49.53726900	1.830968E-011	4.339677E-012	0	0.000000E+000
1	49.53859511	4.339677E-012	1.830968E-011	1	0.000000E+000
1	49.53869912	1.830968E-011	4.339677E-012	0	0.000000E+000
1	49.53882352	4.339677E-012	1.830968E-011	1	0.000000E+000
1	49.53885977	1.830968E-011	4.339677E-012	0	0.000000E+000
1	49.53962403	4.339677E-012	1.830968E-011	1	0.000000E+000
1	49.53976408	1.830968E-011	4.339677E-012	0	0.000000E+000
1	49.53995486	4.339677E-012	1.830968E-011	1	0.000000E+000
1	49.53998042	1.830968E-011	4.339677E-012	0	0.000000E+000
1	49.54048756	4.339677E-012	1.830968E-011	1	0.000000E+000
1	49.54068467	1.830968E-011	4.339677E-012	0	0.000000E+000
1	49.54078166	4.339677E-012	1.830968E-011	1	0.000000E+000
1	49.54085678	1.830968E-011	4.339677E-012	0	0.000000E+000
1	49.54175067	4.339677E-012	1.830968E-011	1	0.000000E+000
1	49.54198529	1.830968E-011	4.339677E-012	0	0.000000E+000
1	49.54309608	4.339677E-012	1.830968E-011	1	0.000000E+000
1	49.54310405	1.830968E-011	4.339677E-012	0	0.000000E+000
1	49.54382631	4.339677E-012	1.830968E-011	1	0.000000E+000
1	49.54404836	1.830968E-011	4.339677E-012	0	0.000000E+000
1	49.54605749	4.339677E-012	1.830968E-011	1	0.000000E+000
1	49.54610121	1.830968E-011	4.339677E-012	0	0.000000E+000
1	49.54685185	4.339677E-012	1.830968E-011	1	0.000000E+000
1	49.54710018	1.830968E-011	4.339677E-012	0	0.000000E+000
1	49.54714765	4.339677E-012	1.830968E-011	1	0.000000E+000
1	49.54726204	1.830968E-011	4.339677E-012	0	0.000000E+000
1	49.54787663	4.339677E-012	1.830968E-011	1	0.000000E+000
1	49.54801074	1.830968E-011	4.339677E-012	0	0.000000E+000
1	49.54983858	4.339677E-012	1.830968E-011	1	0.000000E+000
1	49.54992753	1.830968E-011	4.339677E-012	0	0.000000E+000
1	49.54996112	4.339677E-012	1.830968E-011	1	0.000000E+000
1	49.55000029	1.830968E-011	4.339677E-012	0	0.000000E+000
1	49.55052072	4.339677E-012	1.830968E-011	1	0.000000E+000
1	49.55059823	1.830968E-011	4.339677E-012	0	0.000000E+000
1	49.55161938	4.339677E-012	1.830968E-011	1	0.000000E+000
1	49.55167998	1.830968E-011	4.339677E-012	0	0.000000E+000
1	49.55218322	4.339677E-012	1.830968E-011	1	0.000000E+000
1	49.55224237	1.830968E-011	4.339677E-012	0	0.000000E+000
1	49.55297279	4.339677E-012	1.830968E-011	1	0.000000E+000
1	49.55306683	1.830968E-011	4.339677E-012	0	0.000000E+000
1	49.55321175	4.339677E-012	1.830968E-011	1	0.000000E+000
1	49.55330905	1.830968E-011	4.339677E-012	0	0.000000E+000
1	49.55687702	4.339677E-012	1.830968E-011	1	0.000000E+000
1	49.55702268	1.830968E-011	4.339677E-012	0	0.000000E+000
1	49.55878637	4.339677E-012	1.830968E-011	1	0.000000E+000
1	49.55889335	1.830968E-011	4.339677E-012	0	0.000000E+000
1	49.55905533	4.339677E-012	1.830968E-011	1	0.000000E+000
1	49.55914436	1.830968E-011	4.339677E-012	0	0.000000E+000
1	49.56048058	4.339677E-012	1.830968E-011	1	0.000000E+000
1	49.56077373	1.830968E-011	4.339677E-012	0	0.000000E+000
1	49.56223374	4.339677E-012	1.830968E-011	1	0.000000E+000
1	49.56228042	1.830968E-011	4.339677E-012	0	0.000000E+000
1	49.56239686	4.339677E-012	1.830968E-011	1	0.000000E+000
1	49.56255122	1.830968E-011	4.339677E-012	0	0.000000E+000
1	49.56514613	4.339677E-012	1.830968E-011	1	0.000000E+000
1	49.56518192	1.830968E-011	4.339677E-012	0	0.000000E+000
1	49.56705637	4.339677E-012	1.830968E-011	1	0.000000E+000
1	49.56706946	1.830968E-011	4.339677E-012	0	0.000000E+000
1	49.57256440	4.339677E-012	1.830968E-011	1	0.000000E+000
1	49.57273477	1.830968E-011	4.339677E-012	0	0.000000E+000
1	49.57286205	4.339677E-012	1.830968E-011	1	0.000000E+000
1	49.57292765	1.830968E-011	4.339677E-012	0	0.000000E+000
1	49.57568402	4.339677E-012	1.830968E-011	1	0.000000E+000
1	49.57581400	1.830968E-011	4.339677E-012	0	0.000000E+000
1	49.57601135	4.339677E-012	1.830968E-011	1	0.000000E+000
1	49.57609492	1.830968E-011	4.339677E-012	0	0.000000E+000
1	49.57765562	4.339677E-012	1.830968E-011	1	0.000000E+000
1	49.57775151	1.830968E-011	4.339677E-012	0	0.000000E+000
1	49.57826072	4.339677E-012	1.830968E-011	1	0.000000E+000
1	49.57837013	1.830968E-011	4.339677E-012	0	0.000000E+000
1	49.57860159	4.339677E-012	1.830968E-011	1	0.000000E+000
1	49.57892649	1.830968E-011	4.339677E-012	0	0.000000E+000
1	49.57947203	4.339677E-012	1.830968E-011	1	0.000000E+000
1	49.57950263	1.830968E-011	4.339677E-012	0	0.000000E+000
1	49.57956490	4.339677E-012	1.830968E-011	1	0.000000E+000
1	49.57972900	1.830968E-011	4.339677E-012	0	0.000000E+000
1	49.57989135	4.339677E-012	1.830968E-011	1	0.000000E+000
1	49.58009558	1.830968E-011	4.339677E-012	0	0.000000E+000
1	49.58014561	4.339677E-012	1.830968E-011	1	0.000000E+000
1	49.58032386	1.830968E-011	4.339677E-012	0	0.000000E+000
1	49.58154159	4.339677E-012	1.830968E-011	1	0.000000E+000
1	49.58156996	1.830968E-011	4.339677E-012	0	0.000000E+000
1	49.58182647	4.339677E-012	1.830968E-011	1	0.000000E+000
1	49.58187515	1.830968E-011	4.339677E-012	0	0.000000E+000
1	49.58265914	4.339677E-012	1.830968E-011	1	0.000000E+000
1	49.58273963	1.830968E-011	4.339677E-012	0	0.000000E+000
1	49.58329737	4.339677E-012	1.830968E-011	1	0.000000E+000
1	49.58356256	1.830968E-011	4.339677E-012	0	0.000000E+000
1	49.58397094	4.339677E-012	1.830968E-011	1	0.000000E+000
1	49.58398325	1.830968E-011	4.339677E-012	0	0.000000E+000
1	49.58484292	4.339677E-012	1.830968E-011	1	0.000000E+000
1	49.58487986	1.830968E-011	4.339677E-012	0	0.000000E+000
1	49.58570343	4.339677E-012	1.830968E-011	1	0.000000E+000
1	49.58579748	1.830968E-011	4.339677E-012	0	0.000000E+000
1	49.58829547	4.339677E-012	1.830968E-011	1	0.000000E+000
1	49.58830780	1.830968E-011	4.339677E-012	0	0.000000E+000
1	49.58891748	4.339677E-012	1.830968E-011	1	0.000000E+000
1	49.58915637	1.830968E-011	4.339677E-012	0	0.000000E+000
1	49.58932162	4.339677E-012	1.830968E-011	1	0.000000E+000
1	49.58933791	1.830968E-011	4.339677E-012	0	0.000000E+000
1	49.58938034	4.339677E-012	1.830968E-011	1	0.000000E+000
1	49.58943766	1.830968E-011	4.339677E-012	0	0.000000E+000
1	49.59040320	4.339677E-012	1.830968E-011	1	0.000000E+000
1	49.59043954	1.830968E-011	4.339677E-012	0	0.000000E+000
1	49.59084208	4.339677E-012	1.830968E-011	1	0.000000E+000
1	49.59090250	1.830968E-011	4.339677E-012	0	0.000000E+000
1	49.60506790	4.339677E-012	1.830968E-011	1	0.000000E+000
1	49.60523855	1.830968E-011	4.339677E-012	0	0.000000E+000
1	49.60551492	4.339677E-012	1.830968E-011	1	0.000000E+000
1	49.60554426	1.830968E-011	4.339677E-012	0	0.000000E+000
1	49.60611118	4.339677E-012	1.830968E-011	1	0.000000E+000
1	49.60626083	1.830968E-011	4.339677E-012	0	0.000000E+000
1	49.60655738	4.339677E-012	1.830968E-011	1	0.000000E+000
1	49.60673849	1.830968E-011	4.339677E-012	0	0.000000E+000
1	49.60693994	4.339677E-012	1.830968E-011	1	0.000000E+000
1	49.60698170	1.830968E-011	4.339677E-012	0	0.000000E+000
1	49.60768338	4.339677E-012	1.830968E-011	1	0.000000E+000
1	49.60778429	1.830968E-011	4.339677E-012	0	0.000000E+000
1	49.60949940	4.339677E-012	1.830968E-011	1	0.000000E+000
1	49.60975168	1.830968E-011	4.339677E-012	0	0.000000E+000
1	49.61414439	4.339677E-012	1.830968E-011	1	0.000000E+000
1	49.61419234	1.830968E-011	4.339677E-012	0	0.000000E+000
1	49.61443644	4.339677E-012	1.830968E-011	1	0.000000E+000
1	49.61472909	1.830968E-011	4.339677E-012	0	0.000000E+000
1	49.61531057	4.339677E-012	1.830968E-011	1	0.000000E+000
1	49.61543207	1.830968E-011	4.339677E-012	0	0.000000E+000
1	49.61687383	4.339677E-012	1.830968E-011	1	0.000000E+000
1	49.61695697	1.830968E-011	4.339677E-012	0	0.000000E+000
1	49.61703193	4.339677E-012	1.830968E-011	1	0.000000E+000
1	49.61706273	1.830968E-011	4.339677E-012	0	0.000000E+000
1	49.61815779	4.339677E-012	1.830968E-011	1	0.000000E+000
1	49.61820011	1.830968E-011	4.339677E-012	0	0.000000E+000
1	49.61902129	4.339677E-012	1.830968E-011	1	0.000000E+000
1	49.61916227	1.830968E-011	4.339677E-012	0	0.000000E+000
1	49.62474478	4.339677E-012	1.830968E-011	1	0.000000E+000
1	49.62481947	1.830968E-011	4.339677E-012	0	0.000000E+000
1	49.62640281	4.339677E-012	1.830968E-011	1	0.000000E+000
1	49.62649715	1.830968E-011	4.339677E-012	0	0.000000E+000
1	49.62655653	4.339677E-012	1.830968E-011	1	0.000000E+000
1	49.62687746	1.830968E-011	4.339677E-012	0	0.000000E+000
1	49.62746257	4.339677E-012	1.830968E-011	1	0.000000E+000
1	49.62760572	1.830968E-011	4.339677E-012	0	0.000000E+000
1	49.62803162	4.339677E-012	1.830968E-011	1	0.000000E+000
1	49.62820173	1.830968E-011	4.339677E-012	0	0.000000E+000
1	49.62858867	4.339677E-012	1.830968E-011	1	0.000000E+000
1	49.62861499	1.830968E-011	4.339677E-012	0	0.000000E+000
1	49.62872171	4.339677E-012	1.830968E-011	1	0.000000E+000
1	49.62884510	1.830968E-011	4.339677E-012	0	0.000000E+000
1	49.62917982	4.339677E-012	1.830968E-011	1	0.000000E+000
1	49.62922518	1.830968E-011	4.339677E-012	0	0.000000E+000
1	49.62976791	4.339677E-012	1.830968E-011	1	0.000000E+000
1	49.62996755	1.830968E-011	4.339677E-012	0	0.000000E+000
1	49.63029218	4.339677E-012	1.830968E-011	1	0.000000E+000
1	49.63048262	1.830968E-011	4.339677E-012	0	0.000000E+000
1	49.63100145	4.339677E-012	1.830968E-011	1	0.000000E+000
1	49.63102233	1.830968E-011	4.339677E-012	0	0.000000E+000
1	49.63319184	4.339677E-012	1.830968E-011	1	0.000000E+000
1	49.63333639	1.830968E-011	4.339677E-012	0	0.000000E+000
1	49.63376407	4.339677E-012	1.830968E-011	1	0.000000E+000
1	49.63389943	1.830968E-011	4.339677E-012	0	0.000000E+000
1	49.63442263	4.339677E-012	1.830968E-011	1	0.000000E+000
1	49.63443508	1.830968E-011	4.339677E-012	0	0.000000E+000
1	49.63689256	4.339677E-012	1.830968E-011	1	0.000000E+000
1	49.63692545	1.830968E-011	4.339677E-012	0	0.000000E+000
1	49.63826501	4.339677E-012	1.830968E-011	1	0.000000E+000
1	49.63835472	1.830968E-011	4.339677E-012	0	0.000000E+000
1	49.63850304	4.339677E-012	1.830968E-011	1	0.000000E+000
1	49.63854416	1.830968E-011	4.339677E-012	0	0.000000E+000
1	49.63903915	4.339677E-012	1.830968E-011	1	0.000000E+000
1	49.63911958	1.830968E-011	4.339677E-012	0	0.000000E+000
1	49.63919601	4.339677E-012	1.830968E-011	1	0.000000E+000
1	49.63924776	1.830968E-011	4.339677E-012	0	0.000000E+000
1	49.63929001	4.339677E-012	1.830968E-011	1	0.000000E+000
1	49.63940186	1.830968E-011	4.339677E-012	0	0.000000E+000
1	49.63986313	4.339677E-012	1.830968E-011	1	0.000000E+000
1	49.63991334	1.830968E-011	4.339677E-012	0	0.000000E+000
1	49.64116393	4.339677E-012	1.830968E-011	1	0.000000E+000
1	49.64125844	1.830968E-011	4.339677E-012	0	0.000000E+000
1	49.64607330	4.339677E-012	1.830968E-011	1	0.000000E+000
1	49.64613209	1.830968E-011	4.339677E-012	0	0.000000E+000
1	49.64625548	4.339677E-012	1.830968E-011	1	0.000000E+000
1	49.64632898	1.830968E-011	4.339677E-012	0	0.000000E+000
1	49.64773981	4.339677E-012	1.830968E-011	1	0.000000E+000
1	49.64783554	1.830968E-011	4.339677E-012	0	0.000000E+000
1	49.64931477	4.339677E-012	1.830968E-011	1	0.000000E+000
1	49.64937846	1.830968E-011	4.339677E-012	0	0.000000E+000
1	49.65143739	4.339677E-012	1.830968E-011	1	0.000000E+000
1	49.65153686	1.830968E-011	4.339677E-012	0	0.000000E+000
1	49.65186379	4.339677E-012	1.830968E-011	1	0.000000E+000
1	49.65195275	1.830968E-011	4.339677E-012	0	0.000000E+000
1	49.65341424	4.339677E-012	1.830968E-011	1	0.000000E+000
1	49.65343399	1.830968E-011	4.339677E-012	0	0.000000E+000
1	49.65363827	4.339677E-012	1.830968E-011	1	0.000000E+000
1	49.65373126	1.830968E-011	4.339677E-012	0	0.000000E+000
1	49.65441057	4.339677E-012	1.830968E-011	1	0.000000E+000
1	49.65453145	1.830968E-011	4.339677E-012	0	0.000000E+000
1	49.65633956	4.339677E-012	1.830968E-011	1	0.000000E+000
1	49.65648345	1.830968E-011	4.339677E-012	0	0.000000E+000
1	49.65651009	4.339677E-012	1.830968E-011	1	0.000000E+000
1	49.65657153	1.830968E-011	4.339677E-012	0	0.000000E+000
1	49.65675358	4.339677E-012	1.830968E-011	1	0.000000E+000
1	49.65676058	1.830968E-011	4.339677E-012	0	0.000000E+000
1	49.65807507	4.339677E-012	1.830968E-011	1	0.000000E+000
1	49.65813061	1.830968E-011	4.339677E-012	0	0.000000E+000
1	49.65829778	4.339677E-012	1.830968E-011	1	0.000000E+000
1	49.65837858	1.830968E-011	4.339677E-012	0	0.000000E+000
1	49.65929062	4.339677E-012	1.830968E-011	1	0.000000E+000
1	49.65933852	1.830968E-011	4.339677E-012	0	0.000000E+000
1	49.65951918	4.339677E-012	1.830968E-011	1	0.000000E+000
1	49.65983453	1.830968E-011	4.339677E-012	0	0.000000E+000
1	49.66014751	4.339677E-012	1.830968E-011	1	0.000000E+000
1	49.66021746	1.830968E-011	4.339677E-012	0	0.000000E+000
1	49.66229591	4.339677E-012	1.830968E-011	1	0.000000E+000
1	49.66233040	1.830968E-011	4.339677E-012	0	0.000000E+000
1	49.66234810	4.339677E-012	1.830968E-011	1	0.000000E+000
1	49.66237797	1.830968E-011	4.339677E-012	0	0.000000E+000
1	49.66308576	4.339677E-012	1.830968E-011	1	0.000000E+000
1	49.66319239	1.830968E-011	4.339677E-012	0	0.000000E+000
1	49.66334230	4.339677E-012	1.830968E-011	1	0.000000E+000
1	49.66349504	1.830968E-011	4.339677E-012	0	0.000000E+000
1	49.66486266	4.339677E-012	1.830968E-011	1	0.000000E+000
1	49.66546639	1.830968E-011	4.339677E-012	0	0.000000E+000
1	49.66586437	4.339677E-012	1.830968E-011	1	0.000000E+000
1	49.66590832	1.830968E-011	4.339677E-012	0	0.000000E+000
1	49.66728524	4.339677E-012	1.830968E-011	1	0.000000E+000
1	49.66732773	1.830968E-011	4.339677E-012	0	0.000000E+000
1	49.66801510	4.339677E-012	1.830968E-011	1	0.000000E+000
1	49.66807344	1.830968E-011	4.339677E-012	0	0.000000E+000
1	49.66823782	4.339677E-012	1.830968E-011	1	0.000000E+000
1	49.66832699	1.830968E-011	4.339677E-012	0	0.000000E+000
1	49.66848172	4.339677E-012	1.830968E-011	1	0.000000E+000
1	49.66858965	1.830968E-011	4.339677E-012	0	0.000000E+000
1	49.66913758	4.339677E-012	1.830968E-011	1	0.000000E+000
1	49.66916981	1.830968E-011	4.339677E-012	0	0.000000E+000
1	49.66977129	4.339677E-012	1.830968E-011	1	0.000000E+000
1	49.66981328	1.830968E-011	4.339677E-012	0	0.000000E+000
1	49.66998500	4.339677E-012	1.830968E-011	1	0.000000E+000
1	49.67001606	1.830968E-011	4.339677E-012	0	0.000000E+000
1	49.67012325	4.339677E-012	1.830968E-011	1	0.000000E+000
1	49.67024209	1.830968E-011	4.339677E-012	0	0.000000E+000
1	49.67132907	4.339677E-012	1.830968E-011	1	0.000000E+000
1	49.67145567	1.830968E-011	4.339677E-012	0	0.000000E+000
1	49.67201675	4.339677E-012	1.830968E-011	1	0.000000E+000
1	49.67203594	1.830968E-011	4.339677E-012	0	0.000000E+000
1	49.67294095	4.339677E-012	1.830968E-011	1	0.000000E+000
1	49.67301811	1.830968E-011	4.339677E-012	0	0.000000E+000
1	49.67401661	4.339677E-012	1.830968E-011	1	0.000000E+000
1	49.67412511	1.830968E-011	4.339677E-012	0	0.000000E+000
1	49.67576308	4.339677E-012	1.830968E-011	1	0.000000E+000
1	49.67586994	1.830968E-011	4.339677E-012	0	0.000000E+000
1	49.67722904	4.339677E-012	1.830968E-011	1	0.000000E+000
1	49.67734778	1.830968E-011	4.339677E-012	0	0.000000E+000
1	49.67784269	4.339677E-012	1.830968E-011	1	0.000000E+000
1	49.67790756	1.830968E-011	4.339677E-012	0	0.000000E+000
1	49.67858507	4.339677E-012	1.830968E-011	1	0.000000E+000
1	49.67865137	1.830968E-011	4.339677E-012	0	0.000000E+000
1	49.67903208	4.339677E-012	1.830968E-011	1	0.000000E+000
1	49.67914075	1.830968E-011	4.339677E-012	0	0.000000E+000
1	49.68055348	4.339677E-012	1.830968E-011	1	0.000000E+000
1	49.68061546	1.830968E-011	4.339677E-012	0	0.000000E+000
1	49.68259135	4.339677E-012	1.830968E-011	1	0.000000E+000
1	49.68262819	1.830968E-011	4.339677E-012	0	0.000000E+000
1	49.68417670	4.339677E-012	1.830968E-011	1	0.000000E+000
1	49.68419599	1.830968E-011	4.339677E-012	0	0.000000E+000
1	49.68431990	4.339677E-012	1.830968E-011	1	0.000000E+000
1	49.68438343	1.830968E-011	4.339677E-012	0	0.000000E+000
1	49.68445061	4.339677E-012	1.830968E-011	1	0.000000E+000
1	49.68452965	1.830968E-011	4.339677E-012	0	0.000000E+000
1	49.68459688	4.339677E-012	1.830968E-011	1	0.000000E+000
1	49.68469091	1.830968E-011	4.339677E-012	0	0.000000E+000
1	49.68474706	4.339677E-012	1.830968E-011	1	0.000000E+000
1	49.68503598	1.830968E-011	4.339677E-012	0	0.000000E+000
1	49.68802293	4.339677E-012	1.830968E-011	1	0.000000E+000
1	49.68806902	1.830968E-011	4.339677E-012	0	0.000000E+000
1	49.68853261	4.339677E-012	1.830968E-011	1	0.000000E+000
1	49.68855527	1.830968E-011	4.339677E-012	0	0.000000E+000
1	49.68934058	4.339677E-012	1.830968E-011	1	0.000000E+000
1	49.68943275	1.830968E-011	4.339677E-012	0	0.000000E+000
1	49.69302428	4.339677E-012	1.830968E-011	1	0.000000E+000
1	49.69307789	1.830968E-011	4.339677E-012	0	0.000000E+000
1	49.69480838	4.339677E-012	1.830968E-011	1	0.000000E+000
1	49.69499570	1.830968E-011	4.339677E-012	0	0.000000E+000
1	49.69526324	4.339677E-012	1.830968E-011	1	0.000000E+000
1	49.69529435	1.830968E-011	4.339677E-012	0	0.000000E+000
1	49.69588810	4.339677E-012	1.830968E-011	1	0.000000E+000
1	49.69589682	1.830968E-011	4.339677E-012	0	0.000000E+000
1	49.69640394	4.339677E-012	1.830968E-011	1	0.000000E+000
1	49.69646038	1.830968E-011	4.339677E-012	0	0.000000E+000
1	49.69733987	4.339677E-012	1.830968E-011	1	0.000000E+000
1	49.69764853	1.830968E-011	4.339677E-012	0	0.000000E+000
1	56.93989298	4.105828E-012	1.807583E-011	1	0.000000E+000
1	56.94016826	1.807583E-011	4.105828E-012	0	0.000000E+000
1	56.94245471	4.105828E-012	1.807583E-011	1	0.000000E+000
1	56.94256032	1.807583E-011	4.105828E-012	0	0.000000E+000
1	56.94291891	4.105828E-012	1.807583E-011	1	0.000000E+000
1	56.94319415	1.807583E-011	4.105828E-012	0	0.000000E+000
1	56.94467859	4.105828E-012	1.807583E-011	1	0.000000E+000
1	56.94482215	1.807583E-011	4.105828E-012	0	0.000000E+000
1	56.94581512	4.105828E-012	1.807583E-011	1	0.000000E+000
1	56.94585095	1.807583E-011	4.105828E-012	0	0.000000E+000
1	56.94626263	4.105828E-012	1.807583E-011	1	0.000000E+000
1	56.94642838	1.807583E-011	4.105828E-012	0	0.000000E+000
1	56.94688564	4.105828E-012	1.807583E-011	1	0.000000E+000
1	56.94700165	1.807583E-011	4.105828E-012	0	0.000000E+000
1	56.94749149	4.105828E-012	1.807583E-011	1	0.000000E+000
1	56.94763849	1.807583E-011	4.105828E-012	0	0.000000E+000
1	56.94781080	4.105828E-012	1.807583E-011	1	0.000000E+000
1	56.94787244	1.807583E-011	4.105828E-012	0	0.000000E+000
1	56.94912121	4.105828E-012	1.807583E-011	1	0.000000E+000
1	56.94914543	1.807583E-011	4.105828E-012	0	0.000000E+000
1	56.94922126	4.105828E-012	1.807583E-011	1	0.000000E+000
1	56.94930433	1.807583E-011	4.105828E-012	0	0.000000E+000
1	56.94982128	4.105828E-012	1.807583E-011	1	0.000000E+000
1	56.94996992	1.807583E-011	4.105828E-012	0	0.000000E+000
1	56.95080907	4.105828E-012	1.807583E-011	1	0.000000E+000
1	56.95108946	1.807583E-011	4.105828E-012	0	0.000000E+000
1	56.95127011	4.105828E-012	1.807583E-011	1	0.000000E+000
1	56.95133358	1.807583E-011	4.105828E-012	0	0.000000E+000
1	56.95144664	4.105828E-012	1.807583E-011	1	0.000000E+000
1	56.95148200	1.807583E-011	4.105828E-012	0	0.000000E+000
1	56.95265365	4.105828E-012	1.807583E-011	1	0.000000E+000
1	56.95287075	1.807583E-011	4.105828E-012	0	0.000000E+000
1	56.95290340	4.105828E-012	1.807583E-011	1	0.000000E+000
1	56.95307316	1.807583E-011	4.105828E-012	0	0.000000E+000
1	56.95406545	4.105828E-012	1.807583E-011	1	0.000000E+000
1	56.95408650	1.807583E-011	4.105828E-012	0	0.000000E+000
1	56.95425461	4.105828E-012	1.807583E-011	1	0.000000E+000
1	56.95445153	1.807583E-011	4.105828E-012	0	0.000000E+000
1	56.95546741	4.105828E-012	1.807583E-011	1	0.000000E+000
1	56.95569389	1.807583E-011	4.105828E-012	0	0.000000E+000
1	56.95759446	4.105828E-012	1.807583E-011	1	0.000000E+000
1	56.95776157	1.807583E-011	4.105828E-012	0	0.000000E+000
1	56.95800862	4.105828E-012	1.807583E-011	1	0.000000E+000
1	56.95838705	1.807583E-011	4.105828E-012	0	0.000000E+000
1	56.96186235	4.105828E-012	1.807583E-011	1	0.000000E+000
1	56.96193787	1.807583E-011	4.105828E-012	0	0.000000E+000
1	56.96327461	4.105828E-012	1.807583E-011	1	0.000000E+000
1	56.96350524	1.807583E-011	4.105828E-012	0	0.000000E+000
1	56.96435513	4.105828E-012	1.807583E-011	1	0.000000E+000
1	56.96444614	1.807583E-011	4.105828E-012	0	0.000000E+000
1	56.96452200	4.105828E-012	1.807583E-011	1	0.000000E+000
1	56.96463288	1.807583E-011	4.105828E-012	0	0.000000E+000
1	56.96512763	4.105828E-012	1.807583E-011	1	0.000000E+000
1	56.96525094	1.807583E-011	4.105828E-012	0	0.000000E+000
1	56.96641377	4.105828E-012	1.807583E-011	1	0.000000E+000
1	56.96693783	1.807583E-011	4.105828E-012	0	0.000000E+000
1	56.96726909	4.105828E-012	1.807583E-011	1	0.000000E+000
1	56.96768740	1.807583E-011	4.105828E-012	0	0.000000E+000
1	56.96903991	4.105828E-012	1.807583E-011	1	0.000000E+000
1	56.96910558	1.807583E-011	4.105828E-012	0	0.000000E+000
1	56.96912284	4.105828E-012	1.807583E-011	1	0.000000E+000
1	56.96924199	1.807583E-011	4.105828E-012	0	0.000000E+000
1	56.96932981	4.105828E-012	1.807583E-011	1	0.000000E+000
1	56.96935500	1.807583E-011	4.105828E-012	0	0.000000E+000
1	56.96952226	4.105828E-012	1.807583E-011	1	0.000000E+000
1	56.96956186	1.807583E-011	4.105828E-012	0	0.000000E+000
1	56.97189084	4.105828E-012	1.807583E-011	1	0.000000E+000
1	56.97190061	1.807583E-011	4.105828E-012	0	0.000000E+000
1	56.97199306	4.105828E-012	1.807583E-011	1	0.000000E+000
1	56.97201790	1.807583E-011	4.105828E-012	0	0.000000E+000
1	56.97278726	4.105828E-012	1.807583E-011	1	0.000000E+000
1	56.97292382	1.807583E-011	4.105828E-012	0	0.000000E+000
1	56.97317291	4.105828E-012	1.807583E-011	1	0.000000E+000
1	56.97328012	1.807583E-011	4.105828E-012	0	0.000000E+000
1	56.97418191	4.105828E-012	1.807583E-011	1	0.000000E+000
1	56.97427699	1.807583E-011	4.105828E-012	0	0.000000E+000
1	56.97438949	4.105828E-012	1.807583E-011	1	0.000000E+000
1	56.97447514	1.807583E-011	4.105828E-012	0	0.000000E+000
1	56.97602821	4.105828E-012	1.807583E-011	1	0.000000E+000
1	56.97613945	1.807583E-011	4.105828E-012	0	0.000000E+000
1	56.97658259	4.105828E-012	1.807583E-011	1	0.000000E+000
1	56.97674794	1.807583E-011	4.105828E-012	0	0.000000E+000
1	56.97729254	4.105828E-012	1.807583E-011	1	0.000000E+000
1	56.97763971	1.807583E-011	4.105828E-012	0	0.000000E+000
1	56.97853329	4.105828E-012	1.807583E-011	1	0.000000E+000
1	56.97854411	1.807583E-011	4.105828E-012	0	0.000000E+000
1	56.97931591	4.105828E-012	1.807583E-011	1	0.000000E+000
1	56.97955252	1.807583E-011	4.105828E-012	0	0.000000E+000
1	56.97984281	4.105828E-012	1.807583E-011	1	0.000000E+000
1	56.98000996	1.807583E-011	4.105828E-012	0	0.000000E+000
1	56.98036700	4.105828E-012	1.807583E-011	1	0.000000E+000
1	56.98039792	1.807583E-011	4.105828E-012	0	0.000000E+000
1	56.99054006	4.105828E-012	1.807583E-011	1	0.000000E+000
1	56.99084439	1.807583E-011	4.105828E-012	0	0.000000E+000
1	57.64019477	4.159412E-012	1.812941E-011	1	0.000000E+000
1	57.64056757	1.812941E-011	4.159412E-012	0	0.000000E+000
1	57.64097693	4.159412E-012	1.812941E-011	1	0.000000E+000
1	57.64123622	1.812941E-011	4.159412E-012	0	0.000000E+000
1	57.64130204	4.159412E-012	1.812941E-011	1	0.000000E+000
1	57.64140910	1.812941E-011	4.159412E-012	0	0.000000E+000
1	57.64147428	4.159412E-012	1.812941E-011	1	0.000000E+000
1	57.64161302	1.812941E-011	4.159412E-012	0	0.000000E+000
1	57.64401069	4.159412E-012	1.812941E-011	1	0.000000E+000
1	57.64402877	1.812941E-011	4.159412E-012	0	0.000000E+000
1	57.64419091	4.159412E-012	1.812941E-011	1	0.000000E+000
1	57.64438083	1.812941E-011	4.159412E-012	0	0.000000E+000
1	57.64485891	4.159412E-012	1.812941E-011	1	0.000000E+000
1	57.64514329	1.812941E-011	4.159412E-012	0	0.000000E+000
1	57.64700212	4.159412E-012	1.812941E-011	1	0.000000E+000
1	57.64724266	1.812941E-011	4.159412E-012	0	0.000000E+000
1	57.64903496	4.159412E-012	1.812941E-011	1	0.000000E+000
1	57.64906061	1.812941E-011	4.159412E-012	0	0.000000E+000
1	57.65069503	4.159412E-012	1.812941E-011	1	0.000000E+000
1	57.65099069	1.812941E-011	4.159412E-012	0	0.000000E+000
1	57.65247499	4.159412E-012	1.812941E-011	1	0.000000E+000
1	57.65249446	1.812941E-011	4.159412E-012	0	0.000000E+000
1	57.65274780	4.159412E-012	1.812941E-011	1	0.000000E+000
1	57.65301481	1.812941E-011	4.159412E-012	0	0.000000E+000
1	57.65323540	4.159412E-012	1.812941E-011	1	0.000000E+000
1	57.65332202	1.812941E-011	4.159412E-012	0	0.000000E+000
1	57.65605561	4.159412E-012	1.812941E-011	1	0.000000E+000
1	57.65624987	1.812941E-011	4.159412E-012	0	0.000000E+000
1	57.65629379	4.159412E-012	1.812941E-011	1	0.000000E+000
1	57.65658811	1.812941E-011	4.159412E-012	0	0.000000E+000
1	57.65722746	4.159412E-012	1.812941E-011	1	0.000000E+000
1	57.65730172	1.812941E-011	4.159412E-012	0	0.000000E+000
1	57.65761329	4.159412E-012	1.812941E-011	1	0.000000E+000
1	57.65763639	1.812941E-011	4.159412E-012	0	0.000000E+000
1	57.65811886	4.159412E-012	1.812941E-011	1	0.000000E+000
1	57.65820679	1.812941E-011	4.159412E-012	0	0.000000E+000
1	57.65859350	4.159412E-012	1.812941E-011	1	0.000000E+000
1	57.65864508	1.812941E-011	4.159412E-012	0	0.000000E+000
1	57.65942078	4.159412E-012	1.812941E-011	1	0.000000E+000
1	57.65942672	1.812941E-011	4.159412E-012	0	0.000000E+000
1	57.65970460	4.159412E-012	1.812941E-011	1	0.000000E+000
1	57.65990888	1.812941E-011	4.159412E-012	0	0.000000E+000
1	57.66116382	4.159412E-012	1.812941E-011	1	0.000000E+000
1	57.66128068	1.812941E-011	4.159412E-012	0	0.000000E+000
1	57.66179797	4.159412E-012	1.812941E-011	1	0.000000E+000
1	57.66194760	1.812941E-011	4.159412E-012	0	0.000000E+000
1	57.66279045	4.159412E-012	1.812941E-011	1	0.000000E+000
1	57.66283731	1.812941E-011	4.159412E-012	0	0.000000E+000
1	57.66306270	4.159412E-012	1.812941E-011	1	0.000000E+000
1	57.66322267	1.812941E-011	4.159412E-012	0	0.000000E+000
1	57.66436703	4.159412E-012	1.812941E-011	1	0.000000E+000
1	57.66437579	1.812941E-011	4.159412E-012	0	0.000000E+000
1	57.66678286	4.159412E-012	1.812941E-011	1	0.000000E+000
1	57.66695335	1.812941E-011	4.159412E-012	0	0.000000E+000
1	57.66783228	4.159412E-012	1.812941E-011	1	0.000000E+000
1	57.66792355	1.812941E-011	4.159412E-012	0	0.000000E+000
1	57.66821857	4.159412E-012	1.812941E-011	1	0.000000E+000
1	57.66825350	1.812941E-011	4.159412E-012	0	0.000000E+000
1	57.66994682	4.159412E-012	1.812941E-011	1	0.000000E+000
1	57.67006574	1.812941E-011	4.159412E-012	0	0.000000E+000
1	57.67072029	4.159412E-012	1.812941E-011	1	0.000000E+000
1	57.67086387	1.812941E-011	4.159412E-012	0	0.000000E+000
1	57.67112007	4.159412E-012	1.812941E-011	1	0.000000E+000
1	57.67121474	1.812941E-011	4.159412E-012	0	0.000000E+000
1	57.67181459	4.159412E-012	1.812941E-011	1	0.000000E+000
1	57.67186271	1.812941E-011	4.159412E-012	0	0.000000E+000
1	57.67241586	4.159412E-012	1.812941E-011	1	0.000000E+000
1	57.67257973	1.812941E-011	4.159412E-012	0	0.000000E+000
1	57.67317347	4.159412E-012	1.812941E-011	1	0.000000E+000
1	57.67329019	1.812941E-011	4.159412E-012	0	0.000000E+000
1	57.67453279	4.159412E-012	1.812941E-011	1	0.000000E+000
1	57.67475857	1.812941E-011	4.159412E-012	0	0.000000E+000
1	57.67601476	4.159412E-012	1.812941E-011	1	0.000000E+000
1	57.67610577	1.812941E-011	4.159412E-012	0	0.000000E+000
1	57.67700041	4.159412E-012	1.812941E-011	1	0.000000E+000
1	57.67716128	1.812941E-011	4.159412E-012	0	0.000000E+000
1	57.67782971	4.159412E-012	1.812941E-011	1	0.000000E+000
1	57.67806785	1.812941E-011	4.159412E-012	0	0.000000E+000
1	57.67811636	4.159412E-012	1.812941E-011	1	0.000000E+000
1	57.67821616	1.812941E-011	4.159412E-012	0	0.000000E+000
1	57.68025001	4.159412E-012	1.812941E-011	1	0.000000E+000
1	57.68029240	1.812941E-011	4.159412E-012	0	0.000000E+000
1	57.68050693	4.159412E-012	1.812941E-011	1	0.000000E+000
1	57.68071721	1.812941E-011	4.159412E-012	0	0.000000E+000
1	57.68085734	4.159412E-012	1.812941E-011	1	0.000000E+000
1	57.68087914	1.812941E-011	4.159412E-012	0	0.000000E+000
1	57.68201441	4.159412E-012	1.812941E-011	1	0.000000E+000
1	57.68224672	1.812941E-011	4.159412E-012	0	0.000000E+000
1	57.68228118	4.159412E-012	1.812941E-011	1	0.000000E+000
1	57.68233990	1.812941E-011	4.159412E-012	0	0.000000E+000
1	57.68320393	4.159412E-012	1.812941E-011	1	0.000000E+000
1	57.68333401	1.812941E-011	4.159412E-012	0	0.000000E+000
1	57.68707075	4.159412E-012	1.812941E-011	1	0.000000E+000
1	57.68709729	1.812941E-011	4.159412E-012	0	0.000000E+000
1	57.68821710	4.159412E-012	1.812941E-011	1	0.000000E+000
1	57.68839428	1.812941E-011	4.159412E-012	0	0.000000E+000
1	57.68942555	4.159412E-012	1.812941E-011	1	0.000000E+000
1	57.68981037	1.812941E-011	4.159412E-012	0	0.000000E+000
1	57.69034158	4.159412E-012	1.812941E-011	1	0.000000E+000
1	57.69050189	1.812941E-011	4.159412E-012	0	0.000000E+000
1	57.69100131	4.159412E-012	1.812941E-011	1	0.000000E+000
1	57.69106850	1.812941E-011	4.159412E-012	0	0.000000E+000
1	67.89039534	4.032657E-012	1.800266E-011	1	0.000000E+000
1	67.89062946	1.800266E-011	4.032657E-012	0	0.000000E+000
1	67.89116277	4.032657E-012	1.800266E-011	1	0.000000E+000
1	67.89137720	1.800266E-011	4.032657E-012	0	0.000000E+000
1	67.89360800	4.032657E-012	1.800266E-011	1	0.000000E+000
1	67.89391389	1.800266E-011	4.032657E-012	0	0.000000E+000
1	67.89419765	4.032657E-012	1.800266E-011	1	0.000000E+000
1	67.89424547	1.800266E-011	4.032657E-012	0	0.000000E+000
1	67.89560489	4.032657E-012	1.800266E-011	1	0.000000E+000
1	67.89565788	1.800266E-011	4.032657E-012	0	0.000000E+000
1	67.89862661	4.032657E-012	1.800266E-011	1	0.000000E+000
1	67.89868684	1.800266E-011	4.032657E-012	0	0.000000E+000
1	67.89936377	4.032657E-012	1.800266E-011	1	0.000000E+000
1	67.89941494	1.800266E-011	4.032657E-012	0	0.000000E+000
1	67.89995106	4.032657E-012	1.800266E-011	1	0.000000E+000
1	67.90006491	1.800266E-011	4.032657E-012	0	0.000000E+000
1	67.90165152	4.032657E-012	1.800266E-011	1	0.000000E+000
1	67.90173142	1.800266E-011	4.032657E-012	0	0.000000E+000
1	67.90217636	4.032657E-012	1.800266E-011	1	0.000000E+000
1	67.90227894	1.800266E-011	4.032657E-012	0	0.000000E+000
1	67.90240585	4.032657E-012	1.800266E-011	1	0.000000E+000
1	67.90260512	1.800266E-011	4.032657E-012	0	0.000000E+000
1	67.90267229	4.032657E-012	1.800266E-011	1	0.000000E+000
1	67.90288982	1.800266E-011	4.032657E-012	0	0.000000E+000
1	67.90321836	4.032657E-012	1.800266E-011	1	0.000000E+000
1	67.90329744	1.800266E-011	4.032657E-012	0	0.000000E+000
1	67.90348741	4.032657E-012	1.800266E-011	1	0.000000E+000
1	67.90351596	1.800266E-011	4.032657E-012	0	0.000000E+000
1	67.90398402	4.032657E-012	1.800266E-011	1	0.000000E+000
1	67.90400970	1.800266E-011	4.032657E-012	0	0.000000E+000
1	67.90414182	4.032657E-012	1.800266E-011	1	0.000000E+000
1	67.90419234	1.800266E-011	4.032657E-012	0	0.000000E+000
1	67.90438296	4.032657E-012	1.800266E-011	1	0.000000E+000
1	67.90450587	1.800266E-011	4.032657E-012	0	0.000000E+000
1	67.90460402	4.032657E-012	1.800266E-011	1	0.000000E+000
1	67.90476668	1.800266E-011	4.032657E-012	0	0.000000E+000
1	67.90480649	4.032657E-012	1.800266E-011	1	0.000000E+000
1	67.90486787	1.800266E-011	4.032657E-012	0	0.000000E+000
1	67.90499906	4.032657E-012	1.800266E-011	1	0.000000E+000
1	67.90502567	1.800266E-011	4.032657E-012	0	0.000000E+000
1	67.90562328	4.032657E-012	1.800266E-011	1	0.000000E+000
1	67.90569091	1.800266E-011	4.032657E-012	0	0.000000E+000
1	67.90579040	4.032657E-012	1.800266E-011	1	0.000000E+000
1	67.90591746	1.800266E-011	4.032657E-012	0	0.000000E+000
1	67.90605168	4.032657E-012	1.800266E-011	1	0.000000E+000
1	67.90611866	1.800266E-011	4.032657E-012	0	0.000000E+000
1	67.90650880	4.032657E-012	1.800266E-011	1	0.000000E+000
1	67.90660104	1.800266E-011	4.032657E-012	0	0.000000E+000
1	67.90738271	4.032657E-012	1.800266E-011	1	0.000000E+000
1	67.90749475	1.800266E-011	4.032657E-012	0	0.000000E+000
1	67.91515492	4.032657E-012	1.800266E-011	1	0.000000E+000
1	67.91529897	1.800266E-011	4.032657E-012	0	0.000000E+000
1	67.91570907	4.032657E-012	1.800266E-011	1	0.000000E+000
1	67.91572501	1.800266E-011	4.032657E-012	0	0.000000E+000
1	67.91741703	4.032657E-012	1.800266E-011	1	0.000000E+000
1	67.91761449	1.800266E-011	4.032657E-012	0	0.000000E+000
1	67.91901377	4.032657E-012	1.800266E-011	1	0.000000E+000
1	67.91913642	1.800266E-011	4.032657E-012	0	0.000000E+000
1	67.91916698	4.032657E-012	1.800266E-011	1	0.000000E+000
1	67.91936491	1.800266E-011	4.032657E-012	0	0.000000E+000
1	67.91950494	4.032657E-012	1.800266E-011	1	0.000000E+000
1	67.91973059	1.800266E-011	4.032657E-012	0	0.000000E+000
1	67.92021516	4.032657E-012	1.800266E-011	1	0.000000E+000
1	67.92031701	1.800266E-011	4.032657E-012	0	0.000000E+000
1	67.92080003	4.032657E-012	1.800266E-011	1	0.000000E+000
1	67.92088180	1.800266E-011	4.032657E-012	0	0.000000E+000
1	67.92432381	4.032657E-012	1.800266E-011	1	0.000000E+000
1	67.92463740	1.800266E-011	4.032657E-012	0	0.000000E+000
1	67.92521492	4.032657E-012	1.800266E-011	1	0.000000E+000
1	67.92534250	1.800266E-011	4.032657E-012	0	0.000000E+000
1	67.92699341	4.032657E-012	1.800266E-011	1	0.000000E+000
1	67.92706804	1.800266E-011	4.032657E-012	0	0.000000E+000
1	67.92792307	4.032657E-012	1.800266E-011	1	0.000000E+000
1	67.92811991	1.800266E-011	4.032657E-012	0	0.000000E+000
1	67.92925511	4.032657E-012	1.800266E-011	1	0.000000E+000
1	67.92927106	1.800266E-011	4.032657E-012	0	0.000000E+000
1	67.92983620	4.032657E-012	1.800266E-011	1	0.000000E+000
1	67.92992580	1.800266E-011	4.032657E-012	0	0.000000E+000
1	67.93057682	4.032657E-012	1.800266E-011	1	0.000000E+000
1	67.93060605	1.800266E-011	4.032657E-012	0	0.000000E+000
1	67.93114839	4.032657E-012	1.800266E-011	1	0.000000E+000
1	67.93132879	1.800266E-011	4.032657E-012	0	0.000000E+000
1	67.93140446	4.032657E-012	1.800266E-011	1	0.000000E+000
1	67.93210409	1.800266E-011	4.032657E-012	0	0.000000E+000
1	67.93273604	4.032657E-012	1.800266E-011	1	0.000000E+000
1	67.93279261	1.800266E-011	4.032657E-012	0	0.000000E+000
1	67.93539140	4.032657E-012	1.800266E-011	1	0.000000E+000
1	67.93544717	1.800266E-011	4.032657E-012	0	0.000000E+000
1	67.93558230	4.032657E-012	1.800266E-011	1	0.000000E+000
1	67.93579876	1.800266E-011	4.032657E-012	0	0.000000E+000
1	67.93616677	4.032657E-012	1.800266E-011	1	0.000000E+000
1	67.93624854	1.800266E-011	4.032657E-012	0	0.000000E+000
1	67.93665449	4.032657E-012	1.800266E-011	1	0.000000E+000
1	67.93668518	1.800266E-011	4.032657E-012	0	0.000000E+000
1	67.93702533	4.032657E-012	1.800266E-011	1	0.000000E+000
1	67.93723002	1.800266E-011	4.032657E-012	0	0.000000E+000
1	67.93942695	4.032657E-012	1.800266E-011	1	0.000000E+000
1	67.93947928	1.800266E-011	4.032657E-012	0	0.000000E+000
1	67.93984579	4.032657E-012	1.800266E-011	1	0.000000E+000
1	67.93995546	1.800266E-011	4.032657E-012	0	0.000000E+000
1	67.94078675	4.032657E-012	1.800266E-011	1	0.000000E+000
1	67.94103289	1.800266E-011	4.032657E-012	0	0.000000E+000
1	67.94158619	4.032657E-012	1.800266E-011	1	0.000000E+000
1	67.94174687	1.800266E-011	4.032657E-012	0	0.000000E+000
1	67.94221142	4.032657E-012	1.800266E-011	1	0.000000E+000
1	67.94227494	1.800266E-011	4.032657E-012	0	0.000000E+000
1	67.94322872	4.032657E-012	1.800266E-011	1	0.000000E+000
1	67.94326494	1.800266E-011	4.032657E-012	0	0.000000E+000
1	67.94369856	4.032657E-012	1.800266E-011	1	0.000000E+000
1	67.94401580	1.800266E-011	4.032657E-012	0	0.000000E+000
1	67.94408259	4.032657E-012	1.800266E-011	1	0.000000E+000
1	67.94439708	1.800266E-011	4.032657E-012	0	0.000000E+000
1	67.94555676	4.032657E-012	1.800266E-011	1	0.000000E+000
1	67.94569965	1.800266E-011	4.032657E-012	0	0.000000E+000
1	67.94814663	4.032657E-012	1.800266E-011	1	0.000000E+000
1	67.94820339	1.800266E-011	4.032657E-012	0	0.000000E+000
1	67.94833479	4.032657E-012	1.800266E-011	1	0.000000E+000
1	67.94863153	1.800266E-011	4.032657E-012	0	0.000000E+000
1	67.95005201	4.032657E-012	1.800266E-011	1	0.000000E+000
1	67.95033274	1.800266E-011	4.032657E-012	0	0.000000E+000
1	67.95118103	4.032657E-012	1.800266E-011	1	0.000000E+000
1	67.95121458	1.800266E-011	4.032657E-012	0	0.000000E+000
1	67.95171489	4.032657E-012	1.800266E-011	1	0.000000E+000
1	67.95192067	1.800266E-011	4.032657E-012	0	0.000000E+000
1	67.95298630	4.032657E-012	1.800266E-011	1	0.000000E+000
1	67.95310850	1.800266E-011	4.032657E-012	0	0.000000E+000
1	67.95393672	4.032657E-012	1.800266E-011	1	0.000000E+000
1	67.95398976	1.800266E-011	4.032657E-012	0	0.000000E+000
1	67.95595750	4.032657E-012	1.800266E-011	1	0.000000E+000
1	67.95607730	1.800266E-011	4.032657E-012	0	0.000000E+000
1	67.95652606	4.032657E-012	1.800266E-011	1	0.000000E+000
1	67.95663498	1.800266E-011	4.032657E-012	0	0.000000E+000
1	67.95682533	4.032657E-012	1.800266E-011	1	0.000000E+000
1	67.95689656	1.800266E-011	4.032657E-012	0	0.000000E+000
1	67.95698208	4.032657E-012	1.800266E-011	1	0.000000E+000
1	67.95701248	1.800266E-011	4.032657E-012	0	0.000000E+000
1	67.95850494	4.032657E-012	1.800266E-011	1	0.000000E+000
1	67.95859589	1.800266E-011	4.032657E-012	0	0.000000E+000
1	67.96604474	4.032657E-012	1.800266E-011	1	0.000000E+000
1	67.96639845	1.800266E-011	4.032657E-012	0	0.000000E+000
1	67.96693930	4.032657E-012	1.800266E-011	1	0.000000E+000
1	67.96706559	1.800266E-011	4.032657E-012	0	0.000000E+000
1	67.96713945	4.032657E-012	1.800266E-011	1	0.000000E+000
1	67.96722169	1.800266E-011	4.032657E-012	0	0.000000E+000
1	67.97008208	4.032657E-012	1.800266E-011	1	0.000000E+000
1	67.97016306	1.800266E-011	4.032657E-012	0	0.000000E+000
1	67.97083958	4.032657E-012	1.800266E-011	1	0.000000E+000
1	67.97094969	1.800266E-011	4.032657E-012	0	0.000000E+000
1	67.97150724	4.032657E-012	1.800266E-011	1	0.000000E+000
1	67.97155671	1.800266E-011	4.032657E-012	0	0.000000E+000
1	67.97256454	4.032657E-012	1.800266E-011	1	0.000000E+000
1	67.97276442	1.800266E-011	4.032657E-012	0	0.000000E+000
1	67.97279621	4.032657E-012	1.800266E-011	1	0.000000E+000
1	67.97294088	1.800266E-011	4.032657E-012	0	0.000000E+000
1	67.97413089	4.032657E-012	1.800266E-011	1	0.000000E+000
1	67.97415501	1.800266E-011	4.032657E-012	0	0.000000E+000
1	67.97460743	4.032657E-012	1.800266E-011	1	0.000000E+000
1	67.97471580	1.800266E-011	4.032657E-012	0	0.000000E+000
1	67.97625820	4.032657E-012	1.800266E-011	1	0.000000E+000
1	67.97630545	1.800266E-011	4.032657E-012	0	0.000000E+000
1	67.97669443	4.032657E-012	1.800266E-011	1	0.000000E+000
1	67.97677143	1.800266E-011	4.032657E-012	0	0.000000E+000
1	67.97744337	4.032657E-012	1.800266E-011	1	0.000000E+000
1	67.97748841	1.800266E-011	4.032657E-012	0	0.000000E+000
1	67.97753191	4.032657E-012	1.800266E-011	1	0.000000E+000
1	67.97760524	1.800266E-011	4.032657E-012	0	0.000000E+000
1	67.97957323	4.032657E-012	1.800266E-011	1	0.000000E+000
1	67.97963257	1.800266E-011	4.032657E-012	0	0.000000E+000
1	67.98095803	4.032657E-012	1.800266E-011	1	0.000000E+000
1	67.98101928	1.800266E-011	4.032657E-012	0	0.000000E+000
1	67.98114491	4.032657E-012	1.800266E-011	1	0.000000E+000
1	67.98131647	1.800266E-011	4.032657E-012	0	0.000000E+000
1	67.98134639	4.032657E-012	1.800266E-011	1	0.000000E+000
1	67.98154534	1.800266E-011	4.032657E-012	0	0.000000E+000
1	67.98176550	4.032657E-012	1.800266E-011	1	0.000000E+000
1	67.98196398	1.800266E-011	4.032657E-012	0	0.000000E+000
1	67.98330362	4.032657E-012	1.800266E-011	1	0.000000E+000
1	67.98338114	1.800266E-011	4.032657E-012	0	0.000000E+000
1	67.98422554	4.032657E-012	1.800266E-011	1	0.000000E+000
1	67.98433898	1.800266E-011	4.032657E-012	0	0.000000E+000
1	67.99026326	4.032657E-012	1.800266E-011	1	0.000000E+000
1	67.99031557	1.800266E-011	4.032657E-012	0	0.000000E+000
1	67.99071278	4.032657E-012	1.800266E-011	1	0.000000E+000
1	67.99078781	1.800266E-011	4.032657E-012	0	0.000000E+000
1	67.99284835	4.032657E-012	1.800266E-011	1	0.000000E+000
1	67.99320539	1.800266E-011	4.032657E-012	0	0.000000E+000
1	67.99417691	4.032657E-012	1.800266E-011	1	0.000000E+000
1	67.99421963	1.800266E-011	4.032657E-012	0	0.000000E+000
1	67.99432961	4.032657E-012	1.800266E-011	1	0.000000E+000
1	67.99437966	1.800266E-011	4.032657E-012	0	0.000000E+000
1	67.99494895	4.032657E-012	1.800266E-011	1	0.000000E+000
1	67.99499665	1.800266E-011	4.032657E-012	0	0.000000E+000
1	67.99538812	4.032657E-012	1.800266E-011	1	0.000000E+000
1	67.99540999	1.800266E-011	4.032657E-012	0	0.000000E+000
1	67.99542213	4.032657E-012	1.800266E-011	1	0.000000E+000
1	67.99556126	1.800266E-011	4.032657E-012	0	0.000000E+000
1	67.99621943	4.032657E-012	1.800266E-011	1	0.000000E+000
1	67.99631051	1.800266E-011	4.032657E-012	0	0.000000E+000
1	67.99645173	4.032657E-012	1.800266E-011	1	0.000000E+000
1	67.99675258	1.800266E-011	4.032657E-012	0	0.000000E+000
1	67.99798611	4.032657E-012	1.800266E-011	1	0.000000E+000
1	67.99801695	1.800266E-011	4.032657E-012	0	0.000000E+000
1	67.99828413	4.032657E-012	1.800266E-011	1	0.000000E+000
1	67.99831364	1.800266E-011	4.032657E-012	0	0.000000E+000
1	67.99858452	4.032657E-012	1.800266E-011	1	0.000000E+000
1	67.99864452	1.800266E-011	4.032657E-012	0	0.000000E+000
1	67.99978693	4.032657E-012	1.800266E-011	1	0.000000E+000
1	68.00024895	1.800266E-011	4.032657E-012	0	0.000000E+000
1	68.00122414	4.032657E-012	1.800266E-011	1	0.000000E+000
1	68.00134159	1.800266E-011	4.032657E-012	0	0.000000E+000
1	68.00233097	4.032657E-012	1.800266E-011	1	0.000000E+000
1	68.00253331	1.800266E-011	4.032657E-012	0	0.000000E+000
1	68.00256207	4.032657E-012	1.800266E-011	1	0.000000E+000
1	68.00258211	1.800266E-011	4.032657E-012	0	0.000000E+000
1	68.00263985	4.032657E-012	1.800266E-011	1	0.000000E+000
1	68.00276308	1.800266E-011	4.032657E-012	0	0.000000E+000
1	68.00513354	4.032657E-012	1.800266E-011	1	0.000000E+000
1	68.00516634	1.800266E-011	4.032657E-012	0	0.000000E+000
1	68.00546856	4.032657E-012	1.800266E-011	1	0.000000E+000
1	68.00582725	1.800266E-011	4.032657E-012	0	0.000000E+000
1	68.00625243	4.032657E-012	1.800266E-011	1	0.000000E+000
1	68.00665736	1.800266E-011	4.032657E-012	0	0.000000E+000
1	68.00669976	4.032657E-012	1.800266E-011	1	0.000000E+000
1	68.00686177	1.800266E-011	4.032657E-012	0	0.000000E+000
1	68.00896346	4.032657E-012	1.800266E-011	1	0.000000E+000
1	68.00915839	1.800266E-011	4.032657E-012	0	0.000000E+000
1	68.00933255	4.032657E-012	1.800266E-011	1	0.000000E+000
1	68.00940247	1.800266E-011	4.032657E-012	0	0.000000E+000
1	68.00966140	4.032657E-012	1.800266E-011	1	0.000000E+000
1	68.00969693	1.800266E-011	4.032657E-012	0	0.000000E+000
1	68.00972743	4.032657E-012	1.800266E-011	1	0.000000E+000
1	68.00981620	1.800266E-011	4.032657E-012	0	0.000000E+000
1	68.01187730	4.032657E-012	1.800266E-011	1	0.000000E+000
1	68.01197596	1.800266E-011	4.032657E-012	0	0.000000E+000
1	68.01292197	4.032657E-012	1.800266E-011	1	0.000000E+000
1	68.01293490	1.800266E-011	4.032657E-012	0	0.000000E+000
1	68.01330699	4.032657E-012	1.800266E-011	1	0.000000E+000
1	68.01339299	1.800266E-011	4.032657E-012	0	0.000000E+000
1	68.01343280	4.032657E-012	1.800266E-011	1	0.000000E+000
1	68.01357358	1.800266E-011	4.032657E-012	0	0.000000E+000
1	68.01579084	4.032657E-012	1.800266E-011	1	0.000000E+000
1	68.01582195	1.800266E-011	4.032657E-012	0	0.000000E+000
1	68.01597299	4.032657E-012	1.800266E-011	1	0.000000E+000
1	68.01633989	1.800266E-011	4.032657E-012	0	0.000000E+000
1	68.01722588	4.032657E-012	1.800266E-011	1	0.000000E+000
1	68.01748544	1.800266E-011	4.032657E-012	0	0.000000E+000
1	68.01768706	4.032657E-012	1.800266E-011	1	0.000000E+000
1	68.01771174	1.800266E-011	4.032657E-012	0	0.000000E+000
1	68.01833011	4.032657E-012	1.800266E-011	1	0.000000E+000
1	68.01863126	1.800266E-011	4.032657E-012	0	0.000000E+000
1	68.02037859	4.032657E-012	1.800266E-011	1	0.000000E+000
1	68.02038635	1.800266E-011	4.032657E-012	0	0.000000E+000
1	68.02070463	4.032657E-012	1.800266E-011	1	0.000000E+000
1	68.02083501	1.800266E-011	4.032657E-012	0	0.000000E+000
1	68.02104404	4.032657E-012	1.800266E-011	1	0.000000E+000
1	68.02110074	1.800266E-011	4.032657E-012	0	0.000000E+000
1	68.02234256	4.032657E-012	1.800266E-011	1	0.000000E+000
1	68.02242729	1.800266E-011	4.032657E-012	0	0.000000E+000
1	68.02292369	4.032657E-012	1.800266E-011	1	0.000000E+000
1	68.02305853	1.800266E-011	4.032657E-012	0	0.000000E+000
1	68.02383318	4.032657E-012	1.800266E-011	1	0.000000E+000
1	68.02392587	1.800266E-011	4.032657E-012	0	0.000000E+000
1	68.02444700	4.032657E-012	1.800266E-011	1	0.000000E+000
1	68.02447579	1.800266E-011	4.032657E-012	0	0.000000E+000
1	68.02466072	4.032657E-012	1.800266E-011	1	0.000000E+000
1	68.02473885	1.800266E-011	4.032657E-012	0	0.000000E+000
1	68.02492819	4.032657E-012	1.800266E-011	1	0.000000E+000
1	68.02504384	1.800266E-011	4.032657E-012	0	0.000000E+000
1	68.02563851	4.032657E-012	1.800266E-011	1	0.000000E+000
1	68.02566868	1.800266E-011	4.032657E-012	0	0.000000E+000
1	68.06329961	4.032657E-012	1.800266E-011	1	0.000000E+000
1	68.06331941	1.800266E-011	4.032657E-012	0	0.000000E+000
1	68.07954578	4.032657E-012	1.800266E-011	1	0.000000E+000
1	68.07964344	1.800266E-011	4.032657E-012	0	0.000000E+000
1	68.08038822	4.032657E-012	1.800266E-011	1	0.000000E+000
1	68.08052044	1.800266E-011	4.032657E-012	0	0.000000E+000
1	68.08274413	4.032657E-012	1.800266E-011	1	0.000000E+000
1	68.08275940	1.800266E-011	4.032657E-012	0	0.000000E+000
1	68.08281515	4.032657E-012	1.800266E-011	1	0.000000E+000
1	68.08298864	1.800266E-011	4.032657E-012	0	0.000000E+000
1	68.08551173	4.032657E-012	1.800266E-011	1	0.000000E+000
1	68.08570956	1.800266E-011	4.032657E-012	0	0.000000E+000
1	68.08592863	4.032657E-012	1.800266E-011	1	0.000000E+000
1	68.08628905	1.800266E-011	4.032657E-012	0	0.000000E+000
1	68.08792739	4.032657E-012	1.800266E-011	1	0.000000E+000
1	68.08794350	1.800266E-011	4.032657E-012	0	0.000000E+000
1	68.08825976	4.032657E-012	1.800266E-011	1	0.000000E+000
1	68.08842988	1.800266E-011	4.032657E-012	0	0.000000E+000
1	68.08939638	4.032657E-012	1.800266E-011	1	0.000000E+000
1	68.08946793	1.800266E-011	4.032657E-012	0	0.000000E+000
1	68.09014169	4.032657E-012	1.800266E-011	1	0.000000E+000
1	68.09020590	1.800266E-011	4.032657E-012	0	0.000000E+000
1	68.09094996	4.032657E-012	1.800266E-011	1	0.000000E+000
1	68.09142403	1.800266E-011	4.032657E-012	0	0.000000E+000
1	68.09149571	4.032657E-012	1.800266E-011	1	0.000000E+000
1	68.09168166	1.800266E-011	4.032657E-012	0	0.000000E+000
1	68.09317523	4.032657E-012	1.800266E-011	1	0.000000E+000
1	68.09341306	1.800266E-011	4.032657E-012	0	0.000000E+000
1	68.09411565	4.032657E-012	1.800266E-011	1	0.000000E+000
1	68.09426973	1.800266E-011	4.032657E-012	0	0.000000E+000
1	68.09428094	4.032657E-012	1.800266E-011	1	0.000000E+000
1	68.09444009	1.800266E-011	4.032657E-012	0	0.000000E+000
1	68.09521045	4.032657E-012	1.800266E-011	1	0.000000E+000
1	68.09533556	1.800266E-011	4.032657E-012	0	0.000000E+000
1	68.09560930	4.032657E-012	1.800266E-011	1	0.000000E+000
1	68.09572086	1.800266E-011	4.032657E-012	0	0.000000E+000
1	68.09595621	4.032657E-012	1.800266E-011	1	0.000000E+000
1	68.09598727	1.800266E-011	4.032657E-012	0	0.000000E+000
1	68.09618771	4.032657E-012	1.800266E-011	1	0.000000E+000
1	68.09659659	1.800266E-011	4.032657E-012	0	0.000000E+000
1	68.09700024	4.032657E-012	1.800266E-011	1	0.000000E+000
1	68.09710379	1.800266E-011	4.032657E-012	0	0.000000E+000
1	68.09728772	4.032657E-012	1.800266E-011	1	0.000000E+000
1	68.09785254	1.800266E-011	4.032657E-012	0	0.000000E+000
1	68.10141404	4.032657E-012	1.800266E-011	1	0.000000E+000
1	68.10158005	1.800266E-011	4.032657E-012	0	0.000000E+000
1	68.10169894	4.032657E-012	1.800266E-011	1	0.000000E+000
1	68.10171742	1.800266E-011	4.032657E-012	0	0.000000E+000
1	68.10649193	4.032657E-012	1.800266E-011	1	0.000000E+000
1	68.10687513	1.800266E-011	4.032657E-012	0	0.000000E+000
1	70.51207623	3.945842E-012	1.791584E-011	1	0.000000E+000
1	70.51212971	1.791584E-011	3.945842E-012	0	0.000000E+000
1	70.51299117	3.945842E-012	1.791584E-011	1	0.000000E+000
1	70.51315273	1.791584E-011	3.945842E-012	0	0.000000E+000
1	70.51327649	3.945842E-012	1.791584E-011	1	0.000000E+000
1	70.51346100	1.791584E-011	3.945842E-012	0	0.000000E+000
1	70.51379509	3.945842E-012	1.791584E-011	1	0.000000E+000
1	70.51385122	1.791584E-011	3.945842E-012	0	0.000000E+000
1	70.51489470	3.945842E-012	1.791584E-011	1	0.000000E+000
1	70.51498623	1.791584E-011	3.945842E-012	0	0.000000E+000
1	70.51649766	3.945842E-012	1.791584E-011	1	0.000000E+000
1	70.51661607	1.791584E-011	3.945842E-012	0	0.000000E+000
1	70.52325749	3.945842E-012	1.791584E-011	1	0.000000E+000
1	70.52336597	1.791584E-011	3.945842E-012	0	0.000000E+000
1	70.52826256	3.945842E-012	1.791584E-011	1	0.000000E+000
1	70.52831683	1.791584E-011	3.945842E-012	0	0.000000E+000
1	70.53029661	3.945842E-012	1.791584E-011	1	0.000000E+000
1	70.53038005	1.791584E-011	3.945842E-012	0	0.000000E+000
1	70.53071312	3.945842E-012	1.791584E-011	1	0.000000E+000
1	70.53079110	1.791584E-011	3.945842E-012	0	0.000000E+000
1	70.53081079	3.945842E-012	1.791584E-011	1	0.000000E+000
1	70.53109109	1.791584E-011	3.945842E-012	0	0.000000E+000
1	70.53265930	3.945842E-012	1.791584E-011	1	0.000000E+000
1	70.53271776	1.791584E-011	3.945842E-012	0	0.000000E+000
1	70.53373969	3.945842E-012	1.791584E-011	1	0.000000E+000
1	70.53381073	1.791584E-011	3.945842E-012	0	0.000000E+000
1	70.53390937	3.945842E-012	1.791584E-011	1	0.000000E+000
1	70.53405486	1.791584E-011	3.945842E-012	0	0.000000E+000
1	70.53414349	3.945842E-012	1.791584E-011	1	0.000000E+000
1	70.53427463	1.791584E-011	3.945842E-012	0	0.000000E+000
1	70.53465869	3.945842E-012	1.791584E-011	1	0.000000E+000
1	70.53477707	1.791584E-011	3.945842E-012	0	0.000000E+000
1	70.53654134	3.945842E-012	1.791584E-011	1	0.000000E+000
1	70.53655107	1.791584E-011	3.945842E-012	0	0.000000E+000
1	70.53744828	3.945842E-012	1.791584E-011	1	0.000000E+000
1	70.53749840	1.791584E-011	3.945842E-012	0	0.000000E+000
1	70.53980181	3.945842E-012	1.791584E-011	1	0.000000E+000
1	70.53999995	1.791584E-011	3.945842E-012	0	0.000000E+000
1	70.54029831	3.945842E-012	1.791584E-011	1	0.000000E+000
1	70.54092844	1.791584E-011	3.945842E-012	0	0.000000E+000
1	70.54327290	3.945842E-012	1.791584E-011	1	0.000000E+000
1	70.54348036	1.791584E-011	3.945842E-012	0	0.000000E+000
1	70.54374583	3.945842E-012	1.791584E-011	1	0.000000E+000
1	70.54396266	1.791584E-011	3.945842E-012	0	0.000000E+000
1	70.54526377	3.945842E-012	1.791584E-011	1	0.000000E+000
1	70.54534549	1.791584E-011	3.945842E-012	0	0.000000E+000
1	70.54558774	3.945842E-012	1.791584E-011	1	0.000000E+000
1	70.54569284	1.791584E-011	3.945842E-012	0	0.000000E+000
1	70.54657971	3.945842E-012	1.791584E-011	1	0.000000E+000
1	70.54665325	1.791584E-011	3.945842E-012	0	0.000000E+000
1	70.54732857	3.945842E-012	1.791584E-011	1	0.000000E+000
1	70.54769390	1.791584E-011	3.945842E-012	0	0.000000E+000
1	70.55000089	3.945842E-012	1.791584E-011	1	0.000000E+000
1	70.55020486	1.791584E-011	3.945842E-012	0	0.000000E+000
1	70.55032866	3.945842E-012	1.791584E-011	1	0.000000E+000
1	70.55052321	1.791584E-011	3.945842E-012	0	0.000000E+000
1	70.55098388	3.945842E-012	1.791584E-011	1	0.000000E+000
1	70.55105340	1.791584E-011	3.945842E-012	0	0.000000E+000
1	70.55267511	3.945842E-012	1.791584E-011	1	0.000000E+000
1	70.55270461	1.791584E-011	3.945842E-012	0	0.000000E+000
1	70.55273896	3.945842E-012	1.791584E-011	1	0.000000E+000
1	70.55289291	1.791584E-011	3.945842E-012	0	0.000000E+000
1	70.55436477	3.945842E-012	1.791584E-011	1	0.000000E+000
1	70.55454925	1.791584E-011	3.945842E-012	0	0.000000E+000
1	70.55539732	3.945842E-012	1.791584E-011	1	0.000000E+000
1	70.55553803	1.791584E-011	3.945842E-012	0	0.000000E+000
1	70.55718830	3.945842E-012	1.791584E-011	1	0.000000E+000
1	70.55739465	1.791584E-011	3.945842E-012	0	0.000000E+000
1	70.55748221	3.945842E-012	1.791584E-011	1	0.000000E+000
1	70.55763880	1.791584E-011	3.945842E-012	0	0.000000E+000
1	70.55810144	3.945842E-012	1.791584E-011	1	0.000000E+000
1	70.55818025	1.791584E-011	3.945842E-012	0	0.000000E+000
1	70.55844127	3.945842E-012	1.791584E-011	1	0.000000E+000
1	70.55845271	1.791584E-011	3.945842E-012	0	0.000000E+000
1	70.56006662	3.945842E-012	1.791584E-011	1	0.000000E+000
1	70.56009904	1.791584E-011	3.945842E-012	0	0.000000E+000
1	70.56060146	3.945842E-012	1.791584E-011	1	0.000000E+000
1	70.56069538	1.791584E-011	3.945842E-012	0	0.000000E+000
1	70.56255621	3.945842E-012	1.791584E-011	1	0.000000E+000
1	70.56261491	1.791584E-011	3.945842E-012	0	0.000000E+000
1	70.56491306	3.945842E-012	1.791584E-011	1	0.000000E+000
1	70.56530368	1.791584E-011	3.945842E-012	0	0.000000E+000
1	70.56635412	3.945842E-012	1.791584E-011	1	0.000000E+000
1	70.56637439	1.791584E-011	3.945842E-012	0	0.000000E+000
1	70.56647845	3.945842E-012	1.791584E-011	1	0.000000E+000
1	70.56653143	1.791584E-011	3.945842E-012	0	0.000000E+000
1	70.56911724	3.945842E-012	1.791584E-011	1	0.000000E+000
1	70.56924644	1.791584E-011	3.945842E-012	0	0.000000E+000
1	70.56998851	3.945842E-012	1.791584E-011	1	0.000000E+000
1	70.57011607	1.791584E-011	3.945842E-012	0	0.000000E+000
1	70.57063403	3.945842E-012	1.791584E-011	1	0.000000E+000
1	70.57070029	1.791584E-011	3.945842E-012	0	0.000000E+000
1	70.57072967	3.945842E-012	1.791584E-011	1	0.000000E+000
1	70.57098142	1.791584E-011	3.945842E-012	0	0.000000E+000
1	70.57139182	3.945842E-012	1.791584E-011	1	0.000000E+000
1	70.57168527	1.791584E-011	3.945842E-012	0	0.000000E+000
1	70.57206830	3.945842E-012	1.791584E-011	1	0.000000E+000
1	70.57208206	1.791584E-011	3.945842E-012	0	0.000000E+000
1	70.57401487	3.945842E-012	1.791584E-011	1	0.000000E+000
1	70.57426455	1.791584E-011	3.945842E-012	0	0.000000E+000
1	70.57622856	3.945842E-012	1.791584E-011	1	0.000000E+000
1	70.57644696	1.791584E-011	3.945842E-012	0	0.000000E+000
1	70.57686421	3.945842E-012	1.791584E-011	1	0.000000E+000
1	70.57691004	1.791584E-011	3.945842E-012	0	0.000000E+000
1	70.57845253	3.945842E-012	1.791584E-011	1	0.000000E+000
1	70.57852239	1.791584E-011	3.945842E-012	0	0.000000E+000
1	70.57871848	3.945842E-012	1.791584E-011	1	0.000000E+000
1	70.57904181	1.791584E-011	3.945842E-012	0	0.000000E+000
1	70.57923897	3.945842E-012	1.791584E-011	1	0.000000E+000
1	70.57924304	1.791584E-011	3.945842E-012	0	0.000000E+000
1	70.57955567	3.945842E-012	1.791584E-011	1	0.000000E+000
1	70.57964534	1.791584E-011	3.945842E-012	0	0.000000E+000
1	70.58071915	3.945842E-012	1.791584E-011	1	0.000000E+000
1	70.58073933	1.791584E-011	3.945842E-012	0	0.000000E+000
1	70.58079212	3.945842E-012	1.791584E-011	1	0.000000E+000
1	70.58115766	1.791584E-011	3.945842E-012	0	0.000000E+000
1	70.58147991	3.945842E-012	1.791584E-011	1	0.000000E+000
1	70.58154931	1.791584E-011	3.945842E-012	0	0.000000E+000
1	70.58185760	3.945842E-012	1.791584E-011	1	0.000000E+000
1	70.58191332	1.791584E-011	3.945842E-012	0	0.000000E+000
1	70.58246099	3.945842E-012	1.791584E-011	1	0.000000E+000
1	70.58251729	1.791584E-011	3.945842E-012	0	0.000000E+000
1	70.58351165	3.945842E-012	1.791584E-011	1	0.000000E+000
1	70.58362576	1.791584E-011	3.945842E-012	0	0.000000E+000
1	70.58391514	3.945842E-012	1.791584E-011	1	0.000000E+000
1	70.58403366	1.791584E-011	3.945842E-012	0	0.000000E+000
1	70.58663048	3.945842E-012	1.791584E-011	1	0.000000E+000
1	70.58718784	1.791584E-011	3.945842E-012	0	0.000000E+000
1	70.58758111	3.945842E-012	1.791584E-011	1	0.000000E+000
1	70.58858459	1.791584E-011	3.945842E-012	0	0.000000E+000
1	70.58893010	3.945842E-012	1.791584E-011	1	0.000000E+000
1	70.58904114	1.791584E-011	3.945842E-012	0	0.000000E+000
1	70.58956538	3.945842E-012	1.791584E-011	1	0.000000E+000
1	70.58959363	1.791584E-011	3.945842E-012	0	0.000000E+000
1	70.58961562	3.945842E-012	1.791584E-011	1	0.000000E+000
1	70.58973772	1.791584E-011	3.945842E-012	0	0.000000E+000
1	70.58980772	3.945842E-012	1.791584E-011	1	0.000000E+000
1	70.59018046	1.791584E-011	3.945842E-012	0	0.000000E+000
1	70.59169875	3.945842E-012	1.791584E-011	1	0.000000E+000
1	70.59186415	1.791584E-011	3.945842E-012	0	0.000000E+000
1	70.59188557	3.945842E-012	1.791584E-011	1	0.000000E+000
1	70.59198218	1.791584E-011	3.945842E-012	0	0.000000E+000
1	70.59233015	3.945842E-012	1.791584E-011	1	0.000000E+000
1	70.59241001	1.791584E-011	3.945842E-012	0	0.000000E+000
1	70.59266782	3.945842E-012	1.791584E-011	1	0.000000E+000
1	70.59270459	1.791584E-011	3.945842E-012	0	0.000000E+000
1	70.59315468	3.945842E-012	1.791584E-011	1	0.000000E+000
1	70.59320810	1.791584E-011	3.945842E-012	0	0.000000E+000
1	70.59647050	3.945842E-012	1.791584E-011	1	0.000000E+000
1	70.59651459	1.791584E-011	3.945842E-012	0	0.000000E+000
1	70.59730941	3.945842E-012	1.791584E-011	1	0.000000E+000
1	70.59741796	1.791584E-011	3.945842E-012	0	0.000000E+000
1	70.59987501	3.945842E-012	1.791584E-011	1	0.000000E+000
1	70.59992504	1.791584E-011	3.945842E-012	0	0.000000E+000
1	70.60083755	3.945842E-012	1.791584E-011	1	0.000000E+000
1	70.60101714	1.791584E-011	3.945842E-012	0	0.000000E+000
1	70.60110977	3.945842E-012	1.791584E-011	1	0.000000E+000
1	70.60127036	1.791584E-011	3.945842E-012	0	0.000000E+000
1	70.60159286	3.945842E-012	1.791584E-011	1	0.000000E+000
1	70.60172199	1.791584E-011	3.945842E-012	0	0.000000E+000
1	70.61202279	3.945842E-012	1.791584E-011	1	0.000000E+000
1	70.61222749	1.791584E-011	3.945842E-012	0	0.000000E+000
1	70.61457708	3.945842E-012	1.791584E-011	1	0.000000E+000
1	70.61465268	1.791584E-011	3.945842E-012	0	0.000000E+000
1	70.61504483	3.945842E-012	1.791584E-011	1	0.000000E+000
1	70.61523221	1.791584E-011	3.945842E-012	0	0.000000E+000
1	70.61670267	3.945842E-012	1.791584E-011	1	0.000000E+000
1	70.61675496	1.791584E-011	3.945842E-012	0	0.000000E+000
1	70.61736934	3.945842E-012	1.791584E-011	1	0.000000E+000
1	70.61751409	1.791584E-011	3.945842E-012	0	0.000000E+000
1	70.62009713	3.945842E-012	1.791584E-011	1	0.000000E+000
1	70.62013234	1.791584E-011	3.945842E-012	0	0.000000E+000
1	70.62029689	3.945842E-012	1.791584E-011	1	0.000000E+000
1	70.62035136	1.791584E-011	3.945842E-012	0	0.000000E+000
1	70.62084351	3.945842E-012	1.791584E-011	1	0.000000E+000
1	70.62097650	1.791584E-011	3.945842E-012	0	0.000000E+000
1	70.62270157	3.945842E-012	1.791584E-011	1	0.000000E+000
1	70.62280942	1.791584E-011	3.945842E-012	0	0.000000E+000
1	70.62290754	3.945842E-012	1.791584E-011	1	0.000000E+000
1	70.62294596	1.791584E-011	3.945842E-012	0	0.000000E+000
1	70.62302647	3.945842E-012	1.791584E-011	1	0.000000E+000
1	70.62314187	1.791584E-011	3.945842E-012	0	0.000000E+000
1	70.62334000	3.945842E-012	1.791584E-011	1	0.000000E+000
1	70.62396310	1.791584E-011	3.945842E-012	0	0.000000E+000
1	70.62451015	3.945842E-012	1.791584E-011	1	0.000000E+000
1	70.62457081	1.791584E-011	3.945842E-012	0	0.000000E+000
1	70.62474956	3.945842E-012	1.791584E-011	1	0.000000E+000
1	70.62479908	1.791584E-011	3.945842E-012	0	0.000000E+000
1	70.62556803	3.945842E-012	1.791584E-011	1	0.000000E+000
1	70.62573944	1.791584E-011	3.945842E-012	0	0.000000E+000
1	70.62615216	3.945842E-012	1.791584E-011	1	0.000000E+000
1	70.62652870	1.791584E-011	3.945842E-012	0	0.000000E+000
1	70.62726690	3.945842E-012	1.791584E-011	1	0.000000E+000
1	70.62729167	1.791584E-011	3.945842E-012	0	0.000000E+000
1	70.62789855	3.945842E-012	1.791584E-011	1	0.000000E+000
1	70.62807937	1.791584E-011	3.945842E-012	0	0.000000E+000
1	70.62860089	3.945842E-012	1.791584E-011	1	0.000000E+000
1	70.62865006	1.791584E-011	3.945842E-012	0	0.000000E+000
1	70.62902025	3.945842E-012	1.791584E-011	1	0.000000E+000
1	70.62925732	1.791584E-011	3.945842E-012	0	0.000000E+000
1	70.62962955	3.945842E-012	1.791584E-011	1	0.000000E+000
1	70.62981978	1.791584E-011	3.945842E-012	0	0.000000E+000
1	70.62985139	3.945842E-012	1.791584E-011	1	0.000000E+000
1	70.62985528	1.791584E-011	3.945842E-012	0	0.000000E+000
1	70.63088433	3.945842E-012	1.791584E-011	1	0.000000E+000
1	70.63098629	1.791584E-011	3.945842E-012	0	0.000000E+000
1	70.63192017	3.945842E-012	1.791584E-011	1	0.000000E+000
1	70.63215579	1.791584E-011	3.945842E-012	0	0.000000E+000
1	70.63323071	3.945842E-012	1.791584E-011	1	0.000000E+000
1	70.63324952	1.791584E-011	3.945842E-012	0	0.000000E+000
1	70.63406860	3.945842E-012	1.791584E-011	1	0.000000E+000
1	70.63414352	1.791584E-011	3.945842E-012	0	0.000000E+000
1	70.63509618	3.945842E-012	1.791584E-011	1	0.000000E+000
1	70.63543414	1.791584E-011	3.945842E-012	0	0.000000E+000
1	70.63551093	3.945842E-012	1.791584E-011	1	0.000000E+000
1	70.63552553	1.791584E-011	3.945842E-012	0	0.000000E+000
1	70.63720423	3.945842E-012	1.791584E-011	1	0.000000E+000
1	70.63728126	1.791584E-011	3.945842E-012	0	0.000000E+000
1	70.63854108	3.945842E-012	1.791584E-011	1	0.000000E+000
1	70.63922647	1.791584E-011	3.945842E-012	0	0.000000E+000
1	70.63931102	3.945842E-012	1.791584E-011	1	0.000000E+000
1	70.63931602	1.791584E-011	3.945842E-012	0	0.000000E+000
1	70.63991097	3.945842E-012	1.791584E-011	1	0.000000E+000
1	70.63992383	1.791584E-011	3.945842E-012	0	0.000000E+000
1	70.64022126	3.945842E-012	1.791584E-011	1	0.000000E+000
1	70.64026054	1.791584E-011	3.945842E-012	0	0.000000E+000
1	70.64242605	3.945842E-012	1.791584E-011	1	0.000000E+000
1	70.64250544	1.791584E-011	3.945842E-012	0	0.000000E+000
1	70.64446009	3.945842E-012	1.791584E-011	1	0.000000E+000
1	70.64448440	1.791584E-011	3.945842E-012	0	0.000000E+000
1	70.64538454	3.945842E-012	1.791584E-011	1	0.000000E+000
1	70.64544641	1.791584E-011	3.945842E-012	0	0.000000E+000
1	70.64574988	3.945842E-012	1.791584E-011	1	0.000000E+000
1	70.64585230	1.791584E-011	3.945842E-012	0	0.000000E+000
1	70.64618973	3.945842E-012	1.791584E-011	1	0.000000E+000
1	70.64622456	1.791584E-011	3.945842E-012	0	0.000000E+000
1	70.64643646	3.945842E-012	1.791584E-011	1	0.000000E+000
1	70.64645895	1.791584E-011	3.945842E-012	0	0.000000E+000
1	70.64820764	3.945842E-012	1.791584E-011	1	0.000000E+000
1	70.64822836	1.791584E-011	3.945842E-012	0	0.000000E+000
1	70.64898042	3.945842E-012	1.791584E-011	1	0.000000E+000
1	70.64924790	1.791584E-011	3.945842E-012	0	0.000000E+000
1	70.64980998	3.945842E-012	1.791584E-011	1	0.000000E+000
1	70.64989091	1.791584E-011	3.945842E-012	0	0.000000E+000
1	70.65042671	3.945842E-012	1.791584E-011	1	0.000000E+000
1	70.65062272	1.791584E-011	3.945842E-012	0	0.000000E+000
1	70.65065048	3.945842E-012	1.791584E-011	1	0.000000E+000
1	70.65067375	1.791584E-011	3.945842E-012	0	0.000000E+000
1	70.65219350	3.945842E-012	1.791584E-011	1	0.000000E+000
1	70.65222580	1.791584E-011	3.945842E-012	0	0.000000E+000
1	70.65326356	3.945842E-012	1.791584E-011	1	0.000000E+000
1	70.65333097	1.791584E-011	3.945842E-012	0	0.000000E+000
1	74.38570789	4.083819E-012	1.805382E-011	1	0.000000E+000
1	74.38574638	1.805382E-011	4.083819E-012	0	0.000000E+000
1	74.39058606	4.083819E-012	1.805382E-011	1	0.000000E+000
1	74.39062012	1.805382E-011	4.083819E-012	0	0.000000E+000
1	74.39064448	4.083819E-012	1.805382E-011	1	0.000000E+000
1	74.39088355	1.805382E-011	4.083819E-012	0	0.000000E+000
1	74.39335708	4.083819E-012	1.805382E-011	1	0.000000E+000
1	74.39351300	1.805382E-011	4.083819E-012	0	0.000000E+000
1	74.39505496	4.083819E-012	1.805382E-011	1	0.000000E+000
1	74.39510568	1.805382E-011	4.083819E-012	0	0.000000E+000
1	74.39519078	4.083819E-012	1.805382E-011	1	0.000000E+000
1	74.39527661	1.805382E-011	4.083819E-012	0	0.000000E+000
1	74.39713907	4.083819E-012	1.805382E-011	1	0.000000E+000
1	74.39717065	1.805382E-011	4.083819E-012	0	0.000000E+000
1	74.40146418	4.083819E-012	1.805382E-011	1	0.000000E+000
1	74.40157210	1.805382E-011	4.083819E-012	0	0.000000E+000
1	74.40178826	4.083819E-012	1.805382E-011	1	0.000000E+000
1	74.40187287	1.805382E-011	4.083819E-012	0	0.000000E+000
1	74.40268841	4.083819E-012	1.805382E-011	1	0.000000E+000
1	74.40271796	1.805382E-011	4.083819E-012	0	0.000000E+000
1	74.40274060	4.083819E-012	1.805382E-011	1	0.000000E+000
1	74.40276496	1.805382E-011	4.083819E-012	0	0.000000E+000
1	74.40356388	4.083819E-012	1.805382E-011	1	0.000000E+000
1	74.40365278	1.805382E-011	4.083819E-012	0	0.000000E+000
1	74.40588925	4.083819E-012	1.805382E-011	1	0.000000E+000
1	74.40594482	1.805382E-011	4.083819E-012	0	0.000000E+000
1	74.40628862	4.083819E-012	1.805382E-011	1	0.000000E+000
1	74.40636465	1.805382E-011	4.083819E-012	0	0.000000E+000
1	74.40861846	4.083819E-012	1.805382E-011	1	0.000000E+000
1	74.40880919	1.805382E-011	4.083819E-012	0	0.000000E+000
1	74.40930926	4.083819E-012	1.805382E-011	1	0.000000E+000
1	74.40973399	1.805382E-011	4.083819E-012	0	0.000000E+000
1	74.41077473	4.083819E-012	1.805382E-011	1	0.000000E+000
1	74.41084149	1.805382E-011	4.083819E-012	0	0.000000E+000
1	74.41107593	4.083819E-012	1.805382E-011	1	0.000000E+000
1	74.41110654	1.805382E-011	4.083819E-012	0	0.000000E+000
1	74.41835394	4.083819E-012	1.805382E-011	1	0.000000E+000
1	74.41838413	1.805382E-011	4.083819E-012	0	0.000000E+000
1	74.41946251	4.083819E-012	1.805382E-011	1	0.000000E+000
1	74.41948810	1.805382E-011	4.083819E-012	0	0.000000E+000
1	74.41956776	4.083819E-012	1.805382E-011	1	0.000000E+000
1	74.41966585	1.805382E-011	4.083819E-012	0	0.000000E+000
1	74.41983345	4.083819E-012	1.805382E-011	1	0.000000E+000
1	74.41997540	1.805382E-011	4.083819E-012	0	0.000000E+000
1	74.42032047	4.083819E-012	1.805382E-011	1	0.000000E+000
1	74.42067626	1.805382E-011	4.083819E-012	0	0.000000E+000
1	74.42133803	4.083819E-012	1.805382E-011	1	0.000000E+000
1	74.42138574	1.805382E-011	4.083819E-012	0	0.000000E+000
1	74.42164182	4.083819E-012	1.805382E-011	1	0.000000E+000
1	74.42189991	1.805382E-011	4.083819E-012	0	0.000000E+000
1	74.42218736	4.083819E-012	1.805382E-011	1	0.000000E+000
1	74.42219063	1.805382E-011	4.083819E-012	0	0.000000E+000
1	74.42440421	4.083819E-012	1.805382E-011	1	0.000000E+000
1	74.42446580	1.805382E-011	4.083819E-012	0	0.000000E+000
1	74.42499935	4.083819E-012	1.805382E-011	1	0.000000E+000
1	74.42503731	1.805382E-011	4.083819E-012	0	0.000000E+000
1	74.42535878	4.083819E-012	1.805382E-011	1	0.000000E+000
1	74.42553925	1.805382E-011	4.083819E-012	0	0.000000E+000
1	74.42586182	4.083819E-012	1.805382E-011	1	0.000000E+000
1	74.42587323	1.805382E-011	4.083819E-012	0	0.000000E+000
1	74.42618814	4.083819E-012	1.805382E-011	1	0.000000E+000
1	74.42634638	1.805382E-011	4.083819E-012	0	0.000000E+000
1	74.42718704	4.083819E-012	1.805382E-011	1	0.000000E+000
1	74.42729590	1.805382E-011	4.083819E-012	0	0.000000E+000
1	74.42992814	4.083819E-012	1.805382E-011	1	0.000000E+000
1	74.42999984	1.805382E-011	4.083819E-012	0	0.000000E+000
1	74.43009527	4.083819E-012	1.805382E-011	1	0.000000E+000
1	74.43019603	1.805382E-011	4.083819E-012	0	0.000000E+000
1	74.43081422	4.083819E-012	1.805382E-011	1	0.000000E+000
1	74.43102587	1.805382E-011	4.083819E-012	0	0.000000E+000
1	74.43117484	4.083819E-012	1.805382E-011	1	0.000000E+000
1	74.43167926	1.805382E-011	4.083819E-012	0	0.000000E+000
1	74.43269467	4.083819E-012	1.805382E-011	1	0.000000E+000
1	74.43275424	1.805382E-011	4.083819E-012	0	0.000000E+000
1	74.43352006	4.083819E-012	1.805382E-011	1	0.000000E+000
1	74.43369856	1.805382E-011	4.083819E-012	0	0.000000E+000
1	74.43383576	4.083819E-012	1.805382E-011	1	0.000000E+000
1	74.43388896	1.805382E-011	4.083819E-012	0	0.000000E+000
1	74.43391869	4.083819E-012	1.805382E-011	1	0.000000E+000
1	74.43396007	1.805382E-011	4.083819E-012	0	0.000000E+000
1	74.43507056	4.083819E-012	1.805382E-011	1	0.000000E+000
1	74.43525449	1.805382E-011	4.083819E-012	0	0.000000E+000
1	74.43632229	4.083819E-012	1.805382E-011	1	0.000000E+000
1	74.43635801	1.805382E-011	4.083819E-012	0	0.000000E+000
1	74.43650972	4.083819E-012	1.805382E-011	1	0.000000E+000
1	74.43657171	1.805382E-011	4.083819E-012	0	0.000000E+000
1	74.43663000	4.083819E-012	1.805382E-011	1	0.000000E+000
1	74.43681982	1.805382E-011	4.083819E-012	0	0.000000E+000
1	74.43708576	4.083819E-012	1.805382E-011	1	0.000000E+000
1	74.43721022	1.805382E-011	4.083819E-012	0	0.000000E+000
1	74.43828106	4.083819E-012	1.805382E-011	1	0.000000E+000
1	74.43845181	1.805382E-011	4.083819E-012	0	0.000000E+000
1	74.45594652	4.083819E-012	1.805382E-011	1	0.000000E+000
1	74.45605411	1.805382E-011	4.083819E-012	0	0.000000E+000
1	74.45728178	4.083819E-012	1.805382E-011	1	0.000000E+000
1	74.45735802	1.805382E-011	4.083819E-012	0	0.000000E+000
1	74.45761537	4.083819E-012	1.805382E-011	1	0.000000E+000
1	74.45770204	1.805382E-011	4.083819E-012	0	0.000000E+000
1	74.45823923	4.083819E-012	1.805382E-011	1	0.000000E+000
1	74.45831656	1.805382E-011	4.083819E-012	0	0.000000E+000
1	74.45883151	4.083819E-012	1.805382E-011	1	0.000000E+000
1	74.45887175	1.805382E-011	4.083819E-012	0	0.000000E+000
1	74.45932901	4.083819E-012	1.805382E-011	1	0.000000E+000
1	74.45941514	1.805382E-011	4.083819E-012	0	0.000000E+000
1	74.46022734	4.083819E-012	1.805382E-011	1	0.000000E+000
1	74.46025947	1.805382E-011	4.083819E-012	0	0.000000E+000
1	74.46181768	4.083819E-012	1.805382E-011	1	0.000000E+000
1	74.46207118	1.805382E-011	4.083819E-012	0	0.000000E+000
1	74.46359472	4.083819E-012	1.805382E-011	1	0.000000E+000
1	74.46364637	1.805382E-011	4.083819E-012	0	0.000000E+000
1	74.46423544	4.083819E-012	1.805382E-011	1	0.000000E+000
1	74.46426727	1.805382E-011	4.083819E-012	0	0.000000E+000
1	74.46462778	4.083819E-012	1.805382E-011	1	0.000000E+000
1	74.46469651	1.805382E-011	4.083819E-012	0	0.000000E+000
1	74.46479194	4.083819E-012	1.805382E-011	1	0.000000E+000
1	74.46496468	1.805382E-011	4.083819E-012	0	0.000000E+000
1	74.46676212	4.083819E-012	1.805382E-011	1	0.000000E+000
1	74.46693063	1.805382E-011	4.083819E-012	0	0.000000E+000
1	74.46704793	4.083819E-012	1.805382E-011	1	0.000000E+000
1	74.46713464	1.805382E-011	4.083819E-012	0	0.000000E+000
1	74.46835684	4.083819E-012	1.805382E-011	1	0.000000E+000
1	74.46867848	1.805382E-011	4.083819E-012	0	0.000000E+000
1	74.46891646	4.083819E-012	1.805382E-011	1	0.000000E+000
1	74.46922213	1.805382E-011	4.083819E-012	0	0.000000E+000
1	74.47136294	4.083819E-012	1.805382E-011	1	0.000000E+000
1	74.47147964	1.805382E-011	4.083819E-012	0	0.000000E+000
1	74.47605014	4.083819E-012	1.805382E-011	1	0.000000E+000
1	74.47619777	1.805382E-011	4.083819E-012	0	0.000000E+000
1	74.47681306	4.083819E-012	1.805382E-011	1	0.000000E+000
1	74.47684942	1.805382E-011	4.083819E-012	0	0.000000E+000
1	74.47762003	4.083819E-012	1.805382E-011	1	0.000000E+000
1	74.47773174	1.805382E-011	4.083819E-012	0	0.000000E+000
1	74.47932854	4.083819E-012	1.805382E-011	1	0.000000E+000
1	74.47934527	1.805382E-011	4.083819E-012	0	0.000000E+000
1	74.47957955	4.083819E-012	1.805382E-011	1	0.000000E+000
1	74.47967975	1.805382E-011	4.083819E-012	0	0.000000E+000
1	74.48020075	4.083819E-012	1.805382E-011	1	0.000000E+000
1	74.48037748	1.805382E-011	4.083819E-012	0	0.000000E+000
1	74.48075013	4.083819E-012	1.805382E-011	1	0.000000E+000
1	74.48079874	1.805382E-011	4.083819E-012	0	0.000000E+000
1	74.48152160	4.083819E-012	1.805382E-011	1	0.000000E+000
1	74.48153816	1.805382E-011	4.083819E-012	0	0.000000E+000
1	74.48169327	4.083819E-012	1.805382E-011	1	0.000000E+000
1	74.48212826	1.805382E-011	4.083819E-012	0	0.000000E+000
1	74.48214879	4.083819E-012	1.805382E-011	1	0.000000E+000
1	74.48245723	1.805382E-011	4.083819E-012	0	0.000000E+000
1	74.48494806	4.083819E-012	1.805382E-011	1	0.000000E+000
1	74.48507188	1.805382E-011	4.083819E-012	0	0.000000E+000
1	74.48779037	4.083819E-012	1.805382E-011	1	0.000000E+000
1	74.48807840	1.805382E-011	4.083819E-012	0	0.000000E+000
1	74.48947065	4.083819E-012	1.805382E-011	1	0.000000E+000
1	74.48961328	1.805382E-011	4.083819E-012	0	0.000000E+000
[truncated: 230,661 more chars]
