# Supplementary material for: Ancestral acetylcholine receptor β-subunit forms homopentamers that prime before opening spontaneously
Source: eLife. 2022 Jul 4;11:e76504. doi: 10.7554/eLife.76504 (PMC9365395; doi:10.7554/eLife.76504)
Supplement: Figure 4—source data 1. — Detected single-channel event durations of spontaneously opening βAnc homomers in the absence (agonist-free) and presence of increasing concentrations of acetylcholine (ACh; 10 µM, 30 µM, 60 µM, and 100 µM) or 2-[(2,6-dimethylphenyl)amino]-N,N,N-trimethyl-2-oxoethaniminium chloride (QX-222; QX; 10 µM, 30 µM, 60 µM, and 100µM). Compressed file includes 27 TAC 4.3.3 event files (*.evt format) of the single-channel detections for the three recordings for each condition (fileA, fileB, and fileC in each case) in the presented kinetic analysis, as well as the associated R scripts (*.txt format) for defining and sorting bursts. [file elife-76504-fig4-data1.zip › F4-SD1/Source Data - Figure 4/Figure4_QX10uM_fileA.evt]

5
File
Acquire	D:\Data\Christian\2-81Homomer Project\QX222 Block\10uM - 120mV - QX-222\Recordings\a1-19-03-13-BAnc81Homomer_BRBS-PQX-222-10OOPS-120mV-9.acquire	0	
Sweeps
1	167.694933	0.000000	0.249773	0.0000000E+000	0.0000000E+000	
Segments
1	275	0.000000	0.249773	0.390974	0.748868	0.760004	1.102910	2.314246	2.503596	2.654785	2.919981	3.184836	3.476347	3.757647	3.990341	4.177309	4.296412	4.804524	5.223752	5.281988	5.977916	6.182689	6.452718	6.816258	6.916439	6.920388	6.986743	7.425910	7.558611	7.575748	7.687945	7.946183	8.046323	8.819044	9.033617	9.083076	9.180367	9.476689	9.983039	10.033072	10.687048	10.721476	10.950816	11.148733	11.384540	11.459289	11.945416	12.306240	12.607852	12.661057	12.962790	13.356245	13.469216	13.473988	13.788884	13.949320	14.119809	14.733661	14.884947	14.986731	15.162957	15.697295	15.840992	16.375856	16.506998	18.042597	18.738697	18.950470	19.492849	19.711344	19.846145	20.025081	20.360129	20.452075	20.706778	21.266826	21.423929	21.822994	22.318289	22.321348	22.486173	22.564047	22.729452	23.530360	24.365009	24.420102	24.922005	25.079665	25.872151	25.925828	26.409607	26.608909	26.768609	26.777796	26.854192	27.562913	27.740689	27.818117	27.951518	27.957444	28.039389	28.088516	28.171588	29.315307	29.438475	29.464772	30.128661	30.198034	30.391632	30.651368	30.768613	30.990038	33.314075	33.380744	33.523241	33.528004	34.230016	34.444887	34.552158	34.576580	34.846925	35.043029	35.192951	35.231940	36.026335	36.353180	36.474418	36.477124	36.690607	36.739268	37.065930	37.256586	37.357223	37.406748	37.516408	37.661838	37.786723	37.972415	38.174402	38.676054	38.867397	39.542138	39.857891	41.193680	41.313375	41.326788	41.690457	41.720004	41.782240	42.793956	42.925918	42.981335	43.828494	43.931394	44.389478	44.512083	44.678378	44.874545	45.637879	45.652164	45.969185	48.159195	48.324042	49.399848	49.667986	49.814971	49.915877	50.089394	50.560172	51.562026	52.133125	52.140228	54.242743	54.302916	55.992433	56.163862	56.271232	56.816999	57.069699	57.363741	57.582094	58.064960	58.310882	58.366148	59.056738	59.087044	59.211554	59.235399	59.515971	59.545796	59.729050	59.794867	60.002959	60.062461	60.353359	60.671592	60.907388	60.922052	61.015645	61.226612	61.502740	61.511876	61.786132	67.432754	67.585328	67.733875	67.833885	67.868868	67.970547	67.999940	68.100965	70.078937	70.200495	70.310873	70.416385	70.463456	70.567502	71.417650	71.517979	71.603594	71.798391	72.309787	72.418901	72.456388	72.546920	73.253877	73.355161	73.748234	74.019112	74.045950	74.228958	74.291396	74.358176	74.480723	74.671484	74.855030	75.070071	75.077828	75.255753	75.274436	75.334747	75.347011	75.497929	75.679204	75.803691	77.088817	77.210207	77.422880	77.614815	77.767850	78.047003	78.092484	78.208372	78.223556	78.297383	78.445075	78.610537	78.677945	79.113345	79.381286	79.490021	79.600944	80.165030	80.189636	80.469897	80.517316	80.721061	80.874591	81.039496	81.041604	81.137541	81.172676	81.250256	81.437390	81.734657	81.797727	81.925402	82.380539	82.510341	82.746614	82.915501	83.476670	83.623531	83.674758	84.042284	84.056260	84.241261	84.323908	84.449140	85.007196	86.034289	86.087876	86.936794	86.939844	87.307023	87.702298	88.137549	88.463693	88.841628	91.602029	91.825917	91.855044	92.663740	92.730719	92.947531	93.001930	93.103364	93.165764	93.283315	93.721593	95.186394	95.207576	95.506531	97.259278	97.359909	97.417728	97.658325	98.865729	98.993801	99.618662	100.122403	100.178116	100.240119	100.266246	100.594218	101.237553	101.340404	101.357764	101.443241	101.606491	101.707077	102.007013	102.119756	102.144196	102.241637	102.280590	102.380886	105.357208	105.457435	105.720164	105.828954	107.258850	107.364636	107.387076	107.715314	107.941456	108.072226	108.107972	108.252901	108.439285	109.945561	110.008516	110.529719	110.802446	110.908296	111.172440	111.304901	111.388913	111.541970	111.585494	112.235998	112.236740	112.580987	112.629956	112.723562	112.924893	113.125622	113.219841	113.324199	113.350852	113.469312	113.519352	113.916172	114.112089	114.228267	114.268356	114.340703	115.006679	115.410211	116.810061	117.073104	117.086404	117.233836	117.283012	117.402997	117.449491	118.386425	118.692000	118.833331	118.959932	119.112042	119.150522	119.259776	120.258168	120.476844	120.494276	120.956886	121.955446	122.055472	122.298287	122.428515	122.460356	122.580492	122.591428	122.660359	123.310585	123.676231	123.799188	123.913417	123.976766	124.140480	124.445121	125.054945	125.095730	125.381691	125.500563	125.834758	126.158694	126.283443	127.541872	127.845535	128.280043	128.396487	128.424132	128.505914	128.639120	128.739175	128.783365	128.905261	130.654957	132.726341	132.749508	132.925506	133.260479	133.686607	133.732548	134.112967	134.208485	134.315561	134.322372	134.623930	135.606484	137.698269	138.349903	138.449936	138.673463	138.773525	138.920111	139.026158	139.054999	139.547323	139.565252	139.684872	139.696324	139.770116	140.217834	140.406043	140.578173	140.983358	141.007044	141.148561	142.059049	142.238238	142.923033	143.523399	143.562948	143.638162	144.902776	145.183769	145.320945	145.433477	145.512618	145.664153	145.839231	145.939915	146.020280	146.153650	146.184388	146.594877	146.735172	146.962507	146.970820	147.388547	147.459371	147.809398	147.822788	147.898995	149.164331	149.282584	149.375768	149.479515	149.560976	149.661855	150.106777	150.235651	150.247620	150.315875	151.249478	151.349611	151.361732	151.515204	152.366380	152.535355	152.924704	153.114096	153.133578	153.246531	153.297451	153.496629	155.455899	155.816450	155.903450	156.009507	156.014788	156.097177	156.180405	156.782558	157.059222	158.022357	158.491798	158.704728	158.704775	158.989755	159.056922	159.204372	159.431105	159.553938	159.651823	159.793707	159.815876	159.908013	163.737087	163.988886	164.105906	164.303123	164.337860	164.996756	165.058756	165.116235	165.124292	165.207199	165.255364	165.344533	165.386436	165.472324	165.609352	165.712639	165.714116	165.954482	166.144269	167.694933	
Events
1	0.04791084	3.617299E-012	1.880730E-011	1	0.000000E+000
1	0.04822418	1.880730E-011	3.617299E-012	0	0.000000E+000
1	0.04969977	3.617299E-012	1.880730E-011	1	0.000000E+000
1	0.05076631	1.880730E-011	3.617299E-012	0	0.000000E+000
1	0.05156765	3.617299E-012	1.880730E-011	1	0.000000E+000
1	0.05166937	1.880730E-011	3.617299E-012	0	0.000000E+000
1	0.05210221	3.617299E-012	1.880730E-011	1	0.000000E+000
1	0.05222555	1.880730E-011	3.617299E-012	0	0.000000E+000
1	0.05238570	3.617299E-012	1.880730E-011	1	0.000000E+000
1	0.05368950	1.880730E-011	3.617299E-012	0	0.000000E+000
1	0.05410272	3.617299E-012	1.880730E-011	1	0.000000E+000
1	0.05639214	1.880730E-011	3.617299E-012	0	0.000000E+000
1	0.05742689	3.617299E-012	1.880730E-011	1	0.000000E+000
1	0.05777067	1.880730E-011	3.617299E-012	0	0.000000E+000
1	0.05782732	3.617299E-012	1.880730E-011	1	0.000000E+000
1	0.05812514	1.880730E-011	3.617299E-012	0	0.000000E+000
1	0.05820052	3.617299E-012	1.880730E-011	1	0.000000E+000
1	0.05864104	1.880730E-011	3.617299E-012	0	0.000000E+000
1	0.05909193	3.617299E-012	1.880730E-011	1	0.000000E+000
1	0.06021610	1.880730E-011	3.617299E-012	0	0.000000E+000
1	0.06137942	3.617299E-012	1.880730E-011	1	0.000000E+000
1	0.06169019	1.880730E-011	3.617299E-012	0	0.000000E+000
1	0.06216818	3.617299E-012	1.880730E-011	1	0.000000E+000
1	0.06303380	1.880730E-011	3.617299E-012	0	0.000000E+000
1	0.06311336	3.617299E-012	1.880730E-011	1	0.000000E+000
1	0.06314711	1.880730E-011	3.617299E-012	0	0.000000E+000
1	0.06398488	3.617299E-012	1.880730E-011	1	0.000000E+000
1	0.06425279	1.880730E-011	3.617299E-012	0	0.000000E+000
1	0.06464219	3.617299E-012	1.880730E-011	1	0.000000E+000
1	0.06555880	1.880730E-011	3.617299E-012	0	0.000000E+000
1	0.06567203	3.617299E-012	1.880730E-011	1	0.000000E+000
1	0.06623067	1.880730E-011	3.617299E-012	0	0.000000E+000
1	0.06637117	3.617299E-012	1.880730E-011	1	0.000000E+000
1	0.06752803	1.880730E-011	3.617299E-012	0	0.000000E+000
1	0.06768195	3.617299E-012	1.880730E-011	1	0.000000E+000
1	0.06807166	1.880730E-011	3.617299E-012	0	0.000000E+000
1	0.07199921	3.617299E-012	1.880730E-011	1	0.000000E+000
1	0.07252795	1.880730E-011	3.617299E-012	0	0.000000E+000
1	0.07274882	3.617299E-012	1.880730E-011	1	0.000000E+000
1	0.07361984	1.880730E-011	3.617299E-012	0	0.000000E+000
1	0.07447244	3.617299E-012	1.880730E-011	1	0.000000E+000
1	0.07625451	1.880730E-011	3.617299E-012	0	0.000000E+000
1	0.07638294	3.617299E-012	1.880730E-011	1	0.000000E+000
1	0.07722564	1.880730E-011	3.617299E-012	0	0.000000E+000
1	0.07779191	3.617299E-012	1.880730E-011	1	0.000000E+000
1	0.07876506	1.880730E-011	3.617299E-012	0	0.000000E+000
1	0.07894753	3.617299E-012	1.880730E-011	1	0.000000E+000
1	0.08069315	1.880730E-011	3.617299E-012	0	0.000000E+000
1	0.08163567	3.617299E-012	1.880730E-011	1	0.000000E+000
1	0.08336086	1.880730E-011	3.617299E-012	0	0.000000E+000
1	0.08347370	3.617299E-012	1.880730E-011	1	0.000000E+000
1	0.08448182	1.880730E-011	3.617299E-012	0	0.000000E+000
1	0.08500725	3.617299E-012	1.880730E-011	1	0.000000E+000
1	0.08732968	1.880730E-011	3.617299E-012	0	0.000000E+000
1	0.08765128	3.617299E-012	1.880730E-011	1	0.000000E+000
1	0.08767455	1.880730E-011	3.617299E-012	0	0.000000E+000
1	0.08773878	3.617299E-012	1.880730E-011	1	0.000000E+000
1	0.08834062	1.880730E-011	3.617299E-012	0	0.000000E+000
1	0.08844556	3.617299E-012	1.880730E-011	1	0.000000E+000
1	0.08856673	1.880730E-011	3.617299E-012	0	0.000000E+000
1	0.09097843	3.617299E-012	1.880730E-011	1	0.000000E+000
1	0.09220467	1.880730E-011	3.617299E-012	0	0.000000E+000
1	0.09223480	3.617299E-012	1.880730E-011	1	0.000000E+000
1	0.09250414	1.880730E-011	3.617299E-012	0	0.000000E+000
1	0.09252076	3.617299E-012	1.880730E-011	1	0.000000E+000
1	0.09285327	1.880730E-011	3.617299E-012	0	0.000000E+000
1	0.09383225	3.617299E-012	1.880730E-011	1	0.000000E+000
1	0.09484906	1.880730E-011	3.617299E-012	0	0.000000E+000
1	0.09511800	3.617299E-012	1.880730E-011	1	0.000000E+000
1	0.09754181	1.880730E-011	3.617299E-012	0	0.000000E+000
1	0.09985954	3.617299E-012	1.880730E-011	1	0.000000E+000
1	0.10056567	1.880730E-011	3.617299E-012	0	0.000000E+000
1	0.10064927	3.617299E-012	1.880730E-011	1	0.000000E+000
1	0.10067997	1.880730E-011	3.617299E-012	0	0.000000E+000
1	0.10194628	3.617299E-012	1.880730E-011	1	0.000000E+000
1	0.10238566	1.880730E-011	3.617299E-012	0	0.000000E+000
1	0.10332882	3.617299E-012	1.880730E-011	1	0.000000E+000
1	0.10364545	1.880730E-011	3.617299E-012	0	0.000000E+000
1	0.10418731	3.617299E-012	1.880730E-011	1	0.000000E+000
1	0.10577974	1.880730E-011	3.617299E-012	0	0.000000E+000
1	0.10598272	3.617299E-012	1.880730E-011	1	0.000000E+000
1	0.10602442	1.880730E-011	3.617299E-012	0	0.000000E+000
1	0.10629837	3.617299E-012	1.880730E-011	1	0.000000E+000
1	0.10861455	1.880730E-011	3.617299E-012	0	0.000000E+000
1	0.10924419	3.617299E-012	1.880730E-011	1	0.000000E+000
1	0.11083517	1.880730E-011	3.617299E-012	0	0.000000E+000
1	0.11092360	3.617299E-012	1.880730E-011	1	0.000000E+000
1	0.11142217	1.880730E-011	3.617299E-012	0	0.000000E+000
1	0.11158037	3.617299E-012	1.880730E-011	1	0.000000E+000
1	0.11186114	1.880730E-011	3.617299E-012	0	0.000000E+000
1	0.11343071	3.617299E-012	1.880730E-011	1	0.000000E+000
1	0.11520858	1.880730E-011	3.617299E-012	0	0.000000E+000
1	0.11658108	3.617299E-012	1.880730E-011	1	0.000000E+000
1	0.11715543	1.880730E-011	3.617299E-012	0	0.000000E+000
1	0.11718421	3.617299E-012	1.880730E-011	1	0.000000E+000
1	0.11809009	1.880730E-011	3.617299E-012	0	0.000000E+000
1	0.11824769	3.617299E-012	1.880730E-011	1	0.000000E+000
1	0.11846345	1.880730E-011	3.617299E-012	0	0.000000E+000
1	0.11923668	3.617299E-012	1.880730E-011	1	0.000000E+000
1	0.12042969	1.880730E-011	3.617299E-012	0	0.000000E+000
1	0.12067578	3.617299E-012	1.880730E-011	1	0.000000E+000
1	0.12197247	1.880730E-011	3.617299E-012	0	0.000000E+000
1	0.12207562	3.617299E-012	1.880730E-011	1	0.000000E+000
1	0.12225439	1.880730E-011	3.617299E-012	0	0.000000E+000
1	0.12247851	3.617299E-012	1.880730E-011	1	0.000000E+000
1	0.12261625	1.880730E-011	3.617299E-012	0	0.000000E+000
1	0.12427186	3.617299E-012	1.880730E-011	1	0.000000E+000
1	0.12444540	1.880730E-011	3.617299E-012	0	0.000000E+000
1	0.12500182	3.617299E-012	1.880730E-011	1	0.000000E+000
1	0.12501332	1.880730E-011	3.617299E-012	0	0.000000E+000
1	0.12729341	3.617299E-012	1.880730E-011	1	0.000000E+000
1	0.12815833	1.880730E-011	3.617299E-012	0	0.000000E+000
1	0.12824376	3.617299E-012	1.880730E-011	1	0.000000E+000
1	0.12831144	1.880730E-011	3.617299E-012	0	0.000000E+000
1	0.12833518	3.617299E-012	1.880730E-011	1	0.000000E+000
1	0.12998848	1.880730E-011	3.617299E-012	0	0.000000E+000
1	0.13030963	3.617299E-012	1.880730E-011	1	0.000000E+000
1	0.13054648	1.880730E-011	3.617299E-012	0	0.000000E+000
1	0.13090324	3.617299E-012	1.880730E-011	1	0.000000E+000
1	0.13101498	1.880730E-011	3.617299E-012	0	0.000000E+000
1	0.13146652	3.617299E-012	1.880730E-011	1	0.000000E+000
1	0.13176387	1.880730E-011	3.617299E-012	0	0.000000E+000
1	0.13358248	3.617299E-012	1.880730E-011	1	0.000000E+000
1	0.13445655	1.880730E-011	3.617299E-012	0	0.000000E+000
1	0.13495456	3.617299E-012	1.880730E-011	1	0.000000E+000
1	0.13642996	1.880730E-011	3.617299E-012	0	0.000000E+000
1	0.13650218	3.617299E-012	1.880730E-011	1	0.000000E+000
1	0.13676275	1.880730E-011	3.617299E-012	0	0.000000E+000
1	0.13685392	3.617299E-012	1.880730E-011	1	0.000000E+000
1	0.13816998	1.880730E-011	3.617299E-012	0	0.000000E+000
1	0.13969224	3.617299E-012	1.880730E-011	1	0.000000E+000
1	0.14189524	1.880730E-011	3.617299E-012	0	0.000000E+000
1	0.14286235	3.617299E-012	1.880730E-011	1	0.000000E+000
1	0.14447126	1.880730E-011	3.617299E-012	0	0.000000E+000
1	0.14604331	3.617299E-012	1.880730E-011	1	0.000000E+000
1	0.14633845	1.880730E-011	3.617299E-012	0	0.000000E+000
1	0.14699138	3.617299E-012	1.880730E-011	1	0.000000E+000
1	0.14708699	1.880730E-011	3.617299E-012	0	0.000000E+000
1	0.14732138	3.617299E-012	1.880730E-011	1	0.000000E+000
1	0.14892254	1.880730E-011	3.617299E-012	0	0.000000E+000
1	0.14898403	3.617299E-012	1.880730E-011	1	0.000000E+000
1	0.15039177	1.880730E-011	3.617299E-012	0	0.000000E+000
1	0.15040328	3.617299E-012	1.880730E-011	1	0.000000E+000
1	0.15067915	1.880730E-011	3.617299E-012	0	0.000000E+000
1	0.15108296	3.617299E-012	1.880730E-011	1	0.000000E+000
1	0.15117227	1.880730E-011	3.617299E-012	0	0.000000E+000
1	0.15210814	3.617299E-012	1.880730E-011	1	0.000000E+000
1	0.15495907	1.880730E-011	3.617299E-012	0	0.000000E+000
1	0.15502166	3.617299E-012	1.880730E-011	1	0.000000E+000
1	0.15535832	1.880730E-011	3.617299E-012	0	0.000000E+000
1	0.15541839	3.617299E-012	1.880730E-011	1	0.000000E+000
1	0.15573077	1.880730E-011	3.617299E-012	0	0.000000E+000
1	0.15609392	3.617299E-012	1.880730E-011	1	0.000000E+000
1	0.15639470	1.880730E-011	3.617299E-012	0	0.000000E+000
1	0.15642542	3.617299E-012	1.880730E-011	1	0.000000E+000
1	0.15676107	1.880730E-011	3.617299E-012	0	0.000000E+000
1	0.15701941	3.617299E-012	1.880730E-011	1	0.000000E+000
1	0.15789725	1.880730E-011	3.617299E-012	0	0.000000E+000
1	0.15811971	3.617299E-012	1.880730E-011	1	0.000000E+000
1	0.15954162	1.880730E-011	3.617299E-012	0	0.000000E+000
1	0.15971101	3.617299E-012	1.880730E-011	1	0.000000E+000
1	0.16065291	1.880730E-011	3.617299E-012	0	0.000000E+000
1	0.16082384	3.617299E-012	1.880730E-011	1	0.000000E+000
1	0.16232821	1.880730E-011	3.617299E-012	0	0.000000E+000
1	0.16378959	3.617299E-012	1.880730E-011	1	0.000000E+000
1	0.16585216	1.880730E-011	3.617299E-012	0	0.000000E+000
1	0.16624853	3.617299E-012	1.880730E-011	1	0.000000E+000
1	0.16627866	1.880730E-011	3.617299E-012	0	0.000000E+000
1	0.16724858	3.617299E-012	1.880730E-011	1	0.000000E+000
1	0.16777658	1.880730E-011	3.617299E-012	0	0.000000E+000
1	0.16800817	3.617299E-012	1.880730E-011	1	0.000000E+000
1	0.16856515	1.880730E-011	3.617299E-012	0	0.000000E+000
1	0.16886590	3.617299E-012	1.880730E-011	1	0.000000E+000
1	0.16951849	1.880730E-011	3.617299E-012	0	0.000000E+000
1	0.16965066	3.617299E-012	1.880730E-011	1	0.000000E+000
1	0.17149086	1.880730E-011	3.617299E-012	0	0.000000E+000
1	0.17254533	3.617299E-012	1.880730E-011	1	0.000000E+000
1	0.17335482	1.880730E-011	3.617299E-012	0	0.000000E+000
1	0.17336942	3.617299E-012	1.880730E-011	1	0.000000E+000
1	0.17450392	1.880730E-011	3.617299E-012	0	0.000000E+000
1	0.17462697	3.617299E-012	1.880730E-011	1	0.000000E+000
1	0.17580579	1.880730E-011	3.617299E-012	0	0.000000E+000
1	0.17595275	3.617299E-012	1.880730E-011	1	0.000000E+000
1	0.17642389	1.880730E-011	3.617299E-012	0	0.000000E+000
1	0.17671410	3.617299E-012	1.880730E-011	1	0.000000E+000
1	0.17856565	1.880730E-011	3.617299E-012	0	0.000000E+000
1	0.17879611	3.617299E-012	1.880730E-011	1	0.000000E+000
1	0.18078042	1.880730E-011	3.617299E-012	0	0.000000E+000
1	0.18124955	3.617299E-012	1.880730E-011	1	0.000000E+000
1	0.18315914	1.880730E-011	3.617299E-012	0	0.000000E+000
1	0.18557959	3.617299E-012	1.880730E-011	1	0.000000E+000
1	0.18560060	1.880730E-011	3.617299E-012	0	0.000000E+000
1	0.19512029	3.617299E-012	1.880730E-011	1	0.000000E+000
1	0.19514888	1.880730E-011	3.617299E-012	0	0.000000E+000
1	0.19537248	3.617299E-012	1.880730E-011	1	0.000000E+000
1	0.19538768	1.880730E-011	3.617299E-012	0	0.000000E+000
1	0.19630496	3.617299E-012	1.880730E-011	1	0.000000E+000
1	0.19798344	1.880730E-011	3.617299E-012	0	0.000000E+000
1	0.19865510	3.617299E-012	1.880730E-011	1	0.000000E+000
1	0.20008853	1.880730E-011	3.617299E-012	0	0.000000E+000
1	0.44066842	3.559107E-012	1.874911E-011	1	0.000000E+000
1	0.44220131	1.874911E-011	3.559107E-012	0	0.000000E+000
1	0.44248819	3.559107E-012	1.874911E-011	1	0.000000E+000
1	0.44274434	1.874911E-011	3.559107E-012	0	0.000000E+000
1	0.44319596	3.559107E-012	1.874911E-011	1	0.000000E+000
1	0.44347802	1.874911E-011	3.559107E-012	0	0.000000E+000
1	0.44378426	3.559107E-012	1.874911E-011	1	0.000000E+000
1	0.44381853	1.874911E-011	3.559107E-012	0	0.000000E+000
1	0.44556343	3.559107E-012	1.874911E-011	1	0.000000E+000
1	0.44606749	1.874911E-011	3.559107E-012	0	0.000000E+000
1	0.44641472	3.559107E-012	1.874911E-011	1	0.000000E+000
1	0.45085502	1.874911E-011	3.559107E-012	0	0.000000E+000
1	0.45104813	3.559107E-012	1.874911E-011	1	0.000000E+000
1	0.45158681	1.874911E-011	3.559107E-012	0	0.000000E+000
1	0.45244801	3.559107E-012	1.874911E-011	1	0.000000E+000
1	0.45282555	1.874911E-011	3.559107E-012	0	0.000000E+000
1	0.45532122	3.559107E-012	1.874911E-011	1	0.000000E+000
1	0.45541038	1.874911E-011	3.559107E-012	0	0.000000E+000
1	0.45548564	3.559107E-012	1.874911E-011	1	0.000000E+000
1	0.45578032	1.874911E-011	3.559107E-012	0	0.000000E+000
1	0.45602572	3.559107E-012	1.874911E-011	1	0.000000E+000
1	0.45806180	1.874911E-011	3.559107E-012	0	0.000000E+000
1	0.45822806	3.559107E-012	1.874911E-011	1	0.000000E+000
1	0.45878789	1.874911E-011	3.559107E-012	0	0.000000E+000
1	0.45943099	3.559107E-012	1.874911E-011	1	0.000000E+000
1	0.46023462	1.874911E-011	3.559107E-012	0	0.000000E+000
1	0.46034930	3.559107E-012	1.874911E-011	1	0.000000E+000
1	0.46127003	1.874911E-011	3.559107E-012	0	0.000000E+000
1	0.46185572	3.559107E-012	1.874911E-011	1	0.000000E+000
1	0.46193411	1.874911E-011	3.559107E-012	0	0.000000E+000
1	0.46213634	3.559107E-012	1.874911E-011	1	0.000000E+000
1	0.46278400	1.874911E-011	3.559107E-012	0	0.000000E+000
1	0.46370473	3.559107E-012	1.874911E-011	1	0.000000E+000
1	0.46395678	1.874911E-011	3.559107E-012	0	0.000000E+000
1	0.46448779	3.559107E-012	1.874911E-011	1	0.000000E+000
1	0.46527960	1.874911E-011	3.559107E-012	0	0.000000E+000
1	0.46533767	3.559107E-012	1.874911E-011	1	0.000000E+000
1	0.46573879	1.874911E-011	3.559107E-012	0	0.000000E+000
1	0.46929920	3.559107E-012	1.874911E-011	1	0.000000E+000
1	0.46956478	1.874911E-011	3.559107E-012	0	0.000000E+000
1	0.47040167	3.559107E-012	1.874911E-011	1	0.000000E+000
1	0.47153561	1.874911E-011	3.559107E-012	0	0.000000E+000
1	0.47266355	3.559107E-012	1.874911E-011	1	0.000000E+000
1	0.47294812	1.874911E-011	3.559107E-012	0	0.000000E+000
1	0.47319749	3.559107E-012	1.874911E-011	1	0.000000E+000
1	0.47387529	1.874911E-011	3.559107E-012	0	0.000000E+000
1	0.47389867	3.559107E-012	1.874911E-011	1	0.000000E+000
1	0.47455816	1.874911E-011	3.559107E-012	0	0.000000E+000
1	0.47525636	3.559107E-012	1.874911E-011	1	0.000000E+000
1	0.47569548	1.874911E-011	3.559107E-012	0	0.000000E+000
1	0.47583872	3.559107E-012	1.874911E-011	1	0.000000E+000
1	0.47625234	1.874911E-011	3.559107E-012	0	0.000000E+000
1	0.47628575	3.559107E-012	1.874911E-011	1	0.000000E+000
1	0.47631268	1.874911E-011	3.559107E-012	0	0.000000E+000
1	0.47634449	3.559107E-012	1.874911E-011	1	0.000000E+000
1	0.47664776	1.874911E-011	3.559107E-012	0	0.000000E+000
1	0.47667890	3.559107E-012	1.874911E-011	1	0.000000E+000
1	0.47773370	1.874911E-011	3.559107E-012	0	0.000000E+000
1	0.47783320	3.559107E-012	1.874911E-011	1	0.000000E+000
1	0.47810662	1.874911E-011	3.559107E-012	0	0.000000E+000
1	0.47871958	3.559107E-012	1.874911E-011	1	0.000000E+000
1	0.48037073	1.874911E-011	3.559107E-012	0	0.000000E+000
1	0.48054666	3.559107E-012	1.874911E-011	1	0.000000E+000
1	0.48080769	1.874911E-011	3.559107E-012	0	0.000000E+000
1	0.48567727	3.559107E-012	1.874911E-011	1	0.000000E+000
1	0.48754552	1.874911E-011	3.559107E-012	0	0.000000E+000
1	0.48802572	3.559107E-012	1.874911E-011	1	0.000000E+000
1	0.48888271	1.874911E-011	3.559107E-012	0	0.000000E+000
1	0.48932631	3.559107E-012	1.874911E-011	1	0.000000E+000
1	0.49014724	1.874911E-011	3.559107E-012	0	0.000000E+000
1	0.49038457	3.559107E-012	1.874911E-011	1	0.000000E+000
1	0.49341916	1.874911E-011	3.559107E-012	0	0.000000E+000
1	0.49626920	3.559107E-012	1.874911E-011	1	0.000000E+000
1	0.49735493	1.874911E-011	3.559107E-012	0	0.000000E+000
1	0.49782590	3.559107E-012	1.874911E-011	1	0.000000E+000
1	0.49926260	1.874911E-011	3.559107E-012	0	0.000000E+000
1	0.49961664	3.559107E-012	1.874911E-011	1	0.000000E+000
1	0.49992608	1.874911E-011	3.559107E-012	0	0.000000E+000
1	0.50005094	3.559107E-012	1.874911E-011	1	0.000000E+000
1	0.50219546	1.874911E-011	3.559107E-012	0	0.000000E+000
1	0.50259582	3.559107E-012	1.874911E-011	1	0.000000E+000
1	0.50277284	1.874911E-011	3.559107E-012	0	0.000000E+000
1	0.50314887	3.559107E-012	1.874911E-011	1	0.000000E+000
1	0.50432079	1.874911E-011	3.559107E-012	0	0.000000E+000
1	0.50635049	3.559107E-012	1.874911E-011	1	0.000000E+000
1	0.50644707	1.874911E-011	3.559107E-012	0	0.000000E+000
1	0.50728362	3.559107E-012	1.874911E-011	1	0.000000E+000
1	0.50837983	1.874911E-011	3.559107E-012	0	0.000000E+000
1	0.50909892	3.559107E-012	1.874911E-011	1	0.000000E+000
1	0.50933805	1.874911E-011	3.559107E-012	0	0.000000E+000
1	0.51071460	3.559107E-012	1.874911E-011	1	0.000000E+000
1	0.51119831	1.874911E-011	3.559107E-012	0	0.000000E+000
1	0.51136324	3.559107E-012	1.874911E-011	1	0.000000E+000
1	0.51185453	1.874911E-011	3.559107E-012	0	0.000000E+000
1	0.51205459	3.559107E-012	1.874911E-011	1	0.000000E+000
1	0.51314881	1.874911E-011	3.559107E-012	0	0.000000E+000
1	0.51527238	3.559107E-012	1.874911E-011	1	0.000000E+000
1	0.51647553	1.874911E-011	3.559107E-012	0	0.000000E+000
1	0.51698229	3.559107E-012	1.874911E-011	1	0.000000E+000
1	0.51714491	1.874911E-011	3.559107E-012	0	0.000000E+000
1	0.51764411	3.559107E-012	1.874911E-011	1	0.000000E+000
1	0.51935942	1.874911E-011	3.559107E-012	0	0.000000E+000
1	0.51942121	3.559107E-012	1.874911E-011	1	0.000000E+000
1	0.52199274	1.874911E-011	3.559107E-012	0	0.000000E+000
1	0.52372824	3.559107E-012	1.874911E-011	1	0.000000E+000
1	0.52447685	1.874911E-011	3.559107E-012	0	0.000000E+000
1	0.52467478	3.559107E-012	1.874911E-011	1	0.000000E+000
1	0.52485859	1.874911E-011	3.559107E-012	0	0.000000E+000
1	0.53203609	3.559107E-012	1.874911E-011	1	0.000000E+000
1	0.53253481	1.874911E-011	3.559107E-012	0	0.000000E+000
1	0.53306645	3.559107E-012	1.874911E-011	1	0.000000E+000
1	0.53423073	1.874911E-011	3.559107E-012	0	0.000000E+000
1	0.53593149	3.559107E-012	1.874911E-011	1	0.000000E+000
1	0.53665281	1.874911E-011	3.559107E-012	0	0.000000E+000
1	0.53696602	3.559107E-012	1.874911E-011	1	0.000000E+000
1	0.53753929	1.874911E-011	3.559107E-012	0	0.000000E+000
1	0.53772592	3.559107E-012	1.874911E-011	1	0.000000E+000
1	0.53779312	1.874911E-011	3.559107E-012	0	0.000000E+000
1	0.53813132	3.559107E-012	1.874911E-011	1	0.000000E+000
1	0.53853406	1.874911E-011	3.559107E-012	0	0.000000E+000
1	0.53856634	3.559107E-012	1.874911E-011	1	0.000000E+000
1	0.53858650	1.874911E-011	3.559107E-012	0	0.000000E+000
1	0.53915243	3.559107E-012	1.874911E-011	1	0.000000E+000
1	0.53942820	1.874911E-011	3.559107E-012	0	0.000000E+000
1	0.54066534	3.559107E-012	1.874911E-011	1	0.000000E+000
1	0.54137509	1.874911E-011	3.559107E-012	0	0.000000E+000
1	0.54144340	3.559107E-012	1.874911E-011	1	0.000000E+000
1	0.54166035	1.874911E-011	3.559107E-012	0	0.000000E+000
1	0.54175732	3.559107E-012	1.874911E-011	1	0.000000E+000
1	0.54302940	1.874911E-011	3.559107E-012	0	0.000000E+000
1	0.54363092	3.559107E-012	1.874911E-011	1	0.000000E+000
1	0.54433382	1.874911E-011	3.559107E-012	0	0.000000E+000
1	0.54452303	3.559107E-012	1.874911E-011	1	0.000000E+000
1	0.54538857	1.874911E-011	3.559107E-012	0	0.000000E+000
1	0.54544953	3.559107E-012	1.874911E-011	1	0.000000E+000
1	0.54557298	1.874911E-011	3.559107E-012	0	0.000000E+000
1	0.54601791	3.559107E-012	1.874911E-011	1	0.000000E+000
1	0.54680896	1.874911E-011	3.559107E-012	0	0.000000E+000
1	0.54687895	3.559107E-012	1.874911E-011	1	0.000000E+000
1	0.54694185	1.874911E-011	3.559107E-012	0	0.000000E+000
1	0.54703730	3.559107E-012	1.874911E-011	1	0.000000E+000
1	0.54939041	1.874911E-011	3.559107E-012	0	0.000000E+000
1	0.54946258	3.559107E-012	1.874911E-011	1	0.000000E+000
1	0.55024652	1.874911E-011	3.559107E-012	0	0.000000E+000
1	0.55280083	3.559107E-012	1.874911E-011	1	0.000000E+000
1	0.55314922	1.874911E-011	3.559107E-012	0	0.000000E+000
1	0.55319716	3.559107E-012	1.874911E-011	1	0.000000E+000
1	0.55336787	1.874911E-011	3.559107E-012	0	0.000000E+000
1	0.55354341	3.559107E-012	1.874911E-011	1	0.000000E+000
1	0.55362843	1.874911E-011	3.559107E-012	0	0.000000E+000
1	0.55450416	3.559107E-012	1.874911E-011	1	0.000000E+000
1	0.55635679	1.874911E-011	3.559107E-012	0	0.000000E+000
1	0.55730521	3.559107E-012	1.874911E-011	1	0.000000E+000
1	0.56091249	1.874911E-011	3.559107E-012	0	0.000000E+000
1	0.56162170	3.559107E-012	1.874911E-011	1	0.000000E+000
1	0.56269798	1.874911E-011	3.559107E-012	0	0.000000E+000
1	0.56285037	3.559107E-012	1.874911E-011	1	0.000000E+000
1	0.56292691	1.874911E-011	3.559107E-012	0	0.000000E+000
1	0.56321762	3.559107E-012	1.874911E-011	1	0.000000E+000
1	0.56323387	1.874911E-011	3.559107E-012	0	0.000000E+000
1	0.56356644	3.559107E-012	1.874911E-011	1	0.000000E+000
1	0.56364045	1.874911E-011	3.559107E-012	0	0.000000E+000
1	0.56386616	3.559107E-012	1.874911E-011	1	0.000000E+000
1	0.56465435	1.874911E-011	3.559107E-012	0	0.000000E+000
1	0.56538975	3.559107E-012	1.874911E-011	1	0.000000E+000
1	0.56553778	1.874911E-011	3.559107E-012	0	0.000000E+000
1	0.56556276	3.559107E-012	1.874911E-011	1	0.000000E+000
1	0.56676660	1.874911E-011	3.559107E-012	0	0.000000E+000
1	0.56748595	3.559107E-012	1.874911E-011	1	0.000000E+000
1	0.56965944	1.874911E-011	3.559107E-012	0	0.000000E+000
1	0.56968469	3.559107E-012	1.874911E-011	1	0.000000E+000
1	0.56974791	1.874911E-011	3.559107E-012	0	0.000000E+000
1	0.57003079	3.559107E-012	1.874911E-011	1	0.000000E+000
1	0.57154106	1.874911E-011	3.559107E-012	0	0.000000E+000
1	0.60857417	3.559107E-012	1.874911E-011	1	0.000000E+000
1	0.61011988	1.874911E-011	3.559107E-012	0	0.000000E+000
1	0.61043985	3.559107E-012	1.874911E-011	1	0.000000E+000
1	0.61229131	1.874911E-011	3.559107E-012	0	0.000000E+000
1	0.61247752	3.559107E-012	1.874911E-011	1	0.000000E+000
1	0.61323613	1.874911E-011	3.559107E-012	0	0.000000E+000
1	0.61346737	3.559107E-012	1.874911E-011	1	0.000000E+000
1	0.61413353	1.874911E-011	3.559107E-012	0	0.000000E+000
1	0.61469745	3.559107E-012	1.874911E-011	1	0.000000E+000
1	0.61719258	1.874911E-011	3.559107E-012	0	0.000000E+000
1	0.61767388	3.559107E-012	1.874911E-011	1	0.000000E+000
1	0.61855236	1.874911E-011	3.559107E-012	0	0.000000E+000
1	0.62043328	3.559107E-012	1.874911E-011	1	0.000000E+000
1	0.62097819	1.874911E-011	3.559107E-012	0	0.000000E+000
1	0.62384258	3.559107E-012	1.874911E-011	1	0.000000E+000
1	0.62416972	1.874911E-011	3.559107E-012	0	0.000000E+000
1	0.62505870	3.559107E-012	1.874911E-011	1	0.000000E+000
1	0.62579648	1.874911E-011	3.559107E-012	0	0.000000E+000
1	0.62608124	3.559107E-012	1.874911E-011	1	0.000000E+000
1	0.62898702	1.874911E-011	3.559107E-012	0	0.000000E+000
1	0.63051343	3.559107E-012	1.874911E-011	1	0.000000E+000
1	0.63069599	1.874911E-011	3.559107E-012	0	0.000000E+000
1	0.63174459	3.559107E-012	1.874911E-011	1	0.000000E+000
1	0.63246927	1.874911E-011	3.559107E-012	0	0.000000E+000
1	0.63352917	3.559107E-012	1.874911E-011	1	0.000000E+000
1	0.63364599	1.874911E-011	3.559107E-012	0	0.000000E+000
1	0.63421806	3.559107E-012	1.874911E-011	1	0.000000E+000
1	0.63450625	1.874911E-011	3.559107E-012	0	0.000000E+000
1	0.63643821	3.559107E-012	1.874911E-011	1	0.000000E+000
1	0.63946301	1.874911E-011	3.559107E-012	0	0.000000E+000
1	0.63953250	3.559107E-012	1.874911E-011	1	0.000000E+000
1	0.63954243	1.874911E-011	3.559107E-012	0	0.000000E+000
1	0.63958273	3.559107E-012	1.874911E-011	1	0.000000E+000
1	0.64030619	1.874911E-011	3.559107E-012	0	0.000000E+000
1	0.64044564	3.559107E-012	1.874911E-011	1	0.000000E+000
1	0.64108361	1.874911E-011	3.559107E-012	0	0.000000E+000
1	0.64208281	3.559107E-012	1.874911E-011	1	0.000000E+000
1	0.64343269	1.874911E-011	3.559107E-012	0	0.000000E+000
1	0.64377872	3.559107E-012	1.874911E-011	1	0.000000E+000
1	0.64478381	1.874911E-011	3.559107E-012	0	0.000000E+000
1	0.64478744	3.559107E-012	1.874911E-011	1	0.000000E+000
1	0.64482521	1.874911E-011	3.559107E-012	0	0.000000E+000
1	0.64485384	3.559107E-012	1.874911E-011	1	0.000000E+000
1	0.64638273	1.874911E-011	3.559107E-012	0	0.000000E+000
1	0.64640768	3.559107E-012	1.874911E-011	1	0.000000E+000
1	0.64704908	1.874911E-011	3.559107E-012	0	0.000000E+000
1	0.64895247	3.559107E-012	1.874911E-011	1	0.000000E+000
1	0.65064352	1.874911E-011	3.559107E-012	0	0.000000E+000
1	0.65146153	3.559107E-012	1.874911E-011	1	0.000000E+000
1	0.65187816	1.874911E-011	3.559107E-012	0	0.000000E+000
1	0.65216380	3.559107E-012	1.874911E-011	1	0.000000E+000
1	0.65354984	1.874911E-011	3.559107E-012	0	0.000000E+000
1	0.65358984	3.559107E-012	1.874911E-011	1	0.000000E+000
1	0.65441670	1.874911E-011	3.559107E-012	0	0.000000E+000
1	0.65467214	3.559107E-012	1.874911E-011	1	0.000000E+000
1	0.65507540	1.874911E-011	3.559107E-012	0	0.000000E+000
1	0.65526163	3.559107E-012	1.874911E-011	1	0.000000E+000
1	0.65537198	1.874911E-011	3.559107E-012	0	0.000000E+000
1	0.65573148	3.559107E-012	1.874911E-011	1	0.000000E+000
1	0.65591179	1.874911E-011	3.559107E-012	0	0.000000E+000
1	0.65617828	3.559107E-012	1.874911E-011	1	0.000000E+000
1	0.65639913	1.874911E-011	3.559107E-012	0	0.000000E+000
1	0.65875316	3.559107E-012	1.874911E-011	1	0.000000E+000
1	0.65878551	1.874911E-011	3.559107E-012	0	0.000000E+000
1	0.65894206	3.559107E-012	1.874911E-011	1	0.000000E+000
1	0.65942267	1.874911E-011	3.559107E-012	0	0.000000E+000
1	0.65994442	3.559107E-012	1.874911E-011	1	0.000000E+000
1	0.66509401	1.874911E-011	3.559107E-012	0	0.000000E+000
1	0.66619951	3.559107E-012	1.874911E-011	1	0.000000E+000
1	0.66663860	1.874911E-011	3.559107E-012	0	0.000000E+000
1	0.66702043	3.559107E-012	1.874911E-011	1	0.000000E+000
1	0.66767990	1.874911E-011	3.559107E-012	0	0.000000E+000
1	0.66888520	3.559107E-012	1.874911E-011	1	0.000000E+000
1	0.66960367	1.874911E-011	3.559107E-012	0	0.000000E+000
1	0.67022368	3.559107E-012	1.874911E-011	1	0.000000E+000
1	0.67023250	1.874911E-011	3.559107E-012	0	0.000000E+000
1	0.67030267	3.559107E-012	1.874911E-011	1	0.000000E+000
1	0.67264968	1.874911E-011	3.559107E-012	0	0.000000E+000
1	0.67371325	3.559107E-012	1.874911E-011	1	0.000000E+000
1	0.67431771	1.874911E-011	3.559107E-012	0	0.000000E+000
1	0.67623162	3.559107E-012	1.874911E-011	1	0.000000E+000
1	0.67648605	1.874911E-011	3.559107E-012	0	0.000000E+000
1	0.67668433	3.559107E-012	1.874911E-011	1	0.000000E+000
1	0.67742940	1.874911E-011	3.559107E-012	0	0.000000E+000
1	0.67777603	3.559107E-012	1.874911E-011	1	0.000000E+000
1	0.67810864	1.874911E-011	3.559107E-012	0	0.000000E+000
1	0.67949998	3.559107E-012	1.874911E-011	1	0.000000E+000
1	0.68034199	1.874911E-011	3.559107E-012	0	0.000000E+000
1	0.68129237	3.559107E-012	1.874911E-011	1	0.000000E+000
1	0.68233350	1.874911E-011	3.559107E-012	0	0.000000E+000
1	0.68259290	3.559107E-012	1.874911E-011	1	0.000000E+000
1	0.68301254	1.874911E-011	3.559107E-012	0	0.000000E+000
1	0.68348995	3.559107E-012	1.874911E-011	1	0.000000E+000
1	0.68531055	1.874911E-011	3.559107E-012	0	0.000000E+000
1	0.68666808	3.559107E-012	1.874911E-011	1	0.000000E+000
1	0.69056765	1.874911E-011	3.559107E-012	0	0.000000E+000
1	0.69076714	3.559107E-012	1.874911E-011	1	0.000000E+000
1	0.69115013	1.874911E-011	3.559107E-012	0	0.000000E+000
1	0.69169837	3.559107E-012	1.874911E-011	1	0.000000E+000
1	0.69279031	1.874911E-011	3.559107E-012	0	0.000000E+000
1	0.69329946	3.559107E-012	1.874911E-011	1	0.000000E+000
1	0.69369575	1.874911E-011	3.559107E-012	0	0.000000E+000
1	0.69377733	3.559107E-012	1.874911E-011	1	0.000000E+000
1	0.69565773	1.874911E-011	3.559107E-012	0	0.000000E+000
1	0.69566593	3.559107E-012	1.874911E-011	1	0.000000E+000
1	0.69625500	1.874911E-011	3.559107E-012	0	0.000000E+000
1	0.69699820	3.559107E-012	1.874911E-011	1	0.000000E+000
1	0.69707035	1.874911E-011	3.559107E-012	0	0.000000E+000
1	0.69729172	3.559107E-012	1.874911E-011	1	0.000000E+000
1	0.69751729	1.874911E-011	3.559107E-012	0	0.000000E+000
1	0.69808409	3.559107E-012	1.874911E-011	1	0.000000E+000
1	0.69917810	1.874911E-011	3.559107E-012	0	0.000000E+000
1	0.77811392	3.535859E-012	1.872586E-011	1	0.000000E+000
1	0.77873667	1.872586E-011	3.535859E-012	0	0.000000E+000
1	0.78067954	3.535859E-012	1.872586E-011	1	0.000000E+000
1	0.78330403	1.872586E-011	3.535859E-012	0	0.000000E+000
1	0.78366235	3.535859E-012	1.872586E-011	1	0.000000E+000
1	0.78387519	1.872586E-011	3.535859E-012	0	0.000000E+000
1	0.79311991	3.535859E-012	1.872586E-011	1	0.000000E+000
1	0.79349645	1.872586E-011	3.535859E-012	0	0.000000E+000
1	0.79394005	3.535859E-012	1.872586E-011	1	0.000000E+000
1	0.79482828	1.872586E-011	3.535859E-012	0	0.000000E+000
1	0.79512928	3.535859E-012	1.872586E-011	1	0.000000E+000
1	0.79516214	1.872586E-011	3.535859E-012	0	0.000000E+000
1	0.79519272	3.535859E-012	1.872586E-011	1	0.000000E+000
1	0.79595674	1.872586E-011	3.535859E-012	0	0.000000E+000
1	0.79616771	3.535859E-012	1.872586E-011	1	0.000000E+000
1	0.80093466	1.872586E-011	3.535859E-012	0	0.000000E+000
1	0.83361474	3.535859E-012	1.872586E-011	1	0.000000E+000
1	0.83395389	1.872586E-011	3.535859E-012	0	0.000000E+000
1	0.83460325	3.535859E-012	1.872586E-011	1	0.000000E+000
1	0.83515201	1.872586E-011	3.535859E-012	0	0.000000E+000
1	0.83730385	3.535859E-012	1.872586E-011	1	0.000000E+000
1	0.83789083	1.872586E-011	3.535859E-012	0	0.000000E+000
1	0.84080522	3.535859E-012	1.872586E-011	1	0.000000E+000
1	0.84113051	1.872586E-011	3.535859E-012	0	0.000000E+000
1	0.84137891	3.535859E-012	1.872586E-011	1	0.000000E+000
1	0.84224587	1.872586E-011	3.535859E-012	0	0.000000E+000
1	0.84802024	3.535859E-012	1.872586E-011	1	0.000000E+000
1	0.84860107	1.872586E-011	3.535859E-012	0	0.000000E+000
1	0.84970020	3.535859E-012	1.872586E-011	1	0.000000E+000
1	0.85250470	1.872586E-011	3.535859E-012	0	0.000000E+000
1	0.85260682	3.535859E-012	1.872586E-011	1	0.000000E+000
1	0.85346139	1.872586E-011	3.535859E-012	0	0.000000E+000
1	0.85416852	3.535859E-012	1.872586E-011	1	0.000000E+000
1	0.85419905	1.872586E-011	3.535859E-012	0	0.000000E+000
1	0.85425009	3.535859E-012	1.872586E-011	1	0.000000E+000
1	0.85491557	1.872586E-011	3.535859E-012	0	0.000000E+000
1	0.85503283	3.535859E-012	1.872586E-011	1	0.000000E+000
1	0.85529438	1.872586E-011	3.535859E-012	0	0.000000E+000
1	0.85536345	3.535859E-012	1.872586E-011	1	0.000000E+000
1	0.85566347	1.872586E-011	3.535859E-012	0	0.000000E+000
1	0.85675478	3.535859E-012	1.872586E-011	1	0.000000E+000
1	0.85703019	1.872586E-011	3.535859E-012	0	0.000000E+000
1	0.85711019	3.535859E-012	1.872586E-011	1	0.000000E+000
1	0.85883649	1.872586E-011	3.535859E-012	0	0.000000E+000
1	0.88168106	3.535859E-012	1.872586E-011	1	0.000000E+000
1	0.88190569	1.872586E-011	3.535859E-012	0	0.000000E+000
1	0.88366429	3.535859E-012	1.872586E-011	1	0.000000E+000
1	0.88397238	1.872586E-011	3.535859E-012	0	0.000000E+000
1	0.88676298	3.535859E-012	1.872586E-011	1	0.000000E+000
1	0.89246345	1.872586E-011	3.535859E-012	0	0.000000E+000
1	0.89293780	3.535859E-012	1.872586E-011	1	0.000000E+000
1	0.89303413	1.872586E-011	3.535859E-012	0	0.000000E+000
1	0.89331046	3.535859E-012	1.872586E-011	1	0.000000E+000
1	0.89407234	1.872586E-011	3.535859E-012	0	0.000000E+000
1	0.89433434	3.535859E-012	1.872586E-011	1	0.000000E+000
1	0.89495797	1.872586E-011	3.535859E-012	0	0.000000E+000
1	0.89556838	3.535859E-012	1.872586E-011	1	0.000000E+000
1	0.89595253	1.872586E-011	3.535859E-012	0	0.000000E+000
1	0.89629448	3.535859E-012	1.872586E-011	1	0.000000E+000
1	0.89651642	1.872586E-011	3.535859E-012	0	0.000000E+000
1	0.89666922	3.535859E-012	1.872586E-011	1	0.000000E+000
1	0.89705638	1.872586E-011	3.535859E-012	0	0.000000E+000
1	0.89734934	3.535859E-012	1.872586E-011	1	0.000000E+000
1	0.89766617	1.872586E-011	3.535859E-012	0	0.000000E+000
1	0.89776777	3.535859E-012	1.872586E-011	1	0.000000E+000
1	0.89789664	1.872586E-011	3.535859E-012	0	0.000000E+000
1	0.89801713	3.535859E-012	1.872586E-011	1	0.000000E+000
1	0.89824885	1.872586E-011	3.535859E-012	0	0.000000E+000
1	0.89830483	3.535859E-012	1.872586E-011	1	0.000000E+000
1	0.89848382	1.872586E-011	3.535859E-012	0	0.000000E+000
1	0.89911865	3.535859E-012	1.872586E-011	1	0.000000E+000
1	0.90192400	1.872586E-011	3.535859E-012	0	0.000000E+000
1	0.90429076	3.535859E-012	1.872586E-011	1	0.000000E+000
1	0.90490876	1.872586E-011	3.535859E-012	0	0.000000E+000
1	0.90692006	3.535859E-012	1.872586E-011	1	0.000000E+000
1	0.90692746	1.872586E-011	3.535859E-012	0	0.000000E+000
1	0.90718285	3.535859E-012	1.872586E-011	1	0.000000E+000
1	0.90777067	1.872586E-011	3.535859E-012	0	0.000000E+000
1	0.90889599	3.535859E-012	1.872586E-011	1	0.000000E+000
1	0.91099876	1.872586E-011	3.535859E-012	0	0.000000E+000
1	0.91165559	3.535859E-012	1.872586E-011	1	0.000000E+000
1	0.91446306	1.872586E-011	3.535859E-012	0	0.000000E+000
1	0.91580128	3.535859E-012	1.872586E-011	1	0.000000E+000
1	0.91610015	1.872586E-011	3.535859E-012	0	0.000000E+000
1	0.91884461	3.535859E-012	1.872586E-011	1	0.000000E+000
1	0.91907250	1.872586E-011	3.535859E-012	0	0.000000E+000
1	0.91935757	3.535859E-012	1.872586E-011	1	0.000000E+000
1	0.92022280	1.872586E-011	3.535859E-012	0	0.000000E+000
1	0.92033682	3.535859E-012	1.872586E-011	1	0.000000E+000
1	0.92039812	1.872586E-011	3.535859E-012	0	0.000000E+000
1	0.92119920	3.535859E-012	1.872586E-011	1	0.000000E+000
1	0.92125235	1.872586E-011	3.535859E-012	0	0.000000E+000
1	0.92477836	3.535859E-012	1.872586E-011	1	0.000000E+000
1	0.92543509	1.872586E-011	3.535859E-012	0	0.000000E+000
1	0.92552555	3.535859E-012	1.872586E-011	1	0.000000E+000
1	0.92770831	1.872586E-011	3.535859E-012	0	0.000000E+000
1	0.92813365	3.535859E-012	1.872586E-011	1	0.000000E+000
1	0.92842533	1.872586E-011	3.535859E-012	0	0.000000E+000
1	0.92854298	3.535859E-012	1.872586E-011	1	0.000000E+000
1	0.93061705	1.872586E-011	3.535859E-012	0	0.000000E+000
1	0.93211535	3.535859E-012	1.872586E-011	1	0.000000E+000
1	0.93270023	1.872586E-011	3.535859E-012	0	0.000000E+000
1	0.93295620	3.535859E-012	1.872586E-011	1	0.000000E+000
1	0.93301658	1.872586E-011	3.535859E-012	0	0.000000E+000
1	0.93356905	3.535859E-012	1.872586E-011	1	0.000000E+000
1	0.93430401	1.872586E-011	3.535859E-012	0	0.000000E+000
1	0.93461760	3.535859E-012	1.872586E-011	1	0.000000E+000
1	0.93560544	1.872586E-011	3.535859E-012	0	0.000000E+000
1	0.93633764	3.535859E-012	1.872586E-011	1	0.000000E+000
1	0.93647277	1.872586E-011	3.535859E-012	0	0.000000E+000
1	0.93888399	3.535859E-012	1.872586E-011	1	0.000000E+000
1	0.94042532	1.872586E-011	3.535859E-012	0	0.000000E+000
1	0.94105400	3.535859E-012	1.872586E-011	1	0.000000E+000
1	0.94208641	1.872586E-011	3.535859E-012	0	0.000000E+000
1	0.94228062	3.535859E-012	1.872586E-011	1	0.000000E+000
1	0.94318608	1.872586E-011	3.535859E-012	0	0.000000E+000
1	0.94410354	3.535859E-012	1.872586E-011	1	0.000000E+000
1	0.94534713	1.872586E-011	3.535859E-012	0	0.000000E+000
1	0.96549368	3.535859E-012	1.872586E-011	1	0.000000E+000
1	0.96555157	1.872586E-011	3.535859E-012	0	0.000000E+000
1	0.96688258	3.535859E-012	1.872586E-011	1	0.000000E+000
1	0.96795812	1.872586E-011	3.535859E-012	0	0.000000E+000
1	0.96800251	3.535859E-012	1.872586E-011	1	0.000000E+000
1	0.96997724	1.872586E-011	3.535859E-012	0	0.000000E+000
1	0.97185312	3.535859E-012	1.872586E-011	1	0.000000E+000
1	0.97277158	1.872586E-011	3.535859E-012	0	0.000000E+000
1	0.97352991	3.535859E-012	1.872586E-011	1	0.000000E+000
1	0.97371415	1.872586E-011	3.535859E-012	0	0.000000E+000
1	0.97470858	3.535859E-012	1.872586E-011	1	0.000000E+000
1	0.97500734	1.872586E-011	3.535859E-012	0	0.000000E+000
1	0.97512292	3.535859E-012	1.872586E-011	1	0.000000E+000
1	0.97571980	1.872586E-011	3.535859E-012	0	0.000000E+000
1	0.97626403	3.535859E-012	1.872586E-011	1	0.000000E+000
1	0.97673656	1.872586E-011	3.535859E-012	0	0.000000E+000
1	0.97718887	3.535859E-012	1.872586E-011	1	0.000000E+000
1	0.97765940	1.872586E-011	3.535859E-012	0	0.000000E+000
1	0.97776207	3.535859E-012	1.872586E-011	1	0.000000E+000
1	0.97883567	1.872586E-011	3.535859E-012	0	0.000000E+000
1	0.97906993	3.535859E-012	1.872586E-011	1	0.000000E+000
1	0.98028945	1.872586E-011	3.535859E-012	0	0.000000E+000
1	0.98038620	3.535859E-012	1.872586E-011	1	0.000000E+000
1	0.98193507	1.872586E-011	3.535859E-012	0	0.000000E+000
1	0.98195193	3.535859E-012	1.872586E-011	1	0.000000E+000
1	0.98322901	1.872586E-011	3.535859E-012	0	0.000000E+000
1	0.98641929	3.535859E-012	1.872586E-011	1	0.000000E+000
1	0.98650283	1.872586E-011	3.535859E-012	0	0.000000E+000
1	0.98656370	3.535859E-012	1.872586E-011	1	0.000000E+000
1	0.98672284	1.872586E-011	3.535859E-012	0	0.000000E+000
1	0.98677707	3.535859E-012	1.872586E-011	1	0.000000E+000
1	0.98740371	1.872586E-011	3.535859E-012	0	0.000000E+000
1	0.98791196	3.535859E-012	1.872586E-011	1	0.000000E+000
1	0.98807010	1.872586E-011	3.535859E-012	0	0.000000E+000
1	0.98811115	3.535859E-012	1.872586E-011	1	0.000000E+000
1	0.98898221	1.872586E-011	3.535859E-012	0	0.000000E+000
1	0.98900625	3.535859E-012	1.872586E-011	1	0.000000E+000
1	0.99030303	1.872586E-011	3.535859E-012	0	0.000000E+000
1	0.99074832	3.535859E-012	1.872586E-011	1	0.000000E+000
1	0.99094042	1.872586E-011	3.535859E-012	0	0.000000E+000
1	0.99171822	3.535859E-012	1.872586E-011	1	0.000000E+000
1	0.99522480	1.872586E-011	3.535859E-012	0	0.000000E+000
1	0.99559522	3.535859E-012	1.872586E-011	1	0.000000E+000
1	0.99606271	1.872586E-011	3.535859E-012	0	0.000000E+000
1	1.02192861	3.535859E-012	1.872586E-011	1	0.000000E+000
1	1.02212683	1.872586E-011	3.535859E-012	0	0.000000E+000
1	1.02228718	3.535859E-012	1.872586E-011	1	0.000000E+000
1	1.02260246	1.872586E-011	3.535859E-012	0	0.000000E+000
1	1.02278451	3.535859E-012	1.872586E-011	1	0.000000E+000
1	1.02308487	1.872586E-011	3.535859E-012	0	0.000000E+000
1	1.02358928	3.535859E-012	1.872586E-011	1	0.000000E+000
1	1.02483080	1.872586E-011	3.535859E-012	0	0.000000E+000
1	1.02510713	3.535859E-012	1.872586E-011	1	0.000000E+000
1	1.02550697	1.872586E-011	3.535859E-012	0	0.000000E+000
1	1.02569881	3.535859E-012	1.872586E-011	1	0.000000E+000
1	1.02750210	1.872586E-011	3.535859E-012	0	0.000000E+000
1	1.02842111	3.535859E-012	1.872586E-011	1	0.000000E+000
1	1.02947447	1.872586E-011	3.535859E-012	0	0.000000E+000
1	1.02981853	3.535859E-012	1.872586E-011	1	0.000000E+000
1	1.03013227	1.872586E-011	3.535859E-012	0	0.000000E+000
1	1.03057446	3.535859E-012	1.872586E-011	1	0.000000E+000
1	1.03308225	1.872586E-011	3.535859E-012	0	0.000000E+000
1	1.03331214	3.535859E-012	1.872586E-011	1	0.000000E+000
1	1.03342221	1.872586E-011	3.535859E-012	0	0.000000E+000
1	1.03350448	3.535859E-012	1.872586E-011	1	0.000000E+000
1	1.03352771	1.872586E-011	3.535859E-012	0	0.000000E+000
1	1.03364001	3.535859E-012	1.872586E-011	1	0.000000E+000
1	1.03572847	1.872586E-011	3.535859E-012	0	0.000000E+000
1	1.03630098	3.535859E-012	1.872586E-011	1	0.000000E+000
1	1.03667976	1.872586E-011	3.535859E-012	0	0.000000E+000
1	1.03703245	3.535859E-012	1.872586E-011	1	0.000000E+000
1	1.03826582	1.872586E-011	3.535859E-012	0	0.000000E+000
1	1.03852021	3.535859E-012	1.872586E-011	1	0.000000E+000
1	1.03963984	1.872586E-011	3.535859E-012	0	0.000000E+000
1	1.04017186	3.535859E-012	1.872586E-011	1	0.000000E+000
1	1.04171426	1.872586E-011	3.535859E-012	0	0.000000E+000
1	1.04188057	3.535859E-012	1.872586E-011	1	0.000000E+000
1	1.04268602	1.872586E-011	3.535859E-012	0	0.000000E+000
1	1.04274412	3.535859E-012	1.872586E-011	1	0.000000E+000
1	1.04329855	1.872586E-011	3.535859E-012	0	0.000000E+000
1	1.04373857	3.535859E-012	1.872586E-011	1	0.000000E+000
1	1.04470197	1.872586E-011	3.535859E-012	0	0.000000E+000
1	1.04496735	3.535859E-012	1.872586E-011	1	0.000000E+000
1	1.04553121	1.872586E-011	3.535859E-012	0	0.000000E+000
1	1.04677030	3.535859E-012	1.872586E-011	1	0.000000E+000
1	1.04773448	1.872586E-011	3.535859E-012	0	0.000000E+000
1	1.04812999	3.535859E-012	1.872586E-011	1	0.000000E+000
1	1.04816718	1.872586E-011	3.535859E-012	0	0.000000E+000
1	1.04863932	3.535859E-012	1.872586E-011	1	0.000000E+000
1	1.04917924	1.872586E-011	3.535859E-012	0	0.000000E+000
1	1.04948659	3.535859E-012	1.872586E-011	1	0.000000E+000
1	1.05389976	1.872586E-011	3.535859E-012	0	0.000000E+000
1	1.05396817	3.535859E-012	1.872586E-011	1	0.000000E+000
1	1.05436312	1.872586E-011	3.535859E-012	0	0.000000E+000
1	1.05440792	3.535859E-012	1.872586E-011	1	0.000000E+000
1	1.05639036	1.872586E-011	3.535859E-012	0	0.000000E+000
1	1.05660377	3.535859E-012	1.872586E-011	1	0.000000E+000
1	1.05675698	1.872586E-011	3.535859E-012	0	0.000000E+000
1	1.06163742	3.535859E-012	1.872586E-011	1	0.000000E+000
1	1.06166066	1.872586E-011	3.535859E-012	0	0.000000E+000
1	1.06177778	3.535859E-012	1.872586E-011	1	0.000000E+000
1	1.06293079	1.872586E-011	3.535859E-012	0	0.000000E+000
1	1.06704059	3.535859E-012	1.872586E-011	1	0.000000E+000
1	1.06742049	1.872586E-011	3.535859E-012	0	0.000000E+000
1	1.06833009	3.535859E-012	1.872586E-011	1	0.000000E+000
1	1.07353780	1.872586E-011	3.535859E-012	0	0.000000E+000
1	1.07473721	3.535859E-012	1.872586E-011	1	0.000000E+000
1	1.07560652	1.872586E-011	3.535859E-012	0	0.000000E+000
1	1.07657198	3.535859E-012	1.872586E-011	1	0.000000E+000
1	1.07684468	1.872586E-011	3.535859E-012	0	0.000000E+000
1	1.07684850	3.535859E-012	1.872586E-011	1	0.000000E+000
1	1.07993435	1.872586E-011	3.535859E-012	0	0.000000E+000
1	1.08043979	3.535859E-012	1.872586E-011	1	0.000000E+000
1	1.08116215	1.872586E-011	3.535859E-012	0	0.000000E+000
1	1.08149700	3.535859E-012	1.872586E-011	1	0.000000E+000
1	1.08195714	1.872586E-011	3.535859E-012	0	0.000000E+000
1	1.08257118	3.535859E-012	1.872586E-011	1	0.000000E+000
1	1.08453739	1.872586E-011	3.535859E-012	0	0.000000E+000
1	1.08463613	3.535859E-012	1.872586E-011	1	0.000000E+000
1	1.08529806	1.872586E-011	3.535859E-012	0	0.000000E+000
1	1.08597829	3.535859E-012	1.872586E-011	1	0.000000E+000
1	1.08678833	1.872586E-011	3.535859E-012	0	0.000000E+000
1	2.70444430	3.447864E-012	1.863786E-011	1	0.000000E+000
1	2.70734487	1.863786E-011	3.447864E-012	0	0.000000E+000
1	2.70749836	3.447864E-012	1.863786E-011	1	0.000000E+000
1	2.70788789	1.863786E-011	3.447864E-012	0	0.000000E+000
1	2.71869310	3.447864E-012	1.863786E-011	1	0.000000E+000
1	2.71882834	1.863786E-011	3.447864E-012	0	0.000000E+000
1	2.72075033	3.447864E-012	1.863786E-011	1	0.000000E+000
1	2.72099544	1.863786E-011	3.447864E-012	0	0.000000E+000
1	2.72130183	3.447864E-012	1.863786E-011	1	0.000000E+000
1	2.72175654	1.863786E-011	3.447864E-012	0	0.000000E+000
1	2.72199853	3.447864E-012	1.863786E-011	1	0.000000E+000
1	2.72426461	1.863786E-011	3.447864E-012	0	0.000000E+000
1	2.72598927	3.447864E-012	1.863786E-011	1	0.000000E+000
1	2.72656758	1.863786E-011	3.447864E-012	0	0.000000E+000
1	2.72689056	3.447864E-012	1.863786E-011	1	0.000000E+000
1	2.72759602	1.863786E-011	3.447864E-012	0	0.000000E+000
1	2.72815680	3.447864E-012	1.863786E-011	1	0.000000E+000
1	2.72820994	1.863786E-011	3.447864E-012	0	0.000000E+000
1	2.76364337	3.447864E-012	1.863786E-011	1	0.000000E+000
1	2.76375957	1.863786E-011	3.447864E-012	0	0.000000E+000
1	2.76568617	3.447864E-012	1.863786E-011	1	0.000000E+000
1	2.76649041	1.863786E-011	3.447864E-012	0	0.000000E+000
1	2.76818264	3.447864E-012	1.863786E-011	1	0.000000E+000
1	2.76824944	1.863786E-011	3.447864E-012	0	0.000000E+000
1	2.76962647	3.447864E-012	1.863786E-011	1	0.000000E+000
1	2.76973377	1.863786E-011	3.447864E-012	0	0.000000E+000
1	2.76976139	3.447864E-012	1.863786E-011	1	0.000000E+000
1	2.77234587	1.863786E-011	3.447864E-012	0	0.000000E+000
1	2.77240344	3.447864E-012	1.863786E-011	1	0.000000E+000
1	2.77397559	1.863786E-011	3.447864E-012	0	0.000000E+000
1	2.77494123	3.447864E-012	1.863786E-011	1	0.000000E+000
1	2.77702075	1.863786E-011	3.447864E-012	0	0.000000E+000
1	2.77730104	3.447864E-012	1.863786E-011	1	0.000000E+000
1	2.77738174	1.863786E-011	3.447864E-012	0	0.000000E+000
1	2.77763746	3.447864E-012	1.863786E-011	1	0.000000E+000
1	2.77842998	1.863786E-011	3.447864E-012	0	0.000000E+000
1	2.77856220	3.447864E-012	1.863786E-011	1	0.000000E+000
1	2.77885987	1.863786E-011	3.447864E-012	0	0.000000E+000
1	2.77890580	3.447864E-012	1.863786E-011	1	0.000000E+000
1	2.77912553	1.863786E-011	3.447864E-012	0	0.000000E+000
1	2.80103601	3.447864E-012	1.863786E-011	1	0.000000E+000
1	2.80179268	1.863786E-011	3.447864E-012	0	0.000000E+000
1	2.80180669	3.447864E-012	1.863786E-011	1	0.000000E+000
1	2.80208203	1.863786E-011	3.447864E-012	0	0.000000E+000
1	2.80215726	3.447864E-012	1.863786E-011	1	0.000000E+000
1	2.80219996	1.863786E-011	3.447864E-012	0	0.000000E+000
1	2.80275478	3.447864E-012	1.863786E-011	1	0.000000E+000
1	2.80378346	1.863786E-011	3.447864E-012	0	0.000000E+000
1	2.80886731	3.447864E-012	1.863786E-011	1	0.000000E+000
1	2.80951063	1.863786E-011	3.447864E-012	0	0.000000E+000
1	2.80965660	3.447864E-012	1.863786E-011	1	0.000000E+000
1	2.81178323	1.863786E-011	3.447864E-012	0	0.000000E+000
1	2.81205630	3.447864E-012	1.863786E-011	1	0.000000E+000
1	2.81207989	1.863786E-011	3.447864E-012	0	0.000000E+000
1	2.81210947	3.447864E-012	1.863786E-011	1	0.000000E+000
1	2.81303137	1.863786E-011	3.447864E-012	0	0.000000E+000
1	2.81427101	3.447864E-012	1.863786E-011	1	0.000000E+000
1	2.81548173	1.863786E-011	3.447864E-012	0	0.000000E+000
1	2.81636791	3.447864E-012	1.863786E-011	1	0.000000E+000
1	2.81794281	1.863786E-011	3.447864E-012	0	0.000000E+000
1	2.81851919	3.447864E-012	1.863786E-011	1	0.000000E+000
1	2.81940635	1.863786E-011	3.447864E-012	0	0.000000E+000
1	2.82033611	3.447864E-012	1.863786E-011	1	0.000000E+000
1	2.82293009	1.863786E-011	3.447864E-012	0	0.000000E+000
1	2.82347010	3.447864E-012	1.863786E-011	1	0.000000E+000
1	2.82491021	1.863786E-011	3.447864E-012	0	0.000000E+000
1	2.82541354	3.447864E-012	1.863786E-011	1	0.000000E+000
1	2.82604212	1.863786E-011	3.447864E-012	0	0.000000E+000
1	2.82621392	3.447864E-012	1.863786E-011	1	0.000000E+000
1	2.82700431	1.863786E-011	3.447864E-012	0	0.000000E+000
1	2.82776622	3.447864E-012	1.863786E-011	1	0.000000E+000
1	2.82844615	1.863786E-011	3.447864E-012	0	0.000000E+000
1	2.82850979	3.447864E-012	1.863786E-011	1	0.000000E+000
1	2.82868681	1.863786E-011	3.447864E-012	0	0.000000E+000
1	2.83017970	3.447864E-012	1.863786E-011	1	0.000000E+000
1	2.83119769	1.863786E-011	3.447864E-012	0	0.000000E+000
1	2.83136686	3.447864E-012	1.863786E-011	1	0.000000E+000
1	2.83271558	1.863786E-011	3.447864E-012	0	0.000000E+000
1	2.83298911	3.447864E-012	1.863786E-011	1	0.000000E+000
1	2.83405446	1.863786E-011	3.447864E-012	0	0.000000E+000
1	2.83483735	3.447864E-012	1.863786E-011	1	0.000000E+000
1	2.83529438	1.863786E-011	3.447864E-012	0	0.000000E+000
1	2.83538933	3.447864E-012	1.863786E-011	1	0.000000E+000
1	2.83654080	1.863786E-011	3.447864E-012	0	0.000000E+000
1	2.83680812	3.447864E-012	1.863786E-011	1	0.000000E+000
1	2.83865155	1.863786E-011	3.447864E-012	0	0.000000E+000
1	2.83920160	3.447864E-012	1.863786E-011	1	0.000000E+000
1	2.83954529	1.863786E-011	3.447864E-012	0	0.000000E+000
1	2.83969746	3.447864E-012	1.863786E-011	1	0.000000E+000
1	2.84078655	1.863786E-011	3.447864E-012	0	0.000000E+000
1	2.84138399	3.447864E-012	1.863786E-011	1	0.000000E+000
1	2.84173846	1.863786E-011	3.447864E-012	0	0.000000E+000
1	2.84255972	3.447864E-012	1.863786E-011	1	0.000000E+000
1	2.84350881	1.863786E-011	3.447864E-012	0	0.000000E+000
1	2.84397922	3.447864E-012	1.863786E-011	1	0.000000E+000
1	2.84583044	1.863786E-011	3.447864E-012	0	0.000000E+000
1	2.84622195	3.447864E-012	1.863786E-011	1	0.000000E+000
1	2.84638490	1.863786E-011	3.447864E-012	0	0.000000E+000
1	2.84663154	3.447864E-012	1.863786E-011	1	0.000000E+000
1	2.84743803	1.863786E-011	3.447864E-012	0	0.000000E+000
1	2.84785478	3.447864E-012	1.863786E-011	1	0.000000E+000
1	2.84792778	1.863786E-011	3.447864E-012	0	0.000000E+000
1	2.84868348	3.447864E-012	1.863786E-011	1	0.000000E+000
1	2.84886782	1.863786E-011	3.447864E-012	0	0.000000E+000
1	2.84906721	3.447864E-012	1.863786E-011	1	0.000000E+000
1	2.85237609	1.863786E-011	3.447864E-012	0	0.000000E+000
1	2.85246100	3.447864E-012	1.863786E-011	1	0.000000E+000
1	2.85265255	1.863786E-011	3.447864E-012	0	0.000000E+000
1	2.85374319	3.447864E-012	1.863786E-011	1	0.000000E+000
1	2.85416068	1.863786E-011	3.447864E-012	0	0.000000E+000
1	2.85458873	3.447864E-012	1.863786E-011	1	0.000000E+000
1	2.85584343	1.863786E-011	3.447864E-012	0	0.000000E+000
1	2.85650834	3.447864E-012	1.863786E-011	1	0.000000E+000
1	2.85668153	1.863786E-011	3.447864E-012	0	0.000000E+000
1	2.85669651	3.447864E-012	1.863786E-011	1	0.000000E+000
1	2.85710868	1.863786E-011	3.447864E-012	0	0.000000E+000
1	2.85728945	3.447864E-012	1.863786E-011	1	0.000000E+000
1	2.85778540	1.863786E-011	3.447864E-012	0	0.000000E+000
1	2.85795465	3.447864E-012	1.863786E-011	1	0.000000E+000
1	2.85829573	1.863786E-011	3.447864E-012	0	0.000000E+000
1	2.85861685	3.447864E-012	1.863786E-011	1	0.000000E+000
1	2.86072785	1.863786E-011	3.447864E-012	0	0.000000E+000
1	2.86174318	3.447864E-012	1.863786E-011	1	0.000000E+000
1	2.86301249	1.863786E-011	3.447864E-012	0	0.000000E+000
1	2.86312985	3.447864E-012	1.863786E-011	1	0.000000E+000
1	2.86594290	1.863786E-011	3.447864E-012	0	0.000000E+000
1	2.86616314	3.447864E-012	1.863786E-011	1	0.000000E+000
1	2.86641658	1.863786E-011	3.447864E-012	0	0.000000E+000
1	2.86645474	3.447864E-012	1.863786E-011	1	0.000000E+000
1	2.86706012	1.863786E-011	3.447864E-012	0	0.000000E+000
1	2.86721866	3.447864E-012	1.863786E-011	1	0.000000E+000
1	2.86756613	1.863786E-011	3.447864E-012	0	0.000000E+000
1	2.86800971	3.447864E-012	1.863786E-011	1	0.000000E+000
1	2.86835413	1.863786E-011	3.447864E-012	0	0.000000E+000
1	2.86877019	3.447864E-012	1.863786E-011	1	0.000000E+000
1	2.87050128	1.863786E-011	3.447864E-012	0	0.000000E+000
1	2.87900450	3.447864E-012	1.863786E-011	1	0.000000E+000
1	2.88088446	1.863786E-011	3.447864E-012	0	0.000000E+000
1	2.88100306	3.447864E-012	1.863786E-011	1	0.000000E+000
1	2.88126439	1.863786E-011	3.447864E-012	0	0.000000E+000
1	2.88204772	3.447864E-012	1.863786E-011	1	0.000000E+000
1	2.88275146	1.863786E-011	3.447864E-012	0	0.000000E+000
1	2.88290658	3.447864E-012	1.863786E-011	1	0.000000E+000
1	2.88303113	1.863786E-011	3.447864E-012	0	0.000000E+000
1	2.88306993	3.447864E-012	1.863786E-011	1	0.000000E+000
1	2.88325791	1.863786E-011	3.447864E-012	0	0.000000E+000
1	2.88344526	3.447864E-012	1.863786E-011	1	0.000000E+000
1	2.88373677	1.863786E-011	3.447864E-012	0	0.000000E+000
1	2.88715304	3.447864E-012	1.863786E-011	1	0.000000E+000
1	2.88893423	1.863786E-011	3.447864E-012	0	0.000000E+000
1	2.90721961	3.447864E-012	1.863786E-011	1	0.000000E+000
1	2.91068661	1.863786E-011	3.447864E-012	0	0.000000E+000
1	2.91193064	3.447864E-012	1.863786E-011	1	0.000000E+000
1	2.91235623	1.863786E-011	3.447864E-012	0	0.000000E+000
1	2.91286203	3.447864E-012	1.863786E-011	1	0.000000E+000
1	2.91328329	1.863786E-011	3.447864E-012	0	0.000000E+000
1	2.91337787	3.447864E-012	1.863786E-011	1	0.000000E+000
1	2.91476145	1.863786E-011	3.447864E-012	0	0.000000E+000
1	3.20121897	3.437366E-012	1.862737E-011	1	0.000000E+000
1	3.20149706	1.862737E-011	3.437366E-012	0	0.000000E+000
1	3.20156191	3.437366E-012	1.862737E-011	1	0.000000E+000
1	3.20365088	1.862737E-011	3.437366E-012	0	0.000000E+000
1	3.20368003	3.437366E-012	1.862737E-011	1	0.000000E+000
1	3.20436845	1.862737E-011	3.437366E-012	0	0.000000E+000
1	3.20547857	3.437366E-012	1.862737E-011	1	0.000000E+000
1	3.20563703	1.862737E-011	3.437366E-012	0	0.000000E+000
1	3.20596691	3.437366E-012	1.862737E-011	1	0.000000E+000
1	3.20650800	1.862737E-011	3.437366E-012	0	0.000000E+000
1	3.20671482	3.437366E-012	1.862737E-011	1	0.000000E+000
1	3.20731173	1.862737E-011	3.437366E-012	0	0.000000E+000
1	3.20772821	3.437366E-012	1.862737E-011	1	0.000000E+000
1	3.20783602	1.862737E-011	3.437366E-012	0	0.000000E+000
1	3.20791189	3.437366E-012	1.862737E-011	1	0.000000E+000
1	3.20891008	1.862737E-011	3.437366E-012	0	0.000000E+000
1	3.20905005	3.437366E-012	1.862737E-011	1	0.000000E+000
1	3.21155778	1.862737E-011	3.437366E-012	0	0.000000E+000
1	3.21242909	3.437366E-012	1.862737E-011	1	0.000000E+000
1	3.21346398	1.862737E-011	3.437366E-012	0	0.000000E+000
1	3.21357415	3.437366E-012	1.862737E-011	1	0.000000E+000
1	3.21367253	1.862737E-011	3.437366E-012	0	0.000000E+000
1	3.21407162	3.437366E-012	1.862737E-011	1	0.000000E+000
1	3.21509847	1.862737E-011	3.437366E-012	0	0.000000E+000
1	3.21530644	3.437366E-012	1.862737E-011	1	0.000000E+000
1	3.21566044	1.862737E-011	3.437366E-012	0	0.000000E+000
1	3.21585408	3.437366E-012	1.862737E-011	1	0.000000E+000
1	3.21635035	1.862737E-011	3.437366E-012	0	0.000000E+000
1	3.21684829	3.437366E-012	1.862737E-011	1	0.000000E+000
1	3.21711757	1.862737E-011	3.437366E-012	0	0.000000E+000
1	3.21753807	3.437366E-012	1.862737E-011	1	0.000000E+000
1	3.21863977	1.862737E-011	3.437366E-012	0	0.000000E+000
1	3.21872316	3.437366E-012	1.862737E-011	1	0.000000E+000
1	3.21880391	1.862737E-011	3.437366E-012	0	0.000000E+000
1	3.21881898	3.437366E-012	1.862737E-011	1	0.000000E+000
1	3.22136240	1.862737E-011	3.437366E-012	0	0.000000E+000
1	3.22168120	3.437366E-012	1.862737E-011	1	0.000000E+000
1	3.22219896	1.862737E-011	3.437366E-012	0	0.000000E+000
1	3.22276834	3.437366E-012	1.862737E-011	1	0.000000E+000
1	3.22398051	1.862737E-011	3.437366E-012	0	0.000000E+000
1	3.22450634	3.437366E-012	1.862737E-011	1	0.000000E+000
1	3.22450733	1.862737E-011	3.437366E-012	0	0.000000E+000
1	3.22588234	3.437366E-012	1.862737E-011	1	0.000000E+000
1	3.22664155	1.862737E-011	3.437366E-012	0	0.000000E+000
1	3.22698326	3.437366E-012	1.862737E-011	1	0.000000E+000
1	3.22743141	1.862737E-011	3.437366E-012	0	0.000000E+000
1	3.22752099	3.437366E-012	1.862737E-011	1	0.000000E+000
1	3.22762618	1.862737E-011	3.437366E-012	0	0.000000E+000
1	3.22832283	3.437366E-012	1.862737E-011	1	0.000000E+000
1	3.22839329	1.862737E-011	3.437366E-012	0	0.000000E+000
1	3.22915864	3.437366E-012	1.862737E-011	1	0.000000E+000
1	3.23020220	1.862737E-011	3.437366E-012	0	0.000000E+000
1	3.23031656	3.437366E-012	1.862737E-011	1	0.000000E+000
1	3.23143200	1.862737E-011	3.437366E-012	0	0.000000E+000
1	3.23417335	3.437366E-012	1.862737E-011	1	0.000000E+000
1	3.23437765	1.862737E-011	3.437366E-012	0	0.000000E+000
1	3.23711094	3.437366E-012	1.862737E-011	1	0.000000E+000
1	3.23897431	1.862737E-011	3.437366E-012	0	0.000000E+000
1	3.23901258	3.437366E-012	1.862737E-011	1	0.000000E+000
1	3.24057856	1.862737E-011	3.437366E-012	0	0.000000E+000
1	3.24219628	3.437366E-012	1.862737E-011	1	0.000000E+000
1	3.24400129	1.862737E-011	3.437366E-012	0	0.000000E+000
1	3.24428339	3.437366E-012	1.862737E-011	1	0.000000E+000
1	3.24442248	1.862737E-011	3.437366E-012	0	0.000000E+000
1	3.24674691	3.437366E-012	1.862737E-011	1	0.000000E+000
1	3.24835781	1.862737E-011	3.437366E-012	0	0.000000E+000
1	3.24946133	3.437366E-012	1.862737E-011	1	0.000000E+000
1	3.24978644	1.862737E-011	3.437366E-012	0	0.000000E+000
1	3.25004651	3.437366E-012	1.862737E-011	1	0.000000E+000
1	3.25043642	1.862737E-011	3.437366E-012	0	0.000000E+000
1	3.25085200	3.437366E-012	1.862737E-011	1	0.000000E+000
1	3.25085901	1.862737E-011	3.437366E-012	0	0.000000E+000
1	3.25114919	3.437366E-012	1.862737E-011	1	0.000000E+000
1	3.25235400	1.862737E-011	3.437366E-012	0	0.000000E+000
1	3.25365683	3.437366E-012	1.862737E-011	1	0.000000E+000
1	3.25409871	1.862737E-011	3.437366E-012	0	0.000000E+000
1	3.25464552	3.437366E-012	1.862737E-011	1	0.000000E+000
1	3.25496292	1.862737E-011	3.437366E-012	0	0.000000E+000
1	3.25562181	3.437366E-012	1.862737E-011	1	0.000000E+000
1	3.25790482	1.862737E-011	3.437366E-012	0	0.000000E+000
1	3.25817985	3.437366E-012	1.862737E-011	1	0.000000E+000
1	3.26096991	1.862737E-011	3.437366E-012	0	0.000000E+000
1	3.26157432	3.437366E-012	1.862737E-011	1	0.000000E+000
1	3.26258902	1.862737E-011	3.437366E-012	0	0.000000E+000
1	3.26401326	3.437366E-012	1.862737E-011	1	0.000000E+000
1	3.26482340	1.862737E-011	3.437366E-012	0	0.000000E+000
1	3.26576341	3.437366E-012	1.862737E-011	1	0.000000E+000
1	3.26615953	1.862737E-011	3.437366E-012	0	0.000000E+000
1	3.26699693	3.437366E-012	1.862737E-011	1	0.000000E+000
1	3.26783234	1.862737E-011	3.437366E-012	0	0.000000E+000
1	3.26806894	3.437366E-012	1.862737E-011	1	0.000000E+000
1	3.26832554	1.862737E-011	3.437366E-012	0	0.000000E+000
1	3.26870244	3.437366E-012	1.862737E-011	1	0.000000E+000
1	3.26933907	1.862737E-011	3.437366E-012	0	0.000000E+000
1	3.27170351	3.437366E-012	1.862737E-011	1	0.000000E+000
1	3.27209783	1.862737E-011	3.437366E-012	0	0.000000E+000
1	3.27242093	3.437366E-012	1.862737E-011	1	0.000000E+000
1	3.27288516	1.862737E-011	3.437366E-012	0	0.000000E+000
1	3.27315063	3.437366E-012	1.862737E-011	1	0.000000E+000
1	3.27379455	1.862737E-011	3.437366E-012	0	0.000000E+000
1	3.27388329	3.437366E-012	1.862737E-011	1	0.000000E+000
1	3.27407637	1.862737E-011	3.437366E-012	0	0.000000E+000
1	3.27434863	3.437366E-012	1.862737E-011	1	0.000000E+000
1	3.27449195	1.862737E-011	3.437366E-012	0	0.000000E+000
1	3.27459515	3.437366E-012	1.862737E-011	1	0.000000E+000
1	3.27494985	1.862737E-011	3.437366E-012	0	0.000000E+000
1	3.27535777	3.437366E-012	1.862737E-011	1	0.000000E+000
1	3.27775264	1.862737E-011	3.437366E-012	0	0.000000E+000
1	3.27802289	3.437366E-012	1.862737E-011	1	0.000000E+000
1	3.27969596	1.862737E-011	3.437366E-012	0	0.000000E+000
1	3.28083336	3.437366E-012	1.862737E-011	1	0.000000E+000
1	3.28089587	1.862737E-011	3.437366E-012	0	0.000000E+000
1	3.28105443	3.437366E-012	1.862737E-011	1	0.000000E+000
1	3.28262198	1.862737E-011	3.437366E-012	0	0.000000E+000
1	3.28341065	3.437366E-012	1.862737E-011	1	0.000000E+000
1	3.28454185	1.862737E-011	3.437366E-012	0	0.000000E+000
1	3.28506096	3.437366E-012	1.862737E-011	1	0.000000E+000
1	3.28535611	1.862737E-011	3.437366E-012	0	0.000000E+000
1	3.28579786	3.437366E-012	1.862737E-011	1	0.000000E+000
1	3.28681328	1.862737E-011	3.437366E-012	0	0.000000E+000
1	3.28695361	3.437366E-012	1.862737E-011	1	0.000000E+000
1	3.28703800	1.862737E-011	3.437366E-012	0	0.000000E+000
1	3.28732440	3.437366E-012	1.862737E-011	1	0.000000E+000
1	3.28746787	1.862737E-011	3.437366E-012	0	0.000000E+000
1	3.28796555	3.437366E-012	1.862737E-011	1	0.000000E+000
1	3.28908976	1.862737E-011	3.437366E-012	0	0.000000E+000
1	3.28915502	3.437366E-012	1.862737E-011	1	0.000000E+000
1	3.28956742	1.862737E-011	3.437366E-012	0	0.000000E+000
1	3.29669625	3.437366E-012	1.862737E-011	1	0.000000E+000
1	3.29706654	1.862737E-011	3.437366E-012	0	0.000000E+000
1	3.29733319	3.437366E-012	1.862737E-011	1	0.000000E+000
1	3.29745811	1.862737E-011	3.437366E-012	0	0.000000E+000
1	3.29786735	3.437366E-012	1.862737E-011	1	0.000000E+000
1	3.29921263	1.862737E-011	3.437366E-012	0	0.000000E+000
1	3.29955399	3.437366E-012	1.862737E-011	1	0.000000E+000
1	3.30045013	1.862737E-011	3.437366E-012	0	0.000000E+000
1	3.30056942	3.437366E-012	1.862737E-011	1	0.000000E+000
1	3.30072962	1.862737E-011	3.437366E-012	0	0.000000E+000
1	3.31789827	3.437366E-012	1.862737E-011	1	0.000000E+000
1	3.31799056	1.862737E-011	3.437366E-012	0	0.000000E+000
1	3.31854795	3.437366E-012	1.862737E-011	1	0.000000E+000
1	3.31964887	1.862737E-011	3.437366E-012	0	0.000000E+000
1	3.31968704	3.437366E-012	1.862737E-011	1	0.000000E+000
1	3.31970596	1.862737E-011	3.437366E-012	0	0.000000E+000
1	3.31974514	3.437366E-012	1.862737E-011	1	0.000000E+000
1	3.32009672	1.862737E-011	3.437366E-012	0	0.000000E+000
1	3.32023069	3.437366E-012	1.862737E-011	1	0.000000E+000
1	3.32044738	1.862737E-011	3.437366E-012	0	0.000000E+000
1	3.32076093	3.437366E-012	1.862737E-011	1	0.000000E+000
1	3.32090839	1.862737E-011	3.437366E-012	0	0.000000E+000
1	3.32178773	3.437366E-012	1.862737E-011	1	0.000000E+000
1	3.32213318	1.862737E-011	3.437366E-012	0	0.000000E+000
1	3.32882852	3.437366E-012	1.862737E-011	1	0.000000E+000
1	3.32924785	1.862737E-011	3.437366E-012	0	0.000000E+000
1	3.32963714	3.437366E-012	1.862737E-011	1	0.000000E+000
1	3.33047929	1.862737E-011	3.437366E-012	0	0.000000E+000
1	3.33057658	3.437366E-012	1.862737E-011	1	0.000000E+000
1	3.33125724	1.862737E-011	3.437366E-012	0	0.000000E+000
1	3.33171799	3.437366E-012	1.862737E-011	1	0.000000E+000
1	3.33265466	1.862737E-011	3.437366E-012	0	0.000000E+000
1	3.33307999	3.437366E-012	1.862737E-011	1	0.000000E+000
1	3.33515571	1.862737E-011	3.437366E-012	0	0.000000E+000
1	3.33531359	3.437366E-012	1.862737E-011	1	0.000000E+000
1	3.33960000	1.862737E-011	3.437366E-012	0	0.000000E+000
1	3.34051423	3.437366E-012	1.862737E-011	1	0.000000E+000
1	3.34072190	1.862737E-011	3.437366E-012	0	0.000000E+000
1	3.34092402	3.437366E-012	1.862737E-011	1	0.000000E+000
1	3.34138357	1.862737E-011	3.437366E-012	0	0.000000E+000
1	3.34167225	3.437366E-012	1.862737E-011	1	0.000000E+000
1	3.34294763	1.862737E-011	3.437366E-012	0	0.000000E+000
1	3.34298363	3.437366E-012	1.862737E-011	1	0.000000E+000
1	3.34359863	1.862737E-011	3.437366E-012	0	0.000000E+000
1	3.34430255	3.437366E-012	1.862737E-011	1	0.000000E+000
1	3.34595320	1.862737E-011	3.437366E-012	0	0.000000E+000
1	3.34760387	3.437366E-012	1.862737E-011	1	0.000000E+000
1	3.34784475	1.862737E-011	3.437366E-012	0	0.000000E+000
1	3.34824556	3.437366E-012	1.862737E-011	1	0.000000E+000
1	3.34895211	1.862737E-011	3.437366E-012	0	0.000000E+000
1	3.34917308	3.437366E-012	1.862737E-011	1	0.000000E+000
1	3.35123611	1.862737E-011	3.437366E-012	0	0.000000E+000
1	3.35140833	3.437366E-012	1.862737E-011	1	0.000000E+000
1	3.35152127	1.862737E-011	3.437366E-012	0	0.000000E+000
1	3.35202122	3.437366E-012	1.862737E-011	1	0.000000E+000
1	3.35253356	1.862737E-011	3.437366E-012	0	0.000000E+000
1	3.35373416	3.437366E-012	1.862737E-011	1	0.000000E+000
1	3.35437382	1.862737E-011	3.437366E-012	0	0.000000E+000
1	3.35446004	3.437366E-012	1.862737E-011	1	0.000000E+000
1	3.35676999	1.862737E-011	3.437366E-012	0	0.000000E+000
1	3.35748293	3.437366E-012	1.862737E-011	1	0.000000E+000
1	3.35828628	1.862737E-011	3.437366E-012	0	0.000000E+000
1	3.35834274	3.437366E-012	1.862737E-011	1	0.000000E+000
1	3.35958894	1.862737E-011	3.437366E-012	0	0.000000E+000
1	3.36007440	3.437366E-012	1.862737E-011	1	0.000000E+000
1	3.36028881	1.862737E-011	3.437366E-012	0	0.000000E+000
1	3.36161190	3.437366E-012	1.862737E-011	1	0.000000E+000
1	3.36300729	1.862737E-011	3.437366E-012	0	0.000000E+000
1	3.36332717	3.437366E-012	1.862737E-011	1	0.000000E+000
1	3.36805540	1.862737E-011	3.437366E-012	0	0.000000E+000
1	3.36813103	3.437366E-012	1.862737E-011	1	0.000000E+000
1	3.37078734	1.862737E-011	3.437366E-012	0	0.000000E+000
1	3.37151846	3.437366E-012	1.862737E-011	1	0.000000E+000
1	3.37215634	1.862737E-011	3.437366E-012	0	0.000000E+000
1	3.37521114	3.437366E-012	1.862737E-011	1	0.000000E+000
1	3.37731861	1.862737E-011	3.437366E-012	0	0.000000E+000
1	3.38108664	3.437366E-012	1.862737E-011	1	0.000000E+000
1	3.38125199	1.862737E-011	3.437366E-012	0	0.000000E+000
1	3.38244888	3.437366E-012	1.862737E-011	1	0.000000E+000
1	3.38356286	1.862737E-011	3.437366E-012	0	0.000000E+000
1	3.38413358	3.437366E-012	1.862737E-011	1	0.000000E+000
1	3.38471554	1.862737E-011	3.437366E-012	0	0.000000E+000
1	3.38522103	3.437366E-012	1.862737E-011	1	0.000000E+000
1	3.38584622	1.862737E-011	3.437366E-012	0	0.000000E+000
1	3.38684324	3.437366E-012	1.862737E-011	1	0.000000E+000
1	3.38727569	1.862737E-011	3.437366E-012	0	0.000000E+000
1	3.38942069	3.437366E-012	1.862737E-011	1	0.000000E+000
1	3.38976676	1.862737E-011	3.437366E-012	0	0.000000E+000
1	3.38981299	3.437366E-012	1.862737E-011	1	0.000000E+000
1	3.39002525	1.862737E-011	3.437366E-012	0	0.000000E+000
1	3.39045601	3.437366E-012	1.862737E-011	1	0.000000E+000
1	3.39093287	1.862737E-011	3.437366E-012	0	0.000000E+000
1	3.39109991	3.437366E-012	1.862737E-011	1	0.000000E+000
1	3.39116821	1.862737E-011	3.437366E-012	0	0.000000E+000
1	3.39178994	3.437366E-012	1.862737E-011	1	0.000000E+000
1	3.39245169	1.862737E-011	3.437366E-012	0	0.000000E+000
1	3.39335981	3.437366E-012	1.862737E-011	1	0.000000E+000
1	3.39609759	1.862737E-011	3.437366E-012	0	0.000000E+000
1	3.39643065	3.437366E-012	1.862737E-011	1	0.000000E+000
1	3.39673805	1.862737E-011	3.437366E-012	0	0.000000E+000
1	3.39681859	3.437366E-012	1.862737E-011	1	0.000000E+000
1	3.39714315	1.862737E-011	3.437366E-012	0	0.000000E+000
1	3.39717187	3.437366E-012	1.862737E-011	1	0.000000E+000
1	3.39858619	1.862737E-011	3.437366E-012	0	0.000000E+000
1	3.39972463	3.437366E-012	1.862737E-011	1	0.000000E+000
1	3.39991136	1.862737E-011	3.437366E-012	0	0.000000E+000
1	3.39994929	3.437366E-012	1.862737E-011	1	0.000000E+000
1	3.40019354	1.862737E-011	3.437366E-012	0	0.000000E+000
1	3.40042751	3.437366E-012	1.862737E-011	1	0.000000E+000
1	3.40102629	1.862737E-011	3.437366E-012	0	0.000000E+000
1	3.40262277	3.437366E-012	1.862737E-011	1	0.000000E+000
1	3.40269324	1.862737E-011	3.437366E-012	0	0.000000E+000
1	3.40335638	3.437366E-012	1.862737E-011	1	0.000000E+000
1	3.40361748	1.862737E-011	3.437366E-012	0	0.000000E+000
1	3.40451448	3.437366E-012	1.862737E-011	1	0.000000E+000
1	3.40538329	1.862737E-011	3.437366E-012	0	0.000000E+000
1	3.40576293	3.437366E-012	1.862737E-011	1	0.000000E+000
1	3.40734311	1.862737E-011	3.437366E-012	0	0.000000E+000
1	3.40787786	3.437366E-012	1.862737E-011	1	0.000000E+000
1	3.40829601	1.862737E-011	3.437366E-012	0	0.000000E+000
1	3.40982074	3.437366E-012	1.862737E-011	1	0.000000E+000
1	3.40993765	1.862737E-011	3.437366E-012	0	0.000000E+000
1	3.41087965	3.437366E-012	1.862737E-011	1	0.000000E+000
1	3.41298935	1.862737E-011	3.437366E-012	0	0.000000E+000
1	3.41439420	3.437366E-012	1.862737E-011	1	0.000000E+000
1	3.41537968	1.862737E-011	3.437366E-012	0	0.000000E+000
1	3.41588999	3.437366E-012	1.862737E-011	1	0.000000E+000
1	3.41621934	1.862737E-011	3.437366E-012	0	0.000000E+000
1	3.41691164	3.437366E-012	1.862737E-011	1	0.000000E+000
1	3.41701968	1.862737E-011	3.437366E-012	0	0.000000E+000
1	3.41835640	3.437366E-012	1.862737E-011	1	0.000000E+000
1	3.41842044	1.862737E-011	3.437366E-012	0	0.000000E+000
1	3.41886344	3.437366E-012	1.862737E-011	1	0.000000E+000
1	3.42046980	1.862737E-011	3.437366E-012	0	0.000000E+000
1	3.42059257	3.437366E-012	1.862737E-011	1	0.000000E+000
1	3.42167204	1.862737E-011	3.437366E-012	0	0.000000E+000
1	3.42189056	3.437366E-012	1.862737E-011	1	0.000000E+000
1	3.42232823	1.862737E-011	3.437366E-012	0	0.000000E+000
1	3.42235325	3.437366E-012	1.862737E-011	1	0.000000E+000
1	3.42262848	1.862737E-011	3.437366E-012	0	0.000000E+000
1	3.42328391	3.437366E-012	1.862737E-011	1	0.000000E+000
1	3.42363680	1.862737E-011	3.437366E-012	0	0.000000E+000
1	3.42392847	3.437366E-012	1.862737E-011	1	0.000000E+000
1	3.42399327	1.862737E-011	3.437366E-012	0	0.000000E+000
1	3.42482569	3.437366E-012	1.862737E-011	1	0.000000E+000
1	3.42666793	1.862737E-011	3.437366E-012	0	0.000000E+000
1	3.42851092	3.437366E-012	1.862737E-011	1	0.000000E+000
1	3.42928331	1.862737E-011	3.437366E-012	0	0.000000E+000
1	3.43161140	3.437366E-012	1.862737E-011	1	0.000000E+000
1	3.43181875	1.862737E-011	3.437366E-012	0	0.000000E+000
1	3.43204254	3.437366E-012	1.862737E-011	1	0.000000E+000
1	3.43254040	1.862737E-011	3.437366E-012	0	0.000000E+000
1	3.45964684	3.437366E-012	1.862737E-011	1	0.000000E+000
1	3.46014543	1.862737E-011	3.437366E-012	0	0.000000E+000
1	3.80585311	3.268777E-012	1.845878E-011	1	0.000000E+000
1	3.80655612	1.845878E-011	3.268777E-012	0	0.000000E+000
1	3.80730603	3.268777E-012	1.845878E-011	1	0.000000E+000
1	3.80873925	1.845878E-011	3.268777E-012	0	0.000000E+000
1	3.80915025	3.268777E-012	1.845878E-011	1	0.000000E+000
1	3.81137597	1.845878E-011	3.268777E-012	0	0.000000E+000
1	3.81201974	3.268777E-012	1.845878E-011	1	0.000000E+000
1	3.81268717	1.845878E-011	3.268777E-012	0	0.000000E+000
1	3.81271474	3.268777E-012	1.845878E-011	1	0.000000E+000
1	3.81313218	1.845878E-011	3.268777E-012	0	0.000000E+000
1	3.81338321	3.268777E-012	1.845878E-011	1	0.000000E+000
1	3.81508881	1.845878E-011	3.268777E-012	0	0.000000E+000
1	3.81569429	3.268777E-012	1.845878E-011	1	0.000000E+000
1	3.81576874	1.845878E-011	3.268777E-012	0	0.000000E+000
1	3.81582589	3.268777E-012	1.845878E-011	1	0.000000E+000
1	3.81700861	1.845878E-011	3.268777E-012	0	0.000000E+000
1	3.81717262	3.268777E-012	1.845878E-011	1	0.000000E+000
1	3.81733488	1.845878E-011	3.268777E-012	0	0.000000E+000
1	3.81750746	3.268777E-012	1.845878E-011	1	0.000000E+000
1	3.81787760	1.845878E-011	3.268777E-012	0	0.000000E+000
1	3.81802429	3.268777E-012	1.845878E-011	1	0.000000E+000
1	3.81884733	1.845878E-011	3.268777E-012	0	0.000000E+000
1	3.81902224	3.268777E-012	1.845878E-011	1	0.000000E+000
1	3.81918874	1.845878E-011	3.268777E-012	0	0.000000E+000
1	3.84065813	3.268777E-012	1.845878E-011	1	0.000000E+000
1	3.84130817	1.845878E-011	3.268777E-012	0	0.000000E+000
1	3.84206504	3.268777E-012	1.845878E-011	1	0.000000E+000
1	3.84315062	1.845878E-011	3.268777E-012	0	0.000000E+000
1	3.84585699	3.268777E-012	1.845878E-011	1	0.000000E+000
1	3.84606176	1.845878E-011	3.268777E-012	0	0.000000E+000
1	3.84630692	3.268777E-012	1.845878E-011	1	0.000000E+000
1	3.84641626	1.845878E-011	3.268777E-012	0	0.000000E+000
1	3.84711495	3.268777E-012	1.845878E-011	1	0.000000E+000
1	3.84719937	1.845878E-011	3.268777E-012	0	0.000000E+000
1	3.84722879	3.268777E-012	1.845878E-011	1	0.000000E+000
1	3.84758666	1.845878E-011	3.268777E-012	0	0.000000E+000
1	3.84952667	3.268777E-012	1.845878E-011	1	0.000000E+000
1	3.84995382	1.845878E-011	3.268777E-012	0	0.000000E+000
1	3.85058627	3.268777E-012	1.845878E-011	1	0.000000E+000
1	3.85305601	1.845878E-011	3.268777E-012	0	0.000000E+000
1	3.85351229	3.268777E-012	1.845878E-011	1	0.000000E+000
1	3.85357957	1.845878E-011	3.268777E-012	0	0.000000E+000
1	3.85380582	3.268777E-012	1.845878E-011	1	0.000000E+000
1	3.85572268	1.845878E-011	3.268777E-012	0	0.000000E+000
1	3.85604807	3.268777E-012	1.845878E-011	1	0.000000E+000
1	3.85669218	1.845878E-011	3.268777E-012	0	0.000000E+000
1	3.86203307	3.268777E-012	1.845878E-011	1	0.000000E+000
1	3.86234311	1.845878E-011	3.268777E-012	0	0.000000E+000
1	3.86245679	3.268777E-012	1.845878E-011	1	0.000000E+000
1	3.86272024	1.845878E-011	3.268777E-012	0	0.000000E+000
1	3.86311980	3.268777E-012	1.845878E-011	1	0.000000E+000
1	3.86397908	1.845878E-011	3.268777E-012	0	0.000000E+000
1	3.86417694	3.268777E-012	1.845878E-011	1	0.000000E+000
1	3.86456671	1.845878E-011	3.268777E-012	0	0.000000E+000
1	3.86490053	3.268777E-012	1.845878E-011	1	0.000000E+000
1	3.86507370	1.845878E-011	3.268777E-012	0	0.000000E+000
1	3.86511734	3.268777E-012	1.845878E-011	1	0.000000E+000
1	3.86514247	1.845878E-011	3.268777E-012	0	0.000000E+000
1	3.86543986	3.268777E-012	1.845878E-011	1	0.000000E+000
1	3.86576482	1.845878E-011	3.268777E-012	0	0.000000E+000
1	3.86581484	3.268777E-012	1.845878E-011	1	0.000000E+000
1	3.86583178	1.845878E-011	3.268777E-012	0	0.000000E+000
1	3.86592260	3.268777E-012	1.845878E-011	1	0.000000E+000
1	3.86597081	1.845878E-011	3.268777E-012	0	0.000000E+000
1	3.86611231	3.268777E-012	1.845878E-011	1	0.000000E+000
1	3.86614281	1.845878E-011	3.268777E-012	0	0.000000E+000
1	3.86617824	3.268777E-012	1.845878E-011	1	0.000000E+000
1	3.86664241	1.845878E-011	3.268777E-012	0	0.000000E+000
1	3.86856657	3.268777E-012	1.845878E-011	1	0.000000E+000
1	3.86940704	1.845878E-011	3.268777E-012	0	0.000000E+000
1	3.87175749	3.268777E-012	1.845878E-011	1	0.000000E+000
1	3.87242431	1.845878E-011	3.268777E-012	0	0.000000E+000
1	3.87248119	3.268777E-012	1.845878E-011	1	0.000000E+000
1	3.87321209	1.845878E-011	3.268777E-012	0	0.000000E+000
1	3.87330695	3.268777E-012	1.845878E-011	1	0.000000E+000
1	3.87406420	1.845878E-011	3.268777E-012	0	0.000000E+000
1	3.87418721	3.268777E-012	1.845878E-011	1	0.000000E+000
1	3.87882285	1.845878E-011	3.268777E-012	0	0.000000E+000
1	3.87885733	3.268777E-012	1.845878E-011	1	0.000000E+000
1	3.87946010	1.845878E-011	3.268777E-012	0	0.000000E+000
1	3.88205451	3.268777E-012	1.845878E-011	1	0.000000E+000
1	3.88256444	1.845878E-011	3.268777E-012	0	0.000000E+000
1	3.88357185	3.268777E-012	1.845878E-011	1	0.000000E+000
1	3.88442461	1.845878E-011	3.268777E-012	0	0.000000E+000
1	3.88467616	3.268777E-012	1.845878E-011	1	0.000000E+000
1	3.88736869	1.845878E-011	3.268777E-012	0	0.000000E+000
1	3.88815026	3.268777E-012	1.845878E-011	1	0.000000E+000
1	3.88946807	1.845878E-011	3.268777E-012	0	0.000000E+000
1	3.88957017	3.268777E-012	1.845878E-011	1	0.000000E+000
1	3.88979270	1.845878E-011	3.268777E-012	0	0.000000E+000
1	3.88983181	3.268777E-012	1.845878E-011	1	0.000000E+000
1	3.88984294	1.845878E-011	3.268777E-012	0	0.000000E+000
1	3.89095914	3.268777E-012	1.845878E-011	1	0.000000E+000
1	3.89191482	1.845878E-011	3.268777E-012	0	0.000000E+000
1	3.89205665	3.268777E-012	1.845878E-011	1	0.000000E+000
1	3.89323726	1.845878E-011	3.268777E-012	0	0.000000E+000
1	3.89357855	3.268777E-012	1.845878E-011	1	0.000000E+000
1	3.89416836	1.845878E-011	3.268777E-012	0	0.000000E+000
1	3.89434905	3.268777E-012	1.845878E-011	1	0.000000E+000
1	3.89446008	1.845878E-011	3.268777E-012	0	0.000000E+000
1	3.89448731	3.268777E-012	1.845878E-011	1	0.000000E+000
1	3.89600910	1.845878E-011	3.268777E-012	0	0.000000E+000
1	3.89680337	3.268777E-012	1.845878E-011	1	0.000000E+000
1	3.89762430	1.845878E-011	3.268777E-012	0	0.000000E+000
1	3.89949488	3.268777E-012	1.845878E-011	1	0.000000E+000
1	3.90190238	1.845878E-011	3.268777E-012	0	0.000000E+000
1	3.90218733	3.268777E-012	1.845878E-011	1	0.000000E+000
1	3.90233803	1.845878E-011	3.268777E-012	0	0.000000E+000
1	3.90249184	3.268777E-012	1.845878E-011	1	0.000000E+000
1	3.90370219	1.845878E-011	3.268777E-012	0	0.000000E+000
1	3.90508031	3.268777E-012	1.845878E-011	1	0.000000E+000
1	3.90710053	1.845878E-011	3.268777E-012	0	0.000000E+000
1	3.90820835	3.268777E-012	1.845878E-011	1	0.000000E+000
1	3.90883580	1.845878E-011	3.268777E-012	0	0.000000E+000
1	3.90888982	3.268777E-012	1.845878E-011	1	0.000000E+000
1	3.91212084	1.845878E-011	3.268777E-012	0	0.000000E+000
1	3.91253925	3.268777E-012	1.845878E-011	1	0.000000E+000
1	3.91256465	1.845878E-011	3.268777E-012	0	0.000000E+000
1	3.91283252	3.268777E-012	1.845878E-011	1	0.000000E+000
1	3.91403183	1.845878E-011	3.268777E-012	0	0.000000E+000
1	3.91454571	3.268777E-012	1.845878E-011	1	0.000000E+000
1	3.91611078	1.845878E-011	3.268777E-012	0	0.000000E+000
1	3.91673728	3.268777E-012	1.845878E-011	1	0.000000E+000
1	3.91834467	1.845878E-011	3.268777E-012	0	0.000000E+000
1	3.91848346	3.268777E-012	1.845878E-011	1	0.000000E+000
1	3.91859852	1.845878E-011	3.268777E-012	0	0.000000E+000
1	3.91880069	3.268777E-012	1.845878E-011	1	0.000000E+000
1	3.92050246	1.845878E-011	3.268777E-012	0	0.000000E+000
1	3.92115719	3.268777E-012	1.845878E-011	1	0.000000E+000
1	3.92531298	1.845878E-011	3.268777E-012	0	0.000000E+000
1	3.92550331	3.268777E-012	1.845878E-011	1	0.000000E+000
1	3.92580836	1.845878E-011	3.268777E-012	0	0.000000E+000
1	3.92627936	3.268777E-012	1.845878E-011	1	0.000000E+000
1	3.92737901	1.845878E-011	3.268777E-012	0	0.000000E+000
1	3.92740462	3.268777E-012	1.845878E-011	1	0.000000E+000
1	3.92938613	1.845878E-011	3.268777E-012	0	0.000000E+000
1	3.92980272	3.268777E-012	1.845878E-011	1	0.000000E+000
1	3.92986218	1.845878E-011	3.268777E-012	0	0.000000E+000
1	3.93157928	3.268777E-012	1.845878E-011	1	0.000000E+000
1	3.93167279	1.845878E-011	3.268777E-012	0	0.000000E+000
1	3.93299122	3.268777E-012	1.845878E-011	1	0.000000E+000
1	3.93319623	1.845878E-011	3.268777E-012	0	0.000000E+000
1	3.93342779	3.268777E-012	1.845878E-011	1	0.000000E+000
1	3.93353461	1.845878E-011	3.268777E-012	0	0.000000E+000
1	3.93370123	3.268777E-012	1.845878E-011	1	0.000000E+000
1	3.93373253	1.845878E-011	3.268777E-012	0	0.000000E+000
1	3.93376279	3.268777E-012	1.845878E-011	1	0.000000E+000
1	3.93451634	1.845878E-011	3.268777E-012	0	0.000000E+000
1	3.93457690	3.268777E-012	1.845878E-011	1	0.000000E+000
1	3.93498697	1.845878E-011	3.268777E-012	0	0.000000E+000
1	3.93548610	3.268777E-012	1.845878E-011	1	0.000000E+000
1	3.93554947	1.845878E-011	3.268777E-012	0	0.000000E+000
1	3.93640749	3.268777E-012	1.845878E-011	1	0.000000E+000
1	3.93684405	1.845878E-011	3.268777E-012	0	0.000000E+000
1	3.93728004	3.268777E-012	1.845878E-011	1	0.000000E+000
1	3.94064782	1.845878E-011	3.268777E-012	0	0.000000E+000
1	3.94088712	3.268777E-012	1.845878E-011	1	0.000000E+000
1	3.94092836	1.845878E-011	3.268777E-012	0	0.000000E+000
1	3.94129055	3.268777E-012	1.845878E-011	1	0.000000E+000
1	3.94135575	1.845878E-011	3.268777E-012	0	0.000000E+000
1	4.21892735	3.498445E-012	1.868844E-011	1	0.000000E+000
1	4.21911711	1.868844E-011	3.498445E-012	0	0.000000E+000
1	4.21953417	3.498445E-012	1.868844E-011	1	0.000000E+000
1	4.22018448	1.868844E-011	3.498445E-012	0	0.000000E+000
1	4.22028672	3.498445E-012	1.868844E-011	1	0.000000E+000
1	4.22032975	1.868844E-011	3.498445E-012	0	0.000000E+000
1	4.22080262	3.498445E-012	1.868844E-011	1	0.000000E+000
1	4.22146951	1.868844E-011	3.498445E-012	0	0.000000E+000
1	4.22200556	3.498445E-012	1.868844E-011	1	0.000000E+000
1	4.22265599	1.868844E-011	3.498445E-012	0	0.000000E+000
1	4.22307587	3.498445E-012	1.868844E-011	1	0.000000E+000
1	4.22358194	1.868844E-011	3.498445E-012	0	0.000000E+000
1	4.22482727	3.498445E-012	1.868844E-011	1	0.000000E+000
1	4.22511615	1.868844E-011	3.498445E-012	0	0.000000E+000
1	4.22532164	3.498445E-012	1.868844E-011	1	0.000000E+000
1	4.22545625	1.868844E-011	3.498445E-012	0	0.000000E+000
1	4.22681617	3.498445E-012	1.868844E-011	1	0.000000E+000
1	4.22687219	1.868844E-011	3.498445E-012	0	0.000000E+000
1	4.22707781	3.498445E-012	1.868844E-011	1	0.000000E+000
1	4.22901282	1.868844E-011	3.498445E-012	0	0.000000E+000
1	4.22910116	3.498445E-012	1.868844E-011	1	0.000000E+000
1	4.23004265	1.868844E-011	3.498445E-012	0	0.000000E+000
1	4.23014821	3.498445E-012	1.868844E-011	1	0.000000E+000
1	4.23021589	1.868844E-011	3.498445E-012	0	0.000000E+000
1	4.23029616	3.498445E-012	1.868844E-011	1	0.000000E+000
1	4.23338527	1.868844E-011	3.498445E-012	0	0.000000E+000
1	4.23370756	3.498445E-012	1.868844E-011	1	0.000000E+000
1	4.23418910	1.868844E-011	3.498445E-012	0	0.000000E+000
1	4.23435202	3.498445E-012	1.868844E-011	1	0.000000E+000
1	4.23521116	1.868844E-011	3.498445E-012	0	0.000000E+000
1	4.23668624	3.498445E-012	1.868844E-011	1	0.000000E+000
1	4.23691753	1.868844E-011	3.498445E-012	0	0.000000E+000
1	4.23777540	3.498445E-012	1.868844E-011	1	0.000000E+000
1	4.23780746	1.868844E-011	3.498445E-012	0	0.000000E+000
1	4.23789479	3.498445E-012	1.868844E-011	1	0.000000E+000
1	4.23805190	1.868844E-011	3.498445E-012	0	0.000000E+000
1	4.23844600	3.498445E-012	1.868844E-011	1	0.000000E+000
1	4.23862709	1.868844E-011	3.498445E-012	0	0.000000E+000
1	4.23954793	3.498445E-012	1.868844E-011	1	0.000000E+000
1	4.24080234	1.868844E-011	3.498445E-012	0	0.000000E+000
1	4.24238247	3.498445E-012	1.868844E-011	1	0.000000E+000
1	4.24243611	1.868844E-011	3.498445E-012	0	0.000000E+000
1	4.24311551	3.498445E-012	1.868844E-011	1	0.000000E+000
1	4.24673107	1.868844E-011	3.498445E-012	0	0.000000E+000
1	5.02229490	3.518293E-012	1.870829E-011	1	0.000000E+000
1	5.02338607	1.870829E-011	3.518293E-012	0	0.000000E+000
1	5.02353722	3.518293E-012	1.870829E-011	1	0.000000E+000
1	5.02368526	1.870829E-011	3.518293E-012	0	0.000000E+000
1	5.03025910	3.518293E-012	1.870829E-011	1	0.000000E+000
1	5.03060425	1.870829E-011	3.518293E-012	0	0.000000E+000
1	5.03197517	3.518293E-012	1.870829E-011	1	0.000000E+000
1	5.03345304	1.870829E-011	3.518293E-012	0	0.000000E+000
1	5.03397804	3.518293E-012	1.870829E-011	1	0.000000E+000
1	5.03435864	1.870829E-011	3.518293E-012	0	0.000000E+000
1	5.03477201	3.518293E-012	1.870829E-011	1	0.000000E+000
1	5.03484037	1.870829E-011	3.518293E-012	0	0.000000E+000
1	5.03518041	3.518293E-012	1.870829E-011	1	0.000000E+000
1	5.03549022	1.870829E-011	3.518293E-012	0	0.000000E+000
1	5.03657142	3.518293E-012	1.870829E-011	1	0.000000E+000
1	5.03661825	1.870829E-011	3.518293E-012	0	0.000000E+000
1	5.03683210	3.518293E-012	1.870829E-011	1	0.000000E+000
1	5.03690748	1.870829E-011	3.518293E-012	0	0.000000E+000
1	5.03724862	3.518293E-012	1.870829E-011	1	0.000000E+000
1	5.03979974	1.870829E-011	3.518293E-012	0	0.000000E+000
1	5.04118416	3.518293E-012	1.870829E-011	1	0.000000E+000
1	5.04412768	1.870829E-011	3.518293E-012	0	0.000000E+000
1	5.04479002	3.518293E-012	1.870829E-011	1	0.000000E+000
1	5.04827134	1.870829E-011	3.518293E-012	0	0.000000E+000
1	5.04860376	3.518293E-012	1.870829E-011	1	0.000000E+000
1	5.04918084	1.870829E-011	3.518293E-012	0	0.000000E+000
1	5.04925645	3.518293E-012	1.870829E-011	1	0.000000E+000
1	5.05021530	1.870829E-011	3.518293E-012	0	0.000000E+000
1	5.05030875	3.518293E-012	1.870829E-011	1	0.000000E+000
1	5.05064560	1.870829E-011	3.518293E-012	0	0.000000E+000
1	5.05081892	3.518293E-012	1.870829E-011	1	0.000000E+000
1	5.05104055	1.870829E-011	3.518293E-012	0	0.000000E+000
1	5.05119746	3.518293E-012	1.870829E-011	1	0.000000E+000
1	5.05177486	1.870829E-011	3.518293E-012	0	0.000000E+000
1	5.05224280	3.518293E-012	1.870829E-011	1	0.000000E+000
1	5.05480614	1.870829E-011	3.518293E-012	0	0.000000E+000
1	5.05539987	3.518293E-012	1.870829E-011	1	0.000000E+000
1	5.05772160	1.870829E-011	3.518293E-012	0	0.000000E+000
1	5.05856235	3.518293E-012	1.870829E-011	1	0.000000E+000
1	5.05868987	1.870829E-011	3.518293E-012	0	0.000000E+000
1	5.05913463	3.518293E-012	1.870829E-011	1	0.000000E+000
1	5.06074237	1.870829E-011	3.518293E-012	0	0.000000E+000
1	5.06127450	3.518293E-012	1.870829E-011	1	0.000000E+000
1	5.06142505	1.870829E-011	3.518293E-012	0	0.000000E+000
1	5.06241792	3.518293E-012	1.870829E-011	1	0.000000E+000
1	5.06247089	1.870829E-011	3.518293E-012	0	0.000000E+000
1	5.06294565	3.518293E-012	1.870829E-011	1	0.000000E+000
1	5.06457120	1.870829E-011	3.518293E-012	0	0.000000E+000
1	5.06608740	3.518293E-012	1.870829E-011	1	0.000000E+000
1	5.06789229	1.870829E-011	3.518293E-012	0	0.000000E+000
1	5.06816324	3.518293E-012	1.870829E-011	1	0.000000E+000
1	5.06888096	1.870829E-011	3.518293E-012	0	0.000000E+000
1	5.06895049	3.518293E-012	1.870829E-011	1	0.000000E+000
1	5.06978842	1.870829E-011	3.518293E-012	0	0.000000E+000
1	5.06992225	3.518293E-012	1.870829E-011	1	0.000000E+000
1	5.07025901	1.870829E-011	3.518293E-012	0	0.000000E+000
1	5.07049174	3.518293E-012	1.870829E-011	1	0.000000E+000
1	5.07089235	1.870829E-011	3.518293E-012	0	0.000000E+000
1	5.07263380	3.518293E-012	1.870829E-011	1	0.000000E+000
1	5.07486532	1.870829E-011	3.518293E-012	0	0.000000E+000
1	5.07516328	3.518293E-012	1.870829E-011	1	0.000000E+000
1	5.07537835	1.870829E-011	3.518293E-012	0	0.000000E+000
1	5.07614898	3.518293E-012	1.870829E-011	1	0.000000E+000
1	5.07619749	1.870829E-011	3.518293E-012	0	0.000000E+000
1	5.07651932	3.518293E-012	1.870829E-011	1	0.000000E+000
1	5.07730525	1.870829E-011	3.518293E-012	0	0.000000E+000
1	5.07732372	3.518293E-012	1.870829E-011	1	0.000000E+000
1	5.07776214	1.870829E-011	3.518293E-012	0	0.000000E+000
1	5.07824884	3.518293E-012	1.870829E-011	1	0.000000E+000
1	5.07848619	1.870829E-011	3.518293E-012	0	0.000000E+000
1	5.07976178	3.518293E-012	1.870829E-011	1	0.000000E+000
1	5.08055465	1.870829E-011	3.518293E-012	0	0.000000E+000
1	5.08066680	3.518293E-012	1.870829E-011	1	0.000000E+000
1	5.08095788	1.870829E-011	3.518293E-012	0	0.000000E+000
1	5.08177403	3.518293E-012	1.870829E-011	1	0.000000E+000
1	5.08234195	1.870829E-011	3.518293E-012	0	0.000000E+000
1	5.08237082	3.518293E-012	1.870829E-011	1	0.000000E+000
1	5.08388683	1.870829E-011	3.518293E-012	0	0.000000E+000
1	5.08509365	3.518293E-012	1.870829E-011	1	0.000000E+000
1	5.08547974	1.870829E-011	3.518293E-012	0	0.000000E+000
1	5.08579192	3.518293E-012	1.870829E-011	1	0.000000E+000
1	5.08598040	1.870829E-011	3.518293E-012	0	0.000000E+000
1	5.08643476	3.518293E-012	1.870829E-011	1	0.000000E+000
1	5.08715491	1.870829E-011	3.518293E-012	0	0.000000E+000
1	5.08753750	3.518293E-012	1.870829E-011	1	0.000000E+000
1	5.08786343	1.870829E-011	3.518293E-012	0	0.000000E+000
1	5.08821851	3.518293E-012	1.870829E-011	1	0.000000E+000
1	5.08835967	1.870829E-011	3.518293E-012	0	0.000000E+000
1	5.08878765	3.518293E-012	1.870829E-011	1	0.000000E+000
1	5.08891626	1.870829E-011	3.518293E-012	0	0.000000E+000
1	5.08896536	3.518293E-012	1.870829E-011	1	0.000000E+000
1	5.08898325	1.870829E-011	3.518293E-012	0	0.000000E+000
1	5.08917055	3.518293E-012	1.870829E-011	1	0.000000E+000
1	5.08947623	1.870829E-011	3.518293E-012	0	0.000000E+000
1	5.08953224	3.518293E-012	1.870829E-011	1	0.000000E+000
1	5.09048625	1.870829E-011	3.518293E-012	0	0.000000E+000
1	5.09065938	3.518293E-012	1.870829E-011	1	0.000000E+000
1	5.09178149	1.870829E-011	3.518293E-012	0	0.000000E+000
1	5.09277816	3.518293E-012	1.870829E-011	1	0.000000E+000
1	5.09332954	1.870829E-011	3.518293E-012	0	0.000000E+000
1	5.09342439	3.518293E-012	1.870829E-011	1	0.000000E+000
1	5.09347021	1.870829E-011	3.518293E-012	0	0.000000E+000
1	5.09369750	3.518293E-012	1.870829E-011	1	0.000000E+000
1	5.09464249	1.870829E-011	3.518293E-012	0	0.000000E+000
1	5.10560486	3.518293E-012	1.870829E-011	1	0.000000E+000
1	5.10571568	1.870829E-011	3.518293E-012	0	0.000000E+000
1	5.10705419	3.518293E-012	1.870829E-011	1	0.000000E+000
1	5.10793925	1.870829E-011	3.518293E-012	0	0.000000E+000
1	5.10829501	3.518293E-012	1.870829E-011	1	0.000000E+000
1	5.10872106	1.870829E-011	3.518293E-012	0	0.000000E+000
1	5.10875093	3.518293E-012	1.870829E-011	1	0.000000E+000
1	5.11112127	1.870829E-011	3.518293E-012	0	0.000000E+000
1	5.11161133	3.518293E-012	1.870829E-011	1	0.000000E+000
1	5.11369546	1.870829E-011	3.518293E-012	0	0.000000E+000
1	5.11370524	3.518293E-012	1.870829E-011	1	0.000000E+000
1	5.11412330	1.870829E-011	3.518293E-012	0	0.000000E+000
1	5.11416014	3.518293E-012	1.870829E-011	1	0.000000E+000
1	5.11458645	1.870829E-011	3.518293E-012	0	0.000000E+000
1	5.11527083	3.518293E-012	1.870829E-011	1	0.000000E+000
1	5.11579055	1.870829E-011	3.518293E-012	0	0.000000E+000
1	5.11630792	3.518293E-012	1.870829E-011	1	0.000000E+000
1	5.11662787	1.870829E-011	3.518293E-012	0	0.000000E+000
1	5.11728692	3.518293E-012	1.870829E-011	1	0.000000E+000
1	5.11761772	1.870829E-011	3.518293E-012	0	0.000000E+000
1	5.11785333	3.518293E-012	1.870829E-011	1	0.000000E+000
1	5.11881438	1.870829E-011	3.518293E-012	0	0.000000E+000
1	5.11899058	3.518293E-012	1.870829E-011	1	0.000000E+000
1	5.12084499	1.870829E-011	3.518293E-012	0	0.000000E+000
1	5.12096478	3.518293E-012	1.870829E-011	1	0.000000E+000
1	5.12352211	1.870829E-011	3.518293E-012	0	0.000000E+000
1	5.12355589	3.518293E-012	1.870829E-011	1	0.000000E+000
1	5.12367062	1.870829E-011	3.518293E-012	0	0.000000E+000
1	5.12463074	3.518293E-012	1.870829E-011	1	0.000000E+000
1	5.12486852	1.870829E-011	3.518293E-012	0	0.000000E+000
1	5.12513805	3.518293E-012	1.870829E-011	1	0.000000E+000
1	5.12643781	1.870829E-011	3.518293E-012	0	0.000000E+000
1	5.12816651	3.518293E-012	1.870829E-011	1	0.000000E+000
1	5.12938625	1.870829E-011	3.518293E-012	0	0.000000E+000
1	5.12941041	3.518293E-012	1.870829E-011	1	0.000000E+000
1	5.12966907	1.870829E-011	3.518293E-012	0	0.000000E+000
1	5.12983116	3.518293E-012	1.870829E-011	1	0.000000E+000
1	5.13071352	1.870829E-011	3.518293E-012	0	0.000000E+000
1	5.13146448	3.518293E-012	1.870829E-011	1	0.000000E+000
1	5.13169419	1.870829E-011	3.518293E-012	0	0.000000E+000
1	5.13194784	3.518293E-012	1.870829E-011	1	0.000000E+000
1	5.13281986	1.870829E-011	3.518293E-012	0	0.000000E+000
1	5.13289485	3.518293E-012	1.870829E-011	1	0.000000E+000
1	5.13321966	1.870829E-011	3.518293E-012	0	0.000000E+000
1	5.13346726	3.518293E-012	1.870829E-011	1	0.000000E+000
1	5.13465246	1.870829E-011	3.518293E-012	0	0.000000E+000
1	5.13493716	3.518293E-012	1.870829E-011	1	0.000000E+000
1	5.13545737	1.870829E-011	3.518293E-012	0	0.000000E+000
1	5.13551897	3.518293E-012	1.870829E-011	1	0.000000E+000
1	5.13580433	1.870829E-011	3.518293E-012	0	0.000000E+000
1	5.13637987	3.518293E-012	1.870829E-011	1	0.000000E+000
1	5.13726335	1.870829E-011	3.518293E-012	0	0.000000E+000
1	5.13774556	3.518293E-012	1.870829E-011	1	0.000000E+000
1	5.13782825	1.870829E-011	3.518293E-012	0	0.000000E+000
1	5.14061387	3.518293E-012	1.870829E-011	1	0.000000E+000
1	5.14081670	1.870829E-011	3.518293E-012	0	0.000000E+000
1	5.14118570	3.518293E-012	1.870829E-011	1	0.000000E+000
1	5.14298565	1.870829E-011	3.518293E-012	0	0.000000E+000
1	5.14301591	3.518293E-012	1.870829E-011	1	0.000000E+000
1	5.14374863	1.870829E-011	3.518293E-012	0	0.000000E+000
1	5.14391935	3.518293E-012	1.870829E-011	1	0.000000E+000
1	5.14395457	1.870829E-011	3.518293E-012	0	0.000000E+000
1	5.14430376	3.518293E-012	1.870829E-011	1	0.000000E+000
1	5.14452342	1.870829E-011	3.518293E-012	0	0.000000E+000
1	5.14586517	3.518293E-012	1.870829E-011	1	0.000000E+000
1	5.14670527	1.870829E-011	3.518293E-012	0	0.000000E+000
1	5.14818446	3.518293E-012	1.870829E-011	1	0.000000E+000
1	5.14849940	1.870829E-011	3.518293E-012	0	0.000000E+000
1	5.15327326	3.518293E-012	1.870829E-011	1	0.000000E+000
1	5.15444285	1.870829E-011	3.518293E-012	0	0.000000E+000
1	5.15476207	3.518293E-012	1.870829E-011	1	0.000000E+000
1	5.15606375	1.870829E-011	3.518293E-012	0	0.000000E+000
1	5.15719310	3.518293E-012	1.870829E-011	1	0.000000E+000
1	5.15729187	1.870829E-011	3.518293E-012	0	0.000000E+000
1	5.15817855	3.518293E-012	1.870829E-011	1	0.000000E+000
1	5.15885230	1.870829E-011	3.518293E-012	0	0.000000E+000
1	5.15887419	3.518293E-012	1.870829E-011	1	0.000000E+000
1	5.16000496	1.870829E-011	3.518293E-012	0	0.000000E+000
1	5.16018708	3.518293E-012	1.870829E-011	1	0.000000E+000
1	5.16044348	1.870829E-011	3.518293E-012	0	0.000000E+000
1	5.16126681	3.518293E-012	1.870829E-011	1	0.000000E+000
1	5.16180661	1.870829E-011	3.518293E-012	0	0.000000E+000
1	5.16212424	3.518293E-012	1.870829E-011	1	0.000000E+000
1	5.16318679	1.870829E-011	3.518293E-012	0	0.000000E+000
1	5.16587539	3.518293E-012	1.870829E-011	1	0.000000E+000
1	5.16618543	1.870829E-011	3.518293E-012	0	0.000000E+000
1	5.16650048	3.518293E-012	1.870829E-011	1	0.000000E+000
1	5.16686723	1.870829E-011	3.518293E-012	0	0.000000E+000
1	5.16838313	3.518293E-012	1.870829E-011	1	0.000000E+000
1	5.16941599	1.870829E-011	3.518293E-012	0	0.000000E+000
1	5.17044357	3.518293E-012	1.870829E-011	1	0.000000E+000
1	5.17141479	1.870829E-011	3.518293E-012	0	0.000000E+000
1	5.17143472	3.518293E-012	1.870829E-011	1	0.000000E+000
1	5.17164667	1.870829E-011	3.518293E-012	0	0.000000E+000
1	5.17265678	3.518293E-012	1.870829E-011	1	0.000000E+000
1	5.17346327	1.870829E-011	3.518293E-012	0	0.000000E+000
1	5.17351653	3.518293E-012	1.870829E-011	1	0.000000E+000
1	5.17414459	1.870829E-011	3.518293E-012	0	0.000000E+000
1	5.17482392	3.518293E-012	1.870829E-011	1	0.000000E+000
1	5.17550920	1.870829E-011	3.518293E-012	0	0.000000E+000
1	5.17660215	3.518293E-012	1.870829E-011	1	0.000000E+000
1	5.17683049	1.870829E-011	3.518293E-012	0	0.000000E+000
1	5.17709066	3.518293E-012	1.870829E-011	1	0.000000E+000
1	5.17780214	1.870829E-011	3.518293E-012	0	0.000000E+000
1	6.23235853	3.256043E-012	1.844604E-011	1	0.000000E+000
1	6.23235900	1.844604E-011	3.256043E-012	0	0.000000E+000
1	6.23235968	3.256043E-012	1.844604E-011	1	0.000000E+000
1	6.23477495	1.844604E-011	3.256043E-012	0	0.000000E+000
1	6.23509658	3.256043E-012	1.844604E-011	1	0.000000E+000
1	6.23582261	1.844604E-011	3.256043E-012	0	0.000000E+000
1	6.23599560	3.256043E-012	1.844604E-011	1	0.000000E+000
1	6.23771756	1.844604E-011	3.256043E-012	0	0.000000E+000
1	6.23794461	3.256043E-012	1.844604E-011	1	0.000000E+000
1	6.23798797	1.844604E-011	3.256043E-012	0	0.000000E+000
1	6.23814396	3.256043E-012	1.844604E-011	1	0.000000E+000
1	6.24021286	1.844604E-011	3.256043E-012	0	0.000000E+000
1	6.24123576	3.256043E-012	1.844604E-011	1	0.000000E+000
1	6.24341090	1.844604E-011	3.256043E-012	0	0.000000E+000
1	6.24343876	3.256043E-012	1.844604E-011	1	0.000000E+000
1	6.24364811	1.844604E-011	3.256043E-012	0	0.000000E+000
1	6.24480304	3.256043E-012	1.844604E-011	1	0.000000E+000
1	6.24544707	1.844604E-011	3.256043E-012	0	0.000000E+000
1	6.24576252	3.256043E-012	1.844604E-011	1	0.000000E+000
1	6.24621484	1.844604E-011	3.256043E-012	0	0.000000E+000
1	6.24630875	3.256043E-012	1.844604E-011	1	0.000000E+000
1	6.24724537	1.844604E-011	3.256043E-012	0	0.000000E+000
1	6.24736625	3.256043E-012	1.844604E-011	1	0.000000E+000
1	6.24739917	1.844604E-011	3.256043E-012	0	0.000000E+000
1	6.24855138	3.256043E-012	1.844604E-011	1	0.000000E+000
1	6.24860147	1.844604E-011	3.256043E-012	0	0.000000E+000
1	6.24907944	3.256043E-012	1.844604E-011	1	0.000000E+000
1	6.24951515	1.844604E-011	3.256043E-012	0	0.000000E+000
1	6.24964981	3.256043E-012	1.844604E-011	1	0.000000E+000
1	6.25056839	1.844604E-011	3.256043E-012	0	0.000000E+000
1	6.25081375	3.256043E-012	1.844604E-011	1	0.000000E+000
1	6.25118455	1.844604E-011	3.256043E-012	0	0.000000E+000
1	6.25126779	3.256043E-012	1.844604E-011	1	0.000000E+000
1	6.25227143	1.844604E-011	3.256043E-012	0	0.000000E+000
1	6.25232840	3.256043E-012	1.844604E-011	1	0.000000E+000
1	6.25257149	1.844604E-011	3.256043E-012	0	0.000000E+000
1	6.25489694	3.256043E-012	1.844604E-011	1	0.000000E+000
1	6.25514841	1.844604E-011	3.256043E-012	0	0.000000E+000
1	6.25540205	3.256043E-012	1.844604E-011	1	0.000000E+000
1	6.25556796	1.844604E-011	3.256043E-012	0	0.000000E+000
1	6.25583460	3.256043E-012	1.844604E-011	1	0.000000E+000
1	6.25590518	1.844604E-011	3.256043E-012	0	0.000000E+000
1	6.25624625	3.256043E-012	1.844604E-011	1	0.000000E+000
1	6.25779478	1.844604E-011	3.256043E-012	0	0.000000E+000
1	6.25854209	3.256043E-012	1.844604E-011	1	0.000000E+000
1	6.25857642	1.844604E-011	3.256043E-012	0	0.000000E+000
1	6.25986993	3.256043E-012	1.844604E-011	1	0.000000E+000
1	6.26215769	1.844604E-011	3.256043E-012	0	0.000000E+000
1	6.26239651	3.256043E-012	1.844604E-011	1	0.000000E+000
1	6.26282033	1.844604E-011	3.256043E-012	0	0.000000E+000
1	6.26290917	3.256043E-012	1.844604E-011	1	0.000000E+000
1	6.26308524	1.844604E-011	3.256043E-012	0	0.000000E+000
1	6.26462367	3.256043E-012	1.844604E-011	1	0.000000E+000
1	6.26520965	1.844604E-011	3.256043E-012	0	0.000000E+000
1	6.26587957	3.256043E-012	1.844604E-011	1	0.000000E+000
1	6.26781817	1.844604E-011	3.256043E-012	0	0.000000E+000
1	6.26785161	3.256043E-012	1.844604E-011	1	0.000000E+000
1	6.26900447	1.844604E-011	3.256043E-012	0	0.000000E+000
1	6.26978230	3.256043E-012	1.844604E-011	1	0.000000E+000
1	6.27021542	1.844604E-011	3.256043E-012	0	0.000000E+000
1	6.27116555	3.256043E-012	1.844604E-011	1	0.000000E+000
1	6.27158854	1.844604E-011	3.256043E-012	0	0.000000E+000
1	6.27190589	3.256043E-012	1.844604E-011	1	0.000000E+000
1	6.27296165	1.844604E-011	3.256043E-012	0	0.000000E+000
1	6.27408520	3.256043E-012	1.844604E-011	1	0.000000E+000
1	6.27519593	1.844604E-011	3.256043E-012	0	0.000000E+000
1	6.27571788	3.256043E-012	1.844604E-011	1	0.000000E+000
1	6.27594906	1.844604E-011	3.256043E-012	0	0.000000E+000
1	6.27653938	3.256043E-012	1.844604E-011	1	0.000000E+000
1	6.27735044	1.844604E-011	3.256043E-012	0	0.000000E+000
1	6.31183286	3.256043E-012	1.844604E-011	1	0.000000E+000
1	6.31191890	1.844604E-011	3.256043E-012	0	0.000000E+000
1	6.31234416	3.256043E-012	1.844604E-011	1	0.000000E+000
1	6.31239367	1.844604E-011	3.256043E-012	0	0.000000E+000
1	6.31291828	3.256043E-012	1.844604E-011	1	0.000000E+000
1	6.31339681	1.844604E-011	3.256043E-012	0	0.000000E+000
1	6.31397459	3.256043E-012	1.844604E-011	1	0.000000E+000
1	6.31772354	1.844604E-011	3.256043E-012	0	0.000000E+000
1	6.31778235	3.256043E-012	1.844604E-011	1	0.000000E+000
1	6.31815537	1.844604E-011	3.256043E-012	0	0.000000E+000
1	6.31818366	3.256043E-012	1.844604E-011	1	0.000000E+000
1	6.31923368	1.844604E-011	3.256043E-012	0	0.000000E+000
1	6.32069057	3.256043E-012	1.844604E-011	1	0.000000E+000
1	6.32093959	1.844604E-011	3.256043E-012	0	0.000000E+000
1	6.32106614	3.256043E-012	1.844604E-011	1	0.000000E+000
1	6.32137186	1.844604E-011	3.256043E-012	0	0.000000E+000
1	6.33388552	3.256043E-012	1.844604E-011	1	0.000000E+000
1	6.33883897	1.844604E-011	3.256043E-012	0	0.000000E+000
1	6.33973536	3.256043E-012	1.844604E-011	1	0.000000E+000
1	6.34281520	1.844604E-011	3.256043E-012	0	0.000000E+000
1	6.34368921	3.256043E-012	1.844604E-011	1	0.000000E+000
1	6.34404248	1.844604E-011	3.256043E-012	0	0.000000E+000
1	6.34465773	3.256043E-012	1.844604E-011	1	0.000000E+000
1	6.34512286	1.844604E-011	3.256043E-012	0	0.000000E+000
1	6.34513884	3.256043E-012	1.844604E-011	1	0.000000E+000
1	6.34573388	1.844604E-011	3.256043E-012	0	0.000000E+000
1	6.34624007	3.256043E-012	1.844604E-011	1	0.000000E+000
1	6.35158733	1.844604E-011	3.256043E-012	0	0.000000E+000
1	6.35170100	3.256043E-012	1.844604E-011	1	0.000000E+000
1	6.35245821	1.844604E-011	3.256043E-012	0	0.000000E+000
1	6.35320336	3.256043E-012	1.844604E-011	1	0.000000E+000
1	6.35363902	1.844604E-011	3.256043E-012	0	0.000000E+000
1	6.35374589	3.256043E-012	1.844604E-011	1	0.000000E+000
1	6.35407987	1.844604E-011	3.256043E-012	0	0.000000E+000
1	6.35451727	3.256043E-012	1.844604E-011	1	0.000000E+000
1	6.35565386	1.844604E-011	3.256043E-012	0	0.000000E+000
1	6.35567359	3.256043E-012	1.844604E-011	1	0.000000E+000
1	6.35575673	1.844604E-011	3.256043E-012	0	0.000000E+000
1	6.35586619	3.256043E-012	1.844604E-011	1	0.000000E+000
1	6.35806571	1.844604E-011	3.256043E-012	0	0.000000E+000
1	6.35949827	3.256043E-012	1.844604E-011	1	0.000000E+000
1	6.36001887	1.844604E-011	3.256043E-012	0	0.000000E+000
1	6.36045865	3.256043E-012	1.844604E-011	1	0.000000E+000
1	6.36110354	1.844604E-011	3.256043E-012	0	0.000000E+000
1	6.36221536	3.256043E-012	1.844604E-011	1	0.000000E+000
1	6.36239545	1.844604E-011	3.256043E-012	0	0.000000E+000
1	6.36259894	3.256043E-012	1.844604E-011	1	0.000000E+000
1	6.36393019	1.844604E-011	3.256043E-012	0	0.000000E+000
1	6.36541402	3.256043E-012	1.844604E-011	1	0.000000E+000
1	6.36712329	1.844604E-011	3.256043E-012	0	0.000000E+000
1	6.36752190	3.256043E-012	1.844604E-011	1	0.000000E+000
1	6.36875876	1.844604E-011	3.256043E-012	0	0.000000E+000
1	6.36930424	3.256043E-012	1.844604E-011	1	0.000000E+000
1	6.36980385	1.844604E-011	3.256043E-012	0	0.000000E+000
1	6.37007000	3.256043E-012	1.844604E-011	1	0.000000E+000
1	6.37039728	1.844604E-011	3.256043E-012	0	0.000000E+000
1	6.37068112	3.256043E-012	1.844604E-011	1	0.000000E+000
1	6.37084133	1.844604E-011	3.256043E-012	0	0.000000E+000
1	6.37150424	3.256043E-012	1.844604E-011	1	0.000000E+000
1	6.37189489	1.844604E-011	3.256043E-012	0	0.000000E+000
1	6.37204393	3.256043E-012	1.844604E-011	1	0.000000E+000
1	6.37280364	1.844604E-011	3.256043E-012	0	0.000000E+000
1	6.37318447	3.256043E-012	1.844604E-011	1	0.000000E+000
1	6.37510123	1.844604E-011	3.256043E-012	0	0.000000E+000
1	6.37559494	3.256043E-012	1.844604E-011	1	0.000000E+000
1	6.37699179	1.844604E-011	3.256043E-012	0	0.000000E+000
1	6.37720491	3.256043E-012	1.844604E-011	1	0.000000E+000
1	6.37733639	1.844604E-011	3.256043E-012	0	0.000000E+000
1	6.37793117	3.256043E-012	1.844604E-011	1	0.000000E+000
1	6.37805087	1.844604E-011	3.256043E-012	0	0.000000E+000
1	6.37822058	3.256043E-012	1.844604E-011	1	0.000000E+000
1	6.37864484	1.844604E-011	3.256043E-012	0	0.000000E+000
1	6.37979640	3.256043E-012	1.844604E-011	1	0.000000E+000
1	6.38002555	1.844604E-011	3.256043E-012	0	0.000000E+000
1	6.38013109	3.256043E-012	1.844604E-011	1	0.000000E+000
1	6.38045474	1.844604E-011	3.256043E-012	0	0.000000E+000
1	6.38113043	3.256043E-012	1.844604E-011	1	0.000000E+000
1	6.38551665	1.844604E-011	3.256043E-012	0	0.000000E+000
1	6.38668617	3.256043E-012	1.844604E-011	1	0.000000E+000
1	6.38838643	1.844604E-011	3.256043E-012	0	0.000000E+000
1	6.38843987	3.256043E-012	1.844604E-011	1	0.000000E+000
1	6.38877961	1.844604E-011	3.256043E-012	0	0.000000E+000
1	6.38986322	3.256043E-012	1.844604E-011	1	0.000000E+000
1	6.39090899	1.844604E-011	3.256043E-012	0	0.000000E+000
1	6.39139219	3.256043E-012	1.844604E-011	1	0.000000E+000
1	6.39195596	1.844604E-011	3.256043E-012	0	0.000000E+000
1	6.39376926	3.256043E-012	1.844604E-011	1	0.000000E+000
1	6.39505099	1.844604E-011	3.256043E-012	0	0.000000E+000
1	6.39514175	3.256043E-012	1.844604E-011	1	0.000000E+000
1	6.39623657	1.844604E-011	3.256043E-012	0	0.000000E+000
1	6.39625240	3.256043E-012	1.844604E-011	1	0.000000E+000
1	6.39671792	1.844604E-011	3.256043E-012	0	0.000000E+000
1	6.39823817	3.256043E-012	1.844604E-011	1	0.000000E+000
1	6.39844706	1.844604E-011	3.256043E-012	0	0.000000E+000
1	6.39858544	3.256043E-012	1.844604E-011	1	0.000000E+000
1	6.39891149	1.844604E-011	3.256043E-012	0	0.000000E+000
1	6.39903722	3.256043E-012	1.844604E-011	1	0.000000E+000
1	6.39993740	1.844604E-011	3.256043E-012	0	0.000000E+000
1	6.40040772	3.256043E-012	1.844604E-011	1	0.000000E+000
1	6.40135943	1.844604E-011	3.256043E-012	0	0.000000E+000
1	6.40202294	3.256043E-012	1.844604E-011	1	0.000000E+000
1	6.40305771	1.844604E-011	3.256043E-012	0	0.000000E+000
1	7.59123250	3.283361E-012	1.847336E-011	1	0.000000E+000
1	7.59123300	1.847336E-011	3.283361E-012	0	0.000000E+000
1	7.59123448	3.283361E-012	1.847336E-011	1	0.000000E+000
1	7.59652048	1.847336E-011	3.283361E-012	0	0.000000E+000
1	7.59660655	3.283361E-012	1.847336E-011	1	0.000000E+000
1	7.59726269	1.847336E-011	3.283361E-012	0	0.000000E+000
1	7.59748140	3.283361E-012	1.847336E-011	1	0.000000E+000
1	7.59769508	1.847336E-011	3.283361E-012	0	0.000000E+000
1	7.59838869	3.283361E-012	1.847336E-011	1	0.000000E+000
1	7.59858945	1.847336E-011	3.283361E-012	0	0.000000E+000
1	7.61694472	3.283361E-012	1.847336E-011	1	0.000000E+000
1	7.61742354	1.847336E-011	3.283361E-012	0	0.000000E+000
1	7.61775394	3.283361E-012	1.847336E-011	1	0.000000E+000
1	7.61827218	1.847336E-011	3.283361E-012	0	0.000000E+000
1	7.61842445	3.283361E-012	1.847336E-011	1	0.000000E+000
1	7.62109746	1.847336E-011	3.283361E-012	0	0.000000E+000
1	7.62161566	3.283361E-012	1.847336E-011	1	0.000000E+000
1	7.62258730	1.847336E-011	3.283361E-012	0	0.000000E+000
1	7.62260899	3.283361E-012	1.847336E-011	1	0.000000E+000
1	7.62265001	1.847336E-011	3.283361E-012	0	0.000000E+000
1	7.62271135	3.283361E-012	1.847336E-011	1	0.000000E+000
1	7.62303192	1.847336E-011	3.283361E-012	0	0.000000E+000
1	7.62334214	3.283361E-012	1.847336E-011	1	0.000000E+000
1	7.62393778	1.847336E-011	3.283361E-012	0	0.000000E+000
1	7.62580276	3.283361E-012	1.847336E-011	1	0.000000E+000
1	7.62622575	1.847336E-011	3.283361E-012	0	0.000000E+000
1	7.62718951	3.283361E-012	1.847336E-011	1	0.000000E+000
1	7.62723157	1.847336E-011	3.283361E-012	0	0.000000E+000
1	7.62728317	3.283361E-012	1.847336E-011	1	0.000000E+000
1	7.63035141	1.847336E-011	3.283361E-012	0	0.000000E+000
1	7.63051738	3.283361E-012	1.847336E-011	1	0.000000E+000
1	7.63116262	1.847336E-011	3.283361E-012	0	0.000000E+000
1	7.63120970	3.283361E-012	1.847336E-011	1	0.000000E+000
1	7.63169109	1.847336E-011	3.283361E-012	0	0.000000E+000
1	7.63252917	3.283361E-012	1.847336E-011	1	0.000000E+000
1	7.63422441	1.847336E-011	3.283361E-012	0	0.000000E+000
1	7.63426322	3.283361E-012	1.847336E-011	1	0.000000E+000
1	7.63516614	1.847336E-011	3.283361E-012	0	0.000000E+000
1	7.63655461	3.283361E-012	1.847336E-011	1	0.000000E+000
1	7.63662645	1.847336E-011	3.283361E-012	0	0.000000E+000
1	7.63684275	3.283361E-012	1.847336E-011	1	0.000000E+000
1	7.63830235	1.847336E-011	3.283361E-012	0	0.000000E+000
1	8.86867020	3.346932E-012	1.853693E-011	1	0.000000E+000
1	8.86965290	1.853693E-011	3.346932E-012	0	0.000000E+000
1	8.87040774	3.346932E-012	1.853693E-011	1	0.000000E+000
1	8.87132191	1.853693E-011	3.346932E-012	0	0.000000E+000
1	8.87147347	3.346932E-012	1.853693E-011	1	0.000000E+000
1	8.87207472	1.853693E-011	3.346932E-012	0	0.000000E+000
1	8.87252776	3.346932E-012	1.853693E-011	1	0.000000E+000
1	8.87459838	1.853693E-011	3.346932E-012	0	0.000000E+000
1	8.87492381	3.346932E-012	1.853693E-011	1	0.000000E+000
1	8.87575630	1.853693E-011	3.346932E-012	0	0.000000E+000
1	8.89876234	3.346932E-012	1.853693E-011	1	0.000000E+000
1	8.89940510	1.853693E-011	3.346932E-012	0	0.000000E+000
1	8.90004283	3.346932E-012	1.853693E-011	1	0.000000E+000
1	8.90014955	1.853693E-011	3.346932E-012	0	0.000000E+000
1	8.90168598	3.346932E-012	1.853693E-011	1	0.000000E+000
1	8.90180764	1.853693E-011	3.346932E-012	0	0.000000E+000
1	8.90247383	3.346932E-012	1.853693E-011	1	0.000000E+000
1	8.90406989	1.853693E-011	3.346932E-012	0	0.000000E+000
1	8.90434446	3.346932E-012	1.853693E-011	1	0.000000E+000
1	8.90521266	1.853693E-011	3.346932E-012	0	0.000000E+000
1	8.90557289	3.346932E-012	1.853693E-011	1	0.000000E+000
1	8.90619745	1.853693E-011	3.346932E-012	0	0.000000E+000
1	8.90635561	3.346932E-012	1.853693E-011	1	0.000000E+000
1	8.90681534	1.853693E-011	3.346932E-012	0	0.000000E+000
1	8.90720195	3.346932E-012	1.853693E-011	1	0.000000E+000
1	8.90861148	1.853693E-011	3.346932E-012	0	0.000000E+000
1	8.90904192	3.346932E-012	1.853693E-011	1	0.000000E+000
1	8.90948429	1.853693E-011	3.346932E-012	0	0.000000E+000
1	8.90995826	3.346932E-012	1.853693E-011	1	0.000000E+000
1	8.91058138	1.853693E-011	3.346932E-012	0	0.000000E+000
1	8.91063278	3.346932E-012	1.853693E-011	1	0.000000E+000
1	8.91198587	1.853693E-011	3.346932E-012	0	0.000000E+000
1	8.91303943	3.346932E-012	1.853693E-011	1	0.000000E+000
1	8.91314819	1.853693E-011	3.346932E-012	0	0.000000E+000
1	8.91335743	3.346932E-012	1.853693E-011	1	0.000000E+000
1	8.91404331	1.853693E-011	3.346932E-012	0	0.000000E+000
1	8.91425798	3.346932E-012	1.853693E-011	1	0.000000E+000
1	8.91633256	1.853693E-011	3.346932E-012	0	0.000000E+000
1	8.91690609	3.346932E-012	1.853693E-011	1	0.000000E+000
1	8.91869351	1.853693E-011	3.346932E-012	0	0.000000E+000
1	8.91895838	3.346932E-012	1.853693E-011	1	0.000000E+000
1	8.92005692	1.853693E-011	3.346932E-012	0	0.000000E+000
1	8.92084881	3.346932E-012	1.853693E-011	1	0.000000E+000
1	8.92276410	1.853693E-011	3.346932E-012	0	0.000000E+000
1	8.92298797	3.346932E-012	1.853693E-011	1	0.000000E+000
1	8.92467139	1.853693E-011	3.346932E-012	0	0.000000E+000
1	8.92475976	3.346932E-012	1.853693E-011	1	0.000000E+000
1	8.92506608	1.853693E-011	3.346932E-012	0	0.000000E+000
1	8.92551631	3.346932E-012	1.853693E-011	1	0.000000E+000
1	8.92575344	1.853693E-011	3.346932E-012	0	0.000000E+000
1	8.97155632	3.346932E-012	1.853693E-011	1	0.000000E+000
1	8.97187286	1.853693E-011	3.346932E-012	0	0.000000E+000
1	8.97207171	3.346932E-012	1.853693E-011	1	0.000000E+000
1	8.97250099	1.853693E-011	3.346932E-012	0	0.000000E+000
1	8.98174874	3.346932E-012	1.853693E-011	1	0.000000E+000
1	8.98179902	1.853693E-011	3.346932E-012	0	0.000000E+000
1	8.98290193	3.346932E-012	1.853693E-011	1	0.000000E+000
1	8.98403316	1.853693E-011	3.346932E-012	0	0.000000E+000
1	8.98546394	3.346932E-012	1.853693E-011	1	0.000000E+000
1	8.98548783	1.853693E-011	3.346932E-012	0	0.000000E+000
1	11.19841137	3.206847E-012	1.839685E-011	1	0.000000E+000
1	11.19841200	1.839685E-011	3.206847E-012	0	0.000000E+000
1	11.19841246	3.206847E-012	1.839685E-011	1	0.000000E+000
1	11.19953396	1.839685E-011	3.206847E-012	0	0.000000E+000
1	11.20068483	3.206847E-012	1.839685E-011	1	0.000000E+000
1	11.20362072	1.839685E-011	3.206847E-012	0	0.000000E+000
1	11.20441502	3.206847E-012	1.839685E-011	1	0.000000E+000
1	11.20833664	1.839685E-011	3.206847E-012	0	0.000000E+000
1	11.20850016	3.206847E-012	1.839685E-011	1	0.000000E+000
1	11.20884367	1.839685E-011	3.206847E-012	0	0.000000E+000
1	11.21031988	3.206847E-012	1.839685E-011	1	0.000000E+000
1	11.21144963	1.839685E-011	3.206847E-012	0	0.000000E+000
1	11.21152181	3.206847E-012	1.839685E-011	1	0.000000E+000
1	11.21256573	1.839685E-011	3.206847E-012	0	0.000000E+000
1	11.21264155	3.206847E-012	1.839685E-011	1	0.000000E+000
1	11.21312279	1.839685E-011	3.206847E-012	0	0.000000E+000
1	11.21319061	3.206847E-012	1.839685E-011	1	0.000000E+000
1	11.21529936	1.839685E-011	3.206847E-012	0	0.000000E+000
1	11.21533156	3.206847E-012	1.839685E-011	1	0.000000E+000
1	11.21550057	1.839685E-011	3.206847E-012	0	0.000000E+000
1	11.21591766	3.206847E-012	1.839685E-011	1	0.000000E+000
1	11.21674887	1.839685E-011	3.206847E-012	0	0.000000E+000
1	11.21706754	3.206847E-012	1.839685E-011	1	0.000000E+000
1	11.21739094	1.839685E-011	3.206847E-012	0	0.000000E+000
1	11.21743316	3.206847E-012	1.839685E-011	1	0.000000E+000
1	11.21750959	1.839685E-011	3.206847E-012	0	0.000000E+000
1	11.21761452	3.206847E-012	1.839685E-011	1	0.000000E+000
1	11.21772661	1.839685E-011	3.206847E-012	0	0.000000E+000
1	11.21802385	3.206847E-012	1.839685E-011	1	0.000000E+000
1	11.21809441	1.839685E-011	3.206847E-012	0	0.000000E+000
1	11.21847720	3.206847E-012	1.839685E-011	1	0.000000E+000
1	11.21867476	1.839685E-011	3.206847E-012	0	0.000000E+000
1	11.22886039	3.206847E-012	1.839685E-011	1	0.000000E+000
1	11.23030486	1.839685E-011	3.206847E-012	0	0.000000E+000
1	11.23142281	3.206847E-012	1.839685E-011	1	0.000000E+000
1	11.23308108	1.839685E-011	3.206847E-012	0	0.000000E+000
1	11.23323578	3.206847E-012	1.839685E-011	1	0.000000E+000
1	11.23440620	1.839685E-011	3.206847E-012	0	0.000000E+000
1	11.23541025	3.206847E-012	1.839685E-011	1	0.000000E+000
1	11.23575472	1.839685E-011	3.206847E-012	0	0.000000E+000
1	11.23656152	3.206847E-012	1.839685E-011	1	0.000000E+000
1	11.23719457	1.839685E-011	3.206847E-012	0	0.000000E+000
1	11.23776532	3.206847E-012	1.839685E-011	1	0.000000E+000
1	11.23908084	1.839685E-011	3.206847E-012	0	0.000000E+000
1	11.23948484	3.206847E-012	1.839685E-011	1	0.000000E+000
1	11.24167905	1.839685E-011	3.206847E-012	0	0.000000E+000
1	11.24171228	3.206847E-012	1.839685E-011	1	0.000000E+000
1	11.24295029	1.839685E-011	3.206847E-012	0	0.000000E+000
1	11.24303935	3.206847E-012	1.839685E-011	1	0.000000E+000
1	11.24360658	1.839685E-011	3.206847E-012	0	0.000000E+000
1	11.24450541	3.206847E-012	1.839685E-011	1	0.000000E+000
1	11.24483147	1.839685E-011	3.206847E-012	0	0.000000E+000
1	11.24544916	3.206847E-012	1.839685E-011	1	0.000000E+000
1	11.24571691	1.839685E-011	3.206847E-012	0	0.000000E+000
1	11.24613707	3.206847E-012	1.839685E-011	1	0.000000E+000
1	11.24673662	1.839685E-011	3.206847E-012	0	0.000000E+000
1	11.24708076	3.206847E-012	1.839685E-011	1	0.000000E+000
1	11.24833575	1.839685E-011	3.206847E-012	0	0.000000E+000
1	11.24867556	3.206847E-012	1.839685E-011	1	0.000000E+000
1	11.24891710	1.839685E-011	3.206847E-012	0	0.000000E+000
1	11.24962371	3.206847E-012	1.839685E-011	1	0.000000E+000
1	11.25102175	1.839685E-011	3.206847E-012	0	0.000000E+000
1	11.25184000	3.206847E-012	1.839685E-011	1	0.000000E+000
1	11.25336041	1.839685E-011	3.206847E-012	0	0.000000E+000
1	11.25410349	3.206847E-012	1.839685E-011	1	0.000000E+000
1	11.25420512	1.839685E-011	3.206847E-012	0	0.000000E+000
1	11.25487508	3.206847E-012	1.839685E-011	1	0.000000E+000
1	11.25527517	1.839685E-011	3.206847E-012	0	0.000000E+000
1	11.25568108	3.206847E-012	1.839685E-011	1	0.000000E+000
1	11.25690948	1.839685E-011	3.206847E-012	0	0.000000E+000
1	11.25740379	3.206847E-012	1.839685E-011	1	0.000000E+000
1	11.25741668	1.839685E-011	3.206847E-012	0	0.000000E+000
1	11.25912136	3.206847E-012	1.839685E-011	1	0.000000E+000
1	11.25938284	1.839685E-011	3.206847E-012	0	0.000000E+000
1	11.25944634	3.206847E-012	1.839685E-011	1	0.000000E+000
1	11.26113777	1.839685E-011	3.206847E-012	0	0.000000E+000
1	11.26116001	3.206847E-012	1.839685E-011	1	0.000000E+000
1	11.26214966	1.839685E-011	3.206847E-012	0	0.000000E+000
1	11.26352196	3.206847E-012	1.839685E-011	1	0.000000E+000
1	11.26364417	1.839685E-011	3.206847E-012	0	0.000000E+000
1	11.26417318	3.206847E-012	1.839685E-011	1	0.000000E+000
1	11.26432711	1.839685E-011	3.206847E-012	0	0.000000E+000
1	11.26508623	3.206847E-012	1.839685E-011	1	0.000000E+000
1	11.26689418	1.839685E-011	3.206847E-012	0	0.000000E+000
1	11.26699048	3.206847E-012	1.839685E-011	1	0.000000E+000
1	11.26858205	1.839685E-011	3.206847E-012	0	0.000000E+000
1	11.26963937	3.206847E-012	1.839685E-011	1	0.000000E+000
1	11.27022502	1.839685E-011	3.206847E-012	0	0.000000E+000
1	11.27194175	3.206847E-012	1.839685E-011	1	0.000000E+000
1	11.27217739	1.839685E-011	3.206847E-012	0	0.000000E+000
1	11.27218923	3.206847E-012	1.839685E-011	1	0.000000E+000
1	11.27249064	1.839685E-011	3.206847E-012	0	0.000000E+000
1	11.27359675	3.206847E-012	1.839685E-011	1	0.000000E+000
1	11.27455703	1.839685E-011	3.206847E-012	0	0.000000E+000
1	11.27879325	3.206847E-012	1.839685E-011	1	0.000000E+000
1	11.27887134	1.839685E-011	3.206847E-012	0	0.000000E+000
1	11.28082598	3.206847E-012	1.839685E-011	1	0.000000E+000
1	11.28170885	1.839685E-011	3.206847E-012	0	0.000000E+000
1	11.28215393	3.206847E-012	1.839685E-011	1	0.000000E+000
1	11.28292256	1.839685E-011	3.206847E-012	0	0.000000E+000
1	11.29845160	3.206847E-012	1.839685E-011	1	0.000000E+000
1	11.29883197	1.839685E-011	3.206847E-012	0	0.000000E+000
1	11.29961537	3.206847E-012	1.839685E-011	1	0.000000E+000
1	11.30169469	1.839685E-011	3.206847E-012	0	0.000000E+000
1	11.30189345	3.206847E-012	1.839685E-011	1	0.000000E+000
1	11.30331712	1.839685E-011	3.206847E-012	0	0.000000E+000
1	11.30359118	3.206847E-012	1.839685E-011	1	0.000000E+000
1	11.30533991	1.839685E-011	3.206847E-012	0	0.000000E+000
1	11.30547982	3.206847E-012	1.839685E-011	1	0.000000E+000
1	11.30827919	1.839685E-011	3.206847E-012	0	0.000000E+000
1	11.30973361	3.206847E-012	1.839685E-011	1	0.000000E+000
1	11.31076797	1.839685E-011	3.206847E-012	0	0.000000E+000
1	11.31207911	3.206847E-012	1.839685E-011	1	0.000000E+000
1	11.31255201	1.839685E-011	3.206847E-012	0	0.000000E+000
1	11.31386388	3.206847E-012	1.839685E-011	1	0.000000E+000
1	11.31495333	1.839685E-011	3.206847E-012	0	0.000000E+000
1	11.31641934	3.206847E-012	1.839685E-011	1	0.000000E+000
1	11.31684534	1.839685E-011	3.206847E-012	0	0.000000E+000
1	11.31691924	3.206847E-012	1.839685E-011	1	0.000000E+000
1	11.31827782	1.839685E-011	3.206847E-012	0	0.000000E+000
1	11.31903957	3.206847E-012	1.839685E-011	1	0.000000E+000
1	11.31937400	1.839685E-011	3.206847E-012	0	0.000000E+000
1	11.31955532	3.206847E-012	1.839685E-011	1	0.000000E+000
1	11.32033227	1.839685E-011	3.206847E-012	0	0.000000E+000
1	11.32043080	3.206847E-012	1.839685E-011	1	0.000000E+000
1	11.32117439	1.839685E-011	3.206847E-012	0	0.000000E+000
1	11.32139878	3.206847E-012	1.839685E-011	1	0.000000E+000
1	11.32143275	1.839685E-011	3.206847E-012	0	0.000000E+000
1	11.32227893	3.206847E-012	1.839685E-011	1	0.000000E+000
1	11.32290266	1.839685E-011	3.206847E-012	0	0.000000E+000
1	11.32318728	3.206847E-012	1.839685E-011	1	0.000000E+000
1	11.32327789	1.839685E-011	3.206847E-012	0	0.000000E+000
1	11.32433955	3.206847E-012	1.839685E-011	1	0.000000E+000
1	11.32479962	1.839685E-011	3.206847E-012	0	0.000000E+000
1	11.32567861	3.206847E-012	1.839685E-011	1	0.000000E+000
1	11.32644015	1.839685E-011	3.206847E-012	0	0.000000E+000
1	11.32673490	3.206847E-012	1.839685E-011	1	0.000000E+000
1	11.32696114	1.839685E-011	3.206847E-012	0	0.000000E+000
1	11.32835153	3.206847E-012	1.839685E-011	1	0.000000E+000
1	11.32857238	1.839685E-011	3.206847E-012	0	0.000000E+000
1	11.32911927	3.206847E-012	1.839685E-011	1	0.000000E+000
1	11.33038850	1.839685E-011	3.206847E-012	0	0.000000E+000
1	11.33115656	3.206847E-012	1.839685E-011	1	0.000000E+000
1	11.33200293	1.839685E-011	3.206847E-012	0	0.000000E+000
1	11.33220662	3.206847E-012	1.839685E-011	1	0.000000E+000
1	11.33235058	1.839685E-011	3.206847E-012	0	0.000000E+000
1	11.33325788	3.206847E-012	1.839685E-011	1	0.000000E+000
1	11.33490303	1.839685E-011	3.206847E-012	0	0.000000E+000
1	12.35591936	3.109591E-012	1.829959E-011	1	0.000000E+000
1	12.35592100	1.829959E-011	3.109591E-012	0	0.000000E+000
1	12.35592300	3.109591E-012	1.829959E-011	1	0.000000E+000
1	12.35691034	1.829959E-011	3.109591E-012	0	0.000000E+000
1	12.35854456	3.109591E-012	1.829959E-011	1	0.000000E+000
1	12.36071279	1.829959E-011	3.109591E-012	0	0.000000E+000
1	12.36072695	3.109591E-012	1.829959E-011	1	0.000000E+000
1	12.36249394	1.829959E-011	3.109591E-012	0	0.000000E+000
1	12.36591256	3.109591E-012	1.829959E-011	1	0.000000E+000
1	12.36593379	1.829959E-011	3.109591E-012	0	0.000000E+000
1	12.36613047	3.109591E-012	1.829959E-011	1	0.000000E+000
1	12.36623403	1.829959E-011	3.109591E-012	0	0.000000E+000
1	12.36639050	3.109591E-012	1.829959E-011	1	0.000000E+000
1	12.36697436	1.829959E-011	3.109591E-012	0	0.000000E+000
1	12.36742933	3.109591E-012	1.829959E-011	1	0.000000E+000
1	12.36885184	1.829959E-011	3.109591E-012	0	0.000000E+000
1	12.37016842	3.109591E-012	1.829959E-011	1	0.000000E+000
1	12.37230336	1.829959E-011	3.109591E-012	0	0.000000E+000
1	12.37335602	3.109591E-012	1.829959E-011	1	0.000000E+000
1	12.37475157	1.829959E-011	3.109591E-012	0	0.000000E+000
1	12.37544636	3.109591E-012	1.829959E-011	1	0.000000E+000
1	12.37582776	1.829959E-011	3.109591E-012	0	0.000000E+000
1	12.37585297	3.109591E-012	1.829959E-011	1	0.000000E+000
1	12.37626687	1.829959E-011	3.109591E-012	0	0.000000E+000
1	12.37713380	3.109591E-012	1.829959E-011	1	0.000000E+000
1	12.37870436	1.829959E-011	3.109591E-012	0	0.000000E+000
1	12.37873465	3.109591E-012	1.829959E-011	1	0.000000E+000
1	12.37896917	1.829959E-011	3.109591E-012	0	0.000000E+000
1	12.37981630	3.109591E-012	1.829959E-011	1	0.000000E+000
1	12.37990152	1.829959E-011	3.109591E-012	0	0.000000E+000
1	12.38045138	3.109591E-012	1.829959E-011	1	0.000000E+000
1	12.38254509	1.829959E-011	3.109591E-012	0	0.000000E+000
1	12.38305081	3.109591E-012	1.829959E-011	1	0.000000E+000
1	12.38451197	1.829959E-011	3.109591E-012	0	0.000000E+000
1	12.38455406	3.109591E-012	1.829959E-011	1	0.000000E+000
1	12.38507270	1.829959E-011	3.109591E-012	0	0.000000E+000
1	12.38573543	3.109591E-012	1.829959E-011	1	0.000000E+000
1	12.38583176	1.829959E-011	3.109591E-012	0	0.000000E+000
1	12.38587690	3.109591E-012	1.829959E-011	1	0.000000E+000
1	12.38726186	1.829959E-011	3.109591E-012	0	0.000000E+000
1	12.38734549	3.109591E-012	1.829959E-011	1	0.000000E+000
1	12.38868668	1.829959E-011	3.109591E-012	0	0.000000E+000
1	12.39173528	3.109591E-012	1.829959E-011	1	0.000000E+000
1	12.39196606	1.829959E-011	3.109591E-012	0	0.000000E+000
1	12.41035545	3.109591E-012	1.829959E-011	1	0.000000E+000
1	12.41056819	1.829959E-011	3.109591E-012	0	0.000000E+000
1	12.41078092	3.109591E-012	1.829959E-011	1	0.000000E+000
1	12.41156796	1.829959E-011	3.109591E-012	0	0.000000E+000
1	12.41461075	3.109591E-012	1.829959E-011	1	0.000000E+000
1	12.41666893	1.829959E-011	3.109591E-012	0	0.000000E+000
1	12.41731996	3.109591E-012	1.829959E-011	1	0.000000E+000
1	12.41967691	1.829959E-011	3.109591E-012	0	0.000000E+000
1	12.42022068	3.109591E-012	1.829959E-011	1	0.000000E+000
1	12.42215763	1.829959E-011	3.109591E-012	0	0.000000E+000
1	12.42224936	3.109591E-012	1.829959E-011	1	0.000000E+000
1	12.42277688	1.829959E-011	3.109591E-012	0	0.000000E+000
1	12.42305815	3.109591E-012	1.829959E-011	1	0.000000E+000
1	12.42435828	1.829959E-011	3.109591E-012	0	0.000000E+000
1	12.42489166	3.109591E-012	1.829959E-011	1	0.000000E+000
1	12.42570087	1.829959E-011	3.109591E-012	0	0.000000E+000
1	12.42681231	3.109591E-012	1.829959E-011	1	0.000000E+000
1	12.42871362	1.829959E-011	3.109591E-012	0	0.000000E+000
1	12.42891167	3.109591E-012	1.829959E-011	1	0.000000E+000
1	12.42893304	1.829959E-011	3.109591E-012	0	0.000000E+000
1	12.42958660	3.109591E-012	1.829959E-011	1	0.000000E+000
1	12.43047521	1.829959E-011	3.109591E-012	0	0.000000E+000
1	12.43282808	3.109591E-012	1.829959E-011	1	0.000000E+000
1	12.43315295	1.829959E-011	3.109591E-012	0	0.000000E+000
1	12.43464193	3.109591E-012	1.829959E-011	1	0.000000E+000
1	12.43833152	1.829959E-011	3.109591E-012	0	0.000000E+000
1	12.43943164	3.109591E-012	1.829959E-011	1	0.000000E+000
1	12.44046291	1.829959E-011	3.109591E-012	0	0.000000E+000
1	12.44256908	3.109591E-012	1.829959E-011	1	0.000000E+000
1	12.44289785	1.829959E-011	3.109591E-012	0	0.000000E+000
1	12.44310604	3.109591E-012	1.829959E-011	1	0.000000E+000
1	12.44494243	1.829959E-011	3.109591E-012	0	0.000000E+000
1	12.44511048	3.109591E-012	1.829959E-011	1	0.000000E+000
1	12.44687253	1.829959E-011	3.109591E-012	0	0.000000E+000
1	12.44729420	3.109591E-012	1.829959E-011	1	0.000000E+000
1	12.44732992	1.829959E-011	3.109591E-012	0	0.000000E+000
1	12.44796698	3.109591E-012	1.829959E-011	1	0.000000E+000
1	12.44903878	1.829959E-011	3.109591E-012	0	0.000000E+000
1	12.44921336	3.109591E-012	1.829959E-011	1	0.000000E+000
1	12.45075588	1.829959E-011	3.109591E-012	0	0.000000E+000
1	12.45099855	3.109591E-012	1.829959E-011	1	0.000000E+000
1	12.45138234	1.829959E-011	3.109591E-012	0	0.000000E+000
1	12.45181433	3.109591E-012	1.829959E-011	1	0.000000E+000
1	12.45184102	1.829959E-011	3.109591E-012	0	0.000000E+000
1	12.45188501	3.109591E-012	1.829959E-011	1	0.000000E+000
1	12.45353429	1.829959E-011	3.109591E-012	0	0.000000E+000
1	12.45430317	3.109591E-012	1.829959E-011	1	0.000000E+000
1	12.45431817	1.829959E-011	3.109591E-012	0	0.000000E+000
1	12.51247011	3.109591E-012	1.829959E-011	1	0.000000E+000
1	12.51707255	1.829959E-011	3.109591E-012	0	0.000000E+000
1	12.51838469	3.109591E-012	1.829959E-011	1	0.000000E+000
1	12.51881699	1.829959E-011	3.109591E-012	0	0.000000E+000
1	12.51923945	3.109591E-012	1.829959E-011	1	0.000000E+000
1	12.51945559	1.829959E-011	3.109591E-012	0	0.000000E+000
1	12.51947247	3.109591E-012	1.829959E-011	1	0.000000E+000
1	12.51978942	1.829959E-011	3.109591E-012	0	0.000000E+000
1	12.52052690	3.109591E-012	1.829959E-011	1	0.000000E+000
1	12.52057680	1.829959E-011	3.109591E-012	0	0.000000E+000
1	12.52086085	3.109591E-012	1.829959E-011	1	0.000000E+000
1	12.52163773	1.829959E-011	3.109591E-012	0	0.000000E+000
1	12.52256382	3.109591E-012	1.829959E-011	1	0.000000E+000
1	12.52356110	1.829959E-011	3.109591E-012	0	0.000000E+000
1	12.52369888	3.109591E-012	1.829959E-011	1	0.000000E+000
1	12.52499606	1.829959E-011	3.109591E-012	0	0.000000E+000
1	12.52543105	3.109591E-012	1.829959E-011	1	0.000000E+000
1	12.52687975	1.829959E-011	3.109591E-012	0	0.000000E+000
1	12.52699141	3.109591E-012	1.829959E-011	1	0.000000E+000
1	12.53066356	1.829959E-011	3.109591E-012	0	0.000000E+000
1	12.53095412	3.109591E-012	1.829959E-011	1	0.000000E+000
1	12.53169371	1.829959E-011	3.109591E-012	0	0.000000E+000
1	12.53312907	3.109591E-012	1.829959E-011	1	0.000000E+000
1	12.53318080	1.829959E-011	3.109591E-012	0	0.000000E+000
1	12.53346788	3.109591E-012	1.829959E-011	1	0.000000E+000
1	12.53448202	1.829959E-011	3.109591E-012	0	0.000000E+000
1	12.53495362	3.109591E-012	1.829959E-011	1	0.000000E+000
1	12.53676756	1.829959E-011	3.109591E-012	0	0.000000E+000
1	12.53685733	3.109591E-012	1.829959E-011	1	0.000000E+000
1	12.53809292	1.829959E-011	3.109591E-012	0	0.000000E+000
1	12.53811083	3.109591E-012	1.829959E-011	1	0.000000E+000
1	12.53955851	1.829959E-011	3.109591E-012	0	0.000000E+000
1	12.53965523	3.109591E-012	1.829959E-011	1	0.000000E+000
1	12.53975573	1.829959E-011	3.109591E-012	0	0.000000E+000
1	12.55217135	3.109591E-012	1.829959E-011	1	0.000000E+000
1	12.55248151	1.829959E-011	3.109591E-012	0	0.000000E+000
1	12.55261013	3.109591E-012	1.829959E-011	1	0.000000E+000
1	12.55285545	1.829959E-011	3.109591E-012	0	0.000000E+000
1	12.55420058	3.109591E-012	1.829959E-011	1	0.000000E+000
1	12.55429977	1.829959E-011	3.109591E-012	0	0.000000E+000
1	12.55546489	3.109591E-012	1.829959E-011	1	0.000000E+000
1	12.55553800	1.829959E-011	3.109591E-012	0	0.000000E+000
1	12.55681387	3.109591E-012	1.829959E-011	1	0.000000E+000
1	12.55820062	1.829959E-011	3.109591E-012	0	0.000000E+000
1	12.71056718	3.050405E-012	1.824040E-011	1	0.000000E+000
1	12.71097514	1.824040E-011	3.050405E-012	0	0.000000E+000
1	12.71110228	3.050405E-012	1.824040E-011	1	0.000000E+000
1	12.71164235	1.824040E-011	3.050405E-012	0	0.000000E+000
1	12.71652771	3.050405E-012	1.824040E-011	1	0.000000E+000
1	12.71830973	1.824040E-011	3.050405E-012	0	0.000000E+000
1	12.71840933	3.050405E-012	1.824040E-011	1	0.000000E+000
1	12.71888780	1.824040E-011	3.050405E-012	0	0.000000E+000
1	12.71891930	3.050405E-012	1.824040E-011	1	0.000000E+000
1	12.71976666	1.824040E-011	3.050405E-012	0	0.000000E+000
1	12.72054230	3.050405E-012	1.824040E-011	1	0.000000E+000
1	12.72130590	1.824040E-011	3.050405E-012	0	0.000000E+000
1	12.72199247	3.050405E-012	1.824040E-011	1	0.000000E+000
1	12.72278022	1.824040E-011	3.050405E-012	0	0.000000E+000
1	12.72308091	3.050405E-012	1.824040E-011	1	0.000000E+000
1	12.72434764	1.824040E-011	3.050405E-012	0	0.000000E+000
1	12.72440982	3.050405E-012	1.824040E-011	1	0.000000E+000
1	12.72450171	1.824040E-011	3.050405E-012	0	0.000000E+000
1	12.72686232	3.050405E-012	1.824040E-011	1	0.000000E+000
1	12.72700561	1.824040E-011	3.050405E-012	0	0.000000E+000
1	12.72753498	3.050405E-012	1.824040E-011	1	0.000000E+000
1	12.72761868	1.824040E-011	3.050405E-012	0	0.000000E+000
1	12.72804633	3.050405E-012	1.824040E-011	1	0.000000E+000
1	12.73122617	1.824040E-011	3.050405E-012	0	0.000000E+000
1	12.73158463	3.050405E-012	1.824040E-011	1	0.000000E+000
1	12.73500553	1.824040E-011	3.050405E-012	0	0.000000E+000
1	12.73539292	3.050405E-012	1.824040E-011	1	0.000000E+000
1	12.73580076	1.824040E-011	3.050405E-012	0	0.000000E+000
1	12.73646140	3.050405E-012	1.824040E-011	1	0.000000E+000
1	12.73849918	1.824040E-011	3.050405E-012	0	0.000000E+000
1	12.74439750	3.050405E-012	1.824040E-011	1	0.000000E+000
1	12.74443720	1.824040E-011	3.050405E-012	0	0.000000E+000
1	12.74491815	3.050405E-012	1.824040E-011	1	0.000000E+000
1	12.74531998	1.824040E-011	3.050405E-012	0	0.000000E+000
1	12.74541218	3.050405E-012	1.824040E-011	1	0.000000E+000
1	12.74614953	1.824040E-011	3.050405E-012	0	0.000000E+000
1	12.74629563	3.050405E-012	1.824040E-011	1	0.000000E+000
1	12.74640225	1.824040E-011	3.050405E-012	0	0.000000E+000
1	12.74783650	3.050405E-012	1.824040E-011	1	0.000000E+000
1	12.74809277	1.824040E-011	3.050405E-012	0	0.000000E+000
1	12.74810768	3.050405E-012	1.824040E-011	1	0.000000E+000
1	12.74868336	1.824040E-011	3.050405E-012	0	0.000000E+000
1	12.74878676	3.050405E-012	1.824040E-011	1	0.000000E+000
1	12.74917696	1.824040E-011	3.050405E-012	0	0.000000E+000
1	12.74931718	3.050405E-012	1.824040E-011	1	0.000000E+000
1	12.74993548	1.824040E-011	3.050405E-012	0	0.000000E+000
1	12.75037946	3.050405E-012	1.824040E-011	1	0.000000E+000
1	12.75092692	1.824040E-011	3.050405E-012	0	0.000000E+000
1	12.75105951	3.050405E-012	1.824040E-011	1	0.000000E+000
1	12.75262250	1.824040E-011	3.050405E-012	0	0.000000E+000
1	12.75292285	3.050405E-012	1.824040E-011	1	0.000000E+000
1	12.75356319	1.824040E-011	3.050405E-012	0	0.000000E+000
1	12.75388540	3.050405E-012	1.824040E-011	1	0.000000E+000
1	12.75399936	1.824040E-011	3.050405E-012	0	0.000000E+000
1	12.75403496	3.050405E-012	1.824040E-011	1	0.000000E+000
1	12.75582373	1.824040E-011	3.050405E-012	0	0.000000E+000
1	12.75649906	3.050405E-012	1.824040E-011	1	0.000000E+000
1	12.75697522	1.824040E-011	3.050405E-012	0	0.000000E+000
1	12.75699479	3.050405E-012	1.824040E-011	1	0.000000E+000
1	12.75899944	1.824040E-011	3.050405E-012	0	0.000000E+000
1	12.75916274	3.050405E-012	1.824040E-011	1	0.000000E+000
1	12.75920567	1.824040E-011	3.050405E-012	0	0.000000E+000
1	12.75962492	3.050405E-012	1.824040E-011	1	0.000000E+000
1	12.75965657	1.824040E-011	3.050405E-012	0	0.000000E+000
1	12.75979072	3.050405E-012	1.824040E-011	1	0.000000E+000
1	12.76017588	1.824040E-011	3.050405E-012	0	0.000000E+000
1	12.76092797	3.050405E-012	1.824040E-011	1	0.000000E+000
1	12.76252177	1.824040E-011	3.050405E-012	0	0.000000E+000
1	12.76254582	3.050405E-012	1.824040E-011	1	0.000000E+000
1	12.76395425	1.824040E-011	3.050405E-012	0	0.000000E+000
1	12.76554876	3.050405E-012	1.824040E-011	1	0.000000E+000
1	12.76595399	1.824040E-011	3.050405E-012	0	0.000000E+000
1	12.76635948	3.050405E-012	1.824040E-011	1	0.000000E+000
1	12.76819918	1.824040E-011	3.050405E-012	0	0.000000E+000
1	12.76962085	3.050405E-012	1.824040E-011	1	0.000000E+000
1	12.77001242	1.824040E-011	3.050405E-012	0	0.000000E+000
1	12.77090688	3.050405E-012	1.824040E-011	1	0.000000E+000
1	12.77168739	1.824040E-011	3.050405E-012	0	0.000000E+000
1	12.77239060	3.050405E-012	1.824040E-011	1	0.000000E+000
1	12.77415524	1.824040E-011	3.050405E-012	0	0.000000E+000
1	12.77560331	3.050405E-012	1.824040E-011	1	0.000000E+000
1	12.77600431	1.824040E-011	3.050405E-012	0	0.000000E+000
1	12.77673619	3.050405E-012	1.824040E-011	1	0.000000E+000
1	12.77935600	1.824040E-011	3.050405E-012	0	0.000000E+000
1	12.77981669	3.050405E-012	1.824040E-011	1	0.000000E+000
1	12.78095092	1.824040E-011	3.050405E-012	0	0.000000E+000
1	12.78251828	3.050405E-012	1.824040E-011	1	0.000000E+000
1	12.78284075	1.824040E-011	3.050405E-012	0	0.000000E+000
1	12.78316419	3.050405E-012	1.824040E-011	1	0.000000E+000
1	12.78408481	1.824040E-011	3.050405E-012	0	0.000000E+000
1	12.78492908	3.050405E-012	1.824040E-011	1	0.000000E+000
1	12.78544236	1.824040E-011	3.050405E-012	0	0.000000E+000
1	12.78574878	3.050405E-012	1.824040E-011	1	0.000000E+000
1	12.78611562	1.824040E-011	3.050405E-012	0	0.000000E+000
1	12.78670114	3.050405E-012	1.824040E-011	1	0.000000E+000
1	12.78729010	1.824040E-011	3.050405E-012	0	0.000000E+000
1	12.78755969	3.050405E-012	1.824040E-011	1	0.000000E+000
1	12.78818996	1.824040E-011	3.050405E-012	0	0.000000E+000
1	12.78840165	3.050405E-012	1.824040E-011	1	0.000000E+000
1	12.78857036	1.824040E-011	3.050405E-012	0	0.000000E+000
1	12.78937705	3.050405E-012	1.824040E-011	1	0.000000E+000
1	12.79087073	1.824040E-011	3.050405E-012	0	0.000000E+000
1	12.79158118	3.050405E-012	1.824040E-011	1	0.000000E+000
1	12.79193066	1.824040E-011	3.050405E-012	0	0.000000E+000
1	12.79211546	3.050405E-012	1.824040E-011	1	0.000000E+000
1	12.79243767	1.824040E-011	3.050405E-012	0	0.000000E+000
1	12.79247150	3.050405E-012	1.824040E-011	1	0.000000E+000
1	12.79269921	1.824040E-011	3.050405E-012	0	0.000000E+000
1	12.79278043	3.050405E-012	1.824040E-011	1	0.000000E+000
1	12.79353655	1.824040E-011	3.050405E-012	0	0.000000E+000
1	12.79362175	3.050405E-012	1.824040E-011	1	0.000000E+000
1	12.79449971	1.824040E-011	3.050405E-012	0	0.000000E+000
1	12.79601736	3.050405E-012	1.824040E-011	1	0.000000E+000
1	12.79634268	1.824040E-011	3.050405E-012	0	0.000000E+000
1	12.79644240	3.050405E-012	1.824040E-011	1	0.000000E+000
1	12.79886932	1.824040E-011	3.050405E-012	0	0.000000E+000
1	12.79905226	3.050405E-012	1.824040E-011	1	0.000000E+000
1	12.79919018	1.824040E-011	3.050405E-012	0	0.000000E+000
1	12.79932108	3.050405E-012	1.824040E-011	1	0.000000E+000
1	12.79952907	1.824040E-011	3.050405E-012	0	0.000000E+000
1	12.79969901	3.050405E-012	1.824040E-011	1	0.000000E+000
1	12.80004278	1.824040E-011	3.050405E-012	0	0.000000E+000
1	12.80159470	3.050405E-012	1.824040E-011	1	0.000000E+000
1	12.80206841	1.824040E-011	3.050405E-012	0	0.000000E+000
1	12.81580136	3.050405E-012	1.824040E-011	1	0.000000E+000
1	12.81649365	1.824040E-011	3.050405E-012	0	0.000000E+000
1	12.81885465	3.050405E-012	1.824040E-011	1	0.000000E+000
1	12.82029945	1.824040E-011	3.050405E-012	0	0.000000E+000
1	12.82046349	3.050405E-012	1.824040E-011	1	0.000000E+000
1	12.82063757	1.824040E-011	3.050405E-012	0	0.000000E+000
1	12.82076278	3.050405E-012	1.824040E-011	1	0.000000E+000
1	12.82173016	1.824040E-011	3.050405E-012	0	0.000000E+000
1	12.82472716	3.050405E-012	1.824040E-011	1	0.000000E+000
1	12.82596744	1.824040E-011	3.050405E-012	0	0.000000E+000
1	12.84348715	3.050405E-012	1.824040E-011	1	0.000000E+000
1	12.84385292	1.824040E-011	3.050405E-012	0	0.000000E+000
1	12.84435450	3.050405E-012	1.824040E-011	1	0.000000E+000
1	12.84471530	1.824040E-011	3.050405E-012	0	0.000000E+000
1	12.84481605	3.050405E-012	1.824040E-011	1	0.000000E+000
1	12.84518205	1.824040E-011	3.050405E-012	0	0.000000E+000
1	12.84550312	3.050405E-012	1.824040E-011	1	0.000000E+000
1	12.84787828	1.824040E-011	3.050405E-012	0	0.000000E+000
1	12.84909903	3.050405E-012	1.824040E-011	1	0.000000E+000
1	12.84936691	1.824040E-011	3.050405E-012	0	0.000000E+000
1	12.84938420	3.050405E-012	1.824040E-011	1	0.000000E+000
1	12.85075572	1.824040E-011	3.050405E-012	0	0.000000E+000
1	12.85238901	3.050405E-012	1.824040E-011	1	0.000000E+000
1	12.85264534	1.824040E-011	3.050405E-012	0	0.000000E+000
1	12.85316777	3.050405E-012	1.824040E-011	1	0.000000E+000
1	12.85349306	1.824040E-011	3.050405E-012	0	0.000000E+000
1	12.85401096	3.050405E-012	1.824040E-011	1	0.000000E+000
1	12.85411095	1.824040E-011	3.050405E-012	0	0.000000E+000
1	12.85514984	3.050405E-012	1.824040E-011	1	0.000000E+000
1	12.85546483	1.824040E-011	3.050405E-012	0	0.000000E+000
1	12.85710258	3.050405E-012	1.824040E-011	1	0.000000E+000
1	12.86042812	1.824040E-011	3.050405E-012	0	0.000000E+000
1	12.86071852	3.050405E-012	1.824040E-011	1	0.000000E+000
1	12.86190094	1.824040E-011	3.050405E-012	0	0.000000E+000
1	12.86198722	3.050405E-012	1.824040E-011	1	0.000000E+000
1	12.86308047	1.824040E-011	3.050405E-012	0	0.000000E+000
1	12.88126176	3.050405E-012	1.824040E-011	1	0.000000E+000
1	12.88133467	1.824040E-011	3.050405E-012	0	0.000000E+000
1	12.88212625	3.050405E-012	1.824040E-011	1	0.000000E+000
1	12.88244119	1.824040E-011	3.050405E-012	0	0.000000E+000
1	12.88302537	3.050405E-012	1.824040E-011	1	0.000000E+000
1	12.88353663	1.824040E-011	3.050405E-012	0	0.000000E+000
1	12.88429298	3.050405E-012	1.824040E-011	1	0.000000E+000
1	12.88536743	1.824040E-011	3.050405E-012	0	0.000000E+000
1	12.88538295	3.050405E-012	1.824040E-011	1	0.000000E+000
1	12.88599599	1.824040E-011	3.050405E-012	0	0.000000E+000
1	12.88764553	3.050405E-012	1.824040E-011	1	0.000000E+000
1	12.88941467	1.824040E-011	3.050405E-012	0	0.000000E+000
1	12.89009764	3.050405E-012	1.824040E-011	1	0.000000E+000
1	12.89030405	1.824040E-011	3.050405E-012	0	0.000000E+000
1	12.89033145	3.050405E-012	1.824040E-011	1	0.000000E+000
1	12.89134328	1.824040E-011	3.050405E-012	0	0.000000E+000
1	12.89195420	3.050405E-012	1.824040E-011	1	0.000000E+000
1	12.89198162	1.824040E-011	3.050405E-012	0	0.000000E+000
1	12.90798334	3.050405E-012	1.824040E-011	1	0.000000E+000
1	12.90814488	1.824040E-011	3.050405E-012	0	0.000000E+000
1	12.90818570	3.050405E-012	1.824040E-011	1	0.000000E+000
1	12.91026222	1.824040E-011	3.050405E-012	0	0.000000E+000
1	12.91101922	3.050405E-012	1.824040E-011	1	0.000000E+000
1	12.91126465	1.824040E-011	3.050405E-012	0	0.000000E+000
1	12.91140941	3.050405E-012	1.824040E-011	1	0.000000E+000
1	12.91150994	1.824040E-011	3.050405E-012	0	0.000000E+000
1	12.91162840	3.050405E-012	1.824040E-011	1	0.000000E+000
1	12.91195933	1.824040E-011	3.050405E-012	0	0.000000E+000
1	12.91203309	3.050405E-012	1.824040E-011	1	0.000000E+000
1	12.91317031	1.824040E-011	3.050405E-012	0	0.000000E+000
1	12.91345673	3.050405E-012	1.824040E-011	1	0.000000E+000
1	12.91411759	1.824040E-011	3.050405E-012	0	0.000000E+000
1	13.40591104	3.128144E-012	1.831814E-011	1	0.000000E+000
1	13.40718672	1.831814E-011	3.128144E-012	0	0.000000E+000
1	13.40720676	3.128144E-012	1.831814E-011	1	0.000000E+000
1	13.40862669	1.831814E-011	3.128144E-012	0	0.000000E+000
1	13.40895726	3.128144E-012	1.831814E-011	1	0.000000E+000
1	13.41016893	1.831814E-011	3.128144E-012	0	0.000000E+000
1	13.41022966	3.128144E-012	1.831814E-011	1	0.000000E+000
1	13.41079876	1.831814E-011	3.128144E-012	0	0.000000E+000
1	13.41124857	3.128144E-012	1.831814E-011	1	0.000000E+000
1	13.41283186	1.831814E-011	3.128144E-012	0	0.000000E+000
1	13.41318790	3.128144E-012	1.831814E-011	1	0.000000E+000
1	13.41534718	1.831814E-011	3.128144E-012	0	0.000000E+000
1	13.41727221	3.128144E-012	1.831814E-011	1	0.000000E+000
1	13.41955117	1.831814E-011	3.128144E-012	0	0.000000E+000
1	13.50602301	3.094926E-012	1.828493E-011	1	0.000000E+000
1	13.50633342	1.828493E-011	3.094926E-012	0	0.000000E+000
1	13.50654061	3.094926E-012	1.828493E-011	1	0.000000E+000
1	13.50666687	1.828493E-011	3.094926E-012	0	0.000000E+000
1	13.50825217	3.094926E-012	1.828493E-011	1	0.000000E+000
1	13.50886708	1.828493E-011	3.094926E-012	0	0.000000E+000
1	13.50954101	3.094926E-012	1.828493E-011	1	0.000000E+000
1	13.51262786	1.828493E-011	3.094926E-012	0	0.000000E+000
1	13.51271702	3.094926E-012	1.828493E-011	1	0.000000E+000
1	13.51427379	1.828493E-011	3.094926E-012	0	0.000000E+000
1	13.51441914	3.094926E-012	1.828493E-011	1	0.000000E+000
1	13.51497454	1.828493E-011	3.094926E-012	0	0.000000E+000
1	13.51535327	3.094926E-012	1.828493E-011	1	0.000000E+000
1	13.51676265	1.828493E-011	3.094926E-012	0	0.000000E+000
1	13.51829997	3.094926E-012	1.828493E-011	1	0.000000E+000
1	13.51842852	1.828493E-011	3.094926E-012	0	0.000000E+000
1	13.51895973	3.094926E-012	1.828493E-011	1	0.000000E+000
1	13.51998834	1.828493E-011	3.094926E-012	0	0.000000E+000
1	13.52083294	3.094926E-012	1.828493E-011	1	0.000000E+000
1	13.52139625	1.828493E-011	3.094926E-012	0	0.000000E+000
1	13.52285841	3.094926E-012	1.828493E-011	1	0.000000E+000
1	13.52386746	1.828493E-011	3.094926E-012	0	0.000000E+000
1	13.52417169	3.094926E-012	1.828493E-011	1	0.000000E+000
1	13.52678399	1.828493E-011	3.094926E-012	0	0.000000E+000
1	13.52689846	3.094926E-012	1.828493E-011	1	0.000000E+000
1	13.52871177	1.828493E-011	3.094926E-012	0	0.000000E+000
1	13.52881044	3.094926E-012	1.828493E-011	1	0.000000E+000
1	13.52971925	1.828493E-011	3.094926E-012	0	0.000000E+000
1	13.52985919	3.094926E-012	1.828493E-011	1	0.000000E+000
1	13.53110152	1.828493E-011	3.094926E-012	0	0.000000E+000
1	13.53115860	3.094926E-012	1.828493E-011	1	0.000000E+000
1	13.53334047	1.828493E-011	3.094926E-012	0	0.000000E+000
1	13.53370997	3.094926E-012	1.828493E-011	1	0.000000E+000
1	13.53460606	1.828493E-011	3.094926E-012	0	0.000000E+000
1	13.53504782	3.094926E-012	1.828493E-011	1	0.000000E+000
1	13.53566740	1.828493E-011	3.094926E-012	0	0.000000E+000
1	13.53740157	3.094926E-012	1.828493E-011	1	0.000000E+000
1	13.53940101	1.828493E-011	3.094926E-012	0	0.000000E+000
1	13.53950515	3.094926E-012	1.828493E-011	1	0.000000E+000
1	13.54034043	1.828493E-011	3.094926E-012	0	0.000000E+000
1	13.54040203	3.094926E-012	1.828493E-011	1	0.000000E+000
1	13.54214174	1.828493E-011	3.094926E-012	0	0.000000E+000
1	13.54368647	3.094926E-012	1.828493E-011	1	0.000000E+000
1	13.54420946	1.828493E-011	3.094926E-012	0	0.000000E+000
1	13.54644428	3.094926E-012	1.828493E-011	1	0.000000E+000
1	13.54680834	1.828493E-011	3.094926E-012	0	0.000000E+000
1	13.54684719	3.094926E-012	1.828493E-011	1	0.000000E+000
1	13.54824946	1.828493E-011	3.094926E-012	0	0.000000E+000
1	13.54981326	3.094926E-012	1.828493E-011	1	0.000000E+000
1	13.55028623	1.828493E-011	3.094926E-012	0	0.000000E+000
1	13.55062916	3.094926E-012	1.828493E-011	1	0.000000E+000
1	13.55068333	1.828493E-011	3.094926E-012	0	0.000000E+000
1	13.55080327	3.094926E-012	1.828493E-011	1	0.000000E+000
1	13.55112266	1.828493E-011	3.094926E-012	0	0.000000E+000
1	13.55215738	3.094926E-012	1.828493E-011	1	0.000000E+000
1	13.55229972	1.828493E-011	3.094926E-012	0	0.000000E+000
1	13.55325615	3.094926E-012	1.828493E-011	1	0.000000E+000
1	13.55361908	1.828493E-011	3.094926E-012	0	0.000000E+000
1	13.55366792	3.094926E-012	1.828493E-011	1	0.000000E+000
1	13.55400303	1.828493E-011	3.094926E-012	0	0.000000E+000
1	13.55414960	3.094926E-012	1.828493E-011	1	0.000000E+000
1	13.55633219	1.828493E-011	3.094926E-012	0	0.000000E+000
1	13.55638084	3.094926E-012	1.828493E-011	1	0.000000E+000
1	13.55901097	1.828493E-011	3.094926E-012	0	0.000000E+000
1	13.55987951	3.094926E-012	1.828493E-011	1	0.000000E+000
1	13.56094691	1.828493E-011	3.094926E-012	0	0.000000E+000
1	13.61775211	3.094926E-012	1.828493E-011	1	0.000000E+000
1	13.61920102	1.828493E-011	3.094926E-012	0	0.000000E+000
1	13.61926508	3.094926E-012	1.828493E-011	1	0.000000E+000
1	13.61958684	1.828493E-011	3.094926E-012	0	0.000000E+000
1	13.61980446	3.094926E-012	1.828493E-011	1	0.000000E+000
1	13.62246798	1.828493E-011	3.094926E-012	0	0.000000E+000
1	13.62260890	3.094926E-012	1.828493E-011	1	0.000000E+000
1	13.62430431	1.828493E-011	3.094926E-012	0	0.000000E+000
1	13.62444210	3.094926E-012	1.828493E-011	1	0.000000E+000
1	13.62508967	1.828493E-011	3.094926E-012	0	0.000000E+000
1	13.62527808	3.094926E-012	1.828493E-011	1	0.000000E+000
1	13.62636835	1.828493E-011	3.094926E-012	0	0.000000E+000
1	13.62647652	3.094926E-012	1.828493E-011	1	0.000000E+000
1	13.62670341	1.828493E-011	3.094926E-012	0	0.000000E+000
1	13.62751812	3.094926E-012	1.828493E-011	1	0.000000E+000
1	13.63039940	1.828493E-011	3.094926E-012	0	0.000000E+000
1	13.63076245	3.094926E-012	1.828493E-011	1	0.000000E+000
1	13.63280805	1.828493E-011	3.094926E-012	0	0.000000E+000
1	13.63295663	3.094926E-012	1.828493E-011	1	0.000000E+000
1	13.63344396	1.828493E-011	3.094926E-012	0	0.000000E+000
1	13.63371832	3.094926E-012	1.828493E-011	1	0.000000E+000
1	13.63436154	1.828493E-011	3.094926E-012	0	0.000000E+000
1	13.63572904	3.094926E-012	1.828493E-011	1	0.000000E+000
1	13.63621887	1.828493E-011	3.094926E-012	0	0.000000E+000
1	13.63640701	3.094926E-012	1.828493E-011	1	0.000000E+000
1	13.63833777	1.828493E-011	3.094926E-012	0	0.000000E+000
1	13.63878659	3.094926E-012	1.828493E-011	1	0.000000E+000
1	13.63989188	1.828493E-011	3.094926E-012	0	0.000000E+000
1	13.64309105	3.094926E-012	1.828493E-011	1	0.000000E+000
1	13.64348478	1.828493E-011	3.094926E-012	0	0.000000E+000
1	13.72988398	3.094926E-012	1.828493E-011	1	0.000000E+000
1	13.72995375	1.828493E-011	3.094926E-012	0	0.000000E+000
1	13.73035282	3.094926E-012	1.828493E-011	1	0.000000E+000
1	13.73149538	1.828493E-011	3.094926E-012	0	0.000000E+000
1	13.73302164	3.094926E-012	1.828493E-011	1	0.000000E+000
1	13.73601774	1.828493E-011	3.094926E-012	0	0.000000E+000
1	13.73633924	3.094926E-012	1.828493E-011	1	0.000000E+000
1	13.73641752	1.828493E-011	3.094926E-012	0	0.000000E+000
1	13.73712323	3.094926E-012	1.828493E-011	1	0.000000E+000
1	13.73923514	1.828493E-011	3.094926E-012	0	0.000000E+000
1	13.73945221	3.094926E-012	1.828493E-011	1	0.000000E+000
1	13.74006016	1.828493E-011	3.094926E-012	0	0.000000E+000
1	13.74081303	3.094926E-012	1.828493E-011	1	0.000000E+000
1	13.74137297	1.828493E-011	3.094926E-012	0	0.000000E+000
1	13.74157250	3.094926E-012	1.828493E-011	1	0.000000E+000
1	13.74183905	1.828493E-011	3.094926E-012	0	0.000000E+000
1	13.99209533	3.162627E-012	1.835263E-011	1	0.000000E+000
1	13.99223490	1.835263E-011	3.162627E-012	0	0.000000E+000
1	13.99256884	3.162627E-012	1.835263E-011	1	0.000000E+000
1	13.99275350	1.835263E-011	3.162627E-012	0	0.000000E+000
1	13.99305995	3.162627E-012	1.835263E-011	1	0.000000E+000
1	13.99337168	1.835263E-011	3.162627E-012	0	0.000000E+000
1	13.99379873	3.162627E-012	1.835263E-011	1	0.000000E+000
1	13.99383254	1.835263E-011	3.162627E-012	0	0.000000E+000
1	13.99426919	3.162627E-012	1.835263E-011	1	0.000000E+000
1	13.99469103	1.835263E-011	3.162627E-012	0	0.000000E+000
1	13.99687391	3.162627E-012	1.835263E-011	1	0.000000E+000
1	13.99753342	1.835263E-011	3.162627E-012	0	0.000000E+000
1	13.99761140	3.162627E-012	1.835263E-011	1	0.000000E+000
1	13.99768771	1.835263E-011	3.162627E-012	0	0.000000E+000
1	13.99899113	3.162627E-012	1.835263E-011	1	0.000000E+000
1	13.99998969	1.835263E-011	3.162627E-012	0	0.000000E+000
1	14.00044598	3.162627E-012	1.835263E-011	1	0.000000E+000
1	14.00190685	1.835263E-011	3.162627E-012	0	0.000000E+000
1	14.00451213	3.162627E-012	1.835263E-011	1	0.000000E+000
1	14.00473963	1.835263E-011	3.162627E-012	0	0.000000E+000
1	14.00478932	3.162627E-012	1.835263E-011	1	0.000000E+000
1	14.00747629	1.835263E-011	3.162627E-012	0	0.000000E+000
1	14.00838910	3.162627E-012	1.835263E-011	1	0.000000E+000
1	14.01017954	1.835263E-011	3.162627E-012	0	0.000000E+000
1	14.01222750	3.162627E-012	1.835263E-011	1	0.000000E+000
1	14.01295472	1.835263E-011	3.162627E-012	0	0.000000E+000
1	14.01561166	3.162627E-012	1.835263E-011	1	0.000000E+000
1	14.01648599	1.835263E-011	3.162627E-012	0	0.000000E+000
1	14.01671633	3.162627E-012	1.835263E-011	1	0.000000E+000
1	14.01683092	1.835263E-011	3.162627E-012	0	0.000000E+000
1	14.01784965	3.162627E-012	1.835263E-011	1	0.000000E+000
1	14.01830143	1.835263E-011	3.162627E-012	0	0.000000E+000
1	14.01923539	3.162627E-012	1.835263E-011	1	0.000000E+000
1	14.01967017	1.835263E-011	3.162627E-012	0	0.000000E+000
1	14.01974798	3.162627E-012	1.835263E-011	1	0.000000E+000
1	14.02081955	1.835263E-011	3.162627E-012	0	0.000000E+000
1	14.02162908	3.162627E-012	1.835263E-011	1	0.000000E+000
1	14.02452064	1.835263E-011	3.162627E-012	0	0.000000E+000
1	14.02500349	3.162627E-012	1.835263E-011	1	0.000000E+000
1	14.02504596	1.835263E-011	3.162627E-012	0	0.000000E+000
1	14.02693443	3.162627E-012	1.835263E-011	1	0.000000E+000
1	14.02700200	1.835263E-011	3.162627E-012	0	0.000000E+000
1	14.02746230	3.162627E-012	1.835263E-011	1	0.000000E+000
1	14.02775753	1.835263E-011	3.162627E-012	0	0.000000E+000
1	14.02817175	3.162627E-012	1.835263E-011	1	0.000000E+000
1	14.02835856	1.835263E-011	3.162627E-012	0	0.000000E+000
1	14.02846416	3.162627E-012	1.835263E-011	1	0.000000E+000
1	14.02884392	1.835263E-011	3.162627E-012	0	0.000000E+000
1	14.03065796	3.162627E-012	1.835263E-011	1	0.000000E+000
1	14.03147549	1.835263E-011	3.162627E-012	0	0.000000E+000
1	14.03173515	3.162627E-012	1.835263E-011	1	0.000000E+000
1	14.03308457	1.835263E-011	3.162627E-012	0	0.000000E+000
1	14.03314919	3.162627E-012	1.835263E-011	1	0.000000E+000
1	14.03316346	1.835263E-011	3.162627E-012	0	0.000000E+000
1	14.03374772	3.162627E-012	1.835263E-011	1	0.000000E+000
1	14.03385019	1.835263E-011	3.162627E-012	0	0.000000E+000
1	14.03407259	3.162627E-012	1.835263E-011	1	0.000000E+000
1	14.03447709	1.835263E-011	3.162627E-012	0	0.000000E+000
1	14.03509916	3.162627E-012	1.835263E-011	1	0.000000E+000
1	14.03683388	1.835263E-011	3.162627E-012	0	0.000000E+000
1	14.03717824	3.162627E-012	1.835263E-011	1	0.000000E+000
1	14.03795577	1.835263E-011	3.162627E-012	0	0.000000E+000
1	14.03797877	3.162627E-012	1.835263E-011	1	0.000000E+000
1	14.03834807	1.835263E-011	3.162627E-012	0	0.000000E+000
1	14.04043385	3.162627E-012	1.835263E-011	1	0.000000E+000
1	14.04155842	1.835263E-011	3.162627E-012	0	0.000000E+000
1	14.04208376	3.162627E-012	1.835263E-011	1	0.000000E+000
1	14.04237107	1.835263E-011	3.162627E-012	0	0.000000E+000
1	14.04256568	3.162627E-012	1.835263E-011	1	0.000000E+000
1	14.04308310	1.835263E-011	3.162627E-012	0	0.000000E+000
1	14.04313143	3.162627E-012	1.835263E-011	1	0.000000E+000
1	14.04360592	1.835263E-011	3.162627E-012	0	0.000000E+000
1	14.04363433	3.162627E-012	1.835263E-011	1	0.000000E+000
1	14.04486678	1.835263E-011	3.162627E-012	0	0.000000E+000
1	14.04582558	3.162627E-012	1.835263E-011	1	0.000000E+000
1	14.04648407	1.835263E-011	3.162627E-012	0	0.000000E+000
1	14.04661002	3.162627E-012	1.835263E-011	1	0.000000E+000
1	14.04951558	1.835263E-011	3.162627E-012	0	0.000000E+000
1	14.05041007	3.162627E-012	1.835263E-011	1	0.000000E+000
1	14.05071509	1.835263E-011	3.162627E-012	0	0.000000E+000
1	14.05089752	3.162627E-012	1.835263E-011	1	0.000000E+000
1	14.05180437	1.835263E-011	3.162627E-012	0	0.000000E+000
1	14.05199150	3.162627E-012	1.835263E-011	1	0.000000E+000
1	14.05538103	1.835263E-011	3.162627E-012	0	0.000000E+000
1	14.05619852	3.162627E-012	1.835263E-011	1	0.000000E+000
1	14.05671966	1.835263E-011	3.162627E-012	0	0.000000E+000
1	14.05700004	3.162627E-012	1.835263E-011	1	0.000000E+000
1	14.05859309	1.835263E-011	3.162627E-012	0	0.000000E+000
1	14.05898119	3.162627E-012	1.835263E-011	1	0.000000E+000
1	14.05911426	1.835263E-011	3.162627E-012	0	0.000000E+000
1	14.06013221	3.162627E-012	1.835263E-011	1	0.000000E+000
1	14.06087591	1.835263E-011	3.162627E-012	0	0.000000E+000
1	14.06101474	3.162627E-012	1.835263E-011	1	0.000000E+000
1	14.06128309	1.835263E-011	3.162627E-012	0	0.000000E+000
1	14.06140635	3.162627E-012	1.835263E-011	1	0.000000E+000
1	14.06284807	1.835263E-011	3.162627E-012	0	0.000000E+000
1	14.06349360	3.162627E-012	1.835263E-011	1	0.000000E+000
1	14.06394680	1.835263E-011	3.162627E-012	0	0.000000E+000
1	14.06425932	3.162627E-012	1.835263E-011	1	0.000000E+000
1	14.06469761	1.835263E-011	3.162627E-012	0	0.000000E+000
1	14.06520274	3.162627E-012	1.835263E-011	1	0.000000E+000
1	14.06617481	1.835263E-011	3.162627E-012	0	0.000000E+000
1	14.06719823	3.162627E-012	1.835263E-011	1	0.000000E+000
1	14.06964314	1.835263E-011	3.162627E-012	0	0.000000E+000
1	14.06967229	3.162627E-012	1.835263E-011	1	0.000000E+000
1	14.07017730	1.835263E-011	3.162627E-012	0	0.000000E+000
1	14.78330075	3.070545E-012	1.826054E-011	1	0.000000E+000
1	14.78564930	1.826054E-011	3.070545E-012	0	0.000000E+000
1	14.78642207	3.070545E-012	1.826054E-011	1	0.000000E+000
1	14.78654072	1.826054E-011	3.070545E-012	0	0.000000E+000
1	14.78764068	3.070545E-012	1.826054E-011	1	0.000000E+000
1	14.79046142	1.826054E-011	3.070545E-012	0	0.000000E+000
1	14.79182140	3.070545E-012	1.826054E-011	1	0.000000E+000
1	14.79311214	1.826054E-011	3.070545E-012	0	0.000000E+000
1	14.79660597	3.070545E-012	1.826054E-011	1	0.000000E+000
1	14.79866560	1.826054E-011	3.070545E-012	0	0.000000E+000
1	14.80026778	3.070545E-012	1.826054E-011	1	0.000000E+000
1	14.80066775	1.826054E-011	3.070545E-012	0	0.000000E+000
1	14.80136862	3.070545E-012	1.826054E-011	1	0.000000E+000
1	14.80274054	1.826054E-011	3.070545E-012	0	0.000000E+000
1	14.80306320	3.070545E-012	1.826054E-011	1	0.000000E+000
1	14.80371332	1.826054E-011	3.070545E-012	0	0.000000E+000
1	14.80396251	3.070545E-012	1.826054E-011	1	0.000000E+000
1	14.80421302	1.826054E-011	3.070545E-012	0	0.000000E+000
1	14.80576617	3.070545E-012	1.826054E-011	1	0.000000E+000
1	14.80860471	1.826054E-011	3.070545E-012	0	0.000000E+000
1	14.80889572	3.070545E-012	1.826054E-011	1	0.000000E+000
1	14.81221605	1.826054E-011	3.070545E-012	0	0.000000E+000
1	14.81306198	3.070545E-012	1.826054E-011	1	0.000000E+000
1	14.81443763	1.826054E-011	3.070545E-012	0	0.000000E+000
1	14.81510482	3.070545E-012	1.826054E-011	1	0.000000E+000
1	14.81545640	1.826054E-011	3.070545E-012	0	0.000000E+000
1	14.81557783	3.070545E-012	1.826054E-011	1	0.000000E+000
1	14.81582551	1.826054E-011	3.070545E-012	0	0.000000E+000
1	14.81702672	3.070545E-012	1.826054E-011	1	0.000000E+000
1	14.81731255	1.826054E-011	3.070545E-012	0	0.000000E+000
1	14.81770741	3.070545E-012	1.826054E-011	1	0.000000E+000
1	14.81817355	1.826054E-011	3.070545E-012	0	0.000000E+000
1	14.81818597	3.070545E-012	1.826054E-011	1	0.000000E+000
1	14.81838966	1.826054E-011	3.070545E-012	0	0.000000E+000
1	14.81895110	3.070545E-012	1.826054E-011	1	0.000000E+000
1	14.81995999	1.826054E-011	3.070545E-012	0	0.000000E+000
1	14.82132381	3.070545E-012	1.826054E-011	1	0.000000E+000
1	14.82148064	1.826054E-011	3.070545E-012	0	0.000000E+000
1	14.82156569	3.070545E-012	1.826054E-011	1	0.000000E+000
1	14.82324708	1.826054E-011	3.070545E-012	0	0.000000E+000
1	14.82372626	3.070545E-012	1.826054E-011	1	0.000000E+000
1	14.82396043	1.826054E-011	3.070545E-012	0	0.000000E+000
1	14.82409590	3.070545E-012	1.826054E-011	1	0.000000E+000
1	14.82429797	1.826054E-011	3.070545E-012	0	0.000000E+000
1	14.82435318	3.070545E-012	1.826054E-011	1	0.000000E+000
1	14.82732910	1.826054E-011	3.070545E-012	0	0.000000E+000
1	14.82781163	3.070545E-012	1.826054E-011	1	0.000000E+000
1	14.82786526	1.826054E-011	3.070545E-012	0	0.000000E+000
1	14.82794497	3.070545E-012	1.826054E-011	1	0.000000E+000
1	14.82908063	1.826054E-011	3.070545E-012	0	0.000000E+000
1	14.82928489	3.070545E-012	1.826054E-011	1	0.000000E+000
1	14.82937799	1.826054E-011	3.070545E-012	0	0.000000E+000
1	14.83348727	3.070545E-012	1.826054E-011	1	0.000000E+000
1	14.83394794	1.826054E-011	3.070545E-012	0	0.000000E+000
1	14.83435767	3.070545E-012	1.826054E-011	1	0.000000E+000
1	14.83529068	1.826054E-011	3.070545E-012	0	0.000000E+000
1	14.83563229	3.070545E-012	1.826054E-011	1	0.000000E+000
1	14.83584169	1.826054E-011	3.070545E-012	0	0.000000E+000
1	14.83693744	3.070545E-012	1.826054E-011	1	0.000000E+000
1	14.83766270	1.826054E-011	3.070545E-012	0	0.000000E+000
1	15.03640114	3.167033E-012	1.835703E-011	1	0.000000E+000
1	15.03952817	1.835703E-011	3.167033E-012	0	0.000000E+000
1	15.03956906	3.167033E-012	1.835703E-011	1	0.000000E+000
1	15.04045261	1.835703E-011	3.167033E-012	0	0.000000E+000
1	15.04089302	3.167033E-012	1.835703E-011	1	0.000000E+000
1	15.04092960	1.835703E-011	3.167033E-012	0	0.000000E+000
1	15.04219285	3.167033E-012	1.835703E-011	1	0.000000E+000
1	15.04487167	1.835703E-011	3.167033E-012	0	0.000000E+000
1	15.04611087	3.167033E-012	1.835703E-011	1	0.000000E+000
1	15.04613995	1.835703E-011	3.167033E-012	0	0.000000E+000
1	15.04650781	3.167033E-012	1.835703E-011	1	0.000000E+000
1	15.04727136	1.835703E-011	3.167033E-012	0	0.000000E+000
1	15.04769903	3.167033E-012	1.835703E-011	1	0.000000E+000
1	15.04853556	1.835703E-011	3.167033E-012	0	0.000000E+000
1	15.04871352	3.167033E-012	1.835703E-011	1	0.000000E+000
1	15.04890822	1.835703E-011	3.167033E-012	0	0.000000E+000
1	15.04898779	3.167033E-012	1.835703E-011	1	0.000000E+000
1	15.05097910	1.835703E-011	3.167033E-012	0	0.000000E+000
1	15.05118363	3.167033E-012	1.835703E-011	1	0.000000E+000
1	15.05214318	1.835703E-011	3.167033E-012	0	0.000000E+000
1	15.05215217	3.167033E-012	1.835703E-011	1	0.000000E+000
1	15.05351470	1.835703E-011	3.167033E-012	0	0.000000E+000
1	15.05512721	3.167033E-012	1.835703E-011	1	0.000000E+000
1	15.05525343	1.835703E-011	3.167033E-012	0	0.000000E+000
1	15.05672998	3.167033E-012	1.835703E-011	1	0.000000E+000
1	15.05781942	1.835703E-011	3.167033E-012	0	0.000000E+000
1	15.05888910	3.167033E-012	1.835703E-011	1	0.000000E+000
1	15.05895212	1.835703E-011	3.167033E-012	0	0.000000E+000
1	15.05941630	3.167033E-012	1.835703E-011	1	0.000000E+000
1	15.05977046	1.835703E-011	3.167033E-012	0	0.000000E+000
1	15.05992063	3.167033E-012	1.835703E-011	1	0.000000E+000
1	15.06062388	1.835703E-011	3.167033E-012	0	0.000000E+000
1	15.06102406	3.167033E-012	1.835703E-011	1	0.000000E+000
1	15.06199136	1.835703E-011	3.167033E-012	0	0.000000E+000
1	15.06240733	3.167033E-012	1.835703E-011	1	0.000000E+000
1	15.06375468	1.835703E-011	3.167033E-012	0	0.000000E+000
1	15.06418039	3.167033E-012	1.835703E-011	1	0.000000E+000
1	15.06569086	1.835703E-011	3.167033E-012	0	0.000000E+000
1	15.06681633	3.167033E-012	1.835703E-011	1	0.000000E+000
1	15.06900895	1.835703E-011	3.167033E-012	0	0.000000E+000
1	15.06906370	3.167033E-012	1.835703E-011	1	0.000000E+000
1	15.06937015	1.835703E-011	3.167033E-012	0	0.000000E+000
1	15.06950197	3.167033E-012	1.835703E-011	1	0.000000E+000
1	15.06951717	1.835703E-011	3.167033E-012	0	0.000000E+000
1	15.06983549	3.167033E-012	1.835703E-011	1	0.000000E+000
1	15.07008572	1.835703E-011	3.167033E-012	0	0.000000E+000
1	15.07057719	3.167033E-012	1.835703E-011	1	0.000000E+000
1	15.07064871	1.835703E-011	3.167033E-012	0	0.000000E+000
1	15.07106003	3.167033E-012	1.835703E-011	1	0.000000E+000
1	15.07114321	1.835703E-011	3.167033E-012	0	0.000000E+000
1	15.07187715	3.167033E-012	1.835703E-011	1	0.000000E+000
1	15.07212642	1.835703E-011	3.167033E-012	0	0.000000E+000
1	15.07611257	3.167033E-012	1.835703E-011	1	0.000000E+000
1	15.07657144	1.835703E-011	3.167033E-012	0	0.000000E+000
1	15.07756750	3.167033E-012	1.835703E-011	1	0.000000E+000
1	15.07805833	1.835703E-011	3.167033E-012	0	0.000000E+000
1	15.07854633	3.167033E-012	1.835703E-011	1	0.000000E+000
1	15.07936802	1.835703E-011	3.167033E-012	0	0.000000E+000
1	15.07954704	3.167033E-012	1.835703E-011	1	0.000000E+000
1	15.08098626	1.835703E-011	3.167033E-012	0	0.000000E+000
1	15.08103063	3.167033E-012	1.835703E-011	1	0.000000E+000
1	15.08245752	1.835703E-011	3.167033E-012	0	0.000000E+000
1	15.08338397	3.167033E-012	1.835703E-011	1	0.000000E+000
1	15.08464554	1.835703E-011	3.167033E-012	0	0.000000E+000
1	15.08515254	3.167033E-012	1.835703E-011	1	0.000000E+000
1	15.08672554	1.835703E-011	3.167033E-012	0	0.000000E+000
1	15.08676055	3.167033E-012	1.835703E-011	1	0.000000E+000
1	15.08778704	1.835703E-011	3.167033E-012	0	0.000000E+000
1	15.08841198	3.167033E-012	1.835703E-011	1	0.000000E+000
1	15.08983951	1.835703E-011	3.167033E-012	0	0.000000E+000
1	15.08999399	3.167033E-012	1.835703E-011	1	0.000000E+000
1	15.09179310	1.835703E-011	3.167033E-012	0	0.000000E+000
1	15.09185008	3.167033E-012	1.835703E-011	1	0.000000E+000
1	15.09258408	1.835703E-011	3.167033E-012	0	0.000000E+000
1	15.09294097	3.167033E-012	1.835703E-011	1	0.000000E+000
1	15.09295519	1.835703E-011	3.167033E-012	0	0.000000E+000
1	15.09301594	3.167033E-012	1.835703E-011	1	0.000000E+000
1	15.09306312	1.835703E-011	3.167033E-012	0	0.000000E+000
1	15.09439297	3.167033E-012	1.835703E-011	1	0.000000E+000
1	15.09477608	1.835703E-011	3.167033E-012	0	0.000000E+000
1	15.09563448	3.167033E-012	1.835703E-011	1	0.000000E+000
1	15.09658783	1.835703E-011	3.167033E-012	0	0.000000E+000
1	15.09717684	3.167033E-012	1.835703E-011	1	0.000000E+000
1	15.09723899	1.835703E-011	3.167033E-012	0	0.000000E+000
1	15.09877422	3.167033E-012	1.835703E-011	1	0.000000E+000
1	15.10123128	1.835703E-011	3.167033E-012	0	0.000000E+000
1	15.10164585	3.167033E-012	1.835703E-011	1	0.000000E+000
1	15.10698460	1.835703E-011	3.167033E-012	0	0.000000E+000
1	15.10737016	3.167033E-012	1.835703E-011	1	0.000000E+000
1	15.10743020	1.835703E-011	3.167033E-012	0	0.000000E+000
1	15.10750179	3.167033E-012	1.835703E-011	1	0.000000E+000
1	15.10930778	1.835703E-011	3.167033E-012	0	0.000000E+000
1	15.11083302	3.167033E-012	1.835703E-011	1	0.000000E+000
1	15.11090034	1.835703E-011	3.167033E-012	0	0.000000E+000
1	15.11236852	3.167033E-012	1.835703E-011	1	0.000000E+000
1	15.11307745	1.835703E-011	3.167033E-012	0	0.000000E+000
1	15.11317462	3.167033E-012	1.835703E-011	1	0.000000E+000
1	15.11339319	1.835703E-011	3.167033E-012	0	0.000000E+000
1	15.74457851	3.126003E-012	1.831600E-011	1	0.000000E+000
1	15.74499893	1.831600E-011	3.126003E-012	0	0.000000E+000
1	15.74583699	3.126003E-012	1.831600E-011	1	0.000000E+000
1	15.74644237	1.831600E-011	3.126003E-012	0	0.000000E+000
1	15.74694367	3.126003E-012	1.831600E-011	1	0.000000E+000
1	15.74928573	1.831600E-011	3.126003E-012	0	0.000000E+000
1	15.74937889	3.126003E-012	1.831600E-011	1	0.000000E+000
1	15.74992684	1.831600E-011	3.126003E-012	0	0.000000E+000
1	15.75021901	3.126003E-012	1.831600E-011	1	0.000000E+000
1	15.75092358	1.831600E-011	3.126003E-012	0	0.000000E+000
1	15.75111446	3.126003E-012	1.831600E-011	1	0.000000E+000
1	15.75129880	1.831600E-011	3.126003E-012	0	0.000000E+000
1	15.75163075	3.126003E-012	1.831600E-011	1	0.000000E+000
1	15.75181606	1.831600E-011	3.126003E-012	0	0.000000E+000
1	15.75315112	3.126003E-012	1.831600E-011	1	0.000000E+000
1	15.75358404	1.831600E-011	3.126003E-012	0	0.000000E+000
1	15.75568130	3.126003E-012	1.831600E-011	1	0.000000E+000
1	15.75633021	1.831600E-011	3.126003E-012	0	0.000000E+000
1	15.75651497	3.126003E-012	1.831600E-011	1	0.000000E+000
1	15.75826660	1.831600E-011	3.126003E-012	0	0.000000E+000
1	15.75842510	3.126003E-012	1.831600E-011	1	0.000000E+000
1	15.76031392	1.831600E-011	3.126003E-012	0	0.000000E+000
1	15.76061706	3.126003E-012	1.831600E-011	1	0.000000E+000
1	15.76163818	1.831600E-011	3.126003E-012	0	0.000000E+000
1	15.76178652	3.126003E-012	1.831600E-011	1	0.000000E+000
1	15.76236790	1.831600E-011	3.126003E-012	0	0.000000E+000
1	15.76347355	3.126003E-012	1.831600E-011	1	0.000000E+000
1	15.76508672	1.831600E-011	3.126003E-012	0	0.000000E+000
1	15.76690873	3.126003E-012	1.831600E-011	1	0.000000E+000
1	15.76779245	1.831600E-011	3.126003E-012	0	0.000000E+000
1	15.76923060	3.126003E-012	1.831600E-011	1	0.000000E+000
1	15.77109581	1.831600E-011	3.126003E-012	0	0.000000E+000
1	15.77124305	3.126003E-012	1.831600E-011	1	0.000000E+000
1	15.77137998	1.831600E-011	3.126003E-012	0	0.000000E+000
1	15.77201400	3.126003E-012	1.831600E-011	1	0.000000E+000
1	15.77210265	1.831600E-011	3.126003E-012	0	0.000000E+000
1	15.77221276	3.126003E-012	1.831600E-011	1	0.000000E+000
1	15.77224569	1.831600E-011	3.126003E-012	0	0.000000E+000
1	15.77276200	3.126003E-012	1.831600E-011	1	0.000000E+000
1	15.77291940	1.831600E-011	3.126003E-012	0	0.000000E+000
1	15.77307154	3.126003E-012	1.831600E-011	1	0.000000E+000
1	15.77459391	1.831600E-011	3.126003E-012	0	0.000000E+000
1	15.77474132	3.126003E-012	1.831600E-011	1	0.000000E+000
1	15.77476876	1.831600E-011	3.126003E-012	0	0.000000E+000
1	15.77535899	3.126003E-012	1.831600E-011	1	0.000000E+000
1	15.77686856	1.831600E-011	3.126003E-012	0	0.000000E+000
1	15.77750120	3.126003E-012	1.831600E-011	1	0.000000E+000
1	15.78463895	1.831600E-011	3.126003E-012	0	0.000000E+000
1	15.78474212	3.126003E-012	1.831600E-011	1	0.000000E+000
1	15.78504924	1.831600E-011	3.126003E-012	0	0.000000E+000
1	15.78530283	3.126003E-012	1.831600E-011	1	0.000000E+000
1	15.78578743	1.831600E-011	3.126003E-012	0	0.000000E+000
1	15.78615938	3.126003E-012	1.831600E-011	1	0.000000E+000
1	15.78751580	1.831600E-011	3.126003E-012	0	0.000000E+000
1	15.78878318	3.126003E-012	1.831600E-011	1	0.000000E+000
1	15.78891620	1.831600E-011	3.126003E-012	0	0.000000E+000
1	15.78909808	3.126003E-012	1.831600E-011	1	0.000000E+000
1	15.78986202	1.831600E-011	3.126003E-012	0	0.000000E+000
1	15.79022032	3.126003E-012	1.831600E-011	1	0.000000E+000
1	15.79137759	1.831600E-011	3.126003E-012	0	0.000000E+000
1	16.42551485	3.067392E-012	1.825739E-011	1	0.000000E+000
1	16.42726903	1.825739E-011	3.067392E-012	0	0.000000E+000
1	16.42762357	3.067392E-012	1.825739E-011	1	0.000000E+000
1	16.42788848	1.825739E-011	3.067392E-012	0	0.000000E+000
1	16.42832424	3.067392E-012	1.825739E-011	1	0.000000E+000
1	16.43021667	1.825739E-011	3.067392E-012	0	0.000000E+000
1	16.43039559	3.067392E-012	1.825739E-011	1	0.000000E+000
1	16.43123974	1.825739E-011	3.067392E-012	0	0.000000E+000
1	16.43206590	3.067392E-012	1.825739E-011	1	0.000000E+000
1	16.43290161	1.825739E-011	3.067392E-012	0	0.000000E+000
1	16.43295963	3.067392E-012	1.825739E-011	1	0.000000E+000
1	16.43299277	1.825739E-011	3.067392E-012	0	0.000000E+000
1	16.43365711	3.067392E-012	1.825739E-011	1	0.000000E+000
1	16.43531065	1.825739E-011	3.067392E-012	0	0.000000E+000
1	16.43632051	3.067392E-012	1.825739E-011	1	0.000000E+000
1	16.44262935	1.825739E-011	3.067392E-012	0	0.000000E+000
1	16.44267903	3.067392E-012	1.825739E-011	1	0.000000E+000
1	16.44346701	1.825739E-011	3.067392E-012	0	0.000000E+000
1	16.44373847	3.067392E-012	1.825739E-011	1	0.000000E+000
1	16.44449125	1.825739E-011	3.067392E-012	0	0.000000E+000
1	16.44463375	3.067392E-012	1.825739E-011	1	0.000000E+000
1	16.44559639	1.825739E-011	3.067392E-012	0	0.000000E+000
1	16.44565067	3.067392E-012	1.825739E-011	1	0.000000E+000
1	16.44673167	1.825739E-011	3.067392E-012	0	0.000000E+000
1	16.44715208	3.067392E-012	1.825739E-011	1	0.000000E+000
1	16.44727768	1.825739E-011	3.067392E-012	0	0.000000E+000
1	16.44784135	3.067392E-012	1.825739E-011	1	0.000000E+000
1	16.44852083	1.825739E-011	3.067392E-012	0	0.000000E+000
1	16.44904119	3.067392E-012	1.825739E-011	1	0.000000E+000
1	16.44916740	1.825739E-011	3.067392E-012	0	0.000000E+000
1	16.45134797	3.067392E-012	1.825739E-011	1	0.000000E+000
1	16.45201642	1.825739E-011	3.067392E-012	0	0.000000E+000
1	16.45210385	3.067392E-012	1.825739E-011	1	0.000000E+000
1	16.45228277	1.825739E-011	3.067392E-012	0	0.000000E+000
1	16.45266976	3.067392E-012	1.825739E-011	1	0.000000E+000
1	16.45297278	1.825739E-011	3.067392E-012	0	0.000000E+000
1	16.45304852	3.067392E-012	1.825739E-011	1	0.000000E+000
1	16.45332598	1.825739E-011	3.067392E-012	0	0.000000E+000
1	16.45356435	3.067392E-012	1.825739E-011	1	0.000000E+000
1	16.45359071	1.825739E-011	3.067392E-012	0	0.000000E+000
1	16.45469332	3.067392E-012	1.825739E-011	1	0.000000E+000
1	16.45502837	1.825739E-011	3.067392E-012	0	0.000000E+000
1	16.45510370	3.067392E-012	1.825739E-011	1	0.000000E+000
1	16.45702387	1.825739E-011	3.067392E-012	0	0.000000E+000
1	16.45710754	3.067392E-012	1.825739E-011	1	0.000000E+000
1	16.45742615	1.825739E-011	3.067392E-012	0	0.000000E+000
1	18.99594832	3.059647E-012	1.824965E-011	1	0.000000E+000
1	18.99595000	1.824965E-011	3.059647E-012	0	0.000000E+000
1	18.99595030	3.059647E-012	1.824965E-011	1	0.000000E+000
1	18.99597651	1.824965E-011	3.059647E-012	0	0.000000E+000
1	18.99717659	3.059647E-012	1.824965E-011	1	0.000000E+000
1	18.99722620	1.824965E-011	3.059647E-012	0	0.000000E+000
1	19.00012523	3.059647E-012	1.824965E-011	1	0.000000E+000
1	19.00269156	1.824965E-011	3.059647E-012	0	0.000000E+000
1	19.00545745	3.059647E-012	1.824965E-011	1	0.000000E+000
1	19.00613321	1.824965E-011	3.059647E-012	0	0.000000E+000
1	19.00708542	3.059647E-012	1.824965E-011	1	0.000000E+000
1	19.00734544	1.824965E-011	3.059647E-012	0	0.000000E+000
1	19.00746193	3.059647E-012	1.824965E-011	1	0.000000E+000
1	19.00774034	1.824965E-011	3.059647E-012	0	0.000000E+000
1	19.00853706	3.059647E-012	1.824965E-011	1	0.000000E+000
1	19.00918925	1.824965E-011	3.059647E-012	0	0.000000E+000
1	19.00939921	3.059647E-012	1.824965E-011	1	0.000000E+000
1	19.01066072	1.824965E-011	3.059647E-012	0	0.000000E+000
1	19.01071987	3.059647E-012	1.824965E-011	1	0.000000E+000
1	19.01122455	1.824965E-011	3.059647E-012	0	0.000000E+000
1	19.01256827	3.059647E-012	1.824965E-011	1	0.000000E+000
1	19.01416477	1.824965E-011	3.059647E-012	0	0.000000E+000
1	19.01472889	3.059647E-012	1.824965E-011	1	0.000000E+000
1	19.01540140	1.824965E-011	3.059647E-012	0	0.000000E+000
1	19.01589029	3.059647E-012	1.824965E-011	1	0.000000E+000
1	19.01631073	1.824965E-011	3.059647E-012	0	0.000000E+000
1	19.01703022	3.059647E-012	1.824965E-011	1	0.000000E+000
1	19.01828193	1.824965E-011	3.059647E-012	0	0.000000E+000
1	19.01846163	3.059647E-012	1.824965E-011	1	0.000000E+000
1	19.01870634	1.824965E-011	3.059647E-012	0	0.000000E+000
1	19.01887640	3.059647E-012	1.824965E-011	1	0.000000E+000
1	19.01950887	1.824965E-011	3.059647E-012	0	0.000000E+000
1	19.01973181	3.059647E-012	1.824965E-011	1	0.000000E+000
1	19.02048379	1.824965E-011	3.059647E-012	0	0.000000E+000
1	19.02074152	3.059647E-012	1.824965E-011	1	0.000000E+000
1	19.02184048	1.824965E-011	3.059647E-012	0	0.000000E+000
1	19.02253989	3.059647E-012	1.824965E-011	1	0.000000E+000
1	19.02441019	1.824965E-011	3.059647E-012	0	0.000000E+000
1	19.02443493	3.059647E-012	1.824965E-011	1	0.000000E+000
1	19.02791035	1.824965E-011	3.059647E-012	0	0.000000E+000
1	19.02829510	3.059647E-012	1.824965E-011	1	0.000000E+000
1	19.03009958	1.824965E-011	3.059647E-012	0	0.000000E+000
1	19.03046863	3.059647E-012	1.824965E-011	1	0.000000E+000
1	19.03082782	1.824965E-011	3.059647E-012	0	0.000000E+000
1	19.03100016	3.059647E-012	1.824965E-011	1	0.000000E+000
1	19.03154988	1.824965E-011	3.059647E-012	0	0.000000E+000
1	19.03182641	3.059647E-012	1.824965E-011	1	0.000000E+000
1	19.03207723	1.824965E-011	3.059647E-012	0	0.000000E+000
1	19.03242004	3.059647E-012	1.824965E-011	1	0.000000E+000
1	19.03260019	1.824965E-011	3.059647E-012	0	0.000000E+000
1	19.03389209	3.059647E-012	1.824965E-011	1	0.000000E+000
1	19.03411102	1.824965E-011	3.059647E-012	0	0.000000E+000
1	19.76093272	2.923404E-012	1.811340E-011	1	0.000000E+000
1	19.76175477	1.811340E-011	2.923404E-012	0	0.000000E+000
1	19.76177897	2.923404E-012	1.811340E-011	1	0.000000E+000
1	19.76212142	1.811340E-011	2.923404E-012	0	0.000000E+000
1	19.76317083	2.923404E-012	1.811340E-011	1	0.000000E+000
1	19.76322624	1.811340E-011	2.923404E-012	0	0.000000E+000
1	19.76336638	2.923404E-012	1.811340E-011	1	0.000000E+000
1	19.76527672	1.811340E-011	2.923404E-012	0	0.000000E+000
1	19.76733718	2.923404E-012	1.811340E-011	1	0.000000E+000
1	19.76844012	1.811340E-011	2.923404E-012	0	0.000000E+000
1	19.76869809	2.923404E-012	1.811340E-011	1	0.000000E+000
1	19.76893457	1.811340E-011	2.923404E-012	0	0.000000E+000
1	19.76897576	2.923404E-012	1.811340E-011	1	0.000000E+000
1	19.76913396	1.811340E-011	2.923404E-012	0	0.000000E+000
1	19.76927492	2.923404E-012	1.811340E-011	1	0.000000E+000
1	19.76974799	1.811340E-011	2.923404E-012	0	0.000000E+000
1	19.76979533	2.923404E-012	1.811340E-011	1	0.000000E+000
1	19.77049665	1.811340E-011	2.923404E-012	0	0.000000E+000
1	19.77062395	2.923404E-012	1.811340E-011	1	0.000000E+000
1	19.77089245	1.811340E-011	2.923404E-012	0	0.000000E+000
1	19.77101841	2.923404E-012	1.811340E-011	1	0.000000E+000
1	19.77240851	1.811340E-011	2.923404E-012	0	0.000000E+000
1	19.77244537	2.923404E-012	1.811340E-011	1	0.000000E+000
1	19.77376083	1.811340E-011	2.923404E-012	0	0.000000E+000
1	19.77434019	2.923404E-012	1.811340E-011	1	0.000000E+000
1	19.77454958	1.811340E-011	2.923404E-012	0	0.000000E+000
1	19.77461770	2.923404E-012	1.811340E-011	1	0.000000E+000
1	19.77464159	1.811340E-011	2.923404E-012	0	0.000000E+000
1	19.77575076	2.923404E-012	1.811340E-011	1	0.000000E+000
1	19.77582003	1.811340E-011	2.923404E-012	0	0.000000E+000
1	19.77608263	2.923404E-012	1.811340E-011	1	0.000000E+000
1	19.77610691	1.811340E-011	2.923404E-012	0	0.000000E+000
1	19.77737798	2.923404E-012	1.811340E-011	1	0.000000E+000
1	19.77801197	1.811340E-011	2.923404E-012	0	0.000000E+000
1	19.77835219	2.923404E-012	1.811340E-011	1	0.000000E+000
1	19.77853839	1.811340E-011	2.923404E-012	0	0.000000E+000
1	19.77857894	2.923404E-012	1.811340E-011	1	0.000000E+000
1	19.77914601	1.811340E-011	2.923404E-012	0	0.000000E+000
1	19.77991813	2.923404E-012	1.811340E-011	1	0.000000E+000
1	19.78272432	1.811340E-011	2.923404E-012	0	0.000000E+000
1	19.78318972	2.923404E-012	1.811340E-011	1	0.000000E+000
1	19.78367824	1.811340E-011	2.923404E-012	0	0.000000E+000
1	19.78392572	2.923404E-012	1.811340E-011	1	0.000000E+000
1	19.78434110	1.811340E-011	2.923404E-012	0	0.000000E+000
1	19.78437906	2.923404E-012	1.811340E-011	1	0.000000E+000
1	19.78466165	1.811340E-011	2.923404E-012	0	0.000000E+000
1	19.78522496	2.923404E-012	1.811340E-011	1	0.000000E+000
1	19.78661636	1.811340E-011	2.923404E-012	0	0.000000E+000
1	19.78681969	2.923404E-012	1.811340E-011	1	0.000000E+000
1	19.78867657	1.811340E-011	2.923404E-012	0	0.000000E+000
1	19.78888347	2.923404E-012	1.811340E-011	1	0.000000E+000
1	19.78994914	1.811340E-011	2.923404E-012	0	0.000000E+000
1	19.79006093	2.923404E-012	1.811340E-011	1	0.000000E+000
1	19.79076217	1.811340E-011	2.923404E-012	0	0.000000E+000
1	19.79097004	2.923404E-012	1.811340E-011	1	0.000000E+000
1	19.79098203	1.811340E-011	2.923404E-012	0	0.000000E+000
1	19.79178349	2.923404E-012	1.811340E-011	1	0.000000E+000
1	19.79217025	1.811340E-011	2.923404E-012	0	0.000000E+000
1	19.79399187	2.923404E-012	1.811340E-011	1	0.000000E+000
1	19.79530551	1.811340E-011	2.923404E-012	0	0.000000E+000
1	19.79533957	2.923404E-012	1.811340E-011	1	0.000000E+000
1	19.79655557	1.811340E-011	2.923404E-012	0	0.000000E+000
1	20.07370700	2.914414E-012	1.810441E-011	1	0.000000E+000
1	20.07380441	1.810441E-011	2.914414E-012	0	0.000000E+000
1	20.07474773	2.914414E-012	1.810441E-011	1	0.000000E+000
1	20.07585613	1.810441E-011	2.914414E-012	0	0.000000E+000
1	20.07621793	2.914414E-012	1.810441E-011	1	0.000000E+000
1	20.07646924	1.810441E-011	2.914414E-012	0	0.000000E+000
1	20.07730900	2.914414E-012	1.810441E-011	1	0.000000E+000
1	20.07920422	1.810441E-011	2.914414E-012	0	0.000000E+000
1	20.07928134	2.914414E-012	1.810441E-011	1	0.000000E+000
1	20.08051082	1.810441E-011	2.914414E-012	0	0.000000E+000
1	20.08064403	2.914414E-012	1.810441E-011	1	0.000000E+000
1	20.08272711	1.810441E-011	2.914414E-012	0	0.000000E+000
1	20.08402340	2.914414E-012	1.810441E-011	1	0.000000E+000
1	20.08425941	1.810441E-011	2.914414E-012	0	0.000000E+000
1	20.08447841	2.914414E-012	1.810441E-011	1	0.000000E+000
1	20.08518766	1.810441E-011	2.914414E-012	0	0.000000E+000
1	20.08544237	2.914414E-012	1.810441E-011	1	0.000000E+000
1	20.08567100	1.810441E-011	2.914414E-012	0	0.000000E+000
1	20.08570655	2.914414E-012	1.810441E-011	1	0.000000E+000
1	20.08585136	1.810441E-011	2.914414E-012	0	0.000000E+000
1	20.08589642	2.914414E-012	1.810441E-011	1	0.000000E+000
1	20.08597238	1.810441E-011	2.914414E-012	0	0.000000E+000
1	20.08647560	2.914414E-012	1.810441E-011	1	0.000000E+000
1	20.08738055	1.810441E-011	2.914414E-012	0	0.000000E+000
1	20.08799873	2.914414E-012	1.810441E-011	1	0.000000E+000
1	20.08808233	1.810441E-011	2.914414E-012	0	0.000000E+000
1	20.08832673	2.914414E-012	1.810441E-011	1	0.000000E+000
1	20.08842432	1.810441E-011	2.914414E-012	0	0.000000E+000
1	20.08853195	2.914414E-012	1.810441E-011	1	0.000000E+000
1	20.08968222	1.810441E-011	2.914414E-012	0	0.000000E+000
1	20.09010676	2.914414E-012	1.810441E-011	1	0.000000E+000
1	20.09104682	1.810441E-011	2.914414E-012	0	0.000000E+000
1	20.09132360	2.914414E-012	1.810441E-011	1	0.000000E+000
1	20.09138697	1.810441E-011	2.914414E-012	0	0.000000E+000
1	20.09291363	2.914414E-012	1.810441E-011	1	0.000000E+000
1	20.09372623	1.810441E-011	2.914414E-012	0	0.000000E+000
1	20.09398635	2.914414E-012	1.810441E-011	1	0.000000E+000
1	20.09416678	1.810441E-011	2.914414E-012	0	0.000000E+000
1	20.09448038	2.914414E-012	1.810441E-011	1	0.000000E+000
1	20.09731242	1.810441E-011	2.914414E-012	0	0.000000E+000
1	20.09734120	2.914414E-012	1.810441E-011	1	0.000000E+000
1	20.09866984	1.810441E-011	2.914414E-012	0	0.000000E+000
1	20.09890326	2.914414E-012	1.810441E-011	1	0.000000E+000
1	20.09924729	1.810441E-011	2.914414E-012	0	0.000000E+000
1	20.10056561	2.914414E-012	1.810441E-011	1	0.000000E+000
1	20.10207628	1.810441E-011	2.914414E-012	0	0.000000E+000
1	20.10244387	2.914414E-012	1.810441E-011	1	0.000000E+000
1	20.10358558	1.810441E-011	2.914414E-012	0	0.000000E+000
1	20.10439980	2.914414E-012	1.810441E-011	1	0.000000E+000
1	20.10459588	1.810441E-011	2.914414E-012	0	0.000000E+000
1	20.10559047	2.914414E-012	1.810441E-011	1	0.000000E+000
1	20.10746945	1.810441E-011	2.914414E-012	0	0.000000E+000
1	20.10766503	2.914414E-012	1.810441E-011	1	0.000000E+000
1	20.10784389	1.810441E-011	2.914414E-012	0	0.000000E+000
1	20.10788129	2.914414E-012	1.810441E-011	1	0.000000E+000
1	20.10828020	1.810441E-011	2.914414E-012	0	0.000000E+000
1	20.10840781	2.914414E-012	1.810441E-011	1	0.000000E+000
1	20.10920972	1.810441E-011	2.914414E-012	0	0.000000E+000
1	20.11027800	2.914414E-012	1.810441E-011	1	0.000000E+000
1	20.11041664	1.810441E-011	2.914414E-012	0	0.000000E+000
1	20.11050141	2.914414E-012	1.810441E-011	1	0.000000E+000
1	20.11131734	1.810441E-011	2.914414E-012	0	0.000000E+000
1	20.11156705	2.914414E-012	1.810441E-011	1	0.000000E+000
1	20.11366995	1.810441E-011	2.914414E-012	0	0.000000E+000
1	20.11388164	2.914414E-012	1.810441E-011	1	0.000000E+000
1	20.11410898	1.810441E-011	2.914414E-012	0	0.000000E+000
1	20.11435889	2.914414E-012	1.810441E-011	1	0.000000E+000
1	20.11465143	1.810441E-011	2.914414E-012	0	0.000000E+000
1	20.11536637	2.914414E-012	1.810441E-011	1	0.000000E+000
1	20.11693254	1.810441E-011	2.914414E-012	0	0.000000E+000
1	20.11715046	2.914414E-012	1.810441E-011	1	0.000000E+000
1	20.11738961	1.810441E-011	2.914414E-012	0	0.000000E+000
1	20.11822376	2.914414E-012	1.810441E-011	1	0.000000E+000
1	20.11908745	1.810441E-011	2.914414E-012	0	0.000000E+000
1	20.11941672	2.914414E-012	1.810441E-011	1	0.000000E+000
1	20.12130904	1.810441E-011	2.914414E-012	0	0.000000E+000
1	20.12143798	2.914414E-012	1.810441E-011	1	0.000000E+000
1	20.12214134	1.810441E-011	2.914414E-012	0	0.000000E+000
1	20.12267375	2.914414E-012	1.810441E-011	1	0.000000E+000
1	20.12484898	1.810441E-011	2.914414E-012	0	0.000000E+000
1	20.12497623	2.914414E-012	1.810441E-011	1	0.000000E+000
1	20.12550134	1.810441E-011	2.914414E-012	0	0.000000E+000
1	20.12586421	2.914414E-012	1.810441E-011	1	0.000000E+000
1	20.13020304	1.810441E-011	2.914414E-012	0	0.000000E+000
1	20.13024637	2.914414E-012	1.810441E-011	1	0.000000E+000
1	20.13113517	1.810441E-011	2.914414E-012	0	0.000000E+000
1	20.13126788	2.914414E-012	1.810441E-011	1	0.000000E+000
1	20.13242397	1.810441E-011	2.914414E-012	0	0.000000E+000
1	20.13256782	2.914414E-012	1.810441E-011	1	0.000000E+000
1	20.13301677	1.810441E-011	2.914414E-012	0	0.000000E+000
1	20.13388432	2.914414E-012	1.810441E-011	1	0.000000E+000
1	20.13549571	1.810441E-011	2.914414E-012	0	0.000000E+000
1	20.13563429	2.914414E-012	1.810441E-011	1	0.000000E+000
1	20.13637725	1.810441E-011	2.914414E-012	0	0.000000E+000
1	20.13642204	2.914414E-012	1.810441E-011	1	0.000000E+000
1	20.13664441	1.810441E-011	2.914414E-012	0	0.000000E+000
1	20.13667524	2.914414E-012	1.810441E-011	1	0.000000E+000
1	20.13675201	1.810441E-011	2.914414E-012	0	0.000000E+000
1	20.13688072	2.914414E-012	1.810441E-011	1	0.000000E+000
1	20.13917099	1.810441E-011	2.914414E-012	0	0.000000E+000
1	20.13928103	2.914414E-012	1.810441E-011	1	0.000000E+000
1	20.13971320	1.810441E-011	2.914414E-012	0	0.000000E+000
1	20.13985437	2.914414E-012	1.810441E-011	1	0.000000E+000
1	20.13992842	1.810441E-011	2.914414E-012	0	0.000000E+000
1	20.14041367	2.914414E-012	1.810441E-011	1	0.000000E+000
1	20.14046412	1.810441E-011	2.914414E-012	0	0.000000E+000
1	20.14093553	2.914414E-012	1.810441E-011	1	0.000000E+000
1	20.14152255	1.810441E-011	2.914414E-012	0	0.000000E+000
1	20.14175164	2.914414E-012	1.810441E-011	1	0.000000E+000
1	20.14210625	1.810441E-011	2.914414E-012	0	0.000000E+000
1	20.14229256	2.914414E-012	1.810441E-011	1	0.000000E+000
1	20.14267669	1.810441E-011	2.914414E-012	0	0.000000E+000
1	20.14356150	2.914414E-012	1.810441E-011	1	0.000000E+000
1	20.14372088	1.810441E-011	2.914414E-012	0	0.000000E+000
1	20.14490064	2.914414E-012	1.810441E-011	1	0.000000E+000
1	20.14510811	1.810441E-011	2.914414E-012	0	0.000000E+000
1	20.14730758	2.914414E-012	1.810441E-011	1	0.000000E+000
1	20.14744203	1.810441E-011	2.914414E-012	0	0.000000E+000
1	20.14748658	2.914414E-012	1.810441E-011	1	0.000000E+000
1	20.14831813	1.810441E-011	2.914414E-012	0	0.000000E+000
1	20.14991661	2.914414E-012	1.810441E-011	1	0.000000E+000
1	20.15338940	1.810441E-011	2.914414E-012	0	0.000000E+000
1	20.15339708	2.914414E-012	1.810441E-011	1	0.000000E+000
1	20.15366921	1.810441E-011	2.914414E-012	0	0.000000E+000
1	20.15396808	2.914414E-012	1.810441E-011	1	0.000000E+000
1	20.15418097	1.810441E-011	2.914414E-012	0	0.000000E+000
1	20.15423967	2.914414E-012	1.810441E-011	1	0.000000E+000
1	20.15566013	1.810441E-011	2.914414E-012	0	0.000000E+000
1	20.16005939	2.914414E-012	1.810441E-011	1	0.000000E+000
1	20.16032782	1.810441E-011	2.914414E-012	0	0.000000E+000
1	20.16093180	2.914414E-012	1.810441E-011	1	0.000000E+000
1	20.16149350	1.810441E-011	2.914414E-012	0	0.000000E+000
1	20.16201887	2.914414E-012	1.810441E-011	1	0.000000E+000
1	20.16304901	1.810441E-011	2.914414E-012	0	0.000000E+000
1	20.16367359	2.914414E-012	1.810441E-011	1	0.000000E+000
1	20.16514331	1.810441E-011	2.914414E-012	0	0.000000E+000
1	20.16522480	2.914414E-012	1.810441E-011	1	0.000000E+000
1	20.16546569	1.810441E-011	2.914414E-012	0	0.000000E+000
1	20.16597447	2.914414E-012	1.810441E-011	1	0.000000E+000
1	20.16638811	1.810441E-011	2.914414E-012	0	0.000000E+000
1	20.16651810	2.914414E-012	1.810441E-011	1	0.000000E+000
1	20.16694754	1.810441E-011	2.914414E-012	0	0.000000E+000
1	20.16966354	2.914414E-012	1.810441E-011	1	0.000000E+000
1	20.17004489	1.810441E-011	2.914414E-012	0	0.000000E+000
1	20.17072986	2.914414E-012	1.810441E-011	1	0.000000E+000
1	20.17132960	1.810441E-011	2.914414E-012	0	0.000000E+000
1	20.17138378	2.914414E-012	1.810441E-011	1	0.000000E+000
1	20.17380127	1.810441E-011	2.914414E-012	0	0.000000E+000
1	20.17481304	2.914414E-012	1.810441E-011	1	0.000000E+000
1	20.17526363	1.810441E-011	2.914414E-012	0	0.000000E+000
1	20.17529148	2.914414E-012	1.810441E-011	1	0.000000E+000
1	20.17572338	1.810441E-011	2.914414E-012	0	0.000000E+000
1	20.17575256	2.914414E-012	1.810441E-011	1	0.000000E+000
1	20.17631751	1.810441E-011	2.914414E-012	0	0.000000E+000
1	20.17653092	2.914414E-012	1.810441E-011	1	0.000000E+000
1	20.17726453	1.810441E-011	2.914414E-012	0	0.000000E+000
1	20.17803984	2.914414E-012	1.810441E-011	1	0.000000E+000
1	20.17916481	1.810441E-011	2.914414E-012	0	0.000000E+000
1	20.17967229	2.914414E-012	1.810441E-011	1	0.000000E+000
1	20.18103140	1.810441E-011	2.914414E-012	0	0.000000E+000
1	20.18204790	2.914414E-012	1.810441E-011	1	0.000000E+000
1	20.18422094	1.810441E-011	2.914414E-012	0	0.000000E+000
1	20.18450061	2.914414E-012	1.810441E-011	1	0.000000E+000
1	20.18457905	1.810441E-011	2.914414E-012	0	0.000000E+000
1	20.18492240	2.914414E-012	1.810441E-011	1	0.000000E+000
1	20.18692229	1.810441E-011	2.914414E-012	0	0.000000E+000
1	20.18788556	2.914414E-012	1.810441E-011	1	0.000000E+000
1	20.18791242	1.810441E-011	2.914414E-012	0	0.000000E+000
1	20.18851786	2.914414E-012	1.810441E-011	1	0.000000E+000
1	20.18939161	1.810441E-011	2.914414E-012	0	0.000000E+000
1	20.19060193	2.914414E-012	1.810441E-011	1	0.000000E+000
1	20.19193427	1.810441E-011	2.914414E-012	0	0.000000E+000
1	20.19319000	2.914414E-012	1.810441E-011	1	0.000000E+000
1	20.19417928	1.810441E-011	2.914414E-012	0	0.000000E+000
1	20.19423487	2.914414E-012	1.810441E-011	1	0.000000E+000
1	20.19715510	1.810441E-011	2.914414E-012	0	0.000000E+000
1	20.19735628	2.914414E-012	1.810441E-011	1	0.000000E+000
1	20.19741021	1.810441E-011	2.914414E-012	0	0.000000E+000
1	20.19752239	2.914414E-012	1.810441E-011	1	0.000000E+000
1	20.19752607	1.810441E-011	2.914414E-012	0	0.000000E+000
1	20.19774004	2.914414E-012	1.810441E-011	1	0.000000E+000
1	20.19849624	1.810441E-011	2.914414E-012	0	0.000000E+000
1	20.19890201	2.914414E-012	1.810441E-011	1	0.000000E+000
1	20.19924322	1.810441E-011	2.914414E-012	0	0.000000E+000
1	20.19944096	2.914414E-012	1.810441E-011	1	0.000000E+000
1	20.20071736	1.810441E-011	2.914414E-012	0	0.000000E+000
1	20.20074026	2.914414E-012	1.810441E-011	1	0.000000E+000
1	20.20193430	1.810441E-011	2.914414E-012	0	0.000000E+000
1	20.20280706	2.914414E-012	1.810441E-011	1	0.000000E+000
1	20.20430967	1.810441E-011	2.914414E-012	0	0.000000E+000
1	20.20549420	2.914414E-012	1.810441E-011	1	0.000000E+000
1	20.20603199	1.810441E-011	2.914414E-012	0	0.000000E+000
1	20.20611623	2.914414E-012	1.810441E-011	1	0.000000E+000
1	20.21023552	1.810441E-011	2.914414E-012	0	0.000000E+000
1	20.21073423	2.914414E-012	1.810441E-011	1	0.000000E+000
1	20.21095634	1.810441E-011	2.914414E-012	0	0.000000E+000
1	20.21116958	2.914414E-012	1.810441E-011	1	0.000000E+000
1	20.21231401	1.810441E-011	2.914414E-012	0	0.000000E+000
1	20.21236338	2.914414E-012	1.810441E-011	1	0.000000E+000
1	20.21250069	1.810441E-011	2.914414E-012	0	0.000000E+000
1	20.21450734	2.914414E-012	1.810441E-011	1	0.000000E+000
1	20.21454006	1.810441E-011	2.914414E-012	0	0.000000E+000
1	20.21486837	2.914414E-012	1.810441E-011	1	0.000000E+000
1	20.21489830	1.810441E-011	2.914414E-012	0	0.000000E+000
1	20.21564011	2.914414E-012	1.810441E-011	1	0.000000E+000
1	20.21583462	1.810441E-011	2.914414E-012	0	0.000000E+000
1	20.21665767	2.914414E-012	1.810441E-011	1	0.000000E+000
1	20.21709220	1.810441E-011	2.914414E-012	0	0.000000E+000
1	20.21732472	2.914414E-012	1.810441E-011	1	0.000000E+000
1	20.21777367	1.810441E-011	2.914414E-012	0	0.000000E+000
1	20.21881034	2.914414E-012	1.810441E-011	1	0.000000E+000
1	20.21883903	1.810441E-011	2.914414E-012	0	0.000000E+000
1	20.21968339	2.914414E-012	1.810441E-011	1	0.000000E+000
1	20.22053682	1.810441E-011	2.914414E-012	0	0.000000E+000
1	20.22535035	2.914414E-012	1.810441E-011	1	0.000000E+000
1	20.22573338	1.810441E-011	2.914414E-012	0	0.000000E+000
1	20.22627295	2.914414E-012	1.810441E-011	1	0.000000E+000
1	20.22899400	1.810441E-011	2.914414E-012	0	0.000000E+000
1	20.22930443	2.914414E-012	1.810441E-011	1	0.000000E+000
1	20.22972719	1.810441E-011	2.914414E-012	0	0.000000E+000
1	20.23227462	2.914414E-012	1.810441E-011	1	0.000000E+000
1	20.23230880	1.810441E-011	2.914414E-012	0	0.000000E+000
1	20.23275854	2.914414E-012	1.810441E-011	1	0.000000E+000
1	20.23326715	1.810441E-011	2.914414E-012	0	0.000000E+000
1	20.23351394	2.914414E-012	1.810441E-011	1	0.000000E+000
1	20.23482032	1.810441E-011	2.914414E-012	0	0.000000E+000
1	20.23534251	2.914414E-012	1.810441E-011	1	0.000000E+000
1	20.23662389	1.810441E-011	2.914414E-012	0	0.000000E+000
1	20.23747058	2.914414E-012	1.810441E-011	1	0.000000E+000
1	20.23809782	1.810441E-011	2.914414E-012	0	0.000000E+000
1	20.23838418	2.914414E-012	1.810441E-011	1	0.000000E+000
1	20.23953095	1.810441E-011	2.914414E-012	0	0.000000E+000
1	20.24018268	2.914414E-012	1.810441E-011	1	0.000000E+000
1	20.24117516	1.810441E-011	2.914414E-012	0	0.000000E+000
1	20.24132063	2.914414E-012	1.810441E-011	1	0.000000E+000
1	20.24151125	1.810441E-011	2.914414E-012	0	0.000000E+000
1	20.24168066	2.914414E-012	1.810441E-011	1	0.000000E+000
1	20.24199995	1.810441E-011	2.914414E-012	0	0.000000E+000
1	20.24209953	2.914414E-012	1.810441E-011	1	0.000000E+000
1	20.24241873	1.810441E-011	2.914414E-012	0	0.000000E+000
1	20.24260072	2.914414E-012	1.810441E-011	1	0.000000E+000
1	20.24731268	1.810441E-011	2.914414E-012	0	0.000000E+000
1	20.24776978	2.914414E-012	1.810441E-011	1	0.000000E+000
1	20.24868003	1.810441E-011	2.914414E-012	0	0.000000E+000
1	20.24999673	2.914414E-012	1.810441E-011	1	0.000000E+000
1	20.25037698	1.810441E-011	2.914414E-012	0	0.000000E+000
1	20.25144007	2.914414E-012	1.810441E-011	1	0.000000E+000
1	20.25253735	1.810441E-011	2.914414E-012	0	0.000000E+000
1	20.25366796	2.914414E-012	1.810441E-011	1	0.000000E+000
1	20.25499438	1.810441E-011	2.914414E-012	0	0.000000E+000
1	20.25566096	2.914414E-012	1.810441E-011	1	0.000000E+000
1	20.25642311	1.810441E-011	2.914414E-012	0	0.000000E+000
1	20.25690196	2.914414E-012	1.810441E-011	1	0.000000E+000
1	20.25716800	1.810441E-011	2.914414E-012	0	0.000000E+000
1	20.25759665	2.914414E-012	1.810441E-011	1	0.000000E+000
1	20.25905504	1.810441E-011	2.914414E-012	0	0.000000E+000
1	20.26247908	2.914414E-012	1.810441E-011	1	0.000000E+000
1	20.26319971	1.810441E-011	2.914414E-012	0	0.000000E+000
1	20.26329458	2.914414E-012	1.810441E-011	1	0.000000E+000
1	20.26331447	1.810441E-011	2.914414E-012	0	0.000000E+000
1	20.26431787	2.914414E-012	1.810441E-011	1	0.000000E+000
1	20.26645131	1.810441E-011	2.914414E-012	0	0.000000E+000
1	20.26657407	2.914414E-012	1.810441E-011	1	0.000000E+000
1	20.26857912	1.810441E-011	2.914414E-012	0	0.000000E+000
1	20.26955430	2.914414E-012	1.810441E-011	1	0.000000E+000
1	20.26981725	1.810441E-011	2.914414E-012	0	0.000000E+000
1	20.26999920	2.914414E-012	1.810441E-011	1	0.000000E+000
1	20.27043899	1.810441E-011	2.914414E-012	0	0.000000E+000
1	20.27078416	2.914414E-012	1.810441E-011	1	0.000000E+000
1	20.27185202	1.810441E-011	2.914414E-012	0	0.000000E+000
1	20.27248763	2.914414E-012	1.810441E-011	1	0.000000E+000
1	20.27395432	1.810441E-011	2.914414E-012	0	0.000000E+000
1	20.27417225	2.914414E-012	1.810441E-011	1	0.000000E+000
1	20.27432072	1.810441E-011	2.914414E-012	0	0.000000E+000
1	20.27562304	2.914414E-012	1.810441E-011	1	0.000000E+000
1	20.27756981	1.810441E-011	2.914414E-012	0	0.000000E+000
1	20.27841369	2.914414E-012	1.810441E-011	1	0.000000E+000
1	20.27985112	1.810441E-011	2.914414E-012	0	0.000000E+000
1	20.28091274	2.914414E-012	1.810441E-011	1	0.000000E+000
1	20.28215691	1.810441E-011	2.914414E-012	0	0.000000E+000
1	20.28284476	2.914414E-012	1.810441E-011	1	0.000000E+000
1	20.28319691	1.810441E-011	2.914414E-012	0	0.000000E+000
1	20.28810272	2.914414E-012	1.810441E-011	1	0.000000E+000
1	20.28850454	1.810441E-011	2.914414E-012	0	0.000000E+000
1	20.28860393	2.914414E-012	1.810441E-011	1	0.000000E+000
1	20.29225091	1.810441E-011	2.914414E-012	0	0.000000E+000
1	20.29427129	2.914414E-012	1.810441E-011	1	0.000000E+000
1	20.29469839	1.810441E-011	2.914414E-012	0	0.000000E+000
1	20.29572769	2.914414E-012	1.810441E-011	1	0.000000E+000
1	20.29697032	1.810441E-011	2.914414E-012	0	0.000000E+000
1	20.29789416	2.914414E-012	1.810441E-011	1	0.000000E+000
1	20.29804159	1.810441E-011	2.914414E-012	0	0.000000E+000
1	20.29859393	2.914414E-012	1.810441E-011	1	0.000000E+000
1	20.29896236	1.810441E-011	2.914414E-012	0	0.000000E+000
1	20.29907823	2.914414E-012	1.810441E-011	1	0.000000E+000
1	20.29972018	1.810441E-011	2.914414E-012	0	0.000000E+000
1	20.29974162	2.914414E-012	1.810441E-011	1	0.000000E+000
1	20.30002878	1.810441E-011	2.914414E-012	0	0.000000E+000
1	20.30014554	2.914414E-012	1.810441E-011	1	0.000000E+000
1	20.30058480	1.810441E-011	2.914414E-012	0	0.000000E+000
1	20.30090179	2.914414E-012	1.810441E-011	1	0.000000E+000
1	20.30402082	1.810441E-011	2.914414E-012	0	0.000000E+000
1	20.30461028	2.914414E-012	1.810441E-011	1	0.000000E+000
1	20.30568157	1.810441E-011	2.914414E-012	0	0.000000E+000
1	20.30615077	2.914414E-012	1.810441E-011	1	0.000000E+000
1	20.30774115	1.810441E-011	2.914414E-012	0	0.000000E+000
1	20.30868076	2.914414E-012	1.810441E-011	1	0.000000E+000
1	20.30926716	1.810441E-011	2.914414E-012	0	0.000000E+000
1	20.30934116	2.914414E-012	1.810441E-011	1	0.000000E+000
1	20.31035451	1.810441E-011	2.914414E-012	0	0.000000E+000
1	20.31040526	2.914414E-012	1.810441E-011	1	0.000000E+000
1	20.31051777	1.810441E-011	2.914414E-012	0	0.000000E+000
1	21.84709025	3.049936E-012	1.823994E-011	1	0.000000E+000
1	21.84728083	1.823994E-011	3.049936E-012	0	0.000000E+000
1	21.84732080	3.049936E-012	1.823994E-011	1	0.000000E+000
1	21.84764345	1.823994E-011	3.049936E-012	0	0.000000E+000
1	21.87265208	3.049936E-012	1.823994E-011	1	0.000000E+000
1	21.87425961	1.823994E-011	3.049936E-012	0	0.000000E+000
1	21.87441167	3.049936E-012	1.823994E-011	1	0.000000E+000
1	21.87577677	1.823994E-011	3.049936E-012	0	0.000000E+000
1	21.87586958	3.049936E-012	1.823994E-011	1	0.000000E+000
1	21.87770658	1.823994E-011	3.049936E-012	0	0.000000E+000
1	21.87841634	3.049936E-012	1.823994E-011	1	0.000000E+000
1	21.87869809	1.823994E-011	3.049936E-012	0	0.000000E+000
1	21.87945826	3.049936E-012	1.823994E-011	1	0.000000E+000
1	21.88058164	1.823994E-011	3.049936E-012	0	0.000000E+000
1	21.88071205	3.049936E-012	1.823994E-011	1	0.000000E+000
1	21.88099803	1.823994E-011	3.049936E-012	0	0.000000E+000
1	21.88114617	3.049936E-012	1.823994E-011	1	0.000000E+000
1	21.88190821	1.823994E-011	3.049936E-012	0	0.000000E+000
1	21.88192837	3.049936E-012	1.823994E-011	1	0.000000E+000
1	21.88390106	1.823994E-011	3.049936E-012	0	0.000000E+000
1	21.88486594	3.049936E-012	1.823994E-011	1	0.000000E+000
1	21.88526945	1.823994E-011	3.049936E-012	0	0.000000E+000
1	21.88582288	3.049936E-012	1.823994E-011	1	0.000000E+000
1	21.88715246	1.823994E-011	3.049936E-012	0	0.000000E+000
1	21.88801432	3.049936E-012	1.823994E-011	1	0.000000E+000
1	21.88825009	1.823994E-011	3.049936E-012	0	0.000000E+000
1	21.88909780	3.049936E-012	1.823994E-011	1	0.000000E+000
1	21.88991580	1.823994E-011	3.049936E-012	0	0.000000E+000
1	21.89086829	3.049936E-012	1.823994E-011	1	0.000000E+000
1	21.89182091	1.823994E-011	3.049936E-012	0	0.000000E+000
1	21.89204398	3.049936E-012	1.823994E-011	1	0.000000E+000
1	21.89224951	1.823994E-011	3.049936E-012	0	0.000000E+000
1	21.89281854	3.049936E-012	1.823994E-011	1	0.000000E+000
1	21.89365764	1.823994E-011	3.049936E-012	0	0.000000E+000
1	21.89392120	3.049936E-012	1.823994E-011	1	0.000000E+000
1	21.89403363	1.823994E-011	3.049936E-012	0	0.000000E+000
1	21.89432531	3.049936E-012	1.823994E-011	1	0.000000E+000
1	21.89466998	1.823994E-011	3.049936E-012	0	0.000000E+000
1	21.89478968	3.049936E-012	1.823994E-011	1	0.000000E+000
1	21.89491313	1.823994E-011	3.049936E-012	0	0.000000E+000
1	21.89653035	3.049936E-012	1.823994E-011	1	0.000000E+000
1	21.89844272	1.823994E-011	3.049936E-012	0	0.000000E+000
1	21.89890979	3.049936E-012	1.823994E-011	1	0.000000E+000
1	21.90132093	1.823994E-011	3.049936E-012	0	0.000000E+000
1	21.90141805	3.049936E-012	1.823994E-011	1	0.000000E+000
1	21.90156033	1.823994E-011	3.049936E-012	0	0.000000E+000
1	21.90159802	3.049936E-012	1.823994E-011	1	0.000000E+000
1	21.90214205	1.823994E-011	3.049936E-012	0	0.000000E+000
1	21.90308841	3.049936E-012	1.823994E-011	1	0.000000E+000
1	21.90415518	1.823994E-011	3.049936E-012	0	0.000000E+000
1	21.90566618	3.049936E-012	1.823994E-011	1	0.000000E+000
1	21.90729273	1.823994E-011	3.049936E-012	0	0.000000E+000
1	21.90834154	3.049936E-012	1.823994E-011	1	0.000000E+000
1	21.90882696	1.823994E-011	3.049936E-012	0	0.000000E+000
1	21.90919805	3.049936E-012	1.823994E-011	1	0.000000E+000
1	21.90921544	1.823994E-011	3.049936E-012	0	0.000000E+000
1	21.90933115	3.049936E-012	1.823994E-011	1	0.000000E+000
1	21.91219125	1.823994E-011	3.049936E-012	0	0.000000E+000
1	21.91228326	3.049936E-012	1.823994E-011	1	0.000000E+000
1	21.91588107	1.823994E-011	3.049936E-012	0	0.000000E+000
1	21.91693950	3.049936E-012	1.823994E-011	1	0.000000E+000
1	21.91851711	1.823994E-011	3.049936E-012	0	0.000000E+000
1	21.91879657	3.049936E-012	1.823994E-011	1	0.000000E+000
1	21.91887528	1.823994E-011	3.049936E-012	0	0.000000E+000
1	21.91893762	3.049936E-012	1.823994E-011	1	0.000000E+000
1	21.91906925	1.823994E-011	3.049936E-012	0	0.000000E+000
1	21.91939962	3.049936E-012	1.823994E-011	1	0.000000E+000
1	21.92029627	1.823994E-011	3.049936E-012	0	0.000000E+000
1	21.92041707	3.049936E-012	1.823994E-011	1	0.000000E+000
1	21.92057394	1.823994E-011	3.049936E-012	0	0.000000E+000
1	21.92109578	3.049936E-012	1.823994E-011	1	0.000000E+000
1	21.92135096	1.823994E-011	3.049936E-012	0	0.000000E+000
1	21.92155272	3.049936E-012	1.823994E-011	1	0.000000E+000
1	21.92200263	1.823994E-011	3.049936E-012	0	0.000000E+000
1	21.92998211	3.049936E-012	1.823994E-011	1	0.000000E+000
1	21.93052928	1.823994E-011	3.049936E-012	0	0.000000E+000
1	21.93105959	3.049936E-012	1.823994E-011	1	0.000000E+000
1	21.93176494	1.823994E-011	3.049936E-012	0	0.000000E+000
1	21.93209371	3.049936E-012	1.823994E-011	1	0.000000E+000
1	21.93213077	1.823994E-011	3.049936E-012	0	0.000000E+000
1	21.94460232	3.049936E-012	1.823994E-011	1	0.000000E+000
1	21.94494706	1.823994E-011	3.049936E-012	0	0.000000E+000
1	21.94724196	3.049936E-012	1.823994E-011	1	0.000000E+000
1	21.94748065	1.823994E-011	3.049936E-012	0	0.000000E+000
1	21.94805060	3.049936E-012	1.823994E-011	1	0.000000E+000
1	21.94984822	1.823994E-011	3.049936E-012	0	0.000000E+000
1	21.95104683	3.049936E-012	1.823994E-011	1	0.000000E+000
1	21.95197215	1.823994E-011	3.049936E-012	0	0.000000E+000
1	21.95332689	3.049936E-012	1.823994E-011	1	0.000000E+000
1	21.95374924	1.823994E-011	3.049936E-012	0	0.000000E+000
1	21.95518003	3.049936E-012	1.823994E-011	1	0.000000E+000
1	21.95527597	1.823994E-011	3.049936E-012	0	0.000000E+000
1	21.95808723	3.049936E-012	1.823994E-011	1	0.000000E+000
1	21.95829259	1.823994E-011	3.049936E-012	0	0.000000E+000
1	21.95993807	3.049936E-012	1.823994E-011	1	0.000000E+000
1	21.96126085	1.823994E-011	3.049936E-012	0	0.000000E+000
1	21.96135540	3.049936E-012	1.823994E-011	1	0.000000E+000
1	21.96155449	1.823994E-011	3.049936E-012	0	0.000000E+000
1	21.96219832	3.049936E-012	1.823994E-011	1	0.000000E+000
1	21.96459563	1.823994E-011	3.049936E-012	0	0.000000E+000
1	21.96591251	3.049936E-012	1.823994E-011	1	0.000000E+000
1	21.96706392	1.823994E-011	3.049936E-012	0	0.000000E+000
1	21.96778709	3.049936E-012	1.823994E-011	1	0.000000E+000
1	21.96809938	1.823994E-011	3.049936E-012	0	0.000000E+000
1	21.96911859	3.049936E-012	1.823994E-011	1	0.000000E+000
1	21.97200171	1.823994E-011	3.049936E-012	0	0.000000E+000
1	21.97214068	3.049936E-012	1.823994E-011	1	0.000000E+000
1	21.97256165	1.823994E-011	3.049936E-012	0	0.000000E+000
1	21.97328792	3.049936E-012	1.823994E-011	1	0.000000E+000
1	21.97685592	1.823994E-011	3.049936E-012	0	0.000000E+000
1	21.97688298	3.049936E-012	1.823994E-011	1	0.000000E+000
1	21.97771801	1.823994E-011	3.049936E-012	0	0.000000E+000
1	21.97968505	3.049936E-012	1.823994E-011	1	0.000000E+000
1	21.97973700	1.823994E-011	3.049936E-012	0	0.000000E+000
1	21.98073805	3.049936E-012	1.823994E-011	1	0.000000E+000
1	21.98153648	1.823994E-011	3.049936E-012	0	0.000000E+000
1	21.98183601	3.049936E-012	1.823994E-011	1	0.000000E+000
1	21.98616071	1.823994E-011	3.049936E-012	0	0.000000E+000
1	21.98644007	3.049936E-012	1.823994E-011	1	0.000000E+000
1	21.98757939	1.823994E-011	3.049936E-012	0	0.000000E+000
1	21.98789600	3.049936E-012	1.823994E-011	1	0.000000E+000
1	21.98817119	1.823994E-011	3.049936E-012	0	0.000000E+000
1	22.01604575	3.049936E-012	1.823994E-011	1	0.000000E+000
1	22.01642123	1.823994E-011	3.049936E-012	0	0.000000E+000
1	22.01766283	3.049936E-012	1.823994E-011	1	0.000000E+000
1	22.01816016	1.823994E-011	3.049936E-012	0	0.000000E+000
1	22.01832711	3.049936E-012	1.823994E-011	1	0.000000E+000
1	22.02089186	1.823994E-011	3.049936E-012	0	0.000000E+000
1	22.02153849	3.049936E-012	1.823994E-011	1	0.000000E+000
1	22.02183563	1.823994E-011	3.049936E-012	0	0.000000E+000
1	22.02598261	3.049936E-012	1.823994E-011	1	0.000000E+000
1	22.02649215	1.823994E-011	3.049936E-012	0	0.000000E+000
1	22.02658836	3.049936E-012	1.823994E-011	1	0.000000E+000
1	22.02718536	1.823994E-011	3.049936E-012	0	0.000000E+000
1	22.02770578	3.049936E-012	1.823994E-011	1	0.000000E+000
1	22.02994343	1.823994E-011	3.049936E-012	0	0.000000E+000
1	22.03003249	3.049936E-012	1.823994E-011	1	0.000000E+000
1	22.03025851	1.823994E-011	3.049936E-012	0	0.000000E+000
1	22.03360966	3.049936E-012	1.823994E-011	1	0.000000E+000
1	22.03477473	1.823994E-011	3.049936E-012	0	0.000000E+000
1	22.03579327	3.049936E-012	1.823994E-011	1	0.000000E+000
1	22.03755524	1.823994E-011	3.049936E-012	0	0.000000E+000
1	22.03804916	3.049936E-012	1.823994E-011	1	0.000000E+000
1	22.03844247	1.823994E-011	3.049936E-012	0	0.000000E+000
1	22.03867510	3.049936E-012	1.823994E-011	1	0.000000E+000
1	22.03898845	1.823994E-011	3.049936E-012	0	0.000000E+000
1	22.04092708	3.049936E-012	1.823994E-011	1	0.000000E+000
1	22.04235478	1.823994E-011	3.049936E-012	0	0.000000E+000
1	22.04344975	3.049936E-012	1.823994E-011	1	0.000000E+000
1	22.04393493	1.823994E-011	3.049936E-012	0	0.000000E+000
1	22.04427760	3.049936E-012	1.823994E-011	1	0.000000E+000
1	22.04430858	1.823994E-011	3.049936E-012	0	0.000000E+000
1	22.04447753	3.049936E-012	1.823994E-011	1	0.000000E+000
1	22.04505859	1.823994E-011	3.049936E-012	0	0.000000E+000
1	22.04557109	3.049936E-012	1.823994E-011	1	0.000000E+000
1	22.04576113	1.823994E-011	3.049936E-012	0	0.000000E+000
1	22.04593030	3.049936E-012	1.823994E-011	1	0.000000E+000
1	22.04778946	1.823994E-011	3.049936E-012	0	0.000000E+000
1	22.04875927	3.049936E-012	1.823994E-011	1	0.000000E+000
1	22.04950596	1.823994E-011	3.049936E-012	0	0.000000E+000
1	22.04988429	3.049936E-012	1.823994E-011	1	0.000000E+000
1	22.05040495	1.823994E-011	3.049936E-012	0	0.000000E+000
1	22.08043260	3.049936E-012	1.823994E-011	1	0.000000E+000
1	22.08112485	1.823994E-011	3.049936E-012	0	0.000000E+000
1	22.08137969	3.049936E-012	1.823994E-011	1	0.000000E+000
1	22.08242123	1.823994E-011	3.049936E-012	0	0.000000E+000
1	22.08261575	3.049936E-012	1.823994E-011	1	0.000000E+000
1	22.08302945	1.823994E-011	3.049936E-012	0	0.000000E+000
1	22.08327279	3.049936E-012	1.823994E-011	1	0.000000E+000
1	22.08499948	1.823994E-011	3.049936E-012	0	0.000000E+000
1	22.09224351	3.049936E-012	1.823994E-011	1	0.000000E+000
1	22.09274738	1.823994E-011	3.049936E-012	0	0.000000E+000
1	22.09278408	3.049936E-012	1.823994E-011	1	0.000000E+000
1	22.09357104	1.823994E-011	3.049936E-012	0	0.000000E+000
1	22.09385497	3.049936E-012	1.823994E-011	1	0.000000E+000
1	22.09461757	1.823994E-011	3.049936E-012	0	0.000000E+000
1	22.09567842	3.049936E-012	1.823994E-011	1	0.000000E+000
1	22.09597520	1.823994E-011	3.049936E-012	0	0.000000E+000
1	22.09812097	3.049936E-012	1.823994E-011	1	0.000000E+000
1	22.09855513	1.823994E-011	3.049936E-012	0	0.000000E+000
1	22.09999244	3.049936E-012	1.823994E-011	1	0.000000E+000
1	22.10032452	1.823994E-011	3.049936E-012	0	0.000000E+000
1	22.10037149	3.049936E-012	1.823994E-011	1	0.000000E+000
1	22.10046008	1.823994E-011	3.049936E-012	0	0.000000E+000
1	22.10055227	3.049936E-012	1.823994E-011	1	0.000000E+000
1	22.10278679	1.823994E-011	3.049936E-012	0	0.000000E+000
1	22.10482157	3.049936E-012	1.823994E-011	1	0.000000E+000
1	22.10564591	1.823994E-011	3.049936E-012	0	0.000000E+000
1	22.10577441	3.049936E-012	1.823994E-011	1	0.000000E+000
1	22.10698772	1.823994E-011	3.049936E-012	0	0.000000E+000
1	22.10729556	3.049936E-012	1.823994E-011	1	0.000000E+000
1	22.10780736	1.823994E-011	3.049936E-012	0	0.000000E+000
1	22.10809791	3.049936E-012	1.823994E-011	1	0.000000E+000
1	22.10820725	1.823994E-011	3.049936E-012	0	0.000000E+000
1	22.10901815	3.049936E-012	1.823994E-011	1	0.000000E+000
1	22.10935653	1.823994E-011	3.049936E-012	0	0.000000E+000
1	22.11002214	3.049936E-012	1.823994E-011	1	0.000000E+000
1	22.11005436	1.823994E-011	3.049936E-012	0	0.000000E+000
1	22.11109114	3.049936E-012	1.823994E-011	1	0.000000E+000
1	22.11393904	1.823994E-011	3.049936E-012	0	0.000000E+000
1	22.11418196	3.049936E-012	1.823994E-011	1	0.000000E+000
1	22.11453542	1.823994E-011	3.049936E-012	0	0.000000E+000
1	22.11590006	3.049936E-012	1.823994E-011	1	0.000000E+000
1	22.11596911	1.823994E-011	3.049936E-012	0	0.000000E+000
1	22.11617112	3.049936E-012	1.823994E-011	1	0.000000E+000
1	22.11685615	1.823994E-011	3.049936E-012	0	0.000000E+000
1	22.11687127	3.049936E-012	1.823994E-011	1	0.000000E+000
1	22.11701561	1.823994E-011	3.049936E-012	0	0.000000E+000
1	22.11757676	3.049936E-012	1.823994E-011	1	0.000000E+000
1	22.11806074	1.823994E-011	3.049936E-012	0	0.000000E+000
1	22.11831535	3.049936E-012	1.823994E-011	1	0.000000E+000
1	22.11905745	1.823994E-011	3.049936E-012	0	0.000000E+000
1	22.11933081	3.049936E-012	1.823994E-011	1	0.000000E+000
1	22.12055830	1.823994E-011	3.049936E-012	0	0.000000E+000
1	22.12265069	3.049936E-012	1.823994E-011	1	0.000000E+000
1	22.12276516	1.823994E-011	3.049936E-012	0	0.000000E+000
1	22.12412671	3.049936E-012	1.823994E-011	1	0.000000E+000
1	22.12426104	1.823994E-011	3.049936E-012	0	0.000000E+000
1	22.12596769	3.049936E-012	1.823994E-011	1	0.000000E+000
1	22.12646657	1.823994E-011	3.049936E-012	0	0.000000E+000
1	22.12652391	3.049936E-012	1.823994E-011	1	0.000000E+000
1	22.12705807	1.823994E-011	3.049936E-012	0	0.000000E+000
1	22.12764017	3.049936E-012	1.823994E-011	1	0.000000E+000
1	22.12907497	1.823994E-011	3.049936E-012	0	0.000000E+000
1	22.12912480	3.049936E-012	1.823994E-011	1	0.000000E+000
1	22.12988585	1.823994E-011	3.049936E-012	0	0.000000E+000
1	22.12999234	3.049936E-012	1.823994E-011	1	0.000000E+000
1	22.13192917	1.823994E-011	3.049936E-012	0	0.000000E+000
1	22.13234241	3.049936E-012	1.823994E-011	1	0.000000E+000
1	22.13417620	1.823994E-011	3.049936E-012	0	0.000000E+000
1	22.13423399	3.049936E-012	1.823994E-011	1	0.000000E+000
1	22.13443356	1.823994E-011	3.049936E-012	0	0.000000E+000
1	22.13493117	3.049936E-012	1.823994E-011	1	0.000000E+000
1	22.13654137	1.823994E-011	3.049936E-012	0	0.000000E+000
1	22.13675961	3.049936E-012	1.823994E-011	1	0.000000E+000
1	22.13929646	1.823994E-011	3.049936E-012	0	0.000000E+000
1	22.14748961	3.049936E-012	1.823994E-011	1	0.000000E+000
1	22.14810045	1.823994E-011	3.049936E-012	0	0.000000E+000
1	22.14814685	3.049936E-012	1.823994E-011	1	0.000000E+000
1	22.14944798	1.823994E-011	3.049936E-012	0	0.000000E+000
1	22.14956167	3.049936E-012	1.823994E-011	1	0.000000E+000
1	22.15002190	1.823994E-011	3.049936E-012	0	0.000000E+000
1	22.15023054	3.049936E-012	1.823994E-011	1	0.000000E+000
1	22.15125811	1.823994E-011	3.049936E-012	0	0.000000E+000
1	22.15162765	3.049936E-012	1.823994E-011	1	0.000000E+000
1	22.15270313	1.823994E-011	3.049936E-012	0	0.000000E+000
1	22.15332085	3.049936E-012	1.823994E-011	1	0.000000E+000
1	22.15365224	1.823994E-011	3.049936E-012	0	0.000000E+000
1	22.15409009	3.049936E-012	1.823994E-011	1	0.000000E+000
1	22.15492621	1.823994E-011	3.049936E-012	0	0.000000E+000
1	22.15499108	3.049936E-012	1.823994E-011	1	0.000000E+000
1	22.15528799	1.823994E-011	3.049936E-012	0	0.000000E+000
1	22.15549245	3.049936E-012	1.823994E-011	1	0.000000E+000
1	22.15679234	1.823994E-011	3.049936E-012	0	0.000000E+000
1	22.15738399	3.049936E-012	1.823994E-011	1	0.000000E+000
1	22.15910149	1.823994E-011	3.049936E-012	0	0.000000E+000
1	22.15926345	3.049936E-012	1.823994E-011	1	0.000000E+000
1	22.15957904	1.823994E-011	3.049936E-012	0	0.000000E+000
1	22.15958931	3.049936E-012	1.823994E-011	1	0.000000E+000
1	22.16050371	1.823994E-011	3.049936E-012	0	0.000000E+000
1	22.16053122	3.049936E-012	1.823994E-011	1	0.000000E+000
1	22.16078069	1.823994E-011	3.049936E-012	0	0.000000E+000
1	22.16183560	3.049936E-012	1.823994E-011	1	0.000000E+000
1	22.16639709	1.823994E-011	3.049936E-012	0	0.000000E+000
1	22.16651924	3.049936E-012	1.823994E-011	1	0.000000E+000
1	22.16805786	1.823994E-011	3.049936E-012	0	0.000000E+000
1	22.16817767	3.049936E-012	1.823994E-011	1	0.000000E+000
1	22.17033699	1.823994E-011	3.049936E-012	0	0.000000E+000
1	22.17121075	3.049936E-012	1.823994E-011	1	0.000000E+000
1	22.17361647	1.823994E-011	3.049936E-012	0	0.000000E+000
1	22.17567357	3.049936E-012	1.823994E-011	1	0.000000E+000
1	22.17742721	1.823994E-011	3.049936E-012	0	0.000000E+000
1	22.17791304	3.049936E-012	1.823994E-011	1	0.000000E+000
1	22.17796434	1.823994E-011	3.049936E-012	0	0.000000E+000
1	22.17836770	3.049936E-012	1.823994E-011	1	0.000000E+000
1	22.17870126	1.823994E-011	3.049936E-012	0	0.000000E+000
1	22.17940486	3.049936E-012	1.823994E-011	1	0.000000E+000
1	22.17986582	1.823994E-011	3.049936E-012	0	0.000000E+000
1	22.18071129	3.049936E-012	1.823994E-011	1	0.000000E+000
1	22.18077638	1.823994E-011	3.049936E-012	0	0.000000E+000
1	22.18108809	3.049936E-012	1.823994E-011	1	0.000000E+000
1	22.18157979	1.823994E-011	3.049936E-012	0	0.000000E+000
1	22.18171133	3.049936E-012	1.823994E-011	1	0.000000E+000
1	22.18239422	1.823994E-011	3.049936E-012	0	0.000000E+000
1	22.18246246	3.049936E-012	1.823994E-011	1	0.000000E+000
1	22.18343496	1.823994E-011	3.049936E-012	0	0.000000E+000
1	22.18363454	3.049936E-012	1.823994E-011	1	0.000000E+000
1	22.18429252	1.823994E-011	3.049936E-012	0	0.000000E+000
1	22.18447633	3.049936E-012	1.823994E-011	1	0.000000E+000
1	22.18490621	1.823994E-011	3.049936E-012	0	0.000000E+000
1	22.18685283	3.049936E-012	1.823994E-011	1	0.000000E+000
1	22.18714100	1.823994E-011	3.049936E-012	0	0.000000E+000
1	22.19086771	3.049936E-012	1.823994E-011	1	0.000000E+000
1	22.19287306	1.823994E-011	3.049936E-012	0	0.000000E+000
1	22.19417506	3.049936E-012	1.823994E-011	1	0.000000E+000
1	22.19469599	1.823994E-011	3.049936E-012	0	0.000000E+000
1	22.19514797	3.049936E-012	1.823994E-011	1	0.000000E+000
1	22.19701842	1.823994E-011	3.049936E-012	0	0.000000E+000
1	22.19744098	3.049936E-012	1.823994E-011	1	0.000000E+000
1	22.19747491	1.823994E-011	3.049936E-012	0	0.000000E+000
1	22.19764404	3.049936E-012	1.823994E-011	1	0.000000E+000
1	22.19925372	1.823994E-011	3.049936E-012	0	0.000000E+000
1	22.19943338	3.049936E-012	1.823994E-011	1	0.000000E+000
1	22.20017879	1.823994E-011	3.049936E-012	0	0.000000E+000
1	22.20134435	3.049936E-012	1.823994E-011	1	0.000000E+000
1	22.20346213	1.823994E-011	3.049936E-012	0	0.000000E+000
1	22.20497225	3.049936E-012	1.823994E-011	1	0.000000E+000
1	22.20560122	1.823994E-011	3.049936E-012	0	0.000000E+000
1	22.20577344	3.049936E-012	1.823994E-011	1	0.000000E+000
1	22.20626052	1.823994E-011	3.049936E-012	0	0.000000E+000
1	22.20690170	3.049936E-012	1.823994E-011	1	0.000000E+000
1	22.20850922	1.823994E-011	3.049936E-012	0	0.000000E+000
1	22.20960906	3.049936E-012	1.823994E-011	1	0.000000E+000
1	22.20981722	1.823994E-011	3.049936E-012	0	0.000000E+000
1	22.21098942	3.049936E-012	1.823994E-011	1	0.000000E+000
1	22.21167205	1.823994E-011	3.049936E-012	0	0.000000E+000
1	22.21284896	3.049936E-012	1.823994E-011	1	0.000000E+000
1	22.21409149	1.823994E-011	3.049936E-012	0	0.000000E+000
1	22.21440936	3.049936E-012	1.823994E-011	1	0.000000E+000
1	22.21477606	1.823994E-011	3.049936E-012	0	0.000000E+000
1	22.21524081	3.049936E-012	1.823994E-011	1	0.000000E+000
1	22.21537005	1.823994E-011	3.049936E-012	0	0.000000E+000
1	22.21625846	3.049936E-012	1.823994E-011	1	0.000000E+000
1	22.21661641	1.823994E-011	3.049936E-012	0	0.000000E+000
1	22.21722576	3.049936E-012	1.823994E-011	1	0.000000E+000
1	22.21768531	1.823994E-011	3.049936E-012	0	0.000000E+000
1	22.21852933	3.049936E-012	1.823994E-011	1	0.000000E+000
1	22.21890232	1.823994E-011	3.049936E-012	0	0.000000E+000
1	22.22037824	3.049936E-012	1.823994E-011	1	0.000000E+000
1	22.22119641	1.823994E-011	3.049936E-012	0	0.000000E+000
1	22.22179558	3.049936E-012	1.823994E-011	1	0.000000E+000
1	22.22181430	1.823994E-011	3.049936E-012	0	0.000000E+000
1	22.22281100	3.049936E-012	1.823994E-011	1	0.000000E+000
1	22.22346367	1.823994E-011	3.049936E-012	0	0.000000E+000
1	22.22376204	3.049936E-012	1.823994E-011	1	0.000000E+000
1	22.22384614	1.823994E-011	3.049936E-012	0	0.000000E+000
1	22.22458445	3.049936E-012	1.823994E-011	1	0.000000E+000
1	22.22522449	1.823994E-011	3.049936E-012	0	0.000000E+000
1	22.22526901	3.049936E-012	1.823994E-011	1	0.000000E+000
1	22.22548332	1.823994E-011	3.049936E-012	0	0.000000E+000
1	22.22569187	3.049936E-012	1.823994E-011	1	0.000000E+000
1	22.22798795	1.823994E-011	3.049936E-012	0	0.000000E+000
1	22.22810478	3.049936E-012	1.823994E-011	1	0.000000E+000
1	22.22864593	1.823994E-011	3.049936E-012	0	0.000000E+000
1	22.22938368	3.049936E-012	1.823994E-011	1	0.000000E+000
1	22.22950271	1.823994E-011	3.049936E-012	0	0.000000E+000
1	22.23003096	3.049936E-012	1.823994E-011	1	0.000000E+000
1	22.23057157	1.823994E-011	3.049936E-012	0	0.000000E+000
1	22.23192275	3.049936E-012	1.823994E-011	1	0.000000E+000
1	22.23364156	1.823994E-011	3.049936E-012	0	0.000000E+000
1	22.23491266	3.049936E-012	1.823994E-011	1	0.000000E+000
1	22.23565728	1.823994E-011	3.049936E-012	0	0.000000E+000
1	22.23631673	3.049936E-012	1.823994E-011	1	0.000000E+000
1	22.23660648	1.823994E-011	3.049936E-012	0	0.000000E+000
1	22.23661555	3.049936E-012	1.823994E-011	1	0.000000E+000
1	22.23781791	1.823994E-011	3.049936E-012	0	0.000000E+000
1	22.23870157	3.049936E-012	1.823994E-011	1	0.000000E+000
1	22.23872641	1.823994E-011	3.049936E-012	0	0.000000E+000
1	22.24099320	3.049936E-012	1.823994E-011	1	0.000000E+000
1	22.24133542	1.823994E-011	3.049936E-012	0	0.000000E+000
1	22.24167803	3.049936E-012	1.823994E-011	1	0.000000E+000
1	22.24171282	1.823994E-011	3.049936E-012	0	0.000000E+000
1	22.24228803	3.049936E-012	1.823994E-011	1	0.000000E+000
1	22.24280028	1.823994E-011	3.049936E-012	0	0.000000E+000
1	22.24283267	3.049936E-012	1.823994E-011	1	0.000000E+000
1	22.24496115	1.823994E-011	3.049936E-012	0	0.000000E+000
1	22.24567622	3.049936E-012	1.823994E-011	1	0.000000E+000
1	22.24709604	1.823994E-011	3.049936E-012	0	0.000000E+000
1	22.24739063	3.049936E-012	1.823994E-011	1	0.000000E+000
1	22.24821714	1.823994E-011	3.049936E-012	0	0.000000E+000
1	22.24839117	3.049936E-012	1.823994E-011	1	0.000000E+000
1	22.24898752	1.823994E-011	3.049936E-012	0	0.000000E+000
1	22.24938116	3.049936E-012	1.823994E-011	1	0.000000E+000
1	22.25027443	1.823994E-011	3.049936E-012	0	0.000000E+000
1	22.25146494	3.049936E-012	1.823994E-011	1	0.000000E+000
1	22.25371307	1.823994E-011	3.049936E-012	0	0.000000E+000
1	22.25571561	3.049936E-012	1.823994E-011	1	0.000000E+000
1	22.25607484	1.823994E-011	3.049936E-012	0	0.000000E+000
1	22.25626311	3.049936E-012	1.823994E-011	1	0.000000E+000
1	22.25961701	1.823994E-011	3.049936E-012	0	0.000000E+000
1	22.26054770	3.049936E-012	1.823994E-011	1	0.000000E+000
1	22.26074749	1.823994E-011	3.049936E-012	0	0.000000E+000
1	22.26109813	3.049936E-012	1.823994E-011	1	0.000000E+000
1	22.26139488	1.823994E-011	3.049936E-012	0	0.000000E+000
1	22.26146093	3.049936E-012	1.823994E-011	1	0.000000E+000
1	22.26216202	1.823994E-011	3.049936E-012	0	0.000000E+000
1	22.26252933	3.049936E-012	1.823994E-011	1	0.000000E+000
1	22.26355076	1.823994E-011	3.049936E-012	0	0.000000E+000
1	22.26360110	3.049936E-012	1.823994E-011	1	0.000000E+000
1	22.26466939	1.823994E-011	3.049936E-012	0	0.000000E+000
1	22.26483221	3.049936E-012	1.823994E-011	1	0.000000E+000
1	22.26587626	1.823994E-011	3.049936E-012	0	0.000000E+000
1	22.26730479	3.049936E-012	1.823994E-011	1	0.000000E+000
1	22.26864587	1.823994E-011	3.049936E-012	0	0.000000E+000
1	22.33083886	3.016771E-012	1.820677E-011	1	0.000000E+000
1	22.33084000	1.820677E-011	3.016771E-012	0	0.000000E+000
1	22.33084103	3.016771E-012	1.820677E-011	1	0.000000E+000
1	22.33271244	1.820677E-011	3.016771E-012	0	0.000000E+000
1	22.33346877	3.016771E-012	1.820677E-011	1	0.000000E+000
1	22.33370033	1.820677E-011	3.016771E-012	0	0.000000E+000
1	22.33390785	3.016771E-012	1.820677E-011	1	0.000000E+000
1	22.33540254	1.820677E-011	3.016771E-012	0	0.000000E+000
1	22.33561686	3.016771E-012	1.820677E-011	1	0.000000E+000
1	22.33661946	1.820677E-011	3.016771E-012	0	0.000000E+000
1	22.33692092	3.016771E-012	1.820677E-011	1	0.000000E+000
1	22.33811887	1.820677E-011	3.016771E-012	0	0.000000E+000
1	22.33821386	3.016771E-012	1.820677E-011	1	0.000000E+000
1	22.33892957	1.820677E-011	3.016771E-012	0	0.000000E+000
1	22.33978028	3.016771E-012	1.820677E-011	1	0.000000E+000
1	22.34035507	1.820677E-011	3.016771E-012	0	0.000000E+000
1	22.34072230	3.016771E-012	1.820677E-011	1	0.000000E+000
1	22.34076827	1.820677E-011	3.016771E-012	0	0.000000E+000
1	22.34090337	3.016771E-012	1.820677E-011	1	0.000000E+000
1	22.34122858	1.820677E-011	3.016771E-012	0	0.000000E+000
1	22.34132651	3.016771E-012	1.820677E-011	1	0.000000E+000
1	22.34171600	1.820677E-011	3.016771E-012	0	0.000000E+000
1	22.34315932	3.016771E-012	1.820677E-011	1	0.000000E+000
1	22.34459799	1.820677E-011	3.016771E-012	0	0.000000E+000
1	22.34597159	3.016771E-012	1.820677E-011	1	0.000000E+000
1	22.34631111	1.820677E-011	3.016771E-012	0	0.000000E+000
1	22.34810466	3.016771E-012	1.820677E-011	1	0.000000E+000
1	22.34862236	1.820677E-011	3.016771E-012	0	0.000000E+000
1	22.34927971	3.016771E-012	1.820677E-011	1	0.000000E+000
1	22.35023709	1.820677E-011	3.016771E-012	0	0.000000E+000
1	22.35096750	3.016771E-012	1.820677E-011	1	0.000000E+000
1	22.35103095	1.820677E-011	3.016771E-012	0	0.000000E+000
1	22.35151782	3.016771E-012	1.820677E-011	1	0.000000E+000
1	22.35190350	1.820677E-011	3.016771E-012	0	0.000000E+000
1	22.35203877	3.016771E-012	1.820677E-011	1	0.000000E+000
1	22.35326782	1.820677E-011	3.016771E-012	0	0.000000E+000
1	22.35534784	3.016771E-012	1.820677E-011	1	0.000000E+000
1	22.35553669	1.820677E-011	3.016771E-012	0	0.000000E+000
1	22.35612500	3.016771E-012	1.820677E-011	1	0.000000E+000
1	22.35692962	1.820677E-011	3.016771E-012	0	0.000000E+000
1	22.35999347	3.016771E-012	1.820677E-011	1	0.000000E+000
1	22.36184331	1.820677E-011	3.016771E-012	0	0.000000E+000
1	22.36291459	3.016771E-012	1.820677E-011	1	0.000000E+000
1	22.36300356	1.820677E-011	3.016771E-012	0	0.000000E+000
1	22.36412187	3.016771E-012	1.820677E-011	1	0.000000E+000
1	22.36486679	1.820677E-011	3.016771E-012	0	0.000000E+000
1	22.36587579	3.016771E-012	1.820677E-011	1	0.000000E+000
1	22.36746617	1.820677E-011	3.016771E-012	0	0.000000E+000
1	22.36837632	3.016771E-012	1.820677E-011	1	0.000000E+000
1	22.36975427	1.820677E-011	3.016771E-012	0	0.000000E+000
1	22.37101079	3.016771E-012	1.820677E-011	1	0.000000E+000
1	22.37167700	1.820677E-011	3.016771E-012	0	0.000000E+000
1	22.37174701	3.016771E-012	1.820677E-011	1	0.000000E+000
1	22.37180643	1.820677E-011	3.016771E-012	0	0.000000E+000
1	22.42149856	3.016771E-012	1.820677E-011	1	0.000000E+000
1	22.42355520	1.820677E-011	3.016771E-012	0	0.000000E+000
1	22.42378014	3.016771E-012	1.820677E-011	1	0.000000E+000
1	22.42415790	1.820677E-011	3.016771E-012	0	0.000000E+000
1	22.42459379	3.016771E-012	1.820677E-011	1	0.000000E+000
1	22.42519071	1.820677E-011	3.016771E-012	0	0.000000E+000
1	22.42569734	3.016771E-012	1.820677E-011	1	0.000000E+000
1	22.42629232	1.820677E-011	3.016771E-012	0	0.000000E+000
1	22.42664673	3.016771E-012	1.820677E-011	1	0.000000E+000
1	22.42668119	1.820677E-011	3.016771E-012	0	0.000000E+000
1	22.42853094	3.016771E-012	1.820677E-011	1	0.000000E+000
1	22.42885210	1.820677E-011	3.016771E-012	0	0.000000E+000
1	22.42894316	3.016771E-012	1.820677E-011	1	0.000000E+000
1	22.43129124	1.820677E-011	3.016771E-012	0	0.000000E+000
1	22.43273237	3.016771E-012	1.820677E-011	1	0.000000E+000
1	22.43357946	1.820677E-011	3.016771E-012	0	0.000000E+000
1	22.43363041	3.016771E-012	1.820677E-011	1	0.000000E+000
1	22.43489316	1.820677E-011	3.016771E-012	0	0.000000E+000
1	22.43508028	3.016771E-012	1.820677E-011	1	0.000000E+000
1	22.43651435	1.820677E-011	3.016771E-012	0	0.000000E+000
1	25.96885846	3.265965E-012	1.845596E-011	1	0.000000E+000
1	25.96919690	1.845596E-011	3.265965E-012	0	0.000000E+000
1	25.96966099	3.265965E-012	1.845596E-011	1	0.000000E+000
1	25.97075788	1.845596E-011	3.265965E-012	0	0.000000E+000
1	25.97243537	3.265965E-012	1.845596E-011	1	0.000000E+000
1	25.97442856	1.845596E-011	3.265965E-012	0	0.000000E+000
1	25.97526351	3.265965E-012	1.845596E-011	1	0.000000E+000
1	25.97584542	1.845596E-011	3.265965E-012	0	0.000000E+000
1	25.97696102	3.265965E-012	1.845596E-011	1	0.000000E+000
1	25.97778251	1.845596E-011	3.265965E-012	0	0.000000E+000
1	25.97829070	3.265965E-012	1.845596E-011	1	0.000000E+000
1	25.97848217	1.845596E-011	3.265965E-012	0	0.000000E+000
1	25.98203278	3.265965E-012	1.845596E-011	1	0.000000E+000
1	25.98209249	1.845596E-011	3.265965E-012	0	0.000000E+000
1	25.98335557	3.265965E-012	1.845596E-011	1	0.000000E+000
1	25.98395872	1.845596E-011	3.265965E-012	0	0.000000E+000
1	25.98431298	3.265965E-012	1.845596E-011	1	0.000000E+000
1	25.98437901	1.845596E-011	3.265965E-012	0	0.000000E+000
1	25.98562836	3.265965E-012	1.845596E-011	1	0.000000E+000
1	25.98735879	1.845596E-011	3.265965E-012	0	0.000000E+000
1	25.98787082	3.265965E-012	1.845596E-011	1	0.000000E+000
1	25.99229719	1.845596E-011	3.265965E-012	0	0.000000E+000
1	25.99376476	3.265965E-012	1.845596E-011	1	0.000000E+000
1	25.99448578	1.845596E-011	3.265965E-012	0	0.000000E+000
1	25.99482942	3.265965E-012	1.845596E-011	1	0.000000E+000
1	25.99488561	1.845596E-011	3.265965E-012	0	0.000000E+000
1	25.99503796	3.265965E-012	1.845596E-011	1	0.000000E+000
1	25.99562616	1.845596E-011	3.265965E-012	0	0.000000E+000
1	25.99575419	3.265965E-012	1.845596E-011	1	0.000000E+000
1	25.99700358	1.845596E-011	3.265965E-012	0	0.000000E+000
1	25.99706920	3.265965E-012	1.845596E-011	1	0.000000E+000
1	25.99716202	1.845596E-011	3.265965E-012	0	0.000000E+000
1	25.99738612	3.265965E-012	1.845596E-011	1	0.000000E+000
1	25.99803738	1.845596E-011	3.265965E-012	0	0.000000E+000
1	25.99922266	3.265965E-012	1.845596E-011	1	0.000000E+000
1	25.99975646	1.845596E-011	3.265965E-012	0	0.000000E+000
1	25.99980106	3.265965E-012	1.845596E-011	1	0.000000E+000
1	26.00079905	1.845596E-011	3.265965E-012	0	0.000000E+000
1	26.00236276	3.265965E-012	1.845596E-011	1	0.000000E+000
1	26.00351120	1.845596E-011	3.265965E-012	0	0.000000E+000
1	26.00354616	3.265965E-012	1.845596E-011	1	0.000000E+000
1	26.00495647	1.845596E-011	3.265965E-012	0	0.000000E+000
1	26.00547352	3.265965E-012	1.845596E-011	1	0.000000E+000
1	26.00560433	1.845596E-011	3.265965E-012	0	0.000000E+000
1	26.00569159	3.265965E-012	1.845596E-011	1	0.000000E+000
1	26.00666578	1.845596E-011	3.265965E-012	0	0.000000E+000
1	26.00674886	3.265965E-012	1.845596E-011	1	0.000000E+000
1	26.00849778	1.845596E-011	3.265965E-012	0	0.000000E+000
1	26.00920972	3.265965E-012	1.845596E-011	1	0.000000E+000
1	26.01176591	1.845596E-011	3.265965E-012	0	0.000000E+000
1	26.01233402	3.265965E-012	1.845596E-011	1	0.000000E+000
1	26.01237974	1.845596E-011	3.265965E-012	0	0.000000E+000
1	26.01275562	3.265965E-012	1.845596E-011	1	0.000000E+000
1	26.01286726	1.845596E-011	3.265965E-012	0	0.000000E+000
1	26.01491566	3.265965E-012	1.845596E-011	1	0.000000E+000
1	26.01659064	1.845596E-011	3.265965E-012	0	0.000000E+000
1	26.01663048	3.265965E-012	1.845596E-011	1	0.000000E+000
1	26.01824224	1.845596E-011	3.265965E-012	0	0.000000E+000
1	26.01888384	3.265965E-012	1.845596E-011	1	0.000000E+000
1	26.01909147	1.845596E-011	3.265965E-012	0	0.000000E+000
1	26.02003586	3.265965E-012	1.845596E-011	1	0.000000E+000
1	26.02106632	1.845596E-011	3.265965E-012	0	0.000000E+000
1	26.02352650	3.265965E-012	1.845596E-011	1	0.000000E+000
1	26.02464936	1.845596E-011	3.265965E-012	0	0.000000E+000
1	26.02525246	3.265965E-012	1.845596E-011	1	0.000000E+000
1	26.02568280	1.845596E-011	3.265965E-012	0	0.000000E+000
1	26.02574025	3.265965E-012	1.845596E-011	1	0.000000E+000
1	26.02688489	1.845596E-011	3.265965E-012	0	0.000000E+000
1	26.02759587	3.265965E-012	1.845596E-011	1	0.000000E+000
1	26.02876933	1.845596E-011	3.265965E-012	0	0.000000E+000
1	26.02879554	3.265965E-012	1.845596E-011	1	0.000000E+000
1	26.03067204	1.845596E-011	3.265965E-012	0	0.000000E+000
1	26.03093148	3.265965E-012	1.845596E-011	1	0.000000E+000
1	26.03137835	1.845596E-011	3.265965E-012	0	0.000000E+000
1	26.03199269	3.265965E-012	1.845596E-011	1	0.000000E+000
1	26.03211833	1.845596E-011	3.265965E-012	0	0.000000E+000
1	26.03256129	3.265965E-012	1.845596E-011	1	0.000000E+000
1	26.03404409	1.845596E-011	3.265965E-012	0	0.000000E+000
1	26.03512447	3.265965E-012	1.845596E-011	1	0.000000E+000
1	26.03620644	1.845596E-011	3.265965E-012	0	0.000000E+000
1	26.03676007	3.265965E-012	1.845596E-011	1	0.000000E+000
1	26.03771401	1.845596E-011	3.265965E-012	0	0.000000E+000
1	26.03820710	3.265965E-012	1.845596E-011	1	0.000000E+000
1	26.03886959	1.845596E-011	3.265965E-012	0	0.000000E+000
1	26.03924476	3.265965E-012	1.845596E-011	1	0.000000E+000
1	26.04047729	1.845596E-011	3.265965E-012	0	0.000000E+000
1	26.04093947	3.265965E-012	1.845596E-011	1	0.000000E+000
1	26.04670117	1.845596E-011	3.265965E-012	0	0.000000E+000
1	26.04678360	3.265965E-012	1.845596E-011	1	0.000000E+000
1	26.04901076	1.845596E-011	3.265965E-012	0	0.000000E+000
1	26.04956763	3.265965E-012	1.845596E-011	1	0.000000E+000
1	26.04965148	1.845596E-011	3.265965E-012	0	0.000000E+000
1	26.05005120	3.265965E-012	1.845596E-011	1	0.000000E+000
1	26.05052193	1.845596E-011	3.265965E-012	0	0.000000E+000
1	26.05081333	3.265965E-012	1.845596E-011	1	0.000000E+000
1	26.05088678	1.845596E-011	3.265965E-012	0	0.000000E+000
1	26.05141503	3.265965E-012	1.845596E-011	1	0.000000E+000
1	26.05294127	1.845596E-011	3.265965E-012	0	0.000000E+000
1	26.05299351	3.265965E-012	1.845596E-011	1	0.000000E+000
1	26.05367825	1.845596E-011	3.265965E-012	0	0.000000E+000
1	26.05391372	3.265965E-012	1.845596E-011	1	0.000000E+000
1	26.05496039	1.845596E-011	3.265965E-012	0	0.000000E+000
1	26.05512915	3.265965E-012	1.845596E-011	1	0.000000E+000
1	26.05546353	1.845596E-011	3.265965E-012	0	0.000000E+000
1	26.05555968	3.265965E-012	1.845596E-011	1	0.000000E+000
1	26.05823496	1.845596E-011	3.265965E-012	0	0.000000E+000
1	26.05899148	3.265965E-012	1.845596E-011	1	0.000000E+000
1	26.05988193	1.845596E-011	3.265965E-012	0	0.000000E+000
1	26.06094107	3.265965E-012	1.845596E-011	1	0.000000E+000
1	26.06127977	1.845596E-011	3.265965E-012	0	0.000000E+000
1	26.06144452	3.265965E-012	1.845596E-011	1	0.000000E+000
1	26.06305252	1.845596E-011	3.265965E-012	0	0.000000E+000
1	26.06362851	3.265965E-012	1.845596E-011	1	0.000000E+000
1	26.06419509	1.845596E-011	3.265965E-012	0	0.000000E+000
1	26.06554426	3.265965E-012	1.845596E-011	1	0.000000E+000
1	26.06816389	1.845596E-011	3.265965E-012	0	0.000000E+000
1	26.06886819	3.265965E-012	1.845596E-011	1	0.000000E+000
1	26.06915049	1.845596E-011	3.265965E-012	0	0.000000E+000
1	26.06931178	3.265965E-012	1.845596E-011	1	0.000000E+000
1	26.06946349	1.845596E-011	3.265965E-012	0	0.000000E+000
1	26.07068887	3.265965E-012	1.845596E-011	1	0.000000E+000
1	26.07165376	1.845596E-011	3.265965E-012	0	0.000000E+000
1	26.07249163	3.265965E-012	1.845596E-011	1	0.000000E+000
1	26.07371997	1.845596E-011	3.265965E-012	0	0.000000E+000
1	26.07375572	3.265965E-012	1.845596E-011	1	0.000000E+000
1	26.07383124	1.845596E-011	3.265965E-012	0	0.000000E+000
1	26.07396562	3.265965E-012	1.845596E-011	1	0.000000E+000
1	26.07452935	1.845596E-011	3.265965E-012	0	0.000000E+000
1	26.07479122	3.265965E-012	1.845596E-011	1	0.000000E+000
1	26.07537358	1.845596E-011	3.265965E-012	0	0.000000E+000
1	26.07815747	3.265965E-012	1.845596E-011	1	0.000000E+000
1	26.07857802	1.845596E-011	3.265965E-012	0	0.000000E+000
1	26.07920972	3.265965E-012	1.845596E-011	1	0.000000E+000
1	26.08237032	1.845596E-011	3.265965E-012	0	0.000000E+000
1	26.08260951	3.265965E-012	1.845596E-011	1	0.000000E+000
1	26.08292588	1.845596E-011	3.265965E-012	0	0.000000E+000
1	26.08299761	3.265965E-012	1.845596E-011	1	0.000000E+000
1	26.08475125	1.845596E-011	3.265965E-012	0	0.000000E+000
1	26.08508317	3.265965E-012	1.845596E-011	1	0.000000E+000
1	26.08551693	1.845596E-011	3.265965E-012	0	0.000000E+000
1	26.08555406	3.265965E-012	1.845596E-011	1	0.000000E+000
1	26.08610458	1.845596E-011	3.265965E-012	0	0.000000E+000
1	26.08691881	3.265965E-012	1.845596E-011	1	0.000000E+000
1	26.08851075	1.845596E-011	3.265965E-012	0	0.000000E+000
1	26.08905808	3.265965E-012	1.845596E-011	1	0.000000E+000
1	26.08922357	1.845596E-011	3.265965E-012	0	0.000000E+000
1	26.08944426	3.265965E-012	1.845596E-011	1	0.000000E+000
1	26.08995702	1.845596E-011	3.265965E-012	0	0.000000E+000
1	26.09003296	3.265965E-012	1.845596E-011	1	0.000000E+000
1	26.09019592	1.845596E-011	3.265965E-012	0	0.000000E+000
1	26.09023696	3.265965E-012	1.845596E-011	1	0.000000E+000
1	26.09272038	1.845596E-011	3.265965E-012	0	0.000000E+000
1	26.09303602	3.265965E-012	1.845596E-011	1	0.000000E+000
1	26.09307355	1.845596E-011	3.265965E-012	0	0.000000E+000
1	26.09333082	3.265965E-012	1.845596E-011	1	0.000000E+000
1	26.09590448	1.845596E-011	3.265965E-012	0	0.000000E+000
1	26.09610656	3.265965E-012	1.845596E-011	1	0.000000E+000
1	26.09943106	1.845596E-011	3.265965E-012	0	0.000000E+000
1	26.09949078	3.265965E-012	1.845596E-011	1	0.000000E+000
1	26.10001736	1.845596E-011	3.265965E-012	0	0.000000E+000
1	26.10115284	3.265965E-012	1.845596E-011	1	0.000000E+000
1	26.10181188	1.845596E-011	3.265965E-012	0	0.000000E+000
1	26.14257173	3.265965E-012	1.845596E-011	1	0.000000E+000
1	26.14428295	1.845596E-011	3.265965E-012	0	0.000000E+000
1	26.14448721	3.265965E-012	1.845596E-011	1	0.000000E+000
1	26.14624292	1.845596E-011	3.265965E-012	0	0.000000E+000
1	26.14656061	3.265965E-012	1.845596E-011	1	0.000000E+000
1	26.14850738	1.845596E-011	3.265965E-012	0	0.000000E+000
1	26.14910770	3.265965E-012	1.845596E-011	1	0.000000E+000
1	26.15199204	1.845596E-011	3.265965E-012	0	0.000000E+000
1	26.15371256	3.265965E-012	1.845596E-011	1	0.000000E+000
1	26.15462077	1.845596E-011	3.265965E-012	0	0.000000E+000
1	26.15541416	3.265965E-012	1.845596E-011	1	0.000000E+000
1	26.15546453	1.845596E-011	3.265965E-012	0	0.000000E+000
1	26.15573754	3.265965E-012	1.845596E-011	1	0.000000E+000
1	26.15677304	1.845596E-011	3.265965E-012	0	0.000000E+000
1	26.15710960	3.265965E-012	1.845596E-011	1	0.000000E+000
1	26.15726761	1.845596E-011	3.265965E-012	0	0.000000E+000
1	26.15761811	3.265965E-012	1.845596E-011	1	0.000000E+000
1	26.16067047	1.845596E-011	3.265965E-012	0	0.000000E+000
1	26.16096965	3.265965E-012	1.845596E-011	1	0.000000E+000
1	26.16215688	1.845596E-011	3.265965E-012	0	0.000000E+000
1	26.16226762	3.265965E-012	1.845596E-011	1	0.000000E+000
1	26.16258363	1.845596E-011	3.265965E-012	0	0.000000E+000
1	26.16272899	3.265965E-012	1.845596E-011	1	0.000000E+000
1	26.16408747	1.845596E-011	3.265965E-012	0	0.000000E+000
1	26.16617038	3.265965E-012	1.845596E-011	1	0.000000E+000
1	26.16644644	1.845596E-011	3.265965E-012	0	0.000000E+000
1	26.19099538	3.265965E-012	1.845596E-011	1	0.000000E+000
1	26.19395122	1.845596E-011	3.265965E-012	0	0.000000E+000
1	26.19406380	3.265965E-012	1.845596E-011	1	0.000000E+000
1	26.19470305	1.845596E-011	3.265965E-012	0	0.000000E+000
1	26.19472872	3.265965E-012	1.845596E-011	1	0.000000E+000
1	26.19644491	1.845596E-011	3.265965E-012	0	0.000000E+000
1	26.19694430	3.265965E-012	1.845596E-011	1	0.000000E+000
1	26.19884430	1.845596E-011	3.265965E-012	0	0.000000E+000
1	26.19888296	3.265965E-012	1.845596E-011	1	0.000000E+000
1	26.19985412	1.845596E-011	3.265965E-012	0	0.000000E+000
1	26.19988625	3.265965E-012	1.845596E-011	1	0.000000E+000
1	26.20032077	1.845596E-011	3.265965E-012	0	0.000000E+000
1	26.20045490	3.265965E-012	1.845596E-011	1	0.000000E+000
1	26.20085970	1.845596E-011	3.265965E-012	0	0.000000E+000
1	26.20169947	3.265965E-012	1.845596E-011	1	0.000000E+000
1	26.20363612	1.845596E-011	3.265965E-012	0	0.000000E+000
1	26.20426749	3.265965E-012	1.845596E-011	1	0.000000E+000
1	26.20548276	1.845596E-011	3.265965E-012	0	0.000000E+000
1	26.20665199	3.265965E-012	1.845596E-011	1	0.000000E+000
1	26.20675776	1.845596E-011	3.265965E-012	0	0.000000E+000
1	26.20773155	3.265965E-012	1.845596E-011	1	0.000000E+000
1	26.20823917	1.845596E-011	3.265965E-012	0	0.000000E+000
1	26.20921844	3.265965E-012	1.845596E-011	1	0.000000E+000
1	26.21057129	1.845596E-011	3.265965E-012	0	0.000000E+000
1	26.21073018	3.265965E-012	1.845596E-011	1	0.000000E+000
1	26.21115541	1.845596E-011	3.265965E-012	0	0.000000E+000
1	26.21123869	3.265965E-012	1.845596E-011	1	0.000000E+000
1	26.21198581	1.845596E-011	3.265965E-012	0	0.000000E+000
1	26.21230944	3.265965E-012	1.845596E-011	1	0.000000E+000
1	26.21237832	1.845596E-011	3.265965E-012	0	0.000000E+000
1	26.21251286	3.265965E-012	1.845596E-011	1	0.000000E+000
1	26.21385718	1.845596E-011	3.265965E-012	0	0.000000E+000
1	26.21390456	3.265965E-012	1.845596E-011	1	0.000000E+000
1	26.21620665	1.845596E-011	3.265965E-012	0	0.000000E+000
1	26.21630101	3.265965E-012	1.845596E-011	1	0.000000E+000
1	26.21718245	1.845596E-011	3.265965E-012	0	0.000000E+000
1	26.21766311	3.265965E-012	1.845596E-011	1	0.000000E+000
1	26.21768607	1.845596E-011	3.265965E-012	0	0.000000E+000
1	26.21801524	3.265965E-012	1.845596E-011	1	0.000000E+000
1	26.21864361	1.845596E-011	3.265965E-012	0	0.000000E+000
1	26.21879988	3.265965E-012	1.845596E-011	1	0.000000E+000
1	26.22012481	1.845596E-011	3.265965E-012	0	0.000000E+000
1	26.22021226	3.265965E-012	1.845596E-011	1	0.000000E+000
1	26.22194163	1.845596E-011	3.265965E-012	0	0.000000E+000
1	26.22215664	3.265965E-012	1.845596E-011	1	0.000000E+000
1	26.22341224	1.845596E-011	3.265965E-012	0	0.000000E+000
1	26.22389934	3.265965E-012	1.845596E-011	1	0.000000E+000
1	26.22427143	1.845596E-011	3.265965E-012	0	0.000000E+000
1	26.22477434	3.265965E-012	1.845596E-011	1	0.000000E+000
1	26.22645132	1.845596E-011	3.265965E-012	0	0.000000E+000
1	26.22712584	3.265965E-012	1.845596E-011	1	0.000000E+000
1	26.22781029	1.845596E-011	3.265965E-012	0	0.000000E+000
1	26.22835766	3.265965E-012	1.845596E-011	1	0.000000E+000
1	26.22840469	1.845596E-011	3.265965E-012	0	0.000000E+000
1	26.22849237	3.265965E-012	1.845596E-011	1	0.000000E+000
1	26.22998030	1.845596E-011	3.265965E-012	0	0.000000E+000
1	26.23017419	3.265965E-012	1.845596E-011	1	0.000000E+000
1	26.23030201	1.845596E-011	3.265965E-012	0	0.000000E+000
1	26.23136863	3.265965E-012	1.845596E-011	1	0.000000E+000
1	26.23154149	1.845596E-011	3.265965E-012	0	0.000000E+000
1	26.23169750	3.265965E-012	1.845596E-011	1	0.000000E+000
1	26.23310210	1.845596E-011	3.265965E-012	0	0.000000E+000
1	26.23350926	3.265965E-012	1.845596E-011	1	0.000000E+000
1	26.23454274	1.845596E-011	3.265965E-012	0	0.000000E+000
1	26.23763524	3.265965E-012	1.845596E-011	1	0.000000E+000
1	26.23780706	1.845596E-011	3.265965E-012	0	0.000000E+000
1	26.23823424	3.265965E-012	1.845596E-011	1	0.000000E+000
1	26.23943905	1.845596E-011	3.265965E-012	0	0.000000E+000
1	26.23963567	3.265965E-012	1.845596E-011	1	0.000000E+000
1	26.24059002	1.845596E-011	3.265965E-012	0	0.000000E+000
1	26.24229624	3.265965E-012	1.845596E-011	1	0.000000E+000
1	26.24244212	1.845596E-011	3.265965E-012	0	0.000000E+000
1	26.24248824	3.265965E-012	1.845596E-011	1	0.000000E+000
1	26.24274088	1.845596E-011	3.265965E-012	0	0.000000E+000
1	26.24323684	3.265965E-012	1.845596E-011	1	0.000000E+000
1	26.24337562	1.845596E-011	3.265965E-012	0	0.000000E+000
1	26.25078855	3.265965E-012	1.845596E-011	1	0.000000E+000
1	26.25185600	1.845596E-011	3.265965E-012	0	0.000000E+000
1	26.25216396	3.265965E-012	1.845596E-011	1	0.000000E+000
1	26.25234661	1.845596E-011	3.265965E-012	0	0.000000E+000
1	26.25295816	3.265965E-012	1.845596E-011	1	0.000000E+000
1	26.25337378	1.845596E-011	3.265965E-012	0	0.000000E+000
1	26.25539357	3.265965E-012	1.845596E-011	1	0.000000E+000
1	26.25601347	1.845596E-011	3.265965E-012	0	0.000000E+000
1	26.25647423	3.265965E-012	1.845596E-011	1	0.000000E+000
1	26.25960401	1.845596E-011	3.265965E-012	0	0.000000E+000
1	26.26111137	3.265965E-012	1.845596E-011	1	0.000000E+000
1	26.26221828	1.845596E-011	3.265965E-012	0	0.000000E+000
1	26.26241260	3.265965E-012	1.845596E-011	1	0.000000E+000
1	26.26426265	1.845596E-011	3.265965E-012	0	0.000000E+000
1	26.26450219	3.265965E-012	1.845596E-011	1	0.000000E+000
1	26.26551378	1.845596E-011	3.265965E-012	0	0.000000E+000
1	26.26554622	3.265965E-012	1.845596E-011	1	0.000000E+000
1	26.26581560	1.845596E-011	3.265965E-012	0	0.000000E+000
1	26.26601657	3.265965E-012	1.845596E-011	1	0.000000E+000
1	26.26698194	1.845596E-011	3.265965E-012	0	0.000000E+000
1	26.26735268	3.265965E-012	1.845596E-011	1	0.000000E+000
1	26.26746687	1.845596E-011	3.265965E-012	0	0.000000E+000
1	26.26883136	3.265965E-012	1.845596E-011	1	0.000000E+000
1	26.26910870	1.845596E-011	3.265965E-012	0	0.000000E+000
1	26.26932515	3.265965E-012	1.845596E-011	1	0.000000E+000
1	26.27016941	1.845596E-011	3.265965E-012	0	0.000000E+000
1	26.27024743	3.265965E-012	1.845596E-011	1	0.000000E+000
1	26.27165978	1.845596E-011	3.265965E-012	0	0.000000E+000
1	26.27175340	3.265965E-012	1.845596E-011	1	0.000000E+000
1	26.27273734	1.845596E-011	3.265965E-012	0	0.000000E+000
1	26.27347257	3.265965E-012	1.845596E-011	1	0.000000E+000
1	26.27423059	1.845596E-011	3.265965E-012	0	0.000000E+000
1	26.27432350	3.265965E-012	1.845596E-011	1	0.000000E+000
1	26.27462769	1.845596E-011	3.265965E-012	0	0.000000E+000
1	26.27538690	3.265965E-012	1.845596E-011	1	0.000000E+000
1	26.27659288	1.845596E-011	3.265965E-012	0	0.000000E+000
1	26.27708968	3.265965E-012	1.845596E-011	1	0.000000E+000
1	26.27788130	1.845596E-011	3.265965E-012	0	0.000000E+000
1	26.27945302	3.265965E-012	1.845596E-011	1	0.000000E+000
1	26.27976058	1.845596E-011	3.265965E-012	0	0.000000E+000
1	26.28022470	3.265965E-012	1.845596E-011	1	0.000000E+000
1	26.28064138	1.845596E-011	3.265965E-012	0	0.000000E+000
1	26.28113607	3.265965E-012	1.845596E-011	1	0.000000E+000
1	26.28228894	1.845596E-011	3.265965E-012	0	0.000000E+000
1	26.28416521	3.265965E-012	1.845596E-011	1	0.000000E+000
1	26.28541962	1.845596E-011	3.265965E-012	0	0.000000E+000
1	26.28558415	3.265965E-012	1.845596E-011	1	0.000000E+000
1	26.28569590	1.845596E-011	3.265965E-012	0	0.000000E+000
1	26.28579602	3.265965E-012	1.845596E-011	1	0.000000E+000
1	26.28592932	1.845596E-011	3.265965E-012	0	0.000000E+000
1	26.28633788	3.265965E-012	1.845596E-011	1	0.000000E+000
1	26.28692610	1.845596E-011	3.265965E-012	0	0.000000E+000
1	26.28720339	3.265965E-012	1.845596E-011	1	0.000000E+000
1	26.28736354	1.845596E-011	3.265965E-012	0	0.000000E+000
1	26.28743454	3.265965E-012	1.845596E-011	1	0.000000E+000
1	26.28850337	1.845596E-011	3.265965E-012	0	0.000000E+000
1	26.28856354	3.265965E-012	1.845596E-011	1	0.000000E+000
1	26.29158677	1.845596E-011	3.265965E-012	0	0.000000E+000
1	26.29208554	3.265965E-012	1.845596E-011	1	0.000000E+000
1	26.29247798	1.845596E-011	3.265965E-012	0	0.000000E+000
1	26.29291419	3.265965E-012	1.845596E-011	1	0.000000E+000
1	26.29530107	1.845596E-011	3.265965E-012	0	0.000000E+000
1	26.29630109	3.265965E-012	1.845596E-011	1	0.000000E+000
1	26.29733609	1.845596E-011	3.265965E-012	0	0.000000E+000
1	26.29747264	3.265965E-012	1.845596E-011	1	0.000000E+000
1	26.29857869	1.845596E-011	3.265965E-012	0	0.000000E+000
1	26.29865210	3.265965E-012	1.845596E-011	1	0.000000E+000
1	26.29968737	1.845596E-011	3.265965E-012	0	0.000000E+000
1	26.30030620	3.265965E-012	1.845596E-011	1	0.000000E+000
1	26.30096043	1.845596E-011	3.265965E-012	0	0.000000E+000
1	26.30116029	3.265965E-012	1.845596E-011	1	0.000000E+000
1	26.30185469	1.845596E-011	3.265965E-012	0	0.000000E+000
1	26.30253441	3.265965E-012	1.845596E-011	1	0.000000E+000
1	26.30299679	1.845596E-011	3.265965E-012	0	0.000000E+000
1	26.30356003	3.265965E-012	1.845596E-011	1	0.000000E+000
1	26.30383779	1.845596E-011	3.265965E-012	0	0.000000E+000
1	26.30385709	3.265965E-012	1.845596E-011	1	0.000000E+000
1	26.30425998	1.845596E-011	3.265965E-012	0	0.000000E+000
1	26.30507685	3.265965E-012	1.845596E-011	1	0.000000E+000
1	26.30558170	1.845596E-011	3.265965E-012	0	0.000000E+000
1	26.30612564	3.265965E-012	1.845596E-011	1	0.000000E+000
1	26.30864858	1.845596E-011	3.265965E-012	0	0.000000E+000
1	26.30865299	3.265965E-012	1.845596E-011	1	0.000000E+000
1	26.31033541	1.845596E-011	3.265965E-012	0	0.000000E+000
1	26.31118015	3.265965E-012	1.845596E-011	1	0.000000E+000
1	26.31513634	1.845596E-011	3.265965E-012	0	0.000000E+000
1	26.31535636	3.265965E-012	1.845596E-011	1	0.000000E+000
1	26.31626163	1.845596E-011	3.265965E-012	0	0.000000E+000
1	26.31628568	3.265965E-012	1.845596E-011	1	0.000000E+000
1	26.31885478	1.845596E-011	3.265965E-012	0	0.000000E+000
1	26.32090182	3.265965E-012	1.845596E-011	1	0.000000E+000
1	26.32117829	1.845596E-011	3.265965E-012	0	0.000000E+000
1	26.32127203	3.265965E-012	1.845596E-011	1	0.000000E+000
1	26.32188698	1.845596E-011	3.265965E-012	0	0.000000E+000
1	26.32326222	3.265965E-012	1.845596E-011	1	0.000000E+000
1	26.32332456	1.845596E-011	3.265965E-012	0	0.000000E+000
1	26.32337799	3.265965E-012	1.845596E-011	1	0.000000E+000
1	26.32413063	1.845596E-011	3.265965E-012	0	0.000000E+000
1	26.32440687	3.265965E-012	1.845596E-011	1	0.000000E+000
1	26.32548293	1.845596E-011	3.265965E-012	0	0.000000E+000
1	26.32551476	3.265965E-012	1.845596E-011	1	0.000000E+000
1	26.32577707	1.845596E-011	3.265965E-012	0	0.000000E+000
1	26.32636896	3.265965E-012	1.845596E-011	1	0.000000E+000
1	26.32823079	1.845596E-011	3.265965E-012	0	0.000000E+000
1	26.32856325	3.265965E-012	1.845596E-011	1	0.000000E+000
1	26.33062353	1.845596E-011	3.265965E-012	0	0.000000E+000
1	26.33136076	3.265965E-012	1.845596E-011	1	0.000000E+000
1	26.33173152	1.845596E-011	3.265965E-012	0	0.000000E+000
1	26.33202385	3.265965E-012	1.845596E-011	1	0.000000E+000
1	26.33317399	1.845596E-011	3.265965E-012	0	0.000000E+000
1	26.33340109	3.265965E-012	1.845596E-011	1	0.000000E+000
1	26.33357368	1.845596E-011	3.265965E-012	0	0.000000E+000
1	26.33371311	3.265965E-012	1.845596E-011	1	0.000000E+000
1	26.33504003	1.845596E-011	3.265965E-012	0	0.000000E+000
1	26.33542081	3.265965E-012	1.845596E-011	1	0.000000E+000
1	26.33602616	1.845596E-011	3.265965E-012	0	0.000000E+000
1	26.33822556	3.265965E-012	1.845596E-011	1	0.000000E+000
1	26.33831645	1.845596E-011	3.265965E-012	0	0.000000E+000
1	26.33857288	3.265965E-012	1.845596E-011	1	0.000000E+000
1	26.33878133	1.845596E-011	3.265965E-012	0	0.000000E+000
1	26.33935038	3.265965E-012	1.845596E-011	1	0.000000E+000
1	26.34076503	1.845596E-011	3.265965E-012	0	0.000000E+000
1	26.34330793	3.265965E-012	1.845596E-011	1	0.000000E+000
1	26.34635547	1.845596E-011	3.265965E-012	0	0.000000E+000
1	26.34738773	3.265965E-012	1.845596E-011	1	0.000000E+000
1	26.34755276	1.845596E-011	3.265965E-012	0	0.000000E+000
1	26.34768430	3.265965E-012	1.845596E-011	1	0.000000E+000
1	26.34818330	1.845596E-011	3.265965E-012	0	0.000000E+000
1	26.34851173	3.265965E-012	1.845596E-011	1	0.000000E+000
1	26.35305117	1.845596E-011	3.265965E-012	0	0.000000E+000
1	26.35315575	3.265965E-012	1.845596E-011	1	0.000000E+000
1	26.35498409	1.845596E-011	3.265965E-012	0	0.000000E+000
1	26.35565059	3.265965E-012	1.845596E-011	1	0.000000E+000
1	26.35643102	1.845596E-011	3.265965E-012	0	0.000000E+000
1	26.35715118	3.265965E-012	1.845596E-011	1	0.000000E+000
1	26.35758056	1.845596E-011	3.265965E-012	0	0.000000E+000
1	26.35796241	3.265965E-012	1.845596E-011	1	0.000000E+000
1	26.35822720	1.845596E-011	3.265965E-012	0	0.000000E+000
1	26.35900262	3.265965E-012	1.845596E-011	1	0.000000E+000
1	26.35993804	1.845596E-011	3.265965E-012	0	0.000000E+000
1	26.36057359	3.265965E-012	1.845596E-011	1	0.000000E+000
1	26.36063065	1.845596E-011	3.265965E-012	0	0.000000E+000
1	26.36106680	3.265965E-012	1.845596E-011	1	0.000000E+000
1	26.36137656	1.845596E-011	3.265965E-012	0	0.000000E+000
1	26.36251501	3.265965E-012	1.845596E-011	1	0.000000E+000
1	26.36286864	1.845596E-011	3.265965E-012	0	0.000000E+000
1	27.60973436	2.884880E-012	1.807488E-011	1	0.000000E+000
1	27.61035148	1.807488E-011	2.884880E-012	0	0.000000E+000
1	27.61058397	2.884880E-012	1.807488E-011	1	0.000000E+000
1	27.61066715	1.807488E-011	2.884880E-012	0	0.000000E+000
1	27.61091931	2.884880E-012	1.807488E-011	1	0.000000E+000
1	27.61125057	1.807488E-011	2.884880E-012	0	0.000000E+000
1	27.61257325	2.884880E-012	1.807488E-011	1	0.000000E+000
1	27.61709019	1.807488E-011	2.884880E-012	0	0.000000E+000
1	27.61741033	2.884880E-012	1.807488E-011	1	0.000000E+000
1	27.61769234	1.807488E-011	2.884880E-012	0	0.000000E+000
1	27.61790549	2.884880E-012	1.807488E-011	1	0.000000E+000
1	27.61800247	1.807488E-011	2.884880E-012	0	0.000000E+000
1	27.61809630	2.884880E-012	1.807488E-011	1	0.000000E+000
1	27.61978144	1.807488E-011	2.884880E-012	0	0.000000E+000
1	27.62042399	2.884880E-012	1.807488E-011	1	0.000000E+000
1	27.62065886	1.807488E-011	2.884880E-012	0	0.000000E+000
1	27.62189517	2.884880E-012	1.807488E-011	1	0.000000E+000
1	27.62196748	1.807488E-011	2.884880E-012	0	0.000000E+000
1	27.62285088	2.884880E-012	1.807488E-011	1	0.000000E+000
1	27.62309652	1.807488E-011	2.884880E-012	0	0.000000E+000
1	27.62388275	2.884880E-012	1.807488E-011	1	0.000000E+000
1	27.62427643	1.807488E-011	2.884880E-012	0	0.000000E+000
1	27.62499934	2.884880E-012	1.807488E-011	1	0.000000E+000
1	27.62511386	1.807488E-011	2.884880E-012	0	0.000000E+000
1	27.62552584	2.884880E-012	1.807488E-011	1	0.000000E+000
1	27.62556578	1.807488E-011	2.884880E-012	0	0.000000E+000
1	27.62631752	2.884880E-012	1.807488E-011	1	0.000000E+000
1	27.62695677	1.807488E-011	2.884880E-012	0	0.000000E+000
1	27.63024101	2.884880E-012	1.807488E-011	1	0.000000E+000
1	27.63099301	1.807488E-011	2.884880E-012	0	0.000000E+000
1	27.63127903	2.884880E-012	1.807488E-011	1	0.000000E+000
1	27.63255139	1.807488E-011	2.884880E-012	0	0.000000E+000
1	27.63274239	2.884880E-012	1.807488E-011	1	0.000000E+000
1	27.63318302	1.807488E-011	2.884880E-012	0	0.000000E+000
1	27.63390620	2.884880E-012	1.807488E-011	1	0.000000E+000
1	27.63425414	1.807488E-011	2.884880E-012	0	0.000000E+000
1	27.63442386	2.884880E-012	1.807488E-011	1	0.000000E+000
1	27.63507209	1.807488E-011	2.884880E-012	0	0.000000E+000
1	27.63551837	2.884880E-012	1.807488E-011	1	0.000000E+000
1	27.63627244	1.807488E-011	2.884880E-012	0	0.000000E+000
1	27.63642989	2.884880E-012	1.807488E-011	1	0.000000E+000
1	27.63698310	1.807488E-011	2.884880E-012	0	0.000000E+000
1	27.63727146	2.884880E-012	1.807488E-011	1	0.000000E+000
1	27.63956873	1.807488E-011	2.884880E-012	0	0.000000E+000
1	27.63962220	2.884880E-012	1.807488E-011	1	0.000000E+000
1	27.63968225	1.807488E-011	2.884880E-012	0	0.000000E+000
1	27.64078766	2.884880E-012	1.807488E-011	1	0.000000E+000
1	27.64241828	1.807488E-011	2.884880E-012	0	0.000000E+000
1	27.64261243	2.884880E-012	1.807488E-011	1	0.000000E+000
1	27.64282859	1.807488E-011	2.884880E-012	0	0.000000E+000
1	27.64314617	2.884880E-012	1.807488E-011	1	0.000000E+000
1	27.64477838	1.807488E-011	2.884880E-012	0	0.000000E+000
1	27.64517452	2.884880E-012	1.807488E-011	1	0.000000E+000
1	27.64549657	1.807488E-011	2.884880E-012	0	0.000000E+000
1	27.64575368	2.884880E-012	1.807488E-011	1	0.000000E+000
1	27.64747211	1.807488E-011	2.884880E-012	0	0.000000E+000
1	27.64752562	2.884880E-012	1.807488E-011	1	0.000000E+000
1	27.64759400	1.807488E-011	2.884880E-012	0	0.000000E+000
1	27.66004447	2.884880E-012	1.807488E-011	1	0.000000E+000
1	27.66090076	1.807488E-011	2.884880E-012	0	0.000000E+000
1	27.66202344	2.884880E-012	1.807488E-011	1	0.000000E+000
1	27.66253456	1.807488E-011	2.884880E-012	0	0.000000E+000
1	27.66266061	2.884880E-012	1.807488E-011	1	0.000000E+000
1	27.66502425	1.807488E-011	2.884880E-012	0	0.000000E+000
1	27.66507446	2.884880E-012	1.807488E-011	1	0.000000E+000
1	27.66517341	1.807488E-011	2.884880E-012	0	0.000000E+000
1	27.66524552	2.884880E-012	1.807488E-011	1	0.000000E+000
1	27.66526173	1.807488E-011	2.884880E-012	0	0.000000E+000
1	27.66610935	2.884880E-012	1.807488E-011	1	0.000000E+000
1	27.66617762	1.807488E-011	2.884880E-012	0	0.000000E+000
1	27.66678473	2.884880E-012	1.807488E-011	1	0.000000E+000
1	27.66709744	1.807488E-011	2.884880E-012	0	0.000000E+000
1	27.66742532	2.884880E-012	1.807488E-011	1	0.000000E+000
1	27.66749454	1.807488E-011	2.884880E-012	0	0.000000E+000
1	27.66783327	2.884880E-012	1.807488E-011	1	0.000000E+000
1	27.66811783	1.807488E-011	2.884880E-012	0	0.000000E+000
1	27.66970826	2.884880E-012	1.807488E-011	1	0.000000E+000
1	27.66996953	1.807488E-011	2.884880E-012	0	0.000000E+000
1	27.67040142	2.884880E-012	1.807488E-011	1	0.000000E+000
1	27.67065310	1.807488E-011	2.884880E-012	0	0.000000E+000
1	27.67194018	2.884880E-012	1.807488E-011	1	0.000000E+000
1	27.67361928	1.807488E-011	2.884880E-012	0	0.000000E+000
1	27.67404639	2.884880E-012	1.807488E-011	1	0.000000E+000
1	27.67433563	1.807488E-011	2.884880E-012	0	0.000000E+000
1	27.68460405	2.884880E-012	1.807488E-011	1	0.000000E+000
1	27.68520835	1.807488E-011	2.884880E-012	0	0.000000E+000
1	27.68550400	2.884880E-012	1.807488E-011	1	0.000000E+000
1	27.68621679	1.807488E-011	2.884880E-012	0	0.000000E+000
1	27.68654508	2.884880E-012	1.807488E-011	1	0.000000E+000
1	27.68745139	1.807488E-011	2.884880E-012	0	0.000000E+000
1	27.68888028	2.884880E-012	1.807488E-011	1	0.000000E+000
1	27.69104993	1.807488E-011	2.884880E-012	0	0.000000E+000
1	27.69142736	2.884880E-012	1.807488E-011	1	0.000000E+000
1	27.69164822	1.807488E-011	2.884880E-012	0	0.000000E+000
1	27.86542876	2.938005E-012	1.812800E-011	1	0.000000E+000
1	27.86556914	1.812800E-011	2.938005E-012	0	0.000000E+000
1	27.86563273	2.938005E-012	1.812800E-011	1	0.000000E+000
1	27.86603104	1.812800E-011	2.938005E-012	0	0.000000E+000
1	27.86777725	2.938005E-012	1.812800E-011	1	0.000000E+000
1	27.86869637	1.812800E-011	2.938005E-012	0	0.000000E+000
1	27.86922557	2.938005E-012	1.812800E-011	1	0.000000E+000
1	27.86995300	1.812800E-011	2.938005E-012	0	0.000000E+000
1	27.87000846	2.938005E-012	1.812800E-011	1	0.000000E+000
1	27.87029626	1.812800E-011	2.938005E-012	0	0.000000E+000
1	27.87049758	2.938005E-012	1.812800E-011	1	0.000000E+000
1	27.87134304	1.812800E-011	2.938005E-012	0	0.000000E+000
1	27.87224373	2.938005E-012	1.812800E-011	1	0.000000E+000
1	27.87332522	1.812800E-011	2.938005E-012	0	0.000000E+000
1	27.88185823	2.938005E-012	1.812800E-011	1	0.000000E+000
1	27.88262121	1.812800E-011	2.938005E-012	0	0.000000E+000
1	27.88270064	2.938005E-012	1.812800E-011	1	0.000000E+000
1	27.88321469	1.812800E-011	2.938005E-012	0	0.000000E+000
1	27.88363279	2.938005E-012	1.812800E-011	1	0.000000E+000
1	27.88422897	1.812800E-011	2.938005E-012	0	0.000000E+000
1	27.88478948	2.938005E-012	1.812800E-011	1	0.000000E+000
1	27.88648235	1.812800E-011	2.938005E-012	0	0.000000E+000
1	27.88677974	2.938005E-012	1.812800E-011	1	0.000000E+000
1	27.88685678	1.812800E-011	2.938005E-012	0	0.000000E+000
1	27.88787697	2.938005E-012	1.812800E-011	1	0.000000E+000
1	27.88819426	1.812800E-011	2.938005E-012	0	0.000000E+000
1	27.88999952	2.938005E-012	1.812800E-011	1	0.000000E+000
1	27.89018152	1.812800E-011	2.938005E-012	0	0.000000E+000
1	27.89026103	2.938005E-012	1.812800E-011	1	0.000000E+000
1	27.89052252	1.812800E-011	2.938005E-012	0	0.000000E+000
1	27.89064843	2.938005E-012	1.812800E-011	1	0.000000E+000
1	27.89159465	1.812800E-011	2.938005E-012	0	0.000000E+000
1	27.89187677	2.938005E-012	1.812800E-011	1	0.000000E+000
1	27.89232872	1.812800E-011	2.938005E-012	0	0.000000E+000
1	27.89252965	2.938005E-012	1.812800E-011	1	0.000000E+000
1	27.89351061	1.812800E-011	2.938005E-012	0	0.000000E+000
1	27.89428495	2.938005E-012	1.812800E-011	1	0.000000E+000
1	27.89487921	1.812800E-011	2.938005E-012	0	0.000000E+000
1	27.89708275	2.938005E-012	1.812800E-011	1	0.000000E+000
1	27.89722942	1.812800E-011	2.938005E-012	0	0.000000E+000
1	27.89736775	2.938005E-012	1.812800E-011	1	0.000000E+000
1	27.89860251	1.812800E-011	2.938005E-012	0	0.000000E+000
1	27.89863319	2.938005E-012	1.812800E-011	1	0.000000E+000
1	27.90184983	1.812800E-011	2.938005E-012	0	0.000000E+000
1	29.48124406	3.043218E-012	1.823322E-011	1	0.000000E+000
1	29.48129374	1.823322E-011	3.043218E-012	0	0.000000E+000
1	29.48146106	3.043218E-012	1.823322E-011	1	0.000000E+000
1	29.48157702	1.823322E-011	3.043218E-012	0	0.000000E+000
1	29.48159738	3.043218E-012	1.823322E-011	1	0.000000E+000
1	29.48180174	1.823322E-011	3.043218E-012	0	0.000000E+000
1	29.48189983	3.043218E-012	1.823322E-011	1	0.000000E+000
1	29.48429645	1.823322E-011	3.043218E-012	0	0.000000E+000
1	29.48432812	3.043218E-012	1.823322E-011	1	0.000000E+000
1	29.48599317	1.823322E-011	3.043218E-012	0	0.000000E+000
1	29.48605089	3.043218E-012	1.823322E-011	1	0.000000E+000
1	29.48625020	1.823322E-011	3.043218E-012	0	0.000000E+000
1	29.48672156	3.043218E-012	1.823322E-011	1	0.000000E+000
1	29.48731461	1.823322E-011	3.043218E-012	0	0.000000E+000
1	29.48824514	3.043218E-012	1.823322E-011	1	0.000000E+000
1	29.48950128	1.823322E-011	3.043218E-012	0	0.000000E+000
1	29.48960399	3.043218E-012	1.823322E-011	1	0.000000E+000
1	29.49273563	1.823322E-011	3.043218E-012	0	0.000000E+000
1	29.49278114	3.043218E-012	1.823322E-011	1	0.000000E+000
1	29.49430147	1.823322E-011	3.043218E-012	0	0.000000E+000
1	29.49452595	3.043218E-012	1.823322E-011	1	0.000000E+000
1	29.49474352	1.823322E-011	3.043218E-012	0	0.000000E+000
1	29.49558877	3.043218E-012	1.823322E-011	1	0.000000E+000
1	29.49647129	1.823322E-011	3.043218E-012	0	0.000000E+000
1	29.52594014	3.043218E-012	1.823322E-011	1	0.000000E+000
1	29.52604684	1.823322E-011	3.043218E-012	0	0.000000E+000
1	29.52637577	3.043218E-012	1.823322E-011	1	0.000000E+000
1	29.52659746	1.823322E-011	3.043218E-012	0	0.000000E+000
1	29.52676847	3.043218E-012	1.823322E-011	1	0.000000E+000
1	29.52701983	1.823322E-011	3.043218E-012	0	0.000000E+000
1	29.55506198	3.043218E-012	1.823322E-011	1	0.000000E+000
1	29.55763520	1.823322E-011	3.043218E-012	0	0.000000E+000
1	29.55766391	3.043218E-012	1.823322E-011	1	0.000000E+000
1	29.55769987	1.823322E-011	3.043218E-012	0	0.000000E+000
1	29.55867746	3.043218E-012	1.823322E-011	1	0.000000E+000
1	29.56029130	1.823322E-011	3.043218E-012	0	0.000000E+000
1	29.56044571	3.043218E-012	1.823322E-011	1	0.000000E+000
1	29.56083444	1.823322E-011	3.043218E-012	0	0.000000E+000
1	29.56093868	3.043218E-012	1.823322E-011	1	0.000000E+000
1	29.56098249	1.823322E-011	3.043218E-012	0	0.000000E+000
1	29.56261844	3.043218E-012	1.823322E-011	1	0.000000E+000
1	29.56266291	1.823322E-011	3.043218E-012	0	0.000000E+000
1	29.56341385	3.043218E-012	1.823322E-011	1	0.000000E+000
1	29.56430499	1.823322E-011	3.043218E-012	0	0.000000E+000
1	29.56493980	3.043218E-012	1.823322E-011	1	0.000000E+000
1	29.56509208	1.823322E-011	3.043218E-012	0	0.000000E+000
1	29.56534413	3.043218E-012	1.823322E-011	1	0.000000E+000
1	29.56539357	1.823322E-011	3.043218E-012	0	0.000000E+000
1	29.56570505	3.043218E-012	1.823322E-011	1	0.000000E+000
1	29.56696907	1.823322E-011	3.043218E-012	0	0.000000E+000
1	29.56743517	3.043218E-012	1.823322E-011	1	0.000000E+000
1	29.56872213	1.823322E-011	3.043218E-012	0	0.000000E+000
1	29.57038624	3.043218E-012	1.823322E-011	1	0.000000E+000
1	29.57083412	1.823322E-011	3.043218E-012	0	0.000000E+000
1	29.57091083	3.043218E-012	1.823322E-011	1	0.000000E+000
1	29.57122803	1.823322E-011	3.043218E-012	0	0.000000E+000
1	29.57166249	3.043218E-012	1.823322E-011	1	0.000000E+000
1	29.57186567	1.823322E-011	3.043218E-012	0	0.000000E+000
1	29.57195653	3.043218E-012	1.823322E-011	1	0.000000E+000
1	29.57229293	1.823322E-011	3.043218E-012	0	0.000000E+000
1	29.57236156	3.043218E-012	1.823322E-011	1	0.000000E+000
1	29.57412197	1.823322E-011	3.043218E-012	0	0.000000E+000
1	29.57472164	3.043218E-012	1.823322E-011	1	0.000000E+000
1	29.57509648	1.823322E-011	3.043218E-012	0	0.000000E+000
1	29.57595629	3.043218E-012	1.823322E-011	1	0.000000E+000
1	29.57615883	1.823322E-011	3.043218E-012	0	0.000000E+000
1	29.57624280	3.043218E-012	1.823322E-011	1	0.000000E+000
1	29.57752773	1.823322E-011	3.043218E-012	0	0.000000E+000
1	29.57804362	3.043218E-012	1.823322E-011	1	0.000000E+000
1	29.57810392	1.823322E-011	3.043218E-012	0	0.000000E+000
1	29.57858103	3.043218E-012	1.823322E-011	1	0.000000E+000
1	29.57958454	1.823322E-011	3.043218E-012	0	0.000000E+000
1	29.58000320	3.043218E-012	1.823322E-011	1	0.000000E+000
1	29.58006706	1.823322E-011	3.043218E-012	0	0.000000E+000
1	29.58030727	3.043218E-012	1.823322E-011	1	0.000000E+000
1	29.58107465	1.823322E-011	3.043218E-012	0	0.000000E+000
1	29.58234018	3.043218E-012	1.823322E-011	1	0.000000E+000
1	29.58295135	1.823322E-011	3.043218E-012	0	0.000000E+000
1	29.58304711	3.043218E-012	1.823322E-011	1	0.000000E+000
1	29.58334150	1.823322E-011	3.043218E-012	0	0.000000E+000
1	29.58593773	3.043218E-012	1.823322E-011	1	0.000000E+000
1	29.58646387	1.823322E-011	3.043218E-012	0	0.000000E+000
1	29.58673545	3.043218E-012	1.823322E-011	1	0.000000E+000
1	29.58675459	1.823322E-011	3.043218E-012	0	0.000000E+000
1	29.58763712	3.043218E-012	1.823322E-011	1	0.000000E+000
1	29.58941047	1.823322E-011	3.043218E-012	0	0.000000E+000
1	29.58982597	3.043218E-012	1.823322E-011	1	0.000000E+000
1	29.59007741	1.823322E-011	3.043218E-012	0	0.000000E+000
1	29.59049839	3.043218E-012	1.823322E-011	1	0.000000E+000
1	29.59102820	1.823322E-011	3.043218E-012	0	0.000000E+000
1	29.59161125	3.043218E-012	1.823322E-011	1	0.000000E+000
1	29.59230457	1.823322E-011	3.043218E-012	0	0.000000E+000
1	29.59244158	3.043218E-012	1.823322E-011	1	0.000000E+000
1	29.59271888	1.823322E-011	3.043218E-012	0	0.000000E+000
1	29.59333023	3.043218E-012	1.823322E-011	1	0.000000E+000
1	29.59368931	1.823322E-011	3.043218E-012	0	0.000000E+000
1	29.59397082	3.043218E-012	1.823322E-011	1	0.000000E+000
1	29.59462804	1.823322E-011	3.043218E-012	0	0.000000E+000
1	29.59560800	3.043218E-012	1.823322E-011	1	0.000000E+000
1	29.59693023	1.823322E-011	3.043218E-012	0	0.000000E+000
1	29.59752787	3.043218E-012	1.823322E-011	1	0.000000E+000
1	29.59753052	1.823322E-011	3.043218E-012	0	0.000000E+000
1	29.59804233	3.043218E-012	1.823322E-011	1	0.000000E+000
1	29.59852000	1.823322E-011	3.043218E-012	0	0.000000E+000
1	29.59952700	3.043218E-012	1.823322E-011	1	0.000000E+000
1	29.60363872	1.823322E-011	3.043218E-012	0	0.000000E+000
1	29.60400111	3.043218E-012	1.823322E-011	1	0.000000E+000
1	29.60414390	1.823322E-011	3.043218E-012	0	0.000000E+000
1	29.60436630	3.043218E-012	1.823322E-011	1	0.000000E+000
1	29.60444606	1.823322E-011	3.043218E-012	0	0.000000E+000
1	29.60517899	3.043218E-012	1.823322E-011	1	0.000000E+000
1	29.60556297	1.823322E-011	3.043218E-012	0	0.000000E+000
1	29.60686853	3.043218E-012	1.823322E-011	1	0.000000E+000
1	29.60834554	1.823322E-011	3.043218E-012	0	0.000000E+000
1	29.60922662	3.043218E-012	1.823322E-011	1	0.000000E+000
1	29.61037797	1.823322E-011	3.043218E-012	0	0.000000E+000
1	29.61257401	3.043218E-012	1.823322E-011	1	0.000000E+000
1	29.61328642	1.823322E-011	3.043218E-012	0	0.000000E+000
1	29.61349351	3.043218E-012	1.823322E-011	1	0.000000E+000
1	29.61366588	1.823322E-011	3.043218E-012	0	0.000000E+000
1	29.61405783	3.043218E-012	1.823322E-011	1	0.000000E+000
1	29.61411095	1.823322E-011	3.043218E-012	0	0.000000E+000
1	29.61418172	3.043218E-012	1.823322E-011	1	0.000000E+000
1	29.61431358	1.823322E-011	3.043218E-012	0	0.000000E+000
1	29.61578896	3.043218E-012	1.823322E-011	1	0.000000E+000
1	29.61696582	1.823322E-011	3.043218E-012	0	0.000000E+000
1	29.61710314	3.043218E-012	1.823322E-011	1	0.000000E+000
1	29.61735205	1.823322E-011	3.043218E-012	0	0.000000E+000
1	29.61767134	3.043218E-012	1.823322E-011	1	0.000000E+000
1	29.61825389	1.823322E-011	3.043218E-012	0	0.000000E+000
1	29.61966134	3.043218E-012	1.823322E-011	1	0.000000E+000
1	29.62037913	1.823322E-011	3.043218E-012	0	0.000000E+000
1	29.62075333	3.043218E-012	1.823322E-011	1	0.000000E+000
1	29.62079395	1.823322E-011	3.043218E-012	0	0.000000E+000
1	29.62149430	3.043218E-012	1.823322E-011	1	0.000000E+000
1	29.62154195	1.823322E-011	3.043218E-012	0	0.000000E+000
1	29.62189760	3.043218E-012	1.823322E-011	1	0.000000E+000
1	29.62203775	1.823322E-011	3.043218E-012	0	0.000000E+000
1	29.62224700	3.043218E-012	1.823322E-011	1	0.000000E+000
1	29.62251503	1.823322E-011	3.043218E-012	0	0.000000E+000
1	29.62262228	3.043218E-012	1.823322E-011	1	0.000000E+000
1	29.62345940	1.823322E-011	3.043218E-012	0	0.000000E+000
1	29.62348638	3.043218E-012	1.823322E-011	1	0.000000E+000
1	29.62569398	1.823322E-011	3.043218E-012	0	0.000000E+000
1	29.62598448	3.043218E-012	1.823322E-011	1	0.000000E+000
1	29.62609685	1.823322E-011	3.043218E-012	0	0.000000E+000
1	29.62622619	3.043218E-012	1.823322E-011	1	0.000000E+000
1	29.62700493	1.823322E-011	3.043218E-012	0	0.000000E+000
1	29.62729097	3.043218E-012	1.823322E-011	1	0.000000E+000
1	29.62784674	1.823322E-011	3.043218E-012	0	0.000000E+000
1	29.62793654	3.043218E-012	1.823322E-011	1	0.000000E+000
1	29.62798744	1.823322E-011	3.043218E-012	0	0.000000E+000
1	29.62813853	3.043218E-012	1.823322E-011	1	0.000000E+000
1	29.62942441	1.823322E-011	3.043218E-012	0	0.000000E+000
1	29.63003199	3.043218E-012	1.823322E-011	1	0.000000E+000
1	29.63015018	1.823322E-011	3.043218E-012	0	0.000000E+000
1	29.63018377	3.043218E-012	1.823322E-011	1	0.000000E+000
1	29.63083123	1.823322E-011	3.043218E-012	0	0.000000E+000
1	29.63104739	3.043218E-012	1.823322E-011	1	0.000000E+000
1	29.63135764	1.823322E-011	3.043218E-012	0	0.000000E+000
1	29.63137858	3.043218E-012	1.823322E-011	1	0.000000E+000
1	29.63155008	1.823322E-011	3.043218E-012	0	0.000000E+000
1	29.63163065	3.043218E-012	1.823322E-011	1	0.000000E+000
1	29.63227340	1.823322E-011	3.043218E-012	0	0.000000E+000
1	29.64307616	3.043218E-012	1.823322E-011	1	0.000000E+000
1	29.64363306	1.823322E-011	3.043218E-012	0	0.000000E+000
1	29.64386745	3.043218E-012	1.823322E-011	1	0.000000E+000
1	29.64478929	1.823322E-011	3.043218E-012	0	0.000000E+000
1	29.64525402	3.043218E-012	1.823322E-011	1	0.000000E+000
1	29.64873657	1.823322E-011	3.043218E-012	0	0.000000E+000
1	29.65064197	3.043218E-012	1.823322E-011	1	0.000000E+000
1	29.65147527	1.823322E-011	3.043218E-012	0	0.000000E+000
1	29.65275622	3.043218E-012	1.823322E-011	1	0.000000E+000
1	29.65325833	1.823322E-011	3.043218E-012	0	0.000000E+000
1	29.65351725	3.043218E-012	1.823322E-011	1	0.000000E+000
1	29.65444881	1.823322E-011	3.043218E-012	0	0.000000E+000
1	29.65535385	3.043218E-012	1.823322E-011	1	0.000000E+000
1	29.65610571	1.823322E-011	3.043218E-012	0	0.000000E+000
1	29.65629023	3.043218E-012	1.823322E-011	1	0.000000E+000
1	29.65719489	1.823322E-011	3.043218E-012	0	0.000000E+000
1	29.65846248	3.043218E-012	1.823322E-011	1	0.000000E+000
1	29.66027475	1.823322E-011	3.043218E-012	0	0.000000E+000
1	29.66030476	3.043218E-012	1.823322E-011	1	0.000000E+000
1	29.66148216	1.823322E-011	3.043218E-012	0	0.000000E+000
1	29.66252673	3.043218E-012	1.823322E-011	1	0.000000E+000
1	29.66462758	1.823322E-011	3.043218E-012	0	0.000000E+000
1	29.66555207	3.043218E-012	1.823322E-011	1	0.000000E+000
1	29.66559003	1.823322E-011	3.043218E-012	0	0.000000E+000
1	29.66596102	3.043218E-012	1.823322E-011	1	0.000000E+000
1	29.66710542	1.823322E-011	3.043218E-012	0	0.000000E+000
1	29.66944507	3.043218E-012	1.823322E-011	1	0.000000E+000
1	29.67171476	1.823322E-011	3.043218E-012	0	0.000000E+000
1	29.67206688	3.043218E-012	1.823322E-011	1	0.000000E+000
1	29.67212197	1.823322E-011	3.043218E-012	0	0.000000E+000
1	29.67316949	3.043218E-012	1.823322E-011	1	0.000000E+000
1	29.67513531	1.823322E-011	3.043218E-012	0	0.000000E+000
1	29.67579613	3.043218E-012	1.823322E-011	1	0.000000E+000
1	29.67617574	1.823322E-011	3.043218E-012	0	0.000000E+000
1	29.67633942	3.043218E-012	1.823322E-011	1	0.000000E+000
1	29.67657730	1.823322E-011	3.043218E-012	0	0.000000E+000
1	29.67819654	3.043218E-012	1.823322E-011	1	0.000000E+000
1	29.67885877	1.823322E-011	3.043218E-012	0	0.000000E+000
1	29.67962405	3.043218E-012	1.823322E-011	1	0.000000E+000
1	29.68049846	1.823322E-011	3.043218E-012	0	0.000000E+000
1	29.68181247	3.043218E-012	1.823322E-011	1	0.000000E+000
1	29.68335991	1.823322E-011	3.043218E-012	0	0.000000E+000
1	29.68342853	3.043218E-012	1.823322E-011	1	0.000000E+000
1	29.68404318	1.823322E-011	3.043218E-012	0	0.000000E+000
1	29.68419408	3.043218E-012	1.823322E-011	1	0.000000E+000
1	29.68424807	1.823322E-011	3.043218E-012	0	0.000000E+000
1	29.68447183	3.043218E-012	1.823322E-011	1	0.000000E+000
1	29.68548413	1.823322E-011	3.043218E-012	0	0.000000E+000
1	29.68628278	3.043218E-012	1.823322E-011	1	0.000000E+000
1	29.68713960	1.823322E-011	3.043218E-012	0	0.000000E+000
1	29.68749167	3.043218E-012	1.823322E-011	1	0.000000E+000
1	29.68885899	1.823322E-011	3.043218E-012	0	0.000000E+000
1	29.68892630	3.043218E-012	1.823322E-011	1	0.000000E+000
1	29.68949200	1.823322E-011	3.043218E-012	0	0.000000E+000
1	29.68952383	3.043218E-012	1.823322E-011	1	0.000000E+000
1	29.69120363	1.823322E-011	3.043218E-012	0	0.000000E+000
1	29.69123909	3.043218E-012	1.823322E-011	1	0.000000E+000
1	29.69135187	1.823322E-011	3.043218E-012	0	0.000000E+000
1	29.69166460	3.043218E-012	1.823322E-011	1	0.000000E+000
1	29.69178044	1.823322E-011	3.043218E-012	0	0.000000E+000
1	29.69253466	3.043218E-012	1.823322E-011	1	0.000000E+000
1	29.69385109	1.823322E-011	3.043218E-012	0	0.000000E+000
1	29.69399014	3.043218E-012	1.823322E-011	1	0.000000E+000
1	29.69566975	1.823322E-011	3.043218E-012	0	0.000000E+000
1	29.69644478	3.043218E-012	1.823322E-011	1	0.000000E+000
1	29.69653256	1.823322E-011	3.043218E-012	0	0.000000E+000
1	29.69695788	3.043218E-012	1.823322E-011	1	0.000000E+000
1	29.69729328	1.823322E-011	3.043218E-012	0	0.000000E+000
1	29.69872499	3.043218E-012	1.823322E-011	1	0.000000E+000
1	29.69883445	1.823322E-011	3.043218E-012	0	0.000000E+000
1	29.69895470	3.043218E-012	1.823322E-011	1	0.000000E+000
1	29.69904542	1.823322E-011	3.043218E-012	0	0.000000E+000
1	29.69947504	3.043218E-012	1.823322E-011	1	0.000000E+000
1	29.70028359	1.823322E-011	3.043218E-012	0	0.000000E+000
1	29.70198410	3.043218E-012	1.823322E-011	1	0.000000E+000
1	29.70347343	1.823322E-011	3.043218E-012	0	0.000000E+000
1	29.70350924	3.043218E-012	1.823322E-011	1	0.000000E+000
1	29.70447201	1.823322E-011	3.043218E-012	0	0.000000E+000
1	29.70499209	3.043218E-012	1.823322E-011	1	0.000000E+000
1	29.70581088	1.823322E-011	3.043218E-012	0	0.000000E+000
1	29.70584432	3.043218E-012	1.823322E-011	1	0.000000E+000
1	29.70622949	1.823322E-011	3.043218E-012	0	0.000000E+000
1	29.70631109	3.043218E-012	1.823322E-011	1	0.000000E+000
1	29.70742230	1.823322E-011	3.043218E-012	0	0.000000E+000
1	29.70867423	3.043218E-012	1.823322E-011	1	0.000000E+000
1	29.70930097	1.823322E-011	3.043218E-012	0	0.000000E+000
1	29.70962883	3.043218E-012	1.823322E-011	1	0.000000E+000
1	29.71128554	1.823322E-011	3.043218E-012	0	0.000000E+000
1	29.71443380	3.043218E-012	1.823322E-011	1	0.000000E+000
1	29.71468236	1.823322E-011	3.043218E-012	0	0.000000E+000
1	29.71474156	3.043218E-012	1.823322E-011	1	0.000000E+000
1	29.71557441	1.823322E-011	3.043218E-012	0	0.000000E+000
1	29.71576795	3.043218E-012	1.823322E-011	1	0.000000E+000
1	29.71645369	1.823322E-011	3.043218E-012	0	0.000000E+000
1	29.71652357	3.043218E-012	1.823322E-011	1	0.000000E+000
1	29.71712604	1.823322E-011	3.043218E-012	0	0.000000E+000
1	29.71793270	3.043218E-012	1.823322E-011	1	0.000000E+000
1	29.71803177	1.823322E-011	3.043218E-012	0	0.000000E+000
1	29.71833722	3.043218E-012	1.823322E-011	1	0.000000E+000
1	29.71840376	1.823322E-011	3.043218E-012	0	0.000000E+000
1	29.71868081	3.043218E-012	1.823322E-011	1	0.000000E+000
1	29.71909796	1.823322E-011	3.043218E-012	0	0.000000E+000
1	29.73199528	3.043218E-012	1.823322E-011	1	0.000000E+000
1	29.73225952	1.823322E-011	3.043218E-012	0	0.000000E+000
1	29.73785013	3.043218E-012	1.823322E-011	1	0.000000E+000
1	29.73810261	1.823322E-011	3.043218E-012	0	0.000000E+000
1	29.73827131	3.043218E-012	1.823322E-011	1	0.000000E+000
1	29.73858833	1.823322E-011	3.043218E-012	0	0.000000E+000
1	29.73901998	3.043218E-012	1.823322E-011	1	0.000000E+000
1	29.73924840	1.823322E-011	3.043218E-012	0	0.000000E+000
1	29.73956634	3.043218E-012	1.823322E-011	1	0.000000E+000
1	29.74210988	1.823322E-011	3.043218E-012	0	0.000000E+000
1	29.74237221	3.043218E-012	1.823322E-011	1	0.000000E+000
1	29.74337053	1.823322E-011	3.043218E-012	0	0.000000E+000
1	29.74525358	3.043218E-012	1.823322E-011	1	0.000000E+000
1	29.74798440	1.823322E-011	3.043218E-012	0	0.000000E+000
1	29.75033581	3.043218E-012	1.823322E-011	1	0.000000E+000
1	29.75054109	1.823322E-011	3.043218E-012	0	0.000000E+000
1	29.80730315	3.043218E-012	1.823322E-011	1	0.000000E+000
1	29.80908126	1.823322E-011	3.043218E-012	0	0.000000E+000
1	29.80928997	3.043218E-012	1.823322E-011	1	0.000000E+000
1	29.81043608	1.823322E-011	3.043218E-012	0	0.000000E+000
1	29.81085253	3.043218E-012	1.823322E-011	1	0.000000E+000
1	29.81118165	1.823322E-011	3.043218E-012	0	0.000000E+000
1	29.81216437	3.043218E-012	1.823322E-011	1	0.000000E+000
1	29.81338545	1.823322E-011	3.043218E-012	0	0.000000E+000
1	29.81373559	3.043218E-012	1.823322E-011	1	0.000000E+000
1	29.81530953	1.823322E-011	3.043218E-012	0	0.000000E+000
1	29.81645228	3.043218E-012	1.823322E-011	1	0.000000E+000
1	29.81671159	1.823322E-011	3.043218E-012	0	0.000000E+000
1	29.87002786	3.043218E-012	1.823322E-011	1	0.000000E+000
1	29.87131888	1.823322E-011	3.043218E-012	0	0.000000E+000
1	29.87275156	3.043218E-012	1.823322E-011	1	0.000000E+000
1	29.87555193	1.823322E-011	3.043218E-012	0	0.000000E+000
1	29.87586887	3.043218E-012	1.823322E-011	1	0.000000E+000
1	29.87617816	1.823322E-011	3.043218E-012	0	0.000000E+000
1	29.87630644	3.043218E-012	1.823322E-011	1	0.000000E+000
1	29.87911740	1.823322E-011	3.043218E-012	0	0.000000E+000
1	29.87919343	3.043218E-012	1.823322E-011	1	0.000000E+000
1	29.88178315	1.823322E-011	3.043218E-012	0	0.000000E+000
1	29.88199645	3.043218E-012	1.823322E-011	1	0.000000E+000
1	29.88264071	1.823322E-011	3.043218E-012	0	0.000000E+000
1	29.88468294	3.043218E-012	1.823322E-011	1	0.000000E+000
1	29.88473826	1.823322E-011	3.043218E-012	0	0.000000E+000
1	29.88483981	3.043218E-012	1.823322E-011	1	0.000000E+000
1	29.88574796	1.823322E-011	3.043218E-012	0	0.000000E+000
1	29.91644535	3.043218E-012	1.823322E-011	1	0.000000E+000
1	29.91657228	1.823322E-011	3.043218E-012	0	0.000000E+000
1	29.91835143	3.043218E-012	1.823322E-011	1	0.000000E+000
1	29.91858438	1.823322E-011	3.043218E-012	0	0.000000E+000
1	29.91876002	3.043218E-012	1.823322E-011	1	0.000000E+000
1	29.91962951	1.823322E-011	3.043218E-012	0	0.000000E+000
1	29.91969986	3.043218E-012	1.823322E-011	1	0.000000E+000
1	29.92036212	1.823322E-011	3.043218E-012	0	0.000000E+000
1	29.92189244	3.043218E-012	1.823322E-011	1	0.000000E+000
1	29.92295526	1.823322E-011	3.043218E-012	0	0.000000E+000
1	29.92387149	3.043218E-012	1.823322E-011	1	0.000000E+000
1	29.92412854	1.823322E-011	3.043218E-012	0	0.000000E+000
1	29.92568582	3.043218E-012	1.823322E-011	1	0.000000E+000
1	29.92648406	1.823322E-011	3.043218E-012	0	0.000000E+000
1	29.92802420	3.043218E-012	1.823322E-011	1	0.000000E+000
1	29.92865677	1.823322E-011	3.043218E-012	0	0.000000E+000
1	29.92887901	3.043218E-012	1.823322E-011	1	0.000000E+000
1	29.93091109	1.823322E-011	3.043218E-012	0	0.000000E+000
1	29.93144192	3.043218E-012	1.823322E-011	1	0.000000E+000
1	29.93259188	1.823322E-011	3.043218E-012	0	0.000000E+000
1	29.93294628	3.043218E-012	1.823322E-011	1	0.000000E+000
1	29.93880950	1.823322E-011	3.043218E-012	0	0.000000E+000
1	29.93912147	3.043218E-012	1.823322E-011	1	0.000000E+000
1	29.93919341	1.823322E-011	3.043218E-012	0	0.000000E+000
1	29.93982981	3.043218E-012	1.823322E-011	1	0.000000E+000
1	29.94004502	1.823322E-011	3.043218E-012	0	0.000000E+000
1	29.94410544	3.043218E-012	1.823322E-011	1	0.000000E+000
1	29.94645302	1.823322E-011	3.043218E-012	0	0.000000E+000
1	29.94690166	3.043218E-012	1.823322E-011	1	0.000000E+000
1	29.94817440	1.823322E-011	3.043218E-012	0	0.000000E+000
1	29.94860795	3.043218E-012	1.823322E-011	1	0.000000E+000
1	29.94870566	1.823322E-011	3.043218E-012	0	0.000000E+000
1	29.94977148	3.043218E-012	1.823322E-011	1	0.000000E+000
1	29.94982870	1.823322E-011	3.043218E-012	0	0.000000E+000
1	29.95032091	3.043218E-012	1.823322E-011	1	0.000000E+000
1	29.95359213	1.823322E-011	3.043218E-012	0	0.000000E+000
1	29.95391393	3.043218E-012	1.823322E-011	1	0.000000E+000
1	29.95522067	1.823322E-011	3.043218E-012	0	0.000000E+000
1	29.95561958	3.043218E-012	1.823322E-011	1	0.000000E+000
1	29.95698071	1.823322E-011	3.043218E-012	0	0.000000E+000
1	29.95700462	3.043218E-012	1.823322E-011	1	0.000000E+000
1	29.95809006	1.823322E-011	3.043218E-012	0	0.000000E+000
1	29.95905304	3.043218E-012	1.823322E-011	1	0.000000E+000
1	29.96021967	1.823322E-011	3.043218E-012	0	0.000000E+000
1	29.96041020	3.043218E-012	1.823322E-011	1	0.000000E+000
1	29.96099552	1.823322E-011	3.043218E-012	0	0.000000E+000
1	29.96181571	3.043218E-012	1.823322E-011	1	0.000000E+000
1	29.96220166	1.823322E-011	3.043218E-012	0	0.000000E+000
1	29.96248225	3.043218E-012	1.823322E-011	1	0.000000E+000
1	29.96277540	1.823322E-011	3.043218E-012	0	0.000000E+000
1	29.96292208	3.043218E-012	1.823322E-011	1	0.000000E+000
1	29.96315566	1.823322E-011	3.043218E-012	0	0.000000E+000
1	29.96462371	3.043218E-012	1.823322E-011	1	0.000000E+000
1	29.96499535	1.823322E-011	3.043218E-012	0	0.000000E+000
1	29.96543941	3.043218E-012	1.823322E-011	1	0.000000E+000
1	29.96576987	1.823322E-011	3.043218E-012	0	0.000000E+000
1	30.04679859	3.043218E-012	1.823322E-011	1	0.000000E+000
1	30.04936378	1.823322E-011	3.043218E-012	0	0.000000E+000
1	30.04961118	3.043218E-012	1.823322E-011	1	0.000000E+000
1	30.05016929	1.823322E-011	3.043218E-012	0	0.000000E+000
1	30.05167725	3.043218E-012	1.823322E-011	1	0.000000E+000
1	30.05217398	1.823322E-011	3.043218E-012	0	0.000000E+000
1	30.05331859	3.043218E-012	1.823322E-011	1	0.000000E+000
1	30.05375501	1.823322E-011	3.043218E-012	0	0.000000E+000
1	30.05437105	3.043218E-012	1.823322E-011	1	0.000000E+000
1	30.05498963	1.823322E-011	3.043218E-012	0	0.000000E+000
1	30.05590690	3.043218E-012	1.823322E-011	1	0.000000E+000
1	30.05613708	1.823322E-011	3.043218E-012	0	0.000000E+000
1	30.05645629	3.043218E-012	1.823322E-011	1	0.000000E+000
1	30.05755501	1.823322E-011	3.043218E-012	0	0.000000E+000
1	30.05759214	3.043218E-012	1.823322E-011	1	0.000000E+000
1	30.05845612	1.823322E-011	3.043218E-012	0	0.000000E+000
1	30.05880159	3.043218E-012	1.823322E-011	1	0.000000E+000
1	30.06436545	1.823322E-011	3.043218E-012	0	0.000000E+000
1	30.06517492	3.043218E-012	1.823322E-011	1	0.000000E+000
1	30.06582638	1.823322E-011	3.043218E-012	0	0.000000E+000
1	30.06787078	3.043218E-012	1.823322E-011	1	0.000000E+000
1	30.06999368	1.823322E-011	3.043218E-012	0	0.000000E+000
1	30.07009849	3.043218E-012	1.823322E-011	1	0.000000E+000
1	30.07128554	1.823322E-011	3.043218E-012	0	0.000000E+000
1	30.07156612	3.043218E-012	1.823322E-011	1	0.000000E+000
1	30.07254629	1.823322E-011	3.043218E-012	0	0.000000E+000
1	30.07322036	3.043218E-012	1.823322E-011	1	0.000000E+000
1	30.07376307	1.823322E-011	3.043218E-012	0	0.000000E+000
1	30.07532408	3.043218E-012	1.823322E-011	1	0.000000E+000
1	30.07605568	1.823322E-011	3.043218E-012	0	0.000000E+000
1	30.07747976	3.043218E-012	1.823322E-011	1	0.000000E+000
1	30.07879000	1.823322E-011	3.043218E-012	0	0.000000E+000
1	30.07891277	3.043218E-012	1.823322E-011	1	0.000000E+000
1	30.07911645	1.823322E-011	3.043218E-012	0	0.000000E+000
1	30.07919828	3.043218E-012	1.823322E-011	1	0.000000E+000
1	30.07920681	1.823322E-011	3.043218E-012	0	0.000000E+000
1	30.70104033	3.019429E-012	1.820943E-011	1	0.000000E+000
1	30.70272085	1.820943E-011	3.019429E-012	0	0.000000E+000
1	30.70273490	3.019429E-012	1.820943E-011	1	0.000000E+000
1	30.70287886	1.820943E-011	3.019429E-012	0	0.000000E+000
1	30.70311299	3.019429E-012	1.820943E-011	1	0.000000E+000
1	30.70314123	1.820943E-011	3.019429E-012	0	0.000000E+000
1	30.70343104	3.019429E-012	1.820943E-011	1	0.000000E+000
1	30.70424867	1.820943E-011	3.019429E-012	0	0.000000E+000
1	30.70430622	3.019429E-012	1.820943E-011	1	0.000000E+000
1	30.70770901	1.820943E-011	3.019429E-012	0	0.000000E+000
1	30.70866377	3.019429E-012	1.820943E-011	1	0.000000E+000
1	30.70967627	1.820943E-011	3.019429E-012	0	0.000000E+000
1	30.70973872	3.019429E-012	1.820943E-011	1	0.000000E+000
1	30.71025235	1.820943E-011	3.019429E-012	0	0.000000E+000
1	30.71062835	3.019429E-012	1.820943E-011	1	0.000000E+000
1	30.71102181	1.820943E-011	3.019429E-012	0	0.000000E+000
1	30.71119814	3.019429E-012	1.820943E-011	1	0.000000E+000
1	30.71432824	1.820943E-011	3.019429E-012	0	0.000000E+000
1	30.71442980	3.019429E-012	1.820943E-011	1	0.000000E+000
1	30.71570397	1.820943E-011	3.019429E-012	0	0.000000E+000
1	30.71576480	3.019429E-012	1.820943E-011	1	0.000000E+000
1	30.71608149	1.820943E-011	3.019429E-012	0	0.000000E+000
1	30.71618565	3.019429E-012	1.820943E-011	1	0.000000E+000
1	30.71895726	1.820943E-011	3.019429E-012	0	0.000000E+000
1	30.71961363	3.019429E-012	1.820943E-011	1	0.000000E+000
1	30.71967334	1.820943E-011	3.019429E-012	0	0.000000E+000
1	30.71994747	3.019429E-012	1.820943E-011	1	0.000000E+000
1	30.72028904	1.820943E-011	3.019429E-012	0	0.000000E+000
1	30.72046109	3.019429E-012	1.820943E-011	1	0.000000E+000
1	30.72097346	1.820943E-011	3.019429E-012	0	0.000000E+000
1	33.12634127	2.972604E-012	1.816260E-011	1	0.000000E+000
1	33.12634200	1.816260E-011	2.972604E-012	0	0.000000E+000
1	33.12634247	2.972604E-012	1.816260E-011	1	0.000000E+000
1	33.12674495	1.816260E-011	2.972604E-012	0	0.000000E+000
1	33.12718645	2.972604E-012	1.816260E-011	1	0.000000E+000
1	33.12786063	1.816260E-011	2.972604E-012	0	0.000000E+000
1	33.13518374	2.972604E-012	1.816260E-011	1	0.000000E+000
1	33.13537180	1.816260E-011	2.972604E-012	0	0.000000E+000
1	33.13592027	2.972604E-012	1.816260E-011	1	0.000000E+000
1	33.13677640	1.816260E-011	2.972604E-012	0	0.000000E+000
1	33.13688366	2.972604E-012	1.816260E-011	1	0.000000E+000
1	33.13871305	1.816260E-011	2.972604E-012	0	0.000000E+000
1	33.13874011	2.972604E-012	1.816260E-011	1	0.000000E+000
1	33.13925359	1.816260E-011	2.972604E-012	0	0.000000E+000
1	33.13954363	2.972604E-012	1.816260E-011	1	0.000000E+000
1	33.14140432	1.816260E-011	2.972604E-012	0	0.000000E+000
1	33.14143835	2.972604E-012	1.816260E-011	1	0.000000E+000
1	33.14212005	1.816260E-011	2.972604E-012	0	0.000000E+000
1	33.14266733	2.972604E-012	1.816260E-011	1	0.000000E+000
1	33.14404938	1.816260E-011	2.972604E-012	0	0.000000E+000
1	33.14504773	2.972604E-012	1.816260E-011	1	0.000000E+000
1	33.14512315	1.816260E-011	2.972604E-012	0	0.000000E+000
1	33.14541379	2.972604E-012	1.816260E-011	1	0.000000E+000
1	33.14548854	1.816260E-011	2.972604E-012	0	0.000000E+000
1	33.14619451	2.972604E-012	1.816260E-011	1	0.000000E+000
1	33.14722195	1.816260E-011	2.972604E-012	0	0.000000E+000
1	33.14834350	2.972604E-012	1.816260E-011	1	0.000000E+000
1	33.14912672	1.816260E-011	2.972604E-012	0	0.000000E+000
1	33.15165829	2.972604E-012	1.816260E-011	1	0.000000E+000
1	33.15309523	1.816260E-011	2.972604E-012	0	0.000000E+000
1	33.15312112	2.972604E-012	1.816260E-011	1	0.000000E+000
1	33.15349060	1.816260E-011	2.972604E-012	0	0.000000E+000
1	33.15373399	2.972604E-012	1.816260E-011	1	0.000000E+000
1	33.15428362	1.816260E-011	2.972604E-012	0	0.000000E+000
1	33.15654159	2.972604E-012	1.816260E-011	1	0.000000E+000
1	33.15731172	1.816260E-011	2.972604E-012	0	0.000000E+000
1	33.15734520	2.972604E-012	1.816260E-011	1	0.000000E+000
1	33.15782622	1.816260E-011	2.972604E-012	0	0.000000E+000
1	33.15855489	2.972604E-012	1.816260E-011	1	0.000000E+000
1	33.15898911	1.816260E-011	2.972604E-012	0	0.000000E+000
1	33.15927447	2.972604E-012	1.816260E-011	1	0.000000E+000
1	33.16007410	1.816260E-011	2.972604E-012	0	0.000000E+000
1	33.16107194	2.972604E-012	1.816260E-011	1	0.000000E+000
1	33.16298757	1.816260E-011	2.972604E-012	0	0.000000E+000
1	33.16308808	2.972604E-012	1.816260E-011	1	0.000000E+000
1	33.16359331	1.816260E-011	2.972604E-012	0	0.000000E+000
1	33.16393542	2.972604E-012	1.816260E-011	1	0.000000E+000
1	33.16451587	1.816260E-011	2.972604E-012	0	0.000000E+000
1	33.16539060	2.972604E-012	1.816260E-011	1	0.000000E+000
1	33.16587265	1.816260E-011	2.972604E-012	0	0.000000E+000
1	33.16621575	2.972604E-012	1.816260E-011	1	0.000000E+000
1	33.16682318	1.816260E-011	2.972604E-012	0	0.000000E+000
1	33.16749678	2.972604E-012	1.816260E-011	1	0.000000E+000
1	33.16812011	1.816260E-011	2.972604E-012	0	0.000000E+000
1	33.16818559	2.972604E-012	1.816260E-011	1	0.000000E+000
1	33.16869477	1.816260E-011	2.972604E-012	0	0.000000E+000
1	33.16896008	2.972604E-012	1.816260E-011	1	0.000000E+000
1	33.16965264	1.816260E-011	2.972604E-012	0	0.000000E+000
1	33.16991601	2.972604E-012	1.816260E-011	1	0.000000E+000
1	33.17033861	1.816260E-011	2.972604E-012	0	0.000000E+000
1	33.17278781	2.972604E-012	1.816260E-011	1	0.000000E+000
1	33.17386662	1.816260E-011	2.972604E-012	0	0.000000E+000
1	33.17395482	2.972604E-012	1.816260E-011	1	0.000000E+000
1	33.17428084	1.816260E-011	2.972604E-012	0	0.000000E+000
1	33.17518169	2.972604E-012	1.816260E-011	1	0.000000E+000
1	33.17603213	1.816260E-011	2.972604E-012	0	0.000000E+000
1	33.17655583	2.972604E-012	1.816260E-011	1	0.000000E+000
1	33.17799374	1.816260E-011	2.972604E-012	0	0.000000E+000
1	33.17802621	2.972604E-012	1.816260E-011	1	0.000000E+000
1	33.17855993	1.816260E-011	2.972604E-012	0	0.000000E+000
1	33.17867275	2.972604E-012	1.816260E-011	1	0.000000E+000
1	33.17974697	1.816260E-011	2.972604E-012	0	0.000000E+000
1	33.17989208	2.972604E-012	1.816260E-011	1	0.000000E+000
1	33.18084853	1.816260E-011	2.972604E-012	0	0.000000E+000
1	33.18177664	2.972604E-012	1.816260E-011	1	0.000000E+000
1	33.18184491	1.816260E-011	2.972604E-012	0	0.000000E+000
1	33.18211386	2.972604E-012	1.816260E-011	1	0.000000E+000
1	33.18216763	1.816260E-011	2.972604E-012	0	0.000000E+000
1	33.18225837	2.972604E-012	1.816260E-011	1	0.000000E+000
1	33.18325806	1.816260E-011	2.972604E-012	0	0.000000E+000
1	33.19256711	2.972604E-012	1.816260E-011	1	0.000000E+000
1	33.19270497	1.816260E-011	2.972604E-012	0	0.000000E+000
1	33.19438859	2.972604E-012	1.816260E-011	1	0.000000E+000
1	33.19467205	1.816260E-011	2.972604E-012	0	0.000000E+000
1	33.19476270	2.972604E-012	1.816260E-011	1	0.000000E+000
1	33.19593965	1.816260E-011	2.972604E-012	0	0.000000E+000
1	33.19636642	2.972604E-012	1.816260E-011	1	0.000000E+000
1	33.19747249	1.816260E-011	2.972604E-012	0	0.000000E+000
1	33.19809756	2.972604E-012	1.816260E-011	1	0.000000E+000
1	33.19851138	1.816260E-011	2.972604E-012	0	0.000000E+000
1	33.19901026	2.972604E-012	1.816260E-011	1	0.000000E+000
1	33.19964588	1.816260E-011	2.972604E-012	0	0.000000E+000
1	33.21130018	2.972604E-012	1.816260E-011	1	0.000000E+000
1	33.21163640	1.816260E-011	2.972604E-012	0	0.000000E+000
1	33.21178501	2.972604E-012	1.816260E-011	1	0.000000E+000
1	33.21324575	1.816260E-011	2.972604E-012	0	0.000000E+000
1	33.21389965	2.972604E-012	1.816260E-011	1	0.000000E+000
1	33.21453339	1.816260E-011	2.972604E-012	0	0.000000E+000
1	33.21455078	2.972604E-012	1.816260E-011	1	0.000000E+000
1	33.21593594	1.816260E-011	2.972604E-012	0	0.000000E+000
1	33.21826874	2.972604E-012	1.816260E-011	1	0.000000E+000
1	33.21865776	1.816260E-011	2.972604E-012	0	0.000000E+000
1	33.21868235	2.972604E-012	1.816260E-011	1	0.000000E+000
1	33.21918015	1.816260E-011	2.972604E-012	0	0.000000E+000
1	33.21961952	2.972604E-012	1.816260E-011	1	0.000000E+000
1	33.22142824	1.816260E-011	2.972604E-012	0	0.000000E+000
1	33.22292037	2.972604E-012	1.816260E-011	1	0.000000E+000
1	33.22299178	1.816260E-011	2.972604E-012	0	0.000000E+000
1	33.22308870	2.972604E-012	1.816260E-011	1	0.000000E+000
1	33.22378495	1.816260E-011	2.972604E-012	0	0.000000E+000
1	33.22392136	2.972604E-012	1.816260E-011	1	0.000000E+000
1	33.22686837	1.816260E-011	2.972604E-012	0	0.000000E+000
1	33.22747687	2.972604E-012	1.816260E-011	1	0.000000E+000
1	33.22791658	1.816260E-011	2.972604E-012	0	0.000000E+000
1	33.22877991	2.972604E-012	1.816260E-011	1	0.000000E+000
1	33.22988811	1.816260E-011	2.972604E-012	0	0.000000E+000
1	33.23119295	2.972604E-012	1.816260E-011	1	0.000000E+000
1	33.23203322	1.816260E-011	2.972604E-012	0	0.000000E+000
1	33.23234615	2.972604E-012	1.816260E-011	1	0.000000E+000
1	33.23304079	1.816260E-011	2.972604E-012	0	0.000000E+000
1	33.23352606	2.972604E-012	1.816260E-011	1	0.000000E+000
1	33.23484284	1.816260E-011	2.972604E-012	0	0.000000E+000
1	33.23635347	2.972604E-012	1.816260E-011	1	0.000000E+000
1	33.23769511	1.816260E-011	2.972604E-012	0	0.000000E+000
1	33.24009325	2.972604E-012	1.816260E-011	1	0.000000E+000
1	33.24026009	1.816260E-011	2.972604E-012	0	0.000000E+000
1	33.24048788	2.972604E-012	1.816260E-011	1	0.000000E+000
1	33.24197214	1.816260E-011	2.972604E-012	0	0.000000E+000
1	33.24298032	2.972604E-012	1.816260E-011	1	0.000000E+000
1	33.24358931	1.816260E-011	2.972604E-012	0	0.000000E+000
1	33.24363373	2.972604E-012	1.816260E-011	1	0.000000E+000
1	33.24573270	1.816260E-011	2.972604E-012	0	0.000000E+000
1	33.24587253	2.972604E-012	1.816260E-011	1	0.000000E+000
1	33.24652769	1.816260E-011	2.972604E-012	0	0.000000E+000
1	33.24664120	2.972604E-012	1.816260E-011	1	0.000000E+000
1	33.24702459	1.816260E-011	2.972604E-012	0	0.000000E+000
1	33.24975960	2.972604E-012	1.816260E-011	1	0.000000E+000
1	33.25046557	1.816260E-011	2.972604E-012	0	0.000000E+000
1	33.25260774	2.972604E-012	1.816260E-011	1	0.000000E+000
1	33.25490210	1.816260E-011	2.972604E-012	0	0.000000E+000
1	33.25633364	2.972604E-012	1.816260E-011	1	0.000000E+000
1	33.25697319	1.816260E-011	2.972604E-012	0	0.000000E+000
1	33.25828140	2.972604E-012	1.816260E-011	1	0.000000E+000
1	33.25930164	1.816260E-011	2.972604E-012	0	0.000000E+000
1	33.25969288	2.972604E-012	1.816260E-011	1	0.000000E+000
1	33.26216811	1.816260E-011	2.972604E-012	0	0.000000E+000
1	33.26222283	2.972604E-012	1.816260E-011	1	0.000000E+000
1	33.26281927	1.816260E-011	2.972604E-012	0	0.000000E+000
1	33.26290579	2.972604E-012	1.816260E-011	1	0.000000E+000
1	33.26293893	1.816260E-011	2.972604E-012	0	0.000000E+000
1	33.26328788	2.972604E-012	1.816260E-011	1	0.000000E+000
1	33.26443279	1.816260E-011	2.972604E-012	0	0.000000E+000
1	33.26586791	2.972604E-012	1.816260E-011	1	0.000000E+000
1	33.26587845	1.816260E-011	2.972604E-012	0	0.000000E+000
1	33.26630768	2.972604E-012	1.816260E-011	1	0.000000E+000
1	33.26652775	1.816260E-011	2.972604E-012	0	0.000000E+000
1	33.26682729	2.972604E-012	1.816260E-011	1	0.000000E+000
1	33.26757230	1.816260E-011	2.972604E-012	0	0.000000E+000
1	33.26832314	2.972604E-012	1.816260E-011	1	0.000000E+000
1	33.26834603	1.816260E-011	2.972604E-012	0	0.000000E+000
1	34.58630819	2.798334E-012	1.798833E-011	1	0.000000E+000
1	34.58746991	1.798833E-011	2.798334E-012	0	0.000000E+000
1	34.58789996	2.798334E-012	1.798833E-011	1	0.000000E+000
1	34.58818050	1.798833E-011	2.798334E-012	0	0.000000E+000
1	34.58841254	2.798334E-012	1.798833E-011	1	0.000000E+000
1	34.58908005	1.798833E-011	2.798334E-012	0	0.000000E+000
1	34.58913681	2.798334E-012	1.798833E-011	1	0.000000E+000
1	34.59162838	1.798833E-011	2.798334E-012	0	0.000000E+000
1	34.59431005	2.798334E-012	1.798833E-011	1	0.000000E+000
1	34.59483617	1.798833E-011	2.798334E-012	0	0.000000E+000
1	34.59486216	2.798334E-012	1.798833E-011	1	0.000000E+000
1	34.59651557	1.798833E-011	2.798334E-012	0	0.000000E+000
1	34.59697662	2.798334E-012	1.798833E-011	1	0.000000E+000
1	34.59832212	1.798833E-011	2.798334E-012	0	0.000000E+000
1	34.59863363	2.798334E-012	1.798833E-011	1	0.000000E+000
1	34.59983478	1.798833E-011	2.798334E-012	0	0.000000E+000
1	34.60070977	2.798334E-012	1.798833E-011	1	0.000000E+000
1	34.60081565	1.798833E-011	2.798334E-012	0	0.000000E+000
1	34.60097237	2.798334E-012	1.798833E-011	1	0.000000E+000
1	34.60123064	1.798833E-011	2.798334E-012	0	0.000000E+000
1	34.60133492	2.798334E-012	1.798833E-011	1	0.000000E+000
1	34.60163023	1.798833E-011	2.798334E-012	0	0.000000E+000
1	34.60236920	2.798334E-012	1.798833E-011	1	0.000000E+000
1	34.60271664	1.798833E-011	2.798334E-012	0	0.000000E+000
1	34.60278967	2.798334E-012	1.798833E-011	1	0.000000E+000
1	34.60315981	1.798833E-011	2.798334E-012	0	0.000000E+000
1	34.60371850	2.798334E-012	1.798833E-011	1	0.000000E+000
1	34.60410231	1.798833E-011	2.798334E-012	0	0.000000E+000
1	34.60503895	2.798334E-012	1.798833E-011	1	0.000000E+000
1	34.60582479	1.798833E-011	2.798334E-012	0	0.000000E+000
1	34.60591501	2.798334E-012	1.798833E-011	1	0.000000E+000
1	34.60605337	1.798833E-011	2.798334E-012	0	0.000000E+000
1	34.60663887	2.798334E-012	1.798833E-011	1	0.000000E+000
1	34.60718575	1.798833E-011	2.798334E-012	0	0.000000E+000
1	34.60825734	2.798334E-012	1.798833E-011	1	0.000000E+000
1	34.60854739	1.798833E-011	2.798334E-012	0	0.000000E+000
1	34.60885140	2.798334E-012	1.798833E-011	1	0.000000E+000
1	34.61001601	1.798833E-011	2.798334E-012	0	0.000000E+000
1	34.61006590	2.798334E-012	1.798833E-011	1	0.000000E+000
1	34.61327766	1.798833E-011	2.798334E-012	0	0.000000E+000
1	34.61459040	2.798334E-012	1.798833E-011	1	0.000000E+000
1	34.61664501	1.798833E-011	2.798334E-012	0	0.000000E+000
1	34.61803444	2.798334E-012	1.798833E-011	1	0.000000E+000
1	34.61930731	1.798833E-011	2.798334E-012	0	0.000000E+000
1	34.61948307	2.798334E-012	1.798833E-011	1	0.000000E+000
1	34.62052374	1.798833E-011	2.798334E-012	0	0.000000E+000
1	34.62069482	2.798334E-012	1.798833E-011	1	0.000000E+000
1	34.62432867	1.798833E-011	2.798334E-012	0	0.000000E+000
1	34.62442490	2.798334E-012	1.798833E-011	1	0.000000E+000
1	34.62487638	1.798833E-011	2.798334E-012	0	0.000000E+000
1	34.62585835	2.798334E-012	1.798833E-011	1	0.000000E+000
1	34.62656860	1.798833E-011	2.798334E-012	0	0.000000E+000
1	34.62665095	2.798334E-012	1.798833E-011	1	0.000000E+000
1	34.62738865	1.798833E-011	2.798334E-012	0	0.000000E+000
1	34.62772343	2.798334E-012	1.798833E-011	1	0.000000E+000
1	34.62863142	1.798833E-011	2.798334E-012	0	0.000000E+000
1	34.62947187	2.798334E-012	1.798833E-011	1	0.000000E+000
1	34.63025329	1.798833E-011	2.798334E-012	0	0.000000E+000
1	34.63052886	2.798334E-012	1.798833E-011	1	0.000000E+000
1	34.63538976	1.798833E-011	2.798334E-012	0	0.000000E+000
1	34.63545155	2.798334E-012	1.798833E-011	1	0.000000E+000
1	34.63596764	1.798833E-011	2.798334E-012	0	0.000000E+000
1	34.63813145	2.798334E-012	1.798833E-011	1	0.000000E+000
1	34.64095614	1.798833E-011	2.798334E-012	0	0.000000E+000
1	34.64114820	2.798334E-012	1.798833E-011	1	0.000000E+000
1	34.64197806	1.798833E-011	2.798334E-012	0	0.000000E+000
1	34.65243171	2.798334E-012	1.798833E-011	1	0.000000E+000
1	34.65431266	1.798833E-011	2.798334E-012	0	0.000000E+000
1	34.65493966	2.798334E-012	1.798833E-011	1	0.000000E+000
1	34.65521856	1.798833E-011	2.798334E-012	0	0.000000E+000
1	34.65537912	2.798334E-012	1.798833E-011	1	0.000000E+000
1	34.65626199	1.798833E-011	2.798334E-012	0	0.000000E+000
1	34.65644091	2.798334E-012	1.798833E-011	1	0.000000E+000
1	34.65706189	1.798833E-011	2.798334E-012	0	0.000000E+000
1	34.65715901	2.798334E-012	1.798833E-011	1	0.000000E+000
1	34.65752794	1.798833E-011	2.798334E-012	0	0.000000E+000
1	34.65772421	2.798334E-012	1.798833E-011	1	0.000000E+000
1	34.65838077	1.798833E-011	2.798334E-012	0	0.000000E+000
1	34.65839837	2.798334E-012	1.798833E-011	1	0.000000E+000
1	34.65974090	1.798833E-011	2.798334E-012	0	0.000000E+000
1	34.65982255	2.798334E-012	1.798833E-011	1	0.000000E+000
1	34.66011991	1.798833E-011	2.798334E-012	0	0.000000E+000
1	34.66027059	2.798334E-012	1.798833E-011	1	0.000000E+000
1	34.66086141	1.798833E-011	2.798334E-012	0	0.000000E+000
1	34.66111751	2.798334E-012	1.798833E-011	1	0.000000E+000
1	34.66157276	1.798833E-011	2.798334E-012	0	0.000000E+000
1	34.66195213	2.798334E-012	1.798833E-011	1	0.000000E+000
1	34.66242940	1.798833E-011	2.798334E-012	0	0.000000E+000
1	34.66296302	2.798334E-012	1.798833E-011	1	0.000000E+000
1	34.66308787	1.798833E-011	2.798334E-012	0	0.000000E+000
1	34.66354174	2.798334E-012	1.798833E-011	1	0.000000E+000
1	34.66369809	1.798833E-011	2.798334E-012	0	0.000000E+000
1	34.66434919	2.798334E-012	1.798833E-011	1	0.000000E+000
1	34.66531407	1.798833E-011	2.798334E-012	0	0.000000E+000
1	34.66573990	2.798334E-012	1.798833E-011	1	0.000000E+000
1	34.66656659	1.798833E-011	2.798334E-012	0	0.000000E+000
1	34.66665489	2.798334E-012	1.798833E-011	1	0.000000E+000
1	34.66924055	1.798833E-011	2.798334E-012	0	0.000000E+000
1	34.67140575	2.798334E-012	1.798833E-011	1	0.000000E+000
1	34.67155456	1.798833E-011	2.798334E-012	0	0.000000E+000
1	34.67258979	2.798334E-012	1.798833E-011	1	0.000000E+000
1	34.67274712	1.798833E-011	2.798334E-012	0	0.000000E+000
1	34.67309015	2.798334E-012	1.798833E-011	1	0.000000E+000
1	34.67356847	1.798833E-011	2.798334E-012	0	0.000000E+000
1	34.67445701	2.798334E-012	1.798833E-011	1	0.000000E+000
1	34.67469925	1.798833E-011	2.798334E-012	0	0.000000E+000
1	34.67495537	2.798334E-012	1.798833E-011	1	0.000000E+000
1	34.67506742	1.798833E-011	2.798334E-012	0	0.000000E+000
1	34.67554909	2.798334E-012	1.798833E-011	1	0.000000E+000
1	34.67917882	1.798833E-011	2.798334E-012	0	0.000000E+000
1	34.68115866	2.798334E-012	1.798833E-011	1	0.000000E+000
1	34.68141589	1.798833E-011	2.798334E-012	0	0.000000E+000
1	34.68158674	2.798334E-012	1.798833E-011	1	0.000000E+000
1	34.68251459	1.798833E-011	2.798334E-012	0	0.000000E+000
1	34.68364358	2.798334E-012	1.798833E-011	1	0.000000E+000
1	34.68370980	1.798833E-011	2.798334E-012	0	0.000000E+000
1	34.68372431	2.798334E-012	1.798833E-011	1	0.000000E+000
1	34.68377001	1.798833E-011	2.798334E-012	0	0.000000E+000
1	34.68450253	2.798334E-012	1.798833E-011	1	0.000000E+000
1	34.68473006	1.798833E-011	2.798334E-012	0	0.000000E+000
1	34.68510207	2.798334E-012	1.798833E-011	1	0.000000E+000
1	34.68515069	1.798833E-011	2.798334E-012	0	0.000000E+000
1	34.68552107	2.798334E-012	1.798833E-011	1	0.000000E+000
1	34.68571691	1.798833E-011	2.798334E-012	0	0.000000E+000
1	34.68587250	2.798334E-012	1.798833E-011	1	0.000000E+000
1	34.68819966	1.798833E-011	2.798334E-012	0	0.000000E+000
1	34.69046682	2.798334E-012	1.798833E-011	1	0.000000E+000
1	34.69059705	1.798833E-011	2.798334E-012	0	0.000000E+000
1	34.69097115	2.798334E-012	1.798833E-011	1	0.000000E+000
1	34.69163014	1.798833E-011	2.798334E-012	0	0.000000E+000
1	34.69176008	2.798334E-012	1.798833E-011	1	0.000000E+000
1	34.69205443	1.798833E-011	2.798334E-012	0	0.000000E+000
1	34.69208950	2.798334E-012	1.798833E-011	1	0.000000E+000
1	34.69216949	1.798833E-011	2.798334E-012	0	0.000000E+000
1	34.69220886	2.798334E-012	1.798833E-011	1	0.000000E+000
1	34.69297611	1.798833E-011	2.798334E-012	0	0.000000E+000
1	34.69401275	2.798334E-012	1.798833E-011	1	0.000000E+000
1	34.69743056	1.798833E-011	2.798334E-012	0	0.000000E+000
1	34.69750408	2.798334E-012	1.798833E-011	1	0.000000E+000
1	34.69893128	1.798833E-011	2.798334E-012	0	0.000000E+000
1	34.69947594	2.798334E-012	1.798833E-011	1	0.000000E+000
1	34.70065170	1.798833E-011	2.798334E-012	0	0.000000E+000
1	34.70096572	2.798334E-012	1.798833E-011	1	0.000000E+000
1	34.70122797	1.798833E-011	2.798334E-012	0	0.000000E+000
1	34.70406986	2.798334E-012	1.798833E-011	1	0.000000E+000
1	34.70436144	1.798833E-011	2.798334E-012	0	0.000000E+000
1	34.70477782	2.798334E-012	1.798833E-011	1	0.000000E+000
1	34.70682560	1.798833E-011	2.798334E-012	0	0.000000E+000
1	34.70711964	2.798334E-012	1.798833E-011	1	0.000000E+000
1	34.70719490	1.798833E-011	2.798334E-012	0	0.000000E+000
1	34.70809862	2.798334E-012	1.798833E-011	1	0.000000E+000
1	34.70848714	1.798833E-011	2.798334E-012	0	0.000000E+000
1	34.70906772	2.798334E-012	1.798833E-011	1	0.000000E+000
1	34.71051345	1.798833E-011	2.798334E-012	0	0.000000E+000
1	34.71136231	2.798334E-012	1.798833E-011	1	0.000000E+000
1	34.71182143	1.798833E-011	2.798334E-012	0	0.000000E+000
1	34.71186097	2.798334E-012	1.798833E-011	1	0.000000E+000
1	34.71304546	1.798833E-011	2.798334E-012	0	0.000000E+000
1	34.71439666	2.798334E-012	1.798833E-011	1	0.000000E+000
1	34.71525039	1.798833E-011	2.798334E-012	0	0.000000E+000
1	34.71547737	2.798334E-012	1.798833E-011	1	0.000000E+000
1	34.71604844	1.798833E-011	2.798334E-012	0	0.000000E+000
1	34.71663524	2.798334E-012	1.798833E-011	1	0.000000E+000
1	34.71976117	1.798833E-011	2.798334E-012	0	0.000000E+000
1	34.72215565	2.798334E-012	1.798833E-011	1	0.000000E+000
1	34.72299825	1.798833E-011	2.798334E-012	0	0.000000E+000
1	34.72364187	2.798334E-012	1.798833E-011	1	0.000000E+000
1	34.72665096	1.798833E-011	2.798334E-012	0	0.000000E+000
1	34.72727014	2.798334E-012	1.798833E-011	1	0.000000E+000
1	34.73063965	1.798833E-011	2.798334E-012	0	0.000000E+000
1	34.73081373	2.798334E-012	1.798833E-011	1	0.000000E+000
1	34.73085538	1.798833E-011	2.798334E-012	0	0.000000E+000
1	34.73136795	2.798334E-012	1.798833E-011	1	0.000000E+000
1	34.73283179	1.798833E-011	2.798334E-012	0	0.000000E+000
1	34.73335109	2.798334E-012	1.798833E-011	1	0.000000E+000
1	34.73534951	1.798833E-011	2.798334E-012	0	0.000000E+000
1	34.73581794	2.798334E-012	1.798833E-011	1	0.000000E+000
1	34.73698077	1.798833E-011	2.798334E-012	0	0.000000E+000
1	34.73708044	2.798334E-012	1.798833E-011	1	0.000000E+000
1	34.73736909	1.798833E-011	2.798334E-012	0	0.000000E+000
1	34.73812937	2.798334E-012	1.798833E-011	1	0.000000E+000
1	34.73815324	1.798833E-011	2.798334E-012	0	0.000000E+000
1	34.73866720	2.798334E-012	1.798833E-011	1	0.000000E+000
1	34.73873715	1.798833E-011	2.798334E-012	0	0.000000E+000
1	34.73892758	2.798334E-012	1.798833E-011	1	0.000000E+000
1	34.73980934	1.798833E-011	2.798334E-012	0	0.000000E+000
1	34.74106525	2.798334E-012	1.798833E-011	1	0.000000E+000
1	34.74109012	1.798833E-011	2.798334E-012	0	0.000000E+000
1	34.74118692	2.798334E-012	1.798833E-011	1	0.000000E+000
1	34.74330192	1.798833E-011	2.798334E-012	0	0.000000E+000
1	34.74352000	2.798334E-012	1.798833E-011	1	0.000000E+000
1	34.74556079	1.798833E-011	2.798334E-012	0	0.000000E+000
1	34.74606010	2.798334E-012	1.798833E-011	1	0.000000E+000
1	34.74621391	1.798833E-011	2.798334E-012	0	0.000000E+000
1	34.74661518	2.798334E-012	1.798833E-011	1	0.000000E+000
1	34.74709137	1.798833E-011	2.798334E-012	0	0.000000E+000
1	34.74820738	2.798334E-012	1.798833E-011	1	0.000000E+000
1	34.74829651	1.798833E-011	2.798334E-012	0	0.000000E+000
1	34.74981072	2.798334E-012	1.798833E-011	1	0.000000E+000
1	34.75019082	1.798833E-011	2.798334E-012	0	0.000000E+000
1	34.75126509	2.798334E-012	1.798833E-011	1	0.000000E+000
1	34.75263440	1.798833E-011	2.798334E-012	0	0.000000E+000
1	34.75279304	2.798334E-012	1.798833E-011	1	0.000000E+000
1	34.75437761	1.798833E-011	2.798334E-012	0	0.000000E+000
1	34.75772851	2.798334E-012	1.798833E-011	1	0.000000E+000
1	34.75829042	1.798833E-011	2.798334E-012	0	0.000000E+000
1	34.75841630	2.798334E-012	1.798833E-011	1	0.000000E+000
1	34.75843827	1.798833E-011	2.798334E-012	0	0.000000E+000
1	34.75854937	2.798334E-012	1.798833E-011	1	0.000000E+000
1	34.75861836	1.798833E-011	2.798334E-012	0	0.000000E+000
1	34.75901714	2.798334E-012	1.798833E-011	1	0.000000E+000
1	34.76083704	1.798833E-011	2.798334E-012	0	0.000000E+000
1	34.76240413	2.798334E-012	1.798833E-011	1	0.000000E+000
1	34.76380750	1.798833E-011	2.798334E-012	0	0.000000E+000
1	34.76495795	2.798334E-012	1.798833E-011	1	0.000000E+000
1	34.76507481	1.798833E-011	2.798334E-012	0	0.000000E+000
1	34.76539540	2.798334E-012	1.798833E-011	1	0.000000E+000
1	34.76576347	1.798833E-011	2.798334E-012	0	0.000000E+000
1	34.76600148	2.798334E-012	1.798833E-011	1	0.000000E+000
1	34.76803251	1.798833E-011	2.798334E-012	0	0.000000E+000
1	34.76845703	2.798334E-012	1.798833E-011	1	0.000000E+000
1	34.76981476	1.798833E-011	2.798334E-012	0	0.000000E+000
1	34.77012339	2.798334E-012	1.798833E-011	1	0.000000E+000
1	34.77014208	1.798833E-011	2.798334E-012	0	0.000000E+000
1	34.77230529	2.798334E-012	1.798833E-011	1	0.000000E+000
1	34.77351439	1.798833E-011	2.798334E-012	0	0.000000E+000
1	34.77412673	2.798334E-012	1.798833E-011	1	0.000000E+000
1	34.77856884	1.798833E-011	2.798334E-012	0	0.000000E+000
1	34.77905803	2.798334E-012	1.798833E-011	1	0.000000E+000
1	34.77937874	1.798833E-011	2.798334E-012	0	0.000000E+000
1	34.78266888	2.798334E-012	1.798833E-011	1	0.000000E+000
1	34.78292211	1.798833E-011	2.798334E-012	0	0.000000E+000
1	34.78310329	2.798334E-012	1.798833E-011	1	0.000000E+000
1	34.78381313	1.798833E-011	2.798334E-012	0	0.000000E+000
1	34.78396801	2.798334E-012	1.798833E-011	1	0.000000E+000
1	34.78438041	1.798833E-011	2.798334E-012	0	0.000000E+000
1	34.78548129	2.798334E-012	1.798833E-011	1	0.000000E+000
1	34.78620574	1.798833E-011	2.798334E-012	0	0.000000E+000
1	34.78670985	2.798334E-012	1.798833E-011	1	0.000000E+000
1	34.78761969	1.798833E-011	2.798334E-012	0	0.000000E+000
1	34.78880413	2.798334E-012	1.798833E-011	1	0.000000E+000
1	34.78908160	1.798833E-011	2.798334E-012	0	0.000000E+000
1	34.78927454	2.798334E-012	1.798833E-011	1	0.000000E+000
1	34.78995871	1.798833E-011	2.798334E-012	0	0.000000E+000
1	34.79024476	2.798334E-012	1.798833E-011	1	0.000000E+000
1	34.79200990	1.798833E-011	2.798334E-012	0	0.000000E+000
1	34.79256892	2.798334E-012	1.798833E-011	1	0.000000E+000
1	34.79488369	1.798833E-011	2.798334E-012	0	0.000000E+000
1	34.79521372	2.798334E-012	1.798833E-011	1	0.000000E+000
1	34.79576047	1.798833E-011	2.798334E-012	0	0.000000E+000
1	34.79644231	2.798334E-012	1.798833E-011	1	0.000000E+000
1	34.79727829	1.798833E-011	2.798334E-012	0	0.000000E+000
1	34.79857421	2.798334E-012	1.798833E-011	1	0.000000E+000
1	34.79879726	1.798833E-011	2.798334E-012	0	0.000000E+000
1	35.08664131	2.751149E-012	1.794115E-011	1	0.000000E+000
1	35.08734664	1.794115E-011	2.751149E-012	0	0.000000E+000
1	35.08795966	2.751149E-012	1.794115E-011	1	0.000000E+000
1	35.08831978	1.794115E-011	2.751149E-012	0	0.000000E+000
1	35.08916257	2.751149E-012	1.794115E-011	1	0.000000E+000
1	35.08962998	1.794115E-011	2.751149E-012	0	0.000000E+000
1	35.09199332	2.751149E-012	1.794115E-011	1	0.000000E+000
1	35.09211518	1.794115E-011	2.751149E-012	0	0.000000E+000
1	35.09271105	2.751149E-012	1.794115E-011	1	0.000000E+000
1	35.09437540	1.794115E-011	2.751149E-012	0	0.000000E+000
1	35.09501095	2.751149E-012	1.794115E-011	1	0.000000E+000
1	35.09543376	1.794115E-011	2.751149E-012	0	0.000000E+000
1	35.10389510	2.751149E-012	1.794115E-011	1	0.000000E+000
1	35.10469046	1.794115E-011	2.751149E-012	0	0.000000E+000
1	35.10506262	2.751149E-012	1.794115E-011	1	0.000000E+000
1	35.10602890	1.794115E-011	2.751149E-012	0	0.000000E+000
1	35.10627230	2.751149E-012	1.794115E-011	1	0.000000E+000
1	35.10772108	1.794115E-011	2.751149E-012	0	0.000000E+000
1	35.10778625	2.751149E-012	1.794115E-011	1	0.000000E+000
1	35.10845881	1.794115E-011	2.751149E-012	0	0.000000E+000
1	35.10897562	2.751149E-012	1.794115E-011	1	0.000000E+000
1	35.10919235	1.794115E-011	2.751149E-012	0	0.000000E+000
1	35.10920457	2.751149E-012	1.794115E-011	1	0.000000E+000
1	35.11000463	1.794115E-011	2.751149E-012	0	0.000000E+000
1	35.11114968	2.751149E-012	1.794115E-011	1	0.000000E+000
1	35.11116788	1.794115E-011	2.751149E-012	0	0.000000E+000
1	35.11210711	2.751149E-012	1.794115E-011	1	0.000000E+000
1	35.11269141	1.794115E-011	2.751149E-012	0	0.000000E+000
1	35.11311333	2.751149E-012	1.794115E-011	1	0.000000E+000
1	35.11478887	1.794115E-011	2.751149E-012	0	0.000000E+000
1	35.11642975	2.751149E-012	1.794115E-011	1	0.000000E+000
1	35.11677380	1.794115E-011	2.751149E-012	0	0.000000E+000
1	35.11678734	2.751149E-012	1.794115E-011	1	0.000000E+000
1	35.11716094	1.794115E-011	2.751149E-012	0	0.000000E+000
1	35.11733738	2.751149E-012	1.794115E-011	1	0.000000E+000
1	35.11813052	1.794115E-011	2.751149E-012	0	0.000000E+000
1	35.11879074	2.751149E-012	1.794115E-011	1	0.000000E+000
1	35.11887793	1.794115E-011	2.751149E-012	0	0.000000E+000
1	35.11902532	2.751149E-012	1.794115E-011	1	0.000000E+000
1	35.12043462	1.794115E-011	2.751149E-012	0	0.000000E+000
1	35.12190729	2.751149E-012	1.794115E-011	1	0.000000E+000
1	35.12229771	1.794115E-011	2.751149E-012	0	0.000000E+000
1	35.12249720	2.751149E-012	1.794115E-011	1	0.000000E+000
1	35.12374056	1.794115E-011	2.751149E-012	0	0.000000E+000
1	35.12495397	2.751149E-012	1.794115E-011	1	0.000000E+000
1	35.12525693	1.794115E-011	2.751149E-012	0	0.000000E+000
1	35.12566392	2.751149E-012	1.794115E-011	1	0.000000E+000
1	35.12603594	1.794115E-011	2.751149E-012	0	0.000000E+000
1	35.12645682	2.751149E-012	1.794115E-011	1	0.000000E+000
1	35.12960681	1.794115E-011	2.751149E-012	0	0.000000E+000
1	35.12976082	2.751149E-012	1.794115E-011	1	0.000000E+000
1	35.13050231	1.794115E-011	2.751149E-012	0	0.000000E+000
1	35.13055360	2.751149E-012	1.794115E-011	1	0.000000E+000
1	35.13117455	1.794115E-011	2.751149E-012	0	0.000000E+000
1	35.13207710	2.751149E-012	1.794115E-011	1	0.000000E+000
1	35.13230697	1.794115E-011	2.751149E-012	0	0.000000E+000
1	35.13322816	2.751149E-012	1.794115E-011	1	0.000000E+000
1	35.13401367	1.794115E-011	2.751149E-012	0	0.000000E+000
1	35.13487822	2.751149E-012	1.794115E-011	1	0.000000E+000
1	35.13707896	1.794115E-011	2.751149E-012	0	0.000000E+000
1	35.13730352	2.751149E-012	1.794115E-011	1	0.000000E+000
1	35.13807003	1.794115E-011	2.751149E-012	0	0.000000E+000
1	35.13810546	2.751149E-012	1.794115E-011	1	0.000000E+000
1	35.13812139	1.794115E-011	2.751149E-012	0	0.000000E+000
1	35.13812752	2.751149E-012	1.794115E-011	1	0.000000E+000
1	35.13867895	1.794115E-011	2.751149E-012	0	0.000000E+000
1	35.13919252	2.751149E-012	1.794115E-011	1	0.000000E+000
1	35.14078290	1.794115E-011	2.751149E-012	0	0.000000E+000
1	35.14098921	2.751149E-012	1.794115E-011	1	0.000000E+000
1	35.14111339	1.794115E-011	2.751149E-012	0	0.000000E+000
1	35.14117737	2.751149E-012	1.794115E-011	1	0.000000E+000
1	35.14135161	1.794115E-011	2.751149E-012	0	0.000000E+000
1	35.14154746	2.751149E-012	1.794115E-011	1	0.000000E+000
1	35.14198027	1.794115E-011	2.751149E-012	0	0.000000E+000
1	35.14203731	2.751149E-012	1.794115E-011	1	0.000000E+000
1	35.14228509	1.794115E-011	2.751149E-012	0	0.000000E+000
1	35.14242752	2.751149E-012	1.794115E-011	1	0.000000E+000
1	35.14329257	1.794115E-011	2.751149E-012	0	0.000000E+000
1	35.23847421	3.161822E-012	1.835182E-011	1	0.000000E+000
1	35.23855164	1.835182E-011	3.161822E-012	0	0.000000E+000
1	35.23871136	3.161822E-012	1.835182E-011	1	0.000000E+000
1	35.23891475	1.835182E-011	3.161822E-012	0	0.000000E+000
1	35.24009400	3.161822E-012	1.835182E-011	1	0.000000E+000
1	35.24074833	1.835182E-011	3.161822E-012	0	0.000000E+000
1	35.24081542	3.161822E-012	1.835182E-011	1	0.000000E+000
1	35.24173734	1.835182E-011	3.161822E-012	0	0.000000E+000
1	35.24195108	3.161822E-012	1.835182E-011	1	0.000000E+000
1	35.24210411	1.835182E-011	3.161822E-012	0	0.000000E+000
1	35.24227097	3.161822E-012	1.835182E-011	1	0.000000E+000
1	35.24340979	1.835182E-011	3.161822E-012	0	0.000000E+000
1	35.24355628	3.161822E-012	1.835182E-011	1	0.000000E+000
1	35.24428295	1.835182E-011	3.161822E-012	0	0.000000E+000
1	35.24481596	3.161822E-012	1.835182E-011	1	0.000000E+000
1	35.24668004	1.835182E-011	3.161822E-012	0	0.000000E+000
1	35.24702504	3.161822E-012	1.835182E-011	1	0.000000E+000
1	35.24723374	1.835182E-011	3.161822E-012	0	0.000000E+000
1	35.24734276	3.161822E-012	1.835182E-011	1	0.000000E+000
1	35.24742299	1.835182E-011	3.161822E-012	0	0.000000E+000
1	35.24849782	3.161822E-012	1.835182E-011	1	0.000000E+000
1	35.24868954	1.835182E-011	3.161822E-012	0	0.000000E+000
1	35.24893477	3.161822E-012	1.835182E-011	1	0.000000E+000
1	35.24932885	1.835182E-011	3.161822E-012	0	0.000000E+000
1	35.25106868	3.161822E-012	1.835182E-011	1	0.000000E+000
1	35.25162089	1.835182E-011	3.161822E-012	0	0.000000E+000
1	35.25193199	3.161822E-012	1.835182E-011	1	0.000000E+000
1	35.25234761	1.835182E-011	3.161822E-012	0	0.000000E+000
1	35.25305141	3.161822E-012	1.835182E-011	1	0.000000E+000
1	35.25337790	1.835182E-011	3.161822E-012	0	0.000000E+000
1	35.25387201	3.161822E-012	1.835182E-011	1	0.000000E+000
1	35.25540703	1.835182E-011	3.161822E-012	0	0.000000E+000
1	35.25588093	3.161822E-012	1.835182E-011	1	0.000000E+000
1	35.25700043	1.835182E-011	3.161822E-012	0	0.000000E+000
1	35.25736899	3.161822E-012	1.835182E-011	1	0.000000E+000
1	35.25766084	1.835182E-011	3.161822E-012	0	0.000000E+000
1	35.25839438	3.161822E-012	1.835182E-011	1	0.000000E+000
1	35.25844439	1.835182E-011	3.161822E-012	0	0.000000E+000
1	35.25961165	3.161822E-012	1.835182E-011	1	0.000000E+000
1	35.26079566	1.835182E-011	3.161822E-012	0	0.000000E+000
1	35.26198049	3.161822E-012	1.835182E-011	1	0.000000E+000
1	35.26424525	1.835182E-011	3.161822E-012	0	0.000000E+000
1	35.26454870	3.161822E-012	1.835182E-011	1	0.000000E+000
1	35.26583708	1.835182E-011	3.161822E-012	0	0.000000E+000
1	35.26654665	3.161822E-012	1.835182E-011	1	0.000000E+000
1	35.26723585	1.835182E-011	3.161822E-012	0	0.000000E+000
1	35.26741843	3.161822E-012	1.835182E-011	1	0.000000E+000
1	35.26928218	1.835182E-011	3.161822E-012	0	0.000000E+000
1	35.26940471	3.161822E-012	1.835182E-011	1	0.000000E+000
1	35.27077690	1.835182E-011	3.161822E-012	0	0.000000E+000
1	35.27161255	3.161822E-012	1.835182E-011	1	0.000000E+000
1	35.27168295	1.835182E-011	3.161822E-012	0	0.000000E+000
1	35.27288265	3.161822E-012	1.835182E-011	1	0.000000E+000
1	35.27553625	1.835182E-011	3.161822E-012	0	0.000000E+000
1	35.27584379	3.161822E-012	1.835182E-011	1	0.000000E+000
1	35.27615076	1.835182E-011	3.161822E-012	0	0.000000E+000
1	35.27631325	3.161822E-012	1.835182E-011	1	0.000000E+000
1	35.27865327	1.835182E-011	3.161822E-012	0	0.000000E+000
1	35.27885818	3.161822E-012	1.835182E-011	1	0.000000E+000
1	35.27925211	1.835182E-011	3.161822E-012	0	0.000000E+000
1	35.27951639	3.161822E-012	1.835182E-011	1	0.000000E+000
1	35.28117210	1.835182E-011	3.161822E-012	0	0.000000E+000
1	35.28129640	3.161822E-012	1.835182E-011	1	0.000000E+000
1	35.28151611	1.835182E-011	3.161822E-012	0	0.000000E+000
1	35.28176818	3.161822E-012	1.835182E-011	1	0.000000E+000
1	35.28193952	1.835182E-011	3.161822E-012	0	0.000000E+000
1	35.28213726	3.161822E-012	1.835182E-011	1	0.000000E+000
1	35.28225584	1.835182E-011	3.161822E-012	0	0.000000E+000
1	35.28279093	3.161822E-012	1.835182E-011	1	0.000000E+000
1	35.28320815	1.835182E-011	3.161822E-012	0	0.000000E+000
1	35.28328330	3.161822E-012	1.835182E-011	1	0.000000E+000
1	35.28407622	1.835182E-011	3.161822E-012	0	0.000000E+000
1	35.28457561	3.161822E-012	1.835182E-011	1	0.000000E+000
1	35.28475697	1.835182E-011	3.161822E-012	0	0.000000E+000
1	35.28550049	3.161822E-012	1.835182E-011	1	0.000000E+000
1	35.28683870	1.835182E-011	3.161822E-012	0	0.000000E+000
1	35.28691286	3.161822E-012	1.835182E-011	1	0.000000E+000
1	35.28750614	1.835182E-011	3.161822E-012	0	0.000000E+000
1	35.28756280	3.161822E-012	1.835182E-011	1	0.000000E+000
1	35.29029233	1.835182E-011	3.161822E-012	0	0.000000E+000
1	35.29050569	3.161822E-012	1.835182E-011	1	0.000000E+000
1	35.29084376	1.835182E-011	3.161822E-012	0	0.000000E+000
1	35.29106509	3.161822E-012	1.835182E-011	1	0.000000E+000
1	35.29124906	1.835182E-011	3.161822E-012	0	0.000000E+000
1	35.29146486	3.161822E-012	1.835182E-011	1	0.000000E+000
1	35.29168302	1.835182E-011	3.161822E-012	0	0.000000E+000
1	35.29183967	3.161822E-012	1.835182E-011	1	0.000000E+000
1	35.29245519	1.835182E-011	3.161822E-012	0	0.000000E+000
1	35.29273411	3.161822E-012	1.835182E-011	1	0.000000E+000
1	35.29308268	1.835182E-011	3.161822E-012	0	0.000000E+000
1	35.29428833	3.161822E-012	1.835182E-011	1	0.000000E+000
1	35.29451651	1.835182E-011	3.161822E-012	0	0.000000E+000
1	35.29570461	3.161822E-012	1.835182E-011	1	0.000000E+000
1	35.29587994	1.835182E-011	3.161822E-012	0	0.000000E+000
1	35.29642446	3.161822E-012	1.835182E-011	1	0.000000E+000
1	35.29785601	1.835182E-011	3.161822E-012	0	0.000000E+000
1	35.29914526	3.161822E-012	1.835182E-011	1	0.000000E+000
1	35.30028680	1.835182E-011	3.161822E-012	0	0.000000E+000
1	35.30076122	3.161822E-012	1.835182E-011	1	0.000000E+000
1	35.30131869	1.835182E-011	3.161822E-012	0	0.000000E+000
1	35.30221062	3.161822E-012	1.835182E-011	1	0.000000E+000
1	35.30423608	1.835182E-011	3.161822E-012	0	0.000000E+000
1	35.30539793	3.161822E-012	1.835182E-011	1	0.000000E+000
1	35.30761841	1.835182E-011	3.161822E-012	0	0.000000E+000
1	35.30782164	3.161822E-012	1.835182E-011	1	0.000000E+000
1	35.30877988	1.835182E-011	3.161822E-012	0	0.000000E+000
1	35.31052453	3.161822E-012	1.835182E-011	1	0.000000E+000
1	35.31085177	1.835182E-011	3.161822E-012	0	0.000000E+000
1	35.31102924	3.161822E-012	1.835182E-011	1	0.000000E+000
1	35.31141995	1.835182E-011	3.161822E-012	0	0.000000E+000
1	35.31148668	3.161822E-012	1.835182E-011	1	0.000000E+000
1	35.31254407	1.835182E-011	3.161822E-012	0	0.000000E+000
1	35.31345127	3.161822E-012	1.835182E-011	1	0.000000E+000
1	35.31374926	1.835182E-011	3.161822E-012	0	0.000000E+000
1	35.31385102	3.161822E-012	1.835182E-011	1	0.000000E+000
1	35.31417944	1.835182E-011	3.161822E-012	0	0.000000E+000
1	35.31427758	3.161822E-012	1.835182E-011	1	0.000000E+000
1	35.31432300	1.835182E-011	3.161822E-012	0	0.000000E+000
1	35.31530918	3.161822E-012	1.835182E-011	1	0.000000E+000
1	35.31637209	1.835182E-011	3.161822E-012	0	0.000000E+000
1	35.31784058	3.161822E-012	1.835182E-011	1	0.000000E+000
1	35.31834489	1.835182E-011	3.161822E-012	0	0.000000E+000
1	35.31837480	3.161822E-012	1.835182E-011	1	0.000000E+000
1	35.31998610	1.835182E-011	3.161822E-012	0	0.000000E+000
1	35.32084019	3.161822E-012	1.835182E-011	1	0.000000E+000
1	35.32376587	1.835182E-011	3.161822E-012	0	0.000000E+000
1	35.32495325	3.161822E-012	1.835182E-011	1	0.000000E+000
1	35.32575406	1.835182E-011	3.161822E-012	0	0.000000E+000
1	35.32582853	3.161822E-012	1.835182E-011	1	0.000000E+000
1	35.32603214	1.835182E-011	3.161822E-012	0	0.000000E+000
1	35.32673604	3.161822E-012	1.835182E-011	1	0.000000E+000
1	35.32984335	1.835182E-011	3.161822E-012	0	0.000000E+000
1	35.33004541	3.161822E-012	1.835182E-011	1	0.000000E+000
1	35.33058777	1.835182E-011	3.161822E-012	0	0.000000E+000
1	35.33142000	3.161822E-012	1.835182E-011	1	0.000000E+000
1	35.33211626	1.835182E-011	3.161822E-012	0	0.000000E+000
1	35.33279382	3.161822E-012	1.835182E-011	1	0.000000E+000
1	35.33345274	1.835182E-011	3.161822E-012	0	0.000000E+000
1	35.33384988	3.161822E-012	1.835182E-011	1	0.000000E+000
1	35.33403921	1.835182E-011	3.161822E-012	0	0.000000E+000
1	35.33456116	3.161822E-012	1.835182E-011	1	0.000000E+000
1	35.33550689	1.835182E-011	3.161822E-012	0	0.000000E+000
1	35.33588092	3.161822E-012	1.835182E-011	1	0.000000E+000
1	35.33658407	1.835182E-011	3.161822E-012	0	0.000000E+000
1	35.35971134	3.161822E-012	1.835182E-011	1	0.000000E+000
1	35.36024280	1.835182E-011	3.161822E-012	0	0.000000E+000
1	35.36075627	3.161822E-012	1.835182E-011	1	0.000000E+000
1	35.36170001	1.835182E-011	3.161822E-012	0	0.000000E+000
1	35.36234100	3.161822E-012	1.835182E-011	1	0.000000E+000
1	35.36250706	1.835182E-011	3.161822E-012	0	0.000000E+000
1	35.37813068	3.161822E-012	1.835182E-011	1	0.000000E+000
1	35.37898814	1.835182E-011	3.161822E-012	0	0.000000E+000
1	35.37932043	3.161822E-012	1.835182E-011	1	0.000000E+000
1	35.37958157	1.835182E-011	3.161822E-012	0	0.000000E+000
1	35.37998780	3.161822E-012	1.835182E-011	1	0.000000E+000
1	35.38046060	1.835182E-011	3.161822E-012	0	0.000000E+000
1	35.38047070	3.161822E-012	1.835182E-011	1	0.000000E+000
1	35.38104850	1.835182E-011	3.161822E-012	0	0.000000E+000
1	35.38114670	3.161822E-012	1.835182E-011	1	0.000000E+000
1	35.38126442	1.835182E-011	3.161822E-012	0	0.000000E+000
1	35.38129188	3.161822E-012	1.835182E-011	1	0.000000E+000
1	35.38353169	1.835182E-011	3.161822E-012	0	0.000000E+000
1	35.38387700	3.161822E-012	1.835182E-011	1	0.000000E+000
1	35.38410565	1.835182E-011	3.161822E-012	0	0.000000E+000
1	35.38500129	3.161822E-012	1.835182E-011	1	0.000000E+000
1	35.38509563	1.835182E-011	3.161822E-012	0	0.000000E+000
1	35.38570143	3.161822E-012	1.835182E-011	1	0.000000E+000
1	35.38735252	1.835182E-011	3.161822E-012	0	0.000000E+000
1	35.38882127	3.161822E-012	1.835182E-011	1	0.000000E+000
1	35.38885443	1.835182E-011	3.161822E-012	0	0.000000E+000
1	35.38889978	3.161822E-012	1.835182E-011	1	0.000000E+000
1	35.39165899	1.835182E-011	3.161822E-012	0	0.000000E+000
1	35.39354839	3.161822E-012	1.835182E-011	1	0.000000E+000
1	35.39506368	1.835182E-011	3.161822E-012	0	0.000000E+000
1	35.39607283	3.161822E-012	1.835182E-011	1	0.000000E+000
1	35.39816314	1.835182E-011	3.161822E-012	0	0.000000E+000
1	35.39834599	3.161822E-012	1.835182E-011	1	0.000000E+000
1	35.39840585	1.835182E-011	3.161822E-012	0	0.000000E+000
1	35.39896851	3.161822E-012	1.835182E-011	1	0.000000E+000
1	35.39922560	1.835182E-011	3.161822E-012	0	0.000000E+000
1	35.39974241	3.161822E-012	1.835182E-011	1	0.000000E+000
1	35.40029919	1.835182E-011	3.161822E-012	0	0.000000E+000
1	35.40035343	3.161822E-012	1.835182E-011	1	0.000000E+000
1	35.40051646	1.835182E-011	3.161822E-012	0	0.000000E+000
1	35.40093882	3.161822E-012	1.835182E-011	1	0.000000E+000
1	35.40116490	1.835182E-011	3.161822E-012	0	0.000000E+000
1	35.40469204	3.161822E-012	1.835182E-011	1	0.000000E+000
1	35.40479495	1.835182E-011	3.161822E-012	0	0.000000E+000
1	35.43255055	3.161822E-012	1.835182E-011	1	0.000000E+000
1	35.43451216	1.835182E-011	3.161822E-012	0	0.000000E+000
1	35.43535800	3.161822E-012	1.835182E-011	1	0.000000E+000
1	35.43711137	1.835182E-011	3.161822E-012	0	0.000000E+000
1	35.43738874	3.161822E-012	1.835182E-011	1	0.000000E+000
1	35.43741483	1.835182E-011	3.161822E-012	0	0.000000E+000
1	35.43852848	3.161822E-012	1.835182E-011	1	0.000000E+000
1	35.43861642	1.835182E-011	3.161822E-012	0	0.000000E+000
1	35.43898987	3.161822E-012	1.835182E-011	1	0.000000E+000
1	35.43962584	1.835182E-011	3.161822E-012	0	0.000000E+000
1	35.44082488	3.161822E-012	1.835182E-011	1	0.000000E+000
1	35.44102645	1.835182E-011	3.161822E-012	0	0.000000E+000
1	35.44137955	3.161822E-012	1.835182E-011	1	0.000000E+000
1	35.44139421	1.835182E-011	3.161822E-012	0	0.000000E+000
1	35.44194061	3.161822E-012	1.835182E-011	1	0.000000E+000
1	35.44208344	1.835182E-011	3.161822E-012	0	0.000000E+000
1	35.44638014	3.161822E-012	1.835182E-011	1	0.000000E+000
1	35.44697528	1.835182E-011	3.161822E-012	0	0.000000E+000
1	35.44806728	3.161822E-012	1.835182E-011	1	0.000000E+000
1	35.44969875	1.835182E-011	3.161822E-012	0	0.000000E+000
1	35.45000175	3.161822E-012	1.835182E-011	1	0.000000E+000
1	35.45069557	1.835182E-011	3.161822E-012	0	0.000000E+000
1	35.45076974	3.161822E-012	1.835182E-011	1	0.000000E+000
1	35.45215916	1.835182E-011	3.161822E-012	0	0.000000E+000
1	35.45231992	3.161822E-012	1.835182E-011	1	0.000000E+000
1	35.45307996	1.835182E-011	3.161822E-012	0	0.000000E+000
1	35.45319346	3.161822E-012	1.835182E-011	1	0.000000E+000
1	35.45424117	1.835182E-011	3.161822E-012	0	0.000000E+000
1	35.45425838	3.161822E-012	1.835182E-011	1	0.000000E+000
1	35.45525803	1.835182E-011	3.161822E-012	0	0.000000E+000
1	35.45603511	3.161822E-012	1.835182E-011	1	0.000000E+000
1	35.45642267	1.835182E-011	3.161822E-012	0	0.000000E+000
1	35.45699015	3.161822E-012	1.835182E-011	1	0.000000E+000
1	35.45700382	1.835182E-011	3.161822E-012	0	0.000000E+000
1	35.45703280	3.161822E-012	1.835182E-011	1	0.000000E+000
1	35.45790828	1.835182E-011	3.161822E-012	0	0.000000E+000
1	35.45812919	3.161822E-012	1.835182E-011	1	0.000000E+000
1	35.45880829	1.835182E-011	3.161822E-012	0	0.000000E+000
1	35.45886804	3.161822E-012	1.835182E-011	1	0.000000E+000
1	35.45980742	1.835182E-011	3.161822E-012	0	0.000000E+000
1	35.46006903	3.161822E-012	1.835182E-011	1	0.000000E+000
1	35.46013633	1.835182E-011	3.161822E-012	0	0.000000E+000
1	35.46037025	3.161822E-012	1.835182E-011	1	0.000000E+000
1	35.46091406	1.835182E-011	3.161822E-012	0	0.000000E+000
1	35.46111473	3.161822E-012	1.835182E-011	1	0.000000E+000
1	35.46316378	1.835182E-011	3.161822E-012	0	0.000000E+000
1	35.46343914	3.161822E-012	1.835182E-011	1	0.000000E+000
1	35.46379600	1.835182E-011	3.161822E-012	0	0.000000E+000
1	35.46443121	3.161822E-012	1.835182E-011	1	0.000000E+000
1	35.46568053	1.835182E-011	3.161822E-012	0	0.000000E+000
1	35.46580960	3.161822E-012	1.835182E-011	1	0.000000E+000
1	35.46839862	1.835182E-011	3.161822E-012	0	0.000000E+000
1	35.47034835	3.161822E-012	1.835182E-011	1	0.000000E+000
1	35.47239775	1.835182E-011	3.161822E-012	0	0.000000E+000
1	35.47416939	3.161822E-012	1.835182E-011	1	0.000000E+000
1	35.47506166	1.835182E-011	3.161822E-012	0	0.000000E+000
1	35.48482276	3.161822E-012	1.835182E-011	1	0.000000E+000
1	35.48495769	1.835182E-011	3.161822E-012	0	0.000000E+000
1	35.48514910	3.161822E-012	1.835182E-011	1	0.000000E+000
1	35.48529415	1.835182E-011	3.161822E-012	0	0.000000E+000
1	35.48548866	3.161822E-012	1.835182E-011	1	0.000000E+000
1	35.48628421	1.835182E-011	3.161822E-012	0	0.000000E+000
1	35.48727546	3.161822E-012	1.835182E-011	1	0.000000E+000
1	35.48744332	1.835182E-011	3.161822E-012	0	0.000000E+000
1	35.48780180	3.161822E-012	1.835182E-011	1	0.000000E+000
1	35.48805512	1.835182E-011	3.161822E-012	0	0.000000E+000
1	35.48886653	3.161822E-012	1.835182E-011	1	0.000000E+000
1	35.48891756	1.835182E-011	3.161822E-012	0	0.000000E+000
1	35.48936137	3.161822E-012	1.835182E-011	1	0.000000E+000
1	35.49008253	1.835182E-011	3.161822E-012	0	0.000000E+000
1	35.49051543	3.161822E-012	1.835182E-011	1	0.000000E+000
1	35.49085909	1.835182E-011	3.161822E-012	0	0.000000E+000
1	35.49155562	3.161822E-012	1.835182E-011	1	0.000000E+000
1	35.49442837	1.835182E-011	3.161822E-012	0	0.000000E+000
1	35.49528319	3.161822E-012	1.835182E-011	1	0.000000E+000
1	35.49532958	1.835182E-011	3.161822E-012	0	0.000000E+000
1	35.49604104	3.161822E-012	1.835182E-011	1	0.000000E+000
1	35.49646468	1.835182E-011	3.161822E-012	0	0.000000E+000
1	35.49648029	3.161822E-012	1.835182E-011	1	0.000000E+000
1	35.49659654	1.835182E-011	3.161822E-012	0	0.000000E+000
1	35.49686747	3.161822E-012	1.835182E-011	1	0.000000E+000
1	35.49721680	1.835182E-011	3.161822E-012	0	0.000000E+000
1	35.49773680	3.161822E-012	1.835182E-011	1	0.000000E+000
1	35.49799233	1.835182E-011	3.161822E-012	0	0.000000E+000
1	35.49805856	3.161822E-012	1.835182E-011	1	0.000000E+000
1	35.49862412	1.835182E-011	3.161822E-012	0	0.000000E+000
1	35.49879270	3.161822E-012	1.835182E-011	1	0.000000E+000
1	35.49930773	1.835182E-011	3.161822E-012	0	0.000000E+000
1	35.49949554	3.161822E-012	1.835182E-011	1	0.000000E+000
1	35.50018779	1.835182E-011	3.161822E-012	0	0.000000E+000
1	35.50024104	3.161822E-012	1.835182E-011	1	0.000000E+000
1	35.50079675	1.835182E-011	3.161822E-012	0	0.000000E+000
1	35.50119412	3.161822E-012	1.835182E-011	1	0.000000E+000
1	35.50161272	1.835182E-011	3.161822E-012	0	0.000000E+000
1	35.50265200	3.161822E-012	1.835182E-011	1	0.000000E+000
1	35.50379304	1.835182E-011	3.161822E-012	0	0.000000E+000
1	35.50400960	3.161822E-012	1.835182E-011	1	0.000000E+000
1	35.50485744	1.835182E-011	3.161822E-012	0	0.000000E+000
1	35.50492361	3.161822E-012	1.835182E-011	1	0.000000E+000
1	35.50600082	1.835182E-011	3.161822E-012	0	0.000000E+000
1	35.50641033	3.161822E-012	1.835182E-011	1	0.000000E+000
1	35.50778006	1.835182E-011	3.161822E-012	0	0.000000E+000
1	35.50788795	3.161822E-012	1.835182E-011	1	0.000000E+000
1	35.50905904	1.835182E-011	3.161822E-012	0	0.000000E+000
1	35.53096180	3.161822E-012	1.835182E-011	1	0.000000E+000
1	35.53360709	1.835182E-011	3.161822E-012	0	0.000000E+000
1	35.53364345	3.161822E-012	1.835182E-011	1	0.000000E+000
1	35.53367476	1.835182E-011	3.161822E-012	0	0.000000E+000
1	35.53371790	3.161822E-012	1.835182E-011	1	0.000000E+000
1	35.53396853	1.835182E-011	3.161822E-012	0	0.000000E+000
1	35.53443031	3.161822E-012	1.835182E-011	1	0.000000E+000
1	35.53463944	1.835182E-011	3.161822E-012	0	0.000000E+000
1	35.56179830	3.161822E-012	1.835182E-011	1	0.000000E+000
1	35.56447761	1.835182E-011	3.161822E-012	0	0.000000E+000
1	35.56471435	3.161822E-012	1.835182E-011	1	0.000000E+000
1	35.56570773	1.835182E-011	3.161822E-012	0	0.000000E+000
1	35.56603209	3.161822E-012	1.835182E-011	1	0.000000E+000
1	35.56619797	1.835182E-011	3.161822E-012	0	0.000000E+000
1	35.56647001	3.161822E-012	1.835182E-011	1	0.000000E+000
1	35.56798801	1.835182E-011	3.161822E-012	0	0.000000E+000
1	35.56801885	3.161822E-012	1.835182E-011	1	0.000000E+000
1	35.56925340	1.835182E-011	3.161822E-012	0	0.000000E+000
1	35.56938149	3.161822E-012	1.835182E-011	1	0.000000E+000
1	35.57018052	1.835182E-011	3.161822E-012	0	0.000000E+000
1	35.57109667	3.161822E-012	1.835182E-011	1	0.000000E+000
1	35.57282830	1.835182E-011	3.161822E-012	0	0.000000E+000
1	35.57306198	3.161822E-012	1.835182E-011	1	0.000000E+000
1	35.57331816	1.835182E-011	3.161822E-012	0	0.000000E+000
1	35.57524001	3.161822E-012	1.835182E-011	1	0.000000E+000
1	35.57657034	1.835182E-011	3.161822E-012	0	0.000000E+000
1	35.57666255	3.161822E-012	1.835182E-011	1	0.000000E+000
1	35.57744708	1.835182E-011	3.161822E-012	0	0.000000E+000
1	35.57844272	3.161822E-012	1.835182E-011	1	0.000000E+000
1	35.57902251	1.835182E-011	3.161822E-012	0	0.000000E+000
1	35.57926948	3.161822E-012	1.835182E-011	1	0.000000E+000
1	35.58294644	1.835182E-011	3.161822E-012	0	0.000000E+000
1	35.58329926	3.161822E-012	1.835182E-011	1	0.000000E+000
1	35.58370759	1.835182E-011	3.161822E-012	0	0.000000E+000
1	35.58452134	3.161822E-012	1.835182E-011	1	0.000000E+000
1	35.58585347	1.835182E-011	3.161822E-012	0	0.000000E+000
1	35.58648068	3.161822E-012	1.835182E-011	1	0.000000E+000
1	35.58665012	1.835182E-011	3.161822E-012	0	0.000000E+000
1	35.58778327	3.161822E-012	1.835182E-011	1	0.000000E+000
1	35.59060473	1.835182E-011	3.161822E-012	0	0.000000E+000
1	35.59115094	3.161822E-012	1.835182E-011	1	0.000000E+000
1	35.59241134	1.835182E-011	3.161822E-012	0	0.000000E+000
1	35.66863512	3.161822E-012	1.835182E-011	1	0.000000E+000
1	35.66985239	1.835182E-011	3.161822E-012	0	0.000000E+000
1	35.67007374	3.161822E-012	1.835182E-011	1	0.000000E+000
1	35.67049511	1.835182E-011	3.161822E-012	0	0.000000E+000
1	35.67115289	3.161822E-012	1.835182E-011	1	0.000000E+000
1	35.67289936	1.835182E-011	3.161822E-012	0	0.000000E+000
1	35.67335079	3.161822E-012	1.835182E-011	1	0.000000E+000
1	35.67493113	1.835182E-011	3.161822E-012	0	0.000000E+000
1	35.67521480	3.161822E-012	1.835182E-011	1	0.000000E+000
1	35.67523401	1.835182E-011	3.161822E-012	0	0.000000E+000
1	35.67555265	3.161822E-012	1.835182E-011	1	0.000000E+000
1	35.67632135	1.835182E-011	3.161822E-012	0	0.000000E+000
1	35.67886096	3.161822E-012	1.835182E-011	1	0.000000E+000
1	35.67908558	1.835182E-011	3.161822E-012	0	0.000000E+000
1	35.67957464	3.161822E-012	1.835182E-011	1	0.000000E+000
1	35.67984444	1.835182E-011	3.161822E-012	0	0.000000E+000
1	35.68184694	3.161822E-012	1.835182E-011	1	0.000000E+000
1	35.68202119	1.835182E-011	3.161822E-012	0	0.000000E+000
1	35.68209023	3.161822E-012	1.835182E-011	1	0.000000E+000
1	35.68271106	1.835182E-011	3.161822E-012	0	0.000000E+000
1	35.68338716	3.161822E-012	1.835182E-011	1	0.000000E+000
1	35.68432359	1.835182E-011	3.161822E-012	0	0.000000E+000
1	35.68448501	3.161822E-012	1.835182E-011	1	0.000000E+000
1	35.68471953	1.835182E-011	3.161822E-012	0	0.000000E+000
1	35.68477390	3.161822E-012	1.835182E-011	1	0.000000E+000
1	35.68605301	1.835182E-011	3.161822E-012	0	0.000000E+000
1	35.68668128	3.161822E-012	1.835182E-011	1	0.000000E+000
1	35.68827882	1.835182E-011	3.161822E-012	0	0.000000E+000
1	35.69167199	3.161822E-012	1.835182E-011	1	0.000000E+000
1	35.69243957	1.835182E-011	3.161822E-012	0	0.000000E+000
1	35.69624235	3.161822E-012	1.835182E-011	1	0.000000E+000
1	35.69629917	1.835182E-011	3.161822E-012	0	0.000000E+000
1	35.69656164	3.161822E-012	1.835182E-011	1	0.000000E+000
1	35.69843078	1.835182E-011	3.161822E-012	0	0.000000E+000
1	35.69930673	3.161822E-012	1.835182E-011	1	0.000000E+000
1	35.69960581	1.835182E-011	3.161822E-012	0	0.000000E+000
1	35.69962689	3.161822E-012	1.835182E-011	1	0.000000E+000
1	35.70032168	1.835182E-011	3.161822E-012	0	0.000000E+000
1	35.70056376	3.161822E-012	1.835182E-011	1	0.000000E+000
1	35.70101844	1.835182E-011	3.161822E-012	0	0.000000E+000
1	35.70107999	3.161822E-012	1.835182E-011	1	0.000000E+000
1	35.70130627	1.835182E-011	3.161822E-012	0	0.000000E+000
1	35.70361731	3.161822E-012	1.835182E-011	1	0.000000E+000
1	35.70504679	1.835182E-011	3.161822E-012	0	0.000000E+000
1	35.70663426	3.161822E-012	1.835182E-011	1	0.000000E+000
1	35.70695677	1.835182E-011	3.161822E-012	0	0.000000E+000
1	35.70831789	3.161822E-012	1.835182E-011	1	0.000000E+000
1	35.70853245	1.835182E-011	3.161822E-012	0	0.000000E+000
1	35.70943480	3.161822E-012	1.835182E-011	1	0.000000E+000
1	35.70972735	1.835182E-011	3.161822E-012	0	0.000000E+000
1	35.71082163	3.161822E-012	1.835182E-011	1	0.000000E+000
1	35.71117712	1.835182E-011	3.161822E-012	0	0.000000E+000
1	35.71133645	3.161822E-012	1.835182E-011	1	0.000000E+000
1	35.71200367	1.835182E-011	3.161822E-012	0	0.000000E+000
1	35.71215862	3.161822E-012	1.835182E-011	1	0.000000E+000
1	35.71251177	1.835182E-011	3.161822E-012	0	0.000000E+000
1	35.71265880	3.161822E-012	1.835182E-011	1	0.000000E+000
1	35.71282252	1.835182E-011	3.161822E-012	0	0.000000E+000
1	35.71297683	3.161822E-012	1.835182E-011	1	0.000000E+000
1	35.71439507	1.835182E-011	3.161822E-012	0	0.000000E+000
1	35.71443634	3.161822E-012	1.835182E-011	1	0.000000E+000
1	35.71460704	1.835182E-011	3.161822E-012	0	0.000000E+000
1	35.71463465	3.161822E-012	1.835182E-011	1	0.000000E+000
1	35.71483193	1.835182E-011	3.161822E-012	0	0.000000E+000
1	35.71497201	3.161822E-012	1.835182E-011	1	0.000000E+000
1	35.71619421	1.835182E-011	3.161822E-012	0	0.000000E+000
1	35.71640591	3.161822E-012	1.835182E-011	1	0.000000E+000
1	35.71805005	1.835182E-011	3.161822E-012	0	0.000000E+000
1	35.71865079	3.161822E-012	1.835182E-011	1	0.000000E+000
1	35.71874503	1.835182E-011	3.161822E-012	0	0.000000E+000
1	35.71995948	3.161822E-012	1.835182E-011	1	0.000000E+000
1	35.72004354	1.835182E-011	3.161822E-012	0	0.000000E+000
1	35.72077734	3.161822E-012	1.835182E-011	1	0.000000E+000
1	35.72152021	1.835182E-011	3.161822E-012	0	0.000000E+000
1	35.72222683	3.161822E-012	1.835182E-011	1	0.000000E+000
1	35.72258358	1.835182E-011	3.161822E-012	0	0.000000E+000
1	35.72260523	3.161822E-012	1.835182E-011	1	0.000000E+000
1	35.72295055	1.835182E-011	3.161822E-012	0	0.000000E+000
1	35.72341248	3.161822E-012	1.835182E-011	1	0.000000E+000
1	35.72455828	1.835182E-011	3.161822E-012	0	0.000000E+000
1	35.72731615	3.161822E-012	1.835182E-011	1	0.000000E+000
1	35.72734914	1.835182E-011	3.161822E-012	0	0.000000E+000
1	35.72742702	3.161822E-012	1.835182E-011	1	0.000000E+000
1	35.72778480	1.835182E-011	3.161822E-012	0	0.000000E+000
1	35.72815780	3.161822E-012	1.835182E-011	1	0.000000E+000
1	35.72984268	1.835182E-011	3.161822E-012	0	0.000000E+000
1	35.73217461	3.161822E-012	1.835182E-011	1	0.000000E+000
1	35.73296361	1.835182E-011	3.161822E-012	0	0.000000E+000
1	35.73325962	3.161822E-012	1.835182E-011	1	0.000000E+000
1	35.73338702	1.835182E-011	3.161822E-012	0	0.000000E+000
1	35.73362052	3.161822E-012	1.835182E-011	1	0.000000E+000
1	35.73410919	1.835182E-011	3.161822E-012	0	0.000000E+000
1	35.73412095	3.161822E-012	1.835182E-011	1	0.000000E+000
1	35.73415809	1.835182E-011	3.161822E-012	0	0.000000E+000
1	35.73505951	3.161822E-012	1.835182E-011	1	0.000000E+000
1	35.73899152	1.835182E-011	3.161822E-012	0	0.000000E+000
1	35.74013524	3.161822E-012	1.835182E-011	1	0.000000E+000
1	35.74108644	1.835182E-011	3.161822E-012	0	0.000000E+000
1	35.74121944	3.161822E-012	1.835182E-011	1	0.000000E+000
1	35.74188815	1.835182E-011	3.161822E-012	0	0.000000E+000
1	35.74203623	3.161822E-012	1.835182E-011	1	0.000000E+000
1	35.74470009	1.835182E-011	3.161822E-012	0	0.000000E+000
1	35.80169385	3.161822E-012	1.835182E-011	1	0.000000E+000
1	35.80227969	1.835182E-011	3.161822E-012	0	0.000000E+000
1	35.80232192	3.161822E-012	1.835182E-011	1	0.000000E+000
1	35.80400455	1.835182E-011	3.161822E-012	0	0.000000E+000
1	35.80402255	3.161822E-012	1.835182E-011	1	0.000000E+000
1	35.80460327	1.835182E-011	3.161822E-012	0	0.000000E+000
1	35.80465345	3.161822E-012	1.835182E-011	1	0.000000E+000
1	35.80500298	1.835182E-011	3.161822E-012	0	0.000000E+000
1	35.80502265	3.161822E-012	1.835182E-011	1	0.000000E+000
1	35.80580897	1.835182E-011	3.161822E-012	0	0.000000E+000
1	35.80594656	3.161822E-012	1.835182E-011	1	0.000000E+000
1	35.80727049	1.835182E-011	3.161822E-012	0	0.000000E+000
1	35.80767174	3.161822E-012	1.835182E-011	1	0.000000E+000
1	35.80799787	1.835182E-011	3.161822E-012	0	0.000000E+000
1	35.80906798	3.161822E-012	1.835182E-011	1	0.000000E+000
1	35.81040704	1.835182E-011	3.161822E-012	0	0.000000E+000
1	35.81072364	3.161822E-012	1.835182E-011	1	0.000000E+000
1	35.81087843	1.835182E-011	3.161822E-012	0	0.000000E+000
1	35.81128937	3.161822E-012	1.835182E-011	1	0.000000E+000
1	35.81145140	1.835182E-011	3.161822E-012	0	0.000000E+000
1	35.81150340	3.161822E-012	1.835182E-011	1	0.000000E+000
1	35.81158151	1.835182E-011	3.161822E-012	0	0.000000E+000
1	35.81182320	3.161822E-012	1.835182E-011	1	0.000000E+000
1	35.81209657	1.835182E-011	3.161822E-012	0	0.000000E+000
1	35.81227734	3.161822E-012	1.835182E-011	1	0.000000E+000
1	35.81235788	1.835182E-011	3.161822E-012	0	0.000000E+000
1	35.81274311	3.161822E-012	1.835182E-011	1	0.000000E+000
1	35.81540070	1.835182E-011	3.161822E-012	0	0.000000E+000
1	35.81653272	3.161822E-012	1.835182E-011	1	0.000000E+000
1	35.81684749	1.835182E-011	3.161822E-012	0	0.000000E+000
1	35.81814257	3.161822E-012	1.835182E-011	1	0.000000E+000
1	35.81817572	1.835182E-011	3.161822E-012	0	0.000000E+000
1	35.81859778	3.161822E-012	1.835182E-011	1	0.000000E+000
1	35.81884942	1.835182E-011	3.161822E-012	0	0.000000E+000
1	35.81980241	3.161822E-012	1.835182E-011	1	0.000000E+000
1	35.82014627	1.835182E-011	3.161822E-012	0	0.000000E+000
1	35.82067796	3.161822E-012	1.835182E-011	1	0.000000E+000
1	35.82114687	1.835182E-011	3.161822E-012	0	0.000000E+000
1	35.82171430	3.161822E-012	1.835182E-011	1	0.000000E+000
1	35.82406402	1.835182E-011	3.161822E-012	0	0.000000E+000
1	35.82520531	3.161822E-012	1.835182E-011	1	0.000000E+000
1	35.82582088	1.835182E-011	3.161822E-012	0	0.000000E+000
1	35.82651646	3.161822E-012	1.835182E-011	1	0.000000E+000
1	35.82797737	1.835182E-011	3.161822E-012	0	0.000000E+000
1	35.82805532	3.161822E-012	1.835182E-011	1	0.000000E+000
1	35.82892927	1.835182E-011	3.161822E-012	0	0.000000E+000
1	35.82906331	3.161822E-012	1.835182E-011	1	0.000000E+000
1	35.83008000	1.835182E-011	3.161822E-012	0	0.000000E+000
1	35.83013738	3.161822E-012	1.835182E-011	1	0.000000E+000
1	35.83354122	1.835182E-011	3.161822E-012	0	0.000000E+000
1	35.83371408	3.161822E-012	1.835182E-011	1	0.000000E+000
1	35.83401643	1.835182E-011	3.161822E-012	0	0.000000E+000
1	35.83455065	3.161822E-012	1.835182E-011	1	0.000000E+000
1	35.83643451	1.835182E-011	3.161822E-012	0	0.000000E+000
1	35.83759367	3.161822E-012	1.835182E-011	1	0.000000E+000
1	35.84027997	1.835182E-011	3.161822E-012	0	0.000000E+000
1	35.84059435	3.161822E-012	1.835182E-011	1	0.000000E+000
1	35.84089125	1.835182E-011	3.161822E-012	0	0.000000E+000
1	35.84118539	3.161822E-012	1.835182E-011	1	0.000000E+000
1	35.84204627	1.835182E-011	3.161822E-012	0	0.000000E+000
1	35.84205842	3.161822E-012	1.835182E-011	1	0.000000E+000
1	35.84245159	1.835182E-011	3.161822E-012	0	0.000000E+000
1	35.84300443	3.161822E-012	1.835182E-011	1	0.000000E+000
1	35.84482893	1.835182E-011	3.161822E-012	0	0.000000E+000
1	35.84503168	3.161822E-012	1.835182E-011	1	0.000000E+000
1	35.84695461	1.835182E-011	3.161822E-012	0	0.000000E+000
1	35.84708080	3.161822E-012	1.835182E-011	1	0.000000E+000
1	35.84754380	1.835182E-011	3.161822E-012	0	0.000000E+000
1	35.84970001	3.161822E-012	1.835182E-011	1	0.000000E+000
1	35.85168044	1.835182E-011	3.161822E-012	0	0.000000E+000
1	35.85188653	3.161822E-012	1.835182E-011	1	0.000000E+000
1	35.85393852	1.835182E-011	3.161822E-012	0	0.000000E+000
1	35.85465164	3.161822E-012	1.835182E-011	1	0.000000E+000
1	35.85510200	1.835182E-011	3.161822E-012	0	0.000000E+000
1	35.85615381	3.161822E-012	1.835182E-011	1	0.000000E+000
1	35.85666888	1.835182E-011	3.161822E-012	0	0.000000E+000
1	35.85712152	3.161822E-012	1.835182E-011	1	0.000000E+000
1	35.85748270	1.835182E-011	3.161822E-012	0	0.000000E+000
1	35.85769060	3.161822E-012	1.835182E-011	1	0.000000E+000
1	35.85789937	1.835182E-011	3.161822E-012	0	0.000000E+000
1	35.85855245	3.161822E-012	1.835182E-011	1	0.000000E+000
1	35.85859924	1.835182E-011	3.161822E-012	0	0.000000E+000
1	35.85913546	3.161822E-012	1.835182E-011	1	0.000000E+000
1	35.85934713	1.835182E-011	3.161822E-012	0	0.000000E+000
1	35.85982221	3.161822E-012	1.835182E-011	1	0.000000E+000
1	35.86016118	1.835182E-011	3.161822E-012	0	0.000000E+000
1	35.86021556	3.161822E-012	1.835182E-011	1	0.000000E+000
1	35.86128941	1.835182E-011	3.161822E-012	0	0.000000E+000
1	35.86148849	3.161822E-012	1.835182E-011	1	0.000000E+000
1	35.86253180	1.835182E-011	3.161822E-012	0	0.000000E+000
1	35.86268195	3.161822E-012	1.835182E-011	1	0.000000E+000
1	35.86319279	1.835182E-011	3.161822E-012	0	0.000000E+000
1	35.86364123	3.161822E-012	1.835182E-011	1	0.000000E+000
1	35.86499124	1.835182E-011	3.161822E-012	0	0.000000E+000
1	35.86545899	3.161822E-012	1.835182E-011	1	0.000000E+000
1	35.86676206	1.835182E-011	3.161822E-012	0	0.000000E+000
1	35.86761269	3.161822E-012	1.835182E-011	1	0.000000E+000
1	35.86891206	1.835182E-011	3.161822E-012	0	0.000000E+000
1	35.86925582	3.161822E-012	1.835182E-011	1	0.000000E+000
1	35.86979614	1.835182E-011	3.161822E-012	0	0.000000E+000
1	35.87067942	3.161822E-012	1.835182E-011	1	0.000000E+000
1	35.87196759	1.835182E-011	3.161822E-012	0	0.000000E+000
1	35.87387602	3.161822E-012	1.835182E-011	1	0.000000E+000
1	35.87438416	1.835182E-011	3.161822E-012	0	0.000000E+000
1	35.87642414	3.161822E-012	1.835182E-011	1	0.000000E+000
1	35.87708540	1.835182E-011	3.161822E-012	0	0.000000E+000
1	35.87714539	3.161822E-012	1.835182E-011	1	0.000000E+000
1	35.87758365	1.835182E-011	3.161822E-012	0	0.000000E+000
1	35.87932951	3.161822E-012	1.835182E-011	1	0.000000E+000
1	35.88287671	1.835182E-011	3.161822E-012	0	0.000000E+000
1	35.88338542	3.161822E-012	1.835182E-011	1	0.000000E+000
1	35.88436897	1.835182E-011	3.161822E-012	0	0.000000E+000
1	35.88500780	3.161822E-012	1.835182E-011	1	0.000000E+000
1	35.88506764	1.835182E-011	3.161822E-012	0	0.000000E+000
1	35.88580622	3.161822E-012	1.835182E-011	1	0.000000E+000
1	35.88665205	1.835182E-011	3.161822E-012	0	0.000000E+000
1	35.88780465	3.161822E-012	1.835182E-011	1	0.000000E+000
1	35.88916518	1.835182E-011	3.161822E-012	0	0.000000E+000
1	35.88932154	3.161822E-012	1.835182E-011	1	0.000000E+000
1	35.88954579	1.835182E-011	3.161822E-012	0	0.000000E+000
1	35.89274574	3.161822E-012	1.835182E-011	1	0.000000E+000
1	35.89831574	1.835182E-011	3.161822E-012	0	0.000000E+000
1	35.89862918	3.161822E-012	1.835182E-011	1	0.000000E+000
1	35.89882504	1.835182E-011	3.161822E-012	0	0.000000E+000
1	35.89965064	3.161822E-012	1.835182E-011	1	0.000000E+000
1	35.90176087	1.835182E-011	3.161822E-012	0	0.000000E+000
1	35.90195433	3.161822E-012	1.835182E-011	1	0.000000E+000
1	35.90272660	1.835182E-011	3.161822E-012	0	0.000000E+000
1	35.90275605	3.161822E-012	1.835182E-011	1	0.000000E+000
1	35.90279306	1.835182E-011	3.161822E-012	0	0.000000E+000
1	35.90332147	3.161822E-012	1.835182E-011	1	0.000000E+000
1	35.90375797	1.835182E-011	3.161822E-012	0	0.000000E+000
1	35.90441480	3.161822E-012	1.835182E-011	1	0.000000E+000
1	35.90618458	1.835182E-011	3.161822E-012	0	0.000000E+000
1	35.90666258	3.161822E-012	1.835182E-011	1	0.000000E+000
1	35.90720118	1.835182E-011	3.161822E-012	0	0.000000E+000
1	35.91037157	3.161822E-012	1.835182E-011	1	0.000000E+000
1	35.91081041	1.835182E-011	3.161822E-012	0	0.000000E+000
1	35.91105287	3.161822E-012	1.835182E-011	1	0.000000E+000
1	35.91134628	1.835182E-011	3.161822E-012	0	0.000000E+000
1	35.91256505	3.161822E-012	1.835182E-011	1	0.000000E+000
1	35.91290110	1.835182E-011	3.161822E-012	0	0.000000E+000
1	35.91341289	3.161822E-012	1.835182E-011	1	0.000000E+000
1	35.91418563	1.835182E-011	3.161822E-012	0	0.000000E+000
1	35.91464935	3.161822E-012	1.835182E-011	1	0.000000E+000
1	35.91475755	1.835182E-011	3.161822E-012	0	0.000000E+000
1	35.91850015	3.161822E-012	1.835182E-011	1	0.000000E+000
1	35.91869498	1.835182E-011	3.161822E-012	0	0.000000E+000
1	35.91922774	3.161822E-012	1.835182E-011	1	0.000000E+000
1	35.92003403	1.835182E-011	3.161822E-012	0	0.000000E+000
1	35.92100827	3.161822E-012	1.835182E-011	1	0.000000E+000
1	35.92273155	1.835182E-011	3.161822E-012	0	0.000000E+000
1	35.92293002	3.161822E-012	1.835182E-011	1	0.000000E+000
1	35.92413127	1.835182E-011	3.161822E-012	0	0.000000E+000
1	35.92426657	3.161822E-012	1.835182E-011	1	0.000000E+000
1	35.92444514	1.835182E-011	3.161822E-012	0	0.000000E+000
1	35.92764307	3.161822E-012	1.835182E-011	1	0.000000E+000
1	35.92869084	1.835182E-011	3.161822E-012	0	0.000000E+000
1	35.95359995	3.161822E-012	1.835182E-011	1	0.000000E+000
1	35.95389458	1.835182E-011	3.161822E-012	0	0.000000E+000
1	35.95430081	3.161822E-012	1.835182E-011	1	0.000000E+000
1	35.95469822	1.835182E-011	3.161822E-012	0	0.000000E+000
1	35.95521235	3.161822E-012	1.835182E-011	1	0.000000E+000
1	35.95568173	1.835182E-011	3.161822E-012	0	0.000000E+000
1	35.95573509	3.161822E-012	1.835182E-011	1	0.000000E+000
1	35.95623998	1.835182E-011	3.161822E-012	0	0.000000E+000
1	35.95733262	3.161822E-012	1.835182E-011	1	0.000000E+000
1	35.95751221	1.835182E-011	3.161822E-012	0	0.000000E+000
1	35.97108506	3.161822E-012	1.835182E-011	1	0.000000E+000
1	35.97127195	1.835182E-011	3.161822E-012	0	0.000000E+000
1	35.97253079	3.161822E-012	1.835182E-011	1	0.000000E+000
1	35.97260006	1.835182E-011	3.161822E-012	0	0.000000E+000
1	35.97267645	3.161822E-012	1.835182E-011	1	0.000000E+000
1	35.97274028	1.835182E-011	3.161822E-012	0	0.000000E+000
1	35.97287600	3.161822E-012	1.835182E-011	1	0.000000E+000
1	35.97351227	1.835182E-011	3.161822E-012	0	0.000000E+000
1	35.97387835	3.161822E-012	1.835182E-011	1	0.000000E+000
1	35.97431973	1.835182E-011	3.161822E-012	0	0.000000E+000
1	35.97446507	3.161822E-012	1.835182E-011	1	0.000000E+000
1	35.97666135	1.835182E-011	3.161822E-012	0	0.000000E+000
1	35.97882776	3.161822E-012	1.835182E-011	1	0.000000E+000
1	35.97905062	1.835182E-011	3.161822E-012	0	0.000000E+000
1	35.98095921	3.161822E-012	1.835182E-011	1	0.000000E+000
1	35.98104507	1.835182E-011	3.161822E-012	0	0.000000E+000
1	36.73935546	3.116089E-012	1.830609E-011	1	0.000000E+000
1	36.73986306	1.830609E-011	3.116089E-012	0	0.000000E+000
1	36.74010169	3.116089E-012	1.830609E-011	1	0.000000E+000
1	36.74107935	1.830609E-011	3.116089E-012	0	0.000000E+000
1	36.74199812	3.116089E-012	1.830609E-011	1	0.000000E+000
1	36.74225123	1.830609E-011	3.116089E-012	0	0.000000E+000
1	36.74283393	3.116089E-012	1.830609E-011	1	0.000000E+000
1	36.74287533	1.830609E-011	3.116089E-012	0	0.000000E+000
1	36.74334440	3.116089E-012	1.830609E-011	1	0.000000E+000
1	36.74392113	1.830609E-011	3.116089E-012	0	0.000000E+000
1	36.74659300	3.116089E-012	1.830609E-011	1	0.000000E+000
1	36.74669721	1.830609E-011	3.116089E-012	0	0.000000E+000
1	36.74708297	3.116089E-012	1.830609E-011	1	0.000000E+000
1	36.74758997	1.830609E-011	3.116089E-012	0	0.000000E+000
1	36.74805052	3.116089E-012	1.830609E-011	1	0.000000E+000
1	36.74811469	1.830609E-011	3.116089E-012	0	0.000000E+000
1	36.74905271	3.116089E-012	1.830609E-011	1	0.000000E+000
1	36.75172098	1.830609E-011	3.116089E-012	0	0.000000E+000
1	36.75205686	3.116089E-012	1.830609E-011	1	0.000000E+000
1	36.75532099	1.830609E-011	3.116089E-012	0	0.000000E+000
1	36.75596753	3.116089E-012	1.830609E-011	1	0.000000E+000
1	36.75747655	1.830609E-011	3.116089E-012	0	0.000000E+000
1	36.75814026	3.116089E-012	1.830609E-011	1	0.000000E+000
1	36.75839651	1.830609E-011	3.116089E-012	0	0.000000E+000
1	36.75843460	3.116089E-012	1.830609E-011	1	0.000000E+000
1	36.75966631	1.830609E-011	3.116089E-012	0	0.000000E+000
1	36.76156258	3.116089E-012	1.830609E-011	1	0.000000E+000
1	36.76222839	1.830609E-011	3.116089E-012	0	0.000000E+000
1	36.76241571	3.116089E-012	1.830609E-011	1	0.000000E+000
1	36.76284999	1.830609E-011	3.116089E-012	0	0.000000E+000
1	36.76404164	3.116089E-012	1.830609E-011	1	0.000000E+000
1	36.76519348	1.830609E-011	3.116089E-012	0	0.000000E+000
1	36.76598424	3.116089E-012	1.830609E-011	1	0.000000E+000
1	36.76850643	1.830609E-011	3.116089E-012	0	0.000000E+000
1	36.76855244	3.116089E-012	1.830609E-011	1	0.000000E+000
1	36.76901835	1.830609E-011	3.116089E-012	0	0.000000E+000
1	36.76917677	3.116089E-012	1.830609E-011	1	0.000000E+000
1	36.76928933	1.830609E-011	3.116089E-012	0	0.000000E+000
1	36.76948008	3.116089E-012	1.830609E-011	1	0.000000E+000
1	36.76979336	1.830609E-011	3.116089E-012	0	0.000000E+000
1	36.77001589	3.116089E-012	1.830609E-011	1	0.000000E+000
1	36.77186349	1.830609E-011	3.116089E-012	0	0.000000E+000
1	36.77228140	3.116089E-012	1.830609E-011	1	0.000000E+000
1	36.77235182	1.830609E-011	3.116089E-012	0	0.000000E+000
1	36.77238733	3.116089E-012	1.830609E-011	1	0.000000E+000
1	36.77328497	1.830609E-011	3.116089E-012	0	0.000000E+000
1	36.77330344	3.116089E-012	1.830609E-011	1	0.000000E+000
1	36.77426716	1.830609E-011	3.116089E-012	0	0.000000E+000
1	36.77506569	3.116089E-012	1.830609E-011	1	0.000000E+000
1	36.77509881	1.830609E-011	3.116089E-012	0	0.000000E+000
1	36.77532179	3.116089E-012	1.830609E-011	1	0.000000E+000
1	36.77537537	1.830609E-011	3.116089E-012	0	0.000000E+000
1	36.77542734	3.116089E-012	1.830609E-011	1	0.000000E+000
1	36.77655369	1.830609E-011	3.116089E-012	0	0.000000E+000
1	36.77705632	3.116089E-012	1.830609E-011	1	0.000000E+000
1	36.77709801	1.830609E-011	3.116089E-012	0	0.000000E+000
1	36.77873612	3.116089E-012	1.830609E-011	1	0.000000E+000
1	36.78052011	1.830609E-011	3.116089E-012	0	0.000000E+000
1	36.78062723	3.116089E-012	1.830609E-011	1	0.000000E+000
1	36.78237529	1.830609E-011	3.116089E-012	0	0.000000E+000
1	36.78256329	3.116089E-012	1.830609E-011	1	0.000000E+000
1	36.78443771	1.830609E-011	3.116089E-012	0	0.000000E+000
1	36.78447559	3.116089E-012	1.830609E-011	1	0.000000E+000
1	36.78498124	1.830609E-011	3.116089E-012	0	0.000000E+000
1	36.78510506	3.116089E-012	1.830609E-011	1	0.000000E+000
1	36.78651122	1.830609E-011	3.116089E-012	0	0.000000E+000
1	36.78654123	3.116089E-012	1.830609E-011	1	0.000000E+000
1	36.78713914	1.830609E-011	3.116089E-012	0	0.000000E+000
1	36.78934365	3.116089E-012	1.830609E-011	1	0.000000E+000
1	36.78967455	1.830609E-011	3.116089E-012	0	0.000000E+000
1	36.78982906	3.116089E-012	1.830609E-011	1	0.000000E+000
1	36.79160413	1.830609E-011	3.116089E-012	0	0.000000E+000
1	36.79173404	3.116089E-012	1.830609E-011	1	0.000000E+000
1	36.79229244	1.830609E-011	3.116089E-012	0	0.000000E+000
1	36.79264466	3.116089E-012	1.830609E-011	1	0.000000E+000
1	36.79379856	1.830609E-011	3.116089E-012	0	0.000000E+000
1	36.79399901	3.116089E-012	1.830609E-011	1	0.000000E+000
1	36.79419871	1.830609E-011	3.116089E-012	0	0.000000E+000
1	36.79466700	3.116089E-012	1.830609E-011	1	0.000000E+000
1	36.79492679	1.830609E-011	3.116089E-012	0	0.000000E+000
1	36.79504614	3.116089E-012	1.830609E-011	1	0.000000E+000
1	36.79693315	1.830609E-011	3.116089E-012	0	0.000000E+000
1	36.79865197	3.116089E-012	1.830609E-011	1	0.000000E+000
1	36.80000907	1.830609E-011	3.116089E-012	0	0.000000E+000
1	36.80009896	3.116089E-012	1.830609E-011	1	0.000000E+000
1	36.80018387	1.830609E-011	3.116089E-012	0	0.000000E+000
1	36.80025931	3.116089E-012	1.830609E-011	1	0.000000E+000
1	36.80038338	1.830609E-011	3.116089E-012	0	0.000000E+000
1	36.80083132	3.116089E-012	1.830609E-011	1	0.000000E+000
1	36.80517104	1.830609E-011	3.116089E-012	0	0.000000E+000
1	36.80527685	3.116089E-012	1.830609E-011	1	0.000000E+000
1	36.80576066	1.830609E-011	3.116089E-012	0	0.000000E+000
1	36.80584933	3.116089E-012	1.830609E-011	1	0.000000E+000
1	36.80586680	1.830609E-011	3.116089E-012	0	0.000000E+000
1	36.80789242	3.116089E-012	1.830609E-011	1	0.000000E+000
1	36.80839677	1.830609E-011	3.116089E-012	0	0.000000E+000
1	36.80901331	3.116089E-012	1.830609E-011	1	0.000000E+000
1	36.81038296	1.830609E-011	3.116089E-012	0	0.000000E+000
1	36.81065132	3.116089E-012	1.830609E-011	1	0.000000E+000
1	36.81234588	1.830609E-011	3.116089E-012	0	0.000000E+000
1	36.81307355	3.116089E-012	1.830609E-011	1	0.000000E+000
1	36.81460087	1.830609E-011	3.116089E-012	0	0.000000E+000
1	36.81462636	3.116089E-012	1.830609E-011	1	0.000000E+000
1	36.81464906	1.830609E-011	3.116089E-012	0	0.000000E+000
1	36.81475803	3.116089E-012	1.830609E-011	1	0.000000E+000
1	36.81593365	1.830609E-011	3.116089E-012	0	0.000000E+000
1	36.81620508	3.116089E-012	1.830609E-011	1	0.000000E+000
1	36.81743488	1.830609E-011	3.116089E-012	0	0.000000E+000
1	36.81746237	3.116089E-012	1.830609E-011	1	0.000000E+000
1	36.82073608	1.830609E-011	3.116089E-012	0	0.000000E+000
1	36.82103669	3.116089E-012	1.830609E-011	1	0.000000E+000
1	36.82135621	1.830609E-011	3.116089E-012	0	0.000000E+000
1	36.82199163	3.116089E-012	1.830609E-011	1	0.000000E+000
1	36.82237031	1.830609E-011	3.116089E-012	0	0.000000E+000
1	36.82382771	3.116089E-012	1.830609E-011	1	0.000000E+000
1	36.82617652	1.830609E-011	3.116089E-012	0	0.000000E+000
1	36.82636863	3.116089E-012	1.830609E-011	1	0.000000E+000
1	36.82736146	1.830609E-011	3.116089E-012	0	0.000000E+000
1	36.82759840	3.116089E-012	1.830609E-011	1	0.000000E+000
1	36.82793516	1.830609E-011	3.116089E-012	0	0.000000E+000
1	36.82862571	3.116089E-012	1.830609E-011	1	0.000000E+000
1	36.82926576	1.830609E-011	3.116089E-012	0	0.000000E+000
1	36.83093735	3.116089E-012	1.830609E-011	1	0.000000E+000
1	36.83170447	1.830609E-011	3.116089E-012	0	0.000000E+000
1	36.83350443	3.116089E-012	1.830609E-011	1	0.000000E+000
1	36.83428087	1.830609E-011	3.116089E-012	0	0.000000E+000
1	36.83469047	3.116089E-012	1.830609E-011	1	0.000000E+000
1	36.83675597	1.830609E-011	3.116089E-012	0	0.000000E+000
1	36.83699900	3.116089E-012	1.830609E-011	1	0.000000E+000
1	36.83712007	1.830609E-011	3.116089E-012	0	0.000000E+000
1	36.83713895	3.116089E-012	1.830609E-011	1	0.000000E+000
1	36.83717462	1.830609E-011	3.116089E-012	0	0.000000E+000
1	36.83782540	3.116089E-012	1.830609E-011	1	0.000000E+000
1	36.83975567	1.830609E-011	3.116089E-012	0	0.000000E+000
1	36.84040386	3.116089E-012	1.830609E-011	1	0.000000E+000
1	36.84088410	1.830609E-011	3.116089E-012	0	0.000000E+000
1	36.84136905	3.116089E-012	1.830609E-011	1	0.000000E+000
1	36.84217144	1.830609E-011	3.116089E-012	0	0.000000E+000
1	36.84314906	3.116089E-012	1.830609E-011	1	0.000000E+000
1	36.84327654	1.830609E-011	3.116089E-012	0	0.000000E+000
1	36.84377384	3.116089E-012	1.830609E-011	1	0.000000E+000
1	36.84449353	1.830609E-011	3.116089E-012	0	0.000000E+000
1	36.84476367	3.116089E-012	1.830609E-011	1	0.000000E+000
1	36.84782420	1.830609E-011	3.116089E-012	0	0.000000E+000
1	36.84878467	3.116089E-012	1.830609E-011	1	0.000000E+000
1	36.85045984	1.830609E-011	3.116089E-012	0	0.000000E+000
1	36.85054080	3.116089E-012	1.830609E-011	1	0.000000E+000
1	36.85478831	1.830609E-011	3.116089E-012	0	0.000000E+000
1	36.85483686	3.116089E-012	1.830609E-011	1	0.000000E+000
1	36.85484419	1.830609E-011	3.116089E-012	0	0.000000E+000
1	36.85555917	3.116089E-012	1.830609E-011	1	0.000000E+000
1	36.85722118	1.830609E-011	3.116089E-012	0	0.000000E+000
1	36.85770744	3.116089E-012	1.830609E-011	1	0.000000E+000
1	36.85790775	1.830609E-011	3.116089E-012	0	0.000000E+000
1	36.85799670	3.116089E-012	1.830609E-011	1	0.000000E+000
1	36.85833646	1.830609E-011	3.116089E-012	0	0.000000E+000
1	36.85889629	3.116089E-012	1.830609E-011	1	0.000000E+000
1	36.85908966	1.830609E-011	3.116089E-012	0	0.000000E+000
1	36.85942977	3.116089E-012	1.830609E-011	1	0.000000E+000
1	36.85954136	1.830609E-011	3.116089E-012	0	0.000000E+000
1	36.85995283	3.116089E-012	1.830609E-011	1	0.000000E+000
1	36.86049503	1.830609E-011	3.116089E-012	0	0.000000E+000
1	36.86117158	3.116089E-012	1.830609E-011	1	0.000000E+000
1	36.86152608	1.830609E-011	3.116089E-012	0	0.000000E+000
1	36.86211542	3.116089E-012	1.830609E-011	1	0.000000E+000
1	36.86610524	1.830609E-011	3.116089E-012	0	0.000000E+000
1	36.86743706	3.116089E-012	1.830609E-011	1	0.000000E+000
1	36.86787075	1.830609E-011	3.116089E-012	0	0.000000E+000
1	36.86804555	3.116089E-012	1.830609E-011	1	0.000000E+000
1	36.86950806	1.830609E-011	3.116089E-012	0	0.000000E+000
1	36.86955233	3.116089E-012	1.830609E-011	1	0.000000E+000
1	36.86979642	1.830609E-011	3.116089E-012	0	0.000000E+000
1	36.87607929	3.116089E-012	1.830609E-011	1	0.000000E+000
1	36.87687075	1.830609E-011	3.116089E-012	0	0.000000E+000
1	36.87703544	3.116089E-012	1.830609E-011	1	0.000000E+000
1	36.87977065	1.830609E-011	3.116089E-012	0	0.000000E+000
1	36.88069697	3.116089E-012	1.830609E-011	1	0.000000E+000
1	36.88110507	1.830609E-011	3.116089E-012	0	0.000000E+000
1	36.88244200	3.116089E-012	1.830609E-011	1	0.000000E+000
1	36.88288960	1.830609E-011	3.116089E-012	0	0.000000E+000
1	36.88316141	3.116089E-012	1.830609E-011	1	0.000000E+000
1	36.88410017	1.830609E-011	3.116089E-012	0	0.000000E+000
1	36.88446375	3.116089E-012	1.830609E-011	1	0.000000E+000
1	36.88479708	1.830609E-011	3.116089E-012	0	0.000000E+000
1	36.88496037	3.116089E-012	1.830609E-011	1	0.000000E+000
1	36.88505787	1.830609E-011	3.116089E-012	0	0.000000E+000
1	36.88510601	3.116089E-012	1.830609E-011	1	0.000000E+000
1	36.88780243	1.830609E-011	3.116089E-012	0	0.000000E+000
1	36.88888529	3.116089E-012	1.830609E-011	1	0.000000E+000
1	36.88973654	1.830609E-011	3.116089E-012	0	0.000000E+000
1	36.88990941	3.116089E-012	1.830609E-011	1	0.000000E+000
1	36.89001347	1.830609E-011	3.116089E-012	0	0.000000E+000
1	36.89011496	3.116089E-012	1.830609E-011	1	0.000000E+000
1	36.89102875	1.830609E-011	3.116089E-012	0	0.000000E+000
1	36.89107797	3.116089E-012	1.830609E-011	1	0.000000E+000
1	36.89348549	1.830609E-011	3.116089E-012	0	0.000000E+000
1	36.89392827	3.116089E-012	1.830609E-011	1	0.000000E+000
1	36.89451095	1.830609E-011	3.116089E-012	0	0.000000E+000
1	36.89464418	3.116089E-012	1.830609E-011	1	0.000000E+000
1	36.89562834	1.830609E-011	3.116089E-012	0	0.000000E+000
1	36.89785138	3.116089E-012	1.830609E-011	1	0.000000E+000
1	36.89879324	1.830609E-011	3.116089E-012	0	0.000000E+000
1	36.90003610	3.116089E-012	1.830609E-011	1	0.000000E+000
1	36.90008343	1.830609E-011	3.116089E-012	0	0.000000E+000
1	36.90032096	3.116089E-012	1.830609E-011	1	0.000000E+000
1	36.90239036	1.830609E-011	3.116089E-012	0	0.000000E+000
1	36.90445020	3.116089E-012	1.830609E-011	1	0.000000E+000
1	36.90467754	1.830609E-011	3.116089E-012	0	0.000000E+000
1	36.90528204	3.116089E-012	1.830609E-011	1	0.000000E+000
1	36.90560040	1.830609E-011	3.116089E-012	0	0.000000E+000
1	36.90564086	3.116089E-012	1.830609E-011	1	0.000000E+000
1	36.90576253	1.830609E-011	3.116089E-012	0	0.000000E+000
1	36.90593247	3.116089E-012	1.830609E-011	1	0.000000E+000
1	36.90633733	1.830609E-011	3.116089E-012	0	0.000000E+000
1	36.90687892	3.116089E-012	1.830609E-011	1	0.000000E+000
1	36.90739625	1.830609E-011	3.116089E-012	0	0.000000E+000
1	36.90751527	3.116089E-012	1.830609E-011	1	0.000000E+000
1	36.90772682	1.830609E-011	3.116089E-012	0	0.000000E+000
1	36.90834408	3.116089E-012	1.830609E-011	1	0.000000E+000
1	36.90925784	1.830609E-011	3.116089E-012	0	0.000000E+000
1	36.91023673	3.116089E-012	1.830609E-011	1	0.000000E+000
1	36.91030326	1.830609E-011	3.116089E-012	0	0.000000E+000
1	36.91036035	3.116089E-012	1.830609E-011	1	0.000000E+000
1	36.91086869	1.830609E-011	3.116089E-012	0	0.000000E+000
1	36.91116232	3.116089E-012	1.830609E-011	1	0.000000E+000
1	36.91126505	1.830609E-011	3.116089E-012	0	0.000000E+000
1	36.91129735	3.116089E-012	1.830609E-011	1	0.000000E+000
1	36.91217763	1.830609E-011	3.116089E-012	0	0.000000E+000
1	36.91281138	3.116089E-012	1.830609E-011	1	0.000000E+000
1	36.91312759	1.830609E-011	3.116089E-012	0	0.000000E+000
1	36.91349851	3.116089E-012	1.830609E-011	1	0.000000E+000
1	36.92012040	1.830609E-011	3.116089E-012	0	0.000000E+000
1	36.92023349	3.116089E-012	1.830609E-011	1	0.000000E+000
1	36.92093252	1.830609E-011	3.116089E-012	0	0.000000E+000
1	36.92133200	3.116089E-012	1.830609E-011	1	0.000000E+000
1	36.92214166	1.830609E-011	3.116089E-012	0	0.000000E+000
1	36.92271796	3.116089E-012	1.830609E-011	1	0.000000E+000
1	36.92695069	1.830609E-011	3.116089E-012	0	0.000000E+000
1	36.92792242	3.116089E-012	1.830609E-011	1	0.000000E+000
1	36.92853850	1.830609E-011	3.116089E-012	0	0.000000E+000
1	36.92897477	3.116089E-012	1.830609E-011	1	0.000000E+000
1	36.93141457	1.830609E-011	3.116089E-012	0	0.000000E+000
1	36.94741503	3.116089E-012	1.830609E-011	1	0.000000E+000
1	36.94805588	1.830609E-011	3.116089E-012	0	0.000000E+000
1	36.94807225	3.116089E-012	1.830609E-011	1	0.000000E+000
1	36.95004555	1.830609E-011	3.116089E-012	0	0.000000E+000
1	36.95013860	3.116089E-012	1.830609E-011	1	0.000000E+000
1	36.95107195	1.830609E-011	3.116089E-012	0	0.000000E+000
1	36.95149863	3.116089E-012	1.830609E-011	1	0.000000E+000
1	36.95233772	1.830609E-011	3.116089E-012	0	0.000000E+000
1	36.95308048	3.116089E-012	1.830609E-011	1	0.000000E+000
1	36.95324437	1.830609E-011	3.116089E-012	0	0.000000E+000
1	36.95329202	3.116089E-012	1.830609E-011	1	0.000000E+000
1	36.95636981	1.830609E-011	3.116089E-012	0	0.000000E+000
1	36.95674753	3.116089E-012	1.830609E-011	1	0.000000E+000
1	36.95682348	1.830609E-011	3.116089E-012	0	0.000000E+000
1	36.95687889	3.116089E-012	1.830609E-011	1	0.000000E+000
1	36.95731498	1.830609E-011	3.116089E-012	0	0.000000E+000
1	36.95830318	3.116089E-012	1.830609E-011	1	0.000000E+000
1	36.96031010	1.830609E-011	3.116089E-012	0	0.000000E+000
1	36.96501879	3.116089E-012	1.830609E-011	1	0.000000E+000
1	36.96512562	1.830609E-011	3.116089E-012	0	0.000000E+000
1	36.96515596	3.116089E-012	1.830609E-011	1	0.000000E+000
1	36.96569046	1.830609E-011	3.116089E-012	0	0.000000E+000
1	36.96574840	3.116089E-012	1.830609E-011	1	0.000000E+000
1	36.96693520	1.830609E-011	3.116089E-012	0	0.000000E+000
1	36.96734757	3.116089E-012	1.830609E-011	1	0.000000E+000
1	36.96863243	1.830609E-011	3.116089E-012	0	0.000000E+000
1	36.96904223	3.116089E-012	1.830609E-011	1	0.000000E+000
1	36.96935161	1.830609E-011	3.116089E-012	0	0.000000E+000
1	36.96992376	3.116089E-012	1.830609E-011	1	0.000000E+000
1	36.97061626	1.830609E-011	3.116089E-012	0	0.000000E+000
1	36.97328114	3.116089E-012	1.830609E-011	1	0.000000E+000
1	36.97371899	1.830609E-011	3.116089E-012	0	0.000000E+000
1	36.97487419	3.116089E-012	1.830609E-011	1	0.000000E+000
1	36.97619980	1.830609E-011	3.116089E-012	0	0.000000E+000
1	36.97666781	3.116089E-012	1.830609E-011	1	0.000000E+000
1	36.98025558	1.830609E-011	3.116089E-012	0	0.000000E+000
1	36.98070466	3.116089E-012	1.830609E-011	1	0.000000E+000
1	36.98245874	1.830609E-011	3.116089E-012	0	0.000000E+000
1	36.98299350	3.116089E-012	1.830609E-011	1	0.000000E+000
1	36.98316136	1.830609E-011	3.116089E-012	0	0.000000E+000
1	36.98328667	3.116089E-012	1.830609E-011	1	0.000000E+000
1	36.98359358	1.830609E-011	3.116089E-012	0	0.000000E+000
1	36.98363775	3.116089E-012	1.830609E-011	1	0.000000E+000
1	36.98367441	1.830609E-011	3.116089E-012	0	0.000000E+000
1	36.98413825	3.116089E-012	1.830609E-011	1	0.000000E+000
1	36.98509305	1.830609E-011	3.116089E-012	0	0.000000E+000
1	36.98531291	3.116089E-012	1.830609E-011	1	0.000000E+000
1	36.98550040	1.830609E-011	3.116089E-012	0	0.000000E+000
1	36.98614044	3.116089E-012	1.830609E-011	1	0.000000E+000
1	36.98637463	1.830609E-011	3.116089E-012	0	0.000000E+000
1	36.98849350	3.116089E-012	1.830609E-011	1	0.000000E+000
1	36.98932997	1.830609E-011	3.116089E-012	0	0.000000E+000
1	36.98947601	3.116089E-012	1.830609E-011	1	0.000000E+000
1	36.99012561	1.830609E-011	3.116089E-012	0	0.000000E+000
1	36.99019994	3.116089E-012	1.830609E-011	1	0.000000E+000
1	36.99023774	1.830609E-011	3.116089E-012	0	0.000000E+000
1	36.99095058	3.116089E-012	1.830609E-011	1	0.000000E+000
1	36.99265400	1.830609E-011	3.116089E-012	0	0.000000E+000
1	36.99281803	3.116089E-012	1.830609E-011	1	0.000000E+000
1	36.99306128	1.830609E-011	3.116089E-012	0	0.000000E+000
1	36.99388657	3.116089E-012	1.830609E-011	1	0.000000E+000
1	36.99459450	1.830609E-011	3.116089E-012	0	0.000000E+000
1	36.99476067	3.116089E-012	1.830609E-011	1	0.000000E+000
1	36.99484748	1.830609E-011	3.116089E-012	0	0.000000E+000
1	36.99497138	3.116089E-012	1.830609E-011	1	0.000000E+000
1	36.99535776	1.830609E-011	3.116089E-012	0	0.000000E+000
1	36.99562983	3.116089E-012	1.830609E-011	1	0.000000E+000
1	36.99716199	1.830609E-011	3.116089E-012	0	0.000000E+000
1	36.99731567	3.116089E-012	1.830609E-011	1	0.000000E+000
1	36.99756265	1.830609E-011	3.116089E-012	0	0.000000E+000
1	36.99805425	3.116089E-012	1.830609E-011	1	0.000000E+000
1	36.99910797	1.830609E-011	3.116089E-012	0	0.000000E+000
1	36.99933315	3.116089E-012	1.830609E-011	1	0.000000E+000
1	36.99959754	1.830609E-011	3.116089E-012	0	0.000000E+000
1	37.00068154	3.116089E-012	1.830609E-011	1	0.000000E+000
1	37.00140206	1.830609E-011	3.116089E-012	0	0.000000E+000
1	37.00169305	3.116089E-012	1.830609E-011	1	0.000000E+000
1	37.00730611	1.830609E-011	3.116089E-012	0	0.000000E+000
1	37.00745601	3.116089E-012	1.830609E-011	1	0.000000E+000
1	37.00771081	1.830609E-011	3.116089E-012	0	0.000000E+000
1	37.00876058	3.116089E-012	1.830609E-011	1	0.000000E+000
1	37.01008249	1.830609E-011	3.116089E-012	0	0.000000E+000
1	37.01135687	3.116089E-012	1.830609E-011	1	0.000000E+000
1	37.01296788	1.830609E-011	3.116089E-012	0	0.000000E+000
1	37.01416028	3.116089E-012	1.830609E-011	1	0.000000E+000
1	37.01449179	1.830609E-011	3.116089E-012	0	0.000000E+000
1	37.01465353	3.116089E-012	1.830609E-011	1	0.000000E+000
1	37.01632236	1.830609E-011	3.116089E-012	0	0.000000E+000
1	37.01751199	3.116089E-012	1.830609E-011	1	0.000000E+000
1	37.01780386	1.830609E-011	3.116089E-012	0	0.000000E+000
1	38.01902254	2.924255E-012	1.811425E-011	1	0.000000E+000
1	38.01902400	1.811425E-011	2.924255E-012	0	0.000000E+000
1	38.01902477	2.924255E-012	1.811425E-011	1	0.000000E+000
1	38.01966095	1.811425E-011	2.924255E-012	0	0.000000E+000
1	38.01977235	2.924255E-012	1.811425E-011	1	0.000000E+000
1	38.02003608	1.811425E-011	2.924255E-012	0	0.000000E+000
1	38.02005844	2.924255E-012	1.811425E-011	1	0.000000E+000
1	38.02034951	1.811425E-011	2.924255E-012	0	0.000000E+000
1	38.02076151	2.924255E-012	1.811425E-011	1	0.000000E+000
1	38.02084852	1.811425E-011	2.924255E-012	0	0.000000E+000
1	38.02094790	2.924255E-012	1.811425E-011	1	0.000000E+000
1	38.02150381	1.811425E-011	2.924255E-012	0	0.000000E+000
1	38.02202468	2.924255E-012	1.811425E-011	1	0.000000E+000
1	38.02332169	1.811425E-011	2.924255E-012	0	0.000000E+000
1	38.02380986	2.924255E-012	1.811425E-011	1	0.000000E+000
1	38.02440630	1.811425E-011	2.924255E-012	0	0.000000E+000
1	38.02520987	2.924255E-012	1.811425E-011	1	0.000000E+000
1	38.02740670	1.811425E-011	2.924255E-012	0	0.000000E+000
1	38.02796536	2.924255E-012	1.811425E-011	1	0.000000E+000
1	38.02824045	1.811425E-011	2.924255E-012	0	0.000000E+000
1	38.02998535	2.924255E-012	1.811425E-011	1	0.000000E+000
1	38.03025372	1.811425E-011	2.924255E-012	0	0.000000E+000
1	38.03066813	2.924255E-012	1.811425E-011	1	0.000000E+000
1	38.03071244	1.811425E-011	2.924255E-012	0	0.000000E+000
1	38.03181351	2.924255E-012	1.811425E-011	1	0.000000E+000
1	38.03238548	1.811425E-011	2.924255E-012	0	0.000000E+000
1	38.03314041	2.924255E-012	1.811425E-011	1	0.000000E+000
1	38.03549902	1.811425E-011	2.924255E-012	0	0.000000E+000
1	38.05924701	2.924255E-012	1.811425E-011	1	0.000000E+000
1	38.05948679	1.811425E-011	2.924255E-012	0	0.000000E+000
1	38.06074683	2.924255E-012	1.811425E-011	1	0.000000E+000
1	38.06075461	1.811425E-011	2.924255E-012	0	0.000000E+000
1	38.06109966	2.924255E-012	1.811425E-011	1	0.000000E+000
1	38.06152497	1.811425E-011	2.924255E-012	0	0.000000E+000
1	38.06429954	2.924255E-012	1.811425E-011	1	0.000000E+000
1	38.06443709	1.811425E-011	2.924255E-012	0	0.000000E+000
1	38.06538517	2.924255E-012	1.811425E-011	1	0.000000E+000
1	38.06619103	1.811425E-011	2.924255E-012	0	0.000000E+000
1	38.06631215	2.924255E-012	1.811425E-011	1	0.000000E+000
1	38.06646953	1.811425E-011	2.924255E-012	0	0.000000E+000
1	38.06658183	2.924255E-012	1.811425E-011	1	0.000000E+000
1	38.06670082	1.811425E-011	2.924255E-012	0	0.000000E+000
1	38.06757751	2.924255E-012	1.811425E-011	1	0.000000E+000
1	38.06764818	1.811425E-011	2.924255E-012	0	0.000000E+000
1	38.06782525	2.924255E-012	1.811425E-011	1	0.000000E+000
1	38.06820620	1.811425E-011	2.924255E-012	0	0.000000E+000
1	38.10594024	2.924255E-012	1.811425E-011	1	0.000000E+000
1	38.10704304	1.811425E-011	2.924255E-012	0	0.000000E+000
1	38.10755286	2.924255E-012	1.811425E-011	1	0.000000E+000
1	38.10798930	1.811425E-011	2.924255E-012	0	0.000000E+000
1	38.10951713	2.924255E-012	1.811425E-011	1	0.000000E+000
1	38.10992367	1.811425E-011	2.924255E-012	0	0.000000E+000
1	38.10999847	2.924255E-012	1.811425E-011	1	0.000000E+000
1	38.11001277	1.811425E-011	2.924255E-012	0	0.000000E+000
1	38.11049899	2.924255E-012	1.811425E-011	1	0.000000E+000
1	38.11274587	1.811425E-011	2.924255E-012	0	0.000000E+000
1	38.11310956	2.924255E-012	1.811425E-011	1	0.000000E+000
1	38.11534219	1.811425E-011	2.924255E-012	0	0.000000E+000
1	38.11556118	2.924255E-012	1.811425E-011	1	0.000000E+000
1	38.11710215	1.811425E-011	2.924255E-012	0	0.000000E+000
1	38.11783547	2.924255E-012	1.811425E-011	1	0.000000E+000
1	38.11943025	1.811425E-011	2.924255E-012	0	0.000000E+000
1	38.12114910	2.924255E-012	1.811425E-011	1	0.000000E+000
1	38.12415486	1.811425E-011	2.924255E-012	0	0.000000E+000
1	38.12418499	2.924255E-012	1.811425E-011	1	0.000000E+000
1	38.12484326	1.811425E-011	2.924255E-012	0	0.000000E+000
1	39.59122034	2.867390E-012	1.805739E-011	1	0.000000E+000
1	39.59146343	1.805739E-011	2.867390E-012	0	0.000000E+000
1	39.59169866	2.867390E-012	1.805739E-011	1	0.000000E+000
1	39.59197874	1.805739E-011	2.867390E-012	0	0.000000E+000
1	39.59199017	2.867390E-012	1.805739E-011	1	0.000000E+000
1	39.59212253	1.805739E-011	2.867390E-012	0	0.000000E+000
1	39.59213922	2.867390E-012	1.805739E-011	1	0.000000E+000
1	39.59341869	1.805739E-011	2.867390E-012	0	0.000000E+000
1	39.59383783	2.867390E-012	1.805739E-011	1	0.000000E+000
1	39.59518117	1.805739E-011	2.867390E-012	0	0.000000E+000
1	39.59551289	2.867390E-012	1.805739E-011	1	0.000000E+000
1	39.59575647	1.805739E-011	2.867390E-012	0	0.000000E+000
1	39.59592777	2.867390E-012	1.805739E-011	1	0.000000E+000
1	39.59608775	1.805739E-011	2.867390E-012	0	0.000000E+000
1	39.59685780	2.867390E-012	1.805739E-011	1	0.000000E+000
1	39.59708246	1.805739E-011	2.867390E-012	0	0.000000E+000
1	39.59745738	2.867390E-012	1.805739E-011	1	0.000000E+000
1	39.59882816	1.805739E-011	2.867390E-012	0	0.000000E+000
1	39.59886931	2.867390E-012	1.805739E-011	1	0.000000E+000
1	39.59902370	1.805739E-011	2.867390E-012	0	0.000000E+000
1	39.59927510	2.867390E-012	1.805739E-011	1	0.000000E+000
1	39.59960250	1.805739E-011	2.867390E-012	0	0.000000E+000
1	39.59981848	2.867390E-012	1.805739E-011	1	0.000000E+000
1	39.59991391	1.805739E-011	2.867390E-012	0	0.000000E+000
1	39.59996654	2.867390E-012	1.805739E-011	1	0.000000E+000
1	39.60042108	1.805739E-011	2.867390E-012	0	0.000000E+000
1	39.60065371	2.867390E-012	1.805739E-011	1	0.000000E+000
1	39.60108851	1.805739E-011	2.867390E-012	0	0.000000E+000
1	39.66293192	2.867390E-012	1.805739E-011	1	0.000000E+000
1	39.66306013	1.805739E-011	2.867390E-012	0	0.000000E+000
1	39.66565478	2.867390E-012	1.805739E-011	1	0.000000E+000
1	39.66777265	1.805739E-011	2.867390E-012	0	0.000000E+000
1	39.67720499	2.867390E-012	1.805739E-011	1	0.000000E+000
1	39.67968824	1.805739E-011	2.867390E-012	0	0.000000E+000
1	39.67987510	2.867390E-012	1.805739E-011	1	0.000000E+000
1	39.68132426	1.805739E-011	2.867390E-012	0	0.000000E+000
1	39.68171226	2.867390E-012	1.805739E-011	1	0.000000E+000
1	39.68228660	1.805739E-011	2.867390E-012	0	0.000000E+000
1	39.68241234	2.867390E-012	1.805739E-011	1	0.000000E+000
1	39.68291773	1.805739E-011	2.867390E-012	0	0.000000E+000
1	39.68312238	2.867390E-012	1.805739E-011	1	0.000000E+000
1	39.68469906	1.805739E-011	2.867390E-012	0	0.000000E+000
1	39.68513672	2.867390E-012	1.805739E-011	1	0.000000E+000
1	39.68559810	1.805739E-011	2.867390E-012	0	0.000000E+000
1	39.68585392	2.867390E-012	1.805739E-011	1	0.000000E+000
1	39.68707956	1.805739E-011	2.867390E-012	0	0.000000E+000
1	39.68752283	2.867390E-012	1.805739E-011	1	0.000000E+000
1	39.69032395	1.805739E-011	2.867390E-012	0	0.000000E+000
1	39.69142725	2.867390E-012	1.805739E-011	1	0.000000E+000
1	39.69261163	1.805739E-011	2.867390E-012	0	0.000000E+000
1	39.69428931	2.867390E-012	1.805739E-011	1	0.000000E+000
1	39.69461690	1.805739E-011	2.867390E-012	0	0.000000E+000
1	39.69612555	2.867390E-012	1.805739E-011	1	0.000000E+000
1	39.69686171	1.805739E-011	2.867390E-012	0	0.000000E+000
1	39.69744064	2.867390E-012	1.805739E-011	1	0.000000E+000
1	39.69746971	1.805739E-011	2.867390E-012	0	0.000000E+000
1	39.69805091	2.867390E-012	1.805739E-011	1	0.000000E+000
1	39.69859385	1.805739E-011	2.867390E-012	0	0.000000E+000
1	39.69863187	2.867390E-012	1.805739E-011	1	0.000000E+000
1	39.69943327	1.805739E-011	2.867390E-012	0	0.000000E+000
1	39.69987531	2.867390E-012	1.805739E-011	1	0.000000E+000
1	39.70250519	1.805739E-011	2.867390E-012	0	0.000000E+000
1	39.70254302	2.867390E-012	1.805739E-011	1	0.000000E+000
1	39.70396822	1.805739E-011	2.867390E-012	0	0.000000E+000
1	39.70454989	2.867390E-012	1.805739E-011	1	0.000000E+000
1	39.70495605	1.805739E-011	2.867390E-012	0	0.000000E+000
1	39.70763689	2.867390E-012	1.805739E-011	1	0.000000E+000
1	39.70809124	1.805739E-011	2.867390E-012	0	0.000000E+000
1	39.70837643	2.867390E-012	1.805739E-011	1	0.000000E+000
1	39.70969883	1.805739E-011	2.867390E-012	0	0.000000E+000
1	39.71027342	2.867390E-012	1.805739E-011	1	0.000000E+000
1	39.71304318	1.805739E-011	2.867390E-012	0	0.000000E+000
1	39.71401995	2.867390E-012	1.805739E-011	1	0.000000E+000
1	39.71426580	1.805739E-011	2.867390E-012	0	0.000000E+000
1	39.71496552	2.867390E-012	1.805739E-011	1	0.000000E+000
1	39.71850078	1.805739E-011	2.867390E-012	0	0.000000E+000
1	39.73217845	2.867390E-012	1.805739E-011	1	0.000000E+000
1	39.73304533	1.805739E-011	2.867390E-012	0	0.000000E+000
1	39.73308914	2.867390E-012	1.805739E-011	1	0.000000E+000
1	39.73325663	1.805739E-011	2.867390E-012	0	0.000000E+000
1	39.73498119	2.867390E-012	1.805739E-011	1	0.000000E+000
1	39.73498508	1.805739E-011	2.867390E-012	0	0.000000E+000
1	39.73513165	2.867390E-012	1.805739E-011	1	0.000000E+000
1	39.73533347	1.805739E-011	2.867390E-012	0	0.000000E+000
1	39.73654288	2.867390E-012	1.805739E-011	1	0.000000E+000
1	39.73672169	1.805739E-011	2.867390E-012	0	0.000000E+000
1	39.73674858	2.867390E-012	1.805739E-011	1	0.000000E+000
1	39.73692666	1.805739E-011	2.867390E-012	0	0.000000E+000
1	39.73734428	2.867390E-012	1.805739E-011	1	0.000000E+000
1	39.73861467	1.805739E-011	2.867390E-012	0	0.000000E+000
1	39.73921080	2.867390E-012	1.805739E-011	1	0.000000E+000
1	39.73983719	1.805739E-011	2.867390E-012	0	0.000000E+000
1	39.73986382	2.867390E-012	1.805739E-011	1	0.000000E+000
1	39.74017602	1.805739E-011	2.867390E-012	0	0.000000E+000
1	39.74104858	2.867390E-012	1.805739E-011	1	0.000000E+000
1	39.74196751	1.805739E-011	2.867390E-012	0	0.000000E+000
1	39.74212881	2.867390E-012	1.805739E-011	1	0.000000E+000
1	39.74417238	1.805739E-011	2.867390E-012	0	0.000000E+000
1	39.74473597	2.867390E-012	1.805739E-011	1	0.000000E+000
1	39.74585106	1.805739E-011	2.867390E-012	0	0.000000E+000
1	39.74659379	2.867390E-012	1.805739E-011	1	0.000000E+000
1	39.74694574	1.805739E-011	2.867390E-012	0	0.000000E+000
1	39.74734446	2.867390E-012	1.805739E-011	1	0.000000E+000
1	39.74737354	1.805739E-011	2.867390E-012	0	0.000000E+000
1	39.74830640	2.867390E-012	1.805739E-011	1	0.000000E+000
1	39.74838384	1.805739E-011	2.867390E-012	0	0.000000E+000
1	39.74845457	2.867390E-012	1.805739E-011	1	0.000000E+000
1	39.74972185	1.805739E-011	2.867390E-012	0	0.000000E+000
1	39.74975079	2.867390E-012	1.805739E-011	1	0.000000E+000
1	39.74993939	1.805739E-011	2.867390E-012	0	0.000000E+000
1	39.75004002	2.867390E-012	1.805739E-011	1	0.000000E+000
1	39.75028623	1.805739E-011	2.867390E-012	0	0.000000E+000
1	39.75062307	2.867390E-012	1.805739E-011	1	0.000000E+000
1	39.75064456	1.805739E-011	2.867390E-012	0	0.000000E+000
1	39.75086621	2.867390E-012	1.805739E-011	1	0.000000E+000
1	39.75125031	1.805739E-011	2.867390E-012	0	0.000000E+000
1	39.75165730	2.867390E-012	1.805739E-011	1	0.000000E+000
1	39.75197760	1.805739E-011	2.867390E-012	0	0.000000E+000
1	39.75215655	2.867390E-012	1.805739E-011	1	0.000000E+000
1	39.75349692	1.805739E-011	2.867390E-012	0	0.000000E+000
1	39.75410037	2.867390E-012	1.805739E-011	1	0.000000E+000
1	39.75462174	1.805739E-011	2.867390E-012	0	0.000000E+000
1	39.75601487	2.867390E-012	1.805739E-011	1	0.000000E+000
1	39.75650384	1.805739E-011	2.867390E-012	0	0.000000E+000
1	39.75681671	2.867390E-012	1.805739E-011	1	0.000000E+000
1	39.75995338	1.805739E-011	2.867390E-012	0	0.000000E+000
1	39.76020472	2.867390E-012	1.805739E-011	1	0.000000E+000
1	39.76147057	1.805739E-011	2.867390E-012	0	0.000000E+000
1	39.76299250	2.867390E-012	1.805739E-011	1	0.000000E+000
1	39.76306899	1.805739E-011	2.867390E-012	0	0.000000E+000
1	39.76341893	2.867390E-012	1.805739E-011	1	0.000000E+000
1	39.76423499	1.805739E-011	2.867390E-012	0	0.000000E+000
1	39.76427228	2.867390E-012	1.805739E-011	1	0.000000E+000
1	39.76485009	1.805739E-011	2.867390E-012	0	0.000000E+000
1	39.76505595	2.867390E-012	1.805739E-011	1	0.000000E+000
1	39.76579501	1.805739E-011	2.867390E-012	0	0.000000E+000
1	39.76654274	2.867390E-012	1.805739E-011	1	0.000000E+000
1	39.76661797	1.805739E-011	2.867390E-012	0	0.000000E+000
1	39.76749919	2.867390E-012	1.805739E-011	1	0.000000E+000
1	39.76880407	1.805739E-011	2.867390E-012	0	0.000000E+000
1	39.76918131	2.867390E-012	1.805739E-011	1	0.000000E+000
1	39.76929608	1.805739E-011	2.867390E-012	0	0.000000E+000
1	39.76946926	2.867390E-012	1.805739E-011	1	0.000000E+000
1	39.76960842	1.805739E-011	2.867390E-012	0	0.000000E+000
1	39.77584995	2.867390E-012	1.805739E-011	1	0.000000E+000
1	39.77709702	1.805739E-011	2.867390E-012	0	0.000000E+000
1	39.77719314	2.867390E-012	1.805739E-011	1	0.000000E+000
1	39.77772828	1.805739E-011	2.867390E-012	0	0.000000E+000
1	39.77825677	2.867390E-012	1.805739E-011	1	0.000000E+000
1	39.77999258	1.805739E-011	2.867390E-012	0	0.000000E+000
1	39.78085744	2.867390E-012	1.805739E-011	1	0.000000E+000
1	39.78225341	1.805739E-011	2.867390E-012	0	0.000000E+000
1	39.78241974	2.867390E-012	1.805739E-011	1	0.000000E+000
1	39.78277112	1.805739E-011	2.867390E-012	0	0.000000E+000
1	39.78418011	2.867390E-012	1.805739E-011	1	0.000000E+000
1	39.78659414	1.805739E-011	2.867390E-012	0	0.000000E+000
1	39.78801043	2.867390E-012	1.805739E-011	1	0.000000E+000
1	39.78868795	1.805739E-011	2.867390E-012	0	0.000000E+000
1	39.79057363	2.867390E-012	1.805739E-011	1	0.000000E+000
1	39.79071952	1.805739E-011	2.867390E-012	0	0.000000E+000
1	39.79102298	2.867390E-012	1.805739E-011	1	0.000000E+000
1	39.79119101	1.805739E-011	2.867390E-012	0	0.000000E+000
1	39.79254608	2.867390E-012	1.805739E-011	1	0.000000E+000
1	39.79314080	1.805739E-011	2.867390E-012	0	0.000000E+000
1	39.79397942	2.867390E-012	1.805739E-011	1	0.000000E+000
1	39.79428961	1.805739E-011	2.867390E-012	0	0.000000E+000
1	39.79468442	2.867390E-012	1.805739E-011	1	0.000000E+000
1	39.79474410	1.805739E-011	2.867390E-012	0	0.000000E+000
1	39.79488348	2.867390E-012	1.805739E-011	1	0.000000E+000
1	39.79519241	1.805739E-011	2.867390E-012	0	0.000000E+000
1	39.79642142	2.867390E-012	1.805739E-011	1	0.000000E+000
1	39.79697603	1.805739E-011	2.867390E-012	0	0.000000E+000
1	39.79757168	2.867390E-012	1.805739E-011	1	0.000000E+000
1	39.79774163	1.805739E-011	2.867390E-012	0	0.000000E+000
1	39.79908849	2.867390E-012	1.805739E-011	1	0.000000E+000
1	39.79920991	1.805739E-011	2.867390E-012	0	0.000000E+000
1	39.79961282	2.867390E-012	1.805739E-011	1	0.000000E+000
1	39.79962821	1.805739E-011	2.867390E-012	0	0.000000E+000
1	39.79977874	2.867390E-012	1.805739E-011	1	0.000000E+000
1	39.79979215	1.805739E-011	2.867390E-012	0	0.000000E+000
1	39.79991940	2.867390E-012	1.805739E-011	1	0.000000E+000
1	39.80173121	1.805739E-011	2.867390E-012	0	0.000000E+000
1	39.80274508	2.867390E-012	1.805739E-011	1	0.000000E+000
1	39.80516386	1.805739E-011	2.867390E-012	0	0.000000E+000
1	39.80518039	2.867390E-012	1.805739E-011	1	0.000000E+000
1	39.80545476	1.805739E-011	2.867390E-012	0	0.000000E+000
1	39.80578873	2.867390E-012	1.805739E-011	1	0.000000E+000
1	39.80599551	1.805739E-011	2.867390E-012	0	0.000000E+000
1	39.80627060	2.867390E-012	1.805739E-011	1	0.000000E+000
1	39.80646352	1.805739E-011	2.867390E-012	0	0.000000E+000
1	39.80705996	2.867390E-012	1.805739E-011	1	0.000000E+000
1	39.80823804	1.805739E-011	2.867390E-012	0	0.000000E+000
1	39.80854947	2.867390E-012	1.805739E-011	1	0.000000E+000
1	39.80878073	1.805739E-011	2.867390E-012	0	0.000000E+000
1	39.80880013	2.867390E-012	1.805739E-011	1	0.000000E+000
1	39.80915039	1.805739E-011	2.867390E-012	0	0.000000E+000
1	39.80962773	2.867390E-012	1.805739E-011	1	0.000000E+000
1	39.80992829	1.805739E-011	2.867390E-012	0	0.000000E+000
1	41.24036370	2.707664E-012	1.789766E-011	1	0.000000E+000
1	41.24041956	1.789766E-011	2.707664E-012	0	0.000000E+000
1	41.24107008	2.707664E-012	1.789766E-011	1	0.000000E+000
1	41.24115047	1.789766E-011	2.707664E-012	0	0.000000E+000
1	41.24169444	2.707664E-012	1.789766E-011	1	0.000000E+000
1	41.24240910	1.789766E-011	2.707664E-012	0	0.000000E+000
1	41.24331982	2.707664E-012	1.789766E-011	1	0.000000E+000
1	41.24549012	1.789766E-011	2.707664E-012	0	0.000000E+000
1	41.24618775	2.707664E-012	1.789766E-011	1	0.000000E+000
1	41.24658588	1.789766E-011	2.707664E-012	0	0.000000E+000
1	41.24683163	2.707664E-012	1.789766E-011	1	0.000000E+000
1	41.24716446	1.789766E-011	2.707664E-012	0	0.000000E+000
1	41.24722779	2.707664E-012	1.789766E-011	1	0.000000E+000
1	41.24899086	1.789766E-011	2.707664E-012	0	0.000000E+000
1	41.25188886	2.707664E-012	1.789766E-011	1	0.000000E+000
1	41.25222352	1.789766E-011	2.707664E-012	0	0.000000E+000
1	41.25328112	2.707664E-012	1.789766E-011	1	0.000000E+000
1	41.25388438	1.789766E-011	2.707664E-012	0	0.000000E+000
1	41.25398414	2.707664E-012	1.789766E-011	1	0.000000E+000
1	41.25567445	1.789766E-011	2.707664E-012	0	0.000000E+000
1	41.25790005	2.707664E-012	1.789766E-011	1	0.000000E+000
1	41.25881173	1.789766E-011	2.707664E-012	0	0.000000E+000
1	41.25924341	2.707664E-012	1.789766E-011	1	0.000000E+000
1	41.26046016	1.789766E-011	2.707664E-012	0	0.000000E+000
1	41.26100698	2.707664E-012	1.789766E-011	1	0.000000E+000
1	41.26222515	1.789766E-011	2.707664E-012	0	0.000000E+000
1	41.26236128	2.707664E-012	1.789766E-011	1	0.000000E+000
1	41.26374182	1.789766E-011	2.707664E-012	0	0.000000E+000
1	41.26417007	2.707664E-012	1.789766E-011	1	0.000000E+000
1	41.26445782	1.789766E-011	2.707664E-012	0	0.000000E+000
1	42.84267313	2.698026E-012	1.788803E-011	1	0.000000E+000
1	42.84329786	1.788803E-011	2.698026E-012	0	0.000000E+000
1	42.84359983	2.698026E-012	1.788803E-011	1	0.000000E+000
1	42.84613254	1.788803E-011	2.698026E-012	0	0.000000E+000
1	42.84647756	2.698026E-012	1.788803E-011	1	0.000000E+000
1	42.84869513	1.788803E-011	2.698026E-012	0	0.000000E+000
1	42.84873964	2.698026E-012	1.788803E-011	1	0.000000E+000
1	42.84888143	1.788803E-011	2.698026E-012	0	0.000000E+000
1	42.85009052	2.698026E-012	1.788803E-011	1	0.000000E+000
1	42.85019814	1.788803E-011	2.698026E-012	0	0.000000E+000
1	42.85195273	2.698026E-012	1.788803E-011	1	0.000000E+000
1	42.85215657	1.788803E-011	2.698026E-012	0	0.000000E+000
1	42.85283849	2.698026E-012	1.788803E-011	1	0.000000E+000
1	42.85310016	1.788803E-011	2.698026E-012	0	0.000000E+000
1	42.86399236	2.698026E-012	1.788803E-011	1	0.000000E+000
1	42.86454310	1.788803E-011	2.698026E-012	0	0.000000E+000
1	42.86521702	2.698026E-012	1.788803E-011	1	0.000000E+000
1	42.86552386	1.788803E-011	2.698026E-012	0	0.000000E+000
1	42.86558425	2.698026E-012	1.788803E-011	1	0.000000E+000
1	42.86565525	1.788803E-011	2.698026E-012	0	0.000000E+000
1	42.86607434	2.698026E-012	1.788803E-011	1	0.000000E+000
1	42.86647504	1.788803E-011	2.698026E-012	0	0.000000E+000
1	42.86655611	2.698026E-012	1.788803E-011	1	0.000000E+000
1	42.86669657	1.788803E-011	2.698026E-012	0	0.000000E+000
1	42.86684640	2.698026E-012	1.788803E-011	1	0.000000E+000
1	42.86755871	1.788803E-011	2.698026E-012	0	0.000000E+000
1	42.86794917	2.698026E-012	1.788803E-011	1	0.000000E+000
1	42.86854647	1.788803E-011	2.698026E-012	0	0.000000E+000
1	42.86865494	2.698026E-012	1.788803E-011	1	0.000000E+000
1	42.87182565	1.788803E-011	2.698026E-012	0	0.000000E+000
1	42.87189844	2.698026E-012	1.788803E-011	1	0.000000E+000
1	42.87196257	1.788803E-011	2.698026E-012	0	0.000000E+000
1	42.87275872	2.698026E-012	1.788803E-011	1	0.000000E+000
1	42.87320135	1.788803E-011	2.698026E-012	0	0.000000E+000
1	42.87334623	2.698026E-012	1.788803E-011	1	0.000000E+000
1	42.87630337	1.788803E-011	2.698026E-012	0	0.000000E+000
1	44.10176873	2.628163E-012	1.781816E-011	1	0.000000E+000
1	44.10177000	1.781816E-011	2.628163E-012	0	0.000000E+000
1	44.10177102	2.628163E-012	1.781816E-011	1	0.000000E+000
1	44.10303610	1.781816E-011	2.628163E-012	0	0.000000E+000
1	44.10319116	2.628163E-012	1.781816E-011	1	0.000000E+000
1	44.10379061	1.781816E-011	2.628163E-012	0	0.000000E+000
1	44.10725308	2.628163E-012	1.781816E-011	1	0.000000E+000
1	44.10825128	1.781816E-011	2.628163E-012	0	0.000000E+000
1	44.10924811	2.628163E-012	1.781816E-011	1	0.000000E+000
1	44.10994482	1.781816E-011	2.628163E-012	0	0.000000E+000
1	44.11025038	2.628163E-012	1.781816E-011	1	0.000000E+000
1	44.11136098	1.781816E-011	2.628163E-012	0	0.000000E+000
1	44.11183598	2.628163E-012	1.781816E-011	1	0.000000E+000
1	44.11274161	1.781816E-011	2.628163E-012	0	0.000000E+000
1	44.11276283	2.628163E-012	1.781816E-011	1	0.000000E+000
1	44.11329859	1.781816E-011	2.628163E-012	0	0.000000E+000
1	44.11359380	2.628163E-012	1.781816E-011	1	0.000000E+000
1	44.11404171	1.781816E-011	2.628163E-012	0	0.000000E+000
1	44.11452512	2.628163E-012	1.781816E-011	1	0.000000E+000
1	44.11473675	1.781816E-011	2.628163E-012	0	0.000000E+000
1	44.11639686	2.628163E-012	1.781816E-011	1	0.000000E+000
1	44.11651758	1.781816E-011	2.628163E-012	0	0.000000E+000
1	44.11786163	2.628163E-012	1.781816E-011	1	0.000000E+000
1	44.11808816	1.781816E-011	2.628163E-012	0	0.000000E+000
1	44.11826240	2.628163E-012	1.781816E-011	1	0.000000E+000
1	44.11967722	1.781816E-011	2.628163E-012	0	0.000000E+000
1	44.12062160	2.628163E-012	1.781816E-011	1	0.000000E+000
1	44.12070094	1.781816E-011	2.628163E-012	0	0.000000E+000
1	44.12094042	2.628163E-012	1.781816E-011	1	0.000000E+000
1	44.12107313	1.781816E-011	2.628163E-012	0	0.000000E+000
1	44.12148957	2.628163E-012	1.781816E-011	1	0.000000E+000
1	44.12371048	1.781816E-011	2.628163E-012	0	0.000000E+000
1	44.12417130	2.628163E-012	1.781816E-011	1	0.000000E+000
1	44.12578000	1.781816E-011	2.628163E-012	0	0.000000E+000
1	44.12672841	2.628163E-012	1.781816E-011	1	0.000000E+000
1	44.12705902	1.781816E-011	2.628163E-012	0	0.000000E+000
1	44.12719081	2.628163E-012	1.781816E-011	1	0.000000E+000
1	44.12975328	1.781816E-011	2.628163E-012	0	0.000000E+000
1	44.13199539	2.628163E-012	1.781816E-011	1	0.000000E+000
1	44.13231594	1.781816E-011	2.628163E-012	0	0.000000E+000
1	44.13250830	2.628163E-012	1.781816E-011	1	0.000000E+000
1	44.13458223	1.781816E-011	2.628163E-012	0	0.000000E+000
1	44.14718694	2.628163E-012	1.781816E-011	1	0.000000E+000
1	44.14776344	1.781816E-011	2.628163E-012	0	0.000000E+000
1	44.14811848	2.628163E-012	1.781816E-011	1	0.000000E+000
1	44.14892690	1.781816E-011	2.628163E-012	0	0.000000E+000
1	44.15015968	2.628163E-012	1.781816E-011	1	0.000000E+000
1	44.15047324	1.781816E-011	2.628163E-012	0	0.000000E+000
1	44.15068920	2.628163E-012	1.781816E-011	1	0.000000E+000
1	44.15110020	1.781816E-011	2.628163E-012	0	0.000000E+000
1	44.15186395	2.628163E-012	1.781816E-011	1	0.000000E+000
1	44.15196710	1.781816E-011	2.628163E-012	0	0.000000E+000
1	44.15244746	2.628163E-012	1.781816E-011	1	0.000000E+000
1	44.15298858	1.781816E-011	2.628163E-012	0	0.000000E+000
1	44.15302275	2.628163E-012	1.781816E-011	1	0.000000E+000
1	44.15449072	1.781816E-011	2.628163E-012	0	0.000000E+000
1	44.15457702	2.628163E-012	1.781816E-011	1	0.000000E+000
1	44.15502219	1.781816E-011	2.628163E-012	0	0.000000E+000
1	44.15533613	2.628163E-012	1.781816E-011	1	0.000000E+000
1	44.15602712	1.781816E-011	2.628163E-012	0	0.000000E+000
1	44.15622289	2.628163E-012	1.781816E-011	1	0.000000E+000
1	44.15742600	1.781816E-011	2.628163E-012	0	0.000000E+000
1	44.15768242	2.628163E-012	1.781816E-011	1	0.000000E+000
1	44.15901703	1.781816E-011	2.628163E-012	0	0.000000E+000
1	44.15906385	2.628163E-012	1.781816E-011	1	0.000000E+000
1	44.15982041	1.781816E-011	2.628163E-012	0	0.000000E+000
1	44.16056610	2.628163E-012	1.781816E-011	1	0.000000E+000
1	44.16093716	1.781816E-011	2.628163E-012	0	0.000000E+000
1	44.16127116	2.628163E-012	1.781816E-011	1	0.000000E+000
1	44.16324028	1.781816E-011	2.628163E-012	0	0.000000E+000
1	44.16545243	2.628163E-012	1.781816E-011	1	0.000000E+000
1	44.16590345	1.781816E-011	2.628163E-012	0	0.000000E+000
1	44.16657528	2.628163E-012	1.781816E-011	1	0.000000E+000
1	44.16722049	1.781816E-011	2.628163E-012	0	0.000000E+000
1	44.16761240	2.628163E-012	1.781816E-011	1	0.000000E+000
1	44.16889897	1.781816E-011	2.628163E-012	0	0.000000E+000
1	44.16896242	2.628163E-012	1.781816E-011	1	0.000000E+000
1	44.17260971	1.781816E-011	2.628163E-012	0	0.000000E+000
1	44.17332106	2.628163E-012	1.781816E-011	1	0.000000E+000
1	44.17386930	1.781816E-011	2.628163E-012	0	0.000000E+000
1	44.17416468	2.628163E-012	1.781816E-011	1	0.000000E+000
1	44.17681507	1.781816E-011	2.628163E-012	0	0.000000E+000
1	44.17755623	2.628163E-012	1.781816E-011	1	0.000000E+000
1	44.17846161	1.781816E-011	2.628163E-012	0	0.000000E+000
1	44.17887878	2.628163E-012	1.781816E-011	1	0.000000E+000
1	44.18065866	1.781816E-011	2.628163E-012	0	0.000000E+000
1	44.18262396	2.628163E-012	1.781816E-011	1	0.000000E+000
1	44.18423895	1.781816E-011	2.628163E-012	0	0.000000E+000
1	44.18430884	2.628163E-012	1.781816E-011	1	0.000000E+000
1	44.18471093	1.781816E-011	2.628163E-012	0	0.000000E+000
1	44.18472351	2.628163E-012	1.781816E-011	1	0.000000E+000
1	44.18544857	1.781816E-011	2.628163E-012	0	0.000000E+000
1	44.18616688	2.628163E-012	1.781816E-011	1	0.000000E+000
1	44.18809768	1.781816E-011	2.628163E-012	0	0.000000E+000
1	44.18849619	2.628163E-012	1.781816E-011	1	0.000000E+000
1	44.19179836	1.781816E-011	2.628163E-012	0	0.000000E+000
1	44.19196760	2.628163E-012	1.781816E-011	1	0.000000E+000
1	44.19227838	1.781816E-011	2.628163E-012	0	0.000000E+000
1	44.19257572	2.628163E-012	1.781816E-011	1	0.000000E+000
1	44.19299709	1.781816E-011	2.628163E-012	0	0.000000E+000
1	44.19300690	2.628163E-012	1.781816E-011	1	0.000000E+000
1	44.19314548	1.781816E-011	2.628163E-012	0	0.000000E+000
1	44.19363279	2.628163E-012	1.781816E-011	1	0.000000E+000
1	44.19451540	1.781816E-011	2.628163E-012	0	0.000000E+000
1	44.19514771	2.628163E-012	1.781816E-011	1	0.000000E+000
1	44.19622159	1.781816E-011	2.628163E-012	0	0.000000E+000
1	44.19648657	2.628163E-012	1.781816E-011	1	0.000000E+000
1	44.19679805	1.781816E-011	2.628163E-012	0	0.000000E+000
1	44.19717710	2.628163E-012	1.781816E-011	1	0.000000E+000
1	44.19835628	1.781816E-011	2.628163E-012	0	0.000000E+000
1	44.19856578	2.628163E-012	1.781816E-011	1	0.000000E+000
1	44.19889229	1.781816E-011	2.628163E-012	0	0.000000E+000
1	44.19905218	2.628163E-012	1.781816E-011	1	0.000000E+000
1	44.19963526	1.781816E-011	2.628163E-012	0	0.000000E+000
1	44.20045026	2.628163E-012	1.781816E-011	1	0.000000E+000
1	44.20086283	1.781816E-011	2.628163E-012	0	0.000000E+000
1	44.20096755	2.628163E-012	1.781816E-011	1	0.000000E+000
1	44.20220806	1.781816E-011	2.628163E-012	0	0.000000E+000
1	44.20233193	2.628163E-012	1.781816E-011	1	0.000000E+000
1	44.20280950	1.781816E-011	2.628163E-012	0	0.000000E+000
1	44.20294808	2.628163E-012	1.781816E-011	1	0.000000E+000
1	44.20327769	1.781816E-011	2.628163E-012	0	0.000000E+000
1	44.20400746	2.628163E-012	1.781816E-011	1	0.000000E+000
1	44.20438607	1.781816E-011	2.628163E-012	0	0.000000E+000
1	44.20503175	2.628163E-012	1.781816E-011	1	0.000000E+000
1	44.20534469	1.781816E-011	2.628163E-012	0	0.000000E+000
1	44.20541160	2.628163E-012	1.781816E-011	1	0.000000E+000
1	44.20652240	1.781816E-011	2.628163E-012	0	0.000000E+000
1	44.20801497	2.628163E-012	1.781816E-011	1	0.000000E+000
1	44.20830430	1.781816E-011	2.628163E-012	0	0.000000E+000
1	44.20865181	2.628163E-012	1.781816E-011	1	0.000000E+000
1	44.20879646	1.781816E-011	2.628163E-012	0	0.000000E+000
1	44.20933436	2.628163E-012	1.781816E-011	1	0.000000E+000
1	44.20973615	1.781816E-011	2.628163E-012	0	0.000000E+000
1	44.21019367	2.628163E-012	1.781816E-011	1	0.000000E+000
1	44.21058327	1.781816E-011	2.628163E-012	0	0.000000E+000
1	44.21205178	2.628163E-012	1.781816E-011	1	0.000000E+000
1	44.21257822	1.781816E-011	2.628163E-012	0	0.000000E+000
1	44.21262407	2.628163E-012	1.781816E-011	1	0.000000E+000
1	44.21282819	1.781816E-011	2.628163E-012	0	0.000000E+000
1	44.21350705	2.628163E-012	1.781816E-011	1	0.000000E+000
1	44.21558404	1.781816E-011	2.628163E-012	0	0.000000E+000
1	44.21677082	2.628163E-012	1.781816E-011	1	0.000000E+000
1	44.21740378	1.781816E-011	2.628163E-012	0	0.000000E+000
1	44.21865264	2.628163E-012	1.781816E-011	1	0.000000E+000
1	44.21932315	1.781816E-011	2.628163E-012	0	0.000000E+000
1	44.22036839	2.628163E-012	1.781816E-011	1	0.000000E+000
1	44.22156113	1.781816E-011	2.628163E-012	0	0.000000E+000
1	44.22170839	2.628163E-012	1.781816E-011	1	0.000000E+000
1	44.22183973	1.781816E-011	2.628163E-012	0	0.000000E+000
1	44.22208121	2.628163E-012	1.781816E-011	1	0.000000E+000
1	44.22217674	1.781816E-011	2.628163E-012	0	0.000000E+000
1	44.22222200	2.628163E-012	1.781816E-011	1	0.000000E+000
1	44.22306806	1.781816E-011	2.628163E-012	0	0.000000E+000
1	44.22366868	2.628163E-012	1.781816E-011	1	0.000000E+000
1	44.22411957	1.781816E-011	2.628163E-012	0	0.000000E+000
1	44.22489602	2.628163E-012	1.781816E-011	1	0.000000E+000
1	44.22628371	1.781816E-011	2.628163E-012	0	0.000000E+000
1	44.22635560	2.628163E-012	1.781816E-011	1	0.000000E+000
1	44.22681168	1.781816E-011	2.628163E-012	0	0.000000E+000
1	44.22709897	2.628163E-012	1.781816E-011	1	0.000000E+000
1	44.22777885	1.781816E-011	2.628163E-012	0	0.000000E+000
1	44.22819480	2.628163E-012	1.781816E-011	1	0.000000E+000
1	44.23054917	1.781816E-011	2.628163E-012	0	0.000000E+000
1	44.27696676	2.628163E-012	1.781816E-011	1	0.000000E+000
1	44.27753522	1.781816E-011	2.628163E-012	0	0.000000E+000
1	44.27859397	2.628163E-012	1.781816E-011	1	0.000000E+000
1	44.27878954	1.781816E-011	2.628163E-012	0	0.000000E+000
1	44.27924064	2.628163E-012	1.781816E-011	1	0.000000E+000
1	44.28090698	1.781816E-011	2.628163E-012	0	0.000000E+000
1	44.28197057	2.628163E-012	1.781816E-011	1	0.000000E+000
1	44.28252804	1.781816E-011	2.628163E-012	0	0.000000E+000
1	44.28314808	2.628163E-012	1.781816E-011	1	0.000000E+000
1	44.28590718	1.781816E-011	2.628163E-012	0	0.000000E+000
1	44.28648158	2.628163E-012	1.781816E-011	1	0.000000E+000
1	44.28794823	1.781816E-011	2.628163E-012	0	0.000000E+000
1	44.29012770	2.628163E-012	1.781816E-011	1	0.000000E+000
1	44.29030332	1.781816E-011	2.628163E-012	0	0.000000E+000
1	44.29043535	2.628163E-012	1.781816E-011	1	0.000000E+000
1	44.29092052	1.781816E-011	2.628163E-012	0	0.000000E+000
1	44.29263754	2.628163E-012	1.781816E-011	1	0.000000E+000
1	44.29562660	1.781816E-011	2.628163E-012	0	0.000000E+000
1	44.29642524	2.628163E-012	1.781816E-011	1	0.000000E+000
1	44.29692676	1.781816E-011	2.628163E-012	0	0.000000E+000
1	44.29732458	2.628163E-012	1.781816E-011	1	0.000000E+000
1	44.29757950	1.781816E-011	2.628163E-012	0	0.000000E+000
1	44.29883854	2.628163E-012	1.781816E-011	1	0.000000E+000
1	44.30002286	1.781816E-011	2.628163E-012	0	0.000000E+000
1	44.30006332	2.628163E-012	1.781816E-011	1	0.000000E+000
1	44.30113297	1.781816E-011	2.628163E-012	0	0.000000E+000
1	44.30125475	2.628163E-012	1.781816E-011	1	0.000000E+000
1	44.30274907	1.781816E-011	2.628163E-012	0	0.000000E+000
1	44.30384988	2.628163E-012	1.781816E-011	1	0.000000E+000
1	44.30403761	1.781816E-011	2.628163E-012	0	0.000000E+000
1	44.30444756	2.628163E-012	1.781816E-011	1	0.000000E+000
1	44.30501806	1.781816E-011	2.628163E-012	0	0.000000E+000
1	44.30503903	2.628163E-012	1.781816E-011	1	0.000000E+000
1	44.30833277	1.781816E-011	2.628163E-012	0	0.000000E+000
1	44.30883249	2.628163E-012	1.781816E-011	1	0.000000E+000
1	44.31031538	1.781816E-011	2.628163E-012	0	0.000000E+000
1	44.31098604	2.628163E-012	1.781816E-011	1	0.000000E+000
1	44.31180938	1.781816E-011	2.628163E-012	0	0.000000E+000
1	44.31248401	2.628163E-012	1.781816E-011	1	0.000000E+000
1	44.31372764	1.781816E-011	2.628163E-012	0	0.000000E+000
1	44.31386147	2.628163E-012	1.781816E-011	1	0.000000E+000
1	44.31468132	1.781816E-011	2.628163E-012	0	0.000000E+000
1	44.31473042	2.628163E-012	1.781816E-011	1	0.000000E+000
1	44.31542408	1.781816E-011	2.628163E-012	0	0.000000E+000
1	44.31569711	2.628163E-012	1.781816E-011	1	0.000000E+000
1	44.31612775	1.781816E-011	2.628163E-012	0	0.000000E+000
1	44.31698139	2.628163E-012	1.781816E-011	1	0.000000E+000
1	44.31750123	1.781816E-011	2.628163E-012	0	0.000000E+000
1	44.31780564	2.628163E-012	1.781816E-011	1	0.000000E+000
1	44.31945846	1.781816E-011	2.628163E-012	0	0.000000E+000
1	44.31974818	2.628163E-012	1.781816E-011	1	0.000000E+000
1	44.32236499	1.781816E-011	2.628163E-012	0	0.000000E+000
1	44.32284053	2.628163E-012	1.781816E-011	1	0.000000E+000
1	44.32368356	1.781816E-011	2.628163E-012	0	0.000000E+000
1	44.32398534	2.628163E-012	1.781816E-011	1	0.000000E+000
1	44.32481187	1.781816E-011	2.628163E-012	0	0.000000E+000
1	44.32503977	2.628163E-012	1.781816E-011	1	0.000000E+000
1	44.32517382	1.781816E-011	2.628163E-012	0	0.000000E+000
1	44.32525982	2.628163E-012	1.781816E-011	1	0.000000E+000
1	44.32613220	1.781816E-011	2.628163E-012	0	0.000000E+000
1	44.32663982	2.628163E-012	1.781816E-011	1	0.000000E+000
1	44.32690516	1.781816E-011	2.628163E-012	0	0.000000E+000
1	44.32714043	2.628163E-012	1.781816E-011	1	0.000000E+000
1	44.32741726	1.781816E-011	2.628163E-012	0	0.000000E+000
1	44.32747581	2.628163E-012	1.781816E-011	1	0.000000E+000
1	44.32928983	1.781816E-011	2.628163E-012	0	0.000000E+000
1	44.33164943	2.628163E-012	1.781816E-011	1	0.000000E+000
1	44.33202949	1.781816E-011	2.628163E-012	0	0.000000E+000
1	44.33282989	2.628163E-012	1.781816E-011	1	0.000000E+000
1	44.33482941	1.781816E-011	2.628163E-012	0	0.000000E+000
1	44.33577861	2.628163E-012	1.781816E-011	1	0.000000E+000
1	44.33584054	1.781816E-011	2.628163E-012	0	0.000000E+000
1	44.33605178	2.628163E-012	1.781816E-011	1	0.000000E+000
1	44.33674775	1.781816E-011	2.628163E-012	0	0.000000E+000
1	44.33711382	2.628163E-012	1.781816E-011	1	0.000000E+000
1	44.33983489	1.781816E-011	2.628163E-012	0	0.000000E+000
1	44.34076517	2.628163E-012	1.781816E-011	1	0.000000E+000
1	44.34097217	1.781816E-011	2.628163E-012	0	0.000000E+000
1	44.56036479	2.577762E-012	1.776776E-011	1	0.000000E+000
1	44.56089717	1.776776E-011	2.577762E-012	0	0.000000E+000
1	44.56139010	2.577762E-012	1.776776E-011	1	0.000000E+000
1	44.56144816	1.776776E-011	2.577762E-012	0	0.000000E+000
1	44.56173055	2.577762E-012	1.776776E-011	1	0.000000E+000
1	44.56303052	1.776776E-011	2.577762E-012	0	0.000000E+000
1	44.56336753	2.577762E-012	1.776776E-011	1	0.000000E+000
1	44.56551645	1.776776E-011	2.577762E-012	0	0.000000E+000
1	44.56635259	2.577762E-012	1.776776E-011	1	0.000000E+000
1	44.56848938	1.776776E-011	2.577762E-012	0	0.000000E+000
1	44.56922701	2.577762E-012	1.776776E-011	1	0.000000E+000
1	44.56960132	1.776776E-011	2.577762E-012	0	0.000000E+000
1	44.57073253	2.577762E-012	1.776776E-011	1	0.000000E+000
1	44.57092900	1.776776E-011	2.577762E-012	0	0.000000E+000
1	44.57154356	2.577762E-012	1.776776E-011	1	0.000000E+000
1	44.57245252	1.776776E-011	2.577762E-012	0	0.000000E+000
1	44.57300633	2.577762E-012	1.776776E-011	1	0.000000E+000
1	44.57326028	1.776776E-011	2.577762E-012	0	0.000000E+000
1	44.57436250	2.577762E-012	1.776776E-011	1	0.000000E+000
1	44.57442414	1.776776E-011	2.577762E-012	0	0.000000E+000
1	44.57498528	2.577762E-012	1.776776E-011	1	0.000000E+000
1	44.57575072	1.776776E-011	2.577762E-012	0	0.000000E+000
1	44.57584335	2.577762E-012	1.776776E-011	1	0.000000E+000
1	44.57646176	1.776776E-011	2.577762E-012	0	0.000000E+000
1	44.57651701	2.577762E-012	1.776776E-011	1	0.000000E+000
1	44.57679108	1.776776E-011	2.577762E-012	0	0.000000E+000
1	44.57687362	2.577762E-012	1.776776E-011	1	0.000000E+000
1	44.57726718	1.776776E-011	2.577762E-012	0	0.000000E+000
1	44.57898914	2.577762E-012	1.776776E-011	1	0.000000E+000
1	44.57949747	1.776776E-011	2.577762E-012	0	0.000000E+000
1	44.58080288	2.577762E-012	1.776776E-011	1	0.000000E+000
1	44.58167514	1.776776E-011	2.577762E-012	0	0.000000E+000
1	44.58204157	2.577762E-012	1.776776E-011	1	0.000000E+000
1	44.58451153	1.776776E-011	2.577762E-012	0	0.000000E+000
1	44.58496764	2.577762E-012	1.776776E-011	1	0.000000E+000
1	44.58589137	1.776776E-011	2.577762E-012	0	0.000000E+000
1	44.58622664	2.577762E-012	1.776776E-011	1	0.000000E+000
1	44.58727655	1.776776E-011	2.577762E-012	0	0.000000E+000
1	44.58746862	2.577762E-012	1.776776E-011	1	0.000000E+000
1	44.58786887	1.776776E-011	2.577762E-012	0	0.000000E+000
1	44.58804858	2.577762E-012	1.776776E-011	1	0.000000E+000
1	44.58887256	1.776776E-011	2.577762E-012	0	0.000000E+000
1	44.58889300	2.577762E-012	1.776776E-011	1	0.000000E+000
1	44.58924260	1.776776E-011	2.577762E-012	0	0.000000E+000
1	44.58955183	2.577762E-012	1.776776E-011	1	0.000000E+000
1	44.58969429	1.776776E-011	2.577762E-012	0	0.000000E+000
1	44.58991772	2.577762E-012	1.776776E-011	1	0.000000E+000
1	44.59033383	1.776776E-011	2.577762E-012	0	0.000000E+000
1	44.59053853	2.577762E-012	1.776776E-011	1	0.000000E+000
1	44.59182565	1.776776E-011	2.577762E-012	0	0.000000E+000
1	44.59336108	2.577762E-012	1.776776E-011	1	0.000000E+000
1	44.59346337	1.776776E-011	2.577762E-012	0	0.000000E+000
1	44.59356487	2.577762E-012	1.776776E-011	1	0.000000E+000
1	44.59365658	1.776776E-011	2.577762E-012	0	0.000000E+000
1	44.59420025	2.577762E-012	1.776776E-011	1	0.000000E+000
1	44.59439377	1.776776E-011	2.577762E-012	0	0.000000E+000
1	44.59443148	2.577762E-012	1.776776E-011	1	0.000000E+000
1	44.59513109	1.776776E-011	2.577762E-012	0	0.000000E+000
1	44.59575481	2.577762E-012	1.776776E-011	1	0.000000E+000
1	44.59581896	1.776776E-011	2.577762E-012	0	0.000000E+000
1	44.59643327	2.577762E-012	1.776776E-011	1	0.000000E+000
1	44.59682084	1.776776E-011	2.577762E-012	0	0.000000E+000
1	44.59704068	2.577762E-012	1.776776E-011	1	0.000000E+000
1	44.59725767	1.776776E-011	2.577762E-012	0	0.000000E+000
1	44.59740028	2.577762E-012	1.776776E-011	1	0.000000E+000
1	44.59754308	1.776776E-011	2.577762E-012	0	0.000000E+000
1	44.59904726	2.577762E-012	1.776776E-011	1	0.000000E+000
1	44.59931204	1.776776E-011	2.577762E-012	0	0.000000E+000
1	44.59940139	2.577762E-012	1.776776E-011	1	0.000000E+000
1	44.59952157	1.776776E-011	2.577762E-012	0	0.000000E+000
1	44.59954337	2.577762E-012	1.776776E-011	1	0.000000E+000
1	44.60018006	1.776776E-011	2.577762E-012	0	0.000000E+000
1	44.60028988	2.577762E-012	1.776776E-011	1	0.000000E+000
1	44.60286736	1.776776E-011	2.577762E-012	0	0.000000E+000
1	44.60294326	2.577762E-012	1.776776E-011	1	0.000000E+000
1	44.60345295	1.776776E-011	2.577762E-012	0	0.000000E+000
1	44.60347841	2.577762E-012	1.776776E-011	1	0.000000E+000
1	44.60475064	1.776776E-011	2.577762E-012	0	0.000000E+000
1	44.60569393	2.577762E-012	1.776776E-011	1	0.000000E+000
1	44.60731733	1.776776E-011	2.577762E-012	0	0.000000E+000
1	44.60747419	2.577762E-012	1.776776E-011	1	0.000000E+000
1	44.60824318	1.776776E-011	2.577762E-012	0	0.000000E+000
1	44.61659770	2.577762E-012	1.776776E-011	1	0.000000E+000
1	44.61708883	1.776776E-011	2.577762E-012	0	0.000000E+000
1	44.61720831	2.577762E-012	1.776776E-011	1	0.000000E+000
1	44.61737509	1.776776E-011	2.577762E-012	0	0.000000E+000
1	44.61770383	2.577762E-012	1.776776E-011	1	0.000000E+000
1	44.61855310	1.776776E-011	2.577762E-012	0	0.000000E+000
1	44.61857500	2.577762E-012	1.776776E-011	1	0.000000E+000
1	44.61864874	1.776776E-011	2.577762E-012	0	0.000000E+000
1	44.61909605	2.577762E-012	1.776776E-011	1	0.000000E+000
1	44.62042625	1.776776E-011	2.577762E-012	0	0.000000E+000
1	44.62054055	2.577762E-012	1.776776E-011	1	0.000000E+000
1	44.62069962	1.776776E-011	2.577762E-012	0	0.000000E+000
1	44.62096583	2.577762E-012	1.776776E-011	1	0.000000E+000
1	44.62452722	1.776776E-011	2.577762E-012	0	0.000000E+000
1	44.62470062	2.577762E-012	1.776776E-011	1	0.000000E+000
1	44.62476021	1.776776E-011	2.577762E-012	0	0.000000E+000
1	44.62542113	2.577762E-012	1.776776E-011	1	0.000000E+000
1	44.62574879	1.776776E-011	2.577762E-012	0	0.000000E+000
1	44.62597930	2.577762E-012	1.776776E-011	1	0.000000E+000
1	44.62874671	1.776776E-011	2.577762E-012	0	0.000000E+000
1	44.62970252	2.577762E-012	1.776776E-011	1	0.000000E+000
1	44.63046104	1.776776E-011	2.577762E-012	0	0.000000E+000
1	44.92124868	2.716061E-012	1.790606E-011	1	0.000000E+000
1	44.92148533	1.790606E-011	2.716061E-012	0	0.000000E+000
1	44.92204332	2.716061E-012	1.790606E-011	1	0.000000E+000
1	44.92253944	1.790606E-011	2.716061E-012	0	0.000000E+000
1	44.92281440	2.716061E-012	1.790606E-011	1	0.000000E+000
1	44.92324848	1.790606E-011	2.716061E-012	0	0.000000E+000
1	44.92351295	2.716061E-012	1.790606E-011	1	0.000000E+000
[truncated: 211,969 more chars]
