# Supplementary material for: Ancestral acetylcholine receptor β-subunit forms homopentamers that prime before opening spontaneously
Source: eLife. 2022 Jul 4;11:e76504. doi: 10.7554/eLife.76504 (PMC9365395; doi:10.7554/eLife.76504)
Supplement: Figure 4—source data 1. — Detected single-channel event durations of spontaneously opening βAnc homomers in the absence (agonist-free) and presence of increasing concentrations of acetylcholine (ACh; 10 µM, 30 µM, 60 µM, and 100 µM) or 2-[(2,6-dimethylphenyl)amino]-N,N,N-trimethyl-2-oxoethaniminium chloride (QX-222; QX; 10 µM, 30 µM, 60 µM, and 100µM). Compressed file includes 27 TAC 4.3.3 event files (*.evt format) of the single-channel detections for the three recordings for each condition (fileA, fileB, and fileC in each case) in the presented kinetic analysis, as well as the associated R scripts (*.txt format) for defining and sorting bursts. [file elife-76504-fig4-data1.zip › F4-SD1/Source Data - Figure 4/Figure4_QX10uM_fileB.evt]

5
File
Acquire	D:\Data\Christian\2-81Homomer Project\QX222 Block\10uM - 120mV - QX-222\Recordings\a2-19-03-13-BAnc81Homomer_BRBS-PQX-222-10OOPS-120mV-10.acquire	0	
Sweeps
1	339.341160	0.000000	0.207081	0.0000000E+000	0.0000000E+000	
Segments
1	441	0.000000	0.207081	0.264849	0.492347	0.622912	0.892109	2.297697	2.426773	2.813338	2.914000	3.193879	3.416803	4.280635	4.405300	4.584078	4.806158	4.984233	5.102187	5.159881	5.260761	5.604597	5.768973	5.823580	5.889025	5.964405	6.066767	6.085724	6.180840	6.280114	6.381677	6.547941	6.656264	6.882299	6.985890	7.275258	7.400778	7.407062	7.564400	7.593052	7.786437	7.789660	7.885895	8.007353	8.202364	9.337583	9.440558	10.022723	10.211508	10.214492	10.344652	10.345564	10.559678	10.815793	11.063706	12.041273	12.290433	14.843583	15.254707	15.264253	15.395584	15.474284	15.748332	15.785052	15.916811	16.609044	16.729166	21.859693	21.991397	23.813218	23.991354	24.110314	24.251767	24.308281	24.423934	27.261126	27.746962	27.778140	27.939405	28.063978	28.165474	28.508171	28.648048	29.188907	29.319336	29.353065	29.470060	30.167438	30.267866	30.607684	30.708234	30.755610	30.885678	30.951171	31.141880	31.428800	31.591723	31.644764	31.791885	31.841372	31.940495	31.972444	32.112487	32.169052	32.338611	32.365660	32.489524	34.669770	34.777435	35.242370	35.350070	35.398689	35.549884	36.158397	36.348357	36.365133	36.529315	36.990603	37.337642	37.417928	37.614069	38.181761	38.345397	39.247309	39.501556	39.509084	39.672954	40.229228	40.396238	40.426588	40.564807	40.680480	40.797339	40.922586	41.029015	41.081948	41.199170	41.745239	41.862291	42.218257	42.444871	48.563994	48.876159	48.880732	49.323267	49.495690	49.990609	50.073802	50.195313	50.199956	50.398722	50.818266	51.040807	51.823108	52.308494	52.522585	52.674506	54.314881	54.525232	54.860627	54.961590	55.241632	55.417153	58.384707	58.509661	60.444145	60.673066	61.139699	61.298701	61.332572	61.585927	61.753794	61.976631	62.166294	62.300971	66.937472	67.915783	68.085986	68.776511	70.922893	71.280171	71.295814	71.400735	71.425116	72.036322	72.080476	72.346476	72.408156	72.641383	73.220484	73.810094	73.849948	73.914874	73.945501	74.401122	74.439772	74.625768	74.792700	75.480843	75.488348	75.708379	75.750492	75.853255	75.881564	76.070518	76.078172	76.268970	76.277947	76.583254	77.093741	77.302160	77.326895	77.553100	78.020253	78.153682	78.474134	78.575724	78.634076	78.865371	87.452411	87.669060	87.714720	87.831534	90.080506	90.207130	90.288952	90.417542	90.692562	90.876999	92.679964	93.280061	93.314140	93.433487	96.254717	96.610225	96.734686	96.882017	96.918620	97.350627	97.713656	97.871820	102.191533	102.322673	103.019879	103.133168	103.279748	103.419155	104.731585	104.838667	105.002912	105.198547	105.457535	105.638978	105.777543	106.071786	106.093660	106.207755	113.978996	114.093231	114.154588	114.331400	114.635898	114.913465	115.082548	115.192089	115.300197	115.427756	115.508813	115.623114	116.992336	117.203621	117.543577	117.646951	117.920329	118.021743	118.024601	118.127058	118.232488	118.341412	118.355186	118.455790	118.479964	118.614512	118.676572	118.821737	118.922695	119.025776	119.069788	119.319776	119.331932	119.491547	144.293827	144.638322	153.890411	154.151855	154.722737	154.831093	155.190802	155.309896	155.466671	155.594097	155.638876	155.953164	156.037603	156.361955	156.788138	156.913245	156.949596	157.086963	158.883111	159.260625	162.165571	162.792177	162.906269	163.343611	163.530893	164.193656	165.955688	166.088465	166.164190	166.266448	166.498400	166.608351	166.748696	166.904680	166.940450	167.406188	167.524424	167.813784	168.030559	168.131401	168.156252	168.374563	168.882233	169.064419	169.153208	169.380130	169.619493	169.818094	169.900055	170.251298	170.253404	170.411236	170.478305	170.686226	170.712156	170.962064	171.052107	171.353647	172.468685	172.787878	173.380226	173.480419	174.723732	174.947882	175.218566	175.324537	175.365212	175.542733	175.578222	175.746275	176.011431	176.241096	176.291775	176.464676	176.952219	177.335458	178.112436	178.301992	179.700446	180.294985	180.345948	180.736531	182.464515	182.566851	182.624377	183.046113	183.098460	183.280676	183.437777	183.875140	183.993538	184.105303	184.594167	185.072000	185.241987	185.342367	185.689426	186.071451	186.306284	186.446657	186.515300	186.821994	186.963771	187.068863	187.173258	187.281216	187.391662	187.492414	189.560958	189.762572	190.221403	190.444476	190.504028	190.627560	190.685039	190.895071	190.897244	191.125170	191.736552	191.854692	192.533810	192.669508	193.128143	193.696937	193.730671	193.912606	193.977436	194.379399	195.301778	195.447100	195.610339	195.933377	195.943516	196.046017	196.074588	196.201116	196.205660	196.372823	196.462375	196.986058	197.024305	197.125311	197.215819	197.422029	197.577757	197.901774	198.076691	198.187421	198.237276	198.360894	198.564903	198.758861	198.761564	198.898091	198.903379	199.005531	199.055352	199.314769	199.351388	199.536057	199.547996	199.825402	199.875676	200.195844	200.247091	200.429806	200.772788	200.966870	201.781562	201.885108	201.915792	202.053950	202.258783	202.540754	203.377137	203.560100	204.344163	204.715226	205.678428	205.964830	206.168148	206.412942	208.081406	208.226099	208.293455	208.394467	209.146086	209.282682	209.758822	209.874870	209.902684	209.997672	210.107499	210.236989	210.295900	210.442576	210.832648	210.939715	210.951260	211.038928	211.082332	211.501535	211.638742	211.812937	212.069025	212.330185	212.580395	212.686813	213.268111	213.456815	213.706141	213.817055	213.895358	214.268235	214.299582	214.542437	218.537643	218.803094	218.815580	218.876505	222.646864	222.823889	229.848851	229.950569	230.012529	230.306806	230.487837	230.849482	230.874204	231.183336	231.201884	231.335233	231.466135	231.617464	231.762172	232.298023	232.315996	232.482151	232.512604	232.662841	232.812843	232.916221	233.022673	233.126727	233.396689	233.664085	233.916252	234.277528	234.475628	234.590232	234.627092	235.264763	235.265116	235.978647	235.986012	236.146000	236.182620	236.548662	236.828530	237.072249	237.100124	237.489349	237.493340	237.659220	237.689948	238.066516	238.083164	238.237038	238.355906	238.586821	238.718056	239.029473	239.066204	239.126052	239.131985	239.234359	239.470682	239.575642	239.622097	239.743561	239.914929	240.017254	240.049244	240.142258	240.193690	240.309351	240.386964	240.493764	240.654977	241.194485	241.228892	241.654939	241.687644	241.880924	241.984511	242.101992	242.216129	242.336903	242.509367	242.619489	242.670684	243.061959	243.082107	243.217960	243.344130	243.976226	243.981404	244.066161	244.284675	244.391182	244.545980	244.738471	244.989978	245.094067	245.192269	245.591534	245.693858	245.828634	245.881948	246.253217	246.387512	246.509466	246.652261	246.800052	247.278518	247.462124	247.520348	247.587588	248.341367	248.532336	248.581252	248.711579	248.765532	248.914610	249.570803	249.679670	249.930439	250.073047	250.076252	250.447480	250.474894	250.637383	250.790170	250.929706	252.497240	252.602944	252.632156	252.709951	252.829834	253.036276	256.300921	256.427284	258.081730	258.188036	258.272445	258.394779	260.028444	260.228988	260.234332	260.534323	260.701578	260.935192	260.955228	261.019487	261.147960	261.248020	261.426759	261.578301	261.630765	261.762281	261.960861	262.105142	262.134876	262.199330	262.200412	262.288250	262.440604	262.556173	262.741207	262.939271	263.910799	264.013202	264.655759	264.756339	264.821852	265.160863	265.315273	265.892752	266.213739	266.319296	266.329180	266.513675	266.569821	266.670395	266.796749	266.996191	267.059207	267.224783	267.730406	267.912118	268.046406	268.206924	268.233991	268.399523	268.440867	268.872144	269.163226	269.302428	269.573864	269.735143	269.737052	269.826642	269.875584	269.980317	270.047314	270.151819	277.157503	277.258771	277.304853	277.451554	278.388664	278.499680	284.892882	285.121673	287.687991	287.792381	287.830996	287.931579	288.213193	288.314005	288.668019	288.774359	288.853613	288.963902	291.074786	291.268216	292.031158	292.195378	292.215900	292.303697	292.739678	292.923991	292.944854	293.125140	293.133404	293.379209	293.505383	293.797654	293.884309	293.997287	294.073953	294.181290	294.313459	294.680760	297.156290	297.256864	297.605909	297.706916	300.826495	300.943186	301.152504	301.280614	301.325404	301.405865	301.493735	301.738428	301.931162	302.050983	305.423663	305.586848	305.650780	305.729439	305.794997	305.901349	306.110267	306.224195	306.240604	306.311039	307.344501	307.456313	307.485788	307.567430	307.740059	307.988352	308.010076	308.177549	308.251946	308.399745	308.403292	308.460073	309.646043	310.092111	310.301220	310.676571	310.697052	310.880195	310.893660	311.046521	311.090268	311.431357	311.483484	311.714257	312.038886	312.985603	312.990812	313.247205	313.252956	313.753208	313.837012	314.314245	314.546526	314.721422	314.993006	315.095024	315.323229	315.423693	315.494830	315.607600	315.834842	315.947418	316.060161	316.211858	316.396607	316.501771	316.635147	316.736142	316.807525	317.042425	317.239456	317.423607	317.806162	318.097085	318.107411	318.276210	318.536206	319.144854	319.151196	319.729462	319.741020	319.812467	319.872092	320.013760	320.270566	320.759967	320.789596	320.910589	325.709492	325.845455	325.981793	326.151710	326.163548	326.253506	326.750107	326.994463	327.015516	327.275538	327.277660	327.338020	327.343196	327.424659	327.714235	327.851114	327.884890	328.095232	328.291951	328.872007	328.916060	329.044220	329.090780	329.350808	329.374812	329.671494	329.704348	330.143602	330.161244	330.412880	330.434297	330.540203	330.624530	330.755561	331.179350	331.289664	331.420597	331.533075	331.537500	331.783251	331.922676	332.023135	332.200997	332.309797	338.978717	339.341160	
Events
1	2.34622854	4.184464E-012	1.974446E-011	1	0.000000E+000
1	2.34623000	1.974446E-011	4.184464E-012	0	0.000000E+000
1	2.34623067	4.184464E-012	1.974446E-011	1	0.000000E+000
1	2.34652853	1.974446E-011	4.184464E-012	0	0.000000E+000
1	2.34699243	4.184464E-012	1.974446E-011	1	0.000000E+000
1	2.34717585	1.974446E-011	4.184464E-012	0	0.000000E+000
1	2.34766476	4.184464E-012	1.974446E-011	1	0.000000E+000
1	2.34922009	1.974446E-011	4.184464E-012	0	0.000000E+000
1	2.35046456	4.184464E-012	1.974446E-011	1	0.000000E+000
1	2.35140364	1.974446E-011	4.184464E-012	0	0.000000E+000
1	2.35182390	4.184464E-012	1.974446E-011	1	0.000000E+000
1	2.35255934	1.974446E-011	4.184464E-012	0	0.000000E+000
1	2.35268263	4.184464E-012	1.974446E-011	1	0.000000E+000
1	2.35323918	1.974446E-011	4.184464E-012	0	0.000000E+000
1	2.35336957	4.184464E-012	1.974446E-011	1	0.000000E+000
1	2.35405720	1.974446E-011	4.184464E-012	0	0.000000E+000
1	2.35544220	4.184464E-012	1.974446E-011	1	0.000000E+000
1	2.35572839	1.974446E-011	4.184464E-012	0	0.000000E+000
1	2.35675354	4.184464E-012	1.974446E-011	1	0.000000E+000
1	2.36038037	1.974446E-011	4.184464E-012	0	0.000000E+000
1	2.36042106	4.184464E-012	1.974446E-011	1	0.000000E+000
1	2.36095531	1.974446E-011	4.184464E-012	0	0.000000E+000
1	2.36104373	4.184464E-012	1.974446E-011	1	0.000000E+000
1	2.36109424	1.974446E-011	4.184464E-012	0	0.000000E+000
1	2.36470397	4.184464E-012	1.974446E-011	1	0.000000E+000
1	2.36479869	1.974446E-011	4.184464E-012	0	0.000000E+000
1	2.36603583	4.184464E-012	1.974446E-011	1	0.000000E+000
1	2.36622353	1.974446E-011	4.184464E-012	0	0.000000E+000
1	2.36713935	4.184464E-012	1.974446E-011	1	0.000000E+000
1	2.36804797	1.974446E-011	4.184464E-012	0	0.000000E+000
1	2.36819718	4.184464E-012	1.974446E-011	1	0.000000E+000
1	2.36951112	1.974446E-011	4.184464E-012	0	0.000000E+000
1	2.36978355	4.184464E-012	1.974446E-011	1	0.000000E+000
1	2.36981593	1.974446E-011	4.184464E-012	0	0.000000E+000
1	2.37092577	4.184464E-012	1.974446E-011	1	0.000000E+000
1	2.37098466	1.974446E-011	4.184464E-012	0	0.000000E+000
1	2.37188076	4.184464E-012	1.974446E-011	1	0.000000E+000
1	2.37211993	1.974446E-011	4.184464E-012	0	0.000000E+000
1	2.37487593	4.184464E-012	1.974446E-011	1	0.000000E+000
1	2.37502174	1.974446E-011	4.184464E-012	0	0.000000E+000
1	2.37503866	4.184464E-012	1.974446E-011	1	0.000000E+000
1	2.37528931	1.974446E-011	4.184464E-012	0	0.000000E+000
1	2.37539541	4.184464E-012	1.974446E-011	1	0.000000E+000
1	2.37652400	1.974446E-011	4.184464E-012	0	0.000000E+000
1	2.37656156	4.184464E-012	1.974446E-011	1	0.000000E+000
1	2.37686812	1.974446E-011	4.184464E-012	0	0.000000E+000
1	3.24197448	4.202577E-012	1.976258E-011	1	0.000000E+000
1	3.24225891	1.976258E-011	4.202577E-012	0	0.000000E+000
1	3.24367058	4.202577E-012	1.976258E-011	1	0.000000E+000
1	3.24393435	1.976258E-011	4.202577E-012	0	0.000000E+000
1	3.24408989	4.202577E-012	1.976258E-011	1	0.000000E+000
1	3.24461205	1.976258E-011	4.202577E-012	0	0.000000E+000
1	3.24529912	4.202577E-012	1.976258E-011	1	0.000000E+000
1	3.24556001	1.976258E-011	4.202577E-012	0	0.000000E+000
1	3.24587437	4.202577E-012	1.976258E-011	1	0.000000E+000
1	3.24612614	1.976258E-011	4.202577E-012	0	0.000000E+000
1	3.24733114	4.202577E-012	1.976258E-011	1	0.000000E+000
1	3.24832154	1.976258E-011	4.202577E-012	0	0.000000E+000
1	3.24848958	4.202577E-012	1.976258E-011	1	0.000000E+000
1	3.24881118	1.976258E-011	4.202577E-012	0	0.000000E+000
1	3.24887399	4.202577E-012	1.976258E-011	1	0.000000E+000
1	3.24971226	1.976258E-011	4.202577E-012	0	0.000000E+000
1	3.26897968	4.202577E-012	1.976258E-011	1	0.000000E+000
1	3.26915761	1.976258E-011	4.202577E-012	0	0.000000E+000
1	3.27001717	4.202577E-012	1.976258E-011	1	0.000000E+000
1	3.27010312	1.976258E-011	4.202577E-012	0	0.000000E+000
1	3.27309865	4.202577E-012	1.976258E-011	1	0.000000E+000
1	3.27369186	1.976258E-011	4.202577E-012	0	0.000000E+000
1	3.27405776	4.202577E-012	1.976258E-011	1	0.000000E+000
1	3.27649031	1.976258E-011	4.202577E-012	0	0.000000E+000
1	3.27742593	4.202577E-012	1.976258E-011	1	0.000000E+000
1	3.27772370	1.976258E-011	4.202577E-012	0	0.000000E+000
1	3.27915983	4.202577E-012	1.976258E-011	1	0.000000E+000
1	3.28048068	1.976258E-011	4.202577E-012	0	0.000000E+000
1	3.28367864	4.202577E-012	1.976258E-011	1	0.000000E+000
1	3.28386602	1.976258E-011	4.202577E-012	0	0.000000E+000
1	3.28408546	4.202577E-012	1.976258E-011	1	0.000000E+000
1	3.28548555	1.976258E-011	4.202577E-012	0	0.000000E+000
1	3.28561387	4.202577E-012	1.976258E-011	1	0.000000E+000
1	3.28586373	1.976258E-011	4.202577E-012	0	0.000000E+000
1	3.28617578	4.202577E-012	1.976258E-011	1	0.000000E+000
1	3.28712458	1.976258E-011	4.202577E-012	0	0.000000E+000
1	3.28748028	4.202577E-012	1.976258E-011	1	0.000000E+000
1	3.28749244	1.976258E-011	4.202577E-012	0	0.000000E+000
1	3.28803432	4.202577E-012	1.976258E-011	1	0.000000E+000
1	3.28903222	1.976258E-011	4.202577E-012	0	0.000000E+000
1	3.28995860	4.202577E-012	1.976258E-011	1	0.000000E+000
1	3.29030609	1.976258E-011	4.202577E-012	0	0.000000E+000
1	3.29051519	4.202577E-012	1.976258E-011	1	0.000000E+000
1	3.29073621	1.976258E-011	4.202577E-012	0	0.000000E+000
1	3.29184240	4.202577E-012	1.976258E-011	1	0.000000E+000
1	3.29278084	1.976258E-011	4.202577E-012	0	0.000000E+000
1	3.29312200	4.202577E-012	1.976258E-011	1	0.000000E+000
1	3.29440951	1.976258E-011	4.202577E-012	0	0.000000E+000
1	3.29487956	4.202577E-012	1.976258E-011	1	0.000000E+000
1	3.29578153	1.976258E-011	4.202577E-012	0	0.000000E+000
1	3.29713044	4.202577E-012	1.976258E-011	1	0.000000E+000
1	3.29722114	1.976258E-011	4.202577E-012	0	0.000000E+000
1	3.29794768	4.202577E-012	1.976258E-011	1	0.000000E+000
1	3.29807804	1.976258E-011	4.202577E-012	0	0.000000E+000
1	3.29811247	4.202577E-012	1.976258E-011	1	0.000000E+000
1	3.29979676	1.976258E-011	4.202577E-012	0	0.000000E+000
1	3.30154514	4.202577E-012	1.976258E-011	1	0.000000E+000
1	3.30191816	1.976258E-011	4.202577E-012	0	0.000000E+000
1	3.30210600	4.202577E-012	1.976258E-011	1	0.000000E+000
1	3.30227454	1.976258E-011	4.202577E-012	0	0.000000E+000
1	3.30299931	4.202577E-012	1.976258E-011	1	0.000000E+000
1	3.30330804	1.976258E-011	4.202577E-012	0	0.000000E+000
1	3.30350664	4.202577E-012	1.976258E-011	1	0.000000E+000
1	3.30394931	1.976258E-011	4.202577E-012	0	0.000000E+000
1	3.30446960	4.202577E-012	1.976258E-011	1	0.000000E+000
1	3.30454644	1.976258E-011	4.202577E-012	0	0.000000E+000
1	3.30476545	4.202577E-012	1.976258E-011	1	0.000000E+000
1	3.30543393	1.976258E-011	4.202577E-012	0	0.000000E+000
1	3.30577417	4.202577E-012	1.976258E-011	1	0.000000E+000
1	3.30710830	1.976258E-011	4.202577E-012	0	0.000000E+000
1	3.30736950	4.202577E-012	1.976258E-011	1	0.000000E+000
1	3.30750111	1.976258E-011	4.202577E-012	0	0.000000E+000
1	3.31360250	4.202577E-012	1.976258E-011	1	0.000000E+000
1	3.31444540	1.976258E-011	4.202577E-012	0	0.000000E+000
1	3.31467825	4.202577E-012	1.976258E-011	1	0.000000E+000
1	3.31691992	1.976258E-011	4.202577E-012	0	0.000000E+000
1	3.31820379	4.202577E-012	1.976258E-011	1	0.000000E+000
1	3.31824078	1.976258E-011	4.202577E-012	0	0.000000E+000
1	3.31968518	4.202577E-012	1.976258E-011	1	0.000000E+000
1	3.32046046	1.976258E-011	4.202577E-012	0	0.000000E+000
1	3.32054841	4.202577E-012	1.976258E-011	1	0.000000E+000
1	3.32079823	1.976258E-011	4.202577E-012	0	0.000000E+000
1	3.32089156	4.202577E-012	1.976258E-011	1	0.000000E+000
1	3.32102842	1.976258E-011	4.202577E-012	0	0.000000E+000
1	3.32201095	4.202577E-012	1.976258E-011	1	0.000000E+000
1	3.32299995	1.976258E-011	4.202577E-012	0	0.000000E+000
1	3.32760245	4.202577E-012	1.976258E-011	1	0.000000E+000
1	3.32862971	1.976258E-011	4.202577E-012	0	0.000000E+000
1	3.32927471	4.202577E-012	1.976258E-011	1	0.000000E+000
1	3.33016688	1.976258E-011	4.202577E-012	0	0.000000E+000
1	3.33029405	4.202577E-012	1.976258E-011	1	0.000000E+000
1	3.33121565	1.976258E-011	4.202577E-012	0	0.000000E+000
1	3.33160251	4.202577E-012	1.976258E-011	1	0.000000E+000
1	3.33175704	1.976258E-011	4.202577E-012	0	0.000000E+000
1	3.33183407	4.202577E-012	1.976258E-011	1	0.000000E+000
1	3.33359731	1.976258E-011	4.202577E-012	0	0.000000E+000
1	3.33363245	4.202577E-012	1.976258E-011	1	0.000000E+000
1	3.33391380	1.976258E-011	4.202577E-012	0	0.000000E+000
1	3.33457780	4.202577E-012	1.976258E-011	1	0.000000E+000
1	3.33518872	1.976258E-011	4.202577E-012	0	0.000000E+000
1	3.33586360	4.202577E-012	1.976258E-011	1	0.000000E+000
1	3.33843079	1.976258E-011	4.202577E-012	0	0.000000E+000
1	3.34146736	4.202577E-012	1.976258E-011	1	0.000000E+000
1	3.34169357	1.976258E-011	4.202577E-012	0	0.000000E+000
1	3.34447197	4.202577E-012	1.976258E-011	1	0.000000E+000
1	3.34783616	1.976258E-011	4.202577E-012	0	0.000000E+000
1	3.34822132	4.202577E-012	1.976258E-011	1	0.000000E+000
1	3.34825337	1.976258E-011	4.202577E-012	0	0.000000E+000
1	3.34854030	4.202577E-012	1.976258E-011	1	0.000000E+000
1	3.34864020	1.976258E-011	4.202577E-012	0	0.000000E+000
1	3.34954707	4.202577E-012	1.976258E-011	1	0.000000E+000
1	3.35020670	1.976258E-011	4.202577E-012	0	0.000000E+000
1	3.35108594	4.202577E-012	1.976258E-011	1	0.000000E+000
1	3.35116978	1.976258E-011	4.202577E-012	0	0.000000E+000
1	3.35154989	4.202577E-012	1.976258E-011	1	0.000000E+000
1	3.35252143	1.976258E-011	4.202577E-012	0	0.000000E+000
1	3.35391163	4.202577E-012	1.976258E-011	1	0.000000E+000
1	3.35524813	1.976258E-011	4.202577E-012	0	0.000000E+000
1	3.35545128	4.202577E-012	1.976258E-011	1	0.000000E+000
1	3.35556351	1.976258E-011	4.202577E-012	0	0.000000E+000
1	3.35616714	4.202577E-012	1.976258E-011	1	0.000000E+000
1	3.35666002	1.976258E-011	4.202577E-012	0	0.000000E+000
1	3.35742508	4.202577E-012	1.976258E-011	1	0.000000E+000
1	3.35918242	1.976258E-011	4.202577E-012	0	0.000000E+000
1	3.36016134	4.202577E-012	1.976258E-011	1	0.000000E+000
1	3.36141520	1.976258E-011	4.202577E-012	0	0.000000E+000
1	3.36198819	4.202577E-012	1.976258E-011	1	0.000000E+000
1	3.36212631	1.976258E-011	4.202577E-012	0	0.000000E+000
1	3.36220478	4.202577E-012	1.976258E-011	1	0.000000E+000
1	3.36321165	1.976258E-011	4.202577E-012	0	0.000000E+000
1	3.36489778	4.202577E-012	1.976258E-011	1	0.000000E+000
1	3.36685247	1.976258E-011	4.202577E-012	0	0.000000E+000
1	4.33019444	4.259320E-012	1.981932E-011	1	0.000000E+000
1	4.33065405	1.981932E-011	4.259320E-012	0	0.000000E+000
1	4.33113905	4.259320E-012	1.981932E-011	1	0.000000E+000
1	4.33210387	1.981932E-011	4.259320E-012	0	0.000000E+000
1	4.33229980	4.259320E-012	1.981932E-011	1	0.000000E+000
1	4.33424647	1.981932E-011	4.259320E-012	0	0.000000E+000
1	4.33450391	4.259320E-012	1.981932E-011	1	0.000000E+000
1	4.33469120	1.981932E-011	4.259320E-012	0	0.000000E+000
1	4.33523150	4.259320E-012	1.981932E-011	1	0.000000E+000
1	4.33557339	1.981932E-011	4.259320E-012	0	0.000000E+000
1	4.33587631	4.259320E-012	1.981932E-011	1	0.000000E+000
1	4.33636001	1.981932E-011	4.259320E-012	0	0.000000E+000
1	4.33664513	4.259320E-012	1.981932E-011	1	0.000000E+000
1	4.33748666	1.981932E-011	4.259320E-012	0	0.000000E+000
1	4.33750941	4.259320E-012	1.981932E-011	1	0.000000E+000
1	4.33803955	1.981932E-011	4.259320E-012	0	0.000000E+000
1	4.33847719	4.259320E-012	1.981932E-011	1	0.000000E+000
1	4.34011184	1.981932E-011	4.259320E-012	0	0.000000E+000
1	4.34023497	4.259320E-012	1.981932E-011	1	0.000000E+000
1	4.34031712	1.981932E-011	4.259320E-012	0	0.000000E+000
1	4.34146972	4.259320E-012	1.981932E-011	1	0.000000E+000
1	4.34296028	1.981932E-011	4.259320E-012	0	0.000000E+000
1	4.34327413	4.259320E-012	1.981932E-011	1	0.000000E+000
1	4.34352807	1.981932E-011	4.259320E-012	0	0.000000E+000
1	4.34424469	4.259320E-012	1.981932E-011	1	0.000000E+000
1	4.34438929	1.981932E-011	4.259320E-012	0	0.000000E+000
1	4.34765048	4.259320E-012	1.981932E-011	1	0.000000E+000
1	4.34777049	1.981932E-011	4.259320E-012	0	0.000000E+000
1	4.34937854	4.259320E-012	1.981932E-011	1	0.000000E+000
1	4.34952166	1.981932E-011	4.259320E-012	0	0.000000E+000
1	4.34996276	4.259320E-012	1.981932E-011	1	0.000000E+000
1	4.35027637	1.981932E-011	4.259320E-012	0	0.000000E+000
1	4.35074196	4.259320E-012	1.981932E-011	1	0.000000E+000
1	4.35288798	1.981932E-011	4.259320E-012	0	0.000000E+000
1	4.35292519	4.259320E-012	1.981932E-011	1	0.000000E+000
1	4.35537114	1.981932E-011	4.259320E-012	0	0.000000E+000
1	5.03376251	4.117577E-012	1.967758E-011	1	0.000000E+000
1	5.03399985	1.967758E-011	4.117577E-012	0	0.000000E+000
1	5.03433758	4.117577E-012	1.967758E-011	1	0.000000E+000
1	5.03452723	1.967758E-011	4.117577E-012	0	0.000000E+000
1	5.03459908	4.117577E-012	1.967758E-011	1	0.000000E+000
1	5.03510847	1.967758E-011	4.117577E-012	0	0.000000E+000
1	5.03582768	4.117577E-012	1.967758E-011	1	0.000000E+000
1	5.03590585	1.967758E-011	4.117577E-012	0	0.000000E+000
1	5.03688838	4.117577E-012	1.967758E-011	1	0.000000E+000
1	5.03778891	1.967758E-011	4.117577E-012	0	0.000000E+000
1	5.03792661	4.117577E-012	1.967758E-011	1	0.000000E+000
1	5.03904046	1.967758E-011	4.117577E-012	0	0.000000E+000
1	5.03934797	4.117577E-012	1.967758E-011	1	0.000000E+000
1	5.03955073	1.967758E-011	4.117577E-012	0	0.000000E+000
1	5.03978357	4.117577E-012	1.967758E-011	1	0.000000E+000
1	5.04086174	1.967758E-011	4.117577E-012	0	0.000000E+000
1	5.04118299	4.117577E-012	1.967758E-011	1	0.000000E+000
1	5.04209223	1.967758E-011	4.117577E-012	0	0.000000E+000
1	5.04255551	4.117577E-012	1.967758E-011	1	0.000000E+000
1	5.04257947	1.967758E-011	4.117577E-012	0	0.000000E+000
1	5.04264301	4.117577E-012	1.967758E-011	1	0.000000E+000
1	5.04579104	1.967758E-011	4.117577E-012	0	0.000000E+000
1	5.04607145	4.117577E-012	1.967758E-011	1	0.000000E+000
1	5.04721404	1.967758E-011	4.117577E-012	0	0.000000E+000
1	5.04731546	4.117577E-012	1.967758E-011	1	0.000000E+000
1	5.04763114	1.967758E-011	4.117577E-012	0	0.000000E+000
1	5.04794072	4.117577E-012	1.967758E-011	1	0.000000E+000
1	5.04877816	1.967758E-011	4.117577E-012	0	0.000000E+000
1	5.04888075	4.117577E-012	1.967758E-011	1	0.000000E+000
1	5.04936232	1.967758E-011	4.117577E-012	0	0.000000E+000
1	5.05020612	4.117577E-012	1.967758E-011	1	0.000000E+000
1	5.05023117	1.967758E-011	4.117577E-012	0	0.000000E+000
1	5.05098063	4.117577E-012	1.967758E-011	1	0.000000E+000
1	5.05224786	1.967758E-011	4.117577E-012	0	0.000000E+000
1	10.07267741	4.070541E-012	1.963054E-011	1	0.000000E+000
1	10.07328641	1.963054E-011	4.070541E-012	0	0.000000E+000
1	10.07370684	4.070541E-012	1.963054E-011	1	0.000000E+000
1	10.07485128	1.963054E-011	4.070541E-012	0	0.000000E+000
1	10.07488308	4.070541E-012	1.963054E-011	1	0.000000E+000
1	10.07592323	1.963054E-011	4.070541E-012	0	0.000000E+000
1	10.07709728	4.070541E-012	1.963054E-011	1	0.000000E+000
1	10.07864358	1.963054E-011	4.070541E-012	0	0.000000E+000
1	10.07867818	4.070541E-012	1.963054E-011	1	0.000000E+000
1	10.07908227	1.963054E-011	4.070541E-012	0	0.000000E+000
1	10.08073769	4.070541E-012	1.963054E-011	1	0.000000E+000
1	10.08203259	1.963054E-011	4.070541E-012	0	0.000000E+000
1	10.08243485	4.070541E-012	1.963054E-011	1	0.000000E+000
1	10.08290327	1.963054E-011	4.070541E-012	0	0.000000E+000
1	10.08320192	4.070541E-012	1.963054E-011	1	0.000000E+000
1	10.08346846	1.963054E-011	4.070541E-012	0	0.000000E+000
1	10.08384355	4.070541E-012	1.963054E-011	1	0.000000E+000
1	10.08389286	1.963054E-011	4.070541E-012	0	0.000000E+000
1	10.08477267	4.070541E-012	1.963054E-011	1	0.000000E+000
1	10.08516366	1.963054E-011	4.070541E-012	0	0.000000E+000
1	10.08547357	4.070541E-012	1.963054E-011	1	0.000000E+000
1	10.08615472	1.963054E-011	4.070541E-012	0	0.000000E+000
1	10.08619757	4.070541E-012	1.963054E-011	1	0.000000E+000
1	10.08662153	1.963054E-011	4.070541E-012	0	0.000000E+000
1	10.08696586	4.070541E-012	1.963054E-011	1	0.000000E+000
1	10.08771494	1.963054E-011	4.070541E-012	0	0.000000E+000
1	10.08778085	4.070541E-012	1.963054E-011	1	0.000000E+000
1	10.08977298	1.963054E-011	4.070541E-012	0	0.000000E+000
1	10.09036474	4.070541E-012	1.963054E-011	1	0.000000E+000
1	10.09042507	1.963054E-011	4.070541E-012	0	0.000000E+000
1	10.09047932	4.070541E-012	1.963054E-011	1	0.000000E+000
1	10.09126222	1.963054E-011	4.070541E-012	0	0.000000E+000
1	10.09147190	4.070541E-012	1.963054E-011	1	0.000000E+000
1	10.09166307	1.963054E-011	4.070541E-012	0	0.000000E+000
1	10.09181351	4.070541E-012	1.963054E-011	1	0.000000E+000
1	10.09217440	1.963054E-011	4.070541E-012	0	0.000000E+000
1	10.09246467	4.070541E-012	1.963054E-011	1	0.000000E+000
1	10.09403351	1.963054E-011	4.070541E-012	0	0.000000E+000
1	10.09499487	4.070541E-012	1.963054E-011	1	0.000000E+000
1	10.09697805	1.963054E-011	4.070541E-012	0	0.000000E+000
1	10.09708002	4.070541E-012	1.963054E-011	1	0.000000E+000
1	10.09724877	1.963054E-011	4.070541E-012	0	0.000000E+000
1	10.09756861	4.070541E-012	1.963054E-011	1	0.000000E+000
1	10.09866843	1.963054E-011	4.070541E-012	0	0.000000E+000
1	10.09980942	4.070541E-012	1.963054E-011	1	0.000000E+000
1	10.10011355	1.963054E-011	4.070541E-012	0	0.000000E+000
1	10.10016023	4.070541E-012	1.963054E-011	1	0.000000E+000
1	10.10042414	1.963054E-011	4.070541E-012	0	0.000000E+000
1	10.12655658	4.070541E-012	1.963054E-011	1	0.000000E+000
1	10.12772572	1.963054E-011	4.070541E-012	0	0.000000E+000
1	10.12781298	4.070541E-012	1.963054E-011	1	0.000000E+000
1	10.13139218	1.963054E-011	4.070541E-012	0	0.000000E+000
1	10.13318069	4.070541E-012	1.963054E-011	1	0.000000E+000
1	10.13331701	1.963054E-011	4.070541E-012	0	0.000000E+000
1	10.13446840	4.070541E-012	1.963054E-011	1	0.000000E+000
1	10.14150906	1.963054E-011	4.070541E-012	0	0.000000E+000
1	10.14246016	4.070541E-012	1.963054E-011	1	0.000000E+000
1	10.14323401	1.963054E-011	4.070541E-012	0	0.000000E+000
1	10.14329801	4.070541E-012	1.963054E-011	1	0.000000E+000
1	10.14466607	1.963054E-011	4.070541E-012	0	0.000000E+000
1	10.14720611	4.070541E-012	1.963054E-011	1	0.000000E+000
1	10.14735314	1.963054E-011	4.070541E-012	0	0.000000E+000
1	10.14798625	4.070541E-012	1.963054E-011	1	0.000000E+000
1	10.14907163	1.963054E-011	4.070541E-012	0	0.000000E+000
1	10.14920376	4.070541E-012	1.963054E-011	1	0.000000E+000
1	10.14950108	1.963054E-011	4.070541E-012	0	0.000000E+000
1	10.15061867	4.070541E-012	1.963054E-011	1	0.000000E+000
1	10.15096059	1.963054E-011	4.070541E-012	0	0.000000E+000
1	10.15098414	4.070541E-012	1.963054E-011	1	0.000000E+000
1	10.15151821	1.963054E-011	4.070541E-012	0	0.000000E+000
1	10.15199132	4.070541E-012	1.963054E-011	1	0.000000E+000
1	10.15230856	1.963054E-011	4.070541E-012	0	0.000000E+000
1	10.15351800	4.070541E-012	1.963054E-011	1	0.000000E+000
1	10.15446036	1.963054E-011	4.070541E-012	0	0.000000E+000
1	10.15554085	4.070541E-012	1.963054E-011	1	0.000000E+000
1	10.15734710	1.963054E-011	4.070541E-012	0	0.000000E+000
1	10.15896053	4.070541E-012	1.963054E-011	1	0.000000E+000
1	10.15905236	1.963054E-011	4.070541E-012	0	0.000000E+000
1	10.15920169	4.070541E-012	1.963054E-011	1	0.000000E+000
1	10.15942153	1.963054E-011	4.070541E-012	0	0.000000E+000
1	10.15993168	4.070541E-012	1.963054E-011	1	0.000000E+000
1	10.16157471	1.963054E-011	4.070541E-012	0	0.000000E+000
1	10.23924410	4.042807E-012	1.960281E-011	1	0.000000E+000
1	10.24011418	1.960281E-011	4.042807E-012	0	0.000000E+000
1	10.24036479	4.042807E-012	1.960281E-011	1	0.000000E+000
1	10.24116773	1.960281E-011	4.042807E-012	0	0.000000E+000
1	10.24132067	4.042807E-012	1.960281E-011	1	0.000000E+000
1	10.24165179	1.960281E-011	4.042807E-012	0	0.000000E+000
1	10.24168021	4.042807E-012	1.960281E-011	1	0.000000E+000
1	10.24213245	1.960281E-011	4.042807E-012	0	0.000000E+000
1	10.24214315	4.042807E-012	1.960281E-011	1	0.000000E+000
1	10.24313647	1.960281E-011	4.042807E-012	0	0.000000E+000
1	10.24389396	4.042807E-012	1.960281E-011	1	0.000000E+000
1	10.24487074	1.960281E-011	4.042807E-012	0	0.000000E+000
1	10.24561011	4.042807E-012	1.960281E-011	1	0.000000E+000
1	10.24783687	1.960281E-011	4.042807E-012	0	0.000000E+000
1	10.24825336	4.042807E-012	1.960281E-011	1	0.000000E+000
1	10.24854513	1.960281E-011	4.042807E-012	0	0.000000E+000
1	10.24856087	4.042807E-012	1.960281E-011	1	0.000000E+000
1	10.24971430	1.960281E-011	4.042807E-012	0	0.000000E+000
1	10.25018733	4.042807E-012	1.960281E-011	1	0.000000E+000
1	10.25020561	1.960281E-011	4.042807E-012	0	0.000000E+000
1	10.25094950	4.042807E-012	1.960281E-011	1	0.000000E+000
1	10.25112355	1.960281E-011	4.042807E-012	0	0.000000E+000
1	10.26035077	4.042807E-012	1.960281E-011	1	0.000000E+000
1	10.26044125	1.960281E-011	4.042807E-012	0	0.000000E+000
1	10.26085907	4.042807E-012	1.960281E-011	1	0.000000E+000
1	10.26099569	1.960281E-011	4.042807E-012	0	0.000000E+000
1	10.26112848	4.042807E-012	1.960281E-011	1	0.000000E+000
1	10.26435150	1.960281E-011	4.042807E-012	0	0.000000E+000
1	10.26475059	4.042807E-012	1.960281E-011	1	0.000000E+000
1	10.26515201	1.960281E-011	4.042807E-012	0	0.000000E+000
1	10.26533866	4.042807E-012	1.960281E-011	1	0.000000E+000
1	10.26582681	1.960281E-011	4.042807E-012	0	0.000000E+000
1	10.26602288	4.042807E-012	1.960281E-011	1	0.000000E+000
1	10.26754850	1.960281E-011	4.042807E-012	0	0.000000E+000
1	10.26756077	4.042807E-012	1.960281E-011	1	0.000000E+000
1	10.26801249	1.960281E-011	4.042807E-012	0	0.000000E+000
1	10.26813945	4.042807E-012	1.960281E-011	1	0.000000E+000
1	10.27049877	1.960281E-011	4.042807E-012	0	0.000000E+000
1	10.27346347	4.042807E-012	1.960281E-011	1	0.000000E+000
1	10.27575220	1.960281E-011	4.042807E-012	0	0.000000E+000
1	10.27596693	4.042807E-012	1.960281E-011	1	0.000000E+000
1	10.27643504	1.960281E-011	4.042807E-012	0	0.000000E+000
1	10.27816119	4.042807E-012	1.960281E-011	1	0.000000E+000
1	10.27876942	1.960281E-011	4.042807E-012	0	0.000000E+000
1	10.28021474	4.042807E-012	1.960281E-011	1	0.000000E+000
1	10.28331780	1.960281E-011	4.042807E-012	0	0.000000E+000
1	10.28460577	4.042807E-012	1.960281E-011	1	0.000000E+000
1	10.28481659	1.960281E-011	4.042807E-012	0	0.000000E+000
1	10.28512923	4.042807E-012	1.960281E-011	1	0.000000E+000
1	10.28631815	1.960281E-011	4.042807E-012	0	0.000000E+000
1	10.28647300	4.042807E-012	1.960281E-011	1	0.000000E+000
1	10.28916621	1.960281E-011	4.042807E-012	0	0.000000E+000
1	10.29059416	4.042807E-012	1.960281E-011	1	0.000000E+000
1	10.29150261	1.960281E-011	4.042807E-012	0	0.000000E+000
1	10.29254024	4.042807E-012	1.960281E-011	1	0.000000E+000
1	10.29280510	1.960281E-011	4.042807E-012	0	0.000000E+000
1	10.29400329	4.042807E-012	1.960281E-011	1	0.000000E+000
1	10.29421440	1.960281E-011	4.042807E-012	0	0.000000E+000
1	10.29423022	4.042807E-012	1.960281E-011	1	0.000000E+000
1	10.29432432	1.960281E-011	4.042807E-012	0	0.000000E+000
1	10.29471991	4.042807E-012	1.960281E-011	1	0.000000E+000
1	10.29513822	1.960281E-011	4.042807E-012	0	0.000000E+000
1	10.29685348	4.042807E-012	1.960281E-011	1	0.000000E+000
1	10.29706728	1.960281E-011	4.042807E-012	0	0.000000E+000
1	10.29882319	4.042807E-012	1.960281E-011	1	0.000000E+000
1	10.29907711	1.960281E-011	4.042807E-012	0	0.000000E+000
1	21.90960796	3.981310E-012	1.954131E-011	1	0.000000E+000
1	21.91031390	1.954131E-011	3.981310E-012	0	0.000000E+000
1	21.91085121	3.981310E-012	1.954131E-011	1	0.000000E+000
1	21.91266880	1.954131E-011	3.981310E-012	0	0.000000E+000
1	21.91370586	3.981310E-012	1.954131E-011	1	0.000000E+000
1	21.91417918	1.954131E-011	3.981310E-012	0	0.000000E+000
1	21.91440849	3.981310E-012	1.954131E-011	1	0.000000E+000
1	21.91627332	1.954131E-011	3.981310E-012	0	0.000000E+000
1	21.91806132	3.981310E-012	1.954131E-011	1	0.000000E+000
1	21.92094280	1.954131E-011	3.981310E-012	0	0.000000E+000
1	21.92192552	3.981310E-012	1.954131E-011	1	0.000000E+000
1	21.92275345	1.954131E-011	3.981310E-012	0	0.000000E+000
1	21.92487503	3.981310E-012	1.954131E-011	1	0.000000E+000
1	21.92842912	1.954131E-011	3.981310E-012	0	0.000000E+000
1	21.92959142	3.981310E-012	1.954131E-011	1	0.000000E+000
1	21.93185813	1.954131E-011	3.981310E-012	0	0.000000E+000
1	21.93290459	3.981310E-012	1.954131E-011	1	0.000000E+000
1	21.93341639	1.954131E-011	3.981310E-012	0	0.000000E+000
1	21.93433120	3.981310E-012	1.954131E-011	1	0.000000E+000
1	21.93521321	1.954131E-011	3.981310E-012	0	0.000000E+000
1	21.93611745	3.981310E-012	1.954131E-011	1	0.000000E+000
1	21.93776170	1.954131E-011	3.981310E-012	0	0.000000E+000
1	21.93867839	3.981310E-012	1.954131E-011	1	0.000000E+000
1	21.93874538	1.954131E-011	3.981310E-012	0	0.000000E+000
1	21.94086812	3.981310E-012	1.954131E-011	1	0.000000E+000
1	21.94133449	1.954131E-011	3.981310E-012	0	0.000000E+000
1	21.94156933	3.981310E-012	1.954131E-011	1	0.000000E+000
1	21.94171229	1.954131E-011	3.981310E-012	0	0.000000E+000
1	27.30998675	3.766094E-012	1.932609E-011	1	0.000000E+000
1	27.31034345	1.932609E-011	3.766094E-012	0	0.000000E+000
1	27.31103841	3.766094E-012	1.932609E-011	1	0.000000E+000
1	27.31199123	1.932609E-011	3.766094E-012	0	0.000000E+000
1	27.31274656	3.766094E-012	1.932609E-011	1	0.000000E+000
1	27.31337792	1.932609E-011	3.766094E-012	0	0.000000E+000
1	27.31369194	3.766094E-012	1.932609E-011	1	0.000000E+000
1	27.31515038	1.932609E-011	3.766094E-012	0	0.000000E+000
1	27.31577485	3.766094E-012	1.932609E-011	1	0.000000E+000
1	27.31597148	1.932609E-011	3.766094E-012	0	0.000000E+000
1	27.31599512	3.766094E-012	1.932609E-011	1	0.000000E+000
1	27.31613087	1.932609E-011	3.766094E-012	0	0.000000E+000
1	27.31654999	3.766094E-012	1.932609E-011	1	0.000000E+000
1	27.31763894	1.932609E-011	3.766094E-012	0	0.000000E+000
1	27.31769803	3.766094E-012	1.932609E-011	1	0.000000E+000
1	27.31857866	1.932609E-011	3.766094E-012	0	0.000000E+000
1	27.31909226	3.766094E-012	1.932609E-011	1	0.000000E+000
1	27.31918711	1.932609E-011	3.766094E-012	0	0.000000E+000
1	27.31950863	3.766094E-012	1.932609E-011	1	0.000000E+000
1	27.32101828	1.932609E-011	3.766094E-012	0	0.000000E+000
1	27.32124143	3.766094E-012	1.932609E-011	1	0.000000E+000
1	27.32225532	1.932609E-011	3.766094E-012	0	0.000000E+000
1	27.32228378	3.766094E-012	1.932609E-011	1	0.000000E+000
1	27.32365450	1.932609E-011	3.766094E-012	0	0.000000E+000
1	27.32379122	3.766094E-012	1.932609E-011	1	0.000000E+000
1	27.32418280	1.932609E-011	3.766094E-012	0	0.000000E+000
1	27.32517246	3.766094E-012	1.932609E-011	1	0.000000E+000
1	27.32766218	1.932609E-011	3.766094E-012	0	0.000000E+000
1	27.32784190	3.766094E-012	1.932609E-011	1	0.000000E+000
1	27.32862136	1.932609E-011	3.766094E-012	0	0.000000E+000
1	27.32871985	3.766094E-012	1.932609E-011	1	0.000000E+000
1	27.32900989	1.932609E-011	3.766094E-012	0	0.000000E+000
1	27.32927019	3.766094E-012	1.932609E-011	1	0.000000E+000
1	27.32937458	1.932609E-011	3.766094E-012	0	0.000000E+000
1	27.32998054	3.766094E-012	1.932609E-011	1	0.000000E+000
1	27.33020695	1.932609E-011	3.766094E-012	0	0.000000E+000
1	27.33030763	3.766094E-012	1.932609E-011	1	0.000000E+000
1	27.33034122	1.932609E-011	3.766094E-012	0	0.000000E+000
1	27.33330857	3.766094E-012	1.932609E-011	1	0.000000E+000
1	27.33453528	1.932609E-011	3.766094E-012	0	0.000000E+000
1	27.33664590	3.766094E-012	1.932609E-011	1	0.000000E+000
1	27.33714416	1.932609E-011	3.766094E-012	0	0.000000E+000
1	27.33732255	3.766094E-012	1.932609E-011	1	0.000000E+000
1	27.33856235	1.932609E-011	3.766094E-012	0	0.000000E+000
1	27.33959896	3.766094E-012	1.932609E-011	1	0.000000E+000
1	27.34041369	1.932609E-011	3.766094E-012	0	0.000000E+000
1	27.34063150	3.766094E-012	1.932609E-011	1	0.000000E+000
1	27.34112300	1.932609E-011	3.766094E-012	0	0.000000E+000
1	27.35062795	3.766094E-012	1.932609E-011	1	0.000000E+000
1	27.35088527	1.932609E-011	3.766094E-012	0	0.000000E+000
1	27.35162050	3.766094E-012	1.932609E-011	1	0.000000E+000
1	27.35212968	1.932609E-011	3.766094E-012	0	0.000000E+000
1	27.35216310	3.766094E-012	1.932609E-011	1	0.000000E+000
1	27.35242724	1.932609E-011	3.766094E-012	0	0.000000E+000
1	27.35327847	3.766094E-012	1.932609E-011	1	0.000000E+000
1	27.35354026	1.932609E-011	3.766094E-012	0	0.000000E+000
1	27.35371495	3.766094E-012	1.932609E-011	1	0.000000E+000
1	27.35378239	1.932609E-011	3.766094E-012	0	0.000000E+000
1	27.35469833	3.766094E-012	1.932609E-011	1	0.000000E+000
1	27.35599166	1.932609E-011	3.766094E-012	0	0.000000E+000
1	27.35686951	3.766094E-012	1.932609E-011	1	0.000000E+000
1	27.35863288	1.932609E-011	3.766094E-012	0	0.000000E+000
1	27.35870587	3.766094E-012	1.932609E-011	1	0.000000E+000
1	27.35911693	1.932609E-011	3.766094E-012	0	0.000000E+000
1	27.35946904	3.766094E-012	1.932609E-011	1	0.000000E+000
1	27.36007964	1.932609E-011	3.766094E-012	0	0.000000E+000
1	27.36028014	3.766094E-012	1.932609E-011	1	0.000000E+000
1	27.36304961	1.932609E-011	3.766094E-012	0	0.000000E+000
1	27.36361507	3.766094E-012	1.932609E-011	1	0.000000E+000
1	27.36467407	1.932609E-011	3.766094E-012	0	0.000000E+000
1	27.36514820	3.766094E-012	1.932609E-011	1	0.000000E+000
1	27.36604756	1.932609E-011	3.766094E-012	0	0.000000E+000
1	27.36625136	3.766094E-012	1.932609E-011	1	0.000000E+000
1	27.36770241	1.932609E-011	3.766094E-012	0	0.000000E+000
1	27.36798239	3.766094E-012	1.932609E-011	1	0.000000E+000
1	27.36800912	1.932609E-011	3.766094E-012	0	0.000000E+000
1	27.36812359	3.766094E-012	1.932609E-011	1	0.000000E+000
1	27.36865319	1.932609E-011	3.766094E-012	0	0.000000E+000
1	27.36874765	3.766094E-012	1.932609E-011	1	0.000000E+000
1	27.37124800	1.932609E-011	3.766094E-012	0	0.000000E+000
1	27.37163991	3.766094E-012	1.932609E-011	1	0.000000E+000
1	27.37268397	1.932609E-011	3.766094E-012	0	0.000000E+000
1	27.37313345	3.766094E-012	1.932609E-011	1	0.000000E+000
1	27.37347390	1.932609E-011	3.766094E-012	0	0.000000E+000
1	27.37419527	3.766094E-012	1.932609E-011	1	0.000000E+000
1	27.37494064	1.932609E-011	3.766094E-012	0	0.000000E+000
1	27.37657402	3.766094E-012	1.932609E-011	1	0.000000E+000
1	27.37764382	1.932609E-011	3.766094E-012	0	0.000000E+000
1	27.37824882	3.766094E-012	1.932609E-011	1	0.000000E+000
1	27.37879271	1.932609E-011	3.766094E-012	0	0.000000E+000
1	27.38136571	3.766094E-012	1.932609E-011	1	0.000000E+000
1	27.38221460	1.932609E-011	3.766094E-012	0	0.000000E+000
1	27.38606454	3.766094E-012	1.932609E-011	1	0.000000E+000
1	27.38757836	1.932609E-011	3.766094E-012	0	0.000000E+000
1	27.38773105	3.766094E-012	1.932609E-011	1	0.000000E+000
1	27.38774334	1.932609E-011	3.766094E-012	0	0.000000E+000
1	27.38812051	3.766094E-012	1.932609E-011	1	0.000000E+000
1	27.38885173	1.932609E-011	3.766094E-012	0	0.000000E+000
1	27.38922048	3.766094E-012	1.932609E-011	1	0.000000E+000
1	27.39280859	1.932609E-011	3.766094E-012	0	0.000000E+000
1	27.39307384	3.766094E-012	1.932609E-011	1	0.000000E+000
1	27.39376178	1.932609E-011	3.766094E-012	0	0.000000E+000
1	27.39383712	3.766094E-012	1.932609E-011	1	0.000000E+000
1	27.39429277	1.932609E-011	3.766094E-012	0	0.000000E+000
1	27.39488130	3.766094E-012	1.932609E-011	1	0.000000E+000
1	27.39652548	1.932609E-011	3.766094E-012	0	0.000000E+000
1	27.39777535	3.766094E-012	1.932609E-011	1	0.000000E+000
1	27.39806352	1.932609E-011	3.766094E-012	0	0.000000E+000
1	27.39831233	3.766094E-012	1.932609E-011	1	0.000000E+000
1	27.39929235	1.932609E-011	3.766094E-012	0	0.000000E+000
1	27.43261782	3.766094E-012	1.932609E-011	1	0.000000E+000
1	27.43270641	1.932609E-011	3.766094E-012	0	0.000000E+000
1	27.43298719	3.766094E-012	1.932609E-011	1	0.000000E+000
1	27.43308375	1.932609E-011	3.766094E-012	0	0.000000E+000
1	27.43318332	3.766094E-012	1.932609E-011	1	0.000000E+000
1	27.43537581	1.932609E-011	3.766094E-012	0	0.000000E+000
1	27.43565599	3.766094E-012	1.932609E-011	1	0.000000E+000
1	27.43586617	1.932609E-011	3.766094E-012	0	0.000000E+000
1	27.43668474	3.766094E-012	1.932609E-011	1	0.000000E+000
1	27.43860256	1.932609E-011	3.766094E-012	0	0.000000E+000
1	27.44035944	3.766094E-012	1.932609E-011	1	0.000000E+000
1	27.44041467	1.932609E-011	3.766094E-012	0	0.000000E+000
1	27.44070811	3.766094E-012	1.932609E-011	1	0.000000E+000
1	27.44216655	1.932609E-011	3.766094E-012	0	0.000000E+000
1	27.44312550	3.766094E-012	1.932609E-011	1	0.000000E+000
1	27.44330266	1.932609E-011	3.766094E-012	0	0.000000E+000
1	27.44352424	3.766094E-012	1.932609E-011	1	0.000000E+000
1	27.44367994	1.932609E-011	3.766094E-012	0	0.000000E+000
1	27.44399758	3.766094E-012	1.932609E-011	1	0.000000E+000
1	27.44450692	1.932609E-011	3.766094E-012	0	0.000000E+000
1	27.44561171	3.766094E-012	1.932609E-011	1	0.000000E+000
1	27.44747023	1.932609E-011	3.766094E-012	0	0.000000E+000
1	27.44775290	3.766094E-012	1.932609E-011	1	0.000000E+000
1	27.44817902	1.932609E-011	3.766094E-012	0	0.000000E+000
1	27.45044869	3.766094E-012	1.932609E-011	1	0.000000E+000
1	27.45090060	1.932609E-011	3.766094E-012	0	0.000000E+000
1	27.45098657	3.766094E-012	1.932609E-011	1	0.000000E+000
1	27.45355584	1.932609E-011	3.766094E-012	0	0.000000E+000
1	27.45378908	3.766094E-012	1.932609E-011	1	0.000000E+000
1	27.45544267	1.932609E-011	3.766094E-012	0	0.000000E+000
1	27.45575485	3.766094E-012	1.932609E-011	1	0.000000E+000
1	27.45603087	1.932609E-011	3.766094E-012	0	0.000000E+000
1	27.45617223	3.766094E-012	1.932609E-011	1	0.000000E+000
1	27.45664902	1.932609E-011	3.766094E-012	0	0.000000E+000
1	27.45669350	3.766094E-012	1.932609E-011	1	0.000000E+000
1	27.45691923	1.932609E-011	3.766094E-012	0	0.000000E+000
1	27.45734083	3.766094E-012	1.932609E-011	1	0.000000E+000
1	27.45858802	1.932609E-011	3.766094E-012	0	0.000000E+000
1	27.45905273	3.766094E-012	1.932609E-011	1	0.000000E+000
1	27.45989584	1.932609E-011	3.766094E-012	0	0.000000E+000
1	27.46058703	3.766094E-012	1.932609E-011	1	0.000000E+000
1	27.46143622	1.932609E-011	3.766094E-012	0	0.000000E+000
1	27.46436935	3.766094E-012	1.932609E-011	1	0.000000E+000
1	27.46592064	1.932609E-011	3.766094E-012	0	0.000000E+000
1	27.46671939	3.766094E-012	1.932609E-011	1	0.000000E+000
1	27.46684987	1.932609E-011	3.766094E-012	0	0.000000E+000
1	27.46690148	3.766094E-012	1.932609E-011	1	0.000000E+000
1	27.46733497	1.932609E-011	3.766094E-012	0	0.000000E+000
1	27.46752369	3.766094E-012	1.932609E-011	1	0.000000E+000
1	27.46817539	1.932609E-011	3.766094E-012	0	0.000000E+000
1	27.47063955	3.766094E-012	1.932609E-011	1	0.000000E+000
1	27.47094920	1.932609E-011	3.766094E-012	0	0.000000E+000
1	27.47120352	3.766094E-012	1.932609E-011	1	0.000000E+000
1	27.47161840	1.932609E-011	3.766094E-012	0	0.000000E+000
1	27.47174380	3.766094E-012	1.932609E-011	1	0.000000E+000
1	27.47305147	1.932609E-011	3.766094E-012	0	0.000000E+000
1	27.47475853	3.766094E-012	1.932609E-011	1	0.000000E+000
1	27.47853799	1.932609E-011	3.766094E-012	0	0.000000E+000
1	27.47933857	3.766094E-012	1.932609E-011	1	0.000000E+000
1	27.47944896	1.932609E-011	3.766094E-012	0	0.000000E+000
1	27.47975201	3.766094E-012	1.932609E-011	1	0.000000E+000
1	27.48029092	1.932609E-011	3.766094E-012	0	0.000000E+000
1	27.48032003	3.766094E-012	1.932609E-011	1	0.000000E+000
1	27.48039844	1.932609E-011	3.766094E-012	0	0.000000E+000
1	27.48054041	3.766094E-012	1.932609E-011	1	0.000000E+000
1	27.48097299	1.932609E-011	3.766094E-012	0	0.000000E+000
1	27.48179672	3.766094E-012	1.932609E-011	1	0.000000E+000
1	27.48264068	1.932609E-011	3.766094E-012	0	0.000000E+000
1	27.48267743	3.766094E-012	1.932609E-011	1	0.000000E+000
1	27.48339964	1.932609E-011	3.766094E-012	0	0.000000E+000
1	27.48342308	3.766094E-012	1.932609E-011	1	0.000000E+000
1	27.48412776	1.932609E-011	3.766094E-012	0	0.000000E+000
1	27.48414386	3.766094E-012	1.932609E-011	1	0.000000E+000
1	27.48520066	1.932609E-011	3.766094E-012	0	0.000000E+000
1	27.48596290	3.766094E-012	1.932609E-011	1	0.000000E+000
1	27.48630763	1.932609E-011	3.766094E-012	0	0.000000E+000
1	27.48634669	3.766094E-012	1.932609E-011	1	0.000000E+000
1	27.48836620	1.932609E-011	3.766094E-012	0	0.000000E+000
1	27.48890162	3.766094E-012	1.932609E-011	1	0.000000E+000
1	27.48964186	1.932609E-011	3.766094E-012	0	0.000000E+000
1	27.49076143	3.766094E-012	1.932609E-011	1	0.000000E+000
1	27.49099193	1.932609E-011	3.766094E-012	0	0.000000E+000
1	27.49124115	3.766094E-012	1.932609E-011	1	0.000000E+000
1	27.49179041	1.932609E-011	3.766094E-012	0	0.000000E+000
1	27.49213592	3.766094E-012	1.932609E-011	1	0.000000E+000
1	27.49325660	1.932609E-011	3.766094E-012	0	0.000000E+000
1	27.49332436	3.766094E-012	1.932609E-011	1	0.000000E+000
1	27.49359814	1.932609E-011	3.766094E-012	0	0.000000E+000
1	27.49390168	3.766094E-012	1.932609E-011	1	0.000000E+000
1	27.49422336	1.932609E-011	3.766094E-012	0	0.000000E+000
1	27.49423798	3.766094E-012	1.932609E-011	1	0.000000E+000
1	27.49431799	1.932609E-011	3.766094E-012	0	0.000000E+000
1	27.49444366	3.766094E-012	1.932609E-011	1	0.000000E+000
1	27.49445463	1.932609E-011	3.766094E-012	0	0.000000E+000
1	27.49575011	3.766094E-012	1.932609E-011	1	0.000000E+000
1	27.49681137	1.932609E-011	3.766094E-012	0	0.000000E+000
1	27.49732415	3.766094E-012	1.932609E-011	1	0.000000E+000
1	27.49742120	1.932609E-011	3.766094E-012	0	0.000000E+000
1	27.49820458	3.766094E-012	1.932609E-011	1	0.000000E+000
1	27.49877797	1.932609E-011	3.766094E-012	0	0.000000E+000
1	27.50051362	3.766094E-012	1.932609E-011	1	0.000000E+000
1	27.50056202	1.932609E-011	3.766094E-012	0	0.000000E+000
1	27.50074817	3.766094E-012	1.932609E-011	1	0.000000E+000
1	27.50504989	1.932609E-011	3.766094E-012	0	0.000000E+000
1	27.50510220	3.766094E-012	1.932609E-011	1	0.000000E+000
1	27.50630448	1.932609E-011	3.766094E-012	0	0.000000E+000
1	27.50670885	3.766094E-012	1.932609E-011	1	0.000000E+000
1	27.50946299	1.932609E-011	3.766094E-012	0	0.000000E+000
1	27.51014474	3.766094E-012	1.932609E-011	1	0.000000E+000
1	27.51237789	1.932609E-011	3.766094E-012	0	0.000000E+000
1	27.51266662	3.766094E-012	1.932609E-011	1	0.000000E+000
1	27.51390317	1.932609E-011	3.766094E-012	0	0.000000E+000
1	27.51407273	3.766094E-012	1.932609E-011	1	0.000000E+000
1	27.51600723	1.932609E-011	3.766094E-012	0	0.000000E+000
1	27.51619676	3.766094E-012	1.932609E-011	1	0.000000E+000
1	27.51622310	1.932609E-011	3.766094E-012	0	0.000000E+000
1	27.51670816	3.766094E-012	1.932609E-011	1	0.000000E+000
1	27.51674094	1.932609E-011	3.766094E-012	0	0.000000E+000
1	27.51678907	3.766094E-012	1.932609E-011	1	0.000000E+000
1	27.51728459	1.932609E-011	3.766094E-012	0	0.000000E+000
1	27.51788284	3.766094E-012	1.932609E-011	1	0.000000E+000
1	27.51859661	1.932609E-011	3.766094E-012	0	0.000000E+000
1	27.51864081	3.766094E-012	1.932609E-011	1	0.000000E+000
1	27.52107835	1.932609E-011	3.766094E-012	0	0.000000E+000
1	27.52112262	3.766094E-012	1.932609E-011	1	0.000000E+000
1	27.52134643	1.932609E-011	3.766094E-012	0	0.000000E+000
1	27.52363486	3.766094E-012	1.932609E-011	1	0.000000E+000
1	27.52420637	1.932609E-011	3.766094E-012	0	0.000000E+000
1	27.52473407	3.766094E-012	1.932609E-011	1	0.000000E+000
1	27.52534968	1.932609E-011	3.766094E-012	0	0.000000E+000
1	27.52536114	3.766094E-012	1.932609E-011	1	0.000000E+000
1	27.52636867	1.932609E-011	3.766094E-012	0	0.000000E+000
1	27.52642900	3.766094E-012	1.932609E-011	1	0.000000E+000
1	27.52674849	1.932609E-011	3.766094E-012	0	0.000000E+000
1	27.52975271	3.766094E-012	1.932609E-011	1	0.000000E+000
1	27.53019057	1.932609E-011	3.766094E-012	0	0.000000E+000
1	27.53084030	3.766094E-012	1.932609E-011	1	0.000000E+000
1	27.53106397	1.932609E-011	3.766094E-012	0	0.000000E+000
1	27.53111881	3.766094E-012	1.932609E-011	1	0.000000E+000
1	27.53245557	1.932609E-011	3.766094E-012	0	0.000000E+000
1	27.53317389	3.766094E-012	1.932609E-011	1	0.000000E+000
1	27.53620013	1.932609E-011	3.766094E-012	0	0.000000E+000
1	27.53798886	3.766094E-012	1.932609E-011	1	0.000000E+000
1	27.53949511	1.932609E-011	3.766094E-012	0	0.000000E+000
1	27.53987219	3.766094E-012	1.932609E-011	1	0.000000E+000
1	27.54076767	1.932609E-011	3.766094E-012	0	0.000000E+000
1	27.54121965	3.766094E-012	1.932609E-011	1	0.000000E+000
1	27.54199434	1.932609E-011	3.766094E-012	0	0.000000E+000
1	27.54237867	3.766094E-012	1.932609E-011	1	0.000000E+000
1	27.54412401	1.932609E-011	3.766094E-012	0	0.000000E+000
1	27.54548096	3.766094E-012	1.932609E-011	1	0.000000E+000
1	27.54598573	1.932609E-011	3.766094E-012	0	0.000000E+000
1	27.54639727	3.766094E-012	1.932609E-011	1	0.000000E+000
1	27.54688194	1.932609E-011	3.766094E-012	0	0.000000E+000
1	27.54706813	3.766094E-012	1.932609E-011	1	0.000000E+000
1	27.54912947	1.932609E-011	3.766094E-012	0	0.000000E+000
1	27.55040042	3.766094E-012	1.932609E-011	1	0.000000E+000
1	27.55119834	1.932609E-011	3.766094E-012	0	0.000000E+000
1	27.55298221	3.766094E-012	1.932609E-011	1	0.000000E+000
1	27.55323179	1.932609E-011	3.766094E-012	0	0.000000E+000
1	27.55359693	3.766094E-012	1.932609E-011	1	0.000000E+000
1	27.55632808	1.932609E-011	3.766094E-012	0	0.000000E+000
1	27.56235244	3.766094E-012	1.932609E-011	1	0.000000E+000
1	27.56421699	1.932609E-011	3.766094E-012	0	0.000000E+000
1	27.56423045	3.766094E-012	1.932609E-011	1	0.000000E+000
1	27.56528807	1.932609E-011	3.766094E-012	0	0.000000E+000
1	27.56585102	3.766094E-012	1.932609E-011	1	0.000000E+000
1	27.56618703	1.932609E-011	3.766094E-012	0	0.000000E+000
1	27.56626100	3.766094E-012	1.932609E-011	1	0.000000E+000
1	27.56653776	1.932609E-011	3.766094E-012	0	0.000000E+000
1	27.56666897	3.766094E-012	1.932609E-011	1	0.000000E+000
1	27.56734551	1.932609E-011	3.766094E-012	0	0.000000E+000
1	27.56746749	3.766094E-012	1.932609E-011	1	0.000000E+000
1	27.56753070	1.932609E-011	3.766094E-012	0	0.000000E+000
1	27.56834275	3.766094E-012	1.932609E-011	1	0.000000E+000
1	27.56882072	1.932609E-011	3.766094E-012	0	0.000000E+000
1	27.56910179	3.766094E-012	1.932609E-011	1	0.000000E+000
1	27.56974995	1.932609E-011	3.766094E-012	0	0.000000E+000
1	27.57015430	3.766094E-012	1.932609E-011	1	0.000000E+000
1	27.57018849	1.932609E-011	3.766094E-012	0	0.000000E+000
1	27.57079934	3.766094E-012	1.932609E-011	1	0.000000E+000
1	27.57082669	1.932609E-011	3.766094E-012	0	0.000000E+000
1	27.57125011	3.766094E-012	1.932609E-011	1	0.000000E+000
1	27.57190158	1.932609E-011	3.766094E-012	0	0.000000E+000
1	27.57199285	3.766094E-012	1.932609E-011	1	0.000000E+000
1	27.57271089	1.932609E-011	3.766094E-012	0	0.000000E+000
1	27.57488321	3.766094E-012	1.932609E-011	1	0.000000E+000
1	27.57554870	1.932609E-011	3.766094E-012	0	0.000000E+000
1	27.57610828	3.766094E-012	1.932609E-011	1	0.000000E+000
1	27.57625548	1.932609E-011	3.766094E-012	0	0.000000E+000
1	27.57658263	3.766094E-012	1.932609E-011	1	0.000000E+000
1	27.57741376	1.932609E-011	3.766094E-012	0	0.000000E+000
1	27.57774898	3.766094E-012	1.932609E-011	1	0.000000E+000
1	27.57820874	1.932609E-011	3.766094E-012	0	0.000000E+000
1	27.57832581	3.766094E-012	1.932609E-011	1	0.000000E+000
1	27.58233381	1.932609E-011	3.766094E-012	0	0.000000E+000
1	27.58259422	3.766094E-012	1.932609E-011	1	0.000000E+000
1	27.58263865	1.932609E-011	3.766094E-012	0	0.000000E+000
1	27.58310970	3.766094E-012	1.932609E-011	1	0.000000E+000
1	27.58339036	1.932609E-011	3.766094E-012	0	0.000000E+000
1	27.58697915	3.766094E-012	1.932609E-011	1	0.000000E+000
1	27.58769770	1.932609E-011	3.766094E-012	0	0.000000E+000
1	27.58795405	3.766094E-012	1.932609E-011	1	0.000000E+000
1	27.58798741	1.932609E-011	3.766094E-012	0	0.000000E+000
1	27.58872500	3.766094E-012	1.932609E-011	1	0.000000E+000
1	27.58934467	1.932609E-011	3.766094E-012	0	0.000000E+000
1	27.59047665	3.766094E-012	1.932609E-011	1	0.000000E+000
1	27.59204814	1.932609E-011	3.766094E-012	0	0.000000E+000
1	27.59208418	3.766094E-012	1.932609E-011	1	0.000000E+000
1	27.59238000	1.932609E-011	3.766094E-012	0	0.000000E+000
1	27.59239380	3.766094E-012	1.932609E-011	1	0.000000E+000
1	27.59305335	1.932609E-011	3.766094E-012	0	0.000000E+000
1	27.59336065	3.766094E-012	1.932609E-011	1	0.000000E+000
1	27.59504139	1.932609E-011	3.766094E-012	0	0.000000E+000
1	27.59547412	3.766094E-012	1.932609E-011	1	0.000000E+000
1	27.59568741	1.932609E-011	3.766094E-012	0	0.000000E+000
1	27.59594640	3.766094E-012	1.932609E-011	1	0.000000E+000
1	27.59665133	1.932609E-011	3.766094E-012	0	0.000000E+000
1	27.59670083	3.766094E-012	1.932609E-011	1	0.000000E+000
1	27.59699848	1.932609E-011	3.766094E-012	0	0.000000E+000
1	27.59710803	3.766094E-012	1.932609E-011	1	0.000000E+000
1	27.59816110	1.932609E-011	3.766094E-012	0	0.000000E+000
1	27.59857642	3.766094E-012	1.932609E-011	1	0.000000E+000
1	27.59993433	1.932609E-011	3.766094E-012	0	0.000000E+000
1	27.59995645	3.766094E-012	1.932609E-011	1	0.000000E+000
1	27.60059804	1.932609E-011	3.766094E-012	0	0.000000E+000
1	27.60062008	3.766094E-012	1.932609E-011	1	0.000000E+000
1	27.60079362	1.932609E-011	3.766094E-012	0	0.000000E+000
1	27.60084929	3.766094E-012	1.932609E-011	1	0.000000E+000
1	27.60122512	1.932609E-011	3.766094E-012	0	0.000000E+000
1	27.60127044	3.766094E-012	1.932609E-011	1	0.000000E+000
1	27.60140949	1.932609E-011	3.766094E-012	0	0.000000E+000
1	27.60206511	3.766094E-012	1.932609E-011	1	0.000000E+000
1	27.60211261	1.932609E-011	3.766094E-012	0	0.000000E+000
1	27.60217905	3.766094E-012	1.932609E-011	1	0.000000E+000
1	27.60256466	1.932609E-011	3.766094E-012	0	0.000000E+000
1	27.60821393	3.766094E-012	1.932609E-011	1	0.000000E+000
1	27.60839267	1.932609E-011	3.766094E-012	0	0.000000E+000
1	27.60842029	3.766094E-012	1.932609E-011	1	0.000000E+000
1	27.60947329	1.932609E-011	3.766094E-012	0	0.000000E+000
1	27.60994578	3.766094E-012	1.932609E-011	1	0.000000E+000
1	27.61035991	1.932609E-011	3.766094E-012	0	0.000000E+000
1	27.61066074	3.766094E-012	1.932609E-011	1	0.000000E+000
1	27.61104618	1.932609E-011	3.766094E-012	0	0.000000E+000
1	27.61409457	3.766094E-012	1.932609E-011	1	0.000000E+000
1	27.61454368	1.932609E-011	3.766094E-012	0	0.000000E+000
1	27.61679770	3.766094E-012	1.932609E-011	1	0.000000E+000
1	27.61761233	1.932609E-011	3.766094E-012	0	0.000000E+000
1	27.61801497	3.766094E-012	1.932609E-011	1	0.000000E+000
1	27.61836414	1.932609E-011	3.766094E-012	0	0.000000E+000
1	27.62089447	3.766094E-012	1.932609E-011	1	0.000000E+000
1	27.62103241	1.932609E-011	3.766094E-012	0	0.000000E+000
1	27.62184737	3.766094E-012	1.932609E-011	1	0.000000E+000
1	27.62265928	1.932609E-011	3.766094E-012	0	0.000000E+000
1	27.62274993	3.766094E-012	1.932609E-011	1	0.000000E+000
1	27.62288116	1.932609E-011	3.766094E-012	0	0.000000E+000
1	27.62350553	3.766094E-012	1.932609E-011	1	0.000000E+000
1	27.62356217	1.932609E-011	3.766094E-012	0	0.000000E+000
1	27.62369791	3.766094E-012	1.932609E-011	1	0.000000E+000
1	27.62422510	1.932609E-011	3.766094E-012	0	0.000000E+000
1	27.62423117	3.766094E-012	1.932609E-011	1	0.000000E+000
1	27.62467580	1.932609E-011	3.766094E-012	0	0.000000E+000
1	27.62501870	3.766094E-012	1.932609E-011	1	0.000000E+000
1	27.62547853	1.932609E-011	3.766094E-012	0	0.000000E+000
1	27.62576835	3.766094E-012	1.932609E-011	1	0.000000E+000
1	27.63016711	1.932609E-011	3.766094E-012	0	0.000000E+000
1	27.63083915	3.766094E-012	1.932609E-011	1	0.000000E+000
1	27.63301651	1.932609E-011	3.766094E-012	0	0.000000E+000
1	27.63348116	3.766094E-012	1.932609E-011	1	0.000000E+000
1	27.63352363	1.932609E-011	3.766094E-012	0	0.000000E+000
1	27.63434410	3.766094E-012	1.932609E-011	1	0.000000E+000
1	27.63497694	1.932609E-011	3.766094E-012	0	0.000000E+000
1	27.63623801	3.766094E-012	1.932609E-011	1	0.000000E+000
1	27.63736595	1.932609E-011	3.766094E-012	0	0.000000E+000
1	27.63742505	3.766094E-012	1.932609E-011	1	0.000000E+000
1	27.63798712	1.932609E-011	3.766094E-012	0	0.000000E+000
1	27.63802945	3.766094E-012	1.932609E-011	1	0.000000E+000
1	27.63900632	1.932609E-011	3.766094E-012	0	0.000000E+000
1	27.63925464	3.766094E-012	1.932609E-011	1	0.000000E+000
1	27.63940953	1.932609E-011	3.766094E-012	0	0.000000E+000
1	27.64084506	3.766094E-012	1.932609E-011	1	0.000000E+000
1	27.64177024	1.932609E-011	3.766094E-012	0	0.000000E+000
1	27.64184211	3.766094E-012	1.932609E-011	1	0.000000E+000
1	27.64260840	1.932609E-011	3.766094E-012	0	0.000000E+000
1	27.64270478	3.766094E-012	1.932609E-011	1	0.000000E+000
1	27.64338399	1.932609E-011	3.766094E-012	0	0.000000E+000
1	27.64421863	3.766094E-012	1.932609E-011	1	0.000000E+000
1	27.64445145	1.932609E-011	3.766094E-012	0	0.000000E+000
1	27.64497336	3.766094E-012	1.932609E-011	1	0.000000E+000
1	27.64524688	1.932609E-011	3.766094E-012	0	0.000000E+000
1	27.64527372	3.766094E-012	1.932609E-011	1	0.000000E+000
1	27.64531683	1.932609E-011	3.766094E-012	0	0.000000E+000
1	27.64740277	3.766094E-012	1.932609E-011	1	0.000000E+000
1	27.64793652	1.932609E-011	3.766094E-012	0	0.000000E+000
1	27.64825467	3.766094E-012	1.932609E-011	1	0.000000E+000
1	27.64862313	1.932609E-011	3.766094E-012	0	0.000000E+000
1	27.64899001	3.766094E-012	1.932609E-011	1	0.000000E+000
1	27.65027821	1.932609E-011	3.766094E-012	0	0.000000E+000
1	27.65103405	3.766094E-012	1.932609E-011	1	0.000000E+000
1	27.65143412	1.932609E-011	3.766094E-012	0	0.000000E+000
1	27.65281647	3.766094E-012	1.932609E-011	1	0.000000E+000
1	27.65378901	1.932609E-011	3.766094E-012	0	0.000000E+000
1	27.65387945	3.766094E-012	1.932609E-011	1	0.000000E+000
1	27.65403341	1.932609E-011	3.766094E-012	0	0.000000E+000
1	27.65527670	3.766094E-012	1.932609E-011	1	0.000000E+000
1	27.65726832	1.932609E-011	3.766094E-012	0	0.000000E+000
1	27.65737214	3.766094E-012	1.932609E-011	1	0.000000E+000
1	27.65832056	1.932609E-011	3.766094E-012	0	0.000000E+000
1	27.65860587	3.766094E-012	1.932609E-011	1	0.000000E+000
1	27.65885149	1.932609E-011	3.766094E-012	0	0.000000E+000
1	27.65890543	3.766094E-012	1.932609E-011	1	0.000000E+000
1	27.65912030	1.932609E-011	3.766094E-012	0	0.000000E+000
1	27.65954681	3.766094E-012	1.932609E-011	1	0.000000E+000
1	27.66120226	1.932609E-011	3.766094E-012	0	0.000000E+000
1	27.66179917	3.766094E-012	1.932609E-011	1	0.000000E+000
1	27.66358846	1.932609E-011	3.766094E-012	0	0.000000E+000
1	27.66369390	3.766094E-012	1.932609E-011	1	0.000000E+000
1	27.66434622	1.932609E-011	3.766094E-012	0	0.000000E+000
1	27.66458961	3.766094E-012	1.932609E-011	1	0.000000E+000
1	27.66501138	1.932609E-011	3.766094E-012	0	0.000000E+000
1	27.66589158	3.766094E-012	1.932609E-011	1	0.000000E+000
1	27.66600463	1.932609E-011	3.766094E-012	0	0.000000E+000
1	27.66687306	3.766094E-012	1.932609E-011	1	0.000000E+000
1	27.66694563	1.932609E-011	3.766094E-012	0	0.000000E+000
1	27.66696377	3.766094E-012	1.932609E-011	1	0.000000E+000
1	27.67109270	1.932609E-011	3.766094E-012	0	0.000000E+000
1	27.67253576	3.766094E-012	1.932609E-011	1	0.000000E+000
1	27.67440226	1.932609E-011	3.766094E-012	0	0.000000E+000
1	27.67457545	3.766094E-012	1.932609E-011	1	0.000000E+000
1	27.67463356	1.932609E-011	3.766094E-012	0	0.000000E+000
1	27.67483216	3.766094E-012	1.932609E-011	1	0.000000E+000
1	27.67528188	1.932609E-011	3.766094E-012	0	0.000000E+000
1	27.67542327	3.766094E-012	1.932609E-011	1	0.000000E+000
1	27.67634838	1.932609E-011	3.766094E-012	0	0.000000E+000
1	27.67691294	3.766094E-012	1.932609E-011	1	0.000000E+000
1	27.67737165	1.932609E-011	3.766094E-012	0	0.000000E+000
1	27.67738297	3.766094E-012	1.932609E-011	1	0.000000E+000
1	27.67756129	1.932609E-011	3.766094E-012	0	0.000000E+000
1	27.67760225	3.766094E-012	1.932609E-011	1	0.000000E+000
1	27.67774278	1.932609E-011	3.766094E-012	0	0.000000E+000
1	27.67893795	3.766094E-012	1.932609E-011	1	0.000000E+000
1	27.67898307	1.932609E-011	3.766094E-012	0	0.000000E+000
1	27.67935364	3.766094E-012	1.932609E-011	1	0.000000E+000
1	27.68007155	1.932609E-011	3.766094E-012	0	0.000000E+000
1	27.68012632	3.766094E-012	1.932609E-011	1	0.000000E+000
1	27.68148298	1.932609E-011	3.766094E-012	0	0.000000E+000
1	27.68216784	3.766094E-012	1.932609E-011	1	0.000000E+000
1	27.68256163	1.932609E-011	3.766094E-012	0	0.000000E+000
1	27.68297607	3.766094E-012	1.932609E-011	1	0.000000E+000
1	27.68335539	1.932609E-011	3.766094E-012	0	0.000000E+000
1	27.68447269	3.766094E-012	1.932609E-011	1	0.000000E+000
1	27.68578522	1.932609E-011	3.766094E-012	0	0.000000E+000
1	27.68632240	3.766094E-012	1.932609E-011	1	0.000000E+000
1	27.68664813	1.932609E-011	3.766094E-012	0	0.000000E+000
1	27.68751519	3.766094E-012	1.932609E-011	1	0.000000E+000
1	27.68771501	1.932609E-011	3.766094E-012	0	0.000000E+000
1	27.68846175	3.766094E-012	1.932609E-011	1	0.000000E+000
1	27.69092657	1.932609E-011	3.766094E-012	0	0.000000E+000
1	27.69106398	3.766094E-012	1.932609E-011	1	0.000000E+000
1	27.69491411	1.932609E-011	3.766094E-012	0	0.000000E+000
1	27.69515374	3.766094E-012	1.932609E-011	1	0.000000E+000
1	27.69705199	1.932609E-011	3.766094E-012	0	0.000000E+000
1	27.69962503	3.766094E-012	1.932609E-011	1	0.000000E+000
1	27.70006058	1.932609E-011	3.766094E-012	0	0.000000E+000
1	28.55779658	3.808151E-012	1.936815E-011	1	0.000000E+000
1	28.55793146	1.936815E-011	3.808151E-012	0	0.000000E+000
1	28.55820829	3.808151E-012	1.936815E-011	1	0.000000E+000
1	28.55935600	1.936815E-011	3.808151E-012	0	0.000000E+000
1	28.56164131	3.808151E-012	1.936815E-011	1	0.000000E+000
1	28.56192428	1.936815E-011	3.808151E-012	0	0.000000E+000
1	28.56233986	3.808151E-012	1.936815E-011	1	0.000000E+000
1	28.56256941	1.936815E-011	3.808151E-012	0	0.000000E+000
1	28.56311812	3.808151E-012	1.936815E-011	1	0.000000E+000
1	28.56421292	1.936815E-011	3.808151E-012	0	0.000000E+000
1	28.56444230	3.808151E-012	1.936815E-011	1	0.000000E+000
1	28.56511278	1.936815E-011	3.808151E-012	0	0.000000E+000
1	28.57162769	3.808151E-012	1.936815E-011	1	0.000000E+000
1	28.57204285	1.936815E-011	3.808151E-012	0	0.000000E+000
1	28.57307846	3.808151E-012	1.936815E-011	1	0.000000E+000
1	28.57321583	1.936815E-011	3.808151E-012	0	0.000000E+000
1	28.57326042	3.808151E-012	1.936815E-011	1	0.000000E+000
1	28.57530410	1.936815E-011	3.808151E-012	0	0.000000E+000
1	28.57535380	3.808151E-012	1.936815E-011	1	0.000000E+000
1	28.57601532	1.936815E-011	3.808151E-012	0	0.000000E+000
1	28.57633480	3.808151E-012	1.936815E-011	1	0.000000E+000
1	28.57759386	1.936815E-011	3.808151E-012	0	0.000000E+000
1	28.58094650	3.808151E-012	1.936815E-011	1	0.000000E+000
1	28.58211375	1.936815E-011	3.808151E-012	0	0.000000E+000
1	28.58314125	3.808151E-012	1.936815E-011	1	0.000000E+000
1	28.58356761	1.936815E-011	3.808151E-012	0	0.000000E+000
1	28.58415743	3.808151E-012	1.936815E-011	1	0.000000E+000
1	28.58514180	1.936815E-011	3.808151E-012	0	0.000000E+000
1	28.58755401	3.808151E-012	1.936815E-011	1	0.000000E+000
1	28.59146432	1.936815E-011	3.808151E-012	0	0.000000E+000
1	28.59154215	3.808151E-012	1.936815E-011	1	0.000000E+000
1	28.59175123	1.936815E-011	3.808151E-012	0	0.000000E+000
1	28.59181305	3.808151E-012	1.936815E-011	1	0.000000E+000
1	28.59279411	1.936815E-011	3.808151E-012	0	0.000000E+000
1	28.59399831	3.808151E-012	1.936815E-011	1	0.000000E+000
1	28.59414617	1.936815E-011	3.808151E-012	0	0.000000E+000
1	28.59514818	3.808151E-012	1.936815E-011	1	0.000000E+000
1	28.59812977	1.936815E-011	3.808151E-012	0	0.000000E+000
1	30.80156441	3.821350E-012	1.938135E-011	1	0.000000E+000
1	30.80180388	1.938135E-011	3.821350E-012	0	0.000000E+000
1	30.80279668	3.821350E-012	1.938135E-011	1	0.000000E+000
1	30.80289107	1.938135E-011	3.821350E-012	0	0.000000E+000
1	30.80553620	3.821350E-012	1.938135E-011	1	0.000000E+000
1	30.80712879	1.938135E-011	3.821350E-012	0	0.000000E+000
1	30.80829444	3.821350E-012	1.938135E-011	1	0.000000E+000
1	30.80878819	1.938135E-011	3.821350E-012	0	0.000000E+000
1	30.80905379	3.821350E-012	1.938135E-011	1	0.000000E+000
1	30.80962667	1.938135E-011	3.821350E-012	0	0.000000E+000
1	30.81112111	3.821350E-012	1.938135E-011	1	0.000000E+000
1	30.81202407	1.938135E-011	3.821350E-012	0	0.000000E+000
1	30.81205423	3.821350E-012	1.938135E-011	1	0.000000E+000
1	30.81387301	1.938135E-011	3.821350E-012	0	0.000000E+000
1	30.81409082	3.821350E-012	1.938135E-011	1	0.000000E+000
1	30.81616721	1.938135E-011	3.821350E-012	0	0.000000E+000
1	30.81672842	3.821350E-012	1.938135E-011	1	0.000000E+000
1	30.81721815	1.938135E-011	3.821350E-012	0	0.000000E+000
1	30.81764940	3.821350E-012	1.938135E-011	1	0.000000E+000
1	30.81824805	1.938135E-011	3.821350E-012	0	0.000000E+000
1	30.81828083	3.821350E-012	1.938135E-011	1	0.000000E+000
1	30.81894531	1.938135E-011	3.821350E-012	0	0.000000E+000
1	30.82147919	3.821350E-012	1.938135E-011	1	0.000000E+000
1	30.82193855	1.938135E-011	3.821350E-012	0	0.000000E+000
1	30.82203861	3.821350E-012	1.938135E-011	1	0.000000E+000
1	30.82257690	1.938135E-011	3.821350E-012	0	0.000000E+000
1	30.82356091	3.821350E-012	1.938135E-011	1	0.000000E+000
1	30.82360406	1.938135E-011	3.821350E-012	0	0.000000E+000
1	30.82497756	3.821350E-012	1.938135E-011	1	0.000000E+000
1	30.82511105	1.938135E-011	3.821350E-012	0	0.000000E+000
1	30.82526345	3.821350E-012	1.938135E-011	1	0.000000E+000
1	30.82532113	1.938135E-011	3.821350E-012	0	0.000000E+000
1	30.82533230	3.821350E-012	1.938135E-011	1	0.000000E+000
1	30.82562043	1.938135E-011	3.821350E-012	0	0.000000E+000
1	30.82794656	3.821350E-012	1.938135E-011	1	0.000000E+000
1	30.82907986	1.938135E-011	3.821350E-012	0	0.000000E+000
1	30.82930606	3.821350E-012	1.938135E-011	1	0.000000E+000
1	30.83023339	1.938135E-011	3.821350E-012	0	0.000000E+000
1	30.83042478	3.821350E-012	1.938135E-011	1	0.000000E+000
1	30.83092211	1.938135E-011	3.821350E-012	0	0.000000E+000
1	30.83113894	3.821350E-012	1.938135E-011	1	0.000000E+000
1	30.83241611	1.938135E-011	3.821350E-012	0	0.000000E+000
1	30.83279261	3.821350E-012	1.938135E-011	1	0.000000E+000
1	30.83327101	1.938135E-011	3.821350E-012	0	0.000000E+000
1	30.83337334	3.821350E-012	1.938135E-011	1	0.000000E+000
1	30.83353589	1.938135E-011	3.821350E-012	0	0.000000E+000
1	30.83373429	3.821350E-012	1.938135E-011	1	0.000000E+000
1	30.83575358	1.938135E-011	3.821350E-012	0	0.000000E+000
1	31.68607543	3.795459E-012	1.935546E-011	1	0.000000E+000
1	31.68610902	1.935546E-011	3.795459E-012	0	0.000000E+000
1	31.69090820	3.795459E-012	1.935546E-011	1	0.000000E+000
1	31.69122943	1.935546E-011	3.795459E-012	0	0.000000E+000
1	31.69140326	3.795459E-012	1.935546E-011	1	0.000000E+000
1	31.69418882	1.935546E-011	3.795459E-012	0	0.000000E+000
1	31.69501704	3.795459E-012	1.935546E-011	1	0.000000E+000
1	31.69590012	1.935546E-011	3.795459E-012	0	0.000000E+000
1	31.69630167	3.795459E-012	1.935546E-011	1	0.000000E+000
1	31.69690005	1.935546E-011	3.795459E-012	0	0.000000E+000
1	31.69782711	3.795459E-012	1.935546E-011	1	0.000000E+000
1	31.69831998	1.935546E-011	3.795459E-012	0	0.000000E+000
1	31.70382319	3.795459E-012	1.935546E-011	1	0.000000E+000
1	31.70456808	1.935546E-011	3.795459E-012	0	0.000000E+000
1	31.70486946	3.795459E-012	1.935546E-011	1	0.000000E+000
1	31.70569616	1.935546E-011	3.795459E-012	0	0.000000E+000
1	31.70889316	3.795459E-012	1.935546E-011	1	0.000000E+000
1	31.71144576	1.935546E-011	3.795459E-012	0	0.000000E+000
1	31.71212204	3.795459E-012	1.935546E-011	1	0.000000E+000
1	31.71413242	1.935546E-011	3.795459E-012	0	0.000000E+000
1	31.71468260	3.795459E-012	1.935546E-011	1	0.000000E+000
1	31.71528801	1.935546E-011	3.795459E-012	0	0.000000E+000
1	31.71532675	3.795459E-012	1.935546E-011	1	0.000000E+000
1	31.71576439	1.935546E-011	3.795459E-012	0	0.000000E+000
1	31.71605079	3.795459E-012	1.935546E-011	1	0.000000E+000
1	31.71608586	1.935546E-011	3.795459E-012	0	0.000000E+000
1	31.71685678	3.795459E-012	1.935546E-011	1	0.000000E+000
1	31.71743251	1.935546E-011	3.795459E-012	0	0.000000E+000
1	31.71765918	3.795459E-012	1.935546E-011	1	0.000000E+000
1	31.71775260	1.935546E-011	3.795459E-012	0	0.000000E+000
1	31.71896911	3.795459E-012	1.935546E-011	1	0.000000E+000
1	31.72128567	1.935546E-011	3.795459E-012	0	0.000000E+000
1	31.72196585	3.795459E-012	1.935546E-011	1	0.000000E+000
1	31.72203119	1.935546E-011	3.795459E-012	0	0.000000E+000
1	31.72360723	3.795459E-012	1.935546E-011	1	0.000000E+000
1	31.72476608	1.935546E-011	3.795459E-012	0	0.000000E+000
1	31.72484515	3.795459E-012	1.935546E-011	1	0.000000E+000
1	31.72495785	1.935546E-011	3.795459E-012	0	0.000000E+000
1	31.72730003	3.795459E-012	1.935546E-011	1	0.000000E+000
1	31.73044447	1.935546E-011	3.795459E-012	0	0.000000E+000
1	31.73127414	3.795459E-012	1.935546E-011	1	0.000000E+000
1	31.73154435	1.935546E-011	3.795459E-012	0	0.000000E+000
1	31.73198351	3.795459E-012	1.935546E-011	1	0.000000E+000
1	31.73275934	1.935546E-011	3.795459E-012	0	0.000000E+000
1	31.73306698	3.795459E-012	1.935546E-011	1	0.000000E+000
1	31.73488861	1.935546E-011	3.795459E-012	0	0.000000E+000
1	31.73558455	3.795459E-012	1.935546E-011	1	0.000000E+000
1	31.73646368	1.935546E-011	3.795459E-012	0	0.000000E+000
1	31.73709832	3.795459E-012	1.935546E-011	1	0.000000E+000
1	31.73832192	1.935546E-011	3.795459E-012	0	0.000000E+000
1	31.73938348	3.795459E-012	1.935546E-011	1	0.000000E+000
1	31.74195092	1.935546E-011	3.795459E-012	0	0.000000E+000
1	32.41383969	3.768167E-012	1.932817E-011	1	0.000000E+000
1	32.41396509	1.932817E-011	3.768167E-012	0	0.000000E+000
1	32.41422074	3.768167E-012	1.932817E-011	1	0.000000E+000
1	32.41437910	1.932817E-011	3.768167E-012	0	0.000000E+000
1	32.41447766	3.768167E-012	1.932817E-011	1	0.000000E+000
1	32.41574547	1.932817E-011	3.768167E-012	0	0.000000E+000
1	32.41614382	3.768167E-012	1.932817E-011	1	0.000000E+000
1	32.41716845	1.932817E-011	3.768167E-012	0	0.000000E+000
1	32.41724024	3.768167E-012	1.932817E-011	1	0.000000E+000
1	32.41783043	1.932817E-011	3.768167E-012	0	0.000000E+000
1	32.41827060	3.768167E-012	1.932817E-011	1	0.000000E+000
1	32.42000095	1.932817E-011	3.768167E-012	0	0.000000E+000
1	32.42018409	3.768167E-012	1.932817E-011	1	0.000000E+000
1	32.42126073	1.932817E-011	3.768167E-012	0	0.000000E+000
1	32.42191109	3.768167E-012	1.932817E-011	1	0.000000E+000
1	32.42226752	1.932817E-011	3.768167E-012	0	0.000000E+000
1	32.42259340	3.768167E-012	1.932817E-011	1	0.000000E+000
1	32.42393120	1.932817E-011	3.768167E-012	0	0.000000E+000
1	32.42483360	3.768167E-012	1.932817E-011	1	0.000000E+000
1	32.42559095	1.932817E-011	3.768167E-012	0	0.000000E+000
1	32.42572940	3.768167E-012	1.932817E-011	1	0.000000E+000
1	32.42587471	1.932817E-011	3.768167E-012	0	0.000000E+000
1	32.42724140	3.768167E-012	1.932817E-011	1	0.000000E+000
1	32.42727159	1.932817E-011	3.768167E-012	0	0.000000E+000
1	32.42763333	3.768167E-012	1.932817E-011	1	0.000000E+000
1	32.42782066	1.932817E-011	3.768167E-012	0	0.000000E+000
1	32.42793641	3.768167E-012	1.932817E-011	1	0.000000E+000
1	32.42802545	1.932817E-011	3.768167E-012	0	0.000000E+000
1	32.42857538	3.768167E-012	1.932817E-011	1	0.000000E+000
1	32.42904553	1.932817E-011	3.768167E-012	0	0.000000E+000
1	32.43082938	3.768167E-012	1.932817E-011	1	0.000000E+000
1	32.43186106	1.932817E-011	3.768167E-012	0	0.000000E+000
1	32.43268455	3.768167E-012	1.932817E-011	1	0.000000E+000
1	32.43395210	1.932817E-011	3.768167E-012	0	0.000000E+000
1	32.43427963	3.768167E-012	1.932817E-011	1	0.000000E+000
1	32.43546701	1.932817E-011	3.768167E-012	0	0.000000E+000
1	32.43555080	3.768167E-012	1.932817E-011	1	0.000000E+000
1	32.43580870	1.932817E-011	3.768167E-012	0	0.000000E+000
1	32.43618880	3.768167E-012	1.932817E-011	1	0.000000E+000
1	32.43790488	1.932817E-011	3.768167E-012	0	0.000000E+000
1	32.43803972	3.768167E-012	1.932817E-011	1	0.000000E+000
1	32.43863912	1.932817E-011	3.768167E-012	0	0.000000E+000
1	32.43883811	3.768167E-012	1.932817E-011	1	0.000000E+000
1	32.43961047	1.932817E-011	3.768167E-012	0	0.000000E+000
1	35.44856607	3.712594E-012	1.927259E-011	1	0.000000E+000
1	35.44996484	1.927259E-011	3.712594E-012	0	0.000000E+000
1	35.45002493	3.712594E-012	1.927259E-011	1	0.000000E+000
1	35.45010152	1.927259E-011	3.712594E-012	0	0.000000E+000
1	35.45026584	3.712594E-012	1.927259E-011	1	0.000000E+000
1	35.45044598	1.927259E-011	3.712594E-012	0	0.000000E+000
1	35.45056772	3.712594E-012	1.927259E-011	1	0.000000E+000
1	35.45074352	1.927259E-011	3.712594E-012	0	0.000000E+000
1	35.45085563	3.712594E-012	1.927259E-011	1	0.000000E+000
1	35.45107410	1.927259E-011	3.712594E-012	0	0.000000E+000
1	35.45161256	3.712594E-012	1.927259E-011	1	0.000000E+000
1	35.45165689	1.927259E-011	3.712594E-012	0	0.000000E+000
1	35.45205636	3.712594E-012	1.927259E-011	1	0.000000E+000
1	35.45253905	1.927259E-011	3.712594E-012	0	0.000000E+000
1	35.45327412	3.712594E-012	1.927259E-011	1	0.000000E+000
1	35.45352128	1.927259E-011	3.712594E-012	0	0.000000E+000
1	35.45416651	3.712594E-012	1.927259E-011	1	0.000000E+000
1	35.45426393	1.927259E-011	3.712594E-012	0	0.000000E+000
1	35.45608829	3.712594E-012	1.927259E-011	1	0.000000E+000
1	35.45681455	1.927259E-011	3.712594E-012	0	0.000000E+000
1	35.45705641	3.712594E-012	1.927259E-011	1	0.000000E+000
1	35.45784773	1.927259E-011	3.712594E-012	0	0.000000E+000
1	35.45835455	3.712594E-012	1.927259E-011	1	0.000000E+000
1	35.45958939	1.927259E-011	3.712594E-012	0	0.000000E+000
1	35.45967042	3.712594E-012	1.927259E-011	1	0.000000E+000
1	35.45973265	1.927259E-011	3.712594E-012	0	0.000000E+000
1	35.45990384	3.712594E-012	1.927259E-011	1	0.000000E+000
1	35.46112768	1.927259E-011	3.712594E-012	0	0.000000E+000
1	35.46118019	3.712594E-012	1.927259E-011	1	0.000000E+000
1	35.46176990	1.927259E-011	3.712594E-012	0	0.000000E+000
1	35.46229455	3.712594E-012	1.927259E-011	1	0.000000E+000
1	35.46309410	1.927259E-011	3.712594E-012	0	0.000000E+000
1	35.46418902	3.712594E-012	1.927259E-011	1	0.000000E+000
1	35.46499858	1.927259E-011	3.712594E-012	0	0.000000E+000
1	35.46583875	3.712594E-012	1.927259E-011	1	0.000000E+000
1	35.46671024	1.927259E-011	3.712594E-012	0	0.000000E+000
1	35.46686755	3.712594E-012	1.927259E-011	1	0.000000E+000
1	35.46715243	1.927259E-011	3.712594E-012	0	0.000000E+000
1	35.46771343	3.712594E-012	1.927259E-011	1	0.000000E+000
1	35.46831887	1.927259E-011	3.712594E-012	0	0.000000E+000
1	35.46843893	3.712594E-012	1.927259E-011	1	0.000000E+000
1	35.46910445	1.927259E-011	3.712594E-012	0	0.000000E+000
1	35.46912758	3.712594E-012	1.927259E-011	1	0.000000E+000
1	35.46934042	1.927259E-011	3.712594E-012	0	0.000000E+000
1	35.46965028	3.712594E-012	1.927259E-011	1	0.000000E+000
1	35.46977683	1.927259E-011	3.712594E-012	0	0.000000E+000
1	35.46988379	3.712594E-012	1.927259E-011	1	0.000000E+000
1	35.46995882	1.927259E-011	3.712594E-012	0	0.000000E+000
1	35.47007201	3.712594E-012	1.927259E-011	1	0.000000E+000
1	35.47136928	1.927259E-011	3.712594E-012	0	0.000000E+000
1	35.47295297	3.712594E-012	1.927259E-011	1	0.000000E+000
1	35.47374372	1.927259E-011	3.712594E-012	0	0.000000E+000
1	35.47454586	3.712594E-012	1.927259E-011	1	0.000000E+000
1	35.47700180	1.927259E-011	3.712594E-012	0	0.000000E+000
1	35.47714267	3.712594E-012	1.927259E-011	1	0.000000E+000
1	35.47829897	1.927259E-011	3.712594E-012	0	0.000000E+000
1	35.47875659	3.712594E-012	1.927259E-011	1	0.000000E+000
1	35.47884937	1.927259E-011	3.712594E-012	0	0.000000E+000
1	35.47966093	3.712594E-012	1.927259E-011	1	0.000000E+000
1	35.47975256	1.927259E-011	3.712594E-012	0	0.000000E+000
1	35.48037002	3.712594E-012	1.927259E-011	1	0.000000E+000
1	35.48106972	1.927259E-011	3.712594E-012	0	0.000000E+000
1	35.48202010	3.712594E-012	1.927259E-011	1	0.000000E+000
1	35.48224132	1.927259E-011	3.712594E-012	0	0.000000E+000
1	35.48268893	3.712594E-012	1.927259E-011	1	0.000000E+000
1	35.48356201	1.927259E-011	3.712594E-012	0	0.000000E+000
1	35.48372774	3.712594E-012	1.927259E-011	1	0.000000E+000
1	35.48377269	1.927259E-011	3.712594E-012	0	0.000000E+000
1	35.48388326	3.712594E-012	1.927259E-011	1	0.000000E+000
1	35.48587177	1.927259E-011	3.712594E-012	0	0.000000E+000
1	35.48744664	3.712594E-012	1.927259E-011	1	0.000000E+000
1	35.48756957	1.927259E-011	3.712594E-012	0	0.000000E+000
1	35.49119043	3.712594E-012	1.927259E-011	1	0.000000E+000
1	35.49182086	1.927259E-011	3.712594E-012	0	0.000000E+000
1	35.49197102	3.712594E-012	1.927259E-011	1	0.000000E+000
1	35.49304186	1.927259E-011	3.712594E-012	0	0.000000E+000
1	35.49366587	3.712594E-012	1.927259E-011	1	0.000000E+000
1	35.49471458	1.927259E-011	3.712594E-012	0	0.000000E+000
1	35.49481276	3.712594E-012	1.927259E-011	1	0.000000E+000
1	35.49514419	1.927259E-011	3.712594E-012	0	0.000000E+000
1	35.49615179	3.712594E-012	1.927259E-011	1	0.000000E+000
1	35.49648020	1.927259E-011	3.712594E-012	0	0.000000E+000
1	35.49818048	3.712594E-012	1.927259E-011	1	0.000000E+000
1	35.49851870	1.927259E-011	3.712594E-012	0	0.000000E+000
1	35.49896406	3.712594E-012	1.927259E-011	1	0.000000E+000
1	35.49996928	1.927259E-011	3.712594E-012	0	0.000000E+000
1	36.20485234	3.707029E-012	1.926703E-011	1	0.000000E+000
1	36.20485400	1.926703E-011	3.707029E-012	0	0.000000E+000
1	36.20485537	3.707029E-012	1.926703E-011	1	0.000000E+000
1	36.20501782	1.926703E-011	3.707029E-012	0	0.000000E+000
1	36.20530209	3.707029E-012	1.926703E-011	1	0.000000E+000
1	36.20545307	1.926703E-011	3.707029E-012	0	0.000000E+000
1	36.20751267	3.707029E-012	1.926703E-011	1	0.000000E+000
1	36.20774271	1.926703E-011	3.707029E-012	0	0.000000E+000
1	36.20829528	3.707029E-012	1.926703E-011	1	0.000000E+000
1	36.20966899	1.926703E-011	3.707029E-012	0	0.000000E+000
1	36.21051263	3.707029E-012	1.926703E-011	1	0.000000E+000
1	36.21104891	1.926703E-011	3.707029E-012	0	0.000000E+000
1	36.21153818	3.707029E-012	1.926703E-011	1	0.000000E+000
1	36.21191958	1.926703E-011	3.707029E-012	0	0.000000E+000
1	36.21213557	3.707029E-012	1.926703E-011	1	0.000000E+000
1	36.21229496	1.926703E-011	3.707029E-012	0	0.000000E+000
1	36.21388129	3.707029E-012	1.926703E-011	1	0.000000E+000
1	36.21407480	1.926703E-011	3.707029E-012	0	0.000000E+000
1	36.21529605	3.707029E-012	1.926703E-011	1	0.000000E+000
1	36.21763030	1.926703E-011	3.707029E-012	0	0.000000E+000
1	36.21933980	3.707029E-012	1.926703E-011	1	0.000000E+000
1	36.22066582	1.926703E-011	3.707029E-012	0	0.000000E+000
1	36.22122395	3.707029E-012	1.926703E-011	1	0.000000E+000
1	36.22242457	1.926703E-011	3.707029E-012	0	0.000000E+000
1	36.22438309	3.707029E-012	1.926703E-011	1	0.000000E+000
1	36.22617245	1.926703E-011	3.707029E-012	0	0.000000E+000
1	36.22724748	3.707029E-012	1.926703E-011	1	0.000000E+000
1	36.22803718	1.926703E-011	3.707029E-012	0	0.000000E+000
1	36.22808840	3.707029E-012	1.926703E-011	1	0.000000E+000
1	36.23023185	1.926703E-011	3.707029E-012	0	0.000000E+000
1	36.23045342	3.707029E-012	1.926703E-011	1	0.000000E+000
1	36.23127758	1.926703E-011	3.707029E-012	0	0.000000E+000
1	36.23131740	3.707029E-012	1.926703E-011	1	0.000000E+000
1	36.23134779	1.926703E-011	3.707029E-012	0	0.000000E+000
1	36.23203595	3.707029E-012	1.926703E-011	1	0.000000E+000
1	36.23208958	1.926703E-011	3.707029E-012	0	0.000000E+000
1	36.23225592	3.707029E-012	1.926703E-011	1	0.000000E+000
1	36.23259826	1.926703E-011	3.707029E-012	0	0.000000E+000
1	36.23284361	3.707029E-012	1.926703E-011	1	0.000000E+000
1	36.23385321	1.926703E-011	3.707029E-012	0	0.000000E+000
1	36.23404841	3.707029E-012	1.926703E-011	1	0.000000E+000
1	36.23663074	1.926703E-011	3.707029E-012	0	0.000000E+000
1	36.23692791	3.707029E-012	1.926703E-011	1	0.000000E+000
1	36.23778829	1.926703E-011	3.707029E-012	0	0.000000E+000
1	36.23849770	3.707029E-012	1.926703E-011	1	0.000000E+000
1	36.23888268	1.926703E-011	3.707029E-012	0	0.000000E+000
1	36.23913096	3.707029E-012	1.926703E-011	1	0.000000E+000
1	36.24176658	1.926703E-011	3.707029E-012	0	0.000000E+000
1	36.24209948	3.707029E-012	1.926703E-011	1	0.000000E+000
1	36.24283909	1.926703E-011	3.707029E-012	0	0.000000E+000
1	36.24288321	3.707029E-012	1.926703E-011	1	0.000000E+000
1	36.24295743	1.926703E-011	3.707029E-012	0	0.000000E+000
1	36.24310846	3.707029E-012	1.926703E-011	1	0.000000E+000
1	36.24332116	1.926703E-011	3.707029E-012	0	0.000000E+000
1	36.24409346	3.707029E-012	1.926703E-011	1	0.000000E+000
1	36.24500562	1.926703E-011	3.707029E-012	0	0.000000E+000
1	36.24563547	3.707029E-012	1.926703E-011	1	0.000000E+000
1	36.24707514	1.926703E-011	3.707029E-012	0	0.000000E+000
1	36.24746991	3.707029E-012	1.926703E-011	1	0.000000E+000
1	36.24818661	1.926703E-011	3.707029E-012	0	0.000000E+000
1	36.24932938	3.707029E-012	1.926703E-011	1	0.000000E+000
1	36.24987974	1.926703E-011	3.707029E-012	0	0.000000E+000
1	36.25028150	3.707029E-012	1.926703E-011	1	0.000000E+000
1	36.25106890	1.926703E-011	3.707029E-012	0	0.000000E+000
1	36.25266157	3.707029E-012	1.926703E-011	1	0.000000E+000
1	36.25358163	1.926703E-011	3.707029E-012	0	0.000000E+000
1	36.25474513	3.707029E-012	1.926703E-011	1	0.000000E+000
1	36.25672649	1.926703E-011	3.707029E-012	0	0.000000E+000
1	36.25708384	3.707029E-012	1.926703E-011	1	0.000000E+000
1	36.25752419	1.926703E-011	3.707029E-012	0	0.000000E+000
1	36.25806646	3.707029E-012	1.926703E-011	1	0.000000E+000
1	36.25840983	1.926703E-011	3.707029E-012	0	0.000000E+000
1	36.25879818	3.707029E-012	1.926703E-011	1	0.000000E+000
1	36.26144917	1.926703E-011	3.707029E-012	0	0.000000E+000
1	36.26178470	3.707029E-012	1.926703E-011	1	0.000000E+000
1	36.26212724	1.926703E-011	3.707029E-012	0	0.000000E+000
1	36.26268670	3.707029E-012	1.926703E-011	1	0.000000E+000
1	36.26279034	1.926703E-011	3.707029E-012	0	0.000000E+000
1	36.26411372	3.707029E-012	1.926703E-011	1	0.000000E+000
1	36.26413357	1.926703E-011	3.707029E-012	0	0.000000E+000
1	36.26467907	3.707029E-012	1.926703E-011	1	0.000000E+000
1	36.26624973	1.926703E-011	3.707029E-012	0	0.000000E+000
1	36.26762678	3.707029E-012	1.926703E-011	1	0.000000E+000
1	36.26764467	1.926703E-011	3.707029E-012	0	0.000000E+000
1	36.26782661	3.707029E-012	1.926703E-011	1	0.000000E+000
1	36.26802767	1.926703E-011	3.707029E-012	0	0.000000E+000
1	36.26806502	3.707029E-012	1.926703E-011	1	0.000000E+000
1	36.26863150	1.926703E-011	3.707029E-012	0	0.000000E+000
1	36.26929946	3.707029E-012	1.926703E-011	1	0.000000E+000
1	36.27025252	1.926703E-011	3.707029E-012	0	0.000000E+000
1	36.27031940	3.707029E-012	1.926703E-011	1	0.000000E+000
1	36.27076025	1.926703E-011	3.707029E-012	0	0.000000E+000
1	36.27085250	3.707029E-012	1.926703E-011	1	0.000000E+000
1	36.27183856	1.926703E-011	3.707029E-012	0	0.000000E+000
1	36.27449032	3.707029E-012	1.926703E-011	1	0.000000E+000
1	36.27463841	1.926703E-011	3.707029E-012	0	0.000000E+000
1	36.27466171	3.707029E-012	1.926703E-011	1	0.000000E+000
1	36.27490278	1.926703E-011	3.707029E-012	0	0.000000E+000
1	36.27550112	3.707029E-012	1.926703E-011	1	0.000000E+000
1	36.27703197	1.926703E-011	3.707029E-012	0	0.000000E+000
1	36.27776519	3.707029E-012	1.926703E-011	1	0.000000E+000
1	36.27855291	1.926703E-011	3.707029E-012	0	0.000000E+000
1	36.27918331	3.707029E-012	1.926703E-011	1	0.000000E+000
1	36.28227038	1.926703E-011	3.707029E-012	0	0.000000E+000
1	36.28231115	3.707029E-012	1.926703E-011	1	0.000000E+000
1	36.28245858	1.926703E-011	3.707029E-012	0	0.000000E+000
1	36.28249513	3.707029E-012	1.926703E-011	1	0.000000E+000
1	36.28288079	1.926703E-011	3.707029E-012	0	0.000000E+000
1	36.28305852	3.707029E-012	1.926703E-011	1	0.000000E+000
1	36.28437537	1.926703E-011	3.707029E-012	0	0.000000E+000
1	36.28470457	3.707029E-012	1.926703E-011	1	0.000000E+000
1	36.28515056	1.926703E-011	3.707029E-012	0	0.000000E+000
1	36.28518501	3.707029E-012	1.926703E-011	1	0.000000E+000
1	36.28547955	1.926703E-011	3.707029E-012	0	0.000000E+000
1	36.28676718	3.707029E-012	1.926703E-011	1	0.000000E+000
1	36.28722175	1.926703E-011	3.707029E-012	0	0.000000E+000
1	36.29020822	3.707029E-012	1.926703E-011	1	0.000000E+000
1	36.29071910	1.926703E-011	3.707029E-012	0	0.000000E+000
1	36.29075031	3.707029E-012	1.926703E-011	1	0.000000E+000
1	36.29095579	1.926703E-011	3.707029E-012	0	0.000000E+000
1	36.29227158	3.707029E-012	1.926703E-011	1	0.000000E+000
1	36.29302002	1.926703E-011	3.707029E-012	0	0.000000E+000
1	36.29309845	3.707029E-012	1.926703E-011	1	0.000000E+000
1	36.29344315	1.926703E-011	3.707029E-012	0	0.000000E+000
1	36.29552596	3.707029E-012	1.926703E-011	1	0.000000E+000
1	36.29846697	1.926703E-011	3.707029E-012	0	0.000000E+000
1	36.41502660	3.684699E-012	1.924470E-011	1	0.000000E+000
1	36.41681003	1.924470E-011	3.684699E-012	0	0.000000E+000
1	36.41728510	3.684699E-012	1.924470E-011	1	0.000000E+000
1	36.41760306	1.924470E-011	3.684699E-012	0	0.000000E+000
1	36.41981353	3.684699E-012	1.924470E-011	1	0.000000E+000
1	36.42059311	1.924470E-011	3.684699E-012	0	0.000000E+000
1	36.42141367	3.684699E-012	1.924470E-011	1	0.000000E+000
1	36.42370933	1.924470E-011	3.684699E-012	0	0.000000E+000
1	36.42404896	3.684699E-012	1.924470E-011	1	0.000000E+000
1	36.42422119	1.924470E-011	3.684699E-012	0	0.000000E+000
1	36.42487155	3.684699E-012	1.924470E-011	1	0.000000E+000
1	36.42499608	1.924470E-011	3.684699E-012	0	0.000000E+000
1	36.42538256	3.684699E-012	1.924470E-011	1	0.000000E+000
1	36.42795332	1.924470E-011	3.684699E-012	0	0.000000E+000
1	36.42803459	3.684699E-012	1.924470E-011	1	0.000000E+000
1	36.42824816	1.924470E-011	3.684699E-012	0	0.000000E+000
1	36.42858584	3.684699E-012	1.924470E-011	1	0.000000E+000
1	36.42884402	1.924470E-011	3.684699E-012	0	0.000000E+000
1	36.42928689	3.684699E-012	1.924470E-011	1	0.000000E+000
1	36.42979908	1.924470E-011	3.684699E-012	0	0.000000E+000
1	36.42997213	3.684699E-012	1.924470E-011	1	0.000000E+000
1	36.43147014	1.924470E-011	3.684699E-012	0	0.000000E+000
1	36.43160587	3.684699E-012	1.924470E-011	1	0.000000E+000
1	36.43218844	1.924470E-011	3.684699E-012	0	0.000000E+000
1	36.43310314	3.684699E-012	1.924470E-011	1	0.000000E+000
1	36.43347890	1.924470E-011	3.684699E-012	0	0.000000E+000
1	36.43386650	3.684699E-012	1.924470E-011	1	0.000000E+000
1	36.43436324	1.924470E-011	3.684699E-012	0	0.000000E+000
1	36.43457843	3.684699E-012	1.924470E-011	1	0.000000E+000
1	36.43463750	1.924470E-011	3.684699E-012	0	0.000000E+000
1	36.43581166	3.684699E-012	1.924470E-011	1	0.000000E+000
1	36.43616557	1.924470E-011	3.684699E-012	0	0.000000E+000
1	36.43656553	3.684699E-012	1.924470E-011	1	0.000000E+000
1	36.43687212	1.924470E-011	3.684699E-012	0	0.000000E+000
1	36.43722989	3.684699E-012	1.924470E-011	1	0.000000E+000
1	36.43872394	1.924470E-011	3.684699E-012	0	0.000000E+000
1	36.43920473	3.684699E-012	1.924470E-011	1	0.000000E+000
1	36.44131812	1.924470E-011	3.684699E-012	0	0.000000E+000
1	36.44205287	3.684699E-012	1.924470E-011	1	0.000000E+000
1	36.44389241	1.924470E-011	3.684699E-012	0	0.000000E+000
1	36.44393482	3.684699E-012	1.924470E-011	1	0.000000E+000
1	36.44451682	1.924470E-011	3.684699E-012	0	0.000000E+000
1	36.44505809	3.684699E-012	1.924470E-011	1	0.000000E+000
1	36.44562822	1.924470E-011	3.684699E-012	0	0.000000E+000
1	36.44575846	3.684699E-012	1.924470E-011	1	0.000000E+000
1	36.44577871	1.924470E-011	3.684699E-012	0	0.000000E+000
1	36.44710832	3.684699E-012	1.924470E-011	1	0.000000E+000
1	36.44781458	1.924470E-011	3.684699E-012	0	0.000000E+000
1	36.44838445	3.684699E-012	1.924470E-011	1	0.000000E+000
1	36.44846805	1.924470E-011	3.684699E-012	0	0.000000E+000
1	36.44870908	3.684699E-012	1.924470E-011	1	0.000000E+000
1	36.44871481	1.924470E-011	3.684699E-012	0	0.000000E+000
1	36.44904516	3.684699E-012	1.924470E-011	1	0.000000E+000
1	36.44922413	1.924470E-011	3.684699E-012	0	0.000000E+000
1	36.47851337	3.684699E-012	1.924470E-011	1	0.000000E+000
1	36.47942023	1.924470E-011	3.684699E-012	0	0.000000E+000
1	37.03922869	3.528614E-012	1.908861E-011	1	0.000000E+000
1	37.03943362	1.908861E-011	3.528614E-012	0	0.000000E+000
1	37.03982256	3.528614E-012	1.908861E-011	1	0.000000E+000
1	37.03988928	1.908861E-011	3.528614E-012	0	0.000000E+000
1	37.04049962	3.528614E-012	1.908861E-011	1	0.000000E+000
1	37.04121806	1.908861E-011	3.528614E-012	0	0.000000E+000
1	37.04258351	3.528614E-012	1.908861E-011	1	0.000000E+000
1	37.04277042	1.908861E-011	3.528614E-012	0	0.000000E+000
1	37.04318563	3.528614E-012	1.908861E-011	1	0.000000E+000
1	37.04416867	1.908861E-011	3.528614E-012	0	0.000000E+000
1	37.04430846	3.528614E-012	1.908861E-011	1	0.000000E+000
1	37.04668052	1.908861E-011	3.528614E-012	0	0.000000E+000
1	37.04689489	3.528614E-012	1.908861E-011	1	0.000000E+000
1	37.04741025	1.908861E-011	3.528614E-012	0	0.000000E+000
1	37.04788928	3.528614E-012	1.908861E-011	1	0.000000E+000
1	37.04805796	1.908861E-011	3.528614E-012	0	0.000000E+000
1	37.04822941	3.528614E-012	1.908861E-011	1	0.000000E+000
1	37.04824913	1.908861E-011	3.528614E-012	0	0.000000E+000
1	37.04861979	3.528614E-012	1.908861E-011	1	0.000000E+000
1	37.04953621	1.908861E-011	3.528614E-012	0	0.000000E+000
1	37.04970394	3.528614E-012	1.908861E-011	1	0.000000E+000
1	37.04976394	1.908861E-011	3.528614E-012	0	0.000000E+000
1	37.05047529	3.528614E-012	1.908861E-011	1	0.000000E+000
1	37.05234067	1.908861E-011	3.528614E-012	0	0.000000E+000
1	37.05237718	3.528614E-012	1.908861E-011	1	0.000000E+000
1	37.05250799	1.908861E-011	3.528614E-012	0	0.000000E+000
1	37.05292981	3.528614E-012	1.908861E-011	1	0.000000E+000
1	37.05334824	1.908861E-011	3.528614E-012	0	0.000000E+000
1	37.05428500	3.528614E-012	1.908861E-011	1	0.000000E+000
1	37.05590959	1.908861E-011	3.528614E-012	0	0.000000E+000
1	37.05804433	3.528614E-012	1.908861E-011	1	0.000000E+000
1	37.05859087	1.908861E-011	3.528614E-012	0	0.000000E+000
1	37.05927895	3.528614E-012	1.908861E-011	1	0.000000E+000
1	37.06112550	1.908861E-011	3.528614E-012	0	0.000000E+000
1	37.06119645	3.528614E-012	1.908861E-011	1	0.000000E+000
1	37.06287369	1.908861E-011	3.528614E-012	0	0.000000E+000
1	37.06345086	3.528614E-012	1.908861E-011	1	0.000000E+000
1	37.06481591	1.908861E-011	3.528614E-012	0	0.000000E+000
1	37.06592740	3.528614E-012	1.908861E-011	1	0.000000E+000
1	37.06649490	1.908861E-011	3.528614E-012	0	0.000000E+000
1	37.06709048	3.528614E-012	1.908861E-011	1	0.000000E+000
1	37.06740031	1.908861E-011	3.528614E-012	0	0.000000E+000
1	37.06771341	3.528614E-012	1.908861E-011	1	0.000000E+000
1	37.07052270	1.908861E-011	3.528614E-012	0	0.000000E+000
1	37.07144428	3.528614E-012	1.908861E-011	1	0.000000E+000
1	37.07150999	1.908861E-011	3.528614E-012	0	0.000000E+000
1	37.12213315	3.528614E-012	1.908861E-011	1	0.000000E+000
1	37.12229171	1.908861E-011	3.528614E-012	0	0.000000E+000
1	37.12363056	3.528614E-012	1.908861E-011	1	0.000000E+000
1	37.12489498	1.908861E-011	3.528614E-012	0	0.000000E+000
1	37.12582532	3.528614E-012	1.908861E-011	1	0.000000E+000
1	37.12587292	1.908861E-011	3.528614E-012	0	0.000000E+000
1	37.17057858	3.528614E-012	1.908861E-011	1	0.000000E+000
1	37.17123616	1.908861E-011	3.528614E-012	0	0.000000E+000
1	37.17178997	3.528614E-012	1.908861E-011	1	0.000000E+000
1	37.17223861	1.908861E-011	3.528614E-012	0	0.000000E+000
1	37.17260047	3.528614E-012	1.908861E-011	1	0.000000E+000
1	37.17305383	1.908861E-011	3.528614E-012	0	0.000000E+000
1	37.17397107	3.528614E-012	1.908861E-011	1	0.000000E+000
1	37.17559725	1.908861E-011	3.528614E-012	0	0.000000E+000
1	37.17633017	3.528614E-012	1.908861E-011	1	0.000000E+000
1	37.17845379	1.908861E-011	3.528614E-012	0	0.000000E+000
1	37.18004451	3.528614E-012	1.908861E-011	1	0.000000E+000
1	37.18042106	1.908861E-011	3.528614E-012	0	0.000000E+000
1	37.18178500	3.528614E-012	1.908861E-011	1	0.000000E+000
1	37.18182721	1.908861E-011	3.528614E-012	0	0.000000E+000
1	37.18210718	3.528614E-012	1.908861E-011	1	0.000000E+000
1	37.18342749	1.908861E-011	3.528614E-012	0	0.000000E+000
1	37.18407851	3.528614E-012	1.908861E-011	1	0.000000E+000
1	37.18444733	1.908861E-011	3.528614E-012	0	0.000000E+000
1	37.18446481	3.528614E-012	1.908861E-011	1	0.000000E+000
1	37.18460810	1.908861E-011	3.528614E-012	0	0.000000E+000
1	37.18526625	3.528614E-012	1.908861E-011	1	0.000000E+000
1	37.18561962	1.908861E-011	3.528614E-012	0	0.000000E+000
1	37.18651510	3.528614E-012	1.908861E-011	1	0.000000E+000
1	37.18718407	1.908861E-011	3.528614E-012	0	0.000000E+000
1	37.18894721	3.528614E-012	1.908861E-011	1	0.000000E+000
1	37.18905582	1.908861E-011	3.528614E-012	0	0.000000E+000
1	37.18913368	3.528614E-012	1.908861E-011	1	0.000000E+000
1	37.18961467	1.908861E-011	3.528614E-012	0	0.000000E+000
1	37.19013501	3.528614E-012	1.908861E-011	1	0.000000E+000
1	37.19111247	1.908861E-011	3.528614E-012	0	0.000000E+000
1	37.19169019	3.528614E-012	1.908861E-011	1	0.000000E+000
1	37.19249864	1.908861E-011	3.528614E-012	0	0.000000E+000
1	37.19282280	3.528614E-012	1.908861E-011	1	0.000000E+000
1	37.19287088	1.908861E-011	3.528614E-012	0	0.000000E+000
1	37.19324384	3.528614E-012	1.908861E-011	1	0.000000E+000
1	37.19409986	1.908861E-011	3.528614E-012	0	0.000000E+000
1	37.19478244	3.528614E-012	1.908861E-011	1	0.000000E+000
1	37.19489381	1.908861E-011	3.528614E-012	0	0.000000E+000
1	37.19530926	3.528614E-012	1.908861E-011	1	0.000000E+000
1	37.20042844	1.908861E-011	3.528614E-012	0	0.000000E+000
1	37.20152597	3.528614E-012	1.908861E-011	1	0.000000E+000
1	37.20400640	1.908861E-011	3.528614E-012	0	0.000000E+000
1	37.20430751	3.528614E-012	1.908861E-011	1	0.000000E+000
1	37.20466744	1.908861E-011	3.528614E-012	0	0.000000E+000
1	37.20485952	3.528614E-012	1.908861E-011	1	0.000000E+000
1	37.20586282	1.908861E-011	3.528614E-012	0	0.000000E+000
1	37.21012268	3.528614E-012	1.908861E-011	1	0.000000E+000
1	37.21021816	1.908861E-011	3.528614E-012	0	0.000000E+000
1	37.21039165	3.528614E-012	1.908861E-011	1	0.000000E+000
1	37.21094052	1.908861E-011	3.528614E-012	0	0.000000E+000
1	37.21189867	3.528614E-012	1.908861E-011	1	0.000000E+000
1	37.21222264	1.908861E-011	3.528614E-012	0	0.000000E+000
1	37.21228572	3.528614E-012	1.908861E-011	1	0.000000E+000
1	37.21577037	1.908861E-011	3.528614E-012	0	0.000000E+000
1	37.21612465	3.528614E-012	1.908861E-011	1	0.000000E+000
1	37.21840004	1.908861E-011	3.528614E-012	0	0.000000E+000
1	37.21949067	3.528614E-012	1.908861E-011	1	0.000000E+000
1	37.21950457	1.908861E-011	3.528614E-012	0	0.000000E+000
1	37.21956656	3.528614E-012	1.908861E-011	1	0.000000E+000
1	37.22121656	1.908861E-011	3.528614E-012	0	0.000000E+000
1	37.22138035	3.528614E-012	1.908861E-011	1	0.000000E+000
1	37.22268546	1.908861E-011	3.528614E-012	0	0.000000E+000
1	37.22274080	3.528614E-012	1.908861E-011	1	0.000000E+000
1	37.22296432	1.908861E-011	3.528614E-012	0	0.000000E+000
1	37.22301386	3.528614E-012	1.908861E-011	1	0.000000E+000
1	37.22404462	1.908861E-011	3.528614E-012	0	0.000000E+000
1	37.22407542	3.528614E-012	1.908861E-011	1	0.000000E+000
1	37.22507026	1.908861E-011	3.528614E-012	0	0.000000E+000
1	37.22511571	3.528614E-012	1.908861E-011	1	0.000000E+000
1	37.22726855	1.908861E-011	3.528614E-012	0	0.000000E+000
1	37.22744865	3.528614E-012	1.908861E-011	1	0.000000E+000
1	37.22760543	1.908861E-011	3.528614E-012	0	0.000000E+000
1	37.22799518	3.528614E-012	1.908861E-011	1	0.000000E+000
1	37.22803918	1.908861E-011	3.528614E-012	0	0.000000E+000
1	37.22825142	3.528614E-012	1.908861E-011	1	0.000000E+000
1	37.22922445	1.908861E-011	3.528614E-012	0	0.000000E+000
1	37.22939117	3.528614E-012	1.908861E-011	1	0.000000E+000
1	37.23239721	1.908861E-011	3.528614E-012	0	0.000000E+000
1	37.23323440	3.528614E-012	1.908861E-011	1	0.000000E+000
1	37.23405273	1.908861E-011	3.528614E-012	0	0.000000E+000
1	37.23561690	3.528614E-012	1.908861E-011	1	0.000000E+000
1	37.23722535	1.908861E-011	3.528614E-012	0	0.000000E+000
1	37.23729620	3.528614E-012	1.908861E-011	1	0.000000E+000
1	37.23756111	1.908861E-011	3.528614E-012	0	0.000000E+000
1	37.23771063	3.528614E-012	1.908861E-011	1	0.000000E+000
1	37.23779331	1.908861E-011	3.528614E-012	0	0.000000E+000
1	37.23790419	3.528614E-012	1.908861E-011	1	0.000000E+000
1	37.23824887	1.908861E-011	3.528614E-012	0	0.000000E+000
1	37.23854473	3.528614E-012	1.908861E-011	1	0.000000E+000
1	37.24056703	1.908861E-011	3.528614E-012	0	0.000000E+000
1	37.24185615	3.528614E-012	1.908861E-011	1	0.000000E+000
1	37.24349743	1.908861E-011	3.528614E-012	0	0.000000E+000
1	37.24377486	3.528614E-012	1.908861E-011	1	0.000000E+000
1	37.24415414	1.908861E-011	3.528614E-012	0	0.000000E+000
1	37.24504147	3.528614E-012	1.908861E-011	1	0.000000E+000
1	37.24517148	1.908861E-011	3.528614E-012	0	0.000000E+000
1	37.24567260	3.528614E-012	1.908861E-011	1	0.000000E+000
1	37.24654117	1.908861E-011	3.528614E-012	0	0.000000E+000
1	37.24669872	3.528614E-012	1.908861E-011	1	0.000000E+000
1	37.24700150	1.908861E-011	3.528614E-012	0	0.000000E+000
1	37.24840319	3.528614E-012	1.908861E-011	1	0.000000E+000
1	37.24886798	1.908861E-011	3.528614E-012	0	0.000000E+000
1	37.24982347	3.528614E-012	1.908861E-011	1	0.000000E+000
1	37.24999437	1.908861E-011	3.528614E-012	0	0.000000E+000
1	37.25136084	3.528614E-012	1.908861E-011	1	0.000000E+000
1	37.25306086	1.908861E-011	3.528614E-012	0	0.000000E+000
1	37.25410939	3.528614E-012	1.908861E-011	1	0.000000E+000
1	37.26005379	1.908861E-011	3.528614E-012	0	0.000000E+000
1	37.26100180	3.528614E-012	1.908861E-011	1	0.000000E+000
1	37.26228750	1.908861E-011	3.528614E-012	0	0.000000E+000
1	37.26281116	3.528614E-012	1.908861E-011	1	0.000000E+000
1	37.26530908	1.908861E-011	3.528614E-012	0	0.000000E+000
1	37.26553184	3.528614E-012	1.908861E-011	1	0.000000E+000
1	37.26628738	1.908861E-011	3.528614E-012	0	0.000000E+000
1	37.26676929	3.528614E-012	1.908861E-011	1	0.000000E+000
1	37.26710976	1.908861E-011	3.528614E-012	0	0.000000E+000
1	37.26796889	3.528614E-012	1.908861E-011	1	0.000000E+000
1	37.26855288	1.908861E-011	3.528614E-012	0	0.000000E+000
1	37.26987254	3.528614E-012	1.908861E-011	1	0.000000E+000
1	37.27052486	1.908861E-011	3.528614E-012	0	0.000000E+000
1	37.27196028	3.528614E-012	1.908861E-011	1	0.000000E+000
1	37.27345265	1.908861E-011	3.528614E-012	0	0.000000E+000
1	37.27378893	3.528614E-012	1.908861E-011	1	0.000000E+000
1	37.27402590	1.908861E-011	3.528614E-012	0	0.000000E+000
1	37.27415924	3.528614E-012	1.908861E-011	1	0.000000E+000
1	37.27431952	1.908861E-011	3.528614E-012	0	0.000000E+000
1	37.27441270	3.528614E-012	1.908861E-011	1	0.000000E+000
1	37.27550447	1.908861E-011	3.528614E-012	0	0.000000E+000
1	37.27602649	3.528614E-012	1.908861E-011	1	0.000000E+000
1	37.27617090	1.908861E-011	3.528614E-012	0	0.000000E+000
1	37.27808728	3.528614E-012	1.908861E-011	1	0.000000E+000
1	37.27976362	1.908861E-011	3.528614E-012	0	0.000000E+000
1	37.27989470	3.528614E-012	1.908861E-011	1	0.000000E+000
1	37.28054766	1.908861E-011	3.528614E-012	0	0.000000E+000
1	37.28196111	3.528614E-012	1.908861E-011	1	0.000000E+000
1	37.28256016	1.908861E-011	3.528614E-012	0	0.000000E+000
1	37.28263643	3.528614E-012	1.908861E-011	1	0.000000E+000
1	37.28270643	1.908861E-011	3.528614E-012	0	0.000000E+000
1	37.28286029	3.528614E-012	1.908861E-011	1	0.000000E+000
1	37.28420996	1.908861E-011	3.528614E-012	0	0.000000E+000
1	37.28494643	3.528614E-012	1.908861E-011	1	0.000000E+000
1	37.28594402	1.908861E-011	3.528614E-012	0	0.000000E+000
1	37.28599282	3.528614E-012	1.908861E-011	1	0.000000E+000
1	37.28729422	1.908861E-011	3.528614E-012	0	0.000000E+000
1	37.28731621	3.528614E-012	1.908861E-011	1	0.000000E+000
1	37.28765483	1.908861E-011	3.528614E-012	0	0.000000E+000
1	37.28776379	3.528614E-012	1.908861E-011	1	0.000000E+000
1	37.28786876	1.908861E-011	3.528614E-012	0	0.000000E+000
1	38.23166544	3.721402E-012	1.928140E-011	1	0.000000E+000
1	38.23166600	1.928140E-011	3.721402E-012	0	0.000000E+000
1	38.23166800	3.721402E-012	1.928140E-011	1	0.000000E+000
1	38.23412730	1.928140E-011	3.721402E-012	0	0.000000E+000
1	38.23549965	3.721402E-012	1.928140E-011	1	0.000000E+000
1	38.23606301	1.928140E-011	3.721402E-012	0	0.000000E+000
1	38.23662834	3.721402E-012	1.928140E-011	1	0.000000E+000
1	38.23975439	1.928140E-011	3.721402E-012	0	0.000000E+000
1	38.23988478	3.721402E-012	1.928140E-011	1	0.000000E+000
1	38.24037498	1.928140E-011	3.721402E-012	0	0.000000E+000
1	38.24072754	3.721402E-012	1.928140E-011	1	0.000000E+000
1	38.24121926	1.928140E-011	3.721402E-012	0	0.000000E+000
1	38.24233613	3.721402E-012	1.928140E-011	1	0.000000E+000
1	38.24244069	1.928140E-011	3.721402E-012	0	0.000000E+000
1	38.24357366	3.721402E-012	1.928140E-011	1	0.000000E+000
1	38.24559553	1.928140E-011	3.721402E-012	0	0.000000E+000
1	38.24662685	3.721402E-012	1.928140E-011	1	0.000000E+000
1	38.24731887	1.928140E-011	3.721402E-012	0	0.000000E+000
1	38.24747512	3.721402E-012	1.928140E-011	1	0.000000E+000
1	38.24794669	1.928140E-011	3.721402E-012	0	0.000000E+000
1	38.24830994	3.721402E-012	1.928140E-011	1	0.000000E+000
1	38.24890439	1.928140E-011	3.721402E-012	0	0.000000E+000
1	38.24995325	3.721402E-012	1.928140E-011	1	0.000000E+000
1	38.25050838	1.928140E-011	3.721402E-012	0	0.000000E+000
1	38.25069301	3.721402E-012	1.928140E-011	1	0.000000E+000
1	38.25097124	1.928140E-011	3.721402E-012	0	0.000000E+000
1	38.25104893	3.721402E-012	1.928140E-011	1	0.000000E+000
1	38.25130583	1.928140E-011	3.721402E-012	0	0.000000E+000
1	38.25148798	3.721402E-012	1.928140E-011	1	0.000000E+000
1	38.25475787	1.928140E-011	3.721402E-012	0	0.000000E+000
1	38.25532522	3.721402E-012	1.928140E-011	1	0.000000E+000
1	38.25562229	1.928140E-011	3.721402E-012	0	0.000000E+000
1	38.25639724	3.721402E-012	1.928140E-011	1	0.000000E+000
1	38.25673060	1.928140E-011	3.721402E-012	0	0.000000E+000
1	38.25690575	3.721402E-012	1.928140E-011	1	0.000000E+000
1	38.25893448	1.928140E-011	3.721402E-012	0	0.000000E+000
1	38.25902530	3.721402E-012	1.928140E-011	1	0.000000E+000
1	38.26042422	1.928140E-011	3.721402E-012	0	0.000000E+000
1	38.26089546	3.721402E-012	1.928140E-011	1	0.000000E+000
1	38.26203932	1.928140E-011	3.721402E-012	0	0.000000E+000
1	38.26214626	3.721402E-012	1.928140E-011	1	0.000000E+000
1	38.26254599	1.928140E-011	3.721402E-012	0	0.000000E+000
1	38.26268097	3.721402E-012	1.928140E-011	1	0.000000E+000
1	38.26424561	1.928140E-011	3.721402E-012	0	0.000000E+000
1	38.26442351	3.721402E-012	1.928140E-011	1	0.000000E+000
1	38.26484874	1.928140E-011	3.721402E-012	0	0.000000E+000
1	38.26496442	3.721402E-012	1.928140E-011	1	0.000000E+000
1	38.26674077	1.928140E-011	3.721402E-012	0	0.000000E+000
1	38.26699672	3.721402E-012	1.928140E-011	1	0.000000E+000
1	38.26773825	1.928140E-011	3.721402E-012	0	0.000000E+000
1	38.26797988	3.721402E-012	1.928140E-011	1	0.000000E+000
1	38.26956603	1.928140E-011	3.721402E-012	0	0.000000E+000
1	38.27204141	3.721402E-012	1.928140E-011	1	0.000000E+000
1	38.27233015	1.928140E-011	3.721402E-012	0	0.000000E+000
1	38.27249334	3.721402E-012	1.928140E-011	1	0.000000E+000
1	38.27496430	1.928140E-011	3.721402E-012	0	0.000000E+000
1	38.27519942	3.721402E-012	1.928140E-011	1	0.000000E+000
1	38.27580962	1.928140E-011	3.721402E-012	0	0.000000E+000
1	38.27592542	3.721402E-012	1.928140E-011	1	0.000000E+000
1	38.27613693	1.928140E-011	3.721402E-012	0	0.000000E+000
1	38.27755403	3.721402E-012	1.928140E-011	1	0.000000E+000
1	38.27780686	1.928140E-011	3.721402E-012	0	0.000000E+000
1	38.27784232	3.721402E-012	1.928140E-011	1	0.000000E+000
1	38.27821092	1.928140E-011	3.721402E-012	0	0.000000E+000
1	38.27905451	3.721402E-012	1.928140E-011	1	0.000000E+000
1	38.28017764	1.928140E-011	3.721402E-012	0	0.000000E+000
1	38.28106718	3.721402E-012	1.928140E-011	1	0.000000E+000
1	38.28236179	1.928140E-011	3.721402E-012	0	0.000000E+000
1	38.28265883	3.721402E-012	1.928140E-011	1	0.000000E+000
1	38.28279682	1.928140E-011	3.721402E-012	0	0.000000E+000
1	38.28303705	3.721402E-012	1.928140E-011	1	0.000000E+000
1	38.28351998	1.928140E-011	3.721402E-012	0	0.000000E+000
1	38.28384131	3.721402E-012	1.928140E-011	1	0.000000E+000
1	38.28387791	1.928140E-011	3.721402E-012	0	0.000000E+000
1	38.28418972	3.721402E-012	1.928140E-011	1	0.000000E+000
1	38.28747477	1.928140E-011	3.721402E-012	0	0.000000E+000
1	38.29094222	3.721402E-012	1.928140E-011	1	0.000000E+000
1	38.29195002	1.928140E-011	3.721402E-012	0	0.000000E+000
1	38.29257027	3.721402E-012	1.928140E-011	1	0.000000E+000
1	38.29330933	1.928140E-011	3.721402E-012	0	0.000000E+000
1	38.29470082	3.721402E-012	1.928140E-011	1	0.000000E+000
1	38.29547493	1.928140E-011	3.721402E-012	0	0.000000E+000
1	39.29530199	3.643605E-012	1.920360E-011	1	0.000000E+000
1	39.29537386	1.920360E-011	3.643605E-012	0	0.000000E+000
1	39.29689881	3.643605E-012	1.920360E-011	1	0.000000E+000
1	39.29704032	1.920360E-011	3.643605E-012	0	0.000000E+000
1	39.29736902	3.643605E-012	1.920360E-011	1	0.000000E+000
1	39.29834654	1.920360E-011	3.643605E-012	0	0.000000E+000
1	39.29868581	3.643605E-012	1.920360E-011	1	0.000000E+000
1	39.30074616	1.920360E-011	3.643605E-012	0	0.000000E+000
1	39.30144104	3.643605E-012	1.920360E-011	1	0.000000E+000
1	39.30198520	1.920360E-011	3.643605E-012	0	0.000000E+000
1	39.30327250	3.643605E-012	1.920360E-011	1	0.000000E+000
1	39.30487020	1.920360E-011	3.643605E-012	0	0.000000E+000
1	39.30627077	3.643605E-012	1.920360E-011	1	0.000000E+000
1	39.30667213	1.920360E-011	3.643605E-012	0	0.000000E+000
1	39.30674728	3.643605E-012	1.920360E-011	1	0.000000E+000
1	39.30743056	1.920360E-011	3.643605E-012	0	0.000000E+000
1	39.30810241	3.643605E-012	1.920360E-011	1	0.000000E+000
1	39.30947546	1.920360E-011	3.643605E-012	0	0.000000E+000
1	39.30965889	3.643605E-012	1.920360E-011	1	0.000000E+000
1	39.30974717	1.920360E-011	3.643605E-012	0	0.000000E+000
1	39.31096453	3.643605E-012	1.920360E-011	1	0.000000E+000
1	39.31149118	1.920360E-011	3.643605E-012	0	0.000000E+000
1	39.31202328	3.643605E-012	1.920360E-011	1	0.000000E+000
1	39.31333830	1.920360E-011	3.643605E-012	0	0.000000E+000
1	39.31361451	3.643605E-012	1.920360E-011	1	0.000000E+000
1	39.31407755	1.920360E-011	3.643605E-012	0	0.000000E+000
1	39.31439951	3.643605E-012	1.920360E-011	1	0.000000E+000
1	39.31549299	1.920360E-011	3.643605E-012	0	0.000000E+000
1	39.31652718	3.643605E-012	1.920360E-011	1	0.000000E+000
1	39.31722491	1.920360E-011	3.643605E-012	0	0.000000E+000
1	39.31740172	3.643605E-012	1.920360E-011	1	0.000000E+000
1	39.31793500	1.920360E-011	3.643605E-012	0	0.000000E+000
1	39.31989805	3.643605E-012	1.920360E-011	1	0.000000E+000
1	39.32203316	1.920360E-011	3.643605E-012	0	0.000000E+000
1	39.32400197	3.643605E-012	1.920360E-011	1	0.000000E+000
1	39.32466177	1.920360E-011	3.643605E-012	0	0.000000E+000
1	39.32538570	3.643605E-012	1.920360E-011	1	0.000000E+000
1	39.32807880	1.920360E-011	3.643605E-012	0	0.000000E+000
1	39.32843071	3.643605E-012	1.920360E-011	1	0.000000E+000
1	39.32852360	1.920360E-011	3.643605E-012	0	0.000000E+000
1	39.32882330	3.643605E-012	1.920360E-011	1	0.000000E+000
1	39.33008828	1.920360E-011	3.643605E-012	0	0.000000E+000
1	39.33046229	3.643605E-012	1.920360E-011	1	0.000000E+000
1	39.33095522	1.920360E-011	3.643605E-012	0	0.000000E+000
1	39.33117695	3.643605E-012	1.920360E-011	1	0.000000E+000
1	39.33184193	1.920360E-011	3.643605E-012	0	0.000000E+000
1	39.33192658	3.643605E-012	1.920360E-011	1	0.000000E+000
1	39.33278901	1.920360E-011	3.643605E-012	0	0.000000E+000
1	39.33317727	3.643605E-012	1.920360E-011	1	0.000000E+000
1	39.33362612	1.920360E-011	3.643605E-012	0	0.000000E+000
1	39.33371112	3.643605E-012	1.920360E-011	1	0.000000E+000
1	39.33406407	1.920360E-011	3.643605E-012	0	0.000000E+000
1	39.33584834	3.643605E-012	1.920360E-011	1	0.000000E+000
1	39.33678626	1.920360E-011	3.643605E-012	0	0.000000E+000
1	39.33691357	3.643605E-012	1.920360E-011	1	0.000000E+000
1	39.33716806	1.920360E-011	3.643605E-012	0	0.000000E+000
1	39.33720801	3.643605E-012	1.920360E-011	1	0.000000E+000
1	39.33892034	1.920360E-011	3.643605E-012	0	0.000000E+000
1	39.33999129	3.643605E-012	1.920360E-011	1	0.000000E+000
1	39.34115123	1.920360E-011	3.643605E-012	0	0.000000E+000
1	39.34124340	3.643605E-012	1.920360E-011	1	0.000000E+000
1	39.34325356	1.920360E-011	3.643605E-012	0	0.000000E+000
1	39.34354558	3.643605E-012	1.920360E-011	1	0.000000E+000
1	39.34391044	1.920360E-011	3.643605E-012	0	0.000000E+000
1	39.34455101	3.643605E-012	1.920360E-011	1	0.000000E+000
1	39.34476388	1.920360E-011	3.643605E-012	0	0.000000E+000
1	39.34539275	3.643605E-012	1.920360E-011	1	0.000000E+000
1	39.34566911	1.920360E-011	3.643605E-012	0	0.000000E+000
1	39.34582368	3.643605E-012	1.920360E-011	1	0.000000E+000
1	39.34595955	1.920360E-011	3.643605E-012	0	0.000000E+000
1	39.34629625	3.643605E-012	1.920360E-011	1	0.000000E+000
1	39.34760110	1.920360E-011	3.643605E-012	0	0.000000E+000
1	39.34771160	3.643605E-012	1.920360E-011	1	0.000000E+000
1	39.34772442	1.920360E-011	3.643605E-012	0	0.000000E+000
1	39.34814503	3.643605E-012	1.920360E-011	1	0.000000E+000
1	39.34908041	1.920360E-011	3.643605E-012	0	0.000000E+000
1	39.34928991	3.643605E-012	1.920360E-011	1	0.000000E+000
1	39.34969841	1.920360E-011	3.643605E-012	0	0.000000E+000
1	39.34973593	3.643605E-012	1.920360E-011	1	0.000000E+000
1	39.34986755	1.920360E-011	3.643605E-012	0	0.000000E+000
1	39.34997586	3.643605E-012	1.920360E-011	1	0.000000E+000
1	39.35166833	1.920360E-011	3.643605E-012	0	0.000000E+000
1	39.35176429	3.643605E-012	1.920360E-011	1	0.000000E+000
1	39.35505952	1.920360E-011	3.643605E-012	0	0.000000E+000
1	39.35522911	3.643605E-012	1.920360E-011	1	0.000000E+000
1	39.35563576	1.920360E-011	3.643605E-012	0	0.000000E+000
1	39.35729067	3.643605E-012	1.920360E-011	1	0.000000E+000
1	39.35867798	1.920360E-011	3.643605E-012	0	0.000000E+000
1	39.43629081	3.643605E-012	1.920360E-011	1	0.000000E+000
1	39.43699789	1.920360E-011	3.643605E-012	0	0.000000E+000
1	39.43706335	3.643605E-012	1.920360E-011	1	0.000000E+000
1	39.43710879	1.920360E-011	3.643605E-012	0	0.000000E+000
1	39.43838934	3.643605E-012	1.920360E-011	1	0.000000E+000
1	39.43855532	1.920360E-011	3.643605E-012	0	0.000000E+000
1	39.43932542	3.643605E-012	1.920360E-011	1	0.000000E+000
1	39.43947978	1.920360E-011	3.643605E-012	0	0.000000E+000
1	39.44017929	3.643605E-012	1.920360E-011	1	0.000000E+000
1	39.44034035	1.920360E-011	3.643605E-012	0	0.000000E+000
1	39.44051511	3.643605E-012	1.920360E-011	1	0.000000E+000
1	39.44118925	1.920360E-011	3.643605E-012	0	0.000000E+000
1	39.44124703	3.643605E-012	1.920360E-011	1	0.000000E+000
1	39.44132830	1.920360E-011	3.643605E-012	0	0.000000E+000
1	39.44134244	3.643605E-012	1.920360E-011	1	0.000000E+000
1	39.44166565	1.920360E-011	3.643605E-012	0	0.000000E+000
1	39.44189342	3.643605E-012	1.920360E-011	1	0.000000E+000
1	39.44312683	1.920360E-011	3.643605E-012	0	0.000000E+000
1	39.44372179	3.643605E-012	1.920360E-011	1	0.000000E+000
1	39.44429530	1.920360E-011	3.643605E-012	0	0.000000E+000
1	39.44438522	3.643605E-012	1.920360E-011	1	0.000000E+000
1	39.44532801	1.920360E-011	3.643605E-012	0	0.000000E+000
1	39.44582114	3.643605E-012	1.920360E-011	1	0.000000E+000
1	39.44608785	1.920360E-011	3.643605E-012	0	0.000000E+000
1	39.44685675	3.643605E-012	1.920360E-011	1	0.000000E+000
1	39.44755212	1.920360E-011	3.643605E-012	0	0.000000E+000
1	39.44811687	3.643605E-012	1.920360E-011	1	0.000000E+000
1	39.44916314	1.920360E-011	3.643605E-012	0	0.000000E+000
1	39.44921561	3.643605E-012	1.920360E-011	1	0.000000E+000
1	39.45167188	1.920360E-011	3.643605E-012	0	0.000000E+000
1	39.45226298	3.643605E-012	1.920360E-011	1	0.000000E+000
1	39.45245747	1.920360E-011	3.643605E-012	0	0.000000E+000
1	39.45291220	3.643605E-012	1.920360E-011	1	0.000000E+000
1	39.45293075	1.920360E-011	3.643605E-012	0	0.000000E+000
1	39.45324509	3.643605E-012	1.920360E-011	1	0.000000E+000
1	39.45337371	1.920360E-011	3.643605E-012	0	0.000000E+000
1	39.45476665	3.643605E-012	1.920360E-011	1	0.000000E+000
1	39.45495149	1.920360E-011	3.643605E-012	0	0.000000E+000
1	50.24985818	3.598370E-012	1.915837E-011	1	0.000000E+000
1	50.25047954	1.915837E-011	3.598370E-012	0	0.000000E+000
1	50.25149768	3.598370E-012	1.915837E-011	1	0.000000E+000
1	50.25345515	1.915837E-011	3.598370E-012	0	0.000000E+000
1	50.25387158	3.598370E-012	1.915837E-011	1	0.000000E+000
1	50.25421887	1.915837E-011	3.598370E-012	0	0.000000E+000
1	50.25467111	3.598370E-012	1.915837E-011	1	0.000000E+000
1	50.25532658	1.915837E-011	3.598370E-012	0	0.000000E+000
1	50.25604852	3.598370E-012	1.915837E-011	1	0.000000E+000
1	50.25640840	1.915837E-011	3.598370E-012	0	0.000000E+000
1	50.25678502	3.598370E-012	1.915837E-011	1	0.000000E+000
1	50.25713013	1.915837E-011	3.598370E-012	0	0.000000E+000
1	50.25782655	3.598370E-012	1.915837E-011	1	0.000000E+000
1	50.25922688	1.915837E-011	3.598370E-012	0	0.000000E+000
1	50.25936957	3.598370E-012	1.915837E-011	1	0.000000E+000
1	50.26007506	1.915837E-011	3.598370E-012	0	0.000000E+000
1	50.26072848	3.598370E-012	1.915837E-011	1	0.000000E+000
1	50.26188045	1.915837E-011	3.598370E-012	0	0.000000E+000
1	50.26434351	3.598370E-012	1.915837E-011	1	0.000000E+000
1	50.26437916	1.915837E-011	3.598370E-012	0	0.000000E+000
1	50.26546243	3.598370E-012	1.915837E-011	1	0.000000E+000
1	50.26584960	1.915837E-011	3.598370E-012	0	0.000000E+000
1	50.26774964	3.598370E-012	1.915837E-011	1	0.000000E+000
1	50.26786866	1.915837E-011	3.598370E-012	0	0.000000E+000
1	50.26826130	3.598370E-012	1.915837E-011	1	0.000000E+000
1	50.26836509	1.915837E-011	3.598370E-012	0	0.000000E+000
1	50.26856867	3.598370E-012	1.915837E-011	1	0.000000E+000
1	50.26858135	1.915837E-011	3.598370E-012	0	0.000000E+000
1	50.26899566	3.598370E-012	1.915837E-011	1	0.000000E+000
1	50.26963130	1.915837E-011	3.598370E-012	0	0.000000E+000
1	50.26971394	3.598370E-012	1.915837E-011	1	0.000000E+000
1	50.27256915	1.915837E-011	3.598370E-012	0	0.000000E+000
1	50.27272388	3.598370E-012	1.915837E-011	1	0.000000E+000
1	50.27349746	1.915837E-011	3.598370E-012	0	0.000000E+000
1	50.27353406	3.598370E-012	1.915837E-011	1	0.000000E+000
1	50.27447927	1.915837E-011	3.598370E-012	0	0.000000E+000
1	50.27558452	3.598370E-012	1.915837E-011	1	0.000000E+000
1	50.27588792	1.915837E-011	3.598370E-012	0	0.000000E+000
1	50.27608823	3.598370E-012	1.915837E-011	1	0.000000E+000
1	50.27631543	1.915837E-011	3.598370E-012	0	0.000000E+000
1	50.27722717	3.598370E-012	1.915837E-011	1	0.000000E+000
1	50.27777824	1.915837E-011	3.598370E-012	0	0.000000E+000
1	50.27850836	3.598370E-012	1.915837E-011	1	0.000000E+000
1	50.28001550	1.915837E-011	3.598370E-012	0	0.000000E+000
1	50.28201973	3.598370E-012	1.915837E-011	1	0.000000E+000
1	50.28241509	1.915837E-011	3.598370E-012	0	0.000000E+000
1	50.28311930	3.598370E-012	1.915837E-011	1	0.000000E+000
1	50.28313416	1.915837E-011	3.598370E-012	0	0.000000E+000
1	50.28335847	3.598370E-012	1.915837E-011	1	0.000000E+000
1	50.28367045	1.915837E-011	3.598370E-012	0	0.000000E+000
1	50.28370214	3.598370E-012	1.915837E-011	1	0.000000E+000
1	50.28564401	1.915837E-011	3.598370E-012	0	0.000000E+000
1	50.28668784	3.598370E-012	1.915837E-011	1	0.000000E+000
1	50.28690592	1.915837E-011	3.598370E-012	0	0.000000E+000
1	50.28702587	3.598370E-012	1.915837E-011	1	0.000000E+000
1	50.28709233	1.915837E-011	3.598370E-012	0	0.000000E+000
1	50.28762745	3.598370E-012	1.915837E-011	1	0.000000E+000
1	50.28867850	1.915837E-011	3.598370E-012	0	0.000000E+000
1	50.28871010	3.598370E-012	1.915837E-011	1	0.000000E+000
1	50.29033820	1.915837E-011	3.598370E-012	0	0.000000E+000
1	50.29082160	3.598370E-012	1.915837E-011	1	0.000000E+000
1	50.29159605	1.915837E-011	3.598370E-012	0	0.000000E+000
1	50.29165126	3.598370E-012	1.915837E-011	1	0.000000E+000
1	50.29259852	1.915837E-011	3.598370E-012	0	0.000000E+000
1	50.29262053	3.598370E-012	1.915837E-011	1	0.000000E+000
1	50.29282481	1.915837E-011	3.598370E-012	0	0.000000E+000
1	50.29326800	3.598370E-012	1.915837E-011	1	0.000000E+000
1	50.29343252	1.915837E-011	3.598370E-012	0	0.000000E+000
1	50.29410454	3.598370E-012	1.915837E-011	1	0.000000E+000
1	50.29497853	1.915837E-011	3.598370E-012	0	0.000000E+000
1	50.29522080	3.598370E-012	1.915837E-011	1	0.000000E+000
1	50.29610177	1.915837E-011	3.598370E-012	0	0.000000E+000
1	50.29637836	3.598370E-012	1.915837E-011	1	0.000000E+000
1	50.29794782	1.915837E-011	3.598370E-012	0	0.000000E+000
1	50.29805315	3.598370E-012	1.915837E-011	1	0.000000E+000
1	50.29869980	1.915837E-011	3.598370E-012	0	0.000000E+000
1	50.29985251	3.598370E-012	1.915837E-011	1	0.000000E+000
1	50.30391161	1.915837E-011	3.598370E-012	0	0.000000E+000
1	50.30429844	3.598370E-012	1.915837E-011	1	0.000000E+000
1	50.30757811	1.915837E-011	3.598370E-012	0	0.000000E+000
1	50.30781162	3.598370E-012	1.915837E-011	1	0.000000E+000
1	50.30947178	1.915837E-011	3.598370E-012	0	0.000000E+000
1	50.30978587	3.598370E-012	1.915837E-011	1	0.000000E+000
1	50.30990018	1.915837E-011	3.598370E-012	0	0.000000E+000
1	50.31023868	3.598370E-012	1.915837E-011	1	0.000000E+000
1	50.31032227	1.915837E-011	3.598370E-012	0	0.000000E+000
1	50.31074375	3.598370E-012	1.915837E-011	1	0.000000E+000
1	50.31297361	1.915837E-011	3.598370E-012	0	0.000000E+000
1	50.31427520	3.598370E-012	1.915837E-011	1	0.000000E+000
1	50.31477845	1.915837E-011	3.598370E-012	0	0.000000E+000
1	50.31627419	3.598370E-012	1.915837E-011	1	0.000000E+000
1	50.31663150	1.915837E-011	3.598370E-012	0	0.000000E+000
1	50.31720513	3.598370E-012	1.915837E-011	1	0.000000E+000
1	50.31764381	1.915837E-011	3.598370E-012	0	0.000000E+000
1	50.31829671	3.598370E-012	1.915837E-011	1	0.000000E+000
1	50.31966592	1.915837E-011	3.598370E-012	0	0.000000E+000
1	50.32013373	3.598370E-012	1.915837E-011	1	0.000000E+000
1	50.32031149	1.915837E-011	3.598370E-012	0	0.000000E+000
1	50.32086305	3.598370E-012	1.915837E-011	1	0.000000E+000
1	50.32295699	1.915837E-011	3.598370E-012	0	0.000000E+000
1	50.32313602	3.598370E-012	1.915837E-011	1	0.000000E+000
1	50.32433156	1.915837E-011	3.598370E-012	0	0.000000E+000
1	50.32469208	3.598370E-012	1.915837E-011	1	0.000000E+000
1	50.32489956	1.915837E-011	3.598370E-012	0	0.000000E+000
1	50.32529057	3.598370E-012	1.915837E-011	1	0.000000E+000
1	50.32577422	1.915837E-011	3.598370E-012	0	0.000000E+000
1	50.32616387	3.598370E-012	1.915837E-011	1	0.000000E+000
1	50.32935827	1.915837E-011	3.598370E-012	0	0.000000E+000
1	50.33028224	3.598370E-012	1.915837E-011	1	0.000000E+000
1	50.33179054	1.915837E-011	3.598370E-012	0	0.000000E+000
1	50.33237251	3.598370E-012	1.915837E-011	1	0.000000E+000
1	50.33295696	1.915837E-011	3.598370E-012	0	0.000000E+000
1	50.33330108	3.598370E-012	1.915837E-011	1	0.000000E+000
1	50.33465465	1.915837E-011	3.598370E-012	0	0.000000E+000
1	50.33551153	3.598370E-012	1.915837E-011	1	0.000000E+000
1	50.33565748	1.915837E-011	3.598370E-012	0	0.000000E+000
1	50.33609030	3.598370E-012	1.915837E-011	1	0.000000E+000
1	50.33672951	1.915837E-011	3.598370E-012	0	0.000000E+000
1	50.33677048	3.598370E-012	1.915837E-011	1	0.000000E+000
1	50.33712370	1.915837E-011	3.598370E-012	0	0.000000E+000
1	50.33713757	3.598370E-012	1.915837E-011	1	0.000000E+000
1	50.33805807	1.915837E-011	3.598370E-012	0	0.000000E+000
1	50.33829302	3.598370E-012	1.915837E-011	1	0.000000E+000
1	50.33939175	1.915837E-011	3.598370E-012	0	0.000000E+000
1	50.33946882	3.598370E-012	1.915837E-011	1	0.000000E+000
1	50.33980451	1.915837E-011	3.598370E-012	0	0.000000E+000
1	50.34066973	3.598370E-012	1.915837E-011	1	0.000000E+000
1	50.34121468	1.915837E-011	3.598370E-012	0	0.000000E+000
1	50.34127401	3.598370E-012	1.915837E-011	1	0.000000E+000
1	50.34235399	1.915837E-011	3.598370E-012	0	0.000000E+000
1	50.34333046	3.598370E-012	1.915837E-011	1	0.000000E+000
1	50.34388558	1.915837E-011	3.598370E-012	0	0.000000E+000
1	50.34414275	3.598370E-012	1.915837E-011	1	0.000000E+000
1	50.34439903	1.915837E-011	3.598370E-012	0	0.000000E+000
1	50.34448960	3.598370E-012	1.915837E-011	1	0.000000E+000
1	50.34493590	1.915837E-011	3.598370E-012	0	0.000000E+000
1	50.34537152	3.598370E-012	1.915837E-011	1	0.000000E+000
1	50.34566981	1.915837E-011	3.598370E-012	0	0.000000E+000
1	50.34593104	3.598370E-012	1.915837E-011	1	0.000000E+000
1	50.34622576	1.915837E-011	3.598370E-012	0	0.000000E+000
1	50.34641467	3.598370E-012	1.915837E-011	1	0.000000E+000
1	50.34655730	1.915837E-011	3.598370E-012	0	0.000000E+000
1	50.34664357	3.598370E-012	1.915837E-011	1	0.000000E+000
1	50.34776123	1.915837E-011	3.598370E-012	0	0.000000E+000
1	50.34802569	3.598370E-012	1.915837E-011	1	0.000000E+000
1	50.34882963	1.915837E-011	3.598370E-012	0	0.000000E+000
1	50.86814573	3.627366E-012	1.918737E-011	1	0.000000E+000
1	50.86877660	1.918737E-011	3.627366E-012	0	0.000000E+000
1	50.87041760	3.627366E-012	1.918737E-011	1	0.000000E+000
1	50.87230924	1.918737E-011	3.627366E-012	0	0.000000E+000
1	50.87385548	3.627366E-012	1.918737E-011	1	0.000000E+000
1	50.87474441	1.918737E-011	3.627366E-012	0	0.000000E+000
1	50.87542542	3.627366E-012	1.918737E-011	1	0.000000E+000
1	50.87551955	1.918737E-011	3.627366E-012	0	0.000000E+000
1	50.87565018	3.627366E-012	1.918737E-011	1	0.000000E+000
1	50.87724070	1.918737E-011	3.627366E-012	0	0.000000E+000
1	50.87741113	3.627366E-012	1.918737E-011	1	0.000000E+000
1	50.87810384	1.918737E-011	3.627366E-012	0	0.000000E+000
1	50.87818050	3.627366E-012	1.918737E-011	1	0.000000E+000
1	50.87826821	1.918737E-011	3.627366E-012	0	0.000000E+000
1	50.87833413	3.627366E-012	1.918737E-011	1	0.000000E+000
1	50.87928024	1.918737E-011	3.627366E-012	0	0.000000E+000
1	50.87952707	3.627366E-012	1.918737E-011	1	0.000000E+000
1	50.88009861	1.918737E-011	3.627366E-012	0	0.000000E+000
1	50.88146647	3.627366E-012	1.918737E-011	1	0.000000E+000
1	50.88322486	1.918737E-011	3.627366E-012	0	0.000000E+000
1	50.88369180	3.627366E-012	1.918737E-011	1	0.000000E+000
1	50.88417988	1.918737E-011	3.627366E-012	0	0.000000E+000
1	50.88451744	3.627366E-012	1.918737E-011	1	0.000000E+000
1	50.88666100	1.918737E-011	3.627366E-012	0	0.000000E+000
1	50.88731405	3.627366E-012	1.918737E-011	1	0.000000E+000
1	50.88747388	1.918737E-011	3.627366E-012	0	0.000000E+000
1	50.88776630	3.627366E-012	1.918737E-011	1	0.000000E+000
1	50.88795788	1.918737E-011	3.627366E-012	0	0.000000E+000
1	50.88803388	3.627366E-012	1.918737E-011	1	0.000000E+000
1	50.88827992	1.918737E-011	3.627366E-012	0	0.000000E+000
1	50.88861502	3.627366E-012	1.918737E-011	1	0.000000E+000
1	50.89106462	1.918737E-011	3.627366E-012	0	0.000000E+000
1	50.90329179	3.627366E-012	1.918737E-011	1	0.000000E+000
1	50.90341429	1.918737E-011	3.627366E-012	0	0.000000E+000
1	50.90397940	3.627366E-012	1.918737E-011	1	0.000000E+000
1	50.90418966	1.918737E-011	3.627366E-012	0	0.000000E+000
1	50.90496272	3.627366E-012	1.918737E-011	1	0.000000E+000
1	50.90538049	1.918737E-011	3.627366E-012	0	0.000000E+000
1	50.90613196	3.627366E-012	1.918737E-011	1	0.000000E+000
1	50.90869234	1.918737E-011	3.627366E-012	0	0.000000E+000
1	50.90871987	3.627366E-012	1.918737E-011	1	0.000000E+000
1	50.91406275	1.918737E-011	3.627366E-012	0	0.000000E+000
1	50.91411052	3.627366E-012	1.918737E-011	1	0.000000E+000
1	50.91411959	1.918737E-011	3.627366E-012	0	0.000000E+000
1	50.91439580	3.627366E-012	1.918737E-011	1	0.000000E+000
1	50.91449316	1.918737E-011	3.627366E-012	0	0.000000E+000
1	50.91478703	3.627366E-012	1.918737E-011	1	0.000000E+000
1	50.91606873	1.918737E-011	3.627366E-012	0	0.000000E+000
1	50.91672639	3.627366E-012	1.918737E-011	1	0.000000E+000
1	50.91730562	1.918737E-011	3.627366E-012	0	0.000000E+000
1	50.91739756	3.627366E-012	1.918737E-011	1	0.000000E+000
1	50.92060749	1.918737E-011	3.627366E-012	0	0.000000E+000
1	50.92069993	3.627366E-012	1.918737E-011	1	0.000000E+000
1	50.92118210	1.918737E-011	3.627366E-012	0	0.000000E+000
1	50.92133691	3.627366E-012	1.918737E-011	1	0.000000E+000
1	50.92381849	1.918737E-011	3.627366E-012	0	0.000000E+000
1	50.92448356	3.627366E-012	1.918737E-011	1	0.000000E+000
1	50.92564455	1.918737E-011	3.627366E-012	0	0.000000E+000
1	50.92573308	3.627366E-012	1.918737E-011	1	0.000000E+000
1	50.92863117	1.918737E-011	3.627366E-012	0	0.000000E+000
1	50.92893653	3.627366E-012	1.918737E-011	1	0.000000E+000
1	50.93154566	1.918737E-011	3.627366E-012	0	0.000000E+000
1	50.93716688	3.627366E-012	1.918737E-011	1	0.000000E+000
1	50.93719185	1.918737E-011	3.627366E-012	0	0.000000E+000
1	50.93810653	3.627366E-012	1.918737E-011	1	0.000000E+000
1	50.93964864	1.918737E-011	3.627366E-012	0	0.000000E+000
1	50.94020628	3.627366E-012	1.918737E-011	1	0.000000E+000
1	50.94110585	1.918737E-011	3.627366E-012	0	0.000000E+000
1	50.94160755	3.627366E-012	1.918737E-011	1	0.000000E+000
1	50.94169358	1.918737E-011	3.627366E-012	0	0.000000E+000
1	50.94393333	3.627366E-012	1.918737E-011	1	0.000000E+000
1	50.94637199	1.918737E-011	3.627366E-012	0	0.000000E+000
1	50.94661616	3.627366E-012	1.918737E-011	1	0.000000E+000
1	50.94681853	1.918737E-011	3.627366E-012	0	0.000000E+000
1	50.94694671	3.627366E-012	1.918737E-011	1	0.000000E+000
1	50.94701147	1.918737E-011	3.627366E-012	0	0.000000E+000
1	50.94710261	3.627366E-012	1.918737E-011	1	0.000000E+000
1	50.94742080	1.918737E-011	3.627366E-012	0	0.000000E+000
1	50.94753928	3.627366E-012	1.918737E-011	1	0.000000E+000
1	50.94806990	1.918737E-011	3.627366E-012	0	0.000000E+000
1	50.94836056	3.627366E-012	1.918737E-011	1	0.000000E+000
1	50.94877186	1.918737E-011	3.627366E-012	0	0.000000E+000
1	50.95042555	3.627366E-012	1.918737E-011	1	0.000000E+000
1	50.95045590	1.918737E-011	3.627366E-012	0	0.000000E+000
1	50.95047269	3.627366E-012	1.918737E-011	1	0.000000E+000
1	50.95070409	1.918737E-011	3.627366E-012	0	0.000000E+000
1	50.95086182	3.627366E-012	1.918737E-011	1	0.000000E+000
1	50.95202215	1.918737E-011	3.627366E-012	0	0.000000E+000
1	50.95305990	3.627366E-012	1.918737E-011	1	0.000000E+000
1	50.95367584	1.918737E-011	3.627366E-012	0	0.000000E+000
1	50.95378693	3.627366E-012	1.918737E-011	1	0.000000E+000
1	50.95560456	1.918737E-011	3.627366E-012	0	0.000000E+000
1	50.95590252	3.627366E-012	1.918737E-011	1	0.000000E+000
1	50.95717960	1.918737E-011	3.627366E-012	0	0.000000E+000
1	50.95742840	3.627366E-012	1.918737E-011	1	0.000000E+000
1	50.95917490	1.918737E-011	3.627366E-012	0	0.000000E+000
1	50.95945325	3.627366E-012	1.918737E-011	1	0.000000E+000
1	50.95995006	1.918737E-011	3.627366E-012	0	0.000000E+000
1	50.96036877	3.627366E-012	1.918737E-011	1	0.000000E+000
1	50.96142369	1.918737E-011	3.627366E-012	0	0.000000E+000
1	50.96150438	3.627366E-012	1.918737E-011	1	0.000000E+000
1	50.96154731	1.918737E-011	3.627366E-012	0	0.000000E+000
1	50.96212780	3.627366E-012	1.918737E-011	1	0.000000E+000
1	50.96250104	1.918737E-011	3.627366E-012	0	0.000000E+000
1	50.96360899	3.627366E-012	1.918737E-011	1	0.000000E+000
1	50.96506780	1.918737E-011	3.627366E-012	0	0.000000E+000
1	50.96558660	3.627366E-012	1.918737E-011	1	0.000000E+000
1	50.96639850	1.918737E-011	3.627366E-012	0	0.000000E+000
1	50.96678845	3.627366E-012	1.918737E-011	1	0.000000E+000
1	50.96720976	1.918737E-011	3.627366E-012	0	0.000000E+000
1	50.96750630	3.627366E-012	1.918737E-011	1	0.000000E+000
1	50.96782433	1.918737E-011	3.627366E-012	0	0.000000E+000
1	50.96849016	3.627366E-012	1.918737E-011	1	0.000000E+000
1	50.97066519	1.918737E-011	3.627366E-012	0	0.000000E+000
1	50.97071568	3.627366E-012	1.918737E-011	1	0.000000E+000
1	50.97336649	1.918737E-011	3.627366E-012	0	0.000000E+000
1	50.97359252	3.627366E-012	1.918737E-011	1	0.000000E+000
1	50.97702998	1.918737E-011	3.627366E-012	0	0.000000E+000
1	50.97739897	3.627366E-012	1.918737E-011	1	0.000000E+000
1	50.97797375	1.918737E-011	3.627366E-012	0	0.000000E+000
1	50.97815472	3.627366E-012	1.918737E-011	1	0.000000E+000
1	50.97821055	1.918737E-011	3.627366E-012	0	0.000000E+000
1	50.97826191	3.627366E-012	1.918737E-011	1	0.000000E+000
1	50.97840444	1.918737E-011	3.627366E-012	0	0.000000E+000
1	50.97849026	3.627366E-012	1.918737E-011	1	0.000000E+000
1	50.97853981	1.918737E-011	3.627366E-012	0	0.000000E+000
1	50.97862264	3.627366E-012	1.918737E-011	1	0.000000E+000
1	50.97980841	1.918737E-011	3.627366E-012	0	0.000000E+000
1	50.98047390	3.627366E-012	1.918737E-011	1	0.000000E+000
1	50.98174655	1.918737E-011	3.627366E-012	0	0.000000E+000
1	50.98190498	3.627366E-012	1.918737E-011	1	0.000000E+000
1	50.98455405	1.918737E-011	3.627366E-012	0	0.000000E+000
1	50.98463706	3.627366E-012	1.918737E-011	1	0.000000E+000
1	50.98472340	1.918737E-011	3.627366E-012	0	0.000000E+000
1	50.98501369	3.627366E-012	1.918737E-011	1	0.000000E+000
1	50.98658242	1.918737E-011	3.627366E-012	0	0.000000E+000
1	50.98828128	3.627366E-012	1.918737E-011	1	0.000000E+000
1	50.98960715	1.918737E-011	3.627366E-012	0	0.000000E+000
1	50.98972394	3.627366E-012	1.918737E-011	1	0.000000E+000
1	50.99073403	1.918737E-011	3.627366E-012	0	0.000000E+000
1	50.99095820	3.627366E-012	1.918737E-011	1	0.000000E+000
1	50.99115609	1.918737E-011	3.627366E-012	0	0.000000E+000
1	51.87299133	3.597286E-012	1.915729E-011	1	0.000000E+000
1	51.87436581	1.915729E-011	3.597286E-012	0	0.000000E+000
1	51.87472175	3.597286E-012	1.915729E-011	1	0.000000E+000
1	51.87487479	1.915729E-011	3.597286E-012	0	0.000000E+000
1	51.87508270	3.597286E-012	1.915729E-011	1	0.000000E+000
1	51.87682077	1.915729E-011	3.597286E-012	0	0.000000E+000
1	51.87730854	3.597286E-012	1.915729E-011	1	0.000000E+000
1	51.87737693	1.915729E-011	3.597286E-012	0	0.000000E+000
1	51.87757612	3.597286E-012	1.915729E-011	1	0.000000E+000
1	51.87783566	1.915729E-011	3.597286E-012	0	0.000000E+000
1	51.87849712	3.597286E-012	1.915729E-011	1	0.000000E+000
1	51.87932848	1.915729E-011	3.597286E-012	0	0.000000E+000
1	51.87942633	3.597286E-012	1.915729E-011	1	0.000000E+000
1	51.87945750	1.915729E-011	3.597286E-012	0	0.000000E+000
1	51.87972790	3.597286E-012	1.915729E-011	1	0.000000E+000
1	51.87999273	1.915729E-011	3.597286E-012	0	0.000000E+000
1	51.88017823	3.597286E-012	1.915729E-011	1	0.000000E+000
1	51.88152133	1.915729E-011	3.597286E-012	0	0.000000E+000
1	51.88193469	3.597286E-012	1.915729E-011	1	0.000000E+000
1	51.88264171	1.915729E-011	3.597286E-012	0	0.000000E+000
1	51.88378677	3.597286E-012	1.915729E-011	1	0.000000E+000
1	51.88492903	1.915729E-011	3.597286E-012	0	0.000000E+000
1	51.88542559	3.597286E-012	1.915729E-011	1	0.000000E+000
1	51.88548205	1.915729E-011	3.597286E-012	0	0.000000E+000
1	51.88557402	3.597286E-012	1.915729E-011	1	0.000000E+000
1	51.88558589	1.915729E-011	3.597286E-012	0	0.000000E+000
1	51.88566553	3.597286E-012	1.915729E-011	1	0.000000E+000
1	51.88574705	1.915729E-011	3.597286E-012	0	0.000000E+000
1	51.88739984	3.597286E-012	1.915729E-011	1	0.000000E+000
1	51.88768534	1.915729E-011	3.597286E-012	0	0.000000E+000
1	51.88812325	3.597286E-012	1.915729E-011	1	0.000000E+000
1	51.88813673	1.915729E-011	3.597286E-012	0	0.000000E+000
1	51.88847589	3.597286E-012	1.915729E-011	1	0.000000E+000
1	51.88856785	1.915729E-011	3.597286E-012	0	0.000000E+000
1	51.88882367	3.597286E-012	1.915729E-011	1	0.000000E+000
1	51.88919422	1.915729E-011	3.597286E-012	0	0.000000E+000
1	51.88941471	3.597286E-012	1.915729E-011	1	0.000000E+000
1	51.89076507	1.915729E-011	3.597286E-012	0	0.000000E+000
1	51.89086083	3.597286E-012	1.915729E-011	1	0.000000E+000
1	51.89157087	1.915729E-011	3.597286E-012	0	0.000000E+000
1	51.89422886	3.597286E-012	1.915729E-011	1	0.000000E+000
1	51.89448642	1.915729E-011	3.597286E-012	0	0.000000E+000
1	51.89682343	3.597286E-012	1.915729E-011	1	0.000000E+000
1	51.89764754	1.915729E-011	3.597286E-012	0	0.000000E+000
1	51.89915279	3.597286E-012	1.915729E-011	1	0.000000E+000
1	51.89923491	1.915729E-011	3.597286E-012	0	0.000000E+000
1	51.90245231	3.597286E-012	1.915729E-011	1	0.000000E+000
1	51.90269269	1.915729E-011	3.597286E-012	0	0.000000E+000
1	51.90346564	3.597286E-012	1.915729E-011	1	0.000000E+000
1	51.90483200	1.915729E-011	3.597286E-012	0	0.000000E+000
1	51.90506384	3.597286E-012	1.915729E-011	1	0.000000E+000
1	51.90562299	1.915729E-011	3.597286E-012	0	0.000000E+000
1	51.90586507	3.597286E-012	1.915729E-011	1	0.000000E+000
1	51.90702294	1.915729E-011	3.597286E-012	0	0.000000E+000
1	51.90821221	3.597286E-012	1.915729E-011	1	0.000000E+000
1	51.90975033	1.915729E-011	3.597286E-012	0	0.000000E+000
1	51.91036920	3.597286E-012	1.915729E-011	1	0.000000E+000
1	51.91052197	1.915729E-011	3.597286E-012	0	0.000000E+000
1	51.91067431	3.597286E-012	1.915729E-011	1	0.000000E+000
1	51.91109161	1.915729E-011	3.597286E-012	0	0.000000E+000
1	51.91127329	3.597286E-012	1.915729E-011	1	0.000000E+000
1	51.91261287	1.915729E-011	3.597286E-012	0	0.000000E+000
1	51.91290827	3.597286E-012	1.915729E-011	1	0.000000E+000
1	51.91296830	1.915729E-011	3.597286E-012	0	0.000000E+000
1	51.91360111	3.597286E-012	1.915729E-011	1	0.000000E+000
1	51.91371136	1.915729E-011	3.597286E-012	0	0.000000E+000
1	51.91387219	3.597286E-012	1.915729E-011	1	0.000000E+000
1	51.91515876	1.915729E-011	3.597286E-012	0	0.000000E+000
1	51.91551232	3.597286E-012	1.915729E-011	1	0.000000E+000
1	51.91683495	1.915729E-011	3.597286E-012	0	0.000000E+000
1	51.91698601	3.597286E-012	1.915729E-011	1	0.000000E+000
1	51.91702345	1.915729E-011	3.597286E-012	0	0.000000E+000
1	51.91804090	3.597286E-012	1.915729E-011	1	0.000000E+000
1	51.91833469	1.915729E-011	3.597286E-012	0	0.000000E+000
1	51.91839570	3.597286E-012	1.915729E-011	1	0.000000E+000
1	51.91880594	1.915729E-011	3.597286E-012	0	0.000000E+000
1	51.91919369	3.597286E-012	1.915729E-011	1	0.000000E+000
1	51.92126207	1.915729E-011	3.597286E-012	0	0.000000E+000
1	51.92129253	3.597286E-012	1.915729E-011	1	0.000000E+000
1	51.92340119	1.915729E-011	3.597286E-012	0	0.000000E+000
1	51.92344563	3.597286E-012	1.915729E-011	1	0.000000E+000
1	51.92422207	1.915729E-011	3.597286E-012	0	0.000000E+000
1	51.92508706	3.597286E-012	1.915729E-011	1	0.000000E+000
1	51.92600721	1.915729E-011	3.597286E-012	0	0.000000E+000
1	51.92624201	3.597286E-012	1.915729E-011	1	0.000000E+000
1	51.92714503	1.915729E-011	3.597286E-012	0	0.000000E+000
1	51.92725960	3.597286E-012	1.915729E-011	1	0.000000E+000
1	51.93053407	1.915729E-011	3.597286E-012	0	0.000000E+000
1	51.93076627	3.597286E-012	1.915729E-011	1	0.000000E+000
1	51.93213994	1.915729E-011	3.597286E-012	0	0.000000E+000
1	51.93237552	3.597286E-012	1.915729E-011	1	0.000000E+000
1	51.93311346	1.915729E-011	3.597286E-012	0	0.000000E+000
1	51.93341085	3.597286E-012	1.915729E-011	1	0.000000E+000
1	51.93406935	1.915729E-011	3.597286E-012	0	0.000000E+000
1	51.93461610	3.597286E-012	1.915729E-011	1	0.000000E+000
1	51.93504886	1.915729E-011	3.597286E-012	0	0.000000E+000
1	51.93506662	3.597286E-012	1.915729E-011	1	0.000000E+000
1	51.93667439	1.915729E-011	3.597286E-012	0	0.000000E+000
1	51.93669326	3.597286E-012	1.915729E-011	1	0.000000E+000
1	51.93685332	1.915729E-011	3.597286E-012	0	0.000000E+000
1	51.93813720	3.597286E-012	1.915729E-011	1	0.000000E+000
1	51.94143326	1.915729E-011	3.597286E-012	0	0.000000E+000
1	51.94365353	3.597286E-012	1.915729E-011	1	0.000000E+000
1	51.94446432	1.915729E-011	3.597286E-012	0	0.000000E+000
1	51.94497000	3.597286E-012	1.915729E-011	1	0.000000E+000
1	51.94544690	1.915729E-011	3.597286E-012	0	0.000000E+000
1	51.94548385	3.597286E-012	1.915729E-011	1	0.000000E+000
1	51.94558620	1.915729E-011	3.597286E-012	0	0.000000E+000
1	51.94561701	3.597286E-012	1.915729E-011	1	0.000000E+000
1	51.94584070	1.915729E-011	3.597286E-012	0	0.000000E+000
1	51.94647430	3.597286E-012	1.915729E-011	1	0.000000E+000
1	51.94723508	1.915729E-011	3.597286E-012	0	0.000000E+000
1	51.94761589	3.597286E-012	1.915729E-011	1	0.000000E+000
1	51.94831746	1.915729E-011	3.597286E-012	0	0.000000E+000
1	51.94848670	3.597286E-012	1.915729E-011	1	0.000000E+000
1	51.94861955	1.915729E-011	3.597286E-012	0	0.000000E+000
1	51.95004526	3.597286E-012	1.915729E-011	1	0.000000E+000
1	51.95012010	1.915729E-011	3.597286E-012	0	0.000000E+000
1	51.95160516	3.597286E-012	1.915729E-011	1	0.000000E+000
1	51.95355875	1.915729E-011	3.597286E-012	0	0.000000E+000
1	51.95426412	3.597286E-012	1.915729E-011	1	0.000000E+000
1	51.95515265	1.915729E-011	3.597286E-012	0	0.000000E+000
1	51.95606002	3.597286E-012	1.915729E-011	1	0.000000E+000
1	51.95643716	1.915729E-011	3.597286E-012	0	0.000000E+000
1	51.95651746	3.597286E-012	1.915729E-011	1	0.000000E+000
1	51.95748365	1.915729E-011	3.597286E-012	0	0.000000E+000
1	51.95824228	3.597286E-012	1.915729E-011	1	0.000000E+000
1	51.95868008	1.915729E-011	3.597286E-012	0	0.000000E+000
1	51.96071156	3.597286E-012	1.915729E-011	1	0.000000E+000
1	51.96193666	1.915729E-011	3.597286E-012	0	0.000000E+000
1	51.96317187	3.597286E-012	1.915729E-011	1	0.000000E+000
1	51.96521013	1.915729E-011	3.597286E-012	0	0.000000E+000
1	51.96541849	3.597286E-012	1.915729E-011	1	0.000000E+000
1	51.96601721	1.915729E-011	3.597286E-012	0	0.000000E+000
1	51.96623504	3.597286E-012	1.915729E-011	1	0.000000E+000
1	51.96764043	1.915729E-011	3.597286E-012	0	0.000000E+000
1	51.96780028	3.597286E-012	1.915729E-011	1	0.000000E+000
1	51.96847401	1.915729E-011	3.597286E-012	0	0.000000E+000
1	51.97144494	3.597286E-012	1.915729E-011	1	0.000000E+000
1	51.97183577	1.915729E-011	3.597286E-012	0	0.000000E+000
1	51.97200629	3.597286E-012	1.915729E-011	1	0.000000E+000
1	51.97419335	1.915729E-011	3.597286E-012	0	0.000000E+000
1	51.97441591	3.597286E-012	1.915729E-011	1	0.000000E+000
1	51.97447530	1.915729E-011	3.597286E-012	0	0.000000E+000
1	51.97514773	3.597286E-012	1.915729E-011	1	0.000000E+000
1	51.97648532	1.915729E-011	3.597286E-012	0	0.000000E+000
1	51.97681962	3.597286E-012	1.915729E-011	1	0.000000E+000
1	51.97821047	1.915729E-011	3.597286E-012	0	0.000000E+000
1	51.97865913	3.597286E-012	1.915729E-011	1	0.000000E+000
1	51.97974280	1.915729E-011	3.597286E-012	0	0.000000E+000
1	51.97985092	3.597286E-012	1.915729E-011	1	0.000000E+000
1	51.98043361	1.915729E-011	3.597286E-012	0	0.000000E+000
1	51.98043750	3.597286E-012	1.915729E-011	1	0.000000E+000
1	51.98057688	1.915729E-011	3.597286E-012	0	0.000000E+000
1	52.07994348	3.597286E-012	1.915729E-011	1	0.000000E+000
1	52.08242114	1.915729E-011	3.597286E-012	0	0.000000E+000
1	52.08291864	3.597286E-012	1.915729E-011	1	0.000000E+000
1	52.08304142	1.915729E-011	3.597286E-012	0	0.000000E+000
1	52.08349979	3.597286E-012	1.915729E-011	1	0.000000E+000
1	52.08529971	1.915729E-011	3.597286E-012	0	0.000000E+000
1	52.08653519	3.597286E-012	1.915729E-011	1	0.000000E+000
1	52.08704525	1.915729E-011	3.597286E-012	0	0.000000E+000
1	52.08712835	3.597286E-012	1.915729E-011	1	0.000000E+000
1	52.08798802	1.915729E-011	3.597286E-012	0	0.000000E+000
1	52.08802491	3.597286E-012	1.915729E-011	1	0.000000E+000
1	52.08865459	1.915729E-011	3.597286E-012	0	0.000000E+000
1	52.08868129	3.597286E-012	1.915729E-011	1	0.000000E+000
1	52.08871011	1.915729E-011	3.597286E-012	0	0.000000E+000
1	52.08884393	3.597286E-012	1.915729E-011	1	0.000000E+000
1	52.08887097	1.915729E-011	3.597286E-012	0	0.000000E+000
1	52.08888355	3.597286E-012	1.915729E-011	1	0.000000E+000
1	52.08892683	1.915729E-011	3.597286E-012	0	0.000000E+000
1	52.08903131	3.597286E-012	1.915729E-011	1	0.000000E+000
1	52.08904047	1.915729E-011	3.597286E-012	0	0.000000E+000
1	52.08924512	3.597286E-012	1.915729E-011	1	0.000000E+000
1	52.08929359	1.915729E-011	3.597286E-012	0	0.000000E+000
1	52.08931775	3.597286E-012	1.915729E-011	1	0.000000E+000
1	52.08933969	1.915729E-011	3.597286E-012	0	0.000000E+000
1	52.08939355	3.597286E-012	1.915729E-011	1	0.000000E+000
1	52.08947390	1.915729E-011	3.597286E-012	0	0.000000E+000
1	52.08953992	3.597286E-012	1.915729E-011	1	0.000000E+000
1	52.08958319	1.915729E-011	3.597286E-012	0	0.000000E+000
1	52.08979890	3.597286E-012	1.915729E-011	1	0.000000E+000
1	52.08984492	1.915729E-011	3.597286E-012	0	0.000000E+000
1	52.08990350	3.597286E-012	1.915729E-011	1	0.000000E+000
1	52.09002003	1.915729E-011	3.597286E-012	0	0.000000E+000
1	52.09004062	3.597286E-012	1.915729E-011	1	0.000000E+000
1	52.09005929	1.915729E-011	3.597286E-012	0	0.000000E+000
1	52.09009847	3.597286E-012	1.915729E-011	1	0.000000E+000
1	52.09014697	1.915729E-011	3.597286E-012	0	0.000000E+000
1	52.09024467	3.597286E-012	1.915729E-011	1	0.000000E+000
1	52.09027993	1.915729E-011	3.597286E-012	0	0.000000E+000
1	52.09038419	3.597286E-012	1.915729E-011	1	0.000000E+000
1	52.09044075	1.915729E-011	3.597286E-012	0	0.000000E+000
1	52.09047160	3.597286E-012	1.915729E-011	1	0.000000E+000
1	52.09056069	1.915729E-011	3.597286E-012	0	0.000000E+000
1	52.09056292	3.597286E-012	1.915729E-011	1	0.000000E+000
1	52.09065149	1.915729E-011	3.597286E-012	0	0.000000E+000
1	52.09068734	3.597286E-012	1.915729E-011	1	0.000000E+000
1	52.09072419	1.915729E-011	3.597286E-012	0	0.000000E+000
1	52.09081559	3.597286E-012	1.915729E-011	1	0.000000E+000
1	52.09086154	1.915729E-011	3.597286E-012	0	0.000000E+000
1	52.09089864	3.597286E-012	1.915729E-011	1	0.000000E+000
1	52.09094566	1.915729E-011	3.597286E-012	0	0.000000E+000
1	52.09099670	3.597286E-012	1.915729E-011	1	0.000000E+000
1	52.09101360	1.915729E-011	3.597286E-012	0	0.000000E+000
1	52.09104172	3.597286E-012	1.915729E-011	1	0.000000E+000
1	52.09108678	1.915729E-011	3.597286E-012	0	0.000000E+000
1	52.09120761	3.597286E-012	1.915729E-011	1	0.000000E+000
1	52.09122494	1.915729E-011	3.597286E-012	0	0.000000E+000
1	52.09128219	3.597286E-012	1.915729E-011	1	0.000000E+000
1	52.09158073	1.915729E-011	3.597286E-012	0	0.000000E+000
1	52.09192172	3.597286E-012	1.915729E-011	1	0.000000E+000
1	52.09339492	1.915729E-011	3.597286E-012	0	0.000000E+000
1	52.09376182	3.597286E-012	1.915729E-011	1	0.000000E+000
1	52.09395522	1.915729E-011	3.597286E-012	0	0.000000E+000
1	52.09413366	3.597286E-012	1.915729E-011	1	0.000000E+000
1	52.09437110	1.915729E-011	3.597286E-012	0	0.000000E+000
1	52.09443177	3.597286E-012	1.915729E-011	1	0.000000E+000
1	52.09663842	1.915729E-011	3.597286E-012	0	0.000000E+000
1	52.09685968	3.597286E-012	1.915729E-011	1	0.000000E+000
1	52.09718534	1.915729E-011	3.597286E-012	0	0.000000E+000
1	52.09829930	3.597286E-012	1.915729E-011	1	0.000000E+000
1	52.10026558	1.915729E-011	3.597286E-012	0	0.000000E+000
1	52.10085712	3.597286E-012	1.915729E-011	1	0.000000E+000
1	52.10096302	1.915729E-011	3.597286E-012	0	0.000000E+000
1	52.10108673	3.597286E-012	1.915729E-011	1	0.000000E+000
1	52.10119137	1.915729E-011	3.597286E-012	0	0.000000E+000
1	52.10307518	3.597286E-012	1.915729E-011	1	0.000000E+000
1	52.10369443	1.915729E-011	3.597286E-012	0	0.000000E+000
1	52.15091906	3.597286E-012	1.915729E-011	1	0.000000E+000
1	52.15288450	1.915729E-011	3.597286E-012	0	0.000000E+000
1	52.15308027	3.597286E-012	1.915729E-011	1	0.000000E+000
1	52.15311616	1.915729E-011	3.597286E-012	0	0.000000E+000
1	52.15632574	3.597286E-012	1.915729E-011	1	0.000000E+000
1	52.15763660	1.915729E-011	3.597286E-012	0	0.000000E+000
1	52.15771819	3.597286E-012	1.915729E-011	1	0.000000E+000
1	52.15889672	1.915729E-011	3.597286E-012	0	0.000000E+000
1	52.15928571	3.597286E-012	1.915729E-011	1	0.000000E+000
1	52.15975496	1.915729E-011	3.597286E-012	0	0.000000E+000
1	52.16144315	3.597286E-012	1.915729E-011	1	0.000000E+000
1	52.16174376	1.915729E-011	3.597286E-012	0	0.000000E+000
1	52.16348334	3.597286E-012	1.915729E-011	1	0.000000E+000
1	52.16440018	1.915729E-011	3.597286E-012	0	0.000000E+000
1	52.16476451	3.597286E-012	1.915729E-011	1	0.000000E+000
1	52.16713823	1.915729E-011	3.597286E-012	0	0.000000E+000
1	52.16748388	3.597286E-012	1.915729E-011	1	0.000000E+000
1	52.16845125	1.915729E-011	3.597286E-012	0	0.000000E+000
1	52.16908731	3.597286E-012	1.915729E-011	1	0.000000E+000
1	52.16911477	1.915729E-011	3.597286E-012	0	0.000000E+000
1	52.16919827	3.597286E-012	1.915729E-011	1	0.000000E+000
1	52.16939363	1.915729E-011	3.597286E-012	0	0.000000E+000
1	52.16995581	3.597286E-012	1.915729E-011	1	0.000000E+000
1	52.17171342	1.915729E-011	3.597286E-012	0	0.000000E+000
1	52.17175162	3.597286E-012	1.915729E-011	1	0.000000E+000
1	52.17179136	1.915729E-011	3.597286E-012	0	0.000000E+000
1	52.17186848	3.597286E-012	1.915729E-011	1	0.000000E+000
1	52.17226054	1.915729E-011	3.597286E-012	0	0.000000E+000
1	52.17298571	3.597286E-012	1.915729E-011	1	0.000000E+000
1	52.17653650	1.915729E-011	3.597286E-012	0	0.000000E+000
1	52.17662007	3.597286E-012	1.915729E-011	1	0.000000E+000
1	52.17969900	1.915729E-011	3.597286E-012	0	0.000000E+000
1	52.17985141	3.597286E-012	1.915729E-011	1	0.000000E+000
1	52.17993391	1.915729E-011	3.597286E-012	0	0.000000E+000
1	52.18240282	3.597286E-012	1.915729E-011	1	0.000000E+000
1	52.18258731	1.915729E-011	3.597286E-012	0	0.000000E+000
1	52.18298121	3.597286E-012	1.915729E-011	1	0.000000E+000
1	52.18328490	1.915729E-011	3.597286E-012	0	0.000000E+000
1	52.18345351	3.597286E-012	1.915729E-011	1	0.000000E+000
1	52.18349158	1.915729E-011	3.597286E-012	0	0.000000E+000
1	52.18365902	3.597286E-012	1.915729E-011	1	0.000000E+000
1	52.18562746	1.915729E-011	3.597286E-012	0	0.000000E+000
1	52.18680703	3.597286E-012	1.915729E-011	1	0.000000E+000
1	52.18818540	1.915729E-011	3.597286E-012	0	0.000000E+000
1	52.18877546	3.597286E-012	1.915729E-011	1	0.000000E+000
1	52.18896892	1.915729E-011	3.597286E-012	0	0.000000E+000
1	52.20008767	3.597286E-012	1.915729E-011	1	0.000000E+000
1	52.20033892	1.915729E-011	3.597286E-012	0	0.000000E+000
1	52.20090481	3.597286E-012	1.915729E-011	1	0.000000E+000
1	52.20155183	1.915729E-011	3.597286E-012	0	0.000000E+000
1	52.20164903	3.597286E-012	1.915729E-011	1	0.000000E+000
1	52.20255685	1.915729E-011	3.597286E-012	0	0.000000E+000
1	52.20334890	3.597286E-012	1.915729E-011	1	0.000000E+000
1	52.20362665	1.915729E-011	3.597286E-012	0	0.000000E+000
1	52.20498306	3.597286E-012	1.915729E-011	1	0.000000E+000
1	52.20616083	1.915729E-011	3.597286E-012	0	0.000000E+000
1	52.20664175	3.597286E-012	1.915729E-011	1	0.000000E+000
1	52.20728806	1.915729E-011	3.597286E-012	0	0.000000E+000
1	52.20746484	3.597286E-012	1.915729E-011	1	0.000000E+000
1	52.20753523	1.915729E-011	3.597286E-012	0	0.000000E+000
1	52.20764098	3.597286E-012	1.915729E-011	1	0.000000E+000
1	52.20818822	1.915729E-011	3.597286E-012	0	0.000000E+000
1	52.21101872	3.597286E-012	1.915729E-011	1	0.000000E+000
1	52.21118641	1.915729E-011	3.597286E-012	0	0.000000E+000
1	52.21170734	3.597286E-012	1.915729E-011	1	0.000000E+000
1	52.21206427	1.915729E-011	3.597286E-012	0	0.000000E+000
1	52.21239331	3.597286E-012	1.915729E-011	1	0.000000E+000
1	52.21364571	1.915729E-011	3.597286E-012	0	0.000000E+000
1	52.21406823	3.597286E-012	1.915729E-011	1	0.000000E+000
1	52.21526771	1.915729E-011	3.597286E-012	0	0.000000E+000
1	52.21535778	3.597286E-012	1.915729E-011	1	0.000000E+000
1	52.21637557	1.915729E-011	3.597286E-012	0	0.000000E+000
1	52.21699413	3.597286E-012	1.915729E-011	1	0.000000E+000
1	52.21832664	1.915729E-011	3.597286E-012	0	0.000000E+000
1	52.21857876	3.597286E-012	1.915729E-011	1	0.000000E+000
1	52.21869196	1.915729E-011	3.597286E-012	0	0.000000E+000
1	52.21894043	3.597286E-012	1.915729E-011	1	0.000000E+000
1	52.22065092	1.915729E-011	3.597286E-012	0	0.000000E+000
1	52.22079005	3.597286E-012	1.915729E-011	1	0.000000E+000
1	52.22114391	1.915729E-011	3.597286E-012	0	0.000000E+000
1	52.22246470	3.597286E-012	1.915729E-011	1	0.000000E+000
1	52.22265902	1.915729E-011	3.597286E-012	0	0.000000E+000
1	52.22551358	3.597286E-012	1.915729E-011	1	0.000000E+000
1	52.22564064	1.915729E-011	3.597286E-012	0	0.000000E+000
1	52.22576588	3.597286E-012	1.915729E-011	1	0.000000E+000
1	52.22610029	1.915729E-011	3.597286E-012	0	0.000000E+000
1	52.22640466	3.597286E-012	1.915729E-011	1	0.000000E+000
1	52.22685521	1.915729E-011	3.597286E-012	0	0.000000E+000
1	52.22691505	3.597286E-012	1.915729E-011	1	0.000000E+000
1	52.22736131	1.915729E-011	3.597286E-012	0	0.000000E+000
1	52.22785353	3.597286E-012	1.915729E-011	1	0.000000E+000
1	52.22893463	1.915729E-011	3.597286E-012	0	0.000000E+000
1	52.22916834	3.597286E-012	1.915729E-011	1	0.000000E+000
1	52.23791087	1.915729E-011	3.597286E-012	0	0.000000E+000
1	52.23793714	3.597286E-012	1.915729E-011	1	0.000000E+000
1	52.23939705	1.915729E-011	3.597286E-012	0	0.000000E+000
1	52.23977028	3.597286E-012	1.915729E-011	1	0.000000E+000
1	52.23993195	1.915729E-011	3.597286E-012	0	0.000000E+000
1	52.24136783	3.597286E-012	1.915729E-011	1	0.000000E+000
1	52.24155637	1.915729E-011	3.597286E-012	0	0.000000E+000
1	52.24186732	3.597286E-012	1.915729E-011	1	0.000000E+000
1	52.24285401	1.915729E-011	3.597286E-012	0	0.000000E+000
1	52.24308464	3.597286E-012	1.915729E-011	1	0.000000E+000
1	52.24451701	1.915729E-011	3.597286E-012	0	0.000000E+000
1	52.24480496	3.597286E-012	1.915729E-011	1	0.000000E+000
1	52.24482271	1.915729E-011	3.597286E-012	0	0.000000E+000
1	52.24536830	3.597286E-012	1.915729E-011	1	0.000000E+000
1	52.24563121	1.915729E-011	3.597286E-012	0	0.000000E+000
1	52.24601228	3.597286E-012	1.915729E-011	1	0.000000E+000
1	52.24643425	1.915729E-011	3.597286E-012	0	0.000000E+000
1	52.24728880	3.597286E-012	1.915729E-011	1	0.000000E+000
1	52.24856019	1.915729E-011	3.597286E-012	0	0.000000E+000
1	52.24940889	3.597286E-012	1.915729E-011	1	0.000000E+000
1	52.24968741	1.915729E-011	3.597286E-012	0	0.000000E+000
1	52.24977683	3.597286E-012	1.915729E-011	1	0.000000E+000
1	52.25101236	1.915729E-011	3.597286E-012	0	0.000000E+000
1	52.25324517	3.597286E-012	1.915729E-011	1	0.000000E+000
1	52.25342990	1.915729E-011	3.597286E-012	0	0.000000E+000
1	52.25429695	3.597286E-012	1.915729E-011	1	0.000000E+000
1	52.25484144	1.915729E-011	3.597286E-012	0	0.000000E+000
1	52.25597951	3.597286E-012	1.915729E-011	1	0.000000E+000
1	52.25723815	1.915729E-011	3.597286E-012	0	0.000000E+000
1	52.25734978	3.597286E-012	1.915729E-011	1	0.000000E+000
1	52.25829143	1.915729E-011	3.597286E-012	0	0.000000E+000
1	52.25838713	3.597286E-012	1.915729E-011	1	0.000000E+000
1	52.25868793	1.915729E-011	3.597286E-012	0	0.000000E+000
1	52.57247377	3.545865E-012	1.910586E-011	1	0.000000E+000
1	52.57247400	1.910586E-011	3.545865E-012	0	0.000000E+000
1	52.57247527	3.545865E-012	1.910586E-011	1	0.000000E+000
1	52.57457591	1.910586E-011	3.545865E-012	0	0.000000E+000
1	52.57475553	3.545865E-012	1.910586E-011	1	0.000000E+000
1	52.57642682	1.910586E-011	3.545865E-012	0	0.000000E+000
1	52.57702999	3.545865E-012	1.910586E-011	1	0.000000E+000
1	52.57817629	1.910586E-011	3.545865E-012	0	0.000000E+000
1	52.57865137	3.545865E-012	1.910586E-011	1	0.000000E+000
1	52.57899128	1.910586E-011	3.545865E-012	0	0.000000E+000
1	52.57944366	3.545865E-012	1.910586E-011	1	0.000000E+000
1	52.58092884	1.910586E-011	3.545865E-012	0	0.000000E+000
1	52.58094202	3.545865E-012	1.910586E-011	1	0.000000E+000
1	52.58212323	1.910586E-011	3.545865E-012	0	0.000000E+000
1	52.58221088	3.545865E-012	1.910586E-011	1	0.000000E+000
1	52.58651242	1.910586E-011	3.545865E-012	0	0.000000E+000
1	52.58717451	3.545865E-012	1.910586E-011	1	0.000000E+000
1	52.58894621	1.910586E-011	3.545865E-012	0	0.000000E+000
1	52.59080251	3.545865E-012	1.910586E-011	1	0.000000E+000
1	52.59216953	1.910586E-011	3.545865E-012	0	0.000000E+000
1	52.59227457	3.545865E-012	1.910586E-011	1	0.000000E+000
1	52.59277113	1.910586E-011	3.545865E-012	0	0.000000E+000
1	52.59403937	3.545865E-012	1.910586E-011	1	0.000000E+000
1	52.59658262	1.910586E-011	3.545865E-012	0	0.000000E+000
1	52.59778180	3.545865E-012	1.910586E-011	1	0.000000E+000
1	52.59795383	1.910586E-011	3.545865E-012	0	0.000000E+000
1	52.59907219	3.545865E-012	1.910586E-011	1	0.000000E+000
1	52.59949711	1.910586E-011	3.545865E-012	0	0.000000E+000
1	52.59982902	3.545865E-012	1.910586E-011	1	0.000000E+000
1	52.60013964	1.910586E-011	3.545865E-012	0	0.000000E+000
1	52.60122733	3.545865E-012	1.910586E-011	1	0.000000E+000
1	52.60128506	1.910586E-011	3.545865E-012	0	0.000000E+000
1	52.60192091	3.545865E-012	1.910586E-011	1	0.000000E+000
1	52.60195112	1.910586E-011	3.545865E-012	0	0.000000E+000
1	52.60370140	3.545865E-012	1.910586E-011	1	0.000000E+000
1	52.60393393	1.910586E-011	3.545865E-012	0	0.000000E+000
1	52.60489420	3.545865E-012	1.910586E-011	1	0.000000E+000
1	52.60527674	1.910586E-011	3.545865E-012	0	0.000000E+000
1	52.60539853	3.545865E-012	1.910586E-011	1	0.000000E+000
1	52.60586298	1.910586E-011	3.545865E-012	0	0.000000E+000
1	52.60598869	3.545865E-012	1.910586E-011	1	0.000000E+000
1	52.60696781	1.910586E-011	3.545865E-012	0	0.000000E+000
1	52.60734805	3.545865E-012	1.910586E-011	1	0.000000E+000
1	52.60740849	1.910586E-011	3.545865E-012	0	0.000000E+000
1	52.60751731	3.545865E-012	1.910586E-011	1	0.000000E+000
1	52.60837769	1.910586E-011	3.545865E-012	0	0.000000E+000
1	52.60850984	3.545865E-012	1.910586E-011	1	0.000000E+000
1	52.60910928	1.910586E-011	3.545865E-012	0	0.000000E+000
1	52.60952387	3.545865E-012	1.910586E-011	1	0.000000E+000
1	52.61138714	1.910586E-011	3.545865E-012	0	0.000000E+000
1	52.61167166	3.545865E-012	1.910586E-011	1	0.000000E+000
1	52.61208766	1.910586E-011	3.545865E-012	0	0.000000E+000
1	52.61260151	3.545865E-012	1.910586E-011	1	0.000000E+000
1	52.61529869	1.910586E-011	3.545865E-012	0	0.000000E+000
1	52.61730289	3.545865E-012	1.910586E-011	1	0.000000E+000
1	52.61892071	1.910586E-011	3.545865E-012	0	0.000000E+000
1	52.61922951	3.545865E-012	1.910586E-011	1	0.000000E+000
1	52.62152936	1.910586E-011	3.545865E-012	0	0.000000E+000
1	52.62189679	3.545865E-012	1.910586E-011	1	0.000000E+000
1	52.62208106	1.910586E-011	3.545865E-012	0	0.000000E+000
1	52.62219196	3.545865E-012	1.910586E-011	1	0.000000E+000
1	52.62320707	1.910586E-011	3.545865E-012	0	0.000000E+000
1	52.62324140	3.545865E-012	1.910586E-011	1	0.000000E+000
1	52.62387058	1.910586E-011	3.545865E-012	0	0.000000E+000
1	52.62392974	3.545865E-012	1.910586E-011	1	0.000000E+000
1	52.62461252	1.910586E-011	3.545865E-012	0	0.000000E+000
1	52.62502070	3.545865E-012	1.910586E-011	1	0.000000E+000
1	52.62534853	1.910586E-011	3.545865E-012	0	0.000000E+000
1	52.62552639	3.545865E-012	1.910586E-011	1	0.000000E+000
1	52.62562674	1.910586E-011	3.545865E-012	0	0.000000E+000
1	61.18764945	3.616208E-012	1.917621E-011	1	0.000000E+000
1	61.18766776	1.917621E-011	3.616208E-012	0	0.000000E+000
1	61.18777522	3.616208E-012	1.917621E-011	1	0.000000E+000
1	61.18828586	1.917621E-011	3.616208E-012	0	0.000000E+000
1	61.18958756	3.616208E-012	1.917621E-011	1	0.000000E+000
1	61.19220030	1.917621E-011	3.616208E-012	0	0.000000E+000
1	61.19285103	3.616208E-012	1.917621E-011	1	0.000000E+000
1	61.19336408	1.917621E-011	3.616208E-012	0	0.000000E+000
1	61.19347013	3.616208E-012	1.917621E-011	1	0.000000E+000
1	61.19541600	1.917621E-011	3.616208E-012	0	0.000000E+000
1	61.19573959	3.616208E-012	1.917621E-011	1	0.000000E+000
1	61.19668894	1.917621E-011	3.616208E-012	0	0.000000E+000
1	61.19692193	3.616208E-012	1.917621E-011	1	0.000000E+000
1	61.19718359	1.917621E-011	3.616208E-012	0	0.000000E+000
1	61.19733480	3.616208E-012	1.917621E-011	1	0.000000E+000
1	61.19843992	1.917621E-011	3.616208E-012	0	0.000000E+000
1	61.19933790	3.616208E-012	1.917621E-011	1	0.000000E+000
1	61.20223697	1.917621E-011	3.616208E-012	0	0.000000E+000
1	61.20270849	3.616208E-012	1.917621E-011	1	0.000000E+000
1	61.20431679	1.917621E-011	3.616208E-012	0	0.000000E+000
1	61.20454348	3.616208E-012	1.917621E-011	1	0.000000E+000
1	61.20621075	1.917621E-011	3.616208E-012	0	0.000000E+000
1	61.20659602	3.616208E-012	1.917621E-011	1	0.000000E+000
1	61.20680357	1.917621E-011	3.616208E-012	0	0.000000E+000
1	61.20757457	3.616208E-012	1.917621E-011	1	0.000000E+000
1	61.20776913	1.917621E-011	3.616208E-012	0	0.000000E+000
1	61.20876036	3.616208E-012	1.917621E-011	1	0.000000E+000
1	61.21392569	1.917621E-011	3.616208E-012	0	0.000000E+000
1	61.21406511	3.616208E-012	1.917621E-011	1	0.000000E+000
1	61.21526548	1.917621E-011	3.616208E-012	0	0.000000E+000
1	61.21546073	3.616208E-012	1.917621E-011	1	0.000000E+000
1	61.21581111	1.917621E-011	3.616208E-012	0	0.000000E+000
1	61.21587997	3.616208E-012	1.917621E-011	1	0.000000E+000
1	61.21646606	1.917621E-011	3.616208E-012	0	0.000000E+000
1	61.21735800	3.616208E-012	1.917621E-011	1	0.000000E+000
1	61.21809427	1.917621E-011	3.616208E-012	0	0.000000E+000
1	61.21866282	3.616208E-012	1.917621E-011	1	0.000000E+000
1	61.21968042	1.917621E-011	3.616208E-012	0	0.000000E+000
1	61.21988923	3.616208E-012	1.917621E-011	1	0.000000E+000
1	61.22055672	1.917621E-011	3.616208E-012	0	0.000000E+000
1	61.22070676	3.616208E-012	1.917621E-011	1	0.000000E+000
1	61.22121816	1.917621E-011	3.616208E-012	0	0.000000E+000
1	61.22183063	3.616208E-012	1.917621E-011	1	0.000000E+000
1	61.22205730	1.917621E-011	3.616208E-012	0	0.000000E+000
1	61.22335129	3.616208E-012	1.917621E-011	1	0.000000E+000
1	61.22366383	1.917621E-011	3.616208E-012	0	0.000000E+000
1	61.22372346	3.616208E-012	1.917621E-011	1	0.000000E+000
1	61.22443861	1.917621E-011	3.616208E-012	0	0.000000E+000
1	61.22472210	3.616208E-012	1.917621E-011	1	0.000000E+000
1	61.22538174	1.917621E-011	3.616208E-012	0	0.000000E+000
1	61.22708597	3.616208E-012	1.917621E-011	1	0.000000E+000
1	61.22801499	1.917621E-011	3.616208E-012	0	0.000000E+000
1	61.22910632	3.616208E-012	1.917621E-011	1	0.000000E+000
1	61.23025724	1.917621E-011	3.616208E-012	0	0.000000E+000
1	61.23130927	3.616208E-012	1.917621E-011	1	0.000000E+000
1	61.23272076	1.917621E-011	3.616208E-012	0	0.000000E+000
1	61.23378498	3.616208E-012	1.917621E-011	1	0.000000E+000
1	61.23458427	1.917621E-011	3.616208E-012	0	0.000000E+000
1	61.23469034	3.616208E-012	1.917621E-011	1	0.000000E+000
1	61.23493904	1.917621E-011	3.616208E-012	0	0.000000E+000
1	61.23496831	3.616208E-012	1.917621E-011	1	0.000000E+000
1	61.23509437	1.917621E-011	3.616208E-012	0	0.000000E+000
1	61.23553234	3.616208E-012	1.917621E-011	1	0.000000E+000
1	61.23557922	1.917621E-011	3.616208E-012	0	0.000000E+000
1	61.23643418	3.616208E-012	1.917621E-011	1	0.000000E+000
1	61.23659773	1.917621E-011	3.616208E-012	0	0.000000E+000
1	61.23663356	3.616208E-012	1.917621E-011	1	0.000000E+000
1	61.23700430	1.917621E-011	3.616208E-012	0	0.000000E+000
1	61.23806350	3.616208E-012	1.917621E-011	1	0.000000E+000
1	61.23841683	1.917621E-011	3.616208E-012	0	0.000000E+000
1	61.23864509	3.616208E-012	1.917621E-011	1	0.000000E+000
1	61.23892735	1.917621E-011	3.616208E-012	0	0.000000E+000
1	61.23897343	3.616208E-012	1.917621E-011	1	0.000000E+000
1	61.23937867	1.917621E-011	3.616208E-012	0	0.000000E+000
1	61.23965864	3.616208E-012	1.917621E-011	1	0.000000E+000
1	61.24114794	1.917621E-011	3.616208E-012	0	0.000000E+000
1	61.24320156	3.616208E-012	1.917621E-011	1	0.000000E+000
1	61.24351353	1.917621E-011	3.616208E-012	0	0.000000E+000
1	61.24590176	3.616208E-012	1.917621E-011	1	0.000000E+000
1	61.24650393	1.917621E-011	3.616208E-012	0	0.000000E+000
1	61.24655677	3.616208E-012	1.917621E-011	1	0.000000E+000
1	61.24746387	1.917621E-011	3.616208E-012	0	0.000000E+000
1	61.24804669	3.616208E-012	1.917621E-011	1	0.000000E+000
1	61.24880774	1.917621E-011	3.616208E-012	0	0.000000E+000
1	70.97271069	3.438740E-012	1.899874E-011	1	0.000000E+000
1	70.97288620	1.899874E-011	3.438740E-012	0	0.000000E+000
1	70.97295880	3.438740E-012	1.899874E-011	1	0.000000E+000
1	70.97420199	1.899874E-011	3.438740E-012	0	0.000000E+000
1	70.97436552	3.438740E-012	1.899874E-011	1	0.000000E+000
1	70.97483214	1.899874E-011	3.438740E-012	0	0.000000E+000
1	70.97647606	3.438740E-012	1.899874E-011	1	0.000000E+000
1	70.97685242	1.899874E-011	3.438740E-012	0	0.000000E+000
1	70.97861428	3.438740E-012	1.899874E-011	1	0.000000E+000
1	70.98000950	1.899874E-011	3.438740E-012	0	0.000000E+000
1	70.98072785	3.438740E-012	1.899874E-011	1	0.000000E+000
1	70.98238492	1.899874E-011	3.438740E-012	0	0.000000E+000
1	70.98260249	3.438740E-012	1.899874E-011	1	0.000000E+000
1	70.98277895	1.899874E-011	3.438740E-012	0	0.000000E+000
1	70.98375694	3.438740E-012	1.899874E-011	1	0.000000E+000
1	70.98486536	1.899874E-011	3.438740E-012	0	0.000000E+000
1	70.98579459	3.438740E-012	1.899874E-011	1	0.000000E+000
1	70.98616794	1.899874E-011	3.438740E-012	0	0.000000E+000
1	70.98656533	3.438740E-012	1.899874E-011	1	0.000000E+000
1	70.98747925	1.899874E-011	3.438740E-012	0	0.000000E+000
1	70.98764437	3.438740E-012	1.899874E-011	1	0.000000E+000
1	70.99093467	1.899874E-011	3.438740E-012	0	0.000000E+000
1	70.99645345	3.438740E-012	1.899874E-011	1	0.000000E+000
1	70.99684530	1.899874E-011	3.438740E-012	0	0.000000E+000
1	70.99827776	3.438740E-012	1.899874E-011	1	0.000000E+000
1	70.99945216	1.899874E-011	3.438740E-012	0	0.000000E+000
1	71.00023180	3.438740E-012	1.899874E-011	1	0.000000E+000
1	71.00099420	1.899874E-011	3.438740E-012	0	0.000000E+000
1	71.00145699	3.438740E-012	1.899874E-011	1	0.000000E+000
1	71.00313074	1.899874E-011	3.438740E-012	0	0.000000E+000
1	71.00340315	3.438740E-012	1.899874E-011	1	0.000000E+000
1	71.00354898	1.899874E-011	3.438740E-012	0	0.000000E+000
1	71.00382283	3.438740E-012	1.899874E-011	1	0.000000E+000
1	71.00429698	1.899874E-011	3.438740E-012	0	0.000000E+000
1	71.00439296	3.438740E-012	1.899874E-011	1	0.000000E+000
1	71.00553951	1.899874E-011	3.438740E-012	0	0.000000E+000
1	71.00595881	3.438740E-012	1.899874E-011	1	0.000000E+000
1	71.00671361	1.899874E-011	3.438740E-012	0	0.000000E+000
1	71.00975397	3.438740E-012	1.899874E-011	1	0.000000E+000
1	71.01011286	1.899874E-011	3.438740E-012	0	0.000000E+000
1	71.01031571	3.438740E-012	1.899874E-011	1	0.000000E+000
1	71.01038220	1.899874E-011	3.438740E-012	0	0.000000E+000
1	71.01138880	3.438740E-012	1.899874E-011	1	0.000000E+000
1	71.01455309	1.899874E-011	3.438740E-012	0	0.000000E+000
1	71.01457137	3.438740E-012	1.899874E-011	1	0.000000E+000
1	71.01499167	1.899874E-011	3.438740E-012	0	0.000000E+000
1	71.01525819	3.438740E-012	1.899874E-011	1	0.000000E+000
1	71.01676523	1.899874E-011	3.438740E-012	0	0.000000E+000
1	71.01690760	3.438740E-012	1.899874E-011	1	0.000000E+000
1	71.01734716	1.899874E-011	3.438740E-012	0	0.000000E+000
1	71.01821045	3.438740E-012	1.899874E-011	1	0.000000E+000
1	71.01831382	1.899874E-011	3.438740E-012	0	0.000000E+000
1	71.01910825	3.438740E-012	1.899874E-011	1	0.000000E+000
1	71.01952631	1.899874E-011	3.438740E-012	0	0.000000E+000
1	71.02055735	3.438740E-012	1.899874E-011	1	0.000000E+000
1	71.02213081	1.899874E-011	3.438740E-012	0	0.000000E+000
1	71.02261437	3.438740E-012	1.899874E-011	1	0.000000E+000
1	71.02264567	1.899874E-011	3.438740E-012	0	0.000000E+000
1	71.02267913	3.438740E-012	1.899874E-011	1	0.000000E+000
1	71.02291886	1.899874E-011	3.438740E-012	0	0.000000E+000
1	71.02316133	3.438740E-012	1.899874E-011	1	0.000000E+000
1	71.02411171	1.899874E-011	3.438740E-012	0	0.000000E+000
1	71.02473487	3.438740E-012	1.899874E-011	1	0.000000E+000
1	71.02501291	1.899874E-011	3.438740E-012	0	0.000000E+000
1	71.02548084	3.438740E-012	1.899874E-011	1	0.000000E+000
1	71.02579021	1.899874E-011	3.438740E-012	0	0.000000E+000
1	71.02580762	3.438740E-012	1.899874E-011	1	0.000000E+000
1	71.02726609	1.899874E-011	3.438740E-012	0	0.000000E+000
1	71.02731007	3.438740E-012	1.899874E-011	1	0.000000E+000
1	71.02832115	1.899874E-011	3.438740E-012	0	0.000000E+000
1	71.02836385	3.438740E-012	1.899874E-011	1	0.000000E+000
1	71.03057105	1.899874E-011	3.438740E-012	0	0.000000E+000
1	71.03264744	3.438740E-012	1.899874E-011	1	0.000000E+000
1	71.03322349	1.899874E-011	3.438740E-012	0	0.000000E+000
1	71.03368683	3.438740E-012	1.899874E-011	1	0.000000E+000
1	71.03401217	1.899874E-011	3.438740E-012	0	0.000000E+000
1	71.03446489	3.438740E-012	1.899874E-011	1	0.000000E+000
1	71.03509578	1.899874E-011	3.438740E-012	0	0.000000E+000
1	71.03550106	3.438740E-012	1.899874E-011	1	0.000000E+000
1	71.03801452	1.899874E-011	3.438740E-012	0	0.000000E+000
1	71.03808335	3.438740E-012	1.899874E-011	1	0.000000E+000
1	71.03817572	1.899874E-011	3.438740E-012	0	0.000000E+000
1	71.09277357	3.438740E-012	1.899874E-011	1	0.000000E+000
1	71.09338493	1.899874E-011	3.438740E-012	0	0.000000E+000
1	71.11282799	3.438740E-012	1.899874E-011	1	0.000000E+000
1	71.11490246	1.899874E-011	3.438740E-012	0	0.000000E+000
1	71.11523774	3.438740E-012	1.899874E-011	1	0.000000E+000
1	71.11546189	1.899874E-011	3.438740E-012	0	0.000000E+000
1	71.11609801	3.438740E-012	1.899874E-011	1	0.000000E+000
1	71.11779529	1.899874E-011	3.438740E-012	0	0.000000E+000
1	71.11810924	3.438740E-012	1.899874E-011	1	0.000000E+000
1	71.11900110	1.899874E-011	3.438740E-012	0	0.000000E+000
1	71.11943204	3.438740E-012	1.899874E-011	1	0.000000E+000
1	71.12064379	1.899874E-011	3.438740E-012	0	0.000000E+000
1	71.12222097	3.438740E-012	1.899874E-011	1	0.000000E+000
1	71.12317219	1.899874E-011	3.438740E-012	0	0.000000E+000
1	71.12361006	3.438740E-012	1.899874E-011	1	0.000000E+000
1	71.12466896	1.899874E-011	3.438740E-012	0	0.000000E+000
1	71.12503365	3.438740E-012	1.899874E-011	1	0.000000E+000
1	71.12518187	1.899874E-011	3.438740E-012	0	0.000000E+000
1	71.12695796	3.438740E-012	1.899874E-011	1	0.000000E+000
1	71.12752277	1.899874E-011	3.438740E-012	0	0.000000E+000
1	71.12856826	3.438740E-012	1.899874E-011	1	0.000000E+000
1	71.13038970	1.899874E-011	3.438740E-012	0	0.000000E+000
1	71.13101784	3.438740E-012	1.899874E-011	1	0.000000E+000
1	71.13245009	1.899874E-011	3.438740E-012	0	0.000000E+000
1	71.13377432	3.438740E-012	1.899874E-011	1	0.000000E+000
1	71.13425239	1.899874E-011	3.438740E-012	0	0.000000E+000
1	71.13429475	3.438740E-012	1.899874E-011	1	0.000000E+000
1	71.13562596	1.899874E-011	3.438740E-012	0	0.000000E+000
1	71.13570457	3.438740E-012	1.899874E-011	1	0.000000E+000
1	71.13589012	1.899874E-011	3.438740E-012	0	0.000000E+000
1	71.13608400	3.438740E-012	1.899874E-011	1	0.000000E+000
1	71.13824868	1.899874E-011	3.438740E-012	0	0.000000E+000
1	71.13868319	3.438740E-012	1.899874E-011	1	0.000000E+000
1	71.13940588	1.899874E-011	3.438740E-012	0	0.000000E+000
1	71.14010707	3.438740E-012	1.899874E-011	1	0.000000E+000
1	71.14019182	1.899874E-011	3.438740E-012	0	0.000000E+000
1	71.14094006	3.438740E-012	1.899874E-011	1	0.000000E+000
1	71.14200880	1.899874E-011	3.438740E-012	0	0.000000E+000
1	71.14214591	3.438740E-012	1.899874E-011	1	0.000000E+000
1	71.14217113	1.899874E-011	3.438740E-012	0	0.000000E+000
1	71.14400902	3.438740E-012	1.899874E-011	1	0.000000E+000
1	71.14445180	1.899874E-011	3.438740E-012	0	0.000000E+000
1	71.14450458	3.438740E-012	1.899874E-011	1	0.000000E+000
1	71.14463693	1.899874E-011	3.438740E-012	0	0.000000E+000
1	71.14793239	3.438740E-012	1.899874E-011	1	0.000000E+000
1	71.14801077	1.899874E-011	3.438740E-012	0	0.000000E+000
1	71.14903120	3.438740E-012	1.899874E-011	1	0.000000E+000
1	71.14999926	1.899874E-011	3.438740E-012	0	0.000000E+000
1	71.15004472	3.438740E-012	1.899874E-011	1	0.000000E+000
1	71.15025566	1.899874E-011	3.438740E-012	0	0.000000E+000
1	71.15093672	3.438740E-012	1.899874E-011	1	0.000000E+000
1	71.15227755	1.899874E-011	3.438740E-012	0	0.000000E+000
1	71.15240392	3.438740E-012	1.899874E-011	1	0.000000E+000
1	71.15345603	1.899874E-011	3.438740E-012	0	0.000000E+000
1	71.15477328	3.438740E-012	1.899874E-011	1	0.000000E+000
1	71.15485523	1.899874E-011	3.438740E-012	0	0.000000E+000
1	71.15603333	3.438740E-012	1.899874E-011	1	0.000000E+000
1	71.15694346	1.899874E-011	3.438740E-012	0	0.000000E+000
1	71.15717217	3.438740E-012	1.899874E-011	1	0.000000E+000
1	71.15722595	1.899874E-011	3.438740E-012	0	0.000000E+000
1	71.15816224	3.438740E-012	1.899874E-011	1	0.000000E+000
1	71.15854960	1.899874E-011	3.438740E-012	0	0.000000E+000
1	71.16036597	3.438740E-012	1.899874E-011	1	0.000000E+000
1	71.16047591	1.899874E-011	3.438740E-012	0	0.000000E+000
1	71.16101887	3.438740E-012	1.899874E-011	1	0.000000E+000
1	71.16199926	1.899874E-011	3.438740E-012	0	0.000000E+000
1	71.16204888	3.438740E-012	1.899874E-011	1	0.000000E+000
1	71.16557516	1.899874E-011	3.438740E-012	0	0.000000E+000
1	71.16560005	3.438740E-012	1.899874E-011	1	0.000000E+000
1	71.16627435	1.899874E-011	3.438740E-012	0	0.000000E+000
1	71.16638454	3.438740E-012	1.899874E-011	1	0.000000E+000
1	71.16706795	1.899874E-011	3.438740E-012	0	0.000000E+000
1	71.16800124	3.438740E-012	1.899874E-011	1	0.000000E+000
1	71.16926471	1.899874E-011	3.438740E-012	0	0.000000E+000
1	71.17075460	3.438740E-012	1.899874E-011	1	0.000000E+000
1	71.17079128	1.899874E-011	3.438740E-012	0	0.000000E+000
1	71.17086727	3.438740E-012	1.899874E-011	1	0.000000E+000
1	71.17122918	1.899874E-011	3.438740E-012	0	0.000000E+000
1	71.17168105	3.438740E-012	1.899874E-011	1	0.000000E+000
1	71.17233504	1.899874E-011	3.438740E-012	0	0.000000E+000
1	71.17273534	3.438740E-012	1.899874E-011	1	0.000000E+000
1	71.17337083	1.899874E-011	3.438740E-012	0	0.000000E+000
1	71.17351357	3.438740E-012	1.899874E-011	1	0.000000E+000
1	71.17361061	1.899874E-011	3.438740E-012	0	0.000000E+000
1	71.17394498	3.438740E-012	1.899874E-011	1	0.000000E+000
1	71.17560448	1.899874E-011	3.438740E-012	0	0.000000E+000
1	71.17636992	3.438740E-012	1.899874E-011	1	0.000000E+000
1	71.17670665	1.899874E-011	3.438740E-012	0	0.000000E+000
1	71.17763626	3.438740E-012	1.899874E-011	1	0.000000E+000
1	71.17910996	1.899874E-011	3.438740E-012	0	0.000000E+000
1	71.18002702	3.438740E-012	1.899874E-011	1	0.000000E+000
1	71.18144583	1.899874E-011	3.438740E-012	0	0.000000E+000
1	71.18173463	3.438740E-012	1.899874E-011	1	0.000000E+000
1	71.18192060	1.899874E-011	3.438740E-012	0	0.000000E+000
1	71.18199702	3.438740E-012	1.899874E-011	1	0.000000E+000
1	71.18237979	1.899874E-011	3.438740E-012	0	0.000000E+000
1	71.18336680	3.438740E-012	1.899874E-011	1	0.000000E+000
1	71.18392876	1.899874E-011	3.438740E-012	0	0.000000E+000
1	71.18403786	3.438740E-012	1.899874E-011	1	0.000000E+000
1	71.18685589	1.899874E-011	3.438740E-012	0	0.000000E+000
1	71.18690623	3.438740E-012	1.899874E-011	1	0.000000E+000
1	71.18694948	1.899874E-011	3.438740E-012	0	0.000000E+000
1	71.18777147	3.438740E-012	1.899874E-011	1	0.000000E+000
1	71.18852017	1.899874E-011	3.438740E-012	0	0.000000E+000
1	71.19083806	3.438740E-012	1.899874E-011	1	0.000000E+000
1	71.19098188	1.899874E-011	3.438740E-012	0	0.000000E+000
1	71.19156176	3.438740E-012	1.899874E-011	1	0.000000E+000
1	71.19289092	1.899874E-011	3.438740E-012	0	0.000000E+000
1	71.19373588	3.438740E-012	1.899874E-011	1	0.000000E+000
1	71.19488042	1.899874E-011	3.438740E-012	0	0.000000E+000
1	71.19519128	3.438740E-012	1.899874E-011	1	0.000000E+000
1	71.19527083	1.899874E-011	3.438740E-012	0	0.000000E+000
1	71.19545310	3.438740E-012	1.899874E-011	1	0.000000E+000
1	71.19600527	1.899874E-011	3.438740E-012	0	0.000000E+000
1	71.19612907	3.438740E-012	1.899874E-011	1	0.000000E+000
1	71.19614978	1.899874E-011	3.438740E-012	0	0.000000E+000
1	71.19624586	3.438740E-012	1.899874E-011	1	0.000000E+000
1	71.19766398	1.899874E-011	3.438740E-012	0	0.000000E+000
1	71.19886222	3.438740E-012	1.899874E-011	1	0.000000E+000
1	71.19948420	1.899874E-011	3.438740E-012	0	0.000000E+000
1	71.19987958	3.438740E-012	1.899874E-011	1	0.000000E+000
1	71.20416761	1.899874E-011	3.438740E-012	0	0.000000E+000
1	71.20522013	3.438740E-012	1.899874E-011	1	0.000000E+000
1	71.20534154	1.899874E-011	3.438740E-012	0	0.000000E+000
1	71.20546669	3.438740E-012	1.899874E-011	1	0.000000E+000
1	71.20662913	1.899874E-011	3.438740E-012	0	0.000000E+000
1	71.20689007	3.438740E-012	1.899874E-011	1	0.000000E+000
1	71.20701241	1.899874E-011	3.438740E-012	0	0.000000E+000
1	71.20723326	3.438740E-012	1.899874E-011	1	0.000000E+000
1	71.20777948	1.899874E-011	3.438740E-012	0	0.000000E+000
1	71.21716029	3.438740E-012	1.899874E-011	1	0.000000E+000
1	71.21751942	1.899874E-011	3.438740E-012	0	0.000000E+000
1	71.21771397	3.438740E-012	1.899874E-011	1	0.000000E+000
1	71.21951172	1.899874E-011	3.438740E-012	0	0.000000E+000
1	71.21958518	3.438740E-012	1.899874E-011	1	0.000000E+000
1	71.21969640	1.899874E-011	3.438740E-012	0	0.000000E+000
1	71.22070673	3.438740E-012	1.899874E-011	1	0.000000E+000
1	71.22295966	1.899874E-011	3.438740E-012	0	0.000000E+000
1	71.22497683	3.438740E-012	1.899874E-011	1	0.000000E+000
1	71.22679681	1.899874E-011	3.438740E-012	0	0.000000E+000
1	71.22775333	3.438740E-012	1.899874E-011	1	0.000000E+000
1	71.23010563	1.899874E-011	3.438740E-012	0	0.000000E+000
1	71.23037038	3.438740E-012	1.899874E-011	1	0.000000E+000
1	71.23052323	1.899874E-011	3.438740E-012	0	0.000000E+000
1	71.44075063	3.258681E-012	1.881868E-011	1	0.000000E+000
1	71.44158057	1.881868E-011	3.258681E-012	0	0.000000E+000
1	71.44163966	3.258681E-012	1.881868E-011	1	0.000000E+000
1	71.44221342	1.881868E-011	3.258681E-012	0	0.000000E+000
1	71.44244358	3.258681E-012	1.881868E-011	1	0.000000E+000
1	71.44450193	1.881868E-011	3.258681E-012	0	0.000000E+000
1	71.44467015	3.258681E-012	1.881868E-011	1	0.000000E+000
1	71.44481678	1.881868E-011	3.258681E-012	0	0.000000E+000
1	71.44505029	3.258681E-012	1.881868E-011	1	0.000000E+000
1	71.44609702	1.881868E-011	3.258681E-012	0	0.000000E+000
1	71.44616312	3.258681E-012	1.881868E-011	1	0.000000E+000
1	71.44653781	1.881868E-011	3.258681E-012	0	0.000000E+000
1	71.44791130	3.258681E-012	1.881868E-011	1	0.000000E+000
1	71.44863573	1.881868E-011	3.258681E-012	0	0.000000E+000
1	71.44877584	3.258681E-012	1.881868E-011	1	0.000000E+000
1	71.44974506	1.881868E-011	3.258681E-012	0	0.000000E+000
1	71.45054031	3.258681E-012	1.881868E-011	1	0.000000E+000
1	71.45107902	1.881868E-011	3.258681E-012	0	0.000000E+000
1	71.45245988	3.258681E-012	1.881868E-011	1	0.000000E+000
1	71.45330050	1.881868E-011	3.258681E-012	0	0.000000E+000
1	71.45333763	3.258681E-012	1.881868E-011	1	0.000000E+000
1	71.45373567	1.881868E-011	3.258681E-012	0	0.000000E+000
1	71.45468487	3.258681E-012	1.881868E-011	1	0.000000E+000
1	71.45478403	1.881868E-011	3.258681E-012	0	0.000000E+000
1	71.45484403	3.258681E-012	1.881868E-011	1	0.000000E+000
1	71.45504695	1.881868E-011	3.258681E-012	0	0.000000E+000
1	71.45617399	3.258681E-012	1.881868E-011	1	0.000000E+000
1	71.45664586	1.881868E-011	3.258681E-012	0	0.000000E+000
1	71.45965844	3.258681E-012	1.881868E-011	1	0.000000E+000
1	71.46075529	1.881868E-011	3.258681E-012	0	0.000000E+000
1	71.46186035	3.258681E-012	1.881868E-011	1	0.000000E+000
1	71.46306640	1.881868E-011	3.258681E-012	0	0.000000E+000
1	71.46323493	3.258681E-012	1.881868E-011	1	0.000000E+000
1	71.46380867	1.881868E-011	3.258681E-012	0	0.000000E+000
1	71.46449472	3.258681E-012	1.881868E-011	1	0.000000E+000
1	71.46519470	1.881868E-011	3.258681E-012	0	0.000000E+000
1	71.46604886	3.258681E-012	1.881868E-011	1	0.000000E+000
1	71.46609053	1.881868E-011	3.258681E-012	0	0.000000E+000
1	71.46646888	3.258681E-012	1.881868E-011	1	0.000000E+000
1	71.46652961	1.881868E-011	3.258681E-012	0	0.000000E+000
1	71.46683087	3.258681E-012	1.881868E-011	1	0.000000E+000
1	71.46751241	1.881868E-011	3.258681E-012	0	0.000000E+000
1	71.46848865	3.258681E-012	1.881868E-011	1	0.000000E+000
1	71.46851839	1.881868E-011	3.258681E-012	0	0.000000E+000
1	71.46907278	3.258681E-012	1.881868E-011	1	0.000000E+000
1	71.46936741	1.881868E-011	3.258681E-012	0	0.000000E+000
1	71.46973287	3.258681E-012	1.881868E-011	1	0.000000E+000
1	71.47022450	1.881868E-011	3.258681E-012	0	0.000000E+000
1	71.47130757	3.258681E-012	1.881868E-011	1	0.000000E+000
1	71.47149093	1.881868E-011	3.258681E-012	0	0.000000E+000
1	71.47217345	3.258681E-012	1.881868E-011	1	0.000000E+000
1	71.47243638	1.881868E-011	3.258681E-012	0	0.000000E+000
1	71.47382546	3.258681E-012	1.881868E-011	1	0.000000E+000
1	71.47409365	1.881868E-011	3.258681E-012	0	0.000000E+000
1	71.47624302	3.258681E-012	1.881868E-011	1	0.000000E+000
1	71.47634746	1.881868E-011	3.258681E-012	0	0.000000E+000
1	71.47683133	3.258681E-012	1.881868E-011	1	0.000000E+000
1	71.47728712	1.881868E-011	3.258681E-012	0	0.000000E+000
1	71.47760854	3.258681E-012	1.881868E-011	1	0.000000E+000
1	71.47873723	1.881868E-011	3.258681E-012	0	0.000000E+000
1	71.48006476	3.258681E-012	1.881868E-011	1	0.000000E+000
1	71.48019030	1.881868E-011	3.258681E-012	0	0.000000E+000
1	71.48075368	3.258681E-012	1.881868E-011	1	0.000000E+000
1	71.48145289	1.881868E-011	3.258681E-012	0	0.000000E+000
1	71.48213863	3.258681E-012	1.881868E-011	1	0.000000E+000
1	71.48227776	1.881868E-011	3.258681E-012	0	0.000000E+000
1	71.48345954	3.258681E-012	1.881868E-011	1	0.000000E+000
1	71.48402759	1.881868E-011	3.258681E-012	0	0.000000E+000
1	71.48518471	3.258681E-012	1.881868E-011	1	0.000000E+000
1	71.48678885	1.881868E-011	3.258681E-012	0	0.000000E+000
1	71.48905028	3.258681E-012	1.881868E-011	1	0.000000E+000
1	71.48953673	1.881868E-011	3.258681E-012	0	0.000000E+000
1	71.49116373	3.258681E-012	1.881868E-011	1	0.000000E+000
1	71.49124930	1.881868E-011	3.258681E-012	0	0.000000E+000
1	71.49428355	3.258681E-012	1.881868E-011	1	0.000000E+000
1	71.49430878	1.881868E-011	3.258681E-012	0	0.000000E+000
1	71.49656749	3.258681E-012	1.881868E-011	1	0.000000E+000
1	71.49660389	1.881868E-011	3.258681E-012	0	0.000000E+000
1	71.49718429	3.258681E-012	1.881868E-011	1	0.000000E+000
1	71.49733615	1.881868E-011	3.258681E-012	0	0.000000E+000
1	71.49803738	3.258681E-012	1.881868E-011	1	0.000000E+000
1	71.49854433	1.881868E-011	3.258681E-012	0	0.000000E+000
1	71.49876446	3.258681E-012	1.881868E-011	1	0.000000E+000
1	71.49933426	1.881868E-011	3.258681E-012	0	0.000000E+000
1	71.49946555	3.258681E-012	1.881868E-011	1	0.000000E+000
1	71.50043214	1.881868E-011	3.258681E-012	0	0.000000E+000
1	71.50126445	3.258681E-012	1.881868E-011	1	0.000000E+000
1	71.50168504	1.881868E-011	3.258681E-012	0	0.000000E+000
1	71.50243196	3.258681E-012	1.881868E-011	1	0.000000E+000
1	71.50392926	1.881868E-011	3.258681E-012	0	0.000000E+000
1	71.50414592	3.258681E-012	1.881868E-011	1	0.000000E+000
1	71.50570820	1.881868E-011	3.258681E-012	0	0.000000E+000
1	71.50603901	3.258681E-012	1.881868E-011	1	0.000000E+000
1	71.50639836	1.881868E-011	3.258681E-012	0	0.000000E+000
1	71.50783848	3.258681E-012	1.881868E-011	1	0.000000E+000
1	71.50908778	1.881868E-011	3.258681E-012	0	0.000000E+000
1	71.50941080	3.258681E-012	1.881868E-011	1	0.000000E+000
1	71.50976582	1.881868E-011	3.258681E-012	0	0.000000E+000
1	71.50995670	3.258681E-012	1.881868E-011	1	0.000000E+000
1	71.51030768	1.881868E-011	3.258681E-012	0	0.000000E+000
1	71.51035346	3.258681E-012	1.881868E-011	1	0.000000E+000
1	71.51125414	1.881868E-011	3.258681E-012	0	0.000000E+000
1	71.55072846	3.258681E-012	1.881868E-011	1	0.000000E+000
1	71.55135592	1.881868E-011	3.258681E-012	0	0.000000E+000
1	71.55295396	3.258681E-012	1.881868E-011	1	0.000000E+000
1	71.55318669	1.881868E-011	3.258681E-012	0	0.000000E+000
1	71.55328638	3.258681E-012	1.881868E-011	1	0.000000E+000
1	71.55414778	1.881868E-011	3.258681E-012	0	0.000000E+000
1	71.55611679	3.258681E-012	1.881868E-011	1	0.000000E+000
1	71.55942631	1.881868E-011	3.258681E-012	0	0.000000E+000
1	71.56030962	3.258681E-012	1.881868E-011	1	0.000000E+000
1	71.56190666	1.881868E-011	3.258681E-012	0	0.000000E+000
1	71.56244964	3.258681E-012	1.881868E-011	1	0.000000E+000
1	71.56255630	1.881868E-011	3.258681E-012	0	0.000000E+000
1	71.56333073	3.258681E-012	1.881868E-011	1	0.000000E+000
1	71.56640693	1.881868E-011	3.258681E-012	0	0.000000E+000
1	71.56682052	3.258681E-012	1.881868E-011	1	0.000000E+000
1	71.56829105	1.881868E-011	3.258681E-012	0	0.000000E+000
1	71.56879176	3.258681E-012	1.881868E-011	1	0.000000E+000
1	71.56931206	1.881868E-011	3.258681E-012	0	0.000000E+000
1	71.57092715	3.258681E-012	1.881868E-011	1	0.000000E+000
1	71.57163145	1.881868E-011	3.258681E-012	0	0.000000E+000
1	71.57174394	3.258681E-012	1.881868E-011	1	0.000000E+000
1	71.57235707	1.881868E-011	3.258681E-012	0	0.000000E+000
1	71.59456570	3.258681E-012	1.881868E-011	1	0.000000E+000
1	71.59598170	1.881868E-011	3.258681E-012	0	0.000000E+000
1	71.60740187	3.258681E-012	1.881868E-011	1	0.000000E+000
1	71.60874900	1.881868E-011	3.258681E-012	0	0.000000E+000
1	71.60910300	3.258681E-012	1.881868E-011	1	0.000000E+000
1	71.61277677	1.881868E-011	3.258681E-012	0	0.000000E+000
1	71.61395863	3.258681E-012	1.881868E-011	1	0.000000E+000
1	71.61456906	1.881868E-011	3.258681E-012	0	0.000000E+000
1	71.61479546	3.258681E-012	1.881868E-011	1	0.000000E+000
1	71.61592553	1.881868E-011	3.258681E-012	0	0.000000E+000
1	71.61603609	3.258681E-012	1.881868E-011	1	0.000000E+000
1	71.61650726	1.881868E-011	3.258681E-012	0	0.000000E+000
1	71.61702154	3.258681E-012	1.881868E-011	1	0.000000E+000
1	71.61764995	1.881868E-011	3.258681E-012	0	0.000000E+000
1	71.61845814	3.258681E-012	1.881868E-011	1	0.000000E+000
1	71.61855373	1.881868E-011	3.258681E-012	0	0.000000E+000
1	71.61903329	3.258681E-012	1.881868E-011	1	0.000000E+000
1	71.61962913	1.881868E-011	3.258681E-012	0	0.000000E+000
1	71.62034193	3.258681E-012	1.881868E-011	1	0.000000E+000
1	71.62058136	1.881868E-011	3.258681E-012	0	0.000000E+000
1	71.62136967	3.258681E-012	1.881868E-011	1	0.000000E+000
1	71.62141644	1.881868E-011	3.258681E-012	0	0.000000E+000
1	71.62189482	3.258681E-012	1.881868E-011	1	0.000000E+000
1	71.62225185	1.881868E-011	3.258681E-012	0	0.000000E+000
1	71.62232917	3.258681E-012	1.881868E-011	1	0.000000E+000
1	71.62348353	1.881868E-011	3.258681E-012	0	0.000000E+000
1	71.62457400	3.258681E-012	1.881868E-011	1	0.000000E+000
1	71.62473232	1.881868E-011	3.258681E-012	0	0.000000E+000
1	71.63767698	3.258681E-012	1.881868E-011	1	0.000000E+000
1	71.64113477	1.881868E-011	3.258681E-012	0	0.000000E+000
1	71.71253009	3.258681E-012	1.881868E-011	1	0.000000E+000
1	71.71412668	1.881868E-011	3.258681E-012	0	0.000000E+000
1	71.71443608	3.258681E-012	1.881868E-011	1	0.000000E+000
1	71.71449076	1.881868E-011	3.258681E-012	0	0.000000E+000
1	71.71457707	3.258681E-012	1.881868E-011	1	0.000000E+000
1	71.71560470	1.881868E-011	3.258681E-012	0	0.000000E+000
1	71.71580649	3.258681E-012	1.881868E-011	1	0.000000E+000
1	71.71716552	1.881868E-011	3.258681E-012	0	0.000000E+000
1	71.72041102	3.258681E-012	1.881868E-011	1	0.000000E+000
1	71.72415762	1.881868E-011	3.258681E-012	0	0.000000E+000
1	71.74326213	3.258681E-012	1.881868E-011	1	0.000000E+000
1	71.74671831	1.881868E-011	3.258681E-012	0	0.000000E+000
1	71.74687570	3.258681E-012	1.881868E-011	1	0.000000E+000
1	71.74885792	1.881868E-011	3.258681E-012	0	0.000000E+000
1	71.74889050	3.258681E-012	1.881868E-011	1	0.000000E+000
1	71.75011496	1.881868E-011	3.258681E-012	0	0.000000E+000
1	71.75038204	3.258681E-012	1.881868E-011	1	0.000000E+000
1	71.75070907	1.881868E-011	3.258681E-012	0	0.000000E+000
1	71.75149892	3.258681E-012	1.881868E-011	1	0.000000E+000
1	71.75150609	1.881868E-011	3.258681E-012	0	0.000000E+000
1	71.75161282	3.258681E-012	1.881868E-011	1	0.000000E+000
1	71.75184820	1.881868E-011	3.258681E-012	0	0.000000E+000
1	71.75224969	3.258681E-012	1.881868E-011	1	0.000000E+000
1	71.75344705	1.881868E-011	3.258681E-012	0	0.000000E+000
1	71.75374662	3.258681E-012	1.881868E-011	1	0.000000E+000
1	71.75402540	1.881868E-011	3.258681E-012	0	0.000000E+000
1	71.75455149	3.258681E-012	1.881868E-011	1	0.000000E+000
1	71.75554444	1.881868E-011	3.258681E-012	0	0.000000E+000
1	71.75613051	3.258681E-012	1.881868E-011	1	0.000000E+000
1	71.75662372	1.881868E-011	3.258681E-012	0	0.000000E+000
1	71.75692873	3.258681E-012	1.881868E-011	1	0.000000E+000
1	71.75789861	1.881868E-011	3.258681E-012	0	0.000000E+000
1	71.75865009	3.258681E-012	1.881868E-011	1	0.000000E+000
1	71.75874495	1.881868E-011	3.258681E-012	0	0.000000E+000
1	71.75892086	3.258681E-012	1.881868E-011	1	0.000000E+000
1	71.76084517	1.881868E-011	3.258681E-012	0	0.000000E+000
1	71.76104420	3.258681E-012	1.881868E-011	1	0.000000E+000
1	71.76146092	1.881868E-011	3.258681E-012	0	0.000000E+000
1	71.76248838	3.258681E-012	1.881868E-011	1	0.000000E+000
1	71.76255953	1.881868E-011	3.258681E-012	0	0.000000E+000
1	71.76267362	3.258681E-012	1.881868E-011	1	0.000000E+000
1	71.76336139	1.881868E-011	3.258681E-012	0	0.000000E+000
1	71.76395078	3.258681E-012	1.881868E-011	1	0.000000E+000
1	71.76418818	1.881868E-011	3.258681E-012	0	0.000000E+000
1	71.76473168	3.258681E-012	1.881868E-011	1	0.000000E+000
1	71.76731078	1.881868E-011	3.258681E-012	0	0.000000E+000
1	71.76799500	3.258681E-012	1.881868E-011	1	0.000000E+000
1	71.76852595	1.881868E-011	3.258681E-012	0	0.000000E+000
1	71.76908743	3.258681E-012	1.881868E-011	1	0.000000E+000
1	71.76944554	1.881868E-011	3.258681E-012	0	0.000000E+000
1	71.76999238	3.258681E-012	1.881868E-011	1	0.000000E+000
1	71.77140342	1.881868E-011	3.258681E-012	0	0.000000E+000
1	71.77141737	3.258681E-012	1.881868E-011	1	0.000000E+000
1	71.77178422	1.881868E-011	3.258681E-012	0	0.000000E+000
1	71.77204641	3.258681E-012	1.881868E-011	1	0.000000E+000
1	71.77252921	1.881868E-011	3.258681E-012	0	0.000000E+000
1	71.77286203	3.258681E-012	1.881868E-011	1	0.000000E+000
1	71.77480875	1.881868E-011	3.258681E-012	0	0.000000E+000
1	71.77509776	3.258681E-012	1.881868E-011	1	0.000000E+000
1	71.77545098	1.881868E-011	3.258681E-012	0	0.000000E+000
1	71.77555743	3.258681E-012	1.881868E-011	1	0.000000E+000
1	71.77610614	1.881868E-011	3.258681E-012	0	0.000000E+000
1	71.77715165	3.258681E-012	1.881868E-011	1	0.000000E+000
1	71.77751240	1.881868E-011	3.258681E-012	0	0.000000E+000
1	71.77764922	3.258681E-012	1.881868E-011	1	0.000000E+000
1	71.77807943	1.881868E-011	3.258681E-012	0	0.000000E+000
1	71.77849681	3.258681E-012	1.881868E-011	1	0.000000E+000
1	71.77885675	1.881868E-011	3.258681E-012	0	0.000000E+000
1	71.77938128	3.258681E-012	1.881868E-011	1	0.000000E+000
1	71.77942899	1.881868E-011	3.258681E-012	0	0.000000E+000
1	71.78034901	3.258681E-012	1.881868E-011	1	0.000000E+000
1	71.78057982	1.881868E-011	3.258681E-012	0	0.000000E+000
1	71.78230365	3.258681E-012	1.881868E-011	1	0.000000E+000
1	71.78569090	1.881868E-011	3.258681E-012	0	0.000000E+000
1	71.78576334	3.258681E-012	1.881868E-011	1	0.000000E+000
1	71.78643567	1.881868E-011	3.258681E-012	0	0.000000E+000
1	71.78731375	3.258681E-012	1.881868E-011	1	0.000000E+000
1	71.78808014	1.881868E-011	3.258681E-012	0	0.000000E+000
1	71.78844153	3.258681E-012	1.881868E-011	1	0.000000E+000
1	71.78847797	1.881868E-011	3.258681E-012	0	0.000000E+000
1	71.78855468	3.258681E-012	1.881868E-011	1	0.000000E+000
1	71.78857317	1.881868E-011	3.258681E-012	0	0.000000E+000
1	71.80526231	3.258681E-012	1.881868E-011	1	0.000000E+000
1	71.80557024	1.881868E-011	3.258681E-012	0	0.000000E+000
1	71.80607127	3.258681E-012	1.881868E-011	1	0.000000E+000
1	71.80717050	1.881868E-011	3.258681E-012	0	0.000000E+000
1	71.80737391	3.258681E-012	1.881868E-011	1	0.000000E+000
1	71.80791690	1.881868E-011	3.258681E-012	0	0.000000E+000
1	71.80865947	3.258681E-012	1.881868E-011	1	0.000000E+000
1	71.80881210	1.881868E-011	3.258681E-012	0	0.000000E+000
1	71.84674269	3.258681E-012	1.881868E-011	1	0.000000E+000
1	71.85002437	1.881868E-011	3.258681E-012	0	0.000000E+000
1	71.85020345	3.258681E-012	1.881868E-011	1	0.000000E+000
1	71.85261006	1.881868E-011	3.258681E-012	0	0.000000E+000
1	71.85299813	3.258681E-012	1.881868E-011	1	0.000000E+000
1	71.85352108	1.881868E-011	3.258681E-012	0	0.000000E+000
1	71.85367712	3.258681E-012	1.881868E-011	1	0.000000E+000
1	71.85406053	1.881868E-011	3.258681E-012	0	0.000000E+000
1	71.85535303	3.258681E-012	1.881868E-011	1	0.000000E+000
1	71.85572509	1.881868E-011	3.258681E-012	0	0.000000E+000
1	71.85704762	3.258681E-012	1.881868E-011	1	0.000000E+000
1	71.85764770	1.881868E-011	3.258681E-012	0	0.000000E+000
1	71.85840357	3.258681E-012	1.881868E-011	1	0.000000E+000
1	71.86056625	1.881868E-011	3.258681E-012	0	0.000000E+000
1	71.86156309	3.258681E-012	1.881868E-011	1	0.000000E+000
1	71.86235094	1.881868E-011	3.258681E-012	0	0.000000E+000
1	71.86322473	3.258681E-012	1.881868E-011	1	0.000000E+000
1	71.86354863	1.881868E-011	3.258681E-012	0	0.000000E+000
1	71.86373532	3.258681E-012	1.881868E-011	1	0.000000E+000
1	71.86417965	1.881868E-011	3.258681E-012	0	0.000000E+000
1	71.86522859	3.258681E-012	1.881868E-011	1	0.000000E+000
1	71.86529009	1.881868E-011	3.258681E-012	0	0.000000E+000
1	71.86537561	3.258681E-012	1.881868E-011	1	0.000000E+000
1	71.86544615	1.881868E-011	3.258681E-012	0	0.000000E+000
1	71.86576026	3.258681E-012	1.881868E-011	1	0.000000E+000
1	71.86606816	1.881868E-011	3.258681E-012	0	0.000000E+000
1	71.86631297	3.258681E-012	1.881868E-011	1	0.000000E+000
1	71.86681112	1.881868E-011	3.258681E-012	0	0.000000E+000
1	71.86762279	3.258681E-012	1.881868E-011	1	0.000000E+000
1	71.86820538	1.881868E-011	3.258681E-012	0	0.000000E+000
1	71.86923808	3.258681E-012	1.881868E-011	1	0.000000E+000
1	71.86927533	1.881868E-011	3.258681E-012	0	0.000000E+000
1	71.87056880	3.258681E-012	1.881868E-011	1	0.000000E+000
1	71.87084262	1.881868E-011	3.258681E-012	0	0.000000E+000
1	71.87151992	3.258681E-012	1.881868E-011	1	0.000000E+000
1	71.87163093	1.881868E-011	3.258681E-012	0	0.000000E+000
1	71.87352699	3.258681E-012	1.881868E-011	1	0.000000E+000
1	71.87375808	1.881868E-011	3.258681E-012	0	0.000000E+000
1	71.87379480	3.258681E-012	1.881868E-011	1	0.000000E+000
1	71.87384281	1.881868E-011	3.258681E-012	0	0.000000E+000
1	71.87456075	3.258681E-012	1.881868E-011	1	0.000000E+000
1	71.87497288	1.881868E-011	3.258681E-012	0	0.000000E+000
1	71.89661226	3.258681E-012	1.881868E-011	1	0.000000E+000
1	71.89662572	1.881868E-011	3.258681E-012	0	0.000000E+000
1	71.89799375	3.258681E-012	1.881868E-011	1	0.000000E+000
1	71.89835731	1.881868E-011	3.258681E-012	0	0.000000E+000
1	71.89842899	3.258681E-012	1.881868E-011	1	0.000000E+000
1	71.89878931	1.881868E-011	3.258681E-012	0	0.000000E+000
1	71.89907974	3.258681E-012	1.881868E-011	1	0.000000E+000
1	71.90100818	1.881868E-011	3.258681E-012	0	0.000000E+000
1	71.90132117	3.258681E-012	1.881868E-011	1	0.000000E+000
1	71.90140679	1.881868E-011	3.258681E-012	0	0.000000E+000
1	71.90377374	3.258681E-012	1.881868E-011	1	0.000000E+000
1	71.90422795	1.881868E-011	3.258681E-012	0	0.000000E+000
1	71.96466635	3.258681E-012	1.881868E-011	1	0.000000E+000
1	71.96583057	1.881868E-011	3.258681E-012	0	0.000000E+000
1	71.96782054	3.258681E-012	1.881868E-011	1	0.000000E+000
1	71.96821321	1.881868E-011	3.258681E-012	0	0.000000E+000
1	71.96837166	3.258681E-012	1.881868E-011	1	0.000000E+000
1	71.96908973	1.881868E-011	3.258681E-012	0	0.000000E+000
1	71.96995456	3.258681E-012	1.881868E-011	1	0.000000E+000
1	71.97089522	1.881868E-011	3.258681E-012	0	0.000000E+000
1	71.97231893	3.258681E-012	1.881868E-011	1	0.000000E+000
1	71.97371904	1.881868E-011	3.258681E-012	0	0.000000E+000
1	71.97824376	3.258681E-012	1.881868E-011	1	0.000000E+000
1	71.97845424	1.881868E-011	3.258681E-012	0	0.000000E+000
1	71.97855745	3.258681E-012	1.881868E-011	1	0.000000E+000
1	71.97902557	1.881868E-011	3.258681E-012	0	0.000000E+000
1	71.98013995	3.258681E-012	1.881868E-011	1	0.000000E+000
1	71.98046703	1.881868E-011	3.258681E-012	0	0.000000E+000
1	71.98069427	3.258681E-012	1.881868E-011	1	0.000000E+000
1	71.98384554	1.881868E-011	3.258681E-012	0	0.000000E+000
1	71.98417200	3.258681E-012	1.881868E-011	1	0.000000E+000
1	71.98423580	1.881868E-011	3.258681E-012	0	0.000000E+000
1	71.98495236	3.258681E-012	1.881868E-011	1	0.000000E+000
1	71.98644792	1.881868E-011	3.258681E-012	0	0.000000E+000
1	72.44594333	3.506578E-012	1.906658E-011	1	0.000000E+000
1	72.44675821	1.906658E-011	3.506578E-012	0	0.000000E+000
1	72.44683120	3.506578E-012	1.906658E-011	1	0.000000E+000
1	72.44785391	1.906658E-011	3.506578E-012	0	0.000000E+000
1	72.44799871	3.506578E-012	1.906658E-011	1	0.000000E+000
1	72.44837381	1.906658E-011	3.506578E-012	0	0.000000E+000
1	72.44989596	3.506578E-012	1.906658E-011	1	0.000000E+000
1	72.45013231	1.906658E-011	3.506578E-012	0	0.000000E+000
1	72.45024824	3.506578E-012	1.906658E-011	1	0.000000E+000
1	72.45086664	1.906658E-011	3.506578E-012	0	0.000000E+000
1	72.45096490	3.506578E-012	1.906658E-011	1	0.000000E+000
1	72.45161839	1.906658E-011	3.506578E-012	0	0.000000E+000
1	72.45173584	3.506578E-012	1.906658E-011	1	0.000000E+000
1	72.45239055	1.906658E-011	3.506578E-012	0	0.000000E+000
1	72.45395057	3.506578E-012	1.906658E-011	1	0.000000E+000
1	72.45410557	1.906658E-011	3.506578E-012	0	0.000000E+000
1	72.45465312	3.506578E-012	1.906658E-011	1	0.000000E+000
1	72.45614936	1.906658E-011	3.506578E-012	0	0.000000E+000
1	72.45789710	3.506578E-012	1.906658E-011	1	0.000000E+000
1	72.45817368	1.906658E-011	3.506578E-012	0	0.000000E+000
1	72.45844453	3.506578E-012	1.906658E-011	1	0.000000E+000
1	72.45933698	1.906658E-011	3.506578E-012	0	0.000000E+000
1	72.46100525	3.506578E-012	1.906658E-011	1	0.000000E+000
1	72.46263352	1.906658E-011	3.506578E-012	0	0.000000E+000
1	72.46275141	3.506578E-012	1.906658E-011	1	0.000000E+000
1	72.46409205	1.906658E-011	3.506578E-012	0	0.000000E+000
1	72.46448419	3.506578E-012	1.906658E-011	1	0.000000E+000
1	72.46459054	1.906658E-011	3.506578E-012	0	0.000000E+000
1	72.46510480	3.506578E-012	1.906658E-011	1	0.000000E+000
1	72.46512866	1.906658E-011	3.506578E-012	0	0.000000E+000
1	72.46514663	3.506578E-012	1.906658E-011	1	0.000000E+000
1	72.46713184	1.906658E-011	3.506578E-012	0	0.000000E+000
1	72.46719363	3.506578E-012	1.906658E-011	1	0.000000E+000
1	72.46744114	1.906658E-011	3.506578E-012	0	0.000000E+000
1	72.46917852	3.506578E-012	1.906658E-011	1	0.000000E+000
1	72.46941324	1.906658E-011	3.506578E-012	0	0.000000E+000
1	72.47045490	3.506578E-012	1.906658E-011	1	0.000000E+000
1	72.47075713	1.906658E-011	3.506578E-012	0	0.000000E+000
1	72.47090493	3.506578E-012	1.906658E-011	1	0.000000E+000
1	72.47143945	1.906658E-011	3.506578E-012	0	0.000000E+000
1	72.47160082	3.506578E-012	1.906658E-011	1	0.000000E+000
1	72.47175050	1.906658E-011	3.506578E-012	0	0.000000E+000
1	72.47187256	3.506578E-012	1.906658E-011	1	0.000000E+000
1	72.47252747	1.906658E-011	3.506578E-012	0	0.000000E+000
1	72.47351777	3.506578E-012	1.906658E-011	1	0.000000E+000
1	72.47376799	1.906658E-011	3.506578E-012	0	0.000000E+000
1	72.47445421	3.506578E-012	1.906658E-011	1	0.000000E+000
1	72.47531521	1.906658E-011	3.506578E-012	0	0.000000E+000
1	72.47607522	3.506578E-012	1.906658E-011	1	0.000000E+000
1	72.47669820	1.906658E-011	3.506578E-012	0	0.000000E+000
1	72.47774137	3.506578E-012	1.906658E-011	1	0.000000E+000
1	72.47792825	1.906658E-011	3.506578E-012	0	0.000000E+000
1	72.47859547	3.506578E-012	1.906658E-011	1	0.000000E+000
1	72.47867818	1.906658E-011	3.506578E-012	0	0.000000E+000
1	72.47916283	3.506578E-012	1.906658E-011	1	0.000000E+000
1	72.47926329	1.906658E-011	3.506578E-012	0	0.000000E+000
1	72.47994423	3.506578E-012	1.906658E-011	1	0.000000E+000
1	72.48132648	1.906658E-011	3.506578E-012	0	0.000000E+000
1	72.48192472	3.506578E-012	1.906658E-011	1	0.000000E+000
1	72.48332709	1.906658E-011	3.506578E-012	0	0.000000E+000
1	72.48552063	3.506578E-012	1.906658E-011	1	0.000000E+000
1	72.48603471	1.906658E-011	3.506578E-012	0	0.000000E+000
1	72.48632094	3.506578E-012	1.906658E-011	1	0.000000E+000
1	72.48636247	1.906658E-011	3.506578E-012	0	0.000000E+000
1	72.48794296	3.506578E-012	1.906658E-011	1	0.000000E+000
1	72.48813063	1.906658E-011	3.506578E-012	0	0.000000E+000
1	72.48841191	3.506578E-012	1.906658E-011	1	0.000000E+000
1	72.48907168	1.906658E-011	3.506578E-012	0	0.000000E+000
1	72.48947002	3.506578E-012	1.906658E-011	1	0.000000E+000
1	72.48959322	1.906658E-011	3.506578E-012	0	0.000000E+000
1	72.49056939	3.506578E-012	1.906658E-011	1	0.000000E+000
1	72.49147796	1.906658E-011	3.506578E-012	0	0.000000E+000
1	72.49158039	3.506578E-012	1.906658E-011	1	0.000000E+000
1	72.49458396	1.906658E-011	3.506578E-012	0	0.000000E+000
1	72.49531469	3.506578E-012	1.906658E-011	1	0.000000E+000
1	72.49639318	1.906658E-011	3.506578E-012	0	0.000000E+000
1	72.49648101	3.506578E-012	1.906658E-011	1	0.000000E+000
1	72.49761487	1.906658E-011	3.506578E-012	0	0.000000E+000
1	72.49772525	3.506578E-012	1.906658E-011	1	0.000000E+000
1	72.49776024	1.906658E-011	3.506578E-012	0	0.000000E+000
1	72.49895117	3.506578E-012	1.906658E-011	1	0.000000E+000
1	72.49924935	1.906658E-011	3.506578E-012	0	0.000000E+000
1	72.49931390	3.506578E-012	1.906658E-011	1	0.000000E+000
1	72.50107102	1.906658E-011	3.506578E-012	0	0.000000E+000
1	72.50135284	3.506578E-012	1.906658E-011	1	0.000000E+000
1	72.50197768	1.906658E-011	3.506578E-012	0	0.000000E+000
1	72.50331676	3.506578E-012	1.906658E-011	1	0.000000E+000
1	72.50366571	1.906658E-011	3.506578E-012	0	0.000000E+000
1	72.50373939	3.506578E-012	1.906658E-011	1	0.000000E+000
1	72.50448664	1.906658E-011	3.506578E-012	0	0.000000E+000
1	72.50479965	3.506578E-012	1.906658E-011	1	0.000000E+000
1	72.50484644	1.906658E-011	3.506578E-012	0	0.000000E+000
1	72.50566504	3.506578E-012	1.906658E-011	1	0.000000E+000
1	72.50628373	1.906658E-011	3.506578E-012	0	0.000000E+000
1	72.50645649	3.506578E-012	1.906658E-011	1	0.000000E+000
1	72.50688741	1.906658E-011	3.506578E-012	0	0.000000E+000
1	72.50722041	3.506578E-012	1.906658E-011	1	0.000000E+000
1	72.50835502	1.906658E-011	3.506578E-012	0	0.000000E+000
1	72.50886496	3.506578E-012	1.906658E-011	1	0.000000E+000
1	72.51099507	1.906658E-011	3.506578E-012	0	0.000000E+000
1	72.51159015	3.506578E-012	1.906658E-011	1	0.000000E+000
1	72.51234719	1.906658E-011	3.506578E-012	0	0.000000E+000
1	72.51380872	3.506578E-012	1.906658E-011	1	0.000000E+000
1	72.51514462	1.906658E-011	3.506578E-012	0	0.000000E+000
1	72.51517775	3.506578E-012	1.906658E-011	1	0.000000E+000
1	72.51529363	1.906658E-011	3.506578E-012	0	0.000000E+000
1	72.51545495	3.506578E-012	1.906658E-011	1	0.000000E+000
1	72.51571065	1.906658E-011	3.506578E-012	0	0.000000E+000
1	72.51590116	3.506578E-012	1.906658E-011	1	0.000000E+000
1	72.51666704	1.906658E-011	3.506578E-012	0	0.000000E+000
1	72.51670801	3.506578E-012	1.906658E-011	1	0.000000E+000
1	72.51675862	1.906658E-011	3.506578E-012	0	0.000000E+000
1	72.51695363	3.506578E-012	1.906658E-011	1	0.000000E+000
1	72.51717327	1.906658E-011	3.506578E-012	0	0.000000E+000
1	72.51815544	3.506578E-012	1.906658E-011	1	0.000000E+000
1	72.51855116	1.906658E-011	3.506578E-012	0	0.000000E+000
1	72.51923455	3.506578E-012	1.906658E-011	1	0.000000E+000
1	72.51925329	1.906658E-011	3.506578E-012	0	0.000000E+000
1	72.51927853	3.506578E-012	1.906658E-011	1	0.000000E+000
1	72.51945923	1.906658E-011	3.506578E-012	0	0.000000E+000
1	72.52032189	3.506578E-012	1.906658E-011	1	0.000000E+000
1	72.52074838	1.906658E-011	3.506578E-012	0	0.000000E+000
1	72.52333688	3.506578E-012	1.906658E-011	1	0.000000E+000
1	72.52472629	1.906658E-011	3.506578E-012	0	0.000000E+000
1	72.52481112	3.506578E-012	1.906658E-011	1	0.000000E+000
1	72.52580753	1.906658E-011	3.506578E-012	0	0.000000E+000
1	72.52685792	3.506578E-012	1.906658E-011	1	0.000000E+000
1	72.52847054	1.906658E-011	3.506578E-012	0	0.000000E+000
1	72.52983449	3.506578E-012	1.906658E-011	1	0.000000E+000
1	72.53012810	1.906658E-011	3.506578E-012	0	0.000000E+000
1	72.53054321	3.506578E-012	1.906658E-011	1	0.000000E+000
1	72.53345305	1.906658E-011	3.506578E-012	0	0.000000E+000
1	72.53414906	3.506578E-012	1.906658E-011	1	0.000000E+000
1	72.53572152	1.906658E-011	3.506578E-012	0	0.000000E+000
1	72.53792337	3.506578E-012	1.906658E-011	1	0.000000E+000
1	72.53825792	1.906658E-011	3.506578E-012	0	0.000000E+000
1	72.53922221	3.506578E-012	1.906658E-011	1	0.000000E+000
1	72.53929132	1.906658E-011	3.506578E-012	0	0.000000E+000
1	72.53964542	3.506578E-012	1.906658E-011	1	0.000000E+000
1	72.53991122	1.906658E-011	3.506578E-012	0	0.000000E+000
1	72.54080889	3.506578E-012	1.906658E-011	1	0.000000E+000
1	72.54224513	1.906658E-011	3.506578E-012	0	0.000000E+000
1	72.55813072	3.506578E-012	1.906658E-011	1	0.000000E+000
1	72.55913321	1.906658E-011	3.506578E-012	0	0.000000E+000
1	72.56020539	3.506578E-012	1.906658E-011	1	0.000000E+000
1	72.56073921	1.906658E-011	3.506578E-012	0	0.000000E+000
1	72.56297592	3.506578E-012	1.906658E-011	1	0.000000E+000
1	72.56335635	1.906658E-011	3.506578E-012	0	0.000000E+000
1	72.56748937	3.506578E-012	1.906658E-011	1	0.000000E+000
1	72.56969304	1.906658E-011	3.506578E-012	0	0.000000E+000
1	72.57061788	3.506578E-012	1.906658E-011	1	0.000000E+000
1	72.57176947	1.906658E-011	3.506578E-012	0	0.000000E+000
1	72.57209643	3.506578E-012	1.906658E-011	1	0.000000E+000
1	72.57502257	1.906658E-011	3.506578E-012	0	0.000000E+000
1	72.57599254	3.506578E-012	1.906658E-011	1	0.000000E+000
1	72.57653214	1.906658E-011	3.506578E-012	0	0.000000E+000
1	72.57664152	3.506578E-012	1.906658E-011	1	0.000000E+000
1	72.57687940	1.906658E-011	3.506578E-012	0	0.000000E+000
1	72.57801500	3.506578E-012	1.906658E-011	1	0.000000E+000
1	72.57812935	1.906658E-011	3.506578E-012	0	0.000000E+000
1	72.57936096	3.506578E-012	1.906658E-011	1	0.000000E+000
1	72.57967870	1.906658E-011	3.506578E-012	0	0.000000E+000
1	72.58011830	3.506578E-012	1.906658E-011	1	0.000000E+000
1	72.58028597	1.906658E-011	3.506578E-012	0	0.000000E+000
1	72.58383792	3.506578E-012	1.906658E-011	1	0.000000E+000
1	72.58420585	1.906658E-011	3.506578E-012	0	0.000000E+000
1	72.58468195	3.506578E-012	1.906658E-011	1	0.000000E+000
1	72.58478676	1.906658E-011	3.506578E-012	0	0.000000E+000
1	72.58525723	3.506578E-012	1.906658E-011	1	0.000000E+000
1	72.58757185	1.906658E-011	3.506578E-012	0	0.000000E+000
1	72.58931632	3.506578E-012	1.906658E-011	1	0.000000E+000
1	72.59109603	1.906658E-011	3.506578E-012	0	0.000000E+000
1	72.59135747	3.506578E-012	1.906658E-011	1	0.000000E+000
1	72.59145509	1.906658E-011	3.506578E-012	0	0.000000E+000
1	72.59158986	3.506578E-012	1.906658E-011	1	0.000000E+000
1	72.59187394	1.906658E-011	3.506578E-012	0	0.000000E+000
1	72.59211971	3.506578E-012	1.906658E-011	1	0.000000E+000
1	72.59215440	1.906658E-011	3.506578E-012	0	0.000000E+000
1	74.84096346	3.388348E-012	1.894835E-011	1	0.000000E+000
1	74.84096500	1.894835E-011	3.388348E-012	0	0.000000E+000
1	74.84096625	3.388348E-012	1.894835E-011	1	0.000000E+000
1	74.84103880	1.894835E-011	3.388348E-012	0	0.000000E+000
1	74.84131719	3.388348E-012	1.894835E-011	1	0.000000E+000
1	74.84149274	1.894835E-011	3.388348E-012	0	0.000000E+000
1	74.84183965	3.388348E-012	1.894835E-011	1	0.000000E+000
1	74.84210470	1.894835E-011	3.388348E-012	0	0.000000E+000
1	74.84258410	3.388348E-012	1.894835E-011	1	0.000000E+000
1	74.84371706	1.894835E-011	3.388348E-012	0	0.000000E+000
1	74.84395537	3.388348E-012	1.894835E-011	1	0.000000E+000
1	74.84448683	1.894835E-011	3.388348E-012	0	0.000000E+000
1	74.84492000	3.388348E-012	1.894835E-011	1	0.000000E+000
1	74.84812532	1.894835E-011	3.388348E-012	0	0.000000E+000
1	74.84835575	3.388348E-012	1.894835E-011	1	0.000000E+000
1	74.84956346	1.894835E-011	3.388348E-012	0	0.000000E+000
1	74.84960800	3.388348E-012	1.894835E-011	1	0.000000E+000
1	74.85083901	1.894835E-011	3.388348E-012	0	0.000000E+000
1	74.85177953	3.388348E-012	1.894835E-011	1	0.000000E+000
1	74.85234855	1.894835E-011	3.388348E-012	0	0.000000E+000
1	74.85291859	3.388348E-012	1.894835E-011	1	0.000000E+000
1	74.85301789	1.894835E-011	3.388348E-012	0	0.000000E+000
1	74.85337149	3.388348E-012	1.894835E-011	1	0.000000E+000
1	74.85578588	1.894835E-011	3.388348E-012	0	0.000000E+000
1	74.85638849	3.388348E-012	1.894835E-011	1	0.000000E+000
1	74.85678779	1.894835E-011	3.388348E-012	0	0.000000E+000
1	74.85697747	3.388348E-012	1.894835E-011	1	0.000000E+000
1	74.85818109	1.894835E-011	3.388348E-012	0	0.000000E+000
1	74.86186226	3.388348E-012	1.894835E-011	1	0.000000E+000
1	74.86209910	1.894835E-011	3.388348E-012	0	0.000000E+000
1	74.86251526	3.388348E-012	1.894835E-011	1	0.000000E+000
1	74.86287422	1.894835E-011	3.388348E-012	0	0.000000E+000
1	74.86348990	3.388348E-012	1.894835E-011	1	0.000000E+000
1	74.86455906	1.894835E-011	3.388348E-012	0	0.000000E+000
1	74.86479706	3.388348E-012	1.894835E-011	1	0.000000E+000
1	74.86552302	1.894835E-011	3.388348E-012	0	0.000000E+000
1	74.86556256	3.388348E-012	1.894835E-011	1	0.000000E+000
1	74.86636764	1.894835E-011	3.388348E-012	0	0.000000E+000
1	74.86683211	3.388348E-012	1.894835E-011	1	0.000000E+000
1	74.86813546	1.894835E-011	3.388348E-012	0	0.000000E+000
1	74.86838482	3.388348E-012	1.894835E-011	1	0.000000E+000
1	74.86913086	1.894835E-011	3.388348E-012	0	0.000000E+000
1	74.86950752	3.388348E-012	1.894835E-011	1	0.000000E+000
1	74.87093940	1.894835E-011	3.388348E-012	0	0.000000E+000
1	74.87109939	3.388348E-012	1.894835E-011	1	0.000000E+000
1	74.87177072	1.894835E-011	3.388348E-012	0	0.000000E+000
1	74.87225732	3.388348E-012	1.894835E-011	1	0.000000E+000
1	74.87253943	1.894835E-011	3.388348E-012	0	0.000000E+000
1	74.87294482	3.388348E-012	1.894835E-011	1	0.000000E+000
1	74.87323324	1.894835E-011	3.388348E-012	0	0.000000E+000
1	74.87329677	3.388348E-012	1.894835E-011	1	0.000000E+000
1	74.87387585	1.894835E-011	3.388348E-012	0	0.000000E+000
1	74.87471864	3.388348E-012	1.894835E-011	1	0.000000E+000
1	74.87654123	1.894835E-011	3.388348E-012	0	0.000000E+000
1	74.87736135	3.388348E-012	1.894835E-011	1	0.000000E+000
1	74.87826645	1.894835E-011	3.388348E-012	0	0.000000E+000
1	74.87930733	3.388348E-012	1.894835E-011	1	0.000000E+000
1	74.87956115	1.894835E-011	3.388348E-012	0	0.000000E+000
1	74.87959699	3.388348E-012	1.894835E-011	1	0.000000E+000
1	74.87962300	1.894835E-011	3.388348E-012	0	0.000000E+000
1	74.88028942	3.388348E-012	1.894835E-011	1	0.000000E+000
1	74.88085316	1.894835E-011	3.388348E-012	0	0.000000E+000
1	74.88089180	3.388348E-012	1.894835E-011	1	0.000000E+000
1	74.88332687	1.894835E-011	3.388348E-012	0	0.000000E+000
1	74.88424280	3.388348E-012	1.894835E-011	1	0.000000E+000
1	74.88563129	1.894835E-011	3.388348E-012	0	0.000000E+000
1	74.88692967	3.388348E-012	1.894835E-011	1	0.000000E+000
1	74.88729361	1.894835E-011	3.388348E-012	0	0.000000E+000
1	74.88810374	3.388348E-012	1.894835E-011	1	0.000000E+000
1	74.88848767	1.894835E-011	3.388348E-012	0	0.000000E+000
1	74.88876482	3.388348E-012	1.894835E-011	1	0.000000E+000
1	74.88898199	1.894835E-011	3.388348E-012	0	0.000000E+000
1	74.89060060	3.388348E-012	1.894835E-011	1	0.000000E+000
1	74.89091287	1.894835E-011	3.388348E-012	0	0.000000E+000
1	74.89118181	3.388348E-012	1.894835E-011	1	0.000000E+000
1	74.89295056	1.894835E-011	3.388348E-012	0	0.000000E+000
1	74.89416273	3.388348E-012	1.894835E-011	1	0.000000E+000
1	74.89564347	1.894835E-011	3.388348E-012	0	0.000000E+000
1	74.89583469	3.388348E-012	1.894835E-011	1	0.000000E+000
1	74.89702282	1.894835E-011	3.388348E-012	0	0.000000E+000
1	74.89792438	3.388348E-012	1.894835E-011	1	0.000000E+000
1	74.89896653	1.894835E-011	3.388348E-012	0	0.000000E+000
1	74.89968447	3.388348E-012	1.894835E-011	1	0.000000E+000
1	74.90026100	1.894835E-011	3.388348E-012	0	0.000000E+000
1	74.90026656	3.388348E-012	1.894835E-011	1	0.000000E+000
1	74.90063391	1.894835E-011	3.388348E-012	0	0.000000E+000
1	74.90255607	3.388348E-012	1.894835E-011	1	0.000000E+000
1	74.90304079	1.894835E-011	3.388348E-012	0	0.000000E+000
1	74.90312835	3.388348E-012	1.894835E-011	1	0.000000E+000
1	74.90391422	1.894835E-011	3.388348E-012	0	0.000000E+000
1	74.90424241	3.388348E-012	1.894835E-011	1	0.000000E+000
1	74.90558900	1.894835E-011	3.388348E-012	0	0.000000E+000
1	74.90569924	3.388348E-012	1.894835E-011	1	0.000000E+000
1	74.90634582	1.894835E-011	3.388348E-012	0	0.000000E+000
1	74.90666859	3.388348E-012	1.894835E-011	1	0.000000E+000
1	74.90934028	1.894835E-011	3.388348E-012	0	0.000000E+000
1	74.90967331	3.388348E-012	1.894835E-011	1	0.000000E+000
1	74.90991672	1.894835E-011	3.388348E-012	0	0.000000E+000
1	74.91009776	3.388348E-012	1.894835E-011	1	0.000000E+000
1	74.91031039	1.894835E-011	3.388348E-012	0	0.000000E+000
1	74.91167984	3.388348E-012	1.894835E-011	1	0.000000E+000
1	74.91190364	1.894835E-011	3.388348E-012	0	0.000000E+000
1	74.91278974	3.388348E-012	1.894835E-011	1	0.000000E+000
1	74.91324059	1.894835E-011	3.388348E-012	0	0.000000E+000
1	74.91371984	3.388348E-012	1.894835E-011	1	0.000000E+000
1	74.91547632	1.894835E-011	3.388348E-012	0	0.000000E+000
1	74.91566815	3.388348E-012	1.894835E-011	1	0.000000E+000
1	74.91645559	1.894835E-011	3.388348E-012	0	0.000000E+000
1	74.91930946	3.388348E-012	1.894835E-011	1	0.000000E+000
1	74.91997659	1.894835E-011	3.388348E-012	0	0.000000E+000
1	74.92002489	3.388348E-012	1.894835E-011	1	0.000000E+000
1	74.92018790	1.894835E-011	3.388348E-012	0	0.000000E+000
1	74.92058272	3.388348E-012	1.894835E-011	1	0.000000E+000
1	74.92061093	1.894835E-011	3.388348E-012	0	0.000000E+000
1	74.92155893	3.388348E-012	1.894835E-011	1	0.000000E+000
1	74.92268029	1.894835E-011	3.388348E-012	0	0.000000E+000
1	74.92281304	3.388348E-012	1.894835E-011	1	0.000000E+000
1	74.92387078	1.894835E-011	3.388348E-012	0	0.000000E+000
1	74.92765204	3.388348E-012	1.894835E-011	1	0.000000E+000
1	74.92774463	1.894835E-011	3.388348E-012	0	0.000000E+000
1	74.92776928	3.388348E-012	1.894835E-011	1	0.000000E+000
1	74.92911744	1.894835E-011	3.388348E-012	0	0.000000E+000
1	74.93140025	3.388348E-012	1.894835E-011	1	0.000000E+000
1	74.93162248	1.894835E-011	3.388348E-012	0	0.000000E+000
1	74.93290618	3.388348E-012	1.894835E-011	1	0.000000E+000
1	74.93358523	1.894835E-011	3.388348E-012	0	0.000000E+000
1	74.93434069	3.388348E-012	1.894835E-011	1	0.000000E+000
1	74.93473607	1.894835E-011	3.388348E-012	0	0.000000E+000
1	74.93589237	3.388348E-012	1.894835E-011	1	0.000000E+000
1	74.93695710	1.894835E-011	3.388348E-012	0	0.000000E+000
1	74.93708776	3.388348E-012	1.894835E-011	1	0.000000E+000
1	74.93746485	1.894835E-011	3.388348E-012	0	0.000000E+000
1	74.93749729	3.388348E-012	1.894835E-011	1	0.000000E+000
1	74.93837029	1.894835E-011	3.388348E-012	0	0.000000E+000
1	74.93965139	3.388348E-012	1.894835E-011	1	0.000000E+000
1	74.94019386	1.894835E-011	3.388348E-012	0	0.000000E+000
1	74.94166718	3.388348E-012	1.894835E-011	1	0.000000E+000
1	74.94286940	1.894835E-011	3.388348E-012	0	0.000000E+000
1	74.94358181	3.388348E-012	1.894835E-011	1	0.000000E+000
1	74.94452815	1.894835E-011	3.388348E-012	0	0.000000E+000
1	74.94591514	3.388348E-012	1.894835E-011	1	0.000000E+000
1	74.94651171	1.894835E-011	3.388348E-012	0	0.000000E+000
1	74.94740594	3.388348E-012	1.894835E-011	1	0.000000E+000
1	74.94825253	1.894835E-011	3.388348E-012	0	0.000000E+000
1	74.94833470	3.388348E-012	1.894835E-011	1	0.000000E+000
1	74.94976849	1.894835E-011	3.388348E-012	0	0.000000E+000
1	74.95186144	3.388348E-012	1.894835E-011	1	0.000000E+000
1	74.95337406	1.894835E-011	3.388348E-012	0	0.000000E+000
1	74.95417454	3.388348E-012	1.894835E-011	1	0.000000E+000
1	74.95446675	1.894835E-011	3.388348E-012	0	0.000000E+000
1	74.95545562	3.388348E-012	1.894835E-011	1	0.000000E+000
1	74.95743979	1.894835E-011	3.388348E-012	0	0.000000E+000
1	74.95807936	3.388348E-012	1.894835E-011	1	0.000000E+000
1	74.95945913	1.894835E-011	3.388348E-012	0	0.000000E+000
1	74.95948653	3.388348E-012	1.894835E-011	1	0.000000E+000
1	74.96174994	1.894835E-011	3.388348E-012	0	0.000000E+000
1	74.96260584	3.388348E-012	1.894835E-011	1	0.000000E+000
1	74.96566435	1.894835E-011	3.388348E-012	0	0.000000E+000
1	74.96579887	3.388348E-012	1.894835E-011	1	0.000000E+000
1	74.96585742	1.894835E-011	3.388348E-012	0	0.000000E+000
1	74.96589407	3.388348E-012	1.894835E-011	1	0.000000E+000
1	74.96841697	1.894835E-011	3.388348E-012	0	0.000000E+000
1	74.96923171	3.388348E-012	1.894835E-011	1	0.000000E+000
1	74.96971885	1.894835E-011	3.388348E-012	0	0.000000E+000
1	74.97030357	3.388348E-012	1.894835E-011	1	0.000000E+000
1	74.97165939	1.894835E-011	3.388348E-012	0	0.000000E+000
1	74.97311760	3.388348E-012	1.894835E-011	1	0.000000E+000
1	74.97316451	1.894835E-011	3.388348E-012	0	0.000000E+000
1	74.97373597	3.388348E-012	1.894835E-011	1	0.000000E+000
1	74.97411616	1.894835E-011	3.388348E-012	0	0.000000E+000
1	74.97415208	3.388348E-012	1.894835E-011	1	0.000000E+000
1	74.97443324	1.894835E-011	3.388348E-012	0	0.000000E+000
1	74.97540344	3.388348E-012	1.894835E-011	1	0.000000E+000
1	74.97552116	1.894835E-011	3.388348E-012	0	0.000000E+000
1	74.97553372	3.388348E-012	1.894835E-011	1	0.000000E+000
1	74.97572012	1.894835E-011	3.388348E-012	0	0.000000E+000
1	74.97602370	3.388348E-012	1.894835E-011	1	0.000000E+000
1	74.97751312	1.894835E-011	3.388348E-012	0	0.000000E+000
1	74.97810443	3.388348E-012	1.894835E-011	1	0.000000E+000
1	74.98012819	1.894835E-011	3.388348E-012	0	0.000000E+000
1	74.98100923	3.388348E-012	1.894835E-011	1	0.000000E+000
1	74.98107030	1.894835E-011	3.388348E-012	0	0.000000E+000
1	74.98127467	3.388348E-012	1.894835E-011	1	0.000000E+000
1	74.98128704	1.894835E-011	3.388348E-012	0	0.000000E+000
1	74.98154816	3.388348E-012	1.894835E-011	1	0.000000E+000
1	74.98222656	1.894835E-011	3.388348E-012	0	0.000000E+000
1	74.98271193	3.388348E-012	1.894835E-011	1	0.000000E+000
1	74.98493937	1.894835E-011	3.388348E-012	0	0.000000E+000
1	74.99429810	3.388348E-012	1.894835E-011	1	0.000000E+000
1	74.99532639	1.894835E-011	3.388348E-012	0	0.000000E+000
1	74.99638619	3.388348E-012	1.894835E-011	1	0.000000E+000
1	74.99918532	1.894835E-011	3.388348E-012	0	0.000000E+000
1	74.99937715	3.388348E-012	1.894835E-011	1	0.000000E+000
1	75.00076850	1.894835E-011	3.388348E-012	0	0.000000E+000
1	75.00114174	3.388348E-012	1.894835E-011	1	0.000000E+000
1	75.00187812	1.894835E-011	3.388348E-012	0	0.000000E+000
1	75.00224239	3.388348E-012	1.894835E-011	1	0.000000E+000
1	75.00308541	1.894835E-011	3.388348E-012	0	0.000000E+000
1	75.00367394	3.388348E-012	1.894835E-011	1	0.000000E+000
1	75.00522322	1.894835E-011	3.388348E-012	0	0.000000E+000
1	75.00733940	3.388348E-012	1.894835E-011	1	0.000000E+000
1	75.00791001	1.894835E-011	3.388348E-012	0	0.000000E+000
1	75.00795896	3.388348E-012	1.894835E-011	1	0.000000E+000
1	75.00980498	1.894835E-011	3.388348E-012	0	0.000000E+000
1	75.01287108	3.388348E-012	1.894835E-011	1	0.000000E+000
1	75.01346212	1.894835E-011	3.388348E-012	0	0.000000E+000
1	75.01458408	3.388348E-012	1.894835E-011	1	0.000000E+000
1	75.01474874	1.894835E-011	3.388348E-012	0	0.000000E+000
1	75.01547510	3.388348E-012	1.894835E-011	1	0.000000E+000
1	75.01555308	1.894835E-011	3.388348E-012	0	0.000000E+000
1	75.01622256	3.388348E-012	1.894835E-011	1	0.000000E+000
1	75.01624639	1.894835E-011	3.388348E-012	0	0.000000E+000
1	75.01804562	3.388348E-012	1.894835E-011	1	0.000000E+000
1	75.01926745	1.894835E-011	3.388348E-012	0	0.000000E+000
1	75.05788976	3.388348E-012	1.894835E-011	1	0.000000E+000
1	75.05840023	1.894835E-011	3.388348E-012	0	0.000000E+000
1	75.05910196	3.388348E-012	1.894835E-011	1	0.000000E+000
1	75.05940943	1.894835E-011	3.388348E-012	0	0.000000E+000
1	75.05976785	3.388348E-012	1.894835E-011	1	0.000000E+000
1	75.06018361	1.894835E-011	3.388348E-012	0	0.000000E+000
1	75.06021036	3.388348E-012	1.894835E-011	1	0.000000E+000
1	75.06050464	1.894835E-011	3.388348E-012	0	0.000000E+000
1	75.06154754	3.388348E-012	1.894835E-011	1	0.000000E+000
1	75.06215320	1.894835E-011	3.388348E-012	0	0.000000E+000
1	75.06306099	3.388348E-012	1.894835E-011	1	0.000000E+000
1	75.06378663	1.894835E-011	3.388348E-012	0	0.000000E+000
1	75.06570643	3.388348E-012	1.894835E-011	1	0.000000E+000
1	75.06759202	1.894835E-011	3.388348E-012	0	0.000000E+000
1	75.06838917	3.388348E-012	1.894835E-011	1	0.000000E+000
1	75.06975740	1.894835E-011	3.388348E-012	0	0.000000E+000
1	75.07065750	3.388348E-012	1.894835E-011	1	0.000000E+000
1	75.07106634	1.894835E-011	3.388348E-012	0	0.000000E+000
1	75.07211664	3.388348E-012	1.894835E-011	1	0.000000E+000
1	75.07367957	1.894835E-011	3.388348E-012	0	0.000000E+000
1	75.07456310	3.388348E-012	1.894835E-011	1	0.000000E+000
1	75.07544071	1.894835E-011	3.388348E-012	0	0.000000E+000
1	75.07549360	3.388348E-012	1.894835E-011	1	0.000000E+000
1	75.07670281	1.894835E-011	3.388348E-012	0	0.000000E+000
1	75.07778762	3.388348E-012	1.894835E-011	1	0.000000E+000
1	75.07827532	1.894835E-011	3.388348E-012	0	0.000000E+000
1	75.07836024	3.388348E-012	1.894835E-011	1	0.000000E+000
1	75.08107996	1.894835E-011	3.388348E-012	0	0.000000E+000
1	75.08124403	3.388348E-012	1.894835E-011	1	0.000000E+000
1	75.08197694	1.894835E-011	3.388348E-012	0	0.000000E+000
1	75.08253171	3.388348E-012	1.894835E-011	1	0.000000E+000
1	75.08276458	1.894835E-011	3.388348E-012	0	0.000000E+000
1	75.08316408	3.388348E-012	1.894835E-011	1	0.000000E+000
1	75.08365916	1.894835E-011	3.388348E-012	0	0.000000E+000
1	75.08499520	3.388348E-012	1.894835E-011	1	0.000000E+000
1	75.08531266	1.894835E-011	3.388348E-012	0	0.000000E+000
1	75.08556148	3.388348E-012	1.894835E-011	1	0.000000E+000
1	75.08579201	1.894835E-011	3.388348E-012	0	0.000000E+000
1	75.08653014	3.388348E-012	1.894835E-011	1	0.000000E+000
1	75.08728539	1.894835E-011	3.388348E-012	0	0.000000E+000
1	75.08737504	3.388348E-012	1.894835E-011	1	0.000000E+000
1	75.08994551	1.894835E-011	3.388348E-012	0	0.000000E+000
1	75.09250812	3.388348E-012	1.894835E-011	1	0.000000E+000
1	75.09323464	1.894835E-011	3.388348E-012	0	0.000000E+000
1	75.09367243	3.388348E-012	1.894835E-011	1	0.000000E+000
1	75.09623914	1.894835E-011	3.388348E-012	0	0.000000E+000
1	75.09729987	3.388348E-012	1.894835E-011	1	0.000000E+000
1	75.09780577	1.894835E-011	3.388348E-012	0	0.000000E+000
1	75.09801854	3.388348E-012	1.894835E-011	1	0.000000E+000
1	75.09880724	1.894835E-011	3.388348E-012	0	0.000000E+000
1	75.09888507	3.388348E-012	1.894835E-011	1	0.000000E+000
1	75.09894368	1.894835E-011	3.388348E-012	0	0.000000E+000
1	75.09927595	3.388348E-012	1.894835E-011	1	0.000000E+000
1	75.10048413	1.894835E-011	3.388348E-012	0	0.000000E+000
1	75.10116485	3.388348E-012	1.894835E-011	1	0.000000E+000
1	75.10208773	1.894835E-011	3.388348E-012	0	0.000000E+000
1	75.10220654	3.388348E-012	1.894835E-011	1	0.000000E+000
1	75.10235860	1.894835E-011	3.388348E-012	0	0.000000E+000
1	75.10362818	3.388348E-012	1.894835E-011	1	0.000000E+000
1	75.10381150	1.894835E-011	3.388348E-012	0	0.000000E+000
1	75.10703110	3.388348E-012	1.894835E-011	1	0.000000E+000
1	75.10745224	1.894835E-011	3.388348E-012	0	0.000000E+000
1	75.10792684	3.388348E-012	1.894835E-011	1	0.000000E+000
1	75.10904248	1.894835E-011	3.388348E-012	0	0.000000E+000
1	75.10916476	3.388348E-012	1.894835E-011	1	0.000000E+000
1	75.11057016	1.894835E-011	3.388348E-012	0	0.000000E+000
1	75.11073370	3.388348E-012	1.894835E-011	1	0.000000E+000
1	75.11179810	1.894835E-011	3.388348E-012	0	0.000000E+000
1	75.11245179	3.388348E-012	1.894835E-011	1	0.000000E+000
1	75.11306970	1.894835E-011	3.388348E-012	0	0.000000E+000
1	75.11311209	3.388348E-012	1.894835E-011	1	0.000000E+000
1	75.11529494	1.894835E-011	3.388348E-012	0	0.000000E+000
1	75.11685871	3.388348E-012	1.894835E-011	1	0.000000E+000
1	75.11941816	1.894835E-011	3.388348E-012	0	0.000000E+000
1	75.11957531	3.388348E-012	1.894835E-011	1	0.000000E+000
1	75.12230177	1.894835E-011	3.388348E-012	0	0.000000E+000
1	75.12383969	3.388348E-012	1.894835E-011	1	0.000000E+000
1	75.12386931	1.894835E-011	3.388348E-012	0	0.000000E+000
1	75.12423136	3.388348E-012	1.894835E-011	1	0.000000E+000
1	75.12477684	1.894835E-011	3.388348E-012	0	0.000000E+000
1	75.12685434	3.388348E-012	1.894835E-011	1	0.000000E+000
1	75.12798907	1.894835E-011	3.388348E-012	0	0.000000E+000
1	75.12855898	3.388348E-012	1.894835E-011	1	0.000000E+000
1	75.12940415	1.894835E-011	3.388348E-012	0	0.000000E+000
1	75.12968289	3.388348E-012	1.894835E-011	1	0.000000E+000
1	75.12972067	1.894835E-011	3.388348E-012	0	0.000000E+000
1	75.13038508	3.388348E-012	1.894835E-011	1	0.000000E+000
1	75.13190942	1.894835E-011	3.388348E-012	0	0.000000E+000
1	75.13201968	3.388348E-012	1.894835E-011	1	0.000000E+000
1	75.13250083	1.894835E-011	3.388348E-012	0	0.000000E+000
1	75.13255494	3.388348E-012	1.894835E-011	1	0.000000E+000
1	75.13400748	1.894835E-011	3.388348E-012	0	0.000000E+000
1	75.13698405	3.388348E-012	1.894835E-011	1	0.000000E+000
1	75.14051747	1.894835E-011	3.388348E-012	0	0.000000E+000
1	75.14266892	3.388348E-012	1.894835E-011	1	0.000000E+000
1	75.14336832	1.894835E-011	3.388348E-012	0	0.000000E+000
1	75.14544279	3.388348E-012	1.894835E-011	1	0.000000E+000
1	75.14605464	1.894835E-011	3.388348E-012	0	0.000000E+000
1	75.14607475	3.388348E-012	1.894835E-011	1	0.000000E+000
1	75.14650509	1.894835E-011	3.388348E-012	0	0.000000E+000
1	75.14691018	3.388348E-012	1.894835E-011	1	0.000000E+000
1	75.14842718	1.894835E-011	3.388348E-012	0	0.000000E+000
1	75.14990000	3.388348E-012	1.894835E-011	1	0.000000E+000
1	75.15149894	1.894835E-011	3.388348E-012	0	0.000000E+000
1	75.15292655	3.388348E-012	1.894835E-011	1	0.000000E+000
1	75.15463546	1.894835E-011	3.388348E-012	0	0.000000E+000
1	75.15582102	3.388348E-012	1.894835E-011	1	0.000000E+000
1	75.15669270	1.894835E-011	3.388348E-012	0	0.000000E+000
1	75.15684498	3.388348E-012	1.894835E-011	1	0.000000E+000
1	75.15686162	1.894835E-011	3.388348E-012	0	0.000000E+000
1	75.16421577	3.388348E-012	1.894835E-011	1	0.000000E+000
1	75.16538217	1.894835E-011	3.388348E-012	0	0.000000E+000
1	75.16557386	3.388348E-012	1.894835E-011	1	0.000000E+000
1	75.16618016	1.894835E-011	3.388348E-012	0	0.000000E+000
1	75.16710357	3.388348E-012	1.894835E-011	1	0.000000E+000
1	75.16737029	1.894835E-011	3.388348E-012	0	0.000000E+000
1	75.16758868	3.388348E-012	1.894835E-011	1	0.000000E+000
1	75.16790404	1.894835E-011	3.388348E-012	0	0.000000E+000
1	75.16797827	3.388348E-012	1.894835E-011	1	0.000000E+000
1	75.16803539	1.894835E-011	3.388348E-012	0	0.000000E+000
1	75.16853494	3.388348E-012	1.894835E-011	1	0.000000E+000
1	75.16881464	1.894835E-011	3.388348E-012	0	0.000000E+000
1	75.16944477	3.388348E-012	1.894835E-011	1	0.000000E+000
1	75.16965714	1.894835E-011	3.388348E-012	0	0.000000E+000
1	75.16986077	3.388348E-012	1.894835E-011	1	0.000000E+000
1	75.17128892	1.894835E-011	3.388348E-012	0	0.000000E+000
1	75.17148819	3.388348E-012	1.894835E-011	1	0.000000E+000
1	75.17280249	1.894835E-011	3.388348E-012	0	0.000000E+000
1	75.17342011	3.388348E-012	1.894835E-011	1	0.000000E+000
1	75.17417022	1.894835E-011	3.388348E-012	0	0.000000E+000
1	75.17422542	3.388348E-012	1.894835E-011	1	0.000000E+000
1	75.17472956	1.894835E-011	3.388348E-012	0	0.000000E+000
1	75.17523224	3.388348E-012	1.894835E-011	1	0.000000E+000
1	75.17612616	1.894835E-011	3.388348E-012	0	0.000000E+000
1	75.17656466	3.388348E-012	1.894835E-011	1	0.000000E+000
1	75.17740975	1.894835E-011	3.388348E-012	0	0.000000E+000
1	75.17918946	3.388348E-012	1.894835E-011	1	0.000000E+000
1	75.17934599	1.894835E-011	3.388348E-012	0	0.000000E+000
1	75.17941076	3.388348E-012	1.894835E-011	1	0.000000E+000
1	75.18018557	1.894835E-011	3.388348E-012	0	0.000000E+000
1	75.18084184	3.388348E-012	1.894835E-011	1	0.000000E+000
1	75.18087708	1.894835E-011	3.388348E-012	0	0.000000E+000
1	75.18332038	3.388348E-012	1.894835E-011	1	0.000000E+000
1	75.18409366	1.894835E-011	3.388348E-012	0	0.000000E+000
1	75.18512895	3.388348E-012	1.894835E-011	1	0.000000E+000
1	75.18549495	1.894835E-011	3.388348E-012	0	0.000000E+000
1	75.18630554	3.388348E-012	1.894835E-011	1	0.000000E+000
1	75.18670878	1.894835E-011	3.388348E-012	0	0.000000E+000
1	75.18742301	3.388348E-012	1.894835E-011	1	0.000000E+000
1	75.18824031	1.894835E-011	3.388348E-012	0	0.000000E+000
1	75.18824812	3.388348E-012	1.894835E-011	1	0.000000E+000
1	75.18829332	1.894835E-011	3.388348E-012	0	0.000000E+000
1	75.18917686	3.388348E-012	1.894835E-011	1	0.000000E+000
1	75.19023411	1.894835E-011	3.388348E-012	0	0.000000E+000
1	75.19030660	3.388348E-012	1.894835E-011	1	0.000000E+000
1	75.19064613	1.894835E-011	3.388348E-012	0	0.000000E+000
1	75.19085909	3.388348E-012	1.894835E-011	1	0.000000E+000
1	75.19226769	1.894835E-011	3.388348E-012	0	0.000000E+000
1	75.19230320	3.388348E-012	1.894835E-011	1	0.000000E+000
1	75.19333828	1.894835E-011	3.388348E-012	0	0.000000E+000
1	75.19347093	3.388348E-012	1.894835E-011	1	0.000000E+000
1	75.19358625	1.894835E-011	3.388348E-012	0	0.000000E+000
1	75.19362423	3.388348E-012	1.894835E-011	1	0.000000E+000
1	75.19458280	1.894835E-011	3.388348E-012	0	0.000000E+000
1	75.19462355	3.388348E-012	1.894835E-011	1	0.000000E+000
1	75.19514739	1.894835E-011	3.388348E-012	0	0.000000E+000
1	75.19577025	3.388348E-012	1.894835E-011	1	0.000000E+000
1	75.19605955	1.894835E-011	3.388348E-012	0	0.000000E+000
1	75.19609191	3.388348E-012	1.894835E-011	1	0.000000E+000
1	75.19759823	1.894835E-011	3.388348E-012	0	0.000000E+000
1	75.19781172	3.388348E-012	1.894835E-011	1	0.000000E+000
1	75.19831188	1.894835E-011	3.388348E-012	0	0.000000E+000
1	75.19839945	3.388348E-012	1.894835E-011	1	0.000000E+000
1	75.20128257	1.894835E-011	3.388348E-012	0	0.000000E+000
1	75.20144953	3.388348E-012	1.894835E-011	1	0.000000E+000
1	75.20379151	1.894835E-011	3.388348E-012	0	0.000000E+000
1	75.20437272	3.388348E-012	1.894835E-011	1	0.000000E+000
1	75.20457278	1.894835E-011	3.388348E-012	0	0.000000E+000
1	75.20476761	3.388348E-012	1.894835E-011	1	0.000000E+000
1	75.20550354	1.894835E-011	3.388348E-012	0	0.000000E+000
1	75.20556010	3.388348E-012	1.894835E-011	1	0.000000E+000
1	75.20568541	1.894835E-011	3.388348E-012	0	0.000000E+000
1	75.20597795	3.388348E-012	1.894835E-011	1	0.000000E+000
1	75.20779601	1.894835E-011	3.388348E-012	0	0.000000E+000
1	75.20918829	3.388348E-012	1.894835E-011	1	0.000000E+000
1	75.20994431	1.894835E-011	3.388348E-012	0	0.000000E+000
1	75.21319329	3.388348E-012	1.894835E-011	1	0.000000E+000
1	75.21420747	1.894835E-011	3.388348E-012	0	0.000000E+000
1	75.21448053	3.388348E-012	1.894835E-011	1	0.000000E+000
1	75.21754598	1.894835E-011	3.388348E-012	0	0.000000E+000
1	75.21767239	3.388348E-012	1.894835E-011	1	0.000000E+000
1	75.21776277	1.894835E-011	3.388348E-012	0	0.000000E+000
1	75.21930918	3.388348E-012	1.894835E-011	1	0.000000E+000
1	75.22441931	1.894835E-011	3.388348E-012	0	0.000000E+000
1	75.22448690	3.388348E-012	1.894835E-011	1	0.000000E+000
1	75.22603795	1.894835E-011	3.388348E-012	0	0.000000E+000
1	75.22671589	3.388348E-012	1.894835E-011	1	0.000000E+000
1	75.22676956	1.894835E-011	3.388348E-012	0	0.000000E+000
1	75.22692317	3.388348E-012	1.894835E-011	1	0.000000E+000
1	75.22868164	1.894835E-011	3.388348E-012	0	0.000000E+000
1	75.22870704	3.388348E-012	1.894835E-011	1	0.000000E+000
1	75.22925868	1.894835E-011	3.388348E-012	0	0.000000E+000
1	75.22935929	3.388348E-012	1.894835E-011	1	0.000000E+000
1	75.23112312	1.894835E-011	3.388348E-012	0	0.000000E+000
1	75.23123871	3.388348E-012	1.894835E-011	1	0.000000E+000
1	75.23139921	1.894835E-011	3.388348E-012	0	0.000000E+000
1	75.23156343	3.388348E-012	1.894835E-011	1	0.000000E+000
1	75.23183169	1.894835E-011	3.388348E-012	0	0.000000E+000
1	75.23252606	3.388348E-012	1.894835E-011	1	0.000000E+000
1	75.23290387	1.894835E-011	3.388348E-012	0	0.000000E+000
1	75.23384860	3.388348E-012	1.894835E-011	1	0.000000E+000
1	75.23495081	1.894835E-011	3.388348E-012	0	0.000000E+000
1	75.23505598	3.388348E-012	1.894835E-011	1	0.000000E+000
1	75.23837018	1.894835E-011	3.388348E-012	0	0.000000E+000
1	75.23842272	3.388348E-012	1.894835E-011	1	0.000000E+000
1	75.23847269	1.894835E-011	3.388348E-012	0	0.000000E+000
1	75.23856861	3.388348E-012	1.894835E-011	1	0.000000E+000
1	75.23935006	1.894835E-011	3.388348E-012	0	0.000000E+000
1	75.23993210	3.388348E-012	1.894835E-011	1	0.000000E+000
1	75.24020632	1.894835E-011	3.388348E-012	0	0.000000E+000
1	75.24096761	3.388348E-012	1.894835E-011	1	0.000000E+000
1	75.24256096	1.894835E-011	3.388348E-012	0	0.000000E+000
1	75.24285658	3.388348E-012	1.894835E-011	1	0.000000E+000
1	75.24358204	1.894835E-011	3.388348E-012	0	0.000000E+000
1	75.24363828	3.388348E-012	1.894835E-011	1	0.000000E+000
1	75.24388729	1.894835E-011	3.388348E-012	0	0.000000E+000
1	75.24487010	3.388348E-012	1.894835E-011	1	0.000000E+000
1	75.24537473	1.894835E-011	3.388348E-012	0	0.000000E+000
1	75.27050333	3.388348E-012	1.894835E-011	1	0.000000E+000
1	75.27191814	1.894835E-011	3.388348E-012	0	0.000000E+000
1	75.27243555	3.388348E-012	1.894835E-011	1	0.000000E+000
1	75.27377194	1.894835E-011	3.388348E-012	0	0.000000E+000
1	75.27395547	3.388348E-012	1.894835E-011	1	0.000000E+000
1	75.27440829	1.894835E-011	3.388348E-012	0	0.000000E+000
1	75.27486785	3.388348E-012	1.894835E-011	1	0.000000E+000
1	75.27490737	1.894835E-011	3.388348E-012	0	0.000000E+000
1	75.27578313	3.388348E-012	1.894835E-011	1	0.000000E+000
1	75.27623671	1.894835E-011	3.388348E-012	0	0.000000E+000
1	75.33549066	3.388348E-012	1.894835E-011	1	0.000000E+000
1	75.33596098	1.894835E-011	3.388348E-012	0	0.000000E+000
1	75.33691711	3.388348E-012	1.894835E-011	1	0.000000E+000
1	75.33720575	1.894835E-011	3.388348E-012	0	0.000000E+000
1	75.33725388	3.388348E-012	1.894835E-011	1	0.000000E+000
1	75.33933854	1.894835E-011	3.388348E-012	0	0.000000E+000
1	75.34010870	3.388348E-012	1.894835E-011	1	0.000000E+000
1	75.34067033	1.894835E-011	3.388348E-012	0	0.000000E+000
1	75.35386525	3.388348E-012	1.894835E-011	1	0.000000E+000
1	75.35435817	1.894835E-011	3.388348E-012	0	0.000000E+000
1	75.35688316	3.388348E-012	1.894835E-011	1	0.000000E+000
1	75.35767638	1.894835E-011	3.388348E-012	0	0.000000E+000
1	75.35831283	3.388348E-012	1.894835E-011	1	0.000000E+000
1	75.35976049	1.894835E-011	3.388348E-012	0	0.000000E+000
1	75.35982889	3.388348E-012	1.894835E-011	1	0.000000E+000
1	75.35995143	1.894835E-011	3.388348E-012	0	0.000000E+000
1	75.36005354	3.388348E-012	1.894835E-011	1	0.000000E+000
1	75.36050669	1.894835E-011	3.388348E-012	0	0.000000E+000
1	75.36226430	3.388348E-012	1.894835E-011	1	0.000000E+000
1	75.36247331	1.894835E-011	3.388348E-012	0	0.000000E+000
1	75.36262041	3.388348E-012	1.894835E-011	1	0.000000E+000
1	75.36370841	1.894835E-011	3.388348E-012	0	0.000000E+000
1	75.36404790	3.388348E-012	1.894835E-011	1	0.000000E+000
1	75.36545061	1.894835E-011	3.388348E-012	0	0.000000E+000
1	75.36598895	3.388348E-012	1.894835E-011	1	0.000000E+000
1	75.36605327	1.894835E-011	3.388348E-012	0	0.000000E+000
1	75.36750564	3.388348E-012	1.894835E-011	1	0.000000E+000
1	75.36924654	1.894835E-011	3.388348E-012	0	0.000000E+000
1	75.37584123	3.388348E-012	1.894835E-011	1	0.000000E+000
1	75.37714816	1.894835E-011	3.388348E-012	0	0.000000E+000
1	75.37766576	3.388348E-012	1.894835E-011	1	0.000000E+000
1	75.37861550	1.894835E-011	3.388348E-012	0	0.000000E+000
1	75.37956404	3.388348E-012	1.894835E-011	1	0.000000E+000
1	75.38118271	1.894835E-011	3.388348E-012	0	0.000000E+000
1	75.38122624	3.388348E-012	1.894835E-011	1	0.000000E+000
1	75.38410225	1.894835E-011	3.388348E-012	0	0.000000E+000
1	75.38466513	3.388348E-012	1.894835E-011	1	0.000000E+000
1	75.38959350	1.894835E-011	3.388348E-012	0	0.000000E+000
1	75.38977645	3.388348E-012	1.894835E-011	1	0.000000E+000
1	75.39130960	1.894835E-011	3.388348E-012	0	0.000000E+000
1	75.39267342	3.388348E-012	1.894835E-011	1	0.000000E+000
1	75.39454502	1.894835E-011	3.388348E-012	0	0.000000E+000
1	75.39480475	3.388348E-012	1.894835E-011	1	0.000000E+000
1	75.39680386	1.894835E-011	3.388348E-012	0	0.000000E+000
1	75.39708423	3.388348E-012	1.894835E-011	1	0.000000E+000
1	75.39755297	1.894835E-011	3.388348E-012	0	0.000000E+000
1	75.39757207	3.388348E-012	1.894835E-011	1	0.000000E+000
1	75.39809626	1.894835E-011	3.388348E-012	0	0.000000E+000
1	75.39875592	3.388348E-012	1.894835E-011	1	0.000000E+000
1	75.39956463	1.894835E-011	3.388348E-012	0	0.000000E+000
1	75.41952751	3.388348E-012	1.894835E-011	1	0.000000E+000
1	75.42011476	1.894835E-011	3.388348E-012	0	0.000000E+000
1	75.42055946	3.388348E-012	1.894835E-011	1	0.000000E+000
1	75.42080310	1.894835E-011	3.388348E-012	0	0.000000E+000
1	75.42220229	3.388348E-012	1.894835E-011	1	0.000000E+000
1	75.42403510	1.894835E-011	3.388348E-012	0	0.000000E+000
1	75.42416763	3.388348E-012	1.894835E-011	1	0.000000E+000
1	75.42606756	1.894835E-011	3.388348E-012	0	0.000000E+000
1	75.42637908	3.388348E-012	1.894835E-011	1	0.000000E+000
1	75.42725079	1.894835E-011	3.388348E-012	0	0.000000E+000
1	75.42817932	3.388348E-012	1.894835E-011	1	0.000000E+000
1	75.42849386	1.894835E-011	3.388348E-012	0	0.000000E+000
1	75.42851826	3.388348E-012	1.894835E-011	1	0.000000E+000
1	75.43096734	1.894835E-011	3.388348E-012	0	0.000000E+000
1	75.43165745	3.388348E-012	1.894835E-011	1	0.000000E+000
1	75.43194751	1.894835E-011	3.388348E-012	0	0.000000E+000
1	78.67524322	3.400951E-012	1.896095E-011	1	0.000000E+000
1	78.67785440	1.896095E-011	3.400951E-012	0	0.000000E+000
1	78.67862019	3.400951E-012	1.896095E-011	1	0.000000E+000
1	78.67882187	1.896095E-011	3.400951E-012	0	0.000000E+000
1	78.67949729	3.400951E-012	1.896095E-011	1	0.000000E+000
1	78.67977749	1.896095E-011	3.400951E-012	0	0.000000E+000
1	78.68070399	3.400951E-012	1.896095E-011	1	0.000000E+000
1	78.68166780	1.896095E-011	3.400951E-012	0	0.000000E+000
1	78.68265626	3.400951E-012	1.896095E-011	1	0.000000E+000
1	78.68465090	1.896095E-011	3.400951E-012	0	0.000000E+000
1	78.68513181	3.400951E-012	1.896095E-011	1	0.000000E+000
1	78.68549273	1.896095E-011	3.400951E-012	0	0.000000E+000
1	78.68597630	3.400951E-012	1.896095E-011	1	0.000000E+000
1	78.68655817	1.896095E-011	3.400951E-012	0	0.000000E+000
1	78.68657547	3.400951E-012	1.896095E-011	1	0.000000E+000
1	78.68672466	1.896095E-011	3.400951E-012	0	0.000000E+000
1	78.68678510	3.400951E-012	1.896095E-011	1	0.000000E+000
1	78.68819952	1.896095E-011	3.400951E-012	0	0.000000E+000
1	78.68820452	3.400951E-012	1.896095E-011	1	0.000000E+000
1	78.68950692	1.896095E-011	3.400951E-012	0	0.000000E+000
1	78.68983268	3.400951E-012	1.896095E-011	1	0.000000E+000
1	78.69096367	1.896095E-011	3.400951E-012	0	0.000000E+000
1	78.69229657	3.400951E-012	1.896095E-011	1	0.000000E+000
1	78.69255949	1.896095E-011	3.400951E-012	0	0.000000E+000
1	78.69541183	3.400951E-012	1.896095E-011	1	0.000000E+000
1	78.69559247	1.896095E-011	3.400951E-012	0	0.000000E+000
1	78.69634779	3.400951E-012	1.896095E-011	1	0.000000E+000
1	78.69792348	1.896095E-011	3.400951E-012	0	0.000000E+000
1	78.69972784	3.400951E-012	1.896095E-011	1	0.000000E+000
1	78.70156540	1.896095E-011	3.400951E-012	0	0.000000E+000
1	78.70217805	3.400951E-012	1.896095E-011	1	0.000000E+000
1	78.70299198	1.896095E-011	3.400951E-012	0	0.000000E+000
1	78.70348962	3.400951E-012	1.896095E-011	1	0.000000E+000
1	78.70361634	1.896095E-011	3.400951E-012	0	0.000000E+000
1	78.70380755	3.400951E-012	1.896095E-011	1	0.000000E+000
1	78.70415587	1.896095E-011	3.400951E-012	0	0.000000E+000
1	78.70435156	3.400951E-012	1.896095E-011	1	0.000000E+000
1	78.70508527	1.896095E-011	3.400951E-012	0	0.000000E+000
1	78.70550567	3.400951E-012	1.896095E-011	1	0.000000E+000
1	78.70712636	1.896095E-011	3.400951E-012	0	0.000000E+000
1	78.70885463	3.400951E-012	1.896095E-011	1	0.000000E+000
1	78.70968890	1.896095E-011	3.400951E-012	0	0.000000E+000
1	78.70987413	3.400951E-012	1.896095E-011	1	0.000000E+000
1	78.71096526	1.896095E-011	3.400951E-012	0	0.000000E+000
1	78.71325767	3.400951E-012	1.896095E-011	1	0.000000E+000
1	78.71374488	1.896095E-011	3.400951E-012	0	0.000000E+000
1	78.71393159	3.400951E-012	1.896095E-011	1	0.000000E+000
1	78.71799564	1.896095E-011	3.400951E-012	0	0.000000E+000
1	78.71823420	3.400951E-012	1.896095E-011	1	0.000000E+000
1	78.71997564	1.896095E-011	3.400951E-012	0	0.000000E+000
1	78.72250626	3.400951E-012	1.896095E-011	1	0.000000E+000
1	78.72342391	1.896095E-011	3.400951E-012	0	0.000000E+000
1	78.72353450	3.400951E-012	1.896095E-011	1	0.000000E+000
1	78.72397874	1.896095E-011	3.400951E-012	0	0.000000E+000
1	78.72414995	3.400951E-012	1.896095E-011	1	0.000000E+000
1	78.72424744	1.896095E-011	3.400951E-012	0	0.000000E+000
1	78.72430974	3.400951E-012	1.896095E-011	1	0.000000E+000
1	78.72617321	1.896095E-011	3.400951E-012	0	0.000000E+000
1	78.72634296	3.400951E-012	1.896095E-011	1	0.000000E+000
1	78.72647547	1.896095E-011	3.400951E-012	0	0.000000E+000
1	78.72678945	3.400951E-012	1.896095E-011	1	0.000000E+000
1	78.72856696	1.896095E-011	3.400951E-012	0	0.000000E+000
1	78.72869186	3.400951E-012	1.896095E-011	1	0.000000E+000
1	78.72967269	1.896095E-011	3.400951E-012	0	0.000000E+000
1	78.73045090	3.400951E-012	1.896095E-011	1	0.000000E+000
1	78.73190822	1.896095E-011	3.400951E-012	0	0.000000E+000
1	78.73219354	3.400951E-012	1.896095E-011	1	0.000000E+000
1	78.73275084	1.896095E-011	3.400951E-012	0	0.000000E+000
1	78.73327448	3.400951E-012	1.896095E-011	1	0.000000E+000
1	78.73376244	1.896095E-011	3.400951E-012	0	0.000000E+000
1	78.73451257	3.400951E-012	1.896095E-011	1	0.000000E+000
1	78.73472371	1.896095E-011	3.400951E-012	0	0.000000E+000
1	78.73473988	3.400951E-012	1.896095E-011	1	0.000000E+000
1	78.73530674	1.896095E-011	3.400951E-012	0	0.000000E+000
1	78.73539095	3.400951E-012	1.896095E-011	1	0.000000E+000
1	78.73585875	1.896095E-011	3.400951E-012	0	0.000000E+000
1	78.73629080	3.400951E-012	1.896095E-011	1	0.000000E+000
1	78.73681130	1.896095E-011	3.400951E-012	0	0.000000E+000
1	78.73713052	3.400951E-012	1.896095E-011	1	0.000000E+000
1	78.73786752	1.896095E-011	3.400951E-012	0	0.000000E+000
1	78.74152281	3.400951E-012	1.896095E-011	1	0.000000E+000
1	78.74164867	1.896095E-011	3.400951E-012	0	0.000000E+000
1	78.74176509	3.400951E-012	1.896095E-011	1	0.000000E+000
1	78.74229158	1.896095E-011	3.400951E-012	0	0.000000E+000
1	78.74259206	3.400951E-012	1.896095E-011	1	0.000000E+000
1	78.74317442	1.896095E-011	3.400951E-012	0	0.000000E+000
1	78.74412507	3.400951E-012	1.896095E-011	1	0.000000E+000
1	78.74766452	1.896095E-011	3.400951E-012	0	0.000000E+000
1	78.74770002	3.400951E-012	1.896095E-011	1	0.000000E+000
1	78.74833635	1.896095E-011	3.400951E-012	0	0.000000E+000
1	78.74849497	3.400951E-012	1.896095E-011	1	0.000000E+000
1	78.75019303	1.896095E-011	3.400951E-012	0	0.000000E+000
1	78.75021466	3.400951E-012	1.896095E-011	1	0.000000E+000
1	78.75028696	1.896095E-011	3.400951E-012	0	0.000000E+000
1	78.75046900	3.400951E-012	1.896095E-011	1	0.000000E+000
1	78.75261258	1.896095E-011	3.400951E-012	0	0.000000E+000
1	78.75282932	3.400951E-012	1.896095E-011	1	0.000000E+000
1	78.75623599	1.896095E-011	3.400951E-012	0	0.000000E+000
1	78.75887213	3.400951E-012	1.896095E-011	1	0.000000E+000
1	78.75935443	1.896095E-011	3.400951E-012	0	0.000000E+000
1	78.75963742	3.400951E-012	1.896095E-011	1	0.000000E+000
1	78.75980890	1.896095E-011	3.400951E-012	0	0.000000E+000
1	78.75994194	3.400951E-012	1.896095E-011	1	0.000000E+000
1	78.76061595	1.896095E-011	3.400951E-012	0	0.000000E+000
1	78.76166207	3.400951E-012	1.896095E-011	1	0.000000E+000
1	78.76189076	1.896095E-011	3.400951E-012	0	0.000000E+000
1	78.76195769	3.400951E-012	1.896095E-011	1	0.000000E+000
1	78.76295892	1.896095E-011	3.400951E-012	0	0.000000E+000
1	78.76298369	3.400951E-012	1.896095E-011	1	0.000000E+000
1	78.76302750	1.896095E-011	3.400951E-012	0	0.000000E+000
1	78.76433332	3.400951E-012	1.896095E-011	1	0.000000E+000
1	78.76508533	1.896095E-011	3.400951E-012	0	0.000000E+000
1	78.76630211	3.400951E-012	1.896095E-011	1	0.000000E+000
1	78.76722663	1.896095E-011	3.400951E-012	0	0.000000E+000
1	78.76788063	3.400951E-012	1.896095E-011	1	0.000000E+000
1	78.76810856	1.896095E-011	3.400951E-012	0	0.000000E+000
1	78.76863000	3.400951E-012	1.896095E-011	1	0.000000E+000
1	78.76893742	1.896095E-011	3.400951E-012	0	0.000000E+000
1	78.77296103	3.400951E-012	1.896095E-011	1	0.000000E+000
1	78.77310499	1.896095E-011	3.400951E-012	0	0.000000E+000
1	78.77319054	3.400951E-012	1.896095E-011	1	0.000000E+000
1	78.77401672	1.896095E-011	3.400951E-012	0	0.000000E+000
1	78.77440253	3.400951E-012	1.896095E-011	1	0.000000E+000
1	78.77463020	1.896095E-011	3.400951E-012	0	0.000000E+000
1	78.77650246	3.400951E-012	1.896095E-011	1	0.000000E+000
1	78.77659097	1.896095E-011	3.400951E-012	0	0.000000E+000
1	78.77690381	3.400951E-012	1.896095E-011	1	0.000000E+000
1	78.77937869	1.896095E-011	3.400951E-012	0	0.000000E+000
1	78.78057593	3.400951E-012	1.896095E-011	1	0.000000E+000
1	78.78061477	1.896095E-011	3.400951E-012	0	0.000000E+000
1	78.78077495	3.400951E-012	1.896095E-011	1	0.000000E+000
1	78.78121683	1.896095E-011	3.400951E-012	0	0.000000E+000
1	78.78203765	3.400951E-012	1.896095E-011	1	0.000000E+000
1	78.78286222	1.896095E-011	3.400951E-012	0	0.000000E+000
1	78.78327454	3.400951E-012	1.896095E-011	1	0.000000E+000
1	78.78368104	1.896095E-011	3.400951E-012	0	0.000000E+000
1	78.79329847	3.400951E-012	1.896095E-011	1	0.000000E+000
1	78.79376806	1.896095E-011	3.400951E-012	0	0.000000E+000
1	78.79405265	3.400951E-012	1.896095E-011	1	0.000000E+000
1	78.79424546	1.896095E-011	3.400951E-012	0	0.000000E+000
1	78.79475353	3.400951E-012	1.896095E-011	1	0.000000E+000
1	78.79562098	1.896095E-011	3.400951E-012	0	0.000000E+000
1	78.79592130	3.400951E-012	1.896095E-011	1	0.000000E+000
1	78.79775233	1.896095E-011	3.400951E-012	0	0.000000E+000
1	78.79811758	3.400951E-012	1.896095E-011	1	0.000000E+000
1	78.79824857	1.896095E-011	3.400951E-012	0	0.000000E+000
1	78.80091696	3.400951E-012	1.896095E-011	1	0.000000E+000
1	78.80153365	1.896095E-011	3.400951E-012	0	0.000000E+000
1	78.80429853	3.400951E-012	1.896095E-011	1	0.000000E+000
1	78.80588772	1.896095E-011	3.400951E-012	0	0.000000E+000
1	78.80664377	3.400951E-012	1.896095E-011	1	0.000000E+000
1	78.80766922	1.896095E-011	3.400951E-012	0	0.000000E+000
1	78.80768921	3.400951E-012	1.896095E-011	1	0.000000E+000
1	78.80805338	1.896095E-011	3.400951E-012	0	0.000000E+000
1	78.80816148	3.400951E-012	1.896095E-011	1	0.000000E+000
1	78.80918007	1.896095E-011	3.400951E-012	0	0.000000E+000
1	78.80964327	3.400951E-012	1.896095E-011	1	0.000000E+000
1	78.81550194	1.896095E-011	3.400951E-012	0	0.000000E+000
1	92.72955644	3.337596E-012	1.889760E-011	1	0.000000E+000
1	92.72976708	1.889760E-011	3.337596E-012	0	0.000000E+000
1	92.73004673	3.337596E-012	1.889760E-011	1	0.000000E+000
1	92.73048415	1.889760E-011	3.337596E-012	0	0.000000E+000
1	92.73392387	3.337596E-012	1.889760E-011	1	0.000000E+000
1	92.73444244	1.889760E-011	3.337596E-012	0	0.000000E+000
1	92.73491436	3.337596E-012	1.889760E-011	1	0.000000E+000
1	92.73552528	1.889760E-011	3.337596E-012	0	0.000000E+000
1	92.73569999	3.337596E-012	1.889760E-011	1	0.000000E+000
1	92.73605469	1.889760E-011	3.337596E-012	0	0.000000E+000
1	92.73632338	3.337596E-012	1.889760E-011	1	0.000000E+000
1	92.73812756	1.889760E-011	3.337596E-012	0	0.000000E+000
1	92.73850436	3.337596E-012	1.889760E-011	1	0.000000E+000
1	92.73927258	1.889760E-011	3.337596E-012	0	0.000000E+000
1	92.73927737	3.337596E-012	1.889760E-011	1	0.000000E+000
1	92.73954279	1.889760E-011	3.337596E-012	0	0.000000E+000
1	92.74042032	3.337596E-012	1.889760E-011	1	0.000000E+000
1	92.74124063	1.889760E-011	3.337596E-012	0	0.000000E+000
1	92.74307265	3.337596E-012	1.889760E-011	1	0.000000E+000
1	92.74718872	1.889760E-011	3.337596E-012	0	0.000000E+000
1	92.74733008	3.337596E-012	1.889760E-011	1	0.000000E+000
1	92.74765067	1.889760E-011	3.337596E-012	0	0.000000E+000
1	92.75076950	3.337596E-012	1.889760E-011	1	0.000000E+000
1	92.75111722	1.889760E-011	3.337596E-012	0	0.000000E+000
1	92.75120607	3.337596E-012	1.889760E-011	1	0.000000E+000
1	92.75197665	1.889760E-011	3.337596E-012	0	0.000000E+000
1	92.80333549	3.337596E-012	1.889760E-011	1	0.000000E+000
1	92.80401169	1.889760E-011	3.337596E-012	0	0.000000E+000
1	92.80560898	3.337596E-012	1.889760E-011	1	0.000000E+000
1	92.80658163	1.889760E-011	3.337596E-012	0	0.000000E+000
1	92.80721520	3.337596E-012	1.889760E-011	1	0.000000E+000
1	92.80946010	1.889760E-011	3.337596E-012	0	0.000000E+000
1	92.80948778	3.337596E-012	1.889760E-011	1	0.000000E+000
1	92.81020194	1.889760E-011	3.337596E-012	0	0.000000E+000
1	92.81031862	3.337596E-012	1.889760E-011	1	0.000000E+000
1	92.81070602	1.889760E-011	3.337596E-012	0	0.000000E+000
1	92.81081663	3.337596E-012	1.889760E-011	1	0.000000E+000
1	92.81440010	1.889760E-011	3.337596E-012	0	0.000000E+000
1	92.81451937	3.337596E-012	1.889760E-011	1	0.000000E+000
1	92.81520885	1.889760E-011	3.337596E-012	0	0.000000E+000
1	92.81526108	3.337596E-012	1.889760E-011	1	0.000000E+000
1	92.81528976	1.889760E-011	3.337596E-012	0	0.000000E+000
1	92.81536817	3.337596E-012	1.889760E-011	1	0.000000E+000
1	92.81568988	1.889760E-011	3.337596E-012	0	0.000000E+000
1	92.81723824	3.337596E-012	1.889760E-011	1	0.000000E+000
1	92.81811284	1.889760E-011	3.337596E-012	0	0.000000E+000
1	92.81829351	3.337596E-012	1.889760E-011	1	0.000000E+000
1	92.81891377	1.889760E-011	3.337596E-012	0	0.000000E+000
1	92.81893598	3.337596E-012	1.889760E-011	1	0.000000E+000
1	92.81981968	1.889760E-011	3.337596E-012	0	0.000000E+000
1	92.82158957	3.337596E-012	1.889760E-011	1	0.000000E+000
1	92.82174658	1.889760E-011	3.337596E-012	0	0.000000E+000
1	92.82214927	3.337596E-012	1.889760E-011	1	0.000000E+000
1	92.82327158	1.889760E-011	3.337596E-012	0	0.000000E+000
1	92.82414412	3.337596E-012	1.889760E-011	1	0.000000E+000
1	92.82425070	1.889760E-011	3.337596E-012	0	0.000000E+000
1	92.82443746	3.337596E-012	1.889760E-011	1	0.000000E+000
1	92.82520293	1.889760E-011	3.337596E-012	0	0.000000E+000
1	92.82523007	3.337596E-012	1.889760E-011	1	0.000000E+000
1	92.82557048	1.889760E-011	3.337596E-012	0	0.000000E+000
1	92.82599759	3.337596E-012	1.889760E-011	1	0.000000E+000
1	92.82641362	1.889760E-011	3.337596E-012	0	0.000000E+000
1	92.82685251	3.337596E-012	1.889760E-011	1	0.000000E+000
1	92.82694468	1.889760E-011	3.337596E-012	0	0.000000E+000
1	92.82816589	3.337596E-012	1.889760E-011	1	0.000000E+000
1	92.82958591	1.889760E-011	3.337596E-012	0	0.000000E+000
1	92.83011412	3.337596E-012	1.889760E-011	1	0.000000E+000
1	92.83060364	1.889760E-011	3.337596E-012	0	0.000000E+000
1	92.83062259	3.337596E-012	1.889760E-011	1	0.000000E+000
1	92.83065715	1.889760E-011	3.337596E-012	0	0.000000E+000
1	92.83096800	3.337596E-012	1.889760E-011	1	0.000000E+000
1	92.83137457	1.889760E-011	3.337596E-012	0	0.000000E+000
1	92.83140397	3.337596E-012	1.889760E-011	1	0.000000E+000
1	92.83161271	1.889760E-011	3.337596E-012	0	0.000000E+000
1	92.83330231	3.337596E-012	1.889760E-011	1	0.000000E+000
1	92.83449037	1.889760E-011	3.337596E-012	0	0.000000E+000
1	92.83518810	3.337596E-012	1.889760E-011	1	0.000000E+000
1	92.83561589	1.889760E-011	3.337596E-012	0	0.000000E+000
1	92.83643639	3.337596E-012	1.889760E-011	1	0.000000E+000
1	92.83736767	1.889760E-011	3.337596E-012	0	0.000000E+000
1	92.83771069	3.337596E-012	1.889760E-011	1	0.000000E+000
1	92.83795749	1.889760E-011	3.337596E-012	0	0.000000E+000
1	92.83829892	3.337596E-012	1.889760E-011	1	0.000000E+000
1	92.83883542	1.889760E-011	3.337596E-012	0	0.000000E+000
1	92.83942831	3.337596E-012	1.889760E-011	1	0.000000E+000
1	92.84016847	1.889760E-011	3.337596E-012	0	0.000000E+000
1	92.84092875	3.337596E-012	1.889760E-011	1	0.000000E+000
1	92.84162797	1.889760E-011	3.337596E-012	0	0.000000E+000
1	92.84164283	3.337596E-012	1.889760E-011	1	0.000000E+000
1	92.84175336	1.889760E-011	3.337596E-012	0	0.000000E+000
1	92.84239956	3.337596E-012	1.889760E-011	1	0.000000E+000
1	92.84296658	1.889760E-011	3.337596E-012	0	0.000000E+000
1	92.84310802	3.337596E-012	1.889760E-011	1	0.000000E+000
1	92.84796894	1.889760E-011	3.337596E-012	0	0.000000E+000
1	92.84865782	3.337596E-012	1.889760E-011	1	0.000000E+000
1	92.85055583	1.889760E-011	3.337596E-012	0	0.000000E+000
1	92.85067114	3.337596E-012	1.889760E-011	1	0.000000E+000
1	92.85267806	1.889760E-011	3.337596E-012	0	0.000000E+000
1	92.85304660	3.337596E-012	1.889760E-011	1	0.000000E+000
1	92.85330516	1.889760E-011	3.337596E-012	0	0.000000E+000
1	92.85394255	3.337596E-012	1.889760E-011	1	0.000000E+000
1	92.85563998	1.889760E-011	3.337596E-012	0	0.000000E+000
1	92.85598898	3.337596E-012	1.889760E-011	1	0.000000E+000
1	92.85691890	1.889760E-011	3.337596E-012	0	0.000000E+000
1	92.85753863	3.337596E-012	1.889760E-011	1	0.000000E+000
1	92.85779959	1.889760E-011	3.337596E-012	0	0.000000E+000
1	92.85896674	3.337596E-012	1.889760E-011	1	0.000000E+000
1	92.85916249	1.889760E-011	3.337596E-012	0	0.000000E+000
1	92.85958153	3.337596E-012	1.889760E-011	1	0.000000E+000
1	92.86341746	1.889760E-011	3.337596E-012	0	0.000000E+000
1	92.86527433	3.337596E-012	1.889760E-011	1	0.000000E+000
1	92.86559613	1.889760E-011	3.337596E-012	0	0.000000E+000
1	92.86618666	3.337596E-012	1.889760E-011	1	0.000000E+000
1	92.86674341	1.889760E-011	3.337596E-012	0	0.000000E+000
1	92.86756093	3.337596E-012	1.889760E-011	1	0.000000E+000
1	92.87072395	1.889760E-011	3.337596E-012	0	0.000000E+000
1	92.87212893	3.337596E-012	1.889760E-011	1	0.000000E+000
1	92.87217953	1.889760E-011	3.337596E-012	0	0.000000E+000
1	92.87789358	3.337596E-012	1.889760E-011	1	0.000000E+000
1	92.87922102	1.889760E-011	3.337596E-012	0	0.000000E+000
1	92.87943944	3.337596E-012	1.889760E-011	1	0.000000E+000
1	92.88301503	1.889760E-011	3.337596E-012	0	0.000000E+000
1	92.88345954	3.337596E-012	1.889760E-011	1	0.000000E+000
1	92.88492580	1.889760E-011	3.337596E-012	0	0.000000E+000
1	92.88499498	3.337596E-012	1.889760E-011	1	0.000000E+000
1	92.88561308	1.889760E-011	3.337596E-012	0	0.000000E+000
1	92.88574738	3.337596E-012	1.889760E-011	1	0.000000E+000
1	92.88734806	1.889760E-011	3.337596E-012	0	0.000000E+000
1	92.88815702	3.337596E-012	1.889760E-011	1	0.000000E+000
1	92.88878855	1.889760E-011	3.337596E-012	0	0.000000E+000
1	92.88906432	3.337596E-012	1.889760E-011	1	0.000000E+000
1	92.88979850	1.889760E-011	3.337596E-012	0	0.000000E+000
1	92.88982600	3.337596E-012	1.889760E-011	1	0.000000E+000
1	92.89196538	1.889760E-011	3.337596E-012	0	0.000000E+000
1	92.89199755	3.337596E-012	1.889760E-011	1	0.000000E+000
1	92.89243697	1.889760E-011	3.337596E-012	0	0.000000E+000
1	92.89384107	3.337596E-012	1.889760E-011	1	0.000000E+000
1	92.89389835	1.889760E-011	3.337596E-012	0	0.000000E+000
1	92.89402139	3.337596E-012	1.889760E-011	1	0.000000E+000
1	92.89406224	1.889760E-011	3.337596E-012	0	0.000000E+000
1	92.89481071	3.337596E-012	1.889760E-011	1	0.000000E+000
1	92.89636517	1.889760E-011	3.337596E-012	0	0.000000E+000
1	92.89691764	3.337596E-012	1.889760E-011	1	0.000000E+000
1	92.89836282	1.889760E-011	3.337596E-012	0	0.000000E+000
1	92.90011493	3.337596E-012	1.889760E-011	1	0.000000E+000
1	92.90049175	1.889760E-011	3.337596E-012	0	0.000000E+000
1	92.90127295	3.337596E-012	1.889760E-011	1	0.000000E+000
1	92.90226484	1.889760E-011	3.337596E-012	0	0.000000E+000
1	92.90282557	3.337596E-012	1.889760E-011	1	0.000000E+000
1	92.90346543	1.889760E-011	3.337596E-012	0	0.000000E+000
1	92.90510091	3.337596E-012	1.889760E-011	1	0.000000E+000
1	92.90611779	1.889760E-011	3.337596E-012	0	0.000000E+000
1	92.90702955	3.337596E-012	1.889760E-011	1	0.000000E+000
1	92.90719899	1.889760E-011	3.337596E-012	0	0.000000E+000
1	92.90761700	3.337596E-012	1.889760E-011	1	0.000000E+000
1	92.90808904	1.889760E-011	3.337596E-012	0	0.000000E+000
1	92.90879326	3.337596E-012	1.889760E-011	1	0.000000E+000
1	92.91100705	1.889760E-011	3.337596E-012	0	0.000000E+000
1	92.91135560	3.337596E-012	1.889760E-011	1	0.000000E+000
1	92.91347257	1.889760E-011	3.337596E-012	0	0.000000E+000
1	92.91374759	3.337596E-012	1.889760E-011	1	0.000000E+000
1	92.91391604	1.889760E-011	3.337596E-012	0	0.000000E+000
1	92.91776857	3.337596E-012	1.889760E-011	1	0.000000E+000
1	92.91887742	1.889760E-011	3.337596E-012	0	0.000000E+000
1	92.92037580	3.337596E-012	1.889760E-011	1	0.000000E+000
1	92.92074971	1.889760E-011	3.337596E-012	0	0.000000E+000
1	92.92344427	3.337596E-012	1.889760E-011	1	0.000000E+000
1	92.92444111	1.889760E-011	3.337596E-012	0	0.000000E+000
1	92.92523749	3.337596E-012	1.889760E-011	1	0.000000E+000
1	92.92556171	1.889760E-011	3.337596E-012	0	0.000000E+000
1	92.92568628	3.337596E-012	1.889760E-011	1	0.000000E+000
1	92.92625651	1.889760E-011	3.337596E-012	0	0.000000E+000
1	92.92627187	3.337596E-012	1.889760E-011	1	0.000000E+000
1	92.92639888	1.889760E-011	3.337596E-012	0	0.000000E+000
1	92.92669766	3.337596E-012	1.889760E-011	1	0.000000E+000
1	92.92752498	1.889760E-011	3.337596E-012	0	0.000000E+000
1	92.92771615	3.337596E-012	1.889760E-011	1	0.000000E+000
1	92.92930464	1.889760E-011	3.337596E-012	0	0.000000E+000
1	92.92935286	3.337596E-012	1.889760E-011	1	0.000000E+000
1	92.92993004	1.889760E-011	3.337596E-012	0	0.000000E+000
1	92.93095588	3.337596E-012	1.889760E-011	1	0.000000E+000
1	92.93154704	1.889760E-011	3.337596E-012	0	0.000000E+000
1	92.93188207	3.337596E-012	1.889760E-011	1	0.000000E+000
1	92.93272911	1.889760E-011	3.337596E-012	0	0.000000E+000
1	92.93283535	3.337596E-012	1.889760E-011	1	0.000000E+000
1	92.93379386	1.889760E-011	3.337596E-012	0	0.000000E+000
1	92.93383620	3.337596E-012	1.889760E-011	1	0.000000E+000
1	92.93593936	1.889760E-011	3.337596E-012	0	0.000000E+000
1	92.93634430	3.337596E-012	1.889760E-011	1	0.000000E+000
1	92.93663051	1.889760E-011	3.337596E-012	0	0.000000E+000
1	92.93708391	3.337596E-012	1.889760E-011	1	0.000000E+000
1	92.93713378	1.889760E-011	3.337596E-012	0	0.000000E+000
1	92.93715555	3.337596E-012	1.889760E-011	1	0.000000E+000
1	92.93733612	1.889760E-011	3.337596E-012	0	0.000000E+000
1	92.93805557	3.337596E-012	1.889760E-011	1	0.000000E+000
1	92.93949116	1.889760E-011	3.337596E-012	0	0.000000E+000
1	92.93981742	3.337596E-012	1.889760E-011	1	0.000000E+000
1	92.94012531	1.889760E-011	3.337596E-012	0	0.000000E+000
1	92.94050459	3.337596E-012	1.889760E-011	1	0.000000E+000
1	92.94215935	1.889760E-011	3.337596E-012	0	0.000000E+000
1	92.94257380	3.337596E-012	1.889760E-011	1	0.000000E+000
1	92.94295227	1.889760E-011	3.337596E-012	0	0.000000E+000
1	92.94330895	3.337596E-012	1.889760E-011	1	0.000000E+000
1	92.94492841	1.889760E-011	3.337596E-012	0	0.000000E+000
1	92.94497670	3.337596E-012	1.889760E-011	1	0.000000E+000
1	92.94566019	1.889760E-011	3.337596E-012	0	0.000000E+000
1	92.94646237	3.337596E-012	1.889760E-011	1	0.000000E+000
1	92.94719703	1.889760E-011	3.337596E-012	0	0.000000E+000
1	92.94826493	3.337596E-012	1.889760E-011	1	0.000000E+000
1	92.94878305	1.889760E-011	3.337596E-012	0	0.000000E+000
1	92.94946281	3.337596E-012	1.889760E-011	1	0.000000E+000
1	92.95040898	1.889760E-011	3.337596E-012	0	0.000000E+000
1	92.95071632	3.337596E-012	1.889760E-011	1	0.000000E+000
1	92.95119942	1.889760E-011	3.337596E-012	0	0.000000E+000
1	92.95372664	3.337596E-012	1.889760E-011	1	0.000000E+000
1	92.95375380	1.889760E-011	3.337596E-012	0	0.000000E+000
1	92.95425680	3.337596E-012	1.889760E-011	1	0.000000E+000
1	92.95444762	1.889760E-011	3.337596E-012	0	0.000000E+000
1	92.95582697	3.337596E-012	1.889760E-011	1	0.000000E+000
1	92.95770632	1.889760E-011	3.337596E-012	0	0.000000E+000
1	92.95845348	3.337596E-012	1.889760E-011	1	0.000000E+000
1	92.95915977	1.889760E-011	3.337596E-012	0	0.000000E+000
1	92.95981079	3.337596E-012	1.889760E-011	1	0.000000E+000
1	92.96058968	1.889760E-011	3.337596E-012	0	0.000000E+000
1	92.96326423	3.337596E-012	1.889760E-011	1	0.000000E+000
1	92.96334635	1.889760E-011	3.337596E-012	0	0.000000E+000
1	92.96343426	3.337596E-012	1.889760E-011	1	0.000000E+000
1	92.96430861	1.889760E-011	3.337596E-012	0	0.000000E+000
1	92.96437361	3.337596E-012	1.889760E-011	1	0.000000E+000
1	92.96540936	1.889760E-011	3.337596E-012	0	0.000000E+000
1	92.96542173	3.337596E-012	1.889760E-011	1	0.000000E+000
1	92.96550967	1.889760E-011	3.337596E-012	0	0.000000E+000
1	92.96631208	3.337596E-012	1.889760E-011	1	0.000000E+000
1	92.96740934	1.889760E-011	3.337596E-012	0	0.000000E+000
1	92.96758341	3.337596E-012	1.889760E-011	1	0.000000E+000
1	92.96852102	1.889760E-011	3.337596E-012	0	0.000000E+000
1	92.96912116	3.337596E-012	1.889760E-011	1	0.000000E+000
1	92.97045616	1.889760E-011	3.337596E-012	0	0.000000E+000
1	92.97111286	3.337596E-012	1.889760E-011	1	0.000000E+000
1	92.97133453	1.889760E-011	3.337596E-012	0	0.000000E+000
1	92.97544448	3.337596E-012	1.889760E-011	1	0.000000E+000
1	92.97556399	1.889760E-011	3.337596E-012	0	0.000000E+000
1	92.97583188	3.337596E-012	1.889760E-011	1	0.000000E+000
1	92.97686886	1.889760E-011	3.337596E-012	0	0.000000E+000
1	92.97806955	3.337596E-012	1.889760E-011	1	0.000000E+000
1	92.97859660	1.889760E-011	3.337596E-012	0	0.000000E+000
1	92.97933854	3.337596E-012	1.889760E-011	1	0.000000E+000
1	92.98052027	1.889760E-011	3.337596E-012	0	0.000000E+000
1	92.98106362	3.337596E-012	1.889760E-011	1	0.000000E+000
1	92.98126229	1.889760E-011	3.337596E-012	0	0.000000E+000
1	92.98171193	3.337596E-012	1.889760E-011	1	0.000000E+000
1	92.98261123	1.889760E-011	3.337596E-012	0	0.000000E+000
1	92.98451414	3.337596E-012	1.889760E-011	1	0.000000E+000
1	92.98492548	1.889760E-011	3.337596E-012	0	0.000000E+000
1	92.98691659	3.337596E-012	1.889760E-011	1	0.000000E+000
1	92.98719712	1.889760E-011	3.337596E-012	0	0.000000E+000
1	92.98763676	3.337596E-012	1.889760E-011	1	0.000000E+000
1	92.98953323	1.889760E-011	3.337596E-012	0	0.000000E+000
1	92.98956639	3.337596E-012	1.889760E-011	1	0.000000E+000
1	92.99007396	1.889760E-011	3.337596E-012	0	0.000000E+000
1	92.99011566	3.337596E-012	1.889760E-011	1	0.000000E+000
1	92.99014352	1.889760E-011	3.337596E-012	0	0.000000E+000
1	92.99018024	3.337596E-012	1.889760E-011	1	0.000000E+000
1	92.99270685	1.889760E-011	3.337596E-012	0	0.000000E+000
1	93.01035797	3.337596E-012	1.889760E-011	1	0.000000E+000
1	93.01075829	1.889760E-011	3.337596E-012	0	0.000000E+000
1	93.01117571	3.337596E-012	1.889760E-011	1	0.000000E+000
1	93.01341792	1.889760E-011	3.337596E-012	0	0.000000E+000
1	93.01376415	3.337596E-012	1.889760E-011	1	0.000000E+000
1	93.01440289	1.889760E-011	3.337596E-012	0	0.000000E+000
1	93.01521960	3.337596E-012	1.889760E-011	1	0.000000E+000
1	93.01525019	1.889760E-011	3.337596E-012	0	0.000000E+000
1	93.01545686	3.337596E-012	1.889760E-011	1	0.000000E+000
1	93.01605366	1.889760E-011	3.337596E-012	0	0.000000E+000
1	93.01671639	3.337596E-012	1.889760E-011	1	0.000000E+000
1	93.01685758	1.889760E-011	3.337596E-012	0	0.000000E+000
1	93.01717848	3.337596E-012	1.889760E-011	1	0.000000E+000
1	93.01835615	1.889760E-011	3.337596E-012	0	0.000000E+000
1	93.01845636	3.337596E-012	1.889760E-011	1	0.000000E+000
1	93.01908891	1.889760E-011	3.337596E-012	0	0.000000E+000
1	93.01927317	3.337596E-012	1.889760E-011	1	0.000000E+000
1	93.01946630	1.889760E-011	3.337596E-012	0	0.000000E+000
1	93.01972913	3.337596E-012	1.889760E-011	1	0.000000E+000
1	93.01975414	1.889760E-011	3.337596E-012	0	0.000000E+000
1	93.02021371	3.337596E-012	1.889760E-011	1	0.000000E+000
1	93.02179277	1.889760E-011	3.337596E-012	0	0.000000E+000
1	93.02255554	3.337596E-012	1.889760E-011	1	0.000000E+000
1	93.02276727	1.889760E-011	3.337596E-012	0	0.000000E+000
1	93.02319026	3.337596E-012	1.889760E-011	1	0.000000E+000
1	93.02356656	1.889760E-011	3.337596E-012	0	0.000000E+000
1	93.02398968	3.337596E-012	1.889760E-011	1	0.000000E+000
1	93.02419949	1.889760E-011	3.337596E-012	0	0.000000E+000
1	93.02437877	3.337596E-012	1.889760E-011	1	0.000000E+000
1	93.02502112	1.889760E-011	3.337596E-012	0	0.000000E+000
1	93.02536865	3.337596E-012	1.889760E-011	1	0.000000E+000
1	93.02828272	1.889760E-011	3.337596E-012	0	0.000000E+000
1	93.02914156	3.337596E-012	1.889760E-011	1	0.000000E+000
1	93.02974433	1.889760E-011	3.337596E-012	0	0.000000E+000
1	93.03068215	3.337596E-012	1.889760E-011	1	0.000000E+000
1	93.03104935	1.889760E-011	3.337596E-012	0	0.000000E+000
1	93.03109305	3.337596E-012	1.889760E-011	1	0.000000E+000
1	93.03380247	1.889760E-011	3.337596E-012	0	0.000000E+000
1	93.03467589	3.337596E-012	1.889760E-011	1	0.000000E+000
1	93.03489767	1.889760E-011	3.337596E-012	0	0.000000E+000
1	93.03637538	3.337596E-012	1.889760E-011	1	0.000000E+000
1	93.03692387	1.889760E-011	3.337596E-012	0	0.000000E+000
1	93.03729159	3.337596E-012	1.889760E-011	1	0.000000E+000
1	93.03766795	1.889760E-011	3.337596E-012	0	0.000000E+000
1	93.03790261	3.337596E-012	1.889760E-011	1	0.000000E+000
1	93.03980516	1.889760E-011	3.337596E-012	0	0.000000E+000
1	93.04061922	3.337596E-012	1.889760E-011	1	0.000000E+000
1	93.04134609	1.889760E-011	3.337596E-012	0	0.000000E+000
1	93.04315032	3.337596E-012	1.889760E-011	1	0.000000E+000
1	93.04453514	1.889760E-011	3.337596E-012	0	0.000000E+000
1	93.04481337	3.337596E-012	1.889760E-011	1	0.000000E+000
1	93.04547207	1.889760E-011	3.337596E-012	0	0.000000E+000
1	93.04603866	3.337596E-012	1.889760E-011	1	0.000000E+000
1	93.04639761	1.889760E-011	3.337596E-012	0	0.000000E+000
1	93.04749814	3.337596E-012	1.889760E-011	1	0.000000E+000
1	93.04787735	1.889760E-011	3.337596E-012	0	0.000000E+000
1	93.04801711	3.337596E-012	1.889760E-011	1	0.000000E+000
1	93.04820565	1.889760E-011	3.337596E-012	0	0.000000E+000
1	93.04961680	3.337596E-012	1.889760E-011	1	0.000000E+000
1	93.05154931	1.889760E-011	3.337596E-012	0	0.000000E+000
1	93.05304235	3.337596E-012	1.889760E-011	1	0.000000E+000
1	93.05369925	1.889760E-011	3.337596E-012	0	0.000000E+000
1	93.05453220	3.337596E-012	1.889760E-011	1	0.000000E+000
1	93.05582813	1.889760E-011	3.337596E-012	0	0.000000E+000
1	93.05669965	3.337596E-012	1.889760E-011	1	0.000000E+000
1	93.05828698	1.889760E-011	3.337596E-012	0	0.000000E+000
1	93.05860173	3.337596E-012	1.889760E-011	1	0.000000E+000
1	93.05883083	1.889760E-011	3.337596E-012	0	0.000000E+000
1	93.06028990	3.337596E-012	1.889760E-011	1	0.000000E+000
1	93.06064489	1.889760E-011	3.337596E-012	0	0.000000E+000
1	93.06242043	3.337596E-012	1.889760E-011	1	0.000000E+000
1	93.06263003	1.889760E-011	3.337596E-012	0	0.000000E+000
1	93.06265115	3.337596E-012	1.889760E-011	1	0.000000E+000
1	93.06395670	1.889760E-011	3.337596E-012	0	0.000000E+000
1	93.07408566	3.337596E-012	1.889760E-011	1	0.000000E+000
1	93.07473986	1.889760E-011	3.337596E-012	0	0.000000E+000
1	93.07477839	3.337596E-012	1.889760E-011	1	0.000000E+000
1	93.07577004	1.889760E-011	3.337596E-012	0	0.000000E+000
1	93.07685053	3.337596E-012	1.889760E-011	1	0.000000E+000
1	93.07732553	1.889760E-011	3.337596E-012	0	0.000000E+000
1	93.07738788	3.337596E-012	1.889760E-011	1	0.000000E+000
1	93.07741852	1.889760E-011	3.337596E-012	0	0.000000E+000
1	93.07948405	3.337596E-012	1.889760E-011	1	0.000000E+000
1	93.07959863	1.889760E-011	3.337596E-012	0	0.000000E+000
1	93.08005568	3.337596E-012	1.889760E-011	1	0.000000E+000
1	93.08068298	1.889760E-011	3.337596E-012	0	0.000000E+000
1	93.08074728	3.337596E-012	1.889760E-011	1	0.000000E+000
1	93.08175740	1.889760E-011	3.337596E-012	0	0.000000E+000
1	93.08248904	3.337596E-012	1.889760E-011	1	0.000000E+000
1	93.08551461	1.889760E-011	3.337596E-012	0	0.000000E+000
1	93.08603648	3.337596E-012	1.889760E-011	1	0.000000E+000
1	93.08632127	1.889760E-011	3.337596E-012	0	0.000000E+000
1	93.08655586	3.337596E-012	1.889760E-011	1	0.000000E+000
1	93.08724980	1.889760E-011	3.337596E-012	0	0.000000E+000
1	93.09029464	3.337596E-012	1.889760E-011	1	0.000000E+000
1	93.09063567	1.889760E-011	3.337596E-012	0	0.000000E+000
1	93.09065384	3.337596E-012	1.889760E-011	1	0.000000E+000
1	93.09119841	1.889760E-011	3.337596E-012	0	0.000000E+000
1	93.09169198	3.337596E-012	1.889760E-011	1	0.000000E+000
1	93.09240116	1.889760E-011	3.337596E-012	0	0.000000E+000
1	93.09319259	3.337596E-012	1.889760E-011	1	0.000000E+000
1	93.09614976	1.889760E-011	3.337596E-012	0	0.000000E+000
1	93.09633712	3.337596E-012	1.889760E-011	1	0.000000E+000
1	93.09671803	1.889760E-011	3.337596E-012	0	0.000000E+000
1	93.09691182	3.337596E-012	1.889760E-011	1	0.000000E+000
1	93.09705387	1.889760E-011	3.337596E-012	0	0.000000E+000
1	93.09953232	3.337596E-012	1.889760E-011	1	0.000000E+000
1	93.10032741	1.889760E-011	3.337596E-012	0	0.000000E+000
1	93.10112481	3.337596E-012	1.889760E-011	1	0.000000E+000
1	93.10267659	1.889760E-011	3.337596E-012	0	0.000000E+000
1	93.10310000	3.337596E-012	1.889760E-011	1	0.000000E+000
1	93.10442533	1.889760E-011	3.337596E-012	0	0.000000E+000
1	93.11313497	3.337596E-012	1.889760E-011	1	0.000000E+000
1	93.11396078	1.889760E-011	3.337596E-012	0	0.000000E+000
1	93.11423363	3.337596E-012	1.889760E-011	1	0.000000E+000
1	93.11449287	1.889760E-011	3.337596E-012	0	0.000000E+000
1	93.11650301	3.337596E-012	1.889760E-011	1	0.000000E+000
1	93.11697776	1.889760E-011	3.337596E-012	0	0.000000E+000
1	93.11698924	3.337596E-012	1.889760E-011	1	0.000000E+000
1	93.11717413	1.889760E-011	3.337596E-012	0	0.000000E+000
1	93.11849090	3.337596E-012	1.889760E-011	1	0.000000E+000
1	93.11907067	1.889760E-011	3.337596E-012	0	0.000000E+000
1	93.11923703	3.337596E-012	1.889760E-011	1	0.000000E+000
1	93.12138033	1.889760E-011	3.337596E-012	0	0.000000E+000
1	93.12210514	3.337596E-012	1.889760E-011	1	0.000000E+000
1	93.12438619	1.889760E-011	3.337596E-012	0	0.000000E+000
1	93.12464677	3.337596E-012	1.889760E-011	1	0.000000E+000
1	93.12510166	1.889760E-011	3.337596E-012	0	0.000000E+000
1	93.12692510	3.337596E-012	1.889760E-011	1	0.000000E+000
1	93.12712269	1.889760E-011	3.337596E-012	0	0.000000E+000
1	93.12749187	3.337596E-012	1.889760E-011	1	0.000000E+000
1	93.12844348	1.889760E-011	3.337596E-012	0	0.000000E+000
1	93.12919321	3.337596E-012	1.889760E-011	1	0.000000E+000
1	93.13030374	1.889760E-011	3.337596E-012	0	0.000000E+000
1	93.13058098	3.337596E-012	1.889760E-011	1	0.000000E+000
1	93.13078870	1.889760E-011	3.337596E-012	0	0.000000E+000
1	93.13281971	3.337596E-012	1.889760E-011	1	0.000000E+000
1	93.13303403	1.889760E-011	3.337596E-012	0	0.000000E+000
1	93.13513259	3.337596E-012	1.889760E-011	1	0.000000E+000
1	93.13573046	1.889760E-011	3.337596E-012	0	0.000000E+000
1	93.13590328	3.337596E-012	1.889760E-011	1	0.000000E+000
1	93.13593853	1.889760E-011	3.337596E-012	0	0.000000E+000
1	93.13913381	3.337596E-012	1.889760E-011	1	0.000000E+000
1	93.13914674	1.889760E-011	3.337596E-012	0	0.000000E+000
1	93.13925152	3.337596E-012	1.889760E-011	1	0.000000E+000
1	93.14228500	1.889760E-011	3.337596E-012	0	0.000000E+000
1	93.15219861	3.337596E-012	1.889760E-011	1	0.000000E+000
1	93.15361935	1.889760E-011	3.337596E-012	0	0.000000E+000
1	93.15559249	3.337596E-012	1.889760E-011	1	0.000000E+000
1	93.15736430	1.889760E-011	3.337596E-012	0	0.000000E+000
1	93.15775482	3.337596E-012	1.889760E-011	1	0.000000E+000
1	93.15900179	1.889760E-011	3.337596E-012	0	0.000000E+000
1	93.15910638	3.337596E-012	1.889760E-011	1	0.000000E+000
1	93.16063601	1.889760E-011	3.337596E-012	0	0.000000E+000
1	93.16092850	3.337596E-012	1.889760E-011	1	0.000000E+000
1	93.16112538	1.889760E-011	3.337596E-012	0	0.000000E+000
1	93.16168327	3.337596E-012	1.889760E-011	1	0.000000E+000
1	93.16185205	1.889760E-011	3.337596E-012	0	0.000000E+000
1	93.16322064	3.337596E-012	1.889760E-011	1	0.000000E+000
1	93.16418099	1.889760E-011	3.337596E-012	0	0.000000E+000
1	93.16752152	3.337596E-012	1.889760E-011	1	0.000000E+000
1	93.16897193	1.889760E-011	3.337596E-012	0	0.000000E+000
1	93.16923066	3.337596E-012	1.889760E-011	1	0.000000E+000
1	93.16993237	1.889760E-011	3.337596E-012	0	0.000000E+000
1	93.17019829	3.337596E-012	1.889760E-011	1	0.000000E+000
1	93.17150900	1.889760E-011	3.337596E-012	0	0.000000E+000
1	93.17496309	3.337596E-012	1.889760E-011	1	0.000000E+000
1	93.17571811	1.889760E-011	3.337596E-012	0	0.000000E+000
1	93.17595746	3.337596E-012	1.889760E-011	1	0.000000E+000
1	93.17597822	1.889760E-011	3.337596E-012	0	0.000000E+000
1	93.17619487	3.337596E-012	1.889760E-011	1	0.000000E+000
1	93.17665596	1.889760E-011	3.337596E-012	0	0.000000E+000
1	93.17739729	3.337596E-012	1.889760E-011	1	0.000000E+000
1	93.17742193	1.889760E-011	3.337596E-012	0	0.000000E+000
1	93.17751271	3.337596E-012	1.889760E-011	1	0.000000E+000
1	93.17756518	1.889760E-011	3.337596E-012	0	0.000000E+000
1	93.17853026	3.337596E-012	1.889760E-011	1	0.000000E+000
1	93.17885925	1.889760E-011	3.337596E-012	0	0.000000E+000
1	93.17949191	3.337596E-012	1.889760E-011	1	0.000000E+000
1	93.18170454	1.889760E-011	3.337596E-012	0	0.000000E+000
1	93.18187858	3.337596E-012	1.889760E-011	1	0.000000E+000
1	93.18203980	1.889760E-011	3.337596E-012	0	0.000000E+000
1	93.18207689	3.337596E-012	1.889760E-011	1	0.000000E+000
1	93.18226931	1.889760E-011	3.337596E-012	0	0.000000E+000
1	93.18328642	3.337596E-012	1.889760E-011	1	0.000000E+000
1	93.18521632	1.889760E-011	3.337596E-012	0	0.000000E+000
1	93.18631547	3.337596E-012	1.889760E-011	1	0.000000E+000
1	93.18733106	1.889760E-011	3.337596E-012	0	0.000000E+000
1	93.18782283	3.337596E-012	1.889760E-011	1	0.000000E+000
1	93.18792657	1.889760E-011	3.337596E-012	0	0.000000E+000
1	93.18845037	3.337596E-012	1.889760E-011	1	0.000000E+000
1	93.19059560	1.889760E-011	3.337596E-012	0	0.000000E+000
1	93.19230573	3.337596E-012	1.889760E-011	1	0.000000E+000
1	93.19250040	1.889760E-011	3.337596E-012	0	0.000000E+000
1	93.19313395	3.337596E-012	1.889760E-011	1	0.000000E+000
1	93.19403171	1.889760E-011	3.337596E-012	0	0.000000E+000
1	93.19428013	3.337596E-012	1.889760E-011	1	0.000000E+000
1	93.19436807	1.889760E-011	3.337596E-012	0	0.000000E+000
1	93.19592549	3.337596E-012	1.889760E-011	1	0.000000E+000
1	93.19638969	1.889760E-011	3.337596E-012	0	0.000000E+000
1	93.19739831	3.337596E-012	1.889760E-011	1	0.000000E+000
1	93.19840091	1.889760E-011	3.337596E-012	0	0.000000E+000
1	93.19880909	3.337596E-012	1.889760E-011	1	0.000000E+000
1	93.19883352	1.889760E-011	3.337596E-012	0	0.000000E+000
1	93.19913433	3.337596E-012	1.889760E-011	1	0.000000E+000
1	93.19917856	1.889760E-011	3.337596E-012	0	0.000000E+000
1	93.19950826	3.337596E-012	1.889760E-011	1	0.000000E+000
1	93.20014498	1.889760E-011	3.337596E-012	0	0.000000E+000
1	93.20027210	3.337596E-012	1.889760E-011	1	0.000000E+000
1	93.20061006	1.889760E-011	3.337596E-012	0	0.000000E+000
1	93.20071482	3.337596E-012	1.889760E-011	1	0.000000E+000
1	93.20291104	1.889760E-011	3.337596E-012	0	0.000000E+000
1	93.20427154	3.337596E-012	1.889760E-011	1	0.000000E+000
1	93.20503595	1.889760E-011	3.337596E-012	0	0.000000E+000
1	93.20562954	3.337596E-012	1.889760E-011	1	0.000000E+000
1	93.20719679	1.889760E-011	3.337596E-012	0	0.000000E+000
1	93.20751698	3.337596E-012	1.889760E-011	1	0.000000E+000
1	93.20950902	1.889760E-011	3.337596E-012	0	0.000000E+000
1	93.21171381	3.337596E-012	1.889760E-011	1	0.000000E+000
1	93.21202067	1.889760E-011	3.337596E-012	0	0.000000E+000
1	93.21209214	3.337596E-012	1.889760E-011	1	0.000000E+000
1	93.21421666	1.889760E-011	3.337596E-012	0	0.000000E+000
1	93.21443803	3.337596E-012	1.889760E-011	1	0.000000E+000
1	93.21482501	1.889760E-011	3.337596E-012	0	0.000000E+000
1	93.21641697	3.337596E-012	1.889760E-011	1	0.000000E+000
1	93.21643921	1.889760E-011	3.337596E-012	0	0.000000E+000
1	93.21690892	3.337596E-012	1.889760E-011	1	0.000000E+000
1	93.21692402	1.889760E-011	3.337596E-012	0	0.000000E+000
1	93.21696011	3.337596E-012	1.889760E-011	1	0.000000E+000
1	93.21845099	1.889760E-011	3.337596E-012	0	0.000000E+000
1	93.21926760	3.337596E-012	1.889760E-011	1	0.000000E+000
1	93.22053602	1.889760E-011	3.337596E-012	0	0.000000E+000
1	93.22064048	3.337596E-012	1.889760E-011	1	0.000000E+000
1	93.22110431	1.889760E-011	3.337596E-012	0	0.000000E+000
1	93.22173583	3.337596E-012	1.889760E-011	1	0.000000E+000
1	93.22219643	1.889760E-011	3.337596E-012	0	0.000000E+000
1	93.22294767	3.337596E-012	1.889760E-011	1	0.000000E+000
1	93.22306382	1.889760E-011	3.337596E-012	0	0.000000E+000
1	93.22318358	3.337596E-012	1.889760E-011	1	0.000000E+000
1	93.22497509	1.889760E-011	3.337596E-012	0	0.000000E+000
1	93.22500396	3.337596E-012	1.889760E-011	1	0.000000E+000
1	93.22537401	1.889760E-011	3.337596E-012	0	0.000000E+000
1	93.22627351	3.337596E-012	1.889760E-011	1	0.000000E+000
1	93.22847174	1.889760E-011	3.337596E-012	0	0.000000E+000
1	93.22920041	3.337596E-012	1.889760E-011	1	0.000000E+000
1	93.23017125	1.889760E-011	3.337596E-012	0	0.000000E+000
1	144.34368928	3.121170E-012	1.868117E-011	1	0.000000E+000
1	144.34511011	1.868117E-011	3.121170E-012	0	0.000000E+000
1	144.34584469	3.121170E-012	1.868117E-011	1	0.000000E+000
1	144.34596122	1.868117E-011	3.121170E-012	0	0.000000E+000
1	144.34617234	3.121170E-012	1.868117E-011	1	0.000000E+000
1	144.34800297	1.868117E-011	3.121170E-012	0	0.000000E+000
1	144.34813375	3.121170E-012	1.868117E-011	1	0.000000E+000
1	144.34957513	1.868117E-011	3.121170E-012	0	0.000000E+000
1	144.35064683	3.121170E-012	1.868117E-011	1	0.000000E+000
1	144.35198303	1.868117E-011	3.121170E-012	0	0.000000E+000
1	144.35236547	3.121170E-012	1.868117E-011	1	0.000000E+000
1	144.35286938	1.868117E-011	3.121170E-012	0	0.000000E+000
1	144.35295849	3.121170E-012	1.868117E-011	1	0.000000E+000
1	144.35410199	1.868117E-011	3.121170E-012	0	0.000000E+000
1	144.35483619	3.121170E-012	1.868117E-011	1	0.000000E+000
1	144.35489864	1.868117E-011	3.121170E-012	0	0.000000E+000
1	144.35559294	3.121170E-012	1.868117E-011	1	0.000000E+000
1	144.35613937	1.868117E-011	3.121170E-012	0	0.000000E+000
1	144.35614738	3.121170E-012	1.868117E-011	1	0.000000E+000
1	144.35730125	1.868117E-011	3.121170E-012	0	0.000000E+000
1	144.35817752	3.121170E-012	1.868117E-011	1	0.000000E+000
1	144.36005960	1.868117E-011	3.121170E-012	0	0.000000E+000
1	144.36018018	3.121170E-012	1.868117E-011	1	0.000000E+000
1	144.36020767	1.868117E-011	3.121170E-012	0	0.000000E+000
1	144.36093573	3.121170E-012	1.868117E-011	1	0.000000E+000
1	144.36209580	1.868117E-011	3.121170E-012	0	0.000000E+000
1	144.36213456	3.121170E-012	1.868117E-011	1	0.000000E+000
1	144.36224496	1.868117E-011	3.121170E-012	0	0.000000E+000
1	144.36422707	3.121170E-012	1.868117E-011	1	0.000000E+000
1	144.36450294	1.868117E-011	3.121170E-012	0	0.000000E+000
1	144.36468151	3.121170E-012	1.868117E-011	1	0.000000E+000
1	144.36505137	1.868117E-011	3.121170E-012	0	0.000000E+000
1	144.36507650	3.121170E-012	1.868117E-011	1	0.000000E+000
1	144.36647947	1.868117E-011	3.121170E-012	0	0.000000E+000
1	144.36728848	3.121170E-012	1.868117E-011	1	0.000000E+000
1	144.36760479	1.868117E-011	3.121170E-012	0	0.000000E+000
1	144.36801766	3.121170E-012	1.868117E-011	1	0.000000E+000
1	144.36970309	1.868117E-011	3.121170E-012	0	0.000000E+000
1	144.37031725	3.121170E-012	1.868117E-011	1	0.000000E+000
1	144.37077693	1.868117E-011	3.121170E-012	0	0.000000E+000
1	144.37149768	3.121170E-012	1.868117E-011	1	0.000000E+000
1	144.37193665	1.868117E-011	3.121170E-012	0	0.000000E+000
1	144.37279875	3.121170E-012	1.868117E-011	1	0.000000E+000
1	144.37443670	1.868117E-011	3.121170E-012	0	0.000000E+000
1	144.37563479	3.121170E-012	1.868117E-011	1	0.000000E+000
1	144.37570637	1.868117E-011	3.121170E-012	0	0.000000E+000
1	144.37574402	3.121170E-012	1.868117E-011	1	0.000000E+000
1	144.37736325	1.868117E-011	3.121170E-012	0	0.000000E+000
1	144.37751890	3.121170E-012	1.868117E-011	1	0.000000E+000
1	144.37770393	1.868117E-011	3.121170E-012	0	0.000000E+000
1	144.37848494	3.121170E-012	1.868117E-011	1	0.000000E+000
1	144.38022676	1.868117E-011	3.121170E-012	0	0.000000E+000
1	144.38089882	3.121170E-012	1.868117E-011	1	0.000000E+000
1	144.38412077	1.868117E-011	3.121170E-012	0	0.000000E+000
1	144.38494761	3.121170E-012	1.868117E-011	1	0.000000E+000
1	144.38811071	1.868117E-011	3.121170E-012	0	0.000000E+000
1	144.39015062	3.121170E-012	1.868117E-011	1	0.000000E+000
1	144.39110985	1.868117E-011	3.121170E-012	0	0.000000E+000
1	144.39118498	3.121170E-012	1.868117E-011	1	0.000000E+000
1	144.39263368	1.868117E-011	3.121170E-012	0	0.000000E+000
1	144.39298329	3.121170E-012	1.868117E-011	1	0.000000E+000
1	144.39301734	1.868117E-011	3.121170E-012	0	0.000000E+000
1	144.39304693	3.121170E-012	1.868117E-011	1	0.000000E+000
1	144.39473474	1.868117E-011	3.121170E-012	0	0.000000E+000
1	144.39513408	3.121170E-012	1.868117E-011	1	0.000000E+000
1	144.39612046	1.868117E-011	3.121170E-012	0	0.000000E+000
1	144.39675220	3.121170E-012	1.868117E-011	1	0.000000E+000
1	144.39732989	1.868117E-011	3.121170E-012	0	0.000000E+000
1	144.39774498	3.121170E-012	1.868117E-011	1	0.000000E+000
1	144.39891171	1.868117E-011	3.121170E-012	0	0.000000E+000
1	144.39894660	3.121170E-012	1.868117E-011	1	0.000000E+000
1	144.40056359	1.868117E-011	3.121170E-012	0	0.000000E+000
1	144.40072338	3.121170E-012	1.868117E-011	1	0.000000E+000
1	144.40156458	1.868117E-011	3.121170E-012	0	0.000000E+000
1	144.40287884	3.121170E-012	1.868117E-011	1	0.000000E+000
1	144.40335301	1.868117E-011	3.121170E-012	0	0.000000E+000
1	144.40342228	3.121170E-012	1.868117E-011	1	0.000000E+000
1	144.40434811	1.868117E-011	3.121170E-012	0	0.000000E+000
1	144.40475147	3.121170E-012	1.868117E-011	1	0.000000E+000
1	144.40606786	1.868117E-011	3.121170E-012	0	0.000000E+000
1	144.40720022	3.121170E-012	1.868117E-011	1	0.000000E+000
1	144.40893935	1.868117E-011	3.121170E-012	0	0.000000E+000
1	144.40935696	3.121170E-012	1.868117E-011	1	0.000000E+000
1	144.41114158	1.868117E-011	3.121170E-012	0	0.000000E+000
1	144.41131747	3.121170E-012	1.868117E-011	1	0.000000E+000
1	144.41163187	1.868117E-011	3.121170E-012	0	0.000000E+000
1	144.41238427	3.121170E-012	1.868117E-011	1	0.000000E+000
1	144.41305795	1.868117E-011	3.121170E-012	0	0.000000E+000
1	144.41640086	3.121170E-012	1.868117E-011	1	0.000000E+000
1	144.41663911	1.868117E-011	3.121170E-012	0	0.000000E+000
1	144.41732787	3.121170E-012	1.868117E-011	1	0.000000E+000
1	144.41745734	1.868117E-011	3.121170E-012	0	0.000000E+000
1	144.41830460	3.121170E-012	1.868117E-011	1	0.000000E+000
1	144.41949118	1.868117E-011	3.121170E-012	0	0.000000E+000
1	144.41970717	3.121170E-012	1.868117E-011	1	0.000000E+000
1	144.42003412	1.868117E-011	3.121170E-012	0	0.000000E+000
1	144.42007201	3.121170E-012	1.868117E-011	1	0.000000E+000
1	144.42059970	1.868117E-011	3.121170E-012	0	0.000000E+000
1	144.42065671	3.121170E-012	1.868117E-011	1	0.000000E+000
1	144.42076552	1.868117E-011	3.121170E-012	0	0.000000E+000
1	144.42108891	3.121170E-012	1.868117E-011	1	0.000000E+000
1	144.42140955	1.868117E-011	3.121170E-012	0	0.000000E+000
1	144.42199364	3.121170E-012	1.868117E-011	1	0.000000E+000
1	144.42283366	1.868117E-011	3.121170E-012	0	0.000000E+000
1	144.42331270	3.121170E-012	1.868117E-011	1	0.000000E+000
1	144.42349016	1.868117E-011	3.121170E-012	0	0.000000E+000
1	144.42434737	3.121170E-012	1.868117E-011	1	0.000000E+000
1	144.42671089	1.868117E-011	3.121170E-012	0	0.000000E+000
1	144.42724064	3.121170E-012	1.868117E-011	1	0.000000E+000
1	144.42936258	1.868117E-011	3.121170E-012	0	0.000000E+000
1	144.42958123	3.121170E-012	1.868117E-011	1	0.000000E+000
1	144.43099981	1.868117E-011	3.121170E-012	0	0.000000E+000
1	144.43124731	3.121170E-012	1.868117E-011	1	0.000000E+000
1	144.43227031	1.868117E-011	3.121170E-012	0	0.000000E+000
1	144.43305162	3.121170E-012	1.868117E-011	1	0.000000E+000
1	144.43483422	1.868117E-011	3.121170E-012	0	0.000000E+000
1	144.43743976	3.121170E-012	1.868117E-011	1	0.000000E+000
1	144.43748206	1.868117E-011	3.121170E-012	0	0.000000E+000
1	144.43797222	3.121170E-012	1.868117E-011	1	0.000000E+000
1	144.44089349	1.868117E-011	3.121170E-012	0	0.000000E+000
1	144.44126698	3.121170E-012	1.868117E-011	1	0.000000E+000
1	144.44303612	1.868117E-011	3.121170E-012	0	0.000000E+000
1	144.46781483	3.121170E-012	1.868117E-011	1	0.000000E+000
1	144.47033485	1.868117E-011	3.121170E-012	0	0.000000E+000
1	144.47066978	3.121170E-012	1.868117E-011	1	0.000000E+000
1	144.47074345	1.868117E-011	3.121170E-012	0	0.000000E+000
1	144.47159857	3.121170E-012	1.868117E-011	1	0.000000E+000
1	144.47208537	1.868117E-011	3.121170E-012	0	0.000000E+000
1	144.47220851	3.121170E-012	1.868117E-011	1	0.000000E+000
1	144.47252862	1.868117E-011	3.121170E-012	0	0.000000E+000
1	144.47282048	3.121170E-012	1.868117E-011	1	0.000000E+000
1	144.47313537	1.868117E-011	3.121170E-012	0	0.000000E+000
1	144.47435898	3.121170E-012	1.868117E-011	1	0.000000E+000
1	144.47470212	1.868117E-011	3.121170E-012	0	0.000000E+000
1	144.47583738	3.121170E-012	1.868117E-011	1	0.000000E+000
1	144.47708399	1.868117E-011	3.121170E-012	0	0.000000E+000
1	144.47720722	3.121170E-012	1.868117E-011	1	0.000000E+000
1	144.47774667	1.868117E-011	3.121170E-012	0	0.000000E+000
1	144.47833965	3.121170E-012	1.868117E-011	1	0.000000E+000
1	144.47973739	1.868117E-011	3.121170E-012	0	0.000000E+000
1	144.48097684	3.121170E-012	1.868117E-011	1	0.000000E+000
1	144.48267914	1.868117E-011	3.121170E-012	0	0.000000E+000
1	144.48281974	3.121170E-012	1.868117E-011	1	0.000000E+000
1	144.48411179	1.868117E-011	3.121170E-012	0	0.000000E+000
1	144.48477063	3.121170E-012	1.868117E-011	1	0.000000E+000
1	144.48712819	1.868117E-011	3.121170E-012	0	0.000000E+000
1	144.48715444	3.121170E-012	1.868117E-011	1	0.000000E+000
1	144.48761414	1.868117E-011	3.121170E-012	0	0.000000E+000
1	144.48805362	3.121170E-012	1.868117E-011	1	0.000000E+000
1	144.48859630	1.868117E-011	3.121170E-012	0	0.000000E+000
1	144.48945625	3.121170E-012	1.868117E-011	1	0.000000E+000
1	144.49073008	1.868117E-011	3.121170E-012	0	0.000000E+000
1	144.49268353	3.121170E-012	1.868117E-011	1	0.000000E+000
1	144.49334976	1.868117E-011	3.121170E-012	0	0.000000E+000
1	144.49446744	3.121170E-012	1.868117E-011	1	0.000000E+000
1	144.49476924	1.868117E-011	3.121170E-012	0	0.000000E+000
1	144.49490960	3.121170E-012	1.868117E-011	1	0.000000E+000
1	144.49553718	1.868117E-011	3.121170E-012	0	0.000000E+000
1	144.49573780	3.121170E-012	1.868117E-011	1	0.000000E+000
1	144.49835426	1.868117E-011	3.121170E-012	0	0.000000E+000
1	144.49920909	3.121170E-012	1.868117E-011	1	0.000000E+000
1	144.49928969	1.868117E-011	3.121170E-012	0	0.000000E+000
1	144.49940124	3.121170E-012	1.868117E-011	1	0.000000E+000
1	144.49959914	1.868117E-011	3.121170E-012	0	0.000000E+000
1	144.50012837	3.121170E-012	1.868117E-011	1	0.000000E+000
1	144.50079008	1.868117E-011	3.121170E-012	0	0.000000E+000
1	144.50141100	3.121170E-012	1.868117E-011	1	0.000000E+000
1	144.50152646	1.868117E-011	3.121170E-012	0	0.000000E+000
1	144.50230546	3.121170E-012	1.868117E-011	1	0.000000E+000
1	144.50395006	1.868117E-011	3.121170E-012	0	0.000000E+000
1	144.50413415	3.121170E-012	1.868117E-011	1	0.000000E+000
1	144.50433614	1.868117E-011	3.121170E-012	0	0.000000E+000
1	144.50437861	3.121170E-012	1.868117E-011	1	0.000000E+000
1	144.50496388	1.868117E-011	3.121170E-012	0	0.000000E+000
1	144.50517104	3.121170E-012	1.868117E-011	1	0.000000E+000
1	144.50816808	1.868117E-011	3.121170E-012	0	0.000000E+000
1	144.50846125	3.121170E-012	1.868117E-011	1	0.000000E+000
1	144.50859162	1.868117E-011	3.121170E-012	0	0.000000E+000
1	144.51354879	3.121170E-012	1.868117E-011	1	0.000000E+000
1	144.51417837	1.868117E-011	3.121170E-012	0	0.000000E+000
1	144.51425509	3.121170E-012	1.868117E-011	1	0.000000E+000
1	144.51679257	1.868117E-011	3.121170E-012	0	0.000000E+000
1	144.51690836	3.121170E-012	1.868117E-011	1	0.000000E+000
1	144.51772987	1.868117E-011	3.121170E-012	0	0.000000E+000
1	144.51818530	3.121170E-012	1.868117E-011	1	0.000000E+000
1	144.51904030	1.868117E-011	3.121170E-012	0	0.000000E+000
1	144.51909970	3.121170E-012	1.868117E-011	1	0.000000E+000
1	144.52059986	1.868117E-011	3.121170E-012	0	0.000000E+000
1	144.52109572	3.121170E-012	1.868117E-011	1	0.000000E+000
1	144.52175061	1.868117E-011	3.121170E-012	0	0.000000E+000
1	144.52218481	3.121170E-012	1.868117E-011	1	0.000000E+000
1	144.52267974	1.868117E-011	3.121170E-012	0	0.000000E+000
1	144.52474538	3.121170E-012	1.868117E-011	1	0.000000E+000
1	144.52488910	1.868117E-011	3.121170E-012	0	0.000000E+000
1	144.52492803	3.121170E-012	1.868117E-011	1	0.000000E+000
1	144.52500868	1.868117E-011	3.121170E-012	0	0.000000E+000
1	144.52815223	3.121170E-012	1.868117E-011	1	0.000000E+000
1	144.52818563	1.868117E-011	3.121170E-012	0	0.000000E+000
1	144.52832575	3.121170E-012	1.868117E-011	1	0.000000E+000
1	144.52893876	1.868117E-011	3.121170E-012	0	0.000000E+000
1	144.52981906	3.121170E-012	1.868117E-011	1	0.000000E+000
1	144.52996525	1.868117E-011	3.121170E-012	0	0.000000E+000
1	144.52998080	3.121170E-012	1.868117E-011	1	0.000000E+000
1	144.53021075	1.868117E-011	3.121170E-012	0	0.000000E+000
1	144.53032783	3.121170E-012	1.868117E-011	1	0.000000E+000
1	144.53125293	1.868117E-011	3.121170E-012	0	0.000000E+000
1	144.53130990	3.121170E-012	1.868117E-011	1	0.000000E+000
1	144.53206739	1.868117E-011	3.121170E-012	0	0.000000E+000
1	144.53211637	3.121170E-012	1.868117E-011	1	0.000000E+000
1	144.53301780	1.868117E-011	3.121170E-012	0	0.000000E+000
1	144.53372295	3.121170E-012	1.868117E-011	1	0.000000E+000
1	144.53516723	1.868117E-011	3.121170E-012	0	0.000000E+000
1	144.53520089	3.121170E-012	1.868117E-011	1	0.000000E+000
1	144.53560375	1.868117E-011	3.121170E-012	0	0.000000E+000
1	144.53563613	3.121170E-012	1.868117E-011	1	0.000000E+000
1	144.53574340	1.868117E-011	3.121170E-012	0	0.000000E+000
1	144.53610858	3.121170E-012	1.868117E-011	1	0.000000E+000
1	144.53855636	1.868117E-011	3.121170E-012	0	0.000000E+000
1	144.53895925	3.121170E-012	1.868117E-011	1	0.000000E+000
1	144.53926556	1.868117E-011	3.121170E-012	0	0.000000E+000
1	144.53933802	3.121170E-012	1.868117E-011	1	0.000000E+000
1	144.53974494	1.868117E-011	3.121170E-012	0	0.000000E+000
1	144.54005982	3.121170E-012	1.868117E-011	1	0.000000E+000
1	144.54046106	1.868117E-011	3.121170E-012	0	0.000000E+000
1	144.54059417	3.121170E-012	1.868117E-011	1	0.000000E+000
1	144.54110353	1.868117E-011	3.121170E-012	0	0.000000E+000
1	144.54118521	3.121170E-012	1.868117E-011	1	0.000000E+000
1	144.54178230	1.868117E-011	3.121170E-012	0	0.000000E+000
1	144.54242258	3.121170E-012	1.868117E-011	1	0.000000E+000
1	144.54262803	1.868117E-011	3.121170E-012	0	0.000000E+000
1	144.54429696	3.121170E-012	1.868117E-011	1	0.000000E+000
1	144.54718543	1.868117E-011	3.121170E-012	0	0.000000E+000
1	144.54751251	3.121170E-012	1.868117E-011	1	0.000000E+000
1	144.54893459	1.868117E-011	3.121170E-012	0	0.000000E+000
1	144.54951747	3.121170E-012	1.868117E-011	1	0.000000E+000
1	144.54969563	1.868117E-011	3.121170E-012	0	0.000000E+000
1	144.55002484	3.121170E-012	1.868117E-011	1	0.000000E+000
1	144.55028052	1.868117E-011	3.121170E-012	0	0.000000E+000
1	144.55065423	3.121170E-012	1.868117E-011	1	0.000000E+000
1	144.55137693	1.868117E-011	3.121170E-012	0	0.000000E+000
1	144.55357753	3.121170E-012	1.868117E-011	1	0.000000E+000
1	144.55372616	1.868117E-011	3.121170E-012	0	0.000000E+000
1	144.55474816	3.121170E-012	1.868117E-011	1	0.000000E+000
1	144.55629599	1.868117E-011	3.121170E-012	0	0.000000E+000
1	144.55714169	3.121170E-012	1.868117E-011	1	0.000000E+000
1	144.55950618	1.868117E-011	3.121170E-012	0	0.000000E+000
1	144.55963636	3.121170E-012	1.868117E-011	1	0.000000E+000
1	144.56303369	1.868117E-011	3.121170E-012	0	0.000000E+000
1	144.56320973	3.121170E-012	1.868117E-011	1	0.000000E+000
1	144.56477011	1.868117E-011	3.121170E-012	0	0.000000E+000
1	144.56612865	3.121170E-012	1.868117E-011	1	0.000000E+000
1	144.56670699	1.868117E-011	3.121170E-012	0	0.000000E+000
1	144.56680340	3.121170E-012	1.868117E-011	1	0.000000E+000
1	144.56876244	1.868117E-011	3.121170E-012	0	0.000000E+000
1	144.56889355	3.121170E-012	1.868117E-011	1	0.000000E+000
1	144.56914158	1.868117E-011	3.121170E-012	0	0.000000E+000
1	144.56957574	3.121170E-012	1.868117E-011	1	0.000000E+000
1	144.57037837	1.868117E-011	3.121170E-012	0	0.000000E+000
1	144.57231338	3.121170E-012	1.868117E-011	1	0.000000E+000
1	144.57447095	1.868117E-011	3.121170E-012	0	0.000000E+000
1	144.57541016	3.121170E-012	1.868117E-011	1	0.000000E+000
1	144.57564542	1.868117E-011	3.121170E-012	0	0.000000E+000
1	144.57631079	3.121170E-012	1.868117E-011	1	0.000000E+000
1	144.57703428	1.868117E-011	3.121170E-012	0	0.000000E+000
1	144.57725660	3.121170E-012	1.868117E-011	1	0.000000E+000
1	144.57844487	1.868117E-011	3.121170E-012	0	0.000000E+000
1	144.57848323	3.121170E-012	1.868117E-011	1	0.000000E+000
1	144.58100459	1.868117E-011	3.121170E-012	0	0.000000E+000
1	144.58170396	3.121170E-012	1.868117E-011	1	0.000000E+000
1	144.58360728	1.868117E-011	3.121170E-012	0	0.000000E+000
1	144.58370081	3.121170E-012	1.868117E-011	1	0.000000E+000
1	144.58412267	1.868117E-011	3.121170E-012	0	0.000000E+000
1	144.58509195	3.121170E-012	1.868117E-011	1	0.000000E+000
1	144.58581921	1.868117E-011	3.121170E-012	0	0.000000E+000
1	144.58585879	3.121170E-012	1.868117E-011	1	0.000000E+000
1	144.58603716	1.868117E-011	3.121170E-012	0	0.000000E+000
1	144.58616723	3.121170E-012	1.868117E-011	1	0.000000E+000
1	144.58658945	1.868117E-011	3.121170E-012	0	0.000000E+000
1	144.58690638	3.121170E-012	1.868117E-011	1	0.000000E+000
1	144.58819819	1.868117E-011	3.121170E-012	0	0.000000E+000
1	144.58853253	3.121170E-012	1.868117E-011	1	0.000000E+000
1	144.58879047	1.868117E-011	3.121170E-012	0	0.000000E+000
1	162.21388117	3.075890E-012	1.863589E-011	1	0.000000E+000
1	162.21423956	1.863589E-011	3.075890E-012	0	0.000000E+000
1	162.21511515	3.075890E-012	1.863589E-011	1	0.000000E+000
1	162.21531232	1.863589E-011	3.075890E-012	0	0.000000E+000
1	162.21556076	3.075890E-012	1.863589E-011	1	0.000000E+000
1	162.21577030	1.863589E-011	3.075890E-012	0	0.000000E+000
1	162.21584407	3.075890E-012	1.863589E-011	1	0.000000E+000
1	162.21614923	1.863589E-011	3.075890E-012	0	0.000000E+000
1	162.21713803	3.075890E-012	1.863589E-011	1	0.000000E+000
1	162.21794896	1.863589E-011	3.075890E-012	0	0.000000E+000
1	162.26555837	3.075890E-012	1.863589E-011	1	0.000000E+000
1	162.26566497	1.863589E-011	3.075890E-012	0	0.000000E+000
1	162.26670140	3.075890E-012	1.863589E-011	1	0.000000E+000
1	162.26711174	1.863589E-011	3.075890E-012	0	0.000000E+000
1	162.26716856	3.075890E-012	1.863589E-011	1	0.000000E+000
1	162.26719934	1.863589E-011	3.075890E-012	0	0.000000E+000
1	162.26760490	3.075890E-012	1.863589E-011	1	0.000000E+000
1	162.26796827	1.863589E-011	3.075890E-012	0	0.000000E+000
1	162.26855639	3.075890E-012	1.863589E-011	1	0.000000E+000
1	162.26870413	1.863589E-011	3.075890E-012	0	0.000000E+000
1	162.26879682	3.075890E-012	1.863589E-011	1	0.000000E+000
1	162.26971549	1.863589E-011	3.075890E-012	0	0.000000E+000
1	162.27726250	3.075890E-012	1.863589E-011	1	0.000000E+000
1	162.27793219	1.863589E-011	3.075890E-012	0	0.000000E+000
1	162.27810550	3.075890E-012	1.863589E-011	1	0.000000E+000
1	162.27842942	1.863589E-011	3.075890E-012	0	0.000000E+000
1	162.28110418	3.075890E-012	1.863589E-011	1	0.000000E+000
1	162.28493069	1.863589E-011	3.075890E-012	0	0.000000E+000
1	162.28496712	3.075890E-012	1.863589E-011	1	0.000000E+000
1	162.28787322	1.863589E-011	3.075890E-012	0	0.000000E+000
1	162.28941243	3.075890E-012	1.863589E-011	1	0.000000E+000
1	162.29012546	1.863589E-011	3.075890E-012	0	0.000000E+000
1	162.29141121	3.075890E-012	1.863589E-011	1	0.000000E+000
1	162.29527029	1.863589E-011	3.075890E-012	0	0.000000E+000
1	162.29611759	3.075890E-012	1.863589E-011	1	0.000000E+000
1	162.29673637	1.863589E-011	3.075890E-012	0	0.000000E+000
1	162.29765413	3.075890E-012	1.863589E-011	1	0.000000E+000
1	162.29797340	1.863589E-011	3.075890E-012	0	0.000000E+000
1	162.29804998	3.075890E-012	1.863589E-011	1	0.000000E+000
1	162.29900143	1.863589E-011	3.075890E-012	0	0.000000E+000
1	162.29919009	3.075890E-012	1.863589E-011	1	0.000000E+000
1	162.29936810	1.863589E-011	3.075890E-012	0	0.000000E+000
1	162.29952393	3.075890E-012	1.863589E-011	1	0.000000E+000
1	162.29976993	1.863589E-011	3.075890E-012	0	0.000000E+000
1	162.29978067	3.075890E-012	1.863589E-011	1	0.000000E+000
1	162.30103836	1.863589E-011	3.075890E-012	0	0.000000E+000
1	162.30159566	3.075890E-012	1.863589E-011	1	0.000000E+000
1	162.30242904	1.863589E-011	3.075890E-012	0	0.000000E+000
1	162.30390488	3.075890E-012	1.863589E-011	1	0.000000E+000
1	162.30438104	1.863589E-011	3.075890E-012	0	0.000000E+000
1	162.30474996	3.075890E-012	1.863589E-011	1	0.000000E+000
1	162.30555756	1.863589E-011	3.075890E-012	0	0.000000E+000
1	162.30557286	3.075890E-012	1.863589E-011	1	0.000000E+000
1	162.30577513	1.863589E-011	3.075890E-012	0	0.000000E+000
1	162.30617194	3.075890E-012	1.863589E-011	1	0.000000E+000
1	162.30804003	1.863589E-011	3.075890E-012	0	0.000000E+000
1	162.31022331	3.075890E-012	1.863589E-011	1	0.000000E+000
1	162.31255638	1.863589E-011	3.075890E-012	0	0.000000E+000
1	162.31362927	3.075890E-012	1.863589E-011	1	0.000000E+000
1	162.31409245	1.863589E-011	3.075890E-012	0	0.000000E+000
1	162.31505883	3.075890E-012	1.863589E-011	1	0.000000E+000
1	162.31513788	1.863589E-011	3.075890E-012	0	0.000000E+000
1	162.31553826	3.075890E-012	1.863589E-011	1	0.000000E+000
1	162.31642106	1.863589E-011	3.075890E-012	0	0.000000E+000
1	162.31731453	3.075890E-012	1.863589E-011	1	0.000000E+000
1	162.31747760	1.863589E-011	3.075890E-012	0	0.000000E+000
1	162.31941199	3.075890E-012	1.863589E-011	1	0.000000E+000
1	162.32112773	1.863589E-011	3.075890E-012	0	0.000000E+000
1	162.32137998	3.075890E-012	1.863589E-011	1	0.000000E+000
1	162.32148432	1.863589E-011	3.075890E-012	0	0.000000E+000
1	162.32179523	3.075890E-012	1.863589E-011	1	0.000000E+000
1	162.32204695	1.863589E-011	3.075890E-012	0	0.000000E+000
1	162.32291763	3.075890E-012	1.863589E-011	1	0.000000E+000
1	162.32309757	1.863589E-011	3.075890E-012	0	0.000000E+000
1	162.32383400	3.075890E-012	1.863589E-011	1	0.000000E+000
1	162.32541943	1.863589E-011	3.075890E-012	0	0.000000E+000
1	162.32544123	3.075890E-012	1.863589E-011	1	0.000000E+000
1	162.32586037	1.863589E-011	3.075890E-012	0	0.000000E+000
1	162.32693234	3.075890E-012	1.863589E-011	1	0.000000E+000
1	162.32762206	1.863589E-011	3.075890E-012	0	0.000000E+000
1	162.32795997	3.075890E-012	1.863589E-011	1	0.000000E+000
1	162.32819269	1.863589E-011	3.075890E-012	0	0.000000E+000
1	162.32834116	3.075890E-012	1.863589E-011	1	0.000000E+000
1	162.32870582	1.863589E-011	3.075890E-012	0	0.000000E+000
1	162.32957170	3.075890E-012	1.863589E-011	1	0.000000E+000
1	162.33000336	1.863589E-011	3.075890E-012	0	0.000000E+000
1	162.33039064	3.075890E-012	1.863589E-011	1	0.000000E+000
1	162.33183830	1.863589E-011	3.075890E-012	0	0.000000E+000
1	162.33212801	3.075890E-012	1.863589E-011	1	0.000000E+000
1	162.33227035	1.863589E-011	3.075890E-012	0	0.000000E+000
1	162.33228259	3.075890E-012	1.863589E-011	1	0.000000E+000
1	162.33238325	1.863589E-011	3.075890E-012	0	0.000000E+000
1	162.33332539	3.075890E-012	1.863589E-011	1	0.000000E+000
1	162.33448959	1.863589E-011	3.075890E-012	0	0.000000E+000
1	162.33459734	3.075890E-012	1.863589E-011	1	0.000000E+000
1	162.33465381	1.863589E-011	3.075890E-012	0	0.000000E+000
1	162.33519488	3.075890E-012	1.863589E-011	1	0.000000E+000
1	162.33665307	1.863589E-011	3.075890E-012	0	0.000000E+000
1	162.33695598	3.075890E-012	1.863589E-011	1	0.000000E+000
1	162.34088581	1.863589E-011	3.075890E-012	0	0.000000E+000
1	162.34165855	3.075890E-012	1.863589E-011	1	0.000000E+000
1	162.34294871	1.863589E-011	3.075890E-012	0	0.000000E+000
1	162.34427278	3.075890E-012	1.863589E-011	1	0.000000E+000
1	162.34695122	1.863589E-011	3.075890E-012	0	0.000000E+000
1	162.34780375	3.075890E-012	1.863589E-011	1	0.000000E+000
1	162.34863033	1.863589E-011	3.075890E-012	0	0.000000E+000
1	162.34973163	3.075890E-012	1.863589E-011	1	0.000000E+000
1	162.35029622	1.863589E-011	3.075890E-012	0	0.000000E+000
1	162.35112166	3.075890E-012	1.863589E-011	1	0.000000E+000
1	162.35216113	1.863589E-011	3.075890E-012	0	0.000000E+000
1	162.35543230	3.075890E-012	1.863589E-011	1	0.000000E+000
1	162.35586863	1.863589E-011	3.075890E-012	0	0.000000E+000
1	162.35591035	3.075890E-012	1.863589E-011	1	0.000000E+000
1	162.35767852	1.863589E-011	3.075890E-012	0	0.000000E+000
1	162.35769018	3.075890E-012	1.863589E-011	1	0.000000E+000
1	162.35830467	1.863589E-011	3.075890E-012	0	0.000000E+000
1	162.35916966	3.075890E-012	1.863589E-011	1	0.000000E+000
1	162.35948297	1.863589E-011	3.075890E-012	0	0.000000E+000
1	162.35999154	3.075890E-012	1.863589E-011	1	0.000000E+000
1	162.36007052	1.863589E-011	3.075890E-012	0	0.000000E+000
1	162.36121948	3.075890E-012	1.863589E-011	1	0.000000E+000
1	162.36125864	1.863589E-011	3.075890E-012	0	0.000000E+000
1	162.36177731	3.075890E-012	1.863589E-011	1	0.000000E+000
1	162.36265267	1.863589E-011	3.075890E-012	0	0.000000E+000
1	162.36273058	3.075890E-012	1.863589E-011	1	0.000000E+000
1	162.36358217	1.863589E-011	3.075890E-012	0	0.000000E+000
1	162.36423368	3.075890E-012	1.863589E-011	1	0.000000E+000
1	162.36465851	1.863589E-011	3.075890E-012	0	0.000000E+000
1	162.41683750	3.075890E-012	1.863589E-011	1	0.000000E+000
1	162.41694550	1.863589E-011	3.075890E-012	0	0.000000E+000
1	162.41731974	3.075890E-012	1.863589E-011	1	0.000000E+000
1	162.41745069	1.863589E-011	3.075890E-012	0	0.000000E+000
1	162.41748172	3.075890E-012	1.863589E-011	1	0.000000E+000
1	162.41854452	1.863589E-011	3.075890E-012	0	0.000000E+000
1	162.41955996	3.075890E-012	1.863589E-011	1	0.000000E+000
1	162.42021729	1.863589E-011	3.075890E-012	0	0.000000E+000
1	162.42052058	3.075890E-012	1.863589E-011	1	0.000000E+000
1	162.42154345	1.863589E-011	3.075890E-012	0	0.000000E+000
1	162.42260151	3.075890E-012	1.863589E-011	1	0.000000E+000
1	162.42283747	1.863589E-011	3.075890E-012	0	0.000000E+000
1	162.42337156	3.075890E-012	1.863589E-011	1	0.000000E+000
1	162.42433331	1.863589E-011	3.075890E-012	0	0.000000E+000
1	162.42440505	3.075890E-012	1.863589E-011	1	0.000000E+000
1	162.42532626	1.863589E-011	3.075890E-012	0	0.000000E+000
1	162.42539504	3.075890E-012	1.863589E-011	1	0.000000E+000
1	162.42554807	1.863589E-011	3.075890E-012	0	0.000000E+000
1	162.42571286	3.075890E-012	1.863589E-011	1	0.000000E+000
1	162.43002348	1.863589E-011	3.075890E-012	0	0.000000E+000
1	162.43013438	3.075890E-012	1.863589E-011	1	0.000000E+000
1	162.43061801	1.863589E-011	3.075890E-012	0	0.000000E+000
1	162.43182725	3.075890E-012	1.863589E-011	1	0.000000E+000
1	162.43354696	1.863589E-011	3.075890E-012	0	0.000000E+000
1	162.43393081	3.075890E-012	1.863589E-011	1	0.000000E+000
1	162.43483097	1.863589E-011	3.075890E-012	0	0.000000E+000
1	162.43664011	3.075890E-012	1.863589E-011	1	0.000000E+000
1	162.43789315	1.863589E-011	3.075890E-012	0	0.000000E+000
1	162.43832253	3.075890E-012	1.863589E-011	1	0.000000E+000
1	162.43834028	1.863589E-011	3.075890E-012	0	0.000000E+000
1	162.43894986	3.075890E-012	1.863589E-011	1	0.000000E+000
1	162.43932748	1.863589E-011	3.075890E-012	0	0.000000E+000
1	162.43983308	3.075890E-012	1.863589E-011	1	0.000000E+000
1	162.44019941	1.863589E-011	3.075890E-012	0	0.000000E+000
1	162.44040056	3.075890E-012	1.863589E-011	1	0.000000E+000
1	162.44178358	1.863589E-011	3.075890E-012	0	0.000000E+000
1	162.44302943	3.075890E-012	1.863589E-011	1	0.000000E+000
1	162.44375897	1.863589E-011	3.075890E-012	0	0.000000E+000
1	162.44466642	3.075890E-012	1.863589E-011	1	0.000000E+000
1	162.44507891	1.863589E-011	3.075890E-012	0	0.000000E+000
1	162.44584620	3.075890E-012	1.863589E-011	1	0.000000E+000
1	162.44632632	1.863589E-011	3.075890E-012	0	0.000000E+000
1	162.44841346	3.075890E-012	1.863589E-011	1	0.000000E+000
1	162.44851473	1.863589E-011	3.075890E-012	0	0.000000E+000
1	162.44903630	3.075890E-012	1.863589E-011	1	0.000000E+000
1	162.44937850	1.863589E-011	3.075890E-012	0	0.000000E+000
1	162.44985631	3.075890E-012	1.863589E-011	1	0.000000E+000
1	162.45031015	1.863589E-011	3.075890E-012	0	0.000000E+000
1	162.45044062	3.075890E-012	1.863589E-011	1	0.000000E+000
1	162.45255556	1.863589E-011	3.075890E-012	0	0.000000E+000
1	162.45260647	3.075890E-012	1.863589E-011	1	0.000000E+000
1	162.45408571	1.863589E-011	3.075890E-012	0	0.000000E+000
1	162.45449646	3.075890E-012	1.863589E-011	1	0.000000E+000
1	162.45537311	1.863589E-011	3.075890E-012	0	0.000000E+000
1	162.45568154	3.075890E-012	1.863589E-011	1	0.000000E+000
1	162.45675678	1.863589E-011	3.075890E-012	0	0.000000E+000
1	162.45913796	3.075890E-012	1.863589E-011	1	0.000000E+000
1	162.45989457	1.863589E-011	3.075890E-012	0	0.000000E+000
1	162.46014555	3.075890E-012	1.863589E-011	1	0.000000E+000
1	162.46083443	1.863589E-011	3.075890E-012	0	0.000000E+000
1	162.46216174	3.075890E-012	1.863589E-011	1	0.000000E+000
1	162.46269686	1.863589E-011	3.075890E-012	0	0.000000E+000
1	162.46319191	3.075890E-012	1.863589E-011	1	0.000000E+000
1	162.46326308	1.863589E-011	3.075890E-012	0	0.000000E+000
1	162.46397048	3.075890E-012	1.863589E-011	1	0.000000E+000
1	162.46587263	1.863589E-011	3.075890E-012	0	0.000000E+000
1	162.46590205	3.075890E-012	1.863589E-011	1	0.000000E+000
1	162.46638403	1.863589E-011	3.075890E-012	0	0.000000E+000
1	162.46720125	3.075890E-012	1.863589E-011	1	0.000000E+000
1	162.46739354	1.863589E-011	3.075890E-012	0	0.000000E+000
1	162.46778100	3.075890E-012	1.863589E-011	1	0.000000E+000
1	162.47089783	1.863589E-011	3.075890E-012	0	0.000000E+000
1	162.47098780	3.075890E-012	1.863589E-011	1	0.000000E+000
1	162.47203848	1.863589E-011	3.075890E-012	0	0.000000E+000
1	162.47319939	3.075890E-012	1.863589E-011	1	0.000000E+000
1	162.47325649	1.863589E-011	3.075890E-012	0	0.000000E+000
1	162.47369581	3.075890E-012	1.863589E-011	1	0.000000E+000
1	162.47423506	1.863589E-011	3.075890E-012	0	0.000000E+000
1	162.47442396	3.075890E-012	1.863589E-011	1	0.000000E+000
1	162.47449472	1.863589E-011	3.075890E-012	0	0.000000E+000
1	162.47488714	3.075890E-012	1.863589E-011	1	0.000000E+000
1	162.47490871	1.863589E-011	3.075890E-012	0	0.000000E+000
1	162.47539638	3.075890E-012	1.863589E-011	1	0.000000E+000
1	162.47571583	1.863589E-011	3.075890E-012	0	0.000000E+000
1	162.47626088	3.075890E-012	1.863589E-011	1	0.000000E+000
1	162.47702051	1.863589E-011	3.075890E-012	0	0.000000E+000
1	162.47783895	3.075890E-012	1.863589E-011	1	0.000000E+000
1	162.47825820	1.863589E-011	3.075890E-012	0	0.000000E+000
1	162.47831700	3.075890E-012	1.863589E-011	1	0.000000E+000
1	162.47892353	1.863589E-011	3.075890E-012	0	0.000000E+000
1	162.47907785	3.075890E-012	1.863589E-011	1	0.000000E+000
1	162.47930591	1.863589E-011	3.075890E-012	0	0.000000E+000
1	162.47966752	3.075890E-012	1.863589E-011	1	0.000000E+000
1	162.48057682	1.863589E-011	3.075890E-012	0	0.000000E+000
1	162.48151977	3.075890E-012	1.863589E-011	1	0.000000E+000
1	162.48359566	1.863589E-011	3.075890E-012	0	0.000000E+000
1	162.48432544	3.075890E-012	1.863589E-011	1	0.000000E+000
1	162.48475690	1.863589E-011	3.075890E-012	0	0.000000E+000
1	162.48517468	3.075890E-012	1.863589E-011	1	0.000000E+000
1	162.48580538	1.863589E-011	3.075890E-012	0	0.000000E+000
1	162.48666015	3.075890E-012	1.863589E-011	1	0.000000E+000
1	162.48686410	1.863589E-011	3.075890E-012	0	0.000000E+000
1	162.48740391	3.075890E-012	1.863589E-011	1	0.000000E+000
1	162.48800945	1.863589E-011	3.075890E-012	0	0.000000E+000
1	162.48806699	3.075890E-012	1.863589E-011	1	0.000000E+000
1	162.48897341	1.863589E-011	3.075890E-012	0	0.000000E+000
1	162.48937513	3.075890E-012	1.863589E-011	1	0.000000E+000
1	162.48991927	1.863589E-011	3.075890E-012	0	0.000000E+000
1	162.49093475	3.075890E-012	1.863589E-011	1	0.000000E+000
1	162.49113628	1.863589E-011	3.075890E-012	0	0.000000E+000
1	162.49460052	3.075890E-012	1.863589E-011	1	0.000000E+000
1	162.49559140	1.863589E-011	3.075890E-012	0	0.000000E+000
1	162.49565953	3.075890E-012	1.863589E-011	1	0.000000E+000
1	162.49604184	1.863589E-011	3.075890E-012	0	0.000000E+000
1	162.49635501	3.075890E-012	1.863589E-011	1	0.000000E+000
1	162.49822537	1.863589E-011	3.075890E-012	0	0.000000E+000
1	162.49863031	3.075890E-012	1.863589E-011	1	0.000000E+000
1	162.49864873	1.863589E-011	3.075890E-012	0	0.000000E+000
1	162.49927459	3.075890E-012	1.863589E-011	1	0.000000E+000
1	162.49962804	1.863589E-011	3.075890E-012	0	0.000000E+000
1	162.49993105	3.075890E-012	1.863589E-011	1	0.000000E+000
1	162.50537199	1.863589E-011	3.075890E-012	0	0.000000E+000
1	162.50563645	3.075890E-012	1.863589E-011	1	0.000000E+000
1	162.50769420	1.863589E-011	3.075890E-012	0	0.000000E+000
1	162.50782894	3.075890E-012	1.863589E-011	1	0.000000E+000
1	162.50803711	1.863589E-011	3.075890E-012	0	0.000000E+000
1	162.50840941	3.075890E-012	1.863589E-011	1	0.000000E+000
1	162.50865998	1.863589E-011	3.075890E-012	0	0.000000E+000
1	162.50925925	3.075890E-012	1.863589E-011	1	0.000000E+000
1	162.51191743	1.863589E-011	3.075890E-012	0	0.000000E+000
1	162.51237397	3.075890E-012	1.863589E-011	1	0.000000E+000
1	162.51327658	1.863589E-011	3.075890E-012	0	0.000000E+000
1	162.51341425	3.075890E-012	1.863589E-011	1	0.000000E+000
1	162.51386016	1.863589E-011	3.075890E-012	0	0.000000E+000
1	162.51396213	3.075890E-012	1.863589E-011	1	0.000000E+000
1	162.51529787	1.863589E-011	3.075890E-012	0	0.000000E+000
1	162.51672523	3.075890E-012	1.863589E-011	1	0.000000E+000
1	162.51868120	1.863589E-011	3.075890E-012	0	0.000000E+000
1	162.51926570	3.075890E-012	1.863589E-011	1	0.000000E+000
1	162.52085589	1.863589E-011	3.075890E-012	0	0.000000E+000
1	162.52176988	3.075890E-012	1.863589E-011	1	0.000000E+000
1	162.52388649	1.863589E-011	3.075890E-012	0	0.000000E+000
1	162.52551383	3.075890E-012	1.863589E-011	1	0.000000E+000
1	162.52587532	1.863589E-011	3.075890E-012	0	0.000000E+000
1	162.52588842	3.075890E-012	1.863589E-011	1	0.000000E+000
1	162.52691277	1.863589E-011	3.075890E-012	0	0.000000E+000
1	162.53855119	3.075890E-012	1.863589E-011	1	0.000000E+000
1	162.53986483	1.863589E-011	3.075890E-012	0	0.000000E+000
1	162.53992301	3.075890E-012	1.863589E-011	1	0.000000E+000
1	162.54004153	1.863589E-011	3.075890E-012	0	0.000000E+000
1	162.54152384	3.075890E-012	1.863589E-011	1	0.000000E+000
1	162.54192037	1.863589E-011	3.075890E-012	0	0.000000E+000
1	162.54276542	3.075890E-012	1.863589E-011	1	0.000000E+000
1	162.54311850	1.863589E-011	3.075890E-012	0	0.000000E+000
1	162.54509252	3.075890E-012	1.863589E-011	1	0.000000E+000
1	162.54595072	1.863589E-011	3.075890E-012	0	0.000000E+000
1	162.54864749	3.075890E-012	1.863589E-011	1	0.000000E+000
1	162.55058673	1.863589E-011	3.075890E-012	0	0.000000E+000
1	162.55116310	3.075890E-012	1.863589E-011	1	0.000000E+000
1	162.55220133	1.863589E-011	3.075890E-012	0	0.000000E+000
1	162.55243285	3.075890E-012	1.863589E-011	1	0.000000E+000
1	162.55506246	1.863589E-011	3.075890E-012	0	0.000000E+000
1	162.55507137	3.075890E-012	1.863589E-011	1	0.000000E+000
1	162.55681232	1.863589E-011	3.075890E-012	0	0.000000E+000
1	162.55682299	3.075890E-012	1.863589E-011	1	0.000000E+000
1	162.56186969	1.863589E-011	3.075890E-012	0	0.000000E+000
1	162.56225321	3.075890E-012	1.863589E-011	1	0.000000E+000
1	162.56249600	1.863589E-011	3.075890E-012	0	0.000000E+000
1	162.56275989	3.075890E-012	1.863589E-011	1	0.000000E+000
1	162.56391976	1.863589E-011	3.075890E-012	0	0.000000E+000
1	162.56497554	3.075890E-012	1.863589E-011	1	0.000000E+000
1	162.56832373	1.863589E-011	3.075890E-012	0	0.000000E+000
1	162.56966887	3.075890E-012	1.863589E-011	1	0.000000E+000
1	162.56992469	1.863589E-011	3.075890E-012	0	0.000000E+000
1	162.57054824	3.075890E-012	1.863589E-011	1	0.000000E+000
1	162.57186954	1.863589E-011	3.075890E-012	0	0.000000E+000
1	162.59175177	3.075890E-012	1.863589E-011	1	0.000000E+000
1	162.59210790	1.863589E-011	3.075890E-012	0	0.000000E+000
1	162.59212555	3.075890E-012	1.863589E-011	1	0.000000E+000
1	162.59278325	1.863589E-011	3.075890E-012	0	0.000000E+000
1	162.59315166	3.075890E-012	1.863589E-011	1	0.000000E+000
1	162.59336311	1.863589E-011	3.075890E-012	0	0.000000E+000
1	162.59490497	3.075890E-012	1.863589E-011	1	0.000000E+000
1	162.59508922	1.863589E-011	3.075890E-012	0	0.000000E+000
1	162.59527622	3.075890E-012	1.863589E-011	1	0.000000E+000
1	162.59569623	1.863589E-011	3.075890E-012	0	0.000000E+000
1	162.59574382	3.075890E-012	1.863589E-011	1	0.000000E+000
1	162.59686383	1.863589E-011	3.075890E-012	0	0.000000E+000
1	162.59691392	3.075890E-012	1.863589E-011	1	0.000000E+000
1	162.59994323	1.863589E-011	3.075890E-012	0	0.000000E+000
1	162.60001306	3.075890E-012	1.863589E-011	1	0.000000E+000
1	162.60144592	1.863589E-011	3.075890E-012	0	0.000000E+000
1	162.60174307	3.075890E-012	1.863589E-011	1	0.000000E+000
1	162.60265039	1.863589E-011	3.075890E-012	0	0.000000E+000
1	162.60301132	3.075890E-012	1.863589E-011	1	0.000000E+000
1	162.60339134	1.863589E-011	3.075890E-012	0	0.000000E+000
1	162.60346236	3.075890E-012	1.863589E-011	1	0.000000E+000
1	162.60399211	1.863589E-011	3.075890E-012	0	0.000000E+000
1	162.60426945	3.075890E-012	1.863589E-011	1	0.000000E+000
1	162.60435902	1.863589E-011	3.075890E-012	0	0.000000E+000
1	162.60514283	3.075890E-012	1.863589E-011	1	0.000000E+000
1	162.60616360	1.863589E-011	3.075890E-012	0	0.000000E+000
1	162.60658120	3.075890E-012	1.863589E-011	1	0.000000E+000
1	162.60730579	1.863589E-011	3.075890E-012	0	0.000000E+000
1	162.60738972	3.075890E-012	1.863589E-011	1	0.000000E+000
1	162.60764578	1.863589E-011	3.075890E-012	0	0.000000E+000
1	162.60877733	3.075890E-012	1.863589E-011	1	0.000000E+000
1	162.60932356	1.863589E-011	3.075890E-012	0	0.000000E+000
1	162.60963288	3.075890E-012	1.863589E-011	1	0.000000E+000
1	162.60982531	1.863589E-011	3.075890E-012	0	0.000000E+000
1	162.61086344	3.075890E-012	1.863589E-011	1	0.000000E+000
1	162.61218327	1.863589E-011	3.075890E-012	0	0.000000E+000
1	162.61239269	3.075890E-012	1.863589E-011	1	0.000000E+000
1	162.61296977	1.863589E-011	3.075890E-012	0	0.000000E+000
1	162.61434279	3.075890E-012	1.863589E-011	1	0.000000E+000
1	162.61516709	1.863589E-011	3.075890E-012	0	0.000000E+000
1	162.61578877	3.075890E-012	1.863589E-011	1	0.000000E+000
1	162.61686066	1.863589E-011	3.075890E-012	0	0.000000E+000
1	162.61807435	3.075890E-012	1.863589E-011	1	0.000000E+000
1	162.61891290	1.863589E-011	3.075890E-012	0	0.000000E+000
1	162.61943087	3.075890E-012	1.863589E-011	1	0.000000E+000
1	162.62077262	1.863589E-011	3.075890E-012	0	0.000000E+000
1	162.62129498	3.075890E-012	1.863589E-011	1	0.000000E+000
1	162.62210136	1.863589E-011	3.075890E-012	0	0.000000E+000
1	162.62246282	3.075890E-012	1.863589E-011	1	0.000000E+000
1	162.62322253	1.863589E-011	3.075890E-012	0	0.000000E+000
1	162.62346338	3.075890E-012	1.863589E-011	1	0.000000E+000
1	162.62452644	1.863589E-011	3.075890E-012	0	0.000000E+000
1	162.62538758	3.075890E-012	1.863589E-011	1	0.000000E+000
1	162.62624473	1.863589E-011	3.075890E-012	0	0.000000E+000
1	162.62646182	3.075890E-012	1.863589E-011	1	0.000000E+000
1	162.62682642	1.863589E-011	3.075890E-012	0	0.000000E+000
1	162.62768585	3.075890E-012	1.863589E-011	1	0.000000E+000
1	162.62779863	1.863589E-011	3.075890E-012	0	0.000000E+000
1	162.62828924	3.075890E-012	1.863589E-011	1	0.000000E+000
1	162.63030855	1.863589E-011	3.075890E-012	0	0.000000E+000
1	162.63102383	3.075890E-012	1.863589E-011	1	0.000000E+000
1	162.63398648	1.863589E-011	3.075890E-012	0	0.000000E+000
1	162.63546818	3.075890E-012	1.863589E-011	1	0.000000E+000
1	162.63558637	1.863589E-011	3.075890E-012	0	0.000000E+000
1	162.63746840	3.075890E-012	1.863589E-011	1	0.000000E+000
1	162.63766521	1.863589E-011	3.075890E-012	0	0.000000E+000
1	162.63807477	3.075890E-012	1.863589E-011	1	0.000000E+000
1	162.63830804	1.863589E-011	3.075890E-012	0	0.000000E+000
1	162.63834633	3.075890E-012	1.863589E-011	1	0.000000E+000
1	162.63868337	1.863589E-011	3.075890E-012	0	0.000000E+000
1	162.63950746	3.075890E-012	1.863589E-011	1	0.000000E+000
1	162.64045672	1.863589E-011	3.075890E-012	0	0.000000E+000
1	162.64141333	3.075890E-012	1.863589E-011	1	0.000000E+000
1	162.64152751	1.863589E-011	3.075890E-012	0	0.000000E+000
1	162.64198325	3.075890E-012	1.863589E-011	1	0.000000E+000
1	162.64358778	1.863589E-011	3.075890E-012	0	0.000000E+000
1	162.64374834	3.075890E-012	1.863589E-011	1	0.000000E+000
1	162.64399180	1.863589E-011	3.075890E-012	0	0.000000E+000
1	162.64511557	3.075890E-012	1.863589E-011	1	0.000000E+000
1	162.64532842	1.863589E-011	3.075890E-012	0	0.000000E+000
1	162.64655261	3.075890E-012	1.863589E-011	1	0.000000E+000
1	162.64724702	1.863589E-011	3.075890E-012	0	0.000000E+000
1	162.64741205	3.075890E-012	1.863589E-011	1	0.000000E+000
1	162.64752757	1.863589E-011	3.075890E-012	0	0.000000E+000
1	162.64895801	3.075890E-012	1.863589E-011	1	0.000000E+000
1	162.64908212	1.863589E-011	3.075890E-012	0	0.000000E+000
1	162.64930047	3.075890E-012	1.863589E-011	1	0.000000E+000
1	162.64947205	1.863589E-011	3.075890E-012	0	0.000000E+000
1	162.65035079	3.075890E-012	1.863589E-011	1	0.000000E+000
1	162.65106269	1.863589E-011	3.075890E-012	0	0.000000E+000
1	162.65133254	3.075890E-012	1.863589E-011	1	0.000000E+000
1	162.65244232	1.863589E-011	3.075890E-012	0	0.000000E+000
1	162.65304392	3.075890E-012	1.863589E-011	1	0.000000E+000
1	162.65463908	1.863589E-011	3.075890E-012	0	0.000000E+000
1	162.65508920	3.075890E-012	1.863589E-011	1	0.000000E+000
1	162.65690361	1.863589E-011	3.075890E-012	0	0.000000E+000
1	162.65700965	3.075890E-012	1.863589E-011	1	0.000000E+000
1	162.65729250	1.863589E-011	3.075890E-012	0	0.000000E+000
1	162.65780976	3.075890E-012	1.863589E-011	1	0.000000E+000
1	162.65929747	1.863589E-011	3.075890E-012	0	0.000000E+000
1	162.65944714	3.075890E-012	1.863589E-011	1	0.000000E+000
1	162.66216044	1.863589E-011	3.075890E-012	0	0.000000E+000
1	162.66439800	3.075890E-012	1.863589E-011	1	0.000000E+000
1	162.66477161	1.863589E-011	3.075890E-012	0	0.000000E+000
1	162.66537385	3.075890E-012	1.863589E-011	1	0.000000E+000
1	162.66693084	1.863589E-011	3.075890E-012	0	0.000000E+000
1	162.66746884	3.075890E-012	1.863589E-011	1	0.000000E+000
1	162.66780825	1.863589E-011	3.075890E-012	0	0.000000E+000
1	162.66838247	3.075890E-012	1.863589E-011	1	0.000000E+000
1	162.66932050	1.863589E-011	3.075890E-012	0	0.000000E+000
1	162.66946353	3.075890E-012	1.863589E-011	1	0.000000E+000
1	162.67156086	1.863589E-011	3.075890E-012	0	0.000000E+000
1	162.67205575	3.075890E-012	1.863589E-011	1	0.000000E+000
1	162.67386097	1.863589E-011	3.075890E-012	0	0.000000E+000
1	162.67485616	3.075890E-012	1.863589E-011	1	0.000000E+000
1	162.67512154	1.863589E-011	3.075890E-012	0	0.000000E+000
1	162.67713939	3.075890E-012	1.863589E-011	1	0.000000E+000
1	162.67718696	1.863589E-011	3.075890E-012	0	0.000000E+000
1	162.67752738	3.075890E-012	1.863589E-011	1	0.000000E+000
1	162.67848086	1.863589E-011	3.075890E-012	0	0.000000E+000
1	162.67866160	3.075890E-012	1.863589E-011	1	0.000000E+000
1	162.68053295	1.863589E-011	3.075890E-012	0	0.000000E+000
1	162.68076551	3.075890E-012	1.863589E-011	1	0.000000E+000
1	162.68164341	1.863589E-011	3.075890E-012	0	0.000000E+000
1	162.68236106	3.075890E-012	1.863589E-011	1	0.000000E+000
1	162.68256927	1.863589E-011	3.075890E-012	0	0.000000E+000
1	162.68288004	3.075890E-012	1.863589E-011	1	0.000000E+000
1	162.68298201	1.863589E-011	3.075890E-012	0	0.000000E+000
1	162.68317361	3.075890E-012	1.863589E-011	1	0.000000E+000
1	162.68444154	1.863589E-011	3.075890E-012	0	0.000000E+000
1	162.68477530	3.075890E-012	1.863589E-011	1	0.000000E+000
1	162.68547394	1.863589E-011	3.075890E-012	0	0.000000E+000
1	162.68562633	3.075890E-012	1.863589E-011	1	0.000000E+000
1	162.68626967	1.863589E-011	3.075890E-012	0	0.000000E+000
1	162.68652375	3.075890E-012	1.863589E-011	1	0.000000E+000
1	162.68656029	1.863589E-011	3.075890E-012	0	0.000000E+000
1	162.68656523	3.075890E-012	1.863589E-011	1	0.000000E+000
1	162.68912761	1.863589E-011	3.075890E-012	0	0.000000E+000
1	162.68993162	3.075890E-012	1.863589E-011	1	0.000000E+000
1	162.69172242	1.863589E-011	3.075890E-012	0	0.000000E+000
1	162.69360818	3.075890E-012	1.863589E-011	1	0.000000E+000
1	162.69509304	1.863589E-011	3.075890E-012	0	0.000000E+000
1	162.69603772	3.075890E-012	1.863589E-011	1	0.000000E+000
1	162.69632927	1.863589E-011	3.075890E-012	0	0.000000E+000
1	162.69697012	3.075890E-012	1.863589E-011	1	0.000000E+000
1	162.69701054	1.863589E-011	3.075890E-012	0	0.000000E+000
1	162.69716949	3.075890E-012	1.863589E-011	1	0.000000E+000
1	162.69899136	1.863589E-011	3.075890E-012	0	0.000000E+000
1	162.69924936	3.075890E-012	1.863589E-011	1	0.000000E+000
1	162.70048706	1.863589E-011	3.075890E-012	0	0.000000E+000
1	162.70053624	3.075890E-012	1.863589E-011	1	0.000000E+000
1	162.70099402	1.863589E-011	3.075890E-012	0	0.000000E+000
1	162.70315307	3.075890E-012	1.863589E-011	1	0.000000E+000
1	162.70344903	1.863589E-011	3.075890E-012	0	0.000000E+000
1	162.70360026	3.075890E-012	1.863589E-011	1	0.000000E+000
1	162.70453966	1.863589E-011	3.075890E-012	0	0.000000E+000
1	162.70548389	3.075890E-012	1.863589E-011	1	0.000000E+000
1	162.70727363	1.863589E-011	3.075890E-012	0	0.000000E+000
1	162.70764606	3.075890E-012	1.863589E-011	1	0.000000E+000
1	162.71028591	1.863589E-011	3.075890E-012	0	0.000000E+000
1	162.71118806	3.075890E-012	1.863589E-011	1	0.000000E+000
1	162.71143336	1.863589E-011	3.075890E-012	0	0.000000E+000
1	162.71155826	3.075890E-012	1.863589E-011	1	0.000000E+000
1	162.71167646	1.863589E-011	3.075890E-012	0	0.000000E+000
1	162.74001798	3.075890E-012	1.863589E-011	1	0.000000E+000
1	162.74033012	1.863589E-011	3.075890E-012	0	0.000000E+000
1	162.74097171	3.075890E-012	1.863589E-011	1	0.000000E+000
1	162.74103790	1.863589E-011	3.075890E-012	0	0.000000E+000
1	162.74111967	3.075890E-012	1.863589E-011	1	0.000000E+000
1	162.74231559	1.863589E-011	3.075890E-012	0	0.000000E+000
1	163.57877995	2.925782E-012	1.848578E-011	1	0.000000E+000
1	163.57878000	1.848578E-011	2.925782E-012	0	0.000000E+000
1	163.57878091	2.925782E-012	1.848578E-011	1	0.000000E+000
1	163.57904130	1.848578E-011	2.925782E-012	0	0.000000E+000
1	163.57943656	2.925782E-012	1.848578E-011	1	0.000000E+000
1	163.57978829	1.848578E-011	2.925782E-012	0	0.000000E+000
1	163.58043579	2.925782E-012	1.848578E-011	1	0.000000E+000
1	163.58099924	1.848578E-011	2.925782E-012	0	0.000000E+000
1	163.58134211	2.925782E-012	1.848578E-011	1	0.000000E+000
1	163.58149482	1.848578E-011	2.925782E-012	0	0.000000E+000
1	163.58218869	2.925782E-012	1.848578E-011	1	0.000000E+000
1	163.58258060	1.848578E-011	2.925782E-012	0	0.000000E+000
1	163.58307580	2.925782E-012	1.848578E-011	1	0.000000E+000
1	163.58352731	1.848578E-011	2.925782E-012	0	0.000000E+000
1	163.58461176	2.925782E-012	1.848578E-011	1	0.000000E+000
1	163.58476719	1.848578E-011	2.925782E-012	0	0.000000E+000
1	163.58529603	2.925782E-012	1.848578E-011	1	0.000000E+000
1	163.58559506	1.848578E-011	2.925782E-012	0	0.000000E+000
1	163.58610965	2.925782E-012	1.848578E-011	1	0.000000E+000
1	163.58621941	1.848578E-011	2.925782E-012	0	0.000000E+000
1	163.58699088	2.925782E-012	1.848578E-011	1	0.000000E+000
1	163.58917919	1.848578E-011	2.925782E-012	0	0.000000E+000
1	163.58922145	2.925782E-012	1.848578E-011	1	0.000000E+000
1	163.58929318	1.848578E-011	2.925782E-012	0	0.000000E+000
1	163.58976331	2.925782E-012	1.848578E-011	1	0.000000E+000
1	163.58984720	1.848578E-011	2.925782E-012	0	0.000000E+000
1	163.59049925	2.925782E-012	1.848578E-011	1	0.000000E+000
1	163.59099768	1.848578E-011	2.925782E-012	0	0.000000E+000
1	163.59131733	2.925782E-012	1.848578E-011	1	0.000000E+000
1	163.59223789	1.848578E-011	2.925782E-012	0	0.000000E+000
1	163.59234562	2.925782E-012	1.848578E-011	1	0.000000E+000
1	163.59239767	1.848578E-011	2.925782E-012	0	0.000000E+000
1	163.59242022	2.925782E-012	1.848578E-011	1	0.000000E+000
1	163.59301265	1.848578E-011	2.925782E-012	0	0.000000E+000
1	163.59369889	2.925782E-012	1.848578E-011	1	0.000000E+000
1	163.59547277	1.848578E-011	2.925782E-012	0	0.000000E+000
1	163.59560399	2.925782E-012	1.848578E-011	1	0.000000E+000
1	163.59565128	1.848578E-011	2.925782E-012	0	0.000000E+000
1	163.59626213	2.925782E-012	1.848578E-011	1	0.000000E+000
1	163.59694246	1.848578E-011	2.925782E-012	0	0.000000E+000
1	163.59697500	2.925782E-012	1.848578E-011	1	0.000000E+000
1	163.59898142	1.848578E-011	2.925782E-012	0	0.000000E+000
1	163.59992238	2.925782E-012	1.848578E-011	1	0.000000E+000
1	163.60052049	1.848578E-011	2.925782E-012	0	0.000000E+000
1	163.60119358	2.925782E-012	1.848578E-011	1	0.000000E+000
1	163.60397466	1.848578E-011	2.925782E-012	0	0.000000E+000
1	163.60538673	2.925782E-012	1.848578E-011	1	0.000000E+000
1	163.60567183	1.848578E-011	2.925782E-012	0	0.000000E+000
1	163.60622238	2.925782E-012	1.848578E-011	1	0.000000E+000
1	163.60698465	1.848578E-011	2.925782E-012	0	0.000000E+000
1	163.60706325	2.925782E-012	1.848578E-011	1	0.000000E+000
1	163.60785578	1.848578E-011	2.925782E-012	0	0.000000E+000
1	163.60799040	2.925782E-012	1.848578E-011	1	0.000000E+000
1	163.60923624	1.848578E-011	2.925782E-012	0	0.000000E+000
1	163.60969894	2.925782E-012	1.848578E-011	1	0.000000E+000
1	163.61003273	1.848578E-011	2.925782E-012	0	0.000000E+000
1	163.61332157	2.925782E-012	1.848578E-011	1	0.000000E+000
1	163.61456908	1.848578E-011	2.925782E-012	0	0.000000E+000
1	163.61509463	2.925782E-012	1.848578E-011	1	0.000000E+000
1	163.61604279	1.848578E-011	2.925782E-012	0	0.000000E+000
1	163.61680975	2.925782E-012	1.848578E-011	1	0.000000E+000
1	163.61762966	1.848578E-011	2.925782E-012	0	0.000000E+000
1	163.61805685	2.925782E-012	1.848578E-011	1	0.000000E+000
1	163.61864978	1.848578E-011	2.925782E-012	0	0.000000E+000
1	163.61927930	2.925782E-012	1.848578E-011	1	0.000000E+000
1	163.62160467	1.848578E-011	2.925782E-012	0	0.000000E+000
1	163.62235018	2.925782E-012	1.848578E-011	1	0.000000E+000
1	163.62258099	1.848578E-011	2.925782E-012	0	0.000000E+000
1	163.62313658	2.925782E-012	1.848578E-011	1	0.000000E+000
1	163.62319707	1.848578E-011	2.925782E-012	0	0.000000E+000
1	163.62324933	2.925782E-012	1.848578E-011	1	0.000000E+000
1	163.62371721	1.848578E-011	2.925782E-012	0	0.000000E+000
1	163.62436290	2.925782E-012	1.848578E-011	1	0.000000E+000
1	163.62748177	1.848578E-011	2.925782E-012	0	0.000000E+000
1	163.62798136	2.925782E-012	1.848578E-011	1	0.000000E+000
1	163.62852994	1.848578E-011	2.925782E-012	0	0.000000E+000
1	163.62924715	2.925782E-012	1.848578E-011	1	0.000000E+000
1	163.62944143	1.848578E-011	2.925782E-012	0	0.000000E+000
1	163.62957198	2.925782E-012	1.848578E-011	1	0.000000E+000
1	163.62959757	1.848578E-011	2.925782E-012	0	0.000000E+000
1	163.62971016	2.925782E-012	1.848578E-011	1	0.000000E+000
1	163.62986599	1.848578E-011	2.925782E-012	0	0.000000E+000
1	163.63096536	2.925782E-012	1.848578E-011	1	0.000000E+000
1	163.63130567	1.848578E-011	2.925782E-012	0	0.000000E+000
1	163.63199826	2.925782E-012	1.848578E-011	1	0.000000E+000
1	163.63338184	1.848578E-011	2.925782E-012	0	0.000000E+000
1	163.63655233	2.925782E-012	1.848578E-011	1	0.000000E+000
1	163.63677924	1.848578E-011	2.925782E-012	0	0.000000E+000
1	163.63777426	2.925782E-012	1.848578E-011	1	0.000000E+000
1	163.63787155	1.848578E-011	2.925782E-012	0	0.000000E+000
1	163.64485028	2.925782E-012	1.848578E-011	1	0.000000E+000
1	163.64662317	1.848578E-011	2.925782E-012	0	0.000000E+000
1	163.64670530	2.925782E-012	1.848578E-011	1	0.000000E+000
1	163.64700841	1.848578E-011	2.925782E-012	0	0.000000E+000
1	163.64735214	2.925782E-012	1.848578E-011	1	0.000000E+000
1	163.64742831	1.848578E-011	2.925782E-012	0	0.000000E+000
1	163.64812895	2.925782E-012	1.848578E-011	1	0.000000E+000
1	163.64845772	1.848578E-011	2.925782E-012	0	0.000000E+000
1	163.64849627	2.925782E-012	1.848578E-011	1	0.000000E+000
1	163.64886060	1.848578E-011	2.925782E-012	0	0.000000E+000
1	163.64894643	2.925782E-012	1.848578E-011	1	0.000000E+000
1	163.64917552	1.848578E-011	2.925782E-012	0	0.000000E+000
1	163.64930534	2.925782E-012	1.848578E-011	1	0.000000E+000
1	163.65017366	1.848578E-011	2.925782E-012	0	0.000000E+000
1	163.65297246	2.925782E-012	1.848578E-011	1	0.000000E+000
1	163.65352573	1.848578E-011	2.925782E-012	0	0.000000E+000
1	163.65417855	2.925782E-012	1.848578E-011	1	0.000000E+000
1	163.65420750	1.848578E-011	2.925782E-012	0	0.000000E+000
1	163.65432519	2.925782E-012	1.848578E-011	1	0.000000E+000
1	163.65455443	1.848578E-011	2.925782E-012	0	0.000000E+000
1	163.65592068	2.925782E-012	1.848578E-011	1	0.000000E+000
1	163.65619176	1.848578E-011	2.925782E-012	0	0.000000E+000
1	163.65690621	2.925782E-012	1.848578E-011	1	0.000000E+000
1	163.65767932	1.848578E-011	2.925782E-012	0	0.000000E+000
1	163.65884135	2.925782E-012	1.848578E-011	1	0.000000E+000
1	163.65928573	1.848578E-011	2.925782E-012	0	0.000000E+000
1	163.65955842	2.925782E-012	1.848578E-011	1	0.000000E+000
1	163.66027713	1.848578E-011	2.925782E-012	0	0.000000E+000
1	163.66115114	2.925782E-012	1.848578E-011	1	0.000000E+000
1	163.66235198	1.848578E-011	2.925782E-012	0	0.000000E+000
1	163.66261829	2.925782E-012	1.848578E-011	1	0.000000E+000
1	163.66273387	1.848578E-011	2.925782E-012	0	0.000000E+000
1	163.66285426	2.925782E-012	1.848578E-011	1	0.000000E+000
1	163.66357276	1.848578E-011	2.925782E-012	0	0.000000E+000
1	163.66709420	2.925782E-012	1.848578E-011	1	0.000000E+000
1	163.66810443	1.848578E-011	2.925782E-012	0	0.000000E+000
1	163.66892669	2.925782E-012	1.848578E-011	1	0.000000E+000
1	163.66914336	1.848578E-011	2.925782E-012	0	0.000000E+000
1	163.66919869	2.925782E-012	1.848578E-011	1	0.000000E+000
1	163.66984720	1.848578E-011	2.925782E-012	0	0.000000E+000
1	163.66987481	2.925782E-012	1.848578E-011	1	0.000000E+000
1	163.67109308	1.848578E-011	2.925782E-012	0	0.000000E+000
1	163.67132594	2.925782E-012	1.848578E-011	1	0.000000E+000
1	163.67135507	1.848578E-011	2.925782E-012	0	0.000000E+000
1	163.67175866	2.925782E-012	1.848578E-011	1	0.000000E+000
1	163.67457451	1.848578E-011	2.925782E-012	0	0.000000E+000
1	163.67552993	2.925782E-012	1.848578E-011	1	0.000000E+000
1	163.67724198	1.848578E-011	2.925782E-012	0	0.000000E+000
1	163.67752427	2.925782E-012	1.848578E-011	1	0.000000E+000
1	163.67817102	1.848578E-011	2.925782E-012	0	0.000000E+000
1	163.67868358	2.925782E-012	1.848578E-011	1	0.000000E+000
1	163.67870312	1.848578E-011	2.925782E-012	0	0.000000E+000
1	163.67961512	2.925782E-012	1.848578E-011	1	0.000000E+000
1	163.67975222	1.848578E-011	2.925782E-012	0	0.000000E+000
1	163.67996181	2.925782E-012	1.848578E-011	1	0.000000E+000
1	163.68004033	1.848578E-011	2.925782E-012	0	0.000000E+000
1	163.68008163	2.925782E-012	1.848578E-011	1	0.000000E+000
1	163.68065607	1.848578E-011	2.925782E-012	0	0.000000E+000
1	163.68071660	2.925782E-012	1.848578E-011	1	0.000000E+000
1	163.68134492	1.848578E-011	2.925782E-012	0	0.000000E+000
1	163.68189323	2.925782E-012	1.848578E-011	1	0.000000E+000
1	163.68316623	1.848578E-011	2.925782E-012	0	0.000000E+000
1	163.68337529	2.925782E-012	1.848578E-011	1	0.000000E+000
1	163.68566657	1.848578E-011	2.925782E-012	0	0.000000E+000
1	163.68640918	2.925782E-012	1.848578E-011	1	0.000000E+000
1	163.68668190	1.848578E-011	2.925782E-012	0	0.000000E+000
1	163.73927585	2.925782E-012	1.848578E-011	1	0.000000E+000
1	163.73934517	1.848578E-011	2.925782E-012	0	0.000000E+000
1	163.73970891	2.925782E-012	1.848578E-011	1	0.000000E+000
1	163.73986553	1.848578E-011	2.925782E-012	0	0.000000E+000
1	163.74029729	2.925782E-012	1.848578E-011	1	0.000000E+000
1	163.74303886	1.848578E-011	2.925782E-012	0	0.000000E+000
1	163.74371635	2.925782E-012	1.848578E-011	1	0.000000E+000
1	163.74586036	1.848578E-011	2.925782E-012	0	0.000000E+000
1	163.74609510	2.925782E-012	1.848578E-011	1	0.000000E+000
1	163.74646213	1.848578E-011	2.925782E-012	0	0.000000E+000
1	163.74865150	2.925782E-012	1.848578E-011	1	0.000000E+000
1	163.75091081	1.848578E-011	2.925782E-012	0	0.000000E+000
1	163.75144513	2.925782E-012	1.848578E-011	1	0.000000E+000
1	163.75269809	1.848578E-011	2.925782E-012	0	0.000000E+000
1	163.75279729	2.925782E-012	1.848578E-011	1	0.000000E+000
1	163.75392269	1.848578E-011	2.925782E-012	0	0.000000E+000
1	163.75410655	2.925782E-012	1.848578E-011	1	0.000000E+000
1	163.75667076	1.848578E-011	2.925782E-012	0	0.000000E+000
1	163.75680614	2.925782E-012	1.848578E-011	1	0.000000E+000
1	163.75695974	1.848578E-011	2.925782E-012	0	0.000000E+000
1	163.75698493	2.925782E-012	1.848578E-011	1	0.000000E+000
1	163.75870171	1.848578E-011	2.925782E-012	0	0.000000E+000
1	163.75931814	2.925782E-012	1.848578E-011	1	0.000000E+000
1	163.76042892	1.848578E-011	2.925782E-012	0	0.000000E+000
1	163.76084500	2.925782E-012	1.848578E-011	1	0.000000E+000
1	163.76218734	1.848578E-011	2.925782E-012	0	0.000000E+000
1	163.76288185	2.925782E-012	1.848578E-011	1	0.000000E+000
1	163.76292450	1.848578E-011	2.925782E-012	0	0.000000E+000
1	163.77596834	2.925782E-012	1.848578E-011	1	0.000000E+000
1	163.77635590	1.848578E-011	2.925782E-012	0	0.000000E+000
1	163.77659853	2.925782E-012	1.848578E-011	1	0.000000E+000
1	163.77677552	1.848578E-011	2.925782E-012	0	0.000000E+000
1	163.77913615	2.925782E-012	1.848578E-011	1	0.000000E+000
1	163.77985168	1.848578E-011	2.925782E-012	0	0.000000E+000
1	163.78012942	2.925782E-012	1.848578E-011	1	0.000000E+000
1	163.78041704	1.848578E-011	2.925782E-012	0	0.000000E+000
1	163.78184654	2.925782E-012	1.848578E-011	1	0.000000E+000
1	163.78202586	1.848578E-011	2.925782E-012	0	0.000000E+000
1	163.78292215	2.925782E-012	1.848578E-011	1	0.000000E+000
1	163.78325440	1.848578E-011	2.925782E-012	0	0.000000E+000
1	163.78377233	2.925782E-012	1.848578E-011	1	0.000000E+000
1	163.78405307	1.848578E-011	2.925782E-012	0	0.000000E+000
1	163.78406913	2.925782E-012	1.848578E-011	1	0.000000E+000
1	163.78436238	1.848578E-011	2.925782E-012	0	0.000000E+000
1	163.78463354	2.925782E-012	1.848578E-011	1	0.000000E+000
1	163.78525033	1.848578E-011	2.925782E-012	0	0.000000E+000
1	163.78545694	2.925782E-012	1.848578E-011	1	0.000000E+000
1	163.78777238	1.848578E-011	2.925782E-012	0	0.000000E+000
1	163.78793389	2.925782E-012	1.848578E-011	1	0.000000E+000
1	163.78814114	1.848578E-011	2.925782E-012	0	0.000000E+000
1	163.78832015	2.925782E-012	1.848578E-011	1	0.000000E+000
1	163.78942580	1.848578E-011	2.925782E-012	0	0.000000E+000
1	163.79175693	2.925782E-012	1.848578E-011	1	0.000000E+000
1	163.79255387	1.848578E-011	2.925782E-012	0	0.000000E+000
1	163.79415952	2.925782E-012	1.848578E-011	1	0.000000E+000
1	163.79628271	1.848578E-011	2.925782E-012	0	0.000000E+000
1	163.86081203	2.925782E-012	1.848578E-011	1	0.000000E+000
1	163.86181625	1.848578E-011	2.925782E-012	0	0.000000E+000
1	163.86520792	2.925782E-012	1.848578E-011	1	0.000000E+000
1	163.86553777	1.848578E-011	2.925782E-012	0	0.000000E+000
1	163.86744351	2.925782E-012	1.848578E-011	1	0.000000E+000
1	163.86754789	1.848578E-011	2.925782E-012	0	0.000000E+000
1	163.86860294	2.925782E-012	1.848578E-011	1	0.000000E+000
1	163.86921835	1.848578E-011	2.925782E-012	0	0.000000E+000
1	163.87065760	2.925782E-012	1.848578E-011	1	0.000000E+000
1	163.87103572	1.848578E-011	2.925782E-012	0	0.000000E+000
1	163.87137494	2.925782E-012	1.848578E-011	1	0.000000E+000
1	163.87150122	1.848578E-011	2.925782E-012	0	0.000000E+000
1	163.87280642	2.925782E-012	1.848578E-011	1	0.000000E+000
1	163.87325975	1.848578E-011	2.925782E-012	0	0.000000E+000
1	163.87327444	2.925782E-012	1.848578E-011	1	0.000000E+000
1	163.87359363	1.848578E-011	2.925782E-012	0	0.000000E+000
1	163.87380059	2.925782E-012	1.848578E-011	1	0.000000E+000
1	163.87381273	1.848578E-011	2.925782E-012	0	0.000000E+000
1	163.87529234	2.925782E-012	1.848578E-011	1	0.000000E+000
1	163.87535671	1.848578E-011	2.925782E-012	0	0.000000E+000
1	163.87579599	2.925782E-012	1.848578E-011	1	0.000000E+000
1	163.87648933	1.848578E-011	2.925782E-012	0	0.000000E+000
1	163.88010221	2.925782E-012	1.848578E-011	1	0.000000E+000
1	163.88123689	1.848578E-011	2.925782E-012	0	0.000000E+000
1	163.88203993	2.925782E-012	1.848578E-011	1	0.000000E+000
1	163.88208809	1.848578E-011	2.925782E-012	0	0.000000E+000
1	163.88239668	2.925782E-012	1.848578E-011	1	0.000000E+000
1	163.88327208	1.848578E-011	2.925782E-012	0	0.000000E+000
1	163.88346714	2.925782E-012	1.848578E-011	1	0.000000E+000
1	163.88403718	1.848578E-011	2.925782E-012	0	0.000000E+000
1	163.88424905	2.925782E-012	1.848578E-011	1	0.000000E+000
1	163.88476611	1.848578E-011	2.925782E-012	0	0.000000E+000
1	163.88502464	2.925782E-012	1.848578E-011	1	0.000000E+000
1	163.88526208	1.848578E-011	2.925782E-012	0	0.000000E+000
1	163.88539206	2.925782E-012	1.848578E-011	1	0.000000E+000
1	163.88584059	1.848578E-011	2.925782E-012	0	0.000000E+000
1	163.88634013	2.925782E-012	1.848578E-011	1	0.000000E+000
1	163.88668024	1.848578E-011	2.925782E-012	0	0.000000E+000
1	163.88690431	2.925782E-012	1.848578E-011	1	0.000000E+000
1	163.88768682	1.848578E-011	2.925782E-012	0	0.000000E+000
1	163.88808902	2.925782E-012	1.848578E-011	1	0.000000E+000
1	163.88880523	1.848578E-011	2.925782E-012	0	0.000000E+000
1	163.88952799	2.925782E-012	1.848578E-011	1	0.000000E+000
1	163.88987453	1.848578E-011	2.925782E-012	0	0.000000E+000
1	163.89018849	2.925782E-012	1.848578E-011	1	0.000000E+000
1	163.89035848	1.848578E-011	2.925782E-012	0	0.000000E+000
1	163.89062377	2.925782E-012	1.848578E-011	1	0.000000E+000
1	163.89185422	1.848578E-011	2.925782E-012	0	0.000000E+000
1	163.89246325	2.925782E-012	1.848578E-011	1	0.000000E+000
1	163.89384086	1.848578E-011	2.925782E-012	0	0.000000E+000
1	163.89390135	2.925782E-012	1.848578E-011	1	0.000000E+000
1	163.89565473	1.848578E-011	2.925782E-012	0	0.000000E+000
1	163.89616825	2.925782E-012	1.848578E-011	1	0.000000E+000
1	163.89641811	1.848578E-011	2.925782E-012	0	0.000000E+000
1	163.89648825	2.925782E-012	1.848578E-011	1	0.000000E+000
1	163.89651776	1.848578E-011	2.925782E-012	0	0.000000E+000
1	163.89735908	2.925782E-012	1.848578E-011	1	0.000000E+000
1	163.89742419	1.848578E-011	2.925782E-012	0	0.000000E+000
1	163.92318255	2.925782E-012	1.848578E-011	1	0.000000E+000
1	163.92407084	1.848578E-011	2.925782E-012	0	0.000000E+000
1	163.92443365	2.925782E-012	1.848578E-011	1	0.000000E+000
1	163.92596335	1.848578E-011	2.925782E-012	0	0.000000E+000
1	163.92661903	2.925782E-012	1.848578E-011	1	0.000000E+000
1	163.92697668	1.848578E-011	2.925782E-012	0	0.000000E+000
1	163.92785473	2.925782E-012	1.848578E-011	1	0.000000E+000
1	163.92901264	1.848578E-011	2.925782E-012	0	0.000000E+000
1	163.92946607	2.925782E-012	1.848578E-011	1	0.000000E+000
1	163.92971400	1.848578E-011	2.925782E-012	0	0.000000E+000
1	163.92994519	2.925782E-012	1.848578E-011	1	0.000000E+000
1	163.93096135	1.848578E-011	2.925782E-012	0	0.000000E+000
1	163.93204045	2.925782E-012	1.848578E-011	1	0.000000E+000
1	163.93262629	1.848578E-011	2.925782E-012	0	0.000000E+000
1	163.93318580	2.925782E-012	1.848578E-011	1	0.000000E+000
1	163.93375697	1.848578E-011	2.925782E-012	0	0.000000E+000
1	163.93526328	2.925782E-012	1.848578E-011	1	0.000000E+000
1	163.93624919	1.848578E-011	2.925782E-012	0	0.000000E+000
1	163.93644700	2.925782E-012	1.848578E-011	1	0.000000E+000
1	163.93714445	1.848578E-011	2.925782E-012	0	0.000000E+000
1	163.93731925	2.925782E-012	1.848578E-011	1	0.000000E+000
1	163.93788864	1.848578E-011	2.925782E-012	0	0.000000E+000
1	163.93820269	2.925782E-012	1.848578E-011	1	0.000000E+000
1	163.93845687	1.848578E-011	2.925782E-012	0	0.000000E+000
1	163.94007550	2.925782E-012	1.848578E-011	1	0.000000E+000
1	163.94060441	1.848578E-011	2.925782E-012	0	0.000000E+000
1	163.94202617	2.925782E-012	1.848578E-011	1	0.000000E+000
1	163.94367690	1.848578E-011	2.925782E-012	0	0.000000E+000
1	163.94408953	2.925782E-012	1.848578E-011	1	0.000000E+000
1	163.94469119	1.848578E-011	2.925782E-012	0	0.000000E+000
1	163.98065806	2.925782E-012	1.848578E-011	1	0.000000E+000
1	163.98179430	1.848578E-011	2.925782E-012	0	0.000000E+000
1	163.98299751	2.925782E-012	1.848578E-011	1	0.000000E+000
1	163.98363507	1.848578E-011	2.925782E-012	0	0.000000E+000
1	163.98369231	2.925782E-012	1.848578E-011	1	0.000000E+000
1	163.98555100	1.848578E-011	2.925782E-012	0	0.000000E+000
1	163.98614258	2.925782E-012	1.848578E-011	1	0.000000E+000
1	163.98801634	1.848578E-011	2.925782E-012	0	0.000000E+000
1	163.98899248	2.925782E-012	1.848578E-011	1	0.000000E+000
1	163.98984843	1.848578E-011	2.925782E-012	0	0.000000E+000
1	163.99221697	2.925782E-012	1.848578E-011	1	0.000000E+000
1	163.99246160	1.848578E-011	2.925782E-012	0	0.000000E+000
1	163.99353244	2.925782E-012	1.848578E-011	1	0.000000E+000
1	163.99533973	1.848578E-011	2.925782E-012	0	0.000000E+000
1	163.99546555	2.925782E-012	1.848578E-011	1	0.000000E+000
1	163.99575519	1.848578E-011	2.925782E-012	0	0.000000E+000
1	163.99757949	2.925782E-012	1.848578E-011	1	0.000000E+000
1	163.99884589	1.848578E-011	2.925782E-012	0	0.000000E+000
1	164.00017005	2.925782E-012	1.848578E-011	1	0.000000E+000
1	164.00382423	1.848578E-011	2.925782E-012	0	0.000000E+000
1	164.00549693	2.925782E-012	1.848578E-011	1	0.000000E+000
1	164.00587079	1.848578E-011	2.925782E-012	0	0.000000E+000
1	164.00659916	2.925782E-012	1.848578E-011	1	0.000000E+000
1	164.00666396	1.848578E-011	2.925782E-012	0	0.000000E+000
1	164.00776705	2.925782E-012	1.848578E-011	1	0.000000E+000
1	164.00866424	1.848578E-011	2.925782E-012	0	0.000000E+000
1	164.00872187	2.925782E-012	1.848578E-011	1	0.000000E+000
1	164.00939423	1.848578E-011	2.925782E-012	0	0.000000E+000
1	164.01027109	2.925782E-012	1.848578E-011	1	0.000000E+000
1	164.01090095	1.848578E-011	2.925782E-012	0	0.000000E+000
1	164.01098800	2.925782E-012	1.848578E-011	1	0.000000E+000
1	164.01125279	1.848578E-011	2.925782E-012	0	0.000000E+000
1	164.01239995	2.925782E-012	1.848578E-011	1	0.000000E+000
1	164.01388436	1.848578E-011	2.925782E-012	0	0.000000E+000
1	164.01494412	2.925782E-012	1.848578E-011	1	0.000000E+000
1	164.01526799	1.848578E-011	2.925782E-012	0	0.000000E+000
1	164.01601763	2.925782E-012	1.848578E-011	1	0.000000E+000
1	164.01742910	1.848578E-011	2.925782E-012	0	0.000000E+000
1	164.01752876	2.925782E-012	1.848578E-011	1	0.000000E+000
1	164.01769534	1.848578E-011	2.925782E-012	0	0.000000E+000
1	164.01773472	2.925782E-012	1.848578E-011	1	0.000000E+000
1	164.01865274	1.848578E-011	2.925782E-012	0	0.000000E+000
1	164.01910358	2.925782E-012	1.848578E-011	1	0.000000E+000
1	164.02084875	1.848578E-011	2.925782E-012	0	0.000000E+000
1	164.02156435	2.925782E-012	1.848578E-011	1	0.000000E+000
1	164.02528336	1.848578E-011	2.925782E-012	0	0.000000E+000
1	164.02559433	2.925782E-012	1.848578E-011	1	0.000000E+000
1	164.02588256	1.848578E-011	2.925782E-012	0	0.000000E+000
1	164.02597998	2.925782E-012	1.848578E-011	1	0.000000E+000
1	164.02928719	1.848578E-011	2.925782E-012	0	0.000000E+000
1	164.03698351	2.925782E-012	1.848578E-011	1	0.000000E+000
1	164.03727345	1.848578E-011	2.925782E-012	0	0.000000E+000
1	164.03728569	2.925782E-012	1.848578E-011	1	0.000000E+000
1	164.03811497	1.848578E-011	2.925782E-012	0	0.000000E+000
1	164.03867461	2.925782E-012	1.848578E-011	1	0.000000E+000
1	164.03972123	1.848578E-011	2.925782E-012	0	0.000000E+000
1	164.04022283	2.925782E-012	1.848578E-011	1	0.000000E+000
1	164.04049233	1.848578E-011	2.925782E-012	0	0.000000E+000
1	164.04054828	2.925782E-012	1.848578E-011	1	0.000000E+000
1	164.04072965	1.848578E-011	2.925782E-012	0	0.000000E+000
1	164.04083844	2.925782E-012	1.848578E-011	1	0.000000E+000
1	164.04408410	1.848578E-011	2.925782E-012	0	0.000000E+000
1	164.04416961	2.925782E-012	1.848578E-011	1	0.000000E+000
1	164.04488677	1.848578E-011	2.925782E-012	0	0.000000E+000
1	164.04510783	2.925782E-012	1.848578E-011	1	0.000000E+000
1	164.04577472	1.848578E-011	2.925782E-012	0	0.000000E+000
1	164.04602884	2.925782E-012	1.848578E-011	1	0.000000E+000
1	164.04645662	1.848578E-011	2.925782E-012	0	0.000000E+000
1	164.04723044	2.925782E-012	1.848578E-011	1	0.000000E+000
1	164.04873801	1.848578E-011	2.925782E-012	0	0.000000E+000
1	164.04880303	2.925782E-012	1.848578E-011	1	0.000000E+000
1	164.04880991	1.848578E-011	2.925782E-012	0	0.000000E+000
1	164.04954408	2.925782E-012	1.848578E-011	1	0.000000E+000
1	164.05011311	1.848578E-011	2.925782E-012	0	0.000000E+000
1	164.05046927	2.925782E-012	1.848578E-011	1	0.000000E+000
1	164.05083529	1.848578E-011	2.925782E-012	0	0.000000E+000
1	164.05402784	2.925782E-012	1.848578E-011	1	0.000000E+000
1	164.05473671	1.848578E-011	2.925782E-012	0	0.000000E+000
1	164.05503767	2.925782E-012	1.848578E-011	1	0.000000E+000
1	164.05527762	1.848578E-011	2.925782E-012	0	0.000000E+000
1	164.05528855	2.925782E-012	1.848578E-011	1	0.000000E+000
1	164.05732855	1.848578E-011	2.925782E-012	0	0.000000E+000
1	164.05751170	2.925782E-012	1.848578E-011	1	0.000000E+000
1	164.05790270	1.848578E-011	2.925782E-012	0	0.000000E+000
1	164.05794221	2.925782E-012	1.848578E-011	1	0.000000E+000
1	164.05853485	1.848578E-011	2.925782E-012	0	0.000000E+000
1	164.06774695	2.925782E-012	1.848578E-011	1	0.000000E+000
1	164.06955097	1.848578E-011	2.925782E-012	0	0.000000E+000
1	164.06979301	2.925782E-012	1.848578E-011	1	0.000000E+000
1	164.07035866	1.848578E-011	2.925782E-012	0	0.000000E+000
1	164.07051927	2.925782E-012	1.848578E-011	1	0.000000E+000
1	164.07070503	1.848578E-011	2.925782E-012	0	0.000000E+000
1	164.07100804	2.925782E-012	1.848578E-011	1	0.000000E+000
1	164.07172225	1.848578E-011	2.925782E-012	0	0.000000E+000
1	164.07440131	2.925782E-012	1.848578E-011	1	0.000000E+000
1	164.07478064	1.848578E-011	2.925782E-012	0	0.000000E+000
1	164.07686274	2.925782E-012	1.848578E-011	1	0.000000E+000
1	164.07800962	1.848578E-011	2.925782E-012	0	0.000000E+000
1	164.07809168	2.925782E-012	1.848578E-011	1	0.000000E+000
1	164.07892679	1.848578E-011	2.925782E-012	0	0.000000E+000
1	164.07984444	2.925782E-012	1.848578E-011	1	0.000000E+000
1	164.08091319	1.848578E-011	2.925782E-012	0	0.000000E+000
1	164.08172816	2.925782E-012	1.848578E-011	1	0.000000E+000
1	164.08192036	1.848578E-011	2.925782E-012	0	0.000000E+000
1	164.08195023	2.925782E-012	1.848578E-011	1	0.000000E+000
1	164.08221670	1.848578E-011	2.925782E-012	0	0.000000E+000
1	164.08258122	2.925782E-012	1.848578E-011	1	0.000000E+000
1	164.08310014	1.848578E-011	2.925782E-012	0	0.000000E+000
1	164.08312177	2.925782E-012	1.848578E-011	1	0.000000E+000
1	164.08319760	1.848578E-011	2.925782E-012	0	0.000000E+000
1	164.08345927	2.925782E-012	1.848578E-011	1	0.000000E+000
1	164.08649865	1.848578E-011	2.925782E-012	0	0.000000E+000
1	164.08714237	2.925782E-012	1.848578E-011	1	0.000000E+000
1	164.08774416	1.848578E-011	2.925782E-012	0	0.000000E+000
1	164.08820114	2.925782E-012	1.848578E-011	1	0.000000E+000
1	164.09143902	1.848578E-011	2.925782E-012	0	0.000000E+000
1	164.09166986	2.925782E-012	1.848578E-011	1	0.000000E+000
1	164.09221089	1.848578E-011	2.925782E-012	0	0.000000E+000
1	164.09237565	2.925782E-012	1.848578E-011	1	0.000000E+000
1	164.09391495	1.848578E-011	2.925782E-012	0	0.000000E+000
1	164.09405230	2.925782E-012	1.848578E-011	1	0.000000E+000
1	164.09696447	1.848578E-011	2.925782E-012	0	0.000000E+000
1	164.09772114	2.925782E-012	1.848578E-011	1	0.000000E+000
1	164.09795021	1.848578E-011	2.925782E-012	0	0.000000E+000
1	164.09808551	2.925782E-012	1.848578E-011	1	0.000000E+000
1	164.10079316	1.848578E-011	2.925782E-012	0	0.000000E+000
1	164.10126159	2.925782E-012	1.848578E-011	1	0.000000E+000
1	164.10130251	1.848578E-011	2.925782E-012	0	0.000000E+000
1	164.10135421	2.925782E-012	1.848578E-011	1	0.000000E+000
1	164.10236740	1.848578E-011	2.925782E-012	0	0.000000E+000
1	164.10292786	2.925782E-012	1.848578E-011	1	0.000000E+000
1	164.10465094	1.848578E-011	2.925782E-012	0	0.000000E+000
1	164.10509227	2.925782E-012	1.848578E-011	1	0.000000E+000
1	164.10544489	1.848578E-011	2.925782E-012	0	0.000000E+000
1	164.10606852	2.925782E-012	1.848578E-011	1	0.000000E+000
1	164.10627005	1.848578E-011	2.925782E-012	0	0.000000E+000
1	164.10698030	2.925782E-012	1.848578E-011	1	0.000000E+000
1	164.10829998	1.848578E-011	2.925782E-012	0	0.000000E+000
1	164.10841839	2.925782E-012	1.848578E-011	1	0.000000E+000
1	164.11202878	1.848578E-011	2.925782E-012	0	0.000000E+000
1	164.11355926	2.925782E-012	1.848578E-011	1	0.000000E+000
1	164.11380223	1.848578E-011	2.925782E-012	0	0.000000E+000
1	164.11385865	2.925782E-012	1.848578E-011	1	0.000000E+000
1	164.11399773	1.848578E-011	2.925782E-012	0	0.000000E+000
1	164.11437522	2.925782E-012	1.848578E-011	1	0.000000E+000
1	164.11439892	1.848578E-011	2.925782E-012	0	0.000000E+000
1	164.11448646	2.925782E-012	1.848578E-011	1	0.000000E+000
1	164.11485082	1.848578E-011	2.925782E-012	0	0.000000E+000
1	164.11651400	2.925782E-012	1.848578E-011	1	0.000000E+000
1	164.11797352	1.848578E-011	2.925782E-012	0	0.000000E+000
1	164.11880132	2.925782E-012	1.848578E-011	1	0.000000E+000
1	164.11934459	1.848578E-011	2.925782E-012	0	0.000000E+000
1	164.11946088	2.925782E-012	1.848578E-011	1	0.000000E+000
1	164.12064537	1.848578E-011	2.925782E-012	0	0.000000E+000
1	164.12136682	2.925782E-012	1.848578E-011	1	0.000000E+000
1	164.12297526	1.848578E-011	2.925782E-012	0	0.000000E+000
1	164.12300775	2.925782E-012	1.848578E-011	1	0.000000E+000
1	164.12364417	1.848578E-011	2.925782E-012	0	0.000000E+000
1	164.13459382	2.925782E-012	1.848578E-011	1	0.000000E+000
1	164.13547363	1.848578E-011	2.925782E-012	0	0.000000E+000
1	164.13615158	2.925782E-012	1.848578E-011	1	0.000000E+000
1	164.13643082	1.848578E-011	2.925782E-012	0	0.000000E+000
1	164.13692652	2.925782E-012	1.848578E-011	1	0.000000E+000
1	164.13728588	1.848578E-011	2.925782E-012	0	0.000000E+000
1	164.13772983	2.925782E-012	1.848578E-011	1	0.000000E+000
1	164.13858877	1.848578E-011	2.925782E-012	0	0.000000E+000
1	164.13911810	2.925782E-012	1.848578E-011	1	0.000000E+000
1	164.13923993	1.848578E-011	2.925782E-012	0	0.000000E+000
1	164.14014234	2.925782E-012	1.848578E-011	1	0.000000E+000
1	164.14036290	1.848578E-011	2.925782E-012	0	0.000000E+000
1	164.14048416	2.925782E-012	1.848578E-011	1	0.000000E+000
1	164.14215198	1.848578E-011	2.925782E-012	0	0.000000E+000
1	164.14243395	2.925782E-012	1.848578E-011	1	0.000000E+000
1	164.14337241	1.848578E-011	2.925782E-012	0	0.000000E+000
1	164.14363529	2.925782E-012	1.848578E-011	1	0.000000E+000
1	164.14394920	1.848578E-011	2.925782E-012	0	0.000000E+000
1	167.57426817	2.958702E-012	1.851870E-011	1	0.000000E+000
1	167.57603296	1.851870E-011	2.958702E-012	0	0.000000E+000
1	167.57695292	2.958702E-012	1.851870E-011	1	0.000000E+000
1	167.57943930	1.851870E-011	2.958702E-012	0	0.000000E+000
1	167.57947907	2.958702E-012	1.851870E-011	1	0.000000E+000
1	167.57951375	1.851870E-011	2.958702E-012	0	0.000000E+000
1	167.57965926	2.958702E-012	1.851870E-011	1	0.000000E+000
1	167.57986648	1.851870E-011	2.958702E-012	0	0.000000E+000
1	167.57992041	2.958702E-012	1.851870E-011	1	0.000000E+000
1	167.58003560	1.851870E-011	2.958702E-012	0	0.000000E+000
1	167.58016254	2.958702E-012	1.851870E-011	1	0.000000E+000
1	167.58120125	1.851870E-011	2.958702E-012	0	0.000000E+000
1	167.58158194	2.958702E-012	1.851870E-011	1	0.000000E+000
1	167.58163532	1.851870E-011	2.958702E-012	0	0.000000E+000
1	167.58179857	2.958702E-012	1.851870E-011	1	0.000000E+000
1	167.58191927	1.851870E-011	2.958702E-012	0	0.000000E+000
1	167.58266732	2.958702E-012	1.851870E-011	1	0.000000E+000
1	167.58400641	1.851870E-011	2.958702E-012	0	0.000000E+000
1	167.58428296	2.958702E-012	1.851870E-011	1	0.000000E+000
1	167.58492688	1.851870E-011	2.958702E-012	0	0.000000E+000
1	167.58553609	2.958702E-012	1.851870E-011	1	0.000000E+000
1	167.58563933	1.851870E-011	2.958702E-012	0	0.000000E+000
1	167.58565657	2.958702E-012	1.851870E-011	1	0.000000E+000
1	167.58633171	1.851870E-011	2.958702E-012	0	0.000000E+000
1	167.58861307	2.958702E-012	1.851870E-011	1	0.000000E+000
1	167.58875512	1.851870E-011	2.958702E-012	0	0.000000E+000
1	167.59108723	2.958702E-012	1.851870E-011	1	0.000000E+000
1	167.59133185	1.851870E-011	2.958702E-012	0	0.000000E+000
1	167.59225980	2.958702E-012	1.851870E-011	1	0.000000E+000
1	167.59296300	1.851870E-011	2.958702E-012	0	0.000000E+000
1	167.59393663	2.958702E-012	1.851870E-011	1	0.000000E+000
1	167.59609054	1.851870E-011	2.958702E-012	0	0.000000E+000
1	167.59611757	2.958702E-012	1.851870E-011	1	0.000000E+000
1	167.59614661	1.851870E-011	2.958702E-012	0	0.000000E+000
1	167.59661276	2.958702E-012	1.851870E-011	1	0.000000E+000
1	167.59671941	1.851870E-011	2.958702E-012	0	0.000000E+000
1	167.59690702	2.958702E-012	1.851870E-011	1	0.000000E+000
1	167.59704134	1.851870E-011	2.958702E-012	0	0.000000E+000
1	167.59713596	2.958702E-012	1.851870E-011	1	0.000000E+000
1	167.59753266	1.851870E-011	2.958702E-012	0	0.000000E+000
1	167.59780004	2.958702E-012	1.851870E-011	1	0.000000E+000
1	167.59781365	1.851870E-011	2.958702E-012	0	0.000000E+000
1	167.59787303	2.958702E-012	1.851870E-011	1	0.000000E+000
1	167.59951132	1.851870E-011	2.958702E-012	0	0.000000E+000
1	167.59976824	2.958702E-012	1.851870E-011	1	0.000000E+000
1	167.59984671	1.851870E-011	2.958702E-012	0	0.000000E+000
1	167.60011674	2.958702E-012	1.851870E-011	1	0.000000E+000
1	167.60125914	1.851870E-011	2.958702E-012	0	0.000000E+000
1	167.60130696	2.958702E-012	1.851870E-011	1	0.000000E+000
1	167.60223685	1.851870E-011	2.958702E-012	0	0.000000E+000
1	167.60304987	2.958702E-012	1.851870E-011	1	0.000000E+000
1	167.60386213	1.851870E-011	2.958702E-012	0	0.000000E+000
1	167.60440603	2.958702E-012	1.851870E-011	1	0.000000E+000
1	167.60459858	1.851870E-011	2.958702E-012	0	0.000000E+000
1	167.60538663	2.958702E-012	1.851870E-011	1	0.000000E+000
1	167.60558684	1.851870E-011	2.958702E-012	0	0.000000E+000
1	167.60584357	2.958702E-012	1.851870E-011	1	0.000000E+000
1	167.60752628	1.851870E-011	2.958702E-012	0	0.000000E+000
1	167.60756365	2.958702E-012	1.851870E-011	1	0.000000E+000
1	167.60832090	1.851870E-011	2.958702E-012	0	0.000000E+000
1	167.60913343	2.958702E-012	1.851870E-011	1	0.000000E+000
1	167.60929135	1.851870E-011	2.958702E-012	0	0.000000E+000
1	167.61060691	2.958702E-012	1.851870E-011	1	0.000000E+000
1	167.61343874	1.851870E-011	2.958702E-012	0	0.000000E+000
1	167.61431734	2.958702E-012	1.851870E-011	1	0.000000E+000
1	167.61668878	1.851870E-011	2.958702E-012	0	0.000000E+000
1	167.61721754	2.958702E-012	1.851870E-011	1	0.000000E+000
1	167.61741078	1.851870E-011	2.958702E-012	0	0.000000E+000
1	167.61767430	2.958702E-012	1.851870E-011	1	0.000000E+000
1	167.61858687	1.851870E-011	2.958702E-012	0	0.000000E+000
1	167.61917899	2.958702E-012	1.851870E-011	1	0.000000E+000
1	167.61973916	1.851870E-011	2.958702E-012	0	0.000000E+000
1	167.61976483	2.958702E-012	1.851870E-011	1	0.000000E+000
1	167.62001812	1.851870E-011	2.958702E-012	0	0.000000E+000
1	167.62218469	2.958702E-012	1.851870E-011	1	0.000000E+000
1	167.62243213	1.851870E-011	2.958702E-012	0	0.000000E+000
1	167.62389430	2.958702E-012	1.851870E-011	1	0.000000E+000
1	167.62393594	1.851870E-011	2.958702E-012	0	0.000000E+000
1	167.62404684	2.958702E-012	1.851870E-011	1	0.000000E+000
1	167.62439692	1.851870E-011	2.958702E-012	0	0.000000E+000
1	167.62450884	2.958702E-012	1.851870E-011	1	0.000000E+000
1	167.62483002	1.851870E-011	2.958702E-012	0	0.000000E+000
1	167.62490204	2.958702E-012	1.851870E-011	1	0.000000E+000
1	167.62533248	1.851870E-011	2.958702E-012	0	0.000000E+000
1	167.62564401	2.958702E-012	1.851870E-011	1	0.000000E+000
1	167.62594631	1.851870E-011	2.958702E-012	0	0.000000E+000
1	167.62658261	2.958702E-012	1.851870E-011	1	0.000000E+000
1	167.62719604	1.851870E-011	2.958702E-012	0	0.000000E+000
1	167.62816223	2.958702E-012	1.851870E-011	1	0.000000E+000
1	167.62918276	1.851870E-011	2.958702E-012	0	0.000000E+000
1	167.62938882	2.958702E-012	1.851870E-011	1	0.000000E+000
1	167.63115572	1.851870E-011	2.958702E-012	0	0.000000E+000
1	167.63126818	2.958702E-012	1.851870E-011	1	0.000000E+000
1	167.63172083	1.851870E-011	2.958702E-012	0	0.000000E+000
1	167.63407393	2.958702E-012	1.851870E-011	1	0.000000E+000
1	167.63541956	1.851870E-011	2.958702E-012	0	0.000000E+000
1	167.63548783	2.958702E-012	1.851870E-011	1	0.000000E+000
1	167.63696869	1.851870E-011	2.958702E-012	0	0.000000E+000
1	167.63730970	2.958702E-012	1.851870E-011	1	0.000000E+000
1	167.63776592	1.851870E-011	2.958702E-012	0	0.000000E+000
1	167.63790101	2.958702E-012	1.851870E-011	1	0.000000E+000
1	167.63854109	1.851870E-011	2.958702E-012	0	0.000000E+000
1	167.63887842	2.958702E-012	1.851870E-011	1	0.000000E+000
1	167.63905317	1.851870E-011	2.958702E-012	0	0.000000E+000
1	167.63908694	2.958702E-012	1.851870E-011	1	0.000000E+000
1	167.63984790	1.851870E-011	2.958702E-012	0	0.000000E+000
1	167.64107211	2.958702E-012	1.851870E-011	1	0.000000E+000
1	167.64121088	1.851870E-011	2.958702E-012	0	0.000000E+000
1	167.64397816	2.958702E-012	1.851870E-011	1	0.000000E+000
1	167.64427577	1.851870E-011	2.958702E-012	0	0.000000E+000
1	167.64443013	2.958702E-012	1.851870E-011	1	0.000000E+000
1	167.64494434	1.851870E-011	2.958702E-012	0	0.000000E+000
1	167.64535022	2.958702E-012	1.851870E-011	1	0.000000E+000
1	167.64602588	1.851870E-011	2.958702E-012	0	0.000000E+000
1	167.64648934	2.958702E-012	1.851870E-011	1	0.000000E+000
1	167.64701685	1.851870E-011	2.958702E-012	0	0.000000E+000
1	167.64803384	2.958702E-012	1.851870E-011	1	0.000000E+000
1	167.64816742	1.851870E-011	2.958702E-012	0	0.000000E+000
1	167.64881282	2.958702E-012	1.851870E-011	1	0.000000E+000
1	167.64933727	1.851870E-011	2.958702E-012	0	0.000000E+000
1	167.65026085	2.958702E-012	1.851870E-011	1	0.000000E+000
1	167.65032888	1.851870E-011	2.958702E-012	0	0.000000E+000
1	167.65046946	2.958702E-012	1.851870E-011	1	0.000000E+000
1	167.65486302	1.851870E-011	2.958702E-012	0	0.000000E+000
1	167.65660464	2.958702E-012	1.851870E-011	1	0.000000E+000
1	167.65666500	1.851870E-011	2.958702E-012	0	0.000000E+000
1	167.65842878	2.958702E-012	1.851870E-011	1	0.000000E+000
1	167.65878287	1.851870E-011	2.958702E-012	0	0.000000E+000
1	167.65880662	2.958702E-012	1.851870E-011	1	0.000000E+000
1	167.66232407	1.851870E-011	2.958702E-012	0	0.000000E+000
1	167.66257073	2.958702E-012	1.851870E-011	1	0.000000E+000
1	167.66313169	1.851870E-011	2.958702E-012	0	0.000000E+000
1	167.66523144	2.958702E-012	1.851870E-011	1	0.000000E+000
1	167.66680824	1.851870E-011	2.958702E-012	0	0.000000E+000
1	167.66811420	2.958702E-012	1.851870E-011	1	0.000000E+000
1	167.66816614	1.851870E-011	2.958702E-012	0	0.000000E+000
1	167.66833702	2.958702E-012	1.851870E-011	1	0.000000E+000
1	167.66927882	1.851870E-011	2.958702E-012	0	0.000000E+000
1	167.67002377	2.958702E-012	1.851870E-011	1	0.000000E+000
1	167.67218873	1.851870E-011	2.958702E-012	0	0.000000E+000
1	167.67278033	2.958702E-012	1.851870E-011	1	0.000000E+000
1	167.67339612	1.851870E-011	2.958702E-012	0	0.000000E+000
1	167.67342476	2.958702E-012	1.851870E-011	1	0.000000E+000
1	167.67357257	1.851870E-011	2.958702E-012	0	0.000000E+000
1	167.67543444	2.958702E-012	1.851870E-011	1	0.000000E+000
1	167.67668994	1.851870E-011	2.958702E-012	0	0.000000E+000
1	167.67752089	2.958702E-012	1.851870E-011	1	0.000000E+000
1	167.67871223	1.851870E-011	2.958702E-012	0	0.000000E+000
1	167.67985375	2.958702E-012	1.851870E-011	1	0.000000E+000
1	167.68020937	1.851870E-011	2.958702E-012	0	0.000000E+000
1	167.68178854	2.958702E-012	1.851870E-011	1	0.000000E+000
1	167.68255422	1.851870E-011	2.958702E-012	0	0.000000E+000
1	167.68264749	2.958702E-012	1.851870E-011	1	0.000000E+000
1	167.68312897	1.851870E-011	2.958702E-012	0	0.000000E+000
1	167.68348317	2.958702E-012	1.851870E-011	1	0.000000E+000
1	167.68626277	1.851870E-011	2.958702E-012	0	0.000000E+000
1	167.68771204	2.958702E-012	1.851870E-011	1	0.000000E+000
1	167.68803145	1.851870E-011	2.958702E-012	0	0.000000E+000
1	167.68858870	2.958702E-012	1.851870E-011	1	0.000000E+000
1	167.68860582	1.851870E-011	2.958702E-012	0	0.000000E+000
1	167.68863352	2.958702E-012	1.851870E-011	1	0.000000E+000
1	167.68938011	1.851870E-011	2.958702E-012	0	0.000000E+000
1	167.68962908	2.958702E-012	1.851870E-011	1	0.000000E+000
1	167.69154236	1.851870E-011	2.958702E-012	0	0.000000E+000
1	167.69164533	2.958702E-012	1.851870E-011	1	0.000000E+000
1	167.69312941	1.851870E-011	2.958702E-012	0	0.000000E+000
1	167.69329795	2.958702E-012	1.851870E-011	1	0.000000E+000
1	167.69470673	1.851870E-011	2.958702E-012	0	0.000000E+000
1	167.69512877	2.958702E-012	1.851870E-011	1	0.000000E+000
1	167.69585970	1.851870E-011	2.958702E-012	0	0.000000E+000
1	167.69811078	2.958702E-012	1.851870E-011	1	0.000000E+000
1	167.69847941	1.851870E-011	2.958702E-012	0	0.000000E+000
1	167.69930696	2.958702E-012	1.851870E-011	1	0.000000E+000
1	167.69950482	1.851870E-011	2.958702E-012	0	0.000000E+000
1	167.70049948	2.958702E-012	1.851870E-011	1	0.000000E+000
1	167.70098533	1.851870E-011	2.958702E-012	0	0.000000E+000
1	167.70172170	2.958702E-012	1.851870E-011	1	0.000000E+000
1	167.70261835	1.851870E-011	2.958702E-012	0	0.000000E+000
1	167.70273957	2.958702E-012	1.851870E-011	1	0.000000E+000
1	167.70613942	1.851870E-011	2.958702E-012	0	0.000000E+000
1	167.70677632	2.958702E-012	1.851870E-011	1	0.000000E+000
1	167.70688066	1.851870E-011	2.958702E-012	0	0.000000E+000
1	167.70719864	2.958702E-012	1.851870E-011	1	0.000000E+000
1	167.70804637	1.851870E-011	2.958702E-012	0	0.000000E+000
1	167.70865498	2.958702E-012	1.851870E-011	1	0.000000E+000
1	167.71030902	1.851870E-011	2.958702E-012	0	0.000000E+000
1	167.71040833	2.958702E-012	1.851870E-011	1	0.000000E+000
1	167.71100622	1.851870E-011	2.958702E-012	0	0.000000E+000
1	167.71184820	2.958702E-012	1.851870E-011	1	0.000000E+000
1	167.71262795	1.851870E-011	2.958702E-012	0	0.000000E+000
1	167.71285319	2.958702E-012	1.851870E-011	1	0.000000E+000
1	167.71312221	1.851870E-011	2.958702E-012	0	0.000000E+000
1	167.71331119	2.958702E-012	1.851870E-011	1	0.000000E+000
1	167.71340315	1.851870E-011	2.958702E-012	0	0.000000E+000
1	167.71437675	2.958702E-012	1.851870E-011	1	0.000000E+000
1	167.71627060	1.851870E-011	2.958702E-012	0	0.000000E+000
1	167.71696869	2.958702E-012	1.851870E-011	1	0.000000E+000
1	167.71717172	1.851870E-011	2.958702E-012	0	0.000000E+000
1	167.71752301	2.958702E-012	1.851870E-011	1	0.000000E+000
1	167.72114040	1.851870E-011	2.958702E-012	0	0.000000E+000
1	167.72118467	2.958702E-012	1.851870E-011	1	0.000000E+000
1	167.72153474	1.851870E-011	2.958702E-012	0	0.000000E+000
1	167.72267076	2.958702E-012	1.851870E-011	1	0.000000E+000
1	167.72300340	1.851870E-011	2.958702E-012	0	0.000000E+000
1	167.72404956	2.958702E-012	1.851870E-011	1	0.000000E+000
1	167.72416848	1.851870E-011	2.958702E-012	0	0.000000E+000
1	167.72533974	2.958702E-012	1.851870E-011	1	0.000000E+000
1	167.72592183	1.851870E-011	2.958702E-012	0	0.000000E+000
1	167.72720524	2.958702E-012	1.851870E-011	1	0.000000E+000
1	167.72940666	1.851870E-011	2.958702E-012	0	0.000000E+000
1	167.72946477	2.958702E-012	1.851870E-011	1	0.000000E+000
1	167.72948069	1.851870E-011	2.958702E-012	0	0.000000E+000
1	167.72980450	2.958702E-012	1.851870E-011	1	0.000000E+000
1	167.73124196	1.851870E-011	2.958702E-012	0	0.000000E+000
1	167.73132289	2.958702E-012	1.851870E-011	1	0.000000E+000
1	167.73229255	1.851870E-011	2.958702E-012	0	0.000000E+000
1	167.73243195	2.958702E-012	1.851870E-011	1	0.000000E+000
1	167.73323409	1.851870E-011	2.958702E-012	0	0.000000E+000
1	167.73417983	2.958702E-012	1.851870E-011	1	0.000000E+000
1	167.73451647	1.851870E-011	2.958702E-012	0	0.000000E+000
1	167.73454997	2.958702E-012	1.851870E-011	1	0.000000E+000
1	167.73525788	1.851870E-011	2.958702E-012	0	0.000000E+000
1	167.73533076	2.958702E-012	1.851870E-011	1	0.000000E+000
1	167.73892360	1.851870E-011	2.958702E-012	0	0.000000E+000
1	167.73908234	2.958702E-012	1.851870E-011	1	0.000000E+000
1	167.73965625	1.851870E-011	2.958702E-012	0	0.000000E+000
1	167.73975732	2.958702E-012	1.851870E-011	1	0.000000E+000
1	167.74037826	1.851870E-011	2.958702E-012	0	0.000000E+000
1	167.74827683	2.958702E-012	1.851870E-011	1	0.000000E+000
1	167.74935818	1.851870E-011	2.958702E-012	0	0.000000E+000
1	167.74972778	2.958702E-012	1.851870E-011	1	0.000000E+000
1	167.75144522	1.851870E-011	2.958702E-012	0	0.000000E+000
1	167.75153219	2.958702E-012	1.851870E-011	1	0.000000E+000
1	167.75339822	1.851870E-011	2.958702E-012	0	0.000000E+000
1	167.75367227	2.958702E-012	1.851870E-011	1	0.000000E+000
1	167.75383065	1.851870E-011	2.958702E-012	0	0.000000E+000
1	167.75638842	2.958702E-012	1.851870E-011	1	0.000000E+000
1	167.75802727	1.851870E-011	2.958702E-012	0	0.000000E+000
1	167.75824086	2.958702E-012	1.851870E-011	1	0.000000E+000
1	167.75887369	1.851870E-011	2.958702E-012	0	0.000000E+000
1	167.76024113	2.958702E-012	1.851870E-011	1	0.000000E+000
1	167.76055740	1.851870E-011	2.958702E-012	0	0.000000E+000
1	167.76130577	2.958702E-012	1.851870E-011	1	0.000000E+000
1	167.76188219	1.851870E-011	2.958702E-012	0	0.000000E+000
1	167.76189177	2.958702E-012	1.851870E-011	1	0.000000E+000
1	167.76391538	1.851870E-011	2.958702E-012	0	0.000000E+000
1	168.17198018	3.084026E-012	1.864403E-011	1	0.000000E+000
1	168.17300041	1.864403E-011	3.084026E-012	0	0.000000E+000
1	168.17328992	3.084026E-012	1.864403E-011	1	0.000000E+000
1	168.17338244	1.864403E-011	3.084026E-012	0	0.000000E+000
1	168.17369956	3.084026E-012	1.864403E-011	1	0.000000E+000
1	168.17614059	1.864403E-011	3.084026E-012	0	0.000000E+000
1	168.17628007	3.084026E-012	1.864403E-011	1	0.000000E+000
1	168.17769689	1.864403E-011	3.084026E-012	0	0.000000E+000
1	168.17810740	3.084026E-012	1.864403E-011	1	0.000000E+000
1	168.17816886	1.864403E-011	3.084026E-012	0	0.000000E+000
1	168.17844350	3.084026E-012	1.864403E-011	1	0.000000E+000
1	168.17983839	1.864403E-011	3.084026E-012	0	0.000000E+000
1	168.18072056	3.084026E-012	1.864403E-011	1	0.000000E+000
1	168.18101907	1.864403E-011	3.084026E-012	0	0.000000E+000
1	168.18151675	3.084026E-012	1.864403E-011	1	0.000000E+000
1	168.18176464	1.864403E-011	3.084026E-012	0	0.000000E+000
1	168.18253970	3.084026E-012	1.864403E-011	1	0.000000E+000
1	168.18417314	1.864403E-011	3.084026E-012	0	0.000000E+000
1	168.18458961	3.084026E-012	1.864403E-011	1	0.000000E+000
1	168.18463625	1.864403E-011	3.084026E-012	0	0.000000E+000
1	168.18518946	3.084026E-012	1.864403E-011	1	0.000000E+000
1	168.18524600	1.864403E-011	3.084026E-012	0	0.000000E+000
1	168.18544227	3.084026E-012	1.864403E-011	1	0.000000E+000
1	168.18684844	1.864403E-011	3.084026E-012	0	0.000000E+000
1	168.18740061	3.084026E-012	1.864403E-011	1	0.000000E+000
1	168.18814932	1.864403E-011	3.084026E-012	0	0.000000E+000
1	168.18885935	3.084026E-012	1.864403E-011	1	0.000000E+000
1	168.18918285	1.864403E-011	3.084026E-012	0	0.000000E+000
1	168.19065325	3.084026E-012	1.864403E-011	1	0.000000E+000
1	168.19080732	1.864403E-011	3.084026E-012	0	0.000000E+000
1	168.19085788	3.084026E-012	1.864403E-011	1	0.000000E+000
1	168.19224652	1.864403E-011	3.084026E-012	0	0.000000E+000
1	168.19382670	3.084026E-012	1.864403E-011	1	0.000000E+000
1	168.19742272	1.864403E-011	3.084026E-012	0	0.000000E+000
1	168.19768589	3.084026E-012	1.864403E-011	1	0.000000E+000
1	168.19866165	1.864403E-011	3.084026E-012	0	0.000000E+000
1	168.20355258	3.084026E-012	1.864403E-011	1	0.000000E+000
1	168.20436016	1.864403E-011	3.084026E-012	0	0.000000E+000
1	168.20532758	3.084026E-012	1.864403E-011	1	0.000000E+000
1	168.20544641	1.864403E-011	3.084026E-012	0	0.000000E+000
1	168.20585523	3.084026E-012	1.864403E-011	1	0.000000E+000
1	168.20642443	1.864403E-011	3.084026E-012	0	0.000000E+000
1	168.20816073	3.084026E-012	1.864403E-011	1	0.000000E+000
1	168.20856638	1.864403E-011	3.084026E-012	0	0.000000E+000
1	168.20914186	3.084026E-012	1.864403E-011	1	0.000000E+000
1	168.20958901	1.864403E-011	3.084026E-012	0	0.000000E+000
1	168.20968717	3.084026E-012	1.864403E-011	1	0.000000E+000
1	168.21103747	1.864403E-011	3.084026E-012	0	0.000000E+000
1	168.21234440	3.084026E-012	1.864403E-011	1	0.000000E+000
1	168.21377906	1.864403E-011	3.084026E-012	0	0.000000E+000
1	168.21395182	3.084026E-012	1.864403E-011	1	0.000000E+000
1	168.21534761	1.864403E-011	3.084026E-012	0	0.000000E+000
1	168.21578988	3.084026E-012	1.864403E-011	1	0.000000E+000
1	168.21623091	1.864403E-011	3.084026E-012	0	0.000000E+000
1	168.21753985	3.084026E-012	1.864403E-011	1	0.000000E+000
1	168.21755750	1.864403E-011	3.084026E-012	0	0.000000E+000
1	168.21776150	3.084026E-012	1.864403E-011	1	0.000000E+000
1	168.21838195	1.864403E-011	3.084026E-012	0	0.000000E+000
1	168.21867655	3.084026E-012	1.864403E-011	1	0.000000E+000
1	168.21924697	1.864403E-011	3.084026E-012	0	0.000000E+000
1	168.21941302	3.084026E-012	1.864403E-011	1	0.000000E+000
1	168.22079225	1.864403E-011	3.084026E-012	0	0.000000E+000
1	168.22169815	3.084026E-012	1.864403E-011	1	0.000000E+000
1	168.22190295	1.864403E-011	3.084026E-012	0	0.000000E+000
1	168.22279256	3.084026E-012	1.864403E-011	1	0.000000E+000
1	168.22287727	1.864403E-011	3.084026E-012	0	0.000000E+000
1	168.22353814	3.084026E-012	1.864403E-011	1	0.000000E+000
1	168.22421924	1.864403E-011	3.084026E-012	0	0.000000E+000
1	168.22468636	3.084026E-012	1.864403E-011	1	0.000000E+000
1	168.22481668	1.864403E-011	3.084026E-012	0	0.000000E+000
1	168.22547829	3.084026E-012	1.864403E-011	1	0.000000E+000
1	168.22576046	1.864403E-011	3.084026E-012	0	0.000000E+000
1	168.22578882	3.084026E-012	1.864403E-011	1	0.000000E+000
1	168.22697865	1.864403E-011	3.084026E-012	0	0.000000E+000
1	168.22725984	3.084026E-012	1.864403E-011	1	0.000000E+000
1	168.22907904	1.864403E-011	3.084026E-012	0	0.000000E+000
1	168.23006665	3.084026E-012	1.864403E-011	1	0.000000E+000
1	168.23469953	1.864403E-011	3.084026E-012	0	0.000000E+000
1	168.23538146	3.084026E-012	1.864403E-011	1	0.000000E+000
1	168.23562955	1.864403E-011	3.084026E-012	0	0.000000E+000
1	168.23573714	3.084026E-012	1.864403E-011	1	0.000000E+000
1	168.23597934	1.864403E-011	3.084026E-012	0	0.000000E+000
1	168.23603015	3.084026E-012	1.864403E-011	1	0.000000E+000
1	168.23781160	1.864403E-011	3.084026E-012	0	0.000000E+000
1	168.23848759	3.084026E-012	1.864403E-011	1	0.000000E+000
1	168.23887787	1.864403E-011	3.084026E-012	0	0.000000E+000
1	168.23889245	3.084026E-012	1.864403E-011	1	0.000000E+000
1	168.23910793	1.864403E-011	3.084026E-012	0	0.000000E+000
1	168.23921367	3.084026E-012	1.864403E-011	1	0.000000E+000
1	168.23946965	1.864403E-011	3.084026E-012	0	0.000000E+000
1	168.24048343	3.084026E-012	1.864403E-011	1	0.000000E+000
1	168.24072039	1.864403E-011	3.084026E-012	0	0.000000E+000
1	168.24153052	3.084026E-012	1.864403E-011	1	0.000000E+000
1	168.24395914	1.864403E-011	3.084026E-012	0	0.000000E+000
1	168.24469749	3.084026E-012	1.864403E-011	1	0.000000E+000
1	168.24615346	1.864403E-011	3.084026E-012	0	0.000000E+000
1	168.24730841	3.084026E-012	1.864403E-011	1	0.000000E+000
1	168.24888542	1.864403E-011	3.084026E-012	0	0.000000E+000
1	168.24900996	3.084026E-012	1.864403E-011	1	0.000000E+000
1	168.24921074	1.864403E-011	3.084026E-012	0	0.000000E+000
1	168.25140215	3.084026E-012	1.864403E-011	1	0.000000E+000
1	168.25222468	1.864403E-011	3.084026E-012	0	0.000000E+000
1	168.25270859	3.084026E-012	1.864403E-011	1	0.000000E+000
1	168.25275812	1.864403E-011	3.084026E-012	0	0.000000E+000
1	168.25318817	3.084026E-012	1.864403E-011	1	0.000000E+000
1	168.25325485	1.864403E-011	3.084026E-012	0	0.000000E+000
1	168.25528988	3.084026E-012	1.864403E-011	1	0.000000E+000
1	168.25565358	1.864403E-011	3.084026E-012	0	0.000000E+000
1	168.25569308	3.084026E-012	1.864403E-011	1	0.000000E+000
1	168.25833121	1.864403E-011	3.084026E-012	0	0.000000E+000
1	168.25839546	3.084026E-012	1.864403E-011	1	0.000000E+000
1	168.25977666	1.864403E-011	3.084026E-012	0	0.000000E+000
1	168.25981343	3.084026E-012	1.864403E-011	1	0.000000E+000
1	168.25988778	1.864403E-011	3.084026E-012	0	0.000000E+000
1	168.26024100	3.084026E-012	1.864403E-011	1	0.000000E+000
1	168.26145011	1.864403E-011	3.084026E-012	0	0.000000E+000
1	168.26517799	3.084026E-012	1.864403E-011	1	0.000000E+000
1	168.26576592	1.864403E-011	3.084026E-012	0	0.000000E+000
1	168.26740333	3.084026E-012	1.864403E-011	1	0.000000E+000
1	168.27086152	1.864403E-011	3.084026E-012	0	0.000000E+000
1	168.27143785	3.084026E-012	1.864403E-011	1	0.000000E+000
1	168.27219066	1.864403E-011	3.084026E-012	0	0.000000E+000
1	168.27228059	3.084026E-012	1.864403E-011	1	0.000000E+000
1	168.27248080	1.864403E-011	3.084026E-012	0	0.000000E+000
1	168.27293110	3.084026E-012	1.864403E-011	1	0.000000E+000
1	168.27353002	1.864403E-011	3.084026E-012	0	0.000000E+000
1	168.27491733	3.084026E-012	1.864403E-011	1	0.000000E+000
1	168.27574645	1.864403E-011	3.084026E-012	0	0.000000E+000
1	168.27590998	3.084026E-012	1.864403E-011	1	0.000000E+000
1	168.27658948	1.864403E-011	3.084026E-012	0	0.000000E+000
1	168.27720503	3.084026E-012	1.864403E-011	1	0.000000E+000
1	168.27793346	1.864403E-011	3.084026E-012	0	0.000000E+000
1	168.27830490	3.084026E-012	1.864403E-011	1	0.000000E+000
1	168.27841603	1.864403E-011	3.084026E-012	0	0.000000E+000
1	168.27967877	3.084026E-012	1.864403E-011	1	0.000000E+000
1	168.27971819	1.864403E-011	3.084026E-012	0	0.000000E+000
1	168.27998422	3.084026E-012	1.864403E-011	1	0.000000E+000
1	168.28179917	1.864403E-011	3.084026E-012	0	0.000000E+000
1	168.28215863	3.084026E-012	1.864403E-011	1	0.000000E+000
1	168.28257334	1.864403E-011	3.084026E-012	0	0.000000E+000
1	168.28365023	3.084026E-012	1.864403E-011	1	0.000000E+000
1	168.28482756	1.864403E-011	3.084026E-012	0	0.000000E+000
1	168.28524665	3.084026E-012	1.864403E-011	1	0.000000E+000
1	168.28633317	1.864403E-011	3.084026E-012	0	0.000000E+000
1	168.28662651	3.084026E-012	1.864403E-011	1	0.000000E+000
1	168.28702340	1.864403E-011	3.084026E-012	0	0.000000E+000
1	168.28739779	3.084026E-012	1.864403E-011	1	0.000000E+000
1	168.28785383	1.864403E-011	3.084026E-012	0	0.000000E+000
1	168.28793249	3.084026E-012	1.864403E-011	1	0.000000E+000
1	168.28794682	1.864403E-011	3.084026E-012	0	0.000000E+000
1	168.28833334	3.084026E-012	1.864403E-011	1	0.000000E+000
1	168.28887625	1.864403E-011	3.084026E-012	0	0.000000E+000
1	168.28893903	3.084026E-012	1.864403E-011	1	0.000000E+000
1	168.28900778	1.864403E-011	3.084026E-012	0	0.000000E+000
1	168.28917822	3.084026E-012	1.864403E-011	1	0.000000E+000
1	168.29024406	1.864403E-011	3.084026E-012	0	0.000000E+000
1	168.29092226	3.084026E-012	1.864403E-011	1	0.000000E+000
1	168.29201610	1.864403E-011	3.084026E-012	0	0.000000E+000
1	168.29364002	3.084026E-012	1.864403E-011	1	0.000000E+000
1	168.29501699	1.864403E-011	3.084026E-012	0	0.000000E+000
1	168.29573744	3.084026E-012	1.864403E-011	1	0.000000E+000
1	168.29696622	1.864403E-011	3.084026E-012	0	0.000000E+000
1	168.29817913	3.084026E-012	1.864403E-011	1	0.000000E+000
1	168.29843197	1.864403E-011	3.084026E-012	0	0.000000E+000
1	168.30011790	3.084026E-012	1.864403E-011	1	0.000000E+000
1	168.30025419	1.864403E-011	3.084026E-012	0	0.000000E+000
1	168.30102290	3.084026E-012	1.864403E-011	1	0.000000E+000
1	168.30270722	1.864403E-011	3.084026E-012	0	0.000000E+000
1	168.30304588	3.084026E-012	1.864403E-011	1	0.000000E+000
1	168.30375357	1.864403E-011	3.084026E-012	0	0.000000E+000
1	168.30392124	3.084026E-012	1.864403E-011	1	0.000000E+000
1	168.30526401	1.864403E-011	3.084026E-012	0	0.000000E+000
1	168.30580134	3.084026E-012	1.864403E-011	1	0.000000E+000
1	168.30674488	1.864403E-011	3.084026E-012	0	0.000000E+000
1	168.30689346	3.084026E-012	1.864403E-011	1	0.000000E+000
1	168.30758825	1.864403E-011	3.084026E-012	0	0.000000E+000
1	168.30980087	3.084026E-012	1.864403E-011	1	0.000000E+000
1	168.31016271	1.864403E-011	3.084026E-012	0	0.000000E+000
1	168.31073001	3.084026E-012	1.864403E-011	1	0.000000E+000
1	168.31079029	1.864403E-011	3.084026E-012	0	0.000000E+000
1	168.31171804	3.084026E-012	1.864403E-011	1	0.000000E+000
1	168.31194747	1.864403E-011	3.084026E-012	0	0.000000E+000
1	168.31354033	3.084026E-012	1.864403E-011	1	0.000000E+000
1	168.31363854	1.864403E-011	3.084026E-012	0	0.000000E+000
1	168.31476122	3.084026E-012	1.864403E-011	1	0.000000E+000
1	168.31562795	1.864403E-011	3.084026E-012	0	0.000000E+000
1	168.31614449	3.084026E-012	1.864403E-011	1	0.000000E+000
1	168.31683264	1.864403E-011	3.084026E-012	0	0.000000E+000
1	168.31745806	3.084026E-012	1.864403E-011	1	0.000000E+000
1	168.31754172	1.864403E-011	3.084026E-012	0	0.000000E+000
1	168.31834133	3.084026E-012	1.864403E-011	1	0.000000E+000
1	168.31874283	1.864403E-011	3.084026E-012	0	0.000000E+000
1	168.31990845	3.084026E-012	1.864403E-011	1	0.000000E+000
1	168.32029209	1.864403E-011	3.084026E-012	0	0.000000E+000
1	168.32041007	3.084026E-012	1.864403E-011	1	0.000000E+000
1	168.32081641	1.864403E-011	3.084026E-012	0	0.000000E+000
1	168.32186692	3.084026E-012	1.864403E-011	1	0.000000E+000
1	168.32195437	1.864403E-011	3.084026E-012	0	0.000000E+000
1	168.32344191	3.084026E-012	1.864403E-011	1	0.000000E+000
1	168.32469229	1.864403E-011	3.084026E-012	0	0.000000E+000
1	171.10170063	2.854951E-012	1.841495E-011	1	0.000000E+000
1	171.10170200	1.841495E-011	2.854951E-012	0	0.000000E+000
1	171.10170292	2.854951E-012	1.841495E-011	1	0.000000E+000
1	171.10185586	1.841495E-011	2.854951E-012	0	0.000000E+000
1	171.10212483	2.854951E-012	1.841495E-011	1	0.000000E+000
1	171.10399243	1.841495E-011	2.854951E-012	0	0.000000E+000
1	171.10572026	2.854951E-012	1.841495E-011	1	0.000000E+000
1	171.10607871	1.841495E-011	2.854951E-012	0	0.000000E+000
1	171.10613100	2.854951E-012	1.841495E-011	1	0.000000E+000
1	171.10642367	1.841495E-011	2.854951E-012	0	0.000000E+000
1	171.10760974	2.854951E-012	1.841495E-011	1	0.000000E+000
1	171.10797713	1.841495E-011	2.854951E-012	0	0.000000E+000
1	171.10832605	2.854951E-012	1.841495E-011	1	0.000000E+000
1	171.10993840	1.841495E-011	2.854951E-012	0	0.000000E+000
1	171.11064937	2.854951E-012	1.841495E-011	1	0.000000E+000
1	171.11068971	1.841495E-011	2.854951E-012	0	0.000000E+000
1	171.11111290	2.854951E-012	1.841495E-011	1	0.000000E+000
1	171.11162650	1.841495E-011	2.854951E-012	0	0.000000E+000
1	171.11181213	2.854951E-012	1.841495E-011	1	0.000000E+000
1	171.11234142	1.841495E-011	2.854951E-012	0	0.000000E+000
1	171.11238339	2.854951E-012	1.841495E-011	1	0.000000E+000
1	171.11540011	1.841495E-011	2.854951E-012	0	0.000000E+000
1	171.11681707	2.854951E-012	1.841495E-011	1	0.000000E+000
1	171.11713439	1.841495E-011	2.854951E-012	0	0.000000E+000
1	171.11785160	2.854951E-012	1.841495E-011	1	0.000000E+000
1	171.11806637	1.841495E-011	2.854951E-012	0	0.000000E+000
1	171.11827846	2.854951E-012	1.841495E-011	1	0.000000E+000
1	171.11839909	1.841495E-011	2.854951E-012	0	0.000000E+000
1	171.11843571	2.854951E-012	1.841495E-011	1	0.000000E+000
1	171.12108647	1.841495E-011	2.854951E-012	0	0.000000E+000
1	171.12182717	2.854951E-012	1.841495E-011	1	0.000000E+000
1	171.12312090	1.841495E-011	2.854951E-012	0	0.000000E+000
1	171.12346980	2.854951E-012	1.841495E-011	1	0.000000E+000
1	171.12439789	1.841495E-011	2.854951E-012	0	0.000000E+000
1	171.12446439	2.854951E-012	1.841495E-011	1	0.000000E+000
1	171.12563649	1.841495E-011	2.854951E-012	0	0.000000E+000
1	171.12611552	2.854951E-012	1.841495E-011	1	0.000000E+000
1	171.12788287	1.841495E-011	2.854951E-012	0	0.000000E+000
1	171.12817862	2.854951E-012	1.841495E-011	1	0.000000E+000
1	171.12861738	1.841495E-011	2.854951E-012	0	0.000000E+000
1	171.12983580	2.854951E-012	1.841495E-011	1	0.000000E+000
1	171.13058489	1.841495E-011	2.854951E-012	0	0.000000E+000
1	171.13073875	2.854951E-012	1.841495E-011	1	0.000000E+000
1	171.13089283	1.841495E-011	2.854951E-012	0	0.000000E+000
1	171.13115850	2.854951E-012	1.841495E-011	1	0.000000E+000
1	171.13147089	1.841495E-011	2.854951E-012	0	0.000000E+000
1	171.13266336	2.854951E-012	1.841495E-011	1	0.000000E+000
1	171.13322918	1.841495E-011	2.854951E-012	0	0.000000E+000
1	171.13333776	2.854951E-012	1.841495E-011	1	0.000000E+000
1	171.13587231	1.841495E-011	2.854951E-012	0	0.000000E+000
1	171.13632134	2.854951E-012	1.841495E-011	1	0.000000E+000
1	171.13651281	1.841495E-011	2.854951E-012	0	0.000000E+000
1	171.13814556	2.854951E-012	1.841495E-011	1	0.000000E+000
1	171.13944815	1.841495E-011	2.854951E-012	0	0.000000E+000
1	171.13993940	2.854951E-012	1.841495E-011	1	0.000000E+000
1	171.14129738	1.841495E-011	2.854951E-012	0	0.000000E+000
1	171.19333608	2.854951E-012	1.841495E-011	1	0.000000E+000
1	171.19402613	1.841495E-011	2.854951E-012	0	0.000000E+000
1	171.19441824	2.854951E-012	1.841495E-011	1	0.000000E+000
1	171.19519836	1.841495E-011	2.854951E-012	0	0.000000E+000
1	171.20065133	2.854951E-012	1.841495E-011	1	0.000000E+000
1	171.20093992	1.841495E-011	2.854951E-012	0	0.000000E+000
1	171.20268664	2.854951E-012	1.841495E-011	1	0.000000E+000
1	171.20400461	1.841495E-011	2.854951E-012	0	0.000000E+000
1	171.20403441	2.854951E-012	1.841495E-011	1	0.000000E+000
1	171.20428007	1.841495E-011	2.854951E-012	0	0.000000E+000
1	171.20440498	2.854951E-012	1.841495E-011	1	0.000000E+000
1	171.20749513	1.841495E-011	2.854951E-012	0	0.000000E+000
1	171.20781458	2.854951E-012	1.841495E-011	1	0.000000E+000
1	171.20872995	1.841495E-011	2.854951E-012	0	0.000000E+000
1	171.20875880	2.854951E-012	1.841495E-011	1	0.000000E+000
1	171.20920182	1.841495E-011	2.854951E-012	0	0.000000E+000
1	171.20923726	2.854951E-012	1.841495E-011	1	0.000000E+000
1	171.20952486	1.841495E-011	2.854951E-012	0	0.000000E+000
1	171.20984371	2.854951E-012	1.841495E-011	1	0.000000E+000
1	171.21113844	1.841495E-011	2.854951E-012	0	0.000000E+000
1	171.21150928	2.854951E-012	1.841495E-011	1	0.000000E+000
1	171.21276901	1.841495E-011	2.854951E-012	0	0.000000E+000
1	171.21280842	2.854951E-012	1.841495E-011	1	0.000000E+000
1	171.21292896	1.841495E-011	2.854951E-012	0	0.000000E+000
1	171.21324820	2.854951E-012	1.841495E-011	1	0.000000E+000
1	171.21379805	1.841495E-011	2.854951E-012	0	0.000000E+000
1	171.21490806	2.854951E-012	1.841495E-011	1	0.000000E+000
1	171.21495585	1.841495E-011	2.854951E-012	0	0.000000E+000
1	171.21535970	2.854951E-012	1.841495E-011	1	0.000000E+000
1	171.21548292	1.841495E-011	2.854951E-012	0	0.000000E+000
1	171.21553699	2.854951E-012	1.841495E-011	1	0.000000E+000
1	171.21590768	1.841495E-011	2.854951E-012	0	0.000000E+000
1	171.21671591	2.854951E-012	1.841495E-011	1	0.000000E+000
1	171.21785357	1.841495E-011	2.854951E-012	0	0.000000E+000
1	171.21793479	2.854951E-012	1.841495E-011	1	0.000000E+000
1	171.21810695	1.841495E-011	2.854951E-012	0	0.000000E+000
1	171.21922653	2.854951E-012	1.841495E-011	1	0.000000E+000
1	171.21927130	1.841495E-011	2.854951E-012	0	0.000000E+000
1	171.21947604	2.854951E-012	1.841495E-011	1	0.000000E+000
1	171.22124887	1.841495E-011	2.854951E-012	0	0.000000E+000
1	171.22349894	2.854951E-012	1.841495E-011	1	0.000000E+000
1	171.22429112	1.841495E-011	2.854951E-012	0	0.000000E+000
1	171.22457078	2.854951E-012	1.841495E-011	1	0.000000E+000
1	171.22467884	1.841495E-011	2.854951E-012	0	0.000000E+000
1	171.22630648	2.854951E-012	1.841495E-011	1	0.000000E+000
1	171.22708330	1.841495E-011	2.854951E-012	0	0.000000E+000
1	171.22729437	2.854951E-012	1.841495E-011	1	0.000000E+000
1	171.22748312	1.841495E-011	2.854951E-012	0	0.000000E+000
1	171.22790379	2.854951E-012	1.841495E-011	1	0.000000E+000
1	171.22942141	1.841495E-011	2.854951E-012	0	0.000000E+000
1	171.23000762	2.854951E-012	1.841495E-011	1	0.000000E+000
1	171.23055897	1.841495E-011	2.854951E-012	0	0.000000E+000
1	171.23084829	2.854951E-012	1.841495E-011	1	0.000000E+000
1	171.23146156	1.841495E-011	2.854951E-012	0	0.000000E+000
1	171.23298378	2.854951E-012	1.841495E-011	1	0.000000E+000
1	171.23412098	1.841495E-011	2.854951E-012	0	0.000000E+000
1	171.23555093	2.854951E-012	1.841495E-011	1	0.000000E+000
1	171.23589773	1.841495E-011	2.854951E-012	0	0.000000E+000
1	171.23618099	2.854951E-012	1.841495E-011	1	0.000000E+000
1	171.23787186	1.841495E-011	2.854951E-012	0	0.000000E+000
1	171.23790886	2.854951E-012	1.841495E-011	1	0.000000E+000
1	171.23924688	1.841495E-011	2.854951E-012	0	0.000000E+000
1	171.24052458	2.854951E-012	1.841495E-011	1	0.000000E+000
1	171.24062780	1.841495E-011	2.854951E-012	0	0.000000E+000
1	171.24089533	2.854951E-012	1.841495E-011	1	0.000000E+000
1	171.24284264	1.841495E-011	2.854951E-012	0	0.000000E+000
1	171.24303241	2.854951E-012	1.841495E-011	1	0.000000E+000
1	171.24337994	1.841495E-011	2.854951E-012	0	0.000000E+000
1	171.24388329	2.854951E-012	1.841495E-011	1	0.000000E+000
1	171.24534092	1.841495E-011	2.854951E-012	0	0.000000E+000
1	171.24574570	2.854951E-012	1.841495E-011	1	0.000000E+000
1	171.24579354	1.841495E-011	2.854951E-012	0	0.000000E+000
1	171.24671243	2.854951E-012	1.841495E-011	1	0.000000E+000
1	171.24747260	1.841495E-011	2.854951E-012	0	0.000000E+000
1	171.24758160	2.854951E-012	1.841495E-011	1	0.000000E+000
1	171.24882807	1.841495E-011	2.854951E-012	0	0.000000E+000
1	171.24888720	2.854951E-012	1.841495E-011	1	0.000000E+000
1	171.24920746	1.841495E-011	2.854951E-012	0	0.000000E+000
1	171.25039070	2.854951E-012	1.841495E-011	1	0.000000E+000
1	171.25395170	1.841495E-011	2.854951E-012	0	0.000000E+000
1	171.25411722	2.854951E-012	1.841495E-011	1	0.000000E+000
1	171.25591151	1.841495E-011	2.854951E-012	0	0.000000E+000
1	171.25631819	2.854951E-012	1.841495E-011	1	0.000000E+000
1	171.25641058	1.841495E-011	2.854951E-012	0	0.000000E+000
1	171.25666227	2.854951E-012	1.841495E-011	1	0.000000E+000
1	171.25717268	1.841495E-011	2.854951E-012	0	0.000000E+000
1	171.25799720	2.854951E-012	1.841495E-011	1	0.000000E+000
1	171.25970090	1.841495E-011	2.854951E-012	0	0.000000E+000
1	171.26014340	2.854951E-012	1.841495E-011	1	0.000000E+000
1	171.26104296	1.841495E-011	2.854951E-012	0	0.000000E+000
1	171.26349394	2.854951E-012	1.841495E-011	1	0.000000E+000
1	171.26617306	1.841495E-011	2.854951E-012	0	0.000000E+000
1	171.26618643	2.854951E-012	1.841495E-011	1	0.000000E+000
1	171.26758364	1.841495E-011	2.854951E-012	0	0.000000E+000
1	171.26830657	2.854951E-012	1.841495E-011	1	0.000000E+000
1	171.27065582	1.841495E-011	2.854951E-012	0	0.000000E+000
1	171.27327693	2.854951E-012	1.841495E-011	1	0.000000E+000
1	171.27339004	1.841495E-011	2.854951E-012	0	0.000000E+000
1	171.27574157	2.854951E-012	1.841495E-011	1	0.000000E+000
1	171.27575595	1.841495E-011	2.854951E-012	0	0.000000E+000
1	171.27593199	2.854951E-012	1.841495E-011	1	0.000000E+000
1	171.27600026	1.841495E-011	2.854951E-012	0	0.000000E+000
1	171.27948830	2.854951E-012	1.841495E-011	1	0.000000E+000
1	171.27972275	1.841495E-011	2.854951E-012	0	0.000000E+000
1	171.27997475	2.854951E-012	1.841495E-011	1	0.000000E+000
1	171.28063605	1.841495E-011	2.854951E-012	0	0.000000E+000
1	171.28084604	2.854951E-012	1.841495E-011	1	0.000000E+000
1	171.28239070	1.841495E-011	2.854951E-012	0	0.000000E+000
1	171.28244433	2.854951E-012	1.841495E-011	1	0.000000E+000
1	171.28263200	1.841495E-011	2.854951E-012	0	0.000000E+000
1	171.28372434	2.854951E-012	1.841495E-011	1	0.000000E+000
1	171.28398577	1.841495E-011	2.854951E-012	0	0.000000E+000
1	171.28412535	2.854951E-012	1.841495E-011	1	0.000000E+000
1	171.28481784	1.841495E-011	2.854951E-012	0	0.000000E+000
1	171.28486130	2.854951E-012	1.841495E-011	1	0.000000E+000
1	171.28493883	1.841495E-011	2.854951E-012	0	0.000000E+000
1	171.28543171	2.854951E-012	1.841495E-011	1	0.000000E+000
1	171.28592646	1.841495E-011	2.854951E-012	0	0.000000E+000
1	171.28914321	2.854951E-012	1.841495E-011	1	0.000000E+000
1	171.28977772	1.841495E-011	2.854951E-012	0	0.000000E+000
1	171.28979376	2.854951E-012	1.841495E-011	1	0.000000E+000
1	171.29023867	1.841495E-011	2.854951E-012	0	0.000000E+000
1	171.29057945	2.854951E-012	1.841495E-011	1	0.000000E+000
1	171.29073379	1.841495E-011	2.854951E-012	0	0.000000E+000
1	171.29086547	2.854951E-012	1.841495E-011	1	0.000000E+000
1	171.29099938	1.841495E-011	2.854951E-012	0	0.000000E+000
1	171.29273117	2.854951E-012	1.841495E-011	1	0.000000E+000
1	171.29287100	1.841495E-011	2.854951E-012	0	0.000000E+000
1	171.29330080	2.854951E-012	1.841495E-011	1	0.000000E+000
1	171.29377173	1.841495E-011	2.854951E-012	0	0.000000E+000
1	171.29389852	2.854951E-012	1.841495E-011	1	0.000000E+000
1	171.29484225	1.841495E-011	2.854951E-012	0	0.000000E+000
1	171.29845753	2.854951E-012	1.841495E-011	1	0.000000E+000
1	171.29847600	1.841495E-011	2.854951E-012	0	0.000000E+000
1	171.29873123	2.854951E-012	1.841495E-011	1	0.000000E+000
1	171.29878418	1.841495E-011	2.854951E-012	0	0.000000E+000
1	171.29959073	2.854951E-012	1.841495E-011	1	0.000000E+000
1	171.29960781	1.841495E-011	2.854951E-012	0	0.000000E+000
1	171.29968218	2.854951E-012	1.841495E-011	1	0.000000E+000
1	171.30042799	1.841495E-011	2.854951E-012	0	0.000000E+000
1	171.30222453	2.854951E-012	1.841495E-011	1	0.000000E+000
1	171.30265472	1.841495E-011	2.854951E-012	0	0.000000E+000
1	171.30285958	2.854951E-012	1.841495E-011	1	0.000000E+000
1	171.30361818	1.841495E-011	2.854951E-012	0	0.000000E+000
1	171.30384943	2.854951E-012	1.841495E-011	1	0.000000E+000
1	171.30399662	1.841495E-011	2.854951E-012	0	0.000000E+000
1	171.30721166	2.854951E-012	1.841495E-011	1	0.000000E+000
1	171.30762146	1.841495E-011	2.854951E-012	0	0.000000E+000
1	171.30865473	2.854951E-012	1.841495E-011	1	0.000000E+000
1	171.30880691	1.841495E-011	2.854951E-012	0	0.000000E+000
1	171.30898367	2.854951E-012	1.841495E-011	1	0.000000E+000
1	171.30916485	1.841495E-011	2.854951E-012	0	0.000000E+000
1	179.75031581	2.954665E-012	1.851467E-011	1	0.000000E+000
1	179.75031600	1.851467E-011	2.954665E-012	0	0.000000E+000
1	179.75031662	2.954665E-012	1.851467E-011	1	0.000000E+000
1	179.75103155	1.851467E-011	2.954665E-012	0	0.000000E+000
1	179.75107913	2.954665E-012	1.851467E-011	1	0.000000E+000
1	179.75187845	1.851467E-011	2.954665E-012	0	0.000000E+000
1	179.75196608	2.954665E-012	1.851467E-011	1	0.000000E+000
1	179.75229175	1.851467E-011	2.954665E-012	0	0.000000E+000
1	179.75396638	2.954665E-012	1.851467E-011	1	0.000000E+000
1	179.75487480	1.851467E-011	2.954665E-012	0	0.000000E+000
1	179.75576288	2.954665E-012	1.851467E-011	1	0.000000E+000
1	179.75748834	1.851467E-011	2.954665E-012	0	0.000000E+000
1	179.75872086	2.954665E-012	1.851467E-011	1	0.000000E+000
1	179.75875643	1.851467E-011	2.954665E-012	0	0.000000E+000
1	179.75882179	2.954665E-012	1.851467E-011	1	0.000000E+000
1	179.76024964	1.851467E-011	2.954665E-012	0	0.000000E+000
1	179.76043883	2.954665E-012	1.851467E-011	1	0.000000E+000
1	179.76150928	1.851467E-011	2.954665E-012	0	0.000000E+000
1	179.76157066	2.954665E-012	1.851467E-011	1	0.000000E+000
1	179.76395370	1.851467E-011	2.954665E-012	0	0.000000E+000
1	179.76439899	2.954665E-012	1.851467E-011	1	0.000000E+000
1	179.76520951	1.851467E-011	2.954665E-012	0	0.000000E+000
1	179.76609767	2.954665E-012	1.851467E-011	1	0.000000E+000
1	179.76745450	1.851467E-011	2.954665E-012	0	0.000000E+000
1	179.76761772	2.954665E-012	1.851467E-011	1	0.000000E+000
1	179.76909714	1.851467E-011	2.954665E-012	0	0.000000E+000
1	179.76989256	2.954665E-012	1.851467E-011	1	0.000000E+000
1	179.77053159	1.851467E-011	2.954665E-012	0	0.000000E+000
1	179.77137983	2.954665E-012	1.851467E-011	1	0.000000E+000
1	179.77200486	1.851467E-011	2.954665E-012	0	0.000000E+000
1	179.77213700	2.954665E-012	1.851467E-011	1	0.000000E+000
1	179.77288622	1.851467E-011	2.954665E-012	0	0.000000E+000
1	179.77289626	2.954665E-012	1.851467E-011	1	0.000000E+000
1	179.77463270	1.851467E-011	2.954665E-012	0	0.000000E+000
1	179.77473703	2.954665E-012	1.851467E-011	1	0.000000E+000
1	179.77514637	1.851467E-011	2.954665E-012	0	0.000000E+000
1	179.77528638	2.954665E-012	1.851467E-011	1	0.000000E+000
1	179.77554683	1.851467E-011	2.954665E-012	0	0.000000E+000
1	179.77586796	2.954665E-012	1.851467E-011	1	0.000000E+000
1	179.77683339	1.851467E-011	2.954665E-012	0	0.000000E+000
1	179.77825478	2.954665E-012	1.851467E-011	1	0.000000E+000
1	179.77951083	1.851467E-011	2.954665E-012	0	0.000000E+000
1	179.78127335	2.954665E-012	1.851467E-011	1	0.000000E+000
1	179.78233463	1.851467E-011	2.954665E-012	0	0.000000E+000
1	179.78253238	2.954665E-012	1.851467E-011	1	0.000000E+000
1	179.78415806	1.851467E-011	2.954665E-012	0	0.000000E+000
1	179.78440918	2.954665E-012	1.851467E-011	1	0.000000E+000
1	179.78458239	1.851467E-011	2.954665E-012	0	0.000000E+000
1	179.78472407	2.954665E-012	1.851467E-011	1	0.000000E+000
1	179.78576522	1.851467E-011	2.954665E-012	0	0.000000E+000
1	179.78695170	2.954665E-012	1.851467E-011	1	0.000000E+000
1	179.78735339	1.851467E-011	2.954665E-012	0	0.000000E+000
1	179.78765936	2.954665E-012	1.851467E-011	1	0.000000E+000
1	179.78809581	1.851467E-011	2.954665E-012	0	0.000000E+000
1	179.78892450	2.954665E-012	1.851467E-011	1	0.000000E+000
1	179.78976529	1.851467E-011	2.954665E-012	0	0.000000E+000
1	179.79033718	2.954665E-012	1.851467E-011	1	0.000000E+000
1	179.79150316	1.851467E-011	2.954665E-012	0	0.000000E+000
1	179.79154254	2.954665E-012	1.851467E-011	1	0.000000E+000
1	179.79195968	1.851467E-011	2.954665E-012	0	0.000000E+000
1	179.79336427	2.954665E-012	1.851467E-011	1	0.000000E+000
1	179.79393066	1.851467E-011	2.954665E-012	0	0.000000E+000
1	179.79441571	2.954665E-012	1.851467E-011	1	0.000000E+000
1	179.79506628	1.851467E-011	2.954665E-012	0	0.000000E+000
1	179.79507743	2.954665E-012	1.851467E-011	1	0.000000E+000
1	179.79748989	1.851467E-011	2.954665E-012	0	0.000000E+000
1	179.79799557	2.954665E-012	1.851467E-011	1	0.000000E+000
1	179.80011265	1.851467E-011	2.954665E-012	0	0.000000E+000
1	179.80272865	2.954665E-012	1.851467E-011	1	0.000000E+000
1	179.80323727	1.851467E-011	2.954665E-012	0	0.000000E+000
1	179.80370162	2.954665E-012	1.851467E-011	1	0.000000E+000
1	179.80559919	1.851467E-011	2.954665E-012	0	0.000000E+000
1	179.80568702	2.954665E-012	1.851467E-011	1	0.000000E+000
1	179.80779275	1.851467E-011	2.954665E-012	0	0.000000E+000
1	179.80853899	2.954665E-012	1.851467E-011	1	0.000000E+000
1	179.80858930	1.851467E-011	2.954665E-012	0	0.000000E+000
1	179.80887178	2.954665E-012	1.851467E-011	1	0.000000E+000
1	179.81166915	1.851467E-011	2.954665E-012	0	0.000000E+000
1	179.81230056	2.954665E-012	1.851467E-011	1	0.000000E+000
1	179.81267103	1.851467E-011	2.954665E-012	0	0.000000E+000
1	179.81274459	2.954665E-012	1.851467E-011	1	0.000000E+000
1	179.81309308	1.851467E-011	2.954665E-012	0	0.000000E+000
1	179.81313989	2.954665E-012	1.851467E-011	1	0.000000E+000
1	179.81346002	1.851467E-011	2.954665E-012	0	0.000000E+000
1	179.81413906	2.954665E-012	1.851467E-011	1	0.000000E+000
1	179.81462617	1.851467E-011	2.954665E-012	0	0.000000E+000
1	179.81475160	2.954665E-012	1.851467E-011	1	0.000000E+000
1	179.81496334	1.851467E-011	2.954665E-012	0	0.000000E+000
1	179.81707847	2.954665E-012	1.851467E-011	1	0.000000E+000
1	179.81713717	1.851467E-011	2.954665E-012	0	0.000000E+000
1	179.84236680	2.954665E-012	1.851467E-011	1	0.000000E+000
1	179.84292617	1.851467E-011	2.954665E-012	0	0.000000E+000
1	179.84314548	2.954665E-012	1.851467E-011	1	0.000000E+000
1	179.84385567	1.851467E-011	2.954665E-012	0	0.000000E+000
1	179.84391128	2.954665E-012	1.851467E-011	1	0.000000E+000
1	179.84499327	1.851467E-011	2.954665E-012	0	0.000000E+000
1	179.84504015	2.954665E-012	1.851467E-011	1	0.000000E+000
1	179.84568078	1.851467E-011	2.954665E-012	0	0.000000E+000
1	179.84634754	2.954665E-012	1.851467E-011	1	0.000000E+000
1	179.84657871	1.851467E-011	2.954665E-012	0	0.000000E+000
1	179.84943615	2.954665E-012	1.851467E-011	1	0.000000E+000
1	179.84947680	1.851467E-011	2.954665E-012	0	0.000000E+000
1	179.84997545	2.954665E-012	1.851467E-011	1	0.000000E+000
1	179.85009953	1.851467E-011	2.954665E-012	0	0.000000E+000
1	179.85094567	2.954665E-012	1.851467E-011	1	0.000000E+000
1	179.85134298	1.851467E-011	2.954665E-012	0	0.000000E+000
1	179.93071760	2.954665E-012	1.851467E-011	1	0.000000E+000
1	179.93077247	1.851467E-011	2.954665E-012	0	0.000000E+000
1	179.93161180	2.954665E-012	1.851467E-011	1	0.000000E+000
1	179.93272958	1.851467E-011	2.954665E-012	0	0.000000E+000
1	179.93343680	2.954665E-012	1.851467E-011	1	0.000000E+000
1	179.93488650	1.851467E-011	2.954665E-012	0	0.000000E+000
1	179.93491071	2.954665E-012	1.851467E-011	1	0.000000E+000
1	179.93572150	1.851467E-011	2.954665E-012	0	0.000000E+000
1	179.93606397	2.954665E-012	1.851467E-011	1	0.000000E+000
1	179.93651379	1.851467E-011	2.954665E-012	0	0.000000E+000
1	179.93657243	2.954665E-012	1.851467E-011	1	0.000000E+000
1	179.93729304	1.851467E-011	2.954665E-012	0	0.000000E+000
1	179.93865166	2.954665E-012	1.851467E-011	1	0.000000E+000
1	179.93872316	1.851467E-011	2.954665E-012	0	0.000000E+000
1	179.93918101	2.954665E-012	1.851467E-011	1	0.000000E+000
1	179.93948476	1.851467E-011	2.954665E-012	0	0.000000E+000
1	179.94002347	2.954665E-012	1.851467E-011	1	0.000000E+000
1	179.94009557	1.851467E-011	2.954665E-012	0	0.000000E+000
1	179.94018693	2.954665E-012	1.851467E-011	1	0.000000E+000
1	179.94036577	1.851467E-011	2.954665E-012	0	0.000000E+000
1	179.94165095	2.954665E-012	1.851467E-011	1	0.000000E+000
1	179.94331325	1.851467E-011	2.954665E-012	0	0.000000E+000
1	179.94337287	2.954665E-012	1.851467E-011	1	0.000000E+000
1	179.94393181	1.851467E-011	2.954665E-012	0	0.000000E+000
1	179.94416386	2.954665E-012	1.851467E-011	1	0.000000E+000
1	179.94500730	1.851467E-011	2.954665E-012	0	0.000000E+000
1	179.94618761	2.954665E-012	1.851467E-011	1	0.000000E+000
1	179.94699336	1.851467E-011	2.954665E-012	0	0.000000E+000
1	179.94745920	2.954665E-012	1.851467E-011	1	0.000000E+000
1	179.94879288	1.851467E-011	2.954665E-012	0	0.000000E+000
1	179.94888109	2.954665E-012	1.851467E-011	1	0.000000E+000
1	179.94945655	1.851467E-011	2.954665E-012	0	0.000000E+000
1	179.94991808	2.954665E-012	1.851467E-011	1	0.000000E+000
1	179.94996458	1.851467E-011	2.954665E-012	0	0.000000E+000
1	179.95098125	2.954665E-012	1.851467E-011	1	0.000000E+000
1	179.95249497	1.851467E-011	2.954665E-012	0	0.000000E+000
1	179.95256252	2.954665E-012	1.851467E-011	1	0.000000E+000
1	179.95312314	1.851467E-011	2.954665E-012	0	0.000000E+000
1	179.95327544	2.954665E-012	1.851467E-011	1	0.000000E+000
1	179.95473930	1.851467E-011	2.954665E-012	0	0.000000E+000
1	179.95502781	2.954665E-012	1.851467E-011	1	0.000000E+000
1	179.95751826	1.851467E-011	2.954665E-012	0	0.000000E+000
1	179.95871243	2.954665E-012	1.851467E-011	1	0.000000E+000
1	179.95929600	1.851467E-011	2.954665E-012	0	0.000000E+000
1	179.95956928	2.954665E-012	1.851467E-011	1	0.000000E+000
1	179.96125589	1.851467E-011	2.954665E-012	0	0.000000E+000
1	179.96201061	2.954665E-012	1.851467E-011	1	0.000000E+000
1	179.96523751	1.851467E-011	2.954665E-012	0	0.000000E+000
1	179.96545062	2.954665E-012	1.851467E-011	1	0.000000E+000
1	179.96780939	1.851467E-011	2.954665E-012	0	0.000000E+000
1	179.96814316	2.954665E-012	1.851467E-011	1	0.000000E+000
1	179.96857525	1.851467E-011	2.954665E-012	0	0.000000E+000
1	179.96893844	2.954665E-012	1.851467E-011	1	0.000000E+000
1	179.96910025	1.851467E-011	2.954665E-012	0	0.000000E+000
1	179.96932302	2.954665E-012	1.851467E-011	1	0.000000E+000
1	179.97013070	1.851467E-011	2.954665E-012	0	0.000000E+000
1	179.97043393	2.954665E-012	1.851467E-011	1	0.000000E+000
1	179.97051691	1.851467E-011	2.954665E-012	0	0.000000E+000
1	179.97186206	2.954665E-012	1.851467E-011	1	0.000000E+000
1	179.97193812	1.851467E-011	2.954665E-012	0	0.000000E+000
1	179.97222727	2.954665E-012	1.851467E-011	1	0.000000E+000
1	179.97230055	1.851467E-011	2.954665E-012	0	0.000000E+000
1	179.97282517	2.954665E-012	1.851467E-011	1	0.000000E+000
1	179.97371307	1.851467E-011	2.954665E-012	0	0.000000E+000
1	179.97944532	2.954665E-012	1.851467E-011	1	0.000000E+000
1	179.98262831	1.851467E-011	2.954665E-012	0	0.000000E+000
1	179.98316322	2.954665E-012	1.851467E-011	1	0.000000E+000
1	179.98337615	1.851467E-011	2.954665E-012	0	0.000000E+000
1	179.98494941	2.954665E-012	1.851467E-011	1	0.000000E+000
1	179.98531764	1.851467E-011	2.954665E-012	0	0.000000E+000
1	180.00217518	2.954665E-012	1.851467E-011	1	0.000000E+000
1	180.00245743	1.851467E-011	2.954665E-012	0	0.000000E+000
1	180.07012117	2.954665E-012	1.851467E-011	1	0.000000E+000
1	180.07128881	1.851467E-011	2.954665E-012	0	0.000000E+000
1	180.07147166	2.954665E-012	1.851467E-011	1	0.000000E+000
1	180.07164903	1.851467E-011	2.954665E-012	0	0.000000E+000
1	180.07172114	2.954665E-012	1.851467E-011	1	0.000000E+000
1	180.07410441	1.851467E-011	2.954665E-012	0	0.000000E+000
1	180.07510075	2.954665E-012	1.851467E-011	1	0.000000E+000
1	180.07606959	1.851467E-011	2.954665E-012	0	0.000000E+000
1	180.07678642	2.954665E-012	1.851467E-011	1	0.000000E+000
1	180.07730792	1.851467E-011	2.954665E-012	0	0.000000E+000
1	180.07757038	2.954665E-012	1.851467E-011	1	0.000000E+000
1	180.08022095	1.851467E-011	2.954665E-012	0	0.000000E+000
1	180.08077814	2.954665E-012	1.851467E-011	1	0.000000E+000
1	180.08116336	1.851467E-011	2.954665E-012	0	0.000000E+000
1	180.08127720	2.954665E-012	1.851467E-011	1	0.000000E+000
1	180.08144370	1.851467E-011	2.954665E-012	0	0.000000E+000
1	180.08157910	2.954665E-012	1.851467E-011	1	0.000000E+000
1	180.08234516	1.851467E-011	2.954665E-012	0	0.000000E+000
1	180.08538696	2.954665E-012	1.851467E-011	1	0.000000E+000
1	180.08619938	1.851467E-011	2.954665E-012	0	0.000000E+000
1	180.08628898	2.954665E-012	1.851467E-011	1	0.000000E+000
1	180.08640643	1.851467E-011	2.954665E-012	0	0.000000E+000
1	180.08666142	2.954665E-012	1.851467E-011	1	0.000000E+000
1	180.08796601	1.851467E-011	2.954665E-012	0	0.000000E+000
1	180.08856361	2.954665E-012	1.851467E-011	1	0.000000E+000
1	180.09322566	1.851467E-011	2.954665E-012	0	0.000000E+000
1	180.09328942	2.954665E-012	1.851467E-011	1	0.000000E+000
1	180.09476675	1.851467E-011	2.954665E-012	0	0.000000E+000
1	180.09498593	2.954665E-012	1.851467E-011	1	0.000000E+000
1	180.09513412	1.851467E-011	2.954665E-012	0	0.000000E+000
1	180.09615288	2.954665E-012	1.851467E-011	1	0.000000E+000
1	180.09705284	1.851467E-011	2.954665E-012	0	0.000000E+000
1	180.09808160	2.954665E-012	1.851467E-011	1	0.000000E+000
1	180.09963068	1.851467E-011	2.954665E-012	0	0.000000E+000
1	180.10004340	2.954665E-012	1.851467E-011	1	0.000000E+000
1	180.10019871	1.851467E-011	2.954665E-012	0	0.000000E+000
1	180.10793887	2.954665E-012	1.851467E-011	1	0.000000E+000
1	180.10921990	1.851467E-011	2.954665E-012	0	0.000000E+000
1	180.11007184	2.954665E-012	1.851467E-011	1	0.000000E+000
1	180.11047821	1.851467E-011	2.954665E-012	0	0.000000E+000
1	180.11226730	2.954665E-012	1.851467E-011	1	0.000000E+000
1	180.11518735	1.851467E-011	2.954665E-012	0	0.000000E+000
1	180.11771414	2.954665E-012	1.851467E-011	1	0.000000E+000
1	180.11835250	1.851467E-011	2.954665E-012	0	0.000000E+000
1	180.11847383	2.954665E-012	1.851467E-011	1	0.000000E+000
1	180.11925800	1.851467E-011	2.954665E-012	0	0.000000E+000
1	180.11996387	2.954665E-012	1.851467E-011	1	0.000000E+000
1	180.12005425	1.851467E-011	2.954665E-012	0	0.000000E+000
1	180.12011063	2.954665E-012	1.851467E-011	1	0.000000E+000
1	180.12096565	1.851467E-011	2.954665E-012	0	0.000000E+000
1	180.12169932	2.954665E-012	1.851467E-011	1	0.000000E+000
1	180.12199837	1.851467E-011	2.954665E-012	0	0.000000E+000
1	180.12233244	2.954665E-012	1.851467E-011	1	0.000000E+000
1	180.12356081	1.851467E-011	2.954665E-012	0	0.000000E+000
1	180.12459870	2.954665E-012	1.851467E-011	1	0.000000E+000
1	180.12883120	1.851467E-011	2.954665E-012	0	0.000000E+000
1	180.12984927	2.954665E-012	1.851467E-011	1	0.000000E+000
1	180.13023781	1.851467E-011	2.954665E-012	0	0.000000E+000
1	180.13205671	2.954665E-012	1.851467E-011	1	0.000000E+000
1	180.13291056	1.851467E-011	2.954665E-012	0	0.000000E+000
1	180.13364345	2.954665E-012	1.851467E-011	1	0.000000E+000
1	180.13382509	1.851467E-011	2.954665E-012	0	0.000000E+000
1	180.18228757	2.954665E-012	1.851467E-011	1	0.000000E+000
1	180.18247969	1.851467E-011	2.954665E-012	0	0.000000E+000
1	180.18308979	2.954665E-012	1.851467E-011	1	0.000000E+000
1	180.18339570	1.851467E-011	2.954665E-012	0	0.000000E+000
1	180.18358051	2.954665E-012	1.851467E-011	1	0.000000E+000
1	180.18367924	1.851467E-011	2.954665E-012	0	0.000000E+000
1	180.18391988	2.954665E-012	1.851467E-011	1	0.000000E+000
1	180.18438293	1.851467E-011	2.954665E-012	0	0.000000E+000
1	180.18457025	2.954665E-012	1.851467E-011	1	0.000000E+000
1	180.18476646	1.851467E-011	2.954665E-012	0	0.000000E+000
1	180.18690468	2.954665E-012	1.851467E-011	1	0.000000E+000
1	180.18741468	1.851467E-011	2.954665E-012	0	0.000000E+000
1	180.18746876	2.954665E-012	1.851467E-011	1	0.000000E+000
1	180.18795080	1.851467E-011	2.954665E-012	0	0.000000E+000
1	180.18924604	2.954665E-012	1.851467E-011	1	0.000000E+000
1	180.19034182	1.851467E-011	2.954665E-012	0	0.000000E+000
1	180.19053558	2.954665E-012	1.851467E-011	1	0.000000E+000
1	180.19141210	1.851467E-011	2.954665E-012	0	0.000000E+000
1	180.19178383	2.954665E-012	1.851467E-011	1	0.000000E+000
1	180.19242985	1.851467E-011	2.954665E-012	0	0.000000E+000
1	180.19250795	2.954665E-012	1.851467E-011	1	0.000000E+000
1	180.19420722	1.851467E-011	2.954665E-012	0	0.000000E+000
1	180.19423102	2.954665E-012	1.851467E-011	1	0.000000E+000
1	180.19436582	1.851467E-011	2.954665E-012	0	0.000000E+000
1	180.19476335	2.954665E-012	1.851467E-011	1	0.000000E+000
1	180.19504111	1.851467E-011	2.954665E-012	0	0.000000E+000
1	180.19618692	2.954665E-012	1.851467E-011	1	0.000000E+000
1	180.19920125	1.851467E-011	2.954665E-012	0	0.000000E+000
1	180.19955242	2.954665E-012	1.851467E-011	1	0.000000E+000
1	180.20021811	1.851467E-011	2.954665E-012	0	0.000000E+000
1	180.20175051	2.954665E-012	1.851467E-011	1	0.000000E+000
1	180.20216785	1.851467E-011	2.954665E-012	0	0.000000E+000
1	180.20307245	2.954665E-012	1.851467E-011	1	0.000000E+000
1	180.20322108	1.851467E-011	2.954665E-012	0	0.000000E+000
1	180.20409187	2.954665E-012	1.851467E-011	1	0.000000E+000
1	180.20538701	1.851467E-011	2.954665E-012	0	0.000000E+000
1	180.20552412	2.954665E-012	1.851467E-011	1	0.000000E+000
1	180.20576010	1.851467E-011	2.954665E-012	0	0.000000E+000
1	180.20592655	2.954665E-012	1.851467E-011	1	0.000000E+000
1	180.20602022	1.851467E-011	2.954665E-012	0	0.000000E+000
1	180.20909954	2.954665E-012	1.851467E-011	1	0.000000E+000
1	180.21051338	1.851467E-011	2.954665E-012	0	0.000000E+000
1	180.21060563	2.954665E-012	1.851467E-011	1	0.000000E+000
1	180.21258341	1.851467E-011	2.954665E-012	0	0.000000E+000
1	180.21282003	2.954665E-012	1.851467E-011	1	0.000000E+000
1	180.21286475	1.851467E-011	2.954665E-012	0	0.000000E+000
1	180.21331249	2.954665E-012	1.851467E-011	1	0.000000E+000
1	180.21347421	1.851467E-011	2.954665E-012	0	0.000000E+000
1	180.21364357	2.954665E-012	1.851467E-011	1	0.000000E+000
1	180.21437096	1.851467E-011	2.954665E-012	0	0.000000E+000
1	180.21492133	2.954665E-012	1.851467E-011	1	0.000000E+000
1	180.21596965	1.851467E-011	2.954665E-012	0	0.000000E+000
1	180.21727709	2.954665E-012	1.851467E-011	1	0.000000E+000
1	180.21825666	1.851467E-011	2.954665E-012	0	0.000000E+000
1	180.21830680	2.954665E-012	1.851467E-011	1	0.000000E+000
1	180.21964220	1.851467E-011	2.954665E-012	0	0.000000E+000
1	180.21993834	2.954665E-012	1.851467E-011	1	0.000000E+000
1	180.22185376	1.851467E-011	2.954665E-012	0	0.000000E+000
1	180.22234998	2.954665E-012	1.851467E-011	1	0.000000E+000
1	180.22457248	1.851467E-011	2.954665E-012	0	0.000000E+000
1	180.22475181	2.954665E-012	1.851467E-011	1	0.000000E+000
1	180.22551428	1.851467E-011	2.954665E-012	0	0.000000E+000
1	180.22558265	2.954665E-012	1.851467E-011	1	0.000000E+000
1	180.22706634	1.851467E-011	2.954665E-012	0	0.000000E+000
1	180.22823507	2.954665E-012	1.851467E-011	1	0.000000E+000
1	180.22847582	1.851467E-011	2.954665E-012	0	0.000000E+000
1	180.22855383	2.954665E-012	1.851467E-011	1	0.000000E+000
1	180.22876198	1.851467E-011	2.954665E-012	0	0.000000E+000
1	180.22891254	2.954665E-012	1.851467E-011	1	0.000000E+000
1	180.23043883	1.851467E-011	2.954665E-012	0	0.000000E+000
1	180.23108620	2.954665E-012	1.851467E-011	1	0.000000E+000
1	180.23316413	1.851467E-011	2.954665E-012	0	0.000000E+000
1	180.23327956	2.954665E-012	1.851467E-011	1	0.000000E+000
1	180.23366652	1.851467E-011	2.954665E-012	0	0.000000E+000
1	180.23439866	2.954665E-012	1.851467E-011	1	0.000000E+000
1	180.23493916	1.851467E-011	2.954665E-012	0	0.000000E+000
1	180.23504242	2.954665E-012	1.851467E-011	1	0.000000E+000
1	180.23729558	1.851467E-011	2.954665E-012	0	0.000000E+000
1	180.23821374	2.954665E-012	1.851467E-011	1	0.000000E+000
1	180.23838070	1.851467E-011	2.954665E-012	0	0.000000E+000
1	180.23841102	2.954665E-012	1.851467E-011	1	0.000000E+000
1	180.23904705	1.851467E-011	2.954665E-012	0	0.000000E+000
1	180.23977263	2.954665E-012	1.851467E-011	1	0.000000E+000
1	180.23988282	1.851467E-011	2.954665E-012	0	0.000000E+000
1	180.23993654	2.954665E-012	1.851467E-011	1	0.000000E+000
1	180.24212194	1.851467E-011	2.954665E-012	0	0.000000E+000
1	180.24232559	2.954665E-012	1.851467E-011	1	0.000000E+000
1	180.24245810	1.851467E-011	2.954665E-012	0	0.000000E+000
1	180.24284021	2.954665E-012	1.851467E-011	1	0.000000E+000
1	180.24327167	1.851467E-011	2.954665E-012	0	0.000000E+000
1	180.24368136	2.954665E-012	1.851467E-011	1	0.000000E+000
1	180.24382944	1.851467E-011	2.954665E-012	0	0.000000E+000
1	180.24401976	2.954665E-012	1.851467E-011	1	0.000000E+000
1	180.24405853	1.851467E-011	2.954665E-012	0	0.000000E+000
1	180.24409796	2.954665E-012	1.851467E-011	1	0.000000E+000
1	180.24511678	1.851467E-011	2.954665E-012	0	0.000000E+000
1	180.36354274	3.009073E-012	1.856907E-011	1	0.000000E+000
1	180.36354300	1.856907E-011	3.009073E-012	0	0.000000E+000
1	180.36354408	3.009073E-012	1.856907E-011	1	0.000000E+000
1	180.36434078	1.856907E-011	3.009073E-012	0	0.000000E+000
1	180.36762376	3.009073E-012	1.856907E-011	1	0.000000E+000
1	180.36920142	1.856907E-011	3.009073E-012	0	0.000000E+000
1	180.36931141	3.009073E-012	1.856907E-011	1	0.000000E+000
1	180.36993644	1.856907E-011	3.009073E-012	0	0.000000E+000
1	180.36997938	3.009073E-012	1.856907E-011	1	0.000000E+000
[truncated: 233,346 more chars]
