# Supplementary material for: Ancestral acetylcholine receptor β-subunit forms homopentamers that prime before opening spontaneously
Source: eLife. 2022 Jul 4;11:e76504. doi: 10.7554/eLife.76504 (PMC9365395; doi:10.7554/eLife.76504)
Supplement: Figure 4—source data 1. — Detected single-channel event durations of spontaneously opening βAnc homomers in the absence (agonist-free) and presence of increasing concentrations of acetylcholine (ACh; 10 µM, 30 µM, 60 µM, and 100 µM) or 2-[(2,6-dimethylphenyl)amino]-N,N,N-trimethyl-2-oxoethaniminium chloride (QX-222; QX; 10 µM, 30 µM, 60 µM, and 100µM). Compressed file includes 27 TAC 4.3.3 event files (*.evt format) of the single-channel detections for the three recordings for each condition (fileA, fileB, and fileC in each case) in the presented kinetic analysis, as well as the associated R scripts (*.txt format) for defining and sorting bursts. [file elife-76504-fig4-data1.zip › F4-SD1/Source Data - Figure 4/Figure4_QX10uM_fileC.evt]

5
File
Acquire	D:\Data\Christian\2-81Homomer Project\QX222 Block\10uM - 120mV - QX-222\Recordings\a3-19-04-02-BAnc81Homomer-BRBS-PQX222-10OOPS-120mV-8.acquire	0	
Sweeps
1	133.430796	0.000000	0.312637	0.0000000E+000	0.0000000E+000	
Segments
1	376	0.000000	0.312637	0.526010	0.696622	0.720396	1.233690	1.255078	1.404999	1.441292	1.635951	2.020070	2.139401	2.162188	2.221569	2.357812	2.485535	2.569660	2.713552	2.752012	2.897517	5.011989	5.115667	5.176844	5.239484	5.956124	6.057978	6.242608	6.549167	6.683107	6.805832	6.984027	7.185583	7.208460	7.265916	7.273996	7.421621	7.470604	7.585556	7.653019	7.977562	8.050776	8.251002	8.257036	8.439845	8.540111	8.979044	8.992534	9.431877	9.436684	9.761169	9.764364	9.861403	9.947883	10.136122	10.157580	10.338612	10.363990	10.544365	10.550796	11.125301	11.140620	11.283938	11.583503	11.826503	11.861516	11.972625	12.034342	12.169323	12.189196	12.307750	12.394901	12.622606	12.647948	12.943659	13.019881	13.190615	13.434380	13.512987	13.565452	13.677088	13.696524	13.960256	13.967880	14.126033	14.155276	14.277487	14.286348	14.411634	14.440280	14.693894	14.762185	15.048543	15.147315	15.397985	15.400460	15.678718	15.768655	15.869918	15.924748	16.030268	16.055820	16.694146	16.711180	16.964662	16.973324	17.077923	17.185740	17.724815	17.815489	17.932438	17.956463	18.188632	18.218508	18.525262	18.546188	18.619347	18.692931	18.816829	18.873868	19.034524	19.084828	19.205779	19.267084	19.375000	19.504206	19.606284	19.713563	19.821673	19.856908	19.977221	20.162321	20.408833	20.505519	20.819728	20.839948	21.733824	21.777824	22.527020	22.693828	23.174986	23.415351	23.566407	23.592460	23.664431	23.899129	24.064385	24.177002	24.287552	24.440186	24.540796	24.695899	24.894821	24.903180	25.022442	25.034252	25.586860	25.706896	26.329218	26.344972	26.788294	26.869704	27.016330	27.515231	27.866377	28.328908	28.542879	28.573196	28.649700	28.704268	28.762875	28.803183	29.038565	29.150488	29.743148	29.752844	29.909550	30.050580	30.218180	30.333580	30.439285	30.473740	31.087909	31.129100	31.311170	31.363902	31.662515	32.107841	32.295743	32.334462	32.709935	32.894363	33.011246	33.059830	33.266002	33.314080	33.424483	33.695301	33.797099	33.861075	33.973641	34.151816	34.477497	34.607743	34.927385	34.930188	35.061424	35.296111	35.429347	35.461496	35.580512	35.668059	35.775879	36.182237	36.290003	36.318506	36.611024	36.661034	36.768626	37.138079	37.315435	37.355020	37.461518	37.649785	38.115226	38.164536	38.733107	38.796812	38.896918	38.927884	39.165643	39.190028	39.505331	39.517708	40.038825	40.057925	41.020979	41.025036	41.132017	41.343094	41.443787	41.483788	41.620324	41.621426	42.843475	42.860044	43.284603	43.318796	43.408637	43.449868	44.162508	44.277024	44.389717	44.432908	44.499040	44.743952	44.844503	44.955507	45.057271	45.258509	45.422746	45.481484	45.611337	45.612556	46.040372	46.071308	46.295982	46.374752	46.513067	46.530060	46.587536	46.600361	47.034472	47.054348	47.362969	47.382028	47.512678	47.513306	47.980832	48.037388	48.120591	48.355487	48.461273	48.626404	48.727075	48.914956	49.022584	49.140979	49.263820	49.282572	49.361917	49.413644	49.618437	49.697334	49.808052	50.089295	50.200792	50.317511	50.423934	50.505410	51.508926	51.510796	51.696497	51.819922	51.987085	52.035084	52.120882	52.589491	52.767388	52.856589	52.971662	53.018124	53.104149	53.208034	53.506290	53.542412	53.683809	53.739020	53.824876	54.158567	54.374011	54.503545	54.660277	54.955824	55.161771	55.302098	55.444137	55.951927	56.111617	56.253715	56.552591	56.589147	56.727655	56.792035	57.162846	57.224712	57.390065	58.110214	58.288918	58.799684	58.934505	58.981900	59.165202	60.624211	60.740550	60.992824	61.615555	61.693175	61.884551	62.123479	62.575453	62.732457	63.037586	63.415893	63.629000	64.010565	64.149835	64.159244	64.248852	64.648339	64.921997	64.945676	65.046466	65.076748	65.281576	65.995573	66.101298	66.125324	66.309018	66.328440	66.634052	66.649612	66.710427	66.715148	67.005466	67.057962	67.477864	67.855110	68.012594	68.229996	68.335903	68.727152	68.848048	69.079470	69.180511	69.590261	69.691828	69.729804	69.799741	70.213117	70.319668	70.385164	70.708280	70.712844	70.812551	70.843916	70.976096	70.987692	71.377144	71.525335	71.631119	71.636807	71.830671	71.961071	72.079963	72.121255	72.379501	72.689307	72.792389	72.846597	73.013758	73.127473	73.231433	73.415918	73.578672	73.618336	73.726085	73.792296	73.900044	73.996370	74.109251	74.147560	74.632617	75.262383	75.399150	75.628031	75.846667	75.933754	76.264965	76.283404	76.405815	76.500132	76.607864	76.629333	76.730443	76.742156	76.911003	76.938764	77.010263	77.077557	77.190859	77.200908	77.271156	77.331980	77.423744	77.586594	77.705569	77.753758	78.109360	78.161432	78.369809	78.683512	79.024749	79.074743	79.362855	79.363596	79.845517	79.887884	80.007071	80.029447	80.131459	80.240020	80.570003	80.689655	80.809335	81.557688	81.819878	81.965079	82.120710	82.181644	82.289899	82.392211	82.817411	82.872216	82.974614	83.033612	83.211650	83.330092	83.497576	83.849920	83.991586	84.021025	84.121980	84.379363	84.649603	84.672012	84.852419	84.868620	84.963972	85.420493	85.654168	85.655052	85.755153	86.720992	86.822538	86.977027	87.077723	87.185034	87.287870	87.293452	88.298944	88.522866	88.623489	88.766772	89.024627	89.181100	89.748907	89.783820	89.912266	90.001067	90.517534	90.570252	90.639426	91.040947	91.169609	91.287863	91.397678	91.422220	91.516401	91.621063	92.402485	92.682182	92.908048	92.929548	93.104177	93.126156	93.201085	93.325910	93.429308	93.832674	93.935451	93.980182	94.251199	94.391916	94.493285	94.578473	94.689737	94.761326	95.066784	95.200522	95.475134	95.485452	95.574018	95.721209	96.082741	96.230260	96.384792	96.460653	96.604796	96.665100	96.969914	97.161185	97.304207	97.320460	97.623829	97.648140	97.771711	97.871567	98.580285	98.659018	98.785068	98.977540	99.079393	99.089932	99.163658	99.221004	99.300408	99.352076	99.446067	99.631171	99.916180	99.961985	100.135456	100.210291	100.651102	100.662796	100.742663	100.822228	100.927646	100.996131	101.435383	101.449228	101.636908	101.645836	101.756643	101.780421	101.883369	101.907980	102.112770	102.246667	102.406972	102.476914	102.617947	102.628876	102.732513	103.032407	103.165386	103.397624	103.678829	103.835768	103.937025	103.939596	103.999178	104.152396	104.285166	104.332812	104.415094	105.157038	105.350583	106.123209	106.226654	106.233356	106.293377	106.426098	106.639873	106.692108	106.848197	106.871203	107.153878	107.224772	107.474938	107.601022	107.886678	107.937292	108.078879	108.190201	108.599633	108.878738	109.048252	109.051404	109.368535	109.379084	109.590189	109.805343	110.055473	110.142133	110.257307	110.311933	110.501268	110.772260	110.873133	110.939512	111.390363	111.410700	111.832698	111.972176	112.081310	112.131596	112.223386	112.262668	112.356493	112.393740	112.479431	112.910401	113.418240	113.442316	113.580741	113.736911	113.887469	113.901068	114.062792	114.159592	114.606752	114.740720	114.992408	115.035331	115.741165	115.813500	116.073890	116.129292	116.963111	116.981260	117.196453	117.319881	118.081924	118.095372	118.260058	118.291980	118.418615	118.423052	118.728053	118.750732	118.914253	118.951889	119.300576	119.357989	119.829511	119.864844	120.436338	120.454668	120.568656	121.403099	121.524290	121.897204	122.003578	122.027532	122.179036	122.671354	122.852723	122.947206	123.261840	123.315470	123.827036	123.862540	123.951168	124.196975	124.334734	125.115677	125.239552	125.575208	125.783883	125.828620	125.946099	126.032365	126.369462	126.418444	126.513956	126.718585	126.954409	127.008268	127.129275	127.318086	127.841945	127.860236	127.953798	128.058317	128.159555	128.187916	128.372542	128.616393	128.726626	128.908044	129.208306	129.236492	129.560849	129.591723	130.000923	130.219727	130.373950	130.416140	130.532681	130.547212	130.968910	131.121508	132.315788	132.316684	132.451860	132.513292	132.570670	132.578828	132.994449	133.303439	133.430796	
Events
1	2.61982566	4.589052E-012	2.019905E-011	1	0.000000E+000
1	2.62059234	2.019905E-011	4.589052E-012	0	0.000000E+000
1	2.62063322	4.589052E-012	2.019905E-011	1	0.000000E+000
1	2.62157109	2.019905E-011	4.589052E-012	0	0.000000E+000
1	2.62187529	4.589052E-012	2.019905E-011	1	0.000000E+000
1	2.62203081	2.019905E-011	4.589052E-012	0	0.000000E+000
1	2.62224579	4.589052E-012	2.019905E-011	1	0.000000E+000
1	2.62235959	2.019905E-011	4.589052E-012	0	0.000000E+000
1	2.62330513	4.589052E-012	2.019905E-011	1	0.000000E+000
1	2.62718846	2.019905E-011	4.589052E-012	0	0.000000E+000
1	2.62749586	4.589052E-012	2.019905E-011	1	0.000000E+000
1	2.62818379	2.019905E-011	4.589052E-012	0	0.000000E+000
1	2.62973624	4.589052E-012	2.019905E-011	1	0.000000E+000
1	2.63083559	2.019905E-011	4.589052E-012	0	0.000000E+000
1	2.66229742	4.589052E-012	2.019905E-011	1	0.000000E+000
1	2.66340219	2.019905E-011	4.589052E-012	0	0.000000E+000
1	8.76919846	4.595260E-012	2.020526E-011	1	0.000000E+000
1	8.77053389	2.020526E-011	4.595260E-012	0	0.000000E+000
1	8.77075551	4.595260E-012	2.020526E-011	1	0.000000E+000
1	8.77124936	2.020526E-011	4.595260E-012	0	0.000000E+000
1	8.80743030	4.595260E-012	2.020526E-011	1	0.000000E+000
1	8.80773297	2.020526E-011	4.595260E-012	0	0.000000E+000
1	8.80781323	4.595260E-012	2.020526E-011	1	0.000000E+000
1	8.80807518	2.020526E-011	4.595260E-012	0	0.000000E+000
1	8.80870607	4.595260E-012	2.020526E-011	1	0.000000E+000
1	8.81150586	2.020526E-011	4.595260E-012	0	0.000000E+000
1	8.81206490	4.595260E-012	2.020526E-011	1	0.000000E+000
1	8.81208754	2.020526E-011	4.595260E-012	0	0.000000E+000
1	8.82088549	4.595260E-012	2.020526E-011	1	0.000000E+000
1	8.82101516	2.020526E-011	4.595260E-012	0	0.000000E+000
1	8.82143596	4.595260E-012	2.020526E-011	1	0.000000E+000
1	8.82289409	2.020526E-011	4.595260E-012	0	0.000000E+000
1	8.82311264	4.595260E-012	2.020526E-011	1	0.000000E+000
1	8.82374750	2.020526E-011	4.595260E-012	0	0.000000E+000
1	8.82453086	4.595260E-012	2.020526E-011	1	0.000000E+000
1	8.82460810	2.020526E-011	4.595260E-012	0	0.000000E+000
1	8.82478944	4.595260E-012	2.020526E-011	1	0.000000E+000
1	8.82630545	2.020526E-011	4.595260E-012	0	0.000000E+000
1	8.82633416	4.595260E-012	2.020526E-011	1	0.000000E+000
1	8.82662771	2.020526E-011	4.595260E-012	0	0.000000E+000
1	8.82831520	4.595260E-012	2.020526E-011	1	0.000000E+000
1	8.82986142	2.020526E-011	4.595260E-012	0	0.000000E+000
1	8.83128333	4.595260E-012	2.020526E-011	1	0.000000E+000
1	8.83155826	2.020526E-011	4.595260E-012	0	0.000000E+000
1	8.83219429	4.595260E-012	2.020526E-011	1	0.000000E+000
1	8.83284641	2.020526E-011	4.595260E-012	0	0.000000E+000
1	8.83311176	4.595260E-012	2.020526E-011	1	0.000000E+000
1	8.83508487	2.020526E-011	4.595260E-012	0	0.000000E+000
1	8.83558608	4.595260E-012	2.020526E-011	1	0.000000E+000
1	8.83594871	2.020526E-011	4.595260E-012	0	0.000000E+000
1	8.83633681	4.595260E-012	2.020526E-011	1	0.000000E+000
1	8.83704683	2.020526E-011	4.595260E-012	0	0.000000E+000
1	8.83775122	4.595260E-012	2.020526E-011	1	0.000000E+000
1	8.83813360	2.020526E-011	4.595260E-012	0	0.000000E+000
1	8.83824765	4.595260E-012	2.020526E-011	1	0.000000E+000
1	8.83876545	2.020526E-011	4.595260E-012	0	0.000000E+000
1	8.84038365	4.595260E-012	2.020526E-011	1	0.000000E+000
1	8.84063654	2.020526E-011	4.595260E-012	0	0.000000E+000
1	8.84102640	4.595260E-012	2.020526E-011	1	0.000000E+000
1	8.84148838	2.020526E-011	4.595260E-012	0	0.000000E+000
1	8.84167852	4.595260E-012	2.020526E-011	1	0.000000E+000
1	8.84178041	2.020526E-011	4.595260E-012	0	0.000000E+000
1	8.90464914	4.595260E-012	2.020526E-011	1	0.000000E+000
1	8.90538514	2.020526E-011	4.595260E-012	0	0.000000E+000
1	8.90563255	4.595260E-012	2.020526E-011	1	0.000000E+000
1	8.90567658	2.020526E-011	4.595260E-012	0	0.000000E+000
1	8.90646016	4.595260E-012	2.020526E-011	1	0.000000E+000
1	8.90657186	2.020526E-011	4.595260E-012	0	0.000000E+000
1	8.90680682	4.595260E-012	2.020526E-011	1	0.000000E+000
1	8.90754107	2.020526E-011	4.595260E-012	0	0.000000E+000
1	8.91039231	4.595260E-012	2.020526E-011	1	0.000000E+000
1	8.91045914	2.020526E-011	4.595260E-012	0	0.000000E+000
1	8.91068679	4.595260E-012	2.020526E-011	1	0.000000E+000
1	8.91101132	2.020526E-011	4.595260E-012	0	0.000000E+000
1	8.91537953	4.595260E-012	2.020526E-011	1	0.000000E+000
1	8.91559836	2.020526E-011	4.595260E-012	0	0.000000E+000
1	8.91617848	4.595260E-012	2.020526E-011	1	0.000000E+000
1	8.91770632	2.020526E-011	4.595260E-012	0	0.000000E+000
1	8.91884709	4.595260E-012	2.020526E-011	1	0.000000E+000
1	8.92024117	2.020526E-011	4.595260E-012	0	0.000000E+000
1	8.92029803	4.595260E-012	2.020526E-011	1	0.000000E+000
1	8.92038739	2.020526E-011	4.595260E-012	0	0.000000E+000
1	8.92077850	4.595260E-012	2.020526E-011	1	0.000000E+000
1	8.92167871	2.020526E-011	4.595260E-012	0	0.000000E+000
1	8.92183038	4.595260E-012	2.020526E-011	1	0.000000E+000
1	8.92217611	2.020526E-011	4.595260E-012	0	0.000000E+000
1	8.92313794	4.595260E-012	2.020526E-011	1	0.000000E+000
1	8.92377522	2.020526E-011	4.595260E-012	0	0.000000E+000
1	8.92397939	4.595260E-012	2.020526E-011	1	0.000000E+000
1	8.92422964	2.020526E-011	4.595260E-012	0	0.000000E+000
1	8.92425274	4.595260E-012	2.020526E-011	1	0.000000E+000
1	8.92588224	2.020526E-011	4.595260E-012	0	0.000000E+000
1	8.92641944	4.595260E-012	2.020526E-011	1	0.000000E+000
1	8.92649839	2.020526E-011	4.595260E-012	0	0.000000E+000
1	8.92666651	4.595260E-012	2.020526E-011	1	0.000000E+000
1	8.92767954	2.020526E-011	4.595260E-012	0	0.000000E+000
1	8.92846755	4.595260E-012	2.020526E-011	1	0.000000E+000
1	8.92857389	2.020526E-011	4.595260E-012	0	0.000000E+000
1	8.92898357	4.595260E-012	2.020526E-011	1	0.000000E+000
1	8.92906556	2.020526E-011	4.595260E-012	0	0.000000E+000
1	8.92911009	4.595260E-012	2.020526E-011	1	0.000000E+000
1	8.92932974	2.020526E-011	4.595260E-012	0	0.000000E+000
1	10.18547516	4.548207E-012	2.015821E-011	1	0.000000E+000
1	10.18547600	2.015821E-011	4.548207E-012	0	0.000000E+000
1	10.18547720	4.548207E-012	2.015821E-011	1	0.000000E+000
1	10.18569448	2.015821E-011	4.548207E-012	0	0.000000E+000
1	10.18578572	4.548207E-012	2.015821E-011	1	0.000000E+000
1	10.18643578	2.015821E-011	4.548207E-012	0	0.000000E+000
1	10.18688677	4.548207E-012	2.015821E-011	1	0.000000E+000
1	10.18729742	2.015821E-011	4.548207E-012	0	0.000000E+000
1	10.18733128	4.548207E-012	2.015821E-011	1	0.000000E+000
1	10.18744147	2.015821E-011	4.548207E-012	0	0.000000E+000
1	10.18756346	4.548207E-012	2.015821E-011	1	0.000000E+000
1	10.18911078	2.015821E-011	4.548207E-012	0	0.000000E+000
1	10.18918103	4.548207E-012	2.015821E-011	1	0.000000E+000
1	10.19018219	2.015821E-011	4.548207E-012	0	0.000000E+000
1	10.21851378	4.548207E-012	2.015821E-011	1	0.000000E+000
1	10.21911846	2.015821E-011	4.548207E-012	0	0.000000E+000
1	10.21931197	4.548207E-012	2.015821E-011	1	0.000000E+000
1	10.21935024	2.015821E-011	4.548207E-012	0	0.000000E+000
1	10.22074174	4.548207E-012	2.015821E-011	1	0.000000E+000
1	10.22282644	2.015821E-011	4.548207E-012	0	0.000000E+000
1	10.22328811	4.548207E-012	2.015821E-011	1	0.000000E+000
1	10.22335790	2.015821E-011	4.548207E-012	0	0.000000E+000
1	10.22403540	4.548207E-012	2.015821E-011	1	0.000000E+000
1	10.22574246	2.015821E-011	4.548207E-012	0	0.000000E+000
1	10.22691260	4.548207E-012	2.015821E-011	1	0.000000E+000
1	10.22741614	2.015821E-011	4.548207E-012	0	0.000000E+000
1	10.22772001	4.548207E-012	2.015821E-011	1	0.000000E+000
1	10.22799852	2.015821E-011	4.548207E-012	0	0.000000E+000
1	10.22813389	4.548207E-012	2.015821E-011	1	0.000000E+000
1	10.22940695	2.015821E-011	4.548207E-012	0	0.000000E+000
1	10.27538444	4.548207E-012	2.015821E-011	1	0.000000E+000
1	10.27570614	2.015821E-011	4.548207E-012	0	0.000000E+000
1	10.27597560	4.548207E-012	2.015821E-011	1	0.000000E+000
1	10.27632675	2.015821E-011	4.548207E-012	0	0.000000E+000
1	10.27685038	4.548207E-012	2.015821E-011	1	0.000000E+000
1	10.27687537	2.015821E-011	4.548207E-012	0	0.000000E+000
1	10.27737750	4.548207E-012	2.015821E-011	1	0.000000E+000
1	10.27769748	2.015821E-011	4.548207E-012	0	0.000000E+000
1	10.27774665	4.548207E-012	2.015821E-011	1	0.000000E+000
1	10.27820524	2.015821E-011	4.548207E-012	0	0.000000E+000
1	10.27906752	4.548207E-012	2.015821E-011	1	0.000000E+000
1	10.27908935	2.015821E-011	4.548207E-012	0	0.000000E+000
1	10.27999985	4.548207E-012	2.015821E-011	1	0.000000E+000
1	10.28028358	2.015821E-011	4.548207E-012	0	0.000000E+000
1	10.28172604	4.548207E-012	2.015821E-011	1	0.000000E+000
1	10.28176046	2.015821E-011	4.548207E-012	0	0.000000E+000
1	10.28255062	4.548207E-012	2.015821E-011	1	0.000000E+000
1	10.28332622	2.015821E-011	4.548207E-012	0	0.000000E+000
1	10.28392692	4.548207E-012	2.015821E-011	1	0.000000E+000
1	10.28485499	2.015821E-011	4.548207E-012	0	0.000000E+000
1	10.28531117	4.548207E-012	2.015821E-011	1	0.000000E+000
1	10.28646049	2.015821E-011	4.548207E-012	0	0.000000E+000
1	10.28730395	4.548207E-012	2.015821E-011	1	0.000000E+000
1	10.28767016	2.015821E-011	4.548207E-012	0	0.000000E+000
1	10.28794953	4.548207E-012	2.015821E-011	1	0.000000E+000
1	10.28815577	2.015821E-011	4.548207E-012	0	0.000000E+000
1	10.28834833	4.548207E-012	2.015821E-011	1	0.000000E+000
1	10.28860569	2.015821E-011	4.548207E-012	0	0.000000E+000
1	10.28902640	4.548207E-012	2.015821E-011	1	0.000000E+000
1	10.28905850	2.015821E-011	4.548207E-012	0	0.000000E+000
1	10.28938302	4.548207E-012	2.015821E-011	1	0.000000E+000
1	10.28960590	2.015821E-011	4.548207E-012	0	0.000000E+000
1	10.41354321	4.566088E-012	2.017609E-011	1	0.000000E+000
1	10.41363299	2.017609E-011	4.566088E-012	0	0.000000E+000
1	10.41365830	4.566088E-012	2.017609E-011	1	0.000000E+000
1	10.41377016	2.017609E-011	4.566088E-012	0	0.000000E+000
1	10.41435499	4.566088E-012	2.017609E-011	1	0.000000E+000
1	10.41506483	2.017609E-011	4.566088E-012	0	0.000000E+000
1	10.41671280	4.566088E-012	2.017609E-011	1	0.000000E+000
1	10.41724758	2.017609E-011	4.566088E-012	0	0.000000E+000
1	10.41849616	4.566088E-012	2.017609E-011	1	0.000000E+000
1	10.41916240	2.017609E-011	4.566088E-012	0	0.000000E+000
1	10.41988522	4.566088E-012	2.017609E-011	1	0.000000E+000
1	10.41991681	2.017609E-011	4.566088E-012	0	0.000000E+000
1	10.42259340	4.566088E-012	2.017609E-011	1	0.000000E+000
1	10.42265771	2.017609E-011	4.566088E-012	0	0.000000E+000
1	10.46574399	4.566088E-012	2.017609E-011	1	0.000000E+000
1	10.46596475	2.017609E-011	4.566088E-012	0	0.000000E+000
1	10.46631805	4.566088E-012	2.017609E-011	1	0.000000E+000
1	10.46733733	2.017609E-011	4.566088E-012	0	0.000000E+000
1	10.46777708	4.566088E-012	2.017609E-011	1	0.000000E+000
1	10.46924831	2.017609E-011	4.566088E-012	0	0.000000E+000
1	10.47148778	4.566088E-012	2.017609E-011	1	0.000000E+000
1	10.47226042	2.017609E-011	4.566088E-012	0	0.000000E+000
1	10.47390251	4.566088E-012	2.017609E-011	1	0.000000E+000
1	10.47715713	2.017609E-011	4.566088E-012	0	0.000000E+000
1	10.47882153	4.566088E-012	2.017609E-011	1	0.000000E+000
1	10.47923380	2.017609E-011	4.566088E-012	0	0.000000E+000
1	10.47998193	4.566088E-012	2.017609E-011	1	0.000000E+000
1	10.48004981	2.017609E-011	4.566088E-012	0	0.000000E+000
1	10.48031699	4.566088E-012	2.017609E-011	1	0.000000E+000
1	10.48072545	2.017609E-011	4.566088E-012	0	0.000000E+000
1	10.48100807	4.566088E-012	2.017609E-011	1	0.000000E+000
1	10.48112793	2.017609E-011	4.566088E-012	0	0.000000E+000
1	10.48279046	4.566088E-012	2.017609E-011	1	0.000000E+000
1	10.48389352	2.017609E-011	4.566088E-012	0	0.000000E+000
1	10.48433309	4.566088E-012	2.017609E-011	1	0.000000E+000
1	10.48465047	2.017609E-011	4.566088E-012	0	0.000000E+000
1	10.48524001	4.566088E-012	2.017609E-011	1	0.000000E+000
1	10.48682626	2.017609E-011	4.566088E-012	0	0.000000E+000
1	10.48812251	4.566088E-012	2.017609E-011	1	0.000000E+000
1	10.48921724	2.017609E-011	4.566088E-012	0	0.000000E+000
1	10.48922914	4.566088E-012	2.017609E-011	1	0.000000E+000
1	10.48943974	2.017609E-011	4.566088E-012	0	0.000000E+000
1	10.48972702	4.566088E-012	2.017609E-011	1	0.000000E+000
1	10.48976208	2.017609E-011	4.566088E-012	0	0.000000E+000
1	10.48994882	4.566088E-012	2.017609E-011	1	0.000000E+000
1	10.49222583	2.017609E-011	4.566088E-012	0	0.000000E+000
1	10.49260682	4.566088E-012	2.017609E-011	1	0.000000E+000
1	10.49420177	2.017609E-011	4.566088E-012	0	0.000000E+000
1	10.55672997	4.633324E-012	2.024332E-011	1	0.000000E+000
1	10.55681867	2.024332E-011	4.633324E-012	0	0.000000E+000
1	10.55691479	4.633324E-012	2.024332E-011	1	0.000000E+000
1	10.55785914	2.024332E-011	4.633324E-012	0	0.000000E+000
1	10.55823543	4.633324E-012	2.024332E-011	1	0.000000E+000
1	10.56041462	2.024332E-011	4.633324E-012	0	0.000000E+000
1	10.56091672	4.633324E-012	2.024332E-011	1	0.000000E+000
1	10.56257065	2.024332E-011	4.633324E-012	0	0.000000E+000
1	10.56258612	4.633324E-012	2.024332E-011	1	0.000000E+000
1	10.56447755	2.024332E-011	4.633324E-012	0	0.000000E+000
1	10.56491888	4.633324E-012	2.024332E-011	1	0.000000E+000
1	10.56548834	2.024332E-011	4.633324E-012	0	0.000000E+000
1	10.56608791	4.633324E-012	2.024332E-011	1	0.000000E+000
1	10.56690205	2.024332E-011	4.633324E-012	0	0.000000E+000
1	10.57207977	4.633324E-012	2.024332E-011	1	0.000000E+000
1	10.57328308	2.024332E-011	4.633324E-012	0	0.000000E+000
1	10.57455805	4.633324E-012	2.024332E-011	1	0.000000E+000
1	10.57511933	2.024332E-011	4.633324E-012	0	0.000000E+000
1	10.57526470	4.633324E-012	2.024332E-011	1	0.000000E+000
1	10.57550149	2.024332E-011	4.633324E-012	0	0.000000E+000
1	10.57639419	4.633324E-012	2.024332E-011	1	0.000000E+000
1	10.57712253	2.024332E-011	4.633324E-012	0	0.000000E+000
1	10.57835715	4.633324E-012	2.024332E-011	1	0.000000E+000
1	10.57866906	2.024332E-011	4.633324E-012	0	0.000000E+000
1	10.58042090	4.633324E-012	2.024332E-011	1	0.000000E+000
1	10.58217123	2.024332E-011	4.633324E-012	0	0.000000E+000
1	10.58268998	4.633324E-012	2.024332E-011	1	0.000000E+000
1	10.58369481	2.024332E-011	4.633324E-012	0	0.000000E+000
1	10.58376019	4.633324E-012	2.024332E-011	1	0.000000E+000
1	10.58379146	2.024332E-011	4.633324E-012	0	0.000000E+000
1	10.58412658	4.633324E-012	2.024332E-011	1	0.000000E+000
1	10.58490074	2.024332E-011	4.633324E-012	0	0.000000E+000
1	10.58528239	4.633324E-012	2.024332E-011	1	0.000000E+000
1	10.58556210	2.024332E-011	4.633324E-012	0	0.000000E+000
1	10.58564843	4.633324E-012	2.024332E-011	1	0.000000E+000
1	10.58598754	2.024332E-011	4.633324E-012	0	0.000000E+000
1	10.58649225	4.633324E-012	2.024332E-011	1	0.000000E+000
1	10.58965804	2.024332E-011	4.633324E-012	0	0.000000E+000
1	10.58983466	4.633324E-012	2.024332E-011	1	0.000000E+000
1	10.59160971	2.024332E-011	4.633324E-012	0	0.000000E+000
1	10.59179978	4.633324E-012	2.024332E-011	1	0.000000E+000
1	10.59326069	2.024332E-011	4.633324E-012	0	0.000000E+000
1	10.59342171	4.633324E-012	2.024332E-011	1	0.000000E+000
1	10.59366104	2.024332E-011	4.633324E-012	0	0.000000E+000
1	10.59396077	4.633324E-012	2.024332E-011	1	0.000000E+000
1	10.59420278	2.024332E-011	4.633324E-012	0	0.000000E+000
1	10.59461212	4.633324E-012	2.024332E-011	1	0.000000E+000
1	10.59508319	2.024332E-011	4.633324E-012	0	0.000000E+000
1	10.59712217	4.633324E-012	2.024332E-011	1	0.000000E+000
1	10.60111241	2.024332E-011	4.633324E-012	0	0.000000E+000
1	10.60293920	4.633324E-012	2.024332E-011	1	0.000000E+000
1	10.60367999	2.024332E-011	4.633324E-012	0	0.000000E+000
1	10.60411682	4.633324E-012	2.024332E-011	1	0.000000E+000
1	10.60427695	2.024332E-011	4.633324E-012	0	0.000000E+000
1	10.60484770	4.633324E-012	2.024332E-011	1	0.000000E+000
1	10.60515181	2.024332E-011	4.633324E-012	0	0.000000E+000
1	10.60536148	4.633324E-012	2.024332E-011	1	0.000000E+000
1	10.60542682	2.024332E-011	4.633324E-012	0	0.000000E+000
1	10.60565406	4.633324E-012	2.024332E-011	1	0.000000E+000
1	10.60692590	2.024332E-011	4.633324E-012	0	0.000000E+000
1	10.60751566	4.633324E-012	2.024332E-011	1	0.000000E+000
1	10.60792414	2.024332E-011	4.633324E-012	0	0.000000E+000
1	10.61488983	4.633324E-012	2.024332E-011	1	0.000000E+000
1	10.61504768	2.024332E-011	4.633324E-012	0	0.000000E+000
1	10.61546264	4.633324E-012	2.024332E-011	1	0.000000E+000
1	10.61588526	2.024332E-011	4.633324E-012	0	0.000000E+000
1	10.61595454	4.633324E-012	2.024332E-011	1	0.000000E+000
1	10.61614981	2.024332E-011	4.633324E-012	0	0.000000E+000
1	10.61627482	4.633324E-012	2.024332E-011	1	0.000000E+000
1	10.61694640	2.024332E-011	4.633324E-012	0	0.000000E+000
1	10.61706595	4.633324E-012	2.024332E-011	1	0.000000E+000
1	10.61890086	2.024332E-011	4.633324E-012	0	0.000000E+000
1	10.61892061	4.633324E-012	2.024332E-011	1	0.000000E+000
1	10.61910275	2.024332E-011	4.633324E-012	0	0.000000E+000
1	10.61933062	4.633324E-012	2.024332E-011	1	0.000000E+000
1	10.61944755	2.024332E-011	4.633324E-012	0	0.000000E+000
1	10.62119850	4.633324E-012	2.024332E-011	1	0.000000E+000
1	10.62149403	2.024332E-011	4.633324E-012	0	0.000000E+000
1	10.62169570	4.633324E-012	2.024332E-011	1	0.000000E+000
1	10.62302228	2.024332E-011	4.633324E-012	0	0.000000E+000
1	10.62854197	4.633324E-012	2.024332E-011	1	0.000000E+000
1	10.62855411	2.024332E-011	4.633324E-012	0	0.000000E+000
1	10.62904894	4.633324E-012	2.024332E-011	1	0.000000E+000
1	10.62923754	2.024332E-011	4.633324E-012	0	0.000000E+000
1	10.63072584	4.633324E-012	2.024332E-011	1	0.000000E+000
1	10.63119049	2.024332E-011	4.633324E-012	0	0.000000E+000
1	10.63207924	4.633324E-012	2.024332E-011	1	0.000000E+000
1	10.63229956	2.024332E-011	4.633324E-012	0	0.000000E+000
1	10.63454782	4.633324E-012	2.024332E-011	1	0.000000E+000
1	10.63483751	2.024332E-011	4.633324E-012	0	0.000000E+000
1	10.63490534	4.633324E-012	2.024332E-011	1	0.000000E+000
1	10.63542189	2.024332E-011	4.633324E-012	0	0.000000E+000
1	10.63553240	4.633324E-012	2.024332E-011	1	0.000000E+000
1	10.63712838	2.024332E-011	4.633324E-012	0	0.000000E+000
1	10.63738482	4.633324E-012	2.024332E-011	1	0.000000E+000
1	10.63906690	2.024332E-011	4.633324E-012	0	0.000000E+000
1	10.64100289	4.633324E-012	2.024332E-011	1	0.000000E+000
1	10.64128979	2.024332E-011	4.633324E-012	0	0.000000E+000
1	10.64147594	4.633324E-012	2.024332E-011	1	0.000000E+000
1	10.64206035	2.024332E-011	4.633324E-012	0	0.000000E+000
1	10.64254195	4.633324E-012	2.024332E-011	1	0.000000E+000
1	10.64470876	2.024332E-011	4.633324E-012	0	0.000000E+000
1	10.64488985	4.633324E-012	2.024332E-011	1	0.000000E+000
1	10.64582472	2.024332E-011	4.633324E-012	0	0.000000E+000
1	10.64628050	4.633324E-012	2.024332E-011	1	0.000000E+000
1	10.64661884	2.024332E-011	4.633324E-012	0	0.000000E+000
1	10.64729556	4.633324E-012	2.024332E-011	1	0.000000E+000
1	10.64911690	2.024332E-011	4.633324E-012	0	0.000000E+000
1	10.64958373	4.633324E-012	2.024332E-011	1	0.000000E+000
1	10.65016639	2.024332E-011	4.633324E-012	0	0.000000E+000
1	10.67510293	4.633324E-012	2.024332E-011	1	0.000000E+000
1	10.67538636	2.024332E-011	4.633324E-012	0	0.000000E+000
1	10.67586311	4.633324E-012	2.024332E-011	1	0.000000E+000
1	10.67624261	2.024332E-011	4.633324E-012	0	0.000000E+000
1	10.67706257	4.633324E-012	2.024332E-011	1	0.000000E+000
1	10.67715928	2.024332E-011	4.633324E-012	0	0.000000E+000
1	10.67842275	4.633324E-012	2.024332E-011	1	0.000000E+000
1	10.67949194	2.024332E-011	4.633324E-012	0	0.000000E+000
1	10.68017135	4.633324E-012	2.024332E-011	1	0.000000E+000
1	10.68038317	2.024332E-011	4.633324E-012	0	0.000000E+000
1	10.68041479	4.633324E-012	2.024332E-011	1	0.000000E+000
1	10.68159674	2.024332E-011	4.633324E-012	0	0.000000E+000
1	10.68254174	4.633324E-012	2.024332E-011	1	0.000000E+000
1	10.68404017	2.024332E-011	4.633324E-012	0	0.000000E+000
1	10.68408678	4.633324E-012	2.024332E-011	1	0.000000E+000
1	10.68614339	2.024332E-011	4.633324E-012	0	0.000000E+000
1	10.68662715	4.633324E-012	2.024332E-011	1	0.000000E+000
1	10.68858773	2.024332E-011	4.633324E-012	0	0.000000E+000
1	10.68861403	4.633324E-012	2.024332E-011	1	0.000000E+000
1	10.68887724	2.024332E-011	4.633324E-012	0	0.000000E+000
1	10.68901003	4.633324E-012	2.024332E-011	1	0.000000E+000
1	10.68904621	2.024332E-011	4.633324E-012	0	0.000000E+000
1	10.69048576	4.633324E-012	2.024332E-011	1	0.000000E+000
1	10.69049658	2.024332E-011	4.633324E-012	0	0.000000E+000
1	10.69062539	4.633324E-012	2.024332E-011	1	0.000000E+000
1	10.69152257	2.024332E-011	4.633324E-012	0	0.000000E+000
1	10.69776806	4.633324E-012	2.024332E-011	1	0.000000E+000
1	10.69797935	2.024332E-011	4.633324E-012	0	0.000000E+000
1	10.69859533	4.633324E-012	2.024332E-011	1	0.000000E+000
1	10.69999383	2.024332E-011	4.633324E-012	0	0.000000E+000
1	10.70203092	4.633324E-012	2.024332E-011	1	0.000000E+000
1	10.70355614	2.024332E-011	4.633324E-012	0	0.000000E+000
1	10.70418873	4.633324E-012	2.024332E-011	1	0.000000E+000
1	10.70429881	2.024332E-011	4.633324E-012	0	0.000000E+000
1	10.75221942	4.633324E-012	2.024332E-011	1	0.000000E+000
1	10.75244125	2.024332E-011	4.633324E-012	0	0.000000E+000
1	10.75272134	4.633324E-012	2.024332E-011	1	0.000000E+000
1	10.75423236	2.024332E-011	4.633324E-012	0	0.000000E+000
1	10.75520633	4.633324E-012	2.024332E-011	1	0.000000E+000
1	10.75535705	2.024332E-011	4.633324E-012	0	0.000000E+000
1	10.75614793	4.633324E-012	2.024332E-011	1	0.000000E+000
1	10.75801953	2.024332E-011	4.633324E-012	0	0.000000E+000
1	10.77549070	4.633324E-012	2.024332E-011	1	0.000000E+000
1	10.77705252	2.024332E-011	4.633324E-012	0	0.000000E+000
1	10.77873294	4.633324E-012	2.024332E-011	1	0.000000E+000
1	10.77879510	2.024332E-011	4.633324E-012	0	0.000000E+000
1	10.77882815	4.633324E-012	2.024332E-011	1	0.000000E+000
1	10.78023885	2.024332E-011	4.633324E-012	0	0.000000E+000
1	10.78157448	4.633324E-012	2.024332E-011	1	0.000000E+000
1	10.78304871	2.024332E-011	4.633324E-012	0	0.000000E+000
1	10.78441332	4.633324E-012	2.024332E-011	1	0.000000E+000
1	10.78565918	2.024332E-011	4.633324E-012	0	0.000000E+000
1	10.78689558	4.633324E-012	2.024332E-011	1	0.000000E+000
1	10.78754185	2.024332E-011	4.633324E-012	0	0.000000E+000
1	10.78756993	4.633324E-012	2.024332E-011	1	0.000000E+000
1	10.78992043	2.024332E-011	4.633324E-012	0	0.000000E+000
1	10.86172233	4.633324E-012	2.024332E-011	1	0.000000E+000
1	10.86688937	2.024332E-011	4.633324E-012	0	0.000000E+000
1	10.86748162	4.633324E-012	2.024332E-011	1	0.000000E+000
1	10.86759632	2.024332E-011	4.633324E-012	0	0.000000E+000
1	10.86774525	4.633324E-012	2.024332E-011	1	0.000000E+000
1	10.86787717	2.024332E-011	4.633324E-012	0	0.000000E+000
1	10.86879410	4.633324E-012	2.024332E-011	1	0.000000E+000
1	10.86905361	2.024332E-011	4.633324E-012	0	0.000000E+000
1	10.86909065	4.633324E-012	2.024332E-011	1	0.000000E+000
1	10.86969414	2.024332E-011	4.633324E-012	0	0.000000E+000
1	10.87134175	4.633324E-012	2.024332E-011	1	0.000000E+000
1	10.87297840	2.024332E-011	4.633324E-012	0	0.000000E+000
1	10.87363811	4.633324E-012	2.024332E-011	1	0.000000E+000
1	10.87396149	2.024332E-011	4.633324E-012	0	0.000000E+000
1	10.87433951	4.633324E-012	2.024332E-011	1	0.000000E+000
1	10.87497199	2.024332E-011	4.633324E-012	0	0.000000E+000
1	10.87755849	4.633324E-012	2.024332E-011	1	0.000000E+000
1	10.87774500	2.024332E-011	4.633324E-012	0	0.000000E+000
1	10.87835675	4.633324E-012	2.024332E-011	1	0.000000E+000
1	10.87937966	2.024332E-011	4.633324E-012	0	0.000000E+000
1	10.88137538	4.633324E-012	2.024332E-011	1	0.000000E+000
1	10.88141629	2.024332E-011	4.633324E-012	0	0.000000E+000
1	10.88278603	4.633324E-012	2.024332E-011	1	0.000000E+000
1	10.88327130	2.024332E-011	4.633324E-012	0	0.000000E+000
1	10.88370771	4.633324E-012	2.024332E-011	1	0.000000E+000
1	10.88414427	2.024332E-011	4.633324E-012	0	0.000000E+000
1	10.88464910	4.633324E-012	2.024332E-011	1	0.000000E+000
1	10.88483582	2.024332E-011	4.633324E-012	0	0.000000E+000
1	10.88584237	4.633324E-012	2.024332E-011	1	0.000000E+000
1	10.88660437	2.024332E-011	4.633324E-012	0	0.000000E+000
1	10.88662939	4.633324E-012	2.024332E-011	1	0.000000E+000
1	10.88664018	2.024332E-011	4.633324E-012	0	0.000000E+000
1	10.88762077	4.633324E-012	2.024332E-011	1	0.000000E+000
1	10.88856468	2.024332E-011	4.633324E-012	0	0.000000E+000
1	10.88941382	4.633324E-012	2.024332E-011	1	0.000000E+000
1	10.88955152	2.024332E-011	4.633324E-012	0	0.000000E+000
1	10.88959633	4.633324E-012	2.024332E-011	1	0.000000E+000
1	10.89011527	2.024332E-011	4.633324E-012	0	0.000000E+000
1	10.89219692	4.633324E-012	2.024332E-011	1	0.000000E+000
1	10.89275757	2.024332E-011	4.633324E-012	0	0.000000E+000
1	10.93147243	4.633324E-012	2.024332E-011	1	0.000000E+000
1	10.93246329	2.024332E-011	4.633324E-012	0	0.000000E+000
1	10.93548604	4.633324E-012	2.024332E-011	1	0.000000E+000
1	10.93769456	2.024332E-011	4.633324E-012	0	0.000000E+000
1	10.93770225	4.633324E-012	2.024332E-011	1	0.000000E+000
1	10.93780954	2.024332E-011	4.633324E-012	0	0.000000E+000
1	10.93818471	4.633324E-012	2.024332E-011	1	0.000000E+000
1	10.93836211	2.024332E-011	4.633324E-012	0	0.000000E+000
1	10.93842991	4.633324E-012	2.024332E-011	1	0.000000E+000
1	10.93964561	2.024332E-011	4.633324E-012	0	0.000000E+000
1	10.95627176	4.633324E-012	2.024332E-011	1	0.000000E+000
1	10.95722978	2.024332E-011	4.633324E-012	0	0.000000E+000
1	10.95861844	4.633324E-012	2.024332E-011	1	0.000000E+000
1	10.95962010	2.024332E-011	4.633324E-012	0	0.000000E+000
1	10.96054803	4.633324E-012	2.024332E-011	1	0.000000E+000
1	10.96112043	2.024332E-011	4.633324E-012	0	0.000000E+000
1	10.96123005	4.633324E-012	2.024332E-011	1	0.000000E+000
1	10.96194074	2.024332E-011	4.633324E-012	0	0.000000E+000
1	10.96268769	4.633324E-012	2.024332E-011	1	0.000000E+000
1	10.96413945	2.024332E-011	4.633324E-012	0	0.000000E+000
1	10.96426842	4.633324E-012	2.024332E-011	1	0.000000E+000
1	10.96435898	2.024332E-011	4.633324E-012	0	0.000000E+000
1	10.96456890	4.633324E-012	2.024332E-011	1	0.000000E+000
1	10.96481791	2.024332E-011	4.633324E-012	0	0.000000E+000
1	10.96538667	4.633324E-012	2.024332E-011	1	0.000000E+000
1	10.96562039	2.024332E-011	4.633324E-012	0	0.000000E+000
1	10.96644373	4.633324E-012	2.024332E-011	1	0.000000E+000
1	10.96682817	2.024332E-011	4.633324E-012	0	0.000000E+000
1	10.96786138	4.633324E-012	2.024332E-011	1	0.000000E+000
1	10.96882670	2.024332E-011	4.633324E-012	0	0.000000E+000
1	10.96903247	4.633324E-012	2.024332E-011	1	0.000000E+000
1	10.96911719	2.024332E-011	4.633324E-012	0	0.000000E+000
1	10.97249823	4.633324E-012	2.024332E-011	1	0.000000E+000
1	10.97291053	2.024332E-011	4.633324E-012	0	0.000000E+000
1	10.97327108	4.633324E-012	2.024332E-011	1	0.000000E+000
1	10.97439781	2.024332E-011	4.633324E-012	0	0.000000E+000
1	10.97493704	4.633324E-012	2.024332E-011	1	0.000000E+000
1	10.97742055	2.024332E-011	4.633324E-012	0	0.000000E+000
1	10.98072545	4.633324E-012	2.024332E-011	1	0.000000E+000
1	10.98113585	2.024332E-011	4.633324E-012	0	0.000000E+000
1	10.98118595	4.633324E-012	2.024332E-011	1	0.000000E+000
1	10.98153939	2.024332E-011	4.633324E-012	0	0.000000E+000
1	10.98171049	4.633324E-012	2.024332E-011	1	0.000000E+000
1	10.98308280	2.024332E-011	4.633324E-012	0	0.000000E+000
1	10.98659432	4.633324E-012	2.024332E-011	1	0.000000E+000
1	10.98712620	2.024332E-011	4.633324E-012	0	0.000000E+000
1	10.98769662	4.633324E-012	2.024332E-011	1	0.000000E+000
1	10.98852382	2.024332E-011	4.633324E-012	0	0.000000E+000
1	10.98858568	4.633324E-012	2.024332E-011	1	0.000000E+000
1	10.98896311	2.024332E-011	4.633324E-012	0	0.000000E+000
1	10.98910938	4.633324E-012	2.024332E-011	1	0.000000E+000
1	10.98968755	2.024332E-011	4.633324E-012	0	0.000000E+000
1	10.99008737	4.633324E-012	2.024332E-011	1	0.000000E+000
1	10.99137130	2.024332E-011	4.633324E-012	0	0.000000E+000
1	10.99188413	4.633324E-012	2.024332E-011	1	0.000000E+000
1	10.99205482	2.024332E-011	4.633324E-012	0	0.000000E+000
1	10.99210614	4.633324E-012	2.024332E-011	1	0.000000E+000
1	10.99273098	2.024332E-011	4.633324E-012	0	0.000000E+000
1	10.99305569	4.633324E-012	2.024332E-011	1	0.000000E+000
1	10.99346370	2.024332E-011	4.633324E-012	0	0.000000E+000
1	10.99371430	4.633324E-012	2.024332E-011	1	0.000000E+000
1	10.99440832	2.024332E-011	4.633324E-012	0	0.000000E+000
1	10.99452872	4.633324E-012	2.024332E-011	1	0.000000E+000
1	10.99478014	2.024332E-011	4.633324E-012	0	0.000000E+000
1	10.99631852	4.633324E-012	2.024332E-011	1	0.000000E+000
1	10.99694498	2.024332E-011	4.633324E-012	0	0.000000E+000
1	10.99920028	4.633324E-012	2.024332E-011	1	0.000000E+000
1	11.00410241	2.024332E-011	4.633324E-012	0	0.000000E+000
1	11.00510758	4.633324E-012	2.024332E-011	1	0.000000E+000
1	11.00549377	2.024332E-011	4.633324E-012	0	0.000000E+000
1	11.00703127	4.633324E-012	2.024332E-011	1	0.000000E+000
1	11.00813239	2.024332E-011	4.633324E-012	0	0.000000E+000
1	11.00820564	4.633324E-012	2.024332E-011	1	0.000000E+000
1	11.00866401	2.024332E-011	4.633324E-012	0	0.000000E+000
1	11.00899558	4.633324E-012	2.024332E-011	1	0.000000E+000
1	11.01018715	2.024332E-011	4.633324E-012	0	0.000000E+000
1	11.01114658	4.633324E-012	2.024332E-011	1	0.000000E+000
1	11.01448538	2.024332E-011	4.633324E-012	0	0.000000E+000
1	11.01497269	4.633324E-012	2.024332E-011	1	0.000000E+000
1	11.01546117	2.024332E-011	4.633324E-012	0	0.000000E+000
1	11.01579536	4.633324E-012	2.024332E-011	1	0.000000E+000
1	11.01842910	2.024332E-011	4.633324E-012	0	0.000000E+000
1	11.01859985	4.633324E-012	2.024332E-011	1	0.000000E+000
1	11.01947639	2.024332E-011	4.633324E-012	0	0.000000E+000
1	11.01968924	4.633324E-012	2.024332E-011	1	0.000000E+000
1	11.02066741	2.024332E-011	4.633324E-012	0	0.000000E+000
1	11.02119840	4.633324E-012	2.024332E-011	1	0.000000E+000
1	11.02142660	2.024332E-011	4.633324E-012	0	0.000000E+000
1	11.02154482	4.633324E-012	2.024332E-011	1	0.000000E+000
1	11.02186295	2.024332E-011	4.633324E-012	0	0.000000E+000
1	11.02214183	4.633324E-012	2.024332E-011	1	0.000000E+000
1	11.02222895	2.024332E-011	4.633324E-012	0	0.000000E+000
1	11.02393587	4.633324E-012	2.024332E-011	1	0.000000E+000
1	11.02462884	2.024332E-011	4.633324E-012	0	0.000000E+000
1	11.02506389	4.633324E-012	2.024332E-011	1	0.000000E+000
1	11.02514333	2.024332E-011	4.633324E-012	0	0.000000E+000
1	11.02639652	4.633324E-012	2.024332E-011	1	0.000000E+000
1	11.02732117	2.024332E-011	4.633324E-012	0	0.000000E+000
1	11.02773610	4.633324E-012	2.024332E-011	1	0.000000E+000
1	11.02802332	2.024332E-011	4.633324E-012	0	0.000000E+000
1	11.02887882	4.633324E-012	2.024332E-011	1	0.000000E+000
1	11.02894160	2.024332E-011	4.633324E-012	0	0.000000E+000
1	11.03019641	4.633324E-012	2.024332E-011	1	0.000000E+000
1	11.03108385	2.024332E-011	4.633324E-012	0	0.000000E+000
1	11.03150660	4.633324E-012	2.024332E-011	1	0.000000E+000
1	11.03272402	2.024332E-011	4.633324E-012	0	0.000000E+000
1	11.03292260	4.633324E-012	2.024332E-011	1	0.000000E+000
1	11.03344875	2.024332E-011	4.633324E-012	0	0.000000E+000
1	11.03417287	4.633324E-012	2.024332E-011	1	0.000000E+000
1	11.03553046	2.024332E-011	4.633324E-012	0	0.000000E+000
1	11.03577785	4.633324E-012	2.024332E-011	1	0.000000E+000
1	11.03716046	2.024332E-011	4.633324E-012	0	0.000000E+000
1	11.03727203	4.633324E-012	2.024332E-011	1	0.000000E+000
1	11.03768221	2.024332E-011	4.633324E-012	0	0.000000E+000
1	11.03773349	4.633324E-012	2.024332E-011	1	0.000000E+000
1	11.03794428	2.024332E-011	4.633324E-012	0	0.000000E+000
1	11.03916590	4.633324E-012	2.024332E-011	1	0.000000E+000
1	11.04059878	2.024332E-011	4.633324E-012	0	0.000000E+000
1	11.04175083	4.633324E-012	2.024332E-011	1	0.000000E+000
1	11.04458543	2.024332E-011	4.633324E-012	0	0.000000E+000
1	11.04470021	4.633324E-012	2.024332E-011	1	0.000000E+000
1	11.04507811	2.024332E-011	4.633324E-012	0	0.000000E+000
1	11.04530046	4.633324E-012	2.024332E-011	1	0.000000E+000
1	11.04645434	2.024332E-011	4.633324E-012	0	0.000000E+000
1	11.04649637	4.633324E-012	2.024332E-011	1	0.000000E+000
1	11.04800046	2.024332E-011	4.633324E-012	0	0.000000E+000
1	11.04815870	4.633324E-012	2.024332E-011	1	0.000000E+000
1	11.04836427	2.024332E-011	4.633324E-012	0	0.000000E+000
1	11.04839375	4.633324E-012	2.024332E-011	1	0.000000E+000
1	11.04866282	2.024332E-011	4.633324E-012	0	0.000000E+000
1	11.04890864	4.633324E-012	2.024332E-011	1	0.000000E+000
1	11.04947858	2.024332E-011	4.633324E-012	0	0.000000E+000
1	11.04978559	4.633324E-012	2.024332E-011	1	0.000000E+000
1	11.05171008	2.024332E-011	4.633324E-012	0	0.000000E+000
1	11.05248908	4.633324E-012	2.024332E-011	1	0.000000E+000
1	11.05267657	2.024332E-011	4.633324E-012	0	0.000000E+000
1	11.05386831	4.633324E-012	2.024332E-011	1	0.000000E+000
1	11.05456384	2.024332E-011	4.633324E-012	0	0.000000E+000
1	11.05462823	4.633324E-012	2.024332E-011	1	0.000000E+000
1	11.05492842	2.024332E-011	4.633324E-012	0	0.000000E+000
1	11.05566584	4.633324E-012	2.024332E-011	1	0.000000E+000
1	11.05694015	2.024332E-011	4.633324E-012	0	0.000000E+000
1	11.05701956	4.633324E-012	2.024332E-011	1	0.000000E+000
1	11.05900987	2.024332E-011	4.633324E-012	0	0.000000E+000
1	11.05911566	4.633324E-012	2.024332E-011	1	0.000000E+000
1	11.05945775	2.024332E-011	4.633324E-012	0	0.000000E+000
1	11.05989840	4.633324E-012	2.024332E-011	1	0.000000E+000
1	11.05993733	2.024332E-011	4.633324E-012	0	0.000000E+000
1	11.06064014	4.633324E-012	2.024332E-011	1	0.000000E+000
1	11.06105807	2.024332E-011	4.633324E-012	0	0.000000E+000
1	11.06155364	4.633324E-012	2.024332E-011	1	0.000000E+000
1	11.06161590	2.024332E-011	4.633324E-012	0	0.000000E+000
1	11.06236006	4.633324E-012	2.024332E-011	1	0.000000E+000
1	11.06317002	2.024332E-011	4.633324E-012	0	0.000000E+000
1	11.06385934	4.633324E-012	2.024332E-011	1	0.000000E+000
1	11.06419838	2.024332E-011	4.633324E-012	0	0.000000E+000
1	11.06512634	4.633324E-012	2.024332E-011	1	0.000000E+000
1	11.06581517	2.024332E-011	4.633324E-012	0	0.000000E+000
1	11.06604725	4.633324E-012	2.024332E-011	1	0.000000E+000
1	11.06641674	2.024332E-011	4.633324E-012	0	0.000000E+000
1	11.06749466	4.633324E-012	2.024332E-011	1	0.000000E+000
1	11.06854071	2.024332E-011	4.633324E-012	0	0.000000E+000
1	11.06905639	4.633324E-012	2.024332E-011	1	0.000000E+000
1	11.06953745	2.024332E-011	4.633324E-012	0	0.000000E+000
1	11.06981341	4.633324E-012	2.024332E-011	1	0.000000E+000
1	11.06994913	2.024332E-011	4.633324E-012	0	0.000000E+000
1	11.06997745	4.633324E-012	2.024332E-011	1	0.000000E+000
1	11.07059413	2.024332E-011	4.633324E-012	0	0.000000E+000
1	11.07064153	4.633324E-012	2.024332E-011	1	0.000000E+000
1	11.07219804	2.024332E-011	4.633324E-012	0	0.000000E+000
1	11.07297416	4.633324E-012	2.024332E-011	1	0.000000E+000
1	11.07345235	2.024332E-011	4.633324E-012	0	0.000000E+000
1	11.07357741	4.633324E-012	2.024332E-011	1	0.000000E+000
1	11.07470932	2.024332E-011	4.633324E-012	0	0.000000E+000
1	11.07478885	4.633324E-012	2.024332E-011	1	0.000000E+000
1	11.07514702	2.024332E-011	4.633324E-012	0	0.000000E+000
1	11.15468047	4.628735E-012	2.023874E-011	1	0.000000E+000
1	11.15543876	2.023874E-011	4.628735E-012	0	0.000000E+000
1	11.15735688	4.628735E-012	2.023874E-011	1	0.000000E+000
1	11.15772581	2.023874E-011	4.628735E-012	0	0.000000E+000
1	11.15795455	4.628735E-012	2.023874E-011	1	0.000000E+000
1	11.15834281	2.023874E-011	4.628735E-012	0	0.000000E+000
1	11.15995458	4.628735E-012	2.023874E-011	1	0.000000E+000
1	11.16021292	2.023874E-011	4.628735E-012	0	0.000000E+000
1	11.16056904	4.628735E-012	2.023874E-011	1	0.000000E+000
1	11.16123297	2.023874E-011	4.628735E-012	0	0.000000E+000
1	11.16124328	4.628735E-012	2.023874E-011	1	0.000000E+000
1	11.16241220	2.023874E-011	4.628735E-012	0	0.000000E+000
1	11.16257077	4.628735E-012	2.023874E-011	1	0.000000E+000
1	11.16322398	2.023874E-011	4.628735E-012	0	0.000000E+000
1	11.17874572	4.628735E-012	2.023874E-011	1	0.000000E+000
1	11.17896214	2.023874E-011	4.628735E-012	0	0.000000E+000
1	11.17902797	4.628735E-012	2.023874E-011	1	0.000000E+000
1	11.18007955	2.023874E-011	4.628735E-012	0	0.000000E+000
1	11.18063480	4.628735E-012	2.023874E-011	1	0.000000E+000
1	11.18174999	2.023874E-011	4.628735E-012	0	0.000000E+000
1	11.18322948	4.628735E-012	2.023874E-011	1	0.000000E+000
1	11.18458320	2.023874E-011	4.628735E-012	0	0.000000E+000
1	11.18496238	4.628735E-012	2.023874E-011	1	0.000000E+000
1	11.18628088	2.023874E-011	4.628735E-012	0	0.000000E+000
1	11.18683825	4.628735E-012	2.023874E-011	1	0.000000E+000
1	11.18701196	2.023874E-011	4.628735E-012	0	0.000000E+000
1	11.18708101	4.628735E-012	2.023874E-011	1	0.000000E+000
1	11.18729671	2.023874E-011	4.628735E-012	0	0.000000E+000
1	11.18841397	4.628735E-012	2.023874E-011	1	0.000000E+000
1	11.18920032	2.023874E-011	4.628735E-012	0	0.000000E+000
1	11.18952859	4.628735E-012	2.023874E-011	1	0.000000E+000
1	11.18981049	2.023874E-011	4.628735E-012	0	0.000000E+000
1	11.19016289	4.628735E-012	2.023874E-011	1	0.000000E+000
1	11.19086275	2.023874E-011	4.628735E-012	0	0.000000E+000
1	11.19135996	4.628735E-012	2.023874E-011	1	0.000000E+000
1	11.19142494	2.023874E-011	4.628735E-012	0	0.000000E+000
1	11.19217900	4.628735E-012	2.023874E-011	1	0.000000E+000
1	11.19317561	2.023874E-011	4.628735E-012	0	0.000000E+000
1	11.19354941	4.628735E-012	2.023874E-011	1	0.000000E+000
1	11.19501360	2.023874E-011	4.628735E-012	0	0.000000E+000
1	11.19736357	4.628735E-012	2.023874E-011	1	0.000000E+000
1	11.19763669	2.023874E-011	4.628735E-012	0	0.000000E+000
1	11.19851612	4.628735E-012	2.023874E-011	1	0.000000E+000
1	11.19861243	2.023874E-011	4.628735E-012	0	0.000000E+000
1	11.19903356	4.628735E-012	2.023874E-011	1	0.000000E+000
1	11.19925693	2.023874E-011	4.628735E-012	0	0.000000E+000
1	11.20029716	4.628735E-012	2.023874E-011	1	0.000000E+000
1	11.20116871	2.023874E-011	4.628735E-012	0	0.000000E+000
1	11.20176105	4.628735E-012	2.023874E-011	1	0.000000E+000
1	11.20245685	2.023874E-011	4.628735E-012	0	0.000000E+000
1	11.20339545	4.628735E-012	2.023874E-011	1	0.000000E+000
1	11.20366114	2.023874E-011	4.628735E-012	0	0.000000E+000
1	11.20426484	4.628735E-012	2.023874E-011	1	0.000000E+000
1	11.20429036	2.023874E-011	4.628735E-012	0	0.000000E+000
1	11.20436139	4.628735E-012	2.023874E-011	1	0.000000E+000
1	11.20448194	2.023874E-011	4.628735E-012	0	0.000000E+000
1	11.20510214	4.628735E-012	2.023874E-011	1	0.000000E+000
1	11.20682460	2.023874E-011	4.628735E-012	0	0.000000E+000
1	11.20807406	4.628735E-012	2.023874E-011	1	0.000000E+000
1	11.20842255	2.023874E-011	4.628735E-012	0	0.000000E+000
1	11.20887086	4.628735E-012	2.023874E-011	1	0.000000E+000
1	11.20923671	2.023874E-011	4.628735E-012	0	0.000000E+000
1	11.20933648	4.628735E-012	2.023874E-011	1	0.000000E+000
1	11.21000051	2.023874E-011	4.628735E-012	0	0.000000E+000
1	11.21029199	4.628735E-012	2.023874E-011	1	0.000000E+000
1	11.21075686	2.023874E-011	4.628735E-012	0	0.000000E+000
1	11.21169695	4.628735E-012	2.023874E-011	1	0.000000E+000
1	11.21283832	2.023874E-011	4.628735E-012	0	0.000000E+000
1	11.21288226	4.628735E-012	2.023874E-011	1	0.000000E+000
1	11.21306783	2.023874E-011	4.628735E-012	0	0.000000E+000
1	11.21444619	4.628735E-012	2.023874E-011	1	0.000000E+000
1	11.21495776	2.023874E-011	4.628735E-012	0	0.000000E+000
1	11.21516650	4.628735E-012	2.023874E-011	1	0.000000E+000
1	11.21776967	2.023874E-011	4.628735E-012	0	0.000000E+000
1	11.21854222	4.628735E-012	2.023874E-011	1	0.000000E+000
1	11.22279686	2.023874E-011	4.628735E-012	0	0.000000E+000
1	11.22305326	4.628735E-012	2.023874E-011	1	0.000000E+000
1	11.22420613	2.023874E-011	4.628735E-012	0	0.000000E+000
1	11.22570406	4.628735E-012	2.023874E-011	1	0.000000E+000
1	11.22652411	2.023874E-011	4.628735E-012	0	0.000000E+000
1	11.22662622	4.628735E-012	2.023874E-011	1	0.000000E+000
1	11.22702124	2.023874E-011	4.628735E-012	0	0.000000E+000
1	11.22743582	4.628735E-012	2.023874E-011	1	0.000000E+000
1	11.22890971	2.023874E-011	4.628735E-012	0	0.000000E+000
1	11.22942706	4.628735E-012	2.023874E-011	1	0.000000E+000
1	11.22948202	2.023874E-011	4.628735E-012	0	0.000000E+000
1	11.23083913	4.628735E-012	2.023874E-011	1	0.000000E+000
1	11.23117087	2.023874E-011	4.628735E-012	0	0.000000E+000
1	11.23123763	4.628735E-012	2.023874E-011	1	0.000000E+000
1	11.23133841	2.023874E-011	4.628735E-012	0	0.000000E+000
1	11.23166056	4.628735E-012	2.023874E-011	1	0.000000E+000
1	11.23199396	2.023874E-011	4.628735E-012	0	0.000000E+000
1	11.23209057	4.628735E-012	2.023874E-011	1	0.000000E+000
1	11.23212130	2.023874E-011	4.628735E-012	0	0.000000E+000
1	11.23248762	4.628735E-012	2.023874E-011	1	0.000000E+000
1	11.23287838	2.023874E-011	4.628735E-012	0	0.000000E+000
1	11.23289942	4.628735E-012	2.023874E-011	1	0.000000E+000
1	11.23379786	2.023874E-011	4.628735E-012	0	0.000000E+000
1	12.21947244	4.621443E-012	2.023144E-011	1	0.000000E+000
1	12.21947300	2.023144E-011	4.621443E-012	0	0.000000E+000
1	12.21947501	4.621443E-012	2.023144E-011	1	0.000000E+000
1	12.21996217	2.023144E-011	4.621443E-012	0	0.000000E+000
1	12.22146149	4.621443E-012	2.023144E-011	1	0.000000E+000
1	12.22201022	2.023144E-011	4.621443E-012	0	0.000000E+000
1	12.22206196	4.621443E-012	2.023144E-011	1	0.000000E+000
1	12.22213520	2.023144E-011	4.621443E-012	0	0.000000E+000
1	12.22863159	4.621443E-012	2.023144E-011	1	0.000000E+000
1	12.22997089	2.023144E-011	4.621443E-012	0	0.000000E+000
1	12.23482245	4.621443E-012	2.023144E-011	1	0.000000E+000
1	12.23508075	2.023144E-011	4.621443E-012	0	0.000000E+000
1	12.23579287	4.621443E-012	2.023144E-011	1	0.000000E+000
1	12.23661845	2.023144E-011	4.621443E-012	0	0.000000E+000
1	12.23674905	4.621443E-012	2.023144E-011	1	0.000000E+000
1	12.24179624	2.023144E-011	4.621443E-012	0	0.000000E+000
1	12.24224365	4.621443E-012	2.023144E-011	1	0.000000E+000
1	12.24230630	2.023144E-011	4.621443E-012	0	0.000000E+000
1	12.24233142	4.621443E-012	2.023144E-011	1	0.000000E+000
1	12.24376154	2.023144E-011	4.621443E-012	0	0.000000E+000
1	12.24405315	4.621443E-012	2.023144E-011	1	0.000000E+000
1	12.24496079	2.023144E-011	4.621443E-012	0	0.000000E+000
1	12.24557051	4.621443E-012	2.023144E-011	1	0.000000E+000
1	12.24699250	2.023144E-011	4.621443E-012	0	0.000000E+000
1	12.24702354	4.621443E-012	2.023144E-011	1	0.000000E+000
1	12.24846482	2.023144E-011	4.621443E-012	0	0.000000E+000
1	12.25071452	4.621443E-012	2.023144E-011	1	0.000000E+000
1	12.25074729	2.023144E-011	4.621443E-012	0	0.000000E+000
1	12.25078525	4.621443E-012	2.023144E-011	1	0.000000E+000
1	12.25100134	2.023144E-011	4.621443E-012	0	0.000000E+000
1	12.25117880	4.621443E-012	2.023144E-011	1	0.000000E+000
1	12.25258255	2.023144E-011	4.621443E-012	0	0.000000E+000
1	12.25314666	4.621443E-012	2.023144E-011	1	0.000000E+000
1	12.25463491	2.023144E-011	4.621443E-012	0	0.000000E+000
1	12.25547869	4.621443E-012	2.023144E-011	1	0.000000E+000
1	12.25594890	2.023144E-011	4.621443E-012	0	0.000000E+000
1	12.25635164	4.621443E-012	2.023144E-011	1	0.000000E+000
1	12.25760114	2.023144E-011	4.621443E-012	0	0.000000E+000
1	12.44505267	4.623659E-012	2.023366E-011	1	0.000000E+000
1	12.44505400	2.023366E-011	4.623659E-012	0	0.000000E+000
1	12.44505559	4.623659E-012	2.023366E-011	1	0.000000E+000
1	12.44593857	2.023366E-011	4.623659E-012	0	0.000000E+000
1	12.44597530	4.623659E-012	2.023366E-011	1	0.000000E+000
1	12.44770787	2.023366E-011	4.623659E-012	0	0.000000E+000
1	12.44802842	4.623659E-012	2.023366E-011	1	0.000000E+000
1	12.44898193	2.023366E-011	4.623659E-012	0	0.000000E+000
1	12.44978505	4.623659E-012	2.023366E-011	1	0.000000E+000
1	12.44989683	2.023366E-011	4.623659E-012	0	0.000000E+000
1	12.45155965	4.623659E-012	2.023366E-011	1	0.000000E+000
1	12.45399269	2.023366E-011	4.623659E-012	0	0.000000E+000
1	12.45409127	4.623659E-012	2.023366E-011	1	0.000000E+000
1	12.45493886	2.023366E-011	4.623659E-012	0	0.000000E+000
1	12.45518078	4.623659E-012	2.023366E-011	1	0.000000E+000
1	12.45555949	2.023366E-011	4.623659E-012	0	0.000000E+000
1	12.45635259	4.623659E-012	2.023366E-011	1	0.000000E+000
1	12.45660718	2.023366E-011	4.623659E-012	0	0.000000E+000
1	12.45753249	4.623659E-012	2.023366E-011	1	0.000000E+000
1	12.45799333	2.023366E-011	4.623659E-012	0	0.000000E+000
1	12.45815954	4.623659E-012	2.023366E-011	1	0.000000E+000
1	12.45820939	2.023366E-011	4.623659E-012	0	0.000000E+000
1	12.45872028	4.623659E-012	2.023366E-011	1	0.000000E+000
1	12.46067048	2.023366E-011	4.623659E-012	0	0.000000E+000
1	12.46083067	4.623659E-012	2.023366E-011	1	0.000000E+000
1	12.46103975	2.023366E-011	4.623659E-012	0	0.000000E+000
1	12.46125881	4.623659E-012	2.023366E-011	1	0.000000E+000
1	12.46199221	2.023366E-011	4.623659E-012	0	0.000000E+000
1	12.46222864	4.623659E-012	2.023366E-011	1	0.000000E+000
1	12.46353484	2.023366E-011	4.623659E-012	0	0.000000E+000
1	12.46381905	4.623659E-012	2.023366E-011	1	0.000000E+000
1	12.46410666	2.023366E-011	4.623659E-012	0	0.000000E+000
1	12.46454600	4.623659E-012	2.023366E-011	1	0.000000E+000
1	12.46478539	2.023366E-011	4.623659E-012	0	0.000000E+000
1	12.51020803	4.623659E-012	2.023366E-011	1	0.000000E+000
1	12.51042441	2.023366E-011	4.623659E-012	0	0.000000E+000
1	12.51230527	4.623659E-012	2.023366E-011	1	0.000000E+000
1	12.51315684	2.023366E-011	4.623659E-012	0	0.000000E+000
1	12.51381935	4.623659E-012	2.023366E-011	1	0.000000E+000
1	12.51400296	2.023366E-011	4.623659E-012	0	0.000000E+000
1	12.51660461	4.623659E-012	2.023366E-011	1	0.000000E+000
1	12.51676381	2.023366E-011	4.623659E-012	0	0.000000E+000
1	12.51685645	4.623659E-012	2.023366E-011	1	0.000000E+000
1	12.51698869	2.023366E-011	4.623659E-012	0	0.000000E+000
1	12.51717562	4.623659E-012	2.023366E-011	1	0.000000E+000
1	12.51773528	2.023366E-011	4.623659E-012	0	0.000000E+000
1	12.51876116	4.623659E-012	2.023366E-011	1	0.000000E+000
1	12.51902299	2.023366E-011	4.623659E-012	0	0.000000E+000
1	12.51909658	4.623659E-012	2.023366E-011	1	0.000000E+000
1	12.51916746	2.023366E-011	4.623659E-012	0	0.000000E+000
1	12.51955350	4.623659E-012	2.023366E-011	1	0.000000E+000
1	12.51966883	2.023366E-011	4.623659E-012	0	0.000000E+000
1	12.52002778	4.623659E-012	2.023366E-011	1	0.000000E+000
1	12.52021968	2.023366E-011	4.623659E-012	0	0.000000E+000
1	12.52082423	4.623659E-012	2.023366E-011	1	0.000000E+000
1	12.52221529	2.023366E-011	4.623659E-012	0	0.000000E+000
1	12.52233127	4.623659E-012	2.023366E-011	1	0.000000E+000
1	12.52300191	2.023366E-011	4.623659E-012	0	0.000000E+000
1	12.52310206	4.623659E-012	2.023366E-011	1	0.000000E+000
1	12.52334373	2.023366E-011	4.623659E-012	0	0.000000E+000
1	12.52380557	4.623659E-012	2.023366E-011	1	0.000000E+000
1	12.52394358	2.023366E-011	4.623659E-012	0	0.000000E+000
1	12.52450017	4.623659E-012	2.023366E-011	1	0.000000E+000
1	12.52453743	2.023366E-011	4.623659E-012	0	0.000000E+000
1	12.52455996	4.623659E-012	2.023366E-011	1	0.000000E+000
1	12.52543663	2.023366E-011	4.623659E-012	0	0.000000E+000
1	12.52621516	4.623659E-012	2.023366E-011	1	0.000000E+000
1	12.52628913	2.023366E-011	4.623659E-012	0	0.000000E+000
1	12.52652917	4.623659E-012	2.023366E-011	1	0.000000E+000
1	12.52664361	2.023366E-011	4.623659E-012	0	0.000000E+000
1	12.52688132	4.623659E-012	2.023366E-011	1	0.000000E+000
1	12.52747291	2.023366E-011	4.623659E-012	0	0.000000E+000
1	12.52778707	4.623659E-012	2.023366E-011	1	0.000000E+000
1	12.52861111	2.023366E-011	4.623659E-012	0	0.000000E+000
1	12.52885868	4.623659E-012	2.023366E-011	1	0.000000E+000
1	12.52998977	2.023366E-011	4.623659E-012	0	0.000000E+000
1	12.53015061	4.623659E-012	2.023366E-011	1	0.000000E+000
1	12.53080825	2.023366E-011	4.623659E-012	0	0.000000E+000
1	12.53100399	4.623659E-012	2.023366E-011	1	0.000000E+000
1	12.53105748	2.023366E-011	4.623659E-012	0	0.000000E+000
1	12.57199398	4.623659E-012	2.023366E-011	1	0.000000E+000
1	12.57247955	2.023366E-011	4.623659E-012	0	0.000000E+000
1	13.07002063	4.564985E-012	2.017499E-011	1	0.000000E+000
1	13.07022968	2.017499E-011	4.564985E-012	0	0.000000E+000
1	13.07023422	4.564985E-012	2.017499E-011	1	0.000000E+000
1	13.07048230	2.017499E-011	4.564985E-012	0	0.000000E+000
1	13.10328144	4.564985E-012	2.017499E-011	1	0.000000E+000
1	13.10485100	2.017499E-011	4.564985E-012	0	0.000000E+000
1	13.10539335	4.564985E-012	2.017499E-011	1	0.000000E+000
1	13.10693796	2.017499E-011	4.564985E-012	0	0.000000E+000
1	13.10719161	4.564985E-012	2.017499E-011	1	0.000000E+000
1	13.10726170	2.017499E-011	4.564985E-012	0	0.000000E+000
1	13.10898536	4.564985E-012	2.017499E-011	1	0.000000E+000
1	13.10901825	2.017499E-011	4.564985E-012	0	0.000000E+000
1	13.10950724	4.564985E-012	2.017499E-011	1	0.000000E+000
1	13.11008878	2.017499E-011	4.564985E-012	0	0.000000E+000
1	13.11023589	4.564985E-012	2.017499E-011	1	0.000000E+000
1	13.11081245	2.017499E-011	4.564985E-012	0	0.000000E+000
1	13.11129345	4.564985E-012	2.017499E-011	1	0.000000E+000
1	13.11217229	2.017499E-011	4.564985E-012	0	0.000000E+000
1	13.11244530	4.564985E-012	2.017499E-011	1	0.000000E+000
1	13.11264628	2.017499E-011	4.564985E-012	0	0.000000E+000
1	13.11289596	4.564985E-012	2.017499E-011	1	0.000000E+000
1	13.11372211	2.017499E-011	4.564985E-012	0	0.000000E+000
1	13.11451830	4.564985E-012	2.017499E-011	1	0.000000E+000
1	13.11499484	2.017499E-011	4.564985E-012	0	0.000000E+000
1	13.11522023	4.564985E-012	2.017499E-011	1	0.000000E+000
1	13.11586650	2.017499E-011	4.564985E-012	0	0.000000E+000
1	13.11667800	4.564985E-012	2.017499E-011	1	0.000000E+000
1	13.11734940	2.017499E-011	4.564985E-012	0	0.000000E+000
1	13.11823704	4.564985E-012	2.017499E-011	1	0.000000E+000
1	13.11861472	2.017499E-011	4.564985E-012	0	0.000000E+000
1	13.11918808	4.564985E-012	2.017499E-011	1	0.000000E+000
1	13.11940205	2.017499E-011	4.564985E-012	0	0.000000E+000
1	13.11950287	4.564985E-012	2.017499E-011	1	0.000000E+000
1	13.12026392	2.017499E-011	4.564985E-012	0	0.000000E+000
1	13.12070496	4.564985E-012	2.017499E-011	1	0.000000E+000
1	13.12182386	2.017499E-011	4.564985E-012	0	0.000000E+000
1	13.12259633	4.564985E-012	2.017499E-011	1	0.000000E+000
1	13.12262572	2.017499E-011	4.564985E-012	0	0.000000E+000
1	13.12325613	4.564985E-012	2.017499E-011	1	0.000000E+000
1	13.12351438	2.017499E-011	4.564985E-012	0	0.000000E+000
1	13.12360956	4.564985E-012	2.017499E-011	1	0.000000E+000
1	13.12406826	2.017499E-011	4.564985E-012	0	0.000000E+000
1	13.12416307	4.564985E-012	2.017499E-011	1	0.000000E+000
1	13.12441458	2.017499E-011	4.564985E-012	0	0.000000E+000
1	13.12586588	4.564985E-012	2.017499E-011	1	0.000000E+000
1	13.12589812	2.017499E-011	4.564985E-012	0	0.000000E+000
1	13.12601521	4.564985E-012	2.017499E-011	1	0.000000E+000
1	13.12636844	2.017499E-011	4.564985E-012	0	0.000000E+000
1	13.12648498	4.564985E-012	2.017499E-011	1	0.000000E+000
1	13.12724264	2.017499E-011	4.564985E-012	0	0.000000E+000
1	13.12809940	4.564985E-012	2.017499E-011	1	0.000000E+000
1	13.12904695	2.017499E-011	4.564985E-012	0	0.000000E+000
1	13.12929600	4.564985E-012	2.017499E-011	1	0.000000E+000
1	13.12949569	2.017499E-011	4.564985E-012	0	0.000000E+000
1	13.13016995	4.564985E-012	2.017499E-011	1	0.000000E+000
1	13.13047420	2.017499E-011	4.564985E-012	0	0.000000E+000
1	13.13053984	4.564985E-012	2.017499E-011	1	0.000000E+000
1	13.13089371	2.017499E-011	4.564985E-012	0	0.000000E+000
1	13.13162030	4.564985E-012	2.017499E-011	1	0.000000E+000
1	13.13296414	2.017499E-011	4.564985E-012	0	0.000000E+000
1	13.13315348	4.564985E-012	2.017499E-011	1	0.000000E+000
1	13.13426641	2.017499E-011	4.564985E-012	0	0.000000E+000
1	13.13492533	4.564985E-012	2.017499E-011	1	0.000000E+000
1	13.13518897	2.017499E-011	4.564985E-012	0	0.000000E+000
1	13.13879069	4.564985E-012	2.017499E-011	1	0.000000E+000
1	13.13989547	2.017499E-011	4.564985E-012	0	0.000000E+000
1	13.14075279	4.564985E-012	2.017499E-011	1	0.000000E+000
1	13.14136114	2.017499E-011	4.564985E-012	0	0.000000E+000
1	13.14153125	4.564985E-012	2.017499E-011	1	0.000000E+000
1	13.14180704	2.017499E-011	4.564985E-012	0	0.000000E+000
1	13.14223025	4.564985E-012	2.017499E-011	1	0.000000E+000
1	13.14260995	2.017499E-011	4.564985E-012	0	0.000000E+000
1	13.14356935	4.564985E-012	2.017499E-011	1	0.000000E+000
1	13.14385601	2.017499E-011	4.564985E-012	0	0.000000E+000
1	13.14425943	4.564985E-012	2.017499E-011	1	0.000000E+000
1	13.14652050	2.017499E-011	4.564985E-012	0	0.000000E+000
1	13.14749107	4.564985E-012	2.017499E-011	1	0.000000E+000
1	13.14759665	2.017499E-011	4.564985E-012	0	0.000000E+000
1	13.14786297	4.564985E-012	2.017499E-011	1	0.000000E+000
1	13.14830050	2.017499E-011	4.564985E-012	0	0.000000E+000
1	13.14866617	4.564985E-012	2.017499E-011	1	0.000000E+000
1	13.15214498	2.017499E-011	4.564985E-012	0	0.000000E+000
1	13.15225810	4.564985E-012	2.017499E-011	1	0.000000E+000
1	13.15291193	2.017499E-011	4.564985E-012	0	0.000000E+000
1	13.15297471	4.564985E-012	2.017499E-011	1	0.000000E+000
1	13.15376636	2.017499E-011	4.564985E-012	0	0.000000E+000
1	13.15385443	4.564985E-012	2.017499E-011	1	0.000000E+000
1	13.15428184	2.017499E-011	4.564985E-012	0	0.000000E+000
1	13.15443466	4.564985E-012	2.017499E-011	1	0.000000E+000
1	13.15610395	2.017499E-011	4.564985E-012	0	0.000000E+000
1	13.15696514	4.564985E-012	2.017499E-011	1	0.000000E+000
1	13.15873131	2.017499E-011	4.564985E-012	0	0.000000E+000
1	13.15935803	4.564985E-012	2.017499E-011	1	0.000000E+000
1	13.16065560	2.017499E-011	4.564985E-012	0	0.000000E+000
1	13.16102644	4.564985E-012	2.017499E-011	1	0.000000E+000
1	13.16140539	2.017499E-011	4.564985E-012	0	0.000000E+000
1	13.16148692	4.564985E-012	2.017499E-011	1	0.000000E+000
1	13.16332792	2.017499E-011	4.564985E-012	0	0.000000E+000
1	13.16433849	4.564985E-012	2.017499E-011	1	0.000000E+000
1	13.16453695	2.017499E-011	4.564985E-012	0	0.000000E+000
1	13.16459290	4.564985E-012	2.017499E-011	1	0.000000E+000
1	13.16606239	2.017499E-011	4.564985E-012	0	0.000000E+000
1	13.57361378	4.511691E-012	2.012169E-011	1	0.000000E+000
1	13.57403261	2.012169E-011	4.511691E-012	0	0.000000E+000
1	13.57439620	4.511691E-012	2.012169E-011	1	0.000000E+000
1	13.57552550	2.012169E-011	4.511691E-012	0	0.000000E+000
1	13.57587545	4.511691E-012	2.012169E-011	1	0.000000E+000
1	13.57724942	2.012169E-011	4.511691E-012	0	0.000000E+000
1	13.57744930	4.511691E-012	2.012169E-011	1	0.000000E+000
1	13.57751604	2.012169E-011	4.511691E-012	0	0.000000E+000
1	13.57775320	4.511691E-012	2.012169E-011	1	0.000000E+000
1	13.57811494	2.012169E-011	4.511691E-012	0	0.000000E+000
1	13.57829201	4.511691E-012	2.012169E-011	1	0.000000E+000
1	13.57943636	2.012169E-011	4.511691E-012	0	0.000000E+000
1	13.57966533	4.511691E-012	2.012169E-011	1	0.000000E+000
1	13.57995527	2.012169E-011	4.511691E-012	0	0.000000E+000
1	13.58009183	4.511691E-012	2.012169E-011	1	0.000000E+000
1	13.58017088	2.012169E-011	4.511691E-012	0	0.000000E+000
1	13.58044239	4.511691E-012	2.012169E-011	1	0.000000E+000
1	13.58132949	2.012169E-011	4.511691E-012	0	0.000000E+000
1	13.58135058	4.511691E-012	2.012169E-011	1	0.000000E+000
1	13.58409435	2.012169E-011	4.511691E-012	0	0.000000E+000
1	13.58456029	4.511691E-012	2.012169E-011	1	0.000000E+000
1	13.58551072	2.012169E-011	4.511691E-012	0	0.000000E+000
1	13.58559269	4.511691E-012	2.012169E-011	1	0.000000E+000
1	13.58577187	2.012169E-011	4.511691E-012	0	0.000000E+000
1	13.58614811	4.511691E-012	2.012169E-011	1	0.000000E+000
1	13.58847320	2.012169E-011	4.511691E-012	0	0.000000E+000
1	13.58891952	4.511691E-012	2.012169E-011	1	0.000000E+000
1	13.58988077	2.012169E-011	4.511691E-012	0	0.000000E+000
1	13.59028058	4.511691E-012	2.012169E-011	1	0.000000E+000
1	13.59042544	2.012169E-011	4.511691E-012	0	0.000000E+000
1	13.59135715	4.511691E-012	2.012169E-011	1	0.000000E+000
1	13.59188771	2.012169E-011	4.511691E-012	0	0.000000E+000
1	13.59196969	4.511691E-012	2.012169E-011	1	0.000000E+000
1	13.59206201	2.012169E-011	4.511691E-012	0	0.000000E+000
1	13.59223848	4.511691E-012	2.012169E-011	1	0.000000E+000
1	13.59438412	2.012169E-011	4.511691E-012	0	0.000000E+000
1	13.59525371	4.511691E-012	2.012169E-011	1	0.000000E+000
1	13.59716867	2.012169E-011	4.511691E-012	0	0.000000E+000
1	13.60687545	4.511691E-012	2.012169E-011	1	0.000000E+000
1	13.60716916	2.012169E-011	4.511691E-012	0	0.000000E+000
1	13.62312266	4.511691E-012	2.012169E-011	1	0.000000E+000
1	13.62333159	2.012169E-011	4.511691E-012	0	0.000000E+000
1	13.62360075	4.511691E-012	2.012169E-011	1	0.000000E+000
1	13.62400391	2.012169E-011	4.511691E-012	0	0.000000E+000
1	13.62548104	4.511691E-012	2.012169E-011	1	0.000000E+000
1	13.62692421	2.012169E-011	4.511691E-012	0	0.000000E+000
1	14.17966489	4.550038E-012	2.016004E-011	1	0.000000E+000
1	14.17966500	2.016004E-011	4.550038E-012	0	0.000000E+000
1	14.17966603	4.550038E-012	2.016004E-011	1	0.000000E+000
1	14.18116361	2.016004E-011	4.550038E-012	0	0.000000E+000
1	14.20687966	4.550038E-012	2.016004E-011	1	0.000000E+000
1	14.20994600	2.016004E-011	4.550038E-012	0	0.000000E+000
1	14.21325530	4.550038E-012	2.016004E-011	1	0.000000E+000
1	14.21428922	2.016004E-011	4.550038E-012	0	0.000000E+000
1	14.21632335	4.550038E-012	2.016004E-011	1	0.000000E+000
1	14.21681818	2.016004E-011	4.550038E-012	0	0.000000E+000
1	14.21814201	4.550038E-012	2.016004E-011	1	0.000000E+000
1	14.21879616	2.016004E-011	4.550038E-012	0	0.000000E+000
1	14.21945091	4.550038E-012	2.016004E-011	1	0.000000E+000
1	14.22031620	2.016004E-011	4.550038E-012	0	0.000000E+000
1	14.22051672	4.550038E-012	2.016004E-011	1	0.000000E+000
1	14.22088280	2.016004E-011	4.550038E-012	0	0.000000E+000
1	14.22604556	4.550038E-012	2.016004E-011	1	0.000000E+000
1	14.22731708	2.016004E-011	4.550038E-012	0	0.000000E+000
1	14.22817345	4.550038E-012	2.016004E-011	1	0.000000E+000
1	14.22831448	2.016004E-011	4.550038E-012	0	0.000000E+000
1	14.29898134	4.732967E-012	2.034297E-011	1	0.000000E+000
1	14.30062569	2.034297E-011	4.732967E-012	0	0.000000E+000
1	14.30179224	4.732967E-012	2.034297E-011	1	0.000000E+000
1	14.30285336	2.034297E-011	4.732967E-012	0	0.000000E+000
1	14.30327565	4.732967E-012	2.034297E-011	1	0.000000E+000
1	14.30635243	2.034297E-011	4.732967E-012	0	0.000000E+000
1	14.30723283	4.732967E-012	2.034297E-011	1	0.000000E+000
1	14.30786192	2.034297E-011	4.732967E-012	0	0.000000E+000
1	14.30811291	4.732967E-012	2.034297E-011	1	0.000000E+000
1	14.31010220	2.034297E-011	4.732967E-012	0	0.000000E+000
1	14.31036227	4.732967E-012	2.034297E-011	1	0.000000E+000
1	14.31068951	2.034297E-011	4.732967E-012	0	0.000000E+000
1	14.31094827	4.732967E-012	2.034297E-011	1	0.000000E+000
1	14.31221841	2.034297E-011	4.732967E-012	0	0.000000E+000
1	14.31343877	4.732967E-012	2.034297E-011	1	0.000000E+000
1	14.31457177	2.034297E-011	4.732967E-012	0	0.000000E+000
1	14.31510556	4.732967E-012	2.034297E-011	1	0.000000E+000
1	14.31565932	2.034297E-011	4.732967E-012	0	0.000000E+000
1	14.31643090	4.732967E-012	2.034297E-011	1	0.000000E+000
1	14.31745164	2.034297E-011	4.732967E-012	0	0.000000E+000
1	14.31763300	4.732967E-012	2.034297E-011	1	0.000000E+000
1	14.31789926	2.034297E-011	4.732967E-012	0	0.000000E+000
1	14.31842552	4.732967E-012	2.034297E-011	1	0.000000E+000
1	14.31926348	2.034297E-011	4.732967E-012	0	0.000000E+000
1	14.31999687	4.732967E-012	2.034297E-011	1	0.000000E+000
1	14.32012860	2.034297E-011	4.732967E-012	0	0.000000E+000
1	14.32086769	4.732967E-012	2.034297E-011	1	0.000000E+000
1	14.32140161	2.034297E-011	4.732967E-012	0	0.000000E+000
1	14.32367027	4.732967E-012	2.034297E-011	1	0.000000E+000
1	14.32434438	2.034297E-011	4.732967E-012	0	0.000000E+000
1	14.32478930	4.732967E-012	2.034297E-011	1	0.000000E+000
1	14.32527363	2.034297E-011	4.732967E-012	0	0.000000E+000
1	14.32533947	4.732967E-012	2.034297E-011	1	0.000000E+000
1	14.32585535	2.034297E-011	4.732967E-012	0	0.000000E+000
1	14.32607827	4.732967E-012	2.034297E-011	1	0.000000E+000
1	14.32676682	2.034297E-011	4.732967E-012	0	0.000000E+000
1	14.32760794	4.732967E-012	2.034297E-011	1	0.000000E+000
1	14.32808634	2.034297E-011	4.732967E-012	0	0.000000E+000
1	14.32966072	4.732967E-012	2.034297E-011	1	0.000000E+000
1	14.33013799	2.034297E-011	4.732967E-012	0	0.000000E+000
1	14.33027482	4.732967E-012	2.034297E-011	1	0.000000E+000
1	14.33111602	2.034297E-011	4.732967E-012	0	0.000000E+000
1	14.33159127	4.732967E-012	2.034297E-011	1	0.000000E+000
1	14.33333742	2.034297E-011	4.732967E-012	0	0.000000E+000
1	14.34626860	4.732967E-012	2.034297E-011	1	0.000000E+000
1	14.34879759	2.034297E-011	4.732967E-012	0	0.000000E+000
1	14.34887575	4.732967E-012	2.034297E-011	1	0.000000E+000
1	14.35380196	2.034297E-011	4.732967E-012	0	0.000000E+000
1	14.35592331	4.732967E-012	2.034297E-011	1	0.000000E+000
1	14.35617284	2.034297E-011	4.732967E-012	0	0.000000E+000
1	14.35997974	4.732967E-012	2.034297E-011	1	0.000000E+000
1	14.36150651	2.034297E-011	4.732967E-012	0	0.000000E+000
1	14.49040286	4.601465E-012	2.021146E-011	1	0.000000E+000
1	14.49040400	2.021146E-011	4.601465E-012	0	0.000000E+000
1	14.49040516	4.601465E-012	2.021146E-011	1	0.000000E+000
1	14.49206496	2.021146E-011	4.601465E-012	0	0.000000E+000
1	14.49529251	4.601465E-012	2.021146E-011	1	0.000000E+000
1	14.49634133	2.021146E-011	4.601465E-012	0	0.000000E+000
1	14.49745891	4.601465E-012	2.021146E-011	1	0.000000E+000
1	14.49793718	2.021146E-011	4.601465E-012	0	0.000000E+000
1	14.49800249	4.601465E-012	2.021146E-011	1	0.000000E+000
1	14.49917129	2.021146E-011	4.601465E-012	0	0.000000E+000
1	14.49918288	4.601465E-012	2.021146E-011	1	0.000000E+000
1	14.50032622	2.021146E-011	4.601465E-012	0	0.000000E+000
1	14.50216450	4.601465E-012	2.021146E-011	1	0.000000E+000
1	14.50258205	2.021146E-011	4.601465E-012	0	0.000000E+000
1	14.50271518	4.601465E-012	2.021146E-011	1	0.000000E+000
1	14.50333219	2.021146E-011	4.601465E-012	0	0.000000E+000
1	14.51304192	4.601465E-012	2.021146E-011	1	0.000000E+000
1	14.51344317	2.021146E-011	4.601465E-012	0	0.000000E+000
1	14.51368163	4.601465E-012	2.021146E-011	1	0.000000E+000
1	14.51420835	2.021146E-011	4.601465E-012	0	0.000000E+000
1	14.51522393	4.601465E-012	2.021146E-011	1	0.000000E+000
1	14.51666497	2.021146E-011	4.601465E-012	0	0.000000E+000
1	14.51761664	4.601465E-012	2.021146E-011	1	0.000000E+000
1	14.51838330	2.021146E-011	4.601465E-012	0	0.000000E+000
1	14.51879043	4.601465E-012	2.021146E-011	1	0.000000E+000
1	14.51910273	2.021146E-011	4.601465E-012	0	0.000000E+000
1	14.51961909	4.601465E-012	2.021146E-011	1	0.000000E+000
1	14.52000634	2.021146E-011	4.601465E-012	0	0.000000E+000
1	14.52031187	4.601465E-012	2.021146E-011	1	0.000000E+000
1	14.52068616	2.021146E-011	4.601465E-012	0	0.000000E+000
1	14.52096230	4.601465E-012	2.021146E-011	1	0.000000E+000
1	14.52146818	2.021146E-011	4.601465E-012	0	0.000000E+000
1	14.52235924	4.601465E-012	2.021146E-011	1	0.000000E+000
1	14.52364444	2.021146E-011	4.601465E-012	0	0.000000E+000
1	14.52575814	4.601465E-012	2.021146E-011	1	0.000000E+000
1	14.52598771	2.021146E-011	4.601465E-012	0	0.000000E+000
1	14.52730444	4.601465E-012	2.021146E-011	1	0.000000E+000
1	14.52744676	2.021146E-011	4.601465E-012	0	0.000000E+000
1	14.52866025	4.601465E-012	2.021146E-011	1	0.000000E+000
1	14.52895561	2.021146E-011	4.601465E-012	0	0.000000E+000
1	14.52915891	4.601465E-012	2.021146E-011	1	0.000000E+000
1	14.52956245	2.021146E-011	4.601465E-012	0	0.000000E+000
1	14.52985553	4.601465E-012	2.021146E-011	1	0.000000E+000
1	14.53041574	2.021146E-011	4.601465E-012	0	0.000000E+000
1	14.53127412	4.601465E-012	2.021146E-011	1	0.000000E+000
1	14.53129246	2.021146E-011	4.601465E-012	0	0.000000E+000
1	14.53134363	4.601465E-012	2.021146E-011	1	0.000000E+000
1	14.53152259	2.021146E-011	4.601465E-012	0	0.000000E+000
1	14.53161069	4.601465E-012	2.021146E-011	1	0.000000E+000
1	14.53175783	2.021146E-011	4.601465E-012	0	0.000000E+000
1	14.53195257	4.601465E-012	2.021146E-011	1	0.000000E+000
1	14.53207185	2.021146E-011	4.601465E-012	0	0.000000E+000
1	14.53261556	4.601465E-012	2.021146E-011	1	0.000000E+000
1	14.53447248	2.021146E-011	4.601465E-012	0	0.000000E+000
1	14.53456584	4.601465E-012	2.021146E-011	1	0.000000E+000
1	14.53526253	2.021146E-011	4.601465E-012	0	0.000000E+000
1	14.53537492	4.601465E-012	2.021146E-011	1	0.000000E+000
1	14.53592418	2.021146E-011	4.601465E-012	0	0.000000E+000
1	14.53593534	4.601465E-012	2.021146E-011	1	0.000000E+000
1	14.53649754	2.021146E-011	4.601465E-012	0	0.000000E+000
1	14.53657759	4.601465E-012	2.021146E-011	1	0.000000E+000
1	14.53840285	2.021146E-011	4.601465E-012	0	0.000000E+000
1	14.53889642	4.601465E-012	2.021146E-011	1	0.000000E+000
1	14.53894134	2.021146E-011	4.601465E-012	0	0.000000E+000
1	14.54236335	4.601465E-012	2.021146E-011	1	0.000000E+000
1	14.54395759	2.021146E-011	4.601465E-012	0	0.000000E+000
1	14.54446034	4.601465E-012	2.021146E-011	1	0.000000E+000
1	14.54606367	2.021146E-011	4.601465E-012	0	0.000000E+000
1	14.54613872	4.601465E-012	2.021146E-011	1	0.000000E+000
1	14.54708255	2.021146E-011	4.601465E-012	0	0.000000E+000
1	14.54714408	4.601465E-012	2.021146E-011	1	0.000000E+000
1	14.54736698	2.021146E-011	4.601465E-012	0	0.000000E+000
1	14.54754001	4.601465E-012	2.021146E-011	1	0.000000E+000
1	14.54778221	2.021146E-011	4.601465E-012	0	0.000000E+000
1	14.60078644	4.601465E-012	2.021146E-011	1	0.000000E+000
1	14.60176175	2.021146E-011	4.601465E-012	0	0.000000E+000
1	14.60298777	4.601465E-012	2.021146E-011	1	0.000000E+000
1	14.60354490	2.021146E-011	4.601465E-012	0	0.000000E+000
1	14.60434251	4.601465E-012	2.021146E-011	1	0.000000E+000
1	14.60439386	2.021146E-011	4.601465E-012	0	0.000000E+000
1	14.60487364	4.601465E-012	2.021146E-011	1	0.000000E+000
1	14.60510131	2.021146E-011	4.601465E-012	0	0.000000E+000
1	14.60564440	4.601465E-012	2.021146E-011	1	0.000000E+000
1	14.60625779	2.021146E-011	4.601465E-012	0	0.000000E+000
1	14.60677645	4.601465E-012	2.021146E-011	1	0.000000E+000
1	14.60711257	2.021146E-011	4.601465E-012	0	0.000000E+000
1	14.60845231	4.601465E-012	2.021146E-011	1	0.000000E+000
1	14.60904654	2.021146E-011	4.601465E-012	0	0.000000E+000
1	14.61014713	4.601465E-012	2.021146E-011	1	0.000000E+000
1	14.61099985	2.021146E-011	4.601465E-012	0	0.000000E+000
1	14.61174790	4.601465E-012	2.021146E-011	1	0.000000E+000
1	14.61180493	2.021146E-011	4.601465E-012	0	0.000000E+000
1	14.61593939	4.601465E-012	2.021146E-011	1	0.000000E+000
1	14.61626374	2.021146E-011	4.601465E-012	0	0.000000E+000
1	14.61717685	4.601465E-012	2.021146E-011	1	0.000000E+000
1	14.61820670	2.021146E-011	4.601465E-012	0	0.000000E+000
1	14.62710172	4.601465E-012	2.021146E-011	1	0.000000E+000
1	14.62817755	2.021146E-011	4.601465E-012	0	0.000000E+000
1	14.62890717	4.601465E-012	2.021146E-011	1	0.000000E+000
1	14.62947982	2.021146E-011	4.601465E-012	0	0.000000E+000
1	14.62979032	4.601465E-012	2.021146E-011	1	0.000000E+000
1	14.63024876	2.021146E-011	4.601465E-012	0	0.000000E+000
1	14.63042620	4.601465E-012	2.021146E-011	1	0.000000E+000
1	14.63080405	2.021146E-011	4.601465E-012	0	0.000000E+000
1	14.63085936	4.601465E-012	2.021146E-011	1	0.000000E+000
1	14.63097543	2.021146E-011	4.601465E-012	0	0.000000E+000
1	14.63102468	4.601465E-012	2.021146E-011	1	0.000000E+000
1	14.63264515	2.021146E-011	4.601465E-012	0	0.000000E+000
1	14.63415116	4.601465E-012	2.021146E-011	1	0.000000E+000
1	14.63427154	2.021146E-011	4.601465E-012	0	0.000000E+000
1	14.63560544	4.601465E-012	2.021146E-011	1	0.000000E+000
1	14.63748235	2.021146E-011	4.601465E-012	0	0.000000E+000
1	14.63782767	4.601465E-012	2.021146E-011	1	0.000000E+000
1	14.63818036	2.021146E-011	4.601465E-012	0	0.000000E+000
1	14.63835145	4.601465E-012	2.021146E-011	1	0.000000E+000
1	14.63858092	2.021146E-011	4.601465E-012	0	0.000000E+000
1	14.63994663	4.601465E-012	2.021146E-011	1	0.000000E+000
1	14.64116751	2.021146E-011	4.601465E-012	0	0.000000E+000
1	14.64230849	4.601465E-012	2.021146E-011	1	0.000000E+000
1	14.64373783	2.021146E-011	4.601465E-012	0	0.000000E+000
1	15.19747293	4.487263E-012	2.009726E-011	1	0.000000E+000
1	15.19890040	2.009726E-011	4.487263E-012	0	0.000000E+000
1	15.19900705	4.487263E-012	2.009726E-011	1	0.000000E+000
1	15.19902301	2.009726E-011	4.487263E-012	0	0.000000E+000
1	15.20082669	4.487263E-012	2.009726E-011	1	0.000000E+000
1	15.20112722	2.009726E-011	4.487263E-012	0	0.000000E+000
1	15.20182972	4.487263E-012	2.009726E-011	1	0.000000E+000
1	15.20316304	2.009726E-011	4.487263E-012	0	0.000000E+000
1	15.20468205	4.487263E-012	2.009726E-011	1	0.000000E+000
1	15.20492443	2.009726E-011	4.487263E-012	0	0.000000E+000
1	15.20621423	4.487263E-012	2.009726E-011	1	0.000000E+000
1	15.21153183	2.009726E-011	4.487263E-012	0	0.000000E+000
1	15.21198984	4.487263E-012	2.009726E-011	1	0.000000E+000
1	15.21207541	2.009726E-011	4.487263E-012	0	0.000000E+000
1	15.21249952	4.487263E-012	2.009726E-011	1	0.000000E+000
1	15.21345448	2.009726E-011	4.487263E-012	0	0.000000E+000
1	15.21395895	4.487263E-012	2.009726E-011	1	0.000000E+000
1	15.21413427	2.009726E-011	4.487263E-012	0	0.000000E+000
1	15.21438694	4.487263E-012	2.009726E-011	1	0.000000E+000
1	15.21478523	2.009726E-011	4.487263E-012	0	0.000000E+000
1	15.21483711	4.487263E-012	2.009726E-011	1	0.000000E+000
1	15.21511291	2.009726E-011	4.487263E-012	0	0.000000E+000
1	15.21533111	4.487263E-012	2.009726E-011	1	0.000000E+000
1	15.21612320	2.009726E-011	4.487263E-012	0	0.000000E+000
1	15.21949703	4.487263E-012	2.009726E-011	1	0.000000E+000
1	15.22264840	2.009726E-011	4.487263E-012	0	0.000000E+000
1	15.24957929	4.487263E-012	2.009726E-011	1	0.000000E+000
1	15.25029004	2.009726E-011	4.487263E-012	0	0.000000E+000
1	15.25075366	4.487263E-012	2.009726E-011	1	0.000000E+000
1	15.25232671	2.009726E-011	4.487263E-012	0	0.000000E+000
1	15.25273070	4.487263E-012	2.009726E-011	1	0.000000E+000
1	15.25298188	2.009726E-011	4.487263E-012	0	0.000000E+000
1	15.25302018	4.487263E-012	2.009726E-011	1	0.000000E+000
1	15.25317256	2.009726E-011	4.487263E-012	0	0.000000E+000
1	15.28579764	4.487263E-012	2.009726E-011	1	0.000000E+000
1	15.28852541	2.009726E-011	4.487263E-012	0	0.000000E+000
1	15.28873115	4.487263E-012	2.009726E-011	1	0.000000E+000
1	15.28919832	2.009726E-011	4.487263E-012	0	0.000000E+000
1	15.28938110	4.487263E-012	2.009726E-011	1	0.000000E+000
1	15.29154045	2.009726E-011	4.487263E-012	0	0.000000E+000
1	15.29172854	4.487263E-012	2.009726E-011	1	0.000000E+000
1	15.29209208	2.009726E-011	4.487263E-012	0	0.000000E+000
1	15.29434639	4.487263E-012	2.009726E-011	1	0.000000E+000
1	15.29606262	2.009726E-011	4.487263E-012	0	0.000000E+000
1	15.29726476	4.487263E-012	2.009726E-011	1	0.000000E+000
1	15.29727535	2.009726E-011	4.487263E-012	0	0.000000E+000
1	15.29753190	4.487263E-012	2.009726E-011	1	0.000000E+000
1	15.29758588	2.009726E-011	4.487263E-012	0	0.000000E+000
1	15.29829591	4.487263E-012	2.009726E-011	1	0.000000E+000
1	15.29855329	2.009726E-011	4.487263E-012	0	0.000000E+000
1	15.29974136	4.487263E-012	2.009726E-011	1	0.000000E+000
1	15.30127456	2.009726E-011	4.487263E-012	0	0.000000E+000
1	15.30230444	4.487263E-012	2.009726E-011	1	0.000000E+000
1	15.30291847	2.009726E-011	4.487263E-012	0	0.000000E+000
1	15.30324236	4.487263E-012	2.009726E-011	1	0.000000E+000
1	15.30451098	2.009726E-011	4.487263E-012	0	0.000000E+000
1	15.30609041	4.487263E-012	2.009726E-011	1	0.000000E+000
1	15.30612196	2.009726E-011	4.487263E-012	0	0.000000E+000
1	15.30727437	4.487263E-012	2.009726E-011	1	0.000000E+000
1	15.30797865	2.009726E-011	4.487263E-012	0	0.000000E+000
1	15.30862618	4.487263E-012	2.009726E-011	1	0.000000E+000
1	15.30944879	2.009726E-011	4.487263E-012	0	0.000000E+000
1	15.31045467	4.487263E-012	2.009726E-011	1	0.000000E+000
1	15.31055401	2.009726E-011	4.487263E-012	0	0.000000E+000
1	15.31120204	4.487263E-012	2.009726E-011	1	0.000000E+000
1	15.31419883	2.009726E-011	4.487263E-012	0	0.000000E+000
1	15.31466498	4.487263E-012	2.009726E-011	1	0.000000E+000
1	15.31516548	2.009726E-011	4.487263E-012	0	0.000000E+000
1	15.31519834	4.487263E-012	2.009726E-011	1	0.000000E+000
1	15.31673963	2.009726E-011	4.487263E-012	0	0.000000E+000
1	15.31737909	4.487263E-012	2.009726E-011	1	0.000000E+000
1	15.31752460	2.009726E-011	4.487263E-012	0	0.000000E+000
1	15.31831843	4.487263E-012	2.009726E-011	1	0.000000E+000
1	15.31857344	2.009726E-011	4.487263E-012	0	0.000000E+000
1	15.31987312	4.487263E-012	2.009726E-011	1	0.000000E+000
1	15.32308052	2.009726E-011	4.487263E-012	0	0.000000E+000
1	15.32550331	4.487263E-012	2.009726E-011	1	0.000000E+000
1	15.32694419	2.009726E-011	4.487263E-012	0	0.000000E+000
1	15.32755573	4.487263E-012	2.009726E-011	1	0.000000E+000
1	15.32788013	2.009726E-011	4.487263E-012	0	0.000000E+000
1	15.32815610	4.487263E-012	2.009726E-011	1	0.000000E+000
1	15.32882404	2.009726E-011	4.487263E-012	0	0.000000E+000
1	15.32963853	4.487263E-012	2.009726E-011	1	0.000000E+000
1	15.33044236	2.009726E-011	4.487263E-012	0	0.000000E+000
1	15.33096327	4.487263E-012	2.009726E-011	1	0.000000E+000
1	15.33302307	2.009726E-011	4.487263E-012	0	0.000000E+000
1	15.33402596	4.487263E-012	2.009726E-011	1	0.000000E+000
1	15.33443905	2.009726E-011	4.487263E-012	0	0.000000E+000
1	15.33446655	4.487263E-012	2.009726E-011	1	0.000000E+000
1	15.33801771	2.009726E-011	4.487263E-012	0	0.000000E+000
1	15.33851240	4.487263E-012	2.009726E-011	1	0.000000E+000
1	15.33879096	2.009726E-011	4.487263E-012	0	0.000000E+000
1	15.33883874	4.487263E-012	2.009726E-011	1	0.000000E+000
1	15.34020529	2.009726E-011	4.487263E-012	0	0.000000E+000
1	15.34026272	4.487263E-012	2.009726E-011	1	0.000000E+000
1	15.34106350	2.009726E-011	4.487263E-012	0	0.000000E+000
1	15.34127512	4.487263E-012	2.009726E-011	1	0.000000E+000
1	15.34467045	2.009726E-011	4.487263E-012	0	0.000000E+000
1	15.34547574	4.487263E-012	2.009726E-011	1	0.000000E+000
1	15.34599373	2.009726E-011	4.487263E-012	0	0.000000E+000
1	15.34657842	4.487263E-012	2.009726E-011	1	0.000000E+000
1	15.34784751	2.009726E-011	4.487263E-012	0	0.000000E+000
1	15.49917254	4.564966E-012	2.017497E-011	1	0.000000E+000
1	15.49939720	2.017497E-011	4.564966E-012	0	0.000000E+000
1	15.50118476	4.564966E-012	2.017497E-011	1	0.000000E+000
1	15.50133804	2.017497E-011	4.564966E-012	0	0.000000E+000
1	15.50163740	4.564966E-012	2.017497E-011	1	0.000000E+000
1	15.50200451	2.017497E-011	4.564966E-012	0	0.000000E+000
1	15.50395919	4.564966E-012	2.017497E-011	1	0.000000E+000
1	15.50431342	2.017497E-011	4.564966E-012	0	0.000000E+000
1	15.50436590	4.564966E-012	2.017497E-011	1	0.000000E+000
1	15.50842015	2.017497E-011	4.564966E-012	0	0.000000E+000
1	15.50855451	4.564966E-012	2.017497E-011	1	0.000000E+000
1	15.50879634	2.017497E-011	4.564966E-012	0	0.000000E+000
1	15.50936484	4.564966E-012	2.017497E-011	1	0.000000E+000
1	15.51040102	2.017497E-011	4.564966E-012	0	0.000000E+000
1	15.51049839	4.564966E-012	2.017497E-011	1	0.000000E+000
1	15.51351919	2.017497E-011	4.564966E-012	0	0.000000E+000
1	15.51552730	4.564966E-012	2.017497E-011	1	0.000000E+000
1	15.51599506	2.017497E-011	4.564966E-012	0	0.000000E+000
1	15.51613671	4.564966E-012	2.017497E-011	1	0.000000E+000
1	15.51927184	2.017497E-011	4.564966E-012	0	0.000000E+000
1	15.52190379	4.564966E-012	2.017497E-011	1	0.000000E+000
1	15.52202642	2.017497E-011	4.564966E-012	0	0.000000E+000
1	15.52404234	4.564966E-012	2.017497E-011	1	0.000000E+000
1	15.52472522	2.017497E-011	4.564966E-012	0	0.000000E+000
1	15.52496326	4.564966E-012	2.017497E-011	1	0.000000E+000
1	15.52526239	2.017497E-011	4.564966E-012	0	0.000000E+000
1	15.52563301	4.564966E-012	2.017497E-011	1	0.000000E+000
1	15.52819570	2.017497E-011	4.564966E-012	0	0.000000E+000
1	15.52859013	4.564966E-012	2.017497E-011	1	0.000000E+000
1	15.52925268	2.017497E-011	4.564966E-012	0	0.000000E+000
1	15.52953214	4.564966E-012	2.017497E-011	1	0.000000E+000
1	15.52978275	2.017497E-011	4.564966E-012	0	0.000000E+000
1	15.53036995	4.564966E-012	2.017497E-011	1	0.000000E+000
1	15.53279289	2.017497E-011	4.564966E-012	0	0.000000E+000
1	15.53336483	4.564966E-012	2.017497E-011	1	0.000000E+000
1	15.53426282	2.017497E-011	4.564966E-012	0	0.000000E+000
1	15.53457198	4.564966E-012	2.017497E-011	1	0.000000E+000
1	15.53491841	2.017497E-011	4.564966E-012	0	0.000000E+000
1	15.53810049	4.564966E-012	2.017497E-011	1	0.000000E+000
1	15.53864314	2.017497E-011	4.564966E-012	0	0.000000E+000
1	15.53869916	4.564966E-012	2.017497E-011	1	0.000000E+000
1	15.53969255	2.017497E-011	4.564966E-012	0	0.000000E+000
1	15.54309244	4.564966E-012	2.017497E-011	1	0.000000E+000
1	15.54398715	2.017497E-011	4.564966E-012	0	0.000000E+000
1	15.54403153	4.564966E-012	2.017497E-011	1	0.000000E+000
1	15.54429487	2.017497E-011	4.564966E-012	0	0.000000E+000
1	15.54442366	4.564966E-012	2.017497E-011	1	0.000000E+000
1	15.54503936	2.017497E-011	4.564966E-012	0	0.000000E+000
1	15.54581421	4.564966E-012	2.017497E-011	1	0.000000E+000
1	15.54683680	2.017497E-011	4.564966E-012	0	0.000000E+000
1	15.54694005	4.564966E-012	2.017497E-011	1	0.000000E+000
1	15.54768173	2.017497E-011	4.564966E-012	0	0.000000E+000
1	15.54812964	4.564966E-012	2.017497E-011	1	0.000000E+000
1	15.54855859	2.017497E-011	4.564966E-012	0	0.000000E+000
1	15.54896329	4.564966E-012	2.017497E-011	1	0.000000E+000
1	15.55127163	2.017497E-011	4.564966E-012	0	0.000000E+000
1	15.55148368	4.564966E-012	2.017497E-011	1	0.000000E+000
1	15.55166956	2.017497E-011	4.564966E-012	0	0.000000E+000
1	15.55263031	4.564966E-012	2.017497E-011	1	0.000000E+000
1	15.55454451	2.017497E-011	4.564966E-012	0	0.000000E+000
1	15.56094358	4.564966E-012	2.017497E-011	1	0.000000E+000
1	15.56103196	2.017497E-011	4.564966E-012	0	0.000000E+000
1	15.56125536	4.564966E-012	2.017497E-011	1	0.000000E+000
1	15.56134429	2.017497E-011	4.564966E-012	0	0.000000E+000
1	15.56233732	4.564966E-012	2.017497E-011	1	0.000000E+000
1	15.56417430	2.017497E-011	4.564966E-012	0	0.000000E+000
1	15.56463359	4.564966E-012	2.017497E-011	1	0.000000E+000
1	15.56567483	2.017497E-011	4.564966E-012	0	0.000000E+000
1	15.56573250	4.564966E-012	2.017497E-011	1	0.000000E+000
1	15.56621180	2.017497E-011	4.564966E-012	0	0.000000E+000
1	15.56651349	4.564966E-012	2.017497E-011	1	0.000000E+000
1	15.56684952	2.017497E-011	4.564966E-012	0	0.000000E+000
1	15.56781245	4.564966E-012	2.017497E-011	1	0.000000E+000
1	15.56868455	2.017497E-011	4.564966E-012	0	0.000000E+000
1	15.56887728	4.564966E-012	2.017497E-011	1	0.000000E+000
1	15.56999208	2.017497E-011	4.564966E-012	0	0.000000E+000
1	15.57066667	4.564966E-012	2.017497E-011	1	0.000000E+000
1	15.57089985	2.017497E-011	4.564966E-012	0	0.000000E+000
1	15.59550083	4.564966E-012	2.017497E-011	1	0.000000E+000
1	15.59730903	2.017497E-011	4.564966E-012	0	0.000000E+000
1	15.59760079	4.564966E-012	2.017497E-011	1	0.000000E+000
1	15.59836076	2.017497E-011	4.564966E-012	0	0.000000E+000
1	15.59838798	4.564966E-012	2.017497E-011	1	0.000000E+000
1	15.59979807	2.017497E-011	4.564966E-012	0	0.000000E+000
1	15.60018867	4.564966E-012	2.017497E-011	1	0.000000E+000
1	15.60030489	2.017497E-011	4.564966E-012	0	0.000000E+000
1	15.60070559	4.564966E-012	2.017497E-011	1	0.000000E+000
1	15.60071504	2.017497E-011	4.564966E-012	0	0.000000E+000
1	15.60076306	4.564966E-012	2.017497E-011	1	0.000000E+000
1	15.60084396	2.017497E-011	4.564966E-012	0	0.000000E+000
1	15.60108457	4.564966E-012	2.017497E-011	1	0.000000E+000
1	15.60132866	2.017497E-011	4.564966E-012	0	0.000000E+000
1	15.60154175	4.564966E-012	2.017497E-011	1	0.000000E+000
1	15.60192295	2.017497E-011	4.564966E-012	0	0.000000E+000
1	15.60194472	4.564966E-012	2.017497E-011	1	0.000000E+000
1	15.60225167	2.017497E-011	4.564966E-012	0	0.000000E+000
1	15.60233672	4.564966E-012	2.017497E-011	1	0.000000E+000
1	15.60357720	2.017497E-011	4.564966E-012	0	0.000000E+000
1	15.60380525	4.564966E-012	2.017497E-011	1	0.000000E+000
1	15.60384113	2.017497E-011	4.564966E-012	0	0.000000E+000
1	15.60424860	4.564966E-012	2.017497E-011	1	0.000000E+000
1	15.60525745	2.017497E-011	4.564966E-012	0	0.000000E+000
1	15.60584019	4.564966E-012	2.017497E-011	1	0.000000E+000
1	15.60604616	2.017497E-011	4.564966E-012	0	0.000000E+000
1	15.60607156	4.564966E-012	2.017497E-011	1	0.000000E+000
1	15.60907893	2.017497E-011	4.564966E-012	0	0.000000E+000
1	15.60957882	4.564966E-012	2.017497E-011	1	0.000000E+000
1	15.61033940	2.017497E-011	4.564966E-012	0	0.000000E+000
1	15.61143521	4.564966E-012	2.017497E-011	1	0.000000E+000
1	15.61149349	2.017497E-011	4.564966E-012	0	0.000000E+000
1	15.61360156	4.564966E-012	2.017497E-011	1	0.000000E+000
1	15.61529887	2.017497E-011	4.564966E-012	0	0.000000E+000
1	15.61645536	4.564966E-012	2.017497E-011	1	0.000000E+000
1	15.61739710	2.017497E-011	4.564966E-012	0	0.000000E+000
1	15.61847789	4.564966E-012	2.017497E-011	1	0.000000E+000
1	15.61857062	2.017497E-011	4.564966E-012	0	0.000000E+000
1	15.61865246	4.564966E-012	2.017497E-011	1	0.000000E+000
1	15.61906805	2.017497E-011	4.564966E-012	0	0.000000E+000
1	15.61937727	4.564966E-012	2.017497E-011	1	0.000000E+000
1	15.62006920	2.017497E-011	4.564966E-012	0	0.000000E+000
1	15.62044092	4.564966E-012	2.017497E-011	1	0.000000E+000
1	15.62091586	2.017497E-011	4.564966E-012	0	0.000000E+000
1	15.62099630	4.564966E-012	2.017497E-011	1	0.000000E+000
1	15.62202265	2.017497E-011	4.564966E-012	0	0.000000E+000
1	15.62233007	4.564966E-012	2.017497E-011	1	0.000000E+000
1	15.62531396	2.017497E-011	4.564966E-012	0	0.000000E+000
1	15.62551319	4.564966E-012	2.017497E-011	1	0.000000E+000
1	15.62570922	2.017497E-011	4.564966E-012	0	0.000000E+000
1	15.62675416	4.564966E-012	2.017497E-011	1	0.000000E+000
1	15.62735873	2.017497E-011	4.564966E-012	0	0.000000E+000
1	15.62806533	4.564966E-012	2.017497E-011	1	0.000000E+000
1	15.62858309	2.017497E-011	4.564966E-012	0	0.000000E+000
1	15.64620818	4.564966E-012	2.017497E-011	1	0.000000E+000
1	15.64638989	2.017497E-011	4.564966E-012	0	0.000000E+000
1	15.64647659	4.564966E-012	2.017497E-011	1	0.000000E+000
1	15.64651863	2.017497E-011	4.564966E-012	0	0.000000E+000
1	17.01531437	4.577805E-012	2.018781E-011	1	0.000000E+000
1	17.01563218	2.018781E-011	4.577805E-012	0	0.000000E+000
1	17.01693840	4.577805E-012	2.018781E-011	1	0.000000E+000
1	17.01725000	2.018781E-011	4.577805E-012	0	0.000000E+000
1	17.01742043	4.577805E-012	2.018781E-011	1	0.000000E+000
1	17.01810951	2.018781E-011	4.577805E-012	0	0.000000E+000
1	17.01845171	4.577805E-012	2.018781E-011	1	0.000000E+000
1	17.01864526	2.018781E-011	4.577805E-012	0	0.000000E+000
1	17.01877193	4.577805E-012	2.018781E-011	1	0.000000E+000
1	17.01904501	2.018781E-011	4.577805E-012	0	0.000000E+000
1	17.01911124	4.577805E-012	2.018781E-011	1	0.000000E+000
1	17.01956285	2.018781E-011	4.577805E-012	0	0.000000E+000
1	17.02084260	4.577805E-012	2.018781E-011	1	0.000000E+000
1	17.02210002	2.018781E-011	4.577805E-012	0	0.000000E+000
1	17.02280498	4.577805E-012	2.018781E-011	1	0.000000E+000
1	17.02377797	2.018781E-011	4.577805E-012	0	0.000000E+000
1	17.02386828	4.577805E-012	2.018781E-011	1	0.000000E+000
1	17.02447913	2.018781E-011	4.577805E-012	0	0.000000E+000
1	17.02697918	4.577805E-012	2.018781E-011	1	0.000000E+000
1	17.02743042	2.018781E-011	4.577805E-012	0	0.000000E+000
1	17.02782264	4.577805E-012	2.018781E-011	1	0.000000E+000
1	17.02816704	2.018781E-011	4.577805E-012	0	0.000000E+000
1	17.02924329	4.577805E-012	2.018781E-011	1	0.000000E+000
1	17.02956145	2.018781E-011	4.577805E-012	0	0.000000E+000
1	18.74308858	4.667902E-012	2.027790E-011	1	0.000000E+000
1	18.74638013	2.027790E-011	4.667902E-012	0	0.000000E+000
1	18.74818268	4.667902E-012	2.027790E-011	1	0.000000E+000
1	18.74895361	2.027790E-011	4.667902E-012	0	0.000000E+000
1	18.74899870	4.667902E-012	2.027790E-011	1	0.000000E+000
1	18.75085783	2.027790E-011	4.667902E-012	0	0.000000E+000
1	18.75224449	4.667902E-012	2.027790E-011	1	0.000000E+000
1	18.75330653	2.027790E-011	4.667902E-012	0	0.000000E+000
1	18.75449762	4.667902E-012	2.027790E-011	1	0.000000E+000
1	18.75478618	2.027790E-011	4.667902E-012	0	0.000000E+000
1	18.75512002	4.667902E-012	2.027790E-011	1	0.000000E+000
1	18.75609310	2.027790E-011	4.667902E-012	0	0.000000E+000
1	18.75653784	4.667902E-012	2.027790E-011	1	0.000000E+000
1	18.75675236	2.027790E-011	4.667902E-012	0	0.000000E+000
1	18.75681335	4.667902E-012	2.027790E-011	1	0.000000E+000
1	18.75699740	2.027790E-011	4.667902E-012	0	0.000000E+000
1	18.75785254	4.667902E-012	2.027790E-011	1	0.000000E+000
1	18.76076217	2.027790E-011	4.667902E-012	0	0.000000E+000
1	18.76107090	4.667902E-012	2.027790E-011	1	0.000000E+000
1	18.76169147	2.027790E-011	4.667902E-012	0	0.000000E+000
1	18.76190950	4.667902E-012	2.027790E-011	1	0.000000E+000
1	18.76319749	2.027790E-011	4.667902E-012	0	0.000000E+000
1	18.76464727	4.667902E-012	2.027790E-011	1	0.000000E+000
1	18.76667720	2.027790E-011	4.667902E-012	0	0.000000E+000
1	19.13316476	4.446905E-012	2.005691E-011	1	0.000000E+000
1	19.13325110	2.005691E-011	4.446905E-012	0	0.000000E+000
1	19.13366066	4.446905E-012	2.005691E-011	1	0.000000E+000
1	19.13372244	2.005691E-011	4.446905E-012	0	0.000000E+000
1	19.13499241	4.446905E-012	2.005691E-011	1	0.000000E+000
1	19.13624955	2.005691E-011	4.446905E-012	0	0.000000E+000
1	19.13811210	4.446905E-012	2.005691E-011	1	0.000000E+000
1	19.13853498	2.005691E-011	4.446905E-012	0	0.000000E+000
1	19.13940343	4.446905E-012	2.005691E-011	1	0.000000E+000
1	19.13968139	2.005691E-011	4.446905E-012	0	0.000000E+000
1	19.14043698	4.446905E-012	2.005691E-011	1	0.000000E+000
1	19.14050319	2.005691E-011	4.446905E-012	0	0.000000E+000
1	19.14064277	4.446905E-012	2.005691E-011	1	0.000000E+000
1	19.14097090	2.005691E-011	4.446905E-012	0	0.000000E+000
1	19.14131167	4.446905E-012	2.005691E-011	1	0.000000E+000
1	19.14204950	2.005691E-011	4.446905E-012	0	0.000000E+000
1	19.14298977	4.446905E-012	2.005691E-011	1	0.000000E+000
1	19.14338277	2.005691E-011	4.446905E-012	0	0.000000E+000
1	19.14396344	4.446905E-012	2.005691E-011	1	0.000000E+000
1	19.14408584	2.005691E-011	4.446905E-012	0	0.000000E+000
1	19.14434803	4.446905E-012	2.005691E-011	1	0.000000E+000
1	19.14460584	2.005691E-011	4.446905E-012	0	0.000000E+000
1	19.14525910	4.446905E-012	2.005691E-011	1	0.000000E+000
1	19.14535003	2.005691E-011	4.446905E-012	0	0.000000E+000
1	19.14669006	4.446905E-012	2.005691E-011	1	0.000000E+000
1	19.14850334	2.005691E-011	4.446905E-012	0	0.000000E+000
1	19.15080409	4.446905E-012	2.005691E-011	1	0.000000E+000
1	19.15112753	2.005691E-011	4.446905E-012	0	0.000000E+000
1	19.15369921	4.446905E-012	2.005691E-011	1	0.000000E+000
1	19.15394619	2.005691E-011	4.446905E-012	0	0.000000E+000
1	19.15425690	4.446905E-012	2.005691E-011	1	0.000000E+000
1	19.15563062	2.005691E-011	4.446905E-012	0	0.000000E+000
1	26.38190247	4.449338E-012	2.005934E-011	1	0.000000E+000
1	26.38190300	2.005934E-011	4.449338E-012	0	0.000000E+000
1	26.38190431	4.449338E-012	2.005934E-011	1	0.000000E+000
1	26.38377846	2.005934E-011	4.449338E-012	0	0.000000E+000
1	26.38424255	4.449338E-012	2.005934E-011	1	0.000000E+000
1	26.38561002	2.005934E-011	4.449338E-012	0	0.000000E+000
1	26.38573854	4.449338E-012	2.005934E-011	1	0.000000E+000
1	26.38627847	2.005934E-011	4.449338E-012	0	0.000000E+000
1	26.38634635	4.449338E-012	2.005934E-011	1	0.000000E+000
1	26.38773420	2.005934E-011	4.449338E-012	0	0.000000E+000
1	26.38846429	4.449338E-012	2.005934E-011	1	0.000000E+000
1	26.38955154	2.005934E-011	4.449338E-012	0	0.000000E+000
1	26.38980168	4.449338E-012	2.005934E-011	1	0.000000E+000
1	26.38996002	2.005934E-011	4.449338E-012	0	0.000000E+000
1	26.39048439	4.449338E-012	2.005934E-011	1	0.000000E+000
1	26.39098838	2.005934E-011	4.449338E-012	0	0.000000E+000
1	26.39167665	4.449338E-012	2.005934E-011	1	0.000000E+000
1	26.39246048	2.005934E-011	4.449338E-012	0	0.000000E+000
1	26.39455406	4.449338E-012	2.005934E-011	1	0.000000E+000
1	26.39473588	2.005934E-011	4.449338E-012	0	0.000000E+000
1	26.39607781	4.449338E-012	2.005934E-011	1	0.000000E+000
1	26.39699079	2.005934E-011	4.449338E-012	0	0.000000E+000
1	26.39732916	4.449338E-012	2.005934E-011	1	0.000000E+000
1	26.39760913	2.005934E-011	4.449338E-012	0	0.000000E+000
1	26.39783943	4.449338E-012	2.005934E-011	1	0.000000E+000
1	26.39890429	2.005934E-011	4.449338E-012	0	0.000000E+000
1	26.39892541	4.449338E-012	2.005934E-011	1	0.000000E+000
1	26.40077246	2.005934E-011	4.449338E-012	0	0.000000E+000
1	26.40111290	4.449338E-012	2.005934E-011	1	0.000000E+000
1	26.40116588	2.005934E-011	4.449338E-012	0	0.000000E+000
1	26.40129216	4.449338E-012	2.005934E-011	1	0.000000E+000
1	26.40129435	2.005934E-011	4.449338E-012	0	0.000000E+000
1	26.40154169	4.449338E-012	2.005934E-011	1	0.000000E+000
1	26.40165040	2.005934E-011	4.449338E-012	0	0.000000E+000
1	26.40547074	4.449338E-012	2.005934E-011	1	0.000000E+000
1	26.40566360	2.005934E-011	4.449338E-012	0	0.000000E+000
1	26.40640546	4.449338E-012	2.005934E-011	1	0.000000E+000
1	26.40769980	2.005934E-011	4.449338E-012	0	0.000000E+000
1	26.40772907	4.449338E-012	2.005934E-011	1	0.000000E+000
1	26.40797959	2.005934E-011	4.449338E-012	0	0.000000E+000
1	26.40833955	4.449338E-012	2.005934E-011	1	0.000000E+000
1	26.41144078	2.005934E-011	4.449338E-012	0	0.000000E+000
1	26.41163920	4.449338E-012	2.005934E-011	1	0.000000E+000
1	26.41330675	2.005934E-011	4.449338E-012	0	0.000000E+000
1	26.41397867	4.449338E-012	2.005934E-011	1	0.000000E+000
1	26.41551221	2.005934E-011	4.449338E-012	0	0.000000E+000
1	26.41668788	4.449338E-012	2.005934E-011	1	0.000000E+000
1	26.41817958	2.005934E-011	4.449338E-012	0	0.000000E+000
1	26.41908697	4.449338E-012	2.005934E-011	1	0.000000E+000
1	26.42019230	2.005934E-011	4.449338E-012	0	0.000000E+000
1	26.42045744	4.449338E-012	2.005934E-011	1	0.000000E+000
1	26.42163473	2.005934E-011	4.449338E-012	0	0.000000E+000
1	26.42167069	4.449338E-012	2.005934E-011	1	0.000000E+000
1	26.42304666	2.005934E-011	4.449338E-012	0	0.000000E+000
1	26.42381177	4.449338E-012	2.005934E-011	1	0.000000E+000
1	26.42592581	2.005934E-011	4.449338E-012	0	0.000000E+000
1	26.42676856	4.449338E-012	2.005934E-011	1	0.000000E+000
1	26.42771422	2.005934E-011	4.449338E-012	0	0.000000E+000
1	26.42843843	4.449338E-012	2.005934E-011	1	0.000000E+000
1	26.43085581	2.005934E-011	4.449338E-012	0	0.000000E+000
1	26.43266555	4.449338E-012	2.005934E-011	1	0.000000E+000
1	26.43428974	2.005934E-011	4.449338E-012	0	0.000000E+000
1	26.43691085	4.449338E-012	2.005934E-011	1	0.000000E+000
1	26.43765266	2.005934E-011	4.449338E-012	0	0.000000E+000
1	26.44055156	4.449338E-012	2.005934E-011	1	0.000000E+000
1	26.44095235	2.005934E-011	4.449338E-012	0	0.000000E+000
1	26.44130619	4.449338E-012	2.005934E-011	1	0.000000E+000
1	26.44178107	2.005934E-011	4.449338E-012	0	0.000000E+000
1	26.44199257	4.449338E-012	2.005934E-011	1	0.000000E+000
1	26.44279790	2.005934E-011	4.449338E-012	0	0.000000E+000
1	26.44315112	4.449338E-012	2.005934E-011	1	0.000000E+000
1	26.44334298	2.005934E-011	4.449338E-012	0	0.000000E+000
1	26.44345273	4.449338E-012	2.005934E-011	1	0.000000E+000
1	26.44407947	2.005934E-011	4.449338E-012	0	0.000000E+000
1	26.44487710	4.449338E-012	2.005934E-011	1	0.000000E+000
1	26.44981273	2.005934E-011	4.449338E-012	0	0.000000E+000
1	26.45062261	4.449338E-012	2.005934E-011	1	0.000000E+000
1	26.45161353	2.005934E-011	4.449338E-012	0	0.000000E+000
1	26.45194103	4.449338E-012	2.005934E-011	1	0.000000E+000
1	26.45199710	2.005934E-011	4.449338E-012	0	0.000000E+000
1	26.45280090	4.449338E-012	2.005934E-011	1	0.000000E+000
1	26.45316548	2.005934E-011	4.449338E-012	0	0.000000E+000
1	26.45363032	4.449338E-012	2.005934E-011	1	0.000000E+000
1	26.45588622	2.005934E-011	4.449338E-012	0	0.000000E+000
1	26.45595309	4.449338E-012	2.005934E-011	1	0.000000E+000
1	26.45605618	2.005934E-011	4.449338E-012	0	0.000000E+000
1	26.45675828	4.449338E-012	2.005934E-011	1	0.000000E+000
1	26.45710370	2.005934E-011	4.449338E-012	0	0.000000E+000
1	26.45716754	4.449338E-012	2.005934E-011	1	0.000000E+000
1	26.45845663	2.005934E-011	4.449338E-012	0	0.000000E+000
1	26.46384534	4.449338E-012	2.005934E-011	1	0.000000E+000
1	26.46412012	2.005934E-011	4.449338E-012	0	0.000000E+000
1	26.46557170	4.449338E-012	2.005934E-011	1	0.000000E+000
1	26.46573328	2.005934E-011	4.449338E-012	0	0.000000E+000
1	26.46638061	4.449338E-012	2.005934E-011	1	0.000000E+000
1	26.46648086	2.005934E-011	4.449338E-012	0	0.000000E+000
1	26.46751554	4.449338E-012	2.005934E-011	1	0.000000E+000
1	26.46907962	2.005934E-011	4.449338E-012	0	0.000000E+000
1	26.47095681	4.449338E-012	2.005934E-011	1	0.000000E+000
1	26.47101286	2.005934E-011	4.449338E-012	0	0.000000E+000
1	26.47137333	4.449338E-012	2.005934E-011	1	0.000000E+000
1	26.47211172	2.005934E-011	4.449338E-012	0	0.000000E+000
1	26.47266378	4.449338E-012	2.005934E-011	1	0.000000E+000
1	26.47378770	2.005934E-011	4.449338E-012	0	0.000000E+000
1	26.47395622	4.449338E-012	2.005934E-011	1	0.000000E+000
1	26.47512194	2.005934E-011	4.449338E-012	0	0.000000E+000
1	26.47616711	4.449338E-012	2.005934E-011	1	0.000000E+000
1	26.47875932	2.005934E-011	4.449338E-012	0	0.000000E+000
1	26.47881953	4.449338E-012	2.005934E-011	1	0.000000E+000
1	26.48019940	2.005934E-011	4.449338E-012	0	0.000000E+000
1	26.48033368	4.449338E-012	2.005934E-011	1	0.000000E+000
1	26.48103999	2.005934E-011	4.449338E-012	0	0.000000E+000
1	26.48244094	4.449338E-012	2.005934E-011	1	0.000000E+000
1	26.48537633	2.005934E-011	4.449338E-012	0	0.000000E+000
1	26.48540500	4.449338E-012	2.005934E-011	1	0.000000E+000
1	26.48573474	2.005934E-011	4.449338E-012	0	0.000000E+000
1	26.48685293	4.449338E-012	2.005934E-011	1	0.000000E+000
1	26.48724333	2.005934E-011	4.449338E-012	0	0.000000E+000
1	26.48740238	4.449338E-012	2.005934E-011	1	0.000000E+000
1	26.48767171	2.005934E-011	4.449338E-012	0	0.000000E+000
1	26.48784159	4.449338E-012	2.005934E-011	1	0.000000E+000
1	26.48817150	2.005934E-011	4.449338E-012	0	0.000000E+000
1	26.48821341	4.449338E-012	2.005934E-011	1	0.000000E+000
1	26.48998537	2.005934E-011	4.449338E-012	0	0.000000E+000
1	26.49162433	4.449338E-012	2.005934E-011	1	0.000000E+000
1	26.49174941	2.005934E-011	4.449338E-012	0	0.000000E+000
1	26.49197553	4.449338E-012	2.005934E-011	1	0.000000E+000
1	26.49296924	2.005934E-011	4.449338E-012	0	0.000000E+000
1	26.49353561	4.449338E-012	2.005934E-011	1	0.000000E+000
1	26.49373704	2.005934E-011	4.449338E-012	0	0.000000E+000
1	26.49468777	4.449338E-012	2.005934E-011	1	0.000000E+000
1	26.49543703	2.005934E-011	4.449338E-012	0	0.000000E+000
1	26.49741472	4.449338E-012	2.005934E-011	1	0.000000E+000
1	26.49954353	2.005934E-011	4.449338E-012	0	0.000000E+000
1	26.50246801	4.449338E-012	2.005934E-011	1	0.000000E+000
1	26.50326173	2.005934E-011	4.449338E-012	0	0.000000E+000
1	26.50393081	4.449338E-012	2.005934E-011	1	0.000000E+000
1	26.50526507	2.005934E-011	4.449338E-012	0	0.000000E+000
1	26.53584840	4.449338E-012	2.005934E-011	1	0.000000E+000
1	26.53806653	2.005934E-011	4.449338E-012	0	0.000000E+000
1	26.53821298	4.449338E-012	2.005934E-011	1	0.000000E+000
1	26.54465242	2.005934E-011	4.449338E-012	0	0.000000E+000
1	26.54523006	4.449338E-012	2.005934E-011	1	0.000000E+000
1	26.54663831	2.005934E-011	4.449338E-012	0	0.000000E+000
1	26.54710713	4.449338E-012	2.005934E-011	1	0.000000E+000
1	26.54757743	2.005934E-011	4.449338E-012	0	0.000000E+000
1	26.54762962	4.449338E-012	2.005934E-011	1	0.000000E+000
1	26.54828063	2.005934E-011	4.449338E-012	0	0.000000E+000
1	26.54872141	4.449338E-012	2.005934E-011	1	0.000000E+000
1	26.54915532	2.005934E-011	4.449338E-012	0	0.000000E+000
1	26.54976780	4.449338E-012	2.005934E-011	1	0.000000E+000
1	26.54992963	2.005934E-011	4.449338E-012	0	0.000000E+000
1	26.55029611	4.449338E-012	2.005934E-011	1	0.000000E+000
1	26.55037717	2.005934E-011	4.449338E-012	0	0.000000E+000
1	26.55059053	4.449338E-012	2.005934E-011	1	0.000000E+000
1	26.55074163	2.005934E-011	4.449338E-012	0	0.000000E+000
1	26.55124159	4.449338E-012	2.005934E-011	1	0.000000E+000
1	26.55544093	2.005934E-011	4.449338E-012	0	0.000000E+000
1	26.55636456	4.449338E-012	2.005934E-011	1	0.000000E+000
1	26.55725652	2.005934E-011	4.449338E-012	0	0.000000E+000
1	26.55792195	4.449338E-012	2.005934E-011	1	0.000000E+000
1	26.55887063	2.005934E-011	4.449338E-012	0	0.000000E+000
1	26.56199997	4.449338E-012	2.005934E-011	1	0.000000E+000
1	26.56221359	2.005934E-011	4.449338E-012	0	0.000000E+000
1	26.58148770	4.449338E-012	2.005934E-011	1	0.000000E+000
1	26.58468014	2.005934E-011	4.449338E-012	0	0.000000E+000
1	26.58482512	4.449338E-012	2.005934E-011	1	0.000000E+000
1	26.58502927	2.005934E-011	4.449338E-012	0	0.000000E+000
1	26.58530500	4.449338E-012	2.005934E-011	1	0.000000E+000
1	26.58559797	2.005934E-011	4.449338E-012	0	0.000000E+000
1	26.58649901	4.449338E-012	2.005934E-011	1	0.000000E+000
1	26.58823294	2.005934E-011	4.449338E-012	0	0.000000E+000
1	26.58869621	4.449338E-012	2.005934E-011	1	0.000000E+000
1	26.59058793	2.005934E-011	4.449338E-012	0	0.000000E+000
1	26.59064747	4.449338E-012	2.005934E-011	1	0.000000E+000
1	26.59194611	2.005934E-011	4.449338E-012	0	0.000000E+000
1	26.59202105	4.449338E-012	2.005934E-011	1	0.000000E+000
1	26.59259849	2.005934E-011	4.449338E-012	0	0.000000E+000
1	26.59272238	4.449338E-012	2.005934E-011	1	0.000000E+000
1	26.59322737	2.005934E-011	4.449338E-012	0	0.000000E+000
1	26.59334213	4.449338E-012	2.005934E-011	1	0.000000E+000
1	26.59357126	2.005934E-011	4.449338E-012	0	0.000000E+000
1	26.59366087	4.449338E-012	2.005934E-011	1	0.000000E+000
1	26.59386681	2.005934E-011	4.449338E-012	0	0.000000E+000
1	26.59391198	4.449338E-012	2.005934E-011	1	0.000000E+000
1	26.59452607	2.005934E-011	4.449338E-012	0	0.000000E+000
1	26.59571726	4.449338E-012	2.005934E-011	1	0.000000E+000
1	26.59656974	2.005934E-011	4.449338E-012	0	0.000000E+000
1	26.59690339	4.449338E-012	2.005934E-011	1	0.000000E+000
1	26.59764262	2.005934E-011	4.449338E-012	0	0.000000E+000
1	26.59779445	4.449338E-012	2.005934E-011	1	0.000000E+000
1	26.59783454	2.005934E-011	4.449338E-012	0	0.000000E+000
1	26.59805425	4.449338E-012	2.005934E-011	1	0.000000E+000
1	26.59896926	2.005934E-011	4.449338E-012	0	0.000000E+000
1	26.65392017	4.449338E-012	2.005934E-011	1	0.000000E+000
1	26.65414879	2.005934E-011	4.449338E-012	0	0.000000E+000
1	26.65431974	4.449338E-012	2.005934E-011	1	0.000000E+000
1	26.65457622	2.005934E-011	4.449338E-012	0	0.000000E+000
1	26.65488215	4.449338E-012	2.005934E-011	1	0.000000E+000
1	26.65519392	2.005934E-011	4.449338E-012	0	0.000000E+000
1	26.65660299	4.449338E-012	2.005934E-011	1	0.000000E+000
1	26.65668213	2.005934E-011	4.449338E-012	0	0.000000E+000
1	26.65724576	4.449338E-012	2.005934E-011	1	0.000000E+000
1	26.65737609	2.005934E-011	4.449338E-012	0	0.000000E+000
1	26.65883523	4.449338E-012	2.005934E-011	1	0.000000E+000
1	26.65920055	2.005934E-011	4.449338E-012	0	0.000000E+000
1	26.66334605	4.449338E-012	2.005934E-011	1	0.000000E+000
1	26.66365844	2.005934E-011	4.449338E-012	0	0.000000E+000
1	26.66467189	4.449338E-012	2.005934E-011	1	0.000000E+000
1	26.66489319	2.005934E-011	4.449338E-012	0	0.000000E+000
1	26.66509521	4.449338E-012	2.005934E-011	1	0.000000E+000
1	26.66639144	2.005934E-011	4.449338E-012	0	0.000000E+000
1	26.66702977	4.449338E-012	2.005934E-011	1	0.000000E+000
1	26.66760199	2.005934E-011	4.449338E-012	0	0.000000E+000
1	26.66898869	4.449338E-012	2.005934E-011	1	0.000000E+000
1	26.66925982	2.005934E-011	4.449338E-012	0	0.000000E+000
1	26.70752904	4.449338E-012	2.005934E-011	1	0.000000E+000
1	26.70835845	2.005934E-011	4.449338E-012	0	0.000000E+000
1	26.70870226	4.449338E-012	2.005934E-011	1	0.000000E+000
1	26.70968664	2.005934E-011	4.449338E-012	0	0.000000E+000
1	26.71030534	4.449338E-012	2.005934E-011	1	0.000000E+000
1	26.71464230	2.005934E-011	4.449338E-012	0	0.000000E+000
1	26.71575108	4.449338E-012	2.005934E-011	1	0.000000E+000
1	26.71598271	2.005934E-011	4.449338E-012	0	0.000000E+000
1	26.71700471	4.449338E-012	2.005934E-011	1	0.000000E+000
1	26.71769441	2.005934E-011	4.449338E-012	0	0.000000E+000
1	26.71787294	4.449338E-012	2.005934E-011	1	0.000000E+000
1	26.71837754	2.005934E-011	4.449338E-012	0	0.000000E+000
1	26.71909295	4.449338E-012	2.005934E-011	1	0.000000E+000
1	26.71958687	2.005934E-011	4.449338E-012	0	0.000000E+000
1	26.73211620	4.449338E-012	2.005934E-011	1	0.000000E+000
1	26.73214016	2.005934E-011	4.449338E-012	0	0.000000E+000
1	26.73222490	4.449338E-012	2.005934E-011	1	0.000000E+000
1	26.73233728	2.005934E-011	4.449338E-012	0	0.000000E+000
1	26.73269204	4.449338E-012	2.005934E-011	1	0.000000E+000
1	26.73370033	2.005934E-011	4.449338E-012	0	0.000000E+000
1	26.73428309	4.449338E-012	2.005934E-011	1	0.000000E+000
1	26.73520512	2.005934E-011	4.449338E-012	0	0.000000E+000
1	26.73571327	4.449338E-012	2.005934E-011	1	0.000000E+000
1	26.73594001	2.005934E-011	4.449338E-012	0	0.000000E+000
1	26.73678225	4.449338E-012	2.005934E-011	1	0.000000E+000
1	26.73781733	2.005934E-011	4.449338E-012	0	0.000000E+000
1	26.73802986	4.449338E-012	2.005934E-011	1	0.000000E+000
1	26.73837031	2.005934E-011	4.449338E-012	0	0.000000E+000
1	26.91984669	4.264215E-012	1.987421E-011	1	0.000000E+000
1	26.92109750	1.987421E-011	4.264215E-012	0	0.000000E+000
1	26.92143478	4.264215E-012	1.987421E-011	1	0.000000E+000
1	26.92148395	1.987421E-011	4.264215E-012	0	0.000000E+000
1	26.92287523	4.264215E-012	1.987421E-011	1	0.000000E+000
1	26.92611005	1.987421E-011	4.264215E-012	0	0.000000E+000
1	26.92699635	4.264215E-012	1.987421E-011	1	0.000000E+000
1	26.92753051	1.987421E-011	4.264215E-012	0	0.000000E+000
1	26.92978302	4.264215E-012	1.987421E-011	1	0.000000E+000
1	26.92996387	1.987421E-011	4.264215E-012	0	0.000000E+000
1	26.93024169	4.264215E-012	1.987421E-011	1	0.000000E+000
1	26.93082328	1.987421E-011	4.264215E-012	0	0.000000E+000
1	26.93108839	4.264215E-012	1.987421E-011	1	0.000000E+000
1	26.93216918	1.987421E-011	4.264215E-012	0	0.000000E+000
1	26.93241424	4.264215E-012	1.987421E-011	1	0.000000E+000
1	26.93259470	1.987421E-011	4.264215E-012	0	0.000000E+000
1	26.93273091	4.264215E-012	1.987421E-011	1	0.000000E+000
1	26.93489335	1.987421E-011	4.264215E-012	0	0.000000E+000
1	26.93537725	4.264215E-012	1.987421E-011	1	0.000000E+000
1	26.93562873	1.987421E-011	4.264215E-012	0	0.000000E+000
1	26.93566616	4.264215E-012	1.987421E-011	1	0.000000E+000
1	26.93650258	1.987421E-011	4.264215E-012	0	0.000000E+000
1	26.94595989	4.264215E-012	1.987421E-011	1	0.000000E+000
1	26.94649140	1.987421E-011	4.264215E-012	0	0.000000E+000
1	26.94716250	4.264215E-012	1.987421E-011	1	0.000000E+000
1	26.94782890	1.987421E-011	4.264215E-012	0	0.000000E+000
1	26.94788694	4.264215E-012	1.987421E-011	1	0.000000E+000
1	26.94793530	1.987421E-011	4.264215E-012	0	0.000000E+000
1	26.94999435	4.264215E-012	1.987421E-011	1	0.000000E+000
1	26.95004576	1.987421E-011	4.264215E-012	0	0.000000E+000
1	26.95099519	4.264215E-012	1.987421E-011	1	0.000000E+000
1	26.95154812	1.987421E-011	4.264215E-012	0	0.000000E+000
1	26.95316910	4.264215E-012	1.987421E-011	1	0.000000E+000
1	26.95398902	1.987421E-011	4.264215E-012	0	0.000000E+000
1	26.95473654	4.264215E-012	1.987421E-011	1	0.000000E+000
1	26.95605208	1.987421E-011	4.264215E-012	0	0.000000E+000
1	26.95641739	4.264215E-012	1.987421E-011	1	0.000000E+000
1	26.95649849	1.987421E-011	4.264215E-012	0	0.000000E+000
1	26.95652570	4.264215E-012	1.987421E-011	1	0.000000E+000
1	26.95794736	1.987421E-011	4.264215E-012	0	0.000000E+000
1	26.95884984	4.264215E-012	1.987421E-011	1	0.000000E+000
1	26.96090366	1.987421E-011	4.264215E-012	0	0.000000E+000
1	26.96163715	4.264215E-012	1.987421E-011	1	0.000000E+000
1	26.96195798	1.987421E-011	4.264215E-012	0	0.000000E+000
1	26.96380423	4.264215E-012	1.987421E-011	1	0.000000E+000
1	26.96435532	1.987421E-011	4.264215E-012	0	0.000000E+000
1	26.96455644	4.264215E-012	1.987421E-011	1	0.000000E+000
1	26.96463950	1.987421E-011	4.264215E-012	0	0.000000E+000
1	26.96489228	4.264215E-012	1.987421E-011	1	0.000000E+000
1	26.96554943	1.987421E-011	4.264215E-012	0	0.000000E+000
1	26.96567630	4.264215E-012	1.987421E-011	1	0.000000E+000
1	26.96619493	1.987421E-011	4.264215E-012	0	0.000000E+000
1	27.56537381	4.220764E-012	1.983076E-011	1	0.000000E+000
1	27.56575613	1.983076E-011	4.220764E-012	0	0.000000E+000
1	27.56663972	4.220764E-012	1.983076E-011	1	0.000000E+000
1	27.56927618	1.983076E-011	4.220764E-012	0	0.000000E+000
1	27.56937941	4.220764E-012	1.983076E-011	1	0.000000E+000
1	27.57111261	1.983076E-011	4.220764E-012	0	0.000000E+000
1	27.57151116	4.220764E-012	1.983076E-011	1	0.000000E+000
1	27.57269519	1.983076E-011	4.220764E-012	0	0.000000E+000
1	27.57304425	4.220764E-012	1.983076E-011	1	0.000000E+000
1	27.57408915	1.983076E-011	4.220764E-012	0	0.000000E+000
1	27.57503297	4.220764E-012	1.983076E-011	1	0.000000E+000
1	27.57586957	1.983076E-011	4.220764E-012	0	0.000000E+000
1	27.57624117	4.220764E-012	1.983076E-011	1	0.000000E+000
1	27.57631961	1.983076E-011	4.220764E-012	0	0.000000E+000
1	27.57653223	4.220764E-012	1.983076E-011	1	0.000000E+000
1	27.57673115	1.983076E-011	4.220764E-012	0	0.000000E+000
1	27.57694175	4.220764E-012	1.983076E-011	1	0.000000E+000
1	27.57718822	1.983076E-011	4.220764E-012	0	0.000000E+000
1	27.57831173	4.220764E-012	1.983076E-011	1	0.000000E+000
1	27.57916435	1.983076E-011	4.220764E-012	0	0.000000E+000
1	27.57932232	4.220764E-012	1.983076E-011	1	0.000000E+000
1	27.57984859	1.983076E-011	4.220764E-012	0	0.000000E+000
1	27.58013401	4.220764E-012	1.983076E-011	1	0.000000E+000
1	27.58133151	1.983076E-011	4.220764E-012	0	0.000000E+000
1	27.58151711	4.220764E-012	1.983076E-011	1	0.000000E+000
1	27.58169984	1.983076E-011	4.220764E-012	0	0.000000E+000
1	27.63568143	4.220764E-012	1.983076E-011	1	0.000000E+000
1	27.63634415	1.983076E-011	4.220764E-012	0	0.000000E+000
1	27.63638462	4.220764E-012	1.983076E-011	1	0.000000E+000
1	27.63763179	1.983076E-011	4.220764E-012	0	0.000000E+000
1	27.63940012	4.220764E-012	1.983076E-011	1	0.000000E+000
1	27.63959710	1.983076E-011	4.220764E-012	0	0.000000E+000
1	27.63974015	4.220764E-012	1.983076E-011	1	0.000000E+000
1	27.64008258	1.983076E-011	4.220764E-012	0	0.000000E+000
1	27.64049345	4.220764E-012	1.983076E-011	1	0.000000E+000
1	27.64311045	1.983076E-011	4.220764E-012	0	0.000000E+000
1	27.64422213	4.220764E-012	1.983076E-011	1	0.000000E+000
1	27.64487139	1.983076E-011	4.220764E-012	0	0.000000E+000
1	27.64552173	4.220764E-012	1.983076E-011	1	0.000000E+000
1	27.64792418	1.983076E-011	4.220764E-012	0	0.000000E+000
1	27.64884711	4.220764E-012	1.983076E-011	1	0.000000E+000
1	27.64904132	1.983076E-011	4.220764E-012	0	0.000000E+000
1	27.64935993	4.220764E-012	1.983076E-011	1	0.000000E+000
1	27.64939738	1.983076E-011	4.220764E-012	0	0.000000E+000
1	27.66232087	4.220764E-012	1.983076E-011	1	0.000000E+000
1	27.66484725	1.983076E-011	4.220764E-012	0	0.000000E+000
1	27.66487942	4.220764E-012	1.983076E-011	1	0.000000E+000
1	27.66543132	1.983076E-011	4.220764E-012	0	0.000000E+000
1	27.66561611	4.220764E-012	1.983076E-011	1	0.000000E+000
1	27.66574145	1.983076E-011	4.220764E-012	0	0.000000E+000
1	27.66622701	4.220764E-012	1.983076E-011	1	0.000000E+000
1	27.66636996	1.983076E-011	4.220764E-012	0	0.000000E+000
1	27.66681339	4.220764E-012	1.983076E-011	1	0.000000E+000
1	27.66699423	1.983076E-011	4.220764E-012	0	0.000000E+000
1	28.37486383	4.236672E-012	1.984667E-011	1	0.000000E+000
1	28.37499216	1.984667E-011	4.236672E-012	0	0.000000E+000
1	28.37567986	4.236672E-012	1.984667E-011	1	0.000000E+000
1	28.37580152	1.984667E-011	4.236672E-012	0	0.000000E+000
1	28.37901588	4.236672E-012	1.984667E-011	1	0.000000E+000
1	28.37964921	1.984667E-011	4.236672E-012	0	0.000000E+000
1	28.38186021	4.236672E-012	1.984667E-011	1	0.000000E+000
1	28.38324731	1.984667E-011	4.236672E-012	0	0.000000E+000
1	28.38555616	4.236672E-012	1.984667E-011	1	0.000000E+000
1	28.38796580	1.984667E-011	4.236672E-012	0	0.000000E+000
1	28.39000113	4.236672E-012	1.984667E-011	1	0.000000E+000
1	28.39167700	1.984667E-011	4.236672E-012	0	0.000000E+000
1	28.39174918	4.236672E-012	1.984667E-011	1	0.000000E+000
1	28.39268334	1.984667E-011	4.236672E-012	0	0.000000E+000
1	28.39381884	4.236672E-012	1.984667E-011	1	0.000000E+000
1	28.39399072	1.984667E-011	4.236672E-012	0	0.000000E+000
1	28.44979029	4.236672E-012	1.984667E-011	1	0.000000E+000
1	28.45014821	1.984667E-011	4.236672E-012	0	0.000000E+000
1	28.45232678	4.236672E-012	1.984667E-011	1	0.000000E+000
1	28.45428033	1.984667E-011	4.236672E-012	0	0.000000E+000
1	28.45445176	4.236672E-012	1.984667E-011	1	0.000000E+000
1	28.45775565	1.984667E-011	4.236672E-012	0	0.000000E+000
1	28.45819947	4.236672E-012	1.984667E-011	1	0.000000E+000
1	28.46155825	1.984667E-011	4.236672E-012	0	0.000000E+000
1	28.46889579	4.236672E-012	1.984667E-011	1	0.000000E+000
1	28.46894752	1.984667E-011	4.236672E-012	0	0.000000E+000
1	28.46905138	4.236672E-012	1.984667E-011	1	0.000000E+000
1	28.46912446	1.984667E-011	4.236672E-012	0	0.000000E+000
1	28.47035066	4.236672E-012	1.984667E-011	1	0.000000E+000
1	28.47048925	1.984667E-011	4.236672E-012	0	0.000000E+000
1	28.47262557	4.236672E-012	1.984667E-011	1	0.000000E+000
1	28.47271027	1.984667E-011	4.236672E-012	0	0.000000E+000
1	28.47290678	4.236672E-012	1.984667E-011	1	0.000000E+000
1	28.47295016	1.984667E-011	4.236672E-012	0	0.000000E+000
1	28.47342488	4.236672E-012	1.984667E-011	1	0.000000E+000
1	28.47365624	1.984667E-011	4.236672E-012	0	0.000000E+000
1	28.47419552	4.236672E-012	1.984667E-011	1	0.000000E+000
1	28.47458462	1.984667E-011	4.236672E-012	0	0.000000E+000
1	28.47585396	4.236672E-012	1.984667E-011	1	0.000000E+000
1	28.47698323	1.984667E-011	4.236672E-012	0	0.000000E+000
1	28.47712080	4.236672E-012	1.984667E-011	1	0.000000E+000
1	28.48056852	1.984667E-011	4.236672E-012	0	0.000000E+000
1	28.48060535	4.236672E-012	1.984667E-011	1	0.000000E+000
1	28.48065526	1.984667E-011	4.236672E-012	0	0.000000E+000
1	28.48095935	4.236672E-012	1.984667E-011	1	0.000000E+000
1	28.48135915	1.984667E-011	4.236672E-012	0	0.000000E+000
1	28.48345021	4.236672E-012	1.984667E-011	1	0.000000E+000
1	28.48514716	1.984667E-011	4.236672E-012	0	0.000000E+000
1	28.48909030	4.236672E-012	1.984667E-011	1	0.000000E+000
1	28.49035838	1.984667E-011	4.236672E-012	0	0.000000E+000
1	28.49053248	4.236672E-012	1.984667E-011	1	0.000000E+000
1	28.49073805	1.984667E-011	4.236672E-012	0	0.000000E+000
1	28.49076335	4.236672E-012	1.984667E-011	1	0.000000E+000
1	28.49088270	1.984667E-011	4.236672E-012	0	0.000000E+000
1	28.49146902	4.236672E-012	1.984667E-011	1	0.000000E+000
1	28.49279103	1.984667E-011	4.236672E-012	0	0.000000E+000
1	29.79447588	4.347163E-012	1.995716E-011	1	0.000000E+000
1	29.79447600	1.995716E-011	4.347163E-012	0	0.000000E+000
1	29.79447807	4.347163E-012	1.995716E-011	1	0.000000E+000
1	29.79545113	1.995716E-011	4.347163E-012	0	0.000000E+000
1	29.79599207	4.347163E-012	1.995716E-011	1	0.000000E+000
1	29.79613506	1.995716E-011	4.347163E-012	0	0.000000E+000
1	29.79627592	4.347163E-012	1.995716E-011	1	0.000000E+000
1	29.79772607	1.995716E-011	4.347163E-012	0	0.000000E+000
1	29.80708783	4.347163E-012	1.995716E-011	1	0.000000E+000
1	29.80760284	1.995716E-011	4.347163E-012	0	0.000000E+000
1	29.80763878	4.347163E-012	1.995716E-011	1	0.000000E+000
1	29.80819766	1.995716E-011	4.347163E-012	0	0.000000E+000
1	29.80835445	4.347163E-012	1.995716E-011	1	0.000000E+000
1	29.80845513	1.995716E-011	4.347163E-012	0	0.000000E+000
1	29.80847891	4.347163E-012	1.995716E-011	1	0.000000E+000
1	29.80888993	1.995716E-011	4.347163E-012	0	0.000000E+000
1	29.84556553	4.347163E-012	1.995716E-011	1	0.000000E+000
1	29.84714948	1.995716E-011	4.347163E-012	0	0.000000E+000
1	29.85180420	4.347163E-012	1.995716E-011	1	0.000000E+000
1	29.85280557	1.995716E-011	4.347163E-012	0	0.000000E+000
1	29.85292740	4.347163E-012	1.995716E-011	1	0.000000E+000
1	29.85368468	1.995716E-011	4.347163E-012	0	0.000000E+000
1	29.85392367	4.347163E-012	1.995716E-011	1	0.000000E+000
1	29.85455481	1.995716E-011	4.347163E-012	0	0.000000E+000
1	29.85518116	4.347163E-012	1.995716E-011	1	0.000000E+000
1	29.85585611	1.995716E-011	4.347163E-012	0	0.000000E+000
1	29.85636531	4.347163E-012	1.995716E-011	1	0.000000E+000
1	29.85641045	1.995716E-011	4.347163E-012	0	0.000000E+000
1	29.85665161	4.347163E-012	1.995716E-011	1	0.000000E+000
1	29.85784387	1.995716E-011	4.347163E-012	0	0.000000E+000
1	29.85809097	4.347163E-012	1.995716E-011	1	0.000000E+000
1	29.85942101	1.995716E-011	4.347163E-012	0	0.000000E+000
1	30.10071813	4.238389E-012	1.984839E-011	1	0.000000E+000
1	30.10166471	1.984839E-011	4.238389E-012	0	0.000000E+000
1	30.10233073	4.238389E-012	1.984839E-011	1	0.000000E+000
1	30.10296420	1.984839E-011	4.238389E-012	0	0.000000E+000
1	30.10405801	4.238389E-012	1.984839E-011	1	0.000000E+000
1	30.10496894	1.984839E-011	4.238389E-012	0	0.000000E+000
1	30.10541564	4.238389E-012	1.984839E-011	1	0.000000E+000
1	30.10680460	1.984839E-011	4.238389E-012	0	0.000000E+000
1	30.10788569	4.238389E-012	1.984839E-011	1	0.000000E+000
1	30.10802818	1.984839E-011	4.238389E-012	0	0.000000E+000
1	30.12053446	4.238389E-012	1.984839E-011	1	0.000000E+000
1	30.12069026	1.984839E-011	4.238389E-012	0	0.000000E+000
1	30.12107504	4.238389E-012	1.984839E-011	1	0.000000E+000
1	30.12156892	1.984839E-011	4.238389E-012	0	0.000000E+000
1	30.12230442	4.238389E-012	1.984839E-011	1	0.000000E+000
1	30.12263095	1.984839E-011	4.238389E-012	0	0.000000E+000
1	30.12429173	4.238389E-012	1.984839E-011	1	0.000000E+000
1	30.12434683	1.984839E-011	4.238389E-012	0	0.000000E+000
1	30.14351022	4.238389E-012	1.984839E-011	1	0.000000E+000
1	30.14358813	1.984839E-011	4.238389E-012	0	0.000000E+000
1	30.14497048	4.238389E-012	1.984839E-011	1	0.000000E+000
1	30.14527343	1.984839E-011	4.238389E-012	0	0.000000E+000
1	30.14749737	4.238389E-012	1.984839E-011	1	0.000000E+000
1	30.14774258	1.984839E-011	4.238389E-012	0	0.000000E+000
1	30.14787253	4.238389E-012	1.984839E-011	1	0.000000E+000
1	30.14894494	1.984839E-011	4.238389E-012	0	0.000000E+000
1	30.14932510	4.238389E-012	1.984839E-011	1	0.000000E+000
1	30.14955384	1.984839E-011	4.238389E-012	0	0.000000E+000
1	30.14959593	4.238389E-012	1.984839E-011	1	0.000000E+000
1	30.14994129	1.984839E-011	4.238389E-012	0	0.000000E+000
1	30.15042801	4.238389E-012	1.984839E-011	1	0.000000E+000
1	30.15054920	1.984839E-011	4.238389E-012	0	0.000000E+000
1	30.15058499	4.238389E-012	1.984839E-011	1	0.000000E+000
1	30.15076531	1.984839E-011	4.238389E-012	0	0.000000E+000
1	30.15108187	4.238389E-012	1.984839E-011	1	0.000000E+000
1	30.15127345	1.984839E-011	4.238389E-012	0	0.000000E+000
1	30.15137946	4.238389E-012	1.984839E-011	1	0.000000E+000
1	30.15142529	1.984839E-011	4.238389E-012	0	0.000000E+000
1	30.15176321	4.238389E-012	1.984839E-011	1	0.000000E+000
1	30.15204789	1.984839E-011	4.238389E-012	0	0.000000E+000
1	30.15261176	4.238389E-012	1.984839E-011	1	0.000000E+000
1	30.15391644	1.984839E-011	4.238389E-012	0	0.000000E+000
1	30.15407028	4.238389E-012	1.984839E-011	1	0.000000E+000
1	30.15428370	1.984839E-011	4.238389E-012	0	0.000000E+000
1	30.15492683	4.238389E-012	1.984839E-011	1	0.000000E+000
1	30.15498945	1.984839E-011	4.238389E-012	0	0.000000E+000
1	30.15515862	4.238389E-012	1.984839E-011	1	0.000000E+000
1	30.15579310	1.984839E-011	4.238389E-012	0	0.000000E+000
1	30.15587675	4.238389E-012	1.984839E-011	1	0.000000E+000
1	30.15592502	1.984839E-011	4.238389E-012	0	0.000000E+000
1	30.15612817	4.238389E-012	1.984839E-011	1	0.000000E+000
1	30.15670250	1.984839E-011	4.238389E-012	0	0.000000E+000
1	30.15685464	4.238389E-012	1.984839E-011	1	0.000000E+000
1	30.15744856	1.984839E-011	4.238389E-012	0	0.000000E+000
1	30.15768895	4.238389E-012	1.984839E-011	1	0.000000E+000
1	30.15806417	1.984839E-011	4.238389E-012	0	0.000000E+000
1	30.15932229	4.238389E-012	1.984839E-011	1	0.000000E+000
1	30.15954157	1.984839E-011	4.238389E-012	0	0.000000E+000
1	30.15983166	4.238389E-012	1.984839E-011	1	0.000000E+000
1	30.16053872	1.984839E-011	4.238389E-012	0	0.000000E+000
1	30.16109974	4.238389E-012	1.984839E-011	1	0.000000E+000
1	30.16126018	1.984839E-011	4.238389E-012	0	0.000000E+000
1	30.16231760	4.238389E-012	1.984839E-011	1	0.000000E+000
1	30.16268061	1.984839E-011	4.238389E-012	0	0.000000E+000
1	30.16277021	4.238389E-012	1.984839E-011	1	0.000000E+000
1	30.16292625	1.984839E-011	4.238389E-012	0	0.000000E+000
1	30.16327713	4.238389E-012	1.984839E-011	1	0.000000E+000
1	30.16337357	1.984839E-011	4.238389E-012	0	0.000000E+000
1	30.16351786	4.238389E-012	1.984839E-011	1	0.000000E+000
1	30.16450467	1.984839E-011	4.238389E-012	0	0.000000E+000
1	30.16563413	4.238389E-012	1.984839E-011	1	0.000000E+000
1	30.16738015	1.984839E-011	4.238389E-012	0	0.000000E+000
1	30.16742393	4.238389E-012	1.984839E-011	1	0.000000E+000
1	30.16804751	1.984839E-011	4.238389E-012	0	0.000000E+000
1	30.57875065	4.337726E-012	1.994773E-011	1	0.000000E+000
1	30.57964725	1.994773E-011	4.337726E-012	0	0.000000E+000
1	30.58170403	4.337726E-012	1.994773E-011	1	0.000000E+000
1	30.58289706	1.994773E-011	4.337726E-012	0	0.000000E+000
1	30.58362854	4.337726E-012	1.994773E-011	1	0.000000E+000
1	30.58380100	1.994773E-011	4.337726E-012	0	0.000000E+000
1	30.58382810	4.337726E-012	1.994773E-011	1	0.000000E+000
1	30.58561989	1.994773E-011	4.337726E-012	0	0.000000E+000
1	30.58592136	4.337726E-012	1.994773E-011	1	0.000000E+000
1	30.58633937	1.994773E-011	4.337726E-012	0	0.000000E+000
1	30.58645451	4.337726E-012	1.994773E-011	1	0.000000E+000
1	30.58750305	1.994773E-011	4.337726E-012	0	0.000000E+000
1	30.58751885	4.337726E-012	1.994773E-011	1	0.000000E+000
1	30.59038316	1.994773E-011	4.337726E-012	0	0.000000E+000
1	30.59048885	4.337726E-012	1.994773E-011	1	0.000000E+000
1	30.59064871	1.994773E-011	4.337726E-012	0	0.000000E+000
1	30.59090200	4.337726E-012	1.994773E-011	1	0.000000E+000
1	30.59114462	1.994773E-011	4.337726E-012	0	0.000000E+000
1	30.59139365	4.337726E-012	1.994773E-011	1	0.000000E+000
1	30.59151908	1.994773E-011	4.337726E-012	0	0.000000E+000
1	30.59211173	4.337726E-012	1.994773E-011	1	0.000000E+000
1	30.59344735	1.994773E-011	4.337726E-012	0	0.000000E+000
1	30.59414130	4.337726E-012	1.994773E-011	1	0.000000E+000
1	30.59431468	1.994773E-011	4.337726E-012	0	0.000000E+000
1	30.59489377	4.337726E-012	1.994773E-011	1	0.000000E+000
1	30.59533202	1.994773E-011	4.337726E-012	0	0.000000E+000
1	30.59536707	4.337726E-012	1.994773E-011	1	0.000000E+000
1	30.59723328	1.994773E-011	4.337726E-012	0	0.000000E+000
1	30.59766576	4.337726E-012	1.994773E-011	1	0.000000E+000
1	30.59806325	1.994773E-011	4.337726E-012	0	0.000000E+000
1	30.59832964	4.337726E-012	1.994773E-011	1	0.000000E+000
1	30.59874266	1.994773E-011	4.337726E-012	0	0.000000E+000
1	30.59890259	4.337726E-012	1.994773E-011	1	0.000000E+000
1	30.59997422	1.994773E-011	4.337726E-012	0	0.000000E+000
1	30.60044033	4.337726E-012	1.994773E-011	1	0.000000E+000
1	30.60103492	1.994773E-011	4.337726E-012	0	0.000000E+000
1	30.60106858	4.337726E-012	1.994773E-011	1	0.000000E+000
1	30.60146441	1.994773E-011	4.337726E-012	0	0.000000E+000
1	30.60345659	4.337726E-012	1.994773E-011	1	0.000000E+000
1	30.60396369	1.994773E-011	4.337726E-012	0	0.000000E+000
1	30.60463877	4.337726E-012	1.994773E-011	1	0.000000E+000
1	30.60488105	1.994773E-011	4.337726E-012	0	0.000000E+000
1	30.60535296	4.337726E-012	1.994773E-011	1	0.000000E+000
1	30.60652695	1.994773E-011	4.337726E-012	0	0.000000E+000
1	30.60714243	4.337726E-012	1.994773E-011	1	0.000000E+000
1	30.60719467	1.994773E-011	4.337726E-012	0	0.000000E+000
1	30.60770203	4.337726E-012	1.994773E-011	1	0.000000E+000
1	30.60945291	1.994773E-011	4.337726E-012	0	0.000000E+000
1	30.60966795	4.337726E-012	1.994773E-011	1	0.000000E+000
1	30.61054140	1.994773E-011	4.337726E-012	0	0.000000E+000
1	30.61066874	4.337726E-012	1.994773E-011	1	0.000000E+000
1	30.61112510	1.994773E-011	4.337726E-012	0	0.000000E+000
1	30.61123371	4.337726E-012	1.994773E-011	1	0.000000E+000
1	30.61182780	1.994773E-011	4.337726E-012	0	0.000000E+000
1	30.61294883	4.337726E-012	1.994773E-011	1	0.000000E+000
1	30.61301465	1.994773E-011	4.337726E-012	0	0.000000E+000
1	30.61338620	4.337726E-012	1.994773E-011	1	0.000000E+000
1	30.61348427	1.994773E-011	4.337726E-012	0	0.000000E+000
1	30.61374221	4.337726E-012	1.994773E-011	1	0.000000E+000
1	30.61547515	1.994773E-011	4.337726E-012	0	0.000000E+000
1	30.61561787	4.337726E-012	1.994773E-011	1	0.000000E+000
1	30.61680112	1.994773E-011	4.337726E-012	0	0.000000E+000
1	30.61780287	4.337726E-012	1.994773E-011	1	0.000000E+000
1	30.61798337	1.994773E-011	4.337726E-012	0	0.000000E+000
1	30.62029559	4.337726E-012	1.994773E-011	1	0.000000E+000
1	30.62032259	1.994773E-011	4.337726E-012	0	0.000000E+000
1	30.62147775	4.337726E-012	1.994773E-011	1	0.000000E+000
1	30.62197047	1.994773E-011	4.337726E-012	0	0.000000E+000
1	30.62228683	4.337726E-012	1.994773E-011	1	0.000000E+000
1	30.62258482	1.994773E-011	4.337726E-012	0	0.000000E+000
1	30.62298292	4.337726E-012	1.994773E-011	1	0.000000E+000
1	30.62398656	1.994773E-011	4.337726E-012	0	0.000000E+000
1	30.62437808	4.337726E-012	1.994773E-011	1	0.000000E+000
1	30.62469171	1.994773E-011	4.337726E-012	0	0.000000E+000
1	30.62616148	4.337726E-012	1.994773E-011	1	0.000000E+000
1	30.62651137	1.994773E-011	4.337726E-012	0	0.000000E+000
1	30.62699957	4.337726E-012	1.994773E-011	1	0.000000E+000
1	30.62773901	1.994773E-011	4.337726E-012	0	0.000000E+000
1	30.62775771	4.337726E-012	1.994773E-011	1	0.000000E+000
1	30.62830004	1.994773E-011	4.337726E-012	0	0.000000E+000
1	30.62845611	4.337726E-012	1.994773E-011	1	0.000000E+000
1	30.62930645	1.994773E-011	4.337726E-012	0	0.000000E+000
1	30.62953537	4.337726E-012	1.994773E-011	1	0.000000E+000
1	30.62992689	1.994773E-011	4.337726E-012	0	0.000000E+000
1	30.63001178	4.337726E-012	1.994773E-011	1	0.000000E+000
1	30.63103815	1.994773E-011	4.337726E-012	0	0.000000E+000
1	30.63113812	4.337726E-012	1.994773E-011	1	0.000000E+000
1	30.63244392	1.994773E-011	4.337726E-012	0	0.000000E+000
1	30.63260850	4.337726E-012	1.994773E-011	1	0.000000E+000
1	30.63348376	1.994773E-011	4.337726E-012	0	0.000000E+000
1	30.63424234	4.337726E-012	1.994773E-011	1	0.000000E+000
1	30.63599208	1.994773E-011	4.337726E-012	0	0.000000E+000
1	30.63634313	4.337726E-012	1.994773E-011	1	0.000000E+000
1	30.63645049	1.994773E-011	4.337726E-012	0	0.000000E+000
1	30.73309164	4.337726E-012	1.994773E-011	1	0.000000E+000
1	30.73310967	1.994773E-011	4.337726E-012	0	0.000000E+000
1	30.73631234	4.337726E-012	1.994773E-011	1	0.000000E+000
1	30.73710249	1.994773E-011	4.337726E-012	0	0.000000E+000
1	30.73741769	4.337726E-012	1.994773E-011	1	0.000000E+000
1	30.73823044	1.994773E-011	4.337726E-012	0	0.000000E+000
1	30.73921307	4.337726E-012	1.994773E-011	1	0.000000E+000
1	30.73933482	1.994773E-011	4.337726E-012	0	0.000000E+000
1	30.74008368	4.337726E-012	1.994773E-011	1	0.000000E+000
1	30.74097955	1.994773E-011	4.337726E-012	0	0.000000E+000
1	30.74105294	4.337726E-012	1.994773E-011	1	0.000000E+000
1	30.74131511	1.994773E-011	4.337726E-012	0	0.000000E+000
1	30.74173442	4.337726E-012	1.994773E-011	1	0.000000E+000
1	30.74245825	1.994773E-011	4.337726E-012	0	0.000000E+000
1	30.74255567	4.337726E-012	1.994773E-011	1	0.000000E+000
1	30.74271187	1.994773E-011	4.337726E-012	0	0.000000E+000
1	30.74341083	4.337726E-012	1.994773E-011	1	0.000000E+000
1	30.74367958	1.994773E-011	4.337726E-012	0	0.000000E+000
1	30.74371188	4.337726E-012	1.994773E-011	1	0.000000E+000
1	30.74391537	1.994773E-011	4.337726E-012	0	0.000000E+000
1	30.74470602	4.337726E-012	1.994773E-011	1	0.000000E+000
1	30.74594222	1.994773E-011	4.337726E-012	0	0.000000E+000
1	30.74602987	4.337726E-012	1.994773E-011	1	0.000000E+000
1	30.74643445	1.994773E-011	4.337726E-012	0	0.000000E+000
1	30.74660015	4.337726E-012	1.994773E-011	1	0.000000E+000
1	30.74710150	1.994773E-011	4.337726E-012	0	0.000000E+000
1	30.74784714	4.337726E-012	1.994773E-011	1	0.000000E+000
1	30.74851159	1.994773E-011	4.337726E-012	0	0.000000E+000
1	30.75119870	4.337726E-012	1.994773E-011	1	0.000000E+000
1	30.75148715	1.994773E-011	4.337726E-012	0	0.000000E+000
1	30.75246248	4.337726E-012	1.994773E-011	1	0.000000E+000
1	30.75741757	1.994773E-011	4.337726E-012	0	0.000000E+000
1	30.75787911	4.337726E-012	1.994773E-011	1	0.000000E+000
1	30.75804462	1.994773E-011	4.337726E-012	0	0.000000E+000
1	30.75852624	4.337726E-012	1.994773E-011	1	0.000000E+000
1	30.75897323	1.994773E-011	4.337726E-012	0	0.000000E+000
1	30.75997054	4.337726E-012	1.994773E-011	1	0.000000E+000
1	30.76485452	1.994773E-011	4.337726E-012	0	0.000000E+000
1	30.76561662	4.337726E-012	1.994773E-011	1	0.000000E+000
1	30.76657266	1.994773E-011	4.337726E-012	0	0.000000E+000
1	30.76718240	4.337726E-012	1.994773E-011	1	0.000000E+000
1	30.76804795	1.994773E-011	4.337726E-012	0	0.000000E+000
1	30.76875138	4.337726E-012	1.994773E-011	1	0.000000E+000
1	30.77332443	1.994773E-011	4.337726E-012	0	0.000000E+000
1	30.77339092	4.337726E-012	1.994773E-011	1	0.000000E+000
1	30.77451004	1.994773E-011	4.337726E-012	0	0.000000E+000
1	30.77533883	4.337726E-012	1.994773E-011	1	0.000000E+000
1	30.77597564	1.994773E-011	4.337726E-012	0	0.000000E+000
1	30.77688009	4.337726E-012	1.994773E-011	1	0.000000E+000
1	30.77703442	1.994773E-011	4.337726E-012	0	0.000000E+000
1	30.77863891	4.337726E-012	1.994773E-011	1	0.000000E+000
1	30.77894905	1.994773E-011	4.337726E-012	0	0.000000E+000
1	30.77983207	4.337726E-012	1.994773E-011	1	0.000000E+000
1	30.78056321	1.994773E-011	4.337726E-012	0	0.000000E+000
1	30.78125775	4.337726E-012	1.994773E-011	1	0.000000E+000
1	30.78131272	1.994773E-011	4.337726E-012	0	0.000000E+000
1	30.78158869	4.337726E-012	1.994773E-011	1	0.000000E+000
1	30.78164190	1.994773E-011	4.337726E-012	0	0.000000E+000
1	30.78289495	4.337726E-012	1.994773E-011	1	0.000000E+000
1	30.78332020	1.994773E-011	4.337726E-012	0	0.000000E+000
1	30.78337681	4.337726E-012	1.994773E-011	1	0.000000E+000
1	30.78376496	1.994773E-011	4.337726E-012	0	0.000000E+000
1	30.78396896	4.337726E-012	1.994773E-011	1	0.000000E+000
1	30.78509192	1.994773E-011	4.337726E-012	0	0.000000E+000
1	30.78600328	4.337726E-012	1.994773E-011	1	0.000000E+000
1	30.78663821	1.994773E-011	4.337726E-012	0	0.000000E+000
1	30.78692864	4.337726E-012	1.994773E-011	1	0.000000E+000
1	30.78982468	1.994773E-011	4.337726E-012	0	0.000000E+000
1	30.79030025	4.337726E-012	1.994773E-011	1	0.000000E+000
1	30.79045133	1.994773E-011	4.337726E-012	0	0.000000E+000
1	30.79173455	4.337726E-012	1.994773E-011	1	0.000000E+000
1	30.79269550	1.994773E-011	4.337726E-012	0	0.000000E+000
1	30.79309847	4.337726E-012	1.994773E-011	1	0.000000E+000
1	30.79311769	1.994773E-011	4.337726E-012	0	0.000000E+000
1	30.79339021	4.337726E-012	1.994773E-011	1	0.000000E+000
1	30.79450332	1.994773E-011	4.337726E-012	0	0.000000E+000
1	30.79456096	4.337726E-012	1.994773E-011	1	0.000000E+000
1	30.79557726	1.994773E-011	4.337726E-012	0	0.000000E+000
1	30.79619856	4.337726E-012	1.994773E-011	1	0.000000E+000
1	30.79666964	1.994773E-011	4.337726E-012	0	0.000000E+000
1	30.79704333	4.337726E-012	1.994773E-011	1	0.000000E+000
1	30.79827918	1.994773E-011	4.337726E-012	0	0.000000E+000
1	30.79853324	4.337726E-012	1.994773E-011	1	0.000000E+000
1	30.79874578	1.994773E-011	4.337726E-012	0	0.000000E+000
1	30.79940906	4.337726E-012	1.994773E-011	1	0.000000E+000
1	30.80042798	1.994773E-011	4.337726E-012	0	0.000000E+000
1	30.80175343	4.337726E-012	1.994773E-011	1	0.000000E+000
1	30.80269635	1.994773E-011	4.337726E-012	0	0.000000E+000
1	30.80316527	4.337726E-012	1.994773E-011	1	0.000000E+000
1	30.80395745	1.994773E-011	4.337726E-012	0	0.000000E+000
1	30.80399833	4.337726E-012	1.994773E-011	1	0.000000E+000
1	30.80450918	1.994773E-011	4.337726E-012	0	0.000000E+000
1	30.80466681	4.337726E-012	1.994773E-011	1	0.000000E+000
1	30.80471016	1.994773E-011	4.337726E-012	0	0.000000E+000
1	30.80490452	4.337726E-012	1.994773E-011	1	0.000000E+000
1	30.80680017	1.994773E-011	4.337726E-012	0	0.000000E+000
1	30.80913281	4.337726E-012	1.994773E-011	1	0.000000E+000
1	30.80994642	1.994773E-011	4.337726E-012	0	0.000000E+000
1	30.81174818	4.337726E-012	1.994773E-011	1	0.000000E+000
1	30.81191918	1.994773E-011	4.337726E-012	0	0.000000E+000
1	30.92233416	4.337726E-012	1.994773E-011	1	0.000000E+000
1	30.92264414	1.994773E-011	4.337726E-012	0	0.000000E+000
1	30.92271747	4.337726E-012	1.994773E-011	1	0.000000E+000
1	30.92383519	1.994773E-011	4.337726E-012	0	0.000000E+000
1	30.92501125	4.337726E-012	1.994773E-011	1	0.000000E+000
1	30.92562072	1.994773E-011	4.337726E-012	0	0.000000E+000
1	30.92591125	4.337726E-012	1.994773E-011	1	0.000000E+000
1	30.92770456	1.994773E-011	4.337726E-012	0	0.000000E+000
1	30.92811345	4.337726E-012	1.994773E-011	1	0.000000E+000
1	30.92986752	1.994773E-011	4.337726E-012	0	0.000000E+000
1	30.93028342	4.337726E-012	1.994773E-011	1	0.000000E+000
1	30.93037431	1.994773E-011	4.337726E-012	0	0.000000E+000
1	30.93055584	4.337726E-012	1.994773E-011	1	0.000000E+000
1	30.93237916	1.994773E-011	4.337726E-012	0	0.000000E+000
1	30.93371841	4.337726E-012	1.994773E-011	1	0.000000E+000
1	30.93494012	1.994773E-011	4.337726E-012	0	0.000000E+000
1	30.93524807	4.337726E-012	1.994773E-011	1	0.000000E+000
1	30.93557249	1.994773E-011	4.337726E-012	0	0.000000E+000
1	30.93678044	4.337726E-012	1.994773E-011	1	0.000000E+000
1	30.93790977	1.994773E-011	4.337726E-012	0	0.000000E+000
1	30.93822412	4.337726E-012	1.994773E-011	1	0.000000E+000
1	30.93848330	1.994773E-011	4.337726E-012	0	0.000000E+000
1	30.93984994	4.337726E-012	1.994773E-011	1	0.000000E+000
1	30.94018510	1.994773E-011	4.337726E-012	0	0.000000E+000
1	30.94069307	4.337726E-012	1.994773E-011	1	0.000000E+000
1	30.94192888	1.994773E-011	4.337726E-012	0	0.000000E+000
1	30.97398743	4.337726E-012	1.994773E-011	1	0.000000E+000
1	30.97492412	1.994773E-011	4.337726E-012	0	0.000000E+000
1	30.97505925	4.337726E-012	1.994773E-011	1	0.000000E+000
1	30.97577588	1.994773E-011	4.337726E-012	0	0.000000E+000
1	30.97606855	4.337726E-012	1.994773E-011	1	0.000000E+000
1	30.97640146	1.994773E-011	4.337726E-012	0	0.000000E+000
1	30.97739148	4.337726E-012	1.994773E-011	1	0.000000E+000
1	30.97785454	1.994773E-011	4.337726E-012	0	0.000000E+000
1	30.97805259	4.337726E-012	1.994773E-011	1	0.000000E+000
1	30.97966770	1.994773E-011	4.337726E-012	0	0.000000E+000
1	30.97975052	4.337726E-012	1.994773E-011	1	0.000000E+000
1	30.97978901	1.994773E-011	4.337726E-012	0	0.000000E+000
1	30.98087465	4.337726E-012	1.994773E-011	1	0.000000E+000
1	30.98320473	1.994773E-011	4.337726E-012	0	0.000000E+000
1	30.98645852	4.337726E-012	1.994773E-011	1	0.000000E+000
1	30.98696811	1.994773E-011	4.337726E-012	0	0.000000E+000
1	30.98708088	4.337726E-012	1.994773E-011	1	0.000000E+000
1	30.98765186	1.994773E-011	4.337726E-012	0	0.000000E+000
1	30.98877379	4.337726E-012	1.994773E-011	1	0.000000E+000
1	30.98971419	1.994773E-011	4.337726E-012	0	0.000000E+000
1	30.99000630	4.337726E-012	1.994773E-011	1	0.000000E+000
1	30.99030983	1.994773E-011	4.337726E-012	0	0.000000E+000
1	30.99132956	4.337726E-012	1.994773E-011	1	0.000000E+000
1	30.99155152	1.994773E-011	4.337726E-012	0	0.000000E+000
1	30.99185767	4.337726E-012	1.994773E-011	1	0.000000E+000
1	30.99202276	1.994773E-011	4.337726E-012	0	0.000000E+000
1	30.99470599	4.337726E-012	1.994773E-011	1	0.000000E+000
1	30.99635250	1.994773E-011	4.337726E-012	0	0.000000E+000
1	30.99666610	4.337726E-012	1.994773E-011	1	0.000000E+000
1	30.99725224	1.994773E-011	4.337726E-012	0	0.000000E+000
1	30.99738069	4.337726E-012	1.994773E-011	1	0.000000E+000
1	30.99812378	1.994773E-011	4.337726E-012	0	0.000000E+000
1	31.00011139	4.337726E-012	1.994773E-011	1	0.000000E+000
1	31.00034275	1.994773E-011	4.337726E-012	0	0.000000E+000
1	31.00128612	4.337726E-012	1.994773E-011	1	0.000000E+000
1	31.00400484	1.994773E-011	4.337726E-012	0	0.000000E+000
1	31.00515565	4.337726E-012	1.994773E-011	1	0.000000E+000
1	31.00538674	1.994773E-011	4.337726E-012	0	0.000000E+000
1	31.00549212	4.337726E-012	1.994773E-011	1	0.000000E+000
1	31.00560290	1.994773E-011	4.337726E-012	0	0.000000E+000
1	31.00636930	4.337726E-012	1.994773E-011	1	0.000000E+000
1	31.00659783	1.994773E-011	4.337726E-012	0	0.000000E+000
1	31.00771156	4.337726E-012	1.994773E-011	1	0.000000E+000
1	31.00974608	1.994773E-011	4.337726E-012	0	0.000000E+000
1	31.00985715	4.337726E-012	1.994773E-011	1	0.000000E+000
1	31.01224027	1.994773E-011	4.337726E-012	0	0.000000E+000
1	31.01231743	4.337726E-012	1.994773E-011	1	0.000000E+000
1	31.01323780	1.994773E-011	4.337726E-012	0	0.000000E+000
1	31.01362425	4.337726E-012	1.994773E-011	1	0.000000E+000
1	31.01597604	1.994773E-011	4.337726E-012	0	0.000000E+000
1	31.01661904	4.337726E-012	1.994773E-011	1	0.000000E+000
1	31.01746452	1.994773E-011	4.337726E-012	0	0.000000E+000
1	31.01750714	4.337726E-012	1.994773E-011	1	0.000000E+000
1	31.01765921	1.994773E-011	4.337726E-012	0	0.000000E+000
1	31.01774229	4.337726E-012	1.994773E-011	1	0.000000E+000
1	31.01909143	1.994773E-011	4.337726E-012	0	0.000000E+000
1	31.01943042	4.337726E-012	1.994773E-011	1	0.000000E+000
1	31.02336993	1.994773E-011	4.337726E-012	0	0.000000E+000
1	31.02364338	4.337726E-012	1.994773E-011	1	0.000000E+000
1	31.02383906	1.994773E-011	4.337726E-012	0	0.000000E+000
1	31.02387282	4.337726E-012	1.994773E-011	1	0.000000E+000
1	31.02409802	1.994773E-011	4.337726E-012	0	0.000000E+000
1	31.02413201	4.337726E-012	1.994773E-011	1	0.000000E+000
1	31.02565081	1.994773E-011	4.337726E-012	0	0.000000E+000
1	31.03153210	4.337726E-012	1.994773E-011	1	0.000000E+000
1	31.03369413	1.994773E-011	4.337726E-012	0	0.000000E+000
1	31.03388403	4.337726E-012	1.994773E-011	1	0.000000E+000
1	31.03487317	1.994773E-011	4.337726E-012	0	0.000000E+000
1	31.03614487	4.337726E-012	1.994773E-011	1	0.000000E+000
1	31.03777120	1.994773E-011	4.337726E-012	0	0.000000E+000
1	32.46689536	4.123572E-012	1.973357E-011	1	0.000000E+000
1	32.46720811	1.973357E-011	4.123572E-012	0	0.000000E+000
1	32.46959463	4.123572E-012	1.973357E-011	1	0.000000E+000
1	32.47206605	1.973357E-011	4.123572E-012	0	0.000000E+000
1	32.48431077	4.123572E-012	1.973357E-011	1	0.000000E+000
1	32.48503881	1.973357E-011	4.123572E-012	0	0.000000E+000
1	32.48544894	4.123572E-012	1.973357E-011	1	0.000000E+000
1	32.48579985	1.973357E-011	4.123572E-012	0	0.000000E+000
1	32.48589084	4.123572E-012	1.973357E-011	1	0.000000E+000
1	32.48619772	1.973357E-011	4.123572E-012	0	0.000000E+000
1	32.48637519	4.123572E-012	1.973357E-011	1	0.000000E+000
1	32.48863055	1.973357E-011	4.123572E-012	0	0.000000E+000
1	32.48987802	4.123572E-012	1.973357E-011	1	0.000000E+000
1	32.49040887	1.973357E-011	4.123572E-012	0	0.000000E+000
1	32.49043765	4.123572E-012	1.973357E-011	1	0.000000E+000
1	32.49112698	1.973357E-011	4.123572E-012	0	0.000000E+000
1	32.49256591	4.123572E-012	1.973357E-011	1	0.000000E+000
1	32.49281872	1.973357E-011	4.123572E-012	0	0.000000E+000
1	32.49312809	4.123572E-012	1.973357E-011	1	0.000000E+000
1	32.49437334	1.973357E-011	4.123572E-012	0	0.000000E+000
1	32.49598016	4.123572E-012	1.973357E-011	1	0.000000E+000
1	32.49755200	1.973357E-011	4.123572E-012	0	0.000000E+000
1	32.49778230	4.123572E-012	1.973357E-011	1	0.000000E+000
1	32.50094457	1.973357E-011	4.123572E-012	0	0.000000E+000
1	32.50167106	4.123572E-012	1.973357E-011	1	0.000000E+000
1	32.50255344	1.973357E-011	4.123572E-012	0	0.000000E+000
1	32.50494831	4.123572E-012	1.973357E-011	1	0.000000E+000
1	32.50634215	1.973357E-011	4.123572E-012	0	0.000000E+000
1	32.50669798	4.123572E-012	1.973357E-011	1	0.000000E+000
1	32.50679524	1.973357E-011	4.123572E-012	0	0.000000E+000
1	32.51213118	4.123572E-012	1.973357E-011	1	0.000000E+000
1	32.51246459	1.973357E-011	4.123572E-012	0	0.000000E+000
1	32.51276492	4.123572E-012	1.973357E-011	1	0.000000E+000
1	32.51282905	1.973357E-011	4.123572E-012	0	0.000000E+000
1	32.51285800	4.123572E-012	1.973357E-011	1	0.000000E+000
1	32.51301651	1.973357E-011	4.123572E-012	0	0.000000E+000
1	32.51338612	4.123572E-012	1.973357E-011	1	0.000000E+000
1	32.51365742	1.973357E-011	4.123572E-012	0	0.000000E+000
1	32.51514414	4.123572E-012	1.973357E-011	1	0.000000E+000
1	32.51664774	1.973357E-011	4.123572E-012	0	0.000000E+000
1	32.51877926	4.123572E-012	1.973357E-011	1	0.000000E+000
1	32.51941108	1.973357E-011	4.123572E-012	0	0.000000E+000
1	32.52017432	4.123572E-012	1.973357E-011	1	0.000000E+000
1	32.52053860	1.973357E-011	4.123572E-012	0	0.000000E+000
1	32.52087321	4.123572E-012	1.973357E-011	1	0.000000E+000
1	32.52106695	1.973357E-011	4.123572E-012	0	0.000000E+000
1	32.52109232	4.123572E-012	1.973357E-011	1	0.000000E+000
1	32.52191661	1.973357E-011	4.123572E-012	0	0.000000E+000
1	32.52251636	4.123572E-012	1.973357E-011	1	0.000000E+000
1	32.52287413	1.973357E-011	4.123572E-012	0	0.000000E+000
1	32.54631149	4.123572E-012	1.973357E-011	1	0.000000E+000
1	32.54655486	1.973357E-011	4.123572E-012	0	0.000000E+000
1	32.54683845	4.123572E-012	1.973357E-011	1	0.000000E+000
1	32.54713786	1.973357E-011	4.123572E-012	0	0.000000E+000
1	32.54792288	4.123572E-012	1.973357E-011	1	0.000000E+000
1	32.54862826	1.973357E-011	4.123572E-012	0	0.000000E+000
1	32.54944352	4.123572E-012	1.973357E-011	1	0.000000E+000
1	32.54985795	1.973357E-011	4.123572E-012	0	0.000000E+000
1	32.55013814	4.123572E-012	1.973357E-011	1	0.000000E+000
1	32.55020342	1.973357E-011	4.123572E-012	0	0.000000E+000
1	32.55071949	4.123572E-012	1.973357E-011	1	0.000000E+000
1	32.55268390	1.973357E-011	4.123572E-012	0	0.000000E+000
1	32.55340050	4.123572E-012	1.973357E-011	1	0.000000E+000
1	32.55449962	1.973357E-011	4.123572E-012	0	0.000000E+000
1	32.55490131	4.123572E-012	1.973357E-011	1	0.000000E+000
1	32.55542169	1.973357E-011	4.123572E-012	0	0.000000E+000
1	32.55595247	4.123572E-012	1.973357E-011	1	0.000000E+000
1	32.55630672	1.973357E-011	4.123572E-012	0	0.000000E+000
1	32.55655949	4.123572E-012	1.973357E-011	1	0.000000E+000
1	32.55688100	1.973357E-011	4.123572E-012	0	0.000000E+000
1	32.55727246	4.123572E-012	1.973357E-011	1	0.000000E+000
1	32.55818921	1.973357E-011	4.123572E-012	0	0.000000E+000
1	32.55905373	4.123572E-012	1.973357E-011	1	0.000000E+000
1	32.55912184	1.973357E-011	4.123572E-012	0	0.000000E+000
1	32.56258934	4.123572E-012	1.973357E-011	1	0.000000E+000
1	32.56339640	1.973357E-011	4.123572E-012	0	0.000000E+000
1	32.56375622	4.123572E-012	1.973357E-011	1	0.000000E+000
1	32.56511118	1.973357E-011	4.123572E-012	0	0.000000E+000
1	32.56518111	4.123572E-012	1.973357E-011	1	0.000000E+000
1	32.56631826	1.973357E-011	4.123572E-012	0	0.000000E+000
1	32.56700074	4.123572E-012	1.973357E-011	1	0.000000E+000
1	32.56775133	1.973357E-011	4.123572E-012	0	0.000000E+000
1	32.56783261	4.123572E-012	1.973357E-011	1	0.000000E+000
1	32.56853151	1.973357E-011	4.123572E-012	0	0.000000E+000
1	32.56871637	4.123572E-012	1.973357E-011	1	0.000000E+000
1	32.57130644	1.973357E-011	4.123572E-012	0	0.000000E+000
1	32.57385558	4.123572E-012	1.973357E-011	1	0.000000E+000
1	32.57398198	1.973357E-011	4.123572E-012	0	0.000000E+000
1	32.57476545	4.123572E-012	1.973357E-011	1	0.000000E+000
1	32.58143955	1.973357E-011	4.123572E-012	0	0.000000E+000
1	32.58146765	4.123572E-012	1.973357E-011	1	0.000000E+000
1	32.58190293	1.973357E-011	4.123572E-012	0	0.000000E+000
1	32.58243392	4.123572E-012	1.973357E-011	1	0.000000E+000
1	32.58255328	1.973357E-011	4.123572E-012	0	0.000000E+000
1	32.58266102	4.123572E-012	1.973357E-011	1	0.000000E+000
1	32.58355237	1.973357E-011	4.123572E-012	0	0.000000E+000
1	32.58376654	4.123572E-012	1.973357E-011	1	0.000000E+000
1	32.58681646	1.973357E-011	4.123572E-012	0	0.000000E+000
1	32.58705930	4.123572E-012	1.973357E-011	1	0.000000E+000
1	32.59113213	1.973357E-011	4.123572E-012	0	0.000000E+000
1	32.59277788	4.123572E-012	1.973357E-011	1	0.000000E+000
1	32.59336675	1.973357E-011	4.123572E-012	0	0.000000E+000
1	32.59350297	4.123572E-012	1.973357E-011	1	0.000000E+000
1	32.59359512	1.973357E-011	4.123572E-012	0	0.000000E+000
1	32.59379620	4.123572E-012	1.973357E-011	1	0.000000E+000
1	32.59417176	1.973357E-011	4.123572E-012	0	0.000000E+000
1	32.59439723	4.123572E-012	1.973357E-011	1	0.000000E+000
1	32.59442747	1.973357E-011	4.123572E-012	0	0.000000E+000
1	32.59590867	4.123572E-012	1.973357E-011	1	0.000000E+000
1	32.59604537	1.973357E-011	4.123572E-012	0	0.000000E+000
1	32.59714786	4.123572E-012	1.973357E-011	1	0.000000E+000
1	32.59753868	1.973357E-011	4.123572E-012	0	0.000000E+000
1	32.59825655	4.123572E-012	1.973357E-011	1	0.000000E+000
1	32.59831144	1.973357E-011	4.123572E-012	0	0.000000E+000
1	32.59961000	4.123572E-012	1.973357E-011	1	0.000000E+000
1	32.60033919	1.973357E-011	4.123572E-012	0	0.000000E+000
1	32.60091782	4.123572E-012	1.973357E-011	1	0.000000E+000
1	32.60188447	1.973357E-011	4.123572E-012	0	0.000000E+000
1	32.60227076	4.123572E-012	1.973357E-011	1	0.000000E+000
1	32.60260025	1.973357E-011	4.123572E-012	0	0.000000E+000
1	32.60438382	4.123572E-012	1.973357E-011	1	0.000000E+000
1	32.60483109	1.973357E-011	4.123572E-012	0	0.000000E+000
1	32.60559208	4.123572E-012	1.973357E-011	1	0.000000E+000
1	32.60695560	1.973357E-011	4.123572E-012	0	0.000000E+000
1	32.60700392	4.123572E-012	1.973357E-011	1	0.000000E+000
1	32.60791277	1.973357E-011	4.123572E-012	0	0.000000E+000
1	32.60834438	4.123572E-012	1.973357E-011	1	0.000000E+000
1	32.60935635	1.973357E-011	4.123572E-012	0	0.000000E+000
1	32.60989624	4.123572E-012	1.973357E-011	1	0.000000E+000
1	32.61040436	1.973357E-011	4.123572E-012	0	0.000000E+000
1	32.61144283	4.123572E-012	1.973357E-011	1	0.000000E+000
1	32.61155297	1.973357E-011	4.123572E-012	0	0.000000E+000
1	32.61226828	4.123572E-012	1.973357E-011	1	0.000000E+000
1	32.61250179	1.973357E-011	4.123572E-012	0	0.000000E+000
1	32.61283416	4.123572E-012	1.973357E-011	1	0.000000E+000
1	32.61287380	1.973357E-011	4.123572E-012	0	0.000000E+000
1	32.61306782	4.123572E-012	1.973357E-011	1	0.000000E+000
1	32.61315193	1.973357E-011	4.123572E-012	0	0.000000E+000
1	32.61340685	4.123572E-012	1.973357E-011	1	0.000000E+000
1	32.61395059	1.973357E-011	4.123572E-012	0	0.000000E+000
1	32.61411946	4.123572E-012	1.973357E-011	1	0.000000E+000
1	32.61429512	1.973357E-011	4.123572E-012	0	0.000000E+000
1	32.61443372	4.123572E-012	1.973357E-011	1	0.000000E+000
1	32.61505597	1.973357E-011	4.123572E-012	0	0.000000E+000
1	32.61648637	4.123572E-012	1.973357E-011	1	0.000000E+000
1	32.61674868	1.973357E-011	4.123572E-012	0	0.000000E+000
1	32.61676566	4.123572E-012	1.973357E-011	1	0.000000E+000
1	32.61697716	1.973357E-011	4.123572E-012	0	0.000000E+000
1	32.61802146	4.123572E-012	1.973357E-011	1	0.000000E+000
1	32.61850600	1.973357E-011	4.123572E-012	0	0.000000E+000
1	32.61901587	4.123572E-012	1.973357E-011	1	0.000000E+000
1	32.61952535	1.973357E-011	4.123572E-012	0	0.000000E+000
1	32.61995226	4.123572E-012	1.973357E-011	1	0.000000E+000
1	32.62055260	1.973357E-011	4.123572E-012	0	0.000000E+000
1	32.62060410	4.123572E-012	1.973357E-011	1	0.000000E+000
1	32.62126355	1.973357E-011	4.123572E-012	0	0.000000E+000
1	32.62130287	4.123572E-012	1.973357E-011	1	0.000000E+000
1	32.62185610	1.973357E-011	4.123572E-012	0	0.000000E+000
1	32.62254473	4.123572E-012	1.973357E-011	1	0.000000E+000
1	32.62385824	1.973357E-011	4.123572E-012	0	0.000000E+000
1	32.62433188	4.123572E-012	1.973357E-011	1	0.000000E+000
1	32.62447584	1.973357E-011	4.123572E-012	0	0.000000E+000
1	32.62478175	4.123572E-012	1.973357E-011	1	0.000000E+000
1	32.62674685	1.973357E-011	4.123572E-012	0	0.000000E+000
1	32.62721120	4.123572E-012	1.973357E-011	1	0.000000E+000
1	32.62753062	1.973357E-011	4.123572E-012	0	0.000000E+000
1	32.62766054	4.123572E-012	1.973357E-011	1	0.000000E+000
1	32.62793426	1.973357E-011	4.123572E-012	0	0.000000E+000
1	32.62817555	4.123572E-012	1.973357E-011	1	0.000000E+000
1	32.63019599	1.973357E-011	4.123572E-012	0	0.000000E+000
1	32.63023293	4.123572E-012	1.973357E-011	1	0.000000E+000
1	32.63079993	1.973357E-011	4.123572E-012	0	0.000000E+000
1	32.63124413	4.123572E-012	1.973357E-011	1	0.000000E+000
1	32.63156443	1.973357E-011	4.123572E-012	0	0.000000E+000
1	32.63172578	4.123572E-012	1.973357E-011	1	0.000000E+000
1	32.63307308	1.973357E-011	4.123572E-012	0	0.000000E+000
1	32.63390811	4.123572E-012	1.973357E-011	1	0.000000E+000
1	32.63443645	1.973357E-011	4.123572E-012	0	0.000000E+000
1	32.63533208	4.123572E-012	1.973357E-011	1	0.000000E+000
1	32.63577075	1.973357E-011	4.123572E-012	0	0.000000E+000
1	32.63663107	4.123572E-012	1.973357E-011	1	0.000000E+000
1	32.63943432	1.973357E-011	4.123572E-012	0	0.000000E+000
1	32.63976286	4.123572E-012	1.973357E-011	1	0.000000E+000
1	32.64110696	1.973357E-011	4.123572E-012	0	0.000000E+000
1	32.64151794	4.123572E-012	1.973357E-011	1	0.000000E+000
1	32.64384484	1.973357E-011	4.123572E-012	0	0.000000E+000
1	32.64388631	4.123572E-012	1.973357E-011	1	0.000000E+000
1	32.64475405	1.973357E-011	4.123572E-012	0	0.000000E+000
1	32.64495409	4.123572E-012	1.973357E-011	1	0.000000E+000
1	32.64510233	1.973357E-011	4.123572E-012	0	0.000000E+000
1	32.64588500	4.123572E-012	1.973357E-011	1	0.000000E+000
1	32.64606883	1.973357E-011	4.123572E-012	0	0.000000E+000
1	32.64659759	4.123572E-012	1.973357E-011	1	0.000000E+000
1	32.64679768	1.973357E-011	4.123572E-012	0	0.000000E+000
1	32.64754105	4.123572E-012	1.973357E-011	1	0.000000E+000
1	32.64831574	1.973357E-011	4.123572E-012	0	0.000000E+000
1	32.64887714	4.123572E-012	1.973357E-011	1	0.000000E+000
1	32.64976076	1.973357E-011	4.123572E-012	0	0.000000E+000
1	32.65005396	4.123572E-012	1.973357E-011	1	0.000000E+000
1	32.65047745	1.973357E-011	4.123572E-012	0	0.000000E+000
1	32.65058906	4.123572E-012	1.973357E-011	1	0.000000E+000
1	32.65100895	1.973357E-011	4.123572E-012	0	0.000000E+000
1	32.65147780	4.123572E-012	1.973357E-011	1	0.000000E+000
1	32.65219531	1.973357E-011	4.123572E-012	0	0.000000E+000
1	32.65246222	4.123572E-012	1.973357E-011	1	0.000000E+000
1	32.65297309	1.973357E-011	4.123572E-012	0	0.000000E+000
1	32.65320573	4.123572E-012	1.973357E-011	1	0.000000E+000
1	32.65486603	1.973357E-011	4.123572E-012	0	0.000000E+000
1	32.65509849	4.123572E-012	1.973357E-011	1	0.000000E+000
1	32.65604908	1.973357E-011	4.123572E-012	0	0.000000E+000
1	32.65690565	4.123572E-012	1.973357E-011	1	0.000000E+000
1	32.65707299	1.973357E-011	4.123572E-012	0	0.000000E+000
1	32.65715835	4.123572E-012	1.973357E-011	1	0.000000E+000
1	32.65752276	1.973357E-011	4.123572E-012	0	0.000000E+000
1	32.65834606	4.123572E-012	1.973357E-011	1	0.000000E+000
1	32.65978587	1.973357E-011	4.123572E-012	0	0.000000E+000
1	32.94448064	4.312472E-012	1.992247E-011	1	0.000000E+000
1	32.94635996	1.992247E-011	4.312472E-012	0	0.000000E+000
1	32.94637424	4.312472E-012	1.992247E-011	1	0.000000E+000
1	32.94721067	1.992247E-011	4.312472E-012	0	0.000000E+000
1	32.94823293	4.312472E-012	1.992247E-011	1	0.000000E+000
1	32.94838864	1.992247E-011	4.312472E-012	0	0.000000E+000
1	32.94846395	4.312472E-012	1.992247E-011	1	0.000000E+000
1	32.94870097	1.992247E-011	4.312472E-012	0	0.000000E+000
1	32.94913536	4.312472E-012	1.992247E-011	1	0.000000E+000
1	32.95105909	1.992247E-011	4.312472E-012	0	0.000000E+000
1	32.95195495	4.312472E-012	1.992247E-011	1	0.000000E+000
1	32.95256111	1.992247E-011	4.312472E-012	0	0.000000E+000
1	32.95279836	4.312472E-012	1.992247E-011	1	0.000000E+000
1	32.95531853	1.992247E-011	4.312472E-012	0	0.000000E+000
1	32.95555864	4.312472E-012	1.992247E-011	1	0.000000E+000
1	32.95571595	1.992247E-011	4.312472E-012	0	0.000000E+000
1	32.95621551	4.312472E-012	1.992247E-011	1	0.000000E+000
1	32.95884664	1.992247E-011	4.312472E-012	0	0.000000E+000
1	32.95914678	4.312472E-012	1.992247E-011	1	0.000000E+000
1	32.96006595	1.992247E-011	4.312472E-012	0	0.000000E+000
1	32.96066899	4.312472E-012	1.992247E-011	1	0.000000E+000
1	32.96111926	1.992247E-011	4.312472E-012	0	0.000000E+000
1	33.10995167	4.131502E-012	1.974150E-011	1	0.000000E+000
1	33.11172330	1.974150E-011	4.131502E-012	0	0.000000E+000
1	33.11210332	4.131502E-012	1.974150E-011	1	0.000000E+000
1	33.11220381	1.974150E-011	4.131502E-012	0	0.000000E+000
1	33.11241430	4.131502E-012	1.974150E-011	1	0.000000E+000
1	33.11267229	1.974150E-011	4.131502E-012	0	0.000000E+000
1	33.11419287	4.131502E-012	1.974150E-011	1	0.000000E+000
1	33.11436532	1.974150E-011	4.131502E-012	0	0.000000E+000
1	33.11466728	4.131502E-012	1.974150E-011	1	0.000000E+000
1	33.11558282	1.974150E-011	4.131502E-012	0	0.000000E+000
1	33.11684091	4.131502E-012	1.974150E-011	1	0.000000E+000
1	33.11697479	1.974150E-011	4.131502E-012	0	0.000000E+000
1	33.11705937	4.131502E-012	1.974150E-011	1	0.000000E+000
1	33.11944416	1.974150E-011	4.131502E-012	0	0.000000E+000
1	33.11988028	4.131502E-012	1.974150E-011	1	0.000000E+000
1	33.12060975	1.974150E-011	4.131502E-012	0	0.000000E+000
1	33.12109272	4.131502E-012	1.974150E-011	1	0.000000E+000
1	33.12190890	1.974150E-011	4.131502E-012	0	0.000000E+000
1	33.12191183	4.131502E-012	1.974150E-011	1	0.000000E+000
1	33.12208175	1.974150E-011	4.131502E-012	0	0.000000E+000
1	33.12311999	4.131502E-012	1.974150E-011	1	0.000000E+000
1	33.12562470	1.974150E-011	4.131502E-012	0	0.000000E+000
1	33.12571971	4.131502E-012	1.974150E-011	1	0.000000E+000
1	33.12676376	1.974150E-011	4.131502E-012	0	0.000000E+000
1	33.12860536	4.131502E-012	1.974150E-011	1	0.000000E+000
1	33.12911804	1.974150E-011	4.131502E-012	0	0.000000E+000
1	33.12937453	4.131502E-012	1.974150E-011	1	0.000000E+000
1	33.13022405	1.974150E-011	4.131502E-012	0	0.000000E+000
1	33.13155373	4.131502E-012	1.974150E-011	1	0.000000E+000
1	33.13186659	1.974150E-011	4.131502E-012	0	0.000000E+000
1	33.19908088	4.131502E-012	1.974150E-011	1	0.000000E+000
1	33.19993095	1.974150E-011	4.131502E-012	0	0.000000E+000
1	33.20032209	4.131502E-012	1.974150E-011	1	0.000000E+000
1	33.20190994	1.974150E-011	4.131502E-012	0	0.000000E+000
1	33.20268686	4.131502E-012	1.974150E-011	1	0.000000E+000
1	33.20294102	1.974150E-011	4.131502E-012	0	0.000000E+000
1	33.20307665	4.131502E-012	1.974150E-011	1	0.000000E+000
1	33.20324088	1.974150E-011	4.131502E-012	0	0.000000E+000
1	33.20350390	4.131502E-012	1.974150E-011	1	0.000000E+000
1	33.20393443	1.974150E-011	4.131502E-012	0	0.000000E+000
1	33.20500843	4.131502E-012	1.974150E-011	1	0.000000E+000
1	33.20616587	1.974150E-011	4.131502E-012	0	0.000000E+000
1	33.20732964	4.131502E-012	1.974150E-011	1	0.000000E+000
1	33.20828486	1.974150E-011	4.131502E-012	0	0.000000E+000
1	33.20835357	4.131502E-012	1.974150E-011	1	0.000000E+000
1	33.21054466	1.974150E-011	4.131502E-012	0	0.000000E+000
1	33.21124457	4.131502E-012	1.974150E-011	1	0.000000E+000
1	33.21131974	1.974150E-011	4.131502E-012	0	0.000000E+000
1	33.21146671	4.131502E-012	1.974150E-011	1	0.000000E+000
1	33.21163132	1.974150E-011	4.131502E-012	0	0.000000E+000
1	33.21167403	4.131502E-012	1.974150E-011	1	0.000000E+000
1	33.21287304	1.974150E-011	4.131502E-012	0	0.000000E+000
1	33.21391674	4.131502E-012	1.974150E-011	1	0.000000E+000
1	33.21588150	1.974150E-011	4.131502E-012	0	0.000000E+000
1	33.36420543	4.227931E-012	1.983793E-011	1	0.000000E+000
1	33.36685127	1.983793E-011	4.227931E-012	0	0.000000E+000
1	33.36879820	4.227931E-012	1.983793E-011	1	0.000000E+000
1	33.36905538	1.983793E-011	4.227931E-012	0	0.000000E+000
1	33.36943600	4.227931E-012	1.983793E-011	1	0.000000E+000
1	33.37045621	1.983793E-011	4.227931E-012	0	0.000000E+000
1	33.37051842	4.227931E-012	1.983793E-011	1	0.000000E+000
1	33.37105247	1.983793E-011	4.227931E-012	0	0.000000E+000
1	33.37159281	4.227931E-012	1.983793E-011	1	0.000000E+000
1	33.37291555	1.983793E-011	4.227931E-012	0	0.000000E+000
1	33.37303876	4.227931E-012	1.983793E-011	1	0.000000E+000
1	33.37400454	1.983793E-011	4.227931E-012	0	0.000000E+000
1	33.37415027	4.227931E-012	1.983793E-011	1	0.000000E+000
1	33.37448818	1.983793E-011	4.227931E-012	0	0.000000E+000
1	33.37497245	4.227931E-012	1.983793E-011	1	0.000000E+000
1	33.37498523	1.983793E-011	4.227931E-012	0	0.000000E+000
1	34.20194413	4.254712E-012	1.986471E-011	1	0.000000E+000
1	34.20386195	1.986471E-011	4.254712E-012	0	0.000000E+000
1	34.20426174	4.254712E-012	1.986471E-011	1	0.000000E+000
1	34.20434738	1.986471E-011	4.254712E-012	0	0.000000E+000
1	34.20446696	4.254712E-012	1.986471E-011	1	0.000000E+000
1	34.20500654	1.986471E-011	4.254712E-012	0	0.000000E+000
1	34.20549459	4.254712E-012	1.986471E-011	1	0.000000E+000
1	34.20634521	1.986471E-011	4.254712E-012	0	0.000000E+000
1	34.20868541	4.254712E-012	1.986471E-011	1	0.000000E+000
1	34.21047153	1.986471E-011	4.254712E-012	0	0.000000E+000
1	34.21148603	4.254712E-012	1.986471E-011	1	0.000000E+000
1	34.21257072	1.986471E-011	4.254712E-012	0	0.000000E+000
1	34.21430327	4.254712E-012	1.986471E-011	1	0.000000E+000
1	34.21470899	1.986471E-011	4.254712E-012	0	0.000000E+000
1	34.21524568	4.254712E-012	1.986471E-011	1	0.000000E+000
1	34.21706157	1.986471E-011	4.254712E-012	0	0.000000E+000
1	34.21710917	4.254712E-012	1.986471E-011	1	0.000000E+000
1	34.21753410	1.986471E-011	4.254712E-012	0	0.000000E+000
1	34.21800072	4.254712E-012	1.986471E-011	1	0.000000E+000
1	34.21849703	1.986471E-011	4.254712E-012	0	0.000000E+000
1	34.21871737	4.254712E-012	1.986471E-011	1	0.000000E+000
1	34.22016223	1.986471E-011	4.254712E-012	0	0.000000E+000
1	34.22075548	4.254712E-012	1.986471E-011	1	0.000000E+000
1	34.22083607	1.986471E-011	4.254712E-012	0	0.000000E+000
1	34.22092000	4.254712E-012	1.986471E-011	1	0.000000E+000
1	34.22184284	1.986471E-011	4.254712E-012	0	0.000000E+000
1	34.22261187	4.254712E-012	1.986471E-011	1	0.000000E+000
1	34.22379520	1.986471E-011	4.254712E-012	0	0.000000E+000
1	34.22424951	4.254712E-012	1.986471E-011	1	0.000000E+000
1	34.22546631	1.986471E-011	4.254712E-012	0	0.000000E+000
1	34.22548602	4.254712E-012	1.986471E-011	1	0.000000E+000
1	34.22622502	1.986471E-011	4.254712E-012	0	0.000000E+000
1	34.22657337	4.254712E-012	1.986471E-011	1	0.000000E+000
1	34.22809471	1.986471E-011	4.254712E-012	0	0.000000E+000
1	34.22850020	4.254712E-012	1.986471E-011	1	0.000000E+000
1	34.22957916	1.986471E-011	4.254712E-012	0	0.000000E+000
1	34.22962915	4.254712E-012	1.986471E-011	1	0.000000E+000
1	34.23108480	1.986471E-011	4.254712E-012	0	0.000000E+000
1	34.23108797	4.254712E-012	1.986471E-011	1	0.000000E+000
1	34.23163135	1.986471E-011	4.254712E-012	0	0.000000E+000
1	34.23179883	4.254712E-012	1.986471E-011	1	0.000000E+000
1	34.23212834	1.986471E-011	4.254712E-012	0	0.000000E+000
1	34.23276164	4.254712E-012	1.986471E-011	1	0.000000E+000
1	34.23363553	1.986471E-011	4.254712E-012	0	0.000000E+000
1	34.23368212	4.254712E-012	1.986471E-011	1	0.000000E+000
1	34.23430848	1.986471E-011	4.254712E-012	0	0.000000E+000
1	34.23526613	4.254712E-012	1.986471E-011	1	0.000000E+000
1	34.23562004	1.986471E-011	4.254712E-012	0	0.000000E+000
1	34.23566690	4.254712E-012	1.986471E-011	1	0.000000E+000
1	34.23573699	1.986471E-011	4.254712E-012	0	0.000000E+000
1	34.23665115	4.254712E-012	1.986471E-011	1	0.000000E+000
1	34.23750597	1.986471E-011	4.254712E-012	0	0.000000E+000
1	34.23753049	4.254712E-012	1.986471E-011	1	0.000000E+000
1	34.24008115	1.986471E-011	4.254712E-012	0	0.000000E+000
1	34.24020169	4.254712E-012	1.986471E-011	1	0.000000E+000
1	34.24077292	1.986471E-011	4.254712E-012	0	0.000000E+000
1	34.24165943	4.254712E-012	1.986471E-011	1	0.000000E+000
1	34.24312448	1.986471E-011	4.254712E-012	0	0.000000E+000
1	34.24395454	4.254712E-012	1.986471E-011	1	0.000000E+000
1	34.24411885	1.986471E-011	4.254712E-012	0	0.000000E+000
1	34.24427197	4.254712E-012	1.986471E-011	1	0.000000E+000
1	34.24680110	1.986471E-011	4.254712E-012	0	0.000000E+000
1	34.24689711	4.254712E-012	1.986471E-011	1	0.000000E+000
1	34.24704013	1.986471E-011	4.254712E-012	0	0.000000E+000
1	34.27667806	4.254712E-012	1.986471E-011	1	0.000000E+000
1	34.27746470	1.986471E-011	4.254712E-012	0	0.000000E+000
1	34.27752952	4.254712E-012	1.986471E-011	1	0.000000E+000
1	34.27807304	1.986471E-011	4.254712E-012	0	0.000000E+000
1	34.27813704	4.254712E-012	1.986471E-011	1	0.000000E+000
1	34.27829036	1.986471E-011	4.254712E-012	0	0.000000E+000
1	34.27874759	4.254712E-012	1.986471E-011	1	0.000000E+000
1	34.27896479	1.986471E-011	4.254712E-012	0	0.000000E+000
1	34.27923959	4.254712E-012	1.986471E-011	1	0.000000E+000
1	34.27932926	1.986471E-011	4.254712E-012	0	0.000000E+000
1	34.28037668	4.254712E-012	1.986471E-011	1	0.000000E+000
1	34.28128946	1.986471E-011	4.254712E-012	0	0.000000E+000
1	34.28207408	4.254712E-012	1.986471E-011	1	0.000000E+000
1	34.28281137	1.986471E-011	4.254712E-012	0	0.000000E+000
1	34.28290298	4.254712E-012	1.986471E-011	1	0.000000E+000
1	34.28399599	1.986471E-011	4.254712E-012	0	0.000000E+000
1	34.28415301	4.254712E-012	1.986471E-011	1	0.000000E+000
1	34.28470277	1.986471E-011	4.254712E-012	0	0.000000E+000
1	34.28505074	4.254712E-012	1.986471E-011	1	0.000000E+000
1	34.28602886	1.986471E-011	4.254712E-012	0	0.000000E+000
1	34.28692458	4.254712E-012	1.986471E-011	1	0.000000E+000
1	34.28802866	1.986471E-011	4.254712E-012	0	0.000000E+000
1	34.28976743	4.254712E-012	1.986471E-011	1	0.000000E+000
1	34.29021359	1.986471E-011	4.254712E-012	0	0.000000E+000
1	34.29034935	4.254712E-012	1.986471E-011	1	0.000000E+000
1	34.29096086	1.986471E-011	4.254712E-012	0	0.000000E+000
1	34.33649473	4.254712E-012	1.986471E-011	1	0.000000E+000
1	34.33695014	1.986471E-011	4.254712E-012	0	0.000000E+000
1	34.33831617	4.254712E-012	1.986471E-011	1	0.000000E+000
1	34.33903819	1.986471E-011	4.254712E-012	0	0.000000E+000
1	34.33916284	4.254712E-012	1.986471E-011	1	0.000000E+000
1	34.33933075	1.986471E-011	4.254712E-012	0	0.000000E+000
1	34.34008700	4.254712E-012	1.986471E-011	1	0.000000E+000
1	34.34011930	1.986471E-011	4.254712E-012	0	0.000000E+000
1	34.34026435	4.254712E-012	1.986471E-011	1	0.000000E+000
1	34.34035382	1.986471E-011	4.254712E-012	0	0.000000E+000
1	34.34103485	4.254712E-012	1.986471E-011	1	0.000000E+000
1	34.34210831	1.986471E-011	4.254712E-012	0	0.000000E+000
1	34.34221760	4.254712E-012	1.986471E-011	1	0.000000E+000
1	34.34227754	1.986471E-011	4.254712E-012	0	0.000000E+000
1	34.34230277	4.254712E-012	1.986471E-011	1	0.000000E+000
1	34.34302573	1.986471E-011	4.254712E-012	0	0.000000E+000
1	34.34368771	4.254712E-012	1.986471E-011	1	0.000000E+000
1	34.34445392	1.986471E-011	4.254712E-012	0	0.000000E+000
1	34.34466133	4.254712E-012	1.986471E-011	1	0.000000E+000
1	34.34569686	1.986471E-011	4.254712E-012	0	0.000000E+000
1	34.34584456	4.254712E-012	1.986471E-011	1	0.000000E+000
1	34.34797670	1.986471E-011	4.254712E-012	0	0.000000E+000
1	34.34902627	4.254712E-012	1.986471E-011	1	0.000000E+000
1	34.34971935	1.986471E-011	4.254712E-012	0	0.000000E+000
1	34.35065011	4.254712E-012	1.986471E-011	1	0.000000E+000
1	34.35073707	1.986471E-011	4.254712E-012	0	0.000000E+000
1	34.35277232	4.254712E-012	1.986471E-011	1	0.000000E+000
1	34.35285683	1.986471E-011	4.254712E-012	0	0.000000E+000
1	34.35313194	4.254712E-012	1.986471E-011	1	0.000000E+000
1	34.35420515	1.986471E-011	4.254712E-012	0	0.000000E+000
1	34.35499568	4.254712E-012	1.986471E-011	1	0.000000E+000
1	34.35548274	1.986471E-011	4.254712E-012	0	0.000000E+000
1	34.35555236	4.254712E-012	1.986471E-011	1	0.000000E+000
1	34.35658471	1.986471E-011	4.254712E-012	0	0.000000E+000
1	34.35717859	4.254712E-012	1.986471E-011	1	0.000000E+000
1	34.35747433	1.986471E-011	4.254712E-012	0	0.000000E+000
1	34.35762980	4.254712E-012	1.986471E-011	1	0.000000E+000
1	34.36016864	1.986471E-011	4.254712E-012	0	0.000000E+000
1	34.36276397	4.254712E-012	1.986471E-011	1	0.000000E+000
1	34.36390730	1.986471E-011	4.254712E-012	0	0.000000E+000
1	34.36486866	4.254712E-012	1.986471E-011	1	0.000000E+000
1	34.36487694	1.986471E-011	4.254712E-012	0	0.000000E+000
1	34.36556980	4.254712E-012	1.986471E-011	1	0.000000E+000
1	34.36567639	1.986471E-011	4.254712E-012	0	0.000000E+000
1	34.36608193	4.254712E-012	1.986471E-011	1	0.000000E+000
1	34.36619786	1.986471E-011	4.254712E-012	0	0.000000E+000
1	34.36663900	4.254712E-012	1.986471E-011	1	0.000000E+000
1	34.36689539	1.986471E-011	4.254712E-012	0	0.000000E+000
1	34.36695414	4.254712E-012	1.986471E-011	1	0.000000E+000
1	34.36831872	1.986471E-011	4.254712E-012	0	0.000000E+000
1	34.36888531	4.254712E-012	1.986471E-011	1	0.000000E+000
1	34.36958640	1.986471E-011	4.254712E-012	0	0.000000E+000
1	34.37253392	4.254712E-012	1.986471E-011	1	0.000000E+000
1	34.37315246	1.986471E-011	4.254712E-012	0	0.000000E+000
1	34.37426922	4.254712E-012	1.986471E-011	1	0.000000E+000
1	34.37654256	1.986471E-011	4.254712E-012	0	0.000000E+000
1	34.37869519	4.254712E-012	1.986471E-011	1	0.000000E+000
1	34.37909010	1.986471E-011	4.254712E-012	0	0.000000E+000
1	34.37911014	4.254712E-012	1.986471E-011	1	0.000000E+000
1	34.37932579	1.986471E-011	4.254712E-012	0	0.000000E+000
1	34.37973795	4.254712E-012	1.986471E-011	1	0.000000E+000
1	34.38061891	1.986471E-011	4.254712E-012	0	0.000000E+000
1	34.38144724	4.254712E-012	1.986471E-011	1	0.000000E+000
1	34.38200897	1.986471E-011	4.254712E-012	0	0.000000E+000
1	34.38286624	4.254712E-012	1.986471E-011	1	0.000000E+000
1	34.38454174	1.986471E-011	4.254712E-012	0	0.000000E+000
1	34.38598258	4.254712E-012	1.986471E-011	1	0.000000E+000
1	34.38609390	1.986471E-011	4.254712E-012	0	0.000000E+000
1	34.38675273	4.254712E-012	1.986471E-011	1	0.000000E+000
1	34.38785098	1.986471E-011	4.254712E-012	0	0.000000E+000
1	34.38806634	4.254712E-012	1.986471E-011	1	0.000000E+000
1	34.38845249	1.986471E-011	4.254712E-012	0	0.000000E+000
1	34.38898705	4.254712E-012	1.986471E-011	1	0.000000E+000
1	34.38925539	1.986471E-011	4.254712E-012	0	0.000000E+000
1	34.39421616	4.254712E-012	1.986471E-011	1	0.000000E+000
1	34.39490281	1.986471E-011	4.254712E-012	0	0.000000E+000
1	34.39499941	4.254712E-012	1.986471E-011	1	0.000000E+000
1	34.39563451	1.986471E-011	4.254712E-012	0	0.000000E+000
1	34.39566435	4.254712E-012	1.986471E-011	1	0.000000E+000
1	34.39593592	1.986471E-011	4.254712E-012	0	0.000000E+000
1	34.39622689	4.254712E-012	1.986471E-011	1	0.000000E+000
1	34.39803705	1.986471E-011	4.254712E-012	0	0.000000E+000
1	34.39857096	4.254712E-012	1.986471E-011	1	0.000000E+000
1	34.39963669	1.986471E-011	4.254712E-012	0	0.000000E+000
1	34.39966122	4.254712E-012	1.986471E-011	1	0.000000E+000
1	34.40018400	1.986471E-011	4.254712E-012	0	0.000000E+000
1	34.40060795	4.254712E-012	1.986471E-011	1	0.000000E+000
1	34.40071271	1.986471E-011	4.254712E-012	0	0.000000E+000
1	34.40248905	4.254712E-012	1.986471E-011	1	0.000000E+000
1	34.40268315	1.986471E-011	4.254712E-012	0	0.000000E+000
1	34.40276610	4.254712E-012	1.986471E-011	1	0.000000E+000
1	34.40285451	1.986471E-011	4.254712E-012	0	0.000000E+000
1	34.40303472	4.254712E-012	1.986471E-011	1	0.000000E+000
1	34.40364091	1.986471E-011	4.254712E-012	0	0.000000E+000
1	34.40378434	4.254712E-012	1.986471E-011	1	0.000000E+000
1	34.40660525	1.986471E-011	4.254712E-012	0	0.000000E+000
1	34.40705468	4.254712E-012	1.986471E-011	1	0.000000E+000
1	34.40801563	1.986471E-011	4.254712E-012	0	0.000000E+000
1	34.40938451	4.254712E-012	1.986471E-011	1	0.000000E+000
1	34.41507461	1.986471E-011	4.254712E-012	0	0.000000E+000
1	34.41545451	4.254712E-012	1.986471E-011	1	0.000000E+000
1	34.41612049	1.986471E-011	4.254712E-012	0	0.000000E+000
1	34.41622784	4.254712E-012	1.986471E-011	1	0.000000E+000
1	34.41677551	1.986471E-011	4.254712E-012	0	0.000000E+000
1	34.41680442	4.254712E-012	1.986471E-011	1	0.000000E+000
1	34.41891276	1.986471E-011	4.254712E-012	0	0.000000E+000
1	34.41900446	4.254712E-012	1.986471E-011	1	0.000000E+000
1	34.41921362	1.986471E-011	4.254712E-012	0	0.000000E+000
1	34.42032332	4.254712E-012	1.986471E-011	1	0.000000E+000
1	34.42186063	1.986471E-011	4.254712E-012	0	0.000000E+000
1	34.42304117	4.254712E-012	1.986471E-011	1	0.000000E+000
1	34.42439833	1.986471E-011	4.254712E-012	0	0.000000E+000
1	34.42504911	4.254712E-012	1.986471E-011	1	0.000000E+000
1	34.42566333	1.986471E-011	4.254712E-012	0	0.000000E+000
1	34.42685499	4.254712E-012	1.986471E-011	1	0.000000E+000
1	34.42733640	1.986471E-011	4.254712E-012	0	0.000000E+000
1	34.42794672	4.254712E-012	1.986471E-011	1	0.000000E+000
1	34.42821422	1.986471E-011	4.254712E-012	0	0.000000E+000
1	34.42837897	4.254712E-012	1.986471E-011	1	0.000000E+000
1	34.42892734	1.986471E-011	4.254712E-012	0	0.000000E+000
1	34.42895499	4.254712E-012	1.986471E-011	1	0.000000E+000
1	34.42965006	1.986471E-011	4.254712E-012	0	0.000000E+000
1	34.42990579	4.254712E-012	1.986471E-011	1	0.000000E+000
1	34.43070607	1.986471E-011	4.254712E-012	0	0.000000E+000
1	34.43165676	4.254712E-012	1.986471E-011	1	0.000000E+000
1	34.43248813	1.986471E-011	4.254712E-012	0	0.000000E+000
1	34.43251382	4.254712E-012	1.986471E-011	1	0.000000E+000
1	34.43264663	1.986471E-011	4.254712E-012	0	0.000000E+000
1	34.95960186	4.348226E-012	1.995823E-011	1	0.000000E+000
1	34.95960200	1.995823E-011	4.348226E-012	0	0.000000E+000
1	34.95960417	4.348226E-012	1.995823E-011	1	0.000000E+000
1	34.95968937	1.995823E-011	4.348226E-012	0	0.000000E+000
1	34.95979270	4.348226E-012	1.995823E-011	1	0.000000E+000
1	34.95987236	1.995823E-011	4.348226E-012	0	0.000000E+000
1	34.95993461	4.348226E-012	1.995823E-011	1	0.000000E+000
1	34.96007448	1.995823E-011	4.348226E-012	0	0.000000E+000
1	34.96127414	4.348226E-012	1.995823E-011	1	0.000000E+000
1	34.96277793	1.995823E-011	4.348226E-012	0	0.000000E+000
1	34.96352288	4.348226E-012	1.995823E-011	1	0.000000E+000
1	34.96466403	1.995823E-011	4.348226E-012	0	0.000000E+000
1	34.96587020	4.348226E-012	1.995823E-011	1	0.000000E+000
1	34.96624094	1.995823E-011	4.348226E-012	0	0.000000E+000
1	34.96676376	4.348226E-012	1.995823E-011	1	0.000000E+000
1	34.96805461	1.995823E-011	4.348226E-012	0	0.000000E+000
1	34.96858609	4.348226E-012	1.995823E-011	1	0.000000E+000
1	34.96974366	1.995823E-011	4.348226E-012	0	0.000000E+000
1	34.96989786	4.348226E-012	1.995823E-011	1	0.000000E+000
1	34.97093585	1.995823E-011	4.348226E-012	0	0.000000E+000
1	34.97142831	4.348226E-012	1.995823E-011	1	0.000000E+000
1	34.97218703	1.995823E-011	4.348226E-012	0	0.000000E+000
1	34.97350750	4.348226E-012	1.995823E-011	1	0.000000E+000
1	34.97562422	1.995823E-011	4.348226E-012	0	0.000000E+000
1	34.97593155	4.348226E-012	1.995823E-011	1	0.000000E+000
1	34.97974280	1.995823E-011	4.348226E-012	0	0.000000E+000
1	34.98068886	4.348226E-012	1.995823E-011	1	0.000000E+000
1	34.98072639	1.995823E-011	4.348226E-012	0	0.000000E+000
1	34.98262191	4.348226E-012	1.995823E-011	1	0.000000E+000
1	34.98345039	1.995823E-011	4.348226E-012	0	0.000000E+000
1	34.98358647	4.348226E-012	1.995823E-011	1	0.000000E+000
1	34.98371869	1.995823E-011	4.348226E-012	0	0.000000E+000
1	34.98406990	4.348226E-012	1.995823E-011	1	0.000000E+000
1	34.98471126	1.995823E-011	4.348226E-012	0	0.000000E+000
1	34.98478516	4.348226E-012	1.995823E-011	1	0.000000E+000
1	34.98500499	1.995823E-011	4.348226E-012	0	0.000000E+000
1	34.98529374	4.348226E-012	1.995823E-011	1	0.000000E+000
1	34.98542786	1.995823E-011	4.348226E-012	0	0.000000E+000
1	34.98555442	4.348226E-012	1.995823E-011	1	0.000000E+000
1	34.98577671	1.995823E-011	4.348226E-012	0	0.000000E+000
1	34.98711080	4.348226E-012	1.995823E-011	1	0.000000E+000
1	34.98803593	1.995823E-011	4.348226E-012	0	0.000000E+000
1	34.98868755	4.348226E-012	1.995823E-011	1	0.000000E+000
1	34.98897213	1.995823E-011	4.348226E-012	0	0.000000E+000
1	34.98913087	4.348226E-012	1.995823E-011	1	0.000000E+000
1	34.98932117	1.995823E-011	4.348226E-012	0	0.000000E+000
1	34.98941273	4.348226E-012	1.995823E-011	1	0.000000E+000
1	34.98989856	1.995823E-011	4.348226E-012	0	0.000000E+000
1	34.99078625	4.348226E-012	1.995823E-011	1	0.000000E+000
1	34.99137663	1.995823E-011	4.348226E-012	0	0.000000E+000
1	34.99140557	4.348226E-012	1.995823E-011	1	0.000000E+000
1	34.99186491	1.995823E-011	4.348226E-012	0	0.000000E+000
1	34.99211523	4.348226E-012	1.995823E-011	1	0.000000E+000
1	34.99377867	1.995823E-011	4.348226E-012	0	0.000000E+000
1	34.99448659	4.348226E-012	1.995823E-011	1	0.000000E+000
1	34.99458392	1.995823E-011	4.348226E-012	0	0.000000E+000
1	34.99595130	4.348226E-012	1.995823E-011	1	0.000000E+000
1	34.99614155	1.995823E-011	4.348226E-012	0	0.000000E+000
1	34.99617233	4.348226E-012	1.995823E-011	1	0.000000E+000
1	34.99640616	1.995823E-011	4.348226E-012	0	0.000000E+000
1	34.99683479	4.348226E-012	1.995823E-011	1	0.000000E+000
1	34.99691711	1.995823E-011	4.348226E-012	0	0.000000E+000
1	34.99712600	4.348226E-012	1.995823E-011	1	0.000000E+000
1	34.99742305	1.995823E-011	4.348226E-012	0	0.000000E+000
1	34.99854487	4.348226E-012	1.995823E-011	1	0.000000E+000
1	34.99928121	1.995823E-011	4.348226E-012	0	0.000000E+000
1	35.00032002	4.348226E-012	1.995823E-011	1	0.000000E+000
1	35.00065201	1.995823E-011	4.348226E-012	0	0.000000E+000
1	35.00071562	4.348226E-012	1.995823E-011	1	0.000000E+000
1	35.00092980	1.995823E-011	4.348226E-012	0	0.000000E+000
1	35.00135607	4.348226E-012	1.995823E-011	1	0.000000E+000
1	35.00140353	1.995823E-011	4.348226E-012	0	0.000000E+000
1	35.00153619	4.348226E-012	1.995823E-011	1	0.000000E+000
1	35.00176729	1.995823E-011	4.348226E-012	0	0.000000E+000
1	35.00364473	4.348226E-012	1.995823E-011	1	0.000000E+000
1	35.00394642	1.995823E-011	4.348226E-012	0	0.000000E+000
1	35.00400688	4.348226E-012	1.995823E-011	1	0.000000E+000
1	35.00446741	1.995823E-011	4.348226E-012	0	0.000000E+000
1	35.00660595	4.348226E-012	1.995823E-011	1	0.000000E+000
1	35.00693208	1.995823E-011	4.348226E-012	0	0.000000E+000
1	35.00773095	4.348226E-012	1.995823E-011	1	0.000000E+000
1	35.00925666	1.995823E-011	4.348226E-012	0	0.000000E+000
1	35.00936679	4.348226E-012	1.995823E-011	1	0.000000E+000
1	35.01068452	1.995823E-011	4.348226E-012	0	0.000000E+000
1	35.01089054	4.348226E-012	1.995823E-011	1	0.000000E+000
1	35.01128658	1.995823E-011	4.348226E-012	0	0.000000E+000
1	35.34579590	4.186133E-012	1.979613E-011	1	0.000000E+000
1	35.34579700	1.979613E-011	4.186133E-012	0	0.000000E+000
1	35.34579900	4.186133E-012	1.979613E-011	1	0.000000E+000
1	35.34593402	1.979613E-011	4.186133E-012	0	0.000000E+000
1	35.34638028	4.186133E-012	1.979613E-011	1	0.000000E+000
1	35.35040242	1.979613E-011	4.186133E-012	0	0.000000E+000
1	35.35099259	4.186133E-012	1.979613E-011	1	0.000000E+000
1	35.35122598	1.979613E-011	4.186133E-012	0	0.000000E+000
1	35.35157314	4.186133E-012	1.979613E-011	1	0.000000E+000
1	35.35371627	1.979613E-011	4.186133E-012	0	0.000000E+000
1	35.35451641	4.186133E-012	1.979613E-011	1	0.000000E+000
1	35.35689459	1.979613E-011	4.186133E-012	0	0.000000E+000
1	35.35724908	4.186133E-012	1.979613E-011	1	0.000000E+000
1	35.35832677	1.979613E-011	4.186133E-012	0	0.000000E+000
1	35.35847125	4.186133E-012	1.979613E-011	1	0.000000E+000
1	35.35874446	1.979613E-011	4.186133E-012	0	0.000000E+000
1	35.35975146	4.186133E-012	1.979613E-011	1	0.000000E+000
1	35.36005450	1.979613E-011	4.186133E-012	0	0.000000E+000
1	35.36023270	4.186133E-012	1.979613E-011	1	0.000000E+000
1	35.36144516	1.979613E-011	4.186133E-012	0	0.000000E+000
1	35.36250857	4.186133E-012	1.979613E-011	1	0.000000E+000
1	35.36254417	1.979613E-011	4.186133E-012	0	0.000000E+000
1	35.36360873	4.186133E-012	1.979613E-011	1	0.000000E+000
1	35.36479596	1.979613E-011	4.186133E-012	0	0.000000E+000
1	35.36503697	4.186133E-012	1.979613E-011	1	0.000000E+000
1	35.36583555	1.979613E-011	4.186133E-012	0	0.000000E+000
1	35.36628317	4.186133E-012	1.979613E-011	1	0.000000E+000
1	35.36669665	1.979613E-011	4.186133E-012	0	0.000000E+000
1	35.36811363	4.186133E-012	1.979613E-011	1	0.000000E+000
1	35.36823586	1.979613E-011	4.186133E-012	0	0.000000E+000
1	35.36830156	4.186133E-012	1.979613E-011	1	0.000000E+000
1	35.36906205	1.979613E-011	4.186133E-012	0	0.000000E+000
1	35.36962623	4.186133E-012	1.979613E-011	1	0.000000E+000
1	35.36971518	1.979613E-011	4.186133E-012	0	0.000000E+000
1	35.37073577	4.186133E-012	1.979613E-011	1	0.000000E+000
1	35.37093995	1.979613E-011	4.186133E-012	0	0.000000E+000
1	35.37124196	4.186133E-012	1.979613E-011	1	0.000000E+000
1	35.37166901	1.979613E-011	4.186133E-012	0	0.000000E+000
1	35.37172929	4.186133E-012	1.979613E-011	1	0.000000E+000
1	35.37390100	1.979613E-011	4.186133E-012	0	0.000000E+000
1	35.37414523	4.186133E-012	1.979613E-011	1	0.000000E+000
1	35.37638157	1.979613E-011	4.186133E-012	0	0.000000E+000
1	35.37823104	4.186133E-012	1.979613E-011	1	0.000000E+000
1	35.37921425	1.979613E-011	4.186133E-012	0	0.000000E+000
1	39.55054379	4.277094E-012	1.988709E-011	1	0.000000E+000
1	39.55185536	1.988709E-011	4.277094E-012	0	0.000000E+000
1	39.55186806	4.277094E-012	1.988709E-011	1	0.000000E+000
1	39.55273112	1.988709E-011	4.277094E-012	0	0.000000E+000
1	39.55291000	4.277094E-012	1.988709E-011	1	0.000000E+000
1	39.55317347	1.988709E-011	4.277094E-012	0	0.000000E+000
1	39.55436194	4.277094E-012	1.988709E-011	1	0.000000E+000
1	39.55549115	1.988709E-011	4.277094E-012	0	0.000000E+000
1	39.55585049	4.277094E-012	1.988709E-011	1	0.000000E+000
1	39.55654550	1.988709E-011	4.277094E-012	0	0.000000E+000
1	39.55705974	4.277094E-012	1.988709E-011	1	0.000000E+000
1	39.55726120	1.988709E-011	4.277094E-012	0	0.000000E+000
1	39.55824295	4.277094E-012	1.988709E-011	1	0.000000E+000
1	39.55925186	1.988709E-011	4.277094E-012	0	0.000000E+000
1	39.55965107	4.277094E-012	1.988709E-011	1	0.000000E+000
1	39.56115991	1.988709E-011	4.277094E-012	0	0.000000E+000
1	39.56146203	4.277094E-012	1.988709E-011	1	0.000000E+000
1	39.56168969	1.988709E-011	4.277094E-012	0	0.000000E+000
1	39.56213607	4.277094E-012	1.988709E-011	1	0.000000E+000
1	39.56387741	1.988709E-011	4.277094E-012	0	0.000000E+000
1	39.56530382	4.277094E-012	1.988709E-011	1	0.000000E+000
1	39.56572648	1.988709E-011	4.277094E-012	0	0.000000E+000
1	39.56638930	4.277094E-012	1.988709E-011	1	0.000000E+000
1	39.56673648	1.988709E-011	4.277094E-012	0	0.000000E+000
1	39.56854963	4.277094E-012	1.988709E-011	1	0.000000E+000
1	39.56934365	1.988709E-011	4.277094E-012	0	0.000000E+000
1	39.57050323	4.277094E-012	1.988709E-011	1	0.000000E+000
1	39.57060358	1.988709E-011	4.277094E-012	0	0.000000E+000
1	39.57092387	4.277094E-012	1.988709E-011	1	0.000000E+000
1	39.57094610	1.988709E-011	4.277094E-012	0	0.000000E+000
1	39.57101364	4.277094E-012	1.988709E-011	1	0.000000E+000
1	39.57153321	1.988709E-011	4.277094E-012	0	0.000000E+000
1	39.57211535	4.277094E-012	1.988709E-011	1	0.000000E+000
1	39.57301475	1.988709E-011	4.277094E-012	0	0.000000E+000
1	39.57324241	4.277094E-012	1.988709E-011	1	0.000000E+000
1	39.57332318	1.988709E-011	4.277094E-012	0	0.000000E+000
1	39.57394378	4.277094E-012	1.988709E-011	1	0.000000E+000
1	39.57403359	1.988709E-011	4.277094E-012	0	0.000000E+000
1	39.57462401	4.277094E-012	1.988709E-011	1	0.000000E+000
1	39.57755439	1.988709E-011	4.277094E-012	0	0.000000E+000
1	39.57796164	4.277094E-012	1.988709E-011	1	0.000000E+000
1	39.57835003	1.988709E-011	4.277094E-012	0	0.000000E+000
1	39.57865493	4.277094E-012	1.988709E-011	1	0.000000E+000
1	39.57882971	1.988709E-011	4.277094E-012	0	0.000000E+000
1	39.57981621	4.277094E-012	1.988709E-011	1	0.000000E+000
1	39.58043141	1.988709E-011	4.277094E-012	0	0.000000E+000
1	39.58183073	4.277094E-012	1.988709E-011	1	0.000000E+000
1	39.58347692	1.988709E-011	4.277094E-012	0	0.000000E+000
1	39.58352551	4.277094E-012	1.988709E-011	1	0.000000E+000
1	39.58354549	1.988709E-011	4.277094E-012	0	0.000000E+000
1	39.58368855	4.277094E-012	1.988709E-011	1	0.000000E+000
1	39.58397683	1.988709E-011	4.277094E-012	0	0.000000E+000
1	39.58466467	4.277094E-012	1.988709E-011	1	0.000000E+000
1	39.58509025	1.988709E-011	4.277094E-012	0	0.000000E+000
1	39.58528847	4.277094E-012	1.988709E-011	1	0.000000E+000
1	39.58603450	1.988709E-011	4.277094E-012	0	0.000000E+000
1	39.58798753	4.277094E-012	1.988709E-011	1	0.000000E+000
1	39.58820034	1.988709E-011	4.277094E-012	0	0.000000E+000
1	39.58831642	4.277094E-012	1.988709E-011	1	0.000000E+000
1	39.58878158	1.988709E-011	4.277094E-012	0	0.000000E+000
1	39.58979593	4.277094E-012	1.988709E-011	1	0.000000E+000
1	39.59002472	1.988709E-011	4.277094E-012	0	0.000000E+000
1	39.59020887	4.277094E-012	1.988709E-011	1	0.000000E+000
1	39.59034924	1.988709E-011	4.277094E-012	0	0.000000E+000
1	39.59078702	4.277094E-012	1.988709E-011	1	0.000000E+000
1	39.59083600	1.988709E-011	4.277094E-012	0	0.000000E+000
1	39.59113227	4.277094E-012	1.988709E-011	1	0.000000E+000
1	39.59176411	1.988709E-011	4.277094E-012	0	0.000000E+000
1	39.59238547	4.277094E-012	1.988709E-011	1	0.000000E+000
1	39.59333716	1.988709E-011	4.277094E-012	0	0.000000E+000
1	39.59529142	4.277094E-012	1.988709E-011	1	0.000000E+000
1	39.59590746	1.988709E-011	4.277094E-012	0	0.000000E+000
1	39.59727131	4.277094E-012	1.988709E-011	1	0.000000E+000
1	39.59865055	1.988709E-011	4.277094E-012	0	0.000000E+000
1	39.59885816	4.277094E-012	1.988709E-011	1	0.000000E+000
1	39.59967251	1.988709E-011	4.277094E-012	0	0.000000E+000
1	39.59988077	4.277094E-012	1.988709E-011	1	0.000000E+000
1	39.60188039	1.988709E-011	4.277094E-012	0	0.000000E+000
1	39.60194186	4.277094E-012	1.988709E-011	1	0.000000E+000
1	39.60232923	1.988709E-011	4.277094E-012	0	0.000000E+000
1	39.60244163	4.277094E-012	1.988709E-011	1	0.000000E+000
1	39.60278142	1.988709E-011	4.277094E-012	0	0.000000E+000
1	39.60298850	4.277094E-012	1.988709E-011	1	0.000000E+000
1	39.60618412	1.988709E-011	4.277094E-012	0	0.000000E+000
1	39.60619142	4.277094E-012	1.988709E-011	1	0.000000E+000
1	39.60802233	1.988709E-011	4.277094E-012	0	0.000000E+000
1	39.61008932	4.277094E-012	1.988709E-011	1	0.000000E+000
1	39.61042005	1.988709E-011	4.277094E-012	0	0.000000E+000
1	39.61114900	4.277094E-012	1.988709E-011	1	0.000000E+000
1	39.61123419	1.988709E-011	4.277094E-012	0	0.000000E+000
1	42.86602900	4.322617E-012	1.993262E-011	1	0.000000E+000
1	42.86770848	1.993262E-011	4.322617E-012	0	0.000000E+000
1	42.86817707	4.322617E-012	1.993262E-011	1	0.000000E+000
1	42.86874548	1.993262E-011	4.322617E-012	0	0.000000E+000
1	42.86955989	4.322617E-012	1.993262E-011	1	0.000000E+000
1	42.87001693	1.993262E-011	4.322617E-012	0	0.000000E+000
1	42.87007660	4.322617E-012	1.993262E-011	1	0.000000E+000
1	42.87117597	1.993262E-011	4.322617E-012	0	0.000000E+000
1	42.87169360	4.322617E-012	1.993262E-011	1	0.000000E+000
1	42.87210298	1.993262E-011	4.322617E-012	0	0.000000E+000
1	42.87220977	4.322617E-012	1.993262E-011	1	0.000000E+000
1	42.87273026	1.993262E-011	4.322617E-012	0	0.000000E+000
1	42.87294630	4.322617E-012	1.993262E-011	1	0.000000E+000
1	42.87410513	1.993262E-011	4.322617E-012	0	0.000000E+000
1	42.87451682	4.322617E-012	1.993262E-011	1	0.000000E+000
1	42.87502849	1.993262E-011	4.322617E-012	0	0.000000E+000
1	42.87554113	4.322617E-012	1.993262E-011	1	0.000000E+000
1	42.87685472	1.993262E-011	4.322617E-012	0	0.000000E+000
1	42.87696512	4.322617E-012	1.993262E-011	1	0.000000E+000
1	42.87735553	1.993262E-011	4.322617E-012	0	0.000000E+000
1	42.87770481	4.322617E-012	1.993262E-011	1	0.000000E+000
1	42.87827359	1.993262E-011	4.322617E-012	0	0.000000E+000
1	42.87837803	4.322617E-012	1.993262E-011	1	0.000000E+000
1	42.87873357	1.993262E-011	4.322617E-012	0	0.000000E+000
1	42.87951911	4.322617E-012	1.993262E-011	1	0.000000E+000
1	42.88064947	1.993262E-011	4.322617E-012	0	0.000000E+000
1	42.88105136	4.322617E-012	1.993262E-011	1	0.000000E+000
1	42.88466060	1.993262E-011	4.322617E-012	0	0.000000E+000
1	42.88522457	4.322617E-012	1.993262E-011	1	0.000000E+000
1	42.88554364	1.993262E-011	4.322617E-012	0	0.000000E+000
1	42.88583666	4.322617E-012	1.993262E-011	1	0.000000E+000
1	42.88586838	1.993262E-011	4.322617E-012	0	0.000000E+000
1	42.89411613	4.322617E-012	1.993262E-011	1	0.000000E+000
1	42.89551096	1.993262E-011	4.322617E-012	0	0.000000E+000
1	42.89581398	4.322617E-012	1.993262E-011	1	0.000000E+000
1	42.89664823	1.993262E-011	4.322617E-012	0	0.000000E+000
1	42.89685862	4.322617E-012	1.993262E-011	1	0.000000E+000
1	42.89690539	1.993262E-011	4.322617E-012	0	0.000000E+000
1	42.89800748	4.322617E-012	1.993262E-011	1	0.000000E+000
1	42.89917366	1.993262E-011	4.322617E-012	0	0.000000E+000
1	42.89921863	4.322617E-012	1.993262E-011	1	0.000000E+000
1	42.89947037	1.993262E-011	4.322617E-012	0	0.000000E+000
1	42.90020145	4.322617E-012	1.993262E-011	1	0.000000E+000
1	42.90029085	1.993262E-011	4.322617E-012	0	0.000000E+000
1	42.90040335	4.322617E-012	1.993262E-011	1	0.000000E+000
1	42.90130671	1.993262E-011	4.322617E-012	0	0.000000E+000
1	42.90158115	4.322617E-012	1.993262E-011	1	0.000000E+000
1	42.90297995	1.993262E-011	4.322617E-012	0	0.000000E+000
1	42.90576068	4.322617E-012	1.993262E-011	1	0.000000E+000
1	42.90616668	1.993262E-011	4.322617E-012	0	0.000000E+000
1	42.90638880	4.322617E-012	1.993262E-011	1	0.000000E+000
1	42.90711930	1.993262E-011	4.322617E-012	0	0.000000E+000
1	42.90780226	4.322617E-012	1.993262E-011	1	0.000000E+000
1	42.90783388	1.993262E-011	4.322617E-012	0	0.000000E+000
1	42.90792451	4.322617E-012	1.993262E-011	1	0.000000E+000
1	42.90862078	1.993262E-011	4.322617E-012	0	0.000000E+000
1	42.90978914	4.322617E-012	1.993262E-011	1	0.000000E+000
1	42.91034595	1.993262E-011	4.322617E-012	0	0.000000E+000
1	42.91053246	4.322617E-012	1.993262E-011	1	0.000000E+000
1	42.91307286	1.993262E-011	4.322617E-012	0	0.000000E+000
1	42.91330154	4.322617E-012	1.993262E-011	1	0.000000E+000
1	42.91363435	1.993262E-011	4.322617E-012	0	0.000000E+000
1	42.91407240	4.322617E-012	1.993262E-011	1	0.000000E+000
1	42.91611278	1.993262E-011	4.322617E-012	0	0.000000E+000
1	42.91614119	4.322617E-012	1.993262E-011	1	0.000000E+000
1	42.91648459	1.993262E-011	4.322617E-012	0	0.000000E+000
1	42.91659123	4.322617E-012	1.993262E-011	1	0.000000E+000
1	42.91670910	1.993262E-011	4.322617E-012	0	0.000000E+000
1	42.91709374	4.322617E-012	1.993262E-011	1	0.000000E+000
1	42.91769141	1.993262E-011	4.322617E-012	0	0.000000E+000
1	42.91782648	4.322617E-012	1.993262E-011	1	0.000000E+000
1	42.92089240	1.993262E-011	4.322617E-012	0	0.000000E+000
1	42.92128217	4.322617E-012	1.993262E-011	1	0.000000E+000
1	42.92178955	1.993262E-011	4.322617E-012	0	0.000000E+000
1	42.92286053	4.322617E-012	1.993262E-011	1	0.000000E+000
1	42.92462498	1.993262E-011	4.322617E-012	0	0.000000E+000
1	42.92494285	4.322617E-012	1.993262E-011	1	0.000000E+000
1	42.92724082	1.993262E-011	4.322617E-012	0	0.000000E+000
1	42.92782422	4.322617E-012	1.993262E-011	1	0.000000E+000
1	42.92802436	1.993262E-011	4.322617E-012	0	0.000000E+000
1	42.92850746	4.322617E-012	1.993262E-011	1	0.000000E+000
1	42.92971964	1.993262E-011	4.322617E-012	0	0.000000E+000
1	45.63779711	4.744609E-012	2.035461E-011	1	0.000000E+000
1	45.63825680	2.035461E-011	4.744609E-012	0	0.000000E+000
1	45.63897173	4.744609E-012	2.035461E-011	1	0.000000E+000
1	45.64090916	2.035461E-011	4.744609E-012	0	0.000000E+000
1	45.64137237	4.744609E-012	2.035461E-011	1	0.000000E+000
1	45.64180169	2.035461E-011	4.744609E-012	0	0.000000E+000
1	45.64182724	4.744609E-012	2.035461E-011	1	0.000000E+000
1	45.64210533	2.035461E-011	4.744609E-012	0	0.000000E+000
1	45.64563528	4.744609E-012	2.035461E-011	1	0.000000E+000
1	45.64624236	2.035461E-011	4.744609E-012	0	0.000000E+000
1	45.64635103	4.744609E-012	2.035461E-011	1	0.000000E+000
1	45.64691444	2.035461E-011	4.744609E-012	0	0.000000E+000
1	45.64709091	4.744609E-012	2.035461E-011	1	0.000000E+000
1	45.64817758	2.035461E-011	4.744609E-012	0	0.000000E+000
1	45.64938666	4.744609E-012	2.035461E-011	1	0.000000E+000
1	45.64945016	2.035461E-011	4.744609E-012	0	0.000000E+000
1	45.64995110	4.744609E-012	2.035461E-011	1	0.000000E+000
1	45.64999509	2.035461E-011	4.744609E-012	0	0.000000E+000
1	45.65037772	4.744609E-012	2.035461E-011	1	0.000000E+000
1	45.65057024	2.035461E-011	4.744609E-012	0	0.000000E+000
1	45.65211983	4.744609E-012	2.035461E-011	1	0.000000E+000
1	45.65368544	2.035461E-011	4.744609E-012	0	0.000000E+000
1	45.65419661	4.744609E-012	2.035461E-011	1	0.000000E+000
1	45.65545767	2.035461E-011	4.744609E-012	0	0.000000E+000
1	45.65579625	4.744609E-012	2.035461E-011	1	0.000000E+000
1	45.65731082	2.035461E-011	4.744609E-012	0	0.000000E+000
1	45.65737390	4.744609E-012	2.035461E-011	1	0.000000E+000
1	45.65803780	2.035461E-011	4.744609E-012	0	0.000000E+000
1	45.65824845	4.744609E-012	2.035461E-011	1	0.000000E+000
1	45.65837082	2.035461E-011	4.744609E-012	0	0.000000E+000
1	45.65852088	4.744609E-012	2.035461E-011	1	0.000000E+000
1	45.65974476	2.035461E-011	4.744609E-012	0	0.000000E+000
1	45.65999795	4.744609E-012	2.035461E-011	1	0.000000E+000
1	45.66007129	2.035461E-011	4.744609E-012	0	0.000000E+000
1	45.66106612	4.744609E-012	2.035461E-011	1	0.000000E+000
1	45.66286410	2.035461E-011	4.744609E-012	0	0.000000E+000
1	45.66329194	4.744609E-012	2.035461E-011	1	0.000000E+000
1	45.66339312	2.035461E-011	4.744609E-012	0	0.000000E+000
1	45.66396083	4.744609E-012	2.035461E-011	1	0.000000E+000
1	45.66442768	2.035461E-011	4.744609E-012	0	0.000000E+000
1	45.66478408	4.744609E-012	2.035461E-011	1	0.000000E+000
1	45.66534366	2.035461E-011	4.744609E-012	0	0.000000E+000
1	45.66538979	4.744609E-012	2.035461E-011	1	0.000000E+000
1	45.66604948	2.035461E-011	4.744609E-012	0	0.000000E+000
1	45.66666268	4.744609E-012	2.035461E-011	1	0.000000E+000
1	45.66820456	2.035461E-011	4.744609E-012	0	0.000000E+000
1	45.66966625	4.744609E-012	2.035461E-011	1	0.000000E+000
1	45.66989615	2.035461E-011	4.744609E-012	0	0.000000E+000
1	45.67074250	4.744609E-012	2.035461E-011	1	0.000000E+000
1	45.67126785	2.035461E-011	4.744609E-012	0	0.000000E+000
1	45.67175098	4.744609E-012	2.035461E-011	1	0.000000E+000
1	45.67192432	2.035461E-011	4.744609E-012	0	0.000000E+000
1	45.67227534	4.744609E-012	2.035461E-011	1	0.000000E+000
1	45.67282984	2.035461E-011	4.744609E-012	0	0.000000E+000
1	45.68932330	4.744609E-012	2.035461E-011	1	0.000000E+000
1	45.68944412	2.035461E-011	4.744609E-012	0	0.000000E+000
1	45.70708385	4.744609E-012	2.035461E-011	1	0.000000E+000
1	45.70758249	2.035461E-011	4.744609E-012	0	0.000000E+000
1	45.70805704	4.744609E-012	2.035461E-011	1	0.000000E+000
1	45.70821600	2.035461E-011	4.744609E-012	0	0.000000E+000
1	45.70823342	4.744609E-012	2.035461E-011	1	0.000000E+000
1	45.70854080	2.035461E-011	4.744609E-012	0	0.000000E+000
1	45.70878786	4.744609E-012	2.035461E-011	1	0.000000E+000
1	45.70933075	2.035461E-011	4.744609E-012	0	0.000000E+000
1	45.70940459	4.744609E-012	2.035461E-011	1	0.000000E+000
1	45.70959576	2.035461E-011	4.744609E-012	0	0.000000E+000
1	45.71015362	4.744609E-012	2.035461E-011	1	0.000000E+000
1	45.71068463	2.035461E-011	4.744609E-012	0	0.000000E+000
1	45.71166949	4.744609E-012	2.035461E-011	1	0.000000E+000
1	45.71173442	2.035461E-011	4.744609E-012	0	0.000000E+000
1	45.71224326	4.744609E-012	2.035461E-011	1	0.000000E+000
1	45.71298556	2.035461E-011	4.744609E-012	0	0.000000E+000
1	45.71369968	4.744609E-012	2.035461E-011	1	0.000000E+000
1	45.71432767	2.035461E-011	4.744609E-012	0	0.000000E+000
1	45.71442968	4.744609E-012	2.035461E-011	1	0.000000E+000
1	45.71543049	2.035461E-011	4.744609E-012	0	0.000000E+000
1	45.71639015	4.744609E-012	2.035461E-011	1	0.000000E+000
1	45.71666653	2.035461E-011	4.744609E-012	0	0.000000E+000
1	45.71749908	4.744609E-012	2.035461E-011	1	0.000000E+000
1	45.71790079	2.035461E-011	4.744609E-012	0	0.000000E+000
1	45.71841291	4.744609E-012	2.035461E-011	1	0.000000E+000
1	45.71882634	2.035461E-011	4.744609E-012	0	0.000000E+000
1	45.71898969	4.744609E-012	2.035461E-011	1	0.000000E+000
1	45.71929699	2.035461E-011	4.744609E-012	0	0.000000E+000
1	45.71963680	4.744609E-012	2.035461E-011	1	0.000000E+000
1	45.72084927	2.035461E-011	4.744609E-012	0	0.000000E+000
1	45.72597161	4.744609E-012	2.035461E-011	1	0.000000E+000
1	45.72793174	2.035461E-011	4.744609E-012	0	0.000000E+000
1	45.72796298	4.744609E-012	2.035461E-011	1	0.000000E+000
1	45.72881939	2.035461E-011	4.744609E-012	0	0.000000E+000
1	45.72965998	4.744609E-012	2.035461E-011	1	0.000000E+000
1	45.72983516	2.035461E-011	4.744609E-012	0	0.000000E+000
1	45.73117513	4.744609E-012	2.035461E-011	1	0.000000E+000
1	45.73187613	2.035461E-011	4.744609E-012	0	0.000000E+000
1	45.73219036	4.744609E-012	2.035461E-011	1	0.000000E+000
1	45.73261334	2.035461E-011	4.744609E-012	0	0.000000E+000
1	45.73630346	4.744609E-012	2.035461E-011	1	0.000000E+000
1	45.73795822	2.035461E-011	4.744609E-012	0	0.000000E+000
1	45.73804049	4.744609E-012	2.035461E-011	1	0.000000E+000
1	45.73830333	2.035461E-011	4.744609E-012	0	0.000000E+000
1	45.73862193	4.744609E-012	2.035461E-011	1	0.000000E+000
1	45.73908193	2.035461E-011	4.744609E-012	0	0.000000E+000
1	45.73915373	4.744609E-012	2.035461E-011	1	0.000000E+000
1	45.73936074	2.035461E-011	4.744609E-012	0	0.000000E+000
1	45.74040396	4.744609E-012	2.035461E-011	1	0.000000E+000
1	45.74043426	2.035461E-011	4.744609E-012	0	0.000000E+000
1	45.74072198	4.744609E-012	2.035461E-011	1	0.000000E+000
1	45.74084650	2.035461E-011	4.744609E-012	0	0.000000E+000
1	45.75008883	4.744609E-012	2.035461E-011	1	0.000000E+000
1	45.75115851	2.035461E-011	4.744609E-012	0	0.000000E+000
1	45.75157365	4.744609E-012	2.035461E-011	1	0.000000E+000
1	45.75210738	2.035461E-011	4.744609E-012	0	0.000000E+000
1	45.75285022	4.744609E-012	2.035461E-011	1	0.000000E+000
1	45.75383358	2.035461E-011	4.744609E-012	0	0.000000E+000
1	45.75485035	4.744609E-012	2.035461E-011	1	0.000000E+000
1	45.75527270	2.035461E-011	4.744609E-012	0	0.000000E+000
1	45.75548718	4.744609E-012	2.035461E-011	1	0.000000E+000
1	45.75779468	2.035461E-011	4.744609E-012	0	0.000000E+000
1	45.86468229	4.744609E-012	2.035461E-011	1	0.000000E+000
1	45.86712779	2.035461E-011	4.744609E-012	0	0.000000E+000
1	45.86942839	4.744609E-012	2.035461E-011	1	0.000000E+000
1	45.86962579	2.035461E-011	4.744609E-012	0	0.000000E+000
1	45.86999483	4.744609E-012	2.035461E-011	1	0.000000E+000
1	45.87001451	2.035461E-011	4.744609E-012	0	0.000000E+000
1	45.87032792	4.744609E-012	2.035461E-011	1	0.000000E+000
1	45.87272899	2.035461E-011	4.744609E-012	0	0.000000E+000
1	45.87652332	4.744609E-012	2.035461E-011	1	0.000000E+000
1	45.87767294	2.035461E-011	4.744609E-012	0	0.000000E+000
1	45.87872717	4.744609E-012	2.035461E-011	1	0.000000E+000
1	45.88134312	2.035461E-011	4.744609E-012	0	0.000000E+000
1	45.88142223	4.744609E-012	2.035461E-011	1	0.000000E+000
1	45.88169365	2.035461E-011	4.744609E-012	0	0.000000E+000
1	45.88253598	4.744609E-012	2.035461E-011	1	0.000000E+000
1	45.88308958	2.035461E-011	4.744609E-012	0	0.000000E+000
1	45.88336386	4.744609E-012	2.035461E-011	1	0.000000E+000
1	45.88407770	2.035461E-011	4.744609E-012	0	0.000000E+000
1	45.88484481	4.744609E-012	2.035461E-011	1	0.000000E+000
1	45.88502831	2.035461E-011	4.744609E-012	0	0.000000E+000
1	45.88561306	4.744609E-012	2.035461E-011	1	0.000000E+000
1	45.88614595	2.035461E-011	4.744609E-012	0	0.000000E+000
1	45.88627813	4.744609E-012	2.035461E-011	1	0.000000E+000
1	45.88632147	2.035461E-011	4.744609E-012	0	0.000000E+000
1	45.88661265	4.744609E-012	2.035461E-011	1	0.000000E+000
1	45.88747124	2.035461E-011	4.744609E-012	0	0.000000E+000
1	45.88768825	4.744609E-012	2.035461E-011	1	0.000000E+000
1	45.88774933	2.035461E-011	4.744609E-012	0	0.000000E+000
1	45.88797674	4.744609E-012	2.035461E-011	1	0.000000E+000
1	45.88814537	2.035461E-011	4.744609E-012	0	0.000000E+000
1	45.88962552	4.744609E-012	2.035461E-011	1	0.000000E+000
1	45.88996014	2.035461E-011	4.744609E-012	0	0.000000E+000
1	45.89014158	4.744609E-012	2.035461E-011	1	0.000000E+000
1	45.89045561	2.035461E-011	4.744609E-012	0	0.000000E+000
1	45.89167034	4.744609E-012	2.035461E-011	1	0.000000E+000
1	45.89271944	2.035461E-011	4.744609E-012	0	0.000000E+000
1	45.89287822	4.744609E-012	2.035461E-011	1	0.000000E+000
1	45.89370760	2.035461E-011	4.744609E-012	0	0.000000E+000
1	45.89530708	4.744609E-012	2.035461E-011	1	0.000000E+000
1	45.89539540	2.035461E-011	4.744609E-012	0	0.000000E+000
1	45.89660265	4.744609E-012	2.035461E-011	1	0.000000E+000
1	45.89864910	2.035461E-011	4.744609E-012	0	0.000000E+000
1	45.89867263	4.744609E-012	2.035461E-011	1	0.000000E+000
1	45.89932400	2.035461E-011	4.744609E-012	0	0.000000E+000
1	45.89996493	4.744609E-012	2.035461E-011	1	0.000000E+000
1	45.90039489	2.035461E-011	4.744609E-012	0	0.000000E+000
1	45.90078693	4.744609E-012	2.035461E-011	1	0.000000E+000
1	45.90169003	2.035461E-011	4.744609E-012	0	0.000000E+000
1	45.90182283	4.744609E-012	2.035461E-011	1	0.000000E+000
1	45.90213798	2.035461E-011	4.744609E-012	0	0.000000E+000
1	45.90266202	4.744609E-012	2.035461E-011	1	0.000000E+000
1	45.90468125	2.035461E-011	4.744609E-012	0	0.000000E+000
1	45.90477061	4.744609E-012	2.035461E-011	1	0.000000E+000
1	45.90568384	2.035461E-011	4.744609E-012	0	0.000000E+000
1	45.90588960	4.744609E-012	2.035461E-011	1	0.000000E+000
1	45.90704553	2.035461E-011	4.744609E-012	0	0.000000E+000
1	45.90735724	4.744609E-012	2.035461E-011	1	0.000000E+000
1	45.90745227	2.035461E-011	4.744609E-012	0	0.000000E+000
1	45.90842206	4.744609E-012	2.035461E-011	1	0.000000E+000
1	45.91036413	2.035461E-011	4.744609E-012	0	0.000000E+000
1	45.91323008	4.744609E-012	2.035461E-011	1	0.000000E+000
1	45.91329334	2.035461E-011	4.744609E-012	0	0.000000E+000
1	45.91342003	4.744609E-012	2.035461E-011	1	0.000000E+000
1	45.91376324	2.035461E-011	4.744609E-012	0	0.000000E+000
1	45.91382844	4.744609E-012	2.035461E-011	1	0.000000E+000
1	45.91386732	2.035461E-011	4.744609E-012	0	0.000000E+000
1	45.91388843	4.744609E-012	2.035461E-011	1	0.000000E+000
1	45.91466537	2.035461E-011	4.744609E-012	0	0.000000E+000
1	45.91508920	4.744609E-012	2.035461E-011	1	0.000000E+000
1	45.91553076	2.035461E-011	4.744609E-012	0	0.000000E+000
1	45.91628941	4.744609E-012	2.035461E-011	1	0.000000E+000
1	45.91831296	2.035461E-011	4.744609E-012	0	0.000000E+000
1	45.91956369	4.744609E-012	2.035461E-011	1	0.000000E+000
1	45.92052888	2.035461E-011	4.744609E-012	0	0.000000E+000
1	45.92060897	4.744609E-012	2.035461E-011	1	0.000000E+000
1	45.92094351	2.035461E-011	4.744609E-012	0	0.000000E+000
1	45.92139874	4.744609E-012	2.035461E-011	1	0.000000E+000
1	45.92218576	2.035461E-011	4.744609E-012	0	0.000000E+000
1	45.92263055	4.744609E-012	2.035461E-011	1	0.000000E+000
1	45.92313273	2.035461E-011	4.744609E-012	0	0.000000E+000
1	45.92461609	4.744609E-012	2.035461E-011	1	0.000000E+000
1	45.92539829	2.035461E-011	4.744609E-012	0	0.000000E+000
1	45.92546604	4.744609E-012	2.035461E-011	1	0.000000E+000
1	45.92658315	2.035461E-011	4.744609E-012	0	0.000000E+000
1	45.92697101	4.744609E-012	2.035461E-011	1	0.000000E+000
1	45.92707453	2.035461E-011	4.744609E-012	0	0.000000E+000
1	45.92721316	4.744609E-012	2.035461E-011	1	0.000000E+000
1	45.92955301	2.035461E-011	4.744609E-012	0	0.000000E+000
1	45.93020167	4.744609E-012	2.035461E-011	1	0.000000E+000
1	45.93029546	2.035461E-011	4.744609E-012	0	0.000000E+000
1	45.93055397	4.744609E-012	2.035461E-011	1	0.000000E+000
1	45.93072251	2.035461E-011	4.744609E-012	0	0.000000E+000
1	45.93111151	4.744609E-012	2.035461E-011	1	0.000000E+000
1	45.93171691	2.035461E-011	4.744609E-012	0	0.000000E+000
1	45.93263004	4.744609E-012	2.035461E-011	1	0.000000E+000
1	45.93438218	2.035461E-011	4.744609E-012	0	0.000000E+000
1	45.93448799	4.744609E-012	2.035461E-011	1	0.000000E+000
1	45.93492686	2.035461E-011	4.744609E-012	0	0.000000E+000
1	45.93512871	4.744609E-012	2.035461E-011	1	0.000000E+000
1	45.93825076	2.035461E-011	4.744609E-012	0	0.000000E+000
1	45.93883064	4.744609E-012	2.035461E-011	1	0.000000E+000
1	45.94024137	2.035461E-011	4.744609E-012	0	0.000000E+000
1	45.94037005	4.744609E-012	2.035461E-011	1	0.000000E+000
1	45.94071521	2.035461E-011	4.744609E-012	0	0.000000E+000
1	45.94117082	4.744609E-012	2.035461E-011	1	0.000000E+000
1	45.94153278	2.035461E-011	4.744609E-012	0	0.000000E+000
1	45.94165739	4.744609E-012	2.035461E-011	1	0.000000E+000
1	45.94349905	2.035461E-011	4.744609E-012	0	0.000000E+000
1	45.94386079	4.744609E-012	2.035461E-011	1	0.000000E+000
1	45.94694403	2.035461E-011	4.744609E-012	0	0.000000E+000
1	45.94729499	4.744609E-012	2.035461E-011	1	0.000000E+000
1	45.94831226	2.035461E-011	4.744609E-012	0	0.000000E+000
1	45.94845896	4.744609E-012	2.035461E-011	1	0.000000E+000
1	45.94908931	2.035461E-011	4.744609E-012	0	0.000000E+000
1	45.94988635	4.744609E-012	2.035461E-011	1	0.000000E+000
1	45.95018000	2.035461E-011	4.744609E-012	0	0.000000E+000
1	45.95153207	4.744609E-012	2.035461E-011	1	0.000000E+000
1	45.95160473	2.035461E-011	4.744609E-012	0	0.000000E+000
1	45.95176306	4.744609E-012	2.035461E-011	1	0.000000E+000
1	45.95204574	2.035461E-011	4.744609E-012	0	0.000000E+000
1	45.95206634	4.744609E-012	2.035461E-011	1	0.000000E+000
1	45.95288544	2.035461E-011	4.744609E-012	0	0.000000E+000
1	45.95299336	4.744609E-012	2.035461E-011	1	0.000000E+000
1	45.95325482	2.035461E-011	4.744609E-012	0	0.000000E+000
1	45.95491553	4.744609E-012	2.035461E-011	1	0.000000E+000
1	45.95494703	2.035461E-011	4.744609E-012	0	0.000000E+000
1	45.95592772	4.744609E-012	2.035461E-011	1	0.000000E+000
1	45.95675484	2.035461E-011	4.744609E-012	0	0.000000E+000
1	45.95716556	4.744609E-012	2.035461E-011	1	0.000000E+000
1	45.95787337	2.035461E-011	4.744609E-012	0	0.000000E+000
1	45.96009744	4.744609E-012	2.035461E-011	1	0.000000E+000
1	45.96018121	2.035461E-011	4.744609E-012	0	0.000000E+000
1	45.96135989	4.744609E-012	2.035461E-011	1	0.000000E+000
1	45.96172628	2.035461E-011	4.744609E-012	0	0.000000E+000
1	45.96341597	4.744609E-012	2.035461E-011	1	0.000000E+000
1	45.96363968	2.035461E-011	4.744609E-012	0	0.000000E+000
1	45.96365022	4.744609E-012	2.035461E-011	1	0.000000E+000
1	45.96384486	2.035461E-011	4.744609E-012	0	0.000000E+000
1	45.96451826	4.744609E-012	2.035461E-011	1	0.000000E+000
1	45.96492526	2.035461E-011	4.744609E-012	0	0.000000E+000
1	45.96623543	4.744609E-012	2.035461E-011	1	0.000000E+000
1	45.96726929	2.035461E-011	4.744609E-012	0	0.000000E+000
1	45.96730941	4.744609E-012	2.035461E-011	1	0.000000E+000
1	45.96766625	2.035461E-011	4.744609E-012	0	0.000000E+000
1	45.96910925	4.744609E-012	2.035461E-011	1	0.000000E+000
1	45.96926081	2.035461E-011	4.744609E-012	0	0.000000E+000
1	45.97005914	4.744609E-012	2.035461E-011	1	0.000000E+000
1	45.97046281	2.035461E-011	4.744609E-012	0	0.000000E+000
1	45.97049532	4.744609E-012	2.035461E-011	1	0.000000E+000
1	45.97074797	2.035461E-011	4.744609E-012	0	0.000000E+000
1	45.97079797	4.744609E-012	2.035461E-011	1	0.000000E+000
1	45.97134272	2.035461E-011	4.744609E-012	0	0.000000E+000
1	45.97142442	4.744609E-012	2.035461E-011	1	0.000000E+000
1	45.97252098	2.035461E-011	4.744609E-012	0	0.000000E+000
1	45.97257412	4.744609E-012	2.035461E-011	1	0.000000E+000
1	45.97361259	2.035461E-011	4.744609E-012	0	0.000000E+000
1	45.97374295	4.744609E-012	2.035461E-011	1	0.000000E+000
1	45.97511956	2.035461E-011	4.744609E-012	0	0.000000E+000
1	45.97554016	4.744609E-012	2.035461E-011	1	0.000000E+000
1	45.97561068	2.035461E-011	4.744609E-012	0	0.000000E+000
1	45.97562201	4.744609E-012	2.035461E-011	1	0.000000E+000
1	45.97604936	2.035461E-011	4.744609E-012	0	0.000000E+000
1	45.97635142	4.744609E-012	2.035461E-011	1	0.000000E+000
1	45.97653226	2.035461E-011	4.744609E-012	0	0.000000E+000
1	45.97819037	4.744609E-012	2.035461E-011	1	0.000000E+000
1	45.97854940	2.035461E-011	4.744609E-012	0	0.000000E+000
1	45.97877237	4.744609E-012	2.035461E-011	1	0.000000E+000
1	45.97918914	2.035461E-011	4.744609E-012	0	0.000000E+000
1	45.98072570	4.744609E-012	2.035461E-011	1	0.000000E+000
1	45.98124847	2.035461E-011	4.744609E-012	0	0.000000E+000
1	45.98141798	4.744609E-012	2.035461E-011	1	0.000000E+000
1	45.98171904	2.035461E-011	4.744609E-012	0	0.000000E+000
1	45.98173594	4.744609E-012	2.035461E-011	1	0.000000E+000
1	45.98190382	2.035461E-011	4.744609E-012	0	0.000000E+000
1	45.98233628	4.744609E-012	2.035461E-011	1	0.000000E+000
1	45.98235461	2.035461E-011	4.744609E-012	0	0.000000E+000
1	45.98355919	4.744609E-012	2.035461E-011	1	0.000000E+000
1	45.98382236	2.035461E-011	4.744609E-012	0	0.000000E+000
1	45.98464390	4.744609E-012	2.035461E-011	1	0.000000E+000
1	45.98497657	2.035461E-011	4.744609E-012	0	0.000000E+000
1	45.98570524	4.744609E-012	2.035461E-011	1	0.000000E+000
1	45.98608890	2.035461E-011	4.744609E-012	0	0.000000E+000
1	45.98662952	4.744609E-012	2.035461E-011	1	0.000000E+000
1	45.98828424	2.035461E-011	4.744609E-012	0	0.000000E+000
1	45.98914433	4.744609E-012	2.035461E-011	1	0.000000E+000
1	45.99006391	2.035461E-011	4.744609E-012	0	0.000000E+000
1	45.99035779	4.744609E-012	2.035461E-011	1	0.000000E+000
1	45.99050795	2.035461E-011	4.744609E-012	0	0.000000E+000
1	49.29564836	4.425237E-012	2.003524E-011	1	0.000000E+000
1	49.29564900	2.003524E-011	4.425237E-012	0	0.000000E+000
1	49.29565100	4.425237E-012	2.003524E-011	1	0.000000E+000
1	49.29589720	2.003524E-011	4.425237E-012	0	0.000000E+000
1	49.29605869	4.425237E-012	2.003524E-011	1	0.000000E+000
1	49.29753426	2.003524E-011	4.425237E-012	0	0.000000E+000
1	49.29764701	4.425237E-012	2.003524E-011	1	0.000000E+000
1	49.29928069	2.003524E-011	4.425237E-012	0	0.000000E+000
1	49.29953219	4.425237E-012	2.003524E-011	1	0.000000E+000
1	49.29992883	2.003524E-011	4.425237E-012	0	0.000000E+000
1	49.30086165	4.425237E-012	2.003524E-011	1	0.000000E+000
1	49.30088635	2.003524E-011	4.425237E-012	0	0.000000E+000
1	49.30144090	4.425237E-012	2.003524E-011	1	0.000000E+000
1	49.30292235	2.003524E-011	4.425237E-012	0	0.000000E+000
1	49.30402583	4.425237E-012	2.003524E-011	1	0.000000E+000
1	49.30417424	2.003524E-011	4.425237E-012	0	0.000000E+000
1	49.30432146	4.425237E-012	2.003524E-011	1	0.000000E+000
1	49.30498410	2.003524E-011	4.425237E-012	0	0.000000E+000
1	49.30578877	4.425237E-012	2.003524E-011	1	0.000000E+000
1	49.30593880	2.003524E-011	4.425237E-012	0	0.000000E+000
1	49.30603150	4.425237E-012	2.003524E-011	1	0.000000E+000
1	49.30850610	2.003524E-011	4.425237E-012	0	0.000000E+000
1	49.30986427	4.425237E-012	2.003524E-011	1	0.000000E+000
1	49.30997240	2.003524E-011	4.425237E-012	0	0.000000E+000
1	49.31086133	4.425237E-012	2.003524E-011	1	0.000000E+000
1	49.31176494	2.003524E-011	4.425237E-012	0	0.000000E+000
1	49.31355394	4.425237E-012	2.003524E-011	1	0.000000E+000
1	49.31361514	2.003524E-011	4.425237E-012	0	0.000000E+000
1	55.00595534	4.445708E-012	2.005571E-011	1	0.000000E+000
1	55.00658515	2.005571E-011	4.445708E-012	0	0.000000E+000
1	55.00675047	4.445708E-012	2.005571E-011	1	0.000000E+000
1	55.00814068	2.005571E-011	4.445708E-012	0	0.000000E+000
1	55.00818548	4.445708E-012	2.005571E-011	1	0.000000E+000
1	55.00866803	2.005571E-011	4.445708E-012	0	0.000000E+000
1	55.00987203	4.445708E-012	2.005571E-011	1	0.000000E+000
1	55.01139665	2.005571E-011	4.445708E-012	0	0.000000E+000
1	55.01170166	4.445708E-012	2.005571E-011	1	0.000000E+000
1	55.01213250	2.005571E-011	4.445708E-012	0	0.000000E+000
1	55.01216794	4.445708E-012	2.005571E-011	1	0.000000E+000
1	55.01222918	2.005571E-011	4.445708E-012	0	0.000000E+000
1	55.01267835	4.445708E-012	2.005571E-011	1	0.000000E+000
1	55.01365628	2.005571E-011	4.445708E-012	0	0.000000E+000
1	55.01410432	4.445708E-012	2.005571E-011	1	0.000000E+000
1	55.01531368	2.005571E-011	4.445708E-012	0	0.000000E+000
1	55.01989978	4.445708E-012	2.005571E-011	1	0.000000E+000
1	55.02155117	2.005571E-011	4.445708E-012	0	0.000000E+000
1	55.02170552	4.445708E-012	2.005571E-011	1	0.000000E+000
1	55.02651332	2.005571E-011	4.445708E-012	0	0.000000E+000
1	55.02669985	4.445708E-012	2.005571E-011	1	0.000000E+000
1	55.02740606	2.005571E-011	4.445708E-012	0	0.000000E+000
1	55.02870812	4.445708E-012	2.005571E-011	1	0.000000E+000
1	55.02884700	2.005571E-011	4.445708E-012	0	0.000000E+000
1	55.03154368	4.445708E-012	2.005571E-011	1	0.000000E+000
1	55.03433453	2.005571E-011	4.445708E-012	0	0.000000E+000
1	55.03518984	4.445708E-012	2.005571E-011	1	0.000000E+000
1	55.03521134	2.005571E-011	4.445708E-012	0	0.000000E+000
1	55.03683339	4.445708E-012	2.005571E-011	1	0.000000E+000
1	55.03695360	2.005571E-011	4.445708E-012	0	0.000000E+000
1	55.03704512	4.445708E-012	2.005571E-011	1	0.000000E+000
1	55.03717120	2.005571E-011	4.445708E-012	0	0.000000E+000
1	55.03722882	4.445708E-012	2.005571E-011	1	0.000000E+000
1	55.03821799	2.005571E-011	4.445708E-012	0	0.000000E+000
1	55.03843165	4.445708E-012	2.005571E-011	1	0.000000E+000
1	55.03849524	2.005571E-011	4.445708E-012	0	0.000000E+000
1	55.03870398	4.445708E-012	2.005571E-011	1	0.000000E+000
1	55.03877660	2.005571E-011	4.445708E-012	0	0.000000E+000
1	55.03883681	4.445708E-012	2.005571E-011	1	0.000000E+000
1	55.03916639	2.005571E-011	4.445708E-012	0	0.000000E+000
1	55.04086074	4.445708E-012	2.005571E-011	1	0.000000E+000
1	55.04390498	2.005571E-011	4.445708E-012	0	0.000000E+000
1	55.04683035	4.445708E-012	2.005571E-011	1	0.000000E+000
1	55.04742270	2.005571E-011	4.445708E-012	0	0.000000E+000
1	55.04843795	4.445708E-012	2.005571E-011	1	0.000000E+000
1	55.04942724	2.005571E-011	4.445708E-012	0	0.000000E+000
1	55.05030624	4.445708E-012	2.005571E-011	1	0.000000E+000
1	55.05195056	2.005571E-011	4.445708E-012	0	0.000000E+000
1	55.05322223	4.445708E-012	2.005571E-011	1	0.000000E+000
1	55.05375223	2.005571E-011	4.445708E-012	0	0.000000E+000
1	55.05516664	4.445708E-012	2.005571E-011	1	0.000000E+000
1	55.05710485	2.005571E-011	4.445708E-012	0	0.000000E+000
1	55.05727710	4.445708E-012	2.005571E-011	1	0.000000E+000
1	55.05933215	2.005571E-011	4.445708E-012	0	0.000000E+000
1	55.05941391	4.445708E-012	2.005571E-011	1	0.000000E+000
1	55.06059347	2.005571E-011	4.445708E-012	0	0.000000E+000
1	55.06074922	4.445708E-012	2.005571E-011	1	0.000000E+000
1	55.06111768	2.005571E-011	4.445708E-012	0	0.000000E+000
1	55.06186625	4.445708E-012	2.005571E-011	1	0.000000E+000
1	55.06283508	2.005571E-011	4.445708E-012	0	0.000000E+000
1	55.06352382	4.445708E-012	2.005571E-011	1	0.000000E+000
1	55.06471207	2.005571E-011	4.445708E-012	0	0.000000E+000
1	55.06484000	4.445708E-012	2.005571E-011	1	0.000000E+000
1	55.06494177	2.005571E-011	4.445708E-012	0	0.000000E+000
1	55.06529419	4.445708E-012	2.005571E-011	1	0.000000E+000
1	55.06532744	2.005571E-011	4.445708E-012	0	0.000000E+000
1	55.06613732	4.445708E-012	2.005571E-011	1	0.000000E+000
1	55.06752104	2.005571E-011	4.445708E-012	0	0.000000E+000
1	55.06936645	4.445708E-012	2.005571E-011	1	0.000000E+000
1	55.07117454	2.005571E-011	4.445708E-012	0	0.000000E+000
1	55.07155124	4.445708E-012	2.005571E-011	1	0.000000E+000
1	55.07200456	2.005571E-011	4.445708E-012	0	0.000000E+000
1	55.07212231	4.445708E-012	2.005571E-011	1	0.000000E+000
1	55.07224502	2.005571E-011	4.445708E-012	0	0.000000E+000
1	55.07385080	4.445708E-012	2.005571E-011	1	0.000000E+000
1	55.07527707	2.005571E-011	4.445708E-012	0	0.000000E+000
1	55.07532515	4.445708E-012	2.005571E-011	1	0.000000E+000
1	55.07668071	2.005571E-011	4.445708E-012	0	0.000000E+000
1	55.07678657	4.445708E-012	2.005571E-011	1	0.000000E+000
1	55.07690459	2.005571E-011	4.445708E-012	0	0.000000E+000
1	55.07799402	4.445708E-012	2.005571E-011	1	0.000000E+000
1	55.07952889	2.005571E-011	4.445708E-012	0	0.000000E+000
1	55.07992469	4.445708E-012	2.005571E-011	1	0.000000E+000
1	55.08051343	2.005571E-011	4.445708E-012	0	0.000000E+000
1	55.08060861	4.445708E-012	2.005571E-011	1	0.000000E+000
1	55.08140250	2.005571E-011	4.445708E-012	0	0.000000E+000
1	55.08223856	4.445708E-012	2.005571E-011	1	0.000000E+000
1	55.08269572	2.005571E-011	4.445708E-012	0	0.000000E+000
1	55.08377248	4.445708E-012	2.005571E-011	1	0.000000E+000
1	55.08543081	2.005571E-011	4.445708E-012	0	0.000000E+000
1	55.08560517	4.445708E-012	2.005571E-011	1	0.000000E+000
1	55.08578516	2.005571E-011	4.445708E-012	0	0.000000E+000
1	55.08825666	4.445708E-012	2.005571E-011	1	0.000000E+000
1	55.08861223	2.005571E-011	4.445708E-012	0	0.000000E+000
1	55.09002659	4.445708E-012	2.005571E-011	1	0.000000E+000
1	55.09311426	2.005571E-011	4.445708E-012	0	0.000000E+000
1	55.09315441	4.445708E-012	2.005571E-011	1	0.000000E+000
1	55.09324058	2.005571E-011	4.445708E-012	0	0.000000E+000
1	55.09325725	4.445708E-012	2.005571E-011	1	0.000000E+000
1	55.09620481	2.005571E-011	4.445708E-012	0	0.000000E+000
1	55.09696930	4.445708E-012	2.005571E-011	1	0.000000E+000
1	55.09776175	2.005571E-011	4.445708E-012	0	0.000000E+000
1	55.09781310	4.445708E-012	2.005571E-011	1	0.000000E+000
1	55.09784832	2.005571E-011	4.445708E-012	0	0.000000E+000
1	55.09840235	4.445708E-012	2.005571E-011	1	0.000000E+000
1	55.09914660	2.005571E-011	4.445708E-012	0	0.000000E+000
1	55.10012394	4.445708E-012	2.005571E-011	1	0.000000E+000
1	55.10072692	2.005571E-011	4.445708E-012	0	0.000000E+000
1	55.10115183	4.445708E-012	2.005571E-011	1	0.000000E+000
1	55.10178195	2.005571E-011	4.445708E-012	0	0.000000E+000
1	55.10262583	4.445708E-012	2.005571E-011	1	0.000000E+000
1	55.10263099	2.005571E-011	4.445708E-012	0	0.000000E+000
1	55.10353737	4.445708E-012	2.005571E-011	1	0.000000E+000
1	55.10377461	2.005571E-011	4.445708E-012	0	0.000000E+000
1	55.10414942	4.445708E-012	2.005571E-011	1	0.000000E+000
1	55.10644714	2.005571E-011	4.445708E-012	0	0.000000E+000
1	55.10699610	4.445708E-012	2.005571E-011	1	0.000000E+000
1	55.10761355	2.005571E-011	4.445708E-012	0	0.000000E+000
1	55.10856145	4.445708E-012	2.005571E-011	1	0.000000E+000
1	55.10903428	2.005571E-011	4.445708E-012	0	0.000000E+000
1	55.10921655	4.445708E-012	2.005571E-011	1	0.000000E+000
1	55.10935293	2.005571E-011	4.445708E-012	0	0.000000E+000
1	55.10973894	4.445708E-012	2.005571E-011	1	0.000000E+000
1	55.10993698	2.005571E-011	4.445708E-012	0	0.000000E+000
1	55.11021348	4.445708E-012	2.005571E-011	1	0.000000E+000
1	55.11119999	2.005571E-011	4.445708E-012	0	0.000000E+000
1	55.11126969	4.445708E-012	2.005571E-011	1	0.000000E+000
1	55.11162558	2.005571E-011	4.445708E-012	0	0.000000E+000
1	55.11384429	4.445708E-012	2.005571E-011	1	0.000000E+000
1	55.11393179	2.005571E-011	4.445708E-012	0	0.000000E+000
1	56.00153395	4.470315E-012	2.008032E-011	1	0.000000E+000
1	56.00175215	2.008032E-011	4.470315E-012	0	0.000000E+000
1	56.00193289	4.470315E-012	2.008032E-011	1	0.000000E+000
1	56.00203551	2.008032E-011	4.470315E-012	0	0.000000E+000
1	56.00239403	4.470315E-012	2.008032E-011	1	0.000000E+000
1	56.00340471	2.008032E-011	4.470315E-012	0	0.000000E+000
1	56.00483620	4.470315E-012	2.008032E-011	1	0.000000E+000
1	56.00739976	2.008032E-011	4.470315E-012	0	0.000000E+000
1	56.00773817	4.470315E-012	2.008032E-011	1	0.000000E+000
1	56.00822349	2.008032E-011	4.470315E-012	0	0.000000E+000
1	56.00899744	4.470315E-012	2.008032E-011	1	0.000000E+000
1	56.00919610	2.008032E-011	4.470315E-012	0	0.000000E+000
1	56.00937866	4.470315E-012	2.008032E-011	1	0.000000E+000
1	56.01055320	2.008032E-011	4.470315E-012	0	0.000000E+000
1	56.01069782	4.470315E-012	2.008032E-011	1	0.000000E+000
1	56.01094413	2.008032E-011	4.470315E-012	0	0.000000E+000
1	56.01180439	4.470315E-012	2.008032E-011	1	0.000000E+000
1	56.01487993	2.008032E-011	4.470315E-012	0	0.000000E+000
1	56.01518012	4.470315E-012	2.008032E-011	1	0.000000E+000
1	56.01654979	2.008032E-011	4.470315E-012	0	0.000000E+000
1	56.01837483	4.470315E-012	2.008032E-011	1	0.000000E+000
1	56.01901754	2.008032E-011	4.470315E-012	0	0.000000E+000
1	56.01942276	4.470315E-012	2.008032E-011	1	0.000000E+000
1	56.01969749	2.008032E-011	4.470315E-012	0	0.000000E+000
1	56.02057775	4.470315E-012	2.008032E-011	1	0.000000E+000
1	56.02136909	2.008032E-011	4.470315E-012	0	0.000000E+000
1	56.02140303	4.470315E-012	2.008032E-011	1	0.000000E+000
1	56.02182201	2.008032E-011	4.470315E-012	0	0.000000E+000
1	56.02268117	4.470315E-012	2.008032E-011	1	0.000000E+000
1	56.02366482	2.008032E-011	4.470315E-012	0	0.000000E+000
1	56.02389646	4.470315E-012	2.008032E-011	1	0.000000E+000
1	56.02591055	2.008032E-011	4.470315E-012	0	0.000000E+000
1	56.03893310	4.470315E-012	2.008032E-011	1	0.000000E+000
1	56.03904359	2.008032E-011	4.470315E-012	0	0.000000E+000
1	56.03951255	4.470315E-012	2.008032E-011	1	0.000000E+000
1	56.04145814	2.008032E-011	4.470315E-012	0	0.000000E+000
1	56.04259758	4.470315E-012	2.008032E-011	1	0.000000E+000
1	56.04318215	2.008032E-011	4.470315E-012	0	0.000000E+000
1	56.04356467	4.470315E-012	2.008032E-011	1	0.000000E+000
1	56.04449263	2.008032E-011	4.470315E-012	0	0.000000E+000
1	56.04514131	4.470315E-012	2.008032E-011	1	0.000000E+000
1	56.04533192	2.008032E-011	4.470315E-012	0	0.000000E+000
1	56.04540379	4.470315E-012	2.008032E-011	1	0.000000E+000
1	56.04592818	2.008032E-011	4.470315E-012	0	0.000000E+000
1	56.04665526	4.470315E-012	2.008032E-011	1	0.000000E+000
1	56.04726372	2.008032E-011	4.470315E-012	0	0.000000E+000
1	56.04770953	4.470315E-012	2.008032E-011	1	0.000000E+000
1	56.04793776	2.008032E-011	4.470315E-012	0	0.000000E+000
1	56.04841096	4.470315E-012	2.008032E-011	1	0.000000E+000
1	56.04936173	2.008032E-011	4.470315E-012	0	0.000000E+000
1	56.04973301	4.470315E-012	2.008032E-011	1	0.000000E+000
1	56.05059889	2.008032E-011	4.470315E-012	0	0.000000E+000
1	56.05150440	4.470315E-012	2.008032E-011	1	0.000000E+000
1	56.05242978	2.008032E-011	4.470315E-012	0	0.000000E+000
1	56.05255327	4.470315E-012	2.008032E-011	1	0.000000E+000
1	56.05290423	2.008032E-011	4.470315E-012	0	0.000000E+000
1	56.05321749	4.470315E-012	2.008032E-011	1	0.000000E+000
1	56.05500871	2.008032E-011	4.470315E-012	0	0.000000E+000
1	56.05671499	4.470315E-012	2.008032E-011	1	0.000000E+000
1	56.05685604	2.008032E-011	4.470315E-012	0	0.000000E+000
1	56.05733729	4.470315E-012	2.008032E-011	1	0.000000E+000
1	56.05759842	2.008032E-011	4.470315E-012	0	0.000000E+000
1	56.05843577	4.470315E-012	2.008032E-011	1	0.000000E+000
1	56.05862477	2.008032E-011	4.470315E-012	0	0.000000E+000
1	56.05883726	4.470315E-012	2.008032E-011	1	0.000000E+000
1	56.06146370	2.008032E-011	4.470315E-012	0	0.000000E+000
1	56.30385640	4.325894E-012	1.993589E-011	1	0.000000E+000
1	56.30385700	1.993589E-011	4.325894E-012	0	0.000000E+000
1	56.30385716	4.325894E-012	1.993589E-011	1	0.000000E+000
1	56.30463201	1.993589E-011	4.325894E-012	0	0.000000E+000
1	56.30530668	4.325894E-012	1.993589E-011	1	0.000000E+000
1	56.30588420	1.993589E-011	4.325894E-012	0	0.000000E+000
1	56.30637359	4.325894E-012	1.993589E-011	1	0.000000E+000
1	56.30681529	1.993589E-011	4.325894E-012	0	0.000000E+000
1	56.30683937	4.325894E-012	1.993589E-011	1	0.000000E+000
1	56.30707964	1.993589E-011	4.325894E-012	0	0.000000E+000
1	56.30735149	4.325894E-012	1.993589E-011	1	0.000000E+000
1	56.30751837	1.993589E-011	4.325894E-012	0	0.000000E+000
1	56.30842801	4.325894E-012	1.993589E-011	1	0.000000E+000
1	56.30894469	1.993589E-011	4.325894E-012	0	0.000000E+000
1	56.30897861	4.325894E-012	1.993589E-011	1	0.000000E+000
1	56.30916895	1.993589E-011	4.325894E-012	0	0.000000E+000
1	56.30940960	4.325894E-012	1.993589E-011	1	0.000000E+000
1	56.30962929	1.993589E-011	4.325894E-012	0	0.000000E+000
1	56.30977740	4.325894E-012	1.993589E-011	1	0.000000E+000
1	56.31004740	1.993589E-011	4.325894E-012	0	0.000000E+000
1	56.31060255	4.325894E-012	1.993589E-011	1	0.000000E+000
1	56.31145934	1.993589E-011	4.325894E-012	0	0.000000E+000
1	56.31159029	4.325894E-012	1.993589E-011	1	0.000000E+000
1	56.31261000	1.993589E-011	4.325894E-012	0	0.000000E+000
1	56.31447836	4.325894E-012	1.993589E-011	1	0.000000E+000
1	56.31551328	1.993589E-011	4.325894E-012	0	0.000000E+000
1	56.31649958	4.325894E-012	1.993589E-011	1	0.000000E+000
1	56.31681668	1.993589E-011	4.325894E-012	0	0.000000E+000
1	56.31719406	4.325894E-012	1.993589E-011	1	0.000000E+000
1	56.31918966	1.993589E-011	4.325894E-012	0	0.000000E+000
1	56.31930067	4.325894E-012	1.993589E-011	1	0.000000E+000
1	56.31935405	1.993589E-011	4.325894E-012	0	0.000000E+000
1	56.31988663	4.325894E-012	1.993589E-011	1	0.000000E+000
1	56.32006105	1.993589E-011	4.325894E-012	0	0.000000E+000
1	56.32016021	4.325894E-012	1.993589E-011	1	0.000000E+000
1	56.32034017	1.993589E-011	4.325894E-012	0	0.000000E+000
1	56.32074214	4.325894E-012	1.993589E-011	1	0.000000E+000
1	56.32143080	1.993589E-011	4.325894E-012	0	0.000000E+000
1	56.32243711	4.325894E-012	1.993589E-011	1	0.000000E+000
1	56.32300145	1.993589E-011	4.325894E-012	0	0.000000E+000
1	56.32308651	4.325894E-012	1.993589E-011	1	0.000000E+000
1	56.32357685	1.993589E-011	4.325894E-012	0	0.000000E+000
1	56.32410546	4.325894E-012	1.993589E-011	1	0.000000E+000
1	56.32458744	1.993589E-011	4.325894E-012	0	0.000000E+000
1	56.32470695	4.325894E-012	1.993589E-011	1	0.000000E+000
1	56.32494111	1.993589E-011	4.325894E-012	0	0.000000E+000
1	56.32508000	4.325894E-012	1.993589E-011	1	0.000000E+000
1	56.32947870	1.993589E-011	4.325894E-012	0	0.000000E+000
1	56.33064455	4.325894E-012	1.993589E-011	1	0.000000E+000
1	56.33232238	1.993589E-011	4.325894E-012	0	0.000000E+000
1	56.33333246	4.325894E-012	1.993589E-011	1	0.000000E+000
1	56.33483355	1.993589E-011	4.325894E-012	0	0.000000E+000
1	56.33637919	4.325894E-012	1.993589E-011	1	0.000000E+000
1	56.33657516	1.993589E-011	4.325894E-012	0	0.000000E+000
1	56.33658595	4.325894E-012	1.993589E-011	1	0.000000E+000
1	56.33840115	1.993589E-011	4.325894E-012	0	0.000000E+000
1	56.33978515	4.325894E-012	1.993589E-011	1	0.000000E+000
1	56.34122470	1.993589E-011	4.325894E-012	0	0.000000E+000
1	56.34163826	4.325894E-012	1.993589E-011	1	0.000000E+000
1	56.34357412	1.993589E-011	4.325894E-012	0	0.000000E+000
1	56.34362352	4.325894E-012	1.993589E-011	1	0.000000E+000
1	56.34413357	1.993589E-011	4.325894E-012	0	0.000000E+000
1	56.34642816	4.325894E-012	1.993589E-011	1	0.000000E+000
1	56.34666624	1.993589E-011	4.325894E-012	0	0.000000E+000
1	56.34679783	4.325894E-012	1.993589E-011	1	0.000000E+000
1	56.34879416	1.993589E-011	4.325894E-012	0	0.000000E+000
1	56.34889814	4.325894E-012	1.993589E-011	1	0.000000E+000
1	56.34974102	1.993589E-011	4.325894E-012	0	0.000000E+000
1	56.35068647	4.325894E-012	1.993589E-011	1	0.000000E+000
1	56.35145374	1.993589E-011	4.325894E-012	0	0.000000E+000
1	56.35151611	4.325894E-012	1.993589E-011	1	0.000000E+000
1	56.35290850	1.993589E-011	4.325894E-012	0	0.000000E+000
1	56.35360921	4.325894E-012	1.993589E-011	1	0.000000E+000
1	56.35434132	1.993589E-011	4.325894E-012	0	0.000000E+000
1	56.35675733	4.325894E-012	1.993589E-011	1	0.000000E+000
1	56.35684592	1.993589E-011	4.325894E-012	0	0.000000E+000
1	56.35763381	4.325894E-012	1.993589E-011	1	0.000000E+000
1	56.35816827	1.993589E-011	4.325894E-012	0	0.000000E+000
1	56.35926568	4.325894E-012	1.993589E-011	1	0.000000E+000
1	56.36014145	1.993589E-011	4.325894E-012	0	0.000000E+000
1	56.36543721	4.325894E-012	1.993589E-011	1	0.000000E+000
1	56.36558629	1.993589E-011	4.325894E-012	0	0.000000E+000
1	56.36726904	4.325894E-012	1.993589E-011	1	0.000000E+000
1	56.36785290	1.993589E-011	4.325894E-012	0	0.000000E+000
1	56.36946673	4.325894E-012	1.993589E-011	1	0.000000E+000
1	56.37107442	1.993589E-011	4.325894E-012	0	0.000000E+000
1	56.37209160	4.325894E-012	1.993589E-011	1	0.000000E+000
1	56.37222097	1.993589E-011	4.325894E-012	0	0.000000E+000
1	56.37243187	4.325894E-012	1.993589E-011	1	0.000000E+000
1	56.37265741	1.993589E-011	4.325894E-012	0	0.000000E+000
1	56.37349775	4.325894E-012	1.993589E-011	1	0.000000E+000
1	56.37389779	1.993589E-011	4.325894E-012	0	0.000000E+000
1	56.37475540	4.325894E-012	1.993589E-011	1	0.000000E+000
1	56.37547754	1.993589E-011	4.325894E-012	0	0.000000E+000
1	56.37610006	4.325894E-012	1.993589E-011	1	0.000000E+000
1	56.37718409	1.993589E-011	4.325894E-012	0	0.000000E+000
1	56.37804840	4.325894E-012	1.993589E-011	1	0.000000E+000
1	56.37825372	1.993589E-011	4.325894E-012	0	0.000000E+000
1	56.37846819	4.325894E-012	1.993589E-011	1	0.000000E+000
1	56.37854910	1.993589E-011	4.325894E-012	0	0.000000E+000
1	56.38272457	4.325894E-012	1.993589E-011	1	0.000000E+000
1	56.38397474	1.993589E-011	4.325894E-012	0	0.000000E+000
1	56.38703024	4.325894E-012	1.993589E-011	1	0.000000E+000
1	56.38792056	1.993589E-011	4.325894E-012	0	0.000000E+000
1	56.38799020	4.325894E-012	1.993589E-011	1	0.000000E+000
1	56.38822365	1.993589E-011	4.325894E-012	0	0.000000E+000
1	56.39184922	4.325894E-012	1.993589E-011	1	0.000000E+000
1	56.39300307	1.993589E-011	4.325894E-012	0	0.000000E+000
1	56.39334395	4.325894E-012	1.993589E-011	1	0.000000E+000
1	56.39453898	1.993589E-011	4.325894E-012	0	0.000000E+000
1	56.39457831	4.325894E-012	1.993589E-011	1	0.000000E+000
1	56.39521003	1.993589E-011	4.325894E-012	0	0.000000E+000
1	56.39695419	4.325894E-012	1.993589E-011	1	0.000000E+000
1	56.39773240	1.993589E-011	4.325894E-012	0	0.000000E+000
1	56.39813613	4.325894E-012	1.993589E-011	1	0.000000E+000
1	56.39911316	1.993589E-011	4.325894E-012	0	0.000000E+000
1	56.39940122	4.325894E-012	1.993589E-011	1	0.000000E+000
1	56.40013682	1.993589E-011	4.325894E-012	0	0.000000E+000
1	56.40029118	4.325894E-012	1.993589E-011	1	0.000000E+000
1	56.40123785	1.993589E-011	4.325894E-012	0	0.000000E+000
1	56.40238198	4.325894E-012	1.993589E-011	1	0.000000E+000
1	56.40302532	1.993589E-011	4.325894E-012	0	0.000000E+000
1	56.40318386	4.325894E-012	1.993589E-011	1	0.000000E+000
1	56.40368537	1.993589E-011	4.325894E-012	0	0.000000E+000
1	56.40421308	4.325894E-012	1.993589E-011	1	0.000000E+000
1	56.40485512	1.993589E-011	4.325894E-012	0	0.000000E+000
1	56.40543016	4.325894E-012	1.993589E-011	1	0.000000E+000
1	56.40660434	1.993589E-011	4.325894E-012	0	0.000000E+000
1	56.40809009	4.325894E-012	1.993589E-011	1	0.000000E+000
1	56.40842759	1.993589E-011	4.325894E-012	0	0.000000E+000
1	56.40844999	4.325894E-012	1.993589E-011	1	0.000000E+000
1	56.41084207	1.993589E-011	4.325894E-012	0	0.000000E+000
1	56.41094526	4.325894E-012	1.993589E-011	1	0.000000E+000
1	56.41222114	1.993589E-011	4.325894E-012	0	0.000000E+000
1	56.41261889	4.325894E-012	1.993589E-011	1	0.000000E+000
1	56.41339356	1.993589E-011	4.325894E-012	0	0.000000E+000
1	56.41346141	4.325894E-012	1.993589E-011	1	0.000000E+000
1	56.41460920	1.993589E-011	4.325894E-012	0	0.000000E+000
1	56.41489542	4.325894E-012	1.993589E-011	1	0.000000E+000
1	56.41571927	1.993589E-011	4.325894E-012	0	0.000000E+000
1	56.41750524	4.325894E-012	1.993589E-011	1	0.000000E+000
1	56.41754756	1.993589E-011	4.325894E-012	0	0.000000E+000
1	56.42117914	4.325894E-012	1.993589E-011	1	0.000000E+000
1	56.42268411	1.993589E-011	4.325894E-012	0	0.000000E+000
1	56.42321716	4.325894E-012	1.993589E-011	1	0.000000E+000
1	56.42534844	1.993589E-011	4.325894E-012	0	0.000000E+000
1	56.42543172	4.325894E-012	1.993589E-011	1	0.000000E+000
1	56.42547857	1.993589E-011	4.325894E-012	0	0.000000E+000
1	56.42577652	4.325894E-012	1.993589E-011	1	0.000000E+000
1	56.42693566	1.993589E-011	4.325894E-012	0	0.000000E+000
1	56.42769952	4.325894E-012	1.993589E-011	1	0.000000E+000
1	56.42845998	1.993589E-011	4.325894E-012	0	0.000000E+000
1	56.42898539	4.325894E-012	1.993589E-011	1	0.000000E+000
1	56.42915907	1.993589E-011	4.325894E-012	0	0.000000E+000
1	56.43076546	4.325894E-012	1.993589E-011	1	0.000000E+000
1	56.43152257	1.993589E-011	4.325894E-012	0	0.000000E+000
1	56.43207358	4.325894E-012	1.993589E-011	1	0.000000E+000
1	56.43273982	1.993589E-011	4.325894E-012	0	0.000000E+000
1	56.43280721	4.325894E-012	1.993589E-011	1	0.000000E+000
1	56.43325976	1.993589E-011	4.325894E-012	0	0.000000E+000
1	56.44483364	4.325894E-012	1.993589E-011	1	0.000000E+000
1	56.44583084	1.993589E-011	4.325894E-012	0	0.000000E+000
1	56.44658442	4.325894E-012	1.993589E-011	1	0.000000E+000
1	56.44726926	1.993589E-011	4.325894E-012	0	0.000000E+000
1	56.44804889	4.325894E-012	1.993589E-011	1	0.000000E+000
1	56.44831286	1.993589E-011	4.325894E-012	0	0.000000E+000
1	56.44906594	4.325894E-012	1.993589E-011	1	0.000000E+000
1	56.44974958	1.993589E-011	4.325894E-012	0	0.000000E+000
1	56.45197713	4.325894E-012	1.993589E-011	1	0.000000E+000
1	56.45240995	1.993589E-011	4.325894E-012	0	0.000000E+000
1	56.45250566	4.325894E-012	1.993589E-011	1	0.000000E+000
1	56.45366246	1.993589E-011	4.325894E-012	0	0.000000E+000
1	56.45678044	4.325894E-012	1.993589E-011	1	0.000000E+000
1	56.45685747	1.993589E-011	4.325894E-012	0	0.000000E+000
1	56.45697031	4.325894E-012	1.993589E-011	1	0.000000E+000
1	56.45887665	1.993589E-011	4.325894E-012	0	0.000000E+000
1	56.46031546	4.325894E-012	1.993589E-011	1	0.000000E+000
1	56.46151383	1.993589E-011	4.325894E-012	0	0.000000E+000
1	56.46290754	4.325894E-012	1.993589E-011	1	0.000000E+000
1	56.46339918	1.993589E-011	4.325894E-012	0	0.000000E+000
1	56.46565030	4.325894E-012	1.993589E-011	1	0.000000E+000
1	56.46590060	1.993589E-011	4.325894E-012	0	0.000000E+000
1	56.46817620	4.325894E-012	1.993589E-011	1	0.000000E+000
1	56.46888733	1.993589E-011	4.325894E-012	0	0.000000E+000
1	56.47125804	4.325894E-012	1.993589E-011	1	0.000000E+000
1	56.47138676	1.993589E-011	4.325894E-012	0	0.000000E+000
1	56.47178147	4.325894E-012	1.993589E-011	1	0.000000E+000
1	56.47376775	1.993589E-011	4.325894E-012	0	0.000000E+000
1	56.47381925	4.325894E-012	1.993589E-011	1	0.000000E+000
1	56.47429074	1.993589E-011	4.325894E-012	0	0.000000E+000
1	56.47526225	4.325894E-012	1.993589E-011	1	0.000000E+000
1	56.47630648	1.993589E-011	4.325894E-012	0	0.000000E+000
1	56.47737117	4.325894E-012	1.993589E-011	1	0.000000E+000
1	56.47793064	1.993589E-011	4.325894E-012	0	0.000000E+000
1	56.47836849	4.325894E-012	1.993589E-011	1	0.000000E+000
1	56.48009969	1.993589E-011	4.325894E-012	0	0.000000E+000
1	56.48061142	4.325894E-012	1.993589E-011	1	0.000000E+000
1	56.48242352	1.993589E-011	4.325894E-012	0	0.000000E+000
1	56.48275504	4.325894E-012	1.993589E-011	1	0.000000E+000
1	56.48418946	1.993589E-011	4.325894E-012	0	0.000000E+000
1	56.48683218	4.325894E-012	1.993589E-011	1	0.000000E+000
1	56.48961031	1.993589E-011	4.325894E-012	0	0.000000E+000
1	56.48977637	4.325894E-012	1.993589E-011	1	0.000000E+000
1	56.48982178	1.993589E-011	4.325894E-012	0	0.000000E+000
1	56.49022478	4.325894E-012	1.993589E-011	1	0.000000E+000
1	56.49031578	1.993589E-011	4.325894E-012	0	0.000000E+000
1	56.49037258	4.325894E-012	1.993589E-011	1	0.000000E+000
1	56.49058434	1.993589E-011	4.325894E-012	0	0.000000E+000
1	56.49114586	4.325894E-012	1.993589E-011	1	0.000000E+000
1	56.49198727	1.993589E-011	4.325894E-012	0	0.000000E+000
1	56.49219791	4.325894E-012	1.993589E-011	1	0.000000E+000
1	56.49251914	1.993589E-011	4.325894E-012	0	0.000000E+000
1	56.49271406	4.325894E-012	1.993589E-011	1	0.000000E+000
1	56.49300383	1.993589E-011	4.325894E-012	0	0.000000E+000
1	56.49326259	4.325894E-012	1.993589E-011	1	0.000000E+000
1	56.49375462	1.993589E-011	4.325894E-012	0	0.000000E+000
1	56.49388865	4.325894E-012	1.993589E-011	1	0.000000E+000
1	56.49501399	1.993589E-011	4.325894E-012	0	0.000000E+000
1	56.49650638	4.325894E-012	1.993589E-011	1	0.000000E+000
1	56.49819758	1.993589E-011	4.325894E-012	0	0.000000E+000
1	56.49850829	4.325894E-012	1.993589E-011	1	0.000000E+000
1	56.49861531	1.993589E-011	4.325894E-012	0	0.000000E+000
1	56.49916949	4.325894E-012	1.993589E-011	1	0.000000E+000
1	56.49963523	1.993589E-011	4.325894E-012	0	0.000000E+000
1	56.50168661	4.325894E-012	1.993589E-011	1	0.000000E+000
1	56.50244982	1.993589E-011	4.325894E-012	0	0.000000E+000
1	56.50352475	4.325894E-012	1.993589E-011	1	0.000000E+000
1	56.50380728	1.993589E-011	4.325894E-012	0	0.000000E+000
1	56.63926107	4.277784E-012	1.988778E-011	1	0.000000E+000
1	56.63976657	1.988778E-011	4.277784E-012	0	0.000000E+000
1	56.64412042	4.277784E-012	1.988778E-011	1	0.000000E+000
1	56.64487365	1.988778E-011	4.277784E-012	0	0.000000E+000
1	56.64518876	4.277784E-012	1.988778E-011	1	0.000000E+000
1	56.64667059	1.988778E-011	4.277784E-012	0	0.000000E+000
1	56.64696998	4.277784E-012	1.988778E-011	1	0.000000E+000
1	56.64715045	1.988778E-011	4.277784E-012	0	0.000000E+000
1	56.64736908	4.277784E-012	1.988778E-011	1	0.000000E+000
1	56.64745440	1.988778E-011	4.277784E-012	0	0.000000E+000
1	56.64859206	4.277784E-012	1.988778E-011	1	0.000000E+000
1	56.64896145	1.988778E-011	4.277784E-012	0	0.000000E+000
1	56.64907675	4.277784E-012	1.988778E-011	1	0.000000E+000
1	56.65143639	1.988778E-011	4.277784E-012	0	0.000000E+000
1	56.65150269	4.277784E-012	1.988778E-011	1	0.000000E+000
1	56.65184317	1.988778E-011	4.277784E-012	0	0.000000E+000
1	56.65218513	4.277784E-012	1.988778E-011	1	0.000000E+000
1	56.65231328	1.988778E-011	4.277784E-012	0	0.000000E+000
1	56.65244256	4.277784E-012	1.988778E-011	1	0.000000E+000
1	56.65258222	1.988778E-011	4.277784E-012	0	0.000000E+000
1	56.65345349	4.277784E-012	1.988778E-011	1	0.000000E+000
1	56.65379397	1.988778E-011	4.277784E-012	0	0.000000E+000
1	56.65381124	4.277784E-012	1.988778E-011	1	0.000000E+000
1	56.65431993	1.988778E-011	4.277784E-012	0	0.000000E+000
1	56.65446272	4.277784E-012	1.988778E-011	1	0.000000E+000
1	56.65564369	1.988778E-011	4.277784E-012	0	0.000000E+000
1	56.65631681	4.277784E-012	1.988778E-011	1	0.000000E+000
1	56.65642098	1.988778E-011	4.277784E-012	0	0.000000E+000
1	56.65693238	4.277784E-012	1.988778E-011	1	0.000000E+000
1	56.65722030	1.988778E-011	4.277784E-012	0	0.000000E+000
1	56.65796512	4.277784E-012	1.988778E-011	1	0.000000E+000
1	56.65917587	1.988778E-011	4.277784E-012	0	0.000000E+000
1	56.66204770	4.277784E-012	1.988778E-011	1	0.000000E+000
1	56.66262569	1.988778E-011	4.277784E-012	0	0.000000E+000
1	56.66308606	4.277784E-012	1.988778E-011	1	0.000000E+000
1	56.66563815	1.988778E-011	4.277784E-012	0	0.000000E+000
1	56.66699921	4.277784E-012	1.988778E-011	1	0.000000E+000
1	56.66715144	1.988778E-011	4.277784E-012	0	0.000000E+000
1	56.66741824	4.277784E-012	1.988778E-011	1	0.000000E+000
1	56.66762999	1.988778E-011	4.277784E-012	0	0.000000E+000
1	56.66785487	4.277784E-012	1.988778E-011	1	0.000000E+000
1	56.67005493	1.988778E-011	4.277784E-012	0	0.000000E+000
1	56.67029597	4.277784E-012	1.988778E-011	1	0.000000E+000
1	56.67058243	1.988778E-011	4.277784E-012	0	0.000000E+000
1	56.67186640	4.277784E-012	1.988778E-011	1	0.000000E+000
1	56.67236040	1.988778E-011	4.277784E-012	0	0.000000E+000
1	56.67304285	4.277784E-012	1.988778E-011	1	0.000000E+000
1	56.67352402	1.988778E-011	4.277784E-012	0	0.000000E+000
1	56.67600547	4.277784E-012	1.988778E-011	1	0.000000E+000
1	56.67728065	1.988778E-011	4.277784E-012	0	0.000000E+000
1	56.67742768	4.277784E-012	1.988778E-011	1	0.000000E+000
1	56.67766185	1.988778E-011	4.277784E-012	0	0.000000E+000
1	56.81712877	4.154030E-012	1.976403E-011	1	0.000000E+000
1	56.81714478	1.976403E-011	4.154030E-012	0	0.000000E+000
1	56.81950139	4.154030E-012	1.976403E-011	1	0.000000E+000
1	56.81952353	1.976403E-011	4.154030E-012	0	0.000000E+000
1	56.84166891	4.154030E-012	1.976403E-011	1	0.000000E+000
1	56.84172796	1.976403E-011	4.154030E-012	0	0.000000E+000
1	56.84223996	4.154030E-012	1.976403E-011	1	0.000000E+000
1	56.84350912	1.976403E-011	4.154030E-012	0	0.000000E+000
1	56.84459581	4.154030E-012	1.976403E-011	1	0.000000E+000
1	56.84519075	1.976403E-011	4.154030E-012	0	0.000000E+000
1	56.84614224	4.154030E-012	1.976403E-011	1	0.000000E+000
1	56.84686630	1.976403E-011	4.154030E-012	0	0.000000E+000
1	56.84749178	4.154030E-012	1.976403E-011	1	0.000000E+000
1	56.84809570	1.976403E-011	4.154030E-012	0	0.000000E+000
1	56.84850315	4.154030E-012	1.976403E-011	1	0.000000E+000
1	56.84912688	1.976403E-011	4.154030E-012	0	0.000000E+000
1	56.85027854	4.154030E-012	1.976403E-011	1	0.000000E+000
1	56.85105533	1.976403E-011	4.154030E-012	0	0.000000E+000
1	56.85157398	4.154030E-012	1.976403E-011	1	0.000000E+000
1	56.85256244	1.976403E-011	4.154030E-012	0	0.000000E+000
1	56.85336594	4.154030E-012	1.976403E-011	1	0.000000E+000
1	56.85445964	1.976403E-011	4.154030E-012	0	0.000000E+000
1	56.85546958	4.154030E-012	1.976403E-011	1	0.000000E+000
1	56.85588625	1.976403E-011	4.154030E-012	0	0.000000E+000
1	56.85737844	4.154030E-012	1.976403E-011	1	0.000000E+000
1	56.85862067	1.976403E-011	4.154030E-012	0	0.000000E+000
1	56.85872982	4.154030E-012	1.976403E-011	1	0.000000E+000
1	56.85899636	1.976403E-011	4.154030E-012	0	0.000000E+000
1	56.85902937	4.154030E-012	1.976403E-011	1	0.000000E+000
1	56.86117942	1.976403E-011	4.154030E-012	0	0.000000E+000
1	56.86217367	4.154030E-012	1.976403E-011	1	0.000000E+000
1	56.86339161	1.976403E-011	4.154030E-012	0	0.000000E+000
1	56.86443286	4.154030E-012	1.976403E-011	1	0.000000E+000
1	56.86571501	1.976403E-011	4.154030E-012	0	0.000000E+000
1	56.86668289	4.154030E-012	1.976403E-011	1	0.000000E+000
1	56.86747007	1.976403E-011	4.154030E-012	0	0.000000E+000
1	56.86812624	4.154030E-012	1.976403E-011	1	0.000000E+000
1	56.86844220	1.976403E-011	4.154030E-012	0	0.000000E+000
1	56.94470753	4.154030E-012	1.976403E-011	1	0.000000E+000
1	56.94509909	1.976403E-011	4.154030E-012	0	0.000000E+000
1	56.94614408	4.154030E-012	1.976403E-011	1	0.000000E+000
1	56.94640406	1.976403E-011	4.154030E-012	0	0.000000E+000
1	56.94662504	4.154030E-012	1.976403E-011	1	0.000000E+000
1	56.94670879	1.976403E-011	4.154030E-012	0	0.000000E+000
1	56.94788405	4.154030E-012	1.976403E-011	1	0.000000E+000
1	56.94867906	1.976403E-011	4.154030E-012	0	0.000000E+000
1	56.94896462	4.154030E-012	1.976403E-011	1	0.000000E+000
1	56.95220112	1.976403E-011	4.154030E-012	0	0.000000E+000
1	56.95257111	4.154030E-012	1.976403E-011	1	0.000000E+000
1	56.95333953	1.976403E-011	4.154030E-012	0	0.000000E+000
1	56.95386421	4.154030E-012	1.976403E-011	1	0.000000E+000
1	56.95479951	1.976403E-011	4.154030E-012	0	0.000000E+000
1	56.95526727	4.154030E-012	1.976403E-011	1	0.000000E+000
1	56.95554499	1.976403E-011	4.154030E-012	0	0.000000E+000
1	56.95660504	4.154030E-012	1.976403E-011	1	0.000000E+000
1	56.95662447	1.976403E-011	4.154030E-012	0	0.000000E+000
1	56.95666509	4.154030E-012	1.976403E-011	1	0.000000E+000
1	56.95669237	1.976403E-011	4.154030E-012	0	0.000000E+000
1	56.95670282	4.154030E-012	1.976403E-011	1	0.000000E+000
1	56.95783411	1.976403E-011	4.154030E-012	0	0.000000E+000
1	56.95829518	4.154030E-012	1.976403E-011	1	0.000000E+000
1	56.95909435	1.976403E-011	4.154030E-012	0	0.000000E+000
1	56.95935647	4.154030E-012	1.976403E-011	1	0.000000E+000
1	56.96012035	1.976403E-011	4.154030E-012	0	0.000000E+000
1	56.96034134	4.154030E-012	1.976403E-011	1	0.000000E+000
1	56.96206624	1.976403E-011	4.154030E-012	0	0.000000E+000
1	56.96417839	4.154030E-012	1.976403E-011	1	0.000000E+000
1	56.96587113	1.976403E-011	4.154030E-012	0	0.000000E+000
1	56.96686794	4.154030E-012	1.976403E-011	1	0.000000E+000
1	56.96701200	1.976403E-011	4.154030E-012	0	0.000000E+000
1	56.99791665	4.154030E-012	1.976403E-011	1	0.000000E+000
1	56.99929156	1.976403E-011	4.154030E-012	0	0.000000E+000
1	57.00115163	4.154030E-012	1.976403E-011	1	0.000000E+000
1	57.00350573	1.976403E-011	4.154030E-012	0	0.000000E+000
1	57.00647305	4.154030E-012	1.976403E-011	1	0.000000E+000
1	57.00828762	1.976403E-011	4.154030E-012	0	0.000000E+000
1	57.00833251	4.154030E-012	1.976403E-011	1	0.000000E+000
1	57.00995288	1.976403E-011	4.154030E-012	0	0.000000E+000
1	57.01159063	4.154030E-012	1.976403E-011	1	0.000000E+000
1	57.01243803	1.976403E-011	4.154030E-012	0	0.000000E+000
1	57.01739702	4.154030E-012	1.976403E-011	1	0.000000E+000
1	57.01935047	1.976403E-011	4.154030E-012	0	0.000000E+000
1	57.01953744	4.154030E-012	1.976403E-011	1	0.000000E+000
1	57.01972984	1.976403E-011	4.154030E-012	0	0.000000E+000
1	57.02008665	4.154030E-012	1.976403E-011	1	0.000000E+000
1	57.02069080	1.976403E-011	4.154030E-012	0	0.000000E+000
1	57.02128128	4.154030E-012	1.976403E-011	1	0.000000E+000
1	57.02136306	1.976403E-011	4.154030E-012	0	0.000000E+000
1	57.06246774	4.154030E-012	1.976403E-011	1	0.000000E+000
1	57.06538309	1.976403E-011	4.154030E-012	0	0.000000E+000
1	57.06564912	4.154030E-012	1.976403E-011	1	0.000000E+000
1	57.06793316	1.976403E-011	4.154030E-012	0	0.000000E+000
1	57.06808032	4.154030E-012	1.976403E-011	1	0.000000E+000
1	57.06823097	1.976403E-011	4.154030E-012	0	0.000000E+000
1	57.06830464	4.154030E-012	1.976403E-011	1	0.000000E+000
1	57.06974353	1.976403E-011	4.154030E-012	0	0.000000E+000
1	57.07068255	4.154030E-012	1.976403E-011	1	0.000000E+000
1	57.07178579	1.976403E-011	4.154030E-012	0	0.000000E+000
1	57.07243405	4.154030E-012	1.976403E-011	1	0.000000E+000
1	57.07439874	1.976403E-011	4.154030E-012	0	0.000000E+000
1	57.07551640	4.154030E-012	1.976403E-011	1	0.000000E+000
1	57.07564932	1.976403E-011	4.154030E-012	0	0.000000E+000
1	57.07671518	4.154030E-012	1.976403E-011	1	0.000000E+000
1	57.07771627	1.976403E-011	4.154030E-012	0	0.000000E+000
1	57.07786721	4.154030E-012	1.976403E-011	1	0.000000E+000
1	57.07816358	1.976403E-011	4.154030E-012	0	0.000000E+000
1	57.07865196	4.154030E-012	1.976403E-011	1	0.000000E+000
1	57.08123174	1.976403E-011	4.154030E-012	0	0.000000E+000
1	57.08140270	4.154030E-012	1.976403E-011	1	0.000000E+000
1	57.08169784	1.976403E-011	4.154030E-012	0	0.000000E+000
1	57.08202249	4.154030E-012	1.976403E-011	1	0.000000E+000
1	57.08227413	1.976403E-011	4.154030E-012	0	0.000000E+000
1	57.08233311	4.154030E-012	1.976403E-011	1	0.000000E+000
1	57.08305273	1.976403E-011	4.154030E-012	0	0.000000E+000
1	57.08306428	4.154030E-012	1.976403E-011	1	0.000000E+000
1	57.08371560	1.976403E-011	4.154030E-012	0	0.000000E+000
1	57.08563914	4.154030E-012	1.976403E-011	1	0.000000E+000
1	57.08635736	1.976403E-011	4.154030E-012	0	0.000000E+000
1	57.08815147	4.154030E-012	1.976403E-011	1	0.000000E+000
1	57.08828590	1.976403E-011	4.154030E-012	0	0.000000E+000
1	57.08967623	4.154030E-012	1.976403E-011	1	0.000000E+000
1	57.08979445	1.976403E-011	4.154030E-012	0	0.000000E+000
1	57.08996837	4.154030E-012	1.976403E-011	1	0.000000E+000
1	57.09052700	1.976403E-011	4.154030E-012	0	0.000000E+000
1	57.09553823	4.154030E-012	1.976403E-011	1	0.000000E+000
1	57.09736421	1.976403E-011	4.154030E-012	0	0.000000E+000
1	57.09789672	4.154030E-012	1.976403E-011	1	0.000000E+000
1	57.09803205	1.976403E-011	4.154030E-012	0	0.000000E+000
1	57.10184873	4.154030E-012	1.976403E-011	1	0.000000E+000
1	57.10208558	1.976403E-011	4.154030E-012	0	0.000000E+000
1	57.10310276	4.154030E-012	1.976403E-011	1	0.000000E+000
1	57.10426459	1.976403E-011	4.154030E-012	0	0.000000E+000
1	57.10461513	4.154030E-012	1.976403E-011	1	0.000000E+000
1	57.10466225	1.976403E-011	4.154030E-012	0	0.000000E+000
1	57.10545300	4.154030E-012	1.976403E-011	1	0.000000E+000
1	57.10588284	1.976403E-011	4.154030E-012	0	0.000000E+000
1	57.10642548	4.154030E-012	1.976403E-011	1	0.000000E+000
1	57.10866587	1.976403E-011	4.154030E-012	0	0.000000E+000
1	57.11111375	4.154030E-012	1.976403E-011	1	0.000000E+000
1	57.11271955	1.976403E-011	4.154030E-012	0	0.000000E+000
1	58.84982404	4.194078E-012	1.980408E-011	1	0.000000E+000
1	58.85115827	1.980408E-011	4.194078E-012	0	0.000000E+000
1	58.85221851	4.194078E-012	1.980408E-011	1	0.000000E+000
1	58.85259794	1.980408E-011	4.194078E-012	0	0.000000E+000
1	58.85272863	4.194078E-012	1.980408E-011	1	0.000000E+000
1	58.85370152	1.980408E-011	4.194078E-012	0	0.000000E+000
1	58.85411123	4.194078E-012	1.980408E-011	1	0.000000E+000
1	58.85508618	1.980408E-011	4.194078E-012	0	0.000000E+000
1	58.85522966	4.194078E-012	1.980408E-011	1	0.000000E+000
1	58.85679707	1.980408E-011	4.194078E-012	0	0.000000E+000
1	58.85709102	4.194078E-012	1.980408E-011	1	0.000000E+000
1	58.85742567	1.980408E-011	4.194078E-012	0	0.000000E+000
1	58.85748723	4.194078E-012	1.980408E-011	1	0.000000E+000
1	58.85777776	1.980408E-011	4.194078E-012	0	0.000000E+000
1	58.85877142	4.194078E-012	1.980408E-011	1	0.000000E+000
1	58.85898906	1.980408E-011	4.194078E-012	0	0.000000E+000
1	58.85902223	4.194078E-012	1.980408E-011	1	0.000000E+000
1	58.85974475	1.980408E-011	4.194078E-012	0	0.000000E+000
1	58.86025537	4.194078E-012	1.980408E-011	1	0.000000E+000
1	58.86088524	1.980408E-011	4.194078E-012	0	0.000000E+000
1	58.86092316	4.194078E-012	1.980408E-011	1	0.000000E+000
1	58.86133182	1.980408E-011	4.194078E-012	0	0.000000E+000
1	58.86161121	4.194078E-012	1.980408E-011	1	0.000000E+000
1	58.86180984	1.980408E-011	4.194078E-012	0	0.000000E+000
1	58.86235305	4.194078E-012	1.980408E-011	1	0.000000E+000
1	58.86335566	1.980408E-011	4.194078E-012	0	0.000000E+000
1	58.86560524	4.194078E-012	1.980408E-011	1	0.000000E+000
1	58.86584984	1.980408E-011	4.194078E-012	0	0.000000E+000
1	58.86641436	4.194078E-012	1.980408E-011	1	0.000000E+000
1	58.86662328	1.980408E-011	4.194078E-012	0	0.000000E+000
1	58.86912276	4.194078E-012	1.980408E-011	1	0.000000E+000
1	58.86935889	1.980408E-011	4.194078E-012	0	0.000000E+000
1	58.87038660	4.194078E-012	1.980408E-011	1	0.000000E+000
1	58.87056375	1.980408E-011	4.194078E-012	0	0.000000E+000
1	58.87240613	4.194078E-012	1.980408E-011	1	0.000000E+000
1	58.87376919	1.980408E-011	4.194078E-012	0	0.000000E+000
1	58.87386752	4.194078E-012	1.980408E-011	1	0.000000E+000
1	58.87493069	1.980408E-011	4.194078E-012	0	0.000000E+000
1	58.87543669	4.194078E-012	1.980408E-011	1	0.000000E+000
1	58.87553921	1.980408E-011	4.194078E-012	0	0.000000E+000
1	58.87558011	4.194078E-012	1.980408E-011	1	0.000000E+000
1	58.87598131	1.980408E-011	4.194078E-012	0	0.000000E+000
1	58.87734092	4.194078E-012	1.980408E-011	1	0.000000E+000
1	58.87742897	1.980408E-011	4.194078E-012	0	0.000000E+000
1	58.87840240	4.194078E-012	1.980408E-011	1	0.000000E+000
1	58.87901747	1.980408E-011	4.194078E-012	0	0.000000E+000
1	58.87983271	4.194078E-012	1.980408E-011	1	0.000000E+000
1	58.88058141	1.980408E-011	4.194078E-012	0	0.000000E+000
1	58.88065346	4.194078E-012	1.980408E-011	1	0.000000E+000
1	58.88068422	1.980408E-011	4.194078E-012	0	0.000000E+000
1	58.88140178	4.194078E-012	1.980408E-011	1	0.000000E+000
1	58.88250093	1.980408E-011	4.194078E-012	0	0.000000E+000
1	58.88270398	4.194078E-012	1.980408E-011	1	0.000000E+000
1	58.88327900	1.980408E-011	4.194078E-012	0	0.000000E+000
1	58.88342993	4.194078E-012	1.980408E-011	1	0.000000E+000
1	58.88437382	1.980408E-011	4.194078E-012	0	0.000000E+000
1	59.00180353	4.282385E-012	1.989239E-011	1	0.000000E+000
1	59.00180500	1.989239E-011	4.282385E-012	0	0.000000E+000
1	59.00180700	4.282385E-012	1.989239E-011	1	0.000000E+000
1	59.00259853	1.989239E-011	4.282385E-012	0	0.000000E+000
1	59.00341651	4.282385E-012	1.989239E-011	1	0.000000E+000
1	59.00351755	1.989239E-011	4.282385E-012	0	0.000000E+000
1	59.00417200	4.282385E-012	1.989239E-011	1	0.000000E+000
1	59.00512139	1.989239E-011	4.282385E-012	0	0.000000E+000
1	59.00515943	4.282385E-012	1.989239E-011	1	0.000000E+000
1	59.00572135	1.989239E-011	4.282385E-012	0	0.000000E+000
1	59.00591411	4.282385E-012	1.989239E-011	1	0.000000E+000
1	59.00608282	1.989239E-011	4.282385E-012	0	0.000000E+000
1	59.00673542	4.282385E-012	1.989239E-011	1	0.000000E+000
1	59.00685190	1.989239E-011	4.282385E-012	0	0.000000E+000
1	59.00722112	4.282385E-012	1.989239E-011	1	0.000000E+000
1	59.00818191	1.989239E-011	4.282385E-012	0	0.000000E+000
1	59.00834452	4.282385E-012	1.989239E-011	1	0.000000E+000
1	59.00975267	1.989239E-011	4.282385E-012	0	0.000000E+000
1	59.01004726	4.282385E-012	1.989239E-011	1	0.000000E+000
1	59.01106319	1.989239E-011	4.282385E-012	0	0.000000E+000
1	59.01269025	4.282385E-012	1.989239E-011	1	0.000000E+000
1	59.01399753	1.989239E-011	4.282385E-012	0	0.000000E+000
1	59.03903088	4.282385E-012	1.989239E-011	1	0.000000E+000
1	59.03991739	1.989239E-011	4.282385E-012	0	0.000000E+000
1	59.04081735	4.282385E-012	1.989239E-011	1	0.000000E+000
1	59.04100538	1.989239E-011	4.282385E-012	0	0.000000E+000
1	59.04121692	4.282385E-012	1.989239E-011	1	0.000000E+000
1	59.04183432	1.989239E-011	4.282385E-012	0	0.000000E+000
1	59.04334717	4.282385E-012	1.989239E-011	1	0.000000E+000
1	59.04485703	1.989239E-011	4.282385E-012	0	0.000000E+000
1	59.04597738	4.282385E-012	1.989239E-011	1	0.000000E+000
1	59.04775842	1.989239E-011	4.282385E-012	0	0.000000E+000
1	59.04782768	4.282385E-012	1.989239E-011	1	0.000000E+000
1	59.04871445	1.989239E-011	4.282385E-012	0	0.000000E+000
1	59.05021627	4.282385E-012	1.989239E-011	1	0.000000E+000
1	59.05044460	1.989239E-011	4.282385E-012	0	0.000000E+000
1	59.05076802	4.282385E-012	1.989239E-011	1	0.000000E+000
1	59.05100557	1.989239E-011	4.282385E-012	0	0.000000E+000
1	59.05139871	4.282385E-012	1.989239E-011	1	0.000000E+000
1	59.05288038	1.989239E-011	4.282385E-012	0	0.000000E+000
1	59.05362245	4.282385E-012	1.989239E-011	1	0.000000E+000
1	59.05525899	1.989239E-011	4.282385E-012	0	0.000000E+000
1	59.06523367	4.282385E-012	1.989239E-011	1	0.000000E+000
1	59.06876868	1.989239E-011	4.282385E-012	0	0.000000E+000
1	59.06918813	4.282385E-012	1.989239E-011	1	0.000000E+000
1	59.07148565	1.989239E-011	4.282385E-012	0	0.000000E+000
1	59.08714514	4.282385E-012	1.989239E-011	1	0.000000E+000
1	59.08786637	1.989239E-011	4.282385E-012	0	0.000000E+000
1	59.08793952	4.282385E-012	1.989239E-011	1	0.000000E+000
1	59.08815206	1.989239E-011	4.282385E-012	0	0.000000E+000
1	59.09042731	4.282385E-012	1.989239E-011	1	0.000000E+000
1	59.09149070	1.989239E-011	4.282385E-012	0	0.000000E+000
1	59.09173755	4.282385E-012	1.989239E-011	1	0.000000E+000
1	59.09226038	1.989239E-011	4.282385E-012	0	0.000000E+000
1	59.09239741	4.282385E-012	1.989239E-011	1	0.000000E+000
1	59.09401904	1.989239E-011	4.282385E-012	0	0.000000E+000
1	59.09439478	4.282385E-012	1.989239E-011	1	0.000000E+000
1	59.09513224	1.989239E-011	4.282385E-012	0	0.000000E+000
1	59.09588858	4.282385E-012	1.989239E-011	1	0.000000E+000
1	59.09962764	1.989239E-011	4.282385E-012	0	0.000000E+000
1	59.10063123	4.282385E-012	1.989239E-011	1	0.000000E+000
1	59.10356424	1.989239E-011	4.282385E-012	0	0.000000E+000
1	59.10372825	4.282385E-012	1.989239E-011	1	0.000000E+000
1	59.10381720	1.989239E-011	4.282385E-012	0	0.000000E+000
1	59.10400515	4.282385E-012	1.989239E-011	1	0.000000E+000
1	59.10457459	1.989239E-011	4.282385E-012	0	0.000000E+000
1	59.10472483	4.282385E-012	1.989239E-011	1	0.000000E+000
1	59.10512155	1.989239E-011	4.282385E-012	0	0.000000E+000
1	59.10525416	4.282385E-012	1.989239E-011	1	0.000000E+000
1	59.10673179	1.989239E-011	4.282385E-012	0	0.000000E+000
1	59.10818449	4.282385E-012	1.989239E-011	1	0.000000E+000
1	59.10986109	1.989239E-011	4.282385E-012	0	0.000000E+000
1	59.11078902	4.282385E-012	1.989239E-011	1	0.000000E+000
1	59.11152425	1.989239E-011	4.282385E-012	0	0.000000E+000
1	59.11161677	4.282385E-012	1.989239E-011	1	0.000000E+000
1	59.11207475	1.989239E-011	4.282385E-012	0	0.000000E+000
1	59.11210987	4.282385E-012	1.989239E-011	1	0.000000E+000
1	59.11277417	1.989239E-011	4.282385E-012	0	0.000000E+000
1	59.11365974	4.282385E-012	1.989239E-011	1	0.000000E+000
1	59.11375198	1.989239E-011	4.282385E-012	0	0.000000E+000
1	59.11402911	4.282385E-012	1.989239E-011	1	0.000000E+000
1	59.11490812	1.989239E-011	4.282385E-012	0	0.000000E+000
1	59.11494743	4.282385E-012	1.989239E-011	1	0.000000E+000
1	59.11509284	1.989239E-011	4.282385E-012	0	0.000000E+000
1	60.67435594	4.291497E-012	1.990150E-011	1	0.000000E+000
1	60.67435600	1.990150E-011	4.291497E-012	0	0.000000E+000
1	60.67435657	4.291497E-012	1.990150E-011	1	0.000000E+000
1	60.67666782	1.990150E-011	4.291497E-012	0	0.000000E+000
1	60.67801130	4.291497E-012	1.990150E-011	1	0.000000E+000
1	60.67817943	1.990150E-011	4.291497E-012	0	0.000000E+000
1	60.67847468	4.291497E-012	1.990150E-011	1	0.000000E+000
1	60.67893670	1.990150E-011	4.291497E-012	0	0.000000E+000
1	60.67905150	4.291497E-012	1.990150E-011	1	0.000000E+000
1	60.67919787	1.990150E-011	4.291497E-012	0	0.000000E+000
1	60.68214552	4.291497E-012	1.990150E-011	1	0.000000E+000
1	60.68233310	1.990150E-011	4.291497E-012	0	0.000000E+000
1	60.68249858	4.291497E-012	1.990150E-011	1	0.000000E+000
1	60.68255970	1.990150E-011	4.291497E-012	0	0.000000E+000
1	60.68299239	4.291497E-012	1.990150E-011	1	0.000000E+000
1	60.68590705	1.990150E-011	4.291497E-012	0	0.000000E+000
1	60.68614421	4.291497E-012	1.990150E-011	1	0.000000E+000
1	60.68702016	1.990150E-011	4.291497E-012	0	0.000000E+000
1	60.68718181	4.291497E-012	1.990150E-011	1	0.000000E+000
1	60.68727869	1.990150E-011	4.291497E-012	0	0.000000E+000
1	60.68817172	4.291497E-012	1.990150E-011	1	0.000000E+000
1	60.69029035	1.990150E-011	4.291497E-012	0	0.000000E+000
1	60.69048358	4.291497E-012	1.990150E-011	1	0.000000E+000
1	60.69058674	1.990150E-011	4.291497E-012	0	0.000000E+000
1	61.74322114	4.359005E-012	1.996901E-011	1	0.000000E+000
1	61.74334155	1.996901E-011	4.359005E-012	0	0.000000E+000
1	61.74344879	4.359005E-012	1.996901E-011	1	0.000000E+000
1	61.74494660	1.996901E-011	4.359005E-012	0	0.000000E+000
1	61.74500756	4.359005E-012	1.996901E-011	1	0.000000E+000
1	61.74513392	1.996901E-011	4.359005E-012	0	0.000000E+000
1	61.74556378	4.359005E-012	1.996901E-011	1	0.000000E+000
1	61.74700032	1.996901E-011	4.359005E-012	0	0.000000E+000
1	61.74718606	4.359005E-012	1.996901E-011	1	0.000000E+000
1	61.74746759	1.996901E-011	4.359005E-012	0	0.000000E+000
1	61.74769781	4.359005E-012	1.996901E-011	1	0.000000E+000
1	61.74930814	1.996901E-011	4.359005E-012	0	0.000000E+000
1	61.75206838	4.359005E-012	1.996901E-011	1	0.000000E+000
1	61.75298566	1.996901E-011	4.359005E-012	0	0.000000E+000
1	61.75309532	4.359005E-012	1.996901E-011	1	0.000000E+000
1	61.75333720	1.996901E-011	4.359005E-012	0	0.000000E+000
1	61.75424108	4.359005E-012	1.996901E-011	1	0.000000E+000
1	61.75515076	1.996901E-011	4.359005E-012	0	0.000000E+000
1	61.75604228	4.359005E-012	1.996901E-011	1	0.000000E+000
1	61.75623786	1.996901E-011	4.359005E-012	0	0.000000E+000
1	61.75675251	4.359005E-012	1.996901E-011	1	0.000000E+000
1	61.75726819	1.996901E-011	4.359005E-012	0	0.000000E+000
1	61.75792685	4.359005E-012	1.996901E-011	1	0.000000E+000
1	61.75994075	1.996901E-011	4.359005E-012	0	0.000000E+000
1	61.75999320	4.359005E-012	1.996901E-011	1	0.000000E+000
1	61.76058654	1.996901E-011	4.359005E-012	0	0.000000E+000
1	61.76143133	4.359005E-012	1.996901E-011	1	0.000000E+000
1	61.76231450	1.996901E-011	4.359005E-012	0	0.000000E+000
1	61.76356547	4.359005E-012	1.996901E-011	1	0.000000E+000
1	61.76365860	1.996901E-011	4.359005E-012	0	0.000000E+000
1	61.83083532	4.359005E-012	1.996901E-011	1	0.000000E+000
1	61.83258210	1.996901E-011	4.359005E-012	0	0.000000E+000
1	61.83297731	4.359005E-012	1.996901E-011	1	0.000000E+000
1	61.83300312	1.996901E-011	4.359005E-012	0	0.000000E+000
1	61.83346831	4.359005E-012	1.996901E-011	1	0.000000E+000
1	61.83416189	1.996901E-011	4.359005E-012	0	0.000000E+000
1	61.83429690	4.359005E-012	1.996901E-011	1	0.000000E+000
1	61.83452933	1.996901E-011	4.359005E-012	0	0.000000E+000
1	63.46603375	4.388379E-012	1.999838E-011	1	0.000000E+000
1	63.46603400	1.999838E-011	4.388379E-012	0	0.000000E+000
1	63.46603480	4.388379E-012	1.999838E-011	1	0.000000E+000
1	63.46709606	1.999838E-011	4.388379E-012	0	0.000000E+000
1	63.46729452	4.388379E-012	1.999838E-011	1	0.000000E+000
1	63.46743114	1.999838E-011	4.388379E-012	0	0.000000E+000
1	63.46790929	4.388379E-012	1.999838E-011	1	0.000000E+000
1	63.46989718	1.999838E-011	4.388379E-012	0	0.000000E+000
1	63.47033157	4.388379E-012	1.999838E-011	1	0.000000E+000
1	63.47139765	1.999838E-011	4.388379E-012	0	0.000000E+000
1	63.47240755	4.388379E-012	1.999838E-011	1	0.000000E+000
1	63.47282152	1.999838E-011	4.388379E-012	0	0.000000E+000
1	63.47305430	4.388379E-012	1.999838E-011	1	0.000000E+000
1	63.47367203	1.999838E-011	4.388379E-012	0	0.000000E+000
1	63.47377495	4.388379E-012	1.999838E-011	1	0.000000E+000
1	63.47425636	1.999838E-011	4.388379E-012	0	0.000000E+000
1	63.47481939	4.388379E-012	1.999838E-011	1	0.000000E+000
1	63.47528786	1.999838E-011	4.388379E-012	0	0.000000E+000
1	63.47614639	4.388379E-012	1.999838E-011	1	0.000000E+000
1	63.47624763	1.999838E-011	4.388379E-012	0	0.000000E+000
1	63.47630162	4.388379E-012	1.999838E-011	1	0.000000E+000
1	63.47640407	1.999838E-011	4.388379E-012	0	0.000000E+000
1	63.47906201	4.388379E-012	1.999838E-011	1	0.000000E+000
1	63.48019286	1.999838E-011	4.388379E-012	0	0.000000E+000
1	63.48032905	4.388379E-012	1.999838E-011	1	0.000000E+000
1	63.48072829	1.999838E-011	4.388379E-012	0	0.000000E+000
1	63.48098266	4.388379E-012	1.999838E-011	1	0.000000E+000
1	63.48141395	1.999838E-011	4.388379E-012	0	0.000000E+000
1	63.48147919	4.388379E-012	1.999838E-011	1	0.000000E+000
1	63.48250362	1.999838E-011	4.388379E-012	0	0.000000E+000
1	63.48266162	4.388379E-012	1.999838E-011	1	0.000000E+000
1	63.48315120	1.999838E-011	4.388379E-012	0	0.000000E+000
1	63.48352322	4.388379E-012	1.999838E-011	1	0.000000E+000
1	63.48563379	1.999838E-011	4.388379E-012	0	0.000000E+000
1	63.48637011	4.388379E-012	1.999838E-011	1	0.000000E+000
1	63.48687172	1.999838E-011	4.388379E-012	0	0.000000E+000
1	63.48748536	4.388379E-012	1.999838E-011	1	0.000000E+000
1	63.48762733	1.999838E-011	4.388379E-012	0	0.000000E+000
1	63.48769019	4.388379E-012	1.999838E-011	1	0.000000E+000
1	63.48874344	1.999838E-011	4.388379E-012	0	0.000000E+000
1	63.48877491	4.388379E-012	1.999838E-011	1	0.000000E+000
1	63.49169475	1.999838E-011	4.388379E-012	0	0.000000E+000
1	63.49218307	4.388379E-012	1.999838E-011	1	0.000000E+000
1	63.49265477	1.999838E-011	4.388379E-012	0	0.000000E+000
1	63.49285985	4.388379E-012	1.999838E-011	1	0.000000E+000
1	63.49401372	1.999838E-011	4.388379E-012	0	0.000000E+000
1	63.49422751	4.388379E-012	1.999838E-011	1	0.000000E+000
1	63.49506197	1.999838E-011	4.388379E-012	0	0.000000E+000
1	63.53703553	4.388379E-012	1.999838E-011	1	0.000000E+000
1	63.53803356	1.999838E-011	4.388379E-012	0	0.000000E+000
1	63.53968030	4.388379E-012	1.999838E-011	1	0.000000E+000
1	63.53985353	1.999838E-011	4.388379E-012	0	0.000000E+000
1	63.54003817	4.388379E-012	1.999838E-011	1	0.000000E+000
1	63.54085227	1.999838E-011	4.388379E-012	0	0.000000E+000
1	63.54093811	4.388379E-012	1.999838E-011	1	0.000000E+000
1	63.54154696	1.999838E-011	4.388379E-012	0	0.000000E+000
1	63.54186423	4.388379E-012	1.999838E-011	1	0.000000E+000
1	63.54217582	1.999838E-011	4.388379E-012	0	0.000000E+000
1	63.54223940	4.388379E-012	1.999838E-011	1	0.000000E+000
1	63.54233106	1.999838E-011	4.388379E-012	0	0.000000E+000
1	63.54234416	4.388379E-012	1.999838E-011	1	0.000000E+000
1	63.54239634	1.999838E-011	4.388379E-012	0	0.000000E+000
1	63.54261530	4.388379E-012	1.999838E-011	1	0.000000E+000
1	63.54268126	1.999838E-011	4.388379E-012	0	0.000000E+000
1	63.54294551	4.388379E-012	1.999838E-011	1	0.000000E+000
1	63.54344709	1.999838E-011	4.388379E-012	0	0.000000E+000
1	63.54370014	4.388379E-012	1.999838E-011	1	0.000000E+000
1	63.54394822	1.999838E-011	4.388379E-012	0	0.000000E+000
1	63.54428242	4.388379E-012	1.999838E-011	1	0.000000E+000
1	63.54572312	1.999838E-011	4.388379E-012	0	0.000000E+000
1	63.54975156	4.388379E-012	1.999838E-011	1	0.000000E+000
1	63.55008155	1.999838E-011	4.388379E-012	0	0.000000E+000
1	63.55076903	4.388379E-012	1.999838E-011	1	0.000000E+000
1	63.55128816	1.999838E-011	4.388379E-012	0	0.000000E+000
1	63.55209058	4.388379E-012	1.999838E-011	1	0.000000E+000
1	63.55239937	1.999838E-011	4.388379E-012	0	0.000000E+000
1	63.55401599	4.388379E-012	1.999838E-011	1	0.000000E+000
1	63.55433667	1.999838E-011	4.388379E-012	0	0.000000E+000
1	63.55484110	4.388379E-012	1.999838E-011	1	0.000000E+000
1	63.55530578	1.999838E-011	4.388379E-012	0	0.000000E+000
1	63.55628452	4.388379E-012	1.999838E-011	1	0.000000E+000
1	63.55672944	1.999838E-011	4.388379E-012	0	0.000000E+000
1	63.55698387	4.388379E-012	1.999838E-011	1	0.000000E+000
1	63.55742894	1.999838E-011	4.388379E-012	0	0.000000E+000
1	63.55777146	4.388379E-012	1.999838E-011	1	0.000000E+000
1	63.55785812	1.999838E-011	4.388379E-012	0	0.000000E+000
1	63.55810484	4.388379E-012	1.999838E-011	1	0.000000E+000
1	63.55859460	1.999838E-011	4.388379E-012	0	0.000000E+000
1	63.55892176	4.388379E-012	1.999838E-011	1	0.000000E+000
1	63.55920644	1.999838E-011	4.388379E-012	0	0.000000E+000
1	63.55940200	4.388379E-012	1.999838E-011	1	0.000000E+000
1	63.55947271	1.999838E-011	4.388379E-012	0	0.000000E+000
1	63.55950714	4.388379E-012	1.999838E-011	1	0.000000E+000
1	63.56031198	1.999838E-011	4.388379E-012	0	0.000000E+000
1	63.56077829	4.388379E-012	1.999838E-011	1	0.000000E+000
1	63.56111814	1.999838E-011	4.388379E-012	0	0.000000E+000
1	63.56133229	4.388379E-012	1.999838E-011	1	0.000000E+000
1	63.56259873	1.999838E-011	4.388379E-012	0	0.000000E+000
1	63.56274683	4.388379E-012	1.999838E-011	1	0.000000E+000
1	63.56302592	1.999838E-011	4.388379E-012	0	0.000000E+000
1	63.56408855	4.388379E-012	1.999838E-011	1	0.000000E+000
1	63.56509438	1.999838E-011	4.388379E-012	0	0.000000E+000
1	63.56539925	4.388379E-012	1.999838E-011	1	0.000000E+000
1	63.56730170	1.999838E-011	4.388379E-012	0	0.000000E+000
1	63.56792568	4.388379E-012	1.999838E-011	1	0.000000E+000
1	63.57088746	1.999838E-011	4.388379E-012	0	0.000000E+000
1	63.57219229	4.388379E-012	1.999838E-011	1	0.000000E+000
1	63.57274858	1.999838E-011	4.388379E-012	0	0.000000E+000
1	63.57346185	4.388379E-012	1.999838E-011	1	0.000000E+000
1	63.57358704	1.999838E-011	4.388379E-012	0	0.000000E+000
1	63.57392813	4.388379E-012	1.999838E-011	1	0.000000E+000
1	63.57534151	1.999838E-011	4.388379E-012	0	0.000000E+000
1	63.57542743	4.388379E-012	1.999838E-011	1	0.000000E+000
1	63.57551375	1.999838E-011	4.388379E-012	0	0.000000E+000
1	63.57575091	4.388379E-012	1.999838E-011	1	0.000000E+000
1	63.57613964	1.999838E-011	4.388379E-012	0	0.000000E+000
1	63.57682696	4.388379E-012	1.999838E-011	1	0.000000E+000
1	63.57755693	1.999838E-011	4.388379E-012	0	0.000000E+000
1	63.57805296	4.388379E-012	1.999838E-011	1	0.000000E+000
1	63.57885891	1.999838E-011	4.388379E-012	0	0.000000E+000
1	63.61249460	4.388379E-012	1.999838E-011	1	0.000000E+000
1	63.61289854	1.999838E-011	4.388379E-012	0	0.000000E+000
1	64.84940079	4.368848E-012	1.997885E-011	1	0.000000E+000
1	64.84977780	1.997885E-011	4.368848E-012	0	0.000000E+000
1	64.85006855	4.368848E-012	1.997885E-011	1	0.000000E+000
1	64.85057128	1.997885E-011	4.368848E-012	0	0.000000E+000
1	64.85092416	4.368848E-012	1.997885E-011	1	0.000000E+000
1	64.85140700	1.997885E-011	4.368848E-012	0	0.000000E+000
1	64.85435733	4.368848E-012	1.997885E-011	1	0.000000E+000
1	64.85463222	1.997885E-011	4.368848E-012	0	0.000000E+000
1	64.85484576	4.368848E-012	1.997885E-011	1	0.000000E+000
1	64.85499981	1.997885E-011	4.368848E-012	0	0.000000E+000
1	64.85536014	4.368848E-012	1.997885E-011	1	0.000000E+000
1	64.85719979	1.997885E-011	4.368848E-012	0	0.000000E+000
1	64.86194509	4.368848E-012	1.997885E-011	1	0.000000E+000
1	64.86332624	1.997885E-011	4.368848E-012	0	0.000000E+000
1	64.86353884	4.368848E-012	1.997885E-011	1	0.000000E+000
1	64.86427076	1.997885E-011	4.368848E-012	0	0.000000E+000
1	64.86437070	4.368848E-012	1.997885E-011	1	0.000000E+000
1	64.86521133	1.997885E-011	4.368848E-012	0	0.000000E+000
1	64.86522261	4.368848E-012	1.997885E-011	1	0.000000E+000
1	64.86749964	1.997885E-011	4.368848E-012	0	0.000000E+000
1	64.86879017	4.368848E-012	1.997885E-011	1	0.000000E+000
1	64.86944123	1.997885E-011	4.368848E-012	0	0.000000E+000
1	64.86948336	4.368848E-012	1.997885E-011	1	0.000000E+000
1	64.87002115	1.997885E-011	4.368848E-012	0	0.000000E+000
1	64.87058958	4.368848E-012	1.997885E-011	1	0.000000E+000
1	64.87162729	1.997885E-011	4.368848E-012	0	0.000000E+000
1	64.87166898	4.368848E-012	1.997885E-011	1	0.000000E+000
1	64.87167854	1.997885E-011	4.368848E-012	0	0.000000E+000
1	64.87219940	4.368848E-012	1.997885E-011	1	0.000000E+000
1	64.87240279	1.997885E-011	4.368848E-012	0	0.000000E+000
1	64.87539835	4.368848E-012	1.997885E-011	1	0.000000E+000
1	64.87569696	1.997885E-011	4.368848E-012	0	0.000000E+000
1	65.09182307	4.531310E-012	2.014131E-011	1	0.000000E+000
1	65.09231793	2.014131E-011	4.531310E-012	0	0.000000E+000
1	65.09475080	4.531310E-012	2.014131E-011	1	0.000000E+000
1	65.09539163	2.014131E-011	4.531310E-012	0	0.000000E+000
1	65.09586700	4.531310E-012	2.014131E-011	1	0.000000E+000
1	65.09618361	2.014131E-011	4.531310E-012	0	0.000000E+000
1	65.09651159	4.531310E-012	2.014131E-011	1	0.000000E+000
1	65.09679637	2.014131E-011	4.531310E-012	0	0.000000E+000
1	65.09820848	4.531310E-012	2.014131E-011	1	0.000000E+000
1	65.09937310	2.014131E-011	4.531310E-012	0	0.000000E+000
1	65.10121072	4.531310E-012	2.014131E-011	1	0.000000E+000
1	65.10139834	2.014131E-011	4.531310E-012	0	0.000000E+000
1	65.10159281	4.531310E-012	2.014131E-011	1	0.000000E+000
1	65.10209707	2.014131E-011	4.531310E-012	0	0.000000E+000
1	65.10386968	4.531310E-012	2.014131E-011	1	0.000000E+000
1	65.10419465	2.014131E-011	4.531310E-012	0	0.000000E+000
1	65.10534168	4.531310E-012	2.014131E-011	1	0.000000E+000
1	65.10559348	2.014131E-011	4.531310E-012	0	0.000000E+000
1	65.10568124	4.531310E-012	2.014131E-011	1	0.000000E+000
1	65.10849685	2.014131E-011	4.531310E-012	0	0.000000E+000
1	65.10882854	4.531310E-012	2.014131E-011	1	0.000000E+000
1	65.10942989	2.014131E-011	4.531310E-012	0	0.000000E+000
1	65.10971857	4.531310E-012	2.014131E-011	1	0.000000E+000
1	65.11016654	2.014131E-011	4.531310E-012	0	0.000000E+000
1	65.11050353	4.531310E-012	2.014131E-011	1	0.000000E+000
1	65.11107853	2.014131E-011	4.531310E-012	0	0.000000E+000
1	65.11189751	4.531310E-012	2.014131E-011	1	0.000000E+000
1	65.11284545	2.014131E-011	4.531310E-012	0	0.000000E+000
1	65.11315205	4.531310E-012	2.014131E-011	1	0.000000E+000
1	65.11356687	2.014131E-011	4.531310E-012	0	0.000000E+000
1	65.11363203	4.531310E-012	2.014131E-011	1	0.000000E+000
1	65.11408618	2.014131E-011	4.531310E-012	0	0.000000E+000
1	65.11715830	4.531310E-012	2.014131E-011	1	0.000000E+000
1	65.11718180	2.014131E-011	4.531310E-012	0	0.000000E+000
1	65.11791638	4.531310E-012	2.014131E-011	1	0.000000E+000
1	65.11841399	2.014131E-011	4.531310E-012	0	0.000000E+000
1	65.11870849	4.531310E-012	2.014131E-011	1	0.000000E+000
1	65.11900243	2.014131E-011	4.531310E-012	0	0.000000E+000
1	65.11905747	4.531310E-012	2.014131E-011	1	0.000000E+000
1	65.11937286	2.014131E-011	4.531310E-012	0	0.000000E+000
1	65.11959667	4.531310E-012	2.014131E-011	1	0.000000E+000
1	65.12063503	2.014131E-011	4.531310E-012	0	0.000000E+000
1	65.12108564	4.531310E-012	2.014131E-011	1	0.000000E+000
1	65.12128097	2.014131E-011	4.531310E-012	0	0.000000E+000
1	65.12225409	4.531310E-012	2.014131E-011	1	0.000000E+000
1	65.12237924	2.014131E-011	4.531310E-012	0	0.000000E+000
1	65.12402162	4.531310E-012	2.014131E-011	1	0.000000E+000
1	65.12636227	2.014131E-011	4.531310E-012	0	0.000000E+000
1	65.12742985	4.531310E-012	2.014131E-011	1	0.000000E+000
1	65.12746876	2.014131E-011	4.531310E-012	0	0.000000E+000
1	65.14166909	4.531310E-012	2.014131E-011	1	0.000000E+000
1	65.14206795	2.014131E-011	4.531310E-012	0	0.000000E+000
1	65.14270957	4.531310E-012	2.014131E-011	1	0.000000E+000
1	65.14348663	2.014131E-011	4.531310E-012	0	0.000000E+000
1	65.14377667	4.531310E-012	2.014131E-011	1	0.000000E+000
1	65.14434256	2.014131E-011	4.531310E-012	0	0.000000E+000
1	65.14446394	4.531310E-012	2.014131E-011	1	0.000000E+000
1	65.14475687	2.014131E-011	4.531310E-012	0	0.000000E+000
1	65.14520005	4.531310E-012	2.014131E-011	1	0.000000E+000
1	65.14567317	2.014131E-011	4.531310E-012	0	0.000000E+000
1	65.14573570	4.531310E-012	2.014131E-011	1	0.000000E+000
1	65.14606980	2.014131E-011	4.531310E-012	0	0.000000E+000
1	65.14633922	4.531310E-012	2.014131E-011	1	0.000000E+000
1	65.14851898	2.014131E-011	4.531310E-012	0	0.000000E+000
1	65.14902181	4.531310E-012	2.014131E-011	1	0.000000E+000
1	65.15204247	2.014131E-011	4.531310E-012	0	0.000000E+000
1	65.15236161	4.531310E-012	2.014131E-011	1	0.000000E+000
1	65.15387656	2.014131E-011	4.531310E-012	0	0.000000E+000
1	65.15443021	4.531310E-012	2.014131E-011	1	0.000000E+000
1	65.15606758	2.014131E-011	4.531310E-012	0	0.000000E+000
1	65.15857539	4.531310E-012	2.014131E-011	1	0.000000E+000
1	65.15940599	2.014131E-011	4.531310E-012	0	0.000000E+000
1	65.15966068	4.531310E-012	2.014131E-011	1	0.000000E+000
1	65.15998478	2.014131E-011	4.531310E-012	0	0.000000E+000
1	65.16127669	4.531310E-012	2.014131E-011	1	0.000000E+000
1	65.16298530	2.014131E-011	4.531310E-012	0	0.000000E+000
1	65.16462494	4.531310E-012	2.014131E-011	1	0.000000E+000
1	65.16648197	2.014131E-011	4.531310E-012	0	0.000000E+000
1	65.16653734	4.531310E-012	2.014131E-011	1	0.000000E+000
1	65.16739425	2.014131E-011	4.531310E-012	0	0.000000E+000
1	65.16816830	4.531310E-012	2.014131E-011	1	0.000000E+000
1	65.16889481	2.014131E-011	4.531310E-012	0	0.000000E+000
1	65.17001199	4.531310E-012	2.014131E-011	1	0.000000E+000
1	65.17135100	2.014131E-011	4.531310E-012	0	0.000000E+000
1	65.17179333	4.531310E-012	2.014131E-011	1	0.000000E+000
1	65.17387411	2.014131E-011	4.531310E-012	0	0.000000E+000
1	65.17440624	4.531310E-012	2.014131E-011	1	0.000000E+000
1	65.17480417	2.014131E-011	4.531310E-012	0	0.000000E+000
1	65.17502768	4.531310E-012	2.014131E-011	1	0.000000E+000
1	65.17531826	2.014131E-011	4.531310E-012	0	0.000000E+000
1	65.17587805	4.531310E-012	2.014131E-011	1	0.000000E+000
1	65.17598409	2.014131E-011	4.531310E-012	0	0.000000E+000
1	65.17872822	4.531310E-012	2.014131E-011	1	0.000000E+000
1	65.17921207	2.014131E-011	4.531310E-012	0	0.000000E+000
1	65.18044558	4.531310E-012	2.014131E-011	1	0.000000E+000
1	65.18047828	2.014131E-011	4.531310E-012	0	0.000000E+000
1	65.24586206	4.531310E-012	2.014131E-011	1	0.000000E+000
1	65.24627179	2.014131E-011	4.531310E-012	0	0.000000E+000
1	65.24658439	4.531310E-012	2.014131E-011	1	0.000000E+000
1	65.24710157	2.014131E-011	4.531310E-012	0	0.000000E+000
1	65.24736681	4.531310E-012	2.014131E-011	1	0.000000E+000
1	65.24841801	2.014131E-011	4.531310E-012	0	0.000000E+000
1	65.24874877	4.531310E-012	2.014131E-011	1	0.000000E+000
1	65.24879643	2.014131E-011	4.531310E-012	0	0.000000E+000
1	65.24896897	4.531310E-012	2.014131E-011	1	0.000000E+000
1	65.24915021	2.014131E-011	4.531310E-012	0	0.000000E+000
1	65.24945403	4.531310E-012	2.014131E-011	1	0.000000E+000
1	65.24997653	2.014131E-011	4.531310E-012	0	0.000000E+000
1	65.25022165	4.531310E-012	2.014131E-011	1	0.000000E+000
1	65.25044561	2.014131E-011	4.531310E-012	0	0.000000E+000
1	65.25091909	4.531310E-012	2.014131E-011	1	0.000000E+000
1	65.25113882	2.014131E-011	4.531310E-012	0	0.000000E+000
1	65.25147297	4.531310E-012	2.014131E-011	1	0.000000E+000
1	65.25196041	2.014131E-011	4.531310E-012	0	0.000000E+000
1	65.25212345	4.531310E-012	2.014131E-011	1	0.000000E+000
1	65.25236725	2.014131E-011	4.531310E-012	0	0.000000E+000
1	65.25277490	4.531310E-012	2.014131E-011	1	0.000000E+000
1	65.25329365	2.014131E-011	4.531310E-012	0	0.000000E+000
1	65.25400368	4.531310E-012	2.014131E-011	1	0.000000E+000
1	65.25430196	2.014131E-011	4.531310E-012	0	0.000000E+000
1	65.25435923	4.531310E-012	2.014131E-011	1	0.000000E+000
1	65.25489882	2.014131E-011	4.531310E-012	0	0.000000E+000
1	65.25504460	4.531310E-012	2.014131E-011	1	0.000000E+000
1	65.25662233	2.014131E-011	4.531310E-012	0	0.000000E+000
1	65.25685349	4.531310E-012	2.014131E-011	1	0.000000E+000
1	65.25750128	2.014131E-011	4.531310E-012	0	0.000000E+000
1	65.25753227	4.531310E-012	2.014131E-011	1	0.000000E+000
1	65.25853364	2.014131E-011	4.531310E-012	0	0.000000E+000
1	65.25870923	4.531310E-012	2.014131E-011	1	0.000000E+000
1	65.25894947	2.014131E-011	4.531310E-012	0	0.000000E+000
1	65.26118841	4.531310E-012	2.014131E-011	1	0.000000E+000
1	65.26155187	2.014131E-011	4.531310E-012	0	0.000000E+000
1	65.26222839	4.531310E-012	2.014131E-011	1	0.000000E+000
1	65.26286308	2.014131E-011	4.531310E-012	0	0.000000E+000
1	65.26297043	4.531310E-012	2.014131E-011	1	0.000000E+000
1	65.26395128	2.014131E-011	4.531310E-012	0	0.000000E+000
1	65.26494183	4.531310E-012	2.014131E-011	1	0.000000E+000
1	65.26546989	2.014131E-011	4.531310E-012	0	0.000000E+000
1	65.26569290	4.531310E-012	2.014131E-011	1	0.000000E+000
1	65.26607013	2.014131E-011	4.531310E-012	0	0.000000E+000
1	65.26617407	4.531310E-012	2.014131E-011	1	0.000000E+000
1	65.26683828	2.014131E-011	4.531310E-012	0	0.000000E+000
1	66.37704380	4.281414E-012	1.989141E-011	1	0.000000E+000
1	66.37731570	1.989141E-011	4.281414E-012	0	0.000000E+000
1	66.37860132	4.281414E-012	1.989141E-011	1	0.000000E+000
1	66.37924216	1.989141E-011	4.281414E-012	0	0.000000E+000
1	66.37998196	4.281414E-012	1.989141E-011	1	0.000000E+000
1	66.38150681	1.989141E-011	4.281414E-012	0	0.000000E+000
1	66.38181300	4.281414E-012	1.989141E-011	1	0.000000E+000
1	66.38200655	1.989141E-011	4.281414E-012	0	0.000000E+000
1	66.38211332	4.281414E-012	1.989141E-011	1	0.000000E+000
1	66.38285776	1.989141E-011	4.281414E-012	0	0.000000E+000
1	66.38320407	4.281414E-012	1.989141E-011	1	0.000000E+000
1	66.38448311	1.989141E-011	4.281414E-012	0	0.000000E+000
1	66.38572933	4.281414E-012	1.989141E-011	1	0.000000E+000
1	66.38735260	1.989141E-011	4.281414E-012	0	0.000000E+000
1	66.38741121	4.281414E-012	1.989141E-011	1	0.000000E+000
1	66.38768206	1.989141E-011	4.281414E-012	0	0.000000E+000
1	66.38770289	4.281414E-012	1.989141E-011	1	0.000000E+000
1	66.38812839	1.989141E-011	4.281414E-012	0	0.000000E+000
1	66.38846782	4.281414E-012	1.989141E-011	1	0.000000E+000
1	66.38861848	1.989141E-011	4.281414E-012	0	0.000000E+000
1	66.38942633	4.281414E-012	1.989141E-011	1	0.000000E+000
1	66.38993085	1.989141E-011	4.281414E-012	0	0.000000E+000
1	66.38996417	4.281414E-012	1.989141E-011	1	0.000000E+000
1	66.39096848	1.989141E-011	4.281414E-012	0	0.000000E+000
1	66.39110153	4.281414E-012	1.989141E-011	1	0.000000E+000
1	66.39176554	1.989141E-011	4.281414E-012	0	0.000000E+000
1	66.39180010	4.281414E-012	1.989141E-011	1	0.000000E+000
1	66.39295816	1.989141E-011	4.281414E-012	0	0.000000E+000
1	66.39380485	4.281414E-012	1.989141E-011	1	0.000000E+000
1	66.39389778	1.989141E-011	4.281414E-012	0	0.000000E+000
1	66.39686369	4.281414E-012	1.989141E-011	1	0.000000E+000
1	66.39694236	1.989141E-011	4.281414E-012	0	0.000000E+000
1	66.39698982	4.281414E-012	1.989141E-011	1	0.000000E+000
1	66.40001052	1.989141E-011	4.281414E-012	0	0.000000E+000
1	66.40071851	4.281414E-012	1.989141E-011	1	0.000000E+000
1	66.40080418	1.989141E-011	4.281414E-012	0	0.000000E+000
1	66.40117655	4.281414E-012	1.989141E-011	1	0.000000E+000
1	66.40138032	1.989141E-011	4.281414E-012	0	0.000000E+000
1	66.40187574	4.281414E-012	1.989141E-011	1	0.000000E+000
1	66.40196053	1.989141E-011	4.281414E-012	0	0.000000E+000
1	66.40227910	4.281414E-012	1.989141E-011	1	0.000000E+000
1	66.40229978	1.989141E-011	4.281414E-012	0	0.000000E+000
1	66.40249249	4.281414E-012	1.989141E-011	1	0.000000E+000
1	66.40262614	1.989141E-011	4.281414E-012	0	0.000000E+000
1	66.40272174	4.281414E-012	1.989141E-011	1	0.000000E+000
1	66.40334236	1.989141E-011	4.281414E-012	0	0.000000E+000
1	66.40468810	4.281414E-012	1.989141E-011	1	0.000000E+000
1	66.40524275	1.989141E-011	4.281414E-012	0	0.000000E+000
1	66.40554770	4.281414E-012	1.989141E-011	1	0.000000E+000
1	66.40737090	1.989141E-011	4.281414E-012	0	0.000000E+000
1	66.40746303	4.281414E-012	1.989141E-011	1	0.000000E+000
1	66.40758138	1.989141E-011	4.281414E-012	0	0.000000E+000
1	66.40912704	4.281414E-012	1.989141E-011	1	0.000000E+000
1	66.40955665	1.989141E-011	4.281414E-012	0	0.000000E+000
1	66.41848419	4.281414E-012	1.989141E-011	1	0.000000E+000
1	66.41918187	1.989141E-011	4.281414E-012	0	0.000000E+000
1	66.41925319	4.281414E-012	1.989141E-011	1	0.000000E+000
1	66.41964051	1.989141E-011	4.281414E-012	0	0.000000E+000
1	66.42033658	4.281414E-012	1.989141E-011	1	0.000000E+000
1	66.42038911	1.989141E-011	4.281414E-012	0	0.000000E+000
1	66.42749487	4.281414E-012	1.989141E-011	1	0.000000E+000
1	66.42782617	1.989141E-011	4.281414E-012	0	0.000000E+000
1	66.42790577	4.281414E-012	1.989141E-011	1	0.000000E+000
1	66.42871830	1.989141E-011	4.281414E-012	0	0.000000E+000
1	66.42908702	4.281414E-012	1.989141E-011	1	0.000000E+000
1	66.42984610	1.989141E-011	4.281414E-012	0	0.000000E+000
1	66.42997647	4.281414E-012	1.989141E-011	1	0.000000E+000
1	66.43101262	1.989141E-011	4.281414E-012	0	0.000000E+000
1	66.43149099	4.281414E-012	1.989141E-011	1	0.000000E+000
1	66.43192189	1.989141E-011	4.281414E-012	0	0.000000E+000
1	66.43230819	4.281414E-012	1.989141E-011	1	0.000000E+000
1	66.43283570	1.989141E-011	4.281414E-012	0	0.000000E+000
1	66.43303561	4.281414E-012	1.989141E-011	1	0.000000E+000
1	66.43383734	1.989141E-011	4.281414E-012	0	0.000000E+000
1	66.43436439	4.281414E-012	1.989141E-011	1	0.000000E+000
1	66.43458734	1.989141E-011	4.281414E-012	0	0.000000E+000
1	66.43528091	4.281414E-012	1.989141E-011	1	0.000000E+000
1	66.43567087	1.989141E-011	4.281414E-012	0	0.000000E+000
1	66.43572959	4.281414E-012	1.989141E-011	1	0.000000E+000
1	66.43587727	1.989141E-011	4.281414E-012	0	0.000000E+000
1	66.43609501	4.281414E-012	1.989141E-011	1	0.000000E+000
1	66.43833183	1.989141E-011	4.281414E-012	0	0.000000E+000
1	66.43874754	4.281414E-012	1.989141E-011	1	0.000000E+000
1	66.43883485	1.989141E-011	4.281414E-012	0	0.000000E+000
1	66.44047748	4.281414E-012	1.989141E-011	1	0.000000E+000
1	66.44068342	1.989141E-011	4.281414E-012	0	0.000000E+000
1	66.44131893	4.281414E-012	1.989141E-011	1	0.000000E+000
1	66.44208614	1.989141E-011	4.281414E-012	0	0.000000E+000
1	66.44248910	4.281414E-012	1.989141E-011	1	0.000000E+000
1	66.44284728	1.989141E-011	4.281414E-012	0	0.000000E+000
1	66.57079263	4.281414E-012	1.989141E-011	1	0.000000E+000
1	66.57129394	1.989141E-011	4.281414E-012	0	0.000000E+000
1	66.57130575	4.281414E-012	1.989141E-011	1	0.000000E+000
1	66.57142014	1.989141E-011	4.281414E-012	0	0.000000E+000
1	66.57223772	4.281414E-012	1.989141E-011	1	0.000000E+000
1	66.57484098	1.989141E-011	4.281414E-012	0	0.000000E+000
1	66.57499318	4.281414E-012	1.989141E-011	1	0.000000E+000
1	66.57552037	1.989141E-011	4.281414E-012	0	0.000000E+000
1	66.57602583	4.281414E-012	1.989141E-011	1	0.000000E+000
1	66.57635142	1.989141E-011	4.281414E-012	0	0.000000E+000
1	66.57823104	4.281414E-012	1.989141E-011	1	0.000000E+000
1	66.57930110	1.989141E-011	4.281414E-012	0	0.000000E+000
1	66.58157930	4.281414E-012	1.989141E-011	1	0.000000E+000
1	66.58216829	1.989141E-011	4.281414E-012	0	0.000000E+000
1	66.58286197	4.281414E-012	1.989141E-011	1	0.000000E+000
1	66.58303237	1.989141E-011	4.281414E-012	0	0.000000E+000
1	66.58344135	4.281414E-012	1.989141E-011	1	0.000000E+000
1	66.58388751	1.989141E-011	4.281414E-012	0	0.000000E+000
1	66.71988677	4.456362E-012	2.006636E-011	1	0.000000E+000
1	66.72009581	2.006636E-011	4.456362E-012	0	0.000000E+000
1	66.72053841	4.456362E-012	2.006636E-011	1	0.000000E+000
1	66.72062708	2.006636E-011	4.456362E-012	0	0.000000E+000
1	66.72064437	4.456362E-012	2.006636E-011	1	0.000000E+000
1	66.72067729	2.006636E-011	4.456362E-012	0	0.000000E+000
1	66.72102621	4.456362E-012	2.006636E-011	1	0.000000E+000
1	66.72144705	2.006636E-011	4.456362E-012	0	0.000000E+000
1	66.72152667	4.456362E-012	2.006636E-011	1	0.000000E+000
1	66.72228170	2.006636E-011	4.456362E-012	0	0.000000E+000
1	66.72279803	4.456362E-012	2.006636E-011	1	0.000000E+000
1	66.72367223	2.006636E-011	4.456362E-012	0	0.000000E+000
1	66.72966863	4.456362E-012	2.006636E-011	1	0.000000E+000
1	66.73076825	2.006636E-011	4.456362E-012	0	0.000000E+000
1	66.73224637	4.456362E-012	2.006636E-011	1	0.000000E+000
1	66.73252636	2.006636E-011	4.456362E-012	0	0.000000E+000
1	66.73260062	4.456362E-012	2.006636E-011	1	0.000000E+000
1	66.73330176	2.006636E-011	4.456362E-012	0	0.000000E+000
1	66.73352879	4.456362E-012	2.006636E-011	1	0.000000E+000
1	66.73374701	2.006636E-011	4.456362E-012	0	0.000000E+000
1	66.73408692	4.456362E-012	2.006636E-011	1	0.000000E+000
1	66.73693717	2.006636E-011	4.456362E-012	0	0.000000E+000
1	66.73711842	4.456362E-012	2.006636E-011	1	0.000000E+000
1	66.73816943	2.006636E-011	4.456362E-012	0	0.000000E+000
1	66.73986578	4.456362E-012	2.006636E-011	1	0.000000E+000
1	66.74201835	2.006636E-011	4.456362E-012	0	0.000000E+000
1	66.79184133	4.456362E-012	2.006636E-011	1	0.000000E+000
1	66.79210632	2.006636E-011	4.456362E-012	0	0.000000E+000
1	66.79262418	4.456362E-012	2.006636E-011	1	0.000000E+000
1	66.79294880	2.006636E-011	4.456362E-012	0	0.000000E+000
1	66.79303339	4.456362E-012	2.006636E-011	1	0.000000E+000
1	66.79357914	2.006636E-011	4.456362E-012	0	0.000000E+000
1	66.79671900	4.456362E-012	2.006636E-011	1	0.000000E+000
1	66.79689816	2.006636E-011	4.456362E-012	0	0.000000E+000
1	66.79804790	4.456362E-012	2.006636E-011	1	0.000000E+000
1	66.79894262	2.006636E-011	4.456362E-012	0	0.000000E+000
1	66.79917737	4.456362E-012	2.006636E-011	1	0.000000E+000
1	66.79969077	2.006636E-011	4.456362E-012	0	0.000000E+000
1	66.79985431	4.456362E-012	2.006636E-011	1	0.000000E+000
1	66.80064133	2.006636E-011	4.456362E-012	0	0.000000E+000
1	66.80098952	4.456362E-012	2.006636E-011	1	0.000000E+000
1	66.80201101	2.006636E-011	4.456362E-012	0	0.000000E+000
1	66.80347588	4.456362E-012	2.006636E-011	1	0.000000E+000
1	66.80460961	2.006636E-011	4.456362E-012	0	0.000000E+000
1	66.80466974	4.456362E-012	2.006636E-011	1	0.000000E+000
1	66.80530838	2.006636E-011	4.456362E-012	0	0.000000E+000
1	66.80537112	4.456362E-012	2.006636E-011	1	0.000000E+000
1	66.80574141	2.006636E-011	4.456362E-012	0	0.000000E+000
1	66.80657215	4.456362E-012	2.006636E-011	1	0.000000E+000
1	66.80755241	2.006636E-011	4.456362E-012	0	0.000000E+000
1	66.80958999	4.456362E-012	2.006636E-011	1	0.000000E+000
1	66.81000383	2.006636E-011	4.456362E-012	0	0.000000E+000
1	66.81024623	4.456362E-012	2.006636E-011	1	0.000000E+000
1	66.81078676	2.006636E-011	4.456362E-012	0	0.000000E+000
1	66.81089408	4.456362E-012	2.006636E-011	1	0.000000E+000
1	66.81097625	2.006636E-011	4.456362E-012	0	0.000000E+000
1	66.81202108	4.456362E-012	2.006636E-011	1	0.000000E+000
1	66.81470527	2.006636E-011	4.456362E-012	0	0.000000E+000
1	66.81547811	4.456362E-012	2.006636E-011	1	0.000000E+000
1	66.81618600	2.006636E-011	4.456362E-012	0	0.000000E+000
1	66.81680541	4.456362E-012	2.006636E-011	1	0.000000E+000
1	66.81752619	2.006636E-011	4.456362E-012	0	0.000000E+000
1	66.81767406	4.456362E-012	2.006636E-011	1	0.000000E+000
1	66.81780656	2.006636E-011	4.456362E-012	0	0.000000E+000
1	66.81783895	4.456362E-012	2.006636E-011	1	0.000000E+000
1	66.81871038	2.006636E-011	4.456362E-012	0	0.000000E+000
1	66.81918247	4.456362E-012	2.006636E-011	1	0.000000E+000
1	66.81934754	2.006636E-011	4.456362E-012	0	0.000000E+000
1	66.82007255	4.456362E-012	2.006636E-011	1	0.000000E+000
1	66.82127864	2.006636E-011	4.456362E-012	0	0.000000E+000
1	66.82149905	4.456362E-012	2.006636E-011	1	0.000000E+000
1	66.82270453	2.006636E-011	4.456362E-012	0	0.000000E+000
1	66.82281135	4.456362E-012	2.006636E-011	1	0.000000E+000
1	66.82331412	2.006636E-011	4.456362E-012	0	0.000000E+000
1	66.82341342	4.456362E-012	2.006636E-011	1	0.000000E+000
1	66.82444739	2.006636E-011	4.456362E-012	0	0.000000E+000
1	66.82498415	4.456362E-012	2.006636E-011	1	0.000000E+000
1	66.82573988	2.006636E-011	4.456362E-012	0	0.000000E+000
1	66.82654631	4.456362E-012	2.006636E-011	1	0.000000E+000
1	66.82673507	2.006636E-011	4.456362E-012	0	0.000000E+000
1	66.82755378	4.456362E-012	2.006636E-011	1	0.000000E+000
1	66.82757612	2.006636E-011	4.456362E-012	0	0.000000E+000
1	66.82833204	4.456362E-012	2.006636E-011	1	0.000000E+000
1	66.82923107	2.006636E-011	4.456362E-012	0	0.000000E+000
1	66.83227910	4.456362E-012	2.006636E-011	1	0.000000E+000
1	66.83230103	2.006636E-011	4.456362E-012	0	0.000000E+000
1	66.83260483	4.456362E-012	2.006636E-011	1	0.000000E+000
1	66.83288222	2.006636E-011	4.456362E-012	0	0.000000E+000
1	66.83334424	4.456362E-012	2.006636E-011	1	0.000000E+000
1	66.83552180	2.006636E-011	4.456362E-012	0	0.000000E+000
1	66.83563822	4.456362E-012	2.006636E-011	1	0.000000E+000
1	66.83599358	2.006636E-011	4.456362E-012	0	0.000000E+000
1	66.83685415	4.456362E-012	2.006636E-011	1	0.000000E+000
1	66.83757744	2.006636E-011	4.456362E-012	0	0.000000E+000
1	66.83814519	4.456362E-012	2.006636E-011	1	0.000000E+000
1	66.83861674	2.006636E-011	4.456362E-012	0	0.000000E+000
1	66.84145209	4.456362E-012	2.006636E-011	1	0.000000E+000
1	66.84252045	2.006636E-011	4.456362E-012	0	0.000000E+000
1	66.84278683	4.456362E-012	2.006636E-011	1	0.000000E+000
1	66.84295156	2.006636E-011	4.456362E-012	0	0.000000E+000
1	66.84330118	4.456362E-012	2.006636E-011	1	0.000000E+000
1	66.84387966	2.006636E-011	4.456362E-012	0	0.000000E+000
1	66.84400404	4.456362E-012	2.006636E-011	1	0.000000E+000
1	66.84467245	2.006636E-011	4.456362E-012	0	0.000000E+000
1	66.84686501	4.456362E-012	2.006636E-011	1	0.000000E+000
1	66.84779698	2.006636E-011	4.456362E-012	0	0.000000E+000
1	66.84886812	4.456362E-012	2.006636E-011	1	0.000000E+000
1	66.84888344	2.006636E-011	4.456362E-012	0	0.000000E+000
1	66.84993969	4.456362E-012	2.006636E-011	1	0.000000E+000
1	66.85199662	2.006636E-011	4.456362E-012	0	0.000000E+000
1	66.85260536	4.456362E-012	2.006636E-011	1	0.000000E+000
1	66.85282620	2.006636E-011	4.456362E-012	0	0.000000E+000
1	66.85493463	4.456362E-012	2.006636E-011	1	0.000000E+000
1	66.85513323	2.006636E-011	4.456362E-012	0	0.000000E+000
1	66.85516586	4.456362E-012	2.006636E-011	1	0.000000E+000
1	66.85565174	2.006636E-011	4.456362E-012	0	0.000000E+000
1	66.85573319	4.456362E-012	2.006636E-011	1	0.000000E+000
1	66.85674354	2.006636E-011	4.456362E-012	0	0.000000E+000
1	66.85719998	4.456362E-012	2.006636E-011	1	0.000000E+000
1	66.85799952	2.006636E-011	4.456362E-012	0	0.000000E+000
1	66.85898222	4.456362E-012	2.006636E-011	1	0.000000E+000
1	66.85912961	2.006636E-011	4.456362E-012	0	0.000000E+000
1	66.86017071	4.456362E-012	2.006636E-011	1	0.000000E+000
1	66.86032119	2.006636E-011	4.456362E-012	0	0.000000E+000
1	66.86057544	4.456362E-012	2.006636E-011	1	0.000000E+000
1	66.86248358	2.006636E-011	4.456362E-012	0	0.000000E+000
1	66.86320071	4.456362E-012	2.006636E-011	1	0.000000E+000
1	66.86327788	2.006636E-011	4.456362E-012	0	0.000000E+000
1	66.86381662	4.456362E-012	2.006636E-011	1	0.000000E+000
1	66.86400773	2.006636E-011	4.456362E-012	0	0.000000E+000
1	66.95366551	4.456362E-012	2.006636E-011	1	0.000000E+000
1	66.95436742	2.006636E-011	4.456362E-012	0	0.000000E+000
1	66.95442491	4.456362E-012	2.006636E-011	1	0.000000E+000
1	66.95501094	2.006636E-011	4.456362E-012	0	0.000000E+000
1	66.95510639	4.456362E-012	2.006636E-011	1	0.000000E+000
1	66.95540007	2.006636E-011	4.456362E-012	0	0.000000E+000
1	66.95778880	4.456362E-012	2.006636E-011	1	0.000000E+000
1	66.95801979	2.006636E-011	4.456362E-012	0	0.000000E+000
1	67.10810942	4.467494E-012	2.007749E-011	1	0.000000E+000
1	67.10973209	2.007749E-011	4.467494E-012	0	0.000000E+000
1	67.10999323	4.467494E-012	2.007749E-011	1	0.000000E+000
1	67.11160690	2.007749E-011	4.467494E-012	0	0.000000E+000
1	67.11275401	4.467494E-012	2.007749E-011	1	0.000000E+000
1	67.11392147	2.007749E-011	4.467494E-012	0	0.000000E+000
1	67.11396533	4.467494E-012	2.007749E-011	1	0.000000E+000
1	67.11412209	2.007749E-011	4.467494E-012	0	0.000000E+000
1	67.11558153	4.467494E-012	2.007749E-011	1	0.000000E+000
1	67.11606582	2.007749E-011	4.467494E-012	0	0.000000E+000
1	67.11622564	4.467494E-012	2.007749E-011	1	0.000000E+000
1	67.11634674	2.007749E-011	4.467494E-012	0	0.000000E+000
1	67.11702511	4.467494E-012	2.007749E-011	1	0.000000E+000
1	67.11838443	2.007749E-011	4.467494E-012	0	0.000000E+000
1	67.11850544	4.467494E-012	2.007749E-011	1	0.000000E+000
1	67.11852260	2.007749E-011	4.467494E-012	0	0.000000E+000
1	67.11886066	4.467494E-012	2.007749E-011	1	0.000000E+000
1	67.12046892	2.007749E-011	4.467494E-012	0	0.000000E+000
1	67.12050393	4.467494E-012	2.007749E-011	1	0.000000E+000
1	67.12177443	2.007749E-011	4.467494E-012	0	0.000000E+000
1	67.12181057	4.467494E-012	2.007749E-011	1	0.000000E+000
1	67.12192064	2.007749E-011	4.467494E-012	0	0.000000E+000
1	67.12255734	4.467494E-012	2.007749E-011	1	0.000000E+000
1	67.12264329	2.007749E-011	4.467494E-012	0	0.000000E+000
1	67.12319600	4.467494E-012	2.007749E-011	1	0.000000E+000
1	67.12442646	2.007749E-011	4.467494E-012	0	0.000000E+000
1	67.12456490	4.467494E-012	2.007749E-011	1	0.000000E+000
1	67.12491447	2.007749E-011	4.467494E-012	0	0.000000E+000
1	67.12545317	4.467494E-012	2.007749E-011	1	0.000000E+000
1	67.12572551	2.007749E-011	4.467494E-012	0	0.000000E+000
1	67.12710573	4.467494E-012	2.007749E-011	1	0.000000E+000
1	67.12714821	2.007749E-011	4.467494E-012	0	0.000000E+000
1	67.12726627	4.467494E-012	2.007749E-011	1	0.000000E+000
1	67.12744479	2.007749E-011	4.467494E-012	0	0.000000E+000
1	67.13042961	4.467494E-012	2.007749E-011	1	0.000000E+000
1	67.13079948	2.007749E-011	4.467494E-012	0	0.000000E+000
1	67.13148969	4.467494E-012	2.007749E-011	1	0.000000E+000
1	67.13160189	2.007749E-011	4.467494E-012	0	0.000000E+000
1	67.13269111	4.467494E-012	2.007749E-011	1	0.000000E+000
1	67.13303167	2.007749E-011	4.467494E-012	0	0.000000E+000
1	67.19074811	4.467494E-012	2.007749E-011	1	0.000000E+000
1	67.19077360	2.007749E-011	4.467494E-012	0	0.000000E+000
1	67.19105554	4.467494E-012	2.007749E-011	1	0.000000E+000
1	67.19228279	2.007749E-011	4.467494E-012	0	0.000000E+000
1	67.23911181	4.467494E-012	2.007749E-011	1	0.000000E+000
1	67.23997591	2.007749E-011	4.467494E-012	0	0.000000E+000
1	67.24006000	4.467494E-012	2.007749E-011	1	0.000000E+000
1	67.24016380	2.007749E-011	4.467494E-012	0	0.000000E+000
1	67.24035366	4.467494E-012	2.007749E-011	1	0.000000E+000
1	67.24039383	2.007749E-011	4.467494E-012	0	0.000000E+000
1	67.24048841	4.467494E-012	2.007749E-011	1	0.000000E+000
1	67.24108740	2.007749E-011	4.467494E-012	0	0.000000E+000
1	67.24165245	4.467494E-012	2.007749E-011	1	0.000000E+000
1	67.24166907	2.007749E-011	4.467494E-012	0	0.000000E+000
1	67.24218323	4.467494E-012	2.007749E-011	1	0.000000E+000
1	67.24339495	2.007749E-011	4.467494E-012	0	0.000000E+000
1	67.24432741	4.467494E-012	2.007749E-011	1	0.000000E+000
1	67.24459719	2.007749E-011	4.467494E-012	0	0.000000E+000
1	67.24557762	4.467494E-012	2.007749E-011	1	0.000000E+000
1	67.24820252	2.007749E-011	4.467494E-012	0	0.000000E+000
1	67.24860018	4.467494E-012	2.007749E-011	1	0.000000E+000
1	67.24881217	2.007749E-011	4.467494E-012	0	0.000000E+000
1	67.25832285	4.467494E-012	2.007749E-011	1	0.000000E+000
1	67.25893832	2.007749E-011	4.467494E-012	0	0.000000E+000
1	67.26054760	4.467494E-012	2.007749E-011	1	0.000000E+000
1	67.26070239	2.007749E-011	4.467494E-012	0	0.000000E+000
1	67.26151072	4.467494E-012	2.007749E-011	1	0.000000E+000
1	67.26204243	2.007749E-011	4.467494E-012	0	0.000000E+000
1	67.26327278	4.467494E-012	2.007749E-011	1	0.000000E+000
1	67.26478732	2.007749E-011	4.467494E-012	0	0.000000E+000
1	67.35088902	4.467494E-012	2.007749E-011	1	0.000000E+000
1	67.35158710	2.007749E-011	4.467494E-012	0	0.000000E+000
1	67.35197752	4.467494E-012	2.007749E-011	1	0.000000E+000
1	67.35229959	2.007749E-011	4.467494E-012	0	0.000000E+000
1	67.35237877	4.467494E-012	2.007749E-011	1	0.000000E+000
1	67.35295826	2.007749E-011	4.467494E-012	0	0.000000E+000
1	67.35329528	4.467494E-012	2.007749E-011	1	0.000000E+000
1	67.35461901	2.007749E-011	4.467494E-012	0	0.000000E+000
1	67.35472346	4.467494E-012	2.007749E-011	1	0.000000E+000
1	67.35499280	2.007749E-011	4.467494E-012	0	0.000000E+000
1	67.35594897	4.467494E-012	2.007749E-011	1	0.000000E+000
1	67.35715812	2.007749E-011	4.467494E-012	0	0.000000E+000
1	67.36157643	4.467494E-012	2.007749E-011	1	0.000000E+000
1	67.36210435	2.007749E-011	4.467494E-012	0	0.000000E+000
1	67.36216373	4.467494E-012	2.007749E-011	1	0.000000E+000
1	67.36332615	2.007749E-011	4.467494E-012	0	0.000000E+000
1	67.37126153	4.467494E-012	2.007749E-011	1	0.000000E+000
1	67.37137584	2.007749E-011	4.467494E-012	0	0.000000E+000
1	67.37152062	4.467494E-012	2.007749E-011	1	0.000000E+000
1	67.37199346	2.007749E-011	4.467494E-012	0	0.000000E+000
1	67.37214401	4.467494E-012	2.007749E-011	1	0.000000E+000
1	67.37455376	2.007749E-011	4.467494E-012	0	0.000000E+000
1	67.37482878	4.467494E-012	2.007749E-011	1	0.000000E+000
1	67.37536971	2.007749E-011	4.467494E-012	0	0.000000E+000
1	67.38261311	4.467494E-012	2.007749E-011	1	0.000000E+000
1	67.38324022	2.007749E-011	4.467494E-012	0	0.000000E+000
1	67.38435997	4.467494E-012	2.007749E-011	1	0.000000E+000
1	67.38554540	2.007749E-011	4.467494E-012	0	0.000000E+000
1	67.38617368	4.467494E-012	2.007749E-011	1	0.000000E+000
1	67.38698586	2.007749E-011	4.467494E-012	0	0.000000E+000
1	67.38898963	4.467494E-012	2.007749E-011	1	0.000000E+000
1	67.39078905	2.007749E-011	4.467494E-012	0	0.000000E+000
1	67.39257001	4.467494E-012	2.007749E-011	1	0.000000E+000
1	67.39284915	2.007749E-011	4.467494E-012	0	0.000000E+000
1	67.39286827	4.467494E-012	2.007749E-011	1	0.000000E+000
1	67.39400194	2.007749E-011	4.467494E-012	0	0.000000E+000
1	67.39545810	4.467494E-012	2.007749E-011	1	0.000000E+000
1	67.39554346	2.007749E-011	4.467494E-012	0	0.000000E+000
1	67.39580536	4.467494E-012	2.007749E-011	1	0.000000E+000
1	67.39585450	2.007749E-011	4.467494E-012	0	0.000000E+000
1	67.39689780	4.467494E-012	2.007749E-011	1	0.000000E+000
1	67.39701549	2.007749E-011	4.467494E-012	0	0.000000E+000
1	67.39706835	4.467494E-012	2.007749E-011	1	0.000000E+000
1	67.39730621	2.007749E-011	4.467494E-012	0	0.000000E+000
1	67.39789374	4.467494E-012	2.007749E-011	1	0.000000E+000
1	67.39802867	2.007749E-011	4.467494E-012	0	0.000000E+000
1	67.39814388	4.467494E-012	2.007749E-011	1	0.000000E+000
1	67.39850004	2.007749E-011	4.467494E-012	0	0.000000E+000
1	67.39916982	4.467494E-012	2.007749E-011	1	0.000000E+000
1	67.39966724	2.007749E-011	4.467494E-012	0	0.000000E+000
1	67.40035429	4.467494E-012	2.007749E-011	1	0.000000E+000
1	67.40177276	2.007749E-011	4.467494E-012	0	0.000000E+000
1	67.40182941	4.467494E-012	2.007749E-011	1	0.000000E+000
1	67.40185328	2.007749E-011	4.467494E-012	0	0.000000E+000
1	67.40188046	4.467494E-012	2.007749E-011	1	0.000000E+000
1	67.40297812	2.007749E-011	4.467494E-012	0	0.000000E+000
1	67.40528895	4.467494E-012	2.007749E-011	1	0.000000E+000
1	67.40622828	2.007749E-011	4.467494E-012	0	0.000000E+000
1	67.41013975	4.467494E-012	2.007749E-011	1	0.000000E+000
1	67.41105112	2.007749E-011	4.467494E-012	0	0.000000E+000
1	67.41249828	4.467494E-012	2.007749E-011	1	0.000000E+000
1	67.41277291	2.007749E-011	4.467494E-012	0	0.000000E+000
1	67.41289229	4.467494E-012	2.007749E-011	1	0.000000E+000
1	67.41411022	2.007749E-011	4.467494E-012	0	0.000000E+000
1	67.41494061	4.467494E-012	2.007749E-011	1	0.000000E+000
1	67.41583218	2.007749E-011	4.467494E-012	0	0.000000E+000
1	67.41649222	4.467494E-012	2.007749E-011	1	0.000000E+000
1	67.41702018	2.007749E-011	4.467494E-012	0	0.000000E+000
1	67.41720080	4.467494E-012	2.007749E-011	1	0.000000E+000
1	67.41731411	2.007749E-011	4.467494E-012	0	0.000000E+000
1	67.41954959	4.467494E-012	2.007749E-011	1	0.000000E+000
1	67.42070459	2.007749E-011	4.467494E-012	0	0.000000E+000
1	67.42110675	4.467494E-012	2.007749E-011	1	0.000000E+000
1	67.42163770	2.007749E-011	4.467494E-012	0	0.000000E+000
1	67.42292482	4.467494E-012	2.007749E-011	1	0.000000E+000
1	67.42301288	2.007749E-011	4.467494E-012	0	0.000000E+000
1	67.42352478	4.467494E-012	2.007749E-011	1	0.000000E+000
1	67.42354814	2.007749E-011	4.467494E-012	0	0.000000E+000
1	67.42387640	4.467494E-012	2.007749E-011	1	0.000000E+000
1	67.42403600	2.007749E-011	4.467494E-012	0	0.000000E+000
1	67.42411869	4.467494E-012	2.007749E-011	1	0.000000E+000
1	67.42428112	2.007749E-011	4.467494E-012	0	0.000000E+000
1	67.42448703	4.467494E-012	2.007749E-011	1	0.000000E+000
1	67.42504619	2.007749E-011	4.467494E-012	0	0.000000E+000
1	67.42531660	4.467494E-012	2.007749E-011	1	0.000000E+000
1	67.42583344	2.007749E-011	4.467494E-012	0	0.000000E+000
1	67.42585289	4.467494E-012	2.007749E-011	1	0.000000E+000
1	67.42771577	2.007749E-011	4.467494E-012	0	0.000000E+000
1	67.42960941	4.467494E-012	2.007749E-011	1	0.000000E+000
1	67.42971172	2.007749E-011	4.467494E-012	0	0.000000E+000
1	70.39606422	4.595015E-012	2.020502E-011	1	0.000000E+000
1	70.39617063	2.020502E-011	4.595015E-012	0	0.000000E+000
1	70.40148232	4.595015E-012	2.020502E-011	1	0.000000E+000
1	70.40177153	2.020502E-011	4.595015E-012	0	0.000000E+000
1	70.40418434	4.595015E-012	2.020502E-011	1	0.000000E+000
1	70.40497361	2.020502E-011	4.595015E-012	0	0.000000E+000
1	70.43568874	4.595015E-012	2.020502E-011	1	0.000000E+000
1	70.43668892	2.020502E-011	4.595015E-012	0	0.000000E+000
1	70.43765504	4.595015E-012	2.020502E-011	1	0.000000E+000
1	70.43896313	2.020502E-011	4.595015E-012	0	0.000000E+000
1	70.44319588	4.595015E-012	2.020502E-011	1	0.000000E+000
1	70.44415454	2.020502E-011	4.595015E-012	0	0.000000E+000
1	70.44490665	4.595015E-012	2.020502E-011	1	0.000000E+000
1	70.44543021	2.020502E-011	4.595015E-012	0	0.000000E+000
1	70.44575839	4.595015E-012	2.020502E-011	1	0.000000E+000
1	70.44842836	2.020502E-011	4.595015E-012	0	0.000000E+000
1	70.45262315	4.595015E-012	2.020502E-011	1	0.000000E+000
1	70.45275817	2.020502E-011	4.595015E-012	0	0.000000E+000
1	70.45419636	4.595015E-012	2.020502E-011	1	0.000000E+000
1	70.45423082	2.020502E-011	4.595015E-012	0	0.000000E+000
1	70.45540871	4.595015E-012	2.020502E-011	1	0.000000E+000
1	70.45587751	2.020502E-011	4.595015E-012	0	0.000000E+000
1	70.51576969	4.595015E-012	2.020502E-011	1	0.000000E+000
1	70.51657072	2.020502E-011	4.595015E-012	0	0.000000E+000
1	70.51766958	4.595015E-012	2.020502E-011	1	0.000000E+000
1	70.51797699	2.020502E-011	4.595015E-012	0	0.000000E+000
1	70.51867755	4.595015E-012	2.020502E-011	1	0.000000E+000
1	70.51878617	2.020502E-011	4.595015E-012	0	0.000000E+000
1	70.51936968	4.595015E-012	2.020502E-011	1	0.000000E+000
1	70.51962990	2.020502E-011	4.595015E-012	0	0.000000E+000
1	70.51983761	4.595015E-012	2.020502E-011	1	0.000000E+000
1	70.52020238	2.020502E-011	4.595015E-012	0	0.000000E+000
1	70.52074550	4.595015E-012	2.020502E-011	1	0.000000E+000
1	70.52170984	2.020502E-011	4.595015E-012	0	0.000000E+000
1	70.52174786	4.595015E-012	2.020502E-011	1	0.000000E+000
1	70.52500552	2.020502E-011	4.595015E-012	0	0.000000E+000
1	70.52514039	4.595015E-012	2.020502E-011	1	0.000000E+000
1	70.52569720	2.020502E-011	4.595015E-012	0	0.000000E+000
1	70.52586727	4.595015E-012	2.020502E-011	1	0.000000E+000
1	70.52603126	2.020502E-011	4.595015E-012	0	0.000000E+000
1	70.52634175	4.595015E-012	2.020502E-011	1	0.000000E+000
1	70.52664076	2.020502E-011	4.595015E-012	0	0.000000E+000
1	70.52723248	4.595015E-012	2.020502E-011	1	0.000000E+000
1	70.52729886	2.020502E-011	4.595015E-012	0	0.000000E+000
1	70.52889569	4.595015E-012	2.020502E-011	1	0.000000E+000
1	70.52927506	2.020502E-011	4.595015E-012	0	0.000000E+000
1	70.52975009	4.595015E-012	2.020502E-011	1	0.000000E+000
1	70.53227377	2.020502E-011	4.595015E-012	0	0.000000E+000
1	70.53255611	4.595015E-012	2.020502E-011	1	0.000000E+000
1	70.53262359	2.020502E-011	4.595015E-012	0	0.000000E+000
1	70.53316261	4.595015E-012	2.020502E-011	1	0.000000E+000
1	70.53430195	2.020502E-011	4.595015E-012	0	0.000000E+000
1	70.53466215	4.595015E-012	2.020502E-011	1	0.000000E+000
1	70.53480058	2.020502E-011	4.595015E-012	0	0.000000E+000
1	70.53509491	4.595015E-012	2.020502E-011	1	0.000000E+000
1	70.53545270	2.020502E-011	4.595015E-012	0	0.000000E+000
1	70.53615323	4.595015E-012	2.020502E-011	1	0.000000E+000
1	70.53637721	2.020502E-011	4.595015E-012	0	0.000000E+000
1	70.53646271	4.595015E-012	2.020502E-011	1	0.000000E+000
1	70.53698057	2.020502E-011	4.595015E-012	0	0.000000E+000
1	70.53712729	4.595015E-012	2.020502E-011	1	0.000000E+000
1	70.53720085	2.020502E-011	4.595015E-012	0	0.000000E+000
1	70.53730699	4.595015E-012	2.020502E-011	1	0.000000E+000
1	70.53825679	2.020502E-011	4.595015E-012	0	0.000000E+000
1	70.53878568	4.595015E-012	2.020502E-011	1	0.000000E+000
1	70.54034752	2.020502E-011	4.595015E-012	0	0.000000E+000
1	70.54137211	4.595015E-012	2.020502E-011	1	0.000000E+000
1	70.54171276	2.020502E-011	4.595015E-012	0	0.000000E+000
1	70.54209400	4.595015E-012	2.020502E-011	1	0.000000E+000
1	70.54217794	2.020502E-011	4.595015E-012	0	0.000000E+000
1	70.54225914	4.595015E-012	2.020502E-011	1	0.000000E+000
1	70.54249847	2.020502E-011	4.595015E-012	0	0.000000E+000
1	70.54254272	4.595015E-012	2.020502E-011	1	0.000000E+000
1	70.54264342	2.020502E-011	4.595015E-012	0	0.000000E+000
1	70.54279976	4.595015E-012	2.020502E-011	1	0.000000E+000
1	70.54333443	2.020502E-011	4.595015E-012	0	0.000000E+000
1	70.54396004	4.595015E-012	2.020502E-011	1	0.000000E+000
1	70.54422722	2.020502E-011	4.595015E-012	0	0.000000E+000
1	70.54435206	4.595015E-012	2.020502E-011	1	0.000000E+000
1	70.54610697	2.020502E-011	4.595015E-012	0	0.000000E+000
1	70.54613019	4.595015E-012	2.020502E-011	1	0.000000E+000
1	70.54685933	2.020502E-011	4.595015E-012	0	0.000000E+000
1	70.54702212	4.595015E-012	2.020502E-011	1	0.000000E+000
1	70.54726634	2.020502E-011	4.595015E-012	0	0.000000E+000
1	70.61611390	4.595015E-012	2.020502E-011	1	0.000000E+000
1	70.61645742	2.020502E-011	4.595015E-012	0	0.000000E+000
1	70.61661967	4.595015E-012	2.020502E-011	1	0.000000E+000
1	70.61675548	2.020502E-011	4.595015E-012	0	0.000000E+000
1	70.61691681	4.595015E-012	2.020502E-011	1	0.000000E+000
1	70.61886212	2.020502E-011	4.595015E-012	0	0.000000E+000
1	70.61917719	4.595015E-012	2.020502E-011	1	0.000000E+000
1	70.61922433	2.020502E-011	4.595015E-012	0	0.000000E+000
1	70.61928558	4.595015E-012	2.020502E-011	1	0.000000E+000
1	70.61991785	2.020502E-011	4.595015E-012	0	0.000000E+000
1	70.62065147	4.595015E-012	2.020502E-011	1	0.000000E+000
1	70.62068169	2.020502E-011	4.595015E-012	0	0.000000E+000
1	70.62073059	4.595015E-012	2.020502E-011	1	0.000000E+000
1	70.62286742	2.020502E-011	4.595015E-012	0	0.000000E+000
1	70.62301552	4.595015E-012	2.020502E-011	1	0.000000E+000
1	70.62562349	2.020502E-011	4.595015E-012	0	0.000000E+000
1	70.62564268	4.595015E-012	2.020502E-011	1	0.000000E+000
1	70.62585813	2.020502E-011	4.595015E-012	0	0.000000E+000
1	70.62599502	4.595015E-012	2.020502E-011	1	0.000000E+000
1	70.62727849	2.020502E-011	4.595015E-012	0	0.000000E+000
1	70.62732371	4.595015E-012	2.020502E-011	1	0.000000E+000
1	70.62810111	2.020502E-011	4.595015E-012	0	0.000000E+000
1	70.62980846	4.595015E-012	2.020502E-011	1	0.000000E+000
1	70.63028547	2.020502E-011	4.595015E-012	0	0.000000E+000
1	70.63105328	4.595015E-012	2.020502E-011	1	0.000000E+000
1	70.63114234	2.020502E-011	4.595015E-012	0	0.000000E+000
1	70.63341358	4.595015E-012	2.020502E-011	1	0.000000E+000
1	70.63344806	2.020502E-011	4.595015E-012	0	0.000000E+000
1	70.63371747	4.595015E-012	2.020502E-011	1	0.000000E+000
1	70.63442359	2.020502E-011	4.595015E-012	0	0.000000E+000
1	70.63694182	4.595015E-012	2.020502E-011	1	0.000000E+000
1	70.63723806	2.020502E-011	4.595015E-012	0	0.000000E+000
1	70.63737672	4.595015E-012	2.020502E-011	1	0.000000E+000
1	70.63774521	2.020502E-011	4.595015E-012	0	0.000000E+000
1	70.64225479	4.595015E-012	2.020502E-011	1	0.000000E+000
1	70.64361135	2.020502E-011	4.595015E-012	0	0.000000E+000
1	70.64373143	4.595015E-012	2.020502E-011	1	0.000000E+000
1	70.64523682	2.020502E-011	4.595015E-012	0	0.000000E+000
1	70.64529505	4.595015E-012	2.020502E-011	1	0.000000E+000
1	70.64592257	2.020502E-011	4.595015E-012	0	0.000000E+000
1	70.64638315	4.595015E-012	2.020502E-011	1	0.000000E+000
1	70.64655319	2.020502E-011	4.595015E-012	0	0.000000E+000
1	70.64774668	4.595015E-012	2.020502E-011	1	0.000000E+000
1	70.64786905	2.020502E-011	4.595015E-012	0	0.000000E+000
1	70.64835239	4.595015E-012	2.020502E-011	1	0.000000E+000
1	70.65073757	2.020502E-011	4.595015E-012	0	0.000000E+000
1	70.65087844	4.595015E-012	2.020502E-011	1	0.000000E+000
1	70.65179952	2.020502E-011	4.595015E-012	0	0.000000E+000
1	70.65220540	4.595015E-012	2.020502E-011	1	0.000000E+000
1	70.65296864	2.020502E-011	4.595015E-012	0	0.000000E+000
1	70.65312191	4.595015E-012	2.020502E-011	1	0.000000E+000
1	70.65331382	2.020502E-011	4.595015E-012	0	0.000000E+000
1	70.65379899	4.595015E-012	2.020502E-011	1	0.000000E+000
1	70.65382210	2.020502E-011	4.595015E-012	0	0.000000E+000
1	70.65416715	4.595015E-012	2.020502E-011	1	0.000000E+000
1	70.65420273	2.020502E-011	4.595015E-012	0	0.000000E+000
1	70.65483461	4.595015E-012	2.020502E-011	1	0.000000E+000
1	70.65508962	2.020502E-011	4.595015E-012	0	0.000000E+000
1	70.65690396	4.595015E-012	2.020502E-011	1	0.000000E+000
1	70.65699266	2.020502E-011	4.595015E-012	0	0.000000E+000
1	70.65740238	4.595015E-012	2.020502E-011	1	0.000000E+000
1	70.65811651	2.020502E-011	4.595015E-012	0	0.000000E+000
1	70.87492470	4.409696E-012	2.001970E-011	1	0.000000E+000
1	70.87499044	2.001970E-011	4.409696E-012	0	0.000000E+000
1	70.87524906	4.409696E-012	2.001970E-011	1	0.000000E+000
1	70.87838178	2.001970E-011	4.409696E-012	0	0.000000E+000
1	70.88939827	4.409696E-012	2.001970E-011	1	0.000000E+000
1	70.89004263	2.001970E-011	4.409696E-012	0	0.000000E+000
1	70.89105052	4.409696E-012	2.001970E-011	1	0.000000E+000
1	70.89155062	2.001970E-011	4.409696E-012	0	0.000000E+000
1	70.89171814	4.409696E-012	2.001970E-011	1	0.000000E+000
1	70.89202327	2.001970E-011	4.409696E-012	0	0.000000E+000
1	70.89271105	4.409696E-012	2.001970E-011	1	0.000000E+000
1	70.89309506	2.001970E-011	4.409696E-012	0	0.000000E+000
1	70.89311143	4.409696E-012	2.001970E-011	1	0.000000E+000
1	70.89323784	2.001970E-011	4.409696E-012	0	0.000000E+000
1	70.89334904	4.409696E-012	2.001970E-011	1	0.000000E+000
1	70.89370141	2.001970E-011	4.409696E-012	0	0.000000E+000
1	70.89511806	4.409696E-012	2.001970E-011	1	0.000000E+000
1	70.89519336	2.001970E-011	4.409696E-012	0	0.000000E+000
1	70.89682683	4.409696E-012	2.001970E-011	1	0.000000E+000
1	70.89733743	2.001970E-011	4.409696E-012	0	0.000000E+000
1	70.89738177	4.409696E-012	2.001970E-011	1	0.000000E+000
1	70.89834141	2.001970E-011	4.409696E-012	0	0.000000E+000
1	70.89890198	4.409696E-012	2.001970E-011	1	0.000000E+000
1	70.89945988	2.001970E-011	4.409696E-012	0	0.000000E+000
1	70.90343187	4.409696E-012	2.001970E-011	1	0.000000E+000
1	70.90438967	2.001970E-011	4.409696E-012	0	0.000000E+000
1	70.90493678	4.409696E-012	2.001970E-011	1	0.000000E+000
1	70.90560616	2.001970E-011	4.409696E-012	0	0.000000E+000
1	70.90690394	4.409696E-012	2.001970E-011	1	0.000000E+000
1	70.90692543	2.001970E-011	4.409696E-012	0	0.000000E+000
1	70.90720613	4.409696E-012	2.001970E-011	1	0.000000E+000
1	70.90754473	2.001970E-011	4.409696E-012	0	0.000000E+000
1	70.90838854	4.409696E-012	2.001970E-011	1	0.000000E+000
1	70.90989573	2.001970E-011	4.409696E-012	0	0.000000E+000
1	70.91014777	4.409696E-012	2.001970E-011	1	0.000000E+000
1	70.91177065	2.001970E-011	4.409696E-012	0	0.000000E+000
1	70.91358936	4.409696E-012	2.001970E-011	1	0.000000E+000
1	70.91371816	2.001970E-011	4.409696E-012	0	0.000000E+000
1	70.91405931	4.409696E-012	2.001970E-011	1	0.000000E+000
1	70.91437638	2.001970E-011	4.409696E-012	0	0.000000E+000
1	70.91635026	4.409696E-012	2.001970E-011	1	0.000000E+000
1	70.91676369	2.001970E-011	4.409696E-012	0	0.000000E+000
1	70.91698361	4.409696E-012	2.001970E-011	1	0.000000E+000
1	70.91699908	2.001970E-011	4.409696E-012	0	0.000000E+000
1	70.92040032	4.409696E-012	2.001970E-011	1	0.000000E+000
1	70.92047328	2.001970E-011	4.409696E-012	0	0.000000E+000
1	70.92076431	4.409696E-012	2.001970E-011	1	0.000000E+000
1	70.92136936	2.001970E-011	4.409696E-012	0	0.000000E+000
1	70.92153623	4.409696E-012	2.001970E-011	1	0.000000E+000
1	70.92509177	2.001970E-011	4.409696E-012	0	0.000000E+000
1	70.92570415	4.409696E-012	2.001970E-011	1	0.000000E+000
1	70.92571824	2.001970E-011	4.409696E-012	0	0.000000E+000
1	70.92576592	4.409696E-012	2.001970E-011	1	0.000000E+000
1	70.92606463	2.001970E-011	4.409696E-012	0	0.000000E+000
1	72.01076387	4.307730E-012	1.991773E-011	1	0.000000E+000
1	72.01082158	1.991773E-011	4.307730E-012	0	0.000000E+000
1	72.01128573	4.307730E-012	1.991773E-011	1	0.000000E+000
1	72.01216184	1.991773E-011	4.307730E-012	0	0.000000E+000
1	72.01298600	4.307730E-012	1.991773E-011	1	0.000000E+000
1	72.01382019	1.991773E-011	4.307730E-012	0	0.000000E+000
1	72.01409303	4.307730E-012	1.991773E-011	1	0.000000E+000
1	72.01442329	1.991773E-011	4.307730E-012	0	0.000000E+000
1	72.01454977	4.307730E-012	1.991773E-011	1	0.000000E+000
1	72.01502894	1.991773E-011	4.307730E-012	0	0.000000E+000
1	72.01525390	4.307730E-012	1.991773E-011	1	0.000000E+000
1	72.01531927	1.991773E-011	4.307730E-012	0	0.000000E+000
1	72.01595289	4.307730E-012	1.991773E-011	1	0.000000E+000
1	72.01899292	1.991773E-011	4.307730E-012	0	0.000000E+000
1	72.02004448	4.307730E-012	1.991773E-011	1	0.000000E+000
1	72.02005249	1.991773E-011	4.307730E-012	0	0.000000E+000
1	72.02065883	4.307730E-012	1.991773E-011	1	0.000000E+000
1	72.02095124	1.991773E-011	4.307730E-012	0	0.000000E+000
1	72.02116620	4.307730E-012	1.991773E-011	1	0.000000E+000
1	72.02126108	1.991773E-011	4.307730E-012	0	0.000000E+000
1	72.02192169	4.307730E-012	1.991773E-011	1	0.000000E+000
1	72.02243806	1.991773E-011	4.307730E-012	0	0.000000E+000
1	72.02393532	4.307730E-012	1.991773E-011	1	0.000000E+000
1	72.02396875	1.991773E-011	4.307730E-012	0	0.000000E+000
1	72.02398071	4.307730E-012	1.991773E-011	1	0.000000E+000
1	72.02505372	1.991773E-011	4.307730E-012	0	0.000000E+000
1	72.02630356	4.307730E-012	1.991773E-011	1	0.000000E+000
1	72.02695659	1.991773E-011	4.307730E-012	0	0.000000E+000
1	72.02713379	4.307730E-012	1.991773E-011	1	0.000000E+000
1	72.02844975	1.991773E-011	4.307730E-012	0	0.000000E+000
1	72.02876718	4.307730E-012	1.991773E-011	1	0.000000E+000
1	72.02960876	1.991773E-011	4.307730E-012	0	0.000000E+000
1	72.02964047	4.307730E-012	1.991773E-011	1	0.000000E+000
1	72.02970376	1.991773E-011	4.307730E-012	0	0.000000E+000
1	72.03004538	4.307730E-012	1.991773E-011	1	0.000000E+000
1	72.03016354	1.991773E-011	4.307730E-012	0	0.000000E+000
1	72.06555316	4.307730E-012	1.991773E-011	1	0.000000E+000
1	72.06576919	1.991773E-011	4.307730E-012	0	0.000000E+000
1	72.17140647	4.288992E-012	1.989899E-011	1	0.000000E+000
1	72.17374491	1.989899E-011	4.288992E-012	0	0.000000E+000
1	72.17425234	4.288992E-012	1.989899E-011	1	0.000000E+000
1	72.17464380	1.989899E-011	4.288992E-012	0	0.000000E+000
1	72.17494626	4.288992E-012	1.989899E-011	1	0.000000E+000
1	72.17528666	1.989899E-011	4.288992E-012	0	0.000000E+000
1	72.26200616	4.288992E-012	1.989899E-011	1	0.000000E+000
1	72.26404309	1.989899E-011	4.288992E-012	0	0.000000E+000
1	72.26406770	4.288992E-012	1.989899E-011	1	0.000000E+000
1	72.26421218	1.989899E-011	4.288992E-012	0	0.000000E+000
1	72.26469101	4.288992E-012	1.989899E-011	1	0.000000E+000
1	72.26760590	1.989899E-011	4.288992E-012	0	0.000000E+000
1	72.26858763	4.288992E-012	1.989899E-011	1	0.000000E+000
1	72.26967855	1.989899E-011	4.288992E-012	0	0.000000E+000
1	72.26979431	4.288992E-012	1.989899E-011	1	0.000000E+000
1	72.26996268	1.989899E-011	4.288992E-012	0	0.000000E+000
1	72.26999396	4.288992E-012	1.989899E-011	1	0.000000E+000
1	72.27061927	1.989899E-011	4.288992E-012	0	0.000000E+000
1	72.27065220	4.288992E-012	1.989899E-011	1	0.000000E+000
1	72.27158095	1.989899E-011	4.288992E-012	0	0.000000E+000
1	72.27417473	4.288992E-012	1.989899E-011	1	0.000000E+000
1	72.27433959	1.989899E-011	4.288992E-012	0	0.000000E+000
1	72.27471090	4.288992E-012	1.989899E-011	1	0.000000E+000
1	72.27497663	1.989899E-011	4.288992E-012	0	0.000000E+000
1	72.27690343	4.288992E-012	1.989899E-011	1	0.000000E+000
1	72.27729996	1.989899E-011	4.288992E-012	0	0.000000E+000
1	72.27732046	4.288992E-012	1.989899E-011	1	0.000000E+000
1	72.28004623	1.989899E-011	4.288992E-012	0	0.000000E+000
1	72.28017180	4.288992E-012	1.989899E-011	1	0.000000E+000
1	72.28081767	1.989899E-011	4.288992E-012	0	0.000000E+000
1	72.28137153	4.288992E-012	1.989899E-011	1	0.000000E+000
1	72.28167083	1.989899E-011	4.288992E-012	0	0.000000E+000
1	72.28195423	4.288992E-012	1.989899E-011	1	0.000000E+000
1	72.28195992	1.989899E-011	4.288992E-012	0	0.000000E+000
1	72.28214401	4.288992E-012	1.989899E-011	1	0.000000E+000
1	72.28239720	1.989899E-011	4.288992E-012	0	0.000000E+000
1	72.28372854	4.288992E-012	1.989899E-011	1	0.000000E+000
1	72.28395902	1.989899E-011	4.288992E-012	0	0.000000E+000
1	72.28467192	4.288992E-012	1.989899E-011	1	0.000000E+000
1	72.28540728	1.989899E-011	4.288992E-012	0	0.000000E+000
1	72.28666188	4.288992E-012	1.989899E-011	1	0.000000E+000
1	72.28779778	1.989899E-011	4.288992E-012	0	0.000000E+000
1	72.28789404	4.288992E-012	1.989899E-011	1	0.000000E+000
1	72.28845894	1.989899E-011	4.288992E-012	0	0.000000E+000
1	72.28862044	4.288992E-012	1.989899E-011	1	0.000000E+000
1	72.28864014	1.989899E-011	4.288992E-012	0	0.000000E+000
1	72.28866332	4.288992E-012	1.989899E-011	1	0.000000E+000
1	72.28987479	1.989899E-011	4.288992E-012	0	0.000000E+000
1	72.29027632	4.288992E-012	1.989899E-011	1	0.000000E+000
1	72.29097848	1.989899E-011	4.288992E-012	0	0.000000E+000
1	72.29138862	4.288992E-012	1.989899E-011	1	0.000000E+000
1	72.29142313	1.989899E-011	4.288992E-012	0	0.000000E+000
1	72.29185915	4.288992E-012	1.989899E-011	1	0.000000E+000
1	72.29192396	1.989899E-011	4.288992E-012	0	0.000000E+000
1	72.29301351	4.288992E-012	1.989899E-011	1	0.000000E+000
1	72.29731022	1.989899E-011	4.288992E-012	0	0.000000E+000
1	72.30129992	4.288992E-012	1.989899E-011	1	0.000000E+000
1	72.30207063	1.989899E-011	4.288992E-012	0	0.000000E+000
1	72.30222472	4.288992E-012	1.989899E-011	1	0.000000E+000
1	72.30260061	1.989899E-011	4.288992E-012	0	0.000000E+000
1	72.30274967	4.288992E-012	1.989899E-011	1	0.000000E+000
1	72.30287142	1.989899E-011	4.288992E-012	0	0.000000E+000
1	72.30317069	4.288992E-012	1.989899E-011	1	0.000000E+000
1	72.30329439	1.989899E-011	4.288992E-012	0	0.000000E+000
1	72.30469021	4.288992E-012	1.989899E-011	1	0.000000E+000
1	72.30642187	1.989899E-011	4.288992E-012	0	0.000000E+000
1	72.30644798	4.288992E-012	1.989899E-011	1	0.000000E+000
1	72.30795959	1.989899E-011	4.288992E-012	0	0.000000E+000
1	72.30894570	4.288992E-012	1.989899E-011	1	0.000000E+000
1	72.30946300	1.989899E-011	4.288992E-012	0	0.000000E+000
1	72.31005354	4.288992E-012	1.989899E-011	1	0.000000E+000
1	72.31038621	1.989899E-011	4.288992E-012	0	0.000000E+000
1	72.31048910	4.288992E-012	1.989899E-011	1	0.000000E+000
1	72.31116863	1.989899E-011	4.288992E-012	0	0.000000E+000
1	72.31157382	4.288992E-012	1.989899E-011	1	0.000000E+000
1	72.31567041	1.989899E-011	4.288992E-012	0	0.000000E+000
1	72.31569197	4.288992E-012	1.989899E-011	1	0.000000E+000
1	72.31638679	1.989899E-011	4.288992E-012	0	0.000000E+000
1	72.31674989	4.288992E-012	1.989899E-011	1	0.000000E+000
1	72.31690384	1.989899E-011	4.288992E-012	0	0.000000E+000
1	72.31798954	4.288992E-012	1.989899E-011	1	0.000000E+000
1	72.31853332	1.989899E-011	4.288992E-012	0	0.000000E+000
1	72.31866914	4.288992E-012	1.989899E-011	1	0.000000E+000
1	72.31949192	1.989899E-011	4.288992E-012	0	0.000000E+000
1	72.31986040	4.288992E-012	1.989899E-011	1	0.000000E+000
1	72.32073562	1.989899E-011	4.288992E-012	0	0.000000E+000
1	72.32141619	4.288992E-012	1.989899E-011	1	0.000000E+000
1	72.32153754	1.989899E-011	4.288992E-012	0	0.000000E+000
1	72.32282902	4.288992E-012	1.989899E-011	1	0.000000E+000
1	72.32333994	1.989899E-011	4.288992E-012	0	0.000000E+000
1	72.32516985	4.288992E-012	1.989899E-011	1	0.000000E+000
1	72.32561470	1.989899E-011	4.288992E-012	0	0.000000E+000
1	72.32573334	4.288992E-012	1.989899E-011	1	0.000000E+000
1	72.32578954	1.989899E-011	4.288992E-012	0	0.000000E+000
1	72.32695535	4.288992E-012	1.989899E-011	1	0.000000E+000
1	72.32936203	1.989899E-011	4.288992E-012	0	0.000000E+000
1	74.04651705	4.369162E-012	1.997916E-011	1	0.000000E+000
1	74.04651800	1.997916E-011	4.369162E-012	0	0.000000E+000
1	74.04651817	4.369162E-012	1.997916E-011	1	0.000000E+000
1	74.04737779	1.997916E-011	4.369162E-012	0	0.000000E+000
1	74.04751372	4.369162E-012	1.997916E-011	1	0.000000E+000
1	74.04802895	1.997916E-011	4.369162E-012	0	0.000000E+000
1	74.04848783	4.369162E-012	1.997916E-011	1	0.000000E+000
1	74.04878384	1.997916E-011	4.369162E-012	0	0.000000E+000
1	74.04923472	4.369162E-012	1.997916E-011	1	0.000000E+000
1	74.05033479	1.997916E-011	4.369162E-012	0	0.000000E+000
1	74.05047930	4.369162E-012	1.997916E-011	1	0.000000E+000
1	74.05290262	1.997916E-011	4.369162E-012	0	0.000000E+000
1	74.05307099	4.369162E-012	1.997916E-011	1	0.000000E+000
1	74.05417982	1.997916E-011	4.369162E-012	0	0.000000E+000
1	74.05504403	4.369162E-012	1.997916E-011	1	0.000000E+000
1	74.05521079	1.997916E-011	4.369162E-012	0	0.000000E+000
1	74.05547438	4.369162E-012	1.997916E-011	1	0.000000E+000
1	74.05626918	1.997916E-011	4.369162E-012	0	0.000000E+000
1	74.05641090	4.369162E-012	1.997916E-011	1	0.000000E+000
1	74.05689554	1.997916E-011	4.369162E-012	0	0.000000E+000
1	74.05772987	4.369162E-012	1.997916E-011	1	0.000000E+000
1	74.05902886	1.997916E-011	4.369162E-012	0	0.000000E+000
1	74.05947836	4.369162E-012	1.997916E-011	1	0.000000E+000
1	74.05954292	1.997916E-011	4.369162E-012	0	0.000000E+000
1	74.06043843	4.369162E-012	1.997916E-011	1	0.000000E+000
1	74.06048964	1.997916E-011	4.369162E-012	0	0.000000E+000
1	75.67816354	4.234529E-012	1.984453E-011	1	0.000000E+000
1	75.67858256	1.984453E-011	4.234529E-012	0	0.000000E+000
1	75.68109941	4.234529E-012	1.984453E-011	1	0.000000E+000
1	75.68253646	1.984453E-011	4.234529E-012	0	0.000000E+000
1	75.68296611	4.234529E-012	1.984453E-011	1	0.000000E+000
1	75.68337320	1.984453E-011	4.234529E-012	0	0.000000E+000
1	75.68366182	4.234529E-012	1.984453E-011	1	0.000000E+000
1	75.68377616	1.984453E-011	4.234529E-012	0	0.000000E+000
1	75.68455643	4.234529E-012	1.984453E-011	1	0.000000E+000
1	75.68494962	1.984453E-011	4.234529E-012	0	0.000000E+000
1	75.68501630	4.234529E-012	1.984453E-011	1	0.000000E+000
1	75.68932127	1.984453E-011	4.234529E-012	0	0.000000E+000
1	75.69177707	4.234529E-012	1.984453E-011	1	0.000000E+000
1	75.69205140	1.984453E-011	4.234529E-012	0	0.000000E+000
1	75.69265686	4.234529E-012	1.984453E-011	1	0.000000E+000
1	75.69271059	1.984453E-011	4.234529E-012	0	0.000000E+000
1	75.69280123	4.234529E-012	1.984453E-011	1	0.000000E+000
1	75.69605443	1.984453E-011	4.234529E-012	0	0.000000E+000
1	75.69609440	4.234529E-012	1.984453E-011	1	0.000000E+000
1	75.69658703	1.984453E-011	4.234529E-012	0	0.000000E+000
1	75.69731627	4.234529E-012	1.984453E-011	1	0.000000E+000
1	75.69903369	1.984453E-011	4.234529E-012	0	0.000000E+000
1	75.70002937	4.234529E-012	1.984453E-011	1	0.000000E+000
1	75.70022971	1.984453E-011	4.234529E-012	0	0.000000E+000
1	75.70031568	4.234529E-012	1.984453E-011	1	0.000000E+000
1	75.70149391	1.984453E-011	4.234529E-012	0	0.000000E+000
1	75.70201315	4.234529E-012	1.984453E-011	1	0.000000E+000
1	75.70474036	1.984453E-011	4.234529E-012	0	0.000000E+000
1	75.70579010	4.234529E-012	1.984453E-011	1	0.000000E+000
1	75.70604658	1.984453E-011	4.234529E-012	0	0.000000E+000
1	75.70616373	4.234529E-012	1.984453E-011	1	0.000000E+000
1	75.70624954	1.984453E-011	4.234529E-012	0	0.000000E+000
1	75.70720828	4.234529E-012	1.984453E-011	1	0.000000E+000
1	75.70723977	1.984453E-011	4.234529E-012	0	0.000000E+000
1	75.70788094	4.234529E-012	1.984453E-011	1	0.000000E+000
1	75.70811443	1.984453E-011	4.234529E-012	0	0.000000E+000
1	75.70843627	4.234529E-012	1.984453E-011	1	0.000000E+000
1	75.70874302	1.984453E-011	4.234529E-012	0	0.000000E+000
1	75.70896937	4.234529E-012	1.984453E-011	1	0.000000E+000
1	75.70983744	1.984453E-011	4.234529E-012	0	0.000000E+000
1	75.71084286	4.234529E-012	1.984453E-011	1	0.000000E+000
1	75.71105588	1.984453E-011	4.234529E-012	0	0.000000E+000
1	75.71359992	4.234529E-012	1.984453E-011	1	0.000000E+000
1	75.71416769	1.984453E-011	4.234529E-012	0	0.000000E+000
1	75.71554818	4.234529E-012	1.984453E-011	1	0.000000E+000
1	75.71664210	1.984453E-011	4.234529E-012	0	0.000000E+000
1	75.72001586	4.234529E-012	1.984453E-011	1	0.000000E+000
1	75.72152376	1.984453E-011	4.234529E-012	0	0.000000E+000
1	75.72160608	4.234529E-012	1.984453E-011	1	0.000000E+000
1	75.72209937	1.984453E-011	4.234529E-012	0	0.000000E+000
1	75.72299044	4.234529E-012	1.984453E-011	1	0.000000E+000
1	75.72325132	1.984453E-011	4.234529E-012	0	0.000000E+000
1	75.72350181	4.234529E-012	1.984453E-011	1	0.000000E+000
1	75.72358031	1.984453E-011	4.234529E-012	0	0.000000E+000
1	75.78624873	4.234529E-012	1.984453E-011	1	0.000000E+000
1	75.78817955	1.984453E-011	4.234529E-012	0	0.000000E+000
1	75.78821453	4.234529E-012	1.984453E-011	1	0.000000E+000
1	75.79076531	1.984453E-011	4.234529E-012	0	0.000000E+000
1	75.79086739	4.234529E-012	1.984453E-011	1	0.000000E+000
1	75.79090135	1.984453E-011	4.234529E-012	0	0.000000E+000
1	75.79131642	4.234529E-012	1.984453E-011	1	0.000000E+000
1	75.79334474	1.984453E-011	4.234529E-012	0	0.000000E+000
1	75.79383840	4.234529E-012	1.984453E-011	1	0.000000E+000
1	75.79424076	1.984453E-011	4.234529E-012	0	0.000000E+000
1	75.79473646	4.234529E-012	1.984453E-011	1	0.000000E+000
1	75.79636455	1.984453E-011	4.234529E-012	0	0.000000E+000
1	75.79675795	4.234529E-012	1.984453E-011	1	0.000000E+000
1	75.79693501	1.984453E-011	4.234529E-012	0	0.000000E+000
1	75.79733999	4.234529E-012	1.984453E-011	1	0.000000E+000
1	75.79744702	1.984453E-011	4.234529E-012	0	0.000000E+000
1	75.80321960	4.234529E-012	1.984453E-011	1	0.000000E+000
1	75.80350564	1.984453E-011	4.234529E-012	0	0.000000E+000
1	75.98259275	4.329333E-012	1.993933E-011	1	0.000000E+000
1	75.98289792	1.993933E-011	4.329333E-012	0	0.000000E+000
1	75.98361064	4.329333E-012	1.993933E-011	1	0.000000E+000
1	75.98367425	1.993933E-011	4.329333E-012	0	0.000000E+000
1	75.98397272	4.329333E-012	1.993933E-011	1	0.000000E+000
1	75.98515798	1.993933E-011	4.329333E-012	0	0.000000E+000
1	75.98652074	4.329333E-012	1.993933E-011	1	0.000000E+000
1	75.98669373	1.993933E-011	4.329333E-012	0	0.000000E+000
1	76.02469111	4.329333E-012	1.993933E-011	1	0.000000E+000
1	76.02473838	1.993933E-011	4.329333E-012	0	0.000000E+000
1	76.02514210	4.329333E-012	1.993933E-011	1	0.000000E+000
1	76.02552610	1.993933E-011	4.329333E-012	0	0.000000E+000
1	76.02560419	4.329333E-012	1.993933E-011	1	0.000000E+000
1	76.02683203	1.993933E-011	4.329333E-012	0	0.000000E+000
1	76.02691529	4.329333E-012	1.993933E-011	1	0.000000E+000
1	76.02708554	1.993933E-011	4.329333E-012	0	0.000000E+000
1	76.03088999	4.329333E-012	1.993933E-011	1	0.000000E+000
1	76.03153480	1.993933E-011	4.329333E-012	0	0.000000E+000
1	76.03274691	4.329333E-012	1.993933E-011	1	0.000000E+000
1	76.03389139	1.993933E-011	4.329333E-012	0	0.000000E+000
1	76.03448292	4.329333E-012	1.993933E-011	1	0.000000E+000
1	76.03582630	1.993933E-011	4.329333E-012	0	0.000000E+000
1	76.03825423	4.329333E-012	1.993933E-011	1	0.000000E+000
1	76.03853955	1.993933E-011	4.329333E-012	0	0.000000E+000
1	76.03881910	4.329333E-012	1.993933E-011	1	0.000000E+000
1	76.04000295	1.993933E-011	4.329333E-012	0	0.000000E+000
1	76.04462553	4.329333E-012	1.993933E-011	1	0.000000E+000
1	76.04526220	1.993933E-011	4.329333E-012	0	0.000000E+000
1	76.14036085	4.329333E-012	1.993933E-011	1	0.000000E+000
1	76.14047892	1.993933E-011	4.329333E-012	0	0.000000E+000
1	76.14096849	4.329333E-012	1.993933E-011	1	0.000000E+000
1	76.14164916	1.993933E-011	4.329333E-012	0	0.000000E+000
1	76.14257350	4.329333E-012	1.993933E-011	1	0.000000E+000
1	76.14288922	1.993933E-011	4.329333E-012	0	0.000000E+000
1	76.14318715	4.329333E-012	1.993933E-011	1	0.000000E+000
1	76.14373858	1.993933E-011	4.329333E-012	0	0.000000E+000
1	76.14376035	4.329333E-012	1.993933E-011	1	0.000000E+000
1	76.14385075	1.993933E-011	4.329333E-012	0	0.000000E+000
1	76.14389952	4.329333E-012	1.993933E-011	1	0.000000E+000
1	76.14413025	1.993933E-011	4.329333E-012	0	0.000000E+000
1	76.14422366	4.329333E-012	1.993933E-011	1	0.000000E+000
1	76.14528415	1.993933E-011	4.329333E-012	0	0.000000E+000
1	76.14692153	4.329333E-012	1.993933E-011	1	0.000000E+000
1	76.14995508	1.993933E-011	4.329333E-012	0	0.000000E+000
1	76.15146313	4.329333E-012	1.993933E-011	1	0.000000E+000
1	76.15164143	1.993933E-011	4.329333E-012	0	0.000000E+000
1	76.15200005	4.329333E-012	1.993933E-011	1	0.000000E+000
1	76.15212641	1.993933E-011	4.329333E-012	0	0.000000E+000
1	76.15330541	4.329333E-012	1.993933E-011	1	0.000000E+000
1	76.15408510	1.993933E-011	4.329333E-012	0	0.000000E+000
1	76.15417743	4.329333E-012	1.993933E-011	1	0.000000E+000
1	76.15597886	1.993933E-011	4.329333E-012	0	0.000000E+000
1	76.15674191	4.329333E-012	1.993933E-011	1	0.000000E+000
1	76.15935122	1.993933E-011	4.329333E-012	0	0.000000E+000
1	76.16062897	4.329333E-012	1.993933E-011	1	0.000000E+000
1	76.16193775	1.993933E-011	4.329333E-012	0	0.000000E+000
1	76.16317291	4.329333E-012	1.993933E-011	1	0.000000E+000
1	76.16484417	1.993933E-011	4.329333E-012	0	0.000000E+000
1	76.16601340	4.329333E-012	1.993933E-011	1	0.000000E+000
1	76.16819696	1.993933E-011	4.329333E-012	0	0.000000E+000
1	76.16887422	4.329333E-012	1.993933E-011	1	0.000000E+000
1	76.16947727	1.993933E-011	4.329333E-012	0	0.000000E+000
1	76.17047816	4.329333E-012	1.993933E-011	1	0.000000E+000
1	76.17072959	1.993933E-011	4.329333E-012	0	0.000000E+000
1	76.17111926	4.329333E-012	1.993933E-011	1	0.000000E+000
1	76.17164282	1.993933E-011	4.329333E-012	0	0.000000E+000
1	76.17264592	4.329333E-012	1.993933E-011	1	0.000000E+000
1	76.17452016	1.993933E-011	4.329333E-012	0	0.000000E+000
1	76.17455172	4.329333E-012	1.993933E-011	1	0.000000E+000
1	76.17509315	1.993933E-011	4.329333E-012	0	0.000000E+000
1	76.20359884	4.329333E-012	1.993933E-011	1	0.000000E+000
1	76.20533140	1.993933E-011	4.329333E-012	0	0.000000E+000
1	76.20561142	4.329333E-012	1.993933E-011	1	0.000000E+000
1	76.20611276	1.993933E-011	4.329333E-012	0	0.000000E+000
1	76.20618522	4.329333E-012	1.993933E-011	1	0.000000E+000
1	76.20659333	1.993933E-011	4.329333E-012	0	0.000000E+000
1	76.20690487	4.329333E-012	1.993933E-011	1	0.000000E+000
1	76.20691517	1.993933E-011	4.329333E-012	0	0.000000E+000
1	76.20749246	4.329333E-012	1.993933E-011	1	0.000000E+000
1	76.20769328	1.993933E-011	4.329333E-012	0	0.000000E+000
1	76.20805481	4.329333E-012	1.993933E-011	1	0.000000E+000
1	76.21002859	1.993933E-011	4.329333E-012	0	0.000000E+000
1	76.21003909	4.329333E-012	1.993933E-011	1	0.000000E+000
1	76.21042337	1.993933E-011	4.329333E-012	0	0.000000E+000
1	76.21077426	4.329333E-012	1.993933E-011	1	0.000000E+000
1	76.21144919	1.993933E-011	4.329333E-012	0	0.000000E+000
1	76.21202777	4.329333E-012	1.993933E-011	1	0.000000E+000
1	76.21210766	1.993933E-011	4.329333E-012	0	0.000000E+000
1	76.21267711	4.329333E-012	1.993933E-011	1	0.000000E+000
1	76.21270593	1.993933E-011	4.329333E-012	0	0.000000E+000
1	76.21301623	4.329333E-012	1.993933E-011	1	0.000000E+000
1	76.21482276	1.993933E-011	4.329333E-012	0	0.000000E+000
1	76.30986808	4.237639E-012	1.984764E-011	1	0.000000E+000
1	76.30997727	1.984764E-011	4.237639E-012	0	0.000000E+000
1	76.31013842	4.237639E-012	1.984764E-011	1	0.000000E+000
1	76.31029513	1.984764E-011	4.237639E-012	0	0.000000E+000
1	76.31145058	4.237639E-012	1.984764E-011	1	0.000000E+000
1	76.31154252	1.984764E-011	4.237639E-012	0	0.000000E+000
1	76.31249767	4.237639E-012	1.984764E-011	1	0.000000E+000
1	76.31345562	1.984764E-011	4.237639E-012	0	0.000000E+000
1	76.31431573	4.237639E-012	1.984764E-011	1	0.000000E+000
1	76.31500197	1.984764E-011	4.237639E-012	0	0.000000E+000
1	76.31581850	4.237639E-012	1.984764E-011	1	0.000000E+000
1	76.31611762	1.984764E-011	4.237639E-012	0	0.000000E+000
1	76.31627939	4.237639E-012	1.984764E-011	1	0.000000E+000
1	76.31672838	1.984764E-011	4.237639E-012	0	0.000000E+000
1	76.31676685	4.237639E-012	1.984764E-011	1	0.000000E+000
1	76.31795732	1.984764E-011	4.237639E-012	0	0.000000E+000
1	76.31909704	4.237639E-012	1.984764E-011	1	0.000000E+000
1	76.31928713	1.984764E-011	4.237639E-012	0	0.000000E+000
1	76.32024549	4.237639E-012	1.984764E-011	1	0.000000E+000
1	76.32068189	1.984764E-011	4.237639E-012	0	0.000000E+000
1	76.32115691	4.237639E-012	1.984764E-011	1	0.000000E+000
1	76.32147052	1.984764E-011	4.237639E-012	0	0.000000E+000
1	76.32164224	4.237639E-012	1.984764E-011	1	0.000000E+000
1	76.32204347	1.984764E-011	4.237639E-012	0	0.000000E+000
1	76.32215135	4.237639E-012	1.984764E-011	1	0.000000E+000
1	76.32259947	1.984764E-011	4.237639E-012	0	0.000000E+000
1	76.32327077	4.237639E-012	1.984764E-011	1	0.000000E+000
1	76.32340901	1.984764E-011	4.237639E-012	0	0.000000E+000
1	76.32457117	4.237639E-012	1.984764E-011	1	0.000000E+000
1	76.32484582	1.984764E-011	4.237639E-012	0	0.000000E+000
1	76.32520970	4.237639E-012	1.984764E-011	1	0.000000E+000
1	76.32544674	1.984764E-011	4.237639E-012	0	0.000000E+000
1	76.32548561	4.237639E-012	1.984764E-011	1	0.000000E+000
1	76.32682502	1.984764E-011	4.237639E-012	0	0.000000E+000
1	76.32691303	4.237639E-012	1.984764E-011	1	0.000000E+000
1	76.32951548	1.984764E-011	4.237639E-012	0	0.000000E+000
1	76.32987006	4.237639E-012	1.984764E-011	1	0.000000E+000
1	76.33028123	1.984764E-011	4.237639E-012	0	0.000000E+000
1	76.33108034	4.237639E-012	1.984764E-011	1	0.000000E+000
1	76.33164295	1.984764E-011	4.237639E-012	0	0.000000E+000
1	76.33178357	4.237639E-012	1.984764E-011	1	0.000000E+000
1	76.33190967	1.984764E-011	4.237639E-012	0	0.000000E+000
1	76.33289527	4.237639E-012	1.984764E-011	1	0.000000E+000
1	76.33297148	1.984764E-011	4.237639E-012	0	0.000000E+000
1	76.33336555	4.237639E-012	1.984764E-011	1	0.000000E+000
1	76.33392707	1.984764E-011	4.237639E-012	0	0.000000E+000
1	76.33491532	4.237639E-012	1.984764E-011	1	0.000000E+000
1	76.33808713	1.984764E-011	4.237639E-012	0	0.000000E+000
1	76.34002623	4.237639E-012	1.984764E-011	1	0.000000E+000
1	76.34200935	1.984764E-011	4.237639E-012	0	0.000000E+000
1	76.34317532	4.237639E-012	1.984764E-011	1	0.000000E+000
1	76.34411202	1.984764E-011	4.237639E-012	0	0.000000E+000
1	76.35411498	4.237639E-012	1.984764E-011	1	0.000000E+000
1	76.35568278	1.984764E-011	4.237639E-012	0	0.000000E+000
1	76.55026495	4.296668E-012	1.990667E-011	1	0.000000E+000
1	76.55127337	1.990667E-011	4.296668E-012	0	0.000000E+000
1	76.55228283	4.296668E-012	1.990667E-011	1	0.000000E+000
1	76.55254464	1.990667E-011	4.296668E-012	0	0.000000E+000
1	76.55439545	4.296668E-012	1.990667E-011	1	0.000000E+000
1	76.55492934	1.990667E-011	4.296668E-012	0	0.000000E+000
1	76.55538083	4.296668E-012	1.990667E-011	1	0.000000E+000
1	76.55595247	1.990667E-011	4.296668E-012	0	0.000000E+000
1	76.55655372	4.296668E-012	1.990667E-011	1	0.000000E+000
1	76.55677822	1.990667E-011	4.296668E-012	0	0.000000E+000
1	76.55723303	4.296668E-012	1.990667E-011	1	0.000000E+000
1	76.55773651	1.990667E-011	4.296668E-012	0	0.000000E+000
1	76.78697553	4.047616E-012	1.965762E-011	1	0.000000E+000
1	76.78733318	1.965762E-011	4.047616E-012	0	0.000000E+000
1	76.78736497	4.047616E-012	1.965762E-011	1	0.000000E+000
1	76.78739587	1.965762E-011	4.047616E-012	0	0.000000E+000
1	76.78802006	4.047616E-012	1.965762E-011	1	0.000000E+000
1	76.78926794	1.965762E-011	4.047616E-012	0	0.000000E+000
1	76.78931536	4.047616E-012	1.965762E-011	1	0.000000E+000
1	76.78960935	1.965762E-011	4.047616E-012	0	0.000000E+000
1	76.78978706	4.047616E-012	1.965762E-011	1	0.000000E+000
1	76.79118614	1.965762E-011	4.047616E-012	0	0.000000E+000
1	76.79136298	4.047616E-012	1.965762E-011	1	0.000000E+000
1	76.79236355	1.965762E-011	4.047616E-012	0	0.000000E+000
1	76.79246436	4.047616E-012	1.965762E-011	1	0.000000E+000
1	76.79278200	1.965762E-011	4.047616E-012	0	0.000000E+000
1	76.79413340	4.047616E-012	1.965762E-011	1	0.000000E+000
1	76.79430457	1.965762E-011	4.047616E-012	0	0.000000E+000
1	76.79432377	4.047616E-012	1.965762E-011	1	0.000000E+000
1	76.79528321	1.965762E-011	4.047616E-012	0	0.000000E+000
1	76.79555868	4.047616E-012	1.965762E-011	1	0.000000E+000
1	76.79561445	1.965762E-011	4.047616E-012	0	0.000000E+000
1	76.79571697	4.047616E-012	1.965762E-011	1	0.000000E+000
1	76.79690734	1.965762E-011	4.047616E-012	0	0.000000E+000
1	76.79713411	4.047616E-012	1.965762E-011	1	0.000000E+000
1	76.79729841	1.965762E-011	4.047616E-012	0	0.000000E+000
1	76.80010102	4.047616E-012	1.965762E-011	1	0.000000E+000
1	76.80048741	1.965762E-011	4.047616E-012	0	0.000000E+000
1	76.80054081	4.047616E-012	1.965762E-011	1	0.000000E+000
1	76.80148670	1.965762E-011	4.047616E-012	0	0.000000E+000
1	76.80199592	4.047616E-012	1.965762E-011	1	0.000000E+000
1	76.80255555	1.965762E-011	4.047616E-012	0	0.000000E+000
1	76.80272639	4.047616E-012	1.965762E-011	1	0.000000E+000
1	76.80283318	1.965762E-011	4.047616E-012	0	0.000000E+000
1	76.80284104	4.047616E-012	1.965762E-011	1	0.000000E+000
1	76.80301114	1.965762E-011	4.047616E-012	0	0.000000E+000
1	76.80340234	4.047616E-012	1.965762E-011	1	0.000000E+000
1	76.80369555	1.965762E-011	4.047616E-012	0	0.000000E+000
1	76.80397218	4.047616E-012	1.965762E-011	1	0.000000E+000
1	76.80441732	1.965762E-011	4.047616E-012	0	0.000000E+000
1	76.80516105	4.047616E-012	1.965762E-011	1	0.000000E+000
1	76.80527358	1.965762E-011	4.047616E-012	0	0.000000E+000
1	76.80578739	4.047616E-012	1.965762E-011	1	0.000000E+000
1	76.80655592	1.965762E-011	4.047616E-012	0	0.000000E+000
1	76.80694846	4.047616E-012	1.965762E-011	1	0.000000E+000
1	76.80698400	1.965762E-011	4.047616E-012	0	0.000000E+000
1	76.80719116	4.047616E-012	1.965762E-011	1	0.000000E+000
1	76.80762791	1.965762E-011	4.047616E-012	0	0.000000E+000
1	76.80911623	4.047616E-012	1.965762E-011	1	0.000000E+000
1	76.80957500	1.965762E-011	4.047616E-012	0	0.000000E+000
1	76.81032600	4.047616E-012	1.965762E-011	1	0.000000E+000
1	76.81089200	1.965762E-011	4.047616E-012	0	0.000000E+000
1	76.81095199	4.047616E-012	1.965762E-011	1	0.000000E+000
1	76.81100156	1.965762E-011	4.047616E-012	0	0.000000E+000
1	76.81107437	4.047616E-012	1.965762E-011	1	0.000000E+000
1	76.81192921	1.965762E-011	4.047616E-012	0	0.000000E+000
1	76.81195906	4.047616E-012	1.965762E-011	1	0.000000E+000
1	76.81198955	1.965762E-011	4.047616E-012	0	0.000000E+000
1	76.81207559	4.047616E-012	1.965762E-011	1	0.000000E+000
1	76.81220394	1.965762E-011	4.047616E-012	0	0.000000E+000
1	76.81289558	4.047616E-012	1.965762E-011	1	0.000000E+000
1	76.81407723	1.965762E-011	4.047616E-012	0	0.000000E+000
1	76.81479913	4.047616E-012	1.965762E-011	1	0.000000E+000
1	76.81719185	1.965762E-011	4.047616E-012	0	0.000000E+000
1	76.81763590	4.047616E-012	1.965762E-011	1	0.000000E+000
1	76.81807596	1.965762E-011	4.047616E-012	0	0.000000E+000
1	76.81871986	4.047616E-012	1.965762E-011	1	0.000000E+000
1	76.81905852	1.965762E-011	4.047616E-012	0	0.000000E+000
1	76.81925153	4.047616E-012	1.965762E-011	1	0.000000E+000
1	76.81957682	1.965762E-011	4.047616E-012	0	0.000000E+000
1	76.81969738	4.047616E-012	1.965762E-011	1	0.000000E+000
1	76.82076724	1.965762E-011	4.047616E-012	0	0.000000E+000
1	76.82080330	4.047616E-012	1.965762E-011	1	0.000000E+000
1	76.82099708	1.965762E-011	4.047616E-012	0	0.000000E+000
1	76.82106595	4.047616E-012	1.965762E-011	1	0.000000E+000
1	76.82114268	1.965762E-011	4.047616E-012	0	0.000000E+000
1	76.82143220	4.047616E-012	1.965762E-011	1	0.000000E+000
1	76.82219988	1.965762E-011	4.047616E-012	0	0.000000E+000
1	76.82268741	4.047616E-012	1.965762E-011	1	0.000000E+000
1	76.82326618	1.965762E-011	4.047616E-012	0	0.000000E+000
1	76.82327883	4.047616E-012	1.965762E-011	1	0.000000E+000
1	76.82400590	1.965762E-011	4.047616E-012	0	0.000000E+000
1	76.82491355	4.047616E-012	1.965762E-011	1	0.000000E+000
1	76.82699743	1.965762E-011	4.047616E-012	0	0.000000E+000
1	76.82701749	4.047616E-012	1.965762E-011	1	0.000000E+000
1	76.82810454	1.965762E-011	4.047616E-012	0	0.000000E+000
1	76.85721089	4.047616E-012	1.965762E-011	1	0.000000E+000
1	76.85762726	1.965762E-011	4.047616E-012	0	0.000000E+000
1	76.85850940	4.047616E-012	1.965762E-011	1	0.000000E+000
1	76.85994028	1.965762E-011	4.047616E-012	0	0.000000E+000
1	76.86039700	4.047616E-012	1.965762E-011	1	0.000000E+000
1	76.86086158	1.965762E-011	4.047616E-012	0	0.000000E+000
1	77.35758371	4.220798E-012	1.983080E-011	1	0.000000E+000
1	77.35803620	1.983080E-011	4.220798E-012	0	0.000000E+000
1	77.35813960	4.220798E-012	1.983080E-011	1	0.000000E+000
1	77.36061724	1.983080E-011	4.220798E-012	0	0.000000E+000
1	77.36146941	4.220798E-012	1.983080E-011	1	0.000000E+000
1	77.36205799	1.983080E-011	4.220798E-012	0	0.000000E+000
1	77.36232784	4.220798E-012	1.983080E-011	1	0.000000E+000
1	77.36433673	1.983080E-011	4.220798E-012	0	0.000000E+000
1	77.36444868	4.220798E-012	1.983080E-011	1	0.000000E+000
1	77.36477545	1.983080E-011	4.220798E-012	0	0.000000E+000
1	77.36560423	4.220798E-012	1.983080E-011	1	0.000000E+000
1	77.36606637	1.983080E-011	4.220798E-012	0	0.000000E+000
1	77.36662716	4.220798E-012	1.983080E-011	1	0.000000E+000
1	77.36724342	1.983080E-011	4.220798E-012	0	0.000000E+000
1	77.36770500	4.220798E-012	1.983080E-011	1	0.000000E+000
1	77.36793684	1.983080E-011	4.220798E-012	0	0.000000E+000
1	77.36818603	4.220798E-012	1.983080E-011	1	0.000000E+000
1	77.36950151	1.983080E-011	4.220798E-012	0	0.000000E+000
1	77.37022701	4.220798E-012	1.983080E-011	1	0.000000E+000
1	77.37081032	1.983080E-011	4.220798E-012	0	0.000000E+000
1	77.37159246	4.220798E-012	1.983080E-011	1	0.000000E+000
1	77.37313712	1.983080E-011	4.220798E-012	0	0.000000E+000
1	77.37317550	4.220798E-012	1.983080E-011	1	0.000000E+000
1	77.37359799	1.983080E-011	4.220798E-012	0	0.000000E+000
1	77.63673062	4.049931E-012	1.965993E-011	1	0.000000E+000
1	77.63925020	1.965993E-011	4.049931E-012	0	0.000000E+000
1	77.63997022	4.049931E-012	1.965993E-011	1	0.000000E+000
1	77.64029496	1.965993E-011	4.049931E-012	0	0.000000E+000
1	77.64114672	4.049931E-012	1.965993E-011	1	0.000000E+000
1	77.64132360	1.965993E-011	4.049931E-012	0	0.000000E+000
1	77.64325698	4.049931E-012	1.965993E-011	1	0.000000E+000
1	77.64335685	1.965993E-011	4.049931E-012	0	0.000000E+000
1	77.64430148	4.049931E-012	1.965993E-011	1	0.000000E+000
1	77.64588847	1.965993E-011	4.049931E-012	0	0.000000E+000
1	77.64710328	4.049931E-012	1.965993E-011	1	0.000000E+000
1	77.64802187	1.965993E-011	4.049931E-012	0	0.000000E+000
1	77.64870416	4.049931E-012	1.965993E-011	1	0.000000E+000
1	77.64884245	1.965993E-011	4.049931E-012	0	0.000000E+000
1	77.65051149	4.049931E-012	1.965993E-011	1	0.000000E+000
1	77.65128020	1.965993E-011	4.049931E-012	0	0.000000E+000
1	77.65200142	4.049931E-012	1.965993E-011	1	0.000000E+000
1	77.65260970	1.965993E-011	4.049931E-012	0	0.000000E+000
1	77.65317760	4.049931E-012	1.965993E-011	1	0.000000E+000
1	77.65334158	1.965993E-011	4.049931E-012	0	0.000000E+000
1	77.65374800	4.049931E-012	1.965993E-011	1	0.000000E+000
1	77.65401908	1.965993E-011	4.049931E-012	0	0.000000E+000
1	77.65432124	4.049931E-012	1.965993E-011	1	0.000000E+000
1	77.65543108	1.965993E-011	4.049931E-012	0	0.000000E+000
1	79.40803254	3.982601E-012	1.959260E-011	1	0.000000E+000
1	79.40890339	1.959260E-011	3.982601E-012	0	0.000000E+000
1	79.41001633	3.982601E-012	1.959260E-011	1	0.000000E+000
1	79.41152651	1.959260E-011	3.982601E-012	0	0.000000E+000
1	79.41193156	3.982601E-012	1.959260E-011	1	0.000000E+000
1	79.41204083	1.959260E-011	3.982601E-012	0	0.000000E+000
1	79.41407136	3.982601E-012	1.959260E-011	1	0.000000E+000
1	79.41496159	1.959260E-011	3.982601E-012	0	0.000000E+000
1	79.41588131	3.982601E-012	1.959260E-011	1	0.000000E+000
1	79.41594058	1.959260E-011	3.982601E-012	0	0.000000E+000
1	79.41651431	3.982601E-012	1.959260E-011	1	0.000000E+000
1	79.41714484	1.959260E-011	3.982601E-012	0	0.000000E+000
1	79.41755938	3.982601E-012	1.959260E-011	1	0.000000E+000
1	79.41845661	1.959260E-011	3.982601E-012	0	0.000000E+000
1	79.41854417	3.982601E-012	1.959260E-011	1	0.000000E+000
1	79.41949753	1.959260E-011	3.982601E-012	0	0.000000E+000
1	79.42135881	3.982601E-012	1.959260E-011	1	0.000000E+000
1	79.42245913	1.959260E-011	3.982601E-012	0	0.000000E+000
1	79.42486964	3.982601E-012	1.959260E-011	1	0.000000E+000
1	79.42570232	1.959260E-011	3.982601E-012	0	0.000000E+000
1	79.42615661	3.982601E-012	1.959260E-011	1	0.000000E+000
1	79.42725687	1.959260E-011	3.982601E-012	0	0.000000E+000
1	79.42752423	3.982601E-012	1.959260E-011	1	0.000000E+000
1	79.42818359	1.959260E-011	3.982601E-012	0	0.000000E+000
1	79.42827617	3.982601E-012	1.959260E-011	1	0.000000E+000
1	79.42836052	1.959260E-011	3.982601E-012	0	0.000000E+000
1	79.42847135	3.982601E-012	1.959260E-011	1	0.000000E+000
1	79.42865866	1.959260E-011	3.982601E-012	0	0.000000E+000
1	79.42945795	3.982601E-012	1.959260E-011	1	0.000000E+000
1	79.42982854	1.959260E-011	3.982601E-012	0	0.000000E+000
1	79.42997032	3.982601E-012	1.959260E-011	1	0.000000E+000
1	79.43068767	1.959260E-011	3.982601E-012	0	0.000000E+000
1	79.43087285	3.982601E-012	1.959260E-011	1	0.000000E+000
1	79.43123396	1.959260E-011	3.982601E-012	0	0.000000E+000
1	79.43241351	3.982601E-012	1.959260E-011	1	0.000000E+000
1	79.43299771	1.959260E-011	3.982601E-012	0	0.000000E+000
1	79.44105475	3.982601E-012	1.959260E-011	1	0.000000E+000
1	79.44109942	1.959260E-011	3.982601E-012	0	0.000000E+000
1	79.44149055	3.982601E-012	1.959260E-011	1	0.000000E+000
1	79.44183208	1.959260E-011	3.982601E-012	0	0.000000E+000
1	79.44301229	3.982601E-012	1.959260E-011	1	0.000000E+000
1	79.44325430	1.959260E-011	3.982601E-012	0	0.000000E+000
1	79.44418282	3.982601E-012	1.959260E-011	1	0.000000E+000
1	79.44440713	1.959260E-011	3.982601E-012	0	0.000000E+000
1	79.44458473	3.982601E-012	1.959260E-011	1	0.000000E+000
1	79.44809427	1.959260E-011	3.982601E-012	0	0.000000E+000
1	79.44904347	3.982601E-012	1.959260E-011	1	0.000000E+000
1	79.44913528	1.959260E-011	3.982601E-012	0	0.000000E+000
1	79.44972404	3.982601E-012	1.959260E-011	1	0.000000E+000
1	79.44998620	1.959260E-011	3.982601E-012	0	0.000000E+000
1	79.45073424	3.982601E-012	1.959260E-011	1	0.000000E+000
1	79.45125984	1.959260E-011	3.982601E-012	0	0.000000E+000
1	79.45233595	3.982601E-012	1.959260E-011	1	0.000000E+000
1	79.45541874	1.959260E-011	3.982601E-012	0	0.000000E+000
1	79.45568637	3.982601E-012	1.959260E-011	1	0.000000E+000
1	79.45906215	1.959260E-011	3.982601E-012	0	0.000000E+000
1	79.45963424	3.982601E-012	1.959260E-011	1	0.000000E+000
1	79.46036070	1.959260E-011	3.982601E-012	0	0.000000E+000
1	79.46043381	3.982601E-012	1.959260E-011	1	0.000000E+000
1	79.46064813	1.959260E-011	3.982601E-012	0	0.000000E+000
1	79.46259362	3.982601E-012	1.959260E-011	1	0.000000E+000
1	79.46294135	1.959260E-011	3.982601E-012	0	0.000000E+000
1	79.46319169	3.982601E-012	1.959260E-011	1	0.000000E+000
1	79.46338373	1.959260E-011	3.982601E-012	0	0.000000E+000
1	79.53983698	3.982601E-012	1.959260E-011	1	0.000000E+000
1	79.54027770	1.959260E-011	3.982601E-012	0	0.000000E+000
1	79.54051325	3.982601E-012	1.959260E-011	1	0.000000E+000
1	79.54228259	1.959260E-011	3.982601E-012	0	0.000000E+000
1	79.56854943	3.982601E-012	1.959260E-011	1	0.000000E+000
1	79.56951402	1.959260E-011	3.982601E-012	0	0.000000E+000
1	79.57092286	3.982601E-012	1.959260E-011	1	0.000000E+000
1	79.57231287	1.959260E-011	3.982601E-012	0	0.000000E+000
1	79.57246531	3.982601E-012	1.959260E-011	1	0.000000E+000
1	79.57372319	1.959260E-011	3.982601E-012	0	0.000000E+000
1	79.57375831	3.982601E-012	1.959260E-011	1	0.000000E+000
1	79.57411971	1.959260E-011	3.982601E-012	0	0.000000E+000
1	79.57469877	3.982601E-012	1.959260E-011	1	0.000000E+000
1	79.57519914	1.959260E-011	3.982601E-012	0	0.000000E+000
1	79.57634958	3.982601E-012	1.959260E-011	1	0.000000E+000
1	79.57651910	1.959260E-011	3.982601E-012	0	0.000000E+000
1	79.57689605	3.982601E-012	1.959260E-011	1	0.000000E+000
1	79.57709721	1.959260E-011	3.982601E-012	0	0.000000E+000
1	79.57826567	3.982601E-012	1.959260E-011	1	0.000000E+000
1	79.58039645	1.959260E-011	3.982601E-012	0	0.000000E+000
1	79.58082261	3.982601E-012	1.959260E-011	1	0.000000E+000
1	79.58101987	1.959260E-011	3.982601E-012	0	0.000000E+000
1	79.58170540	3.982601E-012	1.959260E-011	1	0.000000E+000
1	79.58247652	1.959260E-011	3.982601E-012	0	0.000000E+000
1	79.58390294	3.982601E-012	1.959260E-011	1	0.000000E+000
1	79.58497365	1.959260E-011	3.982601E-012	0	0.000000E+000
1	79.58558381	3.982601E-012	1.959260E-011	1	0.000000E+000
1	79.58596922	1.959260E-011	3.982601E-012	0	0.000000E+000
1	79.59555907	3.982601E-012	1.959260E-011	1	0.000000E+000
1	79.59597172	1.959260E-011	3.982601E-012	0	0.000000E+000
1	79.59618437	3.982601E-012	1.959260E-011	1	0.000000E+000
1	79.59653340	1.959260E-011	3.982601E-012	0	0.000000E+000
1	79.59697849	3.982601E-012	1.959260E-011	1	0.000000E+000
1	79.59903997	1.959260E-011	3.982601E-012	0	0.000000E+000
1	79.59973410	3.982601E-012	1.959260E-011	1	0.000000E+000
1	79.60176774	1.959260E-011	3.982601E-012	0	0.000000E+000
1	79.60217606	3.982601E-012	1.959260E-011	1	0.000000E+000
1	79.60240700	1.959260E-011	3.982601E-012	0	0.000000E+000
1	79.60303662	3.982601E-012	1.959260E-011	1	0.000000E+000
1	79.60446080	1.959260E-011	3.982601E-012	0	0.000000E+000
1	79.60475104	3.982601E-012	1.959260E-011	1	0.000000E+000
1	79.60486892	1.959260E-011	3.982601E-012	0	0.000000E+000
1	79.60534090	3.982601E-012	1.959260E-011	1	0.000000E+000
1	79.60625581	1.959260E-011	3.982601E-012	0	0.000000E+000
1	79.60633226	3.982601E-012	1.959260E-011	1	0.000000E+000
1	79.60690422	1.959260E-011	3.982601E-012	0	0.000000E+000
1	79.60704853	3.982601E-012	1.959260E-011	1	0.000000E+000
1	79.60716252	1.959260E-011	3.982601E-012	0	0.000000E+000
1	79.60859255	3.982601E-012	1.959260E-011	1	0.000000E+000
1	79.61185487	1.959260E-011	3.982601E-012	0	0.000000E+000
1	79.61243940	3.982601E-012	1.959260E-011	1	0.000000E+000
1	79.61264236	1.959260E-011	3.982601E-012	0	0.000000E+000
1	79.61309615	3.982601E-012	1.959260E-011	1	0.000000E+000
1	79.61311916	1.959260E-011	3.982601E-012	0	0.000000E+000
1	79.61414376	3.982601E-012	1.959260E-011	1	0.000000E+000
1	79.61464419	1.959260E-011	3.982601E-012	0	0.000000E+000
1	79.61504692	3.982601E-012	1.959260E-011	1	0.000000E+000
1	79.61785171	1.959260E-011	3.982601E-012	0	0.000000E+000
1	79.61814364	3.982601E-012	1.959260E-011	1	0.000000E+000
1	79.61847650	1.959260E-011	3.982601E-012	0	0.000000E+000
1	79.61867139	3.982601E-012	1.959260E-011	1	0.000000E+000
1	79.61872199	1.959260E-011	3.982601E-012	0	0.000000E+000
1	79.61987888	3.982601E-012	1.959260E-011	1	0.000000E+000
1	79.62284795	1.959260E-011	3.982601E-012	0	0.000000E+000
1	79.62693566	3.982601E-012	1.959260E-011	1	0.000000E+000
1	79.62706798	1.959260E-011	3.982601E-012	0	0.000000E+000
1	79.62715967	3.982601E-012	1.959260E-011	1	0.000000E+000
1	79.62815339	1.959260E-011	3.982601E-012	0	0.000000E+000
1	79.63898756	3.982601E-012	1.959260E-011	1	0.000000E+000
1	79.63899636	1.959260E-011	3.982601E-012	0	0.000000E+000
1	79.65704974	3.982601E-012	1.959260E-011	1	0.000000E+000
1	79.65862806	1.959260E-011	3.982601E-012	0	0.000000E+000
1	79.65904368	3.982601E-012	1.959260E-011	1	0.000000E+000
1	79.66075980	1.959260E-011	3.982601E-012	0	0.000000E+000
1	79.66083622	3.982601E-012	1.959260E-011	1	0.000000E+000
1	79.66167215	1.959260E-011	3.982601E-012	0	0.000000E+000
1	79.66173769	3.982601E-012	1.959260E-011	1	0.000000E+000
1	79.66364100	1.959260E-011	3.982601E-012	0	0.000000E+000
1	79.66410692	3.982601E-012	1.959260E-011	1	0.000000E+000
1	79.66505954	1.959260E-011	3.982601E-012	0	0.000000E+000
1	79.66508249	3.982601E-012	1.959260E-011	1	0.000000E+000
1	79.66544830	1.959260E-011	3.982601E-012	0	0.000000E+000
1	79.66552314	3.982601E-012	1.959260E-011	1	0.000000E+000
1	79.66559508	1.959260E-011	3.982601E-012	0	0.000000E+000
1	79.71771412	3.982601E-012	1.959260E-011	1	0.000000E+000
1	79.71808321	1.959260E-011	3.982601E-012	0	0.000000E+000
1	79.71938066	3.982601E-012	1.959260E-011	1	0.000000E+000
1	79.71974611	1.959260E-011	3.982601E-012	0	0.000000E+000
1	79.72067639	3.982601E-012	1.959260E-011	1	0.000000E+000
1	79.72370021	1.959260E-011	3.982601E-012	0	0.000000E+000
1	79.72457900	3.982601E-012	1.959260E-011	1	0.000000E+000
1	79.72531228	1.959260E-011	3.982601E-012	0	0.000000E+000
1	79.72573031	3.982601E-012	1.959260E-011	1	0.000000E+000
1	79.72579388	1.959260E-011	3.982601E-012	0	0.000000E+000
1	79.72598535	3.982601E-012	1.959260E-011	1	0.000000E+000
1	79.72656614	1.959260E-011	3.982601E-012	0	0.000000E+000
1	79.72733478	3.982601E-012	1.959260E-011	1	0.000000E+000
1	79.72744193	1.959260E-011	3.982601E-012	0	0.000000E+000
1	79.72767071	3.982601E-012	1.959260E-011	1	0.000000E+000
1	79.72789711	1.959260E-011	3.982601E-012	0	0.000000E+000
1	79.72797812	3.982601E-012	1.959260E-011	1	0.000000E+000
1	79.72944027	1.959260E-011	3.982601E-012	0	0.000000E+000
1	79.72966428	3.982601E-012	1.959260E-011	1	0.000000E+000
1	79.73055502	1.959260E-011	3.982601E-012	0	0.000000E+000
1	79.73142360	3.982601E-012	1.959260E-011	1	0.000000E+000
1	79.73247401	1.959260E-011	3.982601E-012	0	0.000000E+000
1	79.73284611	3.982601E-012	1.959260E-011	1	0.000000E+000
1	79.73369000	1.959260E-011	3.982601E-012	0	0.000000E+000
1	79.73393100	3.982601E-012	1.959260E-011	1	0.000000E+000
1	79.73540568	1.959260E-011	3.982601E-012	0	0.000000E+000
1	79.73565792	3.982601E-012	1.959260E-011	1	0.000000E+000
1	79.73570607	1.959260E-011	3.982601E-012	0	0.000000E+000
1	79.73590834	3.982601E-012	1.959260E-011	1	0.000000E+000
1	79.73612509	1.959260E-011	3.982601E-012	0	0.000000E+000
1	79.73617805	3.982601E-012	1.959260E-011	1	0.000000E+000
1	79.73823299	1.959260E-011	3.982601E-012	0	0.000000E+000
1	79.73892631	3.982601E-012	1.959260E-011	1	0.000000E+000
1	79.73913479	1.959260E-011	3.982601E-012	0	0.000000E+000
1	79.73956323	3.982601E-012	1.959260E-011	1	0.000000E+000
1	79.74103420	1.959260E-011	3.982601E-012	0	0.000000E+000
1	79.74166729	3.982601E-012	1.959260E-011	1	0.000000E+000
1	79.74220608	1.959260E-011	3.982601E-012	0	0.000000E+000
1	79.74223976	3.982601E-012	1.959260E-011	1	0.000000E+000
1	79.74278798	1.959260E-011	3.982601E-012	0	0.000000E+000
1	79.74292021	3.982601E-012	1.959260E-011	1	0.000000E+000
1	79.74382982	1.959260E-011	3.982601E-012	0	0.000000E+000
1	79.74398643	3.982601E-012	1.959260E-011	1	0.000000E+000
1	79.74511987	1.959260E-011	3.982601E-012	0	0.000000E+000
1	79.74529305	3.982601E-012	1.959260E-011	1	0.000000E+000
1	79.74530374	1.959260E-011	3.982601E-012	0	0.000000E+000
1	79.74649869	3.982601E-012	1.959260E-011	1	0.000000E+000
1	79.74783839	1.959260E-011	3.982601E-012	0	0.000000E+000
1	79.75038319	3.982601E-012	1.959260E-011	1	0.000000E+000
1	79.75119583	1.959260E-011	3.982601E-012	0	0.000000E+000
1	79.75130083	3.982601E-012	1.959260E-011	1	0.000000E+000
1	79.75266353	1.959260E-011	3.982601E-012	0	0.000000E+000
1	79.75368043	3.982601E-012	1.959260E-011	1	0.000000E+000
1	79.75451575	1.959260E-011	3.982601E-012	0	0.000000E+000
1	79.75508067	3.982601E-012	1.959260E-011	1	0.000000E+000
1	79.75539644	1.959260E-011	3.982601E-012	0	0.000000E+000
1	79.75608741	3.982601E-012	1.959260E-011	1	0.000000E+000
1	79.75665211	1.959260E-011	3.982601E-012	0	0.000000E+000
1	79.75669138	3.982601E-012	1.959260E-011	1	0.000000E+000
1	79.75819755	1.959260E-011	3.982601E-012	0	0.000000E+000
1	79.76802184	3.982601E-012	1.959260E-011	1	0.000000E+000
1	79.76865396	1.959260E-011	3.982601E-012	0	0.000000E+000
1	79.76905746	3.982601E-012	1.959260E-011	1	0.000000E+000
1	79.76992947	1.959260E-011	3.982601E-012	0	0.000000E+000
1	79.77055403	3.982601E-012	1.959260E-011	1	0.000000E+000
1	79.77152171	1.959260E-011	3.982601E-012	0	0.000000E+000
1	79.78707702	3.982601E-012	1.959260E-011	1	0.000000E+000
1	79.78882316	1.959260E-011	3.982601E-012	0	0.000000E+000
1	79.78891103	3.982601E-012	1.959260E-011	1	0.000000E+000
1	79.79109063	1.959260E-011	3.982601E-012	0	0.000000E+000
1	79.79109245	3.982601E-012	1.959260E-011	1	0.000000E+000
1	79.79149767	1.959260E-011	3.982601E-012	0	0.000000E+000
1	79.79246289	3.982601E-012	1.959260E-011	1	0.000000E+000
1	79.79250037	1.959260E-011	3.982601E-012	0	0.000000E+000
1	79.79293703	3.982601E-012	1.959260E-011	1	0.000000E+000
1	79.79363320	1.959260E-011	3.982601E-012	0	0.000000E+000
1	79.79382448	3.982601E-012	1.959260E-011	1	0.000000E+000
1	79.79508865	1.959260E-011	3.982601E-012	0	0.000000E+000
1	79.79510461	3.982601E-012	1.959260E-011	1	0.000000E+000
1	79.79540541	1.959260E-011	3.982601E-012	0	0.000000E+000
1	79.82690043	3.982601E-012	1.959260E-011	1	0.000000E+000
1	79.82723521	1.959260E-011	3.982601E-012	0	0.000000E+000
1	80.73861851	4.125789E-012	1.973579E-011	1	0.000000E+000
1	80.73884614	1.973579E-011	4.125789E-012	0	0.000000E+000
1	80.73979495	4.125789E-012	1.973579E-011	1	0.000000E+000
1	80.74066931	1.973579E-011	4.125789E-012	0	0.000000E+000
1	80.74081491	4.125789E-012	1.973579E-011	1	0.000000E+000
1	80.74105678	1.973579E-011	4.125789E-012	0	0.000000E+000
1	80.74185717	4.125789E-012	1.973579E-011	1	0.000000E+000
1	80.74200170	1.973579E-011	4.125789E-012	0	0.000000E+000
1	80.74337126	4.125789E-012	1.973579E-011	1	0.000000E+000
1	80.74357918	1.973579E-011	4.125789E-012	0	0.000000E+000
1	80.74381880	4.125789E-012	1.973579E-011	1	0.000000E+000
1	80.74458978	1.973579E-011	4.125789E-012	0	0.000000E+000
1	80.74485876	4.125789E-012	1.973579E-011	1	0.000000E+000
1	80.74747372	1.973579E-011	4.125789E-012	0	0.000000E+000
1	80.74779499	4.125789E-012	1.973579E-011	1	0.000000E+000
1	80.74796909	1.973579E-011	4.125789E-012	0	0.000000E+000
1	80.74799137	4.125789E-012	1.973579E-011	1	0.000000E+000
1	80.74883364	1.973579E-011	4.125789E-012	0	0.000000E+000
1	80.74909723	4.125789E-012	1.973579E-011	1	0.000000E+000
1	80.74955032	1.973579E-011	4.125789E-012	0	0.000000E+000
1	80.75012776	4.125789E-012	1.973579E-011	1	0.000000E+000
1	80.75232732	1.973579E-011	4.125789E-012	0	0.000000E+000
1	80.75301024	4.125789E-012	1.973579E-011	1	0.000000E+000
1	80.75364066	1.973579E-011	4.125789E-012	0	0.000000E+000
1	80.75405074	4.125789E-012	1.973579E-011	1	0.000000E+000
1	80.75568924	1.973579E-011	4.125789E-012	0	0.000000E+000
1	80.75647727	4.125789E-012	1.973579E-011	1	0.000000E+000
1	80.75748267	1.973579E-011	4.125789E-012	0	0.000000E+000
1	80.75832002	4.125789E-012	1.973579E-011	1	0.000000E+000
1	80.75920608	1.973579E-011	4.125789E-012	0	0.000000E+000
1	84.42914157	3.887772E-012	1.949777E-011	1	0.000000E+000
1	84.42935016	1.949777E-011	3.887772E-012	0	0.000000E+000
1	84.42970456	3.887772E-012	1.949777E-011	1	0.000000E+000
1	84.42986863	1.949777E-011	3.887772E-012	0	0.000000E+000
1	84.42993012	3.887772E-012	1.949777E-011	1	0.000000E+000
1	84.42997491	1.949777E-011	3.887772E-012	0	0.000000E+000
1	84.43036622	3.887772E-012	1.949777E-011	1	0.000000E+000
1	84.43104801	1.949777E-011	3.887772E-012	0	0.000000E+000
1	84.43321796	3.887772E-012	1.949777E-011	1	0.000000E+000
1	84.43411415	1.949777E-011	3.887772E-012	0	0.000000E+000
1	84.43421913	3.887772E-012	1.949777E-011	1	0.000000E+000
1	84.43638172	1.949777E-011	3.887772E-012	0	0.000000E+000
1	84.43813288	3.887772E-012	1.949777E-011	1	0.000000E+000
1	84.43881002	1.949777E-011	3.887772E-012	0	0.000000E+000
1	84.44216016	3.887772E-012	1.949777E-011	1	0.000000E+000
1	84.44304586	1.949777E-011	3.887772E-012	0	0.000000E+000
1	84.46893545	3.887772E-012	1.949777E-011	1	0.000000E+000
1	84.46921469	1.949777E-011	3.887772E-012	0	0.000000E+000
1	84.46928038	3.887772E-012	1.949777E-011	1	0.000000E+000
1	84.46990856	1.949777E-011	3.887772E-012	0	0.000000E+000
1	84.47108996	3.887772E-012	1.949777E-011	1	0.000000E+000
1	84.47275861	1.949777E-011	3.887772E-012	0	0.000000E+000
1	84.47373822	3.887772E-012	1.949777E-011	1	0.000000E+000
1	84.47482460	1.949777E-011	3.887772E-012	0	0.000000E+000
1	84.47487738	3.887772E-012	1.949777E-011	1	0.000000E+000
1	84.47497571	1.949777E-011	3.887772E-012	0	0.000000E+000
1	84.47507005	3.887772E-012	1.949777E-011	1	0.000000E+000
1	84.47756756	1.949777E-011	3.887772E-012	0	0.000000E+000
1	84.47889978	3.887772E-012	1.949777E-011	1	0.000000E+000
1	84.47959173	1.949777E-011	3.887772E-012	0	0.000000E+000
1	84.48098971	3.887772E-012	1.949777E-011	1	0.000000E+000
1	84.48105085	1.949777E-011	3.887772E-012	0	0.000000E+000
1	84.48177725	3.887772E-012	1.949777E-011	1	0.000000E+000
1	84.48194014	1.949777E-011	3.887772E-012	0	0.000000E+000
1	84.48208210	3.887772E-012	1.949777E-011	1	0.000000E+000
1	84.48320361	1.949777E-011	3.887772E-012	0	0.000000E+000
1	84.48345887	3.887772E-012	1.949777E-011	1	0.000000E+000
1	84.48438990	1.949777E-011	3.887772E-012	0	0.000000E+000
1	84.48457313	3.887772E-012	1.949777E-011	1	0.000000E+000
1	84.48586740	1.949777E-011	3.887772E-012	0	0.000000E+000
1	84.48739246	3.887772E-012	1.949777E-011	1	0.000000E+000
1	84.48884977	1.949777E-011	3.887772E-012	0	0.000000E+000
1	84.48998654	3.887772E-012	1.949777E-011	1	0.000000E+000
1	84.49074343	1.949777E-011	3.887772E-012	0	0.000000E+000
1	84.49378450	3.887772E-012	1.949777E-011	1	0.000000E+000
1	84.49445533	1.949777E-011	3.887772E-012	0	0.000000E+000
1	84.49452462	3.887772E-012	1.949777E-011	1	0.000000E+000
1	84.49617814	1.949777E-011	3.887772E-012	0	0.000000E+000
1	84.49695372	3.887772E-012	1.949777E-011	1	0.000000E+000
1	84.49737445	1.949777E-011	3.887772E-012	0	0.000000E+000
1	84.49746554	3.887772E-012	1.949777E-011	1	0.000000E+000
1	84.49879045	1.949777E-011	3.887772E-012	0	0.000000E+000
1	84.49885157	3.887772E-012	1.949777E-011	1	0.000000E+000
1	84.49925775	1.949777E-011	3.887772E-012	0	0.000000E+000
1	84.50113598	3.887772E-012	1.949777E-011	1	0.000000E+000
1	84.50134950	1.949777E-011	3.887772E-012	0	0.000000E+000
1	84.50147647	3.887772E-012	1.949777E-011	1	0.000000E+000
1	84.50251435	1.949777E-011	3.887772E-012	0	0.000000E+000
1	84.50271991	3.887772E-012	1.949777E-011	1	0.000000E+000
1	84.50394165	1.949777E-011	3.887772E-012	0	0.000000E+000
1	84.50484761	3.887772E-012	1.949777E-011	1	0.000000E+000
1	84.50507654	1.949777E-011	3.887772E-012	0	0.000000E+000
1	84.50573803	3.887772E-012	1.949777E-011	1	0.000000E+000
1	84.50736356	1.949777E-011	3.887772E-012	0	0.000000E+000
1	84.50767495	3.887772E-012	1.949777E-011	1	0.000000E+000
1	84.50799658	1.949777E-011	3.887772E-012	0	0.000000E+000
1	84.59536552	3.887772E-012	1.949777E-011	1	0.000000E+000
1	84.59669782	1.949777E-011	3.887772E-012	0	0.000000E+000
1	84.59745944	3.887772E-012	1.949777E-011	1	0.000000E+000
1	84.59817206	1.949777E-011	3.887772E-012	0	0.000000E+000
1	84.59831656	3.887772E-012	1.949777E-011	1	0.000000E+000
1	84.59948006	1.949777E-011	3.887772E-012	0	0.000000E+000
1	84.89146217	4.212579E-012	1.982258E-011	1	0.000000E+000
1	84.89146300	1.982258E-011	4.212579E-012	0	0.000000E+000
1	84.89146354	4.212579E-012	1.982258E-011	1	0.000000E+000
1	84.89203735	1.982258E-011	4.212579E-012	0	0.000000E+000
1	84.89218889	4.212579E-012	1.982258E-011	1	0.000000E+000
1	84.89249849	1.982258E-011	4.212579E-012	0	0.000000E+000
1	84.89304441	4.212579E-012	1.982258E-011	1	0.000000E+000
1	84.89409942	1.982258E-011	4.212579E-012	0	0.000000E+000
1	84.89417191	4.212579E-012	1.982258E-011	1	0.000000E+000
1	84.89540923	1.982258E-011	4.212579E-012	0	0.000000E+000
1	84.89562126	4.212579E-012	1.982258E-011	1	0.000000E+000
1	84.89670334	1.982258E-011	4.212579E-012	0	0.000000E+000
1	84.89736315	4.212579E-012	1.982258E-011	1	0.000000E+000
1	84.89775345	1.982258E-011	4.212579E-012	0	0.000000E+000
1	84.89796051	4.212579E-012	1.982258E-011	1	0.000000E+000
1	84.89833100	1.982258E-011	4.212579E-012	0	0.000000E+000
1	84.89848420	4.212579E-012	1.982258E-011	1	0.000000E+000
1	84.89871249	1.982258E-011	4.212579E-012	0	0.000000E+000
1	84.90038206	4.212579E-012	1.982258E-011	1	0.000000E+000
1	84.90042826	1.982258E-011	4.212579E-012	0	0.000000E+000
1	84.90106984	4.212579E-012	1.982258E-011	1	0.000000E+000
1	84.90200398	1.982258E-011	4.212579E-012	0	0.000000E+000
1	84.90354172	4.212579E-012	1.982258E-011	1	0.000000E+000
1	84.90660253	1.982258E-011	4.212579E-012	0	0.000000E+000
1	84.90777363	4.212579E-012	1.982258E-011	1	0.000000E+000
1	84.90789090	1.982258E-011	4.212579E-012	0	0.000000E+000
1	84.90891597	4.212579E-012	1.982258E-011	1	0.000000E+000
1	84.90953429	1.982258E-011	4.212579E-012	0	0.000000E+000
1	84.91014550	4.212579E-012	1.982258E-011	1	0.000000E+000
1	84.91157929	1.982258E-011	4.212579E-012	0	0.000000E+000
1	84.91170860	4.212579E-012	1.982258E-011	1	0.000000E+000
1	84.91185822	1.982258E-011	4.212579E-012	0	0.000000E+000
1	84.91230126	4.212579E-012	1.982258E-011	1	0.000000E+000
1	84.91385736	1.982258E-011	4.212579E-012	0	0.000000E+000
1	87.31209912	3.882252E-012	1.949225E-011	1	0.000000E+000
1	87.31461749	1.949225E-011	3.882252E-012	0	0.000000E+000
1	87.31530883	3.882252E-012	1.949225E-011	1	0.000000E+000
1	87.31635761	1.949225E-011	3.882252E-012	0	0.000000E+000
1	87.31637970	3.882252E-012	1.949225E-011	1	0.000000E+000
1	87.31725642	1.949225E-011	3.882252E-012	0	0.000000E+000
1	87.31784409	3.882252E-012	1.949225E-011	1	0.000000E+000
1	87.31950600	1.949225E-011	3.882252E-012	0	0.000000E+000
1	87.32006344	3.882252E-012	1.949225E-011	1	0.000000E+000
1	87.32033572	1.949225E-011	3.882252E-012	0	0.000000E+000
1	87.32035404	3.882252E-012	1.949225E-011	1	0.000000E+000
1	87.32087819	1.949225E-011	3.882252E-012	0	0.000000E+000
1	87.32105894	3.882252E-012	1.949225E-011	1	0.000000E+000
1	87.32160583	1.949225E-011	3.882252E-012	0	0.000000E+000
1	87.32206360	3.882252E-012	1.949225E-011	1	0.000000E+000
1	87.32221178	1.949225E-011	3.882252E-012	0	0.000000E+000
1	87.32263843	3.882252E-012	1.949225E-011	1	0.000000E+000
1	87.32268775	1.949225E-011	3.882252E-012	0	0.000000E+000
1	87.32300155	3.882252E-012	1.949225E-011	1	0.000000E+000
1	87.32376848	1.949225E-011	3.882252E-012	0	0.000000E+000
1	87.32382031	3.882252E-012	1.949225E-011	1	0.000000E+000
1	87.32425263	1.949225E-011	3.882252E-012	0	0.000000E+000
1	87.32428469	3.882252E-012	1.949225E-011	1	0.000000E+000
1	87.32429812	1.949225E-011	3.882252E-012	0	0.000000E+000
1	87.32496448	3.882252E-012	1.949225E-011	1	0.000000E+000
1	87.32517977	1.949225E-011	3.882252E-012	0	0.000000E+000
1	87.32671024	3.882252E-012	1.949225E-011	1	0.000000E+000
1	87.32851591	1.949225E-011	3.882252E-012	0	0.000000E+000
1	87.32892778	3.882252E-012	1.949225E-011	1	0.000000E+000
1	87.32915711	1.949225E-011	3.882252E-012	0	0.000000E+000
1	87.33014326	3.882252E-012	1.949225E-011	1	0.000000E+000
1	87.33021160	1.949225E-011	3.882252E-012	0	0.000000E+000
1	87.33043999	3.882252E-012	1.949225E-011	1	0.000000E+000
1	87.33048541	1.949225E-011	3.882252E-012	0	0.000000E+000
1	87.33093745	3.882252E-012	1.949225E-011	1	0.000000E+000
1	87.33282260	1.949225E-011	3.882252E-012	0	0.000000E+000
1	87.33303250	3.882252E-012	1.949225E-011	1	0.000000E+000
1	87.33488767	1.949225E-011	3.882252E-012	0	0.000000E+000
1	87.33547316	3.882252E-012	1.949225E-011	1	0.000000E+000
1	87.33575783	1.949225E-011	3.882252E-012	0	0.000000E+000
1	87.33621083	3.882252E-012	1.949225E-011	1	0.000000E+000
1	87.33738098	1.949225E-011	3.882252E-012	0	0.000000E+000
1	87.33742124	3.882252E-012	1.949225E-011	1	0.000000E+000
1	87.33746133	1.949225E-011	3.882252E-012	0	0.000000E+000
1	87.33957077	3.882252E-012	1.949225E-011	1	0.000000E+000
1	87.33970636	1.949225E-011	3.882252E-012	0	0.000000E+000
1	87.34002470	3.882252E-012	1.949225E-011	1	0.000000E+000
1	87.34034605	1.949225E-011	3.882252E-012	0	0.000000E+000
1	87.34089911	3.882252E-012	1.949225E-011	1	0.000000E+000
1	87.34151953	1.949225E-011	3.882252E-012	0	0.000000E+000
1	87.34156743	3.882252E-012	1.949225E-011	1	0.000000E+000
1	87.34162381	1.949225E-011	3.882252E-012	0	0.000000E+000
1	87.34200484	3.882252E-012	1.949225E-011	1	0.000000E+000
1	87.34293727	1.949225E-011	3.882252E-012	0	0.000000E+000
1	87.34299326	3.882252E-012	1.949225E-011	1	0.000000E+000
1	87.34408229	1.949225E-011	3.882252E-012	0	0.000000E+000
1	87.34451492	3.882252E-012	1.949225E-011	1	0.000000E+000
1	87.34604195	1.949225E-011	3.882252E-012	0	0.000000E+000
1	87.34652657	3.882252E-012	1.949225E-011	1	0.000000E+000
1	87.34769232	1.949225E-011	3.882252E-012	0	0.000000E+000
1	87.34772305	3.882252E-012	1.949225E-011	1	0.000000E+000
1	87.34785717	1.949225E-011	3.882252E-012	0	0.000000E+000
1	87.34809167	3.882252E-012	1.949225E-011	1	0.000000E+000
1	87.34848856	1.949225E-011	3.882252E-012	0	0.000000E+000
1	87.34985384	3.882252E-012	1.949225E-011	1	0.000000E+000
1	87.35127048	1.949225E-011	3.882252E-012	0	0.000000E+000
1	87.35139977	3.882252E-012	1.949225E-011	1	0.000000E+000
1	87.35181580	1.949225E-011	3.882252E-012	0	0.000000E+000
1	87.35203791	3.882252E-012	1.949225E-011	1	0.000000E+000
1	87.35238315	1.949225E-011	3.882252E-012	0	0.000000E+000
1	87.35280914	3.882252E-012	1.949225E-011	1	0.000000E+000
1	87.35335988	1.949225E-011	3.882252E-012	0	0.000000E+000
1	87.35410570	3.882252E-012	1.949225E-011	1	0.000000E+000
1	87.35615034	1.949225E-011	3.882252E-012	0	0.000000E+000
1	87.35641150	3.882252E-012	1.949225E-011	1	0.000000E+000
1	87.35695842	1.949225E-011	3.882252E-012	0	0.000000E+000
1	87.35735532	3.882252E-012	1.949225E-011	1	0.000000E+000
1	87.35827899	1.949225E-011	3.882252E-012	0	0.000000E+000
1	87.35863808	3.882252E-012	1.949225E-011	1	0.000000E+000
1	87.36158734	1.949225E-011	3.882252E-012	0	0.000000E+000
1	87.36188635	3.882252E-012	1.949225E-011	1	0.000000E+000
1	87.36304269	1.949225E-011	3.882252E-012	0	0.000000E+000
1	87.36437459	3.882252E-012	1.949225E-011	1	0.000000E+000
1	87.36472775	1.949225E-011	3.882252E-012	0	0.000000E+000
1	87.36490947	3.882252E-012	1.949225E-011	1	0.000000E+000
1	87.36510079	1.949225E-011	3.882252E-012	0	0.000000E+000
1	87.36647566	3.882252E-012	1.949225E-011	1	0.000000E+000
1	87.36668664	1.949225E-011	3.882252E-012	0	0.000000E+000
1	87.36764854	3.882252E-012	1.949225E-011	1	0.000000E+000
1	87.36911878	1.949225E-011	3.882252E-012	0	0.000000E+000
1	87.36923347	3.882252E-012	1.949225E-011	1	0.000000E+000
1	87.36970183	1.949225E-011	3.882252E-012	0	0.000000E+000
1	87.36979099	3.882252E-012	1.949225E-011	1	0.000000E+000
1	87.36981614	1.949225E-011	3.882252E-012	0	0.000000E+000
1	87.37037738	3.882252E-012	1.949225E-011	1	0.000000E+000
1	87.37060949	1.949225E-011	3.882252E-012	0	0.000000E+000
1	87.37120782	3.882252E-012	1.949225E-011	1	0.000000E+000
1	87.37187460	1.949225E-011	3.882252E-012	0	0.000000E+000
1	87.37222617	3.882252E-012	1.949225E-011	1	0.000000E+000
1	87.37303158	1.949225E-011	3.882252E-012	0	0.000000E+000
1	87.37381191	3.882252E-012	1.949225E-011	1	0.000000E+000
1	87.37433828	1.949225E-011	3.882252E-012	0	0.000000E+000
1	87.37495900	3.882252E-012	1.949225E-011	1	0.000000E+000
1	87.37506513	1.949225E-011	3.882252E-012	0	0.000000E+000
1	87.37629271	3.882252E-012	1.949225E-011	1	0.000000E+000
1	87.37736106	1.949225E-011	3.882252E-012	0	0.000000E+000
1	87.37838749	3.882252E-012	1.949225E-011	1	0.000000E+000
1	87.37862842	1.949225E-011	3.882252E-012	0	0.000000E+000
1	87.37868957	3.882252E-012	1.949225E-011	1	0.000000E+000
1	87.37911806	1.949225E-011	3.882252E-012	0	0.000000E+000
1	87.37956672	3.882252E-012	1.949225E-011	1	0.000000E+000
1	87.38019098	1.949225E-011	3.882252E-012	0	0.000000E+000
1	87.38033960	3.882252E-012	1.949225E-011	1	0.000000E+000
1	87.38063034	1.949225E-011	3.882252E-012	0	0.000000E+000
1	87.39831089	3.882252E-012	1.949225E-011	1	0.000000E+000
1	87.39867676	1.949225E-011	3.882252E-012	0	0.000000E+000
1	87.39904204	3.882252E-012	1.949225E-011	1	0.000000E+000
1	87.39936094	1.949225E-011	3.882252E-012	0	0.000000E+000
1	87.39953384	3.882252E-012	1.949225E-011	1	0.000000E+000
1	87.39973641	1.949225E-011	3.882252E-012	0	0.000000E+000
1	87.39985232	3.882252E-012	1.949225E-011	1	0.000000E+000
1	87.40255199	1.949225E-011	3.882252E-012	0	0.000000E+000
1	87.40320211	3.882252E-012	1.949225E-011	1	0.000000E+000
1	87.40376921	1.949225E-011	3.882252E-012	0	0.000000E+000
1	87.40499049	3.882252E-012	1.949225E-011	1	0.000000E+000
1	87.40616006	1.949225E-011	3.882252E-012	0	0.000000E+000
1	87.40643736	3.882252E-012	1.949225E-011	1	0.000000E+000
1	87.40653888	1.949225E-011	3.882252E-012	0	0.000000E+000
1	87.40720439	3.882252E-012	1.949225E-011	1	0.000000E+000
1	87.40770265	1.949225E-011	3.882252E-012	0	0.000000E+000
1	87.40784862	3.882252E-012	1.949225E-011	1	0.000000E+000
1	87.40858518	1.949225E-011	3.882252E-012	0	0.000000E+000
1	87.40888405	3.882252E-012	1.949225E-011	1	0.000000E+000
1	87.40976972	1.949225E-011	3.882252E-012	0	0.000000E+000
1	87.41075407	3.882252E-012	1.949225E-011	1	0.000000E+000
1	87.41119814	1.949225E-011	3.882252E-012	0	0.000000E+000
1	87.41236209	3.882252E-012	1.949225E-011	1	0.000000E+000
1	87.41266697	1.949225E-011	3.882252E-012	0	0.000000E+000
1	87.41332750	3.882252E-012	1.949225E-011	1	0.000000E+000
1	87.41389791	1.949225E-011	3.882252E-012	0	0.000000E+000
1	87.44385887	3.882252E-012	1.949225E-011	1	0.000000E+000
1	87.44400582	1.949225E-011	3.882252E-012	0	0.000000E+000
1	87.44444701	3.882252E-012	1.949225E-011	1	0.000000E+000
1	87.44647731	1.949225E-011	3.882252E-012	0	0.000000E+000
1	87.44752451	3.882252E-012	1.949225E-011	1	0.000000E+000
1	87.45047586	1.949225E-011	3.882252E-012	0	0.000000E+000
1	87.45069998	3.882252E-012	1.949225E-011	1	0.000000E+000
1	87.45253178	1.949225E-011	3.882252E-012	0	0.000000E+000
1	87.45261984	3.882252E-012	1.949225E-011	1	0.000000E+000
1	87.45372685	1.949225E-011	3.882252E-012	0	0.000000E+000
1	87.45402750	3.882252E-012	1.949225E-011	1	0.000000E+000
1	87.45444817	1.949225E-011	3.882252E-012	0	0.000000E+000
1	87.45580211	3.882252E-012	1.949225E-011	1	0.000000E+000
1	87.45628872	1.949225E-011	3.882252E-012	0	0.000000E+000
1	87.45660849	3.882252E-012	1.949225E-011	1	0.000000E+000
1	87.45704062	1.949225E-011	3.882252E-012	0	0.000000E+000
1	87.45767862	3.882252E-012	1.949225E-011	1	0.000000E+000
1	87.45784294	1.949225E-011	3.882252E-012	0	0.000000E+000
1	87.50754284	3.882252E-012	1.949225E-011	1	0.000000E+000
1	87.50774823	1.949225E-011	3.882252E-012	0	0.000000E+000
1	87.50782161	3.882252E-012	1.949225E-011	1	0.000000E+000
1	87.50790795	1.949225E-011	3.882252E-012	0	0.000000E+000
1	87.50848503	3.882252E-012	1.949225E-011	1	0.000000E+000
1	87.50929824	1.949225E-011	3.882252E-012	0	0.000000E+000
1	87.50967030	3.882252E-012	1.949225E-011	1	0.000000E+000
1	87.51008831	1.949225E-011	3.882252E-012	0	0.000000E+000
1	87.51195100	3.882252E-012	1.949225E-011	1	0.000000E+000
1	87.51295538	1.949225E-011	3.882252E-012	0	0.000000E+000
1	87.51317478	3.882252E-012	1.949225E-011	1	0.000000E+000
1	87.51353550	1.949225E-011	3.882252E-012	0	0.000000E+000
1	87.51553369	3.882252E-012	1.949225E-011	1	0.000000E+000
1	87.51670943	1.949225E-011	3.882252E-012	0	0.000000E+000
1	87.51673165	3.882252E-012	1.949225E-011	1	0.000000E+000
1	87.51838985	1.949225E-011	3.882252E-012	0	0.000000E+000
1	87.51898584	3.882252E-012	1.949225E-011	1	0.000000E+000
1	87.51961378	1.949225E-011	3.882252E-012	0	0.000000E+000
1	87.51975260	3.882252E-012	1.949225E-011	1	0.000000E+000
1	87.52097997	1.949225E-011	3.882252E-012	0	0.000000E+000
1	87.52130903	3.882252E-012	1.949225E-011	1	0.000000E+000
1	87.52168751	1.949225E-011	3.882252E-012	0	0.000000E+000
1	87.52188789	3.882252E-012	1.949225E-011	1	0.000000E+000
1	87.52327515	1.949225E-011	3.882252E-012	0	0.000000E+000
1	87.52519425	3.882252E-012	1.949225E-011	1	0.000000E+000
1	87.52586986	1.949225E-011	3.882252E-012	0	0.000000E+000
1	87.52589905	3.882252E-012	1.949225E-011	1	0.000000E+000
1	87.52662991	1.949225E-011	3.882252E-012	0	0.000000E+000
1	87.52803641	3.882252E-012	1.949225E-011	1	0.000000E+000
1	87.52819089	1.949225E-011	3.882252E-012	0	0.000000E+000
1	87.52859897	3.882252E-012	1.949225E-011	1	0.000000E+000
1	87.53008530	1.949225E-011	3.882252E-012	0	0.000000E+000
1	87.53018560	3.882252E-012	1.949225E-011	1	0.000000E+000
1	87.53140586	1.949225E-011	3.882252E-012	0	0.000000E+000
1	87.53198581	3.882252E-012	1.949225E-011	1	0.000000E+000
1	87.53245804	1.949225E-011	3.882252E-012	0	0.000000E+000
1	87.53296607	3.882252E-012	1.949225E-011	1	0.000000E+000
1	87.53326642	1.949225E-011	3.882252E-012	0	0.000000E+000
1	88.04649312	3.882252E-012	1.949225E-011	1	0.000000E+000
1	88.05001220	1.949225E-011	3.882252E-012	0	0.000000E+000
1	88.05020036	3.882252E-012	1.949225E-011	1	0.000000E+000
1	88.05064381	1.949225E-011	3.882252E-012	0	0.000000E+000
1	88.05072313	3.882252E-012	1.949225E-011	1	0.000000E+000
1	88.05147377	1.949225E-011	3.882252E-012	0	0.000000E+000
1	88.05198576	3.882252E-012	1.949225E-011	1	0.000000E+000
1	88.05244223	1.949225E-011	3.882252E-012	0	0.000000E+000
1	88.05263217	3.882252E-012	1.949225E-011	1	0.000000E+000
1	88.05353880	1.949225E-011	3.882252E-012	0	0.000000E+000
1	88.05393532	3.882252E-012	1.949225E-011	1	0.000000E+000
1	88.05420289	1.949225E-011	3.882252E-012	0	0.000000E+000
1	88.05697951	3.882252E-012	1.949225E-011	1	0.000000E+000
1	88.05738815	1.949225E-011	3.882252E-012	0	0.000000E+000
1	88.05804452	3.882252E-012	1.949225E-011	1	0.000000E+000
1	88.05924796	1.949225E-011	3.882252E-012	0	0.000000E+000
1	88.05929064	3.882252E-012	1.949225E-011	1	0.000000E+000
1	88.05942908	1.949225E-011	3.882252E-012	0	0.000000E+000
1	88.06005793	3.882252E-012	1.949225E-011	1	0.000000E+000
1	88.06155301	1.949225E-011	3.882252E-012	0	0.000000E+000
1	88.06245621	3.882252E-012	1.949225E-011	1	0.000000E+000
1	88.06262668	1.949225E-011	3.882252E-012	0	0.000000E+000
1	88.06338343	3.882252E-012	1.949225E-011	1	0.000000E+000
1	88.06426770	1.949225E-011	3.882252E-012	0	0.000000E+000
1	88.06524845	3.882252E-012	1.949225E-011	1	0.000000E+000
1	88.06541634	1.949225E-011	3.882252E-012	0	0.000000E+000
1	88.06559443	3.882252E-012	1.949225E-011	1	0.000000E+000
1	88.06565980	1.949225E-011	3.882252E-012	0	0.000000E+000
1	88.06615137	3.882252E-012	1.949225E-011	1	0.000000E+000
1	88.06680208	1.949225E-011	3.882252E-012	0	0.000000E+000
1	88.06712822	3.882252E-012	1.949225E-011	1	0.000000E+000
1	88.06741911	1.949225E-011	3.882252E-012	0	0.000000E+000
1	88.06752016	3.882252E-012	1.949225E-011	1	0.000000E+000
1	88.06765051	1.949225E-011	3.882252E-012	0	0.000000E+000
1	88.06770825	3.882252E-012	1.949225E-011	1	0.000000E+000
1	88.06859061	1.949225E-011	3.882252E-012	0	0.000000E+000
1	88.06908262	3.882252E-012	1.949225E-011	1	0.000000E+000
1	88.07028395	1.949225E-011	3.882252E-012	0	0.000000E+000
1	88.07035701	3.882252E-012	1.949225E-011	1	0.000000E+000
1	88.07068209	1.949225E-011	3.882252E-012	0	0.000000E+000
1	88.07246940	3.882252E-012	1.949225E-011	1	0.000000E+000
1	88.07279935	1.949225E-011	3.882252E-012	0	0.000000E+000
1	88.07286060	3.882252E-012	1.949225E-011	1	0.000000E+000
1	88.07456594	1.949225E-011	3.882252E-012	0	0.000000E+000
1	88.07474760	3.882252E-012	1.949225E-011	1	0.000000E+000
1	88.07700375	1.949225E-011	3.882252E-012	0	0.000000E+000
1	88.07715283	3.882252E-012	1.949225E-011	1	0.000000E+000
1	88.07744478	1.949225E-011	3.882252E-012	0	0.000000E+000
1	88.07753043	3.882252E-012	1.949225E-011	1	0.000000E+000
1	88.07791852	1.949225E-011	3.882252E-012	0	0.000000E+000
1	88.07887509	3.882252E-012	1.949225E-011	1	0.000000E+000
1	88.07951242	1.949225E-011	3.882252E-012	0	0.000000E+000
1	88.08017466	3.882252E-012	1.949225E-011	1	0.000000E+000
1	88.08248409	1.949225E-011	3.882252E-012	0	0.000000E+000
1	88.08446522	3.882252E-012	1.949225E-011	1	0.000000E+000
1	88.08459253	1.949225E-011	3.882252E-012	0	0.000000E+000
1	88.08467140	3.882252E-012	1.949225E-011	1	0.000000E+000
1	88.08590136	1.949225E-011	3.882252E-012	0	0.000000E+000
1	88.08593702	3.882252E-012	1.949225E-011	1	0.000000E+000
1	88.08886423	1.949225E-011	3.882252E-012	0	0.000000E+000
1	88.08949894	3.882252E-012	1.949225E-011	1	0.000000E+000
1	88.08965965	1.949225E-011	3.882252E-012	0	0.000000E+000
1	88.09029626	3.882252E-012	1.949225E-011	1	0.000000E+000
1	88.09051185	1.949225E-011	3.882252E-012	0	0.000000E+000
1	88.09099060	3.882252E-012	1.949225E-011	1	0.000000E+000
1	88.09103310	1.949225E-011	3.882252E-012	0	0.000000E+000
1	88.09117477	3.882252E-012	1.949225E-011	1	0.000000E+000
1	88.09273963	1.949225E-011	3.882252E-012	0	0.000000E+000
1	88.09349351	3.882252E-012	1.949225E-011	1	0.000000E+000
1	88.09404174	1.949225E-011	3.882252E-012	0	0.000000E+000
1	88.09423757	3.882252E-012	1.949225E-011	1	0.000000E+000
1	88.09450234	1.949225E-011	3.882252E-012	0	0.000000E+000
1	88.09457295	3.882252E-012	1.949225E-011	1	0.000000E+000
1	88.09604540	1.949225E-011	3.882252E-012	0	0.000000E+000
1	88.09676996	3.882252E-012	1.949225E-011	1	0.000000E+000
1	88.09772486	1.949225E-011	3.882252E-012	0	0.000000E+000
1	88.09827706	3.882252E-012	1.949225E-011	1	0.000000E+000
1	88.09943539	1.949225E-011	3.882252E-012	0	0.000000E+000
1	88.09948415	3.882252E-012	1.949225E-011	1	0.000000E+000
1	88.10147984	1.949225E-011	3.882252E-012	0	0.000000E+000
1	88.10203212	3.882252E-012	1.949225E-011	1	0.000000E+000
1	88.10268560	1.949225E-011	3.882252E-012	0	0.000000E+000
1	88.10385115	3.882252E-012	1.949225E-011	1	0.000000E+000
1	88.10608141	1.949225E-011	3.882252E-012	0	0.000000E+000
1	88.10619987	3.882252E-012	1.949225E-011	1	0.000000E+000
1	88.10879875	1.949225E-011	3.882252E-012	0	0.000000E+000
1	88.11029136	3.882252E-012	1.949225E-011	1	0.000000E+000
1	88.11036914	1.949225E-011	3.882252E-012	0	0.000000E+000
1	88.11057555	3.882252E-012	1.949225E-011	1	0.000000E+000
1	88.11131013	1.949225E-011	3.882252E-012	0	0.000000E+000
1	88.11179784	3.882252E-012	1.949225E-011	1	0.000000E+000
1	88.11212860	1.949225E-011	3.882252E-012	0	0.000000E+000
1	88.11342860	3.882252E-012	1.949225E-011	1	0.000000E+000
1	88.11378231	1.949225E-011	3.882252E-012	0	0.000000E+000
1	88.11384043	3.882252E-012	1.949225E-011	1	0.000000E+000
1	88.11510426	1.949225E-011	3.882252E-012	0	0.000000E+000
1	88.11519880	3.882252E-012	1.949225E-011	1	0.000000E+000
1	88.11555869	1.949225E-011	3.882252E-012	0	0.000000E+000
1	88.11570474	3.882252E-012	1.949225E-011	1	0.000000E+000
1	88.11580859	1.949225E-011	3.882252E-012	0	0.000000E+000
1	88.14367339	3.882252E-012	1.949225E-011	1	0.000000E+000
1	88.14528018	1.949225E-011	3.882252E-012	0	0.000000E+000
1	88.14601023	3.882252E-012	1.949225E-011	1	0.000000E+000
1	88.14642612	1.949225E-011	3.882252E-012	0	0.000000E+000
1	88.14762068	3.882252E-012	1.949225E-011	1	0.000000E+000
1	88.14765446	1.949225E-011	3.882252E-012	0	0.000000E+000
1	88.14814444	3.882252E-012	1.949225E-011	1	0.000000E+000
1	88.14838612	1.949225E-011	3.882252E-012	0	0.000000E+000
1	88.14851055	3.882252E-012	1.949225E-011	1	0.000000E+000
1	88.14879325	1.949225E-011	3.882252E-012	0	0.000000E+000
1	88.14884217	3.882252E-012	1.949225E-011	1	0.000000E+000
1	88.15122346	1.949225E-011	3.882252E-012	0	0.000000E+000
1	88.15144499	3.882252E-012	1.949225E-011	1	0.000000E+000
1	88.15181011	1.949225E-011	3.882252E-012	0	0.000000E+000
1	88.15213461	3.882252E-012	1.949225E-011	1	0.000000E+000
1	88.15296743	1.949225E-011	3.882252E-012	0	0.000000E+000
1	88.15314829	3.882252E-012	1.949225E-011	1	0.000000E+000
1	88.15348769	1.949225E-011	3.882252E-012	0	0.000000E+000
1	88.15350596	3.882252E-012	1.949225E-011	1	0.000000E+000
1	88.15432986	1.949225E-011	3.882252E-012	0	0.000000E+000
1	88.15462232	3.882252E-012	1.949225E-011	1	0.000000E+000
1	88.15531554	1.949225E-011	3.882252E-012	0	0.000000E+000
1	88.15637713	3.882252E-012	1.949225E-011	1	0.000000E+000
1	88.15695453	1.949225E-011	3.882252E-012	0	0.000000E+000
1	88.16520419	3.882252E-012	1.949225E-011	1	0.000000E+000
1	88.16719770	1.949225E-011	3.882252E-012	0	0.000000E+000
1	88.16796161	3.882252E-012	1.949225E-011	1	0.000000E+000
1	88.16895209	1.949225E-011	3.882252E-012	0	0.000000E+000
1	88.19456190	3.882252E-012	1.949225E-011	1	0.000000E+000
1	88.19468086	1.949225E-011	3.882252E-012	0	0.000000E+000
1	88.19544904	3.882252E-012	1.949225E-011	1	0.000000E+000
1	88.19577279	1.949225E-011	3.882252E-012	0	0.000000E+000
1	88.19622202	3.882252E-012	1.949225E-011	1	0.000000E+000
1	88.19660279	1.949225E-011	3.882252E-012	0	0.000000E+000
1	88.19742847	3.882252E-012	1.949225E-011	1	0.000000E+000
1	88.19744807	1.949225E-011	3.882252E-012	0	0.000000E+000
1	88.19763968	3.882252E-012	1.949225E-011	1	0.000000E+000
1	88.19831612	1.949225E-011	3.882252E-012	0	0.000000E+000
1	88.19966422	3.882252E-012	1.949225E-011	1	0.000000E+000
1	88.19972654	1.949225E-011	3.882252E-012	0	0.000000E+000
1	88.19999358	3.882252E-012	1.949225E-011	1	0.000000E+000
1	88.20152297	1.949225E-011	3.882252E-012	0	0.000000E+000
1	88.20175814	3.882252E-012	1.949225E-011	1	0.000000E+000
1	88.20344498	1.949225E-011	3.882252E-012	0	0.000000E+000
1	88.20466433	3.882252E-012	1.949225E-011	1	0.000000E+000
1	88.20611776	1.949225E-011	3.882252E-012	0	0.000000E+000
1	88.20647899	3.882252E-012	1.949225E-011	1	0.000000E+000
1	88.20675724	1.949225E-011	3.882252E-012	0	0.000000E+000
1	88.20682873	3.882252E-012	1.949225E-011	1	0.000000E+000
1	88.20689769	1.949225E-011	3.882252E-012	0	0.000000E+000
1	88.20835147	3.882252E-012	1.949225E-011	1	0.000000E+000
1	88.20868197	1.949225E-011	3.882252E-012	0	0.000000E+000
1	88.20963379	3.882252E-012	1.949225E-011	1	0.000000E+000
1	88.21112020	1.949225E-011	3.882252E-012	0	0.000000E+000
1	88.21127677	3.882252E-012	1.949225E-011	1	0.000000E+000
1	88.21130796	1.949225E-011	3.882252E-012	0	0.000000E+000
1	88.21226846	3.882252E-012	1.949225E-011	1	0.000000E+000
1	88.21267675	1.949225E-011	3.882252E-012	0	0.000000E+000
1	88.21354277	3.882252E-012	1.949225E-011	1	0.000000E+000
1	88.21411067	1.949225E-011	3.882252E-012	0	0.000000E+000
1	88.21604056	3.882252E-012	1.949225E-011	1	0.000000E+000
1	88.21665455	1.949225E-011	3.882252E-012	0	0.000000E+000
1	88.21715040	3.882252E-012	1.949225E-011	1	0.000000E+000
1	88.21779555	1.949225E-011	3.882252E-012	0	0.000000E+000
1	88.22213747	3.882252E-012	1.949225E-011	1	0.000000E+000
1	88.22227413	1.949225E-011	3.882252E-012	0	0.000000E+000
1	88.22233438	3.882252E-012	1.949225E-011	1	0.000000E+000
1	88.22284131	1.949225E-011	3.882252E-012	0	0.000000E+000
1	88.22308289	3.882252E-012	1.949225E-011	1	0.000000E+000
1	88.22373172	1.949225E-011	3.882252E-012	0	0.000000E+000
1	88.22394090	3.882252E-012	1.949225E-011	1	0.000000E+000
1	88.22549973	1.949225E-011	3.882252E-012	0	0.000000E+000
1	88.22555034	3.882252E-012	1.949225E-011	1	0.000000E+000
1	88.22609746	1.949225E-011	3.882252E-012	0	0.000000E+000
1	88.22645066	3.882252E-012	1.949225E-011	1	0.000000E+000
1	88.22665725	1.949225E-011	3.882252E-012	0	0.000000E+000
1	88.22732369	3.882252E-012	1.949225E-011	1	0.000000E+000
1	88.22767660	1.949225E-011	3.882252E-012	0	0.000000E+000
1	88.22848937	3.882252E-012	1.949225E-011	1	0.000000E+000
1	88.22853725	1.949225E-011	3.882252E-012	0	0.000000E+000
1	88.22858526	3.882252E-012	1.949225E-011	1	0.000000E+000
1	88.22872907	1.949225E-011	3.882252E-012	0	0.000000E+000
1	88.23033816	3.882252E-012	1.949225E-011	1	0.000000E+000
1	88.23053747	1.949225E-011	3.882252E-012	0	0.000000E+000
1	88.23079347	3.882252E-012	1.949225E-011	1	0.000000E+000
1	88.23082660	1.949225E-011	3.882252E-012	0	0.000000E+000
1	88.23087548	3.882252E-012	1.949225E-011	1	0.000000E+000
1	88.23113454	1.949225E-011	3.882252E-012	0	0.000000E+000
1	88.23172244	3.882252E-012	1.949225E-011	1	0.000000E+000
1	88.23244716	1.949225E-011	3.882252E-012	0	0.000000E+000
1	88.23293377	3.882252E-012	1.949225E-011	1	0.000000E+000
1	88.23466520	1.949225E-011	3.882252E-012	0	0.000000E+000
1	88.23493265	3.882252E-012	1.949225E-011	1	0.000000E+000
1	88.23543600	1.949225E-011	3.882252E-012	0	0.000000E+000
1	88.23550518	3.882252E-012	1.949225E-011	1	0.000000E+000
1	88.23600081	1.949225E-011	3.882252E-012	0	0.000000E+000
1	88.23637568	3.882252E-012	1.949225E-011	1	0.000000E+000
1	88.23666240	1.949225E-011	3.882252E-012	0	0.000000E+000
1	88.23719165	3.882252E-012	1.949225E-011	1	0.000000E+000
1	88.23734147	1.949225E-011	3.882252E-012	0	0.000000E+000
1	88.23837622	3.882252E-012	1.949225E-011	1	0.000000E+000
1	88.23906975	1.949225E-011	3.882252E-012	0	0.000000E+000
1	88.23941110	3.882252E-012	1.949225E-011	1	0.000000E+000
1	88.23988940	1.949225E-011	3.882252E-012	0	0.000000E+000
1	88.24040439	3.882252E-012	1.949225E-011	1	0.000000E+000
1	88.24077265	1.949225E-011	3.882252E-012	0	0.000000E+000
1	88.24238441	3.882252E-012	1.949225E-011	1	0.000000E+000
1	88.24257707	1.949225E-011	3.882252E-012	0	0.000000E+000
1	88.24291564	3.882252E-012	1.949225E-011	1	0.000000E+000
1	88.24400052	1.949225E-011	3.882252E-012	0	0.000000E+000
1	88.24427510	3.882252E-012	1.949225E-011	1	0.000000E+000
1	88.24471053	1.949225E-011	3.882252E-012	0	0.000000E+000
1	88.24500866	3.882252E-012	1.949225E-011	1	0.000000E+000
1	88.24590437	1.949225E-011	3.882252E-012	0	0.000000E+000
1	88.24649628	3.882252E-012	1.949225E-011	1	0.000000E+000
1	88.24882814	1.949225E-011	3.882252E-012	0	0.000000E+000
1	88.81689246	4.114695E-012	1.972470E-011	1	0.000000E+000
1	88.81805578	1.972470E-011	4.114695E-012	0	0.000000E+000
1	88.89250417	4.114695E-012	1.972470E-011	1	0.000000E+000
1	88.89502754	1.972470E-011	4.114695E-012	0	0.000000E+000
1	88.89504925	4.114695E-012	1.972470E-011	1	0.000000E+000
1	88.89758617	1.972470E-011	4.114695E-012	0	0.000000E+000
1	88.89847807	4.114695E-012	1.972470E-011	1	0.000000E+000
1	88.90042609	1.972470E-011	4.114695E-012	0	0.000000E+000
1	88.90064878	4.114695E-012	1.972470E-011	1	0.000000E+000
1	88.90094197	1.972470E-011	4.114695E-012	0	0.000000E+000
1	88.90113054	4.114695E-012	1.972470E-011	1	0.000000E+000
1	88.90135020	1.972470E-011	4.114695E-012	0	0.000000E+000
1	88.90191118	4.114695E-012	1.972470E-011	1	0.000000E+000
1	88.90273035	1.972470E-011	4.114695E-012	0	0.000000E+000
1	88.90279926	4.114695E-012	1.972470E-011	1	0.000000E+000
1	88.90328993	1.972470E-011	4.114695E-012	0	0.000000E+000
1	88.90455553	4.114695E-012	1.972470E-011	1	0.000000E+000
1	88.90801898	1.972470E-011	4.114695E-012	0	0.000000E+000
1	88.90811659	4.114695E-012	1.972470E-011	1	0.000000E+000
1	88.90877385	1.972470E-011	4.114695E-012	0	0.000000E+000
1	88.90889912	4.114695E-012	1.972470E-011	1	0.000000E+000
1	88.90905204	1.972470E-011	4.114695E-012	0	0.000000E+000
1	88.90913199	4.114695E-012	1.972470E-011	1	0.000000E+000
1	88.90948856	1.972470E-011	4.114695E-012	0	0.000000E+000
1	88.90955637	4.114695E-012	1.972470E-011	1	0.000000E+000
1	88.91104822	1.972470E-011	4.114695E-012	0	0.000000E+000
1	88.91300211	4.114695E-012	1.972470E-011	1	0.000000E+000
1	88.91341280	1.972470E-011	4.114695E-012	0	0.000000E+000
1	88.91575917	4.114695E-012	1.972470E-011	1	0.000000E+000
1	88.91628829	1.972470E-011	4.114695E-012	0	0.000000E+000
1	88.97293575	4.114695E-012	1.972470E-011	1	0.000000E+000
1	88.97318215	1.972470E-011	4.114695E-012	0	0.000000E+000
1	88.97408849	4.114695E-012	1.972470E-011	1	0.000000E+000
1	88.97452141	1.972470E-011	4.114695E-012	0	0.000000E+000
1	90.26468412	3.677534E-012	1.928753E-011	1	0.000000E+000
1	90.26488340	1.928753E-011	3.677534E-012	0	0.000000E+000
1	90.26524730	3.677534E-012	1.928753E-011	1	0.000000E+000
1	90.26560625	1.928753E-011	3.677534E-012	0	0.000000E+000
1	90.26594945	3.677534E-012	1.928753E-011	1	0.000000E+000
1	90.26666329	1.928753E-011	3.677534E-012	0	0.000000E+000
1	90.26846364	3.677534E-012	1.928753E-011	1	0.000000E+000
1	90.26931009	1.928753E-011	3.677534E-012	0	0.000000E+000
1	90.27239666	3.677534E-012	1.928753E-011	1	0.000000E+000
1	90.27334155	1.928753E-011	3.677534E-012	0	0.000000E+000
1	90.27340670	3.677534E-012	1.928753E-011	1	0.000000E+000
1	90.27361830	1.928753E-011	3.677534E-012	0	0.000000E+000
1	90.27423370	3.677534E-012	1.928753E-011	1	0.000000E+000
1	90.27427565	1.928753E-011	3.677534E-012	0	0.000000E+000
1	90.27582369	3.677534E-012	1.928753E-011	1	0.000000E+000
1	90.27724976	1.928753E-011	3.677534E-012	0	0.000000E+000
1	90.27741568	3.677534E-012	1.928753E-011	1	0.000000E+000
1	90.27810092	1.928753E-011	3.677534E-012	0	0.000000E+000
1	90.27820588	3.677534E-012	1.928753E-011	1	0.000000E+000
1	90.27855319	1.928753E-011	3.677534E-012	0	0.000000E+000
1	90.27895269	3.677534E-012	1.928753E-011	1	0.000000E+000
1	90.27981618	1.928753E-011	3.677534E-012	0	0.000000E+000
1	90.28009961	3.677534E-012	1.928753E-011	1	0.000000E+000
1	90.28076140	1.928753E-011	3.677534E-012	0	0.000000E+000
1	90.28109854	3.677534E-012	1.928753E-011	1	0.000000E+000
1	90.28238082	1.928753E-011	3.677534E-012	0	0.000000E+000
1	90.28280109	3.677534E-012	1.928753E-011	1	0.000000E+000
1	90.28342737	1.928753E-011	3.677534E-012	0	0.000000E+000
1	90.28382464	3.677534E-012	1.928753E-011	1	0.000000E+000
1	90.28454618	1.928753E-011	3.677534E-012	0	0.000000E+000
1	90.28457034	3.677534E-012	1.928753E-011	1	0.000000E+000
1	90.28458208	1.928753E-011	3.677534E-012	0	0.000000E+000
1	90.28536940	3.677534E-012	1.928753E-011	1	0.000000E+000
1	90.28552559	1.928753E-011	3.677534E-012	0	0.000000E+000
1	90.28820678	3.677534E-012	1.928753E-011	1	0.000000E+000
1	90.28865033	1.928753E-011	3.677534E-012	0	0.000000E+000
1	90.30076007	3.677534E-012	1.928753E-011	1	0.000000E+000
1	90.30128597	1.928753E-011	3.677534E-012	0	0.000000E+000
1	90.30184112	3.677534E-012	1.928753E-011	1	0.000000E+000
1	90.30220315	1.928753E-011	3.677534E-012	0	0.000000E+000
1	90.30226419	3.677534E-012	1.928753E-011	1	0.000000E+000
1	90.30337409	1.928753E-011	3.677534E-012	0	0.000000E+000
1	90.30365484	3.677534E-012	1.928753E-011	1	0.000000E+000
1	90.30444479	1.928753E-011	3.677534E-012	0	0.000000E+000
1	90.30675159	3.677534E-012	1.928753E-011	1	0.000000E+000
1	90.30714378	1.928753E-011	3.677534E-012	0	0.000000E+000
1	90.30788348	3.677534E-012	1.928753E-011	1	0.000000E+000
1	90.30801221	1.928753E-011	3.677534E-012	0	0.000000E+000
1	90.30816003	3.677534E-012	1.928753E-011	1	0.000000E+000
1	90.30894797	1.928753E-011	3.677534E-012	0	0.000000E+000
1	90.30988913	3.677534E-012	1.928753E-011	1	0.000000E+000
1	90.31117763	1.928753E-011	3.677534E-012	0	0.000000E+000
1	90.31142763	3.677534E-012	1.928753E-011	1	0.000000E+000
1	90.31399764	1.928753E-011	3.677534E-012	0	0.000000E+000
1	90.31431963	3.677534E-012	1.928753E-011	1	0.000000E+000
1	90.31741443	1.928753E-011	3.677534E-012	0	0.000000E+000
1	90.31744155	3.677534E-012	1.928753E-011	1	0.000000E+000
1	90.31750276	1.928753E-011	3.677534E-012	0	0.000000E+000
1	90.31775455	3.677534E-012	1.928753E-011	1	0.000000E+000
1	90.32412596	1.928753E-011	3.677534E-012	0	0.000000E+000
1	90.32416209	3.677534E-012	1.928753E-011	1	0.000000E+000
1	90.32442550	1.928753E-011	3.677534E-012	0	0.000000E+000
1	90.32461300	3.677534E-012	1.928753E-011	1	0.000000E+000
1	90.32512912	1.928753E-011	3.677534E-012	0	0.000000E+000
1	90.32556610	3.677534E-012	1.928753E-011	1	0.000000E+000
1	90.32638035	1.928753E-011	3.677534E-012	0	0.000000E+000
1	90.32658467	3.677534E-012	1.928753E-011	1	0.000000E+000
1	90.32766785	1.928753E-011	3.677534E-012	0	0.000000E+000
1	90.32770478	3.677534E-012	1.928753E-011	1	0.000000E+000
1	90.32785611	1.928753E-011	3.677534E-012	0	0.000000E+000
1	90.32791796	3.677534E-012	1.928753E-011	1	0.000000E+000
1	90.32793413	1.928753E-011	3.677534E-012	0	0.000000E+000
1	90.32794438	3.677534E-012	1.928753E-011	1	0.000000E+000
1	90.32802429	1.928753E-011	3.677534E-012	0	0.000000E+000
1	90.32867679	3.677534E-012	1.928753E-011	1	0.000000E+000
1	90.33196144	1.928753E-011	3.677534E-012	0	0.000000E+000
1	90.33222080	3.677534E-012	1.928753E-011	1	0.000000E+000
1	90.33266246	1.928753E-011	3.677534E-012	0	0.000000E+000
1	90.33271304	3.677534E-012	1.928753E-011	1	0.000000E+000
1	90.33278098	1.928753E-011	3.677534E-012	0	0.000000E+000
1	90.33517593	3.677534E-012	1.928753E-011	1	0.000000E+000
1	90.33633842	1.928753E-011	3.677534E-012	0	0.000000E+000
1	90.33647903	3.677534E-012	1.928753E-011	1	0.000000E+000
1	90.33774753	1.928753E-011	3.677534E-012	0	0.000000E+000
1	90.33787812	3.677534E-012	1.928753E-011	1	0.000000E+000
1	90.33969141	1.928753E-011	3.677534E-012	0	0.000000E+000
1	90.33984995	3.677534E-012	1.928753E-011	1	0.000000E+000
1	90.34095142	1.928753E-011	3.677534E-012	0	0.000000E+000
1	90.34168574	3.677534E-012	1.928753E-011	1	0.000000E+000
1	90.34538481	1.928753E-011	3.677534E-012	0	0.000000E+000
1	90.34558494	3.677534E-012	1.928753E-011	1	0.000000E+000
1	90.34647635	1.928753E-011	3.677534E-012	0	0.000000E+000
1	90.34786704	3.677534E-012	1.928753E-011	1	0.000000E+000
1	90.34949267	1.928753E-011	3.677534E-012	0	0.000000E+000
1	90.35003958	3.677534E-012	1.928753E-011	1	0.000000E+000
1	90.35215362	1.928753E-011	3.677534E-012	0	0.000000E+000
1	90.35272521	3.677534E-012	1.928753E-011	1	0.000000E+000
1	90.35289277	1.928753E-011	3.677534E-012	0	0.000000E+000
1	90.35300469	3.677534E-012	1.928753E-011	1	0.000000E+000
1	90.35315548	1.928753E-011	3.677534E-012	0	0.000000E+000
1	90.35371947	3.677534E-012	1.928753E-011	1	0.000000E+000
1	90.35495633	1.928753E-011	3.677534E-012	0	0.000000E+000
1	90.35508547	3.677534E-012	1.928753E-011	1	0.000000E+000
1	90.35788416	1.928753E-011	3.677534E-012	0	0.000000E+000
1	90.35849273	3.677534E-012	1.928753E-011	1	0.000000E+000
1	90.35873683	1.928753E-011	3.677534E-012	0	0.000000E+000
1	90.35904374	3.677534E-012	1.928753E-011	1	0.000000E+000
1	90.35934661	1.928753E-011	3.677534E-012	0	0.000000E+000
1	90.35938761	3.677534E-012	1.928753E-011	1	0.000000E+000
1	90.36020231	1.928753E-011	3.677534E-012	0	0.000000E+000
1	90.36034852	3.677534E-012	1.928753E-011	1	0.000000E+000
1	90.36047456	1.928753E-011	3.677534E-012	0	0.000000E+000
1	90.36105096	3.677534E-012	1.928753E-011	1	0.000000E+000
1	90.36156365	1.928753E-011	3.677534E-012	0	0.000000E+000
1	90.36288787	3.677534E-012	1.928753E-011	1	0.000000E+000
1	90.36313275	1.928753E-011	3.677534E-012	0	0.000000E+000
1	90.36325236	3.677534E-012	1.928753E-011	1	0.000000E+000
1	90.36331920	1.928753E-011	3.677534E-012	0	0.000000E+000
1	90.36367573	3.677534E-012	1.928753E-011	1	0.000000E+000
1	90.36383794	1.928753E-011	3.677534E-012	0	0.000000E+000
1	90.36539210	3.677534E-012	1.928753E-011	1	0.000000E+000
1	90.36564062	1.928753E-011	3.677534E-012	0	0.000000E+000
1	90.36638912	3.677534E-012	1.928753E-011	1	0.000000E+000
1	90.36700647	1.928753E-011	3.677534E-012	0	0.000000E+000
1	90.36739105	3.677534E-012	1.928753E-011	1	0.000000E+000
1	90.36822327	1.928753E-011	3.677534E-012	0	0.000000E+000
1	90.36828402	3.677534E-012	1.928753E-011	1	0.000000E+000
1	90.36977189	1.928753E-011	3.677534E-012	0	0.000000E+000
1	90.37031383	3.677534E-012	1.928753E-011	1	0.000000E+000
1	90.37061945	1.928753E-011	3.677534E-012	0	0.000000E+000
1	90.37070848	3.677534E-012	1.928753E-011	1	0.000000E+000
1	90.37106008	1.928753E-011	3.677534E-012	0	0.000000E+000
1	90.37133715	3.677534E-012	1.928753E-011	1	0.000000E+000
1	90.37362573	1.928753E-011	3.677534E-012	0	0.000000E+000
1	90.37384163	3.677534E-012	1.928753E-011	1	0.000000E+000
1	90.37436029	1.928753E-011	3.677534E-012	0	0.000000E+000
1	90.37461352	3.677534E-012	1.928753E-011	1	0.000000E+000
1	90.37548333	1.928753E-011	3.677534E-012	0	0.000000E+000
1	90.37580090	3.677534E-012	1.928753E-011	1	0.000000E+000
1	90.37598664	1.928753E-011	3.677534E-012	0	0.000000E+000
1	90.37658920	3.677534E-012	1.928753E-011	1	0.000000E+000
1	90.37694516	1.928753E-011	3.677534E-012	0	0.000000E+000
1	90.37719296	3.677534E-012	1.928753E-011	1	0.000000E+000
1	90.38290463	1.928753E-011	3.677534E-012	0	0.000000E+000
1	90.38351670	3.677534E-012	1.928753E-011	1	0.000000E+000
1	90.38417294	1.928753E-011	3.677534E-012	0	0.000000E+000
1	90.38445133	3.677534E-012	1.928753E-011	1	0.000000E+000
1	90.38484581	1.928753E-011	3.677534E-012	0	0.000000E+000
1	90.38727354	3.677534E-012	1.928753E-011	1	0.000000E+000
1	90.38958322	1.928753E-011	3.677534E-012	0	0.000000E+000
1	90.38984942	3.677534E-012	1.928753E-011	1	0.000000E+000
1	90.39144424	1.928753E-011	3.677534E-012	0	0.000000E+000
1	90.46239124	3.677534E-012	1.928753E-011	1	0.000000E+000
1	90.46290824	1.928753E-011	3.677534E-012	0	0.000000E+000
1	90.46413255	3.677534E-012	1.928753E-011	1	0.000000E+000
1	90.46500305	1.928753E-011	3.677534E-012	0	0.000000E+000
1	90.46576583	3.677534E-012	1.928753E-011	1	0.000000E+000
1	90.46715145	1.928753E-011	3.677534E-012	0	0.000000E+000
1	90.46756284	3.677534E-012	1.928753E-011	1	0.000000E+000
1	90.46783070	1.928753E-011	3.677534E-012	0	0.000000E+000
1	92.97628298	3.891920E-012	1.950192E-011	1	0.000000E+000
1	92.97664043	1.950192E-011	3.891920E-012	0	0.000000E+000
1	92.97692402	3.891920E-012	1.950192E-011	1	0.000000E+000
1	92.97731481	1.950192E-011	3.891920E-012	0	0.000000E+000
1	92.97834443	3.891920E-012	1.950192E-011	1	0.000000E+000
1	92.97861229	1.950192E-011	3.891920E-012	0	0.000000E+000
1	92.98017845	3.891920E-012	1.950192E-011	1	0.000000E+000
1	92.98057020	1.950192E-011	3.891920E-012	0	0.000000E+000
1	92.98075135	3.891920E-012	1.950192E-011	1	0.000000E+000
1	92.98094393	1.950192E-011	3.891920E-012	0	0.000000E+000
1	92.98136542	3.891920E-012	1.950192E-011	1	0.000000E+000
1	92.98138909	1.950192E-011	3.891920E-012	0	0.000000E+000
1	92.98149465	3.891920E-012	1.950192E-011	1	0.000000E+000
1	92.98153233	1.950192E-011	3.891920E-012	0	0.000000E+000
1	92.98164264	3.891920E-012	1.950192E-011	1	0.000000E+000
1	92.98558968	1.950192E-011	3.891920E-012	0	0.000000E+000
1	92.98590648	3.891920E-012	1.950192E-011	1	0.000000E+000
1	92.98593790	1.950192E-011	3.891920E-012	0	0.000000E+000
1	92.98628743	3.891920E-012	1.950192E-011	1	0.000000E+000
1	92.98709815	1.950192E-011	3.891920E-012	0	0.000000E+000
1	92.98872969	3.891920E-012	1.950192E-011	1	0.000000E+000
1	92.99003148	1.950192E-011	3.891920E-012	0	0.000000E+000
1	92.99043631	3.891920E-012	1.950192E-011	1	0.000000E+000
1	92.99064451	1.950192E-011	3.891920E-012	0	0.000000E+000
1	92.99071428	3.891920E-012	1.950192E-011	1	0.000000E+000
1	92.99095711	1.950192E-011	3.891920E-012	0	0.000000E+000
1	92.99108319	3.891920E-012	1.950192E-011	1	0.000000E+000
1	92.99326856	1.950192E-011	3.891920E-012	0	0.000000E+000
1	92.99391857	3.891920E-012	1.950192E-011	1	0.000000E+000
1	92.99417879	1.950192E-011	3.891920E-012	0	0.000000E+000
1	92.99434698	3.891920E-012	1.950192E-011	1	0.000000E+000
1	92.99559360	1.950192E-011	3.891920E-012	0	0.000000E+000
1	92.99621705	3.891920E-012	1.950192E-011	1	0.000000E+000
1	92.99652620	1.950192E-011	3.891920E-012	0	0.000000E+000
1	92.99660051	3.891920E-012	1.950192E-011	1	0.000000E+000
1	92.99733670	1.950192E-011	3.891920E-012	0	0.000000E+000
1	92.99768496	3.891920E-012	1.950192E-011	1	0.000000E+000
1	92.99829341	1.950192E-011	3.891920E-012	0	0.000000E+000
1	92.99900540	3.891920E-012	1.950192E-011	1	0.000000E+000
1	92.99913511	1.950192E-011	3.891920E-012	0	0.000000E+000
1	92.99923664	3.891920E-012	1.950192E-011	1	0.000000E+000
1	92.99989999	1.950192E-011	3.891920E-012	0	0.000000E+000
1	93.00029180	3.891920E-012	1.950192E-011	1	0.000000E+000
1	93.00124885	1.950192E-011	3.891920E-012	0	0.000000E+000
1	93.00159045	3.891920E-012	1.950192E-011	1	0.000000E+000
1	93.00314782	1.950192E-011	3.891920E-012	0	0.000000E+000
1	93.00672956	3.891920E-012	1.950192E-011	1	0.000000E+000
1	93.00742856	1.950192E-011	3.891920E-012	0	0.000000E+000
1	93.00767380	3.891920E-012	1.950192E-011	1	0.000000E+000
1	93.00784177	1.950192E-011	3.891920E-012	0	0.000000E+000
1	93.00844459	3.891920E-012	1.950192E-011	1	0.000000E+000
1	93.00965280	1.950192E-011	3.891920E-012	0	0.000000E+000
1	93.01056181	3.891920E-012	1.950192E-011	1	0.000000E+000
1	93.01140375	1.950192E-011	3.891920E-012	0	0.000000E+000
1	93.01167666	3.891920E-012	1.950192E-011	1	0.000000E+000
1	93.01198829	1.950192E-011	3.891920E-012	0	0.000000E+000
1	93.01205933	3.891920E-012	1.950192E-011	1	0.000000E+000
1	93.01207883	1.950192E-011	3.891920E-012	0	0.000000E+000
1	93.01310188	3.891920E-012	1.950192E-011	1	0.000000E+000
1	93.01531041	1.950192E-011	3.891920E-012	0	0.000000E+000
1	93.01694538	3.891920E-012	1.950192E-011	1	0.000000E+000
1	93.01968218	1.950192E-011	3.891920E-012	0	0.000000E+000
1	93.02012915	3.891920E-012	1.950192E-011	1	0.000000E+000
1	93.02106917	1.950192E-011	3.891920E-012	0	0.000000E+000
1	93.02167720	3.891920E-012	1.950192E-011	1	0.000000E+000
1	93.02185750	1.950192E-011	3.891920E-012	0	0.000000E+000
1	93.02265967	3.891920E-012	1.950192E-011	1	0.000000E+000
1	93.02293150	1.950192E-011	3.891920E-012	0	0.000000E+000
1	93.02447557	3.891920E-012	1.950192E-011	1	0.000000E+000
1	93.02454889	1.950192E-011	3.891920E-012	0	0.000000E+000
1	93.02623400	3.891920E-012	1.950192E-011	1	0.000000E+000
1	93.02683582	1.950192E-011	3.891920E-012	0	0.000000E+000
1	93.02976511	3.891920E-012	1.950192E-011	1	0.000000E+000
1	93.02990652	1.950192E-011	3.891920E-012	0	0.000000E+000
1	93.03350287	3.891920E-012	1.950192E-011	1	0.000000E+000
1	93.03373873	1.950192E-011	3.891920E-012	0	0.000000E+000
1	93.03538873	3.891920E-012	1.950192E-011	1	0.000000E+000
1	93.03569998	1.950192E-011	3.891920E-012	0	0.000000E+000
1	93.03578125	3.891920E-012	1.950192E-011	1	0.000000E+000
1	93.03591018	1.950192E-011	3.891920E-012	0	0.000000E+000
1	93.03711773	3.891920E-012	1.950192E-011	1	0.000000E+000
1	93.03927076	1.950192E-011	3.891920E-012	0	0.000000E+000
1	93.04036109	3.891920E-012	1.950192E-011	1	0.000000E+000
1	93.04064134	1.950192E-011	3.891920E-012	0	0.000000E+000
1	93.04085379	3.891920E-012	1.950192E-011	1	0.000000E+000
1	93.04087502	1.950192E-011	3.891920E-012	0	0.000000E+000
1	93.04156125	3.891920E-012	1.950192E-011	1	0.000000E+000
1	93.04339778	1.950192E-011	3.891920E-012	0	0.000000E+000
1	93.04348418	3.891920E-012	1.950192E-011	1	0.000000E+000
1	93.04448298	1.950192E-011	3.891920E-012	0	0.000000E+000
1	93.04475878	3.891920E-012	1.950192E-011	1	0.000000E+000
1	93.04501255	1.950192E-011	3.891920E-012	0	0.000000E+000
1	93.04674152	3.891920E-012	1.950192E-011	1	0.000000E+000
1	93.04842635	1.950192E-011	3.891920E-012	0	0.000000E+000
1	93.04968404	3.891920E-012	1.950192E-011	1	0.000000E+000
1	93.05033849	1.950192E-011	3.891920E-012	0	0.000000E+000
1	93.05034401	3.891920E-012	1.950192E-011	1	0.000000E+000
1	93.05145897	1.950192E-011	3.891920E-012	0	0.000000E+000
1	93.05160201	3.891920E-012	1.950192E-011	1	0.000000E+000
1	93.05184960	1.950192E-011	3.891920E-012	0	0.000000E+000
1	93.05271842	3.891920E-012	1.950192E-011	1	0.000000E+000
1	93.05345265	1.950192E-011	3.891920E-012	0	0.000000E+000
1	93.05360552	3.891920E-012	1.950192E-011	1	0.000000E+000
1	93.05406380	1.950192E-011	3.891920E-012	0	0.000000E+000
1	94.02922082	3.877601E-012	1.948760E-011	1	0.000000E+000
1	94.02928787	1.948760E-011	3.877601E-012	0	0.000000E+000
1	94.03030134	3.877601E-012	1.948760E-011	1	0.000000E+000
1	94.03086497	1.948760E-011	3.877601E-012	0	0.000000E+000
[truncated: 219,351 more chars]
