# Supplementary material for: Ancestral acetylcholine receptor β-subunit forms homopentamers that prime before opening spontaneously
Source: eLife. 2022 Jul 4;11:e76504. doi: 10.7554/eLife.76504 (PMC9365395; doi:10.7554/eLife.76504)
Supplement: Figure 4—source data 1. — Detected single-channel event durations of spontaneously opening βAnc homomers in the absence (agonist-free) and presence of increasing concentrations of acetylcholine (ACh; 10 µM, 30 µM, 60 µM, and 100 µM) or 2-[(2,6-dimethylphenyl)amino]-N,N,N-trimethyl-2-oxoethaniminium chloride (QX-222; QX; 10 µM, 30 µM, 60 µM, and 100µM). Compressed file includes 27 TAC 4.3.3 event files (*.evt format) of the single-channel detections for the three recordings for each condition (fileA, fileB, and fileC in each case) in the presented kinetic analysis, as well as the associated R scripts (*.txt format) for defining and sorting bursts. [file elife-76504-fig4-data1.zip › F4-SD1/Source Data - Figure 4/Figure4_QX30uM_fileA.evt]

5
File
Acquire	D:\Data\Christian\2-81Homomer Project\QX222 Block\30uM - 120mV - QX-222\a1-19-03-13-BAnc81Homomer_BRBS-PQX-222-30OOPS-120mV-11.acquire	0	
Sweeps
1	256.656497	0.000000	0.752183	0.0000000E+000	0.0000000E+000	
Segments
1	454	0.000000	0.752183	0.785932	0.944908	1.128976	1.437635	1.446333	1.674429	1.703436	2.217947	2.840148	2.977255	3.165477	3.438120	3.520623	3.823479	3.960451	4.170124	4.310906	4.439098	4.455948	4.549472	4.587020	4.747939	4.927429	5.256735	6.237826	6.701830	6.755529	7.012462	7.077388	7.252876	7.382329	8.307032	8.388798	8.499971	8.610253	8.819868	8.846860	8.993639	9.910314	10.194282	10.419724	10.858547	11.063784	11.365911	11.402764	12.045445	13.643895	13.829160	13.943054	14.728156	15.312866	15.483690	15.844203	16.597404	16.648225	17.413918	17.434870	17.707830	17.759756	18.319952	18.349580	18.456385	18.480652	18.608012	18.611724	18.820310	18.873868	18.983096	19.004940	19.272187	20.368893	20.478345	20.818311	21.672937	21.936161	22.147382	27.419918	27.594336	27.867618	28.232765	29.334187	29.490530	29.926894	30.187520	30.262679	30.369959	30.510178	30.612041	30.680910	30.780950	30.921216	31.125109	35.240976	35.981178	36.202171	36.414659	36.437516	36.510026	36.568588	37.466698	37.486092	37.898062	38.009372	38.144439	38.150031	38.326152	38.932421	39.058410	39.063846	39.183101	39.190028	39.303863	39.469795	40.353384	40.456209	40.632291	40.697356	40.837223	40.906797	41.123983	41.283836	41.664854	41.681914	42.074627	42.087635	42.517337	42.536654	43.299038	43.340333	43.808749	44.102273	44.245962	44.363275	44.517639	44.563980	44.844774	51.409709	51.520111	51.577978	51.838594	51.904012	52.595503	52.693976	52.967331	53.018124	53.603151	53.958413	54.097563	54.341250	54.467977	54.638960	54.743537	54.798350	55.428385	55.916580	56.261282	56.444745	56.714300	57.037274	57.178545	57.246449	57.644895	57.972486	58.218478	58.301717	58.402295	59.259569	59.707442	60.429344	60.800169	61.210821	61.311399	61.425386	61.540418	62.187526	62.323657	62.344884	62.501848	62.636988	62.754351	62.782988	62.948775	62.979596	63.211236	63.241740	63.341459	63.372812	63.511807	63.583653	63.798162	64.004517	64.181352	64.601984	65.005741	65.293068	65.442439	65.498147	65.673126	65.732108	65.819188	65.863180	66.018915	66.088459	66.353630	66.693327	66.799341	66.846220	67.081104	67.395259	67.741052	67.771053	67.880051	68.714553	68.815898	69.058334	69.162618	69.832889	69.965797	69.998456	70.183496	70.463641	70.594710	70.647308	70.813545	70.892306	71.008063	71.040524	71.146295	71.171596	71.315589	71.931149	72.124069	72.190732	72.337059	72.591624	72.743494	73.775473	73.889734	74.515510	74.623377	75.560984	75.661364	76.313035	76.483072	76.545548	76.781203	77.538503	77.654606	77.678813	77.814991	77.856268	78.213256	78.505453	78.836593	78.839308	79.479180	79.513678	79.619392	79.674562	79.823087	79.887884	79.995363	80.358135	81.418240	81.460748	81.614671	81.709812	82.563421	82.574860	82.692763	82.708169	83.026317	83.033612	83.369730	88.547575	88.673365	89.214141	89.316708	89.325068	89.501338	90.269004	90.406988	90.439180	90.497974	91.105696	91.208210	91.278229	91.388609	91.666814	91.772576	93.807848	93.957103	94.244742	94.360624	94.466485	94.584061	94.713868	94.822339	94.967830	95.070172	95.476819	95.900099	95.995270	96.107036	96.220359	97.206706	97.295824	97.551817	97.630761	97.849507	97.910284	98.037019	98.213661	98.369774	98.434572	98.554848	98.565675	98.666111	98.733855	99.000052	99.024396	99.255042	99.473607	99.579085	99.655227	99.755811	99.886979	100.020600	100.072972	100.678173	100.728332	100.816496	100.859404	100.944956	101.061623	101.236895	101.417073	101.568138	101.626567	101.980167	102.063752	102.180357	103.666891	103.939839	104.005132	104.175079	104.282024	104.568940	104.671703	105.053961	108.350589	108.451022	108.516602	108.675058	108.754788	108.960494	109.513636	109.615274	110.754001	110.948761	110.951948	111.049847	112.454650	112.613491	112.655884	112.751233	113.045122	113.358786	113.399117	113.661176	113.707668	113.895264	114.163891	114.374626	114.564037	114.785554	115.214798	115.348735	120.491335	120.592658	120.982892	121.083260	122.816727	123.141321	123.156049	123.317293	123.338252	123.756446	124.676985	124.779047	127.025800	127.173543	127.441104	127.605257	128.362607	128.465599	128.717692	128.941185	130.648429	130.748631	130.968300	131.082538	131.644547	131.746386	132.147427	132.252017	133.066455	133.167468	133.168652	133.532386	133.561868	134.112797	134.181753	134.296232	134.401981	135.012852	135.169072	135.935274	136.073020	136.398808	136.626152	136.727802	137.022397	137.122728	137.518059	137.735629	137.778389	138.062696	138.281146	138.398823	138.652656	138.801115	139.059692	139.160489	139.745001	140.456722	140.613292	140.717295	140.770828	140.966344	140.973003	141.245346	141.295116	141.480033	141.491724	141.676077	141.697408	141.872552	142.062780	142.165157	142.311190	142.415894	142.422006	142.861963	142.867980	143.031019	143.364825	143.516930	143.557758	143.800025	144.399377	144.612591	144.688897	144.789808	145.827000	145.927557	148.814600	148.976325	149.079156	149.180832	149.684195	149.811725	149.955282	150.056713	150.159057	150.335528	150.417133	150.517310	150.977397	151.143389	151.354453	151.700298	153.181577	153.486309	154.549951	154.784483	155.378079	155.557304	155.931340	156.031743	156.279283	156.380510	156.500184	156.687491	156.734606	156.933737	157.013113	157.236794	157.353415	157.741064	157.744652	158.098558	158.276769	158.793087	158.912878	159.051117	159.202328	159.575970	159.579660	159.924651	159.991448	160.267619	160.319586	160.661747	160.802151	161.229376	161.368339	161.676404	161.676812	161.786850	161.859567	162.134190	162.290503	162.391160	162.397708	162.517026	162.529501	162.858018	163.088615	163.234694	163.288624	163.415211	163.674233	163.796123	164.018670	164.218611	164.232716	164.320797	164.399566	164.501870	164.850129	165.134322	165.172583	165.608808	165.608972	166.104446	166.133260	166.302415	166.329868	166.518967	167.097671	167.287097	167.319422	167.487564	167.638896	167.740458	168.323614	168.648325	168.689164	168.762714	168.864917	169.019430	169.691430	169.841668	169.973790	170.078661	170.440278	170.637662	170.901070	171.034273	172.286162	172.386923	172.499501	172.618907	172.627693	172.824579	172.883468	172.992251	173.014540	173.845379	173.866508	174.018066	174.081140	174.282020	174.503613	174.686607	175.151394	175.302997	175.411997	175.541016	175.570444	175.738005	176.038160	176.138758	177.348515	177.583472	177.602060	177.658390	177.667596	177.773830	177.891040	178.019335	178.060812	178.135465	178.198475	178.413865	178.476527	178.591296	178.659010	178.768364	178.781708	178.954049	179.146743	179.480479	179.502604	179.598307	179.731114	179.839426	180.030607	180.132995	180.430848	180.562358	180.616716	180.686093	180.848584	181.074389	181.075468	181.225115	181.848104	182.027110	182.584134	182.749426	183.590991	183.709651	185.037454	185.356267	185.481689	185.723403	185.728524	185.873414	186.936762	187.036906	187.060999	187.161138	187.513040	187.614969	187.629068	187.773665	188.080582	188.275225	188.304757	188.651457	188.677644	188.733275	188.888540	189.038570	189.070860	189.167873	189.201932	189.297942	189.447708	189.809744	189.863121	190.102172	190.298949	190.866664	191.501502	191.761976	192.413549	192.578951	192.717333	193.286074	193.471168	193.909239	194.415956	194.614823	194.690417	194.968935	195.226487	196.237577	197.402885	197.564968	197.590540	197.682111	197.721612	197.969126	197.983756	198.065009	198.174461	198.519180	198.577119	198.918345	199.065698	199.332829	199.449583	199.870981	199.952536	200.054918	200.740062	200.841585	200.867340	201.032741	201.565302	201.726715	201.787692	201.913253	201.915916	202.047507	202.193649	202.293933	202.309132	202.365491	202.501343	202.643514	202.702348	202.931463	202.964492	203.019883	203.030028	203.255799	203.323863	203.424706	203.503442	204.248085	204.392947	204.493118	204.542635	204.648004	204.668428	204.732049	205.213725	205.373495	205.389324	205.779524	205.827373	205.955768	206.084422	206.203070	206.806465	207.023576	207.027724	207.158536	207.158796	207.443119	207.486611	207.644670	207.922485	208.022561	208.619530	208.719900	209.545486	209.674291	210.716330	210.817661	210.999578	211.409677	211.512115	211.726390	211.847538	211.983227	212.205793	212.308097	212.336140	212.465648	213.443672	213.633941	213.702943	213.863463	214.497270	214.626422	214.734952	215.016764	215.023116	215.486742	217.342905	217.574736	218.964419	219.078132	219.238635	219.360153	220.268913	220.529104	222.538301	222.685313	222.732569	222.898208	222.963718	223.063720	223.557795	223.788900	223.838428	224.139301	224.198156	224.284736	224.483006	224.591325	224.591372	224.813977	224.929401	225.083842	225.686431	225.918984	225.967628	226.162823	226.164236	226.281074	226.295308	226.482786	226.491916	226.610494	226.656213	227.657427	227.763943	227.960403	228.360690	228.900258	229.675845	230.207708	230.227468	230.353435	230.543857	230.847931	230.914239	231.062213	231.247467	231.355294	231.594110	231.719338	232.095583	232.314598	232.324620	232.495953	232.521228	232.865903	232.914444	232.985291	233.069081	233.255752	234.354969	234.593739	234.776278	234.968525	235.066260	235.166564	236.029042	236.150901	236.204142	236.655872	236.756816	237.097182	238.071495	238.172155	238.480188	238.580645	238.616076	238.773855	238.812684	238.949192	242.193581	242.386549	242.860160	242.960995	243.033143	243.151611	243.203596	243.265546	244.625656	244.732172	244.792326	244.894631	244.907532	244.958586	244.973068	245.104943	245.360654	245.549871	245.806424	245.978893	246.021644	246.144877	246.582369	246.722484	247.071344	247.259856	247.266828	247.380447	247.441312	247.556079	247.672580	247.850924	248.076179	248.543650	248.577548	248.646088	248.708620	249.038039	249.047300	249.180827	252.148044	252.584716	253.902284	254.043214	255.896901	255.998327	256.300479	256.656497	
Events
1	3.20609685	3.337390E-012	1.887739E-011	1	0.000000E+000
1	3.20609700	1.887739E-011	3.337390E-012	0	0.000000E+000
1	3.20609780	3.337390E-012	1.887739E-011	1	0.000000E+000
1	3.20616158	1.887739E-011	3.337390E-012	0	0.000000E+000
1	3.20730015	3.337390E-012	1.887739E-011	1	0.000000E+000
1	3.20768567	1.887739E-011	3.337390E-012	0	0.000000E+000
1	3.20845452	3.337390E-012	1.887739E-011	1	0.000000E+000
1	3.20853017	1.887739E-011	3.337390E-012	0	0.000000E+000
1	3.20917325	3.337390E-012	1.887739E-011	1	0.000000E+000
1	3.20925736	1.887739E-011	3.337390E-012	0	0.000000E+000
1	3.21140093	3.337390E-012	1.887739E-011	1	0.000000E+000
1	3.21167294	1.887739E-011	3.337390E-012	0	0.000000E+000
1	3.21215023	3.337390E-012	1.887739E-011	1	0.000000E+000
1	3.21219233	1.887739E-011	3.337390E-012	0	0.000000E+000
1	3.21229995	3.337390E-012	1.887739E-011	1	0.000000E+000
1	3.21260861	1.887739E-011	3.337390E-012	0	0.000000E+000
1	3.21297070	3.337390E-012	1.887739E-011	1	0.000000E+000
1	3.21304793	1.887739E-011	3.337390E-012	0	0.000000E+000
1	3.21397136	3.337390E-012	1.887739E-011	1	0.000000E+000
1	3.21407585	1.887739E-011	3.337390E-012	0	0.000000E+000
1	3.21440203	3.337390E-012	1.887739E-011	1	0.000000E+000
1	3.21458758	1.887739E-011	3.337390E-012	0	0.000000E+000
1	3.21505219	3.337390E-012	1.887739E-011	1	0.000000E+000
1	3.21506991	1.887739E-011	3.337390E-012	0	0.000000E+000
1	3.21528164	3.337390E-012	1.887739E-011	1	0.000000E+000
1	3.21558846	1.887739E-011	3.337390E-012	0	0.000000E+000
1	3.21570144	3.337390E-012	1.887739E-011	1	0.000000E+000
1	3.21640572	1.887739E-011	3.337390E-012	0	0.000000E+000
1	3.21697088	3.337390E-012	1.887739E-011	1	0.000000E+000
1	3.21700841	1.887739E-011	3.337390E-012	0	0.000000E+000
1	3.21775449	3.337390E-012	1.887739E-011	1	0.000000E+000
1	3.21853388	1.887739E-011	3.337390E-012	0	0.000000E+000
1	3.21930801	3.337390E-012	1.887739E-011	1	0.000000E+000
1	3.21984527	1.887739E-011	3.337390E-012	0	0.000000E+000
1	3.22072157	3.337390E-012	1.887739E-011	1	0.000000E+000
1	3.22132744	1.887739E-011	3.337390E-012	0	0.000000E+000
1	3.22334204	3.337390E-012	1.887739E-011	1	0.000000E+000
1	3.22350463	1.887739E-011	3.337390E-012	0	0.000000E+000
1	3.22365369	3.337390E-012	1.887739E-011	1	0.000000E+000
1	3.22389181	1.887739E-011	3.337390E-012	0	0.000000E+000
1	3.22628966	3.337390E-012	1.887739E-011	1	0.000000E+000
1	3.22755146	1.887739E-011	3.337390E-012	0	0.000000E+000
1	3.22776586	3.337390E-012	1.887739E-011	1	0.000000E+000
1	3.22786256	1.887739E-011	3.337390E-012	0	0.000000E+000
1	3.22856362	3.337390E-012	1.887739E-011	1	0.000000E+000
1	3.22905886	1.887739E-011	3.337390E-012	0	0.000000E+000
1	3.22912704	3.337390E-012	1.887739E-011	1	0.000000E+000
1	3.22927222	1.887739E-011	3.337390E-012	0	0.000000E+000
1	3.22957653	3.337390E-012	1.887739E-011	1	0.000000E+000
1	3.22979699	1.887739E-011	3.337390E-012	0	0.000000E+000
1	3.23054883	3.337390E-012	1.887739E-011	1	0.000000E+000
1	3.23093213	1.887739E-011	3.337390E-012	0	0.000000E+000
1	3.23106594	3.337390E-012	1.887739E-011	1	0.000000E+000
1	3.23128468	1.887739E-011	3.337390E-012	0	0.000000E+000
1	3.23140962	3.337390E-012	1.887739E-011	1	0.000000E+000
1	3.23157466	1.887739E-011	3.337390E-012	0	0.000000E+000
1	3.23191558	3.337390E-012	1.887739E-011	1	0.000000E+000
1	3.23212897	1.887739E-011	3.337390E-012	0	0.000000E+000
1	3.23221050	3.337390E-012	1.887739E-011	1	0.000000E+000
1	3.23229854	1.887739E-011	3.337390E-012	0	0.000000E+000
1	3.23303158	3.337390E-012	1.887739E-011	1	0.000000E+000
1	3.23326857	1.887739E-011	3.337390E-012	0	0.000000E+000
1	3.23365598	3.337390E-012	1.887739E-011	1	0.000000E+000
1	3.23383182	1.887739E-011	3.337390E-012	0	0.000000E+000
1	3.23437518	3.337390E-012	1.887739E-011	1	0.000000E+000
1	3.23463310	1.887739E-011	3.337390E-012	0	0.000000E+000
1	3.23483897	3.337390E-012	1.887739E-011	1	0.000000E+000
1	3.23494439	1.887739E-011	3.337390E-012	0	0.000000E+000
1	3.23556628	3.337390E-012	1.887739E-011	1	0.000000E+000
1	3.23585835	1.887739E-011	3.337390E-012	0	0.000000E+000
1	3.23632215	3.337390E-012	1.887739E-011	1	0.000000E+000
1	3.23657513	1.887739E-011	3.337390E-012	0	0.000000E+000
1	3.23660909	3.337390E-012	1.887739E-011	1	0.000000E+000
1	3.23679643	1.887739E-011	3.337390E-012	0	0.000000E+000
1	3.23684462	3.337390E-012	1.887739E-011	1	0.000000E+000
1	3.23732999	1.887739E-011	3.337390E-012	0	0.000000E+000
1	3.23754465	3.337390E-012	1.887739E-011	1	0.000000E+000
1	3.23861178	1.887739E-011	3.337390E-012	0	0.000000E+000
1	3.23946277	3.337390E-012	1.887739E-011	1	0.000000E+000
1	3.23960638	1.887739E-011	3.337390E-012	0	0.000000E+000
1	3.24162872	3.337390E-012	1.887739E-011	1	0.000000E+000
1	3.24187618	1.887739E-011	3.337390E-012	0	0.000000E+000
1	3.24259558	3.337390E-012	1.887739E-011	1	0.000000E+000
1	3.24294535	1.887739E-011	3.337390E-012	0	0.000000E+000
1	3.24316455	3.337390E-012	1.887739E-011	1	0.000000E+000
1	3.24328665	1.887739E-011	3.337390E-012	0	0.000000E+000
1	3.24335262	3.337390E-012	1.887739E-011	1	0.000000E+000
1	3.24347339	1.887739E-011	3.337390E-012	0	0.000000E+000
1	3.24442073	3.337390E-012	1.887739E-011	1	0.000000E+000
1	3.24453768	1.887739E-011	3.337390E-012	0	0.000000E+000
1	3.24479902	3.337390E-012	1.887739E-011	1	0.000000E+000
1	3.24495720	1.887739E-011	3.337390E-012	0	0.000000E+000
1	3.24534715	3.337390E-012	1.887739E-011	1	0.000000E+000
1	3.24538580	1.887739E-011	3.337390E-012	0	0.000000E+000
1	3.24581741	3.337390E-012	1.887739E-011	1	0.000000E+000
1	3.24605614	1.887739E-011	3.337390E-012	0	0.000000E+000
1	3.24656403	3.337390E-012	1.887739E-011	1	0.000000E+000
1	3.24696062	1.887739E-011	3.337390E-012	0	0.000000E+000
1	3.24714653	3.337390E-012	1.887739E-011	1	0.000000E+000
1	3.24732826	1.887739E-011	3.337390E-012	0	0.000000E+000
1	3.24785332	3.337390E-012	1.887739E-011	1	0.000000E+000
1	3.24879179	1.887739E-011	3.337390E-012	0	0.000000E+000
1	3.25157157	3.337390E-012	1.887739E-011	1	0.000000E+000
1	3.25210197	1.887739E-011	3.337390E-012	0	0.000000E+000
1	3.25350271	3.337390E-012	1.887739E-011	1	0.000000E+000
1	3.25417450	1.887739E-011	3.337390E-012	0	0.000000E+000
1	3.25488772	3.337390E-012	1.887739E-011	1	0.000000E+000
1	3.25503766	1.887739E-011	3.337390E-012	0	0.000000E+000
1	3.25616594	3.337390E-012	1.887739E-011	1	0.000000E+000
1	3.25632946	1.887739E-011	3.337390E-012	0	0.000000E+000
1	3.25665975	3.337390E-012	1.887739E-011	1	0.000000E+000
1	3.25746908	1.887739E-011	3.337390E-012	0	0.000000E+000
1	3.25777096	3.337390E-012	1.887739E-011	1	0.000000E+000
1	3.25832851	1.887739E-011	3.337390E-012	0	0.000000E+000
1	3.25962122	3.337390E-012	1.887739E-011	1	0.000000E+000
1	3.25970111	1.887739E-011	3.337390E-012	0	0.000000E+000
1	3.26363702	3.337390E-012	1.887739E-011	1	0.000000E+000
1	3.26516592	1.887739E-011	3.337390E-012	0	0.000000E+000
1	3.26569388	3.337390E-012	1.887739E-011	1	0.000000E+000
1	3.26668780	1.887739E-011	3.337390E-012	0	0.000000E+000
1	3.26692494	3.337390E-012	1.887739E-011	1	0.000000E+000
1	3.26699248	1.887739E-011	3.337390E-012	0	0.000000E+000
1	3.26895815	3.337390E-012	1.887739E-011	1	0.000000E+000
1	3.26899973	1.887739E-011	3.337390E-012	0	0.000000E+000
1	3.26984481	3.337390E-012	1.887739E-011	1	0.000000E+000
1	3.27013184	1.887739E-011	3.337390E-012	0	0.000000E+000
1	3.27021713	3.337390E-012	1.887739E-011	1	0.000000E+000
1	3.27083348	1.887739E-011	3.337390E-012	0	0.000000E+000
1	3.27124261	3.337390E-012	1.887739E-011	1	0.000000E+000
1	3.27165736	1.887739E-011	3.337390E-012	0	0.000000E+000
1	3.27260000	3.337390E-012	1.887739E-011	1	0.000000E+000
1	3.27281564	1.887739E-011	3.337390E-012	0	0.000000E+000
1	3.27317096	3.337390E-012	1.887739E-011	1	0.000000E+000
1	3.27345272	1.887739E-011	3.337390E-012	0	0.000000E+000
1	3.27378614	3.337390E-012	1.887739E-011	1	0.000000E+000
1	3.27403984	1.887739E-011	3.337390E-012	0	0.000000E+000
1	3.27423940	3.337390E-012	1.887739E-011	1	0.000000E+000
1	3.27467855	1.887739E-011	3.337390E-012	0	0.000000E+000
1	3.27561347	3.337390E-012	1.887739E-011	1	0.000000E+000
1	3.27656112	1.887739E-011	3.337390E-012	0	0.000000E+000
1	3.27829644	3.337390E-012	1.887739E-011	1	0.000000E+000
1	3.27849802	1.887739E-011	3.337390E-012	0	0.000000E+000
1	3.27929779	3.337390E-012	1.887739E-011	1	0.000000E+000
1	3.27950385	1.887739E-011	3.337390E-012	0	0.000000E+000
1	3.28083429	3.337390E-012	1.887739E-011	1	0.000000E+000
1	3.28092027	1.887739E-011	3.337390E-012	0	0.000000E+000
1	3.28212054	3.337390E-012	1.887739E-011	1	0.000000E+000
1	3.28242063	1.887739E-011	3.337390E-012	0	0.000000E+000
1	3.28660957	3.337390E-012	1.887739E-011	1	0.000000E+000
1	3.28677066	1.887739E-011	3.337390E-012	0	0.000000E+000
1	3.28735741	3.337390E-012	1.887739E-011	1	0.000000E+000
1	3.28749063	1.887739E-011	3.337390E-012	0	0.000000E+000
1	3.28923605	3.337390E-012	1.887739E-011	1	0.000000E+000
1	3.29005578	1.887739E-011	3.337390E-012	0	0.000000E+000
1	3.29103126	3.337390E-012	1.887739E-011	1	0.000000E+000
1	3.29110077	1.887739E-011	3.337390E-012	0	0.000000E+000
1	3.30837533	3.337390E-012	1.887739E-011	1	0.000000E+000
1	3.30884007	1.887739E-011	3.337390E-012	0	0.000000E+000
1	3.30942408	3.337390E-012	1.887739E-011	1	0.000000E+000
1	3.31003731	1.887739E-011	3.337390E-012	0	0.000000E+000
1	3.31250910	3.337390E-012	1.887739E-011	1	0.000000E+000
1	3.31313076	1.887739E-011	3.337390E-012	0	0.000000E+000
1	3.31332770	3.337390E-012	1.887739E-011	1	0.000000E+000
1	3.31367413	1.887739E-011	3.337390E-012	0	0.000000E+000
1	3.31377321	3.337390E-012	1.887739E-011	1	0.000000E+000
1	3.31404950	1.887739E-011	3.337390E-012	0	0.000000E+000
1	3.31487318	3.337390E-012	1.887739E-011	1	0.000000E+000
1	3.31533120	1.887739E-011	3.337390E-012	0	0.000000E+000
1	3.31559619	3.337390E-012	1.887739E-011	1	0.000000E+000
1	3.31566226	1.887739E-011	3.337390E-012	0	0.000000E+000
1	3.31726174	3.337390E-012	1.887739E-011	1	0.000000E+000
1	3.31728672	1.887739E-011	3.337390E-012	0	0.000000E+000
1	3.31828974	3.337390E-012	1.887739E-011	1	0.000000E+000
1	3.31857978	1.887739E-011	3.337390E-012	0	0.000000E+000
1	3.32158423	3.337390E-012	1.887739E-011	1	0.000000E+000
1	3.32174517	1.887739E-011	3.337390E-012	0	0.000000E+000
1	3.32234544	3.337390E-012	1.887739E-011	1	0.000000E+000
1	3.32269069	1.887739E-011	3.337390E-012	0	0.000000E+000
1	3.32331106	3.337390E-012	1.887739E-011	1	0.000000E+000
1	3.32342299	1.887739E-011	3.337390E-012	0	0.000000E+000
1	3.32368202	3.337390E-012	1.887739E-011	1	0.000000E+000
1	3.32394442	1.887739E-011	3.337390E-012	0	0.000000E+000
1	3.32423907	3.337390E-012	1.887739E-011	1	0.000000E+000
1	3.32460693	1.887739E-011	3.337390E-012	0	0.000000E+000
1	3.32554962	3.337390E-012	1.887739E-011	1	0.000000E+000
1	3.32583792	1.887739E-011	3.337390E-012	0	0.000000E+000
1	3.32600749	3.337390E-012	1.887739E-011	1	0.000000E+000
1	3.32653584	1.887739E-011	3.337390E-012	0	0.000000E+000
1	3.32780961	3.337390E-012	1.887739E-011	1	0.000000E+000
1	3.32806735	1.887739E-011	3.337390E-012	0	0.000000E+000
1	3.33926212	3.337390E-012	1.887739E-011	1	0.000000E+000
1	3.33973296	1.887739E-011	3.337390E-012	0	0.000000E+000
1	3.34137346	3.337390E-012	1.887739E-011	1	0.000000E+000
1	3.34146899	1.887739E-011	3.337390E-012	0	0.000000E+000
1	3.34196086	3.337390E-012	1.887739E-011	1	0.000000E+000
1	3.34282874	1.887739E-011	3.337390E-012	0	0.000000E+000
1	3.34400445	3.337390E-012	1.887739E-011	1	0.000000E+000
1	3.34412207	1.887739E-011	3.337390E-012	0	0.000000E+000
1	3.34525986	3.337390E-012	1.887739E-011	1	0.000000E+000
1	3.34548758	1.887739E-011	3.337390E-012	0	0.000000E+000
1	3.34601581	3.337390E-012	1.887739E-011	1	0.000000E+000
1	3.34623533	1.887739E-011	3.337390E-012	0	0.000000E+000
1	3.34670394	3.337390E-012	1.887739E-011	1	0.000000E+000
1	3.34699505	1.887739E-011	3.337390E-012	0	0.000000E+000
1	3.34712693	3.337390E-012	1.887739E-011	1	0.000000E+000
1	3.34727947	1.887739E-011	3.337390E-012	0	0.000000E+000
1	3.34740883	3.337390E-012	1.887739E-011	1	0.000000E+000
1	3.34801283	1.887739E-011	3.337390E-012	0	0.000000E+000
1	3.34825964	3.337390E-012	1.887739E-011	1	0.000000E+000
1	3.34828492	1.887739E-011	3.337390E-012	0	0.000000E+000
1	3.34845034	3.337390E-012	1.887739E-011	1	0.000000E+000
1	3.34863154	1.887739E-011	3.337390E-012	0	0.000000E+000
1	3.34908575	3.337390E-012	1.887739E-011	1	0.000000E+000
1	3.34954767	1.887739E-011	3.337390E-012	0	0.000000E+000
1	3.34968913	3.337390E-012	1.887739E-011	1	0.000000E+000
1	3.35005283	1.887739E-011	3.337390E-012	0	0.000000E+000
1	3.35016466	3.337390E-012	1.887739E-011	1	0.000000E+000
1	3.35038498	1.887739E-011	3.337390E-012	0	0.000000E+000
1	3.35071208	3.337390E-012	1.887739E-011	1	0.000000E+000
1	3.35085374	1.887739E-011	3.337390E-012	0	0.000000E+000
1	3.35701100	3.337390E-012	1.887739E-011	1	0.000000E+000
1	3.35753279	1.887739E-011	3.337390E-012	0	0.000000E+000
1	3.35933332	3.337390E-012	1.887739E-011	1	0.000000E+000
1	3.36041530	1.887739E-011	3.337390E-012	0	0.000000E+000
1	3.36087606	3.337390E-012	1.887739E-011	1	0.000000E+000
1	3.36098130	1.887739E-011	3.337390E-012	0	0.000000E+000
1	3.36117525	3.337390E-012	1.887739E-011	1	0.000000E+000
1	3.36121724	1.887739E-011	3.337390E-012	0	0.000000E+000
1	3.36185497	3.337390E-012	1.887739E-011	1	0.000000E+000
1	3.36234275	1.887739E-011	3.337390E-012	0	0.000000E+000
1	3.36384691	3.337390E-012	1.887739E-011	1	0.000000E+000
1	3.36407270	1.887739E-011	3.337390E-012	0	0.000000E+000
1	3.36503402	3.337390E-012	1.887739E-011	1	0.000000E+000
1	3.36546680	1.887739E-011	3.337390E-012	0	0.000000E+000
1	3.36910668	3.337390E-012	1.887739E-011	1	0.000000E+000
1	3.36919622	1.887739E-011	3.337390E-012	0	0.000000E+000
1	3.36961657	3.337390E-012	1.887739E-011	1	0.000000E+000
1	3.36979590	1.887739E-011	3.337390E-012	0	0.000000E+000
1	3.37101920	3.337390E-012	1.887739E-011	1	0.000000E+000
1	3.37177398	1.887739E-011	3.337390E-012	0	0.000000E+000
1	3.37253452	3.337390E-012	1.887739E-011	1	0.000000E+000
1	3.37299866	1.887739E-011	3.337390E-012	0	0.000000E+000
1	3.37474636	3.337390E-012	1.887739E-011	1	0.000000E+000
1	3.37478389	1.887739E-011	3.337390E-012	0	0.000000E+000
1	3.37513030	3.337390E-012	1.887739E-011	1	0.000000E+000
1	3.37524433	1.887739E-011	3.337390E-012	0	0.000000E+000
1	3.37575309	3.337390E-012	1.887739E-011	1	0.000000E+000
1	3.37606249	1.887739E-011	3.337390E-012	0	0.000000E+000
1	3.37672342	3.337390E-012	1.887739E-011	1	0.000000E+000
1	3.37693634	1.887739E-011	3.337390E-012	0	0.000000E+000
1	3.37790271	3.337390E-012	1.887739E-011	1	0.000000E+000
1	3.37836583	1.887739E-011	3.337390E-012	0	0.000000E+000
1	3.37909645	3.337390E-012	1.887739E-011	1	0.000000E+000
1	3.37964383	1.887739E-011	3.337390E-012	0	0.000000E+000
1	3.38016034	3.337390E-012	1.887739E-011	1	0.000000E+000
1	3.38019899	1.887739E-011	3.337390E-012	0	0.000000E+000
1	3.38269423	3.337390E-012	1.887739E-011	1	0.000000E+000
1	3.38281389	1.887739E-011	3.337390E-012	0	0.000000E+000
1	3.38508390	3.337390E-012	1.887739E-011	1	0.000000E+000
1	3.38518496	1.887739E-011	3.337390E-012	0	0.000000E+000
1	3.38716067	3.337390E-012	1.887739E-011	1	0.000000E+000
1	3.38824249	1.887739E-011	3.337390E-012	0	0.000000E+000
1	3.38912316	3.337390E-012	1.887739E-011	1	0.000000E+000
1	3.38959737	1.887739E-011	3.337390E-012	0	0.000000E+000
1	3.39126688	3.337390E-012	1.887739E-011	1	0.000000E+000
1	3.39136559	1.887739E-011	3.337390E-012	0	0.000000E+000
1	3.55895375	3.364116E-012	1.890412E-011	1	0.000000E+000
1	3.55895500	1.890412E-011	3.364116E-012	0	0.000000E+000
1	3.55895700	3.364116E-012	1.890412E-011	1	0.000000E+000
1	3.55896003	1.890412E-011	3.364116E-012	0	0.000000E+000
1	3.56931071	3.364116E-012	1.890412E-011	1	0.000000E+000
1	3.56964687	1.890412E-011	3.364116E-012	0	0.000000E+000
1	3.57045187	3.364116E-012	1.890412E-011	1	0.000000E+000
1	3.57125085	1.890412E-011	3.364116E-012	0	0.000000E+000
1	3.57221839	3.364116E-012	1.890412E-011	1	0.000000E+000
1	3.57238430	1.890412E-011	3.364116E-012	0	0.000000E+000
1	3.57298511	3.364116E-012	1.890412E-011	1	0.000000E+000
1	3.57361538	1.890412E-011	3.364116E-012	0	0.000000E+000
1	3.57392136	3.364116E-012	1.890412E-011	1	0.000000E+000
1	3.57395093	1.890412E-011	3.364116E-012	0	0.000000E+000
1	3.57412897	3.364116E-012	1.890412E-011	1	0.000000E+000
1	3.57646371	1.890412E-011	3.364116E-012	0	0.000000E+000
1	3.57692011	3.364116E-012	1.890412E-011	1	0.000000E+000
1	3.57696958	1.890412E-011	3.364116E-012	0	0.000000E+000
1	3.57740361	3.364116E-012	1.890412E-011	1	0.000000E+000
1	3.57763696	1.890412E-011	3.364116E-012	0	0.000000E+000
1	3.57839793	3.364116E-012	1.890412E-011	1	0.000000E+000
1	3.57860826	1.890412E-011	3.364116E-012	0	0.000000E+000
1	3.57923045	3.364116E-012	1.890412E-011	1	0.000000E+000
1	3.57930539	1.890412E-011	3.364116E-012	0	0.000000E+000
1	3.57965760	3.364116E-012	1.890412E-011	1	0.000000E+000
1	3.57979170	1.890412E-011	3.364116E-012	0	0.000000E+000
1	3.58045644	3.364116E-012	1.890412E-011	1	0.000000E+000
1	3.58050325	1.890412E-011	3.364116E-012	0	0.000000E+000
1	3.58195623	3.364116E-012	1.890412E-011	1	0.000000E+000
1	3.58205383	1.890412E-011	3.364116E-012	0	0.000000E+000
1	3.58225837	3.364116E-012	1.890412E-011	1	0.000000E+000
1	3.58309800	1.890412E-011	3.364116E-012	0	0.000000E+000
1	3.58380206	3.364116E-012	1.890412E-011	1	0.000000E+000
1	3.58404082	1.890412E-011	3.364116E-012	0	0.000000E+000
1	3.58423754	3.364116E-012	1.890412E-011	1	0.000000E+000
1	3.58431471	1.890412E-011	3.364116E-012	0	0.000000E+000
1	3.58469348	3.364116E-012	1.890412E-011	1	0.000000E+000
1	3.58492323	1.890412E-011	3.364116E-012	0	0.000000E+000
1	3.58504012	3.364116E-012	1.890412E-011	1	0.000000E+000
1	3.58519269	1.890412E-011	3.364116E-012	0	0.000000E+000
1	3.58625998	3.364116E-012	1.890412E-011	1	0.000000E+000
1	3.58643078	1.890412E-011	3.364116E-012	0	0.000000E+000
1	3.58726744	3.364116E-012	1.890412E-011	1	0.000000E+000
1	3.58827621	1.890412E-011	3.364116E-012	0	0.000000E+000
1	3.59266260	3.364116E-012	1.890412E-011	1	0.000000E+000
1	3.59327729	1.890412E-011	3.364116E-012	0	0.000000E+000
1	3.59391127	3.364116E-012	1.890412E-011	1	0.000000E+000
1	3.59401056	1.890412E-011	3.364116E-012	0	0.000000E+000
1	3.59459765	3.364116E-012	1.890412E-011	1	0.000000E+000
1	3.59462201	1.890412E-011	3.364116E-012	0	0.000000E+000
1	3.59568705	3.364116E-012	1.890412E-011	1	0.000000E+000
1	3.59615098	1.890412E-011	3.364116E-012	0	0.000000E+000
1	3.59651237	3.364116E-012	1.890412E-011	1	0.000000E+000
1	3.59674444	1.890412E-011	3.364116E-012	0	0.000000E+000
1	3.59681583	3.364116E-012	1.890412E-011	1	0.000000E+000
1	3.59711107	1.890412E-011	3.364116E-012	0	0.000000E+000
1	3.59722527	3.364116E-012	1.890412E-011	1	0.000000E+000
1	3.59738675	1.890412E-011	3.364116E-012	0	0.000000E+000
1	3.59742534	3.364116E-012	1.890412E-011	1	0.000000E+000
1	3.59771816	1.890412E-011	3.364116E-012	0	0.000000E+000
1	3.59954342	3.364116E-012	1.890412E-011	1	0.000000E+000
1	3.59955671	1.890412E-011	3.364116E-012	0	0.000000E+000
1	3.60035152	3.364116E-012	1.890412E-011	1	0.000000E+000
1	3.60037510	1.890412E-011	3.364116E-012	0	0.000000E+000
1	3.60309128	3.364116E-012	1.890412E-011	1	0.000000E+000
1	3.60314937	1.890412E-011	3.364116E-012	0	0.000000E+000
1	3.60324258	3.364116E-012	1.890412E-011	1	0.000000E+000
1	3.60329716	1.890412E-011	3.364116E-012	0	0.000000E+000
1	3.60363522	3.364116E-012	1.890412E-011	1	0.000000E+000
1	3.60384040	1.890412E-011	3.364116E-012	0	0.000000E+000
1	3.60437869	3.364116E-012	1.890412E-011	1	0.000000E+000
1	3.60441034	1.890412E-011	3.364116E-012	0	0.000000E+000
1	3.60604253	3.364116E-012	1.890412E-011	1	0.000000E+000
1	3.60639284	1.890412E-011	3.364116E-012	0	0.000000E+000
1	3.60796632	3.364116E-012	1.890412E-011	1	0.000000E+000
1	3.60819395	1.890412E-011	3.364116E-012	0	0.000000E+000
1	3.60836094	3.364116E-012	1.890412E-011	1	0.000000E+000
1	3.60873224	1.890412E-011	3.364116E-012	0	0.000000E+000
1	3.60937656	3.364116E-012	1.890412E-011	1	0.000000E+000
1	3.60947106	1.890412E-011	3.364116E-012	0	0.000000E+000
1	3.61046111	3.364116E-012	1.890412E-011	1	0.000000E+000
1	3.61051441	1.890412E-011	3.364116E-012	0	0.000000E+000
1	3.61068505	3.364116E-012	1.890412E-011	1	0.000000E+000
1	3.61115580	1.890412E-011	3.364116E-012	0	0.000000E+000
1	3.61121157	3.364116E-012	1.890412E-011	1	0.000000E+000
1	3.61133077	1.890412E-011	3.364116E-012	0	0.000000E+000
1	3.61194052	3.364116E-012	1.890412E-011	1	0.000000E+000
1	3.61247869	1.890412E-011	3.364116E-012	0	0.000000E+000
1	3.61347093	3.364116E-012	1.890412E-011	1	0.000000E+000
1	3.61362348	1.890412E-011	3.364116E-012	0	0.000000E+000
1	3.61437725	3.364116E-012	1.890412E-011	1	0.000000E+000
1	3.61486723	1.890412E-011	3.364116E-012	0	0.000000E+000
1	3.61499636	3.364116E-012	1.890412E-011	1	0.000000E+000
1	3.61538053	1.890412E-011	3.364116E-012	0	0.000000E+000
1	3.61548473	3.364116E-012	1.890412E-011	1	0.000000E+000
1	3.61562119	1.890412E-011	3.364116E-012	0	0.000000E+000
1	3.61704067	3.364116E-012	1.890412E-011	1	0.000000E+000
1	3.61728617	1.890412E-011	3.364116E-012	0	0.000000E+000
1	3.61729389	3.364116E-012	1.890412E-011	1	0.000000E+000
1	3.61819348	1.890412E-011	3.364116E-012	0	0.000000E+000
1	3.61852094	3.364116E-012	1.890412E-011	1	0.000000E+000
1	3.61853459	1.890412E-011	3.364116E-012	0	0.000000E+000
1	3.61887302	3.364116E-012	1.890412E-011	1	0.000000E+000
1	3.61894308	1.890412E-011	3.364116E-012	0	0.000000E+000
1	3.62461467	3.364116E-012	1.890412E-011	1	0.000000E+000
1	3.62486625	1.890412E-011	3.364116E-012	0	0.000000E+000
1	3.62626247	3.364116E-012	1.890412E-011	1	0.000000E+000
1	3.62650295	1.890412E-011	3.364116E-012	0	0.000000E+000
1	3.62677614	3.364116E-012	1.890412E-011	1	0.000000E+000
1	3.62707321	1.890412E-011	3.364116E-012	0	0.000000E+000
1	3.62708700	3.364116E-012	1.890412E-011	1	0.000000E+000
1	3.62737761	1.890412E-011	3.364116E-012	0	0.000000E+000
1	3.62747926	3.364116E-012	1.890412E-011	1	0.000000E+000
1	3.62773324	1.890412E-011	3.364116E-012	0	0.000000E+000
1	3.62816144	3.364116E-012	1.890412E-011	1	0.000000E+000
1	3.62903994	1.890412E-011	3.364116E-012	0	0.000000E+000
1	3.62913611	3.364116E-012	1.890412E-011	1	0.000000E+000
1	3.62930600	1.890412E-011	3.364116E-012	0	0.000000E+000
1	3.62935882	3.364116E-012	1.890412E-011	1	0.000000E+000
1	3.62959255	1.890412E-011	3.364116E-012	0	0.000000E+000
1	3.62964031	3.364116E-012	1.890412E-011	1	0.000000E+000
1	3.62967162	1.890412E-011	3.364116E-012	0	0.000000E+000
1	3.63107161	3.364116E-012	1.890412E-011	1	0.000000E+000
1	3.63180979	1.890412E-011	3.364116E-012	0	0.000000E+000
1	3.63188368	3.364116E-012	1.890412E-011	1	0.000000E+000
1	3.63191506	1.890412E-011	3.364116E-012	0	0.000000E+000
1	3.63312666	3.364116E-012	1.890412E-011	1	0.000000E+000
1	3.63318916	1.890412E-011	3.364116E-012	0	0.000000E+000
1	3.63477230	3.364116E-012	1.890412E-011	1	0.000000E+000
1	3.63526174	1.890412E-011	3.364116E-012	0	0.000000E+000
1	3.63658279	3.364116E-012	1.890412E-011	1	0.000000E+000
1	3.63759887	1.890412E-011	3.364116E-012	0	0.000000E+000
1	3.63780612	3.364116E-012	1.890412E-011	1	0.000000E+000
1	3.63821159	1.890412E-011	3.364116E-012	0	0.000000E+000
1	3.63826034	3.364116E-012	1.890412E-011	1	0.000000E+000
1	3.63837295	1.890412E-011	3.364116E-012	0	0.000000E+000
1	3.63839650	3.364116E-012	1.890412E-011	1	0.000000E+000
1	3.63942016	1.890412E-011	3.364116E-012	0	0.000000E+000
1	3.63958414	3.364116E-012	1.890412E-011	1	0.000000E+000
1	3.64018942	1.890412E-011	3.364116E-012	0	0.000000E+000
1	3.64297604	3.364116E-012	1.890412E-011	1	0.000000E+000
1	3.64299907	1.890412E-011	3.364116E-012	0	0.000000E+000
1	3.64340126	3.364116E-012	1.890412E-011	1	0.000000E+000
1	3.64341613	1.890412E-011	3.364116E-012	0	0.000000E+000
1	3.64386627	3.364116E-012	1.890412E-011	1	0.000000E+000
1	3.64391656	1.890412E-011	3.364116E-012	0	0.000000E+000
1	3.64419499	3.364116E-012	1.890412E-011	1	0.000000E+000
1	3.64453888	1.890412E-011	3.364116E-012	0	0.000000E+000
1	3.64518272	3.364116E-012	1.890412E-011	1	0.000000E+000
1	3.64561352	1.890412E-011	3.364116E-012	0	0.000000E+000
1	3.64871173	3.364116E-012	1.890412E-011	1	0.000000E+000
1	3.64874061	1.890412E-011	3.364116E-012	0	0.000000E+000
1	3.64969428	3.364116E-012	1.890412E-011	1	0.000000E+000
1	3.64970894	1.890412E-011	3.364116E-012	0	0.000000E+000
1	3.65013173	3.364116E-012	1.890412E-011	1	0.000000E+000
1	3.65049202	1.890412E-011	3.364116E-012	0	0.000000E+000
1	3.65161009	3.364116E-012	1.890412E-011	1	0.000000E+000
1	3.65167259	1.890412E-011	3.364116E-012	0	0.000000E+000
1	3.65200861	3.364116E-012	1.890412E-011	1	0.000000E+000
1	3.65243009	1.890412E-011	3.364116E-012	0	0.000000E+000
1	3.65285850	3.364116E-012	1.890412E-011	1	0.000000E+000
1	3.65293300	1.890412E-011	3.364116E-012	0	0.000000E+000
1	3.65309027	3.364116E-012	1.890412E-011	1	0.000000E+000
1	3.65322929	1.890412E-011	3.364116E-012	0	0.000000E+000
1	3.65346756	3.364116E-012	1.890412E-011	1	0.000000E+000
1	3.65476342	1.890412E-011	3.364116E-012	0	0.000000E+000
1	3.65551215	3.364116E-012	1.890412E-011	1	0.000000E+000
1	3.65574133	1.890412E-011	3.364116E-012	0	0.000000E+000
1	3.65592364	3.364116E-012	1.890412E-011	1	0.000000E+000
1	3.65604912	1.890412E-011	3.364116E-012	0	0.000000E+000
1	3.65731915	3.364116E-012	1.890412E-011	1	0.000000E+000
1	3.65736560	1.890412E-011	3.364116E-012	0	0.000000E+000
1	3.65845848	3.364116E-012	1.890412E-011	1	0.000000E+000
1	3.65924930	1.890412E-011	3.364116E-012	0	0.000000E+000
1	3.66034514	3.364116E-012	1.890412E-011	1	0.000000E+000
1	3.66082009	1.890412E-011	3.364116E-012	0	0.000000E+000
1	3.66113056	3.364116E-012	1.890412E-011	1	0.000000E+000
1	3.66122272	1.890412E-011	3.364116E-012	0	0.000000E+000
1	3.66175703	3.364116E-012	1.890412E-011	1	0.000000E+000
1	3.66204587	1.890412E-011	3.364116E-012	0	0.000000E+000
1	3.66230541	3.364116E-012	1.890412E-011	1	0.000000E+000
1	3.66281516	1.890412E-011	3.364116E-012	0	0.000000E+000
1	3.66282815	3.364116E-012	1.890412E-011	1	0.000000E+000
1	3.66294157	1.890412E-011	3.364116E-012	0	0.000000E+000
1	3.66313234	3.364116E-012	1.890412E-011	1	0.000000E+000
1	3.66365273	1.890412E-011	3.364116E-012	0	0.000000E+000
1	3.66392218	3.364116E-012	1.890412E-011	1	0.000000E+000
1	3.66402547	1.890412E-011	3.364116E-012	0	0.000000E+000
1	3.66412392	3.364116E-012	1.890412E-011	1	0.000000E+000
1	3.66450865	1.890412E-011	3.364116E-012	0	0.000000E+000
1	3.66464333	3.364116E-012	1.890412E-011	1	0.000000E+000
1	3.66469575	1.890412E-011	3.364116E-012	0	0.000000E+000
1	3.66578712	3.364116E-012	1.890412E-011	1	0.000000E+000
1	3.66594876	1.890412E-011	3.364116E-012	0	0.000000E+000
1	3.66736075	3.364116E-012	1.890412E-011	1	0.000000E+000
1	3.66740047	1.890412E-011	3.364116E-012	0	0.000000E+000
1	3.66763681	3.364116E-012	1.890412E-011	1	0.000000E+000
1	3.66768681	1.890412E-011	3.364116E-012	0	0.000000E+000
1	3.67148898	3.364116E-012	1.890412E-011	1	0.000000E+000
1	3.67255980	1.890412E-011	3.364116E-012	0	0.000000E+000
1	3.67282994	3.364116E-012	1.890412E-011	1	0.000000E+000
1	3.67318640	1.890412E-011	3.364116E-012	0	0.000000E+000
1	3.67503741	3.364116E-012	1.890412E-011	1	0.000000E+000
1	3.67523347	1.890412E-011	3.364116E-012	0	0.000000E+000
1	3.67629649	3.364116E-012	1.890412E-011	1	0.000000E+000
1	3.67637457	1.890412E-011	3.364116E-012	0	0.000000E+000
1	3.67649319	3.364116E-012	1.890412E-011	1	0.000000E+000
1	3.67656398	1.890412E-011	3.364116E-012	0	0.000000E+000
1	3.67709104	3.364116E-012	1.890412E-011	1	0.000000E+000
1	3.67712434	1.890412E-011	3.364116E-012	0	0.000000E+000
1	3.68163971	3.364116E-012	1.890412E-011	1	0.000000E+000
1	3.68209274	1.890412E-011	3.364116E-012	0	0.000000E+000
1	3.68221050	3.364116E-012	1.890412E-011	1	0.000000E+000
1	3.68227589	1.890412E-011	3.364116E-012	0	0.000000E+000
1	3.68233548	3.364116E-012	1.890412E-011	1	0.000000E+000
1	3.68237506	1.890412E-011	3.364116E-012	0	0.000000E+000
1	3.68260796	3.364116E-012	1.890412E-011	1	0.000000E+000
1	3.68282408	1.890412E-011	3.364116E-012	0	0.000000E+000
1	3.68308192	3.364116E-012	1.890412E-011	1	0.000000E+000
1	3.68398543	1.890412E-011	3.364116E-012	0	0.000000E+000
1	3.68413314	3.364116E-012	1.890412E-011	1	0.000000E+000
1	3.68423445	1.890412E-011	3.364116E-012	0	0.000000E+000
1	3.68490711	3.364116E-012	1.890412E-011	1	0.000000E+000
1	3.68539776	1.890412E-011	3.364116E-012	0	0.000000E+000
1	3.68563861	3.364116E-012	1.890412E-011	1	0.000000E+000
1	3.68589381	1.890412E-011	3.364116E-012	0	0.000000E+000
1	3.68592046	3.364116E-012	1.890412E-011	1	0.000000E+000
1	3.68641040	1.890412E-011	3.364116E-012	0	0.000000E+000
1	3.68776066	3.364116E-012	1.890412E-011	1	0.000000E+000
1	3.68803392	1.890412E-011	3.364116E-012	0	0.000000E+000
1	3.68959115	3.364116E-012	1.890412E-011	1	0.000000E+000
1	3.68989886	1.890412E-011	3.364116E-012	0	0.000000E+000
1	3.69034010	3.364116E-012	1.890412E-011	1	0.000000E+000
1	3.69061076	1.890412E-011	3.364116E-012	0	0.000000E+000
1	3.69063741	3.364116E-012	1.890412E-011	1	0.000000E+000
1	3.69066401	1.890412E-011	3.364116E-012	0	0.000000E+000
1	3.69105272	3.364116E-012	1.890412E-011	1	0.000000E+000
1	3.69107497	1.890412E-011	3.364116E-012	0	0.000000E+000
1	3.69129634	3.364116E-012	1.890412E-011	1	0.000000E+000
1	3.69160954	1.890412E-011	3.364116E-012	0	0.000000E+000
1	3.69183288	3.364116E-012	1.890412E-011	1	0.000000E+000
1	3.69239997	1.890412E-011	3.364116E-012	0	0.000000E+000
1	3.69456987	3.364116E-012	1.890412E-011	1	0.000000E+000
1	3.69552578	1.890412E-011	3.364116E-012	0	0.000000E+000
1	3.69722727	3.364116E-012	1.890412E-011	1	0.000000E+000
1	3.69732805	1.890412E-011	3.364116E-012	0	0.000000E+000
1	3.69734751	3.364116E-012	1.890412E-011	1	0.000000E+000
1	3.69798693	1.890412E-011	3.364116E-012	0	0.000000E+000
1	3.69905585	3.364116E-012	1.890412E-011	1	0.000000E+000
1	3.69921609	1.890412E-011	3.364116E-012	0	0.000000E+000
1	3.69936728	3.364116E-012	1.890412E-011	1	0.000000E+000
1	3.69944928	1.890412E-011	3.364116E-012	0	0.000000E+000
1	3.69997747	3.364116E-012	1.890412E-011	1	0.000000E+000
1	3.70015122	1.890412E-011	3.364116E-012	0	0.000000E+000
1	3.70027922	3.364116E-012	1.890412E-011	1	0.000000E+000
1	3.70042849	1.890412E-011	3.364116E-012	0	0.000000E+000
1	3.70050839	3.364116E-012	1.890412E-011	1	0.000000E+000
1	3.70098034	1.890412E-011	3.364116E-012	0	0.000000E+000
1	3.70105193	3.364116E-012	1.890412E-011	1	0.000000E+000
1	3.70137518	1.890412E-011	3.364116E-012	0	0.000000E+000
1	3.70337927	3.364116E-012	1.890412E-011	1	0.000000E+000
1	3.70354622	1.890412E-011	3.364116E-012	0	0.000000E+000
1	3.70364221	3.364116E-012	1.890412E-011	1	0.000000E+000
1	3.70403846	1.890412E-011	3.364116E-012	0	0.000000E+000
1	3.70456752	3.364116E-012	1.890412E-011	1	0.000000E+000
1	3.70460329	1.890412E-011	3.364116E-012	0	0.000000E+000
1	3.70461735	3.364116E-012	1.890412E-011	1	0.000000E+000
1	3.70501287	1.890412E-011	3.364116E-012	0	0.000000E+000
1	3.70549707	3.364116E-012	1.890412E-011	1	0.000000E+000
1	3.70613570	1.890412E-011	3.364116E-012	0	0.000000E+000
1	3.70690073	3.364116E-012	1.890412E-011	1	0.000000E+000
1	3.70806749	1.890412E-011	3.364116E-012	0	0.000000E+000
1	3.70816974	3.364116E-012	1.890412E-011	1	0.000000E+000
1	3.70841996	1.890412E-011	3.364116E-012	0	0.000000E+000
1	3.70851177	3.364116E-012	1.890412E-011	1	0.000000E+000
1	3.70888282	1.890412E-011	3.364116E-012	0	0.000000E+000
1	3.70945450	3.364116E-012	1.890412E-011	1	0.000000E+000
1	3.70975895	1.890412E-011	3.364116E-012	0	0.000000E+000
1	3.71077795	3.364116E-012	1.890412E-011	1	0.000000E+000
1	3.71098345	1.890412E-011	3.364116E-012	0	0.000000E+000
1	3.71141700	3.364116E-012	1.890412E-011	1	0.000000E+000
1	3.71160368	1.890412E-011	3.364116E-012	0	0.000000E+000
1	3.71221046	3.364116E-012	1.890412E-011	1	0.000000E+000
1	3.71231005	1.890412E-011	3.364116E-012	0	0.000000E+000
1	3.71259432	3.364116E-012	1.890412E-011	1	0.000000E+000
1	3.71276814	1.890412E-011	3.364116E-012	0	0.000000E+000
1	3.71278594	3.364116E-012	1.890412E-011	1	0.000000E+000
1	3.71408687	1.890412E-011	3.364116E-012	0	0.000000E+000
1	3.71602080	3.364116E-012	1.890412E-011	1	0.000000E+000
1	3.71628652	1.890412E-011	3.364116E-012	0	0.000000E+000
1	3.71634963	3.364116E-012	1.890412E-011	1	0.000000E+000
1	3.71674126	1.890412E-011	3.364116E-012	0	0.000000E+000
1	3.71734114	3.364116E-012	1.890412E-011	1	0.000000E+000
1	3.71767450	1.890412E-011	3.364116E-012	0	0.000000E+000
1	3.71794530	3.364116E-012	1.890412E-011	1	0.000000E+000
1	3.71828320	1.890412E-011	3.364116E-012	0	0.000000E+000
1	3.71845243	3.364116E-012	1.890412E-011	1	0.000000E+000
1	3.71858062	1.890412E-011	3.364116E-012	0	0.000000E+000
1	3.71953855	3.364116E-012	1.890412E-011	1	0.000000E+000
1	3.72019294	1.890412E-011	3.364116E-012	0	0.000000E+000
1	3.72126822	3.364116E-012	1.890412E-011	1	0.000000E+000
1	3.72206463	1.890412E-011	3.364116E-012	0	0.000000E+000
1	3.72227320	3.364116E-012	1.890412E-011	1	0.000000E+000
1	3.72294990	1.890412E-011	3.364116E-012	0	0.000000E+000
1	3.72420900	3.364116E-012	1.890412E-011	1	0.000000E+000
1	3.72503191	1.890412E-011	3.364116E-012	0	0.000000E+000
1	3.72527280	3.364116E-012	1.890412E-011	1	0.000000E+000
1	3.72528764	1.890412E-011	3.364116E-012	0	0.000000E+000
1	3.72623870	3.364116E-012	1.890412E-011	1	0.000000E+000
1	3.72634957	1.890412E-011	3.364116E-012	0	0.000000E+000
1	3.72773967	3.364116E-012	1.890412E-011	1	0.000000E+000
1	3.72783482	1.890412E-011	3.364116E-012	0	0.000000E+000
1	3.72803042	3.364116E-012	1.890412E-011	1	0.000000E+000
1	3.72840470	1.890412E-011	3.364116E-012	0	0.000000E+000
1	3.72850795	3.364116E-012	1.890412E-011	1	0.000000E+000
1	3.72861700	1.890412E-011	3.364116E-012	0	0.000000E+000
1	3.72968066	3.364116E-012	1.890412E-011	1	0.000000E+000
1	3.72995452	1.890412E-011	3.364116E-012	0	0.000000E+000
1	3.73067522	3.364116E-012	1.890412E-011	1	0.000000E+000
1	3.73090469	1.890412E-011	3.364116E-012	0	0.000000E+000
1	3.73128367	3.364116E-012	1.890412E-011	1	0.000000E+000
1	3.73139629	1.890412E-011	3.364116E-012	0	0.000000E+000
1	3.73153324	3.364116E-012	1.890412E-011	1	0.000000E+000
1	3.73164785	1.890412E-011	3.364116E-012	0	0.000000E+000
1	3.73180142	3.364116E-012	1.890412E-011	1	0.000000E+000
1	3.73209244	1.890412E-011	3.364116E-012	0	0.000000E+000
1	3.73230528	3.364116E-012	1.890412E-011	1	0.000000E+000
1	3.73233171	1.890412E-011	3.364116E-012	0	0.000000E+000
1	3.73257768	3.364116E-012	1.890412E-011	1	0.000000E+000
1	3.73396602	1.890412E-011	3.364116E-012	0	0.000000E+000
1	3.73401765	3.364116E-012	1.890412E-011	1	0.000000E+000
1	3.73405351	1.890412E-011	3.364116E-012	0	0.000000E+000
1	3.73438456	3.364116E-012	1.890412E-011	1	0.000000E+000
1	3.73455871	1.890412E-011	3.364116E-012	0	0.000000E+000
1	3.73529744	3.364116E-012	1.890412E-011	1	0.000000E+000
1	3.73557179	1.890412E-011	3.364116E-012	0	0.000000E+000
1	3.73751743	3.364116E-012	1.890412E-011	1	0.000000E+000
1	3.73754077	1.890412E-011	3.364116E-012	0	0.000000E+000
1	3.73794994	3.364116E-012	1.890412E-011	1	0.000000E+000
1	3.73844154	1.890412E-011	3.364116E-012	0	0.000000E+000
1	3.73987248	3.364116E-012	1.890412E-011	1	0.000000E+000
1	3.73995474	1.890412E-011	3.364116E-012	0	0.000000E+000
1	3.74071180	3.364116E-012	1.890412E-011	1	0.000000E+000
1	3.74077661	1.890412E-011	3.364116E-012	0	0.000000E+000
1	3.74100764	3.364116E-012	1.890412E-011	1	0.000000E+000
1	3.74104409	1.890412E-011	3.364116E-012	0	0.000000E+000
1	3.74123949	3.364116E-012	1.890412E-011	1	0.000000E+000
1	3.74176405	1.890412E-011	3.364116E-012	0	0.000000E+000
1	3.74362925	3.364116E-012	1.890412E-011	1	0.000000E+000
1	3.74370864	1.890412E-011	3.364116E-012	0	0.000000E+000
1	3.74378208	3.364116E-012	1.890412E-011	1	0.000000E+000
1	3.74386831	1.890412E-011	3.364116E-012	0	0.000000E+000
1	3.74453102	3.364116E-012	1.890412E-011	1	0.000000E+000
1	3.74521130	1.890412E-011	3.364116E-012	0	0.000000E+000
1	3.74729061	3.364116E-012	1.890412E-011	1	0.000000E+000
1	3.74731134	1.890412E-011	3.364116E-012	0	0.000000E+000
1	3.74910680	3.364116E-012	1.890412E-011	1	0.000000E+000
1	3.74925191	1.890412E-011	3.364116E-012	0	0.000000E+000
1	3.74942000	3.364116E-012	1.890412E-011	1	0.000000E+000
1	3.74943226	1.890412E-011	3.364116E-012	0	0.000000E+000
1	3.75070682	3.364116E-012	1.890412E-011	1	0.000000E+000
1	3.75076162	1.890412E-011	3.364116E-012	0	0.000000E+000
1	3.75078377	3.364116E-012	1.890412E-011	1	0.000000E+000
1	3.75116003	1.890412E-011	3.364116E-012	0	0.000000E+000
1	3.75142151	3.364116E-012	1.890412E-011	1	0.000000E+000
1	3.75174214	1.890412E-011	3.364116E-012	0	0.000000E+000
1	3.76798193	3.364116E-012	1.890412E-011	1	0.000000E+000
1	3.76822965	1.890412E-011	3.364116E-012	0	0.000000E+000
1	3.76867495	3.364116E-012	1.890412E-011	1	0.000000E+000
1	3.76948839	1.890412E-011	3.364116E-012	0	0.000000E+000
1	3.76961668	3.364116E-012	1.890412E-011	1	0.000000E+000
1	3.76979013	1.890412E-011	3.364116E-012	0	0.000000E+000
1	3.77171769	3.364116E-012	1.890412E-011	1	0.000000E+000
1	3.77175879	1.890412E-011	3.364116E-012	0	0.000000E+000
1	3.77181883	3.364116E-012	1.890412E-011	1	0.000000E+000
1	3.77336834	1.890412E-011	3.364116E-012	0	0.000000E+000
1	3.77366301	3.364116E-012	1.890412E-011	1	0.000000E+000
1	3.77389655	1.890412E-011	3.364116E-012	0	0.000000E+000
1	4.62241569	3.418430E-012	1.895843E-011	1	0.000000E+000
1	4.62241700	1.895843E-011	3.418430E-012	0	0.000000E+000
1	4.62241784	3.418430E-012	1.895843E-011	1	0.000000E+000
1	4.62244616	1.895843E-011	3.418430E-012	0	0.000000E+000
1	4.62338300	3.418430E-012	1.895843E-011	1	0.000000E+000
1	4.62348659	1.895843E-011	3.418430E-012	0	0.000000E+000
1	4.62419186	3.418430E-012	1.895843E-011	1	0.000000E+000
1	4.62425884	1.895843E-011	3.418430E-012	0	0.000000E+000
1	4.62476617	3.418430E-012	1.895843E-011	1	0.000000E+000
1	4.62524788	1.895843E-011	3.418430E-012	0	0.000000E+000
1	4.62593352	3.418430E-012	1.895843E-011	1	0.000000E+000
1	4.62624765	1.895843E-011	3.418430E-012	0	0.000000E+000
1	4.62690498	3.418430E-012	1.895843E-011	1	0.000000E+000
1	4.62702317	1.895843E-011	3.418430E-012	0	0.000000E+000
1	4.62747674	3.418430E-012	1.895843E-011	1	0.000000E+000
1	4.62787079	1.895843E-011	3.418430E-012	0	0.000000E+000
1	4.62851103	3.418430E-012	1.895843E-011	1	0.000000E+000
1	4.62893743	1.895843E-011	3.418430E-012	0	0.000000E+000
1	4.62907149	3.418430E-012	1.895843E-011	1	0.000000E+000
1	4.62918034	1.895843E-011	3.418430E-012	0	0.000000E+000
1	4.62933086	3.418430E-012	1.895843E-011	1	0.000000E+000
1	4.62955797	1.895843E-011	3.418430E-012	0	0.000000E+000
1	4.63157787	3.418430E-012	1.895843E-011	1	0.000000E+000
1	4.63167550	1.895843E-011	3.418430E-012	0	0.000000E+000
1	4.63176598	3.418430E-012	1.895843E-011	1	0.000000E+000
1	4.63217796	1.895843E-011	3.418430E-012	0	0.000000E+000
1	4.63247025	3.418430E-012	1.895843E-011	1	0.000000E+000
1	4.63254278	1.895843E-011	3.418430E-012	0	0.000000E+000
1	4.63357047	3.418430E-012	1.895843E-011	1	0.000000E+000
1	4.63385910	1.895843E-011	3.418430E-012	0	0.000000E+000
1	4.63483579	3.418430E-012	1.895843E-011	1	0.000000E+000
1	4.63491576	1.895843E-011	3.418430E-012	0	0.000000E+000
1	4.63534445	3.418430E-012	1.895843E-011	1	0.000000E+000
1	4.63597319	1.895843E-011	3.418430E-012	0	0.000000E+000
1	4.63602243	3.418430E-012	1.895843E-011	1	0.000000E+000
1	4.63645320	1.895843E-011	3.418430E-012	0	0.000000E+000
1	4.63943523	3.418430E-012	1.895843E-011	1	0.000000E+000
1	4.63949940	1.895843E-011	3.418430E-012	0	0.000000E+000
1	4.64063472	3.418430E-012	1.895843E-011	1	0.000000E+000
1	4.64215708	1.895843E-011	3.418430E-012	0	0.000000E+000
1	4.64282057	3.418430E-012	1.895843E-011	1	0.000000E+000
1	4.64310176	1.895843E-011	3.418430E-012	0	0.000000E+000
1	4.64331668	3.418430E-012	1.895843E-011	1	0.000000E+000
1	4.64383654	1.895843E-011	3.418430E-012	0	0.000000E+000
1	4.64386842	3.418430E-012	1.895843E-011	1	0.000000E+000
1	4.64392686	1.895843E-011	3.418430E-012	0	0.000000E+000
1	4.64584693	3.418430E-012	1.895843E-011	1	0.000000E+000
1	4.64606107	1.895843E-011	3.418430E-012	0	0.000000E+000
1	4.64615572	3.418430E-012	1.895843E-011	1	0.000000E+000
1	4.64654367	1.895843E-011	3.418430E-012	0	0.000000E+000
1	4.64662494	3.418430E-012	1.895843E-011	1	0.000000E+000
1	4.64682017	1.895843E-011	3.418430E-012	0	0.000000E+000
1	4.65005046	3.418430E-012	1.895843E-011	1	0.000000E+000
1	4.65009768	1.895843E-011	3.418430E-012	0	0.000000E+000
1	4.65055257	3.418430E-012	1.895843E-011	1	0.000000E+000
1	4.65058062	1.895843E-011	3.418430E-012	0	0.000000E+000
1	4.65064629	3.418430E-012	1.895843E-011	1	0.000000E+000
1	4.65092218	1.895843E-011	3.418430E-012	0	0.000000E+000
1	4.65129601	3.418430E-012	1.895843E-011	1	0.000000E+000
1	4.65251845	1.895843E-011	3.418430E-012	0	0.000000E+000
1	4.65257887	3.418430E-012	1.895843E-011	1	0.000000E+000
1	4.65337322	1.895843E-011	3.418430E-012	0	0.000000E+000
1	4.65391351	3.418430E-012	1.895843E-011	1	0.000000E+000
1	4.65437255	1.895843E-011	3.418430E-012	0	0.000000E+000
1	4.65648710	3.418430E-012	1.895843E-011	1	0.000000E+000
1	4.65652571	1.895843E-011	3.418430E-012	0	0.000000E+000
1	4.65659466	3.418430E-012	1.895843E-011	1	0.000000E+000
1	4.65665003	1.895843E-011	3.418430E-012	0	0.000000E+000
1	4.65714094	3.418430E-012	1.895843E-011	1	0.000000E+000
1	4.65798538	1.895843E-011	3.418430E-012	0	0.000000E+000
1	4.65810682	3.418430E-012	1.895843E-011	1	0.000000E+000
1	4.65819885	1.895843E-011	3.418430E-012	0	0.000000E+000
1	4.65961004	3.418430E-012	1.895843E-011	1	0.000000E+000
1	4.66051135	1.895843E-011	3.418430E-012	0	0.000000E+000
1	4.66066442	3.418430E-012	1.895843E-011	1	0.000000E+000
1	4.66068772	1.895843E-011	3.418430E-012	0	0.000000E+000
1	4.66087421	3.418430E-012	1.895843E-011	1	0.000000E+000
1	4.66119358	1.895843E-011	3.418430E-012	0	0.000000E+000
1	4.66148140	3.418430E-012	1.895843E-011	1	0.000000E+000
1	4.66206781	1.895843E-011	3.418430E-012	0	0.000000E+000
1	4.66294305	3.418430E-012	1.895843E-011	1	0.000000E+000
1	4.66307390	1.895843E-011	3.418430E-012	0	0.000000E+000
1	4.66498523	3.418430E-012	1.895843E-011	1	0.000000E+000
1	4.66504583	1.895843E-011	3.418430E-012	0	0.000000E+000
1	4.66521028	3.418430E-012	1.895843E-011	1	0.000000E+000
1	4.66548708	1.895843E-011	3.418430E-012	0	0.000000E+000
1	4.66566368	3.418430E-012	1.895843E-011	1	0.000000E+000
1	4.66582952	1.895843E-011	3.418430E-012	0	0.000000E+000
1	4.66619662	3.418430E-012	1.895843E-011	1	0.000000E+000
1	4.66650745	1.895843E-011	3.418430E-012	0	0.000000E+000
1	4.66750305	3.418430E-012	1.895843E-011	1	0.000000E+000
1	4.66780201	1.895843E-011	3.418430E-012	0	0.000000E+000
1	4.66872866	3.418430E-012	1.895843E-011	1	0.000000E+000
1	4.66893451	1.895843E-011	3.418430E-012	0	0.000000E+000
1	4.66910816	3.418430E-012	1.895843E-011	1	0.000000E+000
1	4.66920543	1.895843E-011	3.418430E-012	0	0.000000E+000
1	4.66952624	3.418430E-012	1.895843E-011	1	0.000000E+000
1	4.66963998	1.895843E-011	3.418430E-012	0	0.000000E+000
1	4.67183890	3.418430E-012	1.895843E-011	1	0.000000E+000
1	4.67221672	1.895843E-011	3.418430E-012	0	0.000000E+000
1	4.67238987	3.418430E-012	1.895843E-011	1	0.000000E+000
1	4.67257603	1.895843E-011	3.418430E-012	0	0.000000E+000
1	4.67336158	3.418430E-012	1.895843E-011	1	0.000000E+000
1	4.67348300	1.895843E-011	3.418430E-012	0	0.000000E+000
1	4.67564363	3.418430E-012	1.895843E-011	1	0.000000E+000
1	4.67619874	1.895843E-011	3.418430E-012	0	0.000000E+000
1	4.67669402	3.418430E-012	1.895843E-011	1	0.000000E+000
1	4.67807550	1.895843E-011	3.418430E-012	0	0.000000E+000
1	4.67814258	3.418430E-012	1.895843E-011	1	0.000000E+000
1	4.67897075	1.895843E-011	3.418430E-012	0	0.000000E+000
1	4.67951789	3.418430E-012	1.895843E-011	1	0.000000E+000
1	4.68055287	1.895843E-011	3.418430E-012	0	0.000000E+000
1	4.68077392	3.418430E-012	1.895843E-011	1	0.000000E+000
1	4.68082636	1.895843E-011	3.418430E-012	0	0.000000E+000
1	4.68130751	3.418430E-012	1.895843E-011	1	0.000000E+000
1	4.68136259	1.895843E-011	3.418430E-012	0	0.000000E+000
1	4.68313439	3.418430E-012	1.895843E-011	1	0.000000E+000
1	4.68339008	1.895843E-011	3.418430E-012	0	0.000000E+000
1	4.68367526	3.418430E-012	1.895843E-011	1	0.000000E+000
1	4.68424437	1.895843E-011	3.418430E-012	0	0.000000E+000
1	4.68526335	3.418430E-012	1.895843E-011	1	0.000000E+000
1	4.68545447	1.895843E-011	3.418430E-012	0	0.000000E+000
1	4.68755332	3.418430E-012	1.895843E-011	1	0.000000E+000
1	4.68757677	1.895843E-011	3.418430E-012	0	0.000000E+000
1	4.68998657	3.418430E-012	1.895843E-011	1	0.000000E+000
1	4.69029979	1.895843E-011	3.418430E-012	0	0.000000E+000
1	4.69045696	3.418430E-012	1.895843E-011	1	0.000000E+000
1	4.69063740	1.895843E-011	3.418430E-012	0	0.000000E+000
1	4.69103381	3.418430E-012	1.895843E-011	1	0.000000E+000
1	4.69121181	1.895843E-011	3.418430E-012	0	0.000000E+000
1	4.69243105	3.418430E-012	1.895843E-011	1	0.000000E+000
1	4.69257787	1.895843E-011	3.418430E-012	0	0.000000E+000
1	4.69365932	3.418430E-012	1.895843E-011	1	0.000000E+000
1	4.69372484	1.895843E-011	3.418430E-012	0	0.000000E+000
1	4.69483345	3.418430E-012	1.895843E-011	1	0.000000E+000
1	4.69486563	1.895843E-011	3.418430E-012	0	0.000000E+000
1	4.69525778	3.418430E-012	1.895843E-011	1	0.000000E+000
1	4.69555172	1.895843E-011	3.418430E-012	0	0.000000E+000
1	4.69648920	3.418430E-012	1.895843E-011	1	0.000000E+000
1	4.69652126	1.895843E-011	3.418430E-012	0	0.000000E+000
1	4.69684678	3.418430E-012	1.895843E-011	1	0.000000E+000
1	4.69696854	1.895843E-011	3.418430E-012	0	0.000000E+000
1	4.69705481	3.418430E-012	1.895843E-011	1	0.000000E+000
1	4.69732929	1.895843E-011	3.418430E-012	0	0.000000E+000
1	4.69743411	3.418430E-012	1.895843E-011	1	0.000000E+000
1	4.69748718	1.895843E-011	3.418430E-012	0	0.000000E+000
1	4.69771802	3.418430E-012	1.895843E-011	1	0.000000E+000
1	4.69827359	1.895843E-011	3.418430E-012	0	0.000000E+000
1	4.97386331	3.271842E-012	1.881184E-011	1	0.000000E+000
1	4.97409519	1.881184E-011	3.271842E-012	0	0.000000E+000
1	4.97618501	3.271842E-012	1.881184E-011	1	0.000000E+000
1	4.97645624	1.881184E-011	3.271842E-012	0	0.000000E+000
1	4.97731288	3.271842E-012	1.881184E-011	1	0.000000E+000
1	4.97940832	1.881184E-011	3.271842E-012	0	0.000000E+000
1	4.97953470	3.271842E-012	1.881184E-011	1	0.000000E+000
1	4.98010264	1.881184E-011	3.271842E-012	0	0.000000E+000
1	4.98091186	3.271842E-012	1.881184E-011	1	0.000000E+000
1	4.98111961	1.881184E-011	3.271842E-012	0	0.000000E+000
1	4.98154442	3.271842E-012	1.881184E-011	1	0.000000E+000
1	4.98233082	1.881184E-011	3.271842E-012	0	0.000000E+000
1	4.98241990	3.271842E-012	1.881184E-011	1	0.000000E+000
1	4.98248370	1.881184E-011	3.271842E-012	0	0.000000E+000
1	4.98373029	3.271842E-012	1.881184E-011	1	0.000000E+000
1	4.98469486	1.881184E-011	3.271842E-012	0	0.000000E+000
1	4.98521254	3.271842E-012	1.881184E-011	1	0.000000E+000
1	4.98534896	1.881184E-011	3.271842E-012	0	0.000000E+000
1	4.98538197	3.271842E-012	1.881184E-011	1	0.000000E+000
1	4.98551491	1.881184E-011	3.271842E-012	0	0.000000E+000
1	4.98630673	3.271842E-012	1.881184E-011	1	0.000000E+000
1	4.98707752	1.881184E-011	3.271842E-012	0	0.000000E+000
1	4.99195566	3.271842E-012	1.881184E-011	1	0.000000E+000
1	4.99221071	1.881184E-011	3.271842E-012	0	0.000000E+000
1	4.99235971	3.271842E-012	1.881184E-011	1	0.000000E+000
1	4.99247100	1.881184E-011	3.271842E-012	0	0.000000E+000
1	4.99326735	3.271842E-012	1.881184E-011	1	0.000000E+000
1	4.99374016	1.881184E-011	3.271842E-012	0	0.000000E+000
1	4.99395173	3.271842E-012	1.881184E-011	1	0.000000E+000
1	4.99415282	1.881184E-011	3.271842E-012	0	0.000000E+000
1	4.99453264	3.271842E-012	1.881184E-011	1	0.000000E+000
1	4.99483685	1.881184E-011	3.271842E-012	0	0.000000E+000
1	4.99540655	3.271842E-012	1.881184E-011	1	0.000000E+000
1	4.99554906	1.881184E-011	3.271842E-012	0	0.000000E+000
1	4.99652501	3.271842E-012	1.881184E-011	1	0.000000E+000
1	4.99848635	1.881184E-011	3.271842E-012	0	0.000000E+000
1	5.00090612	3.271842E-012	1.881184E-011	1	0.000000E+000
1	5.00118544	1.881184E-011	3.271842E-012	0	0.000000E+000
1	5.00382391	3.271842E-012	1.881184E-011	1	0.000000E+000
1	5.00432898	1.881184E-011	3.271842E-012	0	0.000000E+000
1	5.00486032	3.271842E-012	1.881184E-011	1	0.000000E+000
1	5.00496299	1.881184E-011	3.271842E-012	0	0.000000E+000
1	5.00637068	3.271842E-012	1.881184E-011	1	0.000000E+000
1	5.00641041	1.881184E-011	3.271842E-012	0	0.000000E+000
1	5.00779929	3.271842E-012	1.881184E-011	1	0.000000E+000
1	5.00840788	1.881184E-011	3.271842E-012	0	0.000000E+000
1	5.00848185	3.271842E-012	1.881184E-011	1	0.000000E+000
1	5.00886701	1.881184E-011	3.271842E-012	0	0.000000E+000
1	5.00900815	3.271842E-012	1.881184E-011	1	0.000000E+000
1	5.00914762	1.881184E-011	3.271842E-012	0	0.000000E+000
1	5.00934355	3.271842E-012	1.881184E-011	1	0.000000E+000
1	5.00942760	1.881184E-011	3.271842E-012	0	0.000000E+000
1	5.00978959	3.271842E-012	1.881184E-011	1	0.000000E+000
1	5.01052343	1.881184E-011	3.271842E-012	0	0.000000E+000
1	5.01153500	3.271842E-012	1.881184E-011	1	0.000000E+000
1	5.01165814	1.881184E-011	3.271842E-012	0	0.000000E+000
1	5.01230163	3.271842E-012	1.881184E-011	1	0.000000E+000
1	5.01239477	1.881184E-011	3.271842E-012	0	0.000000E+000
1	5.01737151	3.271842E-012	1.881184E-011	1	0.000000E+000
1	5.01759624	1.881184E-011	3.271842E-012	0	0.000000E+000
1	5.01817024	3.271842E-012	1.881184E-011	1	0.000000E+000
1	5.01841415	1.881184E-011	3.271842E-012	0	0.000000E+000
1	5.01899257	3.271842E-012	1.881184E-011	1	0.000000E+000
1	5.01930984	1.881184E-011	3.271842E-012	0	0.000000E+000
1	5.01996165	3.271842E-012	1.881184E-011	1	0.000000E+000
1	5.01998125	1.881184E-011	3.271842E-012	0	0.000000E+000
1	5.02154857	3.271842E-012	1.881184E-011	1	0.000000E+000
1	5.02178131	1.881184E-011	3.271842E-012	0	0.000000E+000
1	5.02345600	3.271842E-012	1.881184E-011	1	0.000000E+000
1	5.02393678	1.881184E-011	3.271842E-012	0	0.000000E+000
1	5.02430541	3.271842E-012	1.881184E-011	1	0.000000E+000
1	5.02474478	1.881184E-011	3.271842E-012	0	0.000000E+000
1	5.02496391	3.271842E-012	1.881184E-011	1	0.000000E+000
1	5.02542907	1.881184E-011	3.271842E-012	0	0.000000E+000
1	5.02576553	3.271842E-012	1.881184E-011	1	0.000000E+000
1	5.02601651	1.881184E-011	3.271842E-012	0	0.000000E+000
1	5.02684652	3.271842E-012	1.881184E-011	1	0.000000E+000
1	5.02696557	1.881184E-011	3.271842E-012	0	0.000000E+000
1	5.02699693	3.271842E-012	1.881184E-011	1	0.000000E+000
1	5.02746710	1.881184E-011	3.271842E-012	0	0.000000E+000
1	5.02782326	3.271842E-012	1.881184E-011	1	0.000000E+000
1	5.02845260	1.881184E-011	3.271842E-012	0	0.000000E+000
1	5.03968759	3.271842E-012	1.881184E-011	1	0.000000E+000
1	5.03996186	1.881184E-011	3.271842E-012	0	0.000000E+000
1	5.04001047	3.271842E-012	1.881184E-011	1	0.000000E+000
1	5.04013637	1.881184E-011	3.271842E-012	0	0.000000E+000
1	5.04048376	3.271842E-012	1.881184E-011	1	0.000000E+000
1	5.04163000	1.881184E-011	3.271842E-012	0	0.000000E+000
1	5.04171031	3.271842E-012	1.881184E-011	1	0.000000E+000
1	5.04179491	1.881184E-011	3.271842E-012	0	0.000000E+000
1	5.04192526	3.271842E-012	1.881184E-011	1	0.000000E+000
1	5.04196747	1.881184E-011	3.271842E-012	0	0.000000E+000
1	5.04283241	3.271842E-012	1.881184E-011	1	0.000000E+000
1	5.04319848	1.881184E-011	3.271842E-012	0	0.000000E+000
1	5.04590082	3.271842E-012	1.881184E-011	1	0.000000E+000
1	5.04595097	1.881184E-011	3.271842E-012	0	0.000000E+000
1	5.04667971	3.271842E-012	1.881184E-011	1	0.000000E+000
1	5.04671852	1.881184E-011	3.271842E-012	0	0.000000E+000
1	5.04724144	3.271842E-012	1.881184E-011	1	0.000000E+000
1	5.04755614	1.881184E-011	3.271842E-012	0	0.000000E+000
1	5.04786069	3.271842E-012	1.881184E-011	1	0.000000E+000
1	5.04848265	1.881184E-011	3.271842E-012	0	0.000000E+000
1	5.08333554	3.271842E-012	1.881184E-011	1	0.000000E+000
1	5.08338185	1.881184E-011	3.271842E-012	0	0.000000E+000
1	5.08364573	3.271842E-012	1.881184E-011	1	0.000000E+000
1	5.08370223	1.881184E-011	3.271842E-012	0	0.000000E+000
1	5.08399898	3.271842E-012	1.881184E-011	1	0.000000E+000
1	5.08406648	1.881184E-011	3.271842E-012	0	0.000000E+000
1	5.08421073	3.271842E-012	1.881184E-011	1	0.000000E+000
1	5.08443167	1.881184E-011	3.271842E-012	0	0.000000E+000
1	5.08451248	3.271842E-012	1.881184E-011	1	0.000000E+000
1	5.08458252	1.881184E-011	3.271842E-012	0	0.000000E+000
1	5.08604280	3.271842E-012	1.881184E-011	1	0.000000E+000
1	5.08709311	1.881184E-011	3.271842E-012	0	0.000000E+000
1	5.08818876	3.271842E-012	1.881184E-011	1	0.000000E+000
1	5.08840087	1.881184E-011	3.271842E-012	0	0.000000E+000
1	5.08895830	3.271842E-012	1.881184E-011	1	0.000000E+000
1	5.08930040	1.881184E-011	3.271842E-012	0	0.000000E+000
1	5.08992346	3.271842E-012	1.881184E-011	1	0.000000E+000
1	5.09002279	1.881184E-011	3.271842E-012	0	0.000000E+000
1	5.09006412	3.271842E-012	1.881184E-011	1	0.000000E+000
1	5.09047669	1.881184E-011	3.271842E-012	0	0.000000E+000
1	5.09146080	3.271842E-012	1.881184E-011	1	0.000000E+000
1	5.09155860	1.881184E-011	3.271842E-012	0	0.000000E+000
1	5.09175020	3.271842E-012	1.881184E-011	1	0.000000E+000
1	5.09181856	1.881184E-011	3.271842E-012	0	0.000000E+000
1	5.09245904	3.271842E-012	1.881184E-011	1	0.000000E+000
1	5.09277748	1.881184E-011	3.271842E-012	0	0.000000E+000
1	5.09396268	3.271842E-012	1.881184E-011	1	0.000000E+000
1	5.09404529	1.881184E-011	3.271842E-012	0	0.000000E+000
1	5.09439133	3.271842E-012	1.881184E-011	1	0.000000E+000
1	5.09519563	1.881184E-011	3.271842E-012	0	0.000000E+000
1	5.09586407	3.271842E-012	1.881184E-011	1	0.000000E+000
1	5.09599807	1.881184E-011	3.271842E-012	0	0.000000E+000
1	5.09611004	3.271842E-012	1.881184E-011	1	0.000000E+000
1	5.09638916	1.881184E-011	3.271842E-012	0	0.000000E+000
1	5.09640930	3.271842E-012	1.881184E-011	1	0.000000E+000
1	5.09698891	1.881184E-011	3.271842E-012	0	0.000000E+000
1	5.09730546	3.271842E-012	1.881184E-011	1	0.000000E+000
1	5.09780379	1.881184E-011	3.271842E-012	0	0.000000E+000
1	5.09799422	3.271842E-012	1.881184E-011	1	0.000000E+000
1	5.09851736	1.881184E-011	3.271842E-012	0	0.000000E+000
1	5.09898753	3.271842E-012	1.881184E-011	1	0.000000E+000
1	5.09921309	1.881184E-011	3.271842E-012	0	0.000000E+000
1	5.09976412	3.271842E-012	1.881184E-011	1	0.000000E+000
1	5.09990512	1.881184E-011	3.271842E-012	0	0.000000E+000
1	5.10028050	3.271842E-012	1.881184E-011	1	0.000000E+000
1	5.10051733	1.881184E-011	3.271842E-012	0	0.000000E+000
1	5.10158839	3.271842E-012	1.881184E-011	1	0.000000E+000
1	5.10178557	1.881184E-011	3.271842E-012	0	0.000000E+000
1	5.10225746	3.271842E-012	1.881184E-011	1	0.000000E+000
1	5.10237640	1.881184E-011	3.271842E-012	0	0.000000E+000
1	5.10248372	3.271842E-012	1.881184E-011	1	0.000000E+000
1	5.10304753	1.881184E-011	3.271842E-012	0	0.000000E+000
1	5.10371001	3.271842E-012	1.881184E-011	1	0.000000E+000
1	5.10381757	1.881184E-011	3.271842E-012	0	0.000000E+000
1	5.10388365	3.271842E-012	1.881184E-011	1	0.000000E+000
1	5.10404571	1.881184E-011	3.271842E-012	0	0.000000E+000
1	5.10458712	3.271842E-012	1.881184E-011	1	0.000000E+000
1	5.10523655	1.881184E-011	3.271842E-012	0	0.000000E+000
1	5.10727172	3.271842E-012	1.881184E-011	1	0.000000E+000
1	5.10755157	1.881184E-011	3.271842E-012	0	0.000000E+000
1	5.10778606	3.271842E-012	1.881184E-011	1	0.000000E+000
1	5.10840886	1.881184E-011	3.271842E-012	0	0.000000E+000
1	5.10900861	3.271842E-012	1.881184E-011	1	0.000000E+000
1	5.10929138	1.881184E-011	3.271842E-012	0	0.000000E+000
1	5.10959725	3.271842E-012	1.881184E-011	1	0.000000E+000
1	5.10977010	1.881184E-011	3.271842E-012	0	0.000000E+000
1	5.10989608	3.271842E-012	1.881184E-011	1	0.000000E+000
1	5.11058981	1.881184E-011	3.271842E-012	0	0.000000E+000
1	5.11084200	3.271842E-012	1.881184E-011	1	0.000000E+000
1	5.11091628	1.881184E-011	3.271842E-012	0	0.000000E+000
1	5.11096169	3.271842E-012	1.881184E-011	1	0.000000E+000
1	5.11232365	1.881184E-011	3.271842E-012	0	0.000000E+000
1	5.14113881	3.271842E-012	1.881184E-011	1	0.000000E+000
1	5.14116111	1.881184E-011	3.271842E-012	0	0.000000E+000
1	5.14179848	3.271842E-012	1.881184E-011	1	0.000000E+000
1	5.14185593	1.881184E-011	3.271842E-012	0	0.000000E+000
1	5.14376264	3.271842E-012	1.881184E-011	1	0.000000E+000
1	5.14410535	1.881184E-011	3.271842E-012	0	0.000000E+000
1	5.14446207	3.271842E-012	1.881184E-011	1	0.000000E+000
1	5.14471973	1.881184E-011	3.271842E-012	0	0.000000E+000
1	5.14492107	3.271842E-012	1.881184E-011	1	0.000000E+000
1	5.14535316	1.881184E-011	3.271842E-012	0	0.000000E+000
1	5.14612775	3.271842E-012	1.881184E-011	1	0.000000E+000
1	5.14654063	1.881184E-011	3.271842E-012	0	0.000000E+000
1	5.14693444	3.271842E-012	1.881184E-011	1	0.000000E+000
1	5.14709922	1.881184E-011	3.271842E-012	0	0.000000E+000
1	5.14723827	3.271842E-012	1.881184E-011	1	0.000000E+000
1	5.14768975	1.881184E-011	3.271842E-012	0	0.000000E+000
1	5.14818666	3.271842E-012	1.881184E-011	1	0.000000E+000
1	5.14867822	1.881184E-011	3.271842E-012	0	0.000000E+000
1	5.14931546	3.271842E-012	1.881184E-011	1	0.000000E+000
1	5.14947651	1.881184E-011	3.271842E-012	0	0.000000E+000
1	5.15006531	3.271842E-012	1.881184E-011	1	0.000000E+000
1	5.15061010	1.881184E-011	3.271842E-012	0	0.000000E+000
1	5.15185677	3.271842E-012	1.881184E-011	1	0.000000E+000
1	5.15207631	1.881184E-011	3.271842E-012	0	0.000000E+000
1	5.15238876	3.271842E-012	1.881184E-011	1	0.000000E+000
1	5.15241031	1.881184E-011	3.271842E-012	0	0.000000E+000
1	5.15286058	3.271842E-012	1.881184E-011	1	0.000000E+000
1	5.15291933	1.881184E-011	3.271842E-012	0	0.000000E+000
1	5.15316795	3.271842E-012	1.881184E-011	1	0.000000E+000
1	5.15332127	1.881184E-011	3.271842E-012	0	0.000000E+000
1	5.15424519	3.271842E-012	1.881184E-011	1	0.000000E+000
1	5.15461289	1.881184E-011	3.271842E-012	0	0.000000E+000
1	5.15482045	3.271842E-012	1.881184E-011	1	0.000000E+000
1	5.15619148	1.881184E-011	3.271842E-012	0	0.000000E+000
1	5.16016071	3.271842E-012	1.881184E-011	1	0.000000E+000
1	5.16050484	1.881184E-011	3.271842E-012	0	0.000000E+000
1	5.16147966	3.271842E-012	1.881184E-011	1	0.000000E+000
1	5.16198449	1.881184E-011	3.271842E-012	0	0.000000E+000
1	5.16265726	3.271842E-012	1.881184E-011	1	0.000000E+000
1	5.16309442	1.881184E-011	3.271842E-012	0	0.000000E+000
1	5.16593689	3.271842E-012	1.881184E-011	1	0.000000E+000
1	5.16672737	1.881184E-011	3.271842E-012	0	0.000000E+000
1	5.16726538	3.271842E-012	1.881184E-011	1	0.000000E+000
1	5.16738093	1.881184E-011	3.271842E-012	0	0.000000E+000
1	5.16923248	3.271842E-012	1.881184E-011	1	0.000000E+000
1	5.16966612	1.881184E-011	3.271842E-012	0	0.000000E+000
1	5.17007894	3.271842E-012	1.881184E-011	1	0.000000E+000
1	5.17034376	1.881184E-011	3.271842E-012	0	0.000000E+000
1	5.17038125	3.271842E-012	1.881184E-011	1	0.000000E+000
1	5.17238776	1.881184E-011	3.271842E-012	0	0.000000E+000
1	5.17307381	3.271842E-012	1.881184E-011	1	0.000000E+000
1	5.17324189	1.881184E-011	3.271842E-012	0	0.000000E+000
1	5.17328893	3.271842E-012	1.881184E-011	1	0.000000E+000
1	5.17416995	1.881184E-011	3.271842E-012	0	0.000000E+000
1	5.17857260	3.271842E-012	1.881184E-011	1	0.000000E+000
1	5.17905842	1.881184E-011	3.271842E-012	0	0.000000E+000
1	5.17999052	3.271842E-012	1.881184E-011	1	0.000000E+000
1	5.18025477	1.881184E-011	3.271842E-012	0	0.000000E+000
1	5.18045982	3.271842E-012	1.881184E-011	1	0.000000E+000
1	5.18069032	1.881184E-011	3.271842E-012	0	0.000000E+000
1	5.18098077	3.271842E-012	1.881184E-011	1	0.000000E+000
1	5.18184911	1.881184E-011	3.271842E-012	0	0.000000E+000
1	5.18261017	3.271842E-012	1.881184E-011	1	0.000000E+000
1	5.18272158	1.881184E-011	3.271842E-012	0	0.000000E+000
1	5.18352423	3.271842E-012	1.881184E-011	1	0.000000E+000
1	5.18365152	1.881184E-011	3.271842E-012	0	0.000000E+000
1	5.18429409	3.271842E-012	1.881184E-011	1	0.000000E+000
1	5.18479733	1.881184E-011	3.271842E-012	0	0.000000E+000
1	5.18570593	3.271842E-012	1.881184E-011	1	0.000000E+000
1	5.18590828	1.881184E-011	3.271842E-012	0	0.000000E+000
1	5.18632102	3.271842E-012	1.881184E-011	1	0.000000E+000
1	5.18634800	1.881184E-011	3.271842E-012	0	0.000000E+000
1	5.18637639	3.271842E-012	1.881184E-011	1	0.000000E+000
1	5.18640618	1.881184E-011	3.271842E-012	0	0.000000E+000
1	5.18692876	3.271842E-012	1.881184E-011	1	0.000000E+000
1	5.18709043	1.881184E-011	3.271842E-012	0	0.000000E+000
1	5.18710729	3.271842E-012	1.881184E-011	1	0.000000E+000
1	5.18752039	1.881184E-011	3.271842E-012	0	0.000000E+000
1	5.18857073	3.271842E-012	1.881184E-011	1	0.000000E+000
1	5.18900105	1.881184E-011	3.271842E-012	0	0.000000E+000
1	5.19061803	3.271842E-012	1.881184E-011	1	0.000000E+000
1	5.19110690	1.881184E-011	3.271842E-012	0	0.000000E+000
1	5.19144550	3.271842E-012	1.881184E-011	1	0.000000E+000
1	5.19230047	1.881184E-011	3.271842E-012	0	0.000000E+000
1	5.19255044	3.271842E-012	1.881184E-011	1	0.000000E+000
1	5.19259076	1.881184E-011	3.271842E-012	0	0.000000E+000
1	5.19262367	3.271842E-012	1.881184E-011	1	0.000000E+000
1	5.19266209	1.881184E-011	3.271842E-012	0	0.000000E+000
1	5.19341175	3.271842E-012	1.881184E-011	1	0.000000E+000
1	5.19347001	1.881184E-011	3.271842E-012	0	0.000000E+000
1	5.19499442	3.271842E-012	1.881184E-011	1	0.000000E+000
1	5.19514733	1.881184E-011	3.271842E-012	0	0.000000E+000
1	5.19627535	3.271842E-012	1.881184E-011	1	0.000000E+000
1	5.19686918	1.881184E-011	3.271842E-012	0	0.000000E+000
1	5.19782726	3.271842E-012	1.881184E-011	1	0.000000E+000
1	5.19783136	1.881184E-011	3.271842E-012	0	0.000000E+000
1	5.19839797	3.271842E-012	1.881184E-011	1	0.000000E+000
1	5.19853823	1.881184E-011	3.271842E-012	0	0.000000E+000
1	5.19871308	3.271842E-012	1.881184E-011	1	0.000000E+000
1	5.19904712	1.881184E-011	3.271842E-012	0	0.000000E+000
1	5.19959850	3.271842E-012	1.881184E-011	1	0.000000E+000
1	5.19973557	1.881184E-011	3.271842E-012	0	0.000000E+000
1	5.20219229	3.271842E-012	1.881184E-011	1	0.000000E+000
1	5.20227487	1.881184E-011	3.271842E-012	0	0.000000E+000
1	5.20455382	3.271842E-012	1.881184E-011	1	0.000000E+000
1	5.20519134	1.881184E-011	3.271842E-012	0	0.000000E+000
1	5.20523383	3.271842E-012	1.881184E-011	1	0.000000E+000
1	5.20527385	1.881184E-011	3.271842E-012	0	0.000000E+000
1	5.20547288	3.271842E-012	1.881184E-011	1	0.000000E+000
1	5.20587318	1.881184E-011	3.271842E-012	0	0.000000E+000
1	5.20615132	3.271842E-012	1.881184E-011	1	0.000000E+000
1	5.20685744	1.881184E-011	3.271842E-012	0	0.000000E+000
1	8.66004844	3.341236E-012	1.888124E-011	1	0.000000E+000
1	8.66044523	1.888124E-011	3.341236E-012	0	0.000000E+000
1	8.66047839	3.341236E-012	1.888124E-011	1	0.000000E+000
1	8.66052597	1.888124E-011	3.341236E-012	0	0.000000E+000
1	8.66058803	3.341236E-012	1.888124E-011	1	0.000000E+000
1	8.66097806	1.888124E-011	3.341236E-012	0	0.000000E+000
1	8.66163987	3.341236E-012	1.888124E-011	1	0.000000E+000
1	8.66177626	1.888124E-011	3.341236E-012	0	0.000000E+000
1	8.66184083	3.341236E-012	1.888124E-011	1	0.000000E+000
1	8.66244732	1.888124E-011	3.341236E-012	0	0.000000E+000
1	8.66323569	3.341236E-012	1.888124E-011	1	0.000000E+000
1	8.66325984	1.888124E-011	3.341236E-012	0	0.000000E+000
1	8.66329253	3.341236E-012	1.888124E-011	1	0.000000E+000
1	8.66385348	1.888124E-011	3.341236E-012	0	0.000000E+000
1	8.66503658	3.341236E-012	1.888124E-011	1	0.000000E+000
1	8.66515049	1.888124E-011	3.341236E-012	0	0.000000E+000
1	8.66740172	3.341236E-012	1.888124E-011	1	0.000000E+000
1	8.66790184	1.888124E-011	3.341236E-012	0	0.000000E+000
1	8.67194583	3.341236E-012	1.888124E-011	1	0.000000E+000
1	8.67314502	1.888124E-011	3.341236E-012	0	0.000000E+000
1	8.67374217	3.341236E-012	1.888124E-011	1	0.000000E+000
1	8.67386008	1.888124E-011	3.341236E-012	0	0.000000E+000
1	8.67463312	3.341236E-012	1.888124E-011	1	0.000000E+000
1	8.67501121	1.888124E-011	3.341236E-012	0	0.000000E+000
1	8.67657278	3.341236E-012	1.888124E-011	1	0.000000E+000
1	8.67663288	1.888124E-011	3.341236E-012	0	0.000000E+000
1	8.67687099	3.341236E-012	1.888124E-011	1	0.000000E+000
1	8.67694146	1.888124E-011	3.341236E-012	0	0.000000E+000
1	8.67702008	3.341236E-012	1.888124E-011	1	0.000000E+000
1	8.67792828	1.888124E-011	3.341236E-012	0	0.000000E+000
1	8.67959904	3.341236E-012	1.888124E-011	1	0.000000E+000
1	8.68038563	1.888124E-011	3.341236E-012	0	0.000000E+000
1	8.68081468	3.341236E-012	1.888124E-011	1	0.000000E+000
1	8.68117432	1.888124E-011	3.341236E-012	0	0.000000E+000
1	8.68204024	3.341236E-012	1.888124E-011	1	0.000000E+000
1	8.68212735	1.888124E-011	3.341236E-012	0	0.000000E+000
1	8.68255556	3.341236E-012	1.888124E-011	1	0.000000E+000
1	8.68295211	1.888124E-011	3.341236E-012	0	0.000000E+000
1	8.68411257	3.341236E-012	1.888124E-011	1	0.000000E+000
1	8.68480412	1.888124E-011	3.341236E-012	0	0.000000E+000
1	8.68502945	3.341236E-012	1.888124E-011	1	0.000000E+000
1	8.68518850	1.888124E-011	3.341236E-012	0	0.000000E+000
1	8.68915616	3.341236E-012	1.888124E-011	1	0.000000E+000
1	8.68928134	1.888124E-011	3.341236E-012	0	0.000000E+000
1	8.69020904	3.341236E-012	1.888124E-011	1	0.000000E+000
1	8.69023734	1.888124E-011	3.341236E-012	0	0.000000E+000
1	8.69050468	3.341236E-012	1.888124E-011	1	0.000000E+000
1	8.69101562	1.888124E-011	3.341236E-012	0	0.000000E+000
1	8.69156970	3.341236E-012	1.888124E-011	1	0.000000E+000
1	8.69159477	1.888124E-011	3.341236E-012	0	0.000000E+000
1	8.69796230	3.341236E-012	1.888124E-011	1	0.000000E+000
1	8.69822541	1.888124E-011	3.341236E-012	0	0.000000E+000
1	8.69849156	3.341236E-012	1.888124E-011	1	0.000000E+000
1	8.69878835	1.888124E-011	3.341236E-012	0	0.000000E+000
1	8.69911178	3.341236E-012	1.888124E-011	1	0.000000E+000
1	8.69962638	1.888124E-011	3.341236E-012	0	0.000000E+000
1	8.69969404	3.341236E-012	1.888124E-011	1	0.000000E+000
1	8.70040530	1.888124E-011	3.341236E-012	0	0.000000E+000
1	8.70056628	3.341236E-012	1.888124E-011	1	0.000000E+000
1	8.70123733	1.888124E-011	3.341236E-012	0	0.000000E+000
1	8.70139276	3.341236E-012	1.888124E-011	1	0.000000E+000
1	8.70151052	1.888124E-011	3.341236E-012	0	0.000000E+000
1	8.70188125	3.341236E-012	1.888124E-011	1	0.000000E+000
1	8.70230293	1.888124E-011	3.341236E-012	0	0.000000E+000
1	8.70237932	3.341236E-012	1.888124E-011	1	0.000000E+000
1	8.70280395	1.888124E-011	3.341236E-012	0	0.000000E+000
1	8.70404722	3.341236E-012	1.888124E-011	1	0.000000E+000
1	8.70433712	1.888124E-011	3.341236E-012	0	0.000000E+000
1	8.70742379	3.341236E-012	1.888124E-011	1	0.000000E+000
1	8.70783274	1.888124E-011	3.341236E-012	0	0.000000E+000
1	8.70873001	3.341236E-012	1.888124E-011	1	0.000000E+000
1	8.70979660	1.888124E-011	3.341236E-012	0	0.000000E+000
1	8.71051128	3.341236E-012	1.888124E-011	1	0.000000E+000
1	8.71070375	1.888124E-011	3.341236E-012	0	0.000000E+000
1	8.71168139	3.341236E-012	1.888124E-011	1	0.000000E+000
1	8.71283988	1.888124E-011	3.341236E-012	0	0.000000E+000
1	8.71313132	3.341236E-012	1.888124E-011	1	0.000000E+000
1	8.71336622	1.888124E-011	3.341236E-012	0	0.000000E+000
1	8.71390743	3.341236E-012	1.888124E-011	1	0.000000E+000
1	8.71475010	1.888124E-011	3.341236E-012	0	0.000000E+000
1	8.71576755	3.341236E-012	1.888124E-011	1	0.000000E+000
1	8.71706242	1.888124E-011	3.341236E-012	0	0.000000E+000
1	8.71743116	3.341236E-012	1.888124E-011	1	0.000000E+000
1	8.71748931	1.888124E-011	3.341236E-012	0	0.000000E+000
1	8.71858766	3.341236E-012	1.888124E-011	1	0.000000E+000
1	8.71892073	1.888124E-011	3.341236E-012	0	0.000000E+000
1	8.71918006	3.341236E-012	1.888124E-011	1	0.000000E+000
1	8.71922197	1.888124E-011	3.341236E-012	0	0.000000E+000
1	8.72179550	3.341236E-012	1.888124E-011	1	0.000000E+000
1	8.72187828	1.888124E-011	3.341236E-012	0	0.000000E+000
1	8.72204177	3.341236E-012	1.888124E-011	1	0.000000E+000
1	8.72254343	1.888124E-011	3.341236E-012	0	0.000000E+000
1	8.72326416	3.341236E-012	1.888124E-011	1	0.000000E+000
1	8.72333104	1.888124E-011	3.341236E-012	0	0.000000E+000
1	8.72369557	3.341236E-012	1.888124E-011	1	0.000000E+000
1	8.72395319	1.888124E-011	3.341236E-012	0	0.000000E+000
1	8.72407152	3.341236E-012	1.888124E-011	1	0.000000E+000
1	8.72416922	1.888124E-011	3.341236E-012	0	0.000000E+000
1	8.72423517	3.341236E-012	1.888124E-011	1	0.000000E+000
1	8.72468387	1.888124E-011	3.341236E-012	0	0.000000E+000
1	8.72494613	3.341236E-012	1.888124E-011	1	0.000000E+000
1	8.72512352	1.888124E-011	3.341236E-012	0	0.000000E+000
1	8.72834509	3.341236E-012	1.888124E-011	1	0.000000E+000
1	8.72845865	1.888124E-011	3.341236E-012	0	0.000000E+000
1	8.72850614	3.341236E-012	1.888124E-011	1	0.000000E+000
1	8.72851728	1.888124E-011	3.341236E-012	0	0.000000E+000
1	8.72885663	3.341236E-012	1.888124E-011	1	0.000000E+000
1	8.72974674	1.888124E-011	3.341236E-012	0	0.000000E+000
1	8.72987037	3.341236E-012	1.888124E-011	1	0.000000E+000
1	8.73044567	1.888124E-011	3.341236E-012	0	0.000000E+000
1	8.73050085	3.341236E-012	1.888124E-011	1	0.000000E+000
1	8.73071026	1.888124E-011	3.341236E-012	0	0.000000E+000
1	8.73077091	3.341236E-012	1.888124E-011	1	0.000000E+000
1	8.73082618	1.888124E-011	3.341236E-012	0	0.000000E+000
1	8.73134512	3.341236E-012	1.888124E-011	1	0.000000E+000
1	8.73143209	1.888124E-011	3.341236E-012	0	0.000000E+000
1	8.73155127	3.341236E-012	1.888124E-011	1	0.000000E+000
1	8.73158783	1.888124E-011	3.341236E-012	0	0.000000E+000
1	8.73214888	3.341236E-012	1.888124E-011	1	0.000000E+000
1	8.73224097	1.888124E-011	3.341236E-012	0	0.000000E+000
1	8.73255761	3.341236E-012	1.888124E-011	1	0.000000E+000
1	8.73263403	1.888124E-011	3.341236E-012	0	0.000000E+000
1	8.73296683	3.341236E-012	1.888124E-011	1	0.000000E+000
1	8.73301815	1.888124E-011	3.341236E-012	0	0.000000E+000
1	8.73864688	3.341236E-012	1.888124E-011	1	0.000000E+000
1	8.73903107	1.888124E-011	3.341236E-012	0	0.000000E+000
1	8.73919075	3.341236E-012	1.888124E-011	1	0.000000E+000
1	8.73960594	1.888124E-011	3.341236E-012	0	0.000000E+000
1	8.73995972	3.341236E-012	1.888124E-011	1	0.000000E+000
1	8.74022573	1.888124E-011	3.341236E-012	0	0.000000E+000
1	8.74033174	3.341236E-012	1.888124E-011	1	0.000000E+000
1	8.74040608	1.888124E-011	3.341236E-012	0	0.000000E+000
1	8.74365892	3.341236E-012	1.888124E-011	1	0.000000E+000
1	8.74416260	1.888124E-011	3.341236E-012	0	0.000000E+000
1	8.74533309	3.341236E-012	1.888124E-011	1	0.000000E+000
1	8.74578097	1.888124E-011	3.341236E-012	0	0.000000E+000
1	8.74881960	3.341236E-012	1.888124E-011	1	0.000000E+000
1	8.75043843	1.888124E-011	3.341236E-012	0	0.000000E+000
1	8.75375826	3.341236E-012	1.888124E-011	1	0.000000E+000
1	8.75381742	1.888124E-011	3.341236E-012	0	0.000000E+000
1	8.76429822	3.341236E-012	1.888124E-011	1	0.000000E+000
1	8.76436611	1.888124E-011	3.341236E-012	0	0.000000E+000
1	8.76537575	3.341236E-012	1.888124E-011	1	0.000000E+000
1	8.76539768	1.888124E-011	3.341236E-012	0	0.000000E+000
1	8.76619388	3.341236E-012	1.888124E-011	1	0.000000E+000
1	8.76624204	1.888124E-011	3.341236E-012	0	0.000000E+000
1	8.76678282	3.341236E-012	1.888124E-011	1	0.000000E+000
1	8.76683818	1.888124E-011	3.341236E-012	0	0.000000E+000
1	8.76700820	3.341236E-012	1.888124E-011	1	0.000000E+000
1	8.76738688	1.888124E-011	3.341236E-012	0	0.000000E+000
1	8.76779959	3.341236E-012	1.888124E-011	1	0.000000E+000
1	8.76786885	1.888124E-011	3.341236E-012	0	0.000000E+000
1	8.76814291	3.341236E-012	1.888124E-011	1	0.000000E+000
1	8.76868811	1.888124E-011	3.341236E-012	0	0.000000E+000
1	8.76921045	3.341236E-012	1.888124E-011	1	0.000000E+000
1	8.76998369	1.888124E-011	3.341236E-012	0	0.000000E+000
1	8.77257951	3.341236E-012	1.888124E-011	1	0.000000E+000
1	8.77295693	1.888124E-011	3.341236E-012	0	0.000000E+000
1	8.77391111	3.341236E-012	1.888124E-011	1	0.000000E+000
1	8.77398690	1.888124E-011	3.341236E-012	0	0.000000E+000
1	8.77404329	3.341236E-012	1.888124E-011	1	0.000000E+000
1	8.77433880	1.888124E-011	3.341236E-012	0	0.000000E+000
1	8.77492728	3.341236E-012	1.888124E-011	1	0.000000E+000
1	8.77508140	1.888124E-011	3.341236E-012	0	0.000000E+000
1	9.94805363	3.362835E-012	1.890283E-011	1	0.000000E+000
1	9.94833134	1.890283E-011	3.362835E-012	0	0.000000E+000
1	9.94946347	3.362835E-012	1.890283E-011	1	0.000000E+000
1	9.94981763	1.890283E-011	3.362835E-012	0	0.000000E+000
1	9.95093427	3.362835E-012	1.890283E-011	1	0.000000E+000
1	9.95136918	1.890283E-011	3.362835E-012	0	0.000000E+000
1	9.95182980	3.362835E-012	1.890283E-011	1	0.000000E+000
1	9.95200483	1.890283E-011	3.362835E-012	0	0.000000E+000
1	9.95214570	3.362835E-012	1.890283E-011	1	0.000000E+000
1	9.95232067	1.890283E-011	3.362835E-012	0	0.000000E+000
1	9.95238337	3.362835E-012	1.890283E-011	1	0.000000E+000
1	9.95250044	1.890283E-011	3.362835E-012	0	0.000000E+000
1	9.95300070	3.362835E-012	1.890283E-011	1	0.000000E+000
1	9.95325217	1.890283E-011	3.362835E-012	0	0.000000E+000
1	9.95723164	3.362835E-012	1.890283E-011	1	0.000000E+000
1	9.95765347	1.890283E-011	3.362835E-012	0	0.000000E+000
1	9.95887129	3.362835E-012	1.890283E-011	1	0.000000E+000
1	9.95890959	1.890283E-011	3.362835E-012	0	0.000000E+000
1	9.95994166	3.362835E-012	1.890283E-011	1	0.000000E+000
1	9.96002350	1.890283E-011	3.362835E-012	0	0.000000E+000
1	9.96005772	3.362835E-012	1.890283E-011	1	0.000000E+000
1	9.96032838	1.890283E-011	3.362835E-012	0	0.000000E+000
1	9.96051777	3.362835E-012	1.890283E-011	1	0.000000E+000
1	9.96096519	1.890283E-011	3.362835E-012	0	0.000000E+000
1	9.96116441	3.362835E-012	1.890283E-011	1	0.000000E+000
1	9.96124440	1.890283E-011	3.362835E-012	0	0.000000E+000
1	9.96194902	3.362835E-012	1.890283E-011	1	0.000000E+000
1	9.96229572	1.890283E-011	3.362835E-012	0	0.000000E+000
1	9.96234635	3.362835E-012	1.890283E-011	1	0.000000E+000
1	9.96275228	1.890283E-011	3.362835E-012	0	0.000000E+000
1	9.96363028	3.362835E-012	1.890283E-011	1	0.000000E+000
1	9.96390701	1.890283E-011	3.362835E-012	0	0.000000E+000
1	9.96476872	3.362835E-012	1.890283E-011	1	0.000000E+000
1	9.96487538	1.890283E-011	3.362835E-012	0	0.000000E+000
1	9.96535724	3.362835E-012	1.890283E-011	1	0.000000E+000
1	9.96606740	1.890283E-011	3.362835E-012	0	0.000000E+000
1	9.96650634	3.362835E-012	1.890283E-011	1	0.000000E+000
1	9.96681815	1.890283E-011	3.362835E-012	0	0.000000E+000
1	9.96748601	3.362835E-012	1.890283E-011	1	0.000000E+000
1	9.96751005	1.890283E-011	3.362835E-012	0	0.000000E+000
1	9.96849353	3.362835E-012	1.890283E-011	1	0.000000E+000
1	9.96973771	1.890283E-011	3.362835E-012	0	0.000000E+000
1	9.96981723	3.362835E-012	1.890283E-011	1	0.000000E+000
1	9.97042698	1.890283E-011	3.362835E-012	0	0.000000E+000
1	9.97135375	3.362835E-012	1.890283E-011	1	0.000000E+000
1	9.97184074	1.890283E-011	3.362835E-012	0	0.000000E+000
1	9.97222620	3.362835E-012	1.890283E-011	1	0.000000E+000
1	9.97235928	1.890283E-011	3.362835E-012	0	0.000000E+000
1	9.97742288	3.362835E-012	1.890283E-011	1	0.000000E+000
1	9.97743182	1.890283E-011	3.362835E-012	0	0.000000E+000
1	9.97767416	3.362835E-012	1.890283E-011	1	0.000000E+000
1	9.97776322	1.890283E-011	3.362835E-012	0	0.000000E+000
1	9.97979568	3.362835E-012	1.890283E-011	1	0.000000E+000
1	9.97987570	1.890283E-011	3.362835E-012	0	0.000000E+000
1	9.98068177	3.362835E-012	1.890283E-011	1	0.000000E+000
1	9.98099576	1.890283E-011	3.362835E-012	0	0.000000E+000
1	9.98118983	3.362835E-012	1.890283E-011	1	0.000000E+000
1	9.98124096	1.890283E-011	3.362835E-012	0	0.000000E+000
1	9.98166446	3.362835E-012	1.890283E-011	1	0.000000E+000
1	9.98178429	1.890283E-011	3.362835E-012	0	0.000000E+000
1	9.98182564	3.362835E-012	1.890283E-011	1	0.000000E+000
1	9.98235512	1.890283E-011	3.362835E-012	0	0.000000E+000
1	9.98240823	3.362835E-012	1.890283E-011	1	0.000000E+000
1	9.98356136	1.890283E-011	3.362835E-012	0	0.000000E+000
1	9.98398966	3.362835E-012	1.890283E-011	1	0.000000E+000
1	9.98415106	1.890283E-011	3.362835E-012	0	0.000000E+000
1	9.98427829	3.362835E-012	1.890283E-011	1	0.000000E+000
1	9.98445418	1.890283E-011	3.362835E-012	0	0.000000E+000
1	9.98574926	3.362835E-012	1.890283E-011	1	0.000000E+000
1	9.98695251	1.890283E-011	3.362835E-012	0	0.000000E+000
1	9.98807031	3.362835E-012	1.890283E-011	1	0.000000E+000
1	9.98824208	1.890283E-011	3.362835E-012	0	0.000000E+000
1	9.99187732	3.362835E-012	1.890283E-011	1	0.000000E+000
1	9.99213949	1.890283E-011	3.362835E-012	0	0.000000E+000
1	9.99225096	3.362835E-012	1.890283E-011	1	0.000000E+000
1	9.99251107	1.890283E-011	3.362835E-012	0	0.000000E+000
1	9.99342318	3.362835E-012	1.890283E-011	1	0.000000E+000
1	9.99362443	1.890283E-011	3.362835E-012	0	0.000000E+000
1	9.99389726	3.362835E-012	1.890283E-011	1	0.000000E+000
1	9.99395790	1.890283E-011	3.362835E-012	0	0.000000E+000
1	9.99410681	3.362835E-012	1.890283E-011	1	0.000000E+000
1	9.99424410	1.890283E-011	3.362835E-012	0	0.000000E+000
1	9.99430754	3.362835E-012	1.890283E-011	1	0.000000E+000
1	9.99491557	1.890283E-011	3.362835E-012	0	0.000000E+000
1	9.99496168	3.362835E-012	1.890283E-011	1	0.000000E+000
1	9.99504489	1.890283E-011	3.362835E-012	0	0.000000E+000
1	9.99566897	3.362835E-012	1.890283E-011	1	0.000000E+000
1	9.99577838	1.890283E-011	3.362835E-012	0	0.000000E+000
1	9.99831290	3.362835E-012	1.890283E-011	1	0.000000E+000
1	9.99845828	1.890283E-011	3.362835E-012	0	0.000000E+000
1	9.99997208	3.362835E-012	1.890283E-011	1	0.000000E+000
1	10.00083214	1.890283E-011	3.362835E-012	0	0.000000E+000
1	10.00207160	3.362835E-012	1.890283E-011	1	0.000000E+000
1	10.00208772	1.890283E-011	3.362835E-012	0	0.000000E+000
1	10.00525278	3.362835E-012	1.890283E-011	1	0.000000E+000
1	10.00590921	1.890283E-011	3.362835E-012	0	0.000000E+000
1	10.00674058	3.362835E-012	1.890283E-011	1	0.000000E+000
1	10.00690114	1.890283E-011	3.362835E-012	0	0.000000E+000
1	10.00741443	3.362835E-012	1.890283E-011	1	0.000000E+000
1	10.00862197	1.890283E-011	3.362835E-012	0	0.000000E+000
1	10.00870515	3.362835E-012	1.890283E-011	1	0.000000E+000
1	10.00879139	1.890283E-011	3.362835E-012	0	0.000000E+000
1	10.00911725	3.362835E-012	1.890283E-011	1	0.000000E+000
1	10.00963882	1.890283E-011	3.362835E-012	0	0.000000E+000
1	10.01111307	3.362835E-012	1.890283E-011	1	0.000000E+000
1	10.01177751	1.890283E-011	3.362835E-012	0	0.000000E+000
1	10.01199026	3.362835E-012	1.890283E-011	1	0.000000E+000
1	10.01225451	1.890283E-011	3.362835E-012	0	0.000000E+000
1	10.01252317	3.362835E-012	1.890283E-011	1	0.000000E+000
1	10.01264455	1.890283E-011	3.362835E-012	0	0.000000E+000
1	10.01327801	3.362835E-012	1.890283E-011	1	0.000000E+000
1	10.01332852	1.890283E-011	3.362835E-012	0	0.000000E+000
1	10.01365878	3.362835E-012	1.890283E-011	1	0.000000E+000
1	10.01366915	1.890283E-011	3.362835E-012	0	0.000000E+000
1	10.01464035	3.362835E-012	1.890283E-011	1	0.000000E+000
1	10.01514741	1.890283E-011	3.362835E-012	0	0.000000E+000
1	10.01600919	3.362835E-012	1.890283E-011	1	0.000000E+000
1	10.01634905	1.890283E-011	3.362835E-012	0	0.000000E+000
1	10.01683492	3.362835E-012	1.890283E-011	1	0.000000E+000
1	10.01721967	1.890283E-011	3.362835E-012	0	0.000000E+000
1	10.01842170	3.362835E-012	1.890283E-011	1	0.000000E+000
1	10.01848958	1.890283E-011	3.362835E-012	0	0.000000E+000
1	10.01927043	3.362835E-012	1.890283E-011	1	0.000000E+000
1	10.01938018	1.890283E-011	3.362835E-012	0	0.000000E+000
1	10.01945778	3.362835E-012	1.890283E-011	1	0.000000E+000
1	10.01983189	1.890283E-011	3.362835E-012	0	0.000000E+000
1	10.02187354	3.362835E-012	1.890283E-011	1	0.000000E+000
1	10.02200296	1.890283E-011	3.362835E-012	0	0.000000E+000
1	10.02209157	3.362835E-012	1.890283E-011	1	0.000000E+000
1	10.02244961	1.890283E-011	3.362835E-012	0	0.000000E+000
1	10.02254798	3.362835E-012	1.890283E-011	1	0.000000E+000
1	10.02298307	1.890283E-011	3.362835E-012	0	0.000000E+000
1	10.02331326	3.362835E-012	1.890283E-011	1	0.000000E+000
1	10.02344884	1.890283E-011	3.362835E-012	0	0.000000E+000
1	10.02430153	3.362835E-012	1.890283E-011	1	0.000000E+000
1	10.02562732	1.890283E-011	3.362835E-012	0	0.000000E+000
1	10.02602023	3.362835E-012	1.890283E-011	1	0.000000E+000
1	10.02634718	1.890283E-011	3.362835E-012	0	0.000000E+000
1	10.02645217	3.362835E-012	1.890283E-011	1	0.000000E+000
1	10.02690731	1.890283E-011	3.362835E-012	0	0.000000E+000
1	10.02747060	3.362835E-012	1.890283E-011	1	0.000000E+000
1	10.02788630	1.890283E-011	3.362835E-012	0	0.000000E+000
1	10.04125837	3.362835E-012	1.890283E-011	1	0.000000E+000
1	10.04173754	1.890283E-011	3.362835E-012	0	0.000000E+000
1	10.04176572	3.362835E-012	1.890283E-011	1	0.000000E+000
1	10.04254108	1.890283E-011	3.362835E-012	0	0.000000E+000
1	10.04267734	3.362835E-012	1.890283E-011	1	0.000000E+000
1	10.04279518	1.890283E-011	3.362835E-012	0	0.000000E+000
1	10.04427686	3.362835E-012	1.890283E-011	1	0.000000E+000
1	10.04515177	1.890283E-011	3.362835E-012	0	0.000000E+000
1	10.04521980	3.362835E-012	1.890283E-011	1	0.000000E+000
1	10.04539748	1.890283E-011	3.362835E-012	0	0.000000E+000
1	10.04846431	3.362835E-012	1.890283E-011	1	0.000000E+000
1	10.04850418	1.890283E-011	3.362835E-012	0	0.000000E+000
1	10.05047097	3.362835E-012	1.890283E-011	1	0.000000E+000
1	10.05086326	1.890283E-011	3.362835E-012	0	0.000000E+000
1	10.05193456	3.362835E-012	1.890283E-011	1	0.000000E+000
1	10.05211626	1.890283E-011	3.362835E-012	0	0.000000E+000
1	10.05598164	3.362835E-012	1.890283E-011	1	0.000000E+000
1	10.05658618	1.890283E-011	3.362835E-012	0	0.000000E+000
1	10.05664927	3.362835E-012	1.890283E-011	1	0.000000E+000
1	10.05726873	1.890283E-011	3.362835E-012	0	0.000000E+000
1	10.05744189	3.362835E-012	1.890283E-011	1	0.000000E+000
1	10.05795361	1.890283E-011	3.362835E-012	0	0.000000E+000
1	10.05865676	3.362835E-012	1.890283E-011	1	0.000000E+000
1	10.05881075	1.890283E-011	3.362835E-012	0	0.000000E+000
1	10.05891871	3.362835E-012	1.890283E-011	1	0.000000E+000
1	10.05953089	1.890283E-011	3.362835E-012	0	0.000000E+000
1	10.06167682	3.362835E-012	1.890283E-011	1	0.000000E+000
1	10.06215412	1.890283E-011	3.362835E-012	0	0.000000E+000
1	10.06238944	3.362835E-012	1.890283E-011	1	0.000000E+000
1	10.06256038	1.890283E-011	3.362835E-012	0	0.000000E+000
1	10.06293282	3.362835E-012	1.890283E-011	1	0.000000E+000
1	10.06331715	1.890283E-011	3.362835E-012	0	0.000000E+000
1	10.06355990	3.362835E-012	1.890283E-011	1	0.000000E+000
1	10.06367963	1.890283E-011	3.362835E-012	0	0.000000E+000
1	10.06412763	3.362835E-012	1.890283E-011	1	0.000000E+000
1	10.06455229	1.890283E-011	3.362835E-012	0	0.000000E+000
1	10.06470246	3.362835E-012	1.890283E-011	1	0.000000E+000
1	10.06491043	1.890283E-011	3.362835E-012	0	0.000000E+000
1	10.06493331	3.362835E-012	1.890283E-011	1	0.000000E+000
1	10.06522042	1.890283E-011	3.362835E-012	0	0.000000E+000
1	10.06740928	3.362835E-012	1.890283E-011	1	0.000000E+000
1	10.06752060	1.890283E-011	3.362835E-012	0	0.000000E+000
1	10.06837966	3.362835E-012	1.890283E-011	1	0.000000E+000
1	10.06899328	1.890283E-011	3.362835E-012	0	0.000000E+000
1	10.06962467	3.362835E-012	1.890283E-011	1	0.000000E+000
1	10.07007033	1.890283E-011	3.362835E-012	0	0.000000E+000
1	10.07081096	3.362835E-012	1.890283E-011	1	0.000000E+000
1	10.07111705	1.890283E-011	3.362835E-012	0	0.000000E+000
1	10.07140831	3.362835E-012	1.890283E-011	1	0.000000E+000
1	10.07149898	1.890283E-011	3.362835E-012	0	0.000000E+000
1	10.07353628	3.362835E-012	1.890283E-011	1	0.000000E+000
1	10.07501443	1.890283E-011	3.362835E-012	0	0.000000E+000
1	10.07523823	3.362835E-012	1.890283E-011	1	0.000000E+000
1	10.07530689	1.890283E-011	3.362835E-012	0	0.000000E+000
1	10.07637347	3.362835E-012	1.890283E-011	1	0.000000E+000
1	10.07663148	1.890283E-011	3.362835E-012	0	0.000000E+000
1	10.07800060	3.362835E-012	1.890283E-011	1	0.000000E+000
1	10.08009239	1.890283E-011	3.362835E-012	0	0.000000E+000
1	10.08021954	3.362835E-012	1.890283E-011	1	0.000000E+000
1	10.08041845	1.890283E-011	3.362835E-012	0	0.000000E+000
1	10.08147750	3.362835E-012	1.890283E-011	1	0.000000E+000
1	10.08160770	1.890283E-011	3.362835E-012	0	0.000000E+000
1	10.08179609	3.362835E-012	1.890283E-011	1	0.000000E+000
1	10.08203197	1.890283E-011	3.362835E-012	0	0.000000E+000
1	10.08251040	3.362835E-012	1.890283E-011	1	0.000000E+000
1	10.08251918	1.890283E-011	3.362835E-012	0	0.000000E+000
1	10.08500327	3.362835E-012	1.890283E-011	1	0.000000E+000
1	10.08512522	1.890283E-011	3.362835E-012	0	0.000000E+000
1	10.08582550	3.362835E-012	1.890283E-011	1	0.000000E+000
1	10.08590297	1.890283E-011	3.362835E-012	0	0.000000E+000
1	10.08593167	3.362835E-012	1.890283E-011	1	0.000000E+000
1	10.08792509	1.890283E-011	3.362835E-012	0	0.000000E+000
1	10.08909454	3.362835E-012	1.890283E-011	1	0.000000E+000
1	10.09019948	1.890283E-011	3.362835E-012	0	0.000000E+000
1	10.09021014	3.362835E-012	1.890283E-011	1	0.000000E+000
1	10.09026946	1.890283E-011	3.362835E-012	0	0.000000E+000
1	10.09316019	3.362835E-012	1.890283E-011	1	0.000000E+000
1	10.09337265	1.890283E-011	3.362835E-012	0	0.000000E+000
1	10.09576405	3.362835E-012	1.890283E-011	1	0.000000E+000
1	10.09596185	1.890283E-011	3.362835E-012	0	0.000000E+000
1	10.09696063	3.362835E-012	1.890283E-011	1	0.000000E+000
1	10.09714616	1.890283E-011	3.362835E-012	0	0.000000E+000
1	10.09781022	3.362835E-012	1.890283E-011	1	0.000000E+000
1	10.09794850	1.890283E-011	3.362835E-012	0	0.000000E+000
1	10.09885893	3.362835E-012	1.890283E-011	1	0.000000E+000
1	10.09894316	1.890283E-011	3.362835E-012	0	0.000000E+000
1	10.09903869	3.362835E-012	1.890283E-011	1	0.000000E+000
1	10.09925531	1.890283E-011	3.362835E-012	0	0.000000E+000
1	10.09989604	3.362835E-012	1.890283E-011	1	0.000000E+000
1	10.10000382	1.890283E-011	3.362835E-012	0	0.000000E+000
1	10.10137437	3.362835E-012	1.890283E-011	1	0.000000E+000
1	10.10143927	1.890283E-011	3.362835E-012	0	0.000000E+000
1	10.10232490	3.362835E-012	1.890283E-011	1	0.000000E+000
1	10.10303068	1.890283E-011	3.362835E-012	0	0.000000E+000
1	10.10367324	3.362835E-012	1.890283E-011	1	0.000000E+000
1	10.10409559	1.890283E-011	3.362835E-012	0	0.000000E+000
1	10.10444771	3.362835E-012	1.890283E-011	1	0.000000E+000
1	10.10471347	1.890283E-011	3.362835E-012	0	0.000000E+000
1	10.10605480	3.362835E-012	1.890283E-011	1	0.000000E+000
1	10.10702480	1.890283E-011	3.362835E-012	0	0.000000E+000
1	10.10718611	3.362835E-012	1.890283E-011	1	0.000000E+000
1	10.10780813	1.890283E-011	3.362835E-012	0	0.000000E+000
1	10.11094867	3.362835E-012	1.890283E-011	1	0.000000E+000
1	10.11169388	1.890283E-011	3.362835E-012	0	0.000000E+000
1	10.11247669	3.362835E-012	1.890283E-011	1	0.000000E+000
1	10.11256691	1.890283E-011	3.362835E-012	0	0.000000E+000
1	10.11291536	3.362835E-012	1.890283E-011	1	0.000000E+000
1	10.11313504	1.890283E-011	3.362835E-012	0	0.000000E+000
1	10.11920406	3.362835E-012	1.890283E-011	1	0.000000E+000
1	10.11932628	1.890283E-011	3.362835E-012	0	0.000000E+000
1	10.11981409	3.362835E-012	1.890283E-011	1	0.000000E+000
1	10.11987749	1.890283E-011	3.362835E-012	0	0.000000E+000
1	10.12070818	3.362835E-012	1.890283E-011	1	0.000000E+000
1	10.12144757	1.890283E-011	3.362835E-012	0	0.000000E+000
1	10.12445831	3.362835E-012	1.890283E-011	1	0.000000E+000
1	10.12462141	1.890283E-011	3.362835E-012	0	0.000000E+000
1	10.12715241	3.362835E-012	1.890283E-011	1	0.000000E+000
1	10.12760509	1.890283E-011	3.362835E-012	0	0.000000E+000
1	10.12786474	3.362835E-012	1.890283E-011	1	0.000000E+000
1	10.12787494	1.890283E-011	3.362835E-012	0	0.000000E+000
1	10.13021031	3.362835E-012	1.890283E-011	1	0.000000E+000
1	10.13023468	1.890283E-011	3.362835E-012	0	0.000000E+000
1	10.13097316	3.362835E-012	1.890283E-011	1	0.000000E+000
1	10.13155803	1.890283E-011	3.362835E-012	0	0.000000E+000
1	10.13166160	3.362835E-012	1.890283E-011	1	0.000000E+000
1	10.13176067	1.890283E-011	3.362835E-012	0	0.000000E+000
1	10.13215260	3.362835E-012	1.890283E-011	1	0.000000E+000
1	10.13247293	1.890283E-011	3.362835E-012	0	0.000000E+000
1	13.69370718	3.305989E-012	1.884599E-011	1	0.000000E+000
1	13.69389849	1.884599E-011	3.305989E-012	0	0.000000E+000
1	13.69394960	3.305989E-012	1.884599E-011	1	0.000000E+000
1	13.69450657	1.884599E-011	3.305989E-012	0	0.000000E+000
1	13.69456741	3.305989E-012	1.884599E-011	1	0.000000E+000
1	13.69496408	1.884599E-011	3.305989E-012	0	0.000000E+000
1	13.69769325	3.305989E-012	1.884599E-011	1	0.000000E+000
1	13.69816996	1.884599E-011	3.305989E-012	0	0.000000E+000
1	13.69845097	3.305989E-012	1.884599E-011	1	0.000000E+000
1	13.69852092	1.884599E-011	3.305989E-012	0	0.000000E+000
1	13.69878447	3.305989E-012	1.884599E-011	1	0.000000E+000
1	13.69942919	1.884599E-011	3.305989E-012	0	0.000000E+000
1	13.69966448	3.305989E-012	1.884599E-011	1	0.000000E+000
1	13.69986270	1.884599E-011	3.305989E-012	0	0.000000E+000
1	13.69991288	3.305989E-012	1.884599E-011	1	0.000000E+000
1	13.70013380	1.884599E-011	3.305989E-012	0	0.000000E+000
1	13.70128442	3.305989E-012	1.884599E-011	1	0.000000E+000
1	13.70145194	1.884599E-011	3.305989E-012	0	0.000000E+000
1	13.70275315	3.305989E-012	1.884599E-011	1	0.000000E+000
1	13.70293229	1.884599E-011	3.305989E-012	0	0.000000E+000
1	13.70296490	3.305989E-012	1.884599E-011	1	0.000000E+000
1	13.70386049	1.884599E-011	3.305989E-012	0	0.000000E+000
1	13.70390999	3.305989E-012	1.884599E-011	1	0.000000E+000
1	13.70393844	1.884599E-011	3.305989E-012	0	0.000000E+000
1	13.70412444	3.305989E-012	1.884599E-011	1	0.000000E+000
1	13.70471555	1.884599E-011	3.305989E-012	0	0.000000E+000
1	13.70790720	3.305989E-012	1.884599E-011	1	0.000000E+000
1	13.70811794	1.884599E-011	3.305989E-012	0	0.000000E+000
1	13.70913076	3.305989E-012	1.884599E-011	1	0.000000E+000
1	13.70960864	1.884599E-011	3.305989E-012	0	0.000000E+000
1	13.70966103	3.305989E-012	1.884599E-011	1	0.000000E+000
1	13.70981672	1.884599E-011	3.305989E-012	0	0.000000E+000
1	13.71026481	3.305989E-012	1.884599E-011	1	0.000000E+000
1	13.71040174	1.884599E-011	3.305989E-012	0	0.000000E+000
1	13.71215411	3.305989E-012	1.884599E-011	1	0.000000E+000
1	13.71227862	1.884599E-011	3.305989E-012	0	0.000000E+000
1	13.71239776	3.305989E-012	1.884599E-011	1	0.000000E+000
1	13.71247232	1.884599E-011	3.305989E-012	0	0.000000E+000
1	13.71254006	3.305989E-012	1.884599E-011	1	0.000000E+000
1	13.71329105	1.884599E-011	3.305989E-012	0	0.000000E+000
1	13.71364815	3.305989E-012	1.884599E-011	1	0.000000E+000
1	13.71370280	1.884599E-011	3.305989E-012	0	0.000000E+000
1	13.71388807	3.305989E-012	1.884599E-011	1	0.000000E+000
1	13.71400027	1.884599E-011	3.305989E-012	0	0.000000E+000
1	13.71569432	3.305989E-012	1.884599E-011	1	0.000000E+000
1	13.71673623	1.884599E-011	3.305989E-012	0	0.000000E+000
1	13.71690173	3.305989E-012	1.884599E-011	1	0.000000E+000
1	13.71730744	1.884599E-011	3.305989E-012	0	0.000000E+000
1	13.71745747	3.305989E-012	1.884599E-011	1	0.000000E+000
1	13.71774296	1.884599E-011	3.305989E-012	0	0.000000E+000
1	13.71916544	3.305989E-012	1.884599E-011	1	0.000000E+000
1	13.71967502	1.884599E-011	3.305989E-012	0	0.000000E+000
1	13.72143955	3.305989E-012	1.884599E-011	1	0.000000E+000
1	13.72165091	1.884599E-011	3.305989E-012	0	0.000000E+000
1	13.72257173	3.305989E-012	1.884599E-011	1	0.000000E+000
1	13.72269576	1.884599E-011	3.305989E-012	0	0.000000E+000
1	13.72273144	3.305989E-012	1.884599E-011	1	0.000000E+000
1	13.72284304	1.884599E-011	3.305989E-012	0	0.000000E+000
1	13.72416886	3.305989E-012	1.884599E-011	1	0.000000E+000
1	13.72436925	1.884599E-011	3.305989E-012	0	0.000000E+000
1	13.72452071	3.305989E-012	1.884599E-011	1	0.000000E+000
1	13.72475076	1.884599E-011	3.305989E-012	0	0.000000E+000
1	13.72527294	3.305989E-012	1.884599E-011	1	0.000000E+000
1	13.72614173	1.884599E-011	3.305989E-012	0	0.000000E+000
1	13.72715788	3.305989E-012	1.884599E-011	1	0.000000E+000
1	13.72798659	1.884599E-011	3.305989E-012	0	0.000000E+000
1	13.72900031	3.305989E-012	1.884599E-011	1	0.000000E+000
1	13.72983888	1.884599E-011	3.305989E-012	0	0.000000E+000
1	13.73037520	3.305989E-012	1.884599E-011	1	0.000000E+000
1	13.73115838	1.884599E-011	3.305989E-012	0	0.000000E+000
1	13.73283293	3.305989E-012	1.884599E-011	1	0.000000E+000
1	13.73300593	1.884599E-011	3.305989E-012	0	0.000000E+000
1	13.73339224	3.305989E-012	1.884599E-011	1	0.000000E+000
1	13.73382835	1.884599E-011	3.305989E-012	0	0.000000E+000
1	13.73387701	3.305989E-012	1.884599E-011	1	0.000000E+000
1	13.73394705	1.884599E-011	3.305989E-012	0	0.000000E+000
1	13.73397977	3.305989E-012	1.884599E-011	1	0.000000E+000
1	13.73440770	1.884599E-011	3.305989E-012	0	0.000000E+000
1	13.73495831	3.305989E-012	1.884599E-011	1	0.000000E+000
1	13.73499812	1.884599E-011	3.305989E-012	0	0.000000E+000
1	13.73524492	3.305989E-012	1.884599E-011	1	0.000000E+000
1	13.73566917	1.884599E-011	3.305989E-012	0	0.000000E+000
1	13.73616300	3.305989E-012	1.884599E-011	1	0.000000E+000
1	13.73620774	1.884599E-011	3.305989E-012	0	0.000000E+000
1	13.73625316	3.305989E-012	1.884599E-011	1	0.000000E+000
1	13.73639802	1.884599E-011	3.305989E-012	0	0.000000E+000
1	13.73645379	3.305989E-012	1.884599E-011	1	0.000000E+000
1	13.73712162	1.884599E-011	3.305989E-012	0	0.000000E+000
1	13.73739130	3.305989E-012	1.884599E-011	1	0.000000E+000
1	13.73768764	1.884599E-011	3.305989E-012	0	0.000000E+000
1	13.73809806	3.305989E-012	1.884599E-011	1	0.000000E+000
1	13.73940268	1.884599E-011	3.305989E-012	0	0.000000E+000
1	13.74281980	3.305989E-012	1.884599E-011	1	0.000000E+000
1	13.74377687	1.884599E-011	3.305989E-012	0	0.000000E+000
1	13.74498966	3.305989E-012	1.884599E-011	1	0.000000E+000
1	13.74563319	1.884599E-011	3.305989E-012	0	0.000000E+000
1	13.74739936	3.305989E-012	1.884599E-011	1	0.000000E+000
1	13.74750498	1.884599E-011	3.305989E-012	0	0.000000E+000
1	13.74761706	3.305989E-012	1.884599E-011	1	0.000000E+000
1	13.74766691	1.884599E-011	3.305989E-012	0	0.000000E+000
1	13.74942816	3.305989E-012	1.884599E-011	1	0.000000E+000
1	13.75030816	1.884599E-011	3.305989E-012	0	0.000000E+000
1	13.75046979	3.305989E-012	1.884599E-011	1	0.000000E+000
1	13.75069653	1.884599E-011	3.305989E-012	0	0.000000E+000
1	13.75071274	3.305989E-012	1.884599E-011	1	0.000000E+000
1	13.75077587	1.884599E-011	3.305989E-012	0	0.000000E+000
1	13.75156682	3.305989E-012	1.884599E-011	1	0.000000E+000
1	13.75201548	1.884599E-011	3.305989E-012	0	0.000000E+000
1	13.75278318	3.305989E-012	1.884599E-011	1	0.000000E+000
1	13.75304096	1.884599E-011	3.305989E-012	0	0.000000E+000
1	13.75318938	3.305989E-012	1.884599E-011	1	0.000000E+000
1	13.75328296	1.884599E-011	3.305989E-012	0	0.000000E+000
1	13.75533737	3.305989E-012	1.884599E-011	1	0.000000E+000
1	13.75580372	1.884599E-011	3.305989E-012	0	0.000000E+000
1	13.75718966	3.305989E-012	1.884599E-011	1	0.000000E+000
1	13.75735954	1.884599E-011	3.305989E-012	0	0.000000E+000
1	13.75751223	3.305989E-012	1.884599E-011	1	0.000000E+000
1	13.75777185	1.884599E-011	3.305989E-012	0	0.000000E+000
1	13.75784614	3.305989E-012	1.884599E-011	1	0.000000E+000
1	13.75822305	1.884599E-011	3.305989E-012	0	0.000000E+000
1	13.75861687	3.305989E-012	1.884599E-011	1	0.000000E+000
1	13.75887509	1.884599E-011	3.305989E-012	0	0.000000E+000
1	13.75975757	3.305989E-012	1.884599E-011	1	0.000000E+000
1	13.75993608	1.884599E-011	3.305989E-012	0	0.000000E+000
1	13.76001539	3.305989E-012	1.884599E-011	1	0.000000E+000
1	13.76046331	1.884599E-011	3.305989E-012	0	0.000000E+000
1	13.76126968	3.305989E-012	1.884599E-011	1	0.000000E+000
1	13.76176694	1.884599E-011	3.305989E-012	0	0.000000E+000
1	13.76218356	3.305989E-012	1.884599E-011	1	0.000000E+000
1	13.76230350	1.884599E-011	3.305989E-012	0	0.000000E+000
1	13.76312935	3.305989E-012	1.884599E-011	1	0.000000E+000
1	13.76316579	1.884599E-011	3.305989E-012	0	0.000000E+000
1	13.76367498	3.305989E-012	1.884599E-011	1	0.000000E+000
1	13.76374097	1.884599E-011	3.305989E-012	0	0.000000E+000
1	13.76390725	3.305989E-012	1.884599E-011	1	0.000000E+000
1	13.76414904	1.884599E-011	3.305989E-012	0	0.000000E+000
1	13.76460626	3.305989E-012	1.884599E-011	1	0.000000E+000
1	13.76550897	1.884599E-011	3.305989E-012	0	0.000000E+000
1	13.76624558	3.305989E-012	1.884599E-011	1	0.000000E+000
1	13.76650174	1.884599E-011	3.305989E-012	0	0.000000E+000
1	13.76680464	3.305989E-012	1.884599E-011	1	0.000000E+000
1	13.76689291	1.884599E-011	3.305989E-012	0	0.000000E+000
1	13.76812952	3.305989E-012	1.884599E-011	1	0.000000E+000
1	13.76839905	1.884599E-011	3.305989E-012	0	0.000000E+000
1	13.76909188	3.305989E-012	1.884599E-011	1	0.000000E+000
1	13.76983865	1.884599E-011	3.305989E-012	0	0.000000E+000
1	13.77055725	3.305989E-012	1.884599E-011	1	0.000000E+000
1	13.77061877	1.884599E-011	3.305989E-012	0	0.000000E+000
1	13.77127814	3.305989E-012	1.884599E-011	1	0.000000E+000
1	13.77231371	1.884599E-011	3.305989E-012	0	0.000000E+000
1	13.77579050	3.305989E-012	1.884599E-011	1	0.000000E+000
1	13.77581045	1.884599E-011	3.305989E-012	0	0.000000E+000
1	13.77613997	3.305989E-012	1.884599E-011	1	0.000000E+000
1	13.77662883	1.884599E-011	3.305989E-012	0	0.000000E+000
1	13.77723329	3.305989E-012	1.884599E-011	1	0.000000E+000
1	13.77809645	1.884599E-011	3.305989E-012	0	0.000000E+000
1	13.77819476	3.305989E-012	1.884599E-011	1	0.000000E+000
1	13.77910355	1.884599E-011	3.305989E-012	0	0.000000E+000
1	13.77924138	3.305989E-012	1.884599E-011	1	0.000000E+000
1	13.77932383	1.884599E-011	3.305989E-012	0	0.000000E+000
1	13.77949308	3.305989E-012	1.884599E-011	1	0.000000E+000
1	13.77959081	1.884599E-011	3.305989E-012	0	0.000000E+000
1	13.77987093	3.305989E-012	1.884599E-011	1	0.000000E+000
1	13.78036627	1.884599E-011	3.305989E-012	0	0.000000E+000
1	13.78234044	3.305989E-012	1.884599E-011	1	0.000000E+000
1	13.78246340	1.884599E-011	3.305989E-012	0	0.000000E+000
1	13.78317529	3.305989E-012	1.884599E-011	1	0.000000E+000
1	13.78377434	1.884599E-011	3.305989E-012	0	0.000000E+000
1	13.78433031	3.305989E-012	1.884599E-011	1	0.000000E+000
1	13.78478530	1.884599E-011	3.305989E-012	0	0.000000E+000
1	13.78524932	3.305989E-012	1.884599E-011	1	0.000000E+000
1	13.78560623	1.884599E-011	3.305989E-012	0	0.000000E+000
1	27.46831586	3.024621E-012	1.856462E-011	1	0.000000E+000
1	27.46831600	1.856462E-011	3.024621E-012	0	0.000000E+000
1	27.46831779	3.024621E-012	1.856462E-011	1	0.000000E+000
1	27.46836921	1.856462E-011	3.024621E-012	0	0.000000E+000
1	27.46971691	3.024621E-012	1.856462E-011	1	0.000000E+000
1	27.46990826	1.856462E-011	3.024621E-012	0	0.000000E+000
1	27.46997471	3.024621E-012	1.856462E-011	1	0.000000E+000
1	27.47128402	1.856462E-011	3.024621E-012	0	0.000000E+000
1	27.47191919	3.024621E-012	1.856462E-011	1	0.000000E+000
1	27.47196691	1.856462E-011	3.024621E-012	0	0.000000E+000
1	27.47203830	3.024621E-012	1.856462E-011	1	0.000000E+000
1	27.47275557	1.856462E-011	3.024621E-012	0	0.000000E+000
1	27.47355016	3.024621E-012	1.856462E-011	1	0.000000E+000
1	27.47366524	1.856462E-011	3.024621E-012	0	0.000000E+000
1	27.47370007	3.024621E-012	1.856462E-011	1	0.000000E+000
1	27.47416349	1.856462E-011	3.024621E-012	0	0.000000E+000
1	27.47427305	3.024621E-012	1.856462E-011	1	0.000000E+000
1	27.47563834	1.856462E-011	3.024621E-012	0	0.000000E+000
1	27.47621384	3.024621E-012	1.856462E-011	1	0.000000E+000
1	27.47671541	1.856462E-011	3.024621E-012	0	0.000000E+000
1	27.47705361	3.024621E-012	1.856462E-011	1	0.000000E+000
1	27.47810038	1.856462E-011	3.024621E-012	0	0.000000E+000
1	27.47871538	3.024621E-012	1.856462E-011	1	0.000000E+000
1	27.47899638	1.856462E-011	3.024621E-012	0	0.000000E+000
1	27.48042427	3.024621E-012	1.856462E-011	1	0.000000E+000
1	27.48110709	1.856462E-011	3.024621E-012	0	0.000000E+000
1	27.48133706	3.024621E-012	1.856462E-011	1	0.000000E+000
1	27.48164409	1.856462E-011	3.024621E-012	0	0.000000E+000
1	27.48279046	3.024621E-012	1.856462E-011	1	0.000000E+000
1	27.48286894	1.856462E-011	3.024621E-012	0	0.000000E+000
1	27.48600792	3.024621E-012	1.856462E-011	1	0.000000E+000
1	27.48605236	1.856462E-011	3.024621E-012	0	0.000000E+000
1	27.48625543	3.024621E-012	1.856462E-011	1	0.000000E+000
1	27.48665875	1.856462E-011	3.024621E-012	0	0.000000E+000
1	27.48693277	3.024621E-012	1.856462E-011	1	0.000000E+000
1	27.48704527	1.856462E-011	3.024621E-012	0	0.000000E+000
1	27.48721488	3.024621E-012	1.856462E-011	1	0.000000E+000
1	27.48786519	1.856462E-011	3.024621E-012	0	0.000000E+000
1	27.48876938	3.024621E-012	1.856462E-011	1	0.000000E+000
1	27.48959009	1.856462E-011	3.024621E-012	0	0.000000E+000
1	27.48966374	3.024621E-012	1.856462E-011	1	0.000000E+000
1	27.48977883	1.856462E-011	3.024621E-012	0	0.000000E+000
1	27.49002165	3.024621E-012	1.856462E-011	1	0.000000E+000
1	27.49069387	1.856462E-011	3.024621E-012	0	0.000000E+000
1	27.49133979	3.024621E-012	1.856462E-011	1	0.000000E+000
1	27.49136612	1.856462E-011	3.024621E-012	0	0.000000E+000
1	27.49241254	3.024621E-012	1.856462E-011	1	0.000000E+000
1	27.49244743	1.856462E-011	3.024621E-012	0	0.000000E+000
1	27.49478093	3.024621E-012	1.856462E-011	1	0.000000E+000
1	27.49558816	1.856462E-011	3.024621E-012	0	0.000000E+000
1	27.49566813	3.024621E-012	1.856462E-011	1	0.000000E+000
1	27.49576947	1.856462E-011	3.024621E-012	0	0.000000E+000
1	27.49593587	3.024621E-012	1.856462E-011	1	0.000000E+000
1	27.49660837	1.856462E-011	3.024621E-012	0	0.000000E+000
1	27.49736867	3.024621E-012	1.856462E-011	1	0.000000E+000
1	27.49787449	1.856462E-011	3.024621E-012	0	0.000000E+000
1	27.49908434	3.024621E-012	1.856462E-011	1	0.000000E+000
1	27.49924977	1.856462E-011	3.024621E-012	0	0.000000E+000
1	27.49936391	3.024621E-012	1.856462E-011	1	0.000000E+000
1	27.49989610	1.856462E-011	3.024621E-012	0	0.000000E+000
1	27.50008477	3.024621E-012	1.856462E-011	1	0.000000E+000
1	27.50014840	1.856462E-011	3.024621E-012	0	0.000000E+000
1	27.50080554	3.024621E-012	1.856462E-011	1	0.000000E+000
1	27.50109424	1.856462E-011	3.024621E-012	0	0.000000E+000
1	27.50224903	3.024621E-012	1.856462E-011	1	0.000000E+000
1	27.50235059	1.856462E-011	3.024621E-012	0	0.000000E+000
1	27.50368091	3.024621E-012	1.856462E-011	1	0.000000E+000
1	27.50402871	1.856462E-011	3.024621E-012	0	0.000000E+000
1	27.50550600	3.024621E-012	1.856462E-011	1	0.000000E+000
1	27.50582142	1.856462E-011	3.024621E-012	0	0.000000E+000
1	27.50583796	3.024621E-012	1.856462E-011	1	0.000000E+000
1	27.50618673	1.856462E-011	3.024621E-012	0	0.000000E+000
1	27.50623748	3.024621E-012	1.856462E-011	1	0.000000E+000
1	27.50644320	1.856462E-011	3.024621E-012	0	0.000000E+000
1	27.50815724	3.024621E-012	1.856462E-011	1	0.000000E+000
1	27.50854791	1.856462E-011	3.024621E-012	0	0.000000E+000
1	27.50964316	3.024621E-012	1.856462E-011	1	0.000000E+000
1	27.51017161	1.856462E-011	3.024621E-012	0	0.000000E+000
1	27.51091185	3.024621E-012	1.856462E-011	1	0.000000E+000
1	27.51143115	1.856462E-011	3.024621E-012	0	0.000000E+000
1	27.51500651	3.024621E-012	1.856462E-011	1	0.000000E+000
1	27.51551115	1.856462E-011	3.024621E-012	0	0.000000E+000
1	27.51626043	3.024621E-012	1.856462E-011	1	0.000000E+000
1	27.51660706	1.856462E-011	3.024621E-012	0	0.000000E+000
1	27.51704500	3.024621E-012	1.856462E-011	1	0.000000E+000
1	27.51728250	1.856462E-011	3.024621E-012	0	0.000000E+000
1	27.51740061	3.024621E-012	1.856462E-011	1	0.000000E+000
1	27.51806801	1.856462E-011	3.024621E-012	0	0.000000E+000
1	27.51838698	3.024621E-012	1.856462E-011	1	0.000000E+000
1	27.51882662	1.856462E-011	3.024621E-012	0	0.000000E+000
1	27.51905429	3.024621E-012	1.856462E-011	1	0.000000E+000
1	27.51994623	1.856462E-011	3.024621E-012	0	0.000000E+000
1	27.52041917	3.024621E-012	1.856462E-011	1	0.000000E+000
1	27.52076321	1.856462E-011	3.024621E-012	0	0.000000E+000
1	27.52086187	3.024621E-012	1.856462E-011	1	0.000000E+000
1	27.52107730	1.856462E-011	3.024621E-012	0	0.000000E+000
1	27.52145957	3.024621E-012	1.856462E-011	1	0.000000E+000
1	27.52183617	1.856462E-011	3.024621E-012	0	0.000000E+000
1	27.52306283	3.024621E-012	1.856462E-011	1	0.000000E+000
1	27.52313178	1.856462E-011	3.024621E-012	0	0.000000E+000
1	27.52495457	3.024621E-012	1.856462E-011	1	0.000000E+000
1	27.52526946	1.856462E-011	3.024621E-012	0	0.000000E+000
1	27.52531381	3.024621E-012	1.856462E-011	1	0.000000E+000
1	27.52612403	1.856462E-011	3.024621E-012	0	0.000000E+000
1	27.52693391	3.024621E-012	1.856462E-011	1	0.000000E+000
1	27.52720140	1.856462E-011	3.024621E-012	0	0.000000E+000
1	27.52849456	3.024621E-012	1.856462E-011	1	0.000000E+000
1	27.52882726	1.856462E-011	3.024621E-012	0	0.000000E+000
1	27.52930479	3.024621E-012	1.856462E-011	1	0.000000E+000
1	27.53026155	1.856462E-011	3.024621E-012	0	0.000000E+000
1	27.53144473	3.024621E-012	1.856462E-011	1	0.000000E+000
1	27.53220865	1.856462E-011	3.024621E-012	0	0.000000E+000
1	27.53226906	3.024621E-012	1.856462E-011	1	0.000000E+000
1	27.53300695	1.856462E-011	3.024621E-012	0	0.000000E+000
1	27.53304622	3.024621E-012	1.856462E-011	1	0.000000E+000
1	27.53310850	1.856462E-011	3.024621E-012	0	0.000000E+000
1	27.53339430	3.024621E-012	1.856462E-011	1	0.000000E+000
1	27.53372460	1.856462E-011	3.024621E-012	0	0.000000E+000
1	27.53389664	3.024621E-012	1.856462E-011	1	0.000000E+000
1	27.53458858	1.856462E-011	3.024621E-012	0	0.000000E+000
1	27.53857985	3.024621E-012	1.856462E-011	1	0.000000E+000
1	27.53886042	1.856462E-011	3.024621E-012	0	0.000000E+000
1	27.53960546	3.024621E-012	1.856462E-011	1	0.000000E+000
1	27.53984797	1.856462E-011	3.024621E-012	0	0.000000E+000
1	27.54063391	3.024621E-012	1.856462E-011	1	0.000000E+000
1	27.54075936	1.856462E-011	3.024621E-012	0	0.000000E+000
1	27.54109764	3.024621E-012	1.856462E-011	1	0.000000E+000
1	27.54145634	1.856462E-011	3.024621E-012	0	0.000000E+000
1	27.54249468	3.024621E-012	1.856462E-011	1	0.000000E+000
1	27.54282736	1.856462E-011	3.024621E-012	0	0.000000E+000
1	27.54284596	3.024621E-012	1.856462E-011	1	0.000000E+000
1	27.54341767	1.856462E-011	3.024621E-012	0	0.000000E+000
1	27.54365004	3.024621E-012	1.856462E-011	1	0.000000E+000
1	27.54444349	1.856462E-011	3.024621E-012	0	0.000000E+000
1	27.91431557	3.018031E-012	1.855803E-011	1	0.000000E+000
1	27.91438846	1.855803E-011	3.018031E-012	0	0.000000E+000
1	27.91524973	3.018031E-012	1.855803E-011	1	0.000000E+000
1	27.91546692	1.855803E-011	3.018031E-012	0	0.000000E+000
1	27.91577016	3.018031E-012	1.855803E-011	1	0.000000E+000
1	27.91589350	1.855803E-011	3.018031E-012	0	0.000000E+000
1	27.91596241	3.018031E-012	1.855803E-011	1	0.000000E+000
1	27.91603947	1.855803E-011	3.018031E-012	0	0.000000E+000
1	27.91648540	3.018031E-012	1.855803E-011	1	0.000000E+000
1	27.91653364	1.855803E-011	3.018031E-012	0	0.000000E+000
1	27.91748518	3.018031E-012	1.855803E-011	1	0.000000E+000
1	27.91817812	1.855803E-011	3.018031E-012	0	0.000000E+000
1	27.91865519	3.018031E-012	1.855803E-011	1	0.000000E+000
1	27.91883604	1.855803E-011	3.018031E-012	0	0.000000E+000
1	27.91956599	3.018031E-012	1.855803E-011	1	0.000000E+000
1	27.91965518	1.855803E-011	3.018031E-012	0	0.000000E+000
1	27.92004557	3.018031E-012	1.855803E-011	1	0.000000E+000
1	27.92006499	1.855803E-011	3.018031E-012	0	0.000000E+000
1	27.92063588	3.018031E-012	1.855803E-011	1	0.000000E+000
1	27.92090823	1.855803E-011	3.018031E-012	0	0.000000E+000
1	27.92143163	3.018031E-012	1.855803E-011	1	0.000000E+000
1	27.92148349	1.855803E-011	3.018031E-012	0	0.000000E+000
1	27.92300430	3.018031E-012	1.855803E-011	1	0.000000E+000
1	27.92304032	1.855803E-011	3.018031E-012	0	0.000000E+000
1	27.92308819	3.018031E-012	1.855803E-011	1	0.000000E+000
1	27.92433403	1.855803E-011	3.018031E-012	0	0.000000E+000
1	27.92460990	3.018031E-012	1.855803E-011	1	0.000000E+000
1	27.92548133	1.855803E-011	3.018031E-012	0	0.000000E+000
1	27.92554096	3.018031E-012	1.855803E-011	1	0.000000E+000
1	27.92567791	1.855803E-011	3.018031E-012	0	0.000000E+000
1	27.92759888	3.018031E-012	1.855803E-011	1	0.000000E+000
1	27.92770841	1.855803E-011	3.018031E-012	0	0.000000E+000
1	27.92797613	3.018031E-012	1.855803E-011	1	0.000000E+000
1	27.92827567	1.855803E-011	3.018031E-012	0	0.000000E+000
1	27.92896623	3.018031E-012	1.855803E-011	1	0.000000E+000
1	27.92956215	1.855803E-011	3.018031E-012	0	0.000000E+000
1	27.93005174	3.018031E-012	1.855803E-011	1	0.000000E+000
1	27.93054251	1.855803E-011	3.018031E-012	0	0.000000E+000
1	27.93062637	3.018031E-012	1.855803E-011	1	0.000000E+000
1	27.93176665	1.855803E-011	3.018031E-012	0	0.000000E+000
1	27.93187467	3.018031E-012	1.855803E-011	1	0.000000E+000
1	27.93213591	1.855803E-011	3.018031E-012	0	0.000000E+000
1	27.93377735	3.018031E-012	1.855803E-011	1	0.000000E+000
1	27.93419699	1.855803E-011	3.018031E-012	0	0.000000E+000
1	27.93609507	3.018031E-012	1.855803E-011	1	0.000000E+000
1	27.93620630	1.855803E-011	3.018031E-012	0	0.000000E+000
1	27.93624126	3.018031E-012	1.855803E-011	1	0.000000E+000
1	27.93721153	1.855803E-011	3.018031E-012	0	0.000000E+000
1	27.93847882	3.018031E-012	1.855803E-011	1	0.000000E+000
1	27.93932465	1.855803E-011	3.018031E-012	0	0.000000E+000
1	27.94026269	3.018031E-012	1.855803E-011	1	0.000000E+000
1	27.94036874	1.855803E-011	3.018031E-012	0	0.000000E+000
1	27.94301865	3.018031E-012	1.855803E-011	1	0.000000E+000
1	27.94337065	1.855803E-011	3.018031E-012	0	0.000000E+000
1	27.94378777	3.018031E-012	1.855803E-011	1	0.000000E+000
1	27.94385217	1.855803E-011	3.018031E-012	0	0.000000E+000
1	27.94395694	3.018031E-012	1.855803E-011	1	0.000000E+000
1	27.94422182	1.855803E-011	3.018031E-012	0	0.000000E+000
1	27.94643023	3.018031E-012	1.855803E-011	1	0.000000E+000
1	27.94672012	1.855803E-011	3.018031E-012	0	0.000000E+000
1	27.94694328	3.018031E-012	1.855803E-011	1	0.000000E+000
1	27.94703115	1.855803E-011	3.018031E-012	0	0.000000E+000
1	27.94802773	3.018031E-012	1.855803E-011	1	0.000000E+000
1	27.94829321	1.855803E-011	3.018031E-012	0	0.000000E+000
1	27.94897152	3.018031E-012	1.855803E-011	1	0.000000E+000
1	27.94902650	1.855803E-011	3.018031E-012	0	0.000000E+000
1	27.94979761	3.018031E-012	1.855803E-011	1	0.000000E+000
1	27.95054827	1.855803E-011	3.018031E-012	0	0.000000E+000
1	27.95080896	3.018031E-012	1.855803E-011	1	0.000000E+000
1	27.95102324	1.855803E-011	3.018031E-012	0	0.000000E+000
1	27.95513200	3.018031E-012	1.855803E-011	1	0.000000E+000
1	27.95587543	1.855803E-011	3.018031E-012	0	0.000000E+000
1	27.95629136	3.018031E-012	1.855803E-011	1	0.000000E+000
1	27.95654795	1.855803E-011	3.018031E-012	0	0.000000E+000
1	27.95662970	3.018031E-012	1.855803E-011	1	0.000000E+000
1	27.95673818	1.855803E-011	3.018031E-012	0	0.000000E+000
1	27.95678660	3.018031E-012	1.855803E-011	1	0.000000E+000
1	27.95706345	1.855803E-011	3.018031E-012	0	0.000000E+000
1	27.95719592	3.018031E-012	1.855803E-011	1	0.000000E+000
1	27.95739864	1.855803E-011	3.018031E-012	0	0.000000E+000
1	27.95767548	3.018031E-012	1.855803E-011	1	0.000000E+000
1	27.95772156	1.855803E-011	3.018031E-012	0	0.000000E+000
1	27.95828370	3.018031E-012	1.855803E-011	1	0.000000E+000
1	27.95844050	1.855803E-011	3.018031E-012	0	0.000000E+000
1	27.95848148	3.018031E-012	1.855803E-011	1	0.000000E+000
1	27.95879336	1.855803E-011	3.018031E-012	0	0.000000E+000
1	27.96021392	3.018031E-012	1.855803E-011	1	0.000000E+000
1	27.96162071	1.855803E-011	3.018031E-012	0	0.000000E+000
1	27.96171668	3.018031E-012	1.855803E-011	1	0.000000E+000
1	27.96193837	1.855803E-011	3.018031E-012	0	0.000000E+000
1	27.96233269	3.018031E-012	1.855803E-011	1	0.000000E+000
1	27.96239965	1.855803E-011	3.018031E-012	0	0.000000E+000
1	27.96247860	3.018031E-012	1.855803E-011	1	0.000000E+000
1	27.96272215	1.855803E-011	3.018031E-012	0	0.000000E+000
1	27.96341508	3.018031E-012	1.855803E-011	1	0.000000E+000
1	27.96347363	1.855803E-011	3.018031E-012	0	0.000000E+000
1	27.96477823	3.018031E-012	1.855803E-011	1	0.000000E+000
1	27.96492720	1.855803E-011	3.018031E-012	0	0.000000E+000
1	27.96503189	3.018031E-012	1.855803E-011	1	0.000000E+000
1	27.96518361	1.855803E-011	3.018031E-012	0	0.000000E+000
1	27.96551626	3.018031E-012	1.855803E-011	1	0.000000E+000
1	27.96562216	1.855803E-011	3.018031E-012	0	0.000000E+000
1	27.96680579	3.018031E-012	1.855803E-011	1	0.000000E+000
1	27.96684353	1.855803E-011	3.018031E-012	0	0.000000E+000
1	27.96698382	3.018031E-012	1.855803E-011	1	0.000000E+000
1	27.96700250	1.855803E-011	3.018031E-012	0	0.000000E+000
1	27.96724068	3.018031E-012	1.855803E-011	1	0.000000E+000
1	27.96757041	1.855803E-011	3.018031E-012	0	0.000000E+000
1	27.96805032	3.018031E-012	1.855803E-011	1	0.000000E+000
1	27.96810737	1.855803E-011	3.018031E-012	0	0.000000E+000
1	27.96832810	3.018031E-012	1.855803E-011	1	0.000000E+000
1	27.96920363	1.855803E-011	3.018031E-012	0	0.000000E+000
1	27.96949250	3.018031E-012	1.855803E-011	1	0.000000E+000
1	27.96958563	1.855803E-011	3.018031E-012	0	0.000000E+000
1	27.96985207	3.018031E-012	1.855803E-011	1	0.000000E+000
1	27.97046555	1.855803E-011	3.018031E-012	0	0.000000E+000
1	27.97055564	3.018031E-012	1.855803E-011	1	0.000000E+000
1	27.97089834	1.855803E-011	3.018031E-012	0	0.000000E+000
1	27.97137613	3.018031E-012	1.855803E-011	1	0.000000E+000
1	27.97146797	1.855803E-011	3.018031E-012	0	0.000000E+000
1	27.97163541	3.018031E-012	1.855803E-011	1	0.000000E+000
1	27.97187642	1.855803E-011	3.018031E-012	0	0.000000E+000
1	27.97198415	3.018031E-012	1.855803E-011	1	0.000000E+000
1	27.97268888	1.855803E-011	3.018031E-012	0	0.000000E+000
1	27.97289563	3.018031E-012	1.855803E-011	1	0.000000E+000
1	27.97317870	1.855803E-011	3.018031E-012	0	0.000000E+000
1	27.97994440	3.018031E-012	1.855803E-011	1	0.000000E+000
1	27.98058793	1.855803E-011	3.018031E-012	0	0.000000E+000
1	27.98240445	3.018031E-012	1.855803E-011	1	0.000000E+000
1	27.98264365	1.855803E-011	3.018031E-012	0	0.000000E+000
1	27.98269108	3.018031E-012	1.855803E-011	1	0.000000E+000
1	27.98330580	1.855803E-011	3.018031E-012	0	0.000000E+000
1	27.98372533	3.018031E-012	1.855803E-011	1	0.000000E+000
1	27.98379557	1.855803E-011	3.018031E-012	0	0.000000E+000
1	27.98521674	3.018031E-012	1.855803E-011	1	0.000000E+000
1	27.98672912	1.855803E-011	3.018031E-012	0	0.000000E+000
1	27.98750180	3.018031E-012	1.855803E-011	1	0.000000E+000
1	27.98782598	1.855803E-011	3.018031E-012	0	0.000000E+000
1	27.98861959	3.018031E-012	1.855803E-011	1	0.000000E+000
1	27.98893385	1.855803E-011	3.018031E-012	0	0.000000E+000
1	27.99027486	3.018031E-012	1.855803E-011	1	0.000000E+000
1	27.99052646	1.855803E-011	3.018031E-012	0	0.000000E+000
1	27.99057912	3.018031E-012	1.855803E-011	1	0.000000E+000
1	27.99081480	1.855803E-011	3.018031E-012	0	0.000000E+000
1	27.99405294	3.018031E-012	1.855803E-011	1	0.000000E+000
1	27.99421088	1.855803E-011	3.018031E-012	0	0.000000E+000
1	27.99444384	3.018031E-012	1.855803E-011	1	0.000000E+000
1	27.99465947	1.855803E-011	3.018031E-012	0	0.000000E+000
1	27.99572557	3.018031E-012	1.855803E-011	1	0.000000E+000
1	27.99586433	1.855803E-011	3.018031E-012	0	0.000000E+000
1	27.99605341	3.018031E-012	1.855803E-011	1	0.000000E+000
1	27.99645692	1.855803E-011	3.018031E-012	0	0.000000E+000
1	27.99656230	3.018031E-012	1.855803E-011	1	0.000000E+000
1	27.99676873	1.855803E-011	3.018031E-012	0	0.000000E+000
1	27.99800517	3.018031E-012	1.855803E-011	1	0.000000E+000
1	27.99827312	1.855803E-011	3.018031E-012	0	0.000000E+000
1	27.99837552	3.018031E-012	1.855803E-011	1	0.000000E+000
1	27.99841508	1.855803E-011	3.018031E-012	0	0.000000E+000
1	27.99848653	3.018031E-012	1.855803E-011	1	0.000000E+000
1	27.99877692	1.855803E-011	3.018031E-012	0	0.000000E+000
1	27.99885517	3.018031E-012	1.855803E-011	1	0.000000E+000
1	27.99931308	1.855803E-011	3.018031E-012	0	0.000000E+000
1	27.99950088	3.018031E-012	1.855803E-011	1	0.000000E+000
1	28.00016655	1.855803E-011	3.018031E-012	0	0.000000E+000
1	28.00154343	3.018031E-012	1.855803E-011	1	0.000000E+000
1	28.00219144	1.855803E-011	3.018031E-012	0	0.000000E+000
1	28.00428206	3.018031E-012	1.855803E-011	1	0.000000E+000
1	28.00495101	1.855803E-011	3.018031E-012	0	0.000000E+000
1	28.00553168	3.018031E-012	1.855803E-011	1	0.000000E+000
1	28.00558373	1.855803E-011	3.018031E-012	0	0.000000E+000
1	28.00629474	3.018031E-012	1.855803E-011	1	0.000000E+000
1	28.00669680	1.855803E-011	3.018031E-012	0	0.000000E+000
1	28.00696355	3.018031E-012	1.855803E-011	1	0.000000E+000
1	28.00722803	1.855803E-011	3.018031E-012	0	0.000000E+000
1	28.00733557	3.018031E-012	1.855803E-011	1	0.000000E+000
1	28.00840936	1.855803E-011	3.018031E-012	0	0.000000E+000
1	28.00979947	3.018031E-012	1.855803E-011	1	0.000000E+000
1	28.01058523	1.855803E-011	3.018031E-012	0	0.000000E+000
1	28.01067422	3.018031E-012	1.855803E-011	1	0.000000E+000
1	28.01145611	1.855803E-011	3.018031E-012	0	0.000000E+000
1	28.01151130	3.018031E-012	1.855803E-011	1	0.000000E+000
1	28.01172484	1.855803E-011	3.018031E-012	0	0.000000E+000
1	28.01246273	3.018031E-012	1.855803E-011	1	0.000000E+000
1	28.01260986	1.855803E-011	3.018031E-012	0	0.000000E+000
1	28.01352591	3.018031E-012	1.855803E-011	1	0.000000E+000
1	28.01368222	1.855803E-011	3.018031E-012	0	0.000000E+000
1	28.01472796	3.018031E-012	1.855803E-011	1	0.000000E+000
1	28.01489855	1.855803E-011	3.018031E-012	0	0.000000E+000
1	28.01661714	3.018031E-012	1.855803E-011	1	0.000000E+000
1	28.01669877	1.855803E-011	3.018031E-012	0	0.000000E+000
1	28.01993587	3.018031E-012	1.855803E-011	1	0.000000E+000
1	28.02013149	1.855803E-011	3.018031E-012	0	0.000000E+000
1	28.02047272	3.018031E-012	1.855803E-011	1	0.000000E+000
1	28.02052569	1.855803E-011	3.018031E-012	0	0.000000E+000
1	28.03539167	3.018031E-012	1.855803E-011	1	0.000000E+000
1	28.03562048	1.855803E-011	3.018031E-012	0	0.000000E+000
1	28.03570530	3.018031E-012	1.855803E-011	1	0.000000E+000
1	28.03607800	1.855803E-011	3.018031E-012	0	0.000000E+000
1	28.03617139	3.018031E-012	1.855803E-011	1	0.000000E+000
1	28.03622704	1.855803E-011	3.018031E-012	0	0.000000E+000
1	28.03640387	3.018031E-012	1.855803E-011	1	0.000000E+000
1	28.03651829	1.855803E-011	3.018031E-012	0	0.000000E+000
1	28.03683196	3.018031E-012	1.855803E-011	1	0.000000E+000
1	28.03712443	1.855803E-011	3.018031E-012	0	0.000000E+000
1	28.03743416	3.018031E-012	1.855803E-011	1	0.000000E+000
1	28.03764785	1.855803E-011	3.018031E-012	0	0.000000E+000
1	28.03989017	3.018031E-012	1.855803E-011	1	0.000000E+000
1	28.04001778	1.855803E-011	3.018031E-012	0	0.000000E+000
1	28.04275527	3.018031E-012	1.855803E-011	1	0.000000E+000
1	28.04305981	1.855803E-011	3.018031E-012	0	0.000000E+000
1	28.04313622	3.018031E-012	1.855803E-011	1	0.000000E+000
1	28.04323036	1.855803E-011	3.018031E-012	0	0.000000E+000
1	28.04552186	3.018031E-012	1.855803E-011	1	0.000000E+000
1	28.04599327	1.855803E-011	3.018031E-012	0	0.000000E+000
1	28.04652637	3.018031E-012	1.855803E-011	1	0.000000E+000
1	28.04666505	1.855803E-011	3.018031E-012	0	0.000000E+000
1	28.04816781	3.018031E-012	1.855803E-011	1	0.000000E+000
1	28.04880665	1.855803E-011	3.018031E-012	0	0.000000E+000
1	28.05062410	3.018031E-012	1.855803E-011	1	0.000000E+000
1	28.05067532	1.855803E-011	3.018031E-012	0	0.000000E+000
1	28.05152564	3.018031E-012	1.855803E-011	1	0.000000E+000
1	28.05156074	1.855803E-011	3.018031E-012	0	0.000000E+000
1	28.05211910	3.018031E-012	1.855803E-011	1	0.000000E+000
1	28.05219501	1.855803E-011	3.018031E-012	0	0.000000E+000
1	28.05260176	3.018031E-012	1.855803E-011	1	0.000000E+000
1	28.05302166	1.855803E-011	3.018031E-012	0	0.000000E+000
1	28.05505602	3.018031E-012	1.855803E-011	1	0.000000E+000
1	28.05576331	1.855803E-011	3.018031E-012	0	0.000000E+000
1	28.05605859	3.018031E-012	1.855803E-011	1	0.000000E+000
1	28.05676503	1.855803E-011	3.018031E-012	0	0.000000E+000
1	28.05779929	3.018031E-012	1.855803E-011	1	0.000000E+000
1	28.05801171	1.855803E-011	3.018031E-012	0	0.000000E+000
1	28.06202667	3.018031E-012	1.855803E-011	1	0.000000E+000
1	28.06235561	1.855803E-011	3.018031E-012	0	0.000000E+000
1	28.06238993	3.018031E-012	1.855803E-011	1	0.000000E+000
1	28.06278279	1.855803E-011	3.018031E-012	0	0.000000E+000
1	28.06290748	3.018031E-012	1.855803E-011	1	0.000000E+000
1	28.06291391	1.855803E-011	3.018031E-012	0	0.000000E+000
1	28.06349651	3.018031E-012	1.855803E-011	1	0.000000E+000
1	28.06367454	1.855803E-011	3.018031E-012	0	0.000000E+000
1	28.06385208	3.018031E-012	1.855803E-011	1	0.000000E+000
1	28.06470219	1.855803E-011	3.018031E-012	0	0.000000E+000
1	28.06650657	3.018031E-012	1.855803E-011	1	0.000000E+000
1	28.06759268	1.855803E-011	3.018031E-012	0	0.000000E+000
1	28.06892193	3.018031E-012	1.855803E-011	1	0.000000E+000
1	28.06923036	1.855803E-011	3.018031E-012	0	0.000000E+000
1	28.07523954	3.018031E-012	1.855803E-011	1	0.000000E+000
1	28.07607202	1.855803E-011	3.018031E-012	0	0.000000E+000
1	28.08202408	3.018031E-012	1.855803E-011	1	0.000000E+000
1	28.08229522	1.855803E-011	3.018031E-012	0	0.000000E+000
1	28.08377648	3.018031E-012	1.855803E-011	1	0.000000E+000
1	28.08410731	1.855803E-011	3.018031E-012	0	0.000000E+000
1	28.08418427	3.018031E-012	1.855803E-011	1	0.000000E+000
1	28.08494959	1.855803E-011	3.018031E-012	0	0.000000E+000
1	28.08496577	3.018031E-012	1.855803E-011	1	0.000000E+000
1	28.08500778	1.855803E-011	3.018031E-012	0	0.000000E+000
1	28.08564405	3.018031E-012	1.855803E-011	1	0.000000E+000
1	28.08576505	1.855803E-011	3.018031E-012	0	0.000000E+000
1	28.08582842	3.018031E-012	1.855803E-011	1	0.000000E+000
1	28.08621534	1.855803E-011	3.018031E-012	0	0.000000E+000
1	28.08730721	3.018031E-012	1.855803E-011	1	0.000000E+000
1	28.08741002	1.855803E-011	3.018031E-012	0	0.000000E+000
1	28.08747780	3.018031E-012	1.855803E-011	1	0.000000E+000
1	28.08759750	1.855803E-011	3.018031E-012	0	0.000000E+000
1	28.08907947	3.018031E-012	1.855803E-011	1	0.000000E+000
1	28.08957039	1.855803E-011	3.018031E-012	0	0.000000E+000
1	28.08962332	3.018031E-012	1.855803E-011	1	0.000000E+000
1	28.08972009	1.855803E-011	3.018031E-012	0	0.000000E+000
1	28.09144912	3.018031E-012	1.855803E-011	1	0.000000E+000
1	28.09158433	1.855803E-011	3.018031E-012	0	0.000000E+000
1	28.09182250	3.018031E-012	1.855803E-011	1	0.000000E+000
1	28.09228661	1.855803E-011	3.018031E-012	0	0.000000E+000
1	28.09300036	3.018031E-012	1.855803E-011	1	0.000000E+000
1	28.09365266	1.855803E-011	3.018031E-012	0	0.000000E+000
1	28.09391943	3.018031E-012	1.855803E-011	1	0.000000E+000
1	28.09404411	1.855803E-011	3.018031E-012	0	0.000000E+000
1	28.09558408	3.018031E-012	1.855803E-011	1	0.000000E+000
1	28.09685622	1.855803E-011	3.018031E-012	0	0.000000E+000
1	28.09734941	3.018031E-012	1.855803E-011	1	0.000000E+000
1	28.09778806	1.855803E-011	3.018031E-012	0	0.000000E+000
1	28.09836383	3.018031E-012	1.855803E-011	1	0.000000E+000
1	28.09931590	1.855803E-011	3.018031E-012	0	0.000000E+000
1	28.09958685	3.018031E-012	1.855803E-011	1	0.000000E+000
1	28.09978582	1.855803E-011	3.018031E-012	0	0.000000E+000
1	28.10047209	3.018031E-012	1.855803E-011	1	0.000000E+000
1	28.10083247	1.855803E-011	3.018031E-012	0	0.000000E+000
1	28.10293596	3.018031E-012	1.855803E-011	1	0.000000E+000
1	28.10296988	1.855803E-011	3.018031E-012	0	0.000000E+000
1	28.10415555	3.018031E-012	1.855803E-011	1	0.000000E+000
1	28.10543064	1.855803E-011	3.018031E-012	0	0.000000E+000
1	28.10595181	3.018031E-012	1.855803E-011	1	0.000000E+000
1	28.10612413	1.855803E-011	3.018031E-012	0	0.000000E+000
1	28.10721946	3.018031E-012	1.855803E-011	1	0.000000E+000
1	28.10728019	1.855803E-011	3.018031E-012	0	0.000000E+000
1	28.10833495	3.018031E-012	1.855803E-011	1	0.000000E+000
1	28.10846352	1.855803E-011	3.018031E-012	0	0.000000E+000
1	28.10853760	3.018031E-012	1.855803E-011	1	0.000000E+000
1	28.10919431	1.855803E-011	3.018031E-012	0	0.000000E+000
1	28.11042057	3.018031E-012	1.855803E-011	1	0.000000E+000
1	28.11058031	1.855803E-011	3.018031E-012	0	0.000000E+000
1	28.11068624	3.018031E-012	1.855803E-011	1	0.000000E+000
1	28.11100091	1.855803E-011	3.018031E-012	0	0.000000E+000
1	28.11137910	3.018031E-012	1.855803E-011	1	0.000000E+000
1	28.11155932	1.855803E-011	3.018031E-012	0	0.000000E+000
1	28.11188055	3.018031E-012	1.855803E-011	1	0.000000E+000
1	28.11213100	1.855803E-011	3.018031E-012	0	0.000000E+000
1	28.11444522	3.018031E-012	1.855803E-011	1	0.000000E+000
1	28.11508606	1.855803E-011	3.018031E-012	0	0.000000E+000
1	28.11767372	3.018031E-012	1.855803E-011	1	0.000000E+000
1	28.11793810	1.855803E-011	3.018031E-012	0	0.000000E+000
1	28.11798783	3.018031E-012	1.855803E-011	1	0.000000E+000
1	28.11865444	1.855803E-011	3.018031E-012	0	0.000000E+000
1	28.11891780	3.018031E-012	1.855803E-011	1	0.000000E+000
1	28.11910468	1.855803E-011	3.018031E-012	0	0.000000E+000
1	28.12003685	3.018031E-012	1.855803E-011	1	0.000000E+000
1	28.12088780	1.855803E-011	3.018031E-012	0	0.000000E+000
1	28.12382036	3.018031E-012	1.855803E-011	1	0.000000E+000
1	28.12398843	1.855803E-011	3.018031E-012	0	0.000000E+000
1	28.12447021	3.018031E-012	1.855803E-011	1	0.000000E+000
1	28.12524480	1.855803E-011	3.018031E-012	0	0.000000E+000
1	28.12544950	3.018031E-012	1.855803E-011	1	0.000000E+000
1	28.12555235	1.855803E-011	3.018031E-012	0	0.000000E+000
1	28.12578814	3.018031E-012	1.855803E-011	1	0.000000E+000
1	28.12597002	1.855803E-011	3.018031E-012	0	0.000000E+000
1	28.12599713	3.018031E-012	1.855803E-011	1	0.000000E+000
1	28.12638850	1.855803E-011	3.018031E-012	0	0.000000E+000
1	28.12660925	3.018031E-012	1.855803E-011	1	0.000000E+000
1	28.12668343	1.855803E-011	3.018031E-012	0	0.000000E+000
1	28.12824857	3.018031E-012	1.855803E-011	1	0.000000E+000
1	28.12837837	1.855803E-011	3.018031E-012	0	0.000000E+000
1	28.12892744	3.018031E-012	1.855803E-011	1	0.000000E+000
1	28.13003485	1.855803E-011	3.018031E-012	0	0.000000E+000
1	28.13080350	3.018031E-012	1.855803E-011	1	0.000000E+000
1	28.13088080	1.855803E-011	3.018031E-012	0	0.000000E+000
1	28.13152678	3.018031E-012	1.855803E-011	1	0.000000E+000
1	28.13278288	1.855803E-011	3.018031E-012	0	0.000000E+000
1	28.13388410	3.018031E-012	1.855803E-011	1	0.000000E+000
1	28.13399646	1.855803E-011	3.018031E-012	0	0.000000E+000
1	28.13685828	3.018031E-012	1.855803E-011	1	0.000000E+000
1	28.13778919	1.855803E-011	3.018031E-012	0	0.000000E+000
1	28.13811086	3.018031E-012	1.855803E-011	1	0.000000E+000
1	28.13851098	1.855803E-011	3.018031E-012	0	0.000000E+000
1	28.13854157	3.018031E-012	1.855803E-011	1	0.000000E+000
1	28.13902880	1.855803E-011	3.018031E-012	0	0.000000E+000
1	28.13934596	3.018031E-012	1.855803E-011	1	0.000000E+000
1	28.13964952	1.855803E-011	3.018031E-012	0	0.000000E+000
1	28.13966276	3.018031E-012	1.855803E-011	1	0.000000E+000
1	28.13980411	1.855803E-011	3.018031E-012	0	0.000000E+000
1	28.13984616	3.018031E-012	1.855803E-011	1	0.000000E+000
1	28.13988702	1.855803E-011	3.018031E-012	0	0.000000E+000
1	28.13997508	3.018031E-012	1.855803E-011	1	0.000000E+000
1	28.14120481	1.855803E-011	3.018031E-012	0	0.000000E+000
1	28.14143197	3.018031E-012	1.855803E-011	1	0.000000E+000
1	28.14178041	1.855803E-011	3.018031E-012	0	0.000000E+000
1	28.14318012	3.018031E-012	1.855803E-011	1	0.000000E+000
1	28.14359244	1.855803E-011	3.018031E-012	0	0.000000E+000
1	28.14435901	3.018031E-012	1.855803E-011	1	0.000000E+000
1	28.14481539	1.855803E-011	3.018031E-012	0	0.000000E+000
1	28.14867623	3.018031E-012	1.855803E-011	1	0.000000E+000
1	28.14869925	1.855803E-011	3.018031E-012	0	0.000000E+000
1	28.14966086	3.018031E-012	1.855803E-011	1	0.000000E+000
1	28.14981107	1.855803E-011	3.018031E-012	0	0.000000E+000
1	28.15001850	3.018031E-012	1.855803E-011	1	0.000000E+000
1	28.15033333	1.855803E-011	3.018031E-012	0	0.000000E+000
1	28.15086681	3.018031E-012	1.855803E-011	1	0.000000E+000
1	28.15094565	1.855803E-011	3.018031E-012	0	0.000000E+000
1	28.15243652	3.018031E-012	1.855803E-011	1	0.000000E+000
1	28.15294338	1.855803E-011	3.018031E-012	0	0.000000E+000
1	28.15295634	3.018031E-012	1.855803E-011	1	0.000000E+000
1	28.15300667	1.855803E-011	3.018031E-012	0	0.000000E+000
1	28.15455034	3.018031E-012	1.855803E-011	1	0.000000E+000
1	28.15461058	1.855803E-011	3.018031E-012	0	0.000000E+000
1	28.15499060	3.018031E-012	1.855803E-011	1	0.000000E+000
1	28.15502422	1.855803E-011	3.018031E-012	0	0.000000E+000
1	28.15525337	3.018031E-012	1.855803E-011	1	0.000000E+000
1	28.15546603	1.855803E-011	3.018031E-012	0	0.000000E+000
1	28.15589740	3.018031E-012	1.855803E-011	1	0.000000E+000
1	28.15592724	1.855803E-011	3.018031E-012	0	0.000000E+000
1	28.15661470	3.018031E-012	1.855803E-011	1	0.000000E+000
1	28.15684043	1.855803E-011	3.018031E-012	0	0.000000E+000
1	28.15759406	3.018031E-012	1.855803E-011	1	0.000000E+000
1	28.15772277	1.855803E-011	3.018031E-012	0	0.000000E+000
1	28.15837798	3.018031E-012	1.855803E-011	1	0.000000E+000
1	28.15914169	1.855803E-011	3.018031E-012	0	0.000000E+000
1	28.15917251	3.018031E-012	1.855803E-011	1	0.000000E+000
1	28.15974580	1.855803E-011	3.018031E-012	0	0.000000E+000
1	28.16016575	3.018031E-012	1.855803E-011	1	0.000000E+000
1	28.16075230	1.855803E-011	3.018031E-012	0	0.000000E+000
1	28.16144316	3.018031E-012	1.855803E-011	1	0.000000E+000
1	28.16152284	1.855803E-011	3.018031E-012	0	0.000000E+000
1	28.16216507	3.018031E-012	1.855803E-011	1	0.000000E+000
1	28.16226453	1.855803E-011	3.018031E-012	0	0.000000E+000
1	28.16254554	3.018031E-012	1.855803E-011	1	0.000000E+000
1	28.16318170	1.855803E-011	3.018031E-012	0	0.000000E+000
1	28.16328764	3.018031E-012	1.855803E-011	1	0.000000E+000
1	28.16416825	1.855803E-011	3.018031E-012	0	0.000000E+000
1	28.16562100	3.018031E-012	1.855803E-011	1	0.000000E+000
1	28.16577604	1.855803E-011	3.018031E-012	0	0.000000E+000
1	28.16579052	3.018031E-012	1.855803E-011	1	0.000000E+000
1	28.16623943	1.855803E-011	3.018031E-012	0	0.000000E+000
1	28.16659209	3.018031E-012	1.855803E-011	1	0.000000E+000
1	28.16698440	1.855803E-011	3.018031E-012	0	0.000000E+000
1	28.16805134	3.018031E-012	1.855803E-011	1	0.000000E+000
1	28.16819538	1.855803E-011	3.018031E-012	0	0.000000E+000
1	28.16833729	3.018031E-012	1.855803E-011	1	0.000000E+000
1	28.16860164	1.855803E-011	3.018031E-012	0	0.000000E+000
1	28.16880142	3.018031E-012	1.855803E-011	1	0.000000E+000
1	28.16938997	1.855803E-011	3.018031E-012	0	0.000000E+000
1	28.17047323	3.018031E-012	1.855803E-011	1	0.000000E+000
1	28.17083902	1.855803E-011	3.018031E-012	0	0.000000E+000
1	28.17087824	3.018031E-012	1.855803E-011	1	0.000000E+000
1	28.17093275	1.855803E-011	3.018031E-012	0	0.000000E+000
1	28.17123713	3.018031E-012	1.855803E-011	1	0.000000E+000
1	28.17136767	1.855803E-011	3.018031E-012	0	0.000000E+000
1	28.17321046	3.018031E-012	1.855803E-011	1	0.000000E+000
1	28.17366422	1.855803E-011	3.018031E-012	0	0.000000E+000
1	28.17521515	3.018031E-012	1.855803E-011	1	0.000000E+000
1	28.17533636	1.855803E-011	3.018031E-012	0	0.000000E+000
1	28.17579461	3.018031E-012	1.855803E-011	1	0.000000E+000
1	28.17600713	1.855803E-011	3.018031E-012	0	0.000000E+000
1	28.17642419	3.018031E-012	1.855803E-011	1	0.000000E+000
1	28.17662059	1.855803E-011	3.018031E-012	0	0.000000E+000
1	28.17664318	3.018031E-012	1.855803E-011	1	0.000000E+000
1	28.17713555	1.855803E-011	3.018031E-012	0	0.000000E+000
1	28.17881888	3.018031E-012	1.855803E-011	1	0.000000E+000
1	28.17900995	1.855803E-011	3.018031E-012	0	0.000000E+000
1	28.18003775	3.018031E-012	1.855803E-011	1	0.000000E+000
1	28.18114428	1.855803E-011	3.018031E-012	0	0.000000E+000
1	28.18206599	3.018031E-012	1.855803E-011	1	0.000000E+000
1	28.18288606	1.855803E-011	3.018031E-012	0	0.000000E+000
1	29.38400759	3.107607E-012	1.864761E-011	1	0.000000E+000
1	29.38464035	1.864761E-011	3.107607E-012	0	0.000000E+000
1	29.38655541	3.107607E-012	1.864761E-011	1	0.000000E+000
1	29.38661984	1.864761E-011	3.107607E-012	0	0.000000E+000
1	29.38669711	3.107607E-012	1.864761E-011	1	0.000000E+000
1	29.38675456	1.864761E-011	3.107607E-012	0	0.000000E+000
1	29.38677282	3.107607E-012	1.864761E-011	1	0.000000E+000
1	29.38680781	1.864761E-011	3.107607E-012	0	0.000000E+000
1	29.38745129	3.107607E-012	1.864761E-011	1	0.000000E+000
1	29.38749981	1.864761E-011	3.107607E-012	0	0.000000E+000
1	29.38754755	3.107607E-012	1.864761E-011	1	0.000000E+000
1	29.38805103	1.864761E-011	3.107607E-012	0	0.000000E+000
1	29.38808982	3.107607E-012	1.864761E-011	1	0.000000E+000
1	29.38809919	1.864761E-011	3.107607E-012	0	0.000000E+000
1	29.38889629	3.107607E-012	1.864761E-011	1	0.000000E+000
1	29.38986447	1.864761E-011	3.107607E-012	0	0.000000E+000
1	29.39118538	3.107607E-012	1.864761E-011	1	0.000000E+000
1	29.39132988	1.864761E-011	3.107607E-012	0	0.000000E+000
1	29.39251354	3.107607E-012	1.864761E-011	1	0.000000E+000
1	29.39304781	1.864761E-011	3.107607E-012	0	0.000000E+000
1	29.39434334	3.107607E-012	1.864761E-011	1	0.000000E+000
1	29.39438859	1.864761E-011	3.107607E-012	0	0.000000E+000
1	29.39604069	3.107607E-012	1.864761E-011	1	0.000000E+000
1	29.39614327	1.864761E-011	3.107607E-012	0	0.000000E+000
1	29.39701935	3.107607E-012	1.864761E-011	1	0.000000E+000
1	29.39706344	1.864761E-011	3.107607E-012	0	0.000000E+000
1	29.39961594	3.107607E-012	1.864761E-011	1	0.000000E+000
1	29.39999253	1.864761E-011	3.107607E-012	0	0.000000E+000
1	29.40005257	3.107607E-012	1.864761E-011	1	0.000000E+000
1	29.40106271	1.864761E-011	3.107607E-012	0	0.000000E+000
1	29.40137594	3.107607E-012	1.864761E-011	1	0.000000E+000
1	29.40212354	1.864761E-011	3.107607E-012	0	0.000000E+000
1	29.40420240	3.107607E-012	1.864761E-011	1	0.000000E+000
1	29.40429989	1.864761E-011	3.107607E-012	0	0.000000E+000
1	29.40500855	3.107607E-012	1.864761E-011	1	0.000000E+000
1	29.40550983	1.864761E-011	3.107607E-012	0	0.000000E+000
1	29.40606463	3.107607E-012	1.864761E-011	1	0.000000E+000
1	29.40612995	1.864761E-011	3.107607E-012	0	0.000000E+000
1	29.40685320	3.107607E-012	1.864761E-011	1	0.000000E+000
1	29.40694636	1.864761E-011	3.107607E-012	0	0.000000E+000
1	29.40740309	3.107607E-012	1.864761E-011	1	0.000000E+000
1	29.40742919	1.864761E-011	3.107607E-012	0	0.000000E+000
1	29.40928917	3.107607E-012	1.864761E-011	1	0.000000E+000
1	29.40981842	1.864761E-011	3.107607E-012	0	0.000000E+000
1	29.41008290	3.107607E-012	1.864761E-011	1	0.000000E+000
1	29.41060431	1.864761E-011	3.107607E-012	0	0.000000E+000
1	29.41075774	3.107607E-012	1.864761E-011	1	0.000000E+000
1	29.41087123	1.864761E-011	3.107607E-012	0	0.000000E+000
1	29.41111373	3.107607E-012	1.864761E-011	1	0.000000E+000
1	29.41124885	1.864761E-011	3.107607E-012	0	0.000000E+000
1	29.41145642	3.107607E-012	1.864761E-011	1	0.000000E+000
1	29.41178484	1.864761E-011	3.107607E-012	0	0.000000E+000
1	29.41293018	3.107607E-012	1.864761E-011	1	0.000000E+000
1	29.41383395	1.864761E-011	3.107607E-012	0	0.000000E+000
1	29.41495585	3.107607E-012	1.864761E-011	1	0.000000E+000
1	29.41518084	1.864761E-011	3.107607E-012	0	0.000000E+000
1	29.41897073	3.107607E-012	1.864761E-011	1	0.000000E+000
1	29.41907241	1.864761E-011	3.107607E-012	0	0.000000E+000
1	29.42249144	3.107607E-012	1.864761E-011	1	0.000000E+000
1	29.42297987	1.864761E-011	3.107607E-012	0	0.000000E+000
1	29.42307793	3.107607E-012	1.864761E-011	1	0.000000E+000
1	29.42332985	1.864761E-011	3.107607E-012	0	0.000000E+000
1	29.42366450	3.107607E-012	1.864761E-011	1	0.000000E+000
1	29.42401921	1.864761E-011	3.107607E-012	0	0.000000E+000
1	29.42492494	3.107607E-012	1.864761E-011	1	0.000000E+000
1	29.42559270	1.864761E-011	3.107607E-012	0	0.000000E+000
1	29.42562949	3.107607E-012	1.864761E-011	1	0.000000E+000
1	29.42638086	1.864761E-011	3.107607E-012	0	0.000000E+000
1	29.42683960	3.107607E-012	1.864761E-011	1	0.000000E+000
1	29.42754669	1.864761E-011	3.107607E-012	0	0.000000E+000
1	29.42846683	3.107607E-012	1.864761E-011	1	0.000000E+000
1	29.42948409	1.864761E-011	3.107607E-012	0	0.000000E+000
1	29.42973456	3.107607E-012	1.864761E-011	1	0.000000E+000
1	29.42996618	1.864761E-011	3.107607E-012	0	0.000000E+000
1	29.43076310	3.107607E-012	1.864761E-011	1	0.000000E+000
1	29.43106697	1.864761E-011	3.107607E-012	0	0.000000E+000
1	29.43121229	3.107607E-012	1.864761E-011	1	0.000000E+000
1	29.43138857	1.864761E-011	3.107607E-012	0	0.000000E+000
1	29.43379970	3.107607E-012	1.864761E-011	1	0.000000E+000
1	29.43385375	1.864761E-011	3.107607E-012	0	0.000000E+000
1	29.43523187	3.107607E-012	1.864761E-011	1	0.000000E+000
1	29.43548569	1.864761E-011	3.107607E-012	0	0.000000E+000
1	29.43557724	3.107607E-012	1.864761E-011	1	0.000000E+000
1	29.43628599	1.864761E-011	3.107607E-012	0	0.000000E+000
1	29.43658331	3.107607E-012	1.864761E-011	1	0.000000E+000
1	29.43680613	1.864761E-011	3.107607E-012	0	0.000000E+000
1	29.43810288	3.107607E-012	1.864761E-011	1	0.000000E+000
1	29.43840568	1.864761E-011	3.107607E-012	0	0.000000E+000
1	29.43924946	3.107607E-012	1.864761E-011	1	0.000000E+000
1	29.43974532	1.864761E-011	3.107607E-012	0	0.000000E+000
1	29.43998200	3.107607E-012	1.864761E-011	1	0.000000E+000
1	29.44068493	1.864761E-011	3.107607E-012	0	0.000000E+000
1	29.44184400	3.107607E-012	1.864761E-011	1	0.000000E+000
1	29.44196307	1.864761E-011	3.107607E-012	0	0.000000E+000
1	29.44278795	3.107607E-012	1.864761E-011	1	0.000000E+000
1	29.44300708	1.864761E-011	3.107607E-012	0	0.000000E+000
1	29.44305890	3.107607E-012	1.864761E-011	1	0.000000E+000
1	29.44318333	1.864761E-011	3.107607E-012	0	0.000000E+000
1	29.44452185	3.107607E-012	1.864761E-011	1	0.000000E+000
1	29.44461063	1.864761E-011	3.107607E-012	0	0.000000E+000
1	29.44753465	3.107607E-012	1.864761E-011	1	0.000000E+000
1	29.44788206	1.864761E-011	3.107607E-012	0	0.000000E+000
1	29.44793844	3.107607E-012	1.864761E-011	1	0.000000E+000
1	29.44812334	1.864761E-011	3.107607E-012	0	0.000000E+000
1	29.96266095	3.018864E-012	1.855886E-011	1	0.000000E+000
1	29.96277684	1.855886E-011	3.018864E-012	0	0.000000E+000
1	29.96350618	3.018864E-012	1.855886E-011	1	0.000000E+000
1	29.96386226	1.855886E-011	3.018864E-012	0	0.000000E+000
1	29.96545022	3.018864E-012	1.855886E-011	1	0.000000E+000
1	29.96549454	1.855886E-011	3.018864E-012	0	0.000000E+000
1	29.96585782	3.018864E-012	1.855886E-011	1	0.000000E+000
1	29.96600625	1.855886E-011	3.018864E-012	0	0.000000E+000
1	29.96614327	3.018864E-012	1.855886E-011	1	0.000000E+000
1	29.96623644	1.855886E-011	3.018864E-012	0	0.000000E+000
1	29.96802178	3.018864E-012	1.855886E-011	1	0.000000E+000
1	29.96810388	1.855886E-011	3.018864E-012	0	0.000000E+000
1	29.97234286	3.018864E-012	1.855886E-011	1	0.000000E+000
1	29.97289288	1.855886E-011	3.018864E-012	0	0.000000E+000
1	29.97356053	3.018864E-012	1.855886E-011	1	0.000000E+000
1	29.97357922	1.855886E-011	3.018864E-012	0	0.000000E+000
1	29.97678095	3.018864E-012	1.855886E-011	1	0.000000E+000
1	29.97791560	1.855886E-011	3.018864E-012	0	0.000000E+000
1	29.97870531	3.018864E-012	1.855886E-011	1	0.000000E+000
1	29.97898870	1.855886E-011	3.018864E-012	0	0.000000E+000
1	29.97970845	3.018864E-012	1.855886E-011	1	0.000000E+000
1	29.98023072	1.855886E-011	3.018864E-012	0	0.000000E+000
1	29.98079402	3.018864E-012	1.855886E-011	1	0.000000E+000
1	29.98130522	1.855886E-011	3.018864E-012	0	0.000000E+000
1	29.98185271	3.018864E-012	1.855886E-011	1	0.000000E+000
1	29.98247119	1.855886E-011	3.018864E-012	0	0.000000E+000
1	29.98348563	3.018864E-012	1.855886E-011	1	0.000000E+000
1	29.98370372	1.855886E-011	3.018864E-012	0	0.000000E+000
1	29.98387333	3.018864E-012	1.855886E-011	1	0.000000E+000
1	29.98400293	1.855886E-011	3.018864E-012	0	0.000000E+000
1	29.98437347	3.018864E-012	1.855886E-011	1	0.000000E+000
1	29.98520774	1.855886E-011	3.018864E-012	0	0.000000E+000
1	29.98548976	3.018864E-012	1.855886E-011	1	0.000000E+000
1	29.98636187	1.855886E-011	3.018864E-012	0	0.000000E+000
1	29.98651697	3.018864E-012	1.855886E-011	1	0.000000E+000
1	29.98661725	1.855886E-011	3.018864E-012	0	0.000000E+000
1	29.98672517	3.018864E-012	1.855886E-011	1	0.000000E+000
1	29.98687247	1.855886E-011	3.018864E-012	0	0.000000E+000
1	29.98702734	3.018864E-012	1.855886E-011	1	0.000000E+000
1	29.98727641	1.855886E-011	3.018864E-012	0	0.000000E+000
1	29.98782594	3.018864E-012	1.855886E-011	1	0.000000E+000
1	29.98825325	1.855886E-011	3.018864E-012	0	0.000000E+000
1	29.98908488	3.018864E-012	1.855886E-011	1	0.000000E+000
1	29.98987552	1.855886E-011	3.018864E-012	0	0.000000E+000
1	29.99193335	3.018864E-012	1.855886E-011	1	0.000000E+000
1	29.99193700	1.855886E-011	3.018864E-012	0	0.000000E+000
1	29.99211694	3.018864E-012	1.855886E-011	1	0.000000E+000
1	29.99469131	1.855886E-011	3.018864E-012	0	0.000000E+000
1	29.99470674	3.018864E-012	1.855886E-011	1	0.000000E+000
1	29.99529645	1.855886E-011	3.018864E-012	0	0.000000E+000
1	29.99567368	3.018864E-012	1.855886E-011	1	0.000000E+000
1	29.99640742	1.855886E-011	3.018864E-012	0	0.000000E+000
1	29.99811477	3.018864E-012	1.855886E-011	1	0.000000E+000
1	29.99829839	1.855886E-011	3.018864E-012	0	0.000000E+000
1	29.99866235	3.018864E-012	1.855886E-011	1	0.000000E+000
1	29.99871556	1.855886E-011	3.018864E-012	0	0.000000E+000
1	29.99895021	3.018864E-012	1.855886E-011	1	0.000000E+000
1	29.99968114	1.855886E-011	3.018864E-012	0	0.000000E+000
1	30.00130054	3.018864E-012	1.855886E-011	1	0.000000E+000
1	30.00193314	1.855886E-011	3.018864E-012	0	0.000000E+000
1	30.00424642	3.018864E-012	1.855886E-011	1	0.000000E+000
1	30.00465157	1.855886E-011	3.018864E-012	0	0.000000E+000
1	30.00546829	3.018864E-012	1.855886E-011	1	0.000000E+000
1	30.00589645	1.855886E-011	3.018864E-012	0	0.000000E+000
1	30.00596902	3.018864E-012	1.855886E-011	1	0.000000E+000
1	30.00648069	1.855886E-011	3.018864E-012	0	0.000000E+000
1	30.00784146	3.018864E-012	1.855886E-011	1	0.000000E+000
1	30.00786038	1.855886E-011	3.018864E-012	0	0.000000E+000
1	30.00938876	3.018864E-012	1.855886E-011	1	0.000000E+000
1	30.01005593	1.855886E-011	3.018864E-012	0	0.000000E+000
1	30.01269214	3.018864E-012	1.855886E-011	1	0.000000E+000
1	30.01310623	1.855886E-011	3.018864E-012	0	0.000000E+000
1	30.01608622	3.018864E-012	1.855886E-011	1	0.000000E+000
1	30.01637388	1.855886E-011	3.018864E-012	0	0.000000E+000
1	30.01691690	3.018864E-012	1.855886E-011	1	0.000000E+000
1	30.01714143	1.855886E-011	3.018864E-012	0	0.000000E+000
1	30.01880529	3.018864E-012	1.855886E-011	1	0.000000E+000
1	30.01886779	1.855886E-011	3.018864E-012	0	0.000000E+000
1	30.01909247	3.018864E-012	1.855886E-011	1	0.000000E+000
1	30.01914944	1.855886E-011	3.018864E-012	0	0.000000E+000
1	30.01959086	3.018864E-012	1.855886E-011	1	0.000000E+000
1	30.02041205	1.855886E-011	3.018864E-012	0	0.000000E+000
1	30.02067560	3.018864E-012	1.855886E-011	1	0.000000E+000
1	30.02095415	1.855886E-011	3.018864E-012	0	0.000000E+000
1	30.02224800	3.018864E-012	1.855886E-011	1	0.000000E+000
1	30.02228585	1.855886E-011	3.018864E-012	0	0.000000E+000
1	30.02280672	3.018864E-012	1.855886E-011	1	0.000000E+000
1	30.02308497	1.855886E-011	3.018864E-012	0	0.000000E+000
1	30.02437049	3.018864E-012	1.855886E-011	1	0.000000E+000
1	30.02445754	1.855886E-011	3.018864E-012	0	0.000000E+000
1	30.02567004	3.018864E-012	1.855886E-011	1	0.000000E+000
1	30.02582841	1.855886E-011	3.018864E-012	0	0.000000E+000
1	30.02583691	3.018864E-012	1.855886E-011	1	0.000000E+000
1	30.02686409	1.855886E-011	3.018864E-012	0	0.000000E+000
1	30.02928914	3.018864E-012	1.855886E-011	1	0.000000E+000
1	30.02966846	1.855886E-011	3.018864E-012	0	0.000000E+000
1	30.03007490	3.018864E-012	1.855886E-011	1	0.000000E+000
1	30.03012284	1.855886E-011	3.018864E-012	0	0.000000E+000
1	30.03203887	3.018864E-012	1.855886E-011	1	0.000000E+000
1	30.03341793	1.855886E-011	3.018864E-012	0	0.000000E+000
1	30.03450822	3.018864E-012	1.855886E-011	1	0.000000E+000
1	30.03454872	1.855886E-011	3.018864E-012	0	0.000000E+000
1	30.03555541	3.018864E-012	1.855886E-011	1	0.000000E+000
1	30.03563160	1.855886E-011	3.018864E-012	0	0.000000E+000
1	30.03591011	3.018864E-012	1.855886E-011	1	0.000000E+000
1	30.03612654	1.855886E-011	3.018864E-012	0	0.000000E+000
1	30.03631402	3.018864E-012	1.855886E-011	1	0.000000E+000
1	30.03647084	1.855886E-011	3.018864E-012	0	0.000000E+000
1	30.03655359	3.018864E-012	1.855886E-011	1	0.000000E+000
1	30.03704188	1.855886E-011	3.018864E-012	0	0.000000E+000
1	30.03750539	3.018864E-012	1.855886E-011	1	0.000000E+000
1	30.03770102	1.855886E-011	3.018864E-012	0	0.000000E+000
1	30.03774140	3.018864E-012	1.855886E-011	1	0.000000E+000
1	30.03791766	1.855886E-011	3.018864E-012	0	0.000000E+000
1	30.03913179	3.018864E-012	1.855886E-011	1	0.000000E+000
1	30.03983127	1.855886E-011	3.018864E-012	0	0.000000E+000
1	30.03990504	3.018864E-012	1.855886E-011	1	0.000000E+000
1	30.04029295	1.855886E-011	3.018864E-012	0	0.000000E+000
1	30.04035268	3.018864E-012	1.855886E-011	1	0.000000E+000
1	30.04064377	1.855886E-011	3.018864E-012	0	0.000000E+000
1	30.04072430	3.018864E-012	1.855886E-011	1	0.000000E+000
1	30.04082676	1.855886E-011	3.018864E-012	0	0.000000E+000
1	30.04114161	3.018864E-012	1.855886E-011	1	0.000000E+000
1	30.04125949	1.855886E-011	3.018864E-012	0	0.000000E+000
1	30.04437228	3.018864E-012	1.855886E-011	1	0.000000E+000
1	30.04440865	1.855886E-011	3.018864E-012	0	0.000000E+000
1	30.04575159	3.018864E-012	1.855886E-011	1	0.000000E+000
1	30.04581171	1.855886E-011	3.018864E-012	0	0.000000E+000
1	30.04656987	3.018864E-012	1.855886E-011	1	0.000000E+000
1	30.04666139	1.855886E-011	3.018864E-012	0	0.000000E+000
1	30.04712070	3.018864E-012	1.855886E-011	1	0.000000E+000
1	30.04716402	1.855886E-011	3.018864E-012	0	0.000000E+000
1	30.04730399	3.018864E-012	1.855886E-011	1	0.000000E+000
1	30.04734074	1.855886E-011	3.018864E-012	0	0.000000E+000
1	30.04755200	3.018864E-012	1.855886E-011	1	0.000000E+000
1	30.04788152	1.855886E-011	3.018864E-012	0	0.000000E+000
1	30.04890949	3.018864E-012	1.855886E-011	1	0.000000E+000
1	30.04896575	1.855886E-011	3.018864E-012	0	0.000000E+000
1	30.05002184	3.018864E-012	1.855886E-011	1	0.000000E+000
1	30.05020544	1.855886E-011	3.018864E-012	0	0.000000E+000
1	30.05233522	3.018864E-012	1.855886E-011	1	0.000000E+000
1	30.05245746	1.855886E-011	3.018864E-012	0	0.000000E+000
1	30.05262284	3.018864E-012	1.855886E-011	1	0.000000E+000
1	30.05310033	1.855886E-011	3.018864E-012	0	0.000000E+000
1	30.05488817	3.018864E-012	1.855886E-011	1	0.000000E+000
1	30.05545297	1.855886E-011	3.018864E-012	0	0.000000E+000
1	30.05587525	3.018864E-012	1.855886E-011	1	0.000000E+000
1	30.05618901	1.855886E-011	3.018864E-012	0	0.000000E+000
1	30.05682939	3.018864E-012	1.855886E-011	1	0.000000E+000
1	30.05687681	1.855886E-011	3.018864E-012	0	0.000000E+000
1	30.05697319	3.018864E-012	1.855886E-011	1	0.000000E+000
1	30.05713018	1.855886E-011	3.018864E-012	0	0.000000E+000
1	30.05715333	3.018864E-012	1.855886E-011	1	0.000000E+000
1	30.05740914	1.855886E-011	3.018864E-012	0	0.000000E+000
1	30.06737857	3.018864E-012	1.855886E-011	1	0.000000E+000
1	30.06782747	1.855886E-011	3.018864E-012	0	0.000000E+000
1	30.06828919	3.018864E-012	1.855886E-011	1	0.000000E+000
1	30.06849316	1.855886E-011	3.018864E-012	0	0.000000E+000
1	30.06893187	3.018864E-012	1.855886E-011	1	0.000000E+000
1	30.06916212	1.855886E-011	3.018864E-012	0	0.000000E+000
1	30.06989066	3.018864E-012	1.855886E-011	1	0.000000E+000
1	30.07070376	1.855886E-011	3.018864E-012	0	0.000000E+000
1	30.07088692	3.018864E-012	1.855886E-011	1	0.000000E+000
1	30.07145099	1.855886E-011	3.018864E-012	0	0.000000E+000
1	30.07151495	3.018864E-012	1.855886E-011	1	0.000000E+000
1	30.07154481	1.855886E-011	3.018864E-012	0	0.000000E+000
1	30.07256379	3.018864E-012	1.855886E-011	1	0.000000E+000
1	30.07263272	1.855886E-011	3.018864E-012	0	0.000000E+000
1	30.07383148	3.018864E-012	1.855886E-011	1	0.000000E+000
1	30.07475241	1.855886E-011	3.018864E-012	0	0.000000E+000
1	30.07533267	3.018864E-012	1.855886E-011	1	0.000000E+000
1	30.07569193	1.855886E-011	3.018864E-012	0	0.000000E+000
1	30.07707111	3.018864E-012	1.855886E-011	1	0.000000E+000
1	30.07723458	1.855886E-011	3.018864E-012	0	0.000000E+000
1	30.07958718	3.018864E-012	1.855886E-011	1	0.000000E+000
1	30.08086979	1.855886E-011	3.018864E-012	0	0.000000E+000
1	30.08136726	3.018864E-012	1.855886E-011	1	0.000000E+000
1	30.08138445	1.855886E-011	3.018864E-012	0	0.000000E+000
1	30.08164507	3.018864E-012	1.855886E-011	1	0.000000E+000
1	30.08194609	1.855886E-011	3.018864E-012	0	0.000000E+000
1	30.08488553	3.018864E-012	1.855886E-011	1	0.000000E+000
1	30.08494665	1.855886E-011	3.018864E-012	0	0.000000E+000
1	30.08689396	3.018864E-012	1.855886E-011	1	0.000000E+000
1	30.08740874	1.855886E-011	3.018864E-012	0	0.000000E+000
1	30.08753335	3.018864E-012	1.855886E-011	1	0.000000E+000
1	30.08761168	1.855886E-011	3.018864E-012	0	0.000000E+000
1	30.09042443	3.018864E-012	1.855886E-011	1	0.000000E+000
1	30.09064577	1.855886E-011	3.018864E-012	0	0.000000E+000
1	30.09077802	3.018864E-012	1.855886E-011	1	0.000000E+000
1	30.09083809	1.855886E-011	3.018864E-012	0	0.000000E+000
1	30.09093010	3.018864E-012	1.855886E-011	1	0.000000E+000
1	30.09160685	1.855886E-011	3.018864E-012	0	0.000000E+000
1	30.09289003	3.018864E-012	1.855886E-011	1	0.000000E+000
1	30.09353259	1.855886E-011	3.018864E-012	0	0.000000E+000
1	30.09381460	3.018864E-012	1.855886E-011	1	0.000000E+000
1	30.09454863	1.855886E-011	3.018864E-012	0	0.000000E+000
1	30.09496327	3.018864E-012	1.855886E-011	1	0.000000E+000
1	30.09516736	1.855886E-011	3.018864E-012	0	0.000000E+000
1	30.09575791	3.018864E-012	1.855886E-011	1	0.000000E+000
1	30.09587059	1.855886E-011	3.018864E-012	0	0.000000E+000
1	30.09596303	3.018864E-012	1.855886E-011	1	0.000000E+000
1	30.09610836	1.855886E-011	3.018864E-012	0	0.000000E+000
1	30.09625180	3.018864E-012	1.855886E-011	1	0.000000E+000
1	30.09642696	1.855886E-011	3.018864E-012	0	0.000000E+000
1	30.09734475	3.018864E-012	1.855886E-011	1	0.000000E+000
1	30.09742094	1.855886E-011	3.018864E-012	0	0.000000E+000
1	30.09744057	3.018864E-012	1.855886E-011	1	0.000000E+000
1	30.09788680	1.855886E-011	3.018864E-012	0	0.000000E+000
1	30.09836354	3.018864E-012	1.855886E-011	1	0.000000E+000
1	30.09862819	1.855886E-011	3.018864E-012	0	0.000000E+000
1	30.09987083	3.018864E-012	1.855886E-011	1	0.000000E+000
1	30.09998220	1.855886E-011	3.018864E-012	0	0.000000E+000
1	30.10084278	3.018864E-012	1.855886E-011	1	0.000000E+000
1	30.10103662	1.855886E-011	3.018864E-012	0	0.000000E+000
1	30.10109779	3.018864E-012	1.855886E-011	1	0.000000E+000
1	30.10131300	1.855886E-011	3.018864E-012	0	0.000000E+000
1	30.10138908	3.018864E-012	1.855886E-011	1	0.000000E+000
1	30.10149836	1.855886E-011	3.018864E-012	0	0.000000E+000
1	30.10220559	3.018864E-012	1.855886E-011	1	0.000000E+000
1	30.10233727	1.855886E-011	3.018864E-012	0	0.000000E+000
1	30.10304391	3.018864E-012	1.855886E-011	1	0.000000E+000
1	30.10332172	1.855886E-011	3.018864E-012	0	0.000000E+000
1	30.10360553	3.018864E-012	1.855886E-011	1	0.000000E+000
1	30.10423040	1.855886E-011	3.018864E-012	0	0.000000E+000
1	30.10555933	3.018864E-012	1.855886E-011	1	0.000000E+000
1	30.10566731	1.855886E-011	3.018864E-012	0	0.000000E+000
1	30.10756208	3.018864E-012	1.855886E-011	1	0.000000E+000
1	30.10767867	1.855886E-011	3.018864E-012	0	0.000000E+000
1	30.10810400	3.018864E-012	1.855886E-011	1	0.000000E+000
1	30.10870374	1.855886E-011	3.018864E-012	0	0.000000E+000
1	30.10970842	3.018864E-012	1.855886E-011	1	0.000000E+000
1	30.10991162	1.855886E-011	3.018864E-012	0	0.000000E+000
1	30.11202439	3.018864E-012	1.855886E-011	1	0.000000E+000
1	30.11207258	1.855886E-011	3.018864E-012	0	0.000000E+000
1	30.11256491	3.018864E-012	1.855886E-011	1	0.000000E+000
1	30.11269373	1.855886E-011	3.018864E-012	0	0.000000E+000
1	30.11272638	3.018864E-012	1.855886E-011	1	0.000000E+000
1	30.11320597	1.855886E-011	3.018864E-012	0	0.000000E+000
1	30.11482320	3.018864E-012	1.855886E-011	1	0.000000E+000
1	30.11528794	1.855886E-011	3.018864E-012	0	0.000000E+000
1	30.11537280	3.018864E-012	1.855886E-011	1	0.000000E+000
1	30.11569024	1.855886E-011	3.018864E-012	0	0.000000E+000
1	30.11606024	3.018864E-012	1.855886E-011	1	0.000000E+000
1	30.11614604	1.855886E-011	3.018864E-012	0	0.000000E+000
1	30.11618473	3.018864E-012	1.855886E-011	1	0.000000E+000
1	30.11623542	1.855886E-011	3.018864E-012	0	0.000000E+000
1	30.11705198	3.018864E-012	1.855886E-011	1	0.000000E+000
1	30.11737459	1.855886E-011	3.018864E-012	0	0.000000E+000
1	30.11795168	3.018864E-012	1.855886E-011	1	0.000000E+000
1	30.11797890	1.855886E-011	3.018864E-012	0	0.000000E+000
1	30.12428955	3.018864E-012	1.855886E-011	1	0.000000E+000
1	30.12448567	1.855886E-011	3.018864E-012	0	0.000000E+000
1	30.12577262	3.018864E-012	1.855886E-011	1	0.000000E+000
1	30.12581510	1.855886E-011	3.018864E-012	0	0.000000E+000
1	30.12635418	3.018864E-012	1.855886E-011	1	0.000000E+000
1	30.12648399	1.855886E-011	3.018864E-012	0	0.000000E+000
1	30.12676958	3.018864E-012	1.855886E-011	1	0.000000E+000
1	30.12690662	1.855886E-011	3.018864E-012	0	0.000000E+000
1	30.12836998	3.018864E-012	1.855886E-011	1	0.000000E+000
1	30.12855900	1.855886E-011	3.018864E-012	0	0.000000E+000
1	30.12974421	3.018864E-012	1.855886E-011	1	0.000000E+000
1	30.12979920	1.855886E-011	3.018864E-012	0	0.000000E+000
1	30.13068542	3.018864E-012	1.855886E-011	1	0.000000E+000
1	30.13085357	1.855886E-011	3.018864E-012	0	0.000000E+000
1	30.13242491	3.018864E-012	1.855886E-011	1	0.000000E+000
1	30.13246833	1.855886E-011	3.018864E-012	0	0.000000E+000
1	30.13274781	3.018864E-012	1.855886E-011	1	0.000000E+000
1	30.13303482	1.855886E-011	3.018864E-012	0	0.000000E+000
1	30.13411999	3.018864E-012	1.855886E-011	1	0.000000E+000
1	30.13456528	1.855886E-011	3.018864E-012	0	0.000000E+000
1	30.13580715	3.018864E-012	1.855886E-011	1	0.000000E+000
1	30.13582413	1.855886E-011	3.018864E-012	0	0.000000E+000
1	30.13631654	3.018864E-012	1.855886E-011	1	0.000000E+000
1	30.13764503	1.855886E-011	3.018864E-012	0	0.000000E+000
1	30.13825084	3.018864E-012	1.855886E-011	1	0.000000E+000
1	30.13832453	1.855886E-011	3.018864E-012	0	0.000000E+000
1	30.13907704	3.018864E-012	1.855886E-011	1	0.000000E+000
1	30.13940416	1.855886E-011	3.018864E-012	0	0.000000E+000
1	30.13948780	3.018864E-012	1.855886E-011	1	0.000000E+000
1	30.13951347	1.855886E-011	3.018864E-012	0	0.000000E+000
1	30.13971458	3.018864E-012	1.855886E-011	1	0.000000E+000
1	30.13984721	1.855886E-011	3.018864E-012	0	0.000000E+000
1	30.14052596	3.018864E-012	1.855886E-011	1	0.000000E+000
1	30.14073288	1.855886E-011	3.018864E-012	0	0.000000E+000
1	30.14087118	3.018864E-012	1.855886E-011	1	0.000000E+000
1	30.14091824	1.855886E-011	3.018864E-012	0	0.000000E+000
1	30.14122085	3.018864E-012	1.855886E-011	1	0.000000E+000
1	30.14154396	1.855886E-011	3.018864E-012	0	0.000000E+000
1	30.14250210	3.018864E-012	1.855886E-011	1	0.000000E+000
1	30.14279263	1.855886E-011	3.018864E-012	0	0.000000E+000
1	30.14498381	3.018864E-012	1.855886E-011	1	0.000000E+000
1	30.14521884	1.855886E-011	3.018864E-012	0	0.000000E+000
1	30.14546746	3.018864E-012	1.855886E-011	1	0.000000E+000
1	30.14583499	1.855886E-011	3.018864E-012	0	0.000000E+000
1	30.14714566	3.018864E-012	1.855886E-011	1	0.000000E+000
1	30.14772722	1.855886E-011	3.018864E-012	0	0.000000E+000
1	30.15063037	3.018864E-012	1.855886E-011	1	0.000000E+000
1	30.15080161	1.855886E-011	3.018864E-012	0	0.000000E+000
1	30.15148406	3.018864E-012	1.855886E-011	1	0.000000E+000
1	30.15168611	1.855886E-011	3.018864E-012	0	0.000000E+000
1	30.15253343	3.018864E-012	1.855886E-011	1	0.000000E+000
1	30.15294167	1.855886E-011	3.018864E-012	0	0.000000E+000
1	30.15358051	3.018864E-012	1.855886E-011	1	0.000000E+000
1	30.15393446	1.855886E-011	3.018864E-012	0	0.000000E+000
1	30.15429479	3.018864E-012	1.855886E-011	1	0.000000E+000
1	30.15444294	1.855886E-011	3.018864E-012	0	0.000000E+000
1	30.15601622	3.018864E-012	1.855886E-011	1	0.000000E+000
1	30.15606277	1.855886E-011	3.018864E-012	0	0.000000E+000
1	30.15851388	3.018864E-012	1.855886E-011	1	0.000000E+000
1	30.15890189	1.855886E-011	3.018864E-012	0	0.000000E+000
1	30.15943138	3.018864E-012	1.855886E-011	1	0.000000E+000
1	30.15963965	1.855886E-011	3.018864E-012	0	0.000000E+000
1	30.16039919	3.018864E-012	1.855886E-011	1	0.000000E+000
1	30.16050333	1.855886E-011	3.018864E-012	0	0.000000E+000
1	30.16198571	3.018864E-012	1.855886E-011	1	0.000000E+000
1	30.16248749	1.855886E-011	3.018864E-012	0	0.000000E+000
1	35.28896432	3.085478E-012	1.862548E-011	1	0.000000E+000
1	35.28898412	1.862548E-011	3.085478E-012	0	0.000000E+000
1	35.29053056	3.085478E-012	1.862548E-011	1	0.000000E+000
1	35.29085249	1.862548E-011	3.085478E-012	0	0.000000E+000
1	35.29116318	3.085478E-012	1.862548E-011	1	0.000000E+000
1	35.29303508	1.862548E-011	3.085478E-012	0	0.000000E+000
1	35.29354467	3.085478E-012	1.862548E-011	1	0.000000E+000
1	35.29358241	1.862548E-011	3.085478E-012	0	0.000000E+000
1	35.29434692	3.085478E-012	1.862548E-011	1	0.000000E+000
1	35.29458118	1.862548E-011	3.085478E-012	0	0.000000E+000
1	35.29516282	3.085478E-012	1.862548E-011	1	0.000000E+000
1	35.29559486	1.862548E-011	3.085478E-012	0	0.000000E+000
1	35.29987094	3.085478E-012	1.862548E-011	1	0.000000E+000
1	35.30025439	1.862548E-011	3.085478E-012	0	0.000000E+000
1	35.33240100	3.085478E-012	1.862548E-011	1	0.000000E+000
1	35.33249209	1.862548E-011	3.085478E-012	0	0.000000E+000
1	35.33252859	3.085478E-012	1.862548E-011	1	0.000000E+000
1	35.33316470	1.862548E-011	3.085478E-012	0	0.000000E+000
1	35.33489391	3.085478E-012	1.862548E-011	1	0.000000E+000
1	35.33520998	1.862548E-011	3.085478E-012	0	0.000000E+000
1	35.33528036	3.085478E-012	1.862548E-011	1	0.000000E+000
1	35.33568363	1.862548E-011	3.085478E-012	0	0.000000E+000
1	35.33585852	3.085478E-012	1.862548E-011	1	0.000000E+000
1	35.33723626	1.862548E-011	3.085478E-012	0	0.000000E+000
1	35.33733619	3.085478E-012	1.862548E-011	1	0.000000E+000
1	35.33796352	1.862548E-011	3.085478E-012	0	0.000000E+000
1	35.33831840	3.085478E-012	1.862548E-011	1	0.000000E+000
1	35.33858566	1.862548E-011	3.085478E-012	0	0.000000E+000
1	35.33873817	3.085478E-012	1.862548E-011	1	0.000000E+000
1	35.33893739	1.862548E-011	3.085478E-012	0	0.000000E+000
1	35.33915547	3.085478E-012	1.862548E-011	1	0.000000E+000
1	35.33923957	1.862548E-011	3.085478E-012	0	0.000000E+000
1	35.33965070	3.085478E-012	1.862548E-011	1	0.000000E+000
1	35.33978500	1.862548E-011	3.085478E-012	0	0.000000E+000
1	35.34087334	3.085478E-012	1.862548E-011	1	0.000000E+000
1	35.34135253	1.862548E-011	3.085478E-012	0	0.000000E+000
1	35.34165029	3.085478E-012	1.862548E-011	1	0.000000E+000
1	35.34178255	1.862548E-011	3.085478E-012	0	0.000000E+000
1	35.34282607	3.085478E-012	1.862548E-011	1	0.000000E+000
1	35.34300821	1.862548E-011	3.085478E-012	0	0.000000E+000
1	35.34542809	3.085478E-012	1.862548E-011	1	0.000000E+000
1	35.34616578	1.862548E-011	3.085478E-012	0	0.000000E+000
1	35.34649663	3.085478E-012	1.862548E-011	1	0.000000E+000
1	35.34719753	1.862548E-011	3.085478E-012	0	0.000000E+000
1	35.34761113	3.085478E-012	1.862548E-011	1	0.000000E+000
1	35.34762600	1.862548E-011	3.085478E-012	0	0.000000E+000
1	35.34807766	3.085478E-012	1.862548E-011	1	0.000000E+000
1	35.34821390	1.862548E-011	3.085478E-012	0	0.000000E+000
1	35.34870008	3.085478E-012	1.862548E-011	1	0.000000E+000
1	35.34892465	1.862548E-011	3.085478E-012	0	0.000000E+000
1	35.34992798	3.085478E-012	1.862548E-011	1	0.000000E+000
1	35.35039911	1.862548E-011	3.085478E-012	0	0.000000E+000
1	35.35150923	3.085478E-012	1.862548E-011	1	0.000000E+000
1	35.35201612	1.862548E-011	3.085478E-012	0	0.000000E+000
1	35.35366402	3.085478E-012	1.862548E-011	1	0.000000E+000
1	35.35468765	1.862548E-011	3.085478E-012	0	0.000000E+000
1	35.35480041	3.085478E-012	1.862548E-011	1	0.000000E+000
1	35.35488087	1.862548E-011	3.085478E-012	0	0.000000E+000
1	35.35503211	3.085478E-012	1.862548E-011	1	0.000000E+000
1	35.35508802	1.862548E-011	3.085478E-012	0	0.000000E+000
1	35.35561184	3.085478E-012	1.862548E-011	1	0.000000E+000
1	35.35596865	1.862548E-011	3.085478E-012	0	0.000000E+000
1	35.35610396	3.085478E-012	1.862548E-011	1	0.000000E+000
1	35.35651573	1.862548E-011	3.085478E-012	0	0.000000E+000
1	35.35654715	3.085478E-012	1.862548E-011	1	0.000000E+000
1	35.35685259	1.862548E-011	3.085478E-012	0	0.000000E+000
1	35.35719549	3.085478E-012	1.862548E-011	1	0.000000E+000
1	35.35745847	1.862548E-011	3.085478E-012	0	0.000000E+000
1	35.35821838	3.085478E-012	1.862548E-011	1	0.000000E+000
1	35.35885821	1.862548E-011	3.085478E-012	0	0.000000E+000
1	35.35958049	3.085478E-012	1.862548E-011	1	0.000000E+000
1	35.35960615	1.862548E-011	3.085478E-012	0	0.000000E+000
1	35.36128627	3.085478E-012	1.862548E-011	1	0.000000E+000
1	35.36154997	1.862548E-011	3.085478E-012	0	0.000000E+000
1	35.36210207	3.085478E-012	1.862548E-011	1	0.000000E+000
1	35.36212856	1.862548E-011	3.085478E-012	0	0.000000E+000
1	35.36291662	3.085478E-012	1.862548E-011	1	0.000000E+000
1	35.36310143	1.862548E-011	3.085478E-012	0	0.000000E+000
1	35.36543939	3.085478E-012	1.862548E-011	1	0.000000E+000
1	35.36569063	1.862548E-011	3.085478E-012	0	0.000000E+000
1	35.36681084	3.085478E-012	1.862548E-011	1	0.000000E+000
1	35.36788443	1.862548E-011	3.085478E-012	0	0.000000E+000
1	35.36937309	3.085478E-012	1.862548E-011	1	0.000000E+000
1	35.36962780	1.862548E-011	3.085478E-012	0	0.000000E+000
1	35.36980133	3.085478E-012	1.862548E-011	1	0.000000E+000
1	35.36989441	1.862548E-011	3.085478E-012	0	0.000000E+000
1	35.37058465	3.085478E-012	1.862548E-011	1	0.000000E+000
1	35.37131398	1.862548E-011	3.085478E-012	0	0.000000E+000
1	35.37327225	3.085478E-012	1.862548E-011	1	0.000000E+000
1	35.37419627	1.862548E-011	3.085478E-012	0	0.000000E+000
1	35.37443657	3.085478E-012	1.862548E-011	1	0.000000E+000
1	35.37490192	1.862548E-011	3.085478E-012	0	0.000000E+000
1	35.37652962	3.085478E-012	1.862548E-011	1	0.000000E+000
1	35.37657650	1.862548E-011	3.085478E-012	0	0.000000E+000
1	35.37759485	3.085478E-012	1.862548E-011	1	0.000000E+000
1	35.37762565	1.862548E-011	3.085478E-012	0	0.000000E+000
1	35.37959338	3.085478E-012	1.862548E-011	1	0.000000E+000
1	35.38032366	1.862548E-011	3.085478E-012	0	0.000000E+000
1	35.38124047	3.085478E-012	1.862548E-011	1	0.000000E+000
1	35.38138624	1.862548E-011	3.085478E-012	0	0.000000E+000
1	35.38194050	3.085478E-012	1.862548E-011	1	0.000000E+000
1	35.38206443	1.862548E-011	3.085478E-012	0	0.000000E+000
1	35.38308550	3.085478E-012	1.862548E-011	1	0.000000E+000
1	35.38329581	1.862548E-011	3.085478E-012	0	0.000000E+000
1	35.38335974	3.085478E-012	1.862548E-011	1	0.000000E+000
1	35.38360213	1.862548E-011	3.085478E-012	0	0.000000E+000
1	35.38391259	3.085478E-012	1.862548E-011	1	0.000000E+000
1	35.38430051	1.862548E-011	3.085478E-012	0	0.000000E+000
1	35.38531304	3.085478E-012	1.862548E-011	1	0.000000E+000
1	35.38534132	1.862548E-011	3.085478E-012	0	0.000000E+000
1	35.43748623	3.085478E-012	1.862548E-011	1	0.000000E+000
1	35.43877439	1.862548E-011	3.085478E-012	0	0.000000E+000
1	35.43912543	3.085478E-012	1.862548E-011	1	0.000000E+000
1	35.43919367	1.862548E-011	3.085478E-012	0	0.000000E+000
1	35.44023131	3.085478E-012	1.862548E-011	1	0.000000E+000
1	35.44062483	1.862548E-011	3.085478E-012	0	0.000000E+000
1	35.44118778	3.085478E-012	1.862548E-011	1	0.000000E+000
1	35.44196965	1.862548E-011	3.085478E-012	0	0.000000E+000
1	35.44255215	3.085478E-012	1.862548E-011	1	0.000000E+000
1	35.44301555	1.862548E-011	3.085478E-012	0	0.000000E+000
1	35.44472862	3.085478E-012	1.862548E-011	1	0.000000E+000
1	35.44476495	1.862548E-011	3.085478E-012	0	0.000000E+000
1	35.44498802	3.085478E-012	1.862548E-011	1	0.000000E+000
1	35.44511695	1.862548E-011	3.085478E-012	0	0.000000E+000
1	35.44603239	3.085478E-012	1.862548E-011	1	0.000000E+000
1	35.44632171	1.862548E-011	3.085478E-012	0	0.000000E+000
1	35.44747592	3.085478E-012	1.862548E-011	1	0.000000E+000
1	35.44787174	1.862548E-011	3.085478E-012	0	0.000000E+000
1	35.44915900	3.085478E-012	1.862548E-011	1	0.000000E+000
1	35.45065236	1.862548E-011	3.085478E-012	0	0.000000E+000
1	35.45149557	3.085478E-012	1.862548E-011	1	0.000000E+000
1	35.45210764	1.862548E-011	3.085478E-012	0	0.000000E+000
1	35.45225545	3.085478E-012	1.862548E-011	1	0.000000E+000
1	35.45330540	1.862548E-011	3.085478E-012	0	0.000000E+000
1	35.45344163	3.085478E-012	1.862548E-011	1	0.000000E+000
1	35.45400118	1.862548E-011	3.085478E-012	0	0.000000E+000
1	35.45601763	3.085478E-012	1.862548E-011	1	0.000000E+000
1	35.45636223	1.862548E-011	3.085478E-012	0	0.000000E+000
1	35.45654493	3.085478E-012	1.862548E-011	1	0.000000E+000
1	35.45682416	1.862548E-011	3.085478E-012	0	0.000000E+000
1	35.45831012	3.085478E-012	1.862548E-011	1	0.000000E+000
1	35.45855775	1.862548E-011	3.085478E-012	0	0.000000E+000
1	35.45963432	3.085478E-012	1.862548E-011	1	0.000000E+000
1	35.45994605	1.862548E-011	3.085478E-012	0	0.000000E+000
1	35.46004897	3.085478E-012	1.862548E-011	1	0.000000E+000
1	35.46029292	1.862548E-011	3.085478E-012	0	0.000000E+000
1	35.46348422	3.085478E-012	1.862548E-011	1	0.000000E+000
1	35.46357473	1.862548E-011	3.085478E-012	0	0.000000E+000
1	35.46545069	3.085478E-012	1.862548E-011	1	0.000000E+000
1	35.46546207	1.862548E-011	3.085478E-012	0	0.000000E+000
1	35.46599660	3.085478E-012	1.862548E-011	1	0.000000E+000
1	35.46601180	1.862548E-011	3.085478E-012	0	0.000000E+000
1	35.46621072	3.085478E-012	1.862548E-011	1	0.000000E+000
1	35.46626635	1.862548E-011	3.085478E-012	0	0.000000E+000
1	35.46691971	3.085478E-012	1.862548E-011	1	0.000000E+000
1	35.46726297	1.862548E-011	3.085478E-012	0	0.000000E+000
1	35.46737660	3.085478E-012	1.862548E-011	1	0.000000E+000
1	35.46753119	1.862548E-011	3.085478E-012	0	0.000000E+000
1	35.46784392	3.085478E-012	1.862548E-011	1	0.000000E+000
1	35.46792841	1.862548E-011	3.085478E-012	0	0.000000E+000
1	35.46799081	3.085478E-012	1.862548E-011	1	0.000000E+000
1	35.46865060	1.862548E-011	3.085478E-012	0	0.000000E+000
1	35.46870094	3.085478E-012	1.862548E-011	1	0.000000E+000
1	35.46879535	1.862548E-011	3.085478E-012	0	0.000000E+000
1	35.46988078	3.085478E-012	1.862548E-011	1	0.000000E+000
1	35.47007240	1.862548E-011	3.085478E-012	0	0.000000E+000
1	35.47067388	3.085478E-012	1.862548E-011	1	0.000000E+000
1	35.47101429	1.862548E-011	3.085478E-012	0	0.000000E+000
1	35.47155016	3.085478E-012	1.862548E-011	1	0.000000E+000
1	35.47165639	1.862548E-011	3.085478E-012	0	0.000000E+000
1	35.47224608	3.085478E-012	1.862548E-011	1	0.000000E+000
1	35.47238553	1.862548E-011	3.085478E-012	0	0.000000E+000
1	35.47479238	3.085478E-012	1.862548E-011	1	0.000000E+000
1	35.47555464	1.862548E-011	3.085478E-012	0	0.000000E+000
1	35.47557386	3.085478E-012	1.862548E-011	1	0.000000E+000
1	35.47566744	1.862548E-011	3.085478E-012	0	0.000000E+000
1	35.47575167	3.085478E-012	1.862548E-011	1	0.000000E+000
1	35.47576609	1.862548E-011	3.085478E-012	0	0.000000E+000
1	35.47618071	3.085478E-012	1.862548E-011	1	0.000000E+000
1	35.47714628	1.862548E-011	3.085478E-012	0	0.000000E+000
1	35.47823436	3.085478E-012	1.862548E-011	1	0.000000E+000
1	35.47851320	1.862548E-011	3.085478E-012	0	0.000000E+000
1	35.47918949	3.085478E-012	1.862548E-011	1	0.000000E+000
1	35.47935337	1.862548E-011	3.085478E-012	0	0.000000E+000
1	35.48091778	3.085478E-012	1.862548E-011	1	0.000000E+000
1	35.48131392	1.862548E-011	3.085478E-012	0	0.000000E+000
1	35.48209565	3.085478E-012	1.862548E-011	1	0.000000E+000
1	35.48225431	1.862548E-011	3.085478E-012	0	0.000000E+000
1	35.48255322	3.085478E-012	1.862548E-011	1	0.000000E+000
1	35.48332972	1.862548E-011	3.085478E-012	0	0.000000E+000
1	35.48363429	3.085478E-012	1.862548E-011	1	0.000000E+000
1	35.48377279	1.862548E-011	3.085478E-012	0	0.000000E+000
1	35.48430744	3.085478E-012	1.862548E-011	1	0.000000E+000
1	35.48443913	1.862548E-011	3.085478E-012	0	0.000000E+000
1	35.48454854	3.085478E-012	1.862548E-011	1	0.000000E+000
1	35.48460053	1.862548E-011	3.085478E-012	0	0.000000E+000
1	35.48529979	3.085478E-012	1.862548E-011	1	0.000000E+000
1	35.48539336	1.862548E-011	3.085478E-012	0	0.000000E+000
1	35.48552164	3.085478E-012	1.862548E-011	1	0.000000E+000
1	35.48566786	1.862548E-011	3.085478E-012	0	0.000000E+000
1	35.48569231	3.085478E-012	1.862548E-011	1	0.000000E+000
1	35.48613693	1.862548E-011	3.085478E-012	0	0.000000E+000
1	35.48677630	3.085478E-012	1.862548E-011	1	0.000000E+000
1	35.48682207	1.862548E-011	3.085478E-012	0	0.000000E+000
1	35.48839911	3.085478E-012	1.862548E-011	1	0.000000E+000
1	35.48849987	1.862548E-011	3.085478E-012	0	0.000000E+000
1	35.48885318	3.085478E-012	1.862548E-011	1	0.000000E+000
1	35.48888366	1.862548E-011	3.085478E-012	0	0.000000E+000
1	35.48908504	3.085478E-012	1.862548E-011	1	0.000000E+000
1	35.48918267	1.862548E-011	3.085478E-012	0	0.000000E+000
1	35.49051681	3.085478E-012	1.862548E-011	1	0.000000E+000
1	35.49103778	1.862548E-011	3.085478E-012	0	0.000000E+000
1	35.49119367	3.085478E-012	1.862548E-011	1	0.000000E+000
1	35.49124109	1.862548E-011	3.085478E-012	0	0.000000E+000
1	35.49177444	3.085478E-012	1.862548E-011	1	0.000000E+000
1	35.49313723	1.862548E-011	3.085478E-012	0	0.000000E+000
1	35.49350553	3.085478E-012	1.862548E-011	1	0.000000E+000
1	35.49378414	1.862548E-011	3.085478E-012	0	0.000000E+000
1	35.49406041	3.085478E-012	1.862548E-011	1	0.000000E+000
1	35.49445510	1.862548E-011	3.085478E-012	0	0.000000E+000
1	35.49486619	3.085478E-012	1.862548E-011	1	0.000000E+000
1	35.49503633	1.862548E-011	3.085478E-012	0	0.000000E+000
1	35.49628533	3.085478E-012	1.862548E-011	1	0.000000E+000
1	35.49720471	1.862548E-011	3.085478E-012	0	0.000000E+000
1	35.52389381	3.085478E-012	1.862548E-011	1	0.000000E+000
1	35.52423350	1.862548E-011	3.085478E-012	0	0.000000E+000
1	35.52469396	3.085478E-012	1.862548E-011	1	0.000000E+000
1	35.52498873	1.862548E-011	3.085478E-012	0	0.000000E+000
1	35.52530041	3.085478E-012	1.862548E-011	1	0.000000E+000
1	35.52537805	1.862548E-011	3.085478E-012	0	0.000000E+000
1	35.52780045	3.085478E-012	1.862548E-011	1	0.000000E+000
1	35.52801320	1.862548E-011	3.085478E-012	0	0.000000E+000
1	35.52848397	3.085478E-012	1.862548E-011	1	0.000000E+000
1	35.52855967	1.862548E-011	3.085478E-012	0	0.000000E+000
1	35.52973597	3.085478E-012	1.862548E-011	1	0.000000E+000
1	35.52976959	1.862548E-011	3.085478E-012	0	0.000000E+000
1	35.52998939	3.085478E-012	1.862548E-011	1	0.000000E+000
1	35.53019263	1.862548E-011	3.085478E-012	0	0.000000E+000
1	35.53082668	3.085478E-012	1.862548E-011	1	0.000000E+000
1	35.53118682	1.862548E-011	3.085478E-012	0	0.000000E+000
1	35.53143472	3.085478E-012	1.862548E-011	1	0.000000E+000
1	35.53191929	1.862548E-011	3.085478E-012	0	0.000000E+000
1	35.53202281	3.085478E-012	1.862548E-011	1	0.000000E+000
1	35.53277431	1.862548E-011	3.085478E-012	0	0.000000E+000
1	35.53341591	3.085478E-012	1.862548E-011	1	0.000000E+000
1	35.53371451	1.862548E-011	3.085478E-012	0	0.000000E+000
1	35.53469877	3.085478E-012	1.862548E-011	1	0.000000E+000
1	35.53474558	1.862548E-011	3.085478E-012	0	0.000000E+000
1	35.53776507	3.085478E-012	1.862548E-011	1	0.000000E+000
1	35.53827240	1.862548E-011	3.085478E-012	0	0.000000E+000
1	35.53910148	3.085478E-012	1.862548E-011	1	0.000000E+000
1	35.53980609	1.862548E-011	3.085478E-012	0	0.000000E+000
1	35.53983438	3.085478E-012	1.862548E-011	1	0.000000E+000
1	35.54017132	1.862548E-011	3.085478E-012	0	0.000000E+000
1	35.54216913	3.085478E-012	1.862548E-011	1	0.000000E+000
1	35.54219883	1.862548E-011	3.085478E-012	0	0.000000E+000
1	35.54458791	3.085478E-012	1.862548E-011	1	0.000000E+000
1	35.54506944	1.862548E-011	3.085478E-012	0	0.000000E+000
1	35.54583315	3.085478E-012	1.862548E-011	1	0.000000E+000
1	35.54591433	1.862548E-011	3.085478E-012	0	0.000000E+000
1	35.54656973	3.085478E-012	1.862548E-011	1	0.000000E+000
1	35.54708491	1.862548E-011	3.085478E-012	0	0.000000E+000
1	35.54749866	3.085478E-012	1.862548E-011	1	0.000000E+000
1	35.54771396	1.862548E-011	3.085478E-012	0	0.000000E+000
1	35.54837386	3.085478E-012	1.862548E-011	1	0.000000E+000
1	35.54954087	1.862548E-011	3.085478E-012	0	0.000000E+000
1	35.54966582	3.085478E-012	1.862548E-011	1	0.000000E+000
1	35.54984565	1.862548E-011	3.085478E-012	0	0.000000E+000
1	35.55027797	3.085478E-012	1.862548E-011	1	0.000000E+000
1	35.55067890	1.862548E-011	3.085478E-012	0	0.000000E+000
1	35.55163767	3.085478E-012	1.862548E-011	1	0.000000E+000
1	35.55174754	1.862548E-011	3.085478E-012	0	0.000000E+000
1	35.55421932	3.085478E-012	1.862548E-011	1	0.000000E+000
1	35.55468505	1.862548E-011	3.085478E-012	0	0.000000E+000
1	35.55547725	3.085478E-012	1.862548E-011	1	0.000000E+000
1	35.55578775	1.862548E-011	3.085478E-012	0	0.000000E+000
1	35.55646299	3.085478E-012	1.862548E-011	1	0.000000E+000
1	35.55669583	1.862548E-011	3.085478E-012	0	0.000000E+000
1	35.55892536	3.085478E-012	1.862548E-011	1	0.000000E+000
1	35.55906931	1.862548E-011	3.085478E-012	0	0.000000E+000
1	35.55991442	3.085478E-012	1.862548E-011	1	0.000000E+000
1	35.56001279	1.862548E-011	3.085478E-012	0	0.000000E+000
1	35.56006398	3.085478E-012	1.862548E-011	1	0.000000E+000
1	35.56057345	1.862548E-011	3.085478E-012	0	0.000000E+000
1	35.56225740	3.085478E-012	1.862548E-011	1	0.000000E+000
1	35.56267639	1.862548E-011	3.085478E-012	0	0.000000E+000
1	35.56317438	3.085478E-012	1.862548E-011	1	0.000000E+000
1	35.56321746	1.862548E-011	3.085478E-012	0	0.000000E+000
1	35.56436199	3.085478E-012	1.862548E-011	1	0.000000E+000
1	35.56460853	1.862548E-011	3.085478E-012	0	0.000000E+000
1	35.56573554	3.085478E-012	1.862548E-011	1	0.000000E+000
1	35.56624405	1.862548E-011	3.085478E-012	0	0.000000E+000
1	35.56799742	3.085478E-012	1.862548E-011	1	0.000000E+000
1	35.56814467	1.862548E-011	3.085478E-012	0	0.000000E+000
1	35.56818037	3.085478E-012	1.862548E-011	1	0.000000E+000
1	35.56836199	1.862548E-011	3.085478E-012	0	0.000000E+000
1	35.56847620	3.085478E-012	1.862548E-011	1	0.000000E+000
1	35.56858918	1.862548E-011	3.085478E-012	0	0.000000E+000
1	35.56876258	3.085478E-012	1.862548E-011	1	0.000000E+000
1	35.56888026	1.862548E-011	3.085478E-012	0	0.000000E+000
1	35.56896017	3.085478E-012	1.862548E-011	1	0.000000E+000
1	35.56908417	1.862548E-011	3.085478E-012	0	0.000000E+000
1	35.57041007	3.085478E-012	1.862548E-011	1	0.000000E+000
1	35.57066185	1.862548E-011	3.085478E-012	0	0.000000E+000
1	35.57130931	3.085478E-012	1.862548E-011	1	0.000000E+000
1	35.57138714	1.862548E-011	3.085478E-012	0	0.000000E+000
1	35.57294490	3.085478E-012	1.862548E-011	1	0.000000E+000
1	35.57305211	1.862548E-011	3.085478E-012	0	0.000000E+000
1	35.57505197	3.085478E-012	1.862548E-011	1	0.000000E+000
1	35.57530697	1.862548E-011	3.085478E-012	0	0.000000E+000
1	35.57536003	3.085478E-012	1.862548E-011	1	0.000000E+000
1	35.57738373	1.862548E-011	3.085478E-012	0	0.000000E+000
1	35.57870799	3.085478E-012	1.862548E-011	1	0.000000E+000
1	35.57895128	1.862548E-011	3.085478E-012	0	0.000000E+000
1	35.58188906	3.085478E-012	1.862548E-011	1	0.000000E+000
1	35.58209632	1.862548E-011	3.085478E-012	0	0.000000E+000
1	35.58228189	3.085478E-012	1.862548E-011	1	0.000000E+000
1	35.58248263	1.862548E-011	3.085478E-012	0	0.000000E+000
1	35.58263728	3.085478E-012	1.862548E-011	1	0.000000E+000
1	35.58333732	1.862548E-011	3.085478E-012	0	0.000000E+000
1	35.58386125	3.085478E-012	1.862548E-011	1	0.000000E+000
1	35.58401265	1.862548E-011	3.085478E-012	0	0.000000E+000
1	35.58415958	3.085478E-012	1.862548E-011	1	0.000000E+000
1	35.58446330	1.862548E-011	3.085478E-012	0	0.000000E+000
1	35.58681019	3.085478E-012	1.862548E-011	1	0.000000E+000
1	35.58739759	1.862548E-011	3.085478E-012	0	0.000000E+000
1	35.58762642	3.085478E-012	1.862548E-011	1	0.000000E+000
1	35.58852963	1.862548E-011	3.085478E-012	0	0.000000E+000
1	35.58979209	3.085478E-012	1.862548E-011	1	0.000000E+000
1	35.58999966	1.862548E-011	3.085478E-012	0	0.000000E+000
1	35.59103153	3.085478E-012	1.862548E-011	1	0.000000E+000
1	35.59125740	1.862548E-011	3.085478E-012	0	0.000000E+000
1	35.59237889	3.085478E-012	1.862548E-011	1	0.000000E+000
1	35.59266663	1.862548E-011	3.085478E-012	0	0.000000E+000
1	35.59269825	3.085478E-012	1.862548E-011	1	0.000000E+000
1	35.59300337	1.862548E-011	3.085478E-012	0	0.000000E+000
1	35.59418726	3.085478E-012	1.862548E-011	1	0.000000E+000
1	35.59423227	1.862548E-011	3.085478E-012	0	0.000000E+000
1	35.59485534	3.085478E-012	1.862548E-011	1	0.000000E+000
1	35.59503862	1.862548E-011	3.085478E-012	0	0.000000E+000
1	35.59570049	3.085478E-012	1.862548E-011	1	0.000000E+000
1	35.59586060	1.862548E-011	3.085478E-012	0	0.000000E+000
1	35.59838393	3.085478E-012	1.862548E-011	1	0.000000E+000
1	35.59894064	1.862548E-011	3.085478E-012	0	0.000000E+000
1	35.59901264	3.085478E-012	1.862548E-011	1	0.000000E+000
1	35.59903390	1.862548E-011	3.085478E-012	0	0.000000E+000
1	35.60104039	3.085478E-012	1.862548E-011	1	0.000000E+000
1	35.60106977	1.862548E-011	3.085478E-012	0	0.000000E+000
1	35.60120686	3.085478E-012	1.862548E-011	1	0.000000E+000
1	35.60174900	1.862548E-011	3.085478E-012	0	0.000000E+000
1	35.60186562	3.085478E-012	1.862548E-011	1	0.000000E+000
1	35.60257599	1.862548E-011	3.085478E-012	0	0.000000E+000
1	35.60296847	3.085478E-012	1.862548E-011	1	0.000000E+000
1	35.60298983	1.862548E-011	3.085478E-012	0	0.000000E+000
1	35.60342986	3.085478E-012	1.862548E-011	1	0.000000E+000
1	35.60380192	1.862548E-011	3.085478E-012	0	0.000000E+000
1	35.60390529	3.085478E-012	1.862548E-011	1	0.000000E+000
1	35.60429467	1.862548E-011	3.085478E-012	0	0.000000E+000
1	35.60443987	3.085478E-012	1.862548E-011	1	0.000000E+000
1	35.60456694	1.862548E-011	3.085478E-012	0	0.000000E+000
1	35.60556692	3.085478E-012	1.862548E-011	1	0.000000E+000
1	35.60565165	1.862548E-011	3.085478E-012	0	0.000000E+000
1	35.60673792	3.085478E-012	1.862548E-011	1	0.000000E+000
1	35.60685722	1.862548E-011	3.085478E-012	0	0.000000E+000
1	35.60910790	3.085478E-012	1.862548E-011	1	0.000000E+000
1	35.60939045	1.862548E-011	3.085478E-012	0	0.000000E+000
1	35.60942442	3.085478E-012	1.862548E-011	1	0.000000E+000
1	35.60942983	1.862548E-011	3.085478E-012	0	0.000000E+000
1	35.61191999	3.085478E-012	1.862548E-011	1	0.000000E+000
1	35.61197185	1.862548E-011	3.085478E-012	0	0.000000E+000
1	35.61294609	3.085478E-012	1.862548E-011	1	0.000000E+000
1	35.61295955	1.862548E-011	3.085478E-012	0	0.000000E+000
1	35.61304789	3.085478E-012	1.862548E-011	1	0.000000E+000
1	35.61342905	1.862548E-011	3.085478E-012	0	0.000000E+000
1	35.61479055	3.085478E-012	1.862548E-011	1	0.000000E+000
1	35.61498055	1.862548E-011	3.085478E-012	0	0.000000E+000
1	35.61533883	3.085478E-012	1.862548E-011	1	0.000000E+000
1	35.61542023	1.862548E-011	3.085478E-012	0	0.000000E+000
1	35.61547666	3.085478E-012	1.862548E-011	1	0.000000E+000
1	35.61553881	1.862548E-011	3.085478E-012	0	0.000000E+000
1	35.61565293	3.085478E-012	1.862548E-011	1	0.000000E+000
1	35.61570744	1.862548E-011	3.085478E-012	0	0.000000E+000
1	35.61584891	3.085478E-012	1.862548E-011	1	0.000000E+000
1	35.61632835	1.862548E-011	3.085478E-012	0	0.000000E+000
1	35.61740058	3.085478E-012	1.862548E-011	1	0.000000E+000
1	35.61792036	1.862548E-011	3.085478E-012	0	0.000000E+000
1	35.61795945	3.085478E-012	1.862548E-011	1	0.000000E+000
1	35.61819025	1.862548E-011	3.085478E-012	0	0.000000E+000
1	35.61843213	3.085478E-012	1.862548E-011	1	0.000000E+000
1	35.61875057	1.862548E-011	3.085478E-012	0	0.000000E+000
1	35.61987950	3.085478E-012	1.862548E-011	1	0.000000E+000
1	35.61991179	1.862548E-011	3.085478E-012	0	0.000000E+000
1	35.62115301	3.085478E-012	1.862548E-011	1	0.000000E+000
1	35.62129311	1.862548E-011	3.085478E-012	0	0.000000E+000
1	35.62136288	3.085478E-012	1.862548E-011	1	0.000000E+000
1	35.62161086	1.862548E-011	3.085478E-012	0	0.000000E+000
1	35.62182820	3.085478E-012	1.862548E-011	1	0.000000E+000
1	35.62217854	1.862548E-011	3.085478E-012	0	0.000000E+000
1	35.62236097	3.085478E-012	1.862548E-011	1	0.000000E+000
1	35.62299900	1.862548E-011	3.085478E-012	0	0.000000E+000
1	35.62332367	3.085478E-012	1.862548E-011	1	0.000000E+000
1	35.62335757	1.862548E-011	3.085478E-012	0	0.000000E+000
1	35.62394716	3.085478E-012	1.862548E-011	1	0.000000E+000
1	35.62416664	1.862548E-011	3.085478E-012	0	0.000000E+000
1	35.62461061	3.085478E-012	1.862548E-011	1	0.000000E+000
1	35.62481827	1.862548E-011	3.085478E-012	0	0.000000E+000
1	35.62645396	3.085478E-012	1.862548E-011	1	0.000000E+000
1	35.62656890	1.862548E-011	3.085478E-012	0	0.000000E+000
1	35.62698167	3.085478E-012	1.862548E-011	1	0.000000E+000
1	35.62706077	1.862548E-011	3.085478E-012	0	0.000000E+000
1	35.62716284	3.085478E-012	1.862548E-011	1	0.000000E+000
1	35.62741438	1.862548E-011	3.085478E-012	0	0.000000E+000
1	35.62831007	3.085478E-012	1.862548E-011	1	0.000000E+000
1	35.62901942	1.862548E-011	3.085478E-012	0	0.000000E+000
1	35.63028278	3.085478E-012	1.862548E-011	1	0.000000E+000
1	35.63035407	1.862548E-011	3.085478E-012	0	0.000000E+000
1	35.63086336	3.085478E-012	1.862548E-011	1	0.000000E+000
1	35.63105583	1.862548E-011	3.085478E-012	0	0.000000E+000
1	35.63124941	3.085478E-012	1.862548E-011	1	0.000000E+000
1	35.63192128	1.862548E-011	3.085478E-012	0	0.000000E+000
1	35.63216504	3.085478E-012	1.862548E-011	1	0.000000E+000
1	35.63223198	1.862548E-011	3.085478E-012	0	0.000000E+000
1	35.63281304	3.085478E-012	1.862548E-011	1	0.000000E+000
1	35.63309847	1.862548E-011	3.085478E-012	0	0.000000E+000
1	35.63433218	3.085478E-012	1.862548E-011	1	0.000000E+000
1	35.63437144	1.862548E-011	3.085478E-012	0	0.000000E+000
1	35.63471624	3.085478E-012	1.862548E-011	1	0.000000E+000
1	35.63474065	1.862548E-011	3.085478E-012	0	0.000000E+000
1	35.63666586	3.085478E-012	1.862548E-011	1	0.000000E+000
1	35.63700144	1.862548E-011	3.085478E-012	0	0.000000E+000
1	35.63838024	3.085478E-012	1.862548E-011	1	0.000000E+000
1	35.63854014	1.862548E-011	3.085478E-012	0	0.000000E+000
1	35.63890643	3.085478E-012	1.862548E-011	1	0.000000E+000
1	35.63902881	1.862548E-011	3.085478E-012	0	0.000000E+000
1	35.63997938	3.085478E-012	1.862548E-011	1	0.000000E+000
1	35.64018755	1.862548E-011	3.085478E-012	0	0.000000E+000
1	35.64185221	3.085478E-012	1.862548E-011	1	0.000000E+000
1	35.64212902	1.862548E-011	3.085478E-012	0	0.000000E+000
1	35.64289812	3.085478E-012	1.862548E-011	1	0.000000E+000
1	35.64304548	1.862548E-011	3.085478E-012	0	0.000000E+000
1	35.64455453	3.085478E-012	1.862548E-011	1	0.000000E+000
1	35.64478844	1.862548E-011	3.085478E-012	0	0.000000E+000
1	35.64483851	3.085478E-012	1.862548E-011	1	0.000000E+000
1	35.64536801	1.862548E-011	3.085478E-012	0	0.000000E+000
1	35.64584644	3.085478E-012	1.862548E-011	1	0.000000E+000
1	35.64585543	1.862548E-011	3.085478E-012	0	0.000000E+000
1	35.64677183	3.085478E-012	1.862548E-011	1	0.000000E+000
1	35.64838190	1.862548E-011	3.085478E-012	0	0.000000E+000
1	35.64936798	3.085478E-012	1.862548E-011	1	0.000000E+000
1	35.64981651	1.862548E-011	3.085478E-012	0	0.000000E+000
1	35.65017762	3.085478E-012	1.862548E-011	1	0.000000E+000
1	35.65109236	1.862548E-011	3.085478E-012	0	0.000000E+000
1	35.65125281	3.085478E-012	1.862548E-011	1	0.000000E+000
1	35.65173949	1.862548E-011	3.085478E-012	0	0.000000E+000
1	35.65182494	3.085478E-012	1.862548E-011	1	0.000000E+000
1	35.65197202	1.862548E-011	3.085478E-012	0	0.000000E+000
1	35.68104780	3.085478E-012	1.862548E-011	1	0.000000E+000
1	35.68143009	1.862548E-011	3.085478E-012	0	0.000000E+000
1	35.68173533	3.085478E-012	1.862548E-011	1	0.000000E+000
1	35.68201954	1.862548E-011	3.085478E-012	0	0.000000E+000
1	35.68224053	3.085478E-012	1.862548E-011	1	0.000000E+000
1	35.68271125	1.862548E-011	3.085478E-012	0	0.000000E+000
1	35.68282268	3.085478E-012	1.862548E-011	1	0.000000E+000
1	35.68323538	1.862548E-011	3.085478E-012	0	0.000000E+000
1	35.68426445	3.085478E-012	1.862548E-011	1	0.000000E+000
1	35.68435238	1.862548E-011	3.085478E-012	0	0.000000E+000
1	35.68520091	3.085478E-012	1.862548E-011	1	0.000000E+000
1	35.68553365	1.862548E-011	3.085478E-012	0	0.000000E+000
1	35.68614068	3.085478E-012	1.862548E-011	1	0.000000E+000
1	35.68616959	1.862548E-011	3.085478E-012	0	0.000000E+000
1	35.68741480	3.085478E-012	1.862548E-011	1	0.000000E+000
1	35.68768624	1.862548E-011	3.085478E-012	0	0.000000E+000
1	35.68966315	3.085478E-012	1.862548E-011	1	0.000000E+000
1	35.68986516	1.862548E-011	3.085478E-012	0	0.000000E+000
1	35.69010802	3.085478E-012	1.862548E-011	1	0.000000E+000
1	35.69015637	1.862548E-011	3.085478E-012	0	0.000000E+000
1	35.69023475	3.085478E-012	1.862548E-011	1	0.000000E+000
1	35.69094758	1.862548E-011	3.085478E-012	0	0.000000E+000
1	35.69106922	3.085478E-012	1.862548E-011	1	0.000000E+000
1	35.69138216	1.862548E-011	3.085478E-012	0	0.000000E+000
1	35.69143929	3.085478E-012	1.862548E-011	1	0.000000E+000
1	35.69179711	1.862548E-011	3.085478E-012	0	0.000000E+000
1	35.69193640	3.085478E-012	1.862548E-011	1	0.000000E+000
1	35.69302303	1.862548E-011	3.085478E-012	0	0.000000E+000
1	35.69500416	3.085478E-012	1.862548E-011	1	0.000000E+000
1	35.69656946	1.862548E-011	3.085478E-012	0	0.000000E+000
1	35.69662082	3.085478E-012	1.862548E-011	1	0.000000E+000
1	35.69684272	1.862548E-011	3.085478E-012	0	0.000000E+000
1	35.69784173	3.085478E-012	1.862548E-011	1	0.000000E+000
1	35.69853063	1.862548E-011	3.085478E-012	0	0.000000E+000
1	35.69977300	3.085478E-012	1.862548E-011	1	0.000000E+000
1	35.69994681	1.862548E-011	3.085478E-012	0	0.000000E+000
1	35.70002829	3.085478E-012	1.862548E-011	1	0.000000E+000
1	35.70017629	1.862548E-011	3.085478E-012	0	0.000000E+000
1	35.70058455	3.085478E-012	1.862548E-011	1	0.000000E+000
1	35.70064162	1.862548E-011	3.085478E-012	0	0.000000E+000
1	35.70077802	3.085478E-012	1.862548E-011	1	0.000000E+000
1	35.70135397	1.862548E-011	3.085478E-012	0	0.000000E+000
1	35.70248353	3.085478E-012	1.862548E-011	1	0.000000E+000
1	35.70256200	1.862548E-011	3.085478E-012	0	0.000000E+000
1	35.70262015	3.085478E-012	1.862548E-011	1	0.000000E+000
1	35.70286472	1.862548E-011	3.085478E-012	0	0.000000E+000
1	35.70307175	3.085478E-012	1.862548E-011	1	0.000000E+000
1	35.70327369	1.862548E-011	3.085478E-012	0	0.000000E+000
1	35.70364495	3.085478E-012	1.862548E-011	1	0.000000E+000
1	35.70372965	1.862548E-011	3.085478E-012	0	0.000000E+000
1	35.70459849	3.085478E-012	1.862548E-011	1	0.000000E+000
1	35.70478478	1.862548E-011	3.085478E-012	0	0.000000E+000
1	35.70602851	3.085478E-012	1.862548E-011	1	0.000000E+000
1	35.70706489	1.862548E-011	3.085478E-012	0	0.000000E+000
1	35.70951481	3.085478E-012	1.862548E-011	1	0.000000E+000
1	35.70958050	1.862548E-011	3.085478E-012	0	0.000000E+000
1	35.71021361	3.085478E-012	1.862548E-011	1	0.000000E+000
1	35.71031880	1.862548E-011	3.085478E-012	0	0.000000E+000
1	35.71036131	3.085478E-012	1.862548E-011	1	0.000000E+000
1	35.71036977	1.862548E-011	3.085478E-012	0	0.000000E+000
1	35.71072151	3.085478E-012	1.862548E-011	1	0.000000E+000
1	35.71093370	1.862548E-011	3.085478E-012	0	0.000000E+000
1	35.71105355	3.085478E-012	1.862548E-011	1	0.000000E+000
1	35.71117702	1.862548E-011	3.085478E-012	0	0.000000E+000
1	35.71122667	3.085478E-012	1.862548E-011	1	0.000000E+000
1	35.71152960	1.862548E-011	3.085478E-012	0	0.000000E+000
1	35.71556500	3.085478E-012	1.862548E-011	1	0.000000E+000
1	35.71581582	1.862548E-011	3.085478E-012	0	0.000000E+000
1	35.71662432	3.085478E-012	1.862548E-011	1	0.000000E+000
1	35.71725130	1.862548E-011	3.085478E-012	0	0.000000E+000
1	35.71913709	3.085478E-012	1.862548E-011	1	0.000000E+000
1	35.71947897	1.862548E-011	3.085478E-012	0	0.000000E+000
1	35.71991321	3.085478E-012	1.862548E-011	1	0.000000E+000
1	35.72007319	1.862548E-011	3.085478E-012	0	0.000000E+000
1	35.72024204	3.085478E-012	1.862548E-011	1	0.000000E+000
1	35.72151865	1.862548E-011	3.085478E-012	0	0.000000E+000
1	35.72190259	3.085478E-012	1.862548E-011	1	0.000000E+000
1	35.72193282	1.862548E-011	3.085478E-012	0	0.000000E+000
1	35.72214989	3.085478E-012	1.862548E-011	1	0.000000E+000
1	35.72233933	1.862548E-011	3.085478E-012	0	0.000000E+000
1	35.72241520	3.085478E-012	1.862548E-011	1	0.000000E+000
1	35.72322813	1.862548E-011	3.085478E-012	0	0.000000E+000
1	35.72387544	3.085478E-012	1.862548E-011	1	0.000000E+000
1	35.72393866	1.862548E-011	3.085478E-012	0	0.000000E+000
1	35.72627630	3.085478E-012	1.862548E-011	1	0.000000E+000
1	35.72663128	1.862548E-011	3.085478E-012	0	0.000000E+000
1	35.72689770	3.085478E-012	1.862548E-011	1	0.000000E+000
1	35.72696405	1.862548E-011	3.085478E-012	0	0.000000E+000
1	35.72841625	3.085478E-012	1.862548E-011	1	0.000000E+000
1	35.72852594	1.862548E-011	3.085478E-012	0	0.000000E+000
1	35.72911609	3.085478E-012	1.862548E-011	1	0.000000E+000
1	35.72944097	1.862548E-011	3.085478E-012	0	0.000000E+000
1	35.73014606	3.085478E-012	1.862548E-011	1	0.000000E+000
1	35.73017174	1.862548E-011	3.085478E-012	0	0.000000E+000
1	35.73037743	3.085478E-012	1.862548E-011	1	0.000000E+000
1	35.73045303	1.862548E-011	3.085478E-012	0	0.000000E+000
1	35.73051827	3.085478E-012	1.862548E-011	1	0.000000E+000
1	35.73054405	1.862548E-011	3.085478E-012	0	0.000000E+000
1	35.73061335	3.085478E-012	1.862548E-011	1	0.000000E+000
1	35.73072897	1.862548E-011	3.085478E-012	0	0.000000E+000
1	35.73192246	3.085478E-012	1.862548E-011	1	0.000000E+000
1	35.73206863	1.862548E-011	3.085478E-012	0	0.000000E+000
1	35.73320963	3.085478E-012	1.862548E-011	1	0.000000E+000
1	35.73340072	1.862548E-011	3.085478E-012	0	0.000000E+000
1	35.73358923	3.085478E-012	1.862548E-011	1	0.000000E+000
1	35.73438769	1.862548E-011	3.085478E-012	0	0.000000E+000
1	35.73459239	3.085478E-012	1.862548E-011	1	0.000000E+000
1	35.73499535	1.862548E-011	3.085478E-012	0	0.000000E+000
1	35.73923615	3.085478E-012	1.862548E-011	1	0.000000E+000
1	35.73968676	1.862548E-011	3.085478E-012	0	0.000000E+000
1	35.74081828	3.085478E-012	1.862548E-011	1	0.000000E+000
1	35.74094184	1.862548E-011	3.085478E-012	0	0.000000E+000
1	35.74109327	3.085478E-012	1.862548E-011	1	0.000000E+000
1	35.74155205	1.862548E-011	3.085478E-012	0	0.000000E+000
1	35.74197621	3.085478E-012	1.862548E-011	1	0.000000E+000
1	35.74213798	1.862548E-011	3.085478E-012	0	0.000000E+000
1	35.74217988	3.085478E-012	1.862548E-011	1	0.000000E+000
1	35.74227798	1.862548E-011	3.085478E-012	0	0.000000E+000
1	35.74525652	3.085478E-012	1.862548E-011	1	0.000000E+000
1	35.74563041	1.862548E-011	3.085478E-012	0	0.000000E+000
1	35.74566875	3.085478E-012	1.862548E-011	1	0.000000E+000
1	35.74598858	1.862548E-011	3.085478E-012	0	0.000000E+000
1	35.74789642	3.085478E-012	1.862548E-011	1	0.000000E+000
1	35.74811228	1.862548E-011	3.085478E-012	0	0.000000E+000
1	35.74869724	3.085478E-012	1.862548E-011	1	0.000000E+000
1	35.74882008	1.862548E-011	3.085478E-012	0	0.000000E+000
1	35.74893297	3.085478E-012	1.862548E-011	1	0.000000E+000
1	35.74918011	1.862548E-011	3.085478E-012	0	0.000000E+000
1	35.75063156	3.085478E-012	1.862548E-011	1	0.000000E+000
1	35.75080959	1.862548E-011	3.085478E-012	0	0.000000E+000
1	35.75121142	3.085478E-012	1.862548E-011	1	0.000000E+000
1	35.75172543	1.862548E-011	3.085478E-012	0	0.000000E+000
1	35.75194681	3.085478E-012	1.862548E-011	1	0.000000E+000
1	35.75201609	1.862548E-011	3.085478E-012	0	0.000000E+000
1	35.75318835	3.085478E-012	1.862548E-011	1	0.000000E+000
1	35.75580020	1.862548E-011	3.085478E-012	0	0.000000E+000
1	35.75599459	3.085478E-012	1.862548E-011	1	0.000000E+000
1	35.75623142	1.862548E-011	3.085478E-012	0	0.000000E+000
1	35.75637534	3.085478E-012	1.862548E-011	1	0.000000E+000
1	35.75669616	1.862548E-011	3.085478E-012	0	0.000000E+000
1	35.75725882	3.085478E-012	1.862548E-011	1	0.000000E+000
1	35.75790694	1.862548E-011	3.085478E-012	0	0.000000E+000
1	35.75958735	3.085478E-012	1.862548E-011	1	0.000000E+000
1	35.75962505	1.862548E-011	3.085478E-012	0	0.000000E+000
1	35.76097777	3.085478E-012	1.862548E-011	1	0.000000E+000
1	35.76133594	1.862548E-011	3.085478E-012	0	0.000000E+000
1	35.76213750	3.085478E-012	1.862548E-011	1	0.000000E+000
1	35.76227203	1.862548E-011	3.085478E-012	0	0.000000E+000
1	35.76240739	3.085478E-012	1.862548E-011	1	0.000000E+000
1	35.76287577	1.862548E-011	3.085478E-012	0	0.000000E+000
1	35.76319444	3.085478E-012	1.862548E-011	1	0.000000E+000
1	35.76323374	1.862548E-011	3.085478E-012	0	0.000000E+000
1	35.76420190	3.085478E-012	1.862548E-011	1	0.000000E+000
1	35.76436951	1.862548E-011	3.085478E-012	0	0.000000E+000
1	35.76488152	3.085478E-012	1.862548E-011	1	0.000000E+000
1	35.76538790	1.862548E-011	3.085478E-012	0	0.000000E+000
1	35.76573061	3.085478E-012	1.862548E-011	1	0.000000E+000
1	35.76597142	1.862548E-011	3.085478E-012	0	0.000000E+000
1	35.76729608	3.085478E-012	1.862548E-011	1	0.000000E+000
1	35.76756023	1.862548E-011	3.085478E-012	0	0.000000E+000
1	35.76766562	3.085478E-012	1.862548E-011	1	0.000000E+000
1	35.76769915	1.862548E-011	3.085478E-012	0	0.000000E+000
1	35.76789559	3.085478E-012	1.862548E-011	1	0.000000E+000
1	35.76810229	1.862548E-011	3.085478E-012	0	0.000000E+000
1	35.76829373	3.085478E-012	1.862548E-011	1	0.000000E+000
1	35.76837558	1.862548E-011	3.085478E-012	0	0.000000E+000
1	35.76939198	3.085478E-012	1.862548E-011	1	0.000000E+000
1	35.76979162	1.862548E-011	3.085478E-012	0	0.000000E+000
1	35.77031369	3.085478E-012	1.862548E-011	1	0.000000E+000
1	35.77081165	1.862548E-011	3.085478E-012	0	0.000000E+000
1	35.77159257	3.085478E-012	1.862548E-011	1	0.000000E+000
1	35.77182162	1.862548E-011	3.085478E-012	0	0.000000E+000
1	35.77233432	3.085478E-012	1.862548E-011	1	0.000000E+000
1	35.77270480	1.862548E-011	3.085478E-012	0	0.000000E+000
1	35.77382419	3.085478E-012	1.862548E-011	1	0.000000E+000
1	35.77402826	1.862548E-011	3.085478E-012	0	0.000000E+000
1	35.77466952	3.085478E-012	1.862548E-011	1	0.000000E+000
1	35.77543988	1.862548E-011	3.085478E-012	0	0.000000E+000
1	35.77613695	3.085478E-012	1.862548E-011	1	0.000000E+000
1	35.77624561	1.862548E-011	3.085478E-012	0	0.000000E+000
1	35.77644058	3.085478E-012	1.862548E-011	1	0.000000E+000
1	35.77731411	1.862548E-011	3.085478E-012	0	0.000000E+000
1	35.77819850	3.085478E-012	1.862548E-011	1	0.000000E+000
1	35.77850477	1.862548E-011	3.085478E-012	0	0.000000E+000
1	35.77866222	3.085478E-012	1.862548E-011	1	0.000000E+000
1	35.77882062	1.862548E-011	3.085478E-012	0	0.000000E+000
1	35.77922706	3.085478E-012	1.862548E-011	1	0.000000E+000
1	35.77941357	1.862548E-011	3.085478E-012	0	0.000000E+000
1	35.78036544	3.085478E-012	1.862548E-011	1	0.000000E+000
1	35.78062242	1.862548E-011	3.085478E-012	0	0.000000E+000
1	35.78118132	3.085478E-012	1.862548E-011	1	0.000000E+000
1	35.78168636	1.862548E-011	3.085478E-012	0	0.000000E+000
1	35.78182229	3.085478E-012	1.862548E-011	1	0.000000E+000
1	35.78202991	1.862548E-011	3.085478E-012	0	0.000000E+000
1	35.81952336	3.085478E-012	1.862548E-011	1	0.000000E+000
1	35.81972697	1.862548E-011	3.085478E-012	0	0.000000E+000
1	35.82043348	3.085478E-012	1.862548E-011	1	0.000000E+000
1	35.82058823	1.862548E-011	3.085478E-012	0	0.000000E+000
1	35.82073029	3.085478E-012	1.862548E-011	1	0.000000E+000
1	35.82092879	1.862548E-011	3.085478E-012	0	0.000000E+000
1	35.82238273	3.085478E-012	1.862548E-011	1	0.000000E+000
1	35.82252340	1.862548E-011	3.085478E-012	0	0.000000E+000
1	35.82386243	3.085478E-012	1.862548E-011	1	0.000000E+000
1	35.82414294	1.862548E-011	3.085478E-012	0	0.000000E+000
1	35.82484226	3.085478E-012	1.862548E-011	1	0.000000E+000
1	35.82497459	1.862548E-011	3.085478E-012	0	0.000000E+000
1	35.82702881	3.085478E-012	1.862548E-011	1	0.000000E+000
1	35.82725059	1.862548E-011	3.085478E-012	0	0.000000E+000
1	35.82804756	3.085478E-012	1.862548E-011	1	0.000000E+000
1	35.82822900	1.862548E-011	3.085478E-012	0	0.000000E+000
1	35.82890708	3.085478E-012	1.862548E-011	1	0.000000E+000
1	35.82916867	1.862548E-011	3.085478E-012	0	0.000000E+000
1	35.82969388	3.085478E-012	1.862548E-011	1	0.000000E+000
1	35.82984197	1.862548E-011	3.085478E-012	0	0.000000E+000
1	35.83034681	3.085478E-012	1.862548E-011	1	0.000000E+000
1	35.83056068	1.862548E-011	3.085478E-012	0	0.000000E+000
1	35.83217932	3.085478E-012	1.862548E-011	1	0.000000E+000
1	35.83249487	1.862548E-011	3.085478E-012	0	0.000000E+000
1	35.83479638	3.085478E-012	1.862548E-011	1	0.000000E+000
1	35.83498709	1.862548E-011	3.085478E-012	0	0.000000E+000
1	35.83503584	3.085478E-012	1.862548E-011	1	0.000000E+000
1	35.83616158	1.862548E-011	3.085478E-012	0	0.000000E+000
1	35.83722736	3.085478E-012	1.862548E-011	1	0.000000E+000
1	35.83729303	1.862548E-011	3.085478E-012	0	0.000000E+000
1	35.83736053	3.085478E-012	1.862548E-011	1	0.000000E+000
1	35.83740465	1.862548E-011	3.085478E-012	0	0.000000E+000
1	35.83755041	3.085478E-012	1.862548E-011	1	0.000000E+000
1	35.83761621	1.862548E-011	3.085478E-012	0	0.000000E+000
1	35.83947793	3.085478E-012	1.862548E-011	1	0.000000E+000
1	35.83957359	1.862548E-011	3.085478E-012	0	0.000000E+000
1	35.84090681	3.085478E-012	1.862548E-011	1	0.000000E+000
1	35.84155565	1.862548E-011	3.085478E-012	0	0.000000E+000
1	35.84258798	3.085478E-012	1.862548E-011	1	0.000000E+000
1	35.84269217	1.862548E-011	3.085478E-012	0	0.000000E+000
1	35.84357070	3.085478E-012	1.862548E-011	1	0.000000E+000
1	35.84391343	1.862548E-011	3.085478E-012	0	0.000000E+000
1	35.84506335	3.085478E-012	1.862548E-011	1	0.000000E+000
1	35.84546766	1.862548E-011	3.085478E-012	0	0.000000E+000
1	35.84735129	3.085478E-012	1.862548E-011	1	0.000000E+000
1	35.84765859	1.862548E-011	3.085478E-012	0	0.000000E+000
1	35.84790605	3.085478E-012	1.862548E-011	1	0.000000E+000
1	35.84814192	1.862548E-011	3.085478E-012	0	0.000000E+000
1	35.84885737	3.085478E-012	1.862548E-011	1	0.000000E+000
1	35.84918588	1.862548E-011	3.085478E-012	0	0.000000E+000
1	35.84924818	3.085478E-012	1.862548E-011	1	0.000000E+000
1	35.84929474	1.862548E-011	3.085478E-012	0	0.000000E+000
1	35.84932294	3.085478E-012	1.862548E-011	1	0.000000E+000
1	35.85030407	1.862548E-011	3.085478E-012	0	0.000000E+000
1	35.85071899	3.085478E-012	1.862548E-011	1	0.000000E+000
1	35.85091360	1.862548E-011	3.085478E-012	0	0.000000E+000
1	35.85252377	3.085478E-012	1.862548E-011	1	0.000000E+000
1	35.85261706	1.862548E-011	3.085478E-012	0	0.000000E+000
1	35.85301566	3.085478E-012	1.862548E-011	1	0.000000E+000
1	35.85313035	1.862548E-011	3.085478E-012	0	0.000000E+000
1	35.85331289	3.085478E-012	1.862548E-011	1	0.000000E+000
1	35.85337649	1.862548E-011	3.085478E-012	0	0.000000E+000
1	35.85370560	3.085478E-012	1.862548E-011	1	0.000000E+000
1	35.85412032	1.862548E-011	3.085478E-012	0	0.000000E+000
1	35.85508412	3.085478E-012	1.862548E-011	1	0.000000E+000
1	35.85517569	1.862548E-011	3.085478E-012	0	0.000000E+000
1	35.85994882	3.085478E-012	1.862548E-011	1	0.000000E+000
1	35.86016679	1.862548E-011	3.085478E-012	0	0.000000E+000
1	35.86112253	3.085478E-012	1.862548E-011	1	0.000000E+000
1	35.86132913	1.862548E-011	3.085478E-012	0	0.000000E+000
1	35.86289340	3.085478E-012	1.862548E-011	1	0.000000E+000
1	35.86327478	1.862548E-011	3.085478E-012	0	0.000000E+000
1	35.86383249	3.085478E-012	1.862548E-011	1	0.000000E+000
1	35.86385379	1.862548E-011	3.085478E-012	0	0.000000E+000
1	35.86397754	3.085478E-012	1.862548E-011	1	0.000000E+000
1	35.86664079	1.862548E-011	3.085478E-012	0	0.000000E+000
1	35.86781954	3.085478E-012	1.862548E-011	1	0.000000E+000
1	35.86787279	1.862548E-011	3.085478E-012	0	0.000000E+000
1	35.86810981	3.085478E-012	1.862548E-011	1	0.000000E+000
1	35.86831240	1.862548E-011	3.085478E-012	0	0.000000E+000
1	35.86966216	3.085478E-012	1.862548E-011	1	0.000000E+000
1	35.86992461	1.862548E-011	3.085478E-012	0	0.000000E+000
1	35.87284647	3.085478E-012	1.862548E-011	1	0.000000E+000
1	35.87296650	1.862548E-011	3.085478E-012	0	0.000000E+000
1	35.87377316	3.085478E-012	1.862548E-011	1	0.000000E+000
1	35.87417407	1.862548E-011	3.085478E-012	0	0.000000E+000
1	35.87505896	3.085478E-012	1.862548E-011	1	0.000000E+000
1	35.87551023	1.862548E-011	3.085478E-012	0	0.000000E+000
1	35.87641270	3.085478E-012	1.862548E-011	1	0.000000E+000
1	35.87650886	1.862548E-011	3.085478E-012	0	0.000000E+000
1	35.87661810	3.085478E-012	1.862548E-011	1	0.000000E+000
1	35.87707625	1.862548E-011	3.085478E-012	0	0.000000E+000
1	35.87755746	3.085478E-012	1.862548E-011	1	0.000000E+000
1	35.87761057	1.862548E-011	3.085478E-012	0	0.000000E+000
1	35.87814359	3.085478E-012	1.862548E-011	1	0.000000E+000
1	35.87823040	1.862548E-011	3.085478E-012	0	0.000000E+000
1	35.87932302	3.085478E-012	1.862548E-011	1	0.000000E+000
1	35.87979422	1.862548E-011	3.085478E-012	0	0.000000E+000
1	35.87995886	3.085478E-012	1.862548E-011	1	0.000000E+000
1	35.88059217	1.862548E-011	3.085478E-012	0	0.000000E+000
1	35.88104001	3.085478E-012	1.862548E-011	1	0.000000E+000
1	35.88143217	1.862548E-011	3.085478E-012	0	0.000000E+000
1	35.88203632	3.085478E-012	1.862548E-011	1	0.000000E+000
1	35.88238185	1.862548E-011	3.085478E-012	0	0.000000E+000
1	35.88381464	3.085478E-012	1.862548E-011	1	0.000000E+000
1	35.88385290	1.862548E-011	3.085478E-012	0	0.000000E+000
1	35.88508764	3.085478E-012	1.862548E-011	1	0.000000E+000
1	35.88552629	1.862548E-011	3.085478E-012	0	0.000000E+000
1	35.88568973	3.085478E-012	1.862548E-011	1	0.000000E+000
1	35.88614715	1.862548E-011	3.085478E-012	0	0.000000E+000
1	35.88626346	3.085478E-012	1.862548E-011	1	0.000000E+000
1	35.88650535	1.862548E-011	3.085478E-012	0	0.000000E+000
1	35.88714601	3.085478E-012	1.862548E-011	1	0.000000E+000
1	35.88739200	1.862548E-011	3.085478E-012	0	0.000000E+000
1	35.88764757	3.085478E-012	1.862548E-011	1	0.000000E+000
1	35.88811684	1.862548E-011	3.085478E-012	0	0.000000E+000
1	35.88898791	3.085478E-012	1.862548E-011	1	0.000000E+000
1	35.88915612	1.862548E-011	3.085478E-012	0	0.000000E+000
1	35.88956271	3.085478E-012	1.862548E-011	1	0.000000E+000
1	35.88967777	1.862548E-011	3.085478E-012	0	0.000000E+000
1	35.89049016	3.085478E-012	1.862548E-011	1	0.000000E+000
1	35.89080948	1.862548E-011	3.085478E-012	0	0.000000E+000
1	35.89176083	3.085478E-012	1.862548E-011	1	0.000000E+000
1	35.89297320	1.862548E-011	3.085478E-012	0	0.000000E+000
1	35.89330011	3.085478E-012	1.862548E-011	1	0.000000E+000
1	35.89352039	1.862548E-011	3.085478E-012	0	0.000000E+000
1	35.89419047	3.085478E-012	1.862548E-011	1	0.000000E+000
1	35.89451226	1.862548E-011	3.085478E-012	0	0.000000E+000
1	35.89458318	3.085478E-012	1.862548E-011	1	0.000000E+000
1	35.89529718	1.862548E-011	3.085478E-012	0	0.000000E+000
1	35.89550757	3.085478E-012	1.862548E-011	1	0.000000E+000
1	35.89569707	1.862548E-011	3.085478E-012	0	0.000000E+000
1	35.89648204	3.085478E-012	1.862548E-011	1	0.000000E+000
1	35.89663729	1.862548E-011	3.085478E-012	0	0.000000E+000
1	35.89670305	3.085478E-012	1.862548E-011	1	0.000000E+000
1	35.89727040	1.862548E-011	3.085478E-012	0	0.000000E+000
1	35.89796207	3.085478E-012	1.862548E-011	1	0.000000E+000
1	35.89807304	1.862548E-011	3.085478E-012	0	0.000000E+000
1	35.89813289	3.085478E-012	1.862548E-011	1	0.000000E+000
1	35.89825604	1.862548E-011	3.085478E-012	0	0.000000E+000
1	35.89847664	3.085478E-012	1.862548E-011	1	0.000000E+000
1	35.89874657	1.862548E-011	3.085478E-012	0	0.000000E+000
1	35.89892426	3.085478E-012	1.862548E-011	1	0.000000E+000
1	35.89896053	1.862548E-011	3.085478E-012	0	0.000000E+000
1	35.90013891	3.085478E-012	1.862548E-011	1	0.000000E+000
1	35.90021990	1.862548E-011	3.085478E-012	0	0.000000E+000
1	35.90054284	3.085478E-012	1.862548E-011	1	0.000000E+000
1	35.90062283	1.862548E-011	3.085478E-012	0	0.000000E+000
1	35.90251893	3.085478E-012	1.862548E-011	1	0.000000E+000
1	35.90278749	1.862548E-011	3.085478E-012	0	0.000000E+000
1	35.90326094	3.085478E-012	1.862548E-011	1	0.000000E+000
1	35.90364462	1.862548E-011	3.085478E-012	0	0.000000E+000
1	35.90368093	3.085478E-012	1.862548E-011	1	0.000000E+000
1	35.90401749	1.862548E-011	3.085478E-012	0	0.000000E+000
1	35.90611201	3.085478E-012	1.862548E-011	1	0.000000E+000
1	35.90616586	1.862548E-011	3.085478E-012	0	0.000000E+000
1	35.90651864	3.085478E-012	1.862548E-011	1	0.000000E+000
1	35.90772947	1.862548E-011	3.085478E-012	0	0.000000E+000
1	35.90790106	3.085478E-012	1.862548E-011	1	0.000000E+000
1	35.90833592	1.862548E-011	3.085478E-012	0	0.000000E+000
1	35.90984774	3.085478E-012	1.862548E-011	1	0.000000E+000
1	35.91029891	1.862548E-011	3.085478E-012	0	0.000000E+000
1	35.91119553	3.085478E-012	1.862548E-011	1	0.000000E+000
1	35.91133256	1.862548E-011	3.085478E-012	0	0.000000E+000
1	35.91190251	3.085478E-012	1.862548E-011	1	0.000000E+000
1	35.91202383	1.862548E-011	3.085478E-012	0	0.000000E+000
1	35.91351474	3.085478E-012	1.862548E-011	1	0.000000E+000
1	35.91364949	1.862548E-011	3.085478E-012	0	0.000000E+000
1	35.91428513	3.085478E-012	1.862548E-011	1	0.000000E+000
1	35.91496977	1.862548E-011	3.085478E-012	0	0.000000E+000
1	35.91623121	3.085478E-012	1.862548E-011	1	0.000000E+000
1	35.91663796	1.862548E-011	3.085478E-012	0	0.000000E+000
1	35.91701426	3.085478E-012	1.862548E-011	1	0.000000E+000
1	35.91704712	1.862548E-011	3.085478E-012	0	0.000000E+000
1	35.91787395	3.085478E-012	1.862548E-011	1	0.000000E+000
1	35.91797728	1.862548E-011	3.085478E-012	0	0.000000E+000
1	35.91816621	3.085478E-012	1.862548E-011	1	0.000000E+000
1	35.91851768	1.862548E-011	3.085478E-012	0	0.000000E+000
1	35.91855918	3.085478E-012	1.862548E-011	1	0.000000E+000
1	35.91969156	1.862548E-011	3.085478E-012	0	0.000000E+000
1	35.91979704	3.085478E-012	1.862548E-011	1	0.000000E+000
1	35.92026372	1.862548E-011	3.085478E-012	0	0.000000E+000
1	35.92055403	3.085478E-012	1.862548E-011	1	0.000000E+000
1	35.92058980	1.862548E-011	3.085478E-012	0	0.000000E+000
1	35.92107141	3.085478E-012	1.862548E-011	1	0.000000E+000
1	35.92154425	1.862548E-011	3.085478E-012	0	0.000000E+000
1	35.92177803	3.085478E-012	1.862548E-011	1	0.000000E+000
1	35.92211940	1.862548E-011	3.085478E-012	0	0.000000E+000
1	35.92327669	3.085478E-012	1.862548E-011	1	0.000000E+000
1	35.92359238	1.862548E-011	3.085478E-012	0	0.000000E+000
1	35.92372849	3.085478E-012	1.862548E-011	1	0.000000E+000
1	35.92407740	1.862548E-011	3.085478E-012	0	0.000000E+000
1	35.92540903	3.085478E-012	1.862548E-011	1	0.000000E+000
1	35.92602089	1.862548E-011	3.085478E-012	0	0.000000E+000
1	35.92744260	3.085478E-012	1.862548E-011	1	0.000000E+000
1	35.92767828	1.862548E-011	3.085478E-012	0	0.000000E+000
1	35.92782432	3.085478E-012	1.862548E-011	1	0.000000E+000
1	35.92797071	1.862548E-011	3.085478E-012	0	0.000000E+000
1	35.92810159	3.085478E-012	1.862548E-011	1	0.000000E+000
1	35.92811277	1.862548E-011	3.085478E-012	0	0.000000E+000
1	35.92835038	3.085478E-012	1.862548E-011	1	0.000000E+000
1	35.92842780	1.862548E-011	3.085478E-012	0	0.000000E+000
1	35.92922937	3.085478E-012	1.862548E-011	1	0.000000E+000
1	35.92984386	1.862548E-011	3.085478E-012	0	0.000000E+000
1	35.93029240	3.085478E-012	1.862548E-011	1	0.000000E+000
1	35.93131583	1.862548E-011	3.085478E-012	0	0.000000E+000
1	36.24881578	3.147284E-012	1.868728E-011	1	0.000000E+000
1	36.24889791	1.868728E-011	3.147284E-012	0	0.000000E+000
1	36.24905805	3.147284E-012	1.868728E-011	1	0.000000E+000
1	36.24913276	1.868728E-011	3.147284E-012	0	0.000000E+000
1	36.24970964	3.147284E-012	1.868728E-011	1	0.000000E+000
1	36.24984473	1.868728E-011	3.147284E-012	0	0.000000E+000
1	36.25188968	3.147284E-012	1.868728E-011	1	0.000000E+000
1	36.25225038	1.868728E-011	3.147284E-012	0	0.000000E+000
1	36.25231742	3.147284E-012	1.868728E-011	1	0.000000E+000
1	36.25237813	1.868728E-011	3.147284E-012	0	0.000000E+000
1	36.25244391	3.147284E-012	1.868728E-011	1	0.000000E+000
1	36.25280949	1.868728E-011	3.147284E-012	0	0.000000E+000
1	36.25305723	3.147284E-012	1.868728E-011	1	0.000000E+000
1	36.25316384	1.868728E-011	3.147284E-012	0	0.000000E+000
1	36.25444198	3.147284E-012	1.868728E-011	1	0.000000E+000
1	36.25503533	1.868728E-011	3.147284E-012	0	0.000000E+000
1	36.25529779	3.147284E-012	1.868728E-011	1	0.000000E+000
1	36.25569324	1.868728E-011	3.147284E-012	0	0.000000E+000
1	36.25627555	3.147284E-012	1.868728E-011	1	0.000000E+000
1	36.25646133	1.868728E-011	3.147284E-012	0	0.000000E+000
1	36.25714998	3.147284E-012	1.868728E-011	1	0.000000E+000
1	36.25750417	1.868728E-011	3.147284E-012	0	0.000000E+000
1	36.25939333	3.147284E-012	1.868728E-011	1	0.000000E+000
1	36.25944697	1.868728E-011	3.147284E-012	0	0.000000E+000
1	36.25955123	3.147284E-012	1.868728E-011	1	0.000000E+000
1	36.25992055	1.868728E-011	3.147284E-012	0	0.000000E+000
1	36.26169228	3.147284E-012	1.868728E-011	1	0.000000E+000
1	36.26211372	1.868728E-011	3.147284E-012	0	0.000000E+000
1	36.26223759	3.147284E-012	1.868728E-011	1	0.000000E+000
1	36.26236443	1.868728E-011	3.147284E-012	0	0.000000E+000
1	36.26255885	3.147284E-012	1.868728E-011	1	0.000000E+000
1	36.26288995	1.868728E-011	3.147284E-012	0	0.000000E+000
1	36.26337749	3.147284E-012	1.868728E-011	1	0.000000E+000
1	36.26346318	1.868728E-011	3.147284E-012	0	0.000000E+000
1	36.26405873	3.147284E-012	1.868728E-011	1	0.000000E+000
1	36.26420740	1.868728E-011	3.147284E-012	0	0.000000E+000
1	36.26477442	3.147284E-012	1.868728E-011	1	0.000000E+000
1	36.26528186	1.868728E-011	3.147284E-012	0	0.000000E+000
1	36.26534176	3.147284E-012	1.868728E-011	1	0.000000E+000
1	36.26592740	1.868728E-011	3.147284E-012	0	0.000000E+000
1	36.26629086	3.147284E-012	1.868728E-011	1	0.000000E+000
1	36.26642104	1.868728E-011	3.147284E-012	0	0.000000E+000
1	36.26645329	3.147284E-012	1.868728E-011	1	0.000000E+000
1	36.26763555	1.868728E-011	3.147284E-012	0	0.000000E+000
1	36.26880237	3.147284E-012	1.868728E-011	1	0.000000E+000
1	36.26894292	1.868728E-011	3.147284E-012	0	0.000000E+000
1	36.26943243	3.147284E-012	1.868728E-011	1	0.000000E+000
1	36.26966041	1.868728E-011	3.147284E-012	0	0.000000E+000
1	36.26972419	3.147284E-012	1.868728E-011	1	0.000000E+000
1	36.27037558	1.868728E-011	3.147284E-012	0	0.000000E+000
1	36.27059288	3.147284E-012	1.868728E-011	1	0.000000E+000
1	36.27095237	1.868728E-011	3.147284E-012	0	0.000000E+000
1	36.27108000	3.147284E-012	1.868728E-011	1	0.000000E+000
1	36.27119545	1.868728E-011	3.147284E-012	0	0.000000E+000
1	36.27151953	3.147284E-012	1.868728E-011	1	0.000000E+000
1	36.27170951	1.868728E-011	3.147284E-012	0	0.000000E+000
1	36.27213426	3.147284E-012	1.868728E-011	1	0.000000E+000
1	36.27216715	1.868728E-011	3.147284E-012	0	0.000000E+000
1	36.27373129	3.147284E-012	1.868728E-011	1	0.000000E+000
1	36.27378016	1.868728E-011	3.147284E-012	0	0.000000E+000
1	36.27388805	3.147284E-012	1.868728E-011	1	0.000000E+000
1	36.27403735	1.868728E-011	3.147284E-012	0	0.000000E+000
1	36.27605680	3.147284E-012	1.868728E-011	1	0.000000E+000
1	36.27656288	1.868728E-011	3.147284E-012	0	0.000000E+000
1	36.27678764	3.147284E-012	1.868728E-011	1	0.000000E+000
1	36.27781189	1.868728E-011	3.147284E-012	0	0.000000E+000
1	36.27896977	3.147284E-012	1.868728E-011	1	0.000000E+000
1	36.27963117	1.868728E-011	3.147284E-012	0	0.000000E+000
1	36.27980377	3.147284E-012	1.868728E-011	1	0.000000E+000
1	36.27982902	1.868728E-011	3.147284E-012	0	0.000000E+000
1	36.28299671	3.147284E-012	1.868728E-011	1	0.000000E+000
1	36.28311036	1.868728E-011	3.147284E-012	0	0.000000E+000
1	36.28489778	3.147284E-012	1.868728E-011	1	0.000000E+000
1	36.28509254	1.868728E-011	3.147284E-012	0	0.000000E+000
1	36.28557344	3.147284E-012	1.868728E-011	1	0.000000E+000
1	36.28564338	1.868728E-011	3.147284E-012	0	0.000000E+000
1	36.28568842	3.147284E-012	1.868728E-011	1	0.000000E+000
1	36.28626554	1.868728E-011	3.147284E-012	0	0.000000E+000
1	36.28679516	3.147284E-012	1.868728E-011	1	0.000000E+000
1	36.28713357	1.868728E-011	3.147284E-012	0	0.000000E+000
1	36.28716413	3.147284E-012	1.868728E-011	1	0.000000E+000
1	36.28725602	1.868728E-011	3.147284E-012	0	0.000000E+000
1	36.28818606	3.147284E-012	1.868728E-011	1	0.000000E+000
1	36.28900681	1.868728E-011	3.147284E-012	0	0.000000E+000
1	36.28910052	3.147284E-012	1.868728E-011	1	0.000000E+000
1	36.28911324	1.868728E-011	3.147284E-012	0	0.000000E+000
1	36.28989061	3.147284E-012	1.868728E-011	1	0.000000E+000
1	36.29030442	1.868728E-011	3.147284E-012	0	0.000000E+000
1	36.29064082	3.147284E-012	1.868728E-011	1	0.000000E+000
1	36.29151354	1.868728E-011	3.147284E-012	0	0.000000E+000
1	36.29173086	3.147284E-012	1.868728E-011	1	0.000000E+000
1	36.29191270	1.868728E-011	3.147284E-012	0	0.000000E+000
1	36.29251420	3.147284E-012	1.868728E-011	1	0.000000E+000
1	36.29261236	1.868728E-011	3.147284E-012	0	0.000000E+000
1	36.29377424	3.147284E-012	1.868728E-011	1	0.000000E+000
1	36.29392761	1.868728E-011	3.147284E-012	0	0.000000E+000
1	36.29413769	3.147284E-012	1.868728E-011	1	0.000000E+000
1	36.29422658	1.868728E-011	3.147284E-012	0	0.000000E+000
1	36.29434939	3.147284E-012	1.868728E-011	1	0.000000E+000
1	36.29451379	1.868728E-011	3.147284E-012	0	0.000000E+000
1	36.29672783	3.147284E-012	1.868728E-011	1	0.000000E+000
1	36.29733441	1.868728E-011	3.147284E-012	0	0.000000E+000
1	36.29734074	3.147284E-012	1.868728E-011	1	0.000000E+000
1	36.29742842	1.868728E-011	3.147284E-012	0	0.000000E+000
1	36.29752052	3.147284E-012	1.868728E-011	1	0.000000E+000
1	36.29758675	1.868728E-011	3.147284E-012	0	0.000000E+000
1	36.29800287	3.147284E-012	1.868728E-011	1	0.000000E+000
1	36.29820882	1.868728E-011	3.147284E-012	0	0.000000E+000
1	36.29995790	3.147284E-012	1.868728E-011	1	0.000000E+000
1	36.30043995	1.868728E-011	3.147284E-012	0	0.000000E+000
1	36.30096443	3.147284E-012	1.868728E-011	1	0.000000E+000
1	36.30136550	1.868728E-011	3.147284E-012	0	0.000000E+000
1	36.30232916	3.147284E-012	1.868728E-011	1	0.000000E+000
1	36.30353602	1.868728E-011	3.147284E-012	0	0.000000E+000
1	36.30362936	3.147284E-012	1.868728E-011	1	0.000000E+000
1	36.30431158	1.868728E-011	3.147284E-012	0	0.000000E+000
1	36.30437508	3.147284E-012	1.868728E-011	1	0.000000E+000
1	36.30481424	1.868728E-011	3.147284E-012	0	0.000000E+000
1	36.30572387	3.147284E-012	1.868728E-011	1	0.000000E+000
1	36.30593431	1.868728E-011	3.147284E-012	0	0.000000E+000
1	36.30611289	3.147284E-012	1.868728E-011	1	0.000000E+000
1	36.30625912	1.868728E-011	3.147284E-012	0	0.000000E+000
1	36.30641546	3.147284E-012	1.868728E-011	1	0.000000E+000
1	36.30645561	1.868728E-011	3.147284E-012	0	0.000000E+000
1	36.30648722	3.147284E-012	1.868728E-011	1	0.000000E+000
1	36.30655688	1.868728E-011	3.147284E-012	0	0.000000E+000
1	36.30656883	3.147284E-012	1.868728E-011	1	0.000000E+000
1	36.30683004	1.868728E-011	3.147284E-012	0	0.000000E+000
1	36.30697362	3.147284E-012	1.868728E-011	1	0.000000E+000
1	36.30741901	1.868728E-011	3.147284E-012	0	0.000000E+000
1	36.30841277	3.147284E-012	1.868728E-011	1	0.000000E+000
1	36.30850890	1.868728E-011	3.147284E-012	0	0.000000E+000
1	36.31132082	3.147284E-012	1.868728E-011	1	0.000000E+000
1	36.31158694	1.868728E-011	3.147284E-012	0	0.000000E+000
1	36.31160958	3.147284E-012	1.868728E-011	1	0.000000E+000
1	36.31165130	1.868728E-011	3.147284E-012	0	0.000000E+000
1	36.31199738	3.147284E-012	1.868728E-011	1	0.000000E+000
1	36.31271044	1.868728E-011	3.147284E-012	0	0.000000E+000
1	36.31341110	3.147284E-012	1.868728E-011	1	0.000000E+000
1	36.31348711	1.868728E-011	3.147284E-012	0	0.000000E+000
1	36.31372603	3.147284E-012	1.868728E-011	1	0.000000E+000
1	36.31382486	1.868728E-011	3.147284E-012	0	0.000000E+000
1	36.31435771	3.147284E-012	1.868728E-011	1	0.000000E+000
1	36.31456271	1.868728E-011	3.147284E-012	0	0.000000E+000
1	36.31516835	3.147284E-012	1.868728E-011	1	0.000000E+000
1	36.31537692	1.868728E-011	3.147284E-012	0	0.000000E+000
1	36.31547868	3.147284E-012	1.868728E-011	1	0.000000E+000
1	36.31568024	1.868728E-011	3.147284E-012	0	0.000000E+000
1	36.31757067	3.147284E-012	1.868728E-011	1	0.000000E+000
1	36.31794067	1.868728E-011	3.147284E-012	0	0.000000E+000
1	36.31858278	3.147284E-012	1.868728E-011	1	0.000000E+000
1	36.31950510	1.868728E-011	3.147284E-012	0	0.000000E+000
1	36.31979268	3.147284E-012	1.868728E-011	1	0.000000E+000
1	36.31982609	1.868728E-011	3.147284E-012	0	0.000000E+000
1	36.32180826	3.147284E-012	1.868728E-011	1	0.000000E+000
1	36.32211458	1.868728E-011	3.147284E-012	0	0.000000E+000
1	36.32353771	3.147284E-012	1.868728E-011	1	0.000000E+000
1	36.32403377	1.868728E-011	3.147284E-012	0	0.000000E+000
1	36.32599441	3.147284E-012	1.868728E-011	1	0.000000E+000
1	36.32662610	1.868728E-011	3.147284E-012	0	0.000000E+000
1	36.32717997	3.147284E-012	1.868728E-011	1	0.000000E+000
1	36.32810027	1.868728E-011	3.147284E-012	0	0.000000E+000
1	36.32864061	3.147284E-012	1.868728E-011	1	0.000000E+000
1	36.32869700	1.868728E-011	3.147284E-012	0	0.000000E+000
1	36.32922987	3.147284E-012	1.868728E-011	1	0.000000E+000
1	36.32955645	1.868728E-011	3.147284E-012	0	0.000000E+000
1	36.33063963	3.147284E-012	1.868728E-011	1	0.000000E+000
1	36.33071795	1.868728E-011	3.147284E-012	0	0.000000E+000
1	36.33095606	3.147284E-012	1.868728E-011	1	0.000000E+000
1	36.33122567	1.868728E-011	3.147284E-012	0	0.000000E+000
1	36.33258495	3.147284E-012	1.868728E-011	1	0.000000E+000
1	36.33267993	1.868728E-011	3.147284E-012	0	0.000000E+000
1	36.33365843	3.147284E-012	1.868728E-011	1	0.000000E+000
1	36.33374572	1.868728E-011	3.147284E-012	0	0.000000E+000
1	36.33652811	3.147284E-012	1.868728E-011	1	0.000000E+000
1	36.33831289	1.868728E-011	3.147284E-012	0	0.000000E+000
1	36.33846034	3.147284E-012	1.868728E-011	1	0.000000E+000
1	36.33968609	1.868728E-011	3.147284E-012	0	0.000000E+000
1	36.34022410	3.147284E-012	1.868728E-011	1	0.000000E+000
1	36.34033097	1.868728E-011	3.147284E-012	0	0.000000E+000
1	36.34034293	3.147284E-012	1.868728E-011	1	0.000000E+000
1	36.34053972	1.868728E-011	3.147284E-012	0	0.000000E+000
1	36.34075943	3.147284E-012	1.868728E-011	1	0.000000E+000
1	36.34089978	1.868728E-011	3.147284E-012	0	0.000000E+000
1	36.34193825	3.147284E-012	1.868728E-011	1	0.000000E+000
1	36.34224644	1.868728E-011	3.147284E-012	0	0.000000E+000
1	36.34285953	3.147284E-012	1.868728E-011	1	0.000000E+000
1	36.34292843	1.868728E-011	3.147284E-012	0	0.000000E+000
1	36.34322039	3.147284E-012	1.868728E-011	1	0.000000E+000
1	36.34355503	1.868728E-011	3.147284E-012	0	0.000000E+000
1	36.34380180	3.147284E-012	1.868728E-011	1	0.000000E+000
1	36.34399997	1.868728E-011	3.147284E-012	0	0.000000E+000
1	36.34582168	3.147284E-012	1.868728E-011	1	0.000000E+000
1	36.34597819	1.868728E-011	3.147284E-012	0	0.000000E+000
1	36.34606310	3.147284E-012	1.868728E-011	1	0.000000E+000
1	36.34608964	1.868728E-011	3.147284E-012	0	0.000000E+000
1	36.34764578	3.147284E-012	1.868728E-011	1	0.000000E+000
1	36.34789180	1.868728E-011	3.147284E-012	0	0.000000E+000
1	36.34885525	3.147284E-012	1.868728E-011	1	0.000000E+000
1	36.34915898	1.868728E-011	3.147284E-012	0	0.000000E+000
1	36.34977297	3.147284E-012	1.868728E-011	1	0.000000E+000
1	36.35023014	1.868728E-011	3.147284E-012	0	0.000000E+000
1	36.35189690	3.147284E-012	1.868728E-011	1	0.000000E+000
1	36.35221232	1.868728E-011	3.147284E-012	0	0.000000E+000
1	36.35345985	3.147284E-012	1.868728E-011	1	0.000000E+000
1	36.35354053	1.868728E-011	3.147284E-012	0	0.000000E+000
1	36.35533570	3.147284E-012	1.868728E-011	1	0.000000E+000
1	36.35579757	1.868728E-011	3.147284E-012	0	0.000000E+000
1	36.35581118	3.147284E-012	1.868728E-011	1	0.000000E+000
1	36.35590647	1.868728E-011	3.147284E-012	0	0.000000E+000
1	36.35619738	3.147284E-012	1.868728E-011	1	0.000000E+000
1	36.35632696	1.868728E-011	3.147284E-012	0	0.000000E+000
1	36.35668125	3.147284E-012	1.868728E-011	1	0.000000E+000
1	36.35677832	1.868728E-011	3.147284E-012	0	0.000000E+000
1	36.35756774	3.147284E-012	1.868728E-011	1	0.000000E+000
1	36.35794612	1.868728E-011	3.147284E-012	0	0.000000E+000
1	36.35849417	3.147284E-012	1.868728E-011	1	0.000000E+000
1	36.35861129	1.868728E-011	3.147284E-012	0	0.000000E+000
1	36.35877961	3.147284E-012	1.868728E-011	1	0.000000E+000
1	36.35885677	1.868728E-011	3.147284E-012	0	0.000000E+000
1	36.35960529	3.147284E-012	1.868728E-011	1	0.000000E+000
1	36.36021518	1.868728E-011	3.147284E-012	0	0.000000E+000
1	36.36178157	3.147284E-012	1.868728E-011	1	0.000000E+000
1	36.36237273	1.868728E-011	3.147284E-012	0	0.000000E+000
1	36.36325348	3.147284E-012	1.868728E-011	1	0.000000E+000
1	36.36359263	1.868728E-011	3.147284E-012	0	0.000000E+000
1	36.36360950	3.147284E-012	1.868728E-011	1	0.000000E+000
1	36.36479923	1.868728E-011	3.147284E-012	0	0.000000E+000
1	36.36627083	3.147284E-012	1.868728E-011	1	0.000000E+000
1	36.36654220	1.868728E-011	3.147284E-012	0	0.000000E+000
1	36.36718278	3.147284E-012	1.868728E-011	1	0.000000E+000
1	36.36735595	1.868728E-011	3.147284E-012	0	0.000000E+000
1	41.33370338	3.208819E-012	1.874882E-011	1	0.000000E+000
1	41.33433734	1.874882E-011	3.208819E-012	0	0.000000E+000
1	41.33449996	3.208819E-012	1.874882E-011	1	0.000000E+000
1	41.33472516	1.874882E-011	3.208819E-012	0	0.000000E+000
1	41.33532149	3.208819E-012	1.874882E-011	1	0.000000E+000
1	41.33541472	1.874882E-011	3.208819E-012	0	0.000000E+000
1	41.34008781	3.208819E-012	1.874882E-011	1	0.000000E+000
1	41.34065019	1.874882E-011	3.208819E-012	0	0.000000E+000
1	41.34156840	3.208819E-012	1.874882E-011	1	0.000000E+000
1	41.34160832	1.874882E-011	3.208819E-012	0	0.000000E+000
1	41.34334993	3.208819E-012	1.874882E-011	1	0.000000E+000
1	41.34349151	1.874882E-011	3.208819E-012	0	0.000000E+000
1	41.34429768	3.208819E-012	1.874882E-011	1	0.000000E+000
1	41.34487802	1.874882E-011	3.208819E-012	0	0.000000E+000
1	41.34575354	3.208819E-012	1.874882E-011	1	0.000000E+000
1	41.34580244	1.874882E-011	3.208819E-012	0	0.000000E+000
1	41.34619236	3.208819E-012	1.874882E-011	1	0.000000E+000
1	41.34695813	1.874882E-011	3.208819E-012	0	0.000000E+000
1	41.34785929	3.208819E-012	1.874882E-011	1	0.000000E+000
1	41.34803908	1.874882E-011	3.208819E-012	0	0.000000E+000
1	41.34836472	3.208819E-012	1.874882E-011	1	0.000000E+000
1	41.34838515	1.874882E-011	3.208819E-012	0	0.000000E+000
1	41.34910168	3.208819E-012	1.874882E-011	1	0.000000E+000
1	41.34914009	1.874882E-011	3.208819E-012	0	0.000000E+000
1	41.35104427	3.208819E-012	1.874882E-011	1	0.000000E+000
1	41.35127351	1.874882E-011	3.208819E-012	0	0.000000E+000
1	41.35159453	3.208819E-012	1.874882E-011	1	0.000000E+000
1	41.35169364	1.874882E-011	3.208819E-012	0	0.000000E+000
1	41.35184996	3.208819E-012	1.874882E-011	1	0.000000E+000
1	41.35185917	1.874882E-011	3.208819E-012	0	0.000000E+000
1	41.35432931	3.208819E-012	1.874882E-011	1	0.000000E+000
1	41.35479696	1.874882E-011	3.208819E-012	0	0.000000E+000
1	41.35499344	3.208819E-012	1.874882E-011	1	0.000000E+000
1	41.35521220	1.874882E-011	3.208819E-012	0	0.000000E+000
1	41.35552589	3.208819E-012	1.874882E-011	1	0.000000E+000
1	41.35595016	1.874882E-011	3.208819E-012	0	0.000000E+000
1	41.35731050	3.208819E-012	1.874882E-011	1	0.000000E+000
1	41.35755999	1.874882E-011	3.208819E-012	0	0.000000E+000
1	41.35808017	3.208819E-012	1.874882E-011	1	0.000000E+000
1	41.35814591	1.874882E-011	3.208819E-012	0	0.000000E+000
1	41.35823755	3.208819E-012	1.874882E-011	1	0.000000E+000
1	41.35864410	1.874882E-011	3.208819E-012	0	0.000000E+000
1	41.35955411	3.208819E-012	1.874882E-011	1	0.000000E+000
1	41.35975135	1.874882E-011	3.208819E-012	0	0.000000E+000
1	41.36109784	3.208819E-012	1.874882E-011	1	0.000000E+000
1	41.36146202	1.874882E-011	3.208819E-012	0	0.000000E+000
1	41.36234907	3.208819E-012	1.874882E-011	1	0.000000E+000
1	41.36296812	1.874882E-011	3.208819E-012	0	0.000000E+000
1	41.36343551	3.208819E-012	1.874882E-011	1	0.000000E+000
1	41.36405482	1.874882E-011	3.208819E-012	0	0.000000E+000
1	41.36410973	3.208819E-012	1.874882E-011	1	0.000000E+000
1	41.36424698	1.874882E-011	3.208819E-012	0	0.000000E+000
1	41.36513260	3.208819E-012	1.874882E-011	1	0.000000E+000
1	41.36565127	1.874882E-011	3.208819E-012	0	0.000000E+000
1	41.36624915	3.208819E-012	1.874882E-011	1	0.000000E+000
1	41.36689491	1.874882E-011	3.208819E-012	0	0.000000E+000
1	41.36907709	3.208819E-012	1.874882E-011	1	0.000000E+000
1	41.36925826	1.874882E-011	3.208819E-012	0	0.000000E+000
1	41.37003731	3.208819E-012	1.874882E-011	1	0.000000E+000
1	41.37036301	1.874882E-011	3.208819E-012	0	0.000000E+000
1	41.37317074	3.208819E-012	1.874882E-011	1	0.000000E+000
1	41.37323940	1.874882E-011	3.208819E-012	0	0.000000E+000
1	41.37509067	3.208819E-012	1.874882E-011	1	0.000000E+000
1	41.37561549	1.874882E-011	3.208819E-012	0	0.000000E+000
1	41.37595879	3.208819E-012	1.874882E-011	1	0.000000E+000
1	41.37606286	1.874882E-011	3.208819E-012	0	0.000000E+000
1	41.37636251	3.208819E-012	1.874882E-011	1	0.000000E+000
1	41.37646610	1.874882E-011	3.208819E-012	0	0.000000E+000
1	41.37746210	3.208819E-012	1.874882E-011	1	0.000000E+000
1	41.37754897	1.874882E-011	3.208819E-012	0	0.000000E+000
1	41.37811685	3.208819E-012	1.874882E-011	1	0.000000E+000
1	41.37824866	1.874882E-011	3.208819E-012	0	0.000000E+000
1	41.37863542	3.208819E-012	1.874882E-011	1	0.000000E+000
1	41.37884019	1.874882E-011	3.208819E-012	0	0.000000E+000
1	41.38075919	3.208819E-012	1.874882E-011	1	0.000000E+000
1	41.38164748	1.874882E-011	3.208819E-012	0	0.000000E+000
1	41.38276977	3.208819E-012	1.874882E-011	1	0.000000E+000
1	41.38288892	1.874882E-011	3.208819E-012	0	0.000000E+000
1	41.38318885	3.208819E-012	1.874882E-011	1	0.000000E+000
1	41.38320180	1.874882E-011	3.208819E-012	0	0.000000E+000
1	41.38323889	3.208819E-012	1.874882E-011	1	0.000000E+000
1	41.38331447	1.874882E-011	3.208819E-012	0	0.000000E+000
1	41.38446186	3.208819E-012	1.874882E-011	1	0.000000E+000
1	41.38469659	1.874882E-011	3.208819E-012	0	0.000000E+000
1	41.40485033	3.208819E-012	1.874882E-011	1	0.000000E+000
1	41.40491615	1.874882E-011	3.208819E-012	0	0.000000E+000
1	41.40516210	3.208819E-012	1.874882E-011	1	0.000000E+000
1	41.40627846	1.874882E-011	3.208819E-012	0	0.000000E+000
1	41.40634787	3.208819E-012	1.874882E-011	1	0.000000E+000
1	41.40674816	1.874882E-011	3.208819E-012	0	0.000000E+000
1	41.40766884	3.208819E-012	1.874882E-011	1	0.000000E+000
1	41.40772731	1.874882E-011	3.208819E-012	0	0.000000E+000
1	41.40783524	3.208819E-012	1.874882E-011	1	0.000000E+000
1	41.40826090	1.874882E-011	3.208819E-012	0	0.000000E+000
1	41.40898745	3.208819E-012	1.874882E-011	1	0.000000E+000
1	41.40904948	1.874882E-011	3.208819E-012	0	0.000000E+000
1	41.40936794	3.208819E-012	1.874882E-011	1	0.000000E+000
1	41.40989448	1.874882E-011	3.208819E-012	0	0.000000E+000
1	41.41112114	3.208819E-012	1.874882E-011	1	0.000000E+000
1	41.41239305	1.874882E-011	3.208819E-012	0	0.000000E+000
1	41.41242879	3.208819E-012	1.874882E-011	1	0.000000E+000
1	41.41252593	1.874882E-011	3.208819E-012	0	0.000000E+000
1	41.41332464	3.208819E-012	1.874882E-011	1	0.000000E+000
1	41.41406057	1.874882E-011	3.208819E-012	0	0.000000E+000
1	41.41546098	3.208819E-012	1.874882E-011	1	0.000000E+000
1	41.41594787	1.874882E-011	3.208819E-012	0	0.000000E+000
1	41.41611432	3.208819E-012	1.874882E-011	1	0.000000E+000
1	41.41636355	1.874882E-011	3.208819E-012	0	0.000000E+000
1	41.41790360	3.208819E-012	1.874882E-011	1	0.000000E+000
1	41.41831220	1.874882E-011	3.208819E-012	0	0.000000E+000
1	41.41961244	3.208819E-012	1.874882E-011	1	0.000000E+000
1	41.41985868	1.874882E-011	3.208819E-012	0	0.000000E+000
1	41.42009365	3.208819E-012	1.874882E-011	1	0.000000E+000
1	41.42157641	1.874882E-011	3.208819E-012	0	0.000000E+000
1	41.42248651	3.208819E-012	1.874882E-011	1	0.000000E+000
1	41.42252622	1.874882E-011	3.208819E-012	0	0.000000E+000
1	41.42348533	3.208819E-012	1.874882E-011	1	0.000000E+000
1	41.42372686	1.874882E-011	3.208819E-012	0	0.000000E+000
1	41.42416489	3.208819E-012	1.874882E-011	1	0.000000E+000
1	41.42420907	1.874882E-011	3.208819E-012	0	0.000000E+000
1	41.42519540	3.208819E-012	1.874882E-011	1	0.000000E+000
1	41.42582989	1.874882E-011	3.208819E-012	0	0.000000E+000
1	41.42616651	3.208819E-012	1.874882E-011	1	0.000000E+000
1	41.42654354	1.874882E-011	3.208819E-012	0	0.000000E+000
1	41.42679661	3.208819E-012	1.874882E-011	1	0.000000E+000
1	41.42704029	1.874882E-011	3.208819E-012	0	0.000000E+000
1	41.42711296	3.208819E-012	1.874882E-011	1	0.000000E+000
1	41.42776495	1.874882E-011	3.208819E-012	0	0.000000E+000
1	41.43007393	3.208819E-012	1.874882E-011	1	0.000000E+000
1	41.43016708	1.874882E-011	3.208819E-012	0	0.000000E+000
1	41.43066221	3.208819E-012	1.874882E-011	1	0.000000E+000
1	41.43075082	1.874882E-011	3.208819E-012	0	0.000000E+000
1	41.43089381	3.208819E-012	1.874882E-011	1	0.000000E+000
1	41.43099438	1.874882E-011	3.208819E-012	0	0.000000E+000
1	41.43197031	3.208819E-012	1.874882E-011	1	0.000000E+000
1	41.43229656	1.874882E-011	3.208819E-012	0	0.000000E+000
1	41.43308834	3.208819E-012	1.874882E-011	1	0.000000E+000
1	41.43311537	1.874882E-011	3.208819E-012	0	0.000000E+000
1	41.43395892	3.208819E-012	1.874882E-011	1	0.000000E+000
1	41.43499850	1.874882E-011	3.208819E-012	0	0.000000E+000
1	41.43534353	3.208819E-012	1.874882E-011	1	0.000000E+000
1	41.43543476	1.874882E-011	3.208819E-012	0	0.000000E+000
1	41.43552602	3.208819E-012	1.874882E-011	1	0.000000E+000
1	41.43560255	1.874882E-011	3.208819E-012	0	0.000000E+000
1	41.43585925	3.208819E-012	1.874882E-011	1	0.000000E+000
1	41.43618711	1.874882E-011	3.208819E-012	0	0.000000E+000
1	41.43883790	3.208819E-012	1.874882E-011	1	0.000000E+000
1	41.43892394	1.874882E-011	3.208819E-012	0	0.000000E+000
1	41.44020319	3.208819E-012	1.874882E-011	1	0.000000E+000
1	41.44037388	1.874882E-011	3.208819E-012	0	0.000000E+000
1	41.44058483	3.208819E-012	1.874882E-011	1	0.000000E+000
1	41.44063523	1.874882E-011	3.208819E-012	0	0.000000E+000
1	41.44184629	3.208819E-012	1.874882E-011	1	0.000000E+000
1	41.44195796	1.874882E-011	3.208819E-012	0	0.000000E+000
1	41.44258448	3.208819E-012	1.874882E-011	1	0.000000E+000
1	41.44282555	1.874882E-011	3.208819E-012	0	0.000000E+000
1	41.44527239	3.208819E-012	1.874882E-011	1	0.000000E+000
1	41.44533171	1.874882E-011	3.208819E-012	0	0.000000E+000
1	41.44549300	3.208819E-012	1.874882E-011	1	0.000000E+000
1	41.44564322	1.874882E-011	3.208819E-012	0	0.000000E+000
1	41.44691751	3.208819E-012	1.874882E-011	1	0.000000E+000
1	41.44706595	1.874882E-011	3.208819E-012	0	0.000000E+000
1	41.44709634	3.208819E-012	1.874882E-011	1	0.000000E+000
1	41.44730929	1.874882E-011	3.208819E-012	0	0.000000E+000
1	41.44850385	3.208819E-012	1.874882E-011	1	0.000000E+000
1	41.44893646	1.874882E-011	3.208819E-012	0	0.000000E+000
1	41.44967535	3.208819E-012	1.874882E-011	1	0.000000E+000
1	41.45062747	1.874882E-011	3.208819E-012	0	0.000000E+000
1	41.45179357	3.208819E-012	1.874882E-011	1	0.000000E+000
1	41.45202461	1.874882E-011	3.208819E-012	0	0.000000E+000
1	41.45285061	3.208819E-012	1.874882E-011	1	0.000000E+000
1	41.45307107	1.874882E-011	3.208819E-012	0	0.000000E+000
1	41.45392828	3.208819E-012	1.874882E-011	1	0.000000E+000
1	41.45476593	1.874882E-011	3.208819E-012	0	0.000000E+000
1	41.45485627	3.208819E-012	1.874882E-011	1	0.000000E+000
1	41.45487089	1.874882E-011	3.208819E-012	0	0.000000E+000
1	41.45556063	3.208819E-012	1.874882E-011	1	0.000000E+000
1	41.45608404	1.874882E-011	3.208819E-012	0	0.000000E+000
1	41.45681338	3.208819E-012	1.874882E-011	1	0.000000E+000
1	41.45700368	1.874882E-011	3.208819E-012	0	0.000000E+000
1	41.45724544	3.208819E-012	1.874882E-011	1	0.000000E+000
1	41.45736160	1.874882E-011	3.208819E-012	0	0.000000E+000
1	41.45760562	3.208819E-012	1.874882E-011	1	0.000000E+000
1	41.45774684	1.874882E-011	3.208819E-012	0	0.000000E+000
1	41.45811601	3.208819E-012	1.874882E-011	1	0.000000E+000
1	41.45831595	1.874882E-011	3.208819E-012	0	0.000000E+000
1	41.45888164	3.208819E-012	1.874882E-011	1	0.000000E+000
1	41.45904972	1.874882E-011	3.208819E-012	0	0.000000E+000
1	41.46108622	3.208819E-012	1.874882E-011	1	0.000000E+000
1	41.46143289	1.874882E-011	3.208819E-012	0	0.000000E+000
1	41.46248901	3.208819E-012	1.874882E-011	1	0.000000E+000
1	41.46250815	1.874882E-011	3.208819E-012	0	0.000000E+000
1	41.46255898	3.208819E-012	1.874882E-011	1	0.000000E+000
1	41.46300787	1.874882E-011	3.208819E-012	0	0.000000E+000
1	41.46396099	3.208819E-012	1.874882E-011	1	0.000000E+000
1	41.46400743	1.874882E-011	3.208819E-012	0	0.000000E+000
1	41.46434170	3.208819E-012	1.874882E-011	1	0.000000E+000
1	41.46458564	1.874882E-011	3.208819E-012	0	0.000000E+000
1	41.46668883	3.208819E-012	1.874882E-011	1	0.000000E+000
1	41.46687768	1.874882E-011	3.208819E-012	0	0.000000E+000
1	41.46766232	3.208819E-012	1.874882E-011	1	0.000000E+000
1	41.46843148	1.874882E-011	3.208819E-012	0	0.000000E+000
1	41.46926231	3.208819E-012	1.874882E-011	1	0.000000E+000
1	41.46934375	1.874882E-011	3.208819E-012	0	0.000000E+000
1	41.46957169	3.208819E-012	1.874882E-011	1	0.000000E+000
1	41.46968161	1.874882E-011	3.208819E-012	0	0.000000E+000
1	41.46996671	3.208819E-012	1.874882E-011	1	0.000000E+000
1	41.47027421	1.874882E-011	3.208819E-012	0	0.000000E+000
1	41.47104813	3.208819E-012	1.874882E-011	1	0.000000E+000
1	41.47125386	1.874882E-011	3.208819E-012	0	0.000000E+000
1	41.47189390	3.208819E-012	1.874882E-011	1	0.000000E+000
1	41.47213128	1.874882E-011	3.208819E-012	0	0.000000E+000
1	41.47475364	3.208819E-012	1.874882E-011	1	0.000000E+000
1	41.47481677	1.874882E-011	3.208819E-012	0	0.000000E+000
1	41.47496802	3.208819E-012	1.874882E-011	1	0.000000E+000
1	41.47608797	1.874882E-011	3.208819E-012	0	0.000000E+000
1	41.47685387	3.208819E-012	1.874882E-011	1	0.000000E+000
1	41.47710601	1.874882E-011	3.208819E-012	0	0.000000E+000
1	41.47774147	3.208819E-012	1.874882E-011	1	0.000000E+000
1	41.47826517	1.874882E-011	3.208819E-012	0	0.000000E+000
1	41.47856359	3.208819E-012	1.874882E-011	1	0.000000E+000
1	41.47889021	1.874882E-011	3.208819E-012	0	0.000000E+000
1	41.47911937	3.208819E-012	1.874882E-011	1	0.000000E+000
1	41.47961312	1.874882E-011	3.208819E-012	0	0.000000E+000
1	41.47996211	3.208819E-012	1.874882E-011	1	0.000000E+000
1	41.48027124	1.874882E-011	3.208819E-012	0	0.000000E+000
1	41.48633588	3.208819E-012	1.874882E-011	1	0.000000E+000
1	41.48670042	1.874882E-011	3.208819E-012	0	0.000000E+000
1	41.48858427	3.208819E-012	1.874882E-011	1	0.000000E+000
1	41.48950216	1.874882E-011	3.208819E-012	0	0.000000E+000
1	41.48965752	3.208819E-012	1.874882E-011	1	0.000000E+000
1	41.49004263	1.874882E-011	3.208819E-012	0	0.000000E+000
1	41.49015324	3.208819E-012	1.874882E-011	1	0.000000E+000
1	41.49036405	1.874882E-011	3.208819E-012	0	0.000000E+000
1	41.49063789	3.208819E-012	1.874882E-011	1	0.000000E+000
1	41.49069526	1.874882E-011	3.208819E-012	0	0.000000E+000
1	41.49079875	3.208819E-012	1.874882E-011	1	0.000000E+000
1	41.49089229	1.874882E-011	3.208819E-012	0	0.000000E+000
1	41.49128802	3.208819E-012	1.874882E-011	1	0.000000E+000
1	41.49143269	1.874882E-011	3.208819E-012	0	0.000000E+000
1	41.49436492	3.208819E-012	1.874882E-011	1	0.000000E+000
1	41.49464169	1.874882E-011	3.208819E-012	0	0.000000E+000
1	41.49469550	3.208819E-012	1.874882E-011	1	0.000000E+000
1	41.49472283	1.874882E-011	3.208819E-012	0	0.000000E+000
1	41.49489299	3.208819E-012	1.874882E-011	1	0.000000E+000
1	41.49515624	1.874882E-011	3.208819E-012	0	0.000000E+000
1	41.49545899	3.208819E-012	1.874882E-011	1	0.000000E+000
1	41.49619592	1.874882E-011	3.208819E-012	0	0.000000E+000
1	41.49719112	3.208819E-012	1.874882E-011	1	0.000000E+000
1	41.49741098	1.874882E-011	3.208819E-012	0	0.000000E+000
1	41.49768992	3.208819E-012	1.874882E-011	1	0.000000E+000
1	41.49824424	1.874882E-011	3.208819E-012	0	0.000000E+000
1	41.49830400	3.208819E-012	1.874882E-011	1	0.000000E+000
1	41.49871646	1.874882E-011	3.208819E-012	0	0.000000E+000
1	41.49886483	3.208819E-012	1.874882E-011	1	0.000000E+000
1	41.49979920	1.874882E-011	3.208819E-012	0	0.000000E+000
1	41.50004278	3.208819E-012	1.874882E-011	1	0.000000E+000
1	41.50029015	1.874882E-011	3.208819E-012	0	0.000000E+000
1	41.50072220	3.208819E-012	1.874882E-011	1	0.000000E+000
1	41.50090085	1.874882E-011	3.208819E-012	0	0.000000E+000
1	41.50100246	3.208819E-012	1.874882E-011	1	0.000000E+000
1	41.50122605	1.874882E-011	3.208819E-012	0	0.000000E+000
1	41.50179576	3.208819E-012	1.874882E-011	1	0.000000E+000
1	41.50227496	1.874882E-011	3.208819E-012	0	0.000000E+000
1	41.50275989	3.208819E-012	1.874882E-011	1	0.000000E+000
1	41.50302454	1.874882E-011	3.208819E-012	0	0.000000E+000
1	41.50409518	3.208819E-012	1.874882E-011	1	0.000000E+000
1	41.50448125	1.874882E-011	3.208819E-012	0	0.000000E+000
1	41.50486575	3.208819E-012	1.874882E-011	1	0.000000E+000
1	41.50530599	1.874882E-011	3.208819E-012	0	0.000000E+000
1	41.50662914	3.208819E-012	1.874882E-011	1	0.000000E+000
1	41.50708592	1.874882E-011	3.208819E-012	0	0.000000E+000
1	41.50748550	3.208819E-012	1.874882E-011	1	0.000000E+000
1	41.50827854	1.874882E-011	3.208819E-012	0	0.000000E+000
1	41.50865887	3.208819E-012	1.874882E-011	1	0.000000E+000
1	41.50901086	1.874882E-011	3.208819E-012	0	0.000000E+000
1	41.50927255	3.208819E-012	1.874882E-011	1	0.000000E+000
1	41.51012837	1.874882E-011	3.208819E-012	0	0.000000E+000
1	41.51019199	3.208819E-012	1.874882E-011	1	0.000000E+000
1	41.51071212	1.874882E-011	3.208819E-012	0	0.000000E+000
1	41.51086601	3.208819E-012	1.874882E-011	1	0.000000E+000
1	41.51108829	1.874882E-011	3.208819E-012	0	0.000000E+000
1	41.51110669	3.208819E-012	1.874882E-011	1	0.000000E+000
1	41.51130540	1.874882E-011	3.208819E-012	0	0.000000E+000
1	41.51162764	3.208819E-012	1.874882E-011	1	0.000000E+000
1	41.51182052	1.874882E-011	3.208819E-012	0	0.000000E+000
1	41.51410688	3.208819E-012	1.874882E-011	1	0.000000E+000
1	41.51427906	1.874882E-011	3.208819E-012	0	0.000000E+000
1	41.51474061	3.208819E-012	1.874882E-011	1	0.000000E+000
1	41.51482864	1.874882E-011	3.208819E-012	0	0.000000E+000
1	41.51498842	3.208819E-012	1.874882E-011	1	0.000000E+000
1	41.51605038	1.874882E-011	3.208819E-012	0	0.000000E+000
1	41.51651178	3.208819E-012	1.874882E-011	1	0.000000E+000
1	41.51673311	1.874882E-011	3.208819E-012	0	0.000000E+000
1	41.51848882	3.208819E-012	1.874882E-011	1	0.000000E+000
1	41.51876398	1.874882E-011	3.208819E-012	0	0.000000E+000
1	41.52100849	3.208819E-012	1.874882E-011	1	0.000000E+000
1	41.52286222	1.874882E-011	3.208819E-012	0	0.000000E+000
1	41.52389142	3.208819E-012	1.874882E-011	1	0.000000E+000
1	41.52395996	1.874882E-011	3.208819E-012	0	0.000000E+000
1	41.52412838	3.208819E-012	1.874882E-011	1	0.000000E+000
1	41.52512443	1.874882E-011	3.208819E-012	0	0.000000E+000
1	41.52620894	3.208819E-012	1.874882E-011	1	0.000000E+000
1	41.52673370	1.874882E-011	3.208819E-012	0	0.000000E+000
1	41.52699514	3.208819E-012	1.874882E-011	1	0.000000E+000
1	41.52731326	1.874882E-011	3.208819E-012	0	0.000000E+000
1	41.52822553	3.208819E-012	1.874882E-011	1	0.000000E+000
1	41.52890531	1.874882E-011	3.208819E-012	0	0.000000E+000
1	41.52893395	3.208819E-012	1.874882E-011	1	0.000000E+000
1	41.52911855	1.874882E-011	3.208819E-012	0	0.000000E+000
1	41.52972093	3.208819E-012	1.874882E-011	1	0.000000E+000
1	41.53018257	1.874882E-011	3.208819E-012	0	0.000000E+000
1	41.53092312	3.208819E-012	1.874882E-011	1	0.000000E+000
1	41.53129217	1.874882E-011	3.208819E-012	0	0.000000E+000
1	41.53192571	3.208819E-012	1.874882E-011	1	0.000000E+000
1	41.53202708	1.874882E-011	3.208819E-012	0	0.000000E+000
1	41.53207701	3.208819E-012	1.874882E-011	1	0.000000E+000
1	41.53233879	1.874882E-011	3.208819E-012	0	0.000000E+000
1	41.53365857	3.208819E-012	1.874882E-011	1	0.000000E+000
1	41.53385937	1.874882E-011	3.208819E-012	0	0.000000E+000
1	41.53394930	3.208819E-012	1.874882E-011	1	0.000000E+000
1	41.53433137	1.874882E-011	3.208819E-012	0	0.000000E+000
1	41.53673987	3.208819E-012	1.874882E-011	1	0.000000E+000
1	41.53683106	1.874882E-011	3.208819E-012	0	0.000000E+000
1	41.53688637	3.208819E-012	1.874882E-011	1	0.000000E+000
1	41.53707315	1.874882E-011	3.208819E-012	0	0.000000E+000
1	41.53924893	3.208819E-012	1.874882E-011	1	0.000000E+000
1	41.53940810	1.874882E-011	3.208819E-012	0	0.000000E+000
1	41.54011454	3.208819E-012	1.874882E-011	1	0.000000E+000
1	41.54095537	1.874882E-011	3.208819E-012	0	0.000000E+000
1	41.54105835	3.208819E-012	1.874882E-011	1	0.000000E+000
1	41.54107507	1.874882E-011	3.208819E-012	0	0.000000E+000
1	41.54264857	3.208819E-012	1.874882E-011	1	0.000000E+000
1	41.54278839	1.874882E-011	3.208819E-012	0	0.000000E+000
1	41.60095373	3.208819E-012	1.874882E-011	1	0.000000E+000
1	41.60109770	1.874882E-011	3.208819E-012	0	0.000000E+000
1	41.60188799	3.208819E-012	1.874882E-011	1	0.000000E+000
1	41.60233354	1.874882E-011	3.208819E-012	0	0.000000E+000
1	41.60254013	3.208819E-012	1.874882E-011	1	0.000000E+000
1	41.60312364	1.874882E-011	3.208819E-012	0	0.000000E+000
1	41.60330953	3.208819E-012	1.874882E-011	1	0.000000E+000
1	41.60357749	1.874882E-011	3.208819E-012	0	0.000000E+000
1	41.60496970	3.208819E-012	1.874882E-011	1	0.000000E+000
1	41.60588341	1.874882E-011	3.208819E-012	0	0.000000E+000
1	41.60605170	3.208819E-012	1.874882E-011	1	0.000000E+000
1	41.60617170	1.874882E-011	3.208819E-012	0	0.000000E+000
1	41.61058708	3.208819E-012	1.874882E-011	1	0.000000E+000
1	41.61086763	1.874882E-011	3.208819E-012	0	0.000000E+000
1	41.61122542	3.208819E-012	1.874882E-011	1	0.000000E+000
1	41.61153057	1.874882E-011	3.208819E-012	0	0.000000E+000
1	41.61163187	3.208819E-012	1.874882E-011	1	0.000000E+000
1	41.61178245	1.874882E-011	3.208819E-012	0	0.000000E+000
1	41.61181726	3.208819E-012	1.874882E-011	1	0.000000E+000
1	41.61218411	1.874882E-011	3.208819E-012	0	0.000000E+000
1	41.61284860	3.208819E-012	1.874882E-011	1	0.000000E+000
1	41.61296461	1.874882E-011	3.208819E-012	0	0.000000E+000
1	41.61398830	3.208819E-012	1.874882E-011	1	0.000000E+000
1	41.61487350	1.874882E-011	3.208819E-012	0	0.000000E+000
1	41.61503450	3.208819E-012	1.874882E-011	1	0.000000E+000
1	41.61515953	1.874882E-011	3.208819E-012	0	0.000000E+000
1	41.61546077	3.208819E-012	1.874882E-011	1	0.000000E+000
1	41.61562966	1.874882E-011	3.208819E-012	0	0.000000E+000
1	44.40968781	3.204901E-012	1.874490E-011	1	0.000000E+000
1	44.40968800	1.874490E-011	3.204901E-012	0	0.000000E+000
1	44.40968867	3.204901E-012	1.874490E-011	1	0.000000E+000
1	44.40979421	1.874490E-011	3.204901E-012	0	0.000000E+000
1	44.40993722	3.204901E-012	1.874490E-011	1	0.000000E+000
1	44.41033352	1.874490E-011	3.204901E-012	0	0.000000E+000
1	44.41140207	3.204901E-012	1.874490E-011	1	0.000000E+000
1	44.41147978	1.874490E-011	3.204901E-012	0	0.000000E+000
1	44.41305840	3.204901E-012	1.874490E-011	1	0.000000E+000
1	44.41345245	1.874490E-011	3.204901E-012	0	0.000000E+000
1	44.41354020	3.204901E-012	1.874490E-011	1	0.000000E+000
1	44.41408935	1.874490E-011	3.204901E-012	0	0.000000E+000
1	44.41413670	3.204901E-012	1.874490E-011	1	0.000000E+000
1	44.41524535	1.874490E-011	3.204901E-012	0	0.000000E+000
1	44.41555707	3.204901E-012	1.874490E-011	1	0.000000E+000
1	44.41563678	1.874490E-011	3.204901E-012	0	0.000000E+000
1	44.41568283	3.204901E-012	1.874490E-011	1	0.000000E+000
1	44.41618232	1.874490E-011	3.204901E-012	0	0.000000E+000
1	44.41866362	3.204901E-012	1.874490E-011	1	0.000000E+000
1	44.41869035	1.874490E-011	3.204901E-012	0	0.000000E+000
1	44.42036984	3.204901E-012	1.874490E-011	1	0.000000E+000
1	44.42110219	1.874490E-011	3.204901E-012	0	0.000000E+000
1	44.42198954	3.204901E-012	1.874490E-011	1	0.000000E+000
1	44.42202330	1.874490E-011	3.204901E-012	0	0.000000E+000
1	44.42247671	3.204901E-012	1.874490E-011	1	0.000000E+000
1	44.42260611	1.874490E-011	3.204901E-012	0	0.000000E+000
1	44.42287315	3.204901E-012	1.874490E-011	1	0.000000E+000
1	44.42312913	1.874490E-011	3.204901E-012	0	0.000000E+000
1	44.42338058	3.204901E-012	1.874490E-011	1	0.000000E+000
1	44.42352049	1.874490E-011	3.204901E-012	0	0.000000E+000
1	44.42443952	3.204901E-012	1.874490E-011	1	0.000000E+000
1	44.42451871	1.874490E-011	3.204901E-012	0	0.000000E+000
1	44.42460675	3.204901E-012	1.874490E-011	1	0.000000E+000
1	44.42469920	1.874490E-011	3.204901E-012	0	0.000000E+000
1	44.42476926	3.204901E-012	1.874490E-011	1	0.000000E+000
1	44.42494427	1.874490E-011	3.204901E-012	0	0.000000E+000
1	44.42554319	3.204901E-012	1.874490E-011	1	0.000000E+000
1	44.42564759	1.874490E-011	3.204901E-012	0	0.000000E+000
1	44.42583959	3.204901E-012	1.874490E-011	1	0.000000E+000
1	44.42629570	1.874490E-011	3.204901E-012	0	0.000000E+000
1	44.42678377	3.204901E-012	1.874490E-011	1	0.000000E+000
1	44.42707323	1.874490E-011	3.204901E-012	0	0.000000E+000
1	44.42768475	3.204901E-012	1.874490E-011	1	0.000000E+000
1	44.42779509	1.874490E-011	3.204901E-012	0	0.000000E+000
1	44.42795945	3.204901E-012	1.874490E-011	1	0.000000E+000
1	44.42799740	1.874490E-011	3.204901E-012	0	0.000000E+000
1	44.42888528	3.204901E-012	1.874490E-011	1	0.000000E+000
1	44.42940762	1.874490E-011	3.204901E-012	0	0.000000E+000
1	44.42950458	3.204901E-012	1.874490E-011	1	0.000000E+000
1	44.43035344	1.874490E-011	3.204901E-012	0	0.000000E+000
1	44.43042078	3.204901E-012	1.874490E-011	1	0.000000E+000
1	44.43078446	1.874490E-011	3.204901E-012	0	0.000000E+000
1	44.43528954	3.204901E-012	1.874490E-011	1	0.000000E+000
1	44.43540697	1.874490E-011	3.204901E-012	0	0.000000E+000
1	44.43609574	3.204901E-012	1.874490E-011	1	0.000000E+000
1	44.43656834	1.874490E-011	3.204901E-012	0	0.000000E+000
1	44.43698710	3.204901E-012	1.874490E-011	1	0.000000E+000
1	44.43861722	1.874490E-011	3.204901E-012	0	0.000000E+000
1	44.43901184	3.204901E-012	1.874490E-011	1	0.000000E+000
1	44.43914399	1.874490E-011	3.204901E-012	0	0.000000E+000
1	44.44091586	3.204901E-012	1.874490E-011	1	0.000000E+000
1	44.44127535	1.874490E-011	3.204901E-012	0	0.000000E+000
1	44.44266251	3.204901E-012	1.874490E-011	1	0.000000E+000
1	44.44323349	1.874490E-011	3.204901E-012	0	0.000000E+000
1	44.44345658	3.204901E-012	1.874490E-011	1	0.000000E+000
1	44.44380074	1.874490E-011	3.204901E-012	0	0.000000E+000
1	44.44556667	3.204901E-012	1.874490E-011	1	0.000000E+000
1	44.44568372	1.874490E-011	3.204901E-012	0	0.000000E+000
1	44.44729073	3.204901E-012	1.874490E-011	1	0.000000E+000
1	44.44761434	1.874490E-011	3.204901E-012	0	0.000000E+000
1	44.44766946	3.204901E-012	1.874490E-011	1	0.000000E+000
1	44.44789369	1.874490E-011	3.204901E-012	0	0.000000E+000
1	44.44817482	3.204901E-012	1.874490E-011	1	0.000000E+000
1	44.44854021	1.874490E-011	3.204901E-012	0	0.000000E+000
1	44.45083954	3.204901E-012	1.874490E-011	1	0.000000E+000
1	44.45108246	1.874490E-011	3.204901E-012	0	0.000000E+000
1	44.45227806	3.204901E-012	1.874490E-011	1	0.000000E+000
1	44.45231198	1.874490E-011	3.204901E-012	0	0.000000E+000
1	44.45243068	3.204901E-012	1.874490E-011	1	0.000000E+000
1	44.45302575	1.874490E-011	3.204901E-012	0	0.000000E+000
1	44.45319235	3.204901E-012	1.874490E-011	1	0.000000E+000
1	44.45358857	1.874490E-011	3.204901E-012	0	0.000000E+000
1	44.45403397	3.204901E-012	1.874490E-011	1	0.000000E+000
1	44.45507608	1.874490E-011	3.204901E-012	0	0.000000E+000
1	44.45627677	3.204901E-012	1.874490E-011	1	0.000000E+000
1	44.45682374	1.874490E-011	3.204901E-012	0	0.000000E+000
1	44.45806150	3.204901E-012	1.874490E-011	1	0.000000E+000
1	44.45810923	1.874490E-011	3.204901E-012	0	0.000000E+000
1	44.45864019	3.204901E-012	1.874490E-011	1	0.000000E+000
1	44.45872615	1.874490E-011	3.204901E-012	0	0.000000E+000
1	44.45892719	3.204901E-012	1.874490E-011	1	0.000000E+000
1	44.45896000	1.874490E-011	3.204901E-012	0	0.000000E+000
1	44.45909164	3.204901E-012	1.874490E-011	1	0.000000E+000
1	44.45922752	1.874490E-011	3.204901E-012	0	0.000000E+000
1	44.46091933	3.204901E-012	1.874490E-011	1	0.000000E+000
1	44.46117829	1.874490E-011	3.204901E-012	0	0.000000E+000
1	44.46173849	3.204901E-012	1.874490E-011	1	0.000000E+000
1	44.46199411	1.874490E-011	3.204901E-012	0	0.000000E+000
1	44.46203600	3.204901E-012	1.874490E-011	1	0.000000E+000
1	44.46278268	1.874490E-011	3.204901E-012	0	0.000000E+000
1	44.46434266	3.204901E-012	1.874490E-011	1	0.000000E+000
1	44.46449154	1.874490E-011	3.204901E-012	0	0.000000E+000
1	44.46488618	3.204901E-012	1.874490E-011	1	0.000000E+000
1	44.46537084	1.874490E-011	3.204901E-012	0	0.000000E+000
1	44.46554061	3.204901E-012	1.874490E-011	1	0.000000E+000
1	44.46563084	1.874490E-011	3.204901E-012	0	0.000000E+000
1	44.46642967	3.204901E-012	1.874490E-011	1	0.000000E+000
1	44.46773667	1.874490E-011	3.204901E-012	0	0.000000E+000
1	44.46792086	3.204901E-012	1.874490E-011	1	0.000000E+000
1	44.46796245	1.874490E-011	3.204901E-012	0	0.000000E+000
1	44.46841429	3.204901E-012	1.874490E-011	1	0.000000E+000
1	44.46878437	1.874490E-011	3.204901E-012	0	0.000000E+000
1	44.47096272	3.204901E-012	1.874490E-011	1	0.000000E+000
1	44.47098027	1.874490E-011	3.204901E-012	0	0.000000E+000
1	44.47196426	3.204901E-012	1.874490E-011	1	0.000000E+000
1	44.47229462	1.874490E-011	3.204901E-012	0	0.000000E+000
1	44.47449200	3.204901E-012	1.874490E-011	1	0.000000E+000
1	44.47453366	1.874490E-011	3.204901E-012	0	0.000000E+000
1	44.47543636	3.204901E-012	1.874490E-011	1	0.000000E+000
1	44.47546762	1.874490E-011	3.204901E-012	0	0.000000E+000
1	44.47868462	3.204901E-012	1.874490E-011	1	0.000000E+000
1	44.47898010	1.874490E-011	3.204901E-012	0	0.000000E+000
1	44.47995748	3.204901E-012	1.874490E-011	1	0.000000E+000
1	44.48011133	1.874490E-011	3.204901E-012	0	0.000000E+000
1	44.48014107	3.204901E-012	1.874490E-011	1	0.000000E+000
1	44.48041142	1.874490E-011	3.204901E-012	0	0.000000E+000
1	44.48083345	3.204901E-012	1.874490E-011	1	0.000000E+000
1	44.48105480	1.874490E-011	3.204901E-012	0	0.000000E+000
1	60.47504460	3.231753E-012	1.877175E-011	1	0.000000E+000
1	60.47504500	1.877175E-011	3.231753E-012	0	0.000000E+000
1	60.47504652	3.231753E-012	1.877175E-011	1	0.000000E+000
1	60.47548449	1.877175E-011	3.231753E-012	0	0.000000E+000
1	60.47923003	3.231753E-012	1.877175E-011	1	0.000000E+000
1	60.48001520	1.877175E-011	3.231753E-012	0	0.000000E+000
1	60.48052812	3.231753E-012	1.877175E-011	1	0.000000E+000
1	60.48127382	1.877175E-011	3.231753E-012	0	0.000000E+000
1	60.48201168	3.231753E-012	1.877175E-011	1	0.000000E+000
1	60.48228512	1.877175E-011	3.231753E-012	0	0.000000E+000
1	60.48321801	3.231753E-012	1.877175E-011	1	0.000000E+000
1	60.48440769	1.877175E-011	3.231753E-012	0	0.000000E+000
1	60.48513033	3.231753E-012	1.877175E-011	1	0.000000E+000
1	60.48572783	1.877175E-011	3.231753E-012	0	0.000000E+000
1	60.48607521	3.231753E-012	1.877175E-011	1	0.000000E+000
1	60.48617453	1.877175E-011	3.231753E-012	0	0.000000E+000
1	60.48712003	3.231753E-012	1.877175E-011	1	0.000000E+000
1	60.48718391	1.877175E-011	3.231753E-012	0	0.000000E+000
1	60.48855704	3.231753E-012	1.877175E-011	1	0.000000E+000
1	60.48864273	1.877175E-011	3.231753E-012	0	0.000000E+000
1	60.48904513	3.231753E-012	1.877175E-011	1	0.000000E+000
1	60.48931019	1.877175E-011	3.231753E-012	0	0.000000E+000
1	60.49012023	3.231753E-012	1.877175E-011	1	0.000000E+000
1	60.49015584	1.877175E-011	3.231753E-012	0	0.000000E+000
1	60.49224614	3.231753E-012	1.877175E-011	1	0.000000E+000
1	60.49229614	1.877175E-011	3.231753E-012	0	0.000000E+000
1	60.49261417	3.231753E-012	1.877175E-011	1	0.000000E+000
1	60.49279772	1.877175E-011	3.231753E-012	0	0.000000E+000
1	60.49308315	3.231753E-012	1.877175E-011	1	0.000000E+000
1	60.49355940	1.877175E-011	3.231753E-012	0	0.000000E+000
1	60.49421360	3.231753E-012	1.877175E-011	1	0.000000E+000
1	60.49434976	1.877175E-011	3.231753E-012	0	0.000000E+000
1	60.49574425	3.231753E-012	1.877175E-011	1	0.000000E+000
1	60.49607817	1.877175E-011	3.231753E-012	0	0.000000E+000
1	60.49649612	3.231753E-012	1.877175E-011	1	0.000000E+000
1	60.49674579	1.877175E-011	3.231753E-012	0	0.000000E+000
1	60.49744353	3.231753E-012	1.877175E-011	1	0.000000E+000
1	60.49760463	1.877175E-011	3.231753E-012	0	0.000000E+000
1	60.49794957	3.231753E-012	1.877175E-011	1	0.000000E+000
1	60.49813086	1.877175E-011	3.231753E-012	0	0.000000E+000
1	60.49849031	3.231753E-012	1.877175E-011	1	0.000000E+000
1	60.49926175	1.877175E-011	3.231753E-012	0	0.000000E+000
1	60.49943400	3.231753E-012	1.877175E-011	1	0.000000E+000
1	60.49984916	1.877175E-011	3.231753E-012	0	0.000000E+000
1	60.49992114	3.231753E-012	1.877175E-011	1	0.000000E+000
1	60.50006004	1.877175E-011	3.231753E-012	0	0.000000E+000
1	60.50053374	3.231753E-012	1.877175E-011	1	0.000000E+000
1	60.50055225	1.877175E-011	3.231753E-012	0	0.000000E+000
1	60.50116220	3.231753E-012	1.877175E-011	1	0.000000E+000
1	60.50129733	1.877175E-011	3.231753E-012	0	0.000000E+000
1	60.50250034	3.231753E-012	1.877175E-011	1	0.000000E+000
1	60.50261430	1.877175E-011	3.231753E-012	0	0.000000E+000
1	60.50365723	3.231753E-012	1.877175E-011	1	0.000000E+000
1	60.50400229	1.877175E-011	3.231753E-012	0	0.000000E+000
1	60.50499607	3.231753E-012	1.877175E-011	1	0.000000E+000
1	60.50537899	1.877175E-011	3.231753E-012	0	0.000000E+000
1	60.50572452	3.231753E-012	1.877175E-011	1	0.000000E+000
1	60.50575863	1.877175E-011	3.231753E-012	0	0.000000E+000
1	60.50605550	3.231753E-012	1.877175E-011	1	0.000000E+000
1	60.50611079	1.877175E-011	3.231753E-012	0	0.000000E+000
1	60.50734865	3.231753E-012	1.877175E-011	1	0.000000E+000
1	60.50737160	1.877175E-011	3.231753E-012	0	0.000000E+000
1	60.50878881	3.231753E-012	1.877175E-011	1	0.000000E+000
1	60.50902908	1.877175E-011	3.231753E-012	0	0.000000E+000
1	60.51071955	3.231753E-012	1.877175E-011	1	0.000000E+000
1	60.51120135	1.877175E-011	3.231753E-012	0	0.000000E+000
1	60.51143878	3.231753E-012	1.877175E-011	1	0.000000E+000
1	60.51154229	1.877175E-011	3.231753E-012	0	0.000000E+000
1	60.51166996	3.231753E-012	1.877175E-011	1	0.000000E+000
1	60.51236683	1.877175E-011	3.231753E-012	0	0.000000E+000
1	60.51311395	3.231753E-012	1.877175E-011	1	0.000000E+000
1	60.51369498	1.877175E-011	3.231753E-012	0	0.000000E+000
1	60.51407696	3.231753E-012	1.877175E-011	1	0.000000E+000
1	60.51411727	1.877175E-011	3.231753E-012	0	0.000000E+000
1	60.51426179	3.231753E-012	1.877175E-011	1	0.000000E+000
1	60.51435791	1.877175E-011	3.231753E-012	0	0.000000E+000
1	60.51613702	3.231753E-012	1.877175E-011	1	0.000000E+000
1	60.51620422	1.877175E-011	3.231753E-012	0	0.000000E+000
1	60.51680291	3.231753E-012	1.877175E-011	1	0.000000E+000
1	60.51685317	1.877175E-011	3.231753E-012	0	0.000000E+000
1	60.52938722	3.231753E-012	1.877175E-011	1	0.000000E+000
1	60.52948209	1.877175E-011	3.231753E-012	0	0.000000E+000
1	60.53128290	3.231753E-012	1.877175E-011	1	0.000000E+000
1	60.53218252	1.877175E-011	3.231753E-012	0	0.000000E+000
1	60.53522087	3.231753E-012	1.877175E-011	1	0.000000E+000
1	60.53527974	1.877175E-011	3.231753E-012	0	0.000000E+000
1	60.53560413	3.231753E-012	1.877175E-011	1	0.000000E+000
1	60.53592965	1.877175E-011	3.231753E-012	0	0.000000E+000
1	60.53611783	3.231753E-012	1.877175E-011	1	0.000000E+000
1	60.53663081	1.877175E-011	3.231753E-012	0	0.000000E+000
1	60.53754371	3.231753E-012	1.877175E-011	1	0.000000E+000
1	60.53919172	1.877175E-011	3.231753E-012	0	0.000000E+000
1	60.53987386	3.231753E-012	1.877175E-011	1	0.000000E+000
1	60.53996233	1.877175E-011	3.231753E-012	0	0.000000E+000
1	60.54096779	3.231753E-012	1.877175E-011	1	0.000000E+000
1	60.54155392	1.877175E-011	3.231753E-012	0	0.000000E+000
1	60.54370328	3.231753E-012	1.877175E-011	1	0.000000E+000
1	60.54540533	1.877175E-011	3.231753E-012	0	0.000000E+000
1	60.54550546	3.231753E-012	1.877175E-011	1	0.000000E+000
1	60.54566078	1.877175E-011	3.231753E-012	0	0.000000E+000
1	60.54802311	3.231753E-012	1.877175E-011	1	0.000000E+000
1	60.54884207	1.877175E-011	3.231753E-012	0	0.000000E+000
1	60.54961741	3.231753E-012	1.877175E-011	1	0.000000E+000
1	60.54968713	1.877175E-011	3.231753E-012	0	0.000000E+000
1	60.55064872	3.231753E-012	1.877175E-011	1	0.000000E+000
1	60.55097087	1.877175E-011	3.231753E-012	0	0.000000E+000
1	60.55149038	3.231753E-012	1.877175E-011	1	0.000000E+000
1	60.55175928	1.877175E-011	3.231753E-012	0	0.000000E+000
1	60.55298989	3.231753E-012	1.877175E-011	1	0.000000E+000
1	60.55303084	1.877175E-011	3.231753E-012	0	0.000000E+000
1	60.55312512	3.231753E-012	1.877175E-011	1	0.000000E+000
1	60.55375164	1.877175E-011	3.231753E-012	0	0.000000E+000
1	60.55452857	3.231753E-012	1.877175E-011	1	0.000000E+000
1	60.55467714	1.877175E-011	3.231753E-012	0	0.000000E+000
1	60.55501720	3.231753E-012	1.877175E-011	1	0.000000E+000
1	60.55514660	1.877175E-011	3.231753E-012	0	0.000000E+000
1	60.55522295	3.231753E-012	1.877175E-011	1	0.000000E+000
1	60.55530507	1.877175E-011	3.231753E-012	0	0.000000E+000
1	60.55553875	3.231753E-012	1.877175E-011	1	0.000000E+000
1	60.55599956	1.877175E-011	3.231753E-012	0	0.000000E+000
1	60.55624751	3.231753E-012	1.877175E-011	1	0.000000E+000
1	60.55627565	1.877175E-011	3.231753E-012	0	0.000000E+000
1	60.55666340	3.231753E-012	1.877175E-011	1	0.000000E+000
1	60.55715917	1.877175E-011	3.231753E-012	0	0.000000E+000
1	60.55737334	3.231753E-012	1.877175E-011	1	0.000000E+000
1	60.55817399	1.877175E-011	3.231753E-012	0	0.000000E+000
1	60.55889438	3.231753E-012	1.877175E-011	1	0.000000E+000
1	60.55938219	1.877175E-011	3.231753E-012	0	0.000000E+000
1	60.56017989	3.231753E-012	1.877175E-011	1	0.000000E+000
1	60.56037194	1.877175E-011	3.231753E-012	0	0.000000E+000
1	60.56070981	3.231753E-012	1.877175E-011	1	0.000000E+000
1	60.56079068	1.877175E-011	3.231753E-012	0	0.000000E+000
1	60.56094708	3.231753E-012	1.877175E-011	1	0.000000E+000
1	60.56152296	1.877175E-011	3.231753E-012	0	0.000000E+000
1	60.58283069	3.231753E-012	1.877175E-011	1	0.000000E+000
1	60.58289222	1.877175E-011	3.231753E-012	0	0.000000E+000
1	60.58339758	3.231753E-012	1.877175E-011	1	0.000000E+000
1	60.58358664	1.877175E-011	3.231753E-012	0	0.000000E+000
1	60.58364467	3.231753E-012	1.877175E-011	1	0.000000E+000
1	60.58404413	1.877175E-011	3.231753E-012	0	0.000000E+000
1	60.58457199	3.231753E-012	1.877175E-011	1	0.000000E+000
1	60.58461889	1.877175E-011	3.231753E-012	0	0.000000E+000
1	60.58740800	3.231753E-012	1.877175E-011	1	0.000000E+000
1	60.58751788	1.877175E-011	3.231753E-012	0	0.000000E+000
1	60.58756534	3.231753E-012	1.877175E-011	1	0.000000E+000
1	60.58889710	1.877175E-011	3.231753E-012	0	0.000000E+000
1	60.58954608	3.231753E-012	1.877175E-011	1	0.000000E+000
1	60.58984556	1.877175E-011	3.231753E-012	0	0.000000E+000
1	60.58994245	3.231753E-012	1.877175E-011	1	0.000000E+000
1	60.59012418	1.877175E-011	3.231753E-012	0	0.000000E+000
1	60.59032836	3.231753E-012	1.877175E-011	1	0.000000E+000
1	60.59048658	1.877175E-011	3.231753E-012	0	0.000000E+000
1	60.59082485	3.231753E-012	1.877175E-011	1	0.000000E+000
1	60.59086686	1.877175E-011	3.231753E-012	0	0.000000E+000
1	60.59121281	3.231753E-012	1.877175E-011	1	0.000000E+000
1	60.59164414	1.877175E-011	3.231753E-012	0	0.000000E+000
1	60.59250407	3.231753E-012	1.877175E-011	1	0.000000E+000
1	60.59300649	1.877175E-011	3.231753E-012	0	0.000000E+000
1	60.59529967	3.231753E-012	1.877175E-011	1	0.000000E+000
1	60.59556381	1.877175E-011	3.231753E-012	0	0.000000E+000
1	60.59588630	3.231753E-012	1.877175E-011	1	0.000000E+000
1	60.59593082	1.877175E-011	3.231753E-012	0	0.000000E+000
1	60.59644064	3.231753E-012	1.877175E-011	1	0.000000E+000
1	60.59733707	1.877175E-011	3.231753E-012	0	0.000000E+000
1	60.59763072	3.231753E-012	1.877175E-011	1	0.000000E+000
1	60.59803378	1.877175E-011	3.231753E-012	0	0.000000E+000
1	60.59829369	3.231753E-012	1.877175E-011	1	0.000000E+000
1	60.59838452	1.877175E-011	3.231753E-012	0	0.000000E+000
1	60.59942159	3.231753E-012	1.877175E-011	1	0.000000E+000
1	60.59951782	1.877175E-011	3.231753E-012	0	0.000000E+000
1	60.59962529	3.231753E-012	1.877175E-011	1	0.000000E+000
1	60.60011161	1.877175E-011	3.231753E-012	0	0.000000E+000
1	60.60035489	3.231753E-012	1.877175E-011	1	0.000000E+000
1	60.60053573	1.877175E-011	3.231753E-012	0	0.000000E+000
1	60.60118041	3.231753E-012	1.877175E-011	1	0.000000E+000
1	60.60162587	1.877175E-011	3.231753E-012	0	0.000000E+000
1	60.60495019	3.231753E-012	1.877175E-011	1	0.000000E+000
1	60.60510242	1.877175E-011	3.231753E-012	0	0.000000E+000
1	60.60631692	3.231753E-012	1.877175E-011	1	0.000000E+000
1	60.60646746	1.877175E-011	3.231753E-012	0	0.000000E+000
1	60.60726157	3.231753E-012	1.877175E-011	1	0.000000E+000
1	60.60846540	1.877175E-011	3.231753E-012	0	0.000000E+000
1	60.60860238	3.231753E-012	1.877175E-011	1	0.000000E+000
1	60.60898962	1.877175E-011	3.231753E-012	0	0.000000E+000
1	60.61027997	3.231753E-012	1.877175E-011	1	0.000000E+000
1	60.61070784	1.877175E-011	3.231753E-012	0	0.000000E+000
1	60.61167144	3.231753E-012	1.877175E-011	1	0.000000E+000
1	60.61171766	1.877175E-011	3.231753E-012	0	0.000000E+000
1	60.61460220	3.231753E-012	1.877175E-011	1	0.000000E+000
1	60.61467885	1.877175E-011	3.231753E-012	0	0.000000E+000
1	60.61702718	3.231753E-012	1.877175E-011	1	0.000000E+000
1	60.61704563	1.877175E-011	3.231753E-012	0	0.000000E+000
1	60.61791990	3.231753E-012	1.877175E-011	1	0.000000E+000
1	60.61814068	1.877175E-011	3.231753E-012	0	0.000000E+000
1	60.62052122	3.231753E-012	1.877175E-011	1	0.000000E+000
1	60.62060267	1.877175E-011	3.231753E-012	0	0.000000E+000
1	60.62158793	3.231753E-012	1.877175E-011	1	0.000000E+000
1	60.62226476	1.877175E-011	3.231753E-012	0	0.000000E+000
1	60.62258632	3.231753E-012	1.877175E-011	1	0.000000E+000
1	60.62264040	1.877175E-011	3.231753E-012	0	0.000000E+000
1	60.62323412	3.231753E-012	1.877175E-011	1	0.000000E+000
1	60.62339853	1.877175E-011	3.231753E-012	0	0.000000E+000
1	60.62431002	3.231753E-012	1.877175E-011	1	0.000000E+000
1	60.62472582	1.877175E-011	3.231753E-012	0	0.000000E+000
1	60.62487149	3.231753E-012	1.877175E-011	1	0.000000E+000
1	60.62525651	1.877175E-011	3.231753E-012	0	0.000000E+000
1	60.62547268	3.231753E-012	1.877175E-011	1	0.000000E+000
1	60.62570250	1.877175E-011	3.231753E-012	0	0.000000E+000
1	60.62575340	3.231753E-012	1.877175E-011	1	0.000000E+000
1	60.62582140	1.877175E-011	3.231753E-012	0	0.000000E+000
1	60.62821265	3.231753E-012	1.877175E-011	1	0.000000E+000
1	60.62855351	1.877175E-011	3.231753E-012	0	0.000000E+000
1	60.62933285	3.231753E-012	1.877175E-011	1	0.000000E+000
1	60.63077533	1.877175E-011	3.231753E-012	0	0.000000E+000
1	60.63085041	3.231753E-012	1.877175E-011	1	0.000000E+000
1	60.63146628	1.877175E-011	3.231753E-012	0	0.000000E+000
1	60.63243164	3.231753E-012	1.877175E-011	1	0.000000E+000
1	60.63311252	1.877175E-011	3.231753E-012	0	0.000000E+000
1	60.63442540	3.231753E-012	1.877175E-011	1	0.000000E+000
1	60.63488823	1.877175E-011	3.231753E-012	0	0.000000E+000
1	60.63688801	3.231753E-012	1.877175E-011	1	0.000000E+000
1	60.63737216	1.877175E-011	3.231753E-012	0	0.000000E+000
1	60.63745929	3.231753E-012	1.877175E-011	1	0.000000E+000
1	60.63764761	1.877175E-011	3.231753E-012	0	0.000000E+000
1	60.63842317	3.231753E-012	1.877175E-011	1	0.000000E+000
1	60.63858504	1.877175E-011	3.231753E-012	0	0.000000E+000
1	60.63921056	3.231753E-012	1.877175E-011	1	0.000000E+000
1	60.63948053	1.877175E-011	3.231753E-012	0	0.000000E+000
1	60.63962108	3.231753E-012	1.877175E-011	1	0.000000E+000
1	60.63986297	1.877175E-011	3.231753E-012	0	0.000000E+000
1	60.63993108	3.231753E-012	1.877175E-011	1	0.000000E+000
1	60.64039132	1.877175E-011	3.231753E-012	0	0.000000E+000
1	60.64088600	3.231753E-012	1.877175E-011	1	0.000000E+000
1	60.64100038	1.877175E-011	3.231753E-012	0	0.000000E+000
1	60.64121489	3.231753E-012	1.877175E-011	1	0.000000E+000
1	60.64133254	1.877175E-011	3.231753E-012	0	0.000000E+000
1	60.64173150	3.231753E-012	1.877175E-011	1	0.000000E+000
1	60.64248244	1.877175E-011	3.231753E-012	0	0.000000E+000
1	60.64310034	3.231753E-012	1.877175E-011	1	0.000000E+000
1	60.64343007	1.877175E-011	3.231753E-012	0	0.000000E+000
1	60.64579658	3.231753E-012	1.877175E-011	1	0.000000E+000
1	60.64596855	1.877175E-011	3.231753E-012	0	0.000000E+000
1	60.64638645	3.231753E-012	1.877175E-011	1	0.000000E+000
1	60.64665517	1.877175E-011	3.231753E-012	0	0.000000E+000
1	60.64693071	3.231753E-012	1.877175E-011	1	0.000000E+000
1	60.64713486	1.877175E-011	3.231753E-012	0	0.000000E+000
1	60.64723758	3.231753E-012	1.877175E-011	1	0.000000E+000
1	60.64734636	1.877175E-011	3.231753E-012	0	0.000000E+000
1	60.64814936	3.231753E-012	1.877175E-011	1	0.000000E+000
1	60.64849584	1.877175E-011	3.231753E-012	0	0.000000E+000
1	60.64964422	3.231753E-012	1.877175E-011	1	0.000000E+000
1	60.64968973	1.877175E-011	3.231753E-012	0	0.000000E+000
1	60.64996579	3.231753E-012	1.877175E-011	1	0.000000E+000
1	60.65001731	1.877175E-011	3.231753E-012	0	0.000000E+000
1	60.65059919	3.231753E-012	1.877175E-011	1	0.000000E+000
1	60.65079962	1.877175E-011	3.231753E-012	0	0.000000E+000
1	60.65175036	3.231753E-012	1.877175E-011	1	0.000000E+000
1	60.65183680	1.877175E-011	3.231753E-012	0	0.000000E+000
1	60.65277518	3.231753E-012	1.877175E-011	1	0.000000E+000
1	60.65295483	1.877175E-011	3.231753E-012	0	0.000000E+000
1	60.65501409	3.231753E-012	1.877175E-011	1	0.000000E+000
1	60.65558920	1.877175E-011	3.231753E-012	0	0.000000E+000
1	60.65575641	3.231753E-012	1.877175E-011	1	0.000000E+000
1	60.65581147	1.877175E-011	3.231753E-012	0	0.000000E+000
1	60.65597752	3.231753E-012	1.877175E-011	1	0.000000E+000
1	60.65640014	1.877175E-011	3.231753E-012	0	0.000000E+000
1	60.65714074	3.231753E-012	1.877175E-011	1	0.000000E+000
1	60.65724505	1.877175E-011	3.231753E-012	0	0.000000E+000
1	60.65900902	3.231753E-012	1.877175E-011	1	0.000000E+000
1	60.65903318	1.877175E-011	3.231753E-012	0	0.000000E+000
1	60.66080114	3.231753E-012	1.877175E-011	1	0.000000E+000
1	60.66094461	1.877175E-011	3.231753E-012	0	0.000000E+000
1	60.66128787	3.231753E-012	1.877175E-011	1	0.000000E+000
1	60.66168245	1.877175E-011	3.231753E-012	0	0.000000E+000
1	60.66387987	3.231753E-012	1.877175E-011	1	0.000000E+000
1	60.66420353	1.877175E-011	3.231753E-012	0	0.000000E+000
1	60.66463305	3.231753E-012	1.877175E-011	1	0.000000E+000
1	60.66488927	1.877175E-011	3.231753E-012	0	0.000000E+000
1	60.66596181	3.231753E-012	1.877175E-011	1	0.000000E+000
1	60.66603616	1.877175E-011	3.231753E-012	0	0.000000E+000
1	60.66878893	3.231753E-012	1.877175E-011	1	0.000000E+000
1	60.66882885	1.877175E-011	3.231753E-012	0	0.000000E+000
1	60.67080991	3.231753E-012	1.877175E-011	1	0.000000E+000
1	60.67129867	1.877175E-011	3.231753E-012	0	0.000000E+000
1	60.67180797	3.231753E-012	1.877175E-011	1	0.000000E+000
1	60.67210841	1.877175E-011	3.231753E-012	0	0.000000E+000
1	60.67229300	3.231753E-012	1.877175E-011	1	0.000000E+000
1	60.67298615	1.877175E-011	3.231753E-012	0	0.000000E+000
1	60.67321544	3.231753E-012	1.877175E-011	1	0.000000E+000
1	60.67383113	1.877175E-011	3.231753E-012	0	0.000000E+000
1	60.67445760	3.231753E-012	1.877175E-011	1	0.000000E+000
1	60.67459347	1.877175E-011	3.231753E-012	0	0.000000E+000
1	60.67469500	3.231753E-012	1.877175E-011	1	0.000000E+000
1	60.67537214	1.877175E-011	3.231753E-012	0	0.000000E+000
1	60.67580386	3.231753E-012	1.877175E-011	1	0.000000E+000
1	60.67621741	1.877175E-011	3.231753E-012	0	0.000000E+000
1	60.67649770	3.231753E-012	1.877175E-011	1	0.000000E+000
1	60.67658479	1.877175E-011	3.231753E-012	0	0.000000E+000
1	60.67664231	3.231753E-012	1.877175E-011	1	0.000000E+000
1	60.67681994	1.877175E-011	3.231753E-012	0	0.000000E+000
1	60.67701990	3.231753E-012	1.877175E-011	1	0.000000E+000
1	60.67717563	1.877175E-011	3.231753E-012	0	0.000000E+000
1	60.67789791	3.231753E-012	1.877175E-011	1	0.000000E+000
1	60.67843034	1.877175E-011	3.231753E-012	0	0.000000E+000
1	60.67849424	3.231753E-012	1.877175E-011	1	0.000000E+000
1	60.67864170	1.877175E-011	3.231753E-012	0	0.000000E+000
1	60.67871191	3.231753E-012	1.877175E-011	1	0.000000E+000
1	60.67906489	1.877175E-011	3.231753E-012	0	0.000000E+000
1	60.67967236	3.231753E-012	1.877175E-011	1	0.000000E+000
1	60.67972006	1.877175E-011	3.231753E-012	0	0.000000E+000
1	60.68145814	3.231753E-012	1.877175E-011	1	0.000000E+000
1	60.68152137	1.877175E-011	3.231753E-012	0	0.000000E+000
1	60.68161066	3.231753E-012	1.877175E-011	1	0.000000E+000
1	60.68220553	1.877175E-011	3.231753E-012	0	0.000000E+000
1	60.68317587	3.231753E-012	1.877175E-011	1	0.000000E+000
1	60.68323085	1.877175E-011	3.231753E-012	0	0.000000E+000
1	60.68450614	3.231753E-012	1.877175E-011	1	0.000000E+000
1	60.68502311	1.877175E-011	3.231753E-012	0	0.000000E+000
1	60.68588036	3.231753E-012	1.877175E-011	1	0.000000E+000
1	60.68596537	1.877175E-011	3.231753E-012	0	0.000000E+000
1	60.68667275	3.231753E-012	1.877175E-011	1	0.000000E+000
1	60.68712899	1.877175E-011	3.231753E-012	0	0.000000E+000
1	60.68716673	3.231753E-012	1.877175E-011	1	0.000000E+000
1	60.68756371	1.877175E-011	3.231753E-012	0	0.000000E+000
1	60.68810966	3.231753E-012	1.877175E-011	1	0.000000E+000
1	60.68884384	1.877175E-011	3.231753E-012	0	0.000000E+000
1	60.74295883	3.231753E-012	1.877175E-011	1	0.000000E+000
1	60.74346899	1.877175E-011	3.231753E-012	0	0.000000E+000
1	60.74395022	3.231753E-012	1.877175E-011	1	0.000000E+000
1	60.74415510	1.877175E-011	3.231753E-012	0	0.000000E+000
1	60.74440165	3.231753E-012	1.877175E-011	1	0.000000E+000
1	60.74466798	1.877175E-011	3.231753E-012	0	0.000000E+000
1	60.74558972	3.231753E-012	1.877175E-011	1	0.000000E+000
1	60.74565640	1.877175E-011	3.231753E-012	0	0.000000E+000
1	60.74710605	3.231753E-012	1.877175E-011	1	0.000000E+000
1	60.74836843	1.877175E-011	3.231753E-012	0	0.000000E+000
1	60.74850351	3.231753E-012	1.877175E-011	1	0.000000E+000
1	60.74912732	1.877175E-011	3.231753E-012	0	0.000000E+000
1	60.74959755	3.231753E-012	1.877175E-011	1	0.000000E+000
1	60.75029520	1.877175E-011	3.231753E-012	0	0.000000E+000
1	60.75198134	3.231753E-012	1.877175E-011	1	0.000000E+000
1	60.75207434	1.877175E-011	3.231753E-012	0	0.000000E+000
1	60.75304186	3.231753E-012	1.877175E-011	1	0.000000E+000
1	60.75322724	1.877175E-011	3.231753E-012	0	0.000000E+000
1	60.75387332	3.231753E-012	1.877175E-011	1	0.000000E+000
1	60.75391811	1.877175E-011	3.231753E-012	0	0.000000E+000
1	60.75522254	3.231753E-012	1.877175E-011	1	0.000000E+000
1	60.75533606	1.877175E-011	3.231753E-012	0	0.000000E+000
1	60.75558294	3.231753E-012	1.877175E-011	1	0.000000E+000
1	60.75566018	1.877175E-011	3.231753E-012	0	0.000000E+000
1	60.75585421	3.231753E-012	1.877175E-011	1	0.000000E+000
1	60.75593629	1.877175E-011	3.231753E-012	0	0.000000E+000
1	63.38917566	3.165101E-012	1.870510E-011	1	0.000000E+000
1	63.38922718	1.870510E-011	3.165101E-012	0	0.000000E+000
1	63.39179497	3.165101E-012	1.870510E-011	1	0.000000E+000
1	63.39196919	1.870510E-011	3.165101E-012	0	0.000000E+000
1	63.39295178	3.165101E-012	1.870510E-011	1	0.000000E+000
1	63.39314786	1.870510E-011	3.165101E-012	0	0.000000E+000
1	63.39318285	3.165101E-012	1.870510E-011	1	0.000000E+000
1	63.39325357	1.870510E-011	3.165101E-012	0	0.000000E+000
1	63.39440677	3.165101E-012	1.870510E-011	1	0.000000E+000
1	63.39443820	1.870510E-011	3.165101E-012	0	0.000000E+000
1	63.39557633	3.165101E-012	1.870510E-011	1	0.000000E+000
1	63.39582283	1.870510E-011	3.165101E-012	0	0.000000E+000
1	63.39776522	3.165101E-012	1.870510E-011	1	0.000000E+000
1	63.39798405	1.870510E-011	3.165101E-012	0	0.000000E+000
1	63.39866948	3.165101E-012	1.870510E-011	1	0.000000E+000
1	63.39876023	1.870510E-011	3.165101E-012	0	0.000000E+000
1	63.40009693	3.165101E-012	1.870510E-011	1	0.000000E+000
1	63.40014294	1.870510E-011	3.165101E-012	0	0.000000E+000
1	63.40119324	3.165101E-012	1.870510E-011	1	0.000000E+000
1	63.40142515	1.870510E-011	3.165101E-012	0	0.000000E+000
1	63.40176605	3.165101E-012	1.870510E-011	1	0.000000E+000
1	63.40182867	1.870510E-011	3.165101E-012	0	0.000000E+000
1	63.40260880	3.165101E-012	1.870510E-011	1	0.000000E+000
1	63.40352735	1.870510E-011	3.165101E-012	0	0.000000E+000
1	63.40356989	3.165101E-012	1.870510E-011	1	0.000000E+000
1	63.40388008	1.870510E-011	3.165101E-012	0	0.000000E+000
1	63.40410115	3.165101E-012	1.870510E-011	1	0.000000E+000
1	63.40470330	1.870510E-011	3.165101E-012	0	0.000000E+000
1	63.40494158	3.165101E-012	1.870510E-011	1	0.000000E+000
1	63.40556840	1.870510E-011	3.165101E-012	0	0.000000E+000
1	63.40570842	3.165101E-012	1.870510E-011	1	0.000000E+000
1	63.40590917	1.870510E-011	3.165101E-012	0	0.000000E+000
1	63.40640814	3.165101E-012	1.870510E-011	1	0.000000E+000
1	63.40694922	1.870510E-011	3.165101E-012	0	0.000000E+000
1	63.40697905	3.165101E-012	1.870510E-011	1	0.000000E+000
1	63.40711723	1.870510E-011	3.165101E-012	0	0.000000E+000
1	63.40768768	3.165101E-012	1.870510E-011	1	0.000000E+000
1	63.40782310	1.870510E-011	3.165101E-012	0	0.000000E+000
1	63.40871496	3.165101E-012	1.870510E-011	1	0.000000E+000
1	63.40977604	1.870510E-011	3.165101E-012	0	0.000000E+000
1	63.41174127	3.165101E-012	1.870510E-011	1	0.000000E+000
1	63.41187481	1.870510E-011	3.165101E-012	0	0.000000E+000
1	63.41287356	3.165101E-012	1.870510E-011	1	0.000000E+000
1	63.41290372	1.870510E-011	3.165101E-012	0	0.000000E+000
1	63.41392437	3.165101E-012	1.870510E-011	1	0.000000E+000
1	63.41394310	1.870510E-011	3.165101E-012	0	0.000000E+000
1	63.41428856	3.165101E-012	1.870510E-011	1	0.000000E+000
1	63.41485074	1.870510E-011	3.165101E-012	0	0.000000E+000
1	63.41877537	3.165101E-012	1.870510E-011	1	0.000000E+000
1	63.41939959	1.870510E-011	3.165101E-012	0	0.000000E+000
1	63.41997043	3.165101E-012	1.870510E-011	1	0.000000E+000
1	63.42051617	1.870510E-011	3.165101E-012	0	0.000000E+000
1	63.42063394	3.165101E-012	1.870510E-011	1	0.000000E+000
1	63.42098438	1.870510E-011	3.165101E-012	0	0.000000E+000
1	63.42112779	3.165101E-012	1.870510E-011	1	0.000000E+000
1	63.42140152	1.870510E-011	3.165101E-012	0	0.000000E+000
1	63.42178863	3.165101E-012	1.870510E-011	1	0.000000E+000
1	63.42198030	1.870510E-011	3.165101E-012	0	0.000000E+000
1	63.42216766	3.165101E-012	1.870510E-011	1	0.000000E+000
1	63.42241766	1.870510E-011	3.165101E-012	0	0.000000E+000
1	63.42312153	3.165101E-012	1.870510E-011	1	0.000000E+000
1	63.42326173	1.870510E-011	3.165101E-012	0	0.000000E+000
1	63.42344084	3.165101E-012	1.870510E-011	1	0.000000E+000
1	63.42415015	1.870510E-011	3.165101E-012	0	0.000000E+000
1	63.42458766	3.165101E-012	1.870510E-011	1	0.000000E+000
1	63.42482320	1.870510E-011	3.165101E-012	0	0.000000E+000
1	63.42545208	3.165101E-012	1.870510E-011	1	0.000000E+000
1	63.42548396	1.870510E-011	3.165101E-012	0	0.000000E+000
1	63.42671563	3.165101E-012	1.870510E-011	1	0.000000E+000
1	63.42744506	1.870510E-011	3.165101E-012	0	0.000000E+000
1	63.42818050	3.165101E-012	1.870510E-011	1	0.000000E+000
1	63.42821959	1.870510E-011	3.165101E-012	0	0.000000E+000
1	63.42891230	3.165101E-012	1.870510E-011	1	0.000000E+000
1	63.42906737	1.870510E-011	3.165101E-012	0	0.000000E+000
1	63.43006682	3.165101E-012	1.870510E-011	1	0.000000E+000
1	63.43011301	1.870510E-011	3.165101E-012	0	0.000000E+000
1	63.43058205	3.165101E-012	1.870510E-011	1	0.000000E+000
1	63.43087867	1.870510E-011	3.165101E-012	0	0.000000E+000
1	63.43209406	3.165101E-012	1.870510E-011	1	0.000000E+000
1	63.43288437	1.870510E-011	3.165101E-012	0	0.000000E+000
1	63.43338615	3.165101E-012	1.870510E-011	1	0.000000E+000
1	63.43346907	1.870510E-011	3.165101E-012	0	0.000000E+000
1	63.43380770	3.165101E-012	1.870510E-011	1	0.000000E+000
1	63.43405150	1.870510E-011	3.165101E-012	0	0.000000E+000
1	63.43427194	3.165101E-012	1.870510E-011	1	0.000000E+000
1	63.43431100	1.870510E-011	3.165101E-012	0	0.000000E+000
1	63.43643348	3.165101E-012	1.870510E-011	1	0.000000E+000
1	63.43645840	1.870510E-011	3.165101E-012	0	0.000000E+000
1	63.43672908	3.165101E-012	1.870510E-011	1	0.000000E+000
1	63.43695579	1.870510E-011	3.165101E-012	0	0.000000E+000
1	63.43719699	3.165101E-012	1.870510E-011	1	0.000000E+000
1	63.43741612	1.870510E-011	3.165101E-012	0	0.000000E+000
1	63.43744960	3.165101E-012	1.870510E-011	1	0.000000E+000
1	63.43754268	1.870510E-011	3.165101E-012	0	0.000000E+000
1	63.43806387	3.165101E-012	1.870510E-011	1	0.000000E+000
1	63.43854705	1.870510E-011	3.165101E-012	0	0.000000E+000
1	63.43918991	3.165101E-012	1.870510E-011	1	0.000000E+000
1	63.43947655	1.870510E-011	3.165101E-012	0	0.000000E+000
1	63.43995728	3.165101E-012	1.870510E-011	1	0.000000E+000
1	63.43999343	1.870510E-011	3.165101E-012	0	0.000000E+000
1	63.44072700	3.165101E-012	1.870510E-011	1	0.000000E+000
1	63.44138366	1.870510E-011	3.165101E-012	0	0.000000E+000
1	63.44139609	3.165101E-012	1.870510E-011	1	0.000000E+000
1	63.44144909	1.870510E-011	3.165101E-012	0	0.000000E+000
1	63.44191999	3.165101E-012	1.870510E-011	1	0.000000E+000
1	63.44231143	1.870510E-011	3.165101E-012	0	0.000000E+000
1	63.44301519	3.165101E-012	1.870510E-011	1	0.000000E+000
1	63.44336814	1.870510E-011	3.165101E-012	0	0.000000E+000
1	63.44441868	3.165101E-012	1.870510E-011	1	0.000000E+000
1	63.44484240	1.870510E-011	3.165101E-012	0	0.000000E+000
1	63.44769186	3.165101E-012	1.870510E-011	1	0.000000E+000
1	63.44788512	1.870510E-011	3.165101E-012	0	0.000000E+000
1	63.44942372	3.165101E-012	1.870510E-011	1	0.000000E+000
1	63.44979371	1.870510E-011	3.165101E-012	0	0.000000E+000
1	63.45035706	3.165101E-012	1.870510E-011	1	0.000000E+000
1	63.45065473	1.870510E-011	3.165101E-012	0	0.000000E+000
1	63.45338577	3.165101E-012	1.870510E-011	1	0.000000E+000
1	63.45368426	1.870510E-011	3.165101E-012	0	0.000000E+000
1	63.45380987	3.165101E-012	1.870510E-011	1	0.000000E+000
1	63.45384988	1.870510E-011	3.165101E-012	0	0.000000E+000
1	63.45660489	3.165101E-012	1.870510E-011	1	0.000000E+000
1	63.45729034	1.870510E-011	3.165101E-012	0	0.000000E+000
1	63.45801694	3.165101E-012	1.870510E-011	1	0.000000E+000
1	63.45819923	1.870510E-011	3.165101E-012	0	0.000000E+000
1	63.45860242	3.165101E-012	1.870510E-011	1	0.000000E+000
1	63.45864767	1.870510E-011	3.165101E-012	0	0.000000E+000
1	63.46051968	3.165101E-012	1.870510E-011	1	0.000000E+000
1	63.46060725	1.870510E-011	3.165101E-012	0	0.000000E+000
1	63.46079292	3.165101E-012	1.870510E-011	1	0.000000E+000
1	63.46184096	1.870510E-011	3.165101E-012	0	0.000000E+000
1	63.46210110	3.165101E-012	1.870510E-011	1	0.000000E+000
1	63.46218408	1.870510E-011	3.165101E-012	0	0.000000E+000
1	63.46428655	3.165101E-012	1.870510E-011	1	0.000000E+000
1	63.46440262	1.870510E-011	3.165101E-012	0	0.000000E+000
1	63.62838019	3.151532E-012	1.869153E-011	1	0.000000E+000
1	63.62888925	1.869153E-011	3.151532E-012	0	0.000000E+000
1	63.62911859	3.151532E-012	1.869153E-011	1	0.000000E+000
1	63.62913746	1.869153E-011	3.151532E-012	0	0.000000E+000
1	63.63098826	3.151532E-012	1.869153E-011	1	0.000000E+000
1	63.63120166	1.869153E-011	3.151532E-012	0	0.000000E+000
1	63.63274528	3.151532E-012	1.869153E-011	1	0.000000E+000
1	63.63303071	1.869153E-011	3.151532E-012	0	0.000000E+000
1	63.63353232	3.151532E-012	1.869153E-011	1	0.000000E+000
1	63.63424688	1.869153E-011	3.151532E-012	0	0.000000E+000
1	63.63501685	3.151532E-012	1.869153E-011	1	0.000000E+000
1	63.63514227	1.869153E-011	3.151532E-012	0	0.000000E+000
1	63.63568146	3.151532E-012	1.869153E-011	1	0.000000E+000
1	63.63622215	1.869153E-011	3.151532E-012	0	0.000000E+000
1	63.63684439	3.151532E-012	1.869153E-011	1	0.000000E+000
1	63.63699794	1.869153E-011	3.151532E-012	0	0.000000E+000
1	63.63912281	3.151532E-012	1.869153E-011	1	0.000000E+000
1	63.63925579	1.869153E-011	3.151532E-012	0	0.000000E+000
1	63.64028306	3.151532E-012	1.869153E-011	1	0.000000E+000
1	63.64134428	1.869153E-011	3.151532E-012	0	0.000000E+000
1	63.64272723	3.151532E-012	1.869153E-011	1	0.000000E+000
1	63.64275742	1.869153E-011	3.151532E-012	0	0.000000E+000
1	63.64283961	3.151532E-012	1.869153E-011	1	0.000000E+000
1	63.64299354	1.869153E-011	3.151532E-012	0	0.000000E+000
1	63.64320235	3.151532E-012	1.869153E-011	1	0.000000E+000
1	63.64336188	1.869153E-011	3.151532E-012	0	0.000000E+000
1	63.64451224	3.151532E-012	1.869153E-011	1	0.000000E+000
1	63.64454384	1.869153E-011	3.151532E-012	0	0.000000E+000
1	63.64638611	3.151532E-012	1.869153E-011	1	0.000000E+000
1	63.64665060	1.869153E-011	3.151532E-012	0	0.000000E+000
1	63.64708381	3.151532E-012	1.869153E-011	1	0.000000E+000
1	63.64708835	1.869153E-011	3.151532E-012	0	0.000000E+000
1	63.64718711	3.151532E-012	1.869153E-011	1	0.000000E+000
1	63.64736810	1.869153E-011	3.151532E-012	0	0.000000E+000
1	63.64756445	3.151532E-012	1.869153E-011	1	0.000000E+000
1	63.64812291	1.869153E-011	3.151532E-012	0	0.000000E+000
1	63.64814795	3.151532E-012	1.869153E-011	1	0.000000E+000
1	63.64858842	1.869153E-011	3.151532E-012	0	0.000000E+000
1	63.65015528	3.151532E-012	1.869153E-011	1	0.000000E+000
1	63.65028171	1.869153E-011	3.151532E-012	0	0.000000E+000
1	63.65077512	3.151532E-012	1.869153E-011	1	0.000000E+000
1	63.65115271	1.869153E-011	3.151532E-012	0	0.000000E+000
1	63.65205083	3.151532E-012	1.869153E-011	1	0.000000E+000
1	63.65230562	1.869153E-011	3.151532E-012	0	0.000000E+000
1	63.65399614	3.151532E-012	1.869153E-011	1	0.000000E+000
1	63.65441963	1.869153E-011	3.151532E-012	0	0.000000E+000
1	63.65643822	3.151532E-012	1.869153E-011	1	0.000000E+000
1	63.65651768	1.869153E-011	3.151532E-012	0	0.000000E+000
1	63.65665087	3.151532E-012	1.869153E-011	1	0.000000E+000
1	63.65710129	1.869153E-011	3.151532E-012	0	0.000000E+000
1	63.65837074	3.151532E-012	1.869153E-011	1	0.000000E+000
1	63.65869990	1.869153E-011	3.151532E-012	0	0.000000E+000
1	63.66055378	3.151532E-012	1.869153E-011	1	0.000000E+000
1	63.66082078	1.869153E-011	3.151532E-012	0	0.000000E+000
1	63.66103407	3.151532E-012	1.869153E-011	1	0.000000E+000
1	63.66159470	1.869153E-011	3.151532E-012	0	0.000000E+000
1	63.66264228	3.151532E-012	1.869153E-011	1	0.000000E+000
1	63.66345692	1.869153E-011	3.151532E-012	0	0.000000E+000
1	63.66345927	3.151532E-012	1.869153E-011	1	0.000000E+000
1	63.66351679	1.869153E-011	3.151532E-012	0	0.000000E+000
1	63.66463702	3.151532E-012	1.869153E-011	1	0.000000E+000
1	63.66467875	1.869153E-011	3.151532E-012	0	0.000000E+000
1	63.66606377	3.151532E-012	1.869153E-011	1	0.000000E+000
1	63.66612752	1.869153E-011	3.151532E-012	0	0.000000E+000
1	63.66614522	3.151532E-012	1.869153E-011	1	0.000000E+000
1	63.66625386	1.869153E-011	3.151532E-012	0	0.000000E+000
1	63.66720851	3.151532E-012	1.869153E-011	1	0.000000E+000
1	63.66852957	1.869153E-011	3.151532E-012	0	0.000000E+000
1	63.66854233	3.151532E-012	1.869153E-011	1	0.000000E+000
1	63.66863048	1.869153E-011	3.151532E-012	0	0.000000E+000
1	63.66930403	3.151532E-012	1.869153E-011	1	0.000000E+000
1	63.66935179	1.869153E-011	3.151532E-012	0	0.000000E+000
1	63.66940256	3.151532E-012	1.869153E-011	1	0.000000E+000
1	63.66965304	1.869153E-011	3.151532E-012	0	0.000000E+000
1	63.67357481	3.151532E-012	1.869153E-011	1	0.000000E+000
1	63.67358928	1.869153E-011	3.151532E-012	0	0.000000E+000
1	63.67455086	3.151532E-012	1.869153E-011	1	0.000000E+000
1	63.67486404	1.869153E-011	3.151532E-012	0	0.000000E+000
1	63.67504027	3.151532E-012	1.869153E-011	1	0.000000E+000
1	63.67507158	1.869153E-011	3.151532E-012	0	0.000000E+000
1	63.67582629	3.151532E-012	1.869153E-011	1	0.000000E+000
1	63.67813301	1.869153E-011	3.151532E-012	0	0.000000E+000
1	63.67825947	3.151532E-012	1.869153E-011	1	0.000000E+000
1	63.67833125	1.869153E-011	3.151532E-012	0	0.000000E+000
1	63.67876160	3.151532E-012	1.869153E-011	1	0.000000E+000
1	63.67920584	1.869153E-011	3.151532E-012	0	0.000000E+000
1	63.68099702	3.151532E-012	1.869153E-011	1	0.000000E+000
1	63.68111214	1.869153E-011	3.151532E-012	0	0.000000E+000
1	63.68114238	3.151532E-012	1.869153E-011	1	0.000000E+000
1	63.68115842	1.869153E-011	3.151532E-012	0	0.000000E+000
1	63.68121581	3.151532E-012	1.869153E-011	1	0.000000E+000
1	63.68134491	1.869153E-011	3.151532E-012	0	0.000000E+000
1	63.68250440	3.151532E-012	1.869153E-011	1	0.000000E+000
1	63.68318708	1.869153E-011	3.151532E-012	0	0.000000E+000
1	63.68437035	3.151532E-012	1.869153E-011	1	0.000000E+000
1	63.68459237	1.869153E-011	3.151532E-012	0	0.000000E+000
1	63.68464320	3.151532E-012	1.869153E-011	1	0.000000E+000
1	63.68470521	1.869153E-011	3.151532E-012	0	0.000000E+000
1	63.68514917	3.151532E-012	1.869153E-011	1	0.000000E+000
1	63.68535572	1.869153E-011	3.151532E-012	0	0.000000E+000
1	63.68602065	3.151532E-012	1.869153E-011	1	0.000000E+000
1	63.68622440	1.869153E-011	3.151532E-012	0	0.000000E+000
1	63.68757882	3.151532E-012	1.869153E-011	1	0.000000E+000
1	63.68806506	1.869153E-011	3.151532E-012	0	0.000000E+000
1	63.68846654	3.151532E-012	1.869153E-011	1	0.000000E+000
1	63.68866829	1.869153E-011	3.151532E-012	0	0.000000E+000
1	63.68874946	3.151532E-012	1.869153E-011	1	0.000000E+000
1	63.68904831	1.869153E-011	3.151532E-012	0	0.000000E+000
1	63.68912593	3.151532E-012	1.869153E-011	1	0.000000E+000
1	63.68918805	1.869153E-011	3.151532E-012	0	0.000000E+000
1	63.68945374	3.151532E-012	1.869153E-011	1	0.000000E+000
1	63.68991568	1.869153E-011	3.151532E-012	0	0.000000E+000
1	63.68994015	3.151532E-012	1.869153E-011	1	0.000000E+000
1	63.69051245	1.869153E-011	3.151532E-012	0	0.000000E+000
1	63.69064706	3.151532E-012	1.869153E-011	1	0.000000E+000
1	63.69069436	1.869153E-011	3.151532E-012	0	0.000000E+000
1	63.69107235	3.151532E-012	1.869153E-011	1	0.000000E+000
1	63.69107735	1.869153E-011	3.151532E-012	0	0.000000E+000
1	63.69152817	3.151532E-012	1.869153E-011	1	0.000000E+000
1	63.69184187	1.869153E-011	3.151532E-012	0	0.000000E+000
1	63.69203579	3.151532E-012	1.869153E-011	1	0.000000E+000
1	63.69218454	1.869153E-011	3.151532E-012	0	0.000000E+000
1	63.69251627	3.151532E-012	1.869153E-011	1	0.000000E+000
1	63.69261214	1.869153E-011	3.151532E-012	0	0.000000E+000
1	63.69286522	3.151532E-012	1.869153E-011	1	0.000000E+000
1	63.69361662	1.869153E-011	3.151532E-012	0	0.000000E+000
1	63.69451237	3.151532E-012	1.869153E-011	1	0.000000E+000
1	63.69522558	1.869153E-011	3.151532E-012	0	0.000000E+000
1	63.69572514	3.151532E-012	1.869153E-011	1	0.000000E+000
1	63.69632857	1.869153E-011	3.151532E-012	0	0.000000E+000
1	63.69797442	3.151532E-012	1.869153E-011	1	0.000000E+000
1	63.69807861	1.869153E-011	3.151532E-012	0	0.000000E+000
1	63.70000821	3.151532E-012	1.869153E-011	1	0.000000E+000
1	63.70045998	1.869153E-011	3.151532E-012	0	0.000000E+000
1	63.70236959	3.151532E-012	1.869153E-011	1	0.000000E+000
1	63.70264617	1.869153E-011	3.151532E-012	0	0.000000E+000
1	63.70308548	3.151532E-012	1.869153E-011	1	0.000000E+000
1	63.70344154	1.869153E-011	3.151532E-012	0	0.000000E+000
1	63.70516927	3.151532E-012	1.869153E-011	1	0.000000E+000
1	63.70587923	1.869153E-011	3.151532E-012	0	0.000000E+000
1	63.70600641	3.151532E-012	1.869153E-011	1	0.000000E+000
1	63.70726226	1.869153E-011	3.151532E-012	0	0.000000E+000
1	63.70757950	3.151532E-012	1.869153E-011	1	0.000000E+000
1	63.70781078	1.869153E-011	3.151532E-012	0	0.000000E+000
1	63.70863803	3.151532E-012	1.869153E-011	1	0.000000E+000
1	63.70869975	1.869153E-011	3.151532E-012	0	0.000000E+000
1	63.70899482	3.151532E-012	1.869153E-011	1	0.000000E+000
1	63.70904862	1.869153E-011	3.151532E-012	0	0.000000E+000
1	63.71101620	3.151532E-012	1.869153E-011	1	0.000000E+000
1	63.71112153	1.869153E-011	3.151532E-012	0	0.000000E+000
1	63.71162197	3.151532E-012	1.869153E-011	1	0.000000E+000
1	63.71295305	1.869153E-011	3.151532E-012	0	0.000000E+000
1	63.71308152	3.151532E-012	1.869153E-011	1	0.000000E+000
1	63.71344710	1.869153E-011	3.151532E-012	0	0.000000E+000
1	63.71427578	3.151532E-012	1.869153E-011	1	0.000000E+000
1	63.71528277	1.869153E-011	3.151532E-012	0	0.000000E+000
1	63.71557366	3.151532E-012	1.869153E-011	1	0.000000E+000
1	63.71578202	1.869153E-011	3.151532E-012	0	0.000000E+000
1	63.71582988	3.151532E-012	1.869153E-011	1	0.000000E+000
1	63.71623477	1.869153E-011	3.151532E-012	0	0.000000E+000
1	63.71786970	3.151532E-012	1.869153E-011	1	0.000000E+000
1	63.71812230	1.869153E-011	3.151532E-012	0	0.000000E+000
1	63.71916013	3.151532E-012	1.869153E-011	1	0.000000E+000
1	63.72049437	1.869153E-011	3.151532E-012	0	0.000000E+000
1	63.72061510	3.151532E-012	1.869153E-011	1	0.000000E+000
1	63.72099673	1.869153E-011	3.151532E-012	0	0.000000E+000
1	63.72122792	3.151532E-012	1.869153E-011	1	0.000000E+000
1	63.72142512	1.869153E-011	3.151532E-012	0	0.000000E+000
1	63.72206383	3.151532E-012	1.869153E-011	1	0.000000E+000
1	63.72216093	1.869153E-011	3.151532E-012	0	0.000000E+000
1	63.72278785	3.151532E-012	1.869153E-011	1	0.000000E+000
1	63.72299730	1.869153E-011	3.151532E-012	0	0.000000E+000
1	63.72382339	3.151532E-012	1.869153E-011	1	0.000000E+000
1	63.72426788	1.869153E-011	3.151532E-012	0	0.000000E+000
1	63.72471446	3.151532E-012	1.869153E-011	1	0.000000E+000
1	63.72506685	1.869153E-011	3.151532E-012	0	0.000000E+000
1	63.72583295	3.151532E-012	1.869153E-011	1	0.000000E+000
1	63.72614741	1.869153E-011	3.151532E-012	0	0.000000E+000
1	63.72621948	3.151532E-012	1.869153E-011	1	0.000000E+000
1	63.72714137	1.869153E-011	3.151532E-012	0	0.000000E+000
1	63.72726687	3.151532E-012	1.869153E-011	1	0.000000E+000
1	63.72750540	1.869153E-011	3.151532E-012	0	0.000000E+000
1	63.73128785	3.151532E-012	1.869153E-011	1	0.000000E+000
1	63.73175537	1.869153E-011	3.151532E-012	0	0.000000E+000
1	63.73322164	3.151532E-012	1.869153E-011	1	0.000000E+000
1	63.73342738	1.869153E-011	3.151532E-012	0	0.000000E+000
1	63.73353757	3.151532E-012	1.869153E-011	1	0.000000E+000
1	63.73356972	1.869153E-011	3.151532E-012	0	0.000000E+000
1	63.74011294	3.151532E-012	1.869153E-011	1	0.000000E+000
1	63.74019567	1.869153E-011	3.151532E-012	0	0.000000E+000
1	63.74210963	3.151532E-012	1.869153E-011	1	0.000000E+000
1	63.74318583	1.869153E-011	3.151532E-012	0	0.000000E+000
1	63.74453607	3.151532E-012	1.869153E-011	1	0.000000E+000
1	63.74458328	1.869153E-011	3.151532E-012	0	0.000000E+000
1	63.74468565	3.151532E-012	1.869153E-011	1	0.000000E+000
1	63.74492363	1.869153E-011	3.151532E-012	0	0.000000E+000
1	63.74536014	3.151532E-012	1.869153E-011	1	0.000000E+000
1	63.74570290	1.869153E-011	3.151532E-012	0	0.000000E+000
1	63.74711110	3.151532E-012	1.869153E-011	1	0.000000E+000
1	63.74803918	1.869153E-011	3.151532E-012	0	0.000000E+000
1	63.74838205	3.151532E-012	1.869153E-011	1	0.000000E+000
1	63.74861345	1.869153E-011	3.151532E-012	0	0.000000E+000
1	63.74931169	3.151532E-012	1.869153E-011	1	0.000000E+000
1	63.74956978	1.869153E-011	3.151532E-012	0	0.000000E+000
1	65.34081781	3.201330E-012	1.874133E-011	1	0.000000E+000
1	65.34081800	1.874133E-011	3.201330E-012	0	0.000000E+000
1	65.34081843	3.201330E-012	1.874133E-011	1	0.000000E+000
1	65.34129566	1.874133E-011	3.201330E-012	0	0.000000E+000
1	65.34269092	3.201330E-012	1.874133E-011	1	0.000000E+000
1	65.34299446	1.874133E-011	3.201330E-012	0	0.000000E+000
1	65.34324706	3.201330E-012	1.874133E-011	1	0.000000E+000
1	65.34398931	1.874133E-011	3.201330E-012	0	0.000000E+000
1	65.34612092	3.201330E-012	1.874133E-011	1	0.000000E+000
1	65.34625828	1.874133E-011	3.201330E-012	0	0.000000E+000
1	65.34752361	3.201330E-012	1.874133E-011	1	0.000000E+000
1	65.34792710	1.874133E-011	3.201330E-012	0	0.000000E+000
1	65.35006823	3.201330E-012	1.874133E-011	1	0.000000E+000
1	65.35023952	1.874133E-011	3.201330E-012	0	0.000000E+000
1	65.35041102	3.201330E-012	1.874133E-011	1	0.000000E+000
1	65.35058745	1.874133E-011	3.201330E-012	0	0.000000E+000
1	65.35090736	3.201330E-012	1.874133E-011	1	0.000000E+000
1	65.35107454	1.874133E-011	3.201330E-012	0	0.000000E+000
1	65.35145067	3.201330E-012	1.874133E-011	1	0.000000E+000
1	65.35156645	1.874133E-011	3.201330E-012	0	0.000000E+000
1	65.35207656	3.201330E-012	1.874133E-011	1	0.000000E+000
1	65.35272417	1.874133E-011	3.201330E-012	0	0.000000E+000
1	65.35670260	3.201330E-012	1.874133E-011	1	0.000000E+000
1	65.35682517	1.874133E-011	3.201330E-012	0	0.000000E+000
1	65.35945709	3.201330E-012	1.874133E-011	1	0.000000E+000
1	65.35972617	1.874133E-011	3.201330E-012	0	0.000000E+000
1	65.36037249	3.201330E-012	1.874133E-011	1	0.000000E+000
1	65.36046133	1.874133E-011	3.201330E-012	0	0.000000E+000
1	65.36201247	3.201330E-012	1.874133E-011	1	0.000000E+000
1	65.36209497	1.874133E-011	3.201330E-012	0	0.000000E+000
1	65.36243380	3.201330E-012	1.874133E-011	1	0.000000E+000
1	65.36246680	1.874133E-011	3.201330E-012	0	0.000000E+000
1	65.36414852	3.201330E-012	1.874133E-011	1	0.000000E+000
1	65.36468619	1.874133E-011	3.201330E-012	0	0.000000E+000
1	65.36661200	3.201330E-012	1.874133E-011	1	0.000000E+000
1	65.36662971	1.874133E-011	3.201330E-012	0	0.000000E+000
1	65.36670244	3.201330E-012	1.874133E-011	1	0.000000E+000
1	65.36712025	1.874133E-011	3.201330E-012	0	0.000000E+000
1	65.36733389	3.201330E-012	1.874133E-011	1	0.000000E+000
1	65.36743237	1.874133E-011	3.201330E-012	0	0.000000E+000
1	65.36790625	3.201330E-012	1.874133E-011	1	0.000000E+000
1	65.36843559	1.874133E-011	3.201330E-012	0	0.000000E+000
1	65.36973269	3.201330E-012	1.874133E-011	1	0.000000E+000
1	65.36999689	1.874133E-011	3.201330E-012	0	0.000000E+000
1	65.37211348	3.201330E-012	1.874133E-011	1	0.000000E+000
1	65.37265540	1.874133E-011	3.201330E-012	0	0.000000E+000
1	65.37322630	3.201330E-012	1.874133E-011	1	0.000000E+000
1	65.37332555	1.874133E-011	3.201330E-012	0	0.000000E+000
1	65.37369011	3.201330E-012	1.874133E-011	1	0.000000E+000
1	65.37378047	1.874133E-011	3.201330E-012	0	0.000000E+000
1	65.37394248	3.201330E-012	1.874133E-011	1	0.000000E+000
1	65.37440207	1.874133E-011	3.201330E-012	0	0.000000E+000
1	65.37459152	3.201330E-012	1.874133E-011	1	0.000000E+000
1	65.37476003	1.874133E-011	3.201330E-012	0	0.000000E+000
1	65.37482315	3.201330E-012	1.874133E-011	1	0.000000E+000
1	65.37500216	1.874133E-011	3.201330E-012	0	0.000000E+000
1	65.37603341	3.201330E-012	1.874133E-011	1	0.000000E+000
1	65.37620733	1.874133E-011	3.201330E-012	0	0.000000E+000
1	65.37635014	3.201330E-012	1.874133E-011	1	0.000000E+000
1	65.37659719	1.874133E-011	3.201330E-012	0	0.000000E+000
1	65.37679464	3.201330E-012	1.874133E-011	1	0.000000E+000
1	65.37700656	1.874133E-011	3.201330E-012	0	0.000000E+000
1	65.37726935	3.201330E-012	1.874133E-011	1	0.000000E+000
1	65.37732889	1.874133E-011	3.201330E-012	0	0.000000E+000
1	65.37883130	3.201330E-012	1.874133E-011	1	0.000000E+000
1	65.37892364	1.874133E-011	3.201330E-012	0	0.000000E+000
1	65.37912554	3.201330E-012	1.874133E-011	1	0.000000E+000
1	65.37965494	1.874133E-011	3.201330E-012	0	0.000000E+000
1	65.37975608	3.201330E-012	1.874133E-011	1	0.000000E+000
1	65.38009493	1.874133E-011	3.201330E-012	0	0.000000E+000
1	65.38105873	3.201330E-012	1.874133E-011	1	0.000000E+000
1	65.38142053	1.874133E-011	3.201330E-012	0	0.000000E+000
1	65.38248071	3.201330E-012	1.874133E-011	1	0.000000E+000
1	65.38262261	1.874133E-011	3.201330E-012	0	0.000000E+000
1	65.38296537	3.201330E-012	1.874133E-011	1	0.000000E+000
1	65.38360070	1.874133E-011	3.201330E-012	0	0.000000E+000
1	65.38367630	3.201330E-012	1.874133E-011	1	0.000000E+000
1	65.38464488	1.874133E-011	3.201330E-012	0	0.000000E+000
1	65.38643734	3.201330E-012	1.874133E-011	1	0.000000E+000
1	65.38655532	1.874133E-011	3.201330E-012	0	0.000000E+000
1	65.38675085	3.201330E-012	1.874133E-011	1	0.000000E+000
1	65.38693355	1.874133E-011	3.201330E-012	0	0.000000E+000
1	65.38827947	3.201330E-012	1.874133E-011	1	0.000000E+000
1	65.38836883	1.874133E-011	3.201330E-012	0	0.000000E+000
1	65.38908593	3.201330E-012	1.874133E-011	1	0.000000E+000
1	65.38914601	1.874133E-011	3.201330E-012	0	0.000000E+000
1	65.38950745	3.201330E-012	1.874133E-011	1	0.000000E+000
1	65.38964501	1.874133E-011	3.201330E-012	0	0.000000E+000
1	65.39013863	3.201330E-012	1.874133E-011	1	0.000000E+000
1	65.39017521	1.874133E-011	3.201330E-012	0	0.000000E+000
1	65.39034136	3.201330E-012	1.874133E-011	1	0.000000E+000
1	65.39037626	1.874133E-011	3.201330E-012	0	0.000000E+000
1	65.39089527	3.201330E-012	1.874133E-011	1	0.000000E+000
1	65.39223571	1.874133E-011	3.201330E-012	0	0.000000E+000
1	65.39240362	3.201330E-012	1.874133E-011	1	0.000000E+000
1	65.39272603	1.874133E-011	3.201330E-012	0	0.000000E+000
1	65.39364242	3.201330E-012	1.874133E-011	1	0.000000E+000
1	65.39367886	1.874133E-011	3.201330E-012	0	0.000000E+000
1	72.23990959	3.150357E-012	1.869036E-011	1	0.000000E+000
1	72.24018598	1.869036E-011	3.150357E-012	0	0.000000E+000
1	72.24060983	3.150357E-012	1.869036E-011	1	0.000000E+000
1	72.24168482	1.869036E-011	3.150357E-012	0	0.000000E+000
1	72.24191511	3.150357E-012	1.869036E-011	1	0.000000E+000
1	72.24234185	1.869036E-011	3.150357E-012	0	0.000000E+000
1	72.24274367	3.150357E-012	1.869036E-011	1	0.000000E+000
1	72.24279863	1.869036E-011	3.150357E-012	0	0.000000E+000
1	72.24338680	3.150357E-012	1.869036E-011	1	0.000000E+000
1	72.24352409	1.869036E-011	3.150357E-012	0	0.000000E+000
1	72.24492510	3.150357E-012	1.869036E-011	1	0.000000E+000
1	72.24495080	1.869036E-011	3.150357E-012	0	0.000000E+000
1	72.24667783	3.150357E-012	1.869036E-011	1	0.000000E+000
1	72.24712408	1.869036E-011	3.150357E-012	0	0.000000E+000
1	72.24766148	3.150357E-012	1.869036E-011	1	0.000000E+000
1	72.24844053	1.869036E-011	3.150357E-012	0	0.000000E+000
1	72.24848012	3.150357E-012	1.869036E-011	1	0.000000E+000
1	72.24857496	1.869036E-011	3.150357E-012	0	0.000000E+000
1	72.24916578	3.150357E-012	1.869036E-011	1	0.000000E+000
1	72.24945120	1.869036E-011	3.150357E-012	0	0.000000E+000
1	72.25109248	3.150357E-012	1.869036E-011	1	0.000000E+000
1	72.25154895	1.869036E-011	3.150357E-012	0	0.000000E+000
1	72.25304800	3.150357E-012	1.869036E-011	1	0.000000E+000
1	72.25323788	1.869036E-011	3.150357E-012	0	0.000000E+000
1	72.25398051	3.150357E-012	1.869036E-011	1	0.000000E+000
1	72.25400121	1.869036E-011	3.150357E-012	0	0.000000E+000
1	72.25512066	3.150357E-012	1.869036E-011	1	0.000000E+000
1	72.25518911	1.869036E-011	3.150357E-012	0	0.000000E+000
1	72.25528677	3.150357E-012	1.869036E-011	1	0.000000E+000
1	72.25530768	1.869036E-011	3.150357E-012	0	0.000000E+000
1	72.25700104	3.150357E-012	1.869036E-011	1	0.000000E+000
1	72.25724556	1.869036E-011	3.150357E-012	0	0.000000E+000
1	72.25728633	3.150357E-012	1.869036E-011	1	0.000000E+000
1	72.25740015	1.869036E-011	3.150357E-012	0	0.000000E+000
1	72.25823610	3.150357E-012	1.869036E-011	1	0.000000E+000
1	72.25854045	1.869036E-011	3.150357E-012	0	0.000000E+000
1	72.25865392	3.150357E-012	1.869036E-011	1	0.000000E+000
1	72.25960969	1.869036E-011	3.150357E-012	0	0.000000E+000
1	72.26003307	3.150357E-012	1.869036E-011	1	0.000000E+000
1	72.26028926	1.869036E-011	3.150357E-012	0	0.000000E+000
1	72.26190681	3.150357E-012	1.869036E-011	1	0.000000E+000
1	72.26210222	1.869036E-011	3.150357E-012	0	0.000000E+000
1	72.26213451	3.150357E-012	1.869036E-011	1	0.000000E+000
1	72.26300272	1.869036E-011	3.150357E-012	0	0.000000E+000
1	72.26384278	3.150357E-012	1.869036E-011	1	0.000000E+000
1	72.26401867	1.869036E-011	3.150357E-012	0	0.000000E+000
1	72.26533755	3.150357E-012	1.869036E-011	1	0.000000E+000
1	72.26537995	1.869036E-011	3.150357E-012	0	0.000000E+000
1	72.26585454	3.150357E-012	1.869036E-011	1	0.000000E+000
1	72.26679843	1.869036E-011	3.150357E-012	0	0.000000E+000
1	72.26691421	3.150357E-012	1.869036E-011	1	0.000000E+000
1	72.26721912	1.869036E-011	3.150357E-012	0	0.000000E+000
1	72.27174422	3.150357E-012	1.869036E-011	1	0.000000E+000
1	72.27230173	1.869036E-011	3.150357E-012	0	0.000000E+000
1	72.27324652	3.150357E-012	1.869036E-011	1	0.000000E+000
1	72.27342090	1.869036E-011	3.150357E-012	0	0.000000E+000
1	72.27345604	3.150357E-012	1.869036E-011	1	0.000000E+000
1	72.27361127	1.869036E-011	3.150357E-012	0	0.000000E+000
1	72.27382820	3.150357E-012	1.869036E-011	1	0.000000E+000
1	72.27401119	1.869036E-011	3.150357E-012	0	0.000000E+000
1	72.27551007	3.150357E-012	1.869036E-011	1	0.000000E+000
1	72.27584978	1.869036E-011	3.150357E-012	0	0.000000E+000
1	72.27595563	3.150357E-012	1.869036E-011	1	0.000000E+000
1	72.27608085	1.869036E-011	3.150357E-012	0	0.000000E+000
1	72.27683108	3.150357E-012	1.869036E-011	1	0.000000E+000
1	72.27713116	1.869036E-011	3.150357E-012	0	0.000000E+000
1	72.27749833	3.150357E-012	1.869036E-011	1	0.000000E+000
1	72.27878319	1.869036E-011	3.150357E-012	0	0.000000E+000
1	72.28114038	3.150357E-012	1.869036E-011	1	0.000000E+000
1	72.28156226	1.869036E-011	3.150357E-012	0	0.000000E+000
1	72.28223588	3.150357E-012	1.869036E-011	1	0.000000E+000
1	72.28262553	1.869036E-011	3.150357E-012	0	0.000000E+000
1	72.28347543	3.150357E-012	1.869036E-011	1	0.000000E+000
1	72.28381710	1.869036E-011	3.150357E-012	0	0.000000E+000
1	72.28395651	3.150357E-012	1.869036E-011	1	0.000000E+000
1	72.28413974	1.869036E-011	3.150357E-012	0	0.000000E+000
1	72.28423753	3.150357E-012	1.869036E-011	1	0.000000E+000
1	72.28453965	1.869036E-011	3.150357E-012	0	0.000000E+000
1	72.28632833	3.150357E-012	1.869036E-011	1	0.000000E+000
1	72.28690323	1.869036E-011	3.150357E-012	0	0.000000E+000
1	72.28707215	3.150357E-012	1.869036E-011	1	0.000000E+000
1	72.28730127	1.869036E-011	3.150357E-012	0	0.000000E+000
1	76.57656212	3.129579E-012	1.866958E-011	1	0.000000E+000
1	76.57656300	1.866958E-011	3.129579E-012	0	0.000000E+000
1	76.57656364	3.129579E-012	1.866958E-011	1	0.000000E+000
1	76.57819990	1.866958E-011	3.129579E-012	0	0.000000E+000
1	76.57895290	3.129579E-012	1.866958E-011	1	0.000000E+000
1	76.57907159	1.866958E-011	3.129579E-012	0	0.000000E+000
1	76.57943128	3.129579E-012	1.866958E-011	1	0.000000E+000
1	76.57965688	1.866958E-011	3.129579E-012	0	0.000000E+000
1	76.57974777	3.129579E-012	1.866958E-011	1	0.000000E+000
1	76.57979371	1.866958E-011	3.129579E-012	0	0.000000E+000
1	76.58075406	3.129579E-012	1.866958E-011	1	0.000000E+000
1	76.58104066	1.866958E-011	3.129579E-012	0	0.000000E+000
1	76.58110504	3.129579E-012	1.866958E-011	1	0.000000E+000
1	76.58118187	1.866958E-011	3.129579E-012	0	0.000000E+000
1	76.58308244	3.129579E-012	1.866958E-011	1	0.000000E+000
1	76.58312193	1.866958E-011	3.129579E-012	0	0.000000E+000
1	76.58354630	3.129579E-012	1.866958E-011	1	0.000000E+000
1	76.58388278	1.866958E-011	3.129579E-012	0	0.000000E+000
1	76.58426867	3.129579E-012	1.866958E-011	1	0.000000E+000
1	76.58457694	1.866958E-011	3.129579E-012	0	0.000000E+000
1	76.58469749	3.129579E-012	1.866958E-011	1	0.000000E+000
1	76.58562757	1.866958E-011	3.129579E-012	0	0.000000E+000
1	76.58632816	3.129579E-012	1.866958E-011	1	0.000000E+000
1	76.58636722	1.866958E-011	3.129579E-012	0	0.000000E+000
1	76.58794190	3.129579E-012	1.866958E-011	1	0.000000E+000
1	76.58810181	1.866958E-011	3.129579E-012	0	0.000000E+000
1	76.58874708	3.129579E-012	1.866958E-011	1	0.000000E+000
1	76.58876183	1.866958E-011	3.129579E-012	0	0.000000E+000
1	76.58961797	3.129579E-012	1.866958E-011	1	0.000000E+000
1	76.58997135	1.866958E-011	3.129579E-012	0	0.000000E+000
1	76.59067895	3.129579E-012	1.866958E-011	1	0.000000E+000
1	76.59235799	1.866958E-011	3.129579E-012	0	0.000000E+000
1	76.59318353	3.129579E-012	1.866958E-011	1	0.000000E+000
1	76.59390542	1.866958E-011	3.129579E-012	0	0.000000E+000
1	76.59580678	3.129579E-012	1.866958E-011	1	0.000000E+000
1	76.59589745	1.866958E-011	3.129579E-012	0	0.000000E+000
1	76.59702283	3.129579E-012	1.866958E-011	1	0.000000E+000
1	76.59784129	1.866958E-011	3.129579E-012	0	0.000000E+000
1	76.59863902	3.129579E-012	1.866958E-011	1	0.000000E+000
1	76.59915477	1.866958E-011	3.129579E-012	0	0.000000E+000
1	76.59989434	3.129579E-012	1.866958E-011	1	0.000000E+000
1	76.60000504	1.866958E-011	3.129579E-012	0	0.000000E+000
1	76.60459047	3.129579E-012	1.866958E-011	1	0.000000E+000
1	76.60468419	1.866958E-011	3.129579E-012	0	0.000000E+000
1	76.61327720	3.129579E-012	1.866958E-011	1	0.000000E+000
1	76.61413575	1.866958E-011	3.129579E-012	0	0.000000E+000
1	76.61524412	3.129579E-012	1.866958E-011	1	0.000000E+000
1	76.61530707	1.866958E-011	3.129579E-012	0	0.000000E+000
1	76.61563146	3.129579E-012	1.866958E-011	1	0.000000E+000
1	76.61567376	1.866958E-011	3.129579E-012	0	0.000000E+000
1	76.61610793	3.129579E-012	1.866958E-011	1	0.000000E+000
1	76.61629982	1.866958E-011	3.129579E-012	0	0.000000E+000
1	76.61862381	3.129579E-012	1.866958E-011	1	0.000000E+000
1	76.61928080	1.866958E-011	3.129579E-012	0	0.000000E+000
1	76.62063087	3.129579E-012	1.866958E-011	1	0.000000E+000
1	76.62142024	1.866958E-011	3.129579E-012	0	0.000000E+000
1	76.62154713	3.129579E-012	1.866958E-011	1	0.000000E+000
1	76.62224010	1.866958E-011	3.129579E-012	0	0.000000E+000
1	76.62508053	3.129579E-012	1.866958E-011	1	0.000000E+000
1	76.62542886	1.866958E-011	3.129579E-012	0	0.000000E+000
1	76.62543656	3.129579E-012	1.866958E-011	1	0.000000E+000
1	76.62589569	1.866958E-011	3.129579E-012	0	0.000000E+000
1	76.62796484	3.129579E-012	1.866958E-011	1	0.000000E+000
1	76.62838532	1.866958E-011	3.129579E-012	0	0.000000E+000
1	76.62969005	3.129579E-012	1.866958E-011	1	0.000000E+000
1	76.62986465	1.866958E-011	3.129579E-012	0	0.000000E+000
1	76.63012611	3.129579E-012	1.866958E-011	1	0.000000E+000
1	76.63043794	1.866958E-011	3.129579E-012	0	0.000000E+000
1	76.63070898	3.129579E-012	1.866958E-011	1	0.000000E+000
1	76.63087750	1.866958E-011	3.129579E-012	0	0.000000E+000
1	76.63132458	3.129579E-012	1.866958E-011	1	0.000000E+000
1	76.63157762	1.866958E-011	3.129579E-012	0	0.000000E+000
1	76.63211762	3.129579E-012	1.866958E-011	1	0.000000E+000
1	76.63225673	1.866958E-011	3.129579E-012	0	0.000000E+000
1	76.63378314	3.129579E-012	1.866958E-011	1	0.000000E+000
1	76.63399935	1.866958E-011	3.129579E-012	0	0.000000E+000
1	76.63446571	3.129579E-012	1.866958E-011	1	0.000000E+000
1	76.63469153	1.866958E-011	3.129579E-012	0	0.000000E+000
1	76.63487056	3.129579E-012	1.866958E-011	1	0.000000E+000
1	76.63529897	1.866958E-011	3.129579E-012	0	0.000000E+000
1	76.63592694	3.129579E-012	1.866958E-011	1	0.000000E+000
1	76.63679389	1.866958E-011	3.129579E-012	0	0.000000E+000
1	76.63740574	3.129579E-012	1.866958E-011	1	0.000000E+000
1	76.63745994	1.866958E-011	3.129579E-012	0	0.000000E+000
1	76.63824392	3.129579E-012	1.866958E-011	1	0.000000E+000
1	76.63866691	1.866958E-011	3.129579E-012	0	0.000000E+000
1	76.63887001	3.129579E-012	1.866958E-011	1	0.000000E+000
1	76.63913567	1.866958E-011	3.129579E-012	0	0.000000E+000
1	76.64019029	3.129579E-012	1.866958E-011	1	0.000000E+000
1	76.64022311	1.866958E-011	3.129579E-012	0	0.000000E+000
1	76.64220548	3.129579E-012	1.866958E-011	1	0.000000E+000
1	76.64255376	1.866958E-011	3.129579E-012	0	0.000000E+000
1	76.64477141	3.129579E-012	1.866958E-011	1	0.000000E+000
1	76.64512921	1.866958E-011	3.129579E-012	0	0.000000E+000
1	76.64536456	3.129579E-012	1.866958E-011	1	0.000000E+000
1	76.64580657	1.866958E-011	3.129579E-012	0	0.000000E+000
1	76.64668002	3.129579E-012	1.866958E-011	1	0.000000E+000
1	76.64724128	1.866958E-011	3.129579E-012	0	0.000000E+000
1	76.64740412	3.129579E-012	1.866958E-011	1	0.000000E+000
1	76.64766741	1.866958E-011	3.129579E-012	0	0.000000E+000
1	76.64948270	3.129579E-012	1.866958E-011	1	0.000000E+000
1	76.64949806	1.866958E-011	3.129579E-012	0	0.000000E+000
1	76.65652683	3.129579E-012	1.866958E-011	1	0.000000E+000
1	76.65653522	1.866958E-011	3.129579E-012	0	0.000000E+000
1	76.65660209	3.129579E-012	1.866958E-011	1	0.000000E+000
1	76.65714883	1.866958E-011	3.129579E-012	0	0.000000E+000
1	76.65796038	3.129579E-012	1.866958E-011	1	0.000000E+000
1	76.65876824	1.866958E-011	3.129579E-012	0	0.000000E+000
1	76.65976843	3.129579E-012	1.866958E-011	1	0.000000E+000
1	76.66024715	1.866958E-011	3.129579E-012	0	0.000000E+000
1	76.66644162	3.129579E-012	1.866958E-011	1	0.000000E+000
1	76.66684053	1.866958E-011	3.129579E-012	0	0.000000E+000
1	76.66699263	3.129579E-012	1.866958E-011	1	0.000000E+000
1	76.66766368	1.866958E-011	3.129579E-012	0	0.000000E+000
1	76.66845792	3.129579E-012	1.866958E-011	1	0.000000E+000
1	76.66907798	1.866958E-011	3.129579E-012	0	0.000000E+000
1	76.67035671	3.129579E-012	1.866958E-011	1	0.000000E+000
1	76.67064066	1.866958E-011	3.129579E-012	0	0.000000E+000
1	76.67249557	3.129579E-012	1.866958E-011	1	0.000000E+000
1	76.67259612	1.866958E-011	3.129579E-012	0	0.000000E+000
1	76.67313733	3.129579E-012	1.866958E-011	1	0.000000E+000
1	76.67316678	1.866958E-011	3.129579E-012	0	0.000000E+000
1	76.67409294	3.129579E-012	1.866958E-011	1	0.000000E+000
1	76.67576705	1.866958E-011	3.129579E-012	0	0.000000E+000
1	76.67654372	3.129579E-012	1.866958E-011	1	0.000000E+000
1	76.67678892	1.866958E-011	3.129579E-012	0	0.000000E+000
1	76.67831737	3.129579E-012	1.866958E-011	1	0.000000E+000
1	76.67864344	1.866958E-011	3.129579E-012	0	0.000000E+000
1	76.67927610	3.129579E-012	1.866958E-011	1	0.000000E+000
1	76.67956885	1.866958E-011	3.129579E-012	0	0.000000E+000
1	76.67962823	3.129579E-012	1.866958E-011	1	0.000000E+000
1	76.68008158	1.866958E-011	3.129579E-012	0	0.000000E+000
1	76.68012210	3.129579E-012	1.866958E-011	1	0.000000E+000
1	76.68095960	1.866958E-011	3.129579E-012	0	0.000000E+000
1	76.68101963	3.129579E-012	1.866958E-011	1	0.000000E+000
1	76.68107408	1.866958E-011	3.129579E-012	0	0.000000E+000
1	76.68226956	3.129579E-012	1.866958E-011	1	0.000000E+000
1	76.68236267	1.866958E-011	3.129579E-012	0	0.000000E+000
1	76.68284532	3.129579E-012	1.866958E-011	1	0.000000E+000
1	76.68303417	1.866958E-011	3.129579E-012	0	0.000000E+000
1	76.68315971	3.129579E-012	1.866958E-011	1	0.000000E+000
1	76.68318990	1.866958E-011	3.129579E-012	0	0.000000E+000
1	76.68434362	3.129579E-012	1.866958E-011	1	0.000000E+000
1	76.68477007	1.866958E-011	3.129579E-012	0	0.000000E+000
1	76.68689243	3.129579E-012	1.866958E-011	1	0.000000E+000
1	76.68691844	1.866958E-011	3.129579E-012	0	0.000000E+000
1	76.68696779	3.129579E-012	1.866958E-011	1	0.000000E+000
1	76.68878034	1.866958E-011	3.129579E-012	0	0.000000E+000
1	76.68915178	3.129579E-012	1.866958E-011	1	0.000000E+000
1	76.68954299	1.866958E-011	3.129579E-012	0	0.000000E+000
1	76.69085159	3.129579E-012	1.866958E-011	1	0.000000E+000
1	76.69103895	1.866958E-011	3.129579E-012	0	0.000000E+000
1	76.69105660	3.129579E-012	1.866958E-011	1	0.000000E+000
1	76.69118080	1.866958E-011	3.129579E-012	0	0.000000E+000
1	76.69262988	3.129579E-012	1.866958E-011	1	0.000000E+000
1	76.69278577	1.866958E-011	3.129579E-012	0	0.000000E+000
1	76.69348206	3.129579E-012	1.866958E-011	1	0.000000E+000
1	76.69432695	1.866958E-011	3.129579E-012	0	0.000000E+000
1	76.69573716	3.129579E-012	1.866958E-011	1	0.000000E+000
1	76.69608150	1.866958E-011	3.129579E-012	0	0.000000E+000
1	76.69630352	3.129579E-012	1.866958E-011	1	0.000000E+000
1	76.69656156	1.866958E-011	3.129579E-012	0	0.000000E+000
1	76.69678509	3.129579E-012	1.866958E-011	1	0.000000E+000
1	76.69710403	1.866958E-011	3.129579E-012	0	0.000000E+000
1	76.69760151	3.129579E-012	1.866958E-011	1	0.000000E+000
1	76.69770395	1.866958E-011	3.129579E-012	0	0.000000E+000
1	76.69957083	3.129579E-012	1.866958E-011	1	0.000000E+000
1	76.69963610	1.866958E-011	3.129579E-012	0	0.000000E+000
1	76.69966868	3.129579E-012	1.866958E-011	1	0.000000E+000
1	76.69979235	1.866958E-011	3.129579E-012	0	0.000000E+000
1	76.70123149	3.129579E-012	1.866958E-011	1	0.000000E+000
1	76.70129309	1.866958E-011	3.129579E-012	0	0.000000E+000
1	76.70161083	3.129579E-012	1.866958E-011	1	0.000000E+000
1	76.70161828	1.866958E-011	3.129579E-012	0	0.000000E+000
1	76.70352302	3.129579E-012	1.866958E-011	1	0.000000E+000
1	76.70391480	1.866958E-011	3.129579E-012	0	0.000000E+000
1	76.70422743	3.129579E-012	1.866958E-011	1	0.000000E+000
1	76.70441454	1.866958E-011	3.129579E-012	0	0.000000E+000
1	76.70443909	3.129579E-012	1.866958E-011	1	0.000000E+000
1	76.70448559	1.866958E-011	3.129579E-012	0	0.000000E+000
1	76.70474601	3.129579E-012	1.866958E-011	1	0.000000E+000
1	76.70483631	1.866958E-011	3.129579E-012	0	0.000000E+000
1	76.70650430	3.129579E-012	1.866958E-011	1	0.000000E+000
1	76.70666231	1.866958E-011	3.129579E-012	0	0.000000E+000
1	76.70730658	3.129579E-012	1.866958E-011	1	0.000000E+000
1	76.70799992	1.866958E-011	3.129579E-012	0	0.000000E+000
1	76.70880785	3.129579E-012	1.866958E-011	1	0.000000E+000
1	76.70892342	1.866958E-011	3.129579E-012	0	0.000000E+000
1	76.70935968	3.129579E-012	1.866958E-011	1	0.000000E+000
1	76.70944328	1.866958E-011	3.129579E-012	0	0.000000E+000
1	76.71303849	3.129579E-012	1.866958E-011	1	0.000000E+000
1	76.71311799	1.866958E-011	3.129579E-012	0	0.000000E+000
1	76.71346431	3.129579E-012	1.866958E-011	1	0.000000E+000
1	76.71374673	1.866958E-011	3.129579E-012	0	0.000000E+000
1	76.71436041	3.129579E-012	1.866958E-011	1	0.000000E+000
1	76.71444582	1.866958E-011	3.129579E-012	0	0.000000E+000
1	76.71491876	3.129579E-012	1.866958E-011	1	0.000000E+000
1	76.71494667	1.866958E-011	3.129579E-012	0	0.000000E+000
1	76.71590622	3.129579E-012	1.866958E-011	1	0.000000E+000
1	76.71658236	1.866958E-011	3.129579E-012	0	0.000000E+000
1	76.71682230	3.129579E-012	1.866958E-011	1	0.000000E+000
1	76.71722151	1.866958E-011	3.129579E-012	0	0.000000E+000
1	76.71954083	3.129579E-012	1.866958E-011	1	0.000000E+000
1	76.71998722	1.866958E-011	3.129579E-012	0	0.000000E+000
1	76.72125054	3.129579E-012	1.866958E-011	1	0.000000E+000
1	76.72147121	1.866958E-011	3.129579E-012	0	0.000000E+000
1	76.72447808	3.129579E-012	1.866958E-011	1	0.000000E+000
1	76.72459774	1.866958E-011	3.129579E-012	0	0.000000E+000
1	76.72607679	3.129579E-012	1.866958E-011	1	0.000000E+000
1	76.72637720	1.866958E-011	3.129579E-012	0	0.000000E+000
1	76.72658004	3.129579E-012	1.866958E-011	1	0.000000E+000
1	76.72663440	1.866958E-011	3.129579E-012	0	0.000000E+000
1	76.72777134	3.129579E-012	1.866958E-011	1	0.000000E+000
1	76.72780167	1.866958E-011	3.129579E-012	0	0.000000E+000
1	76.72784691	3.129579E-012	1.866958E-011	1	0.000000E+000
1	76.72815594	1.866958E-011	3.129579E-012	0	0.000000E+000
1	76.72896550	3.129579E-012	1.866958E-011	1	0.000000E+000
1	76.72913164	1.866958E-011	3.129579E-012	0	0.000000E+000
1	76.72973332	3.129579E-012	1.866958E-011	1	0.000000E+000
1	76.72975974	1.866958E-011	3.129579E-012	0	0.000000E+000
1	76.72990786	3.129579E-012	1.866958E-011	1	0.000000E+000
1	76.73017747	1.866958E-011	3.129579E-012	0	0.000000E+000
1	76.73043018	3.129579E-012	1.866958E-011	1	0.000000E+000
1	76.73133821	1.866958E-011	3.129579E-012	0	0.000000E+000
1	76.73191786	3.129579E-012	1.866958E-011	1	0.000000E+000
1	76.73202918	1.866958E-011	3.129579E-012	0	0.000000E+000
1	76.73302140	3.129579E-012	1.866958E-011	1	0.000000E+000
1	76.73328022	1.866958E-011	3.129579E-012	0	0.000000E+000
1	76.73416942	3.129579E-012	1.866958E-011	1	0.000000E+000
1	76.73425131	1.866958E-011	3.129579E-012	0	0.000000E+000
1	76.73540281	3.129579E-012	1.866958E-011	1	0.000000E+000
1	76.73565779	1.866958E-011	3.129579E-012	0	0.000000E+000
1	76.73580667	3.129579E-012	1.866958E-011	1	0.000000E+000
1	76.73582721	1.866958E-011	3.129579E-012	0	0.000000E+000
1	76.73742767	3.129579E-012	1.866958E-011	1	0.000000E+000
1	76.73806483	1.866958E-011	3.129579E-012	0	0.000000E+000
1	77.58099581	3.178912E-012	1.871891E-011	1	0.000000E+000
1	77.58125148	1.871891E-011	3.178912E-012	0	0.000000E+000
1	77.58171210	3.178912E-012	1.871891E-011	1	0.000000E+000
1	77.58202519	1.871891E-011	3.178912E-012	0	0.000000E+000
1	77.58298920	3.178912E-012	1.871891E-011	1	0.000000E+000
1	77.58321783	1.871891E-011	3.178912E-012	0	0.000000E+000
1	77.58392425	3.178912E-012	1.871891E-011	1	0.000000E+000
1	77.58430602	1.871891E-011	3.178912E-012	0	0.000000E+000
1	77.58502031	3.178912E-012	1.871891E-011	1	0.000000E+000
1	77.58535406	1.871891E-011	3.178912E-012	0	0.000000E+000
1	77.58676868	3.178912E-012	1.871891E-011	1	0.000000E+000
1	77.58705031	1.871891E-011	3.178912E-012	0	0.000000E+000
1	77.58727589	3.178912E-012	1.871891E-011	1	0.000000E+000
1	77.58749873	1.871891E-011	3.178912E-012	0	0.000000E+000
1	77.58811501	3.178912E-012	1.871891E-011	1	0.000000E+000
1	77.58834695	1.871891E-011	3.178912E-012	0	0.000000E+000
1	77.58857430	3.178912E-012	1.871891E-011	1	0.000000E+000
1	77.58886520	1.871891E-011	3.178912E-012	0	0.000000E+000
1	77.58890227	3.178912E-012	1.871891E-011	1	0.000000E+000
1	77.58905439	1.871891E-011	3.178912E-012	0	0.000000E+000
1	77.58961367	3.178912E-012	1.871891E-011	1	0.000000E+000
1	77.59077258	1.871891E-011	3.178912E-012	0	0.000000E+000
1	77.59097278	3.178912E-012	1.871891E-011	1	0.000000E+000
1	77.59107628	1.871891E-011	3.178912E-012	0	0.000000E+000
1	77.59117503	3.178912E-012	1.871891E-011	1	0.000000E+000
1	77.59143501	1.871891E-011	3.178912E-012	0	0.000000E+000
1	77.59173661	3.178912E-012	1.871891E-011	1	0.000000E+000
1	77.59220685	1.871891E-011	3.178912E-012	0	0.000000E+000
1	77.59347378	3.178912E-012	1.871891E-011	1	0.000000E+000
1	77.59376723	1.871891E-011	3.178912E-012	0	0.000000E+000
1	77.59429009	3.178912E-012	1.871891E-011	1	0.000000E+000
1	77.59495448	1.871891E-011	3.178912E-012	0	0.000000E+000
1	77.59525460	3.178912E-012	1.871891E-011	1	0.000000E+000
1	77.59530342	1.871891E-011	3.178912E-012	0	0.000000E+000
1	77.59688576	3.178912E-012	1.871891E-011	1	0.000000E+000
1	77.59689538	1.871891E-011	3.178912E-012	0	0.000000E+000
1	77.59731392	3.178912E-012	1.871891E-011	1	0.000000E+000
1	77.59813303	1.871891E-011	3.178912E-012	0	0.000000E+000
1	77.60104803	3.178912E-012	1.871891E-011	1	0.000000E+000
1	77.60111406	1.871891E-011	3.178912E-012	0	0.000000E+000
1	77.60121507	3.178912E-012	1.871891E-011	1	0.000000E+000
1	77.60133805	1.871891E-011	3.178912E-012	0	0.000000E+000
1	77.60198976	3.178912E-012	1.871891E-011	1	0.000000E+000
1	77.60217458	1.871891E-011	3.178912E-012	0	0.000000E+000
1	77.60362396	3.178912E-012	1.871891E-011	1	0.000000E+000
1	77.60368985	1.871891E-011	3.178912E-012	0	0.000000E+000
1	77.60403025	3.178912E-012	1.871891E-011	1	0.000000E+000
1	77.60475553	1.871891E-011	3.178912E-012	0	0.000000E+000
1	77.60525186	3.178912E-012	1.871891E-011	1	0.000000E+000
1	77.60532988	1.871891E-011	3.178912E-012	0	0.000000E+000
1	77.60555930	3.178912E-012	1.871891E-011	1	0.000000E+000
1	77.60574539	1.871891E-011	3.178912E-012	0	0.000000E+000
1	83.06758219	3.174113E-012	1.871411E-011	1	0.000000E+000
1	83.06787492	1.871411E-011	3.174113E-012	0	0.000000E+000
1	83.06903426	3.174113E-012	1.871411E-011	1	0.000000E+000
1	83.06920936	1.871411E-011	3.174113E-012	0	0.000000E+000
1	83.06974989	3.174113E-012	1.871411E-011	1	0.000000E+000
1	83.06988458	1.871411E-011	3.174113E-012	0	0.000000E+000
1	83.07047083	3.174113E-012	1.871411E-011	1	0.000000E+000
1	83.07072262	1.871411E-011	3.174113E-012	0	0.000000E+000
1	83.07092382	3.174113E-012	1.871411E-011	1	0.000000E+000
1	83.07101389	1.871411E-011	3.174113E-012	0	0.000000E+000
1	83.07178930	3.174113E-012	1.871411E-011	1	0.000000E+000
1	83.07307013	1.871411E-011	3.174113E-012	0	0.000000E+000
1	83.07314082	3.174113E-012	1.871411E-011	1	0.000000E+000
1	83.07373199	1.871411E-011	3.174113E-012	0	0.000000E+000
1	83.07643328	3.174113E-012	1.871411E-011	1	0.000000E+000
1	83.07709053	1.871411E-011	3.174113E-012	0	0.000000E+000
1	83.07808275	3.174113E-012	1.871411E-011	1	0.000000E+000
1	83.07832498	1.871411E-011	3.174113E-012	0	0.000000E+000
1	83.07924084	3.174113E-012	1.871411E-011	1	0.000000E+000
1	83.08010221	1.871411E-011	3.174113E-012	0	0.000000E+000
1	83.08111530	3.174113E-012	1.871411E-011	1	0.000000E+000
1	83.08125335	1.871411E-011	3.174113E-012	0	0.000000E+000
1	83.08144373	3.174113E-012	1.871411E-011	1	0.000000E+000
1	83.08161277	1.871411E-011	3.174113E-012	0	0.000000E+000
1	83.08257025	3.174113E-012	1.871411E-011	1	0.000000E+000
1	83.08304824	1.871411E-011	3.174113E-012	0	0.000000E+000
1	83.08575010	3.174113E-012	1.871411E-011	1	0.000000E+000
1	83.08696200	1.871411E-011	3.174113E-012	0	0.000000E+000
1	83.08910918	3.174113E-012	1.871411E-011	1	0.000000E+000
1	83.08948124	1.871411E-011	3.174113E-012	0	0.000000E+000
1	83.08950219	3.174113E-012	1.871411E-011	1	0.000000E+000
1	83.08983449	1.871411E-011	3.174113E-012	0	0.000000E+000
1	83.09094283	3.174113E-012	1.871411E-011	1	0.000000E+000
1	83.09127472	1.871411E-011	3.174113E-012	0	0.000000E+000
1	83.09240999	3.174113E-012	1.871411E-011	1	0.000000E+000
1	83.09357154	1.871411E-011	3.174113E-012	0	0.000000E+000
1	83.09433848	3.174113E-012	1.871411E-011	1	0.000000E+000
1	83.09539067	1.871411E-011	3.174113E-012	0	0.000000E+000
1	83.09639853	3.174113E-012	1.871411E-011	1	0.000000E+000
1	83.09649157	1.871411E-011	3.174113E-012	0	0.000000E+000
1	83.09847820	3.174113E-012	1.871411E-011	1	0.000000E+000
1	83.09852661	1.871411E-011	3.174113E-012	0	0.000000E+000
1	83.09968132	3.174113E-012	1.871411E-011	1	0.000000E+000
1	83.10034898	1.871411E-011	3.174113E-012	0	0.000000E+000
1	83.10041499	3.174113E-012	1.871411E-011	1	0.000000E+000
1	83.10046907	1.871411E-011	3.174113E-012	0	0.000000E+000
1	83.10138012	3.174113E-012	1.871411E-011	1	0.000000E+000
1	83.10223004	1.871411E-011	3.174113E-012	0	0.000000E+000
1	83.10228336	3.174113E-012	1.871411E-011	1	0.000000E+000
1	83.10275273	1.871411E-011	3.174113E-012	0	0.000000E+000
1	83.10582616	3.174113E-012	1.871411E-011	1	0.000000E+000
1	83.10668539	1.871411E-011	3.174113E-012	0	0.000000E+000
1	83.10750048	3.174113E-012	1.871411E-011	1	0.000000E+000
1	83.10770601	1.871411E-011	3.174113E-012	0	0.000000E+000
1	83.10778687	3.174113E-012	1.871411E-011	1	0.000000E+000
1	83.10812406	1.871411E-011	3.174113E-012	0	0.000000E+000
1	83.10816773	3.174113E-012	1.871411E-011	1	0.000000E+000
1	83.10854498	1.871411E-011	3.174113E-012	0	0.000000E+000
1	83.10877898	3.174113E-012	1.871411E-011	1	0.000000E+000
1	83.10895123	1.871411E-011	3.174113E-012	0	0.000000E+000
1	83.11013884	3.174113E-012	1.871411E-011	1	0.000000E+000
1	83.11059579	1.871411E-011	3.174113E-012	0	0.000000E+000
1	83.11073225	3.174113E-012	1.871411E-011	1	0.000000E+000
1	83.11079937	1.871411E-011	3.174113E-012	0	0.000000E+000
1	83.11165313	3.174113E-012	1.871411E-011	1	0.000000E+000
1	83.11173361	1.871411E-011	3.174113E-012	0	0.000000E+000
1	83.11265498	3.174113E-012	1.871411E-011	1	0.000000E+000
1	83.11309764	1.871411E-011	3.174113E-012	0	0.000000E+000
1	83.11656854	3.174113E-012	1.871411E-011	1	0.000000E+000
1	83.11669961	1.871411E-011	3.174113E-012	0	0.000000E+000
1	83.11891351	3.174113E-012	1.871411E-011	1	0.000000E+000
1	83.11899485	1.871411E-011	3.174113E-012	0	0.000000E+000
1	83.12160450	3.174113E-012	1.871411E-011	1	0.000000E+000
1	83.12221661	1.871411E-011	3.174113E-012	0	0.000000E+000
1	83.12235027	3.174113E-012	1.871411E-011	1	0.000000E+000
1	83.12238304	1.871411E-011	3.174113E-012	0	0.000000E+000
1	83.12366027	3.174113E-012	1.871411E-011	1	0.000000E+000
1	83.12368888	1.871411E-011	3.174113E-012	0	0.000000E+000
1	83.12382834	3.174113E-012	1.871411E-011	1	0.000000E+000
1	83.12394182	1.871411E-011	3.174113E-012	0	0.000000E+000
1	83.12499849	3.174113E-012	1.871411E-011	1	0.000000E+000
1	83.12507042	1.871411E-011	3.174113E-012	0	0.000000E+000
1	83.12683978	3.174113E-012	1.871411E-011	1	0.000000E+000
1	83.12700391	1.871411E-011	3.174113E-012	0	0.000000E+000
1	83.12751345	3.174113E-012	1.871411E-011	1	0.000000E+000
1	83.12767055	1.871411E-011	3.174113E-012	0	0.000000E+000
1	83.12768649	3.174113E-012	1.871411E-011	1	0.000000E+000
1	83.12781625	1.871411E-011	3.174113E-012	0	0.000000E+000
1	83.12844971	3.174113E-012	1.871411E-011	1	0.000000E+000
1	83.12926704	1.871411E-011	3.174113E-012	0	0.000000E+000
1	83.13051799	3.174113E-012	1.871411E-011	1	0.000000E+000
1	83.13069225	1.871411E-011	3.174113E-012	0	0.000000E+000
1	83.13113855	3.174113E-012	1.871411E-011	1	0.000000E+000
1	83.13233626	1.871411E-011	3.174113E-012	0	0.000000E+000
1	83.13263551	3.174113E-012	1.871411E-011	1	0.000000E+000
1	83.13297218	1.871411E-011	3.174113E-012	0	0.000000E+000
1	83.13389765	3.174113E-012	1.871411E-011	1	0.000000E+000
1	83.13452701	1.871411E-011	3.174113E-012	0	0.000000E+000
1	83.13488558	3.174113E-012	1.871411E-011	1	0.000000E+000
1	83.13491532	1.871411E-011	3.174113E-012	0	0.000000E+000
1	83.13633342	3.174113E-012	1.871411E-011	1	0.000000E+000
1	83.13654976	1.871411E-011	3.174113E-012	0	0.000000E+000
1	83.13661037	3.174113E-012	1.871411E-011	1	0.000000E+000
1	83.13668784	1.871411E-011	3.174113E-012	0	0.000000E+000
1	83.14925253	3.174113E-012	1.871411E-011	1	0.000000E+000
1	83.14942401	1.871411E-011	3.174113E-012	0	0.000000E+000
1	83.15031111	3.174113E-012	1.871411E-011	1	0.000000E+000
1	83.15054905	1.871411E-011	3.174113E-012	0	0.000000E+000
1	83.15121743	3.174113E-012	1.871411E-011	1	0.000000E+000
1	83.15123104	1.871411E-011	3.174113E-012	0	0.000000E+000
1	83.15340612	3.174113E-012	1.871411E-011	1	0.000000E+000
1	83.15352604	1.871411E-011	3.174113E-012	0	0.000000E+000
1	83.15492493	3.174113E-012	1.871411E-011	1	0.000000E+000
1	83.15498197	1.871411E-011	3.174113E-012	0	0.000000E+000
1	83.15618611	3.174113E-012	1.871411E-011	1	0.000000E+000
1	83.15637147	1.871411E-011	3.174113E-012	0	0.000000E+000
1	83.15650170	3.174113E-012	1.871411E-011	1	0.000000E+000
1	83.15654292	1.871411E-011	3.174113E-012	0	0.000000E+000
1	83.15960142	3.174113E-012	1.871411E-011	1	0.000000E+000
1	83.15984689	1.871411E-011	3.174113E-012	0	0.000000E+000
1	83.16096202	3.174113E-012	1.871411E-011	1	0.000000E+000
1	83.16251577	1.871411E-011	3.174113E-012	0	0.000000E+000
1	83.16408742	3.174113E-012	1.871411E-011	1	0.000000E+000
1	83.16459159	1.871411E-011	3.174113E-012	0	0.000000E+000
1	83.16479071	3.174113E-012	1.871411E-011	1	0.000000E+000
1	83.16511905	1.871411E-011	3.174113E-012	0	0.000000E+000
1	83.16567747	3.174113E-012	1.871411E-011	1	0.000000E+000
1	83.16570160	1.871411E-011	3.174113E-012	0	0.000000E+000
1	83.16589563	3.174113E-012	1.871411E-011	1	0.000000E+000
1	83.16660059	1.871411E-011	3.174113E-012	0	0.000000E+000
1	83.16674154	3.174113E-012	1.871411E-011	1	0.000000E+000
1	83.16683773	1.871411E-011	3.174113E-012	0	0.000000E+000
1	83.16744456	3.174113E-012	1.871411E-011	1	0.000000E+000
1	83.16786746	1.871411E-011	3.174113E-012	0	0.000000E+000
1	83.16848915	3.174113E-012	1.871411E-011	1	0.000000E+000
1	83.16916524	1.871411E-011	3.174113E-012	0	0.000000E+000
1	83.16945111	3.174113E-012	1.871411E-011	1	0.000000E+000
1	83.16988996	1.871411E-011	3.174113E-012	0	0.000000E+000
1	83.17073387	3.174113E-012	1.871411E-011	1	0.000000E+000
1	83.17088691	1.871411E-011	3.174113E-012	0	0.000000E+000
1	83.17221487	3.174113E-012	1.871411E-011	1	0.000000E+000
1	83.17264497	1.871411E-011	3.174113E-012	0	0.000000E+000
1	83.17404292	3.174113E-012	1.871411E-011	1	0.000000E+000
1	83.17409332	1.871411E-011	3.174113E-012	0	0.000000E+000
1	83.17464949	3.174113E-012	1.871411E-011	1	0.000000E+000
1	83.17512280	1.871411E-011	3.174113E-012	0	0.000000E+000
1	83.17590253	3.174113E-012	1.871411E-011	1	0.000000E+000
1	83.17594816	1.871411E-011	3.174113E-012	0	0.000000E+000
1	83.17645854	3.174113E-012	1.871411E-011	1	0.000000E+000
1	83.17667378	1.871411E-011	3.174113E-012	0	0.000000E+000
1	83.17703593	3.174113E-012	1.871411E-011	1	0.000000E+000
1	83.17736306	1.871411E-011	3.174113E-012	0	0.000000E+000
1	83.17902136	3.174113E-012	1.871411E-011	1	0.000000E+000
1	83.17936136	1.871411E-011	3.174113E-012	0	0.000000E+000
1	83.17953312	3.174113E-012	1.871411E-011	1	0.000000E+000
1	83.17969895	1.871411E-011	3.174113E-012	0	0.000000E+000
1	83.18058337	3.174113E-012	1.871411E-011	1	0.000000E+000
1	83.18092656	1.871411E-011	3.174113E-012	0	0.000000E+000
1	83.20422902	3.174113E-012	1.871411E-011	1	0.000000E+000
1	83.20457205	1.871411E-011	3.174113E-012	0	0.000000E+000
1	83.20651937	3.174113E-012	1.871411E-011	1	0.000000E+000
1	83.20716278	1.871411E-011	3.174113E-012	0	0.000000E+000
1	83.20750534	3.174113E-012	1.871411E-011	1	0.000000E+000
1	83.20762233	1.871411E-011	3.174113E-012	0	0.000000E+000
1	83.20789886	3.174113E-012	1.871411E-011	1	0.000000E+000
1	83.20856543	1.871411E-011	3.174113E-012	0	0.000000E+000
1	83.20859799	3.174113E-012	1.871411E-011	1	0.000000E+000
1	83.20860765	1.871411E-011	3.174113E-012	0	0.000000E+000
1	83.20865679	3.174113E-012	1.871411E-011	1	0.000000E+000
1	83.20892399	1.871411E-011	3.174113E-012	0	0.000000E+000
1	83.21088143	3.174113E-012	1.871411E-011	1	0.000000E+000
1	83.21175117	1.871411E-011	3.174113E-012	0	0.000000E+000
1	83.21613107	3.174113E-012	1.871411E-011	1	0.000000E+000
1	83.21627305	1.871411E-011	3.174113E-012	0	0.000000E+000
1	83.21653523	3.174113E-012	1.871411E-011	1	0.000000E+000
1	83.21694697	1.871411E-011	3.174113E-012	0	0.000000E+000
1	83.21699658	3.174113E-012	1.871411E-011	1	0.000000E+000
1	83.21765414	1.871411E-011	3.174113E-012	0	0.000000E+000
1	83.21861213	3.174113E-012	1.871411E-011	1	0.000000E+000
1	83.21875245	1.871411E-011	3.174113E-012	0	0.000000E+000
1	83.21884562	3.174113E-012	1.871411E-011	1	0.000000E+000
1	83.21890043	1.871411E-011	3.174113E-012	0	0.000000E+000
1	83.21893637	3.174113E-012	1.871411E-011	1	0.000000E+000
1	83.22023779	1.871411E-011	3.174113E-012	0	0.000000E+000
1	83.22169037	3.174113E-012	1.871411E-011	1	0.000000E+000
1	83.22174644	1.871411E-011	3.174113E-012	0	0.000000E+000
1	83.22198167	3.174113E-012	1.871411E-011	1	0.000000E+000
1	83.22221449	1.871411E-011	3.174113E-012	0	0.000000E+000
1	83.22237349	3.174113E-012	1.871411E-011	1	0.000000E+000
1	83.22276529	1.871411E-011	3.174113E-012	0	0.000000E+000
1	83.22285871	3.174113E-012	1.871411E-011	1	0.000000E+000
1	83.22372804	1.871411E-011	3.174113E-012	0	0.000000E+000
1	83.22454146	3.174113E-012	1.871411E-011	1	0.000000E+000
1	83.22470627	1.871411E-011	3.174113E-012	0	0.000000E+000
1	83.22517146	3.174113E-012	1.871411E-011	1	0.000000E+000
1	83.22545618	1.871411E-011	3.174113E-012	0	0.000000E+000
1	83.22893763	3.174113E-012	1.871411E-011	1	0.000000E+000
1	83.22934727	1.871411E-011	3.174113E-012	0	0.000000E+000
1	83.22951693	3.174113E-012	1.871411E-011	1	0.000000E+000
1	83.22958730	1.871411E-011	3.174113E-012	0	0.000000E+000
1	83.23024716	3.174113E-012	1.871411E-011	1	0.000000E+000
1	83.23035003	1.871411E-011	3.174113E-012	0	0.000000E+000
1	83.23319331	3.174113E-012	1.871411E-011	1	0.000000E+000
1	83.23368417	1.871411E-011	3.174113E-012	0	0.000000E+000
1	83.23448855	3.174113E-012	1.871411E-011	1	0.000000E+000
1	83.23475887	1.871411E-011	3.174113E-012	0	0.000000E+000
1	83.23662831	3.174113E-012	1.871411E-011	1	0.000000E+000
1	83.23729780	1.871411E-011	3.174113E-012	0	0.000000E+000
1	83.23806006	3.174113E-012	1.871411E-011	1	0.000000E+000
1	83.23847388	1.871411E-011	3.174113E-012	0	0.000000E+000
1	83.23941762	3.174113E-012	1.871411E-011	1	0.000000E+000
1	83.23955065	1.871411E-011	3.174113E-012	0	0.000000E+000
1	83.24027816	3.174113E-012	1.871411E-011	1	0.000000E+000
1	83.24036747	1.871411E-011	3.174113E-012	0	0.000000E+000
1	83.24057498	3.174113E-012	1.871411E-011	1	0.000000E+000
1	83.24170640	1.871411E-011	3.174113E-012	0	0.000000E+000
1	83.24186463	3.174113E-012	1.871411E-011	1	0.000000E+000
1	83.24272838	1.871411E-011	3.174113E-012	0	0.000000E+000
1	83.24311176	3.174113E-012	1.871411E-011	1	0.000000E+000
1	83.24335087	1.871411E-011	3.174113E-012	0	0.000000E+000
1	83.24468198	3.174113E-012	1.871411E-011	1	0.000000E+000
1	83.24481558	1.871411E-011	3.174113E-012	0	0.000000E+000
1	83.24498937	3.174113E-012	1.871411E-011	1	0.000000E+000
1	83.24528709	1.871411E-011	3.174113E-012	0	0.000000E+000
1	83.24542267	3.174113E-012	1.871411E-011	1	0.000000E+000
1	83.24637188	1.871411E-011	3.174113E-012	0	0.000000E+000
1	83.24752695	3.174113E-012	1.871411E-011	1	0.000000E+000
1	83.24775450	1.871411E-011	3.174113E-012	0	0.000000E+000
1	83.24813835	3.174113E-012	1.871411E-011	1	0.000000E+000
1	83.24910602	1.871411E-011	3.174113E-012	0	0.000000E+000
1	83.25330829	3.174113E-012	1.871411E-011	1	0.000000E+000
1	83.25337248	1.871411E-011	3.174113E-012	0	0.000000E+000
1	83.25351574	3.174113E-012	1.871411E-011	1	0.000000E+000
1	83.25353346	1.871411E-011	3.174113E-012	0	0.000000E+000
1	83.25398153	3.174113E-012	1.871411E-011	1	0.000000E+000
1	83.25417260	1.871411E-011	3.174113E-012	0	0.000000E+000
1	83.25493408	3.174113E-012	1.871411E-011	1	0.000000E+000
1	83.25523465	1.871411E-011	3.174113E-012	0	0.000000E+000
1	83.25776428	3.174113E-012	1.871411E-011	1	0.000000E+000
1	83.25808329	1.871411E-011	3.174113E-012	0	0.000000E+000
1	83.25878124	3.174113E-012	1.871411E-011	1	0.000000E+000
1	83.25890850	1.871411E-011	3.174113E-012	0	0.000000E+000
1	83.25918179	3.174113E-012	1.871411E-011	1	0.000000E+000
1	83.25929634	1.871411E-011	3.174113E-012	0	0.000000E+000
1	83.26011327	3.174113E-012	1.871411E-011	1	0.000000E+000
1	83.26038087	1.871411E-011	3.174113E-012	0	0.000000E+000
1	83.26064840	3.174113E-012	1.871411E-011	1	0.000000E+000
1	83.26095658	1.871411E-011	3.174113E-012	0	0.000000E+000
1	83.26111695	3.174113E-012	1.871411E-011	1	0.000000E+000
1	83.26128610	1.871411E-011	3.174113E-012	0	0.000000E+000
1	83.26280735	3.174113E-012	1.871411E-011	1	0.000000E+000
1	83.26290855	1.871411E-011	3.174113E-012	0	0.000000E+000
1	83.26354014	3.174113E-012	1.871411E-011	1	0.000000E+000
1	83.26396779	1.871411E-011	3.174113E-012	0	0.000000E+000
1	83.26532597	3.174113E-012	1.871411E-011	1	0.000000E+000
1	83.26552306	1.871411E-011	3.174113E-012	0	0.000000E+000
1	83.26657304	3.174113E-012	1.871411E-011	1	0.000000E+000
1	83.26735359	1.871411E-011	3.174113E-012	0	0.000000E+000
1	83.26776129	3.174113E-012	1.871411E-011	1	0.000000E+000
1	83.26843977	1.871411E-011	3.174113E-012	0	0.000000E+000
1	83.26852435	3.174113E-012	1.871411E-011	1	0.000000E+000
1	83.26901592	1.871411E-011	3.174113E-012	0	0.000000E+000
1	83.27018314	3.174113E-012	1.871411E-011	1	0.000000E+000
1	83.27087306	1.871411E-011	3.174113E-012	0	0.000000E+000
1	83.27181872	3.174113E-012	1.871411E-011	1	0.000000E+000
1	83.27196746	1.871411E-011	3.174113E-012	0	0.000000E+000
1	83.27287496	3.174113E-012	1.871411E-011	1	0.000000E+000
1	83.27372514	1.871411E-011	3.174113E-012	0	0.000000E+000
1	83.27491412	3.174113E-012	1.871411E-011	1	0.000000E+000
1	83.27550036	1.871411E-011	3.174113E-012	0	0.000000E+000
1	83.27563147	3.174113E-012	1.871411E-011	1	0.000000E+000
1	83.27648408	1.871411E-011	3.174113E-012	0	0.000000E+000
1	83.27766676	3.174113E-012	1.871411E-011	1	0.000000E+000
1	83.27780575	1.871411E-011	3.174113E-012	0	0.000000E+000
1	83.27818478	3.174113E-012	1.871411E-011	1	0.000000E+000
1	83.27829740	1.871411E-011	3.174113E-012	0	0.000000E+000
1	83.27882008	3.174113E-012	1.871411E-011	1	0.000000E+000
1	83.27993976	1.871411E-011	3.174113E-012	0	0.000000E+000
1	83.28008365	3.174113E-012	1.871411E-011	1	0.000000E+000
1	83.28038741	1.871411E-011	3.174113E-012	0	0.000000E+000
1	83.28050377	3.174113E-012	1.871411E-011	1	0.000000E+000
1	83.28068473	1.871411E-011	3.174113E-012	0	0.000000E+000
1	83.28099630	3.174113E-012	1.871411E-011	1	0.000000E+000
1	83.28106440	1.871411E-011	3.174113E-012	0	0.000000E+000
1	83.28133463	3.174113E-012	1.871411E-011	1	0.000000E+000
1	83.28152880	1.871411E-011	3.174113E-012	0	0.000000E+000
1	83.28196557	3.174113E-012	1.871411E-011	1	0.000000E+000
1	83.28211964	1.871411E-011	3.174113E-012	0	0.000000E+000
1	83.28324709	3.174113E-012	1.871411E-011	1	0.000000E+000
1	83.28344353	1.871411E-011	3.174113E-012	0	0.000000E+000
1	83.28377906	3.174113E-012	1.871411E-011	1	0.000000E+000
1	83.28436719	1.871411E-011	3.174113E-012	0	0.000000E+000
1	83.28500392	3.174113E-012	1.871411E-011	1	0.000000E+000
1	83.28511829	1.871411E-011	3.174113E-012	0	0.000000E+000
1	83.28519642	3.174113E-012	1.871411E-011	1	0.000000E+000
1	83.28589877	1.871411E-011	3.174113E-012	0	0.000000E+000
1	83.28623722	3.174113E-012	1.871411E-011	1	0.000000E+000
1	83.28638654	1.871411E-011	3.174113E-012	0	0.000000E+000
1	83.29338877	3.174113E-012	1.871411E-011	1	0.000000E+000
1	83.29394141	1.871411E-011	3.174113E-012	0	0.000000E+000
1	83.29857328	3.174113E-012	1.871411E-011	1	0.000000E+000
1	83.29929531	1.871411E-011	3.174113E-012	0	0.000000E+000
1	83.30150697	3.174113E-012	1.871411E-011	1	0.000000E+000
1	83.30196352	1.871411E-011	3.174113E-012	0	0.000000E+000
1	83.30214662	3.174113E-012	1.871411E-011	1	0.000000E+000
1	83.30229503	1.871411E-011	3.174113E-012	0	0.000000E+000
1	83.30251980	3.174113E-012	1.871411E-011	1	0.000000E+000
1	83.30311101	1.871411E-011	3.174113E-012	0	0.000000E+000
1	83.31165183	3.174113E-012	1.871411E-011	1	0.000000E+000
1	83.31250575	1.871411E-011	3.174113E-012	0	0.000000E+000
1	83.31291215	3.174113E-012	1.871411E-011	1	0.000000E+000
1	83.31347306	1.871411E-011	3.174113E-012	0	0.000000E+000
1	83.31361877	3.174113E-012	1.871411E-011	1	0.000000E+000
1	83.31403516	1.871411E-011	3.174113E-012	0	0.000000E+000
1	83.31479920	3.174113E-012	1.871411E-011	1	0.000000E+000
1	83.31492440	1.871411E-011	3.174113E-012	0	0.000000E+000
1	83.31566867	3.174113E-012	1.871411E-011	1	0.000000E+000
1	83.31633621	1.871411E-011	3.174113E-012	0	0.000000E+000
1	83.31695657	3.174113E-012	1.871411E-011	1	0.000000E+000
1	83.31712872	1.871411E-011	3.174113E-012	0	0.000000E+000
1	83.31893546	3.174113E-012	1.871411E-011	1	0.000000E+000
1	83.31948048	1.871411E-011	3.174113E-012	0	0.000000E+000
1	83.31961232	3.174113E-012	1.871411E-011	1	0.000000E+000
1	83.31999843	1.871411E-011	3.174113E-012	0	0.000000E+000
1	83.32045465	3.174113E-012	1.871411E-011	1	0.000000E+000
1	83.32092591	1.871411E-011	3.174113E-012	0	0.000000E+000
1	83.32105514	3.174113E-012	1.871411E-011	1	0.000000E+000
1	83.32121271	1.871411E-011	3.174113E-012	0	0.000000E+000
1	83.32170733	3.174113E-012	1.871411E-011	1	0.000000E+000
1	83.32184737	1.871411E-011	3.174113E-012	0	0.000000E+000
1	83.32316844	3.174113E-012	1.871411E-011	1	0.000000E+000
1	83.32339112	1.871411E-011	3.174113E-012	0	0.000000E+000
1	83.32344171	3.174113E-012	1.871411E-011	1	0.000000E+000
1	83.32359957	1.871411E-011	3.174113E-012	0	0.000000E+000
1	83.32486513	3.174113E-012	1.871411E-011	1	0.000000E+000
1	83.32495379	1.871411E-011	3.174113E-012	0	0.000000E+000
1	83.32793771	3.174113E-012	1.871411E-011	1	0.000000E+000
1	83.32811620	1.871411E-011	3.174113E-012	0	0.000000E+000
1	83.32830765	3.174113E-012	1.871411E-011	1	0.000000E+000
1	83.32844968	1.871411E-011	3.174113E-012	0	0.000000E+000
1	95.52092981	3.044277E-012	1.858428E-011	1	0.000000E+000
1	95.52116904	1.858428E-011	3.044277E-012	0	0.000000E+000
1	95.52350680	3.044277E-012	1.858428E-011	1	0.000000E+000
1	95.52357205	1.858428E-011	3.044277E-012	0	0.000000E+000
1	95.52376259	3.044277E-012	1.858428E-011	1	0.000000E+000
1	95.52422874	1.858428E-011	3.044277E-012	0	0.000000E+000
1	95.52511037	3.044277E-012	1.858428E-011	1	0.000000E+000
1	95.52560400	1.858428E-011	3.044277E-012	0	0.000000E+000
1	95.52599191	3.044277E-012	1.858428E-011	1	0.000000E+000
1	95.52627886	1.858428E-011	3.044277E-012	0	0.000000E+000
1	95.52671178	3.044277E-012	1.858428E-011	1	0.000000E+000
1	95.52763718	1.858428E-011	3.044277E-012	0	0.000000E+000
1	95.53073864	3.044277E-012	1.858428E-011	1	0.000000E+000
1	95.53130881	1.858428E-011	3.044277E-012	0	0.000000E+000
1	95.53179069	3.044277E-012	1.858428E-011	1	0.000000E+000
1	95.53200302	1.858428E-011	3.044277E-012	0	0.000000E+000
1	95.53286820	3.044277E-012	1.858428E-011	1	0.000000E+000
1	95.53298385	1.858428E-011	3.044277E-012	0	0.000000E+000
1	95.53357063	3.044277E-012	1.858428E-011	1	0.000000E+000
1	95.53364539	1.858428E-011	3.044277E-012	0	0.000000E+000
1	95.53585252	3.044277E-012	1.858428E-011	1	0.000000E+000
1	95.53609300	1.858428E-011	3.044277E-012	0	0.000000E+000
1	95.53660770	3.044277E-012	1.858428E-011	1	0.000000E+000
1	95.53701756	1.858428E-011	3.044277E-012	0	0.000000E+000
1	95.53737650	3.044277E-012	1.858428E-011	1	0.000000E+000
1	95.53775592	1.858428E-011	3.044277E-012	0	0.000000E+000
1	95.55395110	3.044277E-012	1.858428E-011	1	0.000000E+000
1	95.55411225	1.858428E-011	3.044277E-012	0	0.000000E+000
1	95.55664277	3.044277E-012	1.858428E-011	1	0.000000E+000
1	95.55675437	1.858428E-011	3.044277E-012	0	0.000000E+000
1	95.55747219	3.044277E-012	1.858428E-011	1	0.000000E+000
1	95.55755254	1.858428E-011	3.044277E-012	0	0.000000E+000
1	95.55781444	3.044277E-012	1.858428E-011	1	0.000000E+000
1	95.55792857	1.858428E-011	3.044277E-012	0	0.000000E+000
1	95.56112728	3.044277E-012	1.858428E-011	1	0.000000E+000
1	95.56125879	1.858428E-011	3.044277E-012	0	0.000000E+000
1	95.56132387	3.044277E-012	1.858428E-011	1	0.000000E+000
1	95.56145945	1.858428E-011	3.044277E-012	0	0.000000E+000
1	95.56209399	3.044277E-012	1.858428E-011	1	0.000000E+000
1	95.56240698	1.858428E-011	3.044277E-012	0	0.000000E+000
1	95.56250739	3.044277E-012	1.858428E-011	1	0.000000E+000
1	95.56263079	1.858428E-011	3.044277E-012	0	0.000000E+000
1	95.56266529	3.044277E-012	1.858428E-011	1	0.000000E+000
1	95.56295874	1.858428E-011	3.044277E-012	0	0.000000E+000
1	95.56845984	3.044277E-012	1.858428E-011	1	0.000000E+000
1	95.56867766	1.858428E-011	3.044277E-012	0	0.000000E+000
1	95.57050862	3.044277E-012	1.858428E-011	1	0.000000E+000
1	95.57053746	1.858428E-011	3.044277E-012	0	0.000000E+000
1	95.57109608	3.044277E-012	1.858428E-011	1	0.000000E+000
1	95.57143528	1.858428E-011	3.044277E-012	0	0.000000E+000
1	95.57148820	3.044277E-012	1.858428E-011	1	0.000000E+000
1	95.57219577	1.858428E-011	3.044277E-012	0	0.000000E+000
1	95.57689029	3.044277E-012	1.858428E-011	1	0.000000E+000
1	95.57703849	1.858428E-011	3.044277E-012	0	0.000000E+000
1	95.57718633	3.044277E-012	1.858428E-011	1	0.000000E+000
1	95.57730474	1.858428E-011	3.044277E-012	0	0.000000E+000
1	95.57736517	3.044277E-012	1.858428E-011	1	0.000000E+000
1	95.57793735	1.858428E-011	3.044277E-012	0	0.000000E+000
1	95.58043507	3.044277E-012	1.858428E-011	1	0.000000E+000
1	95.58182232	1.858428E-011	3.044277E-012	0	0.000000E+000
1	95.58462919	3.044277E-012	1.858428E-011	1	0.000000E+000
1	95.58495689	1.858428E-011	3.044277E-012	0	0.000000E+000
1	95.58636630	3.044277E-012	1.858428E-011	1	0.000000E+000
1	95.58665047	1.858428E-011	3.044277E-012	0	0.000000E+000
1	95.58679995	3.044277E-012	1.858428E-011	1	0.000000E+000
1	95.58700088	1.858428E-011	3.044277E-012	0	0.000000E+000
1	95.58702986	3.044277E-012	1.858428E-011	1	0.000000E+000
1	95.58704636	1.858428E-011	3.044277E-012	0	0.000000E+000
1	95.58885880	3.044277E-012	1.858428E-011	1	0.000000E+000
1	95.59004707	1.858428E-011	3.044277E-012	0	0.000000E+000
1	95.59013930	3.044277E-012	1.858428E-011	1	0.000000E+000
1	95.59034846	1.858428E-011	3.044277E-012	0	0.000000E+000
1	95.59120516	3.044277E-012	1.858428E-011	1	0.000000E+000
1	95.59132639	1.858428E-011	3.044277E-012	0	0.000000E+000
1	95.59204507	3.044277E-012	1.858428E-011	1	0.000000E+000
1	95.59226858	1.858428E-011	3.044277E-012	0	0.000000E+000
1	95.59247387	3.044277E-012	1.858428E-011	1	0.000000E+000
1	95.59276667	1.858428E-011	3.044277E-012	0	0.000000E+000
1	95.59379814	3.044277E-012	1.858428E-011	1	0.000000E+000
1	95.59388299	1.858428E-011	3.044277E-012	0	0.000000E+000
1	95.59504279	3.044277E-012	1.858428E-011	1	0.000000E+000
1	95.59521257	1.858428E-011	3.044277E-012	0	0.000000E+000
1	95.59533159	3.044277E-012	1.858428E-011	1	0.000000E+000
1	95.59543844	1.858428E-011	3.044277E-012	0	0.000000E+000
1	95.59573310	3.044277E-012	1.858428E-011	1	0.000000E+000
1	95.59582115	1.858428E-011	3.044277E-012	0	0.000000E+000
1	95.59738530	3.044277E-012	1.858428E-011	1	0.000000E+000
1	95.59798704	1.858428E-011	3.044277E-012	0	0.000000E+000
1	95.59909682	3.044277E-012	1.858428E-011	1	0.000000E+000
1	95.59913199	1.858428E-011	3.044277E-012	0	0.000000E+000
1	95.59940180	3.044277E-012	1.858428E-011	1	0.000000E+000
1	95.59954590	1.858428E-011	3.044277E-012	0	0.000000E+000
1	95.59966671	3.044277E-012	1.858428E-011	1	0.000000E+000
1	95.59980301	1.858428E-011	3.044277E-012	0	0.000000E+000
1	95.60003227	3.044277E-012	1.858428E-011	1	0.000000E+000
1	95.60148245	1.858428E-011	3.044277E-012	0	0.000000E+000
1	95.60212554	3.044277E-012	1.858428E-011	1	0.000000E+000
1	95.60246587	1.858428E-011	3.044277E-012	0	0.000000E+000
1	95.60278216	3.044277E-012	1.858428E-011	1	0.000000E+000
1	95.60285580	1.858428E-011	3.044277E-012	0	0.000000E+000
1	95.60310278	3.044277E-012	1.858428E-011	1	0.000000E+000
1	95.60336823	1.858428E-011	3.044277E-012	0	0.000000E+000
1	95.60456879	3.044277E-012	1.858428E-011	1	0.000000E+000
1	95.60464829	1.858428E-011	3.044277E-012	0	0.000000E+000
1	95.60498216	3.044277E-012	1.858428E-011	1	0.000000E+000
1	95.60514129	1.858428E-011	3.044277E-012	0	0.000000E+000
1	95.60652495	3.044277E-012	1.858428E-011	1	0.000000E+000
1	95.60666011	1.858428E-011	3.044277E-012	0	0.000000E+000
1	95.60708555	3.044277E-012	1.858428E-011	1	0.000000E+000
1	95.60727453	1.858428E-011	3.044277E-012	0	0.000000E+000
1	95.60893564	3.044277E-012	1.858428E-011	1	0.000000E+000
1	95.60940099	1.858428E-011	3.044277E-012	0	0.000000E+000
1	95.61090545	3.044277E-012	1.858428E-011	1	0.000000E+000
1	95.61107536	1.858428E-011	3.044277E-012	0	0.000000E+000
1	95.61159017	3.044277E-012	1.858428E-011	1	0.000000E+000
1	95.61205545	1.858428E-011	3.044277E-012	0	0.000000E+000
1	95.61225044	3.044277E-012	1.858428E-011	1	0.000000E+000
1	95.61277965	1.858428E-011	3.044277E-012	0	0.000000E+000
1	95.61481890	3.044277E-012	1.858428E-011	1	0.000000E+000
1	95.61494335	1.858428E-011	3.044277E-012	0	0.000000E+000
1	95.61550247	3.044277E-012	1.858428E-011	1	0.000000E+000
1	95.61561252	1.858428E-011	3.044277E-012	0	0.000000E+000
1	95.61642201	3.044277E-012	1.858428E-011	1	0.000000E+000
1	95.61645400	1.858428E-011	3.044277E-012	0	0.000000E+000
1	95.61663236	3.044277E-012	1.858428E-011	1	0.000000E+000
1	95.61679331	1.858428E-011	3.044277E-012	0	0.000000E+000
1	95.61737200	3.044277E-012	1.858428E-011	1	0.000000E+000
1	95.61752964	1.858428E-011	3.044277E-012	0	0.000000E+000
1	95.61856915	3.044277E-012	1.858428E-011	1	0.000000E+000
1	95.61930336	1.858428E-011	3.044277E-012	0	0.000000E+000
1	95.61944096	3.044277E-012	1.858428E-011	1	0.000000E+000
1	95.61985421	1.858428E-011	3.044277E-012	0	0.000000E+000
1	95.62003660	3.044277E-012	1.858428E-011	1	0.000000E+000
1	95.62008937	1.858428E-011	3.044277E-012	0	0.000000E+000
1	95.62084503	3.044277E-012	1.858428E-011	1	0.000000E+000
1	95.62149699	1.858428E-011	3.044277E-012	0	0.000000E+000
1	95.62259607	3.044277E-012	1.858428E-011	1	0.000000E+000
1	95.62292431	1.858428E-011	3.044277E-012	0	0.000000E+000
1	95.62365301	3.044277E-012	1.858428E-011	1	0.000000E+000
1	95.62372911	1.858428E-011	3.044277E-012	0	0.000000E+000
1	95.62495867	3.044277E-012	1.858428E-011	1	0.000000E+000
1	95.62497034	1.858428E-011	3.044277E-012	0	0.000000E+000
1	95.62530373	3.044277E-012	1.858428E-011	1	0.000000E+000
1	95.62532712	1.858428E-011	3.044277E-012	0	0.000000E+000
1	95.62715638	3.044277E-012	1.858428E-011	1	0.000000E+000
1	95.62723288	1.858428E-011	3.044277E-012	0	0.000000E+000
1	95.62817910	3.044277E-012	1.858428E-011	1	0.000000E+000
1	95.62936595	1.858428E-011	3.044277E-012	0	0.000000E+000
1	95.63080943	3.044277E-012	1.858428E-011	1	0.000000E+000
1	95.63123056	1.858428E-011	3.044277E-012	0	0.000000E+000
1	95.64538035	3.044277E-012	1.858428E-011	1	0.000000E+000
1	95.64613487	1.858428E-011	3.044277E-012	0	0.000000E+000
1	95.64665414	3.044277E-012	1.858428E-011	1	0.000000E+000
1	95.64696309	1.858428E-011	3.044277E-012	0	0.000000E+000
1	95.64702357	3.044277E-012	1.858428E-011	1	0.000000E+000
1	95.64741681	1.858428E-011	3.044277E-012	0	0.000000E+000
1	95.64748837	3.044277E-012	1.858428E-011	1	0.000000E+000
1	95.64803502	1.858428E-011	3.044277E-012	0	0.000000E+000
1	95.64823272	3.044277E-012	1.858428E-011	1	0.000000E+000
1	95.64831460	1.858428E-011	3.044277E-012	0	0.000000E+000
1	95.64956754	3.044277E-012	1.858428E-011	1	0.000000E+000
1	95.65028511	1.858428E-011	3.044277E-012	0	0.000000E+000
1	95.65225562	3.044277E-012	1.858428E-011	1	0.000000E+000
1	95.65263232	1.858428E-011	3.044277E-012	0	0.000000E+000
1	95.65378872	3.044277E-012	1.858428E-011	1	0.000000E+000
1	95.65405646	1.858428E-011	3.044277E-012	0	0.000000E+000
1	95.65422734	3.044277E-012	1.858428E-011	1	0.000000E+000
1	95.65461787	1.858428E-011	3.044277E-012	0	0.000000E+000
1	95.65500322	3.044277E-012	1.858428E-011	1	0.000000E+000
1	95.65503008	1.858428E-011	3.044277E-012	0	0.000000E+000
1	95.65537666	3.044277E-012	1.858428E-011	1	0.000000E+000
1	95.65562245	1.858428E-011	3.044277E-012	0	0.000000E+000
1	95.65600235	3.044277E-012	1.858428E-011	1	0.000000E+000
1	95.65657929	1.858428E-011	3.044277E-012	0	0.000000E+000
1	95.65666919	3.044277E-012	1.858428E-011	1	0.000000E+000
1	95.65697196	1.858428E-011	3.044277E-012	0	0.000000E+000
1	95.67628598	3.044277E-012	1.858428E-011	1	0.000000E+000
1	95.67636518	1.858428E-011	3.044277E-012	0	0.000000E+000
1	95.67715394	3.044277E-012	1.858428E-011	1	0.000000E+000
1	95.67812172	1.858428E-011	3.044277E-012	0	0.000000E+000
1	95.67817584	3.044277E-012	1.858428E-011	1	0.000000E+000
1	95.67850849	1.858428E-011	3.044277E-012	0	0.000000E+000
1	95.67933238	3.044277E-012	1.858428E-011	1	0.000000E+000
1	95.67966868	1.858428E-011	3.044277E-012	0	0.000000E+000
1	95.67993460	3.044277E-012	1.858428E-011	1	0.000000E+000
1	95.68014537	1.858428E-011	3.044277E-012	0	0.000000E+000
1	95.68023269	3.044277E-012	1.858428E-011	1	0.000000E+000
1	95.68038219	1.858428E-011	3.044277E-012	0	0.000000E+000
1	95.70061098	3.044277E-012	1.858428E-011	1	0.000000E+000
1	95.70284049	1.858428E-011	3.044277E-012	0	0.000000E+000
1	95.70287455	3.044277E-012	1.858428E-011	1	0.000000E+000
1	95.70406558	1.858428E-011	3.044277E-012	0	0.000000E+000
1	95.70411687	3.044277E-012	1.858428E-011	1	0.000000E+000
1	95.70465056	1.858428E-011	3.044277E-012	0	0.000000E+000
1	95.70632074	3.044277E-012	1.858428E-011	1	0.000000E+000
1	95.70643552	1.858428E-011	3.044277E-012	0	0.000000E+000
1	95.70761836	3.044277E-012	1.858428E-011	1	0.000000E+000
1	95.70766398	1.858428E-011	3.044277E-012	0	0.000000E+000
1	95.70779227	3.044277E-012	1.858428E-011	1	0.000000E+000
1	95.70780481	1.858428E-011	3.044277E-012	0	0.000000E+000
1	95.70923379	3.044277E-012	1.858428E-011	1	0.000000E+000
1	95.70932645	1.858428E-011	3.044277E-012	0	0.000000E+000
1	95.71067309	3.044277E-012	1.858428E-011	1	0.000000E+000
1	95.71162503	1.858428E-011	3.044277E-012	0	0.000000E+000
1	95.71184087	3.044277E-012	1.858428E-011	1	0.000000E+000
1	95.71198907	1.858428E-011	3.044277E-012	0	0.000000E+000
1	95.71311092	3.044277E-012	1.858428E-011	1	0.000000E+000
1	95.71325214	1.858428E-011	3.044277E-012	0	0.000000E+000
1	95.71352867	3.044277E-012	1.858428E-011	1	0.000000E+000
1	95.71354795	1.858428E-011	3.044277E-012	0	0.000000E+000
1	95.71587030	3.044277E-012	1.858428E-011	1	0.000000E+000
1	95.71600175	1.858428E-011	3.044277E-012	0	0.000000E+000
1	95.71842664	3.044277E-012	1.858428E-011	1	0.000000E+000
1	95.71877434	1.858428E-011	3.044277E-012	0	0.000000E+000
1	95.72022498	3.044277E-012	1.858428E-011	1	0.000000E+000
1	95.72054367	1.858428E-011	3.044277E-012	0	0.000000E+000
1	95.72102377	3.044277E-012	1.858428E-011	1	0.000000E+000
1	95.72190375	1.858428E-011	3.044277E-012	0	0.000000E+000
1	95.72215215	3.044277E-012	1.858428E-011	1	0.000000E+000
1	95.72220495	1.858428E-011	3.044277E-012	0	0.000000E+000
1	95.72243758	3.044277E-012	1.858428E-011	1	0.000000E+000
1	95.72263649	1.858428E-011	3.044277E-012	0	0.000000E+000
1	95.80878436	3.044277E-012	1.858428E-011	1	0.000000E+000
1	95.80884466	1.858428E-011	3.044277E-012	0	0.000000E+000
1	95.80954666	3.044277E-012	1.858428E-011	1	0.000000E+000
1	95.80985121	1.858428E-011	3.044277E-012	0	0.000000E+000
1	95.80994224	3.044277E-012	1.858428E-011	1	0.000000E+000
1	95.81099068	1.858428E-011	3.044277E-012	0	0.000000E+000
1	95.81178692	3.044277E-012	1.858428E-011	1	0.000000E+000
1	95.81234771	1.858428E-011	3.044277E-012	0	0.000000E+000
1	95.81280095	3.044277E-012	1.858428E-011	1	0.000000E+000
1	95.81319756	1.858428E-011	3.044277E-012	0	0.000000E+000
1	95.81499090	3.044277E-012	1.858428E-011	1	0.000000E+000
1	95.81534237	1.858428E-011	3.044277E-012	0	0.000000E+000
1	95.81660027	3.044277E-012	1.858428E-011	1	0.000000E+000
1	95.81681803	1.858428E-011	3.044277E-012	0	0.000000E+000
1	95.81709151	3.044277E-012	1.858428E-011	1	0.000000E+000
1	95.81744297	1.858428E-011	3.044277E-012	0	0.000000E+000
1	95.81756613	3.044277E-012	1.858428E-011	1	0.000000E+000
1	95.81825223	1.858428E-011	3.044277E-012	0	0.000000E+000
1	95.81921781	3.044277E-012	1.858428E-011	1	0.000000E+000
1	95.81952970	1.858428E-011	3.044277E-012	0	0.000000E+000
1	95.81962306	3.044277E-012	1.858428E-011	1	0.000000E+000
1	95.82012757	1.858428E-011	3.044277E-012	0	0.000000E+000
1	95.82031052	3.044277E-012	1.858428E-011	1	0.000000E+000
1	95.82065354	1.858428E-011	3.044277E-012	0	0.000000E+000
1	95.82168278	3.044277E-012	1.858428E-011	1	0.000000E+000
1	95.82297090	1.858428E-011	3.044277E-012	0	0.000000E+000
1	95.82313831	3.044277E-012	1.858428E-011	1	0.000000E+000
1	95.82329758	1.858428E-011	3.044277E-012	0	0.000000E+000
1	95.82341800	3.044277E-012	1.858428E-011	1	0.000000E+000
1	95.82348723	1.858428E-011	3.044277E-012	0	0.000000E+000
1	95.82356469	3.044277E-012	1.858428E-011	1	0.000000E+000
1	95.82388905	1.858428E-011	3.044277E-012	0	0.000000E+000
1	95.82451028	3.044277E-012	1.858428E-011	1	0.000000E+000
1	95.82495629	1.858428E-011	3.044277E-012	0	0.000000E+000
1	95.82709611	3.044277E-012	1.858428E-011	1	0.000000E+000
1	95.82731270	1.858428E-011	3.044277E-012	0	0.000000E+000
1	95.82846186	3.044277E-012	1.858428E-011	1	0.000000E+000
1	95.82868823	1.858428E-011	3.044277E-012	0	0.000000E+000
1	95.82991412	3.044277E-012	1.858428E-011	1	0.000000E+000
1	95.83012924	1.858428E-011	3.044277E-012	0	0.000000E+000
1	95.83073154	3.044277E-012	1.858428E-011	1	0.000000E+000
1	95.83083841	1.858428E-011	3.044277E-012	0	0.000000E+000
1	95.83084559	3.044277E-012	1.858428E-011	1	0.000000E+000
1	95.83116870	1.858428E-011	3.044277E-012	0	0.000000E+000
1	95.83140364	3.044277E-012	1.858428E-011	1	0.000000E+000
1	95.83153247	1.858428E-011	3.044277E-012	0	0.000000E+000
1	95.83163715	3.044277E-012	1.858428E-011	1	0.000000E+000
1	95.83170547	1.858428E-011	3.044277E-012	0	0.000000E+000
1	95.83244125	3.044277E-012	1.858428E-011	1	0.000000E+000
1	95.83246287	1.858428E-011	3.044277E-012	0	0.000000E+000
1	95.83368269	3.044277E-012	1.858428E-011	1	0.000000E+000
1	95.83378359	1.858428E-011	3.044277E-012	0	0.000000E+000
1	95.83512422	3.044277E-012	1.858428E-011	1	0.000000E+000
1	95.83609238	1.858428E-011	3.044277E-012	0	0.000000E+000
1	95.83710796	3.044277E-012	1.858428E-011	1	0.000000E+000
1	95.83768094	1.858428E-011	3.044277E-012	0	0.000000E+000
1	95.83799961	3.044277E-012	1.858428E-011	1	0.000000E+000
1	95.83805247	1.858428E-011	3.044277E-012	0	0.000000E+000
1	95.84390978	3.044277E-012	1.858428E-011	1	0.000000E+000
1	95.84405575	1.858428E-011	3.044277E-012	0	0.000000E+000
1	95.84533439	3.044277E-012	1.858428E-011	1	0.000000E+000
1	95.84549386	1.858428E-011	3.044277E-012	0	0.000000E+000
1	95.84610698	3.044277E-012	1.858428E-011	1	0.000000E+000
1	95.84629018	1.858428E-011	3.044277E-012	0	0.000000E+000
1	95.84666453	3.044277E-012	1.858428E-011	1	0.000000E+000
1	95.84688248	1.858428E-011	3.044277E-012	0	0.000000E+000
1	95.84857971	3.044277E-012	1.858428E-011	1	0.000000E+000
1	95.84882094	1.858428E-011	3.044277E-012	0	0.000000E+000
1	95.84931628	3.044277E-012	1.858428E-011	1	0.000000E+000
1	95.85021801	1.858428E-011	3.044277E-012	0	0.000000E+000
1	95.85265305	3.044277E-012	1.858428E-011	1	0.000000E+000
1	95.85284196	1.858428E-011	3.044277E-012	0	0.000000E+000
1	99.93574616	3.080768E-012	1.862077E-011	1	0.000000E+000
1	99.93582052	1.862077E-011	3.080768E-012	0	0.000000E+000
1	99.93685192	3.080768E-012	1.862077E-011	1	0.000000E+000
1	99.93751116	1.862077E-011	3.080768E-012	0	0.000000E+000
1	99.93787164	3.080768E-012	1.862077E-011	1	0.000000E+000
1	99.93794455	1.862077E-011	3.080768E-012	0	0.000000E+000
1	99.93818229	3.080768E-012	1.862077E-011	1	0.000000E+000
1	99.93829984	1.862077E-011	3.080768E-012	0	0.000000E+000
1	99.93853965	3.080768E-012	1.862077E-011	1	0.000000E+000
1	99.93893552	1.862077E-011	3.080768E-012	0	0.000000E+000
1	99.93989859	3.080768E-012	1.862077E-011	1	0.000000E+000
1	99.94014273	1.862077E-011	3.080768E-012	0	0.000000E+000
1	99.94141295	3.080768E-012	1.862077E-011	1	0.000000E+000
1	99.94187783	1.862077E-011	3.080768E-012	0	0.000000E+000
1	99.94222667	3.080768E-012	1.862077E-011	1	0.000000E+000
1	99.94278325	1.862077E-011	3.080768E-012	0	0.000000E+000
1	99.94285674	3.080768E-012	1.862077E-011	1	0.000000E+000
1	99.94312447	1.862077E-011	3.080768E-012	0	0.000000E+000
1	99.94374762	3.080768E-012	1.862077E-011	1	0.000000E+000
1	99.94407349	1.862077E-011	3.080768E-012	0	0.000000E+000
1	99.94410898	3.080768E-012	1.862077E-011	1	0.000000E+000
1	99.94446977	1.862077E-011	3.080768E-012	0	0.000000E+000
1	99.94464475	3.080768E-012	1.862077E-011	1	0.000000E+000
1	99.94498509	1.862077E-011	3.080768E-012	0	0.000000E+000
1	99.94561916	3.080768E-012	1.862077E-011	1	0.000000E+000
1	99.94564378	1.862077E-011	3.080768E-012	0	0.000000E+000
1	99.94661535	3.080768E-012	1.862077E-011	1	0.000000E+000
1	99.94683565	1.862077E-011	3.080768E-012	0	0.000000E+000
1	99.95079563	3.080768E-012	1.862077E-011	1	0.000000E+000
1	99.95108387	1.862077E-011	3.080768E-012	0	0.000000E+000
1	99.95200067	3.080768E-012	1.862077E-011	1	0.000000E+000
1	99.95314561	1.862077E-011	3.080768E-012	0	0.000000E+000
1	99.95321274	3.080768E-012	1.862077E-011	1	0.000000E+000
1	99.95348707	1.862077E-011	3.080768E-012	0	0.000000E+000
1	99.95392262	3.080768E-012	1.862077E-011	1	0.000000E+000
1	99.95437975	1.862077E-011	3.080768E-012	0	0.000000E+000
1	99.95527712	3.080768E-012	1.862077E-011	1	0.000000E+000
1	99.95544850	1.862077E-011	3.080768E-012	0	0.000000E+000
1	99.95635761	3.080768E-012	1.862077E-011	1	0.000000E+000
1	99.95734127	1.862077E-011	3.080768E-012	0	0.000000E+000
1	99.95871791	3.080768E-012	1.862077E-011	1	0.000000E+000
1	99.95888195	1.862077E-011	3.080768E-012	0	0.000000E+000
1	99.95892320	3.080768E-012	1.862077E-011	1	0.000000E+000
1	99.95897586	1.862077E-011	3.080768E-012	0	0.000000E+000
1	99.95961611	3.080768E-012	1.862077E-011	1	0.000000E+000
1	99.95989391	1.862077E-011	3.080768E-012	0	0.000000E+000
1	99.96153930	3.080768E-012	1.862077E-011	1	0.000000E+000
1	99.96171886	1.862077E-011	3.080768E-012	0	0.000000E+000
1	99.96258227	3.080768E-012	1.862077E-011	1	0.000000E+000
1	99.96300581	1.862077E-011	3.080768E-012	0	0.000000E+000
1	99.96555518	3.080768E-012	1.862077E-011	1	0.000000E+000
1	99.96704059	1.862077E-011	3.080768E-012	0	0.000000E+000
1	99.96888378	3.080768E-012	1.862077E-011	1	0.000000E+000
1	99.96908378	1.862077E-011	3.080768E-012	0	0.000000E+000
1	99.96924861	3.080768E-012	1.862077E-011	1	0.000000E+000
1	99.96951997	1.862077E-011	3.080768E-012	0	0.000000E+000
1	99.96988645	3.080768E-012	1.862077E-011	1	0.000000E+000
1	99.97022079	1.862077E-011	3.080768E-012	0	0.000000E+000
1	99.97026371	3.080768E-012	1.862077E-011	1	0.000000E+000
1	99.97078615	1.862077E-011	3.080768E-012	0	0.000000E+000
1	99.97132352	3.080768E-012	1.862077E-011	1	0.000000E+000
1	99.97147505	1.862077E-011	3.080768E-012	0	0.000000E+000
1	101.46455724	2.977662E-012	1.851766E-011	1	0.000000E+000
1	101.46487133	1.851766E-011	2.977662E-012	0	0.000000E+000
1	101.46658819	2.977662E-012	1.851766E-011	1	0.000000E+000
1	101.46693600	1.851766E-011	2.977662E-012	0	0.000000E+000
1	101.46725027	2.977662E-012	1.851766E-011	1	0.000000E+000
1	101.46778549	1.851766E-011	2.977662E-012	0	0.000000E+000
1	101.46875794	2.977662E-012	1.851766E-011	1	0.000000E+000
1	101.46889797	1.851766E-011	2.977662E-012	0	0.000000E+000
1	101.46920362	2.977662E-012	1.851766E-011	1	0.000000E+000
1	101.46922060	1.851766E-011	2.977662E-012	0	0.000000E+000
1	101.47017775	2.977662E-012	1.851766E-011	1	0.000000E+000
1	101.47042910	1.851766E-011	2.977662E-012	0	0.000000E+000
1	101.47086019	2.977662E-012	1.851766E-011	1	0.000000E+000
1	101.47097156	1.851766E-011	2.977662E-012	0	0.000000E+000
1	101.47136229	2.977662E-012	1.851766E-011	1	0.000000E+000
1	101.47175045	1.851766E-011	2.977662E-012	0	0.000000E+000
1	101.47253487	2.977662E-012	1.851766E-011	1	0.000000E+000
1	101.47271906	1.851766E-011	2.977662E-012	0	0.000000E+000
1	101.47273405	2.977662E-012	1.851766E-011	1	0.000000E+000
1	101.47316297	1.851766E-011	2.977662E-012	0	0.000000E+000
1	101.47328933	2.977662E-012	1.851766E-011	1	0.000000E+000
1	101.47393187	1.851766E-011	2.977662E-012	0	0.000000E+000
1	101.47399422	2.977662E-012	1.851766E-011	1	0.000000E+000
1	101.47453017	1.851766E-011	2.977662E-012	0	0.000000E+000
1	101.47495734	2.977662E-012	1.851766E-011	1	0.000000E+000
1	101.47510048	1.851766E-011	2.977662E-012	0	0.000000E+000
1	101.47597089	2.977662E-012	1.851766E-011	1	0.000000E+000
1	101.47764272	1.851766E-011	2.977662E-012	0	0.000000E+000
1	101.47886039	2.977662E-012	1.851766E-011	1	0.000000E+000
1	101.47947895	1.851766E-011	2.977662E-012	0	0.000000E+000
1	101.48173206	2.977662E-012	1.851766E-011	1	0.000000E+000
1	101.48185583	1.851766E-011	2.977662E-012	0	0.000000E+000
1	101.48260774	2.977662E-012	1.851766E-011	1	0.000000E+000
1	101.48319846	1.851766E-011	2.977662E-012	0	0.000000E+000
1	101.48340780	2.977662E-012	1.851766E-011	1	0.000000E+000
1	101.48455314	1.851766E-011	2.977662E-012	0	0.000000E+000
1	101.48657733	2.977662E-012	1.851766E-011	1	0.000000E+000
1	101.48661447	1.851766E-011	2.977662E-012	0	0.000000E+000
1	101.48715959	2.977662E-012	1.851766E-011	1	0.000000E+000
1	101.48720371	1.851766E-011	2.977662E-012	0	0.000000E+000
1	101.48821157	2.977662E-012	1.851766E-011	1	0.000000E+000
1	101.48966646	1.851766E-011	2.977662E-012	0	0.000000E+000
1	101.48993362	2.977662E-012	1.851766E-011	1	0.000000E+000
1	101.49026430	1.851766E-011	2.977662E-012	0	0.000000E+000
1	101.49111691	2.977662E-012	1.851766E-011	1	0.000000E+000
1	101.49146952	1.851766E-011	2.977662E-012	0	0.000000E+000
1	101.49154543	2.977662E-012	1.851766E-011	1	0.000000E+000
1	101.49159737	1.851766E-011	2.977662E-012	0	0.000000E+000
1	101.49164438	2.977662E-012	1.851766E-011	1	0.000000E+000
1	101.49180201	1.851766E-011	2.977662E-012	0	0.000000E+000
1	101.49276181	2.977662E-012	1.851766E-011	1	0.000000E+000
1	101.49315265	1.851766E-011	2.977662E-012	0	0.000000E+000
1	101.49319052	2.977662E-012	1.851766E-011	1	0.000000E+000
1	101.49358935	1.851766E-011	2.977662E-012	0	0.000000E+000
1	101.49411767	2.977662E-012	1.851766E-011	1	0.000000E+000
1	101.49449799	1.851766E-011	2.977662E-012	0	0.000000E+000
1	101.49473522	2.977662E-012	1.851766E-011	1	0.000000E+000
1	101.49539216	1.851766E-011	2.977662E-012	0	0.000000E+000
1	101.49559656	2.977662E-012	1.851766E-011	1	0.000000E+000
1	101.49566437	1.851766E-011	2.977662E-012	0	0.000000E+000
1	101.49581651	2.977662E-012	1.851766E-011	1	0.000000E+000
1	101.49630547	1.851766E-011	2.977662E-012	0	0.000000E+000
1	101.49657959	2.977662E-012	1.851766E-011	1	0.000000E+000
1	101.49674666	1.851766E-011	2.977662E-012	0	0.000000E+000
1	101.49787789	2.977662E-012	1.851766E-011	1	0.000000E+000
1	101.49829879	1.851766E-011	2.977662E-012	0	0.000000E+000
1	101.49874607	2.977662E-012	1.851766E-011	1	0.000000E+000
1	101.49886644	1.851766E-011	2.977662E-012	0	0.000000E+000
1	101.49949380	2.977662E-012	1.851766E-011	1	0.000000E+000
1	101.49974683	1.851766E-011	2.977662E-012	0	0.000000E+000
1	101.50089545	2.977662E-012	1.851766E-011	1	0.000000E+000
1	101.50105873	1.851766E-011	2.977662E-012	0	0.000000E+000
1	101.50186613	2.977662E-012	1.851766E-011	1	0.000000E+000
1	101.50217842	1.851766E-011	2.977662E-012	0	0.000000E+000
1	101.50372010	2.977662E-012	1.851766E-011	1	0.000000E+000
1	101.50394150	1.851766E-011	2.977662E-012	0	0.000000E+000
1	101.50452129	2.977662E-012	1.851766E-011	1	0.000000E+000
1	101.50642501	1.851766E-011	2.977662E-012	0	0.000000E+000
1	101.50649679	2.977662E-012	1.851766E-011	1	0.000000E+000
1	101.50688875	1.851766E-011	2.977662E-012	0	0.000000E+000
1	101.50750849	2.977662E-012	1.851766E-011	1	0.000000E+000
1	101.50817842	1.851766E-011	2.977662E-012	0	0.000000E+000
1	101.50874380	2.977662E-012	1.851766E-011	1	0.000000E+000
1	101.50880156	1.851766E-011	2.977662E-012	0	0.000000E+000
1	101.50969746	2.977662E-012	1.851766E-011	1	0.000000E+000
1	101.50980329	1.851766E-011	2.977662E-012	0	0.000000E+000
1	101.51009913	2.977662E-012	1.851766E-011	1	0.000000E+000
1	101.51080081	1.851766E-011	2.977662E-012	0	0.000000E+000
1	101.51081692	2.977662E-012	1.851766E-011	1	0.000000E+000
1	101.51160165	1.851766E-011	2.977662E-012	0	0.000000E+000
1	101.51172093	2.977662E-012	1.851766E-011	1	0.000000E+000
1	101.51186811	1.851766E-011	2.977662E-012	0	0.000000E+000
1	101.51189297	2.977662E-012	1.851766E-011	1	0.000000E+000
1	101.51228203	1.851766E-011	2.977662E-012	0	0.000000E+000
1	101.51279707	2.977662E-012	1.851766E-011	1	0.000000E+000
1	101.51304132	1.851766E-011	2.977662E-012	0	0.000000E+000
1	101.51317128	2.977662E-012	1.851766E-011	1	0.000000E+000
1	101.51334817	1.851766E-011	2.977662E-012	0	0.000000E+000
1	101.51356906	2.977662E-012	1.851766E-011	1	0.000000E+000
1	101.51359608	1.851766E-011	2.977662E-012	0	0.000000E+000
1	101.51369016	2.977662E-012	1.851766E-011	1	0.000000E+000
1	101.51371750	1.851766E-011	2.977662E-012	0	0.000000E+000
1	101.51438272	2.977662E-012	1.851766E-011	1	0.000000E+000
1	101.51456280	1.851766E-011	2.977662E-012	0	0.000000E+000
1	101.51462431	2.977662E-012	1.851766E-011	1	0.000000E+000
1	101.51524620	1.851766E-011	2.977662E-012	0	0.000000E+000
1	101.51572735	2.977662E-012	1.851766E-011	1	0.000000E+000
1	101.51664324	1.851766E-011	2.977662E-012	0	0.000000E+000
1	101.51725188	2.977662E-012	1.851766E-011	1	0.000000E+000
1	101.51787203	1.851766E-011	2.977662E-012	0	0.000000E+000
1	101.51802783	2.977662E-012	1.851766E-011	1	0.000000E+000
1	101.51849162	1.851766E-011	2.977662E-012	0	0.000000E+000
1	104.32920180	3.019829E-012	1.855983E-011	1	0.000000E+000
1	104.32920300	1.855983E-011	3.019829E-012	0	0.000000E+000
1	104.32920500	3.019829E-012	1.855983E-011	1	0.000000E+000
1	104.32926571	1.855983E-011	3.019829E-012	0	0.000000E+000
1	104.32932978	3.019829E-012	1.855983E-011	1	0.000000E+000
1	104.32944401	1.855983E-011	3.019829E-012	0	0.000000E+000
1	104.33034876	3.019829E-012	1.855983E-011	1	0.000000E+000
1	104.33039933	1.855983E-011	3.019829E-012	0	0.000000E+000
1	104.33189572	3.019829E-012	1.855983E-011	1	0.000000E+000
1	104.33309319	1.855983E-011	3.019829E-012	0	0.000000E+000
1	104.33453270	3.019829E-012	1.855983E-011	1	0.000000E+000
1	104.33498002	1.855983E-011	3.019829E-012	0	0.000000E+000
1	104.33501138	3.019829E-012	1.855983E-011	1	0.000000E+000
1	104.33522691	1.855983E-011	3.019829E-012	0	0.000000E+000
1	104.33638770	3.019829E-012	1.855983E-011	1	0.000000E+000
1	104.33665938	1.855983E-011	3.019829E-012	0	0.000000E+000
1	104.33671409	3.019829E-012	1.855983E-011	1	0.000000E+000
1	104.33691815	1.855983E-011	3.019829E-012	0	0.000000E+000
1	104.33721121	3.019829E-012	1.855983E-011	1	0.000000E+000
1	104.33736713	1.855983E-011	3.019829E-012	0	0.000000E+000
1	104.33813494	3.019829E-012	1.855983E-011	1	0.000000E+000
1	104.33823519	1.855983E-011	3.019829E-012	0	0.000000E+000
1	104.34195251	3.019829E-012	1.855983E-011	1	0.000000E+000
1	104.34238228	1.855983E-011	3.019829E-012	0	0.000000E+000
1	104.34304007	3.019829E-012	1.855983E-011	1	0.000000E+000
1	104.34318821	1.855983E-011	3.019829E-012	0	0.000000E+000
1	104.34388273	3.019829E-012	1.855983E-011	1	0.000000E+000
1	104.34517563	1.855983E-011	3.019829E-012	0	0.000000E+000
1	104.34529036	3.019829E-012	1.855983E-011	1	0.000000E+000
1	104.34531971	1.855983E-011	3.019829E-012	0	0.000000E+000
1	104.34558781	3.019829E-012	1.855983E-011	1	0.000000E+000
1	104.34607437	1.855983E-011	3.019829E-012	0	0.000000E+000
1	104.34687803	3.019829E-012	1.855983E-011	1	0.000000E+000
1	104.34748566	1.855983E-011	3.019829E-012	0	0.000000E+000
1	104.34863252	3.019829E-012	1.855983E-011	1	0.000000E+000
1	104.34919050	1.855983E-011	3.019829E-012	0	0.000000E+000
1	104.34930013	3.019829E-012	1.855983E-011	1	0.000000E+000
1	104.34957666	1.855983E-011	3.019829E-012	0	0.000000E+000
1	104.35089043	3.019829E-012	1.855983E-011	1	0.000000E+000
1	104.35106973	1.855983E-011	3.019829E-012	0	0.000000E+000
1	104.35132680	3.019829E-012	1.855983E-011	1	0.000000E+000
1	104.35157424	1.855983E-011	3.019829E-012	0	0.000000E+000
1	104.35217233	3.019829E-012	1.855983E-011	1	0.000000E+000
1	104.35254198	1.855983E-011	3.019829E-012	0	0.000000E+000
1	104.35423904	3.019829E-012	1.855983E-011	1	0.000000E+000
1	104.35453742	1.855983E-011	3.019829E-012	0	0.000000E+000
1	104.35464793	3.019829E-012	1.855983E-011	1	0.000000E+000
1	104.35475591	1.855983E-011	3.019829E-012	0	0.000000E+000
1	104.42040302	3.019829E-012	1.855983E-011	1	0.000000E+000
1	104.42135277	1.855983E-011	3.019829E-012	0	0.000000E+000
1	104.42191755	3.019829E-012	1.855983E-011	1	0.000000E+000
1	104.42204939	1.855983E-011	3.019829E-012	0	0.000000E+000
1	104.42217509	3.019829E-012	1.855983E-011	1	0.000000E+000
1	104.42307047	1.855983E-011	3.019829E-012	0	0.000000E+000
1	104.42512209	3.019829E-012	1.855983E-011	1	0.000000E+000
1	104.42528805	1.855983E-011	3.019829E-012	0	0.000000E+000
1	104.42658925	3.019829E-012	1.855983E-011	1	0.000000E+000
1	104.42685965	1.855983E-011	3.019829E-012	0	0.000000E+000
1	104.42896151	3.019829E-012	1.855983E-011	1	0.000000E+000
1	104.42947391	1.855983E-011	3.019829E-012	0	0.000000E+000
1	104.43135304	3.019829E-012	1.855983E-011	1	0.000000E+000
1	104.43153395	1.855983E-011	3.019829E-012	0	0.000000E+000
1	104.43178445	3.019829E-012	1.855983E-011	1	0.000000E+000
1	104.43200925	1.855983E-011	3.019829E-012	0	0.000000E+000
1	104.43274830	3.019829E-012	1.855983E-011	1	0.000000E+000
1	104.43330193	1.855983E-011	3.019829E-012	0	0.000000E+000
1	104.43462530	3.019829E-012	1.855983E-011	1	0.000000E+000
1	104.43499098	1.855983E-011	3.019829E-012	0	0.000000E+000
1	104.43557364	3.019829E-012	1.855983E-011	1	0.000000E+000
1	104.43580744	1.855983E-011	3.019829E-012	0	0.000000E+000
1	104.43693673	3.019829E-012	1.855983E-011	1	0.000000E+000
1	104.43701707	1.855983E-011	3.019829E-012	0	0.000000E+000
1	104.43707576	3.019829E-012	1.855983E-011	1	0.000000E+000
1	104.43721157	1.855983E-011	3.019829E-012	0	0.000000E+000
1	104.44625330	3.019829E-012	1.855983E-011	1	0.000000E+000
1	104.44627694	1.855983E-011	3.019829E-012	0	0.000000E+000
1	104.44803625	3.019829E-012	1.855983E-011	1	0.000000E+000
1	104.44846049	1.855983E-011	3.019829E-012	0	0.000000E+000
1	104.44995232	3.019829E-012	1.855983E-011	1	0.000000E+000
1	104.45058385	1.855983E-011	3.019829E-012	0	0.000000E+000
1	104.45078000	3.019829E-012	1.855983E-011	1	0.000000E+000
1	104.45140539	1.855983E-011	3.019829E-012	0	0.000000E+000
1	104.45144319	3.019829E-012	1.855983E-011	1	0.000000E+000
1	104.45227158	1.855983E-011	3.019829E-012	0	0.000000E+000
1	104.45451817	3.019829E-012	1.855983E-011	1	0.000000E+000
1	104.45491058	1.855983E-011	3.019829E-012	0	0.000000E+000
1	104.45608977	3.019829E-012	1.855983E-011	1	0.000000E+000
1	104.45664122	1.855983E-011	3.019829E-012	0	0.000000E+000
1	104.45729094	3.019829E-012	1.855983E-011	1	0.000000E+000
1	104.45766823	1.855983E-011	3.019829E-012	0	0.000000E+000
1	104.45910062	3.019829E-012	1.855983E-011	1	0.000000E+000
1	104.46015664	1.855983E-011	3.019829E-012	0	0.000000E+000
1	104.48227561	3.019829E-012	1.855983E-011	1	0.000000E+000
1	104.48263657	1.855983E-011	3.019829E-012	0	0.000000E+000
1	104.48296440	3.019829E-012	1.855983E-011	1	0.000000E+000
1	104.48317611	1.855983E-011	3.019829E-012	0	0.000000E+000
1	104.48402447	3.019829E-012	1.855983E-011	1	0.000000E+000
1	104.48484416	1.855983E-011	3.019829E-012	0	0.000000E+000
1	104.48575063	3.019829E-012	1.855983E-011	1	0.000000E+000
1	104.48583285	1.855983E-011	3.019829E-012	0	0.000000E+000
1	104.48663868	3.019829E-012	1.855983E-011	1	0.000000E+000
1	104.48665814	1.855983E-011	3.019829E-012	0	0.000000E+000
1	104.48754916	3.019829E-012	1.855983E-011	1	0.000000E+000
1	104.48782086	1.855983E-011	3.019829E-012	0	0.000000E+000
1	104.49102745	3.019829E-012	1.855983E-011	1	0.000000E+000
1	104.49127730	1.855983E-011	3.019829E-012	0	0.000000E+000
1	104.49259956	3.019829E-012	1.855983E-011	1	0.000000E+000
1	104.49277430	1.855983E-011	3.019829E-012	0	0.000000E+000
1	104.49407632	3.019829E-012	1.855983E-011	1	0.000000E+000
1	104.49421063	1.855983E-011	3.019829E-012	0	0.000000E+000
1	104.49430587	3.019829E-012	1.855983E-011	1	0.000000E+000
1	104.49438612	1.855983E-011	3.019829E-012	0	0.000000E+000
1	104.49444626	3.019829E-012	1.855983E-011	1	0.000000E+000
1	104.49503717	1.855983E-011	3.019829E-012	0	0.000000E+000
1	104.49545663	3.019829E-012	1.855983E-011	1	0.000000E+000
1	104.49573994	1.855983E-011	3.019829E-012	0	0.000000E+000
1	104.49727648	3.019829E-012	1.855983E-011	1	0.000000E+000
1	104.49755106	1.855983E-011	3.019829E-012	0	0.000000E+000
1	104.50171570	3.019829E-012	1.855983E-011	1	0.000000E+000
1	104.50182572	1.855983E-011	3.019829E-012	0	0.000000E+000
1	104.50210456	3.019829E-012	1.855983E-011	1	0.000000E+000
1	104.50226489	1.855983E-011	3.019829E-012	0	0.000000E+000
1	104.50300273	3.019829E-012	1.855983E-011	1	0.000000E+000
1	104.50310041	1.855983E-011	3.019829E-012	0	0.000000E+000
1	104.50352007	3.019829E-012	1.855983E-011	1	0.000000E+000
1	104.50369600	1.855983E-011	3.019829E-012	0	0.000000E+000
1	104.50426998	3.019829E-012	1.855983E-011	1	0.000000E+000
1	104.50433006	1.855983E-011	3.019829E-012	0	0.000000E+000
1	104.50480961	3.019829E-012	1.855983E-011	1	0.000000E+000
1	104.50495851	1.855983E-011	3.019829E-012	0	0.000000E+000
1	104.50544077	3.019829E-012	1.855983E-011	1	0.000000E+000
1	104.50559079	1.855983E-011	3.019829E-012	0	0.000000E+000
1	104.50571478	3.019829E-012	1.855983E-011	1	0.000000E+000
1	104.50619446	1.855983E-011	3.019829E-012	0	0.000000E+000
1	104.50955079	3.019829E-012	1.855983E-011	1	0.000000E+000
1	104.51038967	1.855983E-011	3.019829E-012	0	0.000000E+000
1	104.51078201	3.019829E-012	1.855983E-011	1	0.000000E+000
1	104.51123634	1.855983E-011	3.019829E-012	0	0.000000E+000
1	104.51141486	3.019829E-012	1.855983E-011	1	0.000000E+000
1	104.51165480	1.855983E-011	3.019829E-012	0	0.000000E+000
1	104.51179298	3.019829E-012	1.855983E-011	1	0.000000E+000
1	104.51184704	1.855983E-011	3.019829E-012	0	0.000000E+000
1	104.51206540	3.019829E-012	1.855983E-011	1	0.000000E+000
1	104.51216149	1.855983E-011	3.019829E-012	0	0.000000E+000
1	104.51330667	3.019829E-012	1.855983E-011	1	0.000000E+000
1	104.51360870	1.855983E-011	3.019829E-012	0	0.000000E+000
1	104.51465941	3.019829E-012	1.855983E-011	1	0.000000E+000
1	104.51468583	1.855983E-011	3.019829E-012	0	0.000000E+000
1	104.51568379	3.019829E-012	1.855983E-011	1	0.000000E+000
1	104.51593665	1.855983E-011	3.019829E-012	0	0.000000E+000
1	104.51665542	3.019829E-012	1.855983E-011	1	0.000000E+000
1	104.51678612	1.855983E-011	3.019829E-012	0	0.000000E+000
1	104.51752462	3.019829E-012	1.855983E-011	1	0.000000E+000
1	104.51755659	1.855983E-011	3.019829E-012	0	0.000000E+000
1	104.51823038	3.019829E-012	1.855983E-011	1	0.000000E+000
1	104.51859200	1.855983E-011	3.019829E-012	0	0.000000E+000
1	104.51872032	3.019829E-012	1.855983E-011	1	0.000000E+000
1	104.51917795	1.855983E-011	3.019829E-012	0	0.000000E+000
1	104.51922726	3.019829E-012	1.855983E-011	1	0.000000E+000
1	104.51927274	1.855983E-011	3.019829E-012	0	0.000000E+000
1	104.71650296	2.955791E-012	1.849579E-011	1	0.000000E+000
1	104.71697260	1.849579E-011	2.955791E-012	0	0.000000E+000
1	104.71787131	2.955791E-012	1.849579E-011	1	0.000000E+000
1	104.71802707	1.849579E-011	2.955791E-012	0	0.000000E+000
1	104.71935548	2.955791E-012	1.849579E-011	1	0.000000E+000
1	104.71997887	1.849579E-011	2.955791E-012	0	0.000000E+000
1	104.72154864	2.955791E-012	1.849579E-011	1	0.000000E+000
1	104.72283121	1.849579E-011	2.955791E-012	0	0.000000E+000
1	104.72788010	2.955791E-012	1.849579E-011	1	0.000000E+000
1	104.72797815	1.849579E-011	2.955791E-012	0	0.000000E+000
1	104.72857706	2.955791E-012	1.849579E-011	1	0.000000E+000
1	104.72877832	1.849579E-011	2.955791E-012	0	0.000000E+000
1	104.72921559	2.955791E-012	1.849579E-011	1	0.000000E+000
1	104.72965171	1.849579E-011	2.955791E-012	0	0.000000E+000
1	104.72998128	2.955791E-012	1.849579E-011	1	0.000000E+000
1	104.73025020	1.849579E-011	2.955791E-012	0	0.000000E+000
1	104.73072222	2.955791E-012	1.849579E-011	1	0.000000E+000
1	104.73076831	1.849579E-011	2.955791E-012	0	0.000000E+000
1	104.73252294	2.955791E-012	1.849579E-011	1	0.000000E+000
1	104.73400667	1.849579E-011	2.955791E-012	0	0.000000E+000
1	104.73500332	2.955791E-012	1.849579E-011	1	0.000000E+000
1	104.73505855	1.849579E-011	2.955791E-012	0	0.000000E+000
1	104.73530931	2.955791E-012	1.849579E-011	1	0.000000E+000
1	104.73556864	1.849579E-011	2.955791E-012	0	0.000000E+000
1	104.73676788	2.955791E-012	1.849579E-011	1	0.000000E+000
1	104.73727013	1.849579E-011	2.955791E-012	0	0.000000E+000
1	104.73729956	2.955791E-012	1.849579E-011	1	0.000000E+000
1	104.73801886	1.849579E-011	2.955791E-012	0	0.000000E+000
1	104.73808553	2.955791E-012	1.849579E-011	1	0.000000E+000
1	104.73825825	1.849579E-011	2.955791E-012	0	0.000000E+000
1	104.73958595	2.955791E-012	1.849579E-011	1	0.000000E+000
1	104.74006136	1.849579E-011	2.955791E-012	0	0.000000E+000
1	104.74048307	2.955791E-012	1.849579E-011	1	0.000000E+000
1	104.74056571	1.849579E-011	2.955791E-012	0	0.000000E+000
1	104.74106121	2.955791E-012	1.849579E-011	1	0.000000E+000
1	104.74167636	1.849579E-011	2.955791E-012	0	0.000000E+000
1	104.74246357	2.955791E-012	1.849579E-011	1	0.000000E+000
1	104.74271999	1.849579E-011	2.955791E-012	0	0.000000E+000
1	104.74496009	2.955791E-012	1.849579E-011	1	0.000000E+000
1	104.74511154	1.849579E-011	2.955791E-012	0	0.000000E+000
1	104.74522733	2.955791E-012	1.849579E-011	1	0.000000E+000
1	104.74541104	1.849579E-011	2.955791E-012	0	0.000000E+000
1	104.74573604	2.955791E-012	1.849579E-011	1	0.000000E+000
1	104.74585006	1.849579E-011	2.955791E-012	0	0.000000E+000
1	104.74751797	2.955791E-012	1.849579E-011	1	0.000000E+000
1	104.74782646	1.849579E-011	2.955791E-012	0	0.000000E+000
1	104.74872885	2.955791E-012	1.849579E-011	1	0.000000E+000
1	104.74942614	1.849579E-011	2.955791E-012	0	0.000000E+000
1	104.75041296	2.955791E-012	1.849579E-011	1	0.000000E+000
1	104.75060611	1.849579E-011	2.955791E-012	0	0.000000E+000
1	104.75242461	2.955791E-012	1.849579E-011	1	0.000000E+000
1	104.75415068	1.849579E-011	2.955791E-012	0	0.000000E+000
1	104.75719367	2.955791E-012	1.849579E-011	1	0.000000E+000
1	104.75748078	1.849579E-011	2.955791E-012	0	0.000000E+000
1	104.75770855	2.955791E-012	1.849579E-011	1	0.000000E+000
1	104.75813722	1.849579E-011	2.955791E-012	0	0.000000E+000
1	104.75911908	2.955791E-012	1.849579E-011	1	0.000000E+000
1	104.75916302	1.849579E-011	2.955791E-012	0	0.000000E+000
1	104.75961076	2.955791E-012	1.849579E-011	1	0.000000E+000
1	104.76028825	1.849579E-011	2.955791E-012	0	0.000000E+000
1	104.76095921	2.955791E-012	1.849579E-011	1	0.000000E+000
1	104.76105338	1.849579E-011	2.955791E-012	0	0.000000E+000
1	104.76176529	2.955791E-012	1.849579E-011	1	0.000000E+000
1	104.76222852	1.849579E-011	2.955791E-012	0	0.000000E+000
1	104.76252666	2.955791E-012	1.849579E-011	1	0.000000E+000
1	104.76259969	1.849579E-011	2.955791E-012	0	0.000000E+000
1	104.76265717	2.955791E-012	1.849579E-011	1	0.000000E+000
1	104.76328479	1.849579E-011	2.955791E-012	0	0.000000E+000
1	104.76385762	2.955791E-012	1.849579E-011	1	0.000000E+000
1	104.76398248	1.849579E-011	2.955791E-012	0	0.000000E+000
1	104.76472897	2.955791E-012	1.849579E-011	1	0.000000E+000
1	104.76477167	1.849579E-011	2.955791E-012	0	0.000000E+000
1	104.76494114	2.955791E-012	1.849579E-011	1	0.000000E+000
1	104.76498844	1.849579E-011	2.955791E-012	0	0.000000E+000
1	104.76501629	2.955791E-012	1.849579E-011	1	0.000000E+000
1	104.76503248	1.849579E-011	2.955791E-012	0	0.000000E+000
1	104.76549461	2.955791E-012	1.849579E-011	1	0.000000E+000
1	104.76589891	1.849579E-011	2.955791E-012	0	0.000000E+000
1	104.76692151	2.955791E-012	1.849579E-011	1	0.000000E+000
1	104.76743566	1.849579E-011	2.955791E-012	0	0.000000E+000
1	104.76771265	2.955791E-012	1.849579E-011	1	0.000000E+000
1	104.76779945	1.849579E-011	2.955791E-012	0	0.000000E+000
1	104.76915069	2.955791E-012	1.849579E-011	1	0.000000E+000
1	104.76917792	1.849579E-011	2.955791E-012	0	0.000000E+000
1	104.76927269	2.955791E-012	1.849579E-011	1	0.000000E+000
1	104.76945930	1.849579E-011	2.955791E-012	0	0.000000E+000
1	104.77063276	2.955791E-012	1.849579E-011	1	0.000000E+000
1	104.77069912	1.849579E-011	2.955791E-012	0	0.000000E+000
1	104.77366850	2.955791E-012	1.849579E-011	1	0.000000E+000
1	104.77399258	1.849579E-011	2.955791E-012	0	0.000000E+000
1	104.77474263	2.955791E-012	1.849579E-011	1	0.000000E+000
1	104.77493981	1.849579E-011	2.955791E-012	0	0.000000E+000
1	104.77561970	2.955791E-012	1.849579E-011	1	0.000000E+000
1	104.77565174	1.849579E-011	2.955791E-012	0	0.000000E+000
1	104.77628262	2.955791E-012	1.849579E-011	1	0.000000E+000
1	104.77651606	1.849579E-011	2.955791E-012	0	0.000000E+000
1	104.77674544	2.955791E-012	1.849579E-011	1	0.000000E+000
1	104.77678702	1.849579E-011	2.955791E-012	0	0.000000E+000
1	104.77723536	2.955791E-012	1.849579E-011	1	0.000000E+000
1	104.77729436	1.849579E-011	2.955791E-012	0	0.000000E+000
1	104.77776832	2.955791E-012	1.849579E-011	1	0.000000E+000
1	104.77840512	1.849579E-011	2.955791E-012	0	0.000000E+000
1	104.77884386	2.955791E-012	1.849579E-011	1	0.000000E+000
1	104.77888823	1.849579E-011	2.955791E-012	0	0.000000E+000
1	104.77925728	2.955791E-012	1.849579E-011	1	0.000000E+000
1	104.77938696	1.849579E-011	2.955791E-012	0	0.000000E+000
1	104.78046778	2.955791E-012	1.849579E-011	1	0.000000E+000
1	104.78085814	1.849579E-011	2.955791E-012	0	0.000000E+000
1	104.78094975	2.955791E-012	1.849579E-011	1	0.000000E+000
1	104.78104511	1.849579E-011	2.955791E-012	0	0.000000E+000
1	104.78484245	2.955791E-012	1.849579E-011	1	0.000000E+000
1	104.78533794	1.849579E-011	2.955791E-012	0	0.000000E+000
1	104.78981515	2.955791E-012	1.849579E-011	1	0.000000E+000
1	104.79018545	1.849579E-011	2.955791E-012	0	0.000000E+000
1	104.79035260	2.955791E-012	1.849579E-011	1	0.000000E+000
1	104.79053460	1.849579E-011	2.955791E-012	0	0.000000E+000
1	104.79198399	2.955791E-012	1.849579E-011	1	0.000000E+000
1	104.79205738	1.849579E-011	2.955791E-012	0	0.000000E+000
1	104.79211434	2.955791E-012	1.849579E-011	1	0.000000E+000
1	104.79246966	1.849579E-011	2.955791E-012	0	0.000000E+000
1	104.79318026	2.955791E-012	1.849579E-011	1	0.000000E+000
1	104.79361873	1.849579E-011	2.955791E-012	0	0.000000E+000
1	104.79505252	2.955791E-012	1.849579E-011	1	0.000000E+000
1	104.79516402	1.849579E-011	2.955791E-012	0	0.000000E+000
1	104.79542106	2.955791E-012	1.849579E-011	1	0.000000E+000
1	104.79612215	1.849579E-011	2.955791E-012	0	0.000000E+000
1	104.79657845	2.955791E-012	1.849579E-011	1	0.000000E+000
1	104.79670085	1.849579E-011	2.955791E-012	0	0.000000E+000
1	104.79682924	2.955791E-012	1.849579E-011	1	0.000000E+000
1	104.79710736	1.849579E-011	2.955791E-012	0	0.000000E+000
1	104.79738135	2.955791E-012	1.849579E-011	1	0.000000E+000
1	104.79750740	1.849579E-011	2.955791E-012	0	0.000000E+000
1	104.79843389	2.955791E-012	1.849579E-011	1	0.000000E+000
1	104.79875918	1.849579E-011	2.955791E-012	0	0.000000E+000
1	104.79913729	2.955791E-012	1.849579E-011	1	0.000000E+000
1	104.79916480	1.849579E-011	2.955791E-012	0	0.000000E+000
1	104.80229124	2.955791E-012	1.849579E-011	1	0.000000E+000
1	104.80245209	1.849579E-011	2.955791E-012	0	0.000000E+000
1	104.80294178	2.955791E-012	1.849579E-011	1	0.000000E+000
1	104.80301362	1.849579E-011	2.955791E-012	0	0.000000E+000
1	104.80318032	2.955791E-012	1.849579E-011	1	0.000000E+000
1	104.80338187	1.849579E-011	2.955791E-012	0	0.000000E+000
1	104.80397051	2.955791E-012	1.849579E-011	1	0.000000E+000
1	104.80530450	1.849579E-011	2.955791E-012	0	0.000000E+000
1	104.80538406	2.955791E-012	1.849579E-011	1	0.000000E+000
1	104.80573502	1.849579E-011	2.955791E-012	0	0.000000E+000
1	104.80654352	2.955791E-012	1.849579E-011	1	0.000000E+000
1	104.80666789	1.849579E-011	2.955791E-012	0	0.000000E+000
1	104.80696252	2.955791E-012	1.849579E-011	1	0.000000E+000
1	104.80721396	1.849579E-011	2.955791E-012	0	0.000000E+000
1	104.80760606	2.955791E-012	1.849579E-011	1	0.000000E+000
1	104.80826269	1.849579E-011	2.955791E-012	0	0.000000E+000
1	104.80914207	2.955791E-012	1.849579E-011	1	0.000000E+000
1	104.80932542	1.849579E-011	2.955791E-012	0	0.000000E+000
1	104.81011860	2.955791E-012	1.849579E-011	1	0.000000E+000
1	104.81036829	1.849579E-011	2.955791E-012	0	0.000000E+000
1	104.81171117	2.955791E-012	1.849579E-011	1	0.000000E+000
1	104.81208283	1.849579E-011	2.955791E-012	0	0.000000E+000
1	104.81231608	2.955791E-012	1.849579E-011	1	0.000000E+000
1	104.81249227	1.849579E-011	2.955791E-012	0	0.000000E+000
1	104.81497715	2.955791E-012	1.849579E-011	1	0.000000E+000
1	104.81551068	1.849579E-011	2.955791E-012	0	0.000000E+000
1	104.81589620	2.955791E-012	1.849579E-011	1	0.000000E+000
1	104.81595161	1.849579E-011	2.955791E-012	0	0.000000E+000
1	104.81698210	2.955791E-012	1.849579E-011	1	0.000000E+000
1	104.81723195	1.849579E-011	2.955791E-012	0	0.000000E+000
1	104.81732847	2.955791E-012	1.849579E-011	1	0.000000E+000
1	104.81813866	1.849579E-011	2.955791E-012	0	0.000000E+000
1	104.82024353	2.955791E-012	1.849579E-011	1	0.000000E+000
1	104.82033224	1.849579E-011	2.955791E-012	0	0.000000E+000
1	104.82075303	2.955791E-012	1.849579E-011	1	0.000000E+000
1	104.82079835	1.849579E-011	2.955791E-012	0	0.000000E+000
1	104.82237739	2.955791E-012	1.849579E-011	1	0.000000E+000
1	104.82303791	1.849579E-011	2.955791E-012	0	0.000000E+000
1	104.82322390	2.955791E-012	1.849579E-011	1	0.000000E+000
1	104.82328159	1.849579E-011	2.955791E-012	0	0.000000E+000
1	104.82372176	2.955791E-012	1.849579E-011	1	0.000000E+000
1	104.82401570	1.849579E-011	2.955791E-012	0	0.000000E+000
1	104.82579145	2.955791E-012	1.849579E-011	1	0.000000E+000
1	104.82599848	1.849579E-011	2.955791E-012	0	0.000000E+000
1	104.82765588	2.955791E-012	1.849579E-011	1	0.000000E+000
1	104.82808274	1.849579E-011	2.955791E-012	0	0.000000E+000
1	104.83038839	2.955791E-012	1.849579E-011	1	0.000000E+000
1	104.83079792	1.849579E-011	2.955791E-012	0	0.000000E+000
1	104.83130687	2.955791E-012	1.849579E-011	1	0.000000E+000
1	104.83157927	1.849579E-011	2.955791E-012	0	0.000000E+000
1	104.83161092	2.955791E-012	1.849579E-011	1	0.000000E+000
1	104.83178825	1.849579E-011	2.955791E-012	0	0.000000E+000
1	104.83226111	2.955791E-012	1.849579E-011	1	0.000000E+000
1	104.83240611	1.849579E-011	2.955791E-012	0	0.000000E+000
1	104.83292070	2.955791E-012	1.849579E-011	1	0.000000E+000
1	104.83316829	1.849579E-011	2.955791E-012	0	0.000000E+000
1	104.83340633	2.955791E-012	1.849579E-011	1	0.000000E+000
1	104.83390051	1.849579E-011	2.955791E-012	0	0.000000E+000
1	104.83394940	2.955791E-012	1.849579E-011	1	0.000000E+000
1	104.83461070	1.849579E-011	2.955791E-012	0	0.000000E+000
1	104.83492543	2.955791E-012	1.849579E-011	1	0.000000E+000
1	104.83507129	1.849579E-011	2.955791E-012	0	0.000000E+000
1	104.83549452	2.955791E-012	1.849579E-011	1	0.000000E+000
1	104.83567334	1.849579E-011	2.955791E-012	0	0.000000E+000
1	104.83633098	2.955791E-012	1.849579E-011	1	0.000000E+000
1	104.83641387	1.849579E-011	2.955791E-012	0	0.000000E+000
1	104.83720285	2.955791E-012	1.849579E-011	1	0.000000E+000
1	104.83733475	1.849579E-011	2.955791E-012	0	0.000000E+000
1	104.83739414	2.955791E-012	1.849579E-011	1	0.000000E+000
1	104.83791834	1.849579E-011	2.955791E-012	0	0.000000E+000
1	104.83865799	2.955791E-012	1.849579E-011	1	0.000000E+000
1	104.83885150	1.849579E-011	2.955791E-012	0	0.000000E+000
1	104.83901648	2.955791E-012	1.849579E-011	1	0.000000E+000
1	104.83912396	1.849579E-011	2.955791E-012	0	0.000000E+000
1	104.83960827	2.955791E-012	1.849579E-011	1	0.000000E+000
1	104.83983423	1.849579E-011	2.955791E-012	0	0.000000E+000
1	104.84104710	2.955791E-012	1.849579E-011	1	0.000000E+000
1	104.84138458	1.849579E-011	2.955791E-012	0	0.000000E+000
1	104.84203979	2.955791E-012	1.849579E-011	1	0.000000E+000
1	104.84217827	1.849579E-011	2.955791E-012	0	0.000000E+000
1	104.84267833	2.955791E-012	1.849579E-011	1	0.000000E+000
1	104.84295836	1.849579E-011	2.955791E-012	0	0.000000E+000
1	104.84306352	2.955791E-012	1.849579E-011	1	0.000000E+000
1	104.84384833	1.849579E-011	2.955791E-012	0	0.000000E+000
1	104.84388501	2.955791E-012	1.849579E-011	1	0.000000E+000
1	104.84398007	1.849579E-011	2.955791E-012	0	0.000000E+000
1	104.84476370	2.955791E-012	1.849579E-011	1	0.000000E+000
1	104.84507224	1.849579E-011	2.955791E-012	0	0.000000E+000
1	104.84686617	2.955791E-012	1.849579E-011	1	0.000000E+000
1	104.84750592	1.849579E-011	2.955791E-012	0	0.000000E+000
1	104.85071037	2.955791E-012	1.849579E-011	1	0.000000E+000
1	104.85081056	1.849579E-011	2.955791E-012	0	0.000000E+000
1	104.85264713	2.955791E-012	1.849579E-011	1	0.000000E+000
1	104.85266449	1.849579E-011	2.955791E-012	0	0.000000E+000
1	104.85459447	2.955791E-012	1.849579E-011	1	0.000000E+000
1	104.85477416	1.849579E-011	2.955791E-012	0	0.000000E+000
1	104.85590964	2.955791E-012	1.849579E-011	1	0.000000E+000
1	104.85631511	1.849579E-011	2.955791E-012	0	0.000000E+000
1	104.85694891	2.955791E-012	1.849579E-011	1	0.000000E+000
1	104.85781443	1.849579E-011	2.955791E-012	0	0.000000E+000
1	104.85793262	2.955791E-012	1.849579E-011	1	0.000000E+000
1	104.85797386	1.849579E-011	2.955791E-012	0	0.000000E+000
1	104.85830426	2.955791E-012	1.849579E-011	1	0.000000E+000
1	104.85921069	1.849579E-011	2.955791E-012	0	0.000000E+000
1	104.86019134	2.955791E-012	1.849579E-011	1	0.000000E+000
1	104.86021857	1.849579E-011	2.955791E-012	0	0.000000E+000
1	104.86130202	2.955791E-012	1.849579E-011	1	0.000000E+000
1	104.86149340	1.849579E-011	2.955791E-012	0	0.000000E+000
1	104.86205337	2.955791E-012	1.849579E-011	1	0.000000E+000
1	104.86262599	1.849579E-011	2.955791E-012	0	0.000000E+000
1	104.86894678	2.955791E-012	1.849579E-011	1	0.000000E+000
1	104.86898182	1.849579E-011	2.955791E-012	0	0.000000E+000
1	104.86994377	2.955791E-012	1.849579E-011	1	0.000000E+000
1	104.87021086	1.849579E-011	2.955791E-012	0	0.000000E+000
1	104.87135180	2.955791E-012	1.849579E-011	1	0.000000E+000
1	104.87163178	1.849579E-011	2.955791E-012	0	0.000000E+000
1	104.87180038	2.955791E-012	1.849579E-011	1	0.000000E+000
1	104.87200461	1.849579E-011	2.955791E-012	0	0.000000E+000
1	104.87902990	2.955791E-012	1.849579E-011	1	0.000000E+000
1	104.87907525	1.849579E-011	2.955791E-012	0	0.000000E+000
1	104.87954349	2.955791E-012	1.849579E-011	1	0.000000E+000
1	104.87982570	1.849579E-011	2.955791E-012	0	0.000000E+000
1	104.87986640	2.955791E-012	1.849579E-011	1	0.000000E+000
1	104.87990377	1.849579E-011	2.955791E-012	0	0.000000E+000
1	104.88028787	2.955791E-012	1.849579E-011	1	0.000000E+000
1	104.88079845	1.849579E-011	2.955791E-012	0	0.000000E+000
1	104.88155633	2.955791E-012	1.849579E-011	1	0.000000E+000
1	104.88164599	1.849579E-011	2.955791E-012	0	0.000000E+000
1	104.88175817	2.955791E-012	1.849579E-011	1	0.000000E+000
1	104.88182035	1.849579E-011	2.955791E-012	0	0.000000E+000
1	104.88185161	2.955791E-012	1.849579E-011	1	0.000000E+000
1	104.88213898	1.849579E-011	2.955791E-012	0	0.000000E+000
1	104.88567911	2.955791E-012	1.849579E-011	1	0.000000E+000
1	104.88588468	1.849579E-011	2.955791E-012	0	0.000000E+000
1	104.88641984	2.955791E-012	1.849579E-011	1	0.000000E+000
1	104.88650937	1.849579E-011	2.955791E-012	0	0.000000E+000
1	104.88705519	2.955791E-012	1.849579E-011	1	0.000000E+000
1	104.88741943	1.849579E-011	2.955791E-012	0	0.000000E+000
1	104.88759259	2.955791E-012	1.849579E-011	1	0.000000E+000
1	104.88825264	1.849579E-011	2.955791E-012	0	0.000000E+000
1	104.88905425	2.955791E-012	1.849579E-011	1	0.000000E+000
1	104.88911278	1.849579E-011	2.955791E-012	0	0.000000E+000
1	104.89071981	2.955791E-012	1.849579E-011	1	0.000000E+000
1	104.89221194	1.849579E-011	2.955791E-012	0	0.000000E+000
1	104.89245532	2.955791E-012	1.849579E-011	1	0.000000E+000
1	104.89285176	1.849579E-011	2.955791E-012	0	0.000000E+000
1	104.89358378	2.955791E-012	1.849579E-011	1	0.000000E+000
1	104.89394342	1.849579E-011	2.955791E-012	0	0.000000E+000
1	104.89433082	2.955791E-012	1.849579E-011	1	0.000000E+000
1	104.89447043	1.849579E-011	2.955791E-012	0	0.000000E+000
1	104.89465046	2.955791E-012	1.849579E-011	1	0.000000E+000
1	104.89484468	1.849579E-011	2.955791E-012	0	0.000000E+000
1	104.89534090	2.955791E-012	1.849579E-011	1	0.000000E+000
1	104.89541117	1.849579E-011	2.955791E-012	0	0.000000E+000
1	104.89599333	2.955791E-012	1.849579E-011	1	0.000000E+000
1	104.89615982	1.849579E-011	2.955791E-012	0	0.000000E+000
1	104.89671680	2.955791E-012	1.849579E-011	1	0.000000E+000
1	104.89687503	1.849579E-011	2.955791E-012	0	0.000000E+000
1	104.89691671	2.955791E-012	1.849579E-011	1	0.000000E+000
1	104.89696105	1.849579E-011	2.955791E-012	0	0.000000E+000
1	104.89711858	2.955791E-012	1.849579E-011	1	0.000000E+000
1	104.89736141	1.849579E-011	2.955791E-012	0	0.000000E+000
1	104.89968252	2.955791E-012	1.849579E-011	1	0.000000E+000
1	104.90010806	1.849579E-011	2.955791E-012	0	0.000000E+000
1	104.90035664	2.955791E-012	1.849579E-011	1	0.000000E+000
1	104.90070282	1.849579E-011	2.955791E-012	0	0.000000E+000
1	104.90088751	2.955791E-012	1.849579E-011	1	0.000000E+000
1	104.90163804	1.849579E-011	2.955791E-012	0	0.000000E+000
1	104.90342095	2.955791E-012	1.849579E-011	1	0.000000E+000
1	104.90348531	1.849579E-011	2.955791E-012	0	0.000000E+000
1	104.90402921	2.955791E-012	1.849579E-011	1	0.000000E+000
1	104.90421325	1.849579E-011	2.955791E-012	0	0.000000E+000
1	104.90487648	2.955791E-012	1.849579E-011	1	0.000000E+000
1	104.90501857	1.849579E-011	2.955791E-012	0	0.000000E+000
1	104.90533895	2.955791E-012	1.849579E-011	1	0.000000E+000
1	104.90585764	1.849579E-011	2.955791E-012	0	0.000000E+000
1	104.90596982	2.955791E-012	1.849579E-011	1	0.000000E+000
1	104.90639553	1.849579E-011	2.955791E-012	0	0.000000E+000
1	104.90651409	2.955791E-012	1.849579E-011	1	0.000000E+000
1	104.90736817	1.849579E-011	2.955791E-012	0	0.000000E+000
1	104.91202993	2.955791E-012	1.849579E-011	1	0.000000E+000
1	104.91225417	1.849579E-011	2.955791E-012	0	0.000000E+000
1	104.91323318	2.955791E-012	1.849579E-011	1	0.000000E+000
1	104.91330343	1.849579E-011	2.955791E-012	0	0.000000E+000
1	104.91341363	2.955791E-012	1.849579E-011	1	0.000000E+000
1	104.91344886	1.849579E-011	2.955791E-012	0	0.000000E+000
1	104.91484435	2.955791E-012	1.849579E-011	1	0.000000E+000
1	104.91499341	1.849579E-011	2.955791E-012	0	0.000000E+000
1	104.91527169	2.955791E-012	1.849579E-011	1	0.000000E+000
1	104.91536476	1.849579E-011	2.955791E-012	0	0.000000E+000
1	104.91574259	2.955791E-012	1.849579E-011	1	0.000000E+000
1	104.91588855	1.849579E-011	2.955791E-012	0	0.000000E+000
1	104.91867366	2.955791E-012	1.849579E-011	1	0.000000E+000
1	104.91933712	1.849579E-011	2.955791E-012	0	0.000000E+000
1	104.91963754	2.955791E-012	1.849579E-011	1	0.000000E+000
1	104.91975137	1.849579E-011	2.955791E-012	0	0.000000E+000
1	104.92074530	2.955791E-012	1.849579E-011	1	0.000000E+000
1	104.92117002	1.849579E-011	2.955791E-012	0	0.000000E+000
1	104.92329710	2.955791E-012	1.849579E-011	1	0.000000E+000
1	104.92445149	1.849579E-011	2.955791E-012	0	0.000000E+000
1	104.92595044	2.955791E-012	1.849579E-011	1	0.000000E+000
1	104.92605990	1.849579E-011	2.955791E-012	0	0.000000E+000
1	104.92660994	2.955791E-012	1.849579E-011	1	0.000000E+000
1	104.92691691	1.849579E-011	2.955791E-012	0	0.000000E+000
1	104.92720531	2.955791E-012	1.849579E-011	1	0.000000E+000
1	104.92759150	1.849579E-011	2.955791E-012	0	0.000000E+000
1	104.92937124	2.955791E-012	1.849579E-011	1	0.000000E+000
1	104.92945126	1.849579E-011	2.955791E-012	0	0.000000E+000
1	104.93024338	2.955791E-012	1.849579E-011	1	0.000000E+000
1	104.93033318	1.849579E-011	2.955791E-012	0	0.000000E+000
1	104.93073846	2.955791E-012	1.849579E-011	1	0.000000E+000
1	104.93112839	1.849579E-011	2.955791E-012	0	0.000000E+000
1	104.93185872	2.955791E-012	1.849579E-011	1	0.000000E+000
1	104.93215080	1.849579E-011	2.955791E-012	0	0.000000E+000
1	104.93261334	2.955791E-012	1.849579E-011	1	0.000000E+000
1	104.93273934	1.849579E-011	2.955791E-012	0	0.000000E+000
1	104.93368198	2.955791E-012	1.849579E-011	1	0.000000E+000
1	104.93415867	1.849579E-011	2.955791E-012	0	0.000000E+000
1	104.93723730	2.955791E-012	1.849579E-011	1	0.000000E+000
1	104.93751744	1.849579E-011	2.955791E-012	0	0.000000E+000
1	104.93759404	2.955791E-012	1.849579E-011	1	0.000000E+000
1	104.93775186	1.849579E-011	2.955791E-012	0	0.000000E+000
1	104.93959337	2.955791E-012	1.849579E-011	1	0.000000E+000
1	104.93982389	1.849579E-011	2.955791E-012	0	0.000000E+000
1	104.93998053	2.955791E-012	1.849579E-011	1	0.000000E+000
1	104.94040353	1.849579E-011	2.955791E-012	0	0.000000E+000
1	104.94122144	2.955791E-012	1.849579E-011	1	0.000000E+000
1	104.94213416	1.849579E-011	2.955791E-012	0	0.000000E+000
1	104.94314876	2.955791E-012	1.849579E-011	1	0.000000E+000
1	104.94318079	1.849579E-011	2.955791E-012	0	0.000000E+000
[truncated: 252,521 more chars]
