# Supplementary material for: Ancestral acetylcholine receptor β-subunit forms homopentamers that prime before opening spontaneously
Source: eLife. 2022 Jul 4;11:e76504. doi: 10.7554/eLife.76504 (PMC9365395; doi:10.7554/eLife.76504)
Supplement: Figure 4—source data 1. — Detected single-channel event durations of spontaneously opening βAnc homomers in the absence (agonist-free) and presence of increasing concentrations of acetylcholine (ACh; 10 µM, 30 µM, 60 µM, and 100 µM) or 2-[(2,6-dimethylphenyl)amino]-N,N,N-trimethyl-2-oxoethaniminium chloride (QX-222; QX; 10 µM, 30 µM, 60 µM, and 100µM). Compressed file includes 27 TAC 4.3.3 event files (*.evt format) of the single-channel detections for the three recordings for each condition (fileA, fileB, and fileC in each case) in the presented kinetic analysis, as well as the associated R scripts (*.txt format) for defining and sorting bursts. [file elife-76504-fig4-data1.zip › F4-SD1/Source Data - Figure 4/Figure4_QX30uM_fileB.evt]

5
File
Acquire	D:\Data\Christian\2-81Homomer Project\QX222 Block\30uM - 120mV - QX-222\a2-19-03-13-BAnc81Homomer_BRBS-PQX-222-30OOPS-120mV-12.acquire	0	
Sweeps
1	182.639451	0.000000	0.376706	0.0000000E+000	0.0000000E+000	
Segments
1	330	0.000000	0.376706	0.392716	1.243741	1.244684	2.340280	2.358796	2.840753	2.883084	2.942153	2.948620	3.285137	4.535696	5.101228	5.111308	5.502774	5.504524	5.629760	5.898763	6.100616	6.330989	6.617037	6.618636	6.997435	7.052324	7.219007	7.372345	7.477242	7.786026	7.967858	8.109789	8.230414	8.662401	8.900177	9.136827	9.238509	9.240076	9.324704	9.894895	10.395727	10.637719	10.783432	11.865290	12.383803	12.385804	12.499936	12.516876	12.687881	12.875038	13.306150	13.368844	14.157348	16.349655	16.770563	16.799455	16.992595	17.144579	17.260472	17.301004	17.444050	17.578742	18.789614	18.808332	18.864231	18.873868	19.110054	19.136012	19.192683	19.201548	19.336716	19.652073	19.828125	19.988429	20.246976	20.471078	20.581644	20.885274	20.986864	21.638285	21.740687	22.872110	22.989242	23.590358	23.816379	23.854604	24.049789	24.126877	24.251092	24.258648	24.818222	24.837644	25.225679	25.230860	25.356567	25.521837	25.645565	26.646013	26.780287	26.929627	27.906233	28.002987	28.159905	30.533108	30.701539	30.746263	31.218025	31.716053	31.821087	31.849996	31.915535	34.170704	34.271469	34.406022	34.576317	35.025738	35.132858	35.192332	35.395771	36.196217	36.343578	38.661070	38.762189	39.717509	39.967253	40.011447	40.284897	40.467294	40.712412	40.762892	40.954063	41.191038	41.723820	44.064211	44.198347	44.236300	44.330851	44.601707	44.703329	44.824004	44.968255	45.032326	45.412886	45.464826	45.601647	45.612556	45.706647	45.743628	47.185312	47.185420	47.528102	47.672833	47.860269	47.906316	48.437114	48.523548	48.634393	51.117982	51.406210	51.575139	51.722798	51.788175	52.121866	52.166156	52.685729	52.710623	53.199197	53.215856	53.506720	53.542412	53.730882	53.771455	54.419186	54.647712	54.752799	54.943724	55.116556	55.645786	55.747081	55.817061	55.966398	55.967244	56.084416	56.383506	56.484738	56.491532	56.698225	56.830718	57.405914	57.409794	57.644755	57.733111	58.034112	58.064396	58.448204	58.463939	58.729139	59.181134	59.283151	59.309580	59.404285	59.440652	59.533299	60.293249	60.394853	60.429973	60.531038	60.622322	60.744216	61.053530	61.156593	62.994542	63.218808	63.241740	63.411389	63.689581	63.815687	63.831564	63.969948	64.028172	64.157126	64.234842	64.335391	64.355852	64.547715	64.678053	64.823065	64.951974	65.474861	66.141182	66.545719	66.908063	67.238188	67.587449	68.099943	68.156940	68.237978	68.288012	68.525125	68.801614	68.982790	69.008908	69.105538	69.139980	69.438777	69.467660	69.713638	69.729804	69.890407	70.051096	70.153751	70.208226	70.422950	70.731818	70.905252	70.928440	71.142079	71.171596	71.531349	71.874801	72.079777	72.198281	72.326701	72.465345	72.566419	72.646448	72.980719	73.006604	73.086579	73.137676	73.442026	73.652521	73.942235	74.115347	74.241436	74.251788	74.571216	74.579468	74.951534	75.037647	75.333784	75.751669	76.183566	76.217868	76.331952	76.556945	76.948087	77.369085	77.572654	77.737229	77.888086	78.205328	78.329780	78.380556	78.636810	78.642700	78.825060	81.498238	81.599977	85.260607	85.367556	86.069762	86.171542	86.179340	86.268168	87.409823	87.535283	89.025631	89.126058	89.143289	89.279309	89.487872	89.694485	89.814625	90.098577	90.383079	90.495937	90.504716	90.584457	91.751796	91.863301	92.062132	92.166069	93.344373	93.906925	94.010476	94.237517	94.338970	94.506868	94.567948	94.625100	94.669478	94.776903	94.936902	95.040126	95.502177	95.604641	96.688911	96.789598	97.287127	97.389008	102.496131	102.599004	102.785295	102.886046	103.034495	103.191990	103.838634	103.940422	104.005132	104.094231	104.299794	104.400564	104.468532	104.710924	104.736182	104.837154	104.857100	104.968266	106.339367	106.511444	106.620655	106.723501	107.028148	107.128649	107.331130	107.572101	108.723641	109.052261	109.420906	109.565454	109.575692	109.800444	109.842866	110.088130	110.099980	110.396117	110.519572	110.664386	110.689804	110.827426	110.832456	111.010192	111.017484	111.085571	111.086823	111.189637	111.214092	111.925286	111.934988	111.992812	112.000524	112.133830	112.355958	112.899782	112.918028	113.273334	113.349756	113.561437	113.573388	113.647878	113.753426	114.005088	114.034540	115.244762	115.408396	115.463640	115.473932	115.527560	115.539468	115.684142	115.736855	115.959085	117.691501	117.824813	118.288417	118.417781	118.423052	118.676821	119.018648	119.398684	119.694892	119.807159	119.923585	120.045888	120.061452	120.702309	120.847340	121.298194	121.306636	122.120992	122.289130	122.459946	122.726813	122.828547	122.879500	122.999065	123.010572	123.096573	124.430206	124.749140	124.827353	125.209674	129.342812	129.558119	129.582824	129.697646	129.784621	130.017696	130.089828	130.191029	130.461277	130.859352	130.883778	131.120438	131.137036	131.270541	131.281877	131.438565	131.464716	131.555769	131.970091	132.096006	132.151179	132.998626	133.037580	135.526153	135.740040	135.888141	136.029302	136.130034	136.183308	136.634520	136.642060	137.030285	137.118127	137.601995	137.631102	138.525990	138.542604	138.844693	138.870284	138.951142	139.001356	139.323205	139.467528	139.583720	139.591180	139.685017	140.306241	140.733810	140.968082	141.381259	141.426188	141.764762	141.819404	141.911912	141.950476	142.260686	142.564569	143.001860	143.008866	143.120167	143.130124	143.300728	143.327030	143.610334	143.936061	144.061794	144.217946	144.337651	144.658364	144.975533	145.050095	145.219543	145.464083	145.564803	145.648725	145.789084	145.817100	145.882314	146.128265	146.234449	146.468635	146.596638	146.603532	147.059625	147.062284	147.219432	149.265883	149.442284	151.116331	151.223286	151.939311	152.040950	152.065128	152.429394	152.436236	152.762124	153.159546	153.392110	153.532439	153.789632	154.009100	154.360287	154.402316	154.558888	154.829684	154.978887	154.992140	155.062180	155.212257	155.314251	155.379994	155.837890	155.844108	155.970979	156.127515	156.228598	156.237324	156.530094	156.602913	157.017142	158.122331	158.361218	158.410819	158.918166	158.924300	159.162324	159.186444	159.860133	159.907340	161.582056	161.617154	161.892295	161.938956	162.567112	162.594316	162.679102	162.725388	163.363419	163.380748	163.697742	163.979960	164.080580	164.418096	164.518395	164.560396	164.652397	164.691468	165.271428	165.281292	165.502505	165.623669	165.856488	165.871116	166.395332	166.395404	167.113754	167.257322	168.254381	168.295948	168.396909	171.077381	171.247308	171.349496	171.616830	171.859081	171.980903	172.031500	172.504345	172.895611	172.998614	173.014540	173.285187	173.342220	174.097639	174.128652	174.245629	174.456265	174.657151	174.718476	174.870425	175.182816	175.287832	175.339244	175.440139	175.846662	175.948787	175.974470	176.083689	176.168152	176.384238	176.469162	176.591529	176.922885	177.024184	177.411221	177.511784	178.246554	178.359407	178.423674	178.623740	179.756126	179.908624	179.961356	180.042059	180.092428	180.170448	180.223500	180.344514	180.416005	180.543109	180.563323	180.774500	180.837374	181.445550	182.038766	182.384868	182.386188	182.639451	
Events
1	2.99647308	9.037209E-012	2.416721E-011	1	0.000000E+000
1	2.99774129	2.416721E-011	9.037209E-012	0	0.000000E+000
1	3.00652811	9.037209E-012	2.416721E-011	1	0.000000E+000
1	3.00662221	2.416721E-011	9.037209E-012	0	0.000000E+000
1	3.00677270	9.037209E-012	2.416721E-011	1	0.000000E+000
1	3.00696409	2.416721E-011	9.037209E-012	0	0.000000E+000
1	3.00787898	9.037209E-012	2.416721E-011	1	0.000000E+000
1	3.00808383	2.416721E-011	9.037209E-012	0	0.000000E+000
1	3.00815820	9.037209E-012	2.416721E-011	1	0.000000E+000
1	3.00859744	2.416721E-011	9.037209E-012	0	0.000000E+000
1	3.00889228	9.037209E-012	2.416721E-011	1	0.000000E+000
1	3.00892126	2.416721E-011	9.037209E-012	0	0.000000E+000
1	3.00990296	9.037209E-012	2.416721E-011	1	0.000000E+000
1	3.01022973	2.416721E-011	9.037209E-012	0	0.000000E+000
1	3.01066887	9.037209E-012	2.416721E-011	1	0.000000E+000
1	3.01142072	2.416721E-011	9.037209E-012	0	0.000000E+000
1	3.01278666	9.037209E-012	2.416721E-011	1	0.000000E+000
1	3.01369646	2.416721E-011	9.037209E-012	0	0.000000E+000
1	3.01384460	9.037209E-012	2.416721E-011	1	0.000000E+000
1	3.01389009	2.416721E-011	9.037209E-012	0	0.000000E+000
1	3.01727731	9.037209E-012	2.416721E-011	1	0.000000E+000
1	3.01737705	2.416721E-011	9.037209E-012	0	0.000000E+000
1	3.01755195	9.037209E-012	2.416721E-011	1	0.000000E+000
1	3.01763323	2.416721E-011	9.037209E-012	0	0.000000E+000
1	3.01784177	9.037209E-012	2.416721E-011	1	0.000000E+000
1	3.01796911	2.416721E-011	9.037209E-012	0	0.000000E+000
1	3.02023957	9.037209E-012	2.416721E-011	1	0.000000E+000
1	3.02040901	2.416721E-011	9.037209E-012	0	0.000000E+000
1	3.02060490	9.037209E-012	2.416721E-011	1	0.000000E+000
1	3.02064779	2.416721E-011	9.037209E-012	0	0.000000E+000
1	3.02116070	9.037209E-012	2.416721E-011	1	0.000000E+000
1	3.02117360	2.416721E-011	9.037209E-012	0	0.000000E+000
1	3.02172749	9.037209E-012	2.416721E-011	1	0.000000E+000
1	3.02176074	2.416721E-011	9.037209E-012	0	0.000000E+000
1	3.02191036	9.037209E-012	2.416721E-011	1	0.000000E+000
1	3.02194649	2.416721E-011	9.037209E-012	0	0.000000E+000
1	3.02222769	9.037209E-012	2.416721E-011	1	0.000000E+000
1	3.02246444	2.416721E-011	9.037209E-012	0	0.000000E+000
1	3.02252670	9.037209E-012	2.416721E-011	1	0.000000E+000
1	3.02321504	2.416721E-011	9.037209E-012	0	0.000000E+000
1	3.02479786	9.037209E-012	2.416721E-011	1	0.000000E+000
1	3.02521418	2.416721E-011	9.037209E-012	0	0.000000E+000
1	3.02620624	9.037209E-012	2.416721E-011	1	0.000000E+000
1	3.02711207	2.416721E-011	9.037209E-012	0	0.000000E+000
1	3.02719592	9.037209E-012	2.416721E-011	1	0.000000E+000
1	3.02744051	2.416721E-011	9.037209E-012	0	0.000000E+000
1	3.02796423	9.037209E-012	2.416721E-011	1	0.000000E+000
1	3.02810226	2.416721E-011	9.037209E-012	0	0.000000E+000
1	3.02960885	9.037209E-012	2.416721E-011	1	0.000000E+000
1	3.02988372	2.416721E-011	9.037209E-012	0	0.000000E+000
1	3.03040678	9.037209E-012	2.416721E-011	1	0.000000E+000
1	3.03078058	2.416721E-011	9.037209E-012	0	0.000000E+000
1	3.03119495	9.037209E-012	2.416721E-011	1	0.000000E+000
1	3.03272538	2.416721E-011	9.037209E-012	0	0.000000E+000
1	3.03325074	9.037209E-012	2.416721E-011	1	0.000000E+000
1	3.03328430	2.416721E-011	9.037209E-012	0	0.000000E+000
1	3.03578697	9.037209E-012	2.416721E-011	1	0.000000E+000
1	3.03621765	2.416721E-011	9.037209E-012	0	0.000000E+000
1	3.03683050	9.037209E-012	2.416721E-011	1	0.000000E+000
1	3.03727676	2.416721E-011	9.037209E-012	0	0.000000E+000
1	3.03775723	9.037209E-012	2.416721E-011	1	0.000000E+000
1	3.03787868	2.416721E-011	9.037209E-012	0	0.000000E+000
1	3.03954787	9.037209E-012	2.416721E-011	1	0.000000E+000
1	3.04180898	2.416721E-011	9.037209E-012	0	0.000000E+000
1	3.04186485	9.037209E-012	2.416721E-011	1	0.000000E+000
1	3.04217081	2.416721E-011	9.037209E-012	0	0.000000E+000
1	3.04392171	9.037209E-012	2.416721E-011	1	0.000000E+000
1	3.04402277	2.416721E-011	9.037209E-012	0	0.000000E+000
1	3.04513882	9.037209E-012	2.416721E-011	1	0.000000E+000
1	3.04569878	2.416721E-011	9.037209E-012	0	0.000000E+000
1	3.04635278	9.037209E-012	2.416721E-011	1	0.000000E+000
1	3.04653629	2.416721E-011	9.037209E-012	0	0.000000E+000
1	3.04664724	9.037209E-012	2.416721E-011	1	0.000000E+000
1	3.04704156	2.416721E-011	9.037209E-012	0	0.000000E+000
1	3.04761508	9.037209E-012	2.416721E-011	1	0.000000E+000
1	3.04766899	2.416721E-011	9.037209E-012	0	0.000000E+000
1	3.04816083	9.037209E-012	2.416721E-011	1	0.000000E+000
1	3.04879487	2.416721E-011	9.037209E-012	0	0.000000E+000
1	3.04901006	9.037209E-012	2.416721E-011	1	0.000000E+000
1	3.04943267	2.416721E-011	9.037209E-012	0	0.000000E+000
1	3.05006818	9.037209E-012	2.416721E-011	1	0.000000E+000
1	3.05022505	2.416721E-011	9.037209E-012	0	0.000000E+000
1	3.05198821	9.037209E-012	2.416721E-011	1	0.000000E+000
1	3.05229734	2.416721E-011	9.037209E-012	0	0.000000E+000
1	3.05275985	9.037209E-012	2.416721E-011	1	0.000000E+000
1	3.05279079	2.416721E-011	9.037209E-012	0	0.000000E+000
1	3.05329848	9.037209E-012	2.416721E-011	1	0.000000E+000
1	3.05372261	2.416721E-011	9.037209E-012	0	0.000000E+000
1	3.05533943	9.037209E-012	2.416721E-011	1	0.000000E+000
1	3.05542671	2.416721E-011	9.037209E-012	0	0.000000E+000
1	3.05640046	9.037209E-012	2.416721E-011	1	0.000000E+000
1	3.05695857	2.416721E-011	9.037209E-012	0	0.000000E+000
1	3.05736629	9.037209E-012	2.416721E-011	1	0.000000E+000
1	3.05786022	2.416721E-011	9.037209E-012	0	0.000000E+000
1	3.05787964	9.037209E-012	2.416721E-011	1	0.000000E+000
1	3.05841447	2.416721E-011	9.037209E-012	0	0.000000E+000
1	3.05915018	9.037209E-012	2.416721E-011	1	0.000000E+000
1	3.05916508	2.416721E-011	9.037209E-012	0	0.000000E+000
1	3.05995875	9.037209E-012	2.416721E-011	1	0.000000E+000
1	3.06088843	2.416721E-011	9.037209E-012	0	0.000000E+000
1	3.08842264	9.037209E-012	2.416721E-011	1	0.000000E+000
1	3.08883475	2.416721E-011	9.037209E-012	0	0.000000E+000
1	3.08946123	9.037209E-012	2.416721E-011	1	0.000000E+000
1	3.08994465	2.416721E-011	9.037209E-012	0	0.000000E+000
1	3.09007595	9.037209E-012	2.416721E-011	1	0.000000E+000
1	3.09010308	2.416721E-011	9.037209E-012	0	0.000000E+000
1	3.09772380	9.037209E-012	2.416721E-011	1	0.000000E+000
1	3.09804132	2.416721E-011	9.037209E-012	0	0.000000E+000
1	3.09907816	9.037209E-012	2.416721E-011	1	0.000000E+000
1	3.10002377	2.416721E-011	9.037209E-012	0	0.000000E+000
1	3.10037576	9.037209E-012	2.416721E-011	1	0.000000E+000
1	3.10051348	2.416721E-011	9.037209E-012	0	0.000000E+000
1	3.10212658	9.037209E-012	2.416721E-011	1	0.000000E+000
1	3.10264605	2.416721E-011	9.037209E-012	0	0.000000E+000
1	3.10362019	9.037209E-012	2.416721E-011	1	0.000000E+000
1	3.10543895	2.416721E-011	9.037209E-012	0	0.000000E+000
1	3.10548296	9.037209E-012	2.416721E-011	1	0.000000E+000
1	3.10584275	2.416721E-011	9.037209E-012	0	0.000000E+000
1	3.10641053	9.037209E-012	2.416721E-011	1	0.000000E+000
1	3.10652505	2.416721E-011	9.037209E-012	0	0.000000E+000
1	3.10700740	9.037209E-012	2.416721E-011	1	0.000000E+000
1	3.10743043	2.416721E-011	9.037209E-012	0	0.000000E+000
1	3.10754263	9.037209E-012	2.416721E-011	1	0.000000E+000
1	3.10824182	2.416721E-011	9.037209E-012	0	0.000000E+000
1	3.10915344	9.037209E-012	2.416721E-011	1	0.000000E+000
1	3.10965054	2.416721E-011	9.037209E-012	0	0.000000E+000
1	3.11067174	9.037209E-012	2.416721E-011	1	0.000000E+000
1	3.11131590	2.416721E-011	9.037209E-012	0	0.000000E+000
1	3.11135297	9.037209E-012	2.416721E-011	1	0.000000E+000
1	3.11162080	2.416721E-011	9.037209E-012	0	0.000000E+000
1	3.11164910	9.037209E-012	2.416721E-011	1	0.000000E+000
1	3.11207897	2.416721E-011	9.037209E-012	0	0.000000E+000
1	3.15055252	9.037209E-012	2.416721E-011	1	0.000000E+000
1	3.15064055	2.416721E-011	9.037209E-012	0	0.000000E+000
1	3.15072965	9.037209E-012	2.416721E-011	1	0.000000E+000
1	3.15078231	2.416721E-011	9.037209E-012	0	0.000000E+000
1	3.15166976	9.037209E-012	2.416721E-011	1	0.000000E+000
1	3.15191853	2.416721E-011	9.037209E-012	0	0.000000E+000
1	3.15416218	9.037209E-012	2.416721E-011	1	0.000000E+000
1	3.15418692	2.416721E-011	9.037209E-012	0	0.000000E+000
1	3.15621849	9.037209E-012	2.416721E-011	1	0.000000E+000
1	3.15626635	2.416721E-011	9.037209E-012	0	0.000000E+000
1	3.15837216	9.037209E-012	2.416721E-011	1	0.000000E+000
1	3.15854688	2.416721E-011	9.037209E-012	0	0.000000E+000
1	3.15895840	9.037209E-012	2.416721E-011	1	0.000000E+000
1	3.15905010	2.416721E-011	9.037209E-012	0	0.000000E+000
1	3.15906310	9.037209E-012	2.416721E-011	1	0.000000E+000
1	3.15938471	2.416721E-011	9.037209E-012	0	0.000000E+000
1	3.15967492	9.037209E-012	2.416721E-011	1	0.000000E+000
1	3.15981097	2.416721E-011	9.037209E-012	0	0.000000E+000
1	3.16029639	9.037209E-012	2.416721E-011	1	0.000000E+000
1	3.16110957	2.416721E-011	9.037209E-012	0	0.000000E+000
1	3.16128784	9.037209E-012	2.416721E-011	1	0.000000E+000
1	3.16313057	2.416721E-011	9.037209E-012	0	0.000000E+000
1	3.16536173	9.037209E-012	2.416721E-011	1	0.000000E+000
1	3.16564414	2.416721E-011	9.037209E-012	0	0.000000E+000
1	3.16588227	9.037209E-012	2.416721E-011	1	0.000000E+000
1	3.16594827	2.416721E-011	9.037209E-012	0	0.000000E+000
1	3.16660746	9.037209E-012	2.416721E-011	1	0.000000E+000
1	3.16684631	2.416721E-011	9.037209E-012	0	0.000000E+000
1	3.16732959	9.037209E-012	2.416721E-011	1	0.000000E+000
1	3.16743755	2.416721E-011	9.037209E-012	0	0.000000E+000
1	3.16748494	9.037209E-012	2.416721E-011	1	0.000000E+000
1	3.16750384	2.416721E-011	9.037209E-012	0	0.000000E+000
1	3.16844067	9.037209E-012	2.416721E-011	1	0.000000E+000
1	3.16988570	2.416721E-011	9.037209E-012	0	0.000000E+000
1	3.17004980	9.037209E-012	2.416721E-011	1	0.000000E+000
1	3.17016620	2.416721E-011	9.037209E-012	0	0.000000E+000
1	3.17037228	9.037209E-012	2.416721E-011	1	0.000000E+000
1	3.17041688	2.416721E-011	9.037209E-012	0	0.000000E+000
1	3.17058918	9.037209E-012	2.416721E-011	1	0.000000E+000
1	3.17150270	2.416721E-011	9.037209E-012	0	0.000000E+000
1	3.17272299	9.037209E-012	2.416721E-011	1	0.000000E+000
1	3.17273761	2.416721E-011	9.037209E-012	0	0.000000E+000
1	3.23433461	9.037209E-012	2.416721E-011	1	0.000000E+000
1	3.23497389	2.416721E-011	9.037209E-012	0	0.000000E+000
1	3.23512902	9.037209E-012	2.416721E-011	1	0.000000E+000
1	3.23526255	2.416721E-011	9.037209E-012	0	0.000000E+000
1	9.94496766	9.150396E-012	2.428040E-011	1	0.000000E+000
1	9.94496800	2.428040E-011	9.150396E-012	0	0.000000E+000
1	9.94497089	9.150396E-012	2.428040E-011	1	0.000000E+000
1	9.94547138	2.428040E-011	9.150396E-012	0	0.000000E+000
1	9.94681106	9.150396E-012	2.428040E-011	1	0.000000E+000
1	9.94770486	2.428040E-011	9.150396E-012	0	0.000000E+000
1	9.94836766	9.150396E-012	2.428040E-011	1	0.000000E+000
1	9.94870972	2.428040E-011	9.150396E-012	0	0.000000E+000
1	9.95029985	9.150396E-012	2.428040E-011	1	0.000000E+000
1	9.95055975	2.428040E-011	9.150396E-012	0	0.000000E+000
1	9.95094038	9.150396E-012	2.428040E-011	1	0.000000E+000
1	9.95159777	2.428040E-011	9.150396E-012	0	0.000000E+000
1	9.95228043	9.150396E-012	2.428040E-011	1	0.000000E+000
1	9.95244750	2.428040E-011	9.150396E-012	0	0.000000E+000
1	9.95546924	9.150396E-012	2.428040E-011	1	0.000000E+000
1	9.95571478	2.428040E-011	9.150396E-012	0	0.000000E+000
1	9.95591494	9.150396E-012	2.428040E-011	1	0.000000E+000
1	9.95608007	2.428040E-011	9.150396E-012	0	0.000000E+000
1	9.95678228	9.150396E-012	2.428040E-011	1	0.000000E+000
1	9.95696338	2.428040E-011	9.150396E-012	0	0.000000E+000
1	9.95801955	9.150396E-012	2.428040E-011	1	0.000000E+000
1	9.95832230	2.428040E-011	9.150396E-012	0	0.000000E+000
1	9.95862980	9.150396E-012	2.428040E-011	1	0.000000E+000
1	9.95902212	2.428040E-011	9.150396E-012	0	0.000000E+000
1	9.95975618	9.150396E-012	2.428040E-011	1	0.000000E+000
1	9.95984295	2.428040E-011	9.150396E-012	0	0.000000E+000
1	9.96106512	9.150396E-012	2.428040E-011	1	0.000000E+000
1	9.96148956	2.428040E-011	9.150396E-012	0	0.000000E+000
1	9.96275282	9.150396E-012	2.428040E-011	1	0.000000E+000
1	9.96285255	2.428040E-011	9.150396E-012	0	0.000000E+000
1	9.96308799	9.150396E-012	2.428040E-011	1	0.000000E+000
1	9.96341440	2.428040E-011	9.150396E-012	0	0.000000E+000
1	9.96396476	9.150396E-012	2.428040E-011	1	0.000000E+000
1	9.96402113	2.428040E-011	9.150396E-012	0	0.000000E+000
1	9.96425822	9.150396E-012	2.428040E-011	1	0.000000E+000
1	9.96469455	2.428040E-011	9.150396E-012	0	0.000000E+000
1	9.96536636	9.150396E-012	2.428040E-011	1	0.000000E+000
1	9.96539966	2.428040E-011	9.150396E-012	0	0.000000E+000
1	9.96591732	9.150396E-012	2.428040E-011	1	0.000000E+000
1	9.96600474	2.428040E-011	9.150396E-012	0	0.000000E+000
1	9.96658878	9.150396E-012	2.428040E-011	1	0.000000E+000
1	9.96730692	2.428040E-011	9.150396E-012	0	0.000000E+000
1	9.96786104	9.150396E-012	2.428040E-011	1	0.000000E+000
1	9.96851418	2.428040E-011	9.150396E-012	0	0.000000E+000
1	9.96968900	9.150396E-012	2.428040E-011	1	0.000000E+000
1	9.96973419	2.428040E-011	9.150396E-012	0	0.000000E+000
1	9.96983211	9.150396E-012	2.428040E-011	1	0.000000E+000
1	9.96991621	2.428040E-011	9.150396E-012	0	0.000000E+000
1	9.97003922	9.150396E-012	2.428040E-011	1	0.000000E+000
1	9.97054255	2.428040E-011	9.150396E-012	0	0.000000E+000
1	9.97134392	9.150396E-012	2.428040E-011	1	0.000000E+000
1	9.97236771	2.428040E-011	9.150396E-012	0	0.000000E+000
1	9.97254918	9.150396E-012	2.428040E-011	1	0.000000E+000
1	9.97277403	2.428040E-011	9.150396E-012	0	0.000000E+000
1	9.97479801	9.150396E-012	2.428040E-011	1	0.000000E+000
1	9.97481182	2.428040E-011	9.150396E-012	0	0.000000E+000
1	9.97547147	9.150396E-012	2.428040E-011	1	0.000000E+000
1	9.97562875	2.428040E-011	9.150396E-012	0	0.000000E+000
1	10.01574301	9.150396E-012	2.428040E-011	1	0.000000E+000
1	10.01633205	2.428040E-011	9.150396E-012	0	0.000000E+000
1	10.01709494	9.150396E-012	2.428040E-011	1	0.000000E+000
1	10.01733566	2.428040E-011	9.150396E-012	0	0.000000E+000
1	10.01751346	9.150396E-012	2.428040E-011	1	0.000000E+000
1	10.01758780	2.428040E-011	9.150396E-012	0	0.000000E+000
1	10.01889273	9.150396E-012	2.428040E-011	1	0.000000E+000
1	10.01924604	2.428040E-011	9.150396E-012	0	0.000000E+000
1	10.01933013	9.150396E-012	2.428040E-011	1	0.000000E+000
1	10.01946971	2.428040E-011	9.150396E-012	0	0.000000E+000
1	10.01990326	9.150396E-012	2.428040E-011	1	0.000000E+000
1	10.01996282	2.428040E-011	9.150396E-012	0	0.000000E+000
1	10.02136524	9.150396E-012	2.428040E-011	1	0.000000E+000
1	10.02151521	2.428040E-011	9.150396E-012	0	0.000000E+000
1	10.02212280	9.150396E-012	2.428040E-011	1	0.000000E+000
1	10.02231045	2.428040E-011	9.150396E-012	0	0.000000E+000
1	10.02380964	9.150396E-012	2.428040E-011	1	0.000000E+000
1	10.02399453	2.428040E-011	9.150396E-012	0	0.000000E+000
1	10.02602215	9.150396E-012	2.428040E-011	1	0.000000E+000
1	10.02734622	2.428040E-011	9.150396E-012	0	0.000000E+000
1	10.02864963	9.150396E-012	2.428040E-011	1	0.000000E+000
1	10.02934703	2.428040E-011	9.150396E-012	0	0.000000E+000
1	10.03044371	9.150396E-012	2.428040E-011	1	0.000000E+000
1	10.03062260	2.428040E-011	9.150396E-012	0	0.000000E+000
1	10.03153523	9.150396E-012	2.428040E-011	1	0.000000E+000
1	10.03244735	2.428040E-011	9.150396E-012	0	0.000000E+000
1	10.03260996	9.150396E-012	2.428040E-011	1	0.000000E+000
1	10.03298795	2.428040E-011	9.150396E-012	0	0.000000E+000
1	10.03317899	9.150396E-012	2.428040E-011	1	0.000000E+000
1	10.03349291	2.428040E-011	9.150396E-012	0	0.000000E+000
1	10.03477509	9.150396E-012	2.428040E-011	1	0.000000E+000
1	10.03483759	2.428040E-011	9.150396E-012	0	0.000000E+000
1	10.03543365	9.150396E-012	2.428040E-011	1	0.000000E+000
1	10.03550013	2.428040E-011	9.150396E-012	0	0.000000E+000
1	10.03570967	9.150396E-012	2.428040E-011	1	0.000000E+000
1	10.03573633	2.428040E-011	9.150396E-012	0	0.000000E+000
1	10.03585358	9.150396E-012	2.428040E-011	1	0.000000E+000
1	10.03589711	2.428040E-011	9.150396E-012	0	0.000000E+000
1	10.03597667	9.150396E-012	2.428040E-011	1	0.000000E+000
1	10.03648962	2.428040E-011	9.150396E-012	0	0.000000E+000
1	10.03685834	9.150396E-012	2.428040E-011	1	0.000000E+000
1	10.03743960	2.428040E-011	9.150396E-012	0	0.000000E+000
1	10.03759394	9.150396E-012	2.428040E-011	1	0.000000E+000
1	10.03787229	2.428040E-011	9.150396E-012	0	0.000000E+000
1	10.03862655	9.150396E-012	2.428040E-011	1	0.000000E+000
1	10.03884225	2.428040E-011	9.150396E-012	0	0.000000E+000
1	10.04093037	9.150396E-012	2.428040E-011	1	0.000000E+000
1	10.04125913	2.428040E-011	9.150396E-012	0	0.000000E+000
1	10.04136843	9.150396E-012	2.428040E-011	1	0.000000E+000
1	10.04194687	2.428040E-011	9.150396E-012	0	0.000000E+000
1	10.04305307	9.150396E-012	2.428040E-011	1	0.000000E+000
1	10.04348916	2.428040E-011	9.150396E-012	0	0.000000E+000
1	10.14076357	9.150396E-012	2.428040E-011	1	0.000000E+000
1	10.14116311	2.428040E-011	9.150396E-012	0	0.000000E+000
1	10.14270586	9.150396E-012	2.428040E-011	1	0.000000E+000
1	10.14294653	2.428040E-011	9.150396E-012	0	0.000000E+000
1	10.14359539	9.150396E-012	2.428040E-011	1	0.000000E+000
1	10.14405897	2.428040E-011	9.150396E-012	0	0.000000E+000
1	10.14433427	9.150396E-012	2.428040E-011	1	0.000000E+000
1	10.14455946	2.428040E-011	9.150396E-012	0	0.000000E+000
1	10.14477737	9.150396E-012	2.428040E-011	1	0.000000E+000
1	10.14482881	2.428040E-011	9.150396E-012	0	0.000000E+000
1	10.14492023	9.150396E-012	2.428040E-011	1	0.000000E+000
1	10.14509722	2.428040E-011	9.150396E-012	0	0.000000E+000
1	10.14625620	9.150396E-012	2.428040E-011	1	0.000000E+000
1	10.14656003	2.428040E-011	9.150396E-012	0	0.000000E+000
1	10.14829403	9.150396E-012	2.428040E-011	1	0.000000E+000
1	10.14871431	2.428040E-011	9.150396E-012	0	0.000000E+000
1	10.14884266	9.150396E-012	2.428040E-011	1	0.000000E+000
1	10.14920485	2.428040E-011	9.150396E-012	0	0.000000E+000
1	10.15410026	9.150396E-012	2.428040E-011	1	0.000000E+000
1	10.15418287	2.428040E-011	9.150396E-012	0	0.000000E+000
1	10.15480247	9.150396E-012	2.428040E-011	1	0.000000E+000
1	10.15488799	2.428040E-011	9.150396E-012	0	0.000000E+000
1	10.15502315	9.150396E-012	2.428040E-011	1	0.000000E+000
1	10.15578209	2.428040E-011	9.150396E-012	0	0.000000E+000
1	10.15742640	9.150396E-012	2.428040E-011	1	0.000000E+000
1	10.15916498	2.428040E-011	9.150396E-012	0	0.000000E+000
1	10.16012613	9.150396E-012	2.428040E-011	1	0.000000E+000
1	10.16040337	2.428040E-011	9.150396E-012	0	0.000000E+000
1	10.16044085	9.150396E-012	2.428040E-011	1	0.000000E+000
1	10.16046322	2.428040E-011	9.150396E-012	0	0.000000E+000
1	10.16048619	9.150396E-012	2.428040E-011	1	0.000000E+000
1	10.16094995	2.428040E-011	9.150396E-012	0	0.000000E+000
1	10.16239639	9.150396E-012	2.428040E-011	1	0.000000E+000
1	10.16241266	2.428040E-011	9.150396E-012	0	0.000000E+000
1	10.16295083	9.150396E-012	2.428040E-011	1	0.000000E+000
1	10.16302274	2.428040E-011	9.150396E-012	0	0.000000E+000
1	10.16322559	9.150396E-012	2.428040E-011	1	0.000000E+000
1	10.16355858	2.428040E-011	9.150396E-012	0	0.000000E+000
1	10.16361015	9.150396E-012	2.428040E-011	1	0.000000E+000
1	10.16371185	2.428040E-011	9.150396E-012	0	0.000000E+000
1	10.16399485	9.150396E-012	2.428040E-011	1	0.000000E+000
1	10.16419160	2.428040E-011	9.150396E-012	0	0.000000E+000
1	10.16745749	9.150396E-012	2.428040E-011	1	0.000000E+000
1	10.16779478	2.428040E-011	9.150396E-012	0	0.000000E+000
1	10.16792347	9.150396E-012	2.428040E-011	1	0.000000E+000
1	10.16812278	2.428040E-011	9.150396E-012	0	0.000000E+000
1	10.16991090	9.150396E-012	2.428040E-011	1	0.000000E+000
1	10.17041205	2.428040E-011	9.150396E-012	0	0.000000E+000
1	10.17079133	9.150396E-012	2.428040E-011	1	0.000000E+000
1	10.17087936	2.428040E-011	9.150396E-012	0	0.000000E+000
1	10.17382935	9.150396E-012	2.428040E-011	1	0.000000E+000
1	10.17392866	2.428040E-011	9.150396E-012	0	0.000000E+000
1	10.17452294	9.150396E-012	2.428040E-011	1	0.000000E+000
1	10.17486019	2.428040E-011	9.150396E-012	0	0.000000E+000
1	10.17491225	9.150396E-012	2.428040E-011	1	0.000000E+000
1	10.17515951	2.428040E-011	9.150396E-012	0	0.000000E+000
1	10.17630487	9.150396E-012	2.428040E-011	1	0.000000E+000
1	10.17758689	2.428040E-011	9.150396E-012	0	0.000000E+000
1	10.17762848	9.150396E-012	2.428040E-011	1	0.000000E+000
1	10.17816658	2.428040E-011	9.150396E-012	0	0.000000E+000
1	10.17846114	9.150396E-012	2.428040E-011	1	0.000000E+000
1	10.17948911	2.428040E-011	9.150396E-012	0	0.000000E+000
1	10.18058061	9.150396E-012	2.428040E-011	1	0.000000E+000
1	10.18067049	2.428040E-011	9.150396E-012	0	0.000000E+000
1	10.18082840	9.150396E-012	2.428040E-011	1	0.000000E+000
1	10.18083674	2.428040E-011	9.150396E-012	0	0.000000E+000
1	10.18096263	9.150396E-012	2.428040E-011	1	0.000000E+000
1	10.18191213	2.428040E-011	9.150396E-012	0	0.000000E+000
1	10.18271247	9.150396E-012	2.428040E-011	1	0.000000E+000
1	10.18277351	2.428040E-011	9.150396E-012	0	0.000000E+000
1	10.18286606	9.150396E-012	2.428040E-011	1	0.000000E+000
1	10.18316383	2.428040E-011	9.150396E-012	0	0.000000E+000
1	10.18388305	9.150396E-012	2.428040E-011	1	0.000000E+000
1	10.18416944	2.428040E-011	9.150396E-012	0	0.000000E+000
1	10.18472903	9.150396E-012	2.428040E-011	1	0.000000E+000
1	10.18495062	2.428040E-011	9.150396E-012	0	0.000000E+000
1	10.23795996	9.150396E-012	2.428040E-011	1	0.000000E+000
1	10.23805103	2.428040E-011	9.150396E-012	0	0.000000E+000
1	10.23860606	9.150396E-012	2.428040E-011	1	0.000000E+000
1	10.23870834	2.428040E-011	9.150396E-012	0	0.000000E+000
1	10.23880783	9.150396E-012	2.428040E-011	1	0.000000E+000
1	10.23939445	2.428040E-011	9.150396E-012	0	0.000000E+000
1	10.24008241	9.150396E-012	2.428040E-011	1	0.000000E+000
1	10.24032646	2.428040E-011	9.150396E-012	0	0.000000E+000
1	10.24173167	9.150396E-012	2.428040E-011	1	0.000000E+000
1	10.24204765	2.428040E-011	9.150396E-012	0	0.000000E+000
1	10.24213305	9.150396E-012	2.428040E-011	1	0.000000E+000
1	10.24276816	2.428040E-011	9.150396E-012	0	0.000000E+000
1	10.24285372	9.150396E-012	2.428040E-011	1	0.000000E+000
1	10.24291090	2.428040E-011	9.150396E-012	0	0.000000E+000
1	10.24442337	9.150396E-012	2.428040E-011	1	0.000000E+000
1	10.24488062	2.428040E-011	9.150396E-012	0	0.000000E+000
1	10.24548210	9.150396E-012	2.428040E-011	1	0.000000E+000
1	10.24550050	2.428040E-011	9.150396E-012	0	0.000000E+000
1	10.24660582	9.150396E-012	2.428040E-011	1	0.000000E+000
1	10.24685090	2.428040E-011	9.150396E-012	0	0.000000E+000
1	10.24827997	9.150396E-012	2.428040E-011	1	0.000000E+000
1	10.24843626	2.428040E-011	9.150396E-012	0	0.000000E+000
1	10.27470926	9.150396E-012	2.428040E-011	1	0.000000E+000
1	10.27513131	2.428040E-011	9.150396E-012	0	0.000000E+000
1	10.27558364	9.150396E-012	2.428040E-011	1	0.000000E+000
1	10.27575434	2.428040E-011	9.150396E-012	0	0.000000E+000
1	10.27842560	9.150396E-012	2.428040E-011	1	0.000000E+000
1	10.27868550	2.428040E-011	9.150396E-012	0	0.000000E+000
1	10.27892274	9.150396E-012	2.428040E-011	1	0.000000E+000
1	10.27902744	2.428040E-011	9.150396E-012	0	0.000000E+000
1	10.27907834	9.150396E-012	2.428040E-011	1	0.000000E+000
1	10.27934887	2.428040E-011	9.150396E-012	0	0.000000E+000
1	10.28052584	9.150396E-012	2.428040E-011	1	0.000000E+000
1	10.28071991	2.428040E-011	9.150396E-012	0	0.000000E+000
1	10.28086258	9.150396E-012	2.428040E-011	1	0.000000E+000
1	10.28092098	2.428040E-011	9.150396E-012	0	0.000000E+000
1	10.28115482	9.150396E-012	2.428040E-011	1	0.000000E+000
1	10.28151484	2.428040E-011	9.150396E-012	0	0.000000E+000
1	10.28316290	9.150396E-012	2.428040E-011	1	0.000000E+000
1	10.28546633	2.428040E-011	9.150396E-012	0	0.000000E+000
1	10.28553394	9.150396E-012	2.428040E-011	1	0.000000E+000
1	10.28576246	2.428040E-011	9.150396E-012	0	0.000000E+000
1	10.28671270	9.150396E-012	2.428040E-011	1	0.000000E+000
1	10.28686489	2.428040E-011	9.150396E-012	0	0.000000E+000
1	10.28688345	9.150396E-012	2.428040E-011	1	0.000000E+000
1	10.28724010	2.428040E-011	9.150396E-012	0	0.000000E+000
1	10.29351488	9.150396E-012	2.428040E-011	1	0.000000E+000
1	10.29361600	2.428040E-011	9.150396E-012	0	0.000000E+000
1	10.29424759	9.150396E-012	2.428040E-011	1	0.000000E+000
1	10.29435787	2.428040E-011	9.150396E-012	0	0.000000E+000
1	10.29477628	9.150396E-012	2.428040E-011	1	0.000000E+000
1	10.29483315	2.428040E-011	9.150396E-012	0	0.000000E+000
1	10.29660180	9.150396E-012	2.428040E-011	1	0.000000E+000
1	10.29699121	2.428040E-011	9.150396E-012	0	0.000000E+000
1	10.29765598	9.150396E-012	2.428040E-011	1	0.000000E+000
1	10.29813942	2.428040E-011	9.150396E-012	0	0.000000E+000
1	10.29925937	9.150396E-012	2.428040E-011	1	0.000000E+000
1	10.29953255	2.428040E-011	9.150396E-012	0	0.000000E+000
1	10.30104446	9.150396E-012	2.428040E-011	1	0.000000E+000
1	10.30112999	2.428040E-011	9.150396E-012	0	0.000000E+000
1	10.30210118	9.150396E-012	2.428040E-011	1	0.000000E+000
1	10.30214913	2.428040E-011	9.150396E-012	0	0.000000E+000
1	10.30215973	9.150396E-012	2.428040E-011	1	0.000000E+000
1	10.30234563	2.428040E-011	9.150396E-012	0	0.000000E+000
1	10.34389993	9.150396E-012	2.428040E-011	1	0.000000E+000
1	10.34538311	2.428040E-011	9.150396E-012	0	0.000000E+000
1	10.34580620	9.150396E-012	2.428040E-011	1	0.000000E+000
1	10.34607227	2.428040E-011	9.150396E-012	0	0.000000E+000
1	10.34680157	9.150396E-012	2.428040E-011	1	0.000000E+000
1	10.34694456	2.428040E-011	9.150396E-012	0	0.000000E+000
1	10.68766103	9.231093E-012	2.436109E-011	1	0.000000E+000
1	10.68807918	2.436109E-011	9.231093E-012	0	0.000000E+000
1	10.68820569	9.231093E-012	2.436109E-011	1	0.000000E+000
1	10.68849620	2.436109E-011	9.231093E-012	0	0.000000E+000
1	10.68867150	9.231093E-012	2.436109E-011	1	0.000000E+000
1	10.68870875	2.436109E-011	9.231093E-012	0	0.000000E+000
1	10.68878602	9.231093E-012	2.436109E-011	1	0.000000E+000
1	10.68908754	2.436109E-011	9.231093E-012	0	0.000000E+000
1	10.69023777	9.231093E-012	2.436109E-011	1	0.000000E+000
1	10.69041987	2.436109E-011	9.231093E-012	0	0.000000E+000
1	10.69206100	9.231093E-012	2.436109E-011	1	0.000000E+000
1	10.69224935	2.436109E-011	9.231093E-012	0	0.000000E+000
1	10.69438804	9.231093E-012	2.436109E-011	1	0.000000E+000
1	10.69466690	2.436109E-011	9.231093E-012	0	0.000000E+000
1	10.69479755	9.231093E-012	2.436109E-011	1	0.000000E+000
1	10.69493473	2.436109E-011	9.231093E-012	0	0.000000E+000
1	10.69528889	9.231093E-012	2.436109E-011	1	0.000000E+000
1	10.69569884	2.436109E-011	9.231093E-012	0	0.000000E+000
1	10.69656622	9.231093E-012	2.436109E-011	1	0.000000E+000
1	10.69658002	2.436109E-011	9.231093E-012	0	0.000000E+000
1	10.69691931	9.231093E-012	2.436109E-011	1	0.000000E+000
1	10.69717614	2.436109E-011	9.231093E-012	0	0.000000E+000
1	10.69893775	9.231093E-012	2.436109E-011	1	0.000000E+000
1	10.69899703	2.436109E-011	9.231093E-012	0	0.000000E+000
1	10.69926657	9.231093E-012	2.436109E-011	1	0.000000E+000
1	10.69965647	2.436109E-011	9.231093E-012	0	0.000000E+000
1	10.70002802	9.231093E-012	2.436109E-011	1	0.000000E+000
1	10.70056026	2.436109E-011	9.231093E-012	0	0.000000E+000
1	10.70097937	9.231093E-012	2.436109E-011	1	0.000000E+000
1	10.70104579	2.436109E-011	9.231093E-012	0	0.000000E+000
1	10.70203590	9.231093E-012	2.436109E-011	1	0.000000E+000
1	10.70222069	2.436109E-011	9.231093E-012	0	0.000000E+000
1	10.70254539	9.231093E-012	2.436109E-011	1	0.000000E+000
1	10.70264583	2.436109E-011	9.231093E-012	0	0.000000E+000
1	10.70309157	9.231093E-012	2.436109E-011	1	0.000000E+000
1	10.70335081	2.436109E-011	9.231093E-012	0	0.000000E+000
1	10.70345708	9.231093E-012	2.436109E-011	1	0.000000E+000
1	10.70391710	2.436109E-011	9.231093E-012	0	0.000000E+000
1	10.70572898	9.231093E-012	2.436109E-011	1	0.000000E+000
1	10.70648882	2.436109E-011	9.231093E-012	0	0.000000E+000
1	10.70896387	9.231093E-012	2.436109E-011	1	0.000000E+000
1	10.70965884	2.436109E-011	9.231093E-012	0	0.000000E+000
1	10.70979556	9.231093E-012	2.436109E-011	1	0.000000E+000
1	10.70989541	2.436109E-011	9.231093E-012	0	0.000000E+000
1	10.71014344	9.231093E-012	2.436109E-011	1	0.000000E+000
1	10.71036868	2.436109E-011	9.231093E-012	0	0.000000E+000
1	10.71050640	9.231093E-012	2.436109E-011	1	0.000000E+000
1	10.71074471	2.436109E-011	9.231093E-012	0	0.000000E+000
1	10.71143768	9.231093E-012	2.436109E-011	1	0.000000E+000
1	10.71145402	2.436109E-011	9.231093E-012	0	0.000000E+000
1	10.71247296	9.231093E-012	2.436109E-011	1	0.000000E+000
1	10.71283012	2.436109E-011	9.231093E-012	0	0.000000E+000
1	10.71320250	9.231093E-012	2.436109E-011	1	0.000000E+000
1	10.71430362	2.436109E-011	9.231093E-012	0	0.000000E+000
1	10.71606194	9.231093E-012	2.436109E-011	1	0.000000E+000
1	10.71614023	2.436109E-011	9.231093E-012	0	0.000000E+000
1	10.71702802	9.231093E-012	2.436109E-011	1	0.000000E+000
1	10.71718624	2.436109E-011	9.231093E-012	0	0.000000E+000
1	10.71968025	9.231093E-012	2.436109E-011	1	0.000000E+000
1	10.71986506	2.436109E-011	9.231093E-012	0	0.000000E+000
1	10.71987618	9.231093E-012	2.436109E-011	1	0.000000E+000
1	10.72076395	2.436109E-011	9.231093E-012	0	0.000000E+000
1	10.72135346	9.231093E-012	2.436109E-011	1	0.000000E+000
1	10.72165368	2.436109E-011	9.231093E-012	0	0.000000E+000
1	10.72347835	9.231093E-012	2.436109E-011	1	0.000000E+000
1	10.72350991	2.436109E-011	9.231093E-012	0	0.000000E+000
1	10.72356721	9.231093E-012	2.436109E-011	1	0.000000E+000
1	10.72379917	2.436109E-011	9.231093E-012	0	0.000000E+000
1	10.72400594	9.231093E-012	2.436109E-011	1	0.000000E+000
1	10.72455347	2.436109E-011	9.231093E-012	0	0.000000E+000
1	10.72615086	9.231093E-012	2.436109E-011	1	0.000000E+000
1	10.72626327	2.436109E-011	9.231093E-012	0	0.000000E+000
1	10.72654513	9.231093E-012	2.436109E-011	1	0.000000E+000
1	10.72671533	2.436109E-011	9.231093E-012	0	0.000000E+000
1	10.72679594	9.231093E-012	2.436109E-011	1	0.000000E+000
1	10.72705682	2.436109E-011	9.231093E-012	0	0.000000E+000
1	10.72731307	9.231093E-012	2.436109E-011	1	0.000000E+000
1	10.72741559	2.436109E-011	9.231093E-012	0	0.000000E+000
1	10.72785887	9.231093E-012	2.436109E-011	1	0.000000E+000
1	10.72815682	2.436109E-011	9.231093E-012	0	0.000000E+000
1	10.72917567	9.231093E-012	2.436109E-011	1	0.000000E+000
1	10.72998203	2.436109E-011	9.231093E-012	0	0.000000E+000
1	10.73230078	9.231093E-012	2.436109E-011	1	0.000000E+000
1	10.73244063	2.436109E-011	9.231093E-012	0	0.000000E+000
1	10.73254990	9.231093E-012	2.436109E-011	1	0.000000E+000
1	10.73334879	2.436109E-011	9.231093E-012	0	0.000000E+000
1	10.73458461	9.231093E-012	2.436109E-011	1	0.000000E+000
1	10.73493099	2.436109E-011	9.231093E-012	0	0.000000E+000
1	12.40355623	9.190072E-012	2.432007E-011	1	0.000000E+000
1	12.40405256	2.432007E-011	9.190072E-012	0	0.000000E+000
1	12.40524094	9.190072E-012	2.432007E-011	1	0.000000E+000
1	12.40539952	2.432007E-011	9.190072E-012	0	0.000000E+000
1	12.40682929	9.190072E-012	2.432007E-011	1	0.000000E+000
1	12.40699049	2.432007E-011	9.190072E-012	0	0.000000E+000
1	12.40756751	9.190072E-012	2.432007E-011	1	0.000000E+000
1	12.40840075	2.432007E-011	9.190072E-012	0	0.000000E+000
1	12.40922376	9.190072E-012	2.432007E-011	1	0.000000E+000
1	12.40957445	2.432007E-011	9.190072E-012	0	0.000000E+000
1	12.40958046	9.190072E-012	2.432007E-011	1	0.000000E+000
1	12.40994486	2.432007E-011	9.190072E-012	0	0.000000E+000
1	12.41160504	9.190072E-012	2.432007E-011	1	0.000000E+000
1	12.41186828	2.432007E-011	9.190072E-012	0	0.000000E+000
1	12.41487280	9.190072E-012	2.432007E-011	1	0.000000E+000
1	12.41489604	2.432007E-011	9.190072E-012	0	0.000000E+000
1	12.41547431	9.190072E-012	2.432007E-011	1	0.000000E+000
1	12.41581874	2.432007E-011	9.190072E-012	0	0.000000E+000
1	12.41589631	9.190072E-012	2.432007E-011	1	0.000000E+000
1	12.41623081	2.432007E-011	9.190072E-012	0	0.000000E+000
1	12.41629417	9.190072E-012	2.432007E-011	1	0.000000E+000
1	12.41747297	2.432007E-011	9.190072E-012	0	0.000000E+000
1	12.41766710	9.190072E-012	2.432007E-011	1	0.000000E+000
1	12.41774399	2.432007E-011	9.190072E-012	0	0.000000E+000
1	12.41777389	9.190072E-012	2.432007E-011	1	0.000000E+000
1	12.41801449	2.432007E-011	9.190072E-012	0	0.000000E+000
1	12.41803262	9.190072E-012	2.432007E-011	1	0.000000E+000
1	12.41855685	2.432007E-011	9.190072E-012	0	0.000000E+000
1	12.42023833	9.190072E-012	2.432007E-011	1	0.000000E+000
1	12.42026976	2.432007E-011	9.190072E-012	0	0.000000E+000
1	12.42062063	9.190072E-012	2.432007E-011	1	0.000000E+000
1	12.42154143	2.432007E-011	9.190072E-012	0	0.000000E+000
1	12.42162427	9.190072E-012	2.432007E-011	1	0.000000E+000
1	12.42170840	2.432007E-011	9.190072E-012	0	0.000000E+000
1	12.42176199	9.190072E-012	2.432007E-011	1	0.000000E+000
1	12.42204594	2.432007E-011	9.190072E-012	0	0.000000E+000
1	12.42324343	9.190072E-012	2.432007E-011	1	0.000000E+000
1	12.42335524	2.432007E-011	9.190072E-012	0	0.000000E+000
1	12.42460898	9.190072E-012	2.432007E-011	1	0.000000E+000
1	12.42479822	2.432007E-011	9.190072E-012	0	0.000000E+000
1	12.42614076	9.190072E-012	2.432007E-011	1	0.000000E+000
1	12.42700793	2.432007E-011	9.190072E-012	0	0.000000E+000
1	12.42701783	9.190072E-012	2.432007E-011	1	0.000000E+000
1	12.42735928	2.432007E-011	9.190072E-012	0	0.000000E+000
1	12.42771960	9.190072E-012	2.432007E-011	1	0.000000E+000
1	12.42782482	2.432007E-011	9.190072E-012	0	0.000000E+000
1	12.42819720	9.190072E-012	2.432007E-011	1	0.000000E+000
1	12.42828088	2.432007E-011	9.190072E-012	0	0.000000E+000
1	12.42849656	9.190072E-012	2.432007E-011	1	0.000000E+000
1	12.42856846	2.432007E-011	9.190072E-012	0	0.000000E+000
1	12.43058361	9.190072E-012	2.432007E-011	1	0.000000E+000
1	12.43108757	2.432007E-011	9.190072E-012	0	0.000000E+000
1	12.43281113	9.190072E-012	2.432007E-011	1	0.000000E+000
1	12.43286981	2.432007E-011	9.190072E-012	0	0.000000E+000
1	12.43440209	9.190072E-012	2.432007E-011	1	0.000000E+000
1	12.43450249	2.432007E-011	9.190072E-012	0	0.000000E+000
1	12.43487203	9.190072E-012	2.432007E-011	1	0.000000E+000
1	12.43501822	2.432007E-011	9.190072E-012	0	0.000000E+000
1	12.43577148	9.190072E-012	2.432007E-011	1	0.000000E+000
1	12.43581670	2.432007E-011	9.190072E-012	0	0.000000E+000
1	12.43582098	9.190072E-012	2.432007E-011	1	0.000000E+000
1	12.43594324	2.432007E-011	9.190072E-012	0	0.000000E+000
1	12.43609888	9.190072E-012	2.432007E-011	1	0.000000E+000
1	12.43624315	2.432007E-011	9.190072E-012	0	0.000000E+000
1	12.43751464	9.190072E-012	2.432007E-011	1	0.000000E+000
1	12.43765241	2.432007E-011	9.190072E-012	0	0.000000E+000
1	12.43902209	9.190072E-012	2.432007E-011	1	0.000000E+000
1	12.43931363	2.432007E-011	9.190072E-012	0	0.000000E+000
1	12.44021625	9.190072E-012	2.432007E-011	1	0.000000E+000
1	12.44024584	2.432007E-011	9.190072E-012	0	0.000000E+000
1	12.44045582	9.190072E-012	2.432007E-011	1	0.000000E+000
1	12.44119060	2.432007E-011	9.190072E-012	0	0.000000E+000
1	12.44125896	9.190072E-012	2.432007E-011	1	0.000000E+000
1	12.44132653	2.432007E-011	9.190072E-012	0	0.000000E+000
1	12.44157255	9.190072E-012	2.432007E-011	1	0.000000E+000
1	12.44170200	2.432007E-011	9.190072E-012	0	0.000000E+000
1	12.44179892	9.190072E-012	2.432007E-011	1	0.000000E+000
1	12.44192301	2.432007E-011	9.190072E-012	0	0.000000E+000
1	12.44208223	9.190072E-012	2.432007E-011	1	0.000000E+000
1	12.44213438	2.432007E-011	9.190072E-012	0	0.000000E+000
1	12.44301483	9.190072E-012	2.432007E-011	1	0.000000E+000
1	12.44316419	2.432007E-011	9.190072E-012	0	0.000000E+000
1	12.44439183	9.190072E-012	2.432007E-011	1	0.000000E+000
1	12.44465374	2.432007E-011	9.190072E-012	0	0.000000E+000
1	12.44492198	9.190072E-012	2.432007E-011	1	0.000000E+000
1	12.44536423	2.432007E-011	9.190072E-012	0	0.000000E+000
1	12.44624072	9.190072E-012	2.432007E-011	1	0.000000E+000
1	12.44644320	2.432007E-011	9.190072E-012	0	0.000000E+000
1	12.44651695	9.190072E-012	2.432007E-011	1	0.000000E+000
1	12.44714571	2.432007E-011	9.190072E-012	0	0.000000E+000
1	12.44772829	9.190072E-012	2.432007E-011	1	0.000000E+000
1	12.44787197	2.432007E-011	9.190072E-012	0	0.000000E+000
1	12.44884271	9.190072E-012	2.432007E-011	1	0.000000E+000
1	12.44945556	2.432007E-011	9.190072E-012	0	0.000000E+000
1	12.44950202	9.190072E-012	2.432007E-011	1	0.000000E+000
1	12.44992632	2.432007E-011	9.190072E-012	0	0.000000E+000
1	12.45337660	9.190072E-012	2.432007E-011	1	0.000000E+000
1	12.45370764	2.432007E-011	9.190072E-012	0	0.000000E+000
1	12.92497058	9.163403E-012	2.429340E-011	1	0.000000E+000
1	12.92522734	2.429340E-011	9.163403E-012	0	0.000000E+000
1	12.92531978	9.163403E-012	2.429340E-011	1	0.000000E+000
1	12.92580556	2.429340E-011	9.163403E-012	0	0.000000E+000
1	12.92611253	9.163403E-012	2.429340E-011	1	0.000000E+000
1	12.92620880	2.429340E-011	9.163403E-012	0	0.000000E+000
1	12.92739964	9.163403E-012	2.429340E-011	1	0.000000E+000
1	12.92756824	2.429340E-011	9.163403E-012	0	0.000000E+000
1	12.92779794	9.163403E-012	2.429340E-011	1	0.000000E+000
1	12.92789072	2.429340E-011	9.163403E-012	0	0.000000E+000
1	12.92804207	9.163403E-012	2.429340E-011	1	0.000000E+000
1	12.92816529	2.429340E-011	9.163403E-012	0	0.000000E+000
1	12.92886909	9.163403E-012	2.429340E-011	1	0.000000E+000
1	12.92959372	2.429340E-011	9.163403E-012	0	0.000000E+000
1	12.92992606	9.163403E-012	2.429340E-011	1	0.000000E+000
1	12.93006629	2.429340E-011	9.163403E-012	0	0.000000E+000
1	12.93011864	9.163403E-012	2.429340E-011	1	0.000000E+000
1	12.93067580	2.429340E-011	9.163403E-012	0	0.000000E+000
1	12.93100604	9.163403E-012	2.429340E-011	1	0.000000E+000
1	12.93170327	2.429340E-011	9.163403E-012	0	0.000000E+000
1	12.93236501	9.163403E-012	2.429340E-011	1	0.000000E+000
1	12.93243012	2.429340E-011	9.163403E-012	0	0.000000E+000
1	12.93248373	9.163403E-012	2.429340E-011	1	0.000000E+000
1	12.93318287	2.429340E-011	9.163403E-012	0	0.000000E+000
1	12.93338049	9.163403E-012	2.429340E-011	1	0.000000E+000
1	12.93361393	2.429340E-011	9.163403E-012	0	0.000000E+000
1	12.93694489	9.163403E-012	2.429340E-011	1	0.000000E+000
1	12.93777247	2.429340E-011	9.163403E-012	0	0.000000E+000
1	12.93880256	9.163403E-012	2.429340E-011	1	0.000000E+000
1	12.93898022	2.429340E-011	9.163403E-012	0	0.000000E+000
1	12.93964439	9.163403E-012	2.429340E-011	1	0.000000E+000
1	12.93977057	2.429340E-011	9.163403E-012	0	0.000000E+000
1	12.93990411	9.163403E-012	2.429340E-011	1	0.000000E+000
1	12.94042759	2.429340E-011	9.163403E-012	0	0.000000E+000
1	12.94151199	9.163403E-012	2.429340E-011	1	0.000000E+000
1	12.94180037	2.429340E-011	9.163403E-012	0	0.000000E+000
1	12.94187757	9.163403E-012	2.429340E-011	1	0.000000E+000
1	12.94242684	2.429340E-011	9.163403E-012	0	0.000000E+000
1	12.94256610	9.163403E-012	2.429340E-011	1	0.000000E+000
1	12.94272548	2.429340E-011	9.163403E-012	0	0.000000E+000
1	12.94290868	9.163403E-012	2.429340E-011	1	0.000000E+000
1	12.94295530	2.429340E-011	9.163403E-012	0	0.000000E+000
1	12.94342496	9.163403E-012	2.429340E-011	1	0.000000E+000
1	12.94351735	2.429340E-011	9.163403E-012	0	0.000000E+000
1	12.94381511	9.163403E-012	2.429340E-011	1	0.000000E+000
1	12.94411418	2.429340E-011	9.163403E-012	0	0.000000E+000
1	12.94572097	9.163403E-012	2.429340E-011	1	0.000000E+000
1	12.94579019	2.429340E-011	9.163403E-012	0	0.000000E+000
1	12.94663414	9.163403E-012	2.429340E-011	1	0.000000E+000
1	12.94686379	2.429340E-011	9.163403E-012	0	0.000000E+000
1	12.94807368	9.163403E-012	2.429340E-011	1	0.000000E+000
1	12.94808979	2.429340E-011	9.163403E-012	0	0.000000E+000
1	12.95022472	9.163403E-012	2.429340E-011	1	0.000000E+000
1	12.95044589	2.429340E-011	9.163403E-012	0	0.000000E+000
1	12.95062759	9.163403E-012	2.429340E-011	1	0.000000E+000
1	12.95079403	2.429340E-011	9.163403E-012	0	0.000000E+000
1	12.95088418	9.163403E-012	2.429340E-011	1	0.000000E+000
1	12.95155619	2.429340E-011	9.163403E-012	0	0.000000E+000
1	12.95185339	9.163403E-012	2.429340E-011	1	0.000000E+000
1	12.95204250	2.429340E-011	9.163403E-012	0	0.000000E+000
1	12.95235409	9.163403E-012	2.429340E-011	1	0.000000E+000
1	12.95289975	2.429340E-011	9.163403E-012	0	0.000000E+000
1	12.95301666	9.163403E-012	2.429340E-011	1	0.000000E+000
1	12.95343831	2.429340E-011	9.163403E-012	0	0.000000E+000
1	12.95453938	9.163403E-012	2.429340E-011	1	0.000000E+000
1	12.95480837	2.429340E-011	9.163403E-012	0	0.000000E+000
1	12.95705466	9.163403E-012	2.429340E-011	1	0.000000E+000
1	12.95761247	2.429340E-011	9.163403E-012	0	0.000000E+000
1	12.95959699	9.163403E-012	2.429340E-011	1	0.000000E+000
1	12.96003391	2.429340E-011	9.163403E-012	0	0.000000E+000
1	12.96046810	9.163403E-012	2.429340E-011	1	0.000000E+000
1	12.96067457	2.429340E-011	9.163403E-012	0	0.000000E+000
1	12.96105356	9.163403E-012	2.429340E-011	1	0.000000E+000
1	12.96113426	2.429340E-011	9.163403E-012	0	0.000000E+000
1	12.96323876	9.163403E-012	2.429340E-011	1	0.000000E+000
1	12.96414287	2.429340E-011	9.163403E-012	0	0.000000E+000
1	12.96545516	9.163403E-012	2.429340E-011	1	0.000000E+000
1	12.96559903	2.429340E-011	9.163403E-012	0	0.000000E+000
1	12.96566165	9.163403E-012	2.429340E-011	1	0.000000E+000
1	12.96571357	2.429340E-011	9.163403E-012	0	0.000000E+000
1	12.96617323	9.163403E-012	2.429340E-011	1	0.000000E+000
1	12.96651130	2.429340E-011	9.163403E-012	0	0.000000E+000
1	12.96679456	9.163403E-012	2.429340E-011	1	0.000000E+000
1	12.96689387	2.429340E-011	9.163403E-012	0	0.000000E+000
1	12.96749637	9.163403E-012	2.429340E-011	1	0.000000E+000
1	12.96751843	2.429340E-011	9.163403E-012	0	0.000000E+000
1	12.96836353	9.163403E-012	2.429340E-011	1	0.000000E+000
1	12.96852376	2.429340E-011	9.163403E-012	0	0.000000E+000
1	12.97064807	9.163403E-012	2.429340E-011	1	0.000000E+000
1	12.97072378	2.429340E-011	9.163403E-012	0	0.000000E+000
1	12.97143129	9.163403E-012	2.429340E-011	1	0.000000E+000
1	12.97189304	2.429340E-011	9.163403E-012	0	0.000000E+000
1	12.97197451	9.163403E-012	2.429340E-011	1	0.000000E+000
1	12.97199410	2.429340E-011	9.163403E-012	0	0.000000E+000
1	12.97267042	9.163403E-012	2.429340E-011	1	0.000000E+000
1	12.97335710	2.429340E-011	9.163403E-012	0	0.000000E+000
1	12.97358783	9.163403E-012	2.429340E-011	1	0.000000E+000
1	12.97391384	2.429340E-011	9.163403E-012	0	0.000000E+000
1	12.97427298	9.163403E-012	2.429340E-011	1	0.000000E+000
1	12.97454816	2.429340E-011	9.163403E-012	0	0.000000E+000
1	12.97467078	9.163403E-012	2.429340E-011	1	0.000000E+000
1	12.97507709	2.429340E-011	9.163403E-012	0	0.000000E+000
1	12.97569325	9.163403E-012	2.429340E-011	1	0.000000E+000
1	12.97599162	2.429340E-011	9.163403E-012	0	0.000000E+000
1	12.97681789	9.163403E-012	2.429340E-011	1	0.000000E+000
1	12.97719015	2.429340E-011	9.163403E-012	0	0.000000E+000
1	12.97751736	9.163403E-012	2.429340E-011	1	0.000000E+000
1	12.97759006	2.429340E-011	9.163403E-012	0	0.000000E+000
1	12.97819835	9.163403E-012	2.429340E-011	1	0.000000E+000
1	12.97889134	2.429340E-011	9.163403E-012	0	0.000000E+000
1	12.97897657	9.163403E-012	2.429340E-011	1	0.000000E+000
1	12.97905475	2.429340E-011	9.163403E-012	0	0.000000E+000
1	12.97941952	9.163403E-012	2.429340E-011	1	0.000000E+000
1	12.97991497	2.429340E-011	9.163403E-012	0	0.000000E+000
1	12.98060775	9.163403E-012	2.429340E-011	1	0.000000E+000
1	12.98117133	2.429340E-011	9.163403E-012	0	0.000000E+000
1	12.98151391	9.163403E-012	2.429340E-011	1	0.000000E+000
1	12.98316009	2.429340E-011	9.163403E-012	0	0.000000E+000
1	12.98493745	9.163403E-012	2.429340E-011	1	0.000000E+000
1	12.98509617	2.429340E-011	9.163403E-012	0	0.000000E+000
1	12.98570457	9.163403E-012	2.429340E-011	1	0.000000E+000
1	12.98604681	2.429340E-011	9.163403E-012	0	0.000000E+000
1	12.98808814	9.163403E-012	2.429340E-011	1	0.000000E+000
1	12.98847898	2.429340E-011	9.163403E-012	0	0.000000E+000
1	12.98919091	9.163403E-012	2.429340E-011	1	0.000000E+000
1	12.98962789	2.429340E-011	9.163403E-012	0	0.000000E+000
1	12.99058976	9.163403E-012	2.429340E-011	1	0.000000E+000
1	12.99071964	2.429340E-011	9.163403E-012	0	0.000000E+000
1	12.99097917	9.163403E-012	2.429340E-011	1	0.000000E+000
1	12.99157562	2.429340E-011	9.163403E-012	0	0.000000E+000
1	12.99204678	9.163403E-012	2.429340E-011	1	0.000000E+000
1	12.99239777	2.429340E-011	9.163403E-012	0	0.000000E+000
1	12.99261012	9.163403E-012	2.429340E-011	1	0.000000E+000
1	12.99267705	2.429340E-011	9.163403E-012	0	0.000000E+000
1	12.99329649	9.163403E-012	2.429340E-011	1	0.000000E+000
1	12.99342724	2.429340E-011	9.163403E-012	0	0.000000E+000
1	12.99384268	9.163403E-012	2.429340E-011	1	0.000000E+000
1	12.99407861	2.429340E-011	9.163403E-012	0	0.000000E+000
1	12.99642704	9.163403E-012	2.429340E-011	1	0.000000E+000
1	12.99659592	2.429340E-011	9.163403E-012	0	0.000000E+000
1	12.99722959	9.163403E-012	2.429340E-011	1	0.000000E+000
1	12.99724057	2.429340E-011	9.163403E-012	0	0.000000E+000
1	12.99783944	9.163403E-012	2.429340E-011	1	0.000000E+000
1	12.99800793	2.429340E-011	9.163403E-012	0	0.000000E+000
1	12.99888272	9.163403E-012	2.429340E-011	1	0.000000E+000
1	12.99920812	2.429340E-011	9.163403E-012	0	0.000000E+000
1	12.99970202	9.163403E-012	2.429340E-011	1	0.000000E+000
1	12.99994354	2.429340E-011	9.163403E-012	0	0.000000E+000
1	13.00062824	9.163403E-012	2.429340E-011	1	0.000000E+000
1	13.00076804	2.429340E-011	9.163403E-012	0	0.000000E+000
1	13.00192137	9.163403E-012	2.429340E-011	1	0.000000E+000
1	13.00198396	2.429340E-011	9.163403E-012	0	0.000000E+000
1	13.00294301	9.163403E-012	2.429340E-011	1	0.000000E+000
1	13.00311698	2.429340E-011	9.163403E-012	0	0.000000E+000
1	13.00324151	9.163403E-012	2.429340E-011	1	0.000000E+000
1	13.00358580	2.429340E-011	9.163403E-012	0	0.000000E+000
1	13.00545229	9.163403E-012	2.429340E-011	1	0.000000E+000
1	13.00554893	2.429340E-011	9.163403E-012	0	0.000000E+000
1	13.00558203	9.163403E-012	2.429340E-011	1	0.000000E+000
1	13.00579631	2.429340E-011	9.163403E-012	0	0.000000E+000
1	13.00625473	9.163403E-012	2.429340E-011	1	0.000000E+000
1	13.00626035	2.429340E-011	9.163403E-012	0	0.000000E+000
1	13.00703987	9.163403E-012	2.429340E-011	1	0.000000E+000
1	13.00708564	2.429340E-011	9.163403E-012	0	0.000000E+000
1	13.00749225	9.163403E-012	2.429340E-011	1	0.000000E+000
1	13.00753048	2.429340E-011	9.163403E-012	0	0.000000E+000
1	13.00802164	9.163403E-012	2.429340E-011	1	0.000000E+000
1	13.00832544	2.429340E-011	9.163403E-012	0	0.000000E+000
1	13.00866487	9.163403E-012	2.429340E-011	1	0.000000E+000
1	13.00874450	2.429340E-011	9.163403E-012	0	0.000000E+000
1	13.00956989	9.163403E-012	2.429340E-011	1	0.000000E+000
1	13.00978476	2.429340E-011	9.163403E-012	0	0.000000E+000
1	13.00980993	9.163403E-012	2.429340E-011	1	0.000000E+000
1	13.00998106	2.429340E-011	9.163403E-012	0	0.000000E+000
1	13.01010426	9.163403E-012	2.429340E-011	1	0.000000E+000
1	13.01033321	2.429340E-011	9.163403E-012	0	0.000000E+000
1	13.01114866	9.163403E-012	2.429340E-011	1	0.000000E+000
1	13.01175745	2.429340E-011	9.163403E-012	0	0.000000E+000
1	13.01185502	9.163403E-012	2.429340E-011	1	0.000000E+000
1	13.01188295	2.429340E-011	9.163403E-012	0	0.000000E+000
1	13.01214196	9.163403E-012	2.429340E-011	1	0.000000E+000
1	13.01278692	2.429340E-011	9.163403E-012	0	0.000000E+000
1	13.01306974	9.163403E-012	2.429340E-011	1	0.000000E+000
1	13.01369268	2.429340E-011	9.163403E-012	0	0.000000E+000
1	13.01374097	9.163403E-012	2.429340E-011	1	0.000000E+000
1	13.01440553	2.429340E-011	9.163403E-012	0	0.000000E+000
1	13.01450757	9.163403E-012	2.429340E-011	1	0.000000E+000
1	13.01540343	2.429340E-011	9.163403E-012	0	0.000000E+000
1	13.01565667	9.163403E-012	2.429340E-011	1	0.000000E+000
1	13.01590655	2.429340E-011	9.163403E-012	0	0.000000E+000
1	13.01627841	9.163403E-012	2.429340E-011	1	0.000000E+000
1	13.01661703	2.429340E-011	9.163403E-012	0	0.000000E+000
1	13.01675102	9.163403E-012	2.429340E-011	1	0.000000E+000
1	13.01694462	2.429340E-011	9.163403E-012	0	0.000000E+000
1	13.01731833	9.163403E-012	2.429340E-011	1	0.000000E+000
1	13.01846685	2.429340E-011	9.163403E-012	0	0.000000E+000
1	13.01876829	9.163403E-012	2.429340E-011	1	0.000000E+000
1	13.01879648	2.429340E-011	9.163403E-012	0	0.000000E+000
1	13.01984848	9.163403E-012	2.429340E-011	1	0.000000E+000
1	13.01994148	2.429340E-011	9.163403E-012	0	0.000000E+000
1	13.02113081	9.163403E-012	2.429340E-011	1	0.000000E+000
1	13.02152569	2.429340E-011	9.163403E-012	0	0.000000E+000
1	13.02339083	9.163403E-012	2.429340E-011	1	0.000000E+000
1	13.02342808	2.429340E-011	9.163403E-012	0	0.000000E+000
1	13.02356505	9.163403E-012	2.429340E-011	1	0.000000E+000
1	13.02436690	2.429340E-011	9.163403E-012	0	0.000000E+000
1	13.02710030	9.163403E-012	2.429340E-011	1	0.000000E+000
1	13.02775394	2.429340E-011	9.163403E-012	0	0.000000E+000
1	13.02785537	9.163403E-012	2.429340E-011	1	0.000000E+000
1	13.02808194	2.429340E-011	9.163403E-012	0	0.000000E+000
1	13.03012772	9.163403E-012	2.429340E-011	1	0.000000E+000
1	13.03074961	2.429340E-011	9.163403E-012	0	0.000000E+000
1	13.03240220	9.163403E-012	2.429340E-011	1	0.000000E+000
1	13.03246783	2.429340E-011	9.163403E-012	0	0.000000E+000
1	13.03394134	9.163403E-012	2.429340E-011	1	0.000000E+000
1	13.03401146	2.429340E-011	9.163403E-012	0	0.000000E+000
1	13.03466494	9.163403E-012	2.429340E-011	1	0.000000E+000
1	13.03497838	2.429340E-011	9.163403E-012	0	0.000000E+000
1	13.03570046	9.163403E-012	2.429340E-011	1	0.000000E+000
1	13.03663249	2.429340E-011	9.163403E-012	0	0.000000E+000
1	13.03768727	9.163403E-012	2.429340E-011	1	0.000000E+000
1	13.03786823	2.429340E-011	9.163403E-012	0	0.000000E+000
1	13.03917787	9.163403E-012	2.429340E-011	1	0.000000E+000
1	13.03934783	2.429340E-011	9.163403E-012	0	0.000000E+000
1	13.03955821	9.163403E-012	2.429340E-011	1	0.000000E+000
1	13.03976754	2.429340E-011	9.163403E-012	0	0.000000E+000
1	13.04021288	9.163403E-012	2.429340E-011	1	0.000000E+000
1	13.04047760	2.429340E-011	9.163403E-012	0	0.000000E+000
1	13.04084822	9.163403E-012	2.429340E-011	1	0.000000E+000
1	13.04094152	2.429340E-011	9.163403E-012	0	0.000000E+000
1	13.04139473	9.163403E-012	2.429340E-011	1	0.000000E+000
1	13.04167781	2.429340E-011	9.163403E-012	0	0.000000E+000
1	13.04444269	9.163403E-012	2.429340E-011	1	0.000000E+000
1	13.04449333	2.429340E-011	9.163403E-012	0	0.000000E+000
1	13.04539352	9.163403E-012	2.429340E-011	1	0.000000E+000
1	13.04623499	2.429340E-011	9.163403E-012	0	0.000000E+000
1	13.04633797	9.163403E-012	2.429340E-011	1	0.000000E+000
1	13.04777807	2.429340E-011	9.163403E-012	0	0.000000E+000
1	13.04862547	9.163403E-012	2.429340E-011	1	0.000000E+000
1	13.04870631	2.429340E-011	9.163403E-012	0	0.000000E+000
1	13.04920132	9.163403E-012	2.429340E-011	1	0.000000E+000
1	13.04944848	2.429340E-011	9.163403E-012	0	0.000000E+000
1	13.04959305	9.163403E-012	2.429340E-011	1	0.000000E+000
1	13.04962564	2.429340E-011	9.163403E-012	0	0.000000E+000
1	13.04975928	9.163403E-012	2.429340E-011	1	0.000000E+000
1	13.05155201	2.429340E-011	9.163403E-012	0	0.000000E+000
1	13.05229920	9.163403E-012	2.429340E-011	1	0.000000E+000
1	13.05298495	2.429340E-011	9.163403E-012	0	0.000000E+000
1	13.05306134	9.163403E-012	2.429340E-011	1	0.000000E+000
1	13.05377834	2.429340E-011	9.163403E-012	0	0.000000E+000
1	13.05405537	9.163403E-012	2.429340E-011	1	0.000000E+000
1	13.05433362	2.429340E-011	9.163403E-012	0	0.000000E+000
1	13.05464888	9.163403E-012	2.429340E-011	1	0.000000E+000
1	13.05497223	2.429340E-011	9.163403E-012	0	0.000000E+000
1	13.05584129	9.163403E-012	2.429340E-011	1	0.000000E+000
1	13.05621305	2.429340E-011	9.163403E-012	0	0.000000E+000
1	13.05633375	9.163403E-012	2.429340E-011	1	0.000000E+000
1	13.05653528	2.429340E-011	9.163403E-012	0	0.000000E+000
1	13.05698865	9.163403E-012	2.429340E-011	1	0.000000E+000
1	13.05738444	2.429340E-011	9.163403E-012	0	0.000000E+000
1	13.05772401	9.163403E-012	2.429340E-011	1	0.000000E+000
1	13.05791637	2.429340E-011	9.163403E-012	0	0.000000E+000
1	13.05950768	9.163403E-012	2.429340E-011	1	0.000000E+000
1	13.05960134	2.429340E-011	9.163403E-012	0	0.000000E+000
1	13.06047473	9.163403E-012	2.429340E-011	1	0.000000E+000
1	13.06064450	2.429340E-011	9.163403E-012	0	0.000000E+000
1	13.06221934	9.163403E-012	2.429340E-011	1	0.000000E+000
1	13.06227769	2.429340E-011	9.163403E-012	0	0.000000E+000
1	13.06309078	9.163403E-012	2.429340E-011	1	0.000000E+000
1	13.06389231	2.429340E-011	9.163403E-012	0	0.000000E+000
1	13.06449533	9.163403E-012	2.429340E-011	1	0.000000E+000
1	13.06541782	2.429340E-011	9.163403E-012	0	0.000000E+000
1	13.06610179	9.163403E-012	2.429340E-011	1	0.000000E+000
1	13.06686713	2.429340E-011	9.163403E-012	0	0.000000E+000
1	13.06747670	9.163403E-012	2.429340E-011	1	0.000000E+000
1	13.06755253	2.429340E-011	9.163403E-012	0	0.000000E+000
1	13.06769454	9.163403E-012	2.429340E-011	1	0.000000E+000
1	13.06776278	2.429340E-011	9.163403E-012	0	0.000000E+000
1	13.06801797	9.163403E-012	2.429340E-011	1	0.000000E+000
1	13.06848935	2.429340E-011	9.163403E-012	0	0.000000E+000
1	13.06869284	9.163403E-012	2.429340E-011	1	0.000000E+000
1	13.06912091	2.429340E-011	9.163403E-012	0	0.000000E+000
1	13.06932455	9.163403E-012	2.429340E-011	1	0.000000E+000
1	13.06987818	2.429340E-011	9.163403E-012	0	0.000000E+000
1	13.06990514	9.163403E-012	2.429340E-011	1	0.000000E+000
1	13.07050660	2.429340E-011	9.163403E-012	0	0.000000E+000
1	13.07068834	9.163403E-012	2.429340E-011	1	0.000000E+000
1	13.07071007	2.429340E-011	9.163403E-012	0	0.000000E+000
1	13.07096506	9.163403E-012	2.429340E-011	1	0.000000E+000
1	13.07290143	2.429340E-011	9.163403E-012	0	0.000000E+000
1	13.07363016	9.163403E-012	2.429340E-011	1	0.000000E+000
1	13.07368667	2.429340E-011	9.163403E-012	0	0.000000E+000
1	13.07439203	9.163403E-012	2.429340E-011	1	0.000000E+000
1	13.07456528	2.429340E-011	9.163403E-012	0	0.000000E+000
1	13.07567052	9.163403E-012	2.429340E-011	1	0.000000E+000
1	13.07713451	2.429340E-011	9.163403E-012	0	0.000000E+000
1	13.07735901	9.163403E-012	2.429340E-011	1	0.000000E+000
1	13.07738745	2.429340E-011	9.163403E-012	0	0.000000E+000
1	13.07798672	9.163403E-012	2.429340E-011	1	0.000000E+000
1	13.07835650	2.429340E-011	9.163403E-012	0	0.000000E+000
1	13.07866535	9.163403E-012	2.429340E-011	1	0.000000E+000
1	13.07873047	2.429340E-011	9.163403E-012	0	0.000000E+000
1	13.07902900	9.163403E-012	2.429340E-011	1	0.000000E+000
1	13.07908825	2.429340E-011	9.163403E-012	0	0.000000E+000
1	13.07962887	9.163403E-012	2.429340E-011	1	0.000000E+000
1	13.07981900	2.429340E-011	9.163403E-012	0	0.000000E+000
1	13.08029148	9.163403E-012	2.429340E-011	1	0.000000E+000
1	13.08060877	2.429340E-011	9.163403E-012	0	0.000000E+000
1	13.08074038	9.163403E-012	2.429340E-011	1	0.000000E+000
1	13.08142061	2.429340E-011	9.163403E-012	0	0.000000E+000
1	13.08385590	9.163403E-012	2.429340E-011	1	0.000000E+000
1	13.08428522	2.429340E-011	9.163403E-012	0	0.000000E+000
1	13.08513121	9.163403E-012	2.429340E-011	1	0.000000E+000
1	13.08522744	2.429340E-011	9.163403E-012	0	0.000000E+000
1	13.08728440	9.163403E-012	2.429340E-011	1	0.000000E+000
1	13.08784713	2.429340E-011	9.163403E-012	0	0.000000E+000
1	13.08785253	9.163403E-012	2.429340E-011	1	0.000000E+000
1	13.08788311	2.429340E-011	9.163403E-012	0	0.000000E+000
1	13.08936095	9.163403E-012	2.429340E-011	1	0.000000E+000
1	13.08983119	2.429340E-011	9.163403E-012	0	0.000000E+000
1	13.09079931	9.163403E-012	2.429340E-011	1	0.000000E+000
1	13.09270302	2.429340E-011	9.163403E-012	0	0.000000E+000
1	13.09401101	9.163403E-012	2.429340E-011	1	0.000000E+000
1	13.09427099	2.429340E-011	9.163403E-012	0	0.000000E+000
1	13.09482444	9.163403E-012	2.429340E-011	1	0.000000E+000
1	13.09528292	2.429340E-011	9.163403E-012	0	0.000000E+000
1	13.09587539	9.163403E-012	2.429340E-011	1	0.000000E+000
1	13.09608740	2.429340E-011	9.163403E-012	0	0.000000E+000
1	13.09877353	9.163403E-012	2.429340E-011	1	0.000000E+000
1	13.09952360	2.429340E-011	9.163403E-012	0	0.000000E+000
1	13.09961378	9.163403E-012	2.429340E-011	1	0.000000E+000
1	13.09986299	2.429340E-011	9.163403E-012	0	0.000000E+000
1	13.09991147	9.163403E-012	2.429340E-011	1	0.000000E+000
1	13.09998232	2.429340E-011	9.163403E-012	0	0.000000E+000
1	13.10019148	9.163403E-012	2.429340E-011	1	0.000000E+000
1	13.10036225	2.429340E-011	9.163403E-012	0	0.000000E+000
1	13.10042888	9.163403E-012	2.429340E-011	1	0.000000E+000
1	13.10118563	2.429340E-011	9.163403E-012	0	0.000000E+000
1	13.10154711	9.163403E-012	2.429340E-011	1	0.000000E+000
1	13.10193534	2.429340E-011	9.163403E-012	0	0.000000E+000
1	13.10276979	9.163403E-012	2.429340E-011	1	0.000000E+000
1	13.10281823	2.429340E-011	9.163403E-012	0	0.000000E+000
1	13.10297828	9.163403E-012	2.429340E-011	1	0.000000E+000
1	13.10318442	2.429340E-011	9.163403E-012	0	0.000000E+000
1	13.10414457	9.163403E-012	2.429340E-011	1	0.000000E+000
1	13.10416814	2.429340E-011	9.163403E-012	0	0.000000E+000
1	13.10422131	9.163403E-012	2.429340E-011	1	0.000000E+000
1	13.10446953	2.429340E-011	9.163403E-012	0	0.000000E+000
1	13.10451845	9.163403E-012	2.429340E-011	1	0.000000E+000
1	13.10455315	2.429340E-011	9.163403E-012	0	0.000000E+000
1	13.10462213	9.163403E-012	2.429340E-011	1	0.000000E+000
1	13.10511646	2.429340E-011	9.163403E-012	0	0.000000E+000
1	13.10598934	9.163403E-012	2.429340E-011	1	0.000000E+000
1	13.10607158	2.429340E-011	9.163403E-012	0	0.000000E+000
1	13.10626769	9.163403E-012	2.429340E-011	1	0.000000E+000
1	13.10640441	2.429340E-011	9.163403E-012	0	0.000000E+000
1	13.10677610	9.163403E-012	2.429340E-011	1	0.000000E+000
1	13.10732172	2.429340E-011	9.163403E-012	0	0.000000E+000
1	13.10758561	9.163403E-012	2.429340E-011	1	0.000000E+000
1	13.10786573	2.429340E-011	9.163403E-012	0	0.000000E+000
1	13.10805421	9.163403E-012	2.429340E-011	1	0.000000E+000
1	13.10840485	2.429340E-011	9.163403E-012	0	0.000000E+000
1	13.11239421	9.163403E-012	2.429340E-011	1	0.000000E+000
1	13.11272293	2.429340E-011	9.163403E-012	0	0.000000E+000
1	13.11289640	9.163403E-012	2.429340E-011	1	0.000000E+000
1	13.11301721	2.429340E-011	9.163403E-012	0	0.000000E+000
1	13.11328069	9.163403E-012	2.429340E-011	1	0.000000E+000
1	13.11380520	2.429340E-011	9.163403E-012	0	0.000000E+000
1	13.11394567	9.163403E-012	2.429340E-011	1	0.000000E+000
1	13.11417251	2.429340E-011	9.163403E-012	0	0.000000E+000
1	13.11440856	9.163403E-012	2.429340E-011	1	0.000000E+000
1	13.11444711	2.429340E-011	9.163403E-012	0	0.000000E+000
1	13.11558747	9.163403E-012	2.429340E-011	1	0.000000E+000
1	13.11595493	2.429340E-011	9.163403E-012	0	0.000000E+000
1	13.11603036	9.163403E-012	2.429340E-011	1	0.000000E+000
1	13.11646495	2.429340E-011	9.163403E-012	0	0.000000E+000
1	13.11717452	9.163403E-012	2.429340E-011	1	0.000000E+000
1	13.11735273	2.429340E-011	9.163403E-012	0	0.000000E+000
1	13.11877625	9.163403E-012	2.429340E-011	1	0.000000E+000
1	13.11902218	2.429340E-011	9.163403E-012	0	0.000000E+000
1	13.11926873	9.163403E-012	2.429340E-011	1	0.000000E+000
1	13.11942897	2.429340E-011	9.163403E-012	0	0.000000E+000
1	13.12102270	9.163403E-012	2.429340E-011	1	0.000000E+000
1	13.12105517	2.429340E-011	9.163403E-012	0	0.000000E+000
1	13.12219329	9.163403E-012	2.429340E-011	1	0.000000E+000
1	13.12247770	2.429340E-011	9.163403E-012	0	0.000000E+000
1	13.12353034	9.163403E-012	2.429340E-011	1	0.000000E+000
1	13.12361583	2.429340E-011	9.163403E-012	0	0.000000E+000
1	13.12400297	9.163403E-012	2.429340E-011	1	0.000000E+000
1	13.12432091	2.429340E-011	9.163403E-012	0	0.000000E+000
1	13.12452469	9.163403E-012	2.429340E-011	1	0.000000E+000
1	13.12467928	2.429340E-011	9.163403E-012	0	0.000000E+000
1	13.12560621	9.163403E-012	2.429340E-011	1	0.000000E+000
1	13.12593853	2.429340E-011	9.163403E-012	0	0.000000E+000
1	13.12602723	9.163403E-012	2.429340E-011	1	0.000000E+000
1	13.12658115	2.429340E-011	9.163403E-012	0	0.000000E+000
1	13.12669276	9.163403E-012	2.429340E-011	1	0.000000E+000
1	13.12681387	2.429340E-011	9.163403E-012	0	0.000000E+000
1	13.12877158	9.163403E-012	2.429340E-011	1	0.000000E+000
1	13.12911508	2.429340E-011	9.163403E-012	0	0.000000E+000
1	13.12981900	9.163403E-012	2.429340E-011	1	0.000000E+000
1	13.12987425	2.429340E-011	9.163403E-012	0	0.000000E+000
1	13.12995739	9.163403E-012	2.429340E-011	1	0.000000E+000
1	13.13015336	2.429340E-011	9.163403E-012	0	0.000000E+000
1	13.13023689	9.163403E-012	2.429340E-011	1	0.000000E+000
1	13.13029611	2.429340E-011	9.163403E-012	0	0.000000E+000
1	13.13083053	9.163403E-012	2.429340E-011	1	0.000000E+000
1	13.13121518	2.429340E-011	9.163403E-012	0	0.000000E+000
1	13.13372114	9.163403E-012	2.429340E-011	1	0.000000E+000
1	13.13426691	2.429340E-011	9.163403E-012	0	0.000000E+000
1	13.13516437	9.163403E-012	2.429340E-011	1	0.000000E+000
1	13.13552520	2.429340E-011	9.163403E-012	0	0.000000E+000
1	13.13733440	9.163403E-012	2.429340E-011	1	0.000000E+000
1	13.13740119	2.429340E-011	9.163403E-012	0	0.000000E+000
1	13.13910154	9.163403E-012	2.429340E-011	1	0.000000E+000
1	13.13918467	2.429340E-011	9.163403E-012	0	0.000000E+000
1	13.14126392	9.163403E-012	2.429340E-011	1	0.000000E+000
1	13.14151673	2.429340E-011	9.163403E-012	0	0.000000E+000
1	13.14158086	9.163403E-012	2.429340E-011	1	0.000000E+000
1	13.14199800	2.429340E-011	9.163403E-012	0	0.000000E+000
1	13.14214055	9.163403E-012	2.429340E-011	1	0.000000E+000
1	13.14282982	2.429340E-011	9.163403E-012	0	0.000000E+000
1	13.14346036	9.163403E-012	2.429340E-011	1	0.000000E+000
1	13.14367204	2.429340E-011	9.163403E-012	0	0.000000E+000
1	13.14373849	9.163403E-012	2.429340E-011	1	0.000000E+000
1	13.14380140	2.429340E-011	9.163403E-012	0	0.000000E+000
1	13.14420264	9.163403E-012	2.429340E-011	1	0.000000E+000
1	13.14452319	2.429340E-011	9.163403E-012	0	0.000000E+000
1	13.14479651	9.163403E-012	2.429340E-011	1	0.000000E+000
1	13.14512143	2.429340E-011	9.163403E-012	0	0.000000E+000
1	13.14558907	9.163403E-012	2.429340E-011	1	0.000000E+000
1	13.14603255	2.429340E-011	9.163403E-012	0	0.000000E+000
1	13.14756135	9.163403E-012	2.429340E-011	1	0.000000E+000
1	13.14816782	2.429340E-011	9.163403E-012	0	0.000000E+000
1	13.14844004	9.163403E-012	2.429340E-011	1	0.000000E+000
1	13.14848025	2.429340E-011	9.163403E-012	0	0.000000E+000
1	13.14996317	9.163403E-012	2.429340E-011	1	0.000000E+000
1	13.15099560	2.429340E-011	9.163403E-012	0	0.000000E+000
1	13.15113860	9.163403E-012	2.429340E-011	1	0.000000E+000
1	13.15198399	2.429340E-011	9.163403E-012	0	0.000000E+000
1	13.15353442	9.163403E-012	2.429340E-011	1	0.000000E+000
1	13.15377219	2.429340E-011	9.163403E-012	0	0.000000E+000
1	13.15383827	9.163403E-012	2.429340E-011	1	0.000000E+000
1	13.15389766	2.429340E-011	9.163403E-012	0	0.000000E+000
1	13.15395909	9.163403E-012	2.429340E-011	1	0.000000E+000
1	13.15431483	2.429340E-011	9.163403E-012	0	0.000000E+000
1	13.15460257	9.163403E-012	2.429340E-011	1	0.000000E+000
1	13.15465950	2.429340E-011	9.163403E-012	0	0.000000E+000
1	13.15474783	9.163403E-012	2.429340E-011	1	0.000000E+000
1	13.15559902	2.429340E-011	9.163403E-012	0	0.000000E+000
1	13.15593404	9.163403E-012	2.429340E-011	1	0.000000E+000
1	13.15609960	2.429340E-011	9.163403E-012	0	0.000000E+000
1	13.15625298	9.163403E-012	2.429340E-011	1	0.000000E+000
1	13.15642552	2.429340E-011	9.163403E-012	0	0.000000E+000
1	13.15778532	9.163403E-012	2.429340E-011	1	0.000000E+000
1	13.15797086	2.429340E-011	9.163403E-012	0	0.000000E+000
1	13.15801647	9.163403E-012	2.429340E-011	1	0.000000E+000
1	13.15885752	2.429340E-011	9.163403E-012	0	0.000000E+000
1	13.16089774	9.163403E-012	2.429340E-011	1	0.000000E+000
1	13.16120179	2.429340E-011	9.163403E-012	0	0.000000E+000
1	13.16447678	9.163403E-012	2.429340E-011	1	0.000000E+000
1	13.16492728	2.429340E-011	9.163403E-012	0	0.000000E+000
1	13.16506543	9.163403E-012	2.429340E-011	1	0.000000E+000
1	13.16550068	2.429340E-011	9.163403E-012	0	0.000000E+000
1	13.16552235	9.163403E-012	2.429340E-011	1	0.000000E+000
1	13.16676257	2.429340E-011	9.163403E-012	0	0.000000E+000
1	13.16679208	9.163403E-012	2.429340E-011	1	0.000000E+000
1	13.16698488	2.429340E-011	9.163403E-012	0	0.000000E+000
1	13.16825021	9.163403E-012	2.429340E-011	1	0.000000E+000
1	13.16863223	2.429340E-011	9.163403E-012	0	0.000000E+000
1	13.16908479	9.163403E-012	2.429340E-011	1	0.000000E+000
1	13.16913808	2.429340E-011	9.163403E-012	0	0.000000E+000
1	13.16933243	9.163403E-012	2.429340E-011	1	0.000000E+000
1	13.16945602	2.429340E-011	9.163403E-012	0	0.000000E+000
1	13.16949142	9.163403E-012	2.429340E-011	1	0.000000E+000
1	13.16996781	2.429340E-011	9.163403E-012	0	0.000000E+000
1	13.17107108	9.163403E-012	2.429340E-011	1	0.000000E+000
1	13.17117205	2.429340E-011	9.163403E-012	0	0.000000E+000
1	13.17144099	9.163403E-012	2.429340E-011	1	0.000000E+000
1	13.17179640	2.429340E-011	9.163403E-012	0	0.000000E+000
1	13.17190752	9.163403E-012	2.429340E-011	1	0.000000E+000
1	13.17206845	2.429340E-011	9.163403E-012	0	0.000000E+000
1	13.17300078	9.163403E-012	2.429340E-011	1	0.000000E+000
1	13.17323066	2.429340E-011	9.163403E-012	0	0.000000E+000
1	13.17336905	9.163403E-012	2.429340E-011	1	0.000000E+000
1	13.17389192	2.429340E-011	9.163403E-012	0	0.000000E+000
1	13.17450005	9.163403E-012	2.429340E-011	1	0.000000E+000
1	13.17452504	2.429340E-011	9.163403E-012	0	0.000000E+000
1	13.17507234	9.163403E-012	2.429340E-011	1	0.000000E+000
1	13.17635695	2.429340E-011	9.163403E-012	0	0.000000E+000
1	13.17689523	9.163403E-012	2.429340E-011	1	0.000000E+000
1	13.17702869	2.429340E-011	9.163403E-012	0	0.000000E+000
1	13.17720683	9.163403E-012	2.429340E-011	1	0.000000E+000
1	13.17841184	2.429340E-011	9.163403E-012	0	0.000000E+000
1	13.18055362	9.163403E-012	2.429340E-011	1	0.000000E+000
1	13.18064354	2.429340E-011	9.163403E-012	0	0.000000E+000
1	13.18264501	9.163403E-012	2.429340E-011	1	0.000000E+000
1	13.18322941	2.429340E-011	9.163403E-012	0	0.000000E+000
1	13.18327437	9.163403E-012	2.429340E-011	1	0.000000E+000
1	13.18339638	2.429340E-011	9.163403E-012	0	0.000000E+000
1	13.18342586	9.163403E-012	2.429340E-011	1	0.000000E+000
1	13.18347364	2.429340E-011	9.163403E-012	0	0.000000E+000
1	13.18355007	9.163403E-012	2.429340E-011	1	0.000000E+000
1	13.18438649	2.429340E-011	9.163403E-012	0	0.000000E+000
1	13.18540095	9.163403E-012	2.429340E-011	1	0.000000E+000
1	13.18546805	2.429340E-011	9.163403E-012	0	0.000000E+000
1	13.18577223	9.163403E-012	2.429340E-011	1	0.000000E+000
1	13.18583934	2.429340E-011	9.163403E-012	0	0.000000E+000
1	13.18607343	9.163403E-012	2.429340E-011	1	0.000000E+000
1	13.18696584	2.429340E-011	9.163403E-012	0	0.000000E+000
1	13.18700403	9.163403E-012	2.429340E-011	1	0.000000E+000
1	13.18706323	2.429340E-011	9.163403E-012	0	0.000000E+000
1	13.18851080	9.163403E-012	2.429340E-011	1	0.000000E+000
1	13.18873786	2.429340E-011	9.163403E-012	0	0.000000E+000
1	13.18910312	9.163403E-012	2.429340E-011	1	0.000000E+000
1	13.18948028	2.429340E-011	9.163403E-012	0	0.000000E+000
1	13.19006824	9.163403E-012	2.429340E-011	1	0.000000E+000
1	13.19031763	2.429340E-011	9.163403E-012	0	0.000000E+000
1	13.19041671	9.163403E-012	2.429340E-011	1	0.000000E+000
1	13.19082347	2.429340E-011	9.163403E-012	0	0.000000E+000
1	13.19099616	9.163403E-012	2.429340E-011	1	0.000000E+000
1	13.19202561	2.429340E-011	9.163403E-012	0	0.000000E+000
1	13.19381427	9.163403E-012	2.429340E-011	1	0.000000E+000
1	13.19410115	2.429340E-011	9.163403E-012	0	0.000000E+000
1	13.19436684	9.163403E-012	2.429340E-011	1	0.000000E+000
1	13.19490265	2.429340E-011	9.163403E-012	0	0.000000E+000
1	13.19535262	9.163403E-012	2.429340E-011	1	0.000000E+000
1	13.19572068	2.429340E-011	9.163403E-012	0	0.000000E+000
1	13.19600449	9.163403E-012	2.429340E-011	1	0.000000E+000
1	13.19675757	2.429340E-011	9.163403E-012	0	0.000000E+000
1	13.19731232	9.163403E-012	2.429340E-011	1	0.000000E+000
1	13.19741306	2.429340E-011	9.163403E-012	0	0.000000E+000
1	13.19887141	9.163403E-012	2.429340E-011	1	0.000000E+000
1	13.19955835	2.429340E-011	9.163403E-012	0	0.000000E+000
1	13.20054341	9.163403E-012	2.429340E-011	1	0.000000E+000
1	13.20104251	2.429340E-011	9.163403E-012	0	0.000000E+000
1	13.20111364	9.163403E-012	2.429340E-011	1	0.000000E+000
1	13.20245031	2.429340E-011	9.163403E-012	0	0.000000E+000
1	13.20256845	9.163403E-012	2.429340E-011	1	0.000000E+000
1	13.20298467	2.429340E-011	9.163403E-012	0	0.000000E+000
1	13.20325703	9.163403E-012	2.429340E-011	1	0.000000E+000
1	13.20351680	2.429340E-011	9.163403E-012	0	0.000000E+000
1	13.20446222	9.163403E-012	2.429340E-011	1	0.000000E+000
1	13.20452354	2.429340E-011	9.163403E-012	0	0.000000E+000
1	13.20495849	9.163403E-012	2.429340E-011	1	0.000000E+000
1	13.20574645	2.429340E-011	9.163403E-012	0	0.000000E+000
1	13.20584282	9.163403E-012	2.429340E-011	1	0.000000E+000
1	13.20625255	2.429340E-011	9.163403E-012	0	0.000000E+000
1	13.20632494	9.163403E-012	2.429340E-011	1	0.000000E+000
1	13.20697186	2.429340E-011	9.163403E-012	0	0.000000E+000
1	13.20728436	9.163403E-012	2.429340E-011	1	0.000000E+000
1	13.20816558	2.429340E-011	9.163403E-012	0	0.000000E+000
1	13.20983326	9.163403E-012	2.429340E-011	1	0.000000E+000
1	13.21047890	2.429340E-011	9.163403E-012	0	0.000000E+000
1	13.21053734	9.163403E-012	2.429340E-011	1	0.000000E+000
1	13.21073862	2.429340E-011	9.163403E-012	0	0.000000E+000
1	13.21134762	9.163403E-012	2.429340E-011	1	0.000000E+000
1	13.21154573	2.429340E-011	9.163403E-012	0	0.000000E+000
1	13.21166513	9.163403E-012	2.429340E-011	1	0.000000E+000
1	13.21248126	2.429340E-011	9.163403E-012	0	0.000000E+000
1	13.21293552	9.163403E-012	2.429340E-011	1	0.000000E+000
1	13.21300606	2.429340E-011	9.163403E-012	0	0.000000E+000
1	13.21369548	9.163403E-012	2.429340E-011	1	0.000000E+000
1	13.21434849	2.429340E-011	9.163403E-012	0	0.000000E+000
1	13.21478955	9.163403E-012	2.429340E-011	1	0.000000E+000
1	13.21549051	2.429340E-011	9.163403E-012	0	0.000000E+000
1	13.21643154	9.163403E-012	2.429340E-011	1	0.000000E+000
1	13.21702273	2.429340E-011	9.163403E-012	0	0.000000E+000
1	13.21788740	9.163403E-012	2.429340E-011	1	0.000000E+000
1	13.21793478	2.429340E-011	9.163403E-012	0	0.000000E+000
1	13.21883242	9.163403E-012	2.429340E-011	1	0.000000E+000
1	13.21886349	2.429340E-011	9.163403E-012	0	0.000000E+000
1	13.22005882	9.163403E-012	2.429340E-011	1	0.000000E+000
1	13.22098793	2.429340E-011	9.163403E-012	0	0.000000E+000
1	13.22207652	9.163403E-012	2.429340E-011	1	0.000000E+000
1	13.22213704	2.429340E-011	9.163403E-012	0	0.000000E+000
1	13.22241031	9.163403E-012	2.429340E-011	1	0.000000E+000
1	13.22262911	2.429340E-011	9.163403E-012	0	0.000000E+000
1	13.22302368	9.163403E-012	2.429340E-011	1	0.000000E+000
1	13.22315332	2.429340E-011	9.163403E-012	0	0.000000E+000
1	13.22334422	9.163403E-012	2.429340E-011	1	0.000000E+000
1	13.22345914	2.429340E-011	9.163403E-012	0	0.000000E+000
1	13.22448711	9.163403E-012	2.429340E-011	1	0.000000E+000
1	13.22516464	2.429340E-011	9.163403E-012	0	0.000000E+000
1	13.22524834	9.163403E-012	2.429340E-011	1	0.000000E+000
1	13.22543014	2.429340E-011	9.163403E-012	0	0.000000E+000
1	13.22562012	9.163403E-012	2.429340E-011	1	0.000000E+000
1	13.22562846	2.429340E-011	9.163403E-012	0	0.000000E+000
1	13.22609615	9.163403E-012	2.429340E-011	1	0.000000E+000
1	13.22622824	2.429340E-011	9.163403E-012	0	0.000000E+000
1	13.22871048	9.163403E-012	2.429340E-011	1	0.000000E+000
1	13.22932188	2.429340E-011	9.163403E-012	0	0.000000E+000
1	13.23062041	9.163403E-012	2.429340E-011	1	0.000000E+000
1	13.23125262	2.429340E-011	9.163403E-012	0	0.000000E+000
1	13.23136412	9.163403E-012	2.429340E-011	1	0.000000E+000
1	13.23170154	2.429340E-011	9.163403E-012	0	0.000000E+000
1	13.23212564	9.163403E-012	2.429340E-011	1	0.000000E+000
1	13.23220912	2.429340E-011	9.163403E-012	0	0.000000E+000
1	13.23267979	9.163403E-012	2.429340E-011	1	0.000000E+000
1	13.23282034	2.429340E-011	9.163403E-012	0	0.000000E+000
1	13.23339458	9.163403E-012	2.429340E-011	1	0.000000E+000
1	13.23388841	2.429340E-011	9.163403E-012	0	0.000000E+000
1	13.23466425	9.163403E-012	2.429340E-011	1	0.000000E+000
1	13.23501483	2.429340E-011	9.163403E-012	0	0.000000E+000
1	13.23575743	9.163403E-012	2.429340E-011	1	0.000000E+000
1	13.23626778	2.429340E-011	9.163403E-012	0	0.000000E+000
1	13.23754151	9.163403E-012	2.429340E-011	1	0.000000E+000
1	13.23957595	2.429340E-011	9.163403E-012	0	0.000000E+000
1	13.23987468	9.163403E-012	2.429340E-011	1	0.000000E+000
1	13.23994159	2.429340E-011	9.163403E-012	0	0.000000E+000
1	13.24469409	9.163403E-012	2.429340E-011	1	0.000000E+000
1	13.24533783	2.429340E-011	9.163403E-012	0	0.000000E+000
1	13.24722259	9.163403E-012	2.429340E-011	1	0.000000E+000
1	13.24757421	2.429340E-011	9.163403E-012	0	0.000000E+000
1	13.25335890	9.163403E-012	2.429340E-011	1	0.000000E+000
1	13.25342591	2.429340E-011	9.163403E-012	0	0.000000E+000
1	13.25563957	9.163403E-012	2.429340E-011	1	0.000000E+000
1	13.25610469	2.429340E-011	9.163403E-012	0	0.000000E+000
1	28.05268292	9.222211E-012	2.435221E-011	1	0.000000E+000
1	28.05268400	2.435221E-011	9.222211E-012	0	0.000000E+000
1	28.05268403	9.222211E-012	2.435221E-011	1	0.000000E+000
1	28.05278755	2.435221E-011	9.222211E-012	0	0.000000E+000
1	28.05314059	9.222211E-012	2.435221E-011	1	0.000000E+000
1	28.05323981	2.435221E-011	9.222211E-012	0	0.000000E+000
1	28.05324154	9.222211E-012	2.435221E-011	1	0.000000E+000
1	28.05350022	2.435221E-011	9.222211E-012	0	0.000000E+000
1	28.05441347	9.222211E-012	2.435221E-011	1	0.000000E+000
1	28.05445653	2.435221E-011	9.222211E-012	0	0.000000E+000
1	28.05495767	9.222211E-012	2.435221E-011	1	0.000000E+000
1	28.05505507	2.435221E-011	9.222211E-012	0	0.000000E+000
1	28.05551978	9.222211E-012	2.435221E-011	1	0.000000E+000
1	28.05603353	2.435221E-011	9.222211E-012	0	0.000000E+000
1	28.05651678	9.222211E-012	2.435221E-011	1	0.000000E+000
1	28.05724449	2.435221E-011	9.222211E-012	0	0.000000E+000
1	28.05739172	9.222211E-012	2.435221E-011	1	0.000000E+000
1	28.05745917	2.435221E-011	9.222211E-012	0	0.000000E+000
1	28.05781164	9.222211E-012	2.435221E-011	1	0.000000E+000
1	28.05798993	2.435221E-011	9.222211E-012	0	0.000000E+000
1	28.05812016	9.222211E-012	2.435221E-011	1	0.000000E+000
1	28.05824739	2.435221E-011	9.222211E-012	0	0.000000E+000
1	28.05958583	9.222211E-012	2.435221E-011	1	0.000000E+000
1	28.06009900	2.435221E-011	9.222211E-012	0	0.000000E+000
1	28.06056845	9.222211E-012	2.435221E-011	1	0.000000E+000
1	28.06110799	2.435221E-011	9.222211E-012	0	0.000000E+000
1	28.06141036	9.222211E-012	2.435221E-011	1	0.000000E+000
1	28.06166487	2.435221E-011	9.222211E-012	0	0.000000E+000
1	28.06195459	9.222211E-012	2.435221E-011	1	0.000000E+000
1	28.06209665	2.435221E-011	9.222211E-012	0	0.000000E+000
1	28.06255027	9.222211E-012	2.435221E-011	1	0.000000E+000
1	28.06257717	2.435221E-011	9.222211E-012	0	0.000000E+000
1	28.06527451	9.222211E-012	2.435221E-011	1	0.000000E+000
1	28.06584409	2.435221E-011	9.222211E-012	0	0.000000E+000
1	28.06591140	9.222211E-012	2.435221E-011	1	0.000000E+000
1	28.06593353	2.435221E-011	9.222211E-012	0	0.000000E+000
1	28.06655334	9.222211E-012	2.435221E-011	1	0.000000E+000
1	28.06689733	2.435221E-011	9.222211E-012	0	0.000000E+000
1	28.06766122	9.222211E-012	2.435221E-011	1	0.000000E+000
1	28.06828735	2.435221E-011	9.222211E-012	0	0.000000E+000
1	28.06845892	9.222211E-012	2.435221E-011	1	0.000000E+000
1	28.06939577	2.435221E-011	9.222211E-012	0	0.000000E+000
1	28.06999752	9.222211E-012	2.435221E-011	1	0.000000E+000
1	28.07003086	2.435221E-011	9.222211E-012	0	0.000000E+000
1	28.07075715	9.222211E-012	2.435221E-011	1	0.000000E+000
1	28.07097833	2.435221E-011	9.222211E-012	0	0.000000E+000
1	28.07213451	9.222211E-012	2.435221E-011	1	0.000000E+000
1	28.07217702	2.435221E-011	9.222211E-012	0	0.000000E+000
1	28.07244283	9.222211E-012	2.435221E-011	1	0.000000E+000
1	28.07261532	2.435221E-011	9.222211E-012	0	0.000000E+000
1	28.07325358	9.222211E-012	2.435221E-011	1	0.000000E+000
1	28.07364292	2.435221E-011	9.222211E-012	0	0.000000E+000
1	28.07471081	9.222211E-012	2.435221E-011	1	0.000000E+000
1	28.07532562	2.435221E-011	9.222211E-012	0	0.000000E+000
1	28.07946175	9.222211E-012	2.435221E-011	1	0.000000E+000
1	28.07962147	2.435221E-011	9.222211E-012	0	0.000000E+000
1	28.08166019	9.222211E-012	2.435221E-011	1	0.000000E+000
1	28.08168377	2.435221E-011	9.222211E-012	0	0.000000E+000
1	28.08181660	9.222211E-012	2.435221E-011	1	0.000000E+000
1	28.08238641	2.435221E-011	9.222211E-012	0	0.000000E+000
1	28.08326282	9.222211E-012	2.435221E-011	1	0.000000E+000
1	28.08328821	2.435221E-011	9.222211E-012	0	0.000000E+000
1	28.08381652	9.222211E-012	2.435221E-011	1	0.000000E+000
1	28.08423733	2.435221E-011	9.222211E-012	0	0.000000E+000
1	28.08445721	9.222211E-012	2.435221E-011	1	0.000000E+000
1	28.08462823	2.435221E-011	9.222211E-012	0	0.000000E+000
1	28.08507567	9.222211E-012	2.435221E-011	1	0.000000E+000
1	28.08536907	2.435221E-011	9.222211E-012	0	0.000000E+000
1	28.08600304	9.222211E-012	2.435221E-011	1	0.000000E+000
1	28.08617378	2.435221E-011	9.222211E-012	0	0.000000E+000
1	28.08685958	9.222211E-012	2.435221E-011	1	0.000000E+000
1	28.08703758	2.435221E-011	9.222211E-012	0	0.000000E+000
1	28.08717445	9.222211E-012	2.435221E-011	1	0.000000E+000
1	28.08824878	2.435221E-011	9.222211E-012	0	0.000000E+000
1	28.08869283	9.222211E-012	2.435221E-011	1	0.000000E+000
1	28.08895957	2.435221E-011	9.222211E-012	0	0.000000E+000
1	28.09008957	9.222211E-012	2.435221E-011	1	0.000000E+000
1	28.09012471	2.435221E-011	9.222211E-012	0	0.000000E+000
1	28.09036172	9.222211E-012	2.435221E-011	1	0.000000E+000
1	28.09041186	2.435221E-011	9.222211E-012	0	0.000000E+000
1	28.09060358	9.222211E-012	2.435221E-011	1	0.000000E+000
1	28.09074865	2.435221E-011	9.222211E-012	0	0.000000E+000
1	28.09191267	9.222211E-012	2.435221E-011	1	0.000000E+000
1	28.09265431	2.435221E-011	9.222211E-012	0	0.000000E+000
1	28.09275957	9.222211E-012	2.435221E-011	1	0.000000E+000
1	28.09304514	2.435221E-011	9.222211E-012	0	0.000000E+000
1	28.09324086	9.222211E-012	2.435221E-011	1	0.000000E+000
1	28.09351939	2.435221E-011	9.222211E-012	0	0.000000E+000
1	28.09546307	9.222211E-012	2.435221E-011	1	0.000000E+000
1	28.09592080	2.435221E-011	9.222211E-012	0	0.000000E+000
1	28.09647157	9.222211E-012	2.435221E-011	1	0.000000E+000
1	28.09649769	2.435221E-011	9.222211E-012	0	0.000000E+000
1	28.09793026	9.222211E-012	2.435221E-011	1	0.000000E+000
1	28.09875686	2.435221E-011	9.222211E-012	0	0.000000E+000
1	28.09918909	9.222211E-012	2.435221E-011	1	0.000000E+000
1	28.10118645	2.435221E-011	9.222211E-012	0	0.000000E+000
1	28.10267921	9.222211E-012	2.435221E-011	1	0.000000E+000
1	28.10345355	2.435221E-011	9.222211E-012	0	0.000000E+000
1	28.10824901	9.222211E-012	2.435221E-011	1	0.000000E+000
1	28.10871931	2.435221E-011	9.222211E-012	0	0.000000E+000
1	28.10886785	9.222211E-012	2.435221E-011	1	0.000000E+000
1	28.10889828	2.435221E-011	9.222211E-012	0	0.000000E+000
1	28.10902312	9.222211E-012	2.435221E-011	1	0.000000E+000
1	28.10983918	2.435221E-011	9.222211E-012	0	0.000000E+000
1	28.11052730	9.222211E-012	2.435221E-011	1	0.000000E+000
1	28.11070261	2.435221E-011	9.222211E-012	0	0.000000E+000
1	30.58093250	9.264885E-012	2.439488E-011	1	0.000000E+000
1	30.58108423	2.439488E-011	9.264885E-012	0	0.000000E+000
1	30.58149403	9.264885E-012	2.439488E-011	1	0.000000E+000
1	30.58161630	2.439488E-011	9.264885E-012	0	0.000000E+000
1	30.58317114	9.264885E-012	2.439488E-011	1	0.000000E+000
1	30.58364483	2.439488E-011	9.264885E-012	0	0.000000E+000
1	30.58419159	9.264885E-012	2.439488E-011	1	0.000000E+000
1	30.58459982	2.439488E-011	9.264885E-012	0	0.000000E+000
1	30.58551669	9.264885E-012	2.439488E-011	1	0.000000E+000
1	30.58560825	2.439488E-011	9.264885E-012	0	0.000000E+000
1	30.58713854	9.264885E-012	2.439488E-011	1	0.000000E+000
1	30.58745299	2.439488E-011	9.264885E-012	0	0.000000E+000
1	30.58775766	9.264885E-012	2.439488E-011	1	0.000000E+000
1	30.58832959	2.439488E-011	9.264885E-012	0	0.000000E+000
1	30.58992331	9.264885E-012	2.439488E-011	1	0.000000E+000
1	30.58998693	2.439488E-011	9.264885E-012	0	0.000000E+000
1	30.59051881	9.264885E-012	2.439488E-011	1	0.000000E+000
1	30.59098303	2.439488E-011	9.264885E-012	0	0.000000E+000
1	30.59193611	9.264885E-012	2.439488E-011	1	0.000000E+000
1	30.59325749	2.439488E-011	9.264885E-012	0	0.000000E+000
1	30.59360573	9.264885E-012	2.439488E-011	1	0.000000E+000
1	30.59385522	2.439488E-011	9.264885E-012	0	0.000000E+000
1	30.59406835	9.264885E-012	2.439488E-011	1	0.000000E+000
1	30.59414465	2.439488E-011	9.264885E-012	0	0.000000E+000
1	30.59432069	9.264885E-012	2.439488E-011	1	0.000000E+000
1	30.59456728	2.439488E-011	9.264885E-012	0	0.000000E+000
1	30.59601093	9.264885E-012	2.439488E-011	1	0.000000E+000
1	30.59699188	2.439488E-011	9.264885E-012	0	0.000000E+000
1	30.59803033	9.264885E-012	2.439488E-011	1	0.000000E+000
1	30.59807485	2.439488E-011	9.264885E-012	0	0.000000E+000
1	30.59847132	9.264885E-012	2.439488E-011	1	0.000000E+000
1	30.59983030	2.439488E-011	9.264885E-012	0	0.000000E+000
1	30.60002602	9.264885E-012	2.439488E-011	1	0.000000E+000
1	30.60048556	2.439488E-011	9.264885E-012	0	0.000000E+000
1	30.60053102	9.264885E-012	2.439488E-011	1	0.000000E+000
1	30.60057247	2.439488E-011	9.264885E-012	0	0.000000E+000
1	30.60119374	9.264885E-012	2.439488E-011	1	0.000000E+000
1	30.60161544	2.439488E-011	9.264885E-012	0	0.000000E+000
1	30.60231419	9.264885E-012	2.439488E-011	1	0.000000E+000
1	30.60236113	2.439488E-011	9.264885E-012	0	0.000000E+000
1	30.60264012	9.264885E-012	2.439488E-011	1	0.000000E+000
1	30.60298702	2.439488E-011	9.264885E-012	0	0.000000E+000
1	30.60319662	9.264885E-012	2.439488E-011	1	0.000000E+000
1	30.60360052	2.439488E-011	9.264885E-012	0	0.000000E+000
1	30.60410813	9.264885E-012	2.439488E-011	1	0.000000E+000
1	30.60421575	2.439488E-011	9.264885E-012	0	0.000000E+000
1	30.60568525	9.264885E-012	2.439488E-011	1	0.000000E+000
1	30.60593911	2.439488E-011	9.264885E-012	0	0.000000E+000
1	30.60595952	9.264885E-012	2.439488E-011	1	0.000000E+000
1	30.60618899	2.439488E-011	9.264885E-012	0	0.000000E+000
1	30.60643388	9.264885E-012	2.439488E-011	1	0.000000E+000
1	30.60680454	2.439488E-011	9.264885E-012	0	0.000000E+000
1	30.60687931	9.264885E-012	2.439488E-011	1	0.000000E+000
1	30.60710316	2.439488E-011	9.264885E-012	0	0.000000E+000
1	30.60853425	9.264885E-012	2.439488E-011	1	0.000000E+000
1	30.60857484	2.439488E-011	9.264885E-012	0	0.000000E+000
1	30.61010599	9.264885E-012	2.439488E-011	1	0.000000E+000
1	30.61083283	2.439488E-011	9.264885E-012	0	0.000000E+000
1	30.61163305	9.264885E-012	2.439488E-011	1	0.000000E+000
1	30.61254738	2.439488E-011	9.264885E-012	0	0.000000E+000
1	30.61270726	9.264885E-012	2.439488E-011	1	0.000000E+000
1	30.61303406	2.439488E-011	9.264885E-012	0	0.000000E+000
1	30.61338006	9.264885E-012	2.439488E-011	1	0.000000E+000
1	30.61389250	2.439488E-011	9.264885E-012	0	0.000000E+000
1	30.61437668	9.264885E-012	2.439488E-011	1	0.000000E+000
1	30.61460403	2.439488E-011	9.264885E-012	0	0.000000E+000
1	30.61483254	9.264885E-012	2.439488E-011	1	0.000000E+000
1	30.61493206	2.439488E-011	9.264885E-012	0	0.000000E+000
1	30.61514191	9.264885E-012	2.439488E-011	1	0.000000E+000
1	30.61524793	2.439488E-011	9.264885E-012	0	0.000000E+000
1	30.61584512	9.264885E-012	2.439488E-011	1	0.000000E+000
1	30.61602523	2.439488E-011	9.264885E-012	0	0.000000E+000
1	30.61692607	9.264885E-012	2.439488E-011	1	0.000000E+000
1	30.61757454	2.439488E-011	9.264885E-012	0	0.000000E+000
1	30.61768896	9.264885E-012	2.439488E-011	1	0.000000E+000
1	30.61798427	2.439488E-011	9.264885E-012	0	0.000000E+000
1	30.61870136	9.264885E-012	2.439488E-011	1	0.000000E+000
1	30.61921840	2.439488E-011	9.264885E-012	0	0.000000E+000
1	30.62126850	9.264885E-012	2.439488E-011	1	0.000000E+000
1	30.62133306	2.439488E-011	9.264885E-012	0	0.000000E+000
1	30.62173284	9.264885E-012	2.439488E-011	1	0.000000E+000
1	30.62254400	2.439488E-011	9.264885E-012	0	0.000000E+000
1	30.62375826	9.264885E-012	2.439488E-011	1	0.000000E+000
1	30.62509378	2.439488E-011	9.264885E-012	0	0.000000E+000
1	30.62551629	9.264885E-012	2.439488E-011	1	0.000000E+000
1	30.62580620	2.439488E-011	9.264885E-012	0	0.000000E+000
1	30.62585453	9.264885E-012	2.439488E-011	1	0.000000E+000
1	30.62719643	2.439488E-011	9.264885E-012	0	0.000000E+000
1	30.62822376	9.264885E-012	2.439488E-011	1	0.000000E+000
1	30.62843046	2.439488E-011	9.264885E-012	0	0.000000E+000
1	30.62845548	9.264885E-012	2.439488E-011	1	0.000000E+000
1	30.62879282	2.439488E-011	9.264885E-012	0	0.000000E+000
1	30.62889589	9.264885E-012	2.439488E-011	1	0.000000E+000
1	30.62904996	2.439488E-011	9.264885E-012	0	0.000000E+000
1	30.62976901	9.264885E-012	2.439488E-011	1	0.000000E+000
1	30.62987333	2.439488E-011	9.264885E-012	0	0.000000E+000
1	30.63047688	9.264885E-012	2.439488E-011	1	0.000000E+000
1	30.63070476	2.439488E-011	9.264885E-012	0	0.000000E+000
1	30.63174998	9.264885E-012	2.439488E-011	1	0.000000E+000
1	30.63216752	2.439488E-011	9.264885E-012	0	0.000000E+000
1	30.63231577	9.264885E-012	2.439488E-011	1	0.000000E+000
1	30.63235161	2.439488E-011	9.264885E-012	0	0.000000E+000
1	30.63258689	9.264885E-012	2.439488E-011	1	0.000000E+000
1	30.63387771	2.439488E-011	9.264885E-012	0	0.000000E+000
1	30.63484801	9.264885E-012	2.439488E-011	1	0.000000E+000
1	30.63489966	2.439488E-011	9.264885E-012	0	0.000000E+000
1	30.63548071	9.264885E-012	2.439488E-011	1	0.000000E+000
1	30.63554841	2.439488E-011	9.264885E-012	0	0.000000E+000
1	30.63615333	9.264885E-012	2.439488E-011	1	0.000000E+000
1	30.63626744	2.439488E-011	9.264885E-012	0	0.000000E+000
1	30.63632008	9.264885E-012	2.439488E-011	1	0.000000E+000
1	30.63769086	2.439488E-011	9.264885E-012	0	0.000000E+000
1	30.63775181	9.264885E-012	2.439488E-011	1	0.000000E+000
1	30.63930905	2.439488E-011	9.264885E-012	0	0.000000E+000
1	30.63976967	9.264885E-012	2.439488E-011	1	0.000000E+000
1	30.64094217	2.439488E-011	9.264885E-012	0	0.000000E+000
1	30.64225599	9.264885E-012	2.439488E-011	1	0.000000E+000
1	30.64232929	2.439488E-011	9.264885E-012	0	0.000000E+000
1	30.64278701	9.264885E-012	2.439488E-011	1	0.000000E+000
1	30.64279645	2.439488E-011	9.264885E-012	0	0.000000E+000
1	30.64286437	9.264885E-012	2.439488E-011	1	0.000000E+000
1	30.64316638	2.439488E-011	9.264885E-012	0	0.000000E+000
1	30.64496152	9.264885E-012	2.439488E-011	1	0.000000E+000
1	30.64576085	2.439488E-011	9.264885E-012	0	0.000000E+000
1	30.64631997	9.264885E-012	2.439488E-011	1	0.000000E+000
1	30.64669381	2.439488E-011	9.264885E-012	0	0.000000E+000
1	30.64672162	9.264885E-012	2.439488E-011	1	0.000000E+000
1	30.64699624	2.439488E-011	9.264885E-012	0	0.000000E+000
1	30.64748552	9.264885E-012	2.439488E-011	1	0.000000E+000
1	30.64786147	2.439488E-011	9.264885E-012	0	0.000000E+000
1	30.64825054	9.264885E-012	2.439488E-011	1	0.000000E+000
1	30.64835825	2.439488E-011	9.264885E-012	0	0.000000E+000
1	30.64859889	9.264885E-012	2.439488E-011	1	0.000000E+000
1	30.64867009	2.439488E-011	9.264885E-012	0	0.000000E+000
1	30.64871588	9.264885E-012	2.439488E-011	1	0.000000E+000
1	30.64943536	2.439488E-011	9.264885E-012	0	0.000000E+000
1	30.65034034	9.264885E-012	2.439488E-011	1	0.000000E+000
1	30.65069964	2.439488E-011	9.264885E-012	0	0.000000E+000
1	30.65076184	9.264885E-012	2.439488E-011	1	0.000000E+000
1	30.65106451	2.439488E-011	9.264885E-012	0	0.000000E+000
1	30.65126981	9.264885E-012	2.439488E-011	1	0.000000E+000
1	30.65168405	2.439488E-011	9.264885E-012	0	0.000000E+000
1	30.65348318	9.264885E-012	2.439488E-011	1	0.000000E+000
1	30.65349906	2.439488E-011	9.264885E-012	0	0.000000E+000
1	30.65362520	9.264885E-012	2.439488E-011	1	0.000000E+000
1	30.65372909	2.439488E-011	9.264885E-012	0	0.000000E+000
1	34.45608064	9.415808E-012	2.454581E-011	1	0.000000E+000
1	34.45704659	2.454581E-011	9.415808E-012	0	0.000000E+000
1	34.45786924	9.415808E-012	2.454581E-011	1	0.000000E+000
1	34.45822299	2.454581E-011	9.415808E-012	0	0.000000E+000
1	34.45839221	9.415808E-012	2.454581E-011	1	0.000000E+000
1	34.45841808	2.454581E-011	9.415808E-012	0	0.000000E+000
1	34.45973096	9.415808E-012	2.454581E-011	1	0.000000E+000
1	34.46022079	2.454581E-011	9.415808E-012	0	0.000000E+000
1	34.46060455	9.415808E-012	2.454581E-011	1	0.000000E+000
1	34.46092207	2.454581E-011	9.415808E-012	0	0.000000E+000
1	34.46136493	9.415808E-012	2.454581E-011	1	0.000000E+000
1	34.46169226	2.454581E-011	9.415808E-012	0	0.000000E+000
1	34.46196029	9.415808E-012	2.454581E-011	1	0.000000E+000
1	34.46291377	2.454581E-011	9.415808E-012	0	0.000000E+000
1	34.46296059	9.415808E-012	2.454581E-011	1	0.000000E+000
1	34.46346893	2.454581E-011	9.415808E-012	0	0.000000E+000
1	34.46354928	9.415808E-012	2.454581E-011	1	0.000000E+000
1	34.46406933	2.454581E-011	9.415808E-012	0	0.000000E+000
1	34.46456899	9.415808E-012	2.454581E-011	1	0.000000E+000
1	34.46473730	2.454581E-011	9.415808E-012	0	0.000000E+000
1	34.46528734	9.415808E-012	2.454581E-011	1	0.000000E+000
1	34.46540385	2.454581E-011	9.415808E-012	0	0.000000E+000
1	34.46596402	9.415808E-012	2.454581E-011	1	0.000000E+000
1	34.46608822	2.454581E-011	9.415808E-012	0	0.000000E+000
1	34.47328196	9.415808E-012	2.454581E-011	1	0.000000E+000
1	34.47342586	2.454581E-011	9.415808E-012	0	0.000000E+000
1	34.47408147	9.415808E-012	2.454581E-011	1	0.000000E+000
1	34.47425244	2.454581E-011	9.415808E-012	0	0.000000E+000
1	34.47446797	9.415808E-012	2.454581E-011	1	0.000000E+000
1	34.47470204	2.454581E-011	9.415808E-012	0	0.000000E+000
1	34.47508572	9.415808E-012	2.454581E-011	1	0.000000E+000
1	34.47537627	2.454581E-011	9.415808E-012	0	0.000000E+000
1	34.47562932	9.415808E-012	2.454581E-011	1	0.000000E+000
1	34.47614538	2.454581E-011	9.415808E-012	0	0.000000E+000
1	34.47637184	9.415808E-012	2.454581E-011	1	0.000000E+000
1	34.47660867	2.454581E-011	9.415808E-012	0	0.000000E+000
1	34.47745952	9.415808E-012	2.454581E-011	1	0.000000E+000
1	34.47833578	2.454581E-011	9.415808E-012	0	0.000000E+000
1	34.47848059	9.415808E-012	2.454581E-011	1	0.000000E+000
1	34.47858649	2.454581E-011	9.415808E-012	0	0.000000E+000
1	34.47904704	9.415808E-012	2.454581E-011	1	0.000000E+000
1	34.47949119	2.454581E-011	9.415808E-012	0	0.000000E+000
1	34.47969855	9.415808E-012	2.454581E-011	1	0.000000E+000
1	34.47978852	2.454581E-011	9.415808E-012	0	0.000000E+000
1	34.48026894	9.415808E-012	2.454581E-011	1	0.000000E+000
1	34.48063210	2.454581E-011	9.415808E-012	0	0.000000E+000
1	34.48084708	9.415808E-012	2.454581E-011	1	0.000000E+000
1	34.48128814	2.454581E-011	9.415808E-012	0	0.000000E+000
1	34.48296170	9.415808E-012	2.454581E-011	1	0.000000E+000
1	34.48382883	2.454581E-011	9.415808E-012	0	0.000000E+000
1	34.48388078	9.415808E-012	2.454581E-011	1	0.000000E+000
1	34.48435539	2.454581E-011	9.415808E-012	0	0.000000E+000
1	34.48573324	9.415808E-012	2.454581E-011	1	0.000000E+000
1	34.48603601	2.454581E-011	9.415808E-012	0	0.000000E+000
1	34.48610969	9.415808E-012	2.454581E-011	1	0.000000E+000
1	34.48626186	2.454581E-011	9.415808E-012	0	0.000000E+000
1	34.48781696	9.415808E-012	2.454581E-011	1	0.000000E+000
1	34.48800719	2.454581E-011	9.415808E-012	0	0.000000E+000
1	34.48834461	9.415808E-012	2.454581E-011	1	0.000000E+000
1	34.48908778	2.454581E-011	9.415808E-012	0	0.000000E+000
1	34.48941125	9.415808E-012	2.454581E-011	1	0.000000E+000
1	34.48944029	2.454581E-011	9.415808E-012	0	0.000000E+000
1	34.48992209	9.415808E-012	2.454581E-011	1	0.000000E+000
1	34.49026850	2.454581E-011	9.415808E-012	0	0.000000E+000
1	34.49069520	9.415808E-012	2.454581E-011	1	0.000000E+000
1	34.49104351	2.454581E-011	9.415808E-012	0	0.000000E+000
1	34.49268173	9.415808E-012	2.454581E-011	1	0.000000E+000
1	34.49369431	2.454581E-011	9.415808E-012	0	0.000000E+000
1	34.49444546	9.415808E-012	2.454581E-011	1	0.000000E+000
1	34.49464890	2.454581E-011	9.415808E-012	0	0.000000E+000
1	34.49476709	9.415808E-012	2.454581E-011	1	0.000000E+000
1	34.49478866	2.454581E-011	9.415808E-012	0	0.000000E+000
1	34.49558817	9.415808E-012	2.454581E-011	1	0.000000E+000
1	34.49598365	2.454581E-011	9.415808E-012	0	0.000000E+000
1	34.49660652	9.415808E-012	2.454581E-011	1	0.000000E+000
1	34.49700363	2.454581E-011	9.415808E-012	0	0.000000E+000
1	34.49707782	9.415808E-012	2.454581E-011	1	0.000000E+000
1	34.49719477	2.454581E-011	9.415808E-012	0	0.000000E+000
1	34.49724342	9.415808E-012	2.454581E-011	1	0.000000E+000
1	34.49767994	2.454581E-011	9.415808E-012	0	0.000000E+000
1	34.49830719	9.415808E-012	2.454581E-011	1	0.000000E+000
1	34.49850194	2.454581E-011	9.415808E-012	0	0.000000E+000
1	34.49930304	9.415808E-012	2.454581E-011	1	0.000000E+000
1	34.49961806	2.454581E-011	9.415808E-012	0	0.000000E+000
1	34.50013930	9.415808E-012	2.454581E-011	1	0.000000E+000
1	34.50019943	2.454581E-011	9.415808E-012	0	0.000000E+000
1	34.50146333	9.415808E-012	2.454581E-011	1	0.000000E+000
1	34.50201672	2.454581E-011	9.415808E-012	0	0.000000E+000
1	34.50217083	9.415808E-012	2.454581E-011	1	0.000000E+000
1	34.50272477	2.454581E-011	9.415808E-012	0	0.000000E+000
1	34.50299149	9.415808E-012	2.454581E-011	1	0.000000E+000
1	34.50363917	2.454581E-011	9.415808E-012	0	0.000000E+000
1	34.50528503	9.415808E-012	2.454581E-011	1	0.000000E+000
1	34.50637881	2.454581E-011	9.415808E-012	0	0.000000E+000
1	34.50734366	9.415808E-012	2.454581E-011	1	0.000000E+000
1	34.50759592	2.454581E-011	9.415808E-012	0	0.000000E+000
1	34.50771954	9.415808E-012	2.454581E-011	1	0.000000E+000
1	34.50822269	2.454581E-011	9.415808E-012	0	0.000000E+000
1	34.50834423	9.415808E-012	2.454581E-011	1	0.000000E+000
1	34.50895013	2.454581E-011	9.415808E-012	0	0.000000E+000
1	34.50903371	9.415808E-012	2.454581E-011	1	0.000000E+000
1	34.50990479	2.454581E-011	9.415808E-012	0	0.000000E+000
1	34.51010459	9.415808E-012	2.454581E-011	1	0.000000E+000
1	34.51045438	2.454581E-011	9.415808E-012	0	0.000000E+000
1	34.51084063	9.415808E-012	2.454581E-011	1	0.000000E+000
1	34.51110270	2.454581E-011	9.415808E-012	0	0.000000E+000
1	34.51176447	9.415808E-012	2.454581E-011	1	0.000000E+000
1	34.51180854	2.454581E-011	9.415808E-012	0	0.000000E+000
1	34.51188535	9.415808E-012	2.454581E-011	1	0.000000E+000
1	34.51189494	2.454581E-011	9.415808E-012	0	0.000000E+000
1	34.51197118	9.415808E-012	2.454581E-011	1	0.000000E+000
1	34.51207051	2.454581E-011	9.415808E-012	0	0.000000E+000
1	34.51358949	9.415808E-012	2.454581E-011	1	0.000000E+000
1	34.51427288	2.454581E-011	9.415808E-012	0	0.000000E+000
1	34.51446690	9.415808E-012	2.454581E-011	1	0.000000E+000
1	34.51527519	2.454581E-011	9.415808E-012	0	0.000000E+000
1	34.51537175	9.415808E-012	2.454581E-011	1	0.000000E+000
1	34.51577876	2.454581E-011	9.415808E-012	0	0.000000E+000
1	34.51704987	9.415808E-012	2.454581E-011	1	0.000000E+000
1	34.51757507	2.454581E-011	9.415808E-012	0	0.000000E+000
1	34.51793521	9.415808E-012	2.454581E-011	1	0.000000E+000
1	34.51876061	2.454581E-011	9.415808E-012	0	0.000000E+000
1	34.51959193	9.415808E-012	2.454581E-011	1	0.000000E+000
1	34.52029697	2.454581E-011	9.415808E-012	0	0.000000E+000
1	34.52102271	9.415808E-012	2.454581E-011	1	0.000000E+000
1	34.52108431	2.454581E-011	9.415808E-012	0	0.000000E+000
1	34.52154895	9.415808E-012	2.454581E-011	1	0.000000E+000
1	34.52157159	2.454581E-011	9.415808E-012	0	0.000000E+000
1	34.52220234	9.415808E-012	2.454581E-011	1	0.000000E+000
1	34.52223998	2.454581E-011	9.415808E-012	0	0.000000E+000
1	34.52250342	9.415808E-012	2.454581E-011	1	0.000000E+000
1	34.52301380	2.454581E-011	9.415808E-012	0	0.000000E+000
1	34.52311496	9.415808E-012	2.454581E-011	1	0.000000E+000
1	34.52371346	2.454581E-011	9.415808E-012	0	0.000000E+000
1	34.52464955	9.415808E-012	2.454581E-011	1	0.000000E+000
1	34.52467265	2.454581E-011	9.415808E-012	0	0.000000E+000
1	34.52490229	9.415808E-012	2.454581E-011	1	0.000000E+000
1	34.52625156	2.454581E-011	9.415808E-012	0	0.000000E+000
1	35.07560019	9.344892E-012	2.447489E-011	1	0.000000E+000
1	35.07572725	2.447489E-011	9.344892E-012	0	0.000000E+000
1	35.07585711	9.344892E-012	2.447489E-011	1	0.000000E+000
1	35.07597525	2.447489E-011	9.344892E-012	0	0.000000E+000
1	35.07604847	9.344892E-012	2.447489E-011	1	0.000000E+000
1	35.07689496	2.447489E-011	9.344892E-012	0	0.000000E+000
1	35.07765973	9.344892E-012	2.447489E-011	1	0.000000E+000
1	35.07797079	2.447489E-011	9.344892E-012	0	0.000000E+000
1	35.07805100	9.344892E-012	2.447489E-011	1	0.000000E+000
1	35.07815947	2.447489E-011	9.344892E-012	0	0.000000E+000
1	35.07931940	9.344892E-012	2.447489E-011	1	0.000000E+000
1	35.07940563	2.447489E-011	9.344892E-012	0	0.000000E+000
1	35.07946389	9.344892E-012	2.447489E-011	1	0.000000E+000
1	35.07974938	2.447489E-011	9.344892E-012	0	0.000000E+000
1	35.07982301	9.344892E-012	2.447489E-011	1	0.000000E+000
1	35.08108645	2.447489E-011	9.344892E-012	0	0.000000E+000
1	35.08143068	9.344892E-012	2.447489E-011	1	0.000000E+000
1	35.08188783	2.447489E-011	9.344892E-012	0	0.000000E+000
1	35.08205384	9.344892E-012	2.447489E-011	1	0.000000E+000
1	35.08237316	2.447489E-011	9.344892E-012	0	0.000000E+000
1	35.08248384	9.344892E-012	2.447489E-011	1	0.000000E+000
1	35.08273791	2.447489E-011	9.344892E-012	0	0.000000E+000
1	35.08292679	9.344892E-012	2.447489E-011	1	0.000000E+000
1	35.08307578	2.447489E-011	9.344892E-012	0	0.000000E+000
1	35.08413924	9.344892E-012	2.447489E-011	1	0.000000E+000
1	35.08433760	2.447489E-011	9.344892E-012	0	0.000000E+000
1	35.08446154	9.344892E-012	2.447489E-011	1	0.000000E+000
1	35.08448070	2.447489E-011	9.344892E-012	0	0.000000E+000
1	39.76707328	9.119052E-012	2.424905E-011	1	0.000000E+000
1	39.76707400	2.424905E-011	9.119052E-012	0	0.000000E+000
1	39.76707600	9.119052E-012	2.424905E-011	1	0.000000E+000
1	39.76743163	2.424905E-011	9.119052E-012	0	0.000000E+000
1	39.76792297	9.119052E-012	2.424905E-011	1	0.000000E+000
1	39.76827317	2.424905E-011	9.119052E-012	0	0.000000E+000
1	39.76906810	9.119052E-012	2.424905E-011	1	0.000000E+000
1	39.76914208	2.424905E-011	9.119052E-012	0	0.000000E+000
1	39.76929482	9.119052E-012	2.424905E-011	1	0.000000E+000
1	39.76945858	2.424905E-011	9.119052E-012	0	0.000000E+000
1	39.76980195	9.119052E-012	2.424905E-011	1	0.000000E+000
1	39.76987386	2.424905E-011	9.119052E-012	0	0.000000E+000
1	39.76995883	9.119052E-012	2.424905E-011	1	0.000000E+000
1	39.77007867	2.424905E-011	9.119052E-012	0	0.000000E+000
1	39.77086919	9.119052E-012	2.424905E-011	1	0.000000E+000
1	39.77091292	2.424905E-011	9.119052E-012	0	0.000000E+000
1	39.77177035	9.119052E-012	2.424905E-011	1	0.000000E+000
1	39.77240012	2.424905E-011	9.119052E-012	0	0.000000E+000
1	39.77268736	9.119052E-012	2.424905E-011	1	0.000000E+000
1	39.77293871	2.424905E-011	9.119052E-012	0	0.000000E+000
1	39.77298903	9.119052E-012	2.424905E-011	1	0.000000E+000
1	39.77380956	2.424905E-011	9.119052E-012	0	0.000000E+000
1	39.77451770	9.119052E-012	2.424905E-011	1	0.000000E+000
1	39.77455081	2.424905E-011	9.119052E-012	0	0.000000E+000
1	39.77712526	9.119052E-012	2.424905E-011	1	0.000000E+000
1	39.77715412	2.424905E-011	9.119052E-012	0	0.000000E+000
1	39.77744582	9.119052E-012	2.424905E-011	1	0.000000E+000
1	39.77747218	2.424905E-011	9.119052E-012	0	0.000000E+000
1	39.77845861	9.119052E-012	2.424905E-011	1	0.000000E+000
1	39.77847526	2.424905E-011	9.119052E-012	0	0.000000E+000
1	39.77907704	9.119052E-012	2.424905E-011	1	0.000000E+000
1	39.77975679	2.424905E-011	9.119052E-012	0	0.000000E+000
1	39.78130064	9.119052E-012	2.424905E-011	1	0.000000E+000
1	39.78144071	2.424905E-011	9.119052E-012	0	0.000000E+000
1	39.78200551	9.119052E-012	2.424905E-011	1	0.000000E+000
1	39.78220780	2.424905E-011	9.119052E-012	0	0.000000E+000
1	39.78245287	9.119052E-012	2.424905E-011	1	0.000000E+000
1	39.78263625	2.424905E-011	9.119052E-012	0	0.000000E+000
1	39.78302419	9.119052E-012	2.424905E-011	1	0.000000E+000
1	39.78435217	2.424905E-011	9.119052E-012	0	0.000000E+000
1	39.78436554	9.119052E-012	2.424905E-011	1	0.000000E+000
1	39.78500972	2.424905E-011	9.119052E-012	0	0.000000E+000
1	39.78543753	9.119052E-012	2.424905E-011	1	0.000000E+000
1	39.78552738	2.424905E-011	9.119052E-012	0	0.000000E+000
1	39.78614835	9.119052E-012	2.424905E-011	1	0.000000E+000
1	39.78660011	2.424905E-011	9.119052E-012	0	0.000000E+000
1	39.78752864	9.119052E-012	2.424905E-011	1	0.000000E+000
1	39.78755657	2.424905E-011	9.119052E-012	0	0.000000E+000
1	39.78843115	9.119052E-012	2.424905E-011	1	0.000000E+000
1	39.78855568	2.424905E-011	9.119052E-012	0	0.000000E+000
1	39.78874459	9.119052E-012	2.424905E-011	1	0.000000E+000
1	39.78974152	2.424905E-011	9.119052E-012	0	0.000000E+000
1	39.79011977	9.119052E-012	2.424905E-011	1	0.000000E+000
1	39.79016156	2.424905E-011	9.119052E-012	0	0.000000E+000
1	39.79028803	9.119052E-012	2.424905E-011	1	0.000000E+000
1	39.79030925	2.424905E-011	9.119052E-012	0	0.000000E+000
1	39.79065259	9.119052E-012	2.424905E-011	1	0.000000E+000
1	39.79085322	2.424905E-011	9.119052E-012	0	0.000000E+000
1	39.79097286	9.119052E-012	2.424905E-011	1	0.000000E+000
1	39.79107866	2.424905E-011	9.119052E-012	0	0.000000E+000
1	39.79186408	9.119052E-012	2.424905E-011	1	0.000000E+000
1	39.79198098	2.424905E-011	9.119052E-012	0	0.000000E+000
1	39.79226775	9.119052E-012	2.424905E-011	1	0.000000E+000
1	39.79286452	2.424905E-011	9.119052E-012	0	0.000000E+000
1	39.79324346	9.119052E-012	2.424905E-011	1	0.000000E+000
1	39.79366088	2.424905E-011	9.119052E-012	0	0.000000E+000
1	39.79399542	9.119052E-012	2.424905E-011	1	0.000000E+000
1	39.79442166	2.424905E-011	9.119052E-012	0	0.000000E+000
1	39.79507980	9.119052E-012	2.424905E-011	1	0.000000E+000
1	39.79512206	2.424905E-011	9.119052E-012	0	0.000000E+000
1	39.79525149	9.119052E-012	2.424905E-011	1	0.000000E+000
1	39.79551668	2.424905E-011	9.119052E-012	0	0.000000E+000
1	39.79679637	9.119052E-012	2.424905E-011	1	0.000000E+000
1	39.79685842	2.424905E-011	9.119052E-012	0	0.000000E+000
1	39.79721258	9.119052E-012	2.424905E-011	1	0.000000E+000
1	39.79817951	2.424905E-011	9.119052E-012	0	0.000000E+000
1	39.79839771	9.119052E-012	2.424905E-011	1	0.000000E+000
1	39.79868100	2.424905E-011	9.119052E-012	0	0.000000E+000
1	39.79877360	9.119052E-012	2.424905E-011	1	0.000000E+000
1	39.79889187	2.424905E-011	9.119052E-012	0	0.000000E+000
1	39.79891750	9.119052E-012	2.424905E-011	1	0.000000E+000
1	39.79917276	2.424905E-011	9.119052E-012	0	0.000000E+000
1	39.80037808	9.119052E-012	2.424905E-011	1	0.000000E+000
1	39.80110820	2.424905E-011	9.119052E-012	0	0.000000E+000
1	39.80113375	9.119052E-012	2.424905E-011	1	0.000000E+000
1	39.80125501	2.424905E-011	9.119052E-012	0	0.000000E+000
1	39.80222870	9.119052E-012	2.424905E-011	1	0.000000E+000
1	39.80280654	2.424905E-011	9.119052E-012	0	0.000000E+000
1	39.80502108	9.119052E-012	2.424905E-011	1	0.000000E+000
1	39.80566404	2.424905E-011	9.119052E-012	0	0.000000E+000
1	39.80587147	9.119052E-012	2.424905E-011	1	0.000000E+000
1	39.80591493	2.424905E-011	9.119052E-012	0	0.000000E+000
1	39.80705306	9.119052E-012	2.424905E-011	1	0.000000E+000
1	39.80720606	2.424905E-011	9.119052E-012	0	0.000000E+000
1	39.80873403	9.119052E-012	2.424905E-011	1	0.000000E+000
1	39.80988456	2.424905E-011	9.119052E-012	0	0.000000E+000
1	39.81010396	9.119052E-012	2.424905E-011	1	0.000000E+000
1	39.81130184	2.424905E-011	9.119052E-012	0	0.000000E+000
1	39.81136066	9.119052E-012	2.424905E-011	1	0.000000E+000
1	39.81184997	2.424905E-011	9.119052E-012	0	0.000000E+000
1	39.81214045	9.119052E-012	2.424905E-011	1	0.000000E+000
1	39.81216646	2.424905E-011	9.119052E-012	0	0.000000E+000
1	39.81229260	9.119052E-012	2.424905E-011	1	0.000000E+000
1	39.81243198	2.424905E-011	9.119052E-012	0	0.000000E+000
1	39.84084355	9.119052E-012	2.424905E-011	1	0.000000E+000
1	39.84096256	2.424905E-011	9.119052E-012	0	0.000000E+000
1	39.84182045	9.119052E-012	2.424905E-011	1	0.000000E+000
1	39.84221947	2.424905E-011	9.119052E-012	0	0.000000E+000
1	39.84289695	9.119052E-012	2.424905E-011	1	0.000000E+000
1	39.84349996	2.424905E-011	9.119052E-012	0	0.000000E+000
1	39.84354341	9.119052E-012	2.424905E-011	1	0.000000E+000
1	39.84367989	2.424905E-011	9.119052E-012	0	0.000000E+000
1	39.84373069	9.119052E-012	2.424905E-011	1	0.000000E+000
1	39.84378172	2.424905E-011	9.119052E-012	0	0.000000E+000
1	39.84420611	9.119052E-012	2.424905E-011	1	0.000000E+000
1	39.84430649	2.424905E-011	9.119052E-012	0	0.000000E+000
1	39.84435365	9.119052E-012	2.424905E-011	1	0.000000E+000
1	39.84437611	2.424905E-011	9.119052E-012	0	0.000000E+000
1	39.84556385	9.119052E-012	2.424905E-011	1	0.000000E+000
1	39.84566547	2.424905E-011	9.119052E-012	0	0.000000E+000
1	39.84573135	9.119052E-012	2.424905E-011	1	0.000000E+000
1	39.84581292	2.424905E-011	9.119052E-012	0	0.000000E+000
1	39.84619835	9.119052E-012	2.424905E-011	1	0.000000E+000
1	39.84696960	2.424905E-011	9.119052E-012	0	0.000000E+000
1	39.84816958	9.119052E-012	2.424905E-011	1	0.000000E+000
1	39.84858910	2.424905E-011	9.119052E-012	0	0.000000E+000
1	39.84893618	9.119052E-012	2.424905E-011	1	0.000000E+000
1	39.84915497	2.424905E-011	9.119052E-012	0	0.000000E+000
1	39.84963196	9.119052E-012	2.424905E-011	1	0.000000E+000
1	39.84982119	2.424905E-011	9.119052E-012	0	0.000000E+000
1	39.85091011	9.119052E-012	2.424905E-011	1	0.000000E+000
1	39.85201721	2.424905E-011	9.119052E-012	0	0.000000E+000
1	39.85210674	9.119052E-012	2.424905E-011	1	0.000000E+000
1	39.85294522	2.424905E-011	9.119052E-012	0	0.000000E+000
1	39.85321697	9.119052E-012	2.424905E-011	1	0.000000E+000
1	39.85347845	2.424905E-011	9.119052E-012	0	0.000000E+000
1	39.85351234	9.119052E-012	2.424905E-011	1	0.000000E+000
1	39.85368770	2.424905E-011	9.119052E-012	0	0.000000E+000
1	39.85376425	9.119052E-012	2.424905E-011	1	0.000000E+000
1	39.85397973	2.424905E-011	9.119052E-012	0	0.000000E+000
1	39.85412864	9.119052E-012	2.424905E-011	1	0.000000E+000
1	39.85452742	2.424905E-011	9.119052E-012	0	0.000000E+000
1	39.85466487	9.119052E-012	2.424905E-011	1	0.000000E+000
1	39.85478021	2.424905E-011	9.119052E-012	0	0.000000E+000
1	39.85515211	9.119052E-012	2.424905E-011	1	0.000000E+000
1	39.85534957	2.424905E-011	9.119052E-012	0	0.000000E+000
1	39.85591771	9.119052E-012	2.424905E-011	1	0.000000E+000
1	39.85602993	2.424905E-011	9.119052E-012	0	0.000000E+000
1	39.85622165	9.119052E-012	2.424905E-011	1	0.000000E+000
1	39.85632032	2.424905E-011	9.119052E-012	0	0.000000E+000
1	39.85635317	9.119052E-012	2.424905E-011	1	0.000000E+000
1	39.85646330	2.424905E-011	9.119052E-012	0	0.000000E+000
1	39.85648308	9.119052E-012	2.424905E-011	1	0.000000E+000
1	39.85652851	2.424905E-011	9.119052E-012	0	0.000000E+000
1	39.85656946	9.119052E-012	2.424905E-011	1	0.000000E+000
1	39.85685180	2.424905E-011	9.119052E-012	0	0.000000E+000
1	39.85815425	9.119052E-012	2.424905E-011	1	0.000000E+000
1	39.85850350	2.424905E-011	9.119052E-012	0	0.000000E+000
1	39.85933221	9.119052E-012	2.424905E-011	1	0.000000E+000
1	39.85955259	2.424905E-011	9.119052E-012	0	0.000000E+000
1	39.86005488	9.119052E-012	2.424905E-011	1	0.000000E+000
1	39.86019930	2.424905E-011	9.119052E-012	0	0.000000E+000
1	39.86030185	9.119052E-012	2.424905E-011	1	0.000000E+000
1	39.86072362	2.424905E-011	9.119052E-012	0	0.000000E+000
1	39.86091446	9.119052E-012	2.424905E-011	1	0.000000E+000
1	39.86143986	2.424905E-011	9.119052E-012	0	0.000000E+000
1	39.86476305	9.119052E-012	2.424905E-011	1	0.000000E+000
1	39.86489060	2.424905E-011	9.119052E-012	0	0.000000E+000
1	39.86548934	9.119052E-012	2.424905E-011	1	0.000000E+000
1	39.86589331	2.424905E-011	9.119052E-012	0	0.000000E+000
1	39.86622196	9.119052E-012	2.424905E-011	1	0.000000E+000
1	39.86648058	2.424905E-011	9.119052E-012	0	0.000000E+000
1	39.86669007	9.119052E-012	2.424905E-011	1	0.000000E+000
1	39.86672277	2.424905E-011	9.119052E-012	0	0.000000E+000
1	39.86687394	9.119052E-012	2.424905E-011	1	0.000000E+000
1	39.86759357	2.424905E-011	9.119052E-012	0	0.000000E+000
1	39.86833388	9.119052E-012	2.424905E-011	1	0.000000E+000
1	39.86860353	2.424905E-011	9.119052E-012	0	0.000000E+000
1	39.86938652	9.119052E-012	2.424905E-011	1	0.000000E+000
1	39.86981533	2.424905E-011	9.119052E-012	0	0.000000E+000
1	39.87128717	9.119052E-012	2.424905E-011	1	0.000000E+000
1	39.87169963	2.424905E-011	9.119052E-012	0	0.000000E+000
1	39.87185785	9.119052E-012	2.424905E-011	1	0.000000E+000
1	39.87200396	2.424905E-011	9.119052E-012	0	0.000000E+000
1	39.87434425	9.119052E-012	2.424905E-011	1	0.000000E+000
1	39.87449609	2.424905E-011	9.119052E-012	0	0.000000E+000
1	39.87494328	9.119052E-012	2.424905E-011	1	0.000000E+000
1	39.87499941	2.424905E-011	9.119052E-012	0	0.000000E+000
1	39.87512309	9.119052E-012	2.424905E-011	1	0.000000E+000
1	39.87530931	2.424905E-011	9.119052E-012	0	0.000000E+000
1	39.87577334	9.119052E-012	2.424905E-011	1	0.000000E+000
1	39.87615983	2.424905E-011	9.119052E-012	0	0.000000E+000
1	39.87628167	9.119052E-012	2.424905E-011	1	0.000000E+000
1	39.87636361	2.424905E-011	9.119052E-012	0	0.000000E+000
1	39.87901110	9.119052E-012	2.424905E-011	1	0.000000E+000
1	39.87911647	2.424905E-011	9.119052E-012	0	0.000000E+000
1	39.88085247	9.119052E-012	2.424905E-011	1	0.000000E+000
1	39.88091511	2.424905E-011	9.119052E-012	0	0.000000E+000
1	39.88126575	9.119052E-012	2.424905E-011	1	0.000000E+000
1	39.88146168	2.424905E-011	9.119052E-012	0	0.000000E+000
1	39.88191638	9.119052E-012	2.424905E-011	1	0.000000E+000
1	39.88216577	2.424905E-011	9.119052E-012	0	0.000000E+000
1	39.88225760	9.119052E-012	2.424905E-011	1	0.000000E+000
1	39.88290564	2.424905E-011	9.119052E-012	0	0.000000E+000
1	39.88361316	9.119052E-012	2.424905E-011	1	0.000000E+000
1	39.88369483	2.424905E-011	9.119052E-012	0	0.000000E+000
1	39.88388730	9.119052E-012	2.424905E-011	1	0.000000E+000
1	39.88398358	2.424905E-011	9.119052E-012	0	0.000000E+000
1	39.88442807	9.119052E-012	2.424905E-011	1	0.000000E+000
1	39.88452988	2.424905E-011	9.119052E-012	0	0.000000E+000
1	39.88465051	9.119052E-012	2.424905E-011	1	0.000000E+000
1	39.88479887	2.424905E-011	9.119052E-012	0	0.000000E+000
1	39.88488117	9.119052E-012	2.424905E-011	1	0.000000E+000
1	39.88540866	2.424905E-011	9.119052E-012	0	0.000000E+000
1	39.90249972	9.119052E-012	2.424905E-011	1	0.000000E+000
1	39.90270424	2.424905E-011	9.119052E-012	0	0.000000E+000
1	39.90279182	9.119052E-012	2.424905E-011	1	0.000000E+000
1	39.90280091	2.424905E-011	9.119052E-012	0	0.000000E+000
1	39.90423625	9.119052E-012	2.424905E-011	1	0.000000E+000
1	39.90431562	2.424905E-011	9.119052E-012	0	0.000000E+000
1	39.90519310	9.119052E-012	2.424905E-011	1	0.000000E+000
1	39.90525307	2.424905E-011	9.119052E-012	0	0.000000E+000
1	39.90687504	9.119052E-012	2.424905E-011	1	0.000000E+000
1	39.90718828	2.424905E-011	9.119052E-012	0	0.000000E+000
1	39.91005339	9.119052E-012	2.424905E-011	1	0.000000E+000
1	39.91011657	2.424905E-011	9.119052E-012	0	0.000000E+000
1	39.91232125	9.119052E-012	2.424905E-011	1	0.000000E+000
1	39.91285098	2.424905E-011	9.119052E-012	0	0.000000E+000
1	39.91387979	9.119052E-012	2.424905E-011	1	0.000000E+000
1	39.91405709	2.424905E-011	9.119052E-012	0	0.000000E+000
1	39.91425234	9.119052E-012	2.424905E-011	1	0.000000E+000
1	39.91428479	2.424905E-011	9.119052E-012	0	0.000000E+000
1	39.91468805	9.119052E-012	2.424905E-011	1	0.000000E+000
1	39.91496210	2.424905E-011	9.119052E-012	0	0.000000E+000
1	39.91571959	9.119052E-012	2.424905E-011	1	0.000000E+000
1	39.91609726	2.424905E-011	9.119052E-012	0	0.000000E+000
1	39.91659541	9.119052E-012	2.424905E-011	1	0.000000E+000
1	39.91719563	2.424905E-011	9.119052E-012	0	0.000000E+000
1	40.06116542	9.186273E-012	2.431627E-011	1	0.000000E+000
1	40.06128857	2.431627E-011	9.186273E-012	0	0.000000E+000
1	40.06163422	9.186273E-012	2.431627E-011	1	0.000000E+000
1	40.06252020	2.431627E-011	9.186273E-012	0	0.000000E+000
1	40.06353229	9.186273E-012	2.431627E-011	1	0.000000E+000
1	40.06367857	2.431627E-011	9.186273E-012	0	0.000000E+000
1	40.06503872	9.186273E-012	2.431627E-011	1	0.000000E+000
1	40.06521891	2.431627E-011	9.186273E-012	0	0.000000E+000
1	40.06694102	9.186273E-012	2.431627E-011	1	0.000000E+000
1	40.06724075	2.431627E-011	9.186273E-012	0	0.000000E+000
1	40.06951801	9.186273E-012	2.431627E-011	1	0.000000E+000
1	40.06997427	2.431627E-011	9.186273E-012	0	0.000000E+000
1	40.07300549	9.186273E-012	2.431627E-011	1	0.000000E+000
1	40.07359087	2.431627E-011	9.186273E-012	0	0.000000E+000
1	40.07444456	9.186273E-012	2.431627E-011	1	0.000000E+000
1	40.07471281	2.431627E-011	9.186273E-012	0	0.000000E+000
1	40.07533417	9.186273E-012	2.431627E-011	1	0.000000E+000
1	40.07543464	2.431627E-011	9.186273E-012	0	0.000000E+000
1	40.07666427	9.186273E-012	2.431627E-011	1	0.000000E+000
1	40.07815573	2.431627E-011	9.186273E-012	0	0.000000E+000
1	40.08077851	9.186273E-012	2.431627E-011	1	0.000000E+000
1	40.08116360	2.431627E-011	9.186273E-012	0	0.000000E+000
1	40.08261899	9.186273E-012	2.431627E-011	1	0.000000E+000
1	40.08265789	2.431627E-011	9.186273E-012	0	0.000000E+000
1	40.08285880	9.186273E-012	2.431627E-011	1	0.000000E+000
1	40.08303592	2.431627E-011	9.186273E-012	0	0.000000E+000
1	40.08398888	9.186273E-012	2.431627E-011	1	0.000000E+000
1	40.08404105	2.431627E-011	9.186273E-012	0	0.000000E+000
1	40.08417000	9.186273E-012	2.431627E-011	1	0.000000E+000
1	40.08426851	2.431627E-011	9.186273E-012	0	0.000000E+000
1	40.08598293	9.186273E-012	2.431627E-011	1	0.000000E+000
1	40.08628083	2.431627E-011	9.186273E-012	0	0.000000E+000
1	40.08721349	9.186273E-012	2.431627E-011	1	0.000000E+000
1	40.08745354	2.431627E-011	9.186273E-012	0	0.000000E+000
1	40.08803389	9.186273E-012	2.431627E-011	1	0.000000E+000
1	40.08849499	2.431627E-011	9.186273E-012	0	0.000000E+000
1	40.08946433	9.186273E-012	2.431627E-011	1	0.000000E+000
1	40.08947130	2.431627E-011	9.186273E-012	0	0.000000E+000
1	40.09086259	9.186273E-012	2.431627E-011	1	0.000000E+000
1	40.09110349	2.431627E-011	9.186273E-012	0	0.000000E+000
1	40.09119761	9.186273E-012	2.431627E-011	1	0.000000E+000
1	40.09159323	2.431627E-011	9.186273E-012	0	0.000000E+000
1	40.09250051	9.186273E-012	2.431627E-011	1	0.000000E+000
1	40.09317254	2.431627E-011	9.186273E-012	0	0.000000E+000
1	40.09340038	9.186273E-012	2.431627E-011	1	0.000000E+000
1	40.09411912	2.431627E-011	9.186273E-012	0	0.000000E+000
1	40.09423373	9.186273E-012	2.431627E-011	1	0.000000E+000
1	40.09451925	2.431627E-011	9.186273E-012	0	0.000000E+000
1	40.09506373	9.186273E-012	2.431627E-011	1	0.000000E+000
1	40.09552869	2.431627E-011	9.186273E-012	0	0.000000E+000
1	40.09561193	9.186273E-012	2.431627E-011	1	0.000000E+000
1	40.09592904	2.431627E-011	9.186273E-012	0	0.000000E+000
1	40.09621351	9.186273E-012	2.431627E-011	1	0.000000E+000
1	40.09628976	2.431627E-011	9.186273E-012	0	0.000000E+000
1	40.09665161	9.186273E-012	2.431627E-011	1	0.000000E+000
1	40.09674083	2.431627E-011	9.186273E-012	0	0.000000E+000
1	40.09796813	9.186273E-012	2.431627E-011	1	0.000000E+000
1	40.09868864	2.431627E-011	9.186273E-012	0	0.000000E+000
1	40.09899350	9.186273E-012	2.431627E-011	1	0.000000E+000
1	40.09902118	2.431627E-011	9.186273E-012	0	0.000000E+000
1	40.09932169	9.186273E-012	2.431627E-011	1	0.000000E+000
1	40.09963949	2.431627E-011	9.186273E-012	0	0.000000E+000
1	40.10104278	9.186273E-012	2.431627E-011	1	0.000000E+000
1	40.10167467	2.431627E-011	9.186273E-012	0	0.000000E+000
1	40.10272387	9.186273E-012	2.431627E-011	1	0.000000E+000
1	40.10278979	2.431627E-011	9.186273E-012	0	0.000000E+000
1	40.10328293	9.186273E-012	2.431627E-011	1	0.000000E+000
1	40.10337772	2.431627E-011	9.186273E-012	0	0.000000E+000
1	40.10353265	9.186273E-012	2.431627E-011	1	0.000000E+000
1	40.10380576	2.431627E-011	9.186273E-012	0	0.000000E+000
1	40.10798360	9.186273E-012	2.431627E-011	1	0.000000E+000
1	40.10841095	2.431627E-011	9.186273E-012	0	0.000000E+000
1	40.10888385	9.186273E-012	2.431627E-011	1	0.000000E+000
1	40.10914034	2.431627E-011	9.186273E-012	0	0.000000E+000
1	40.10949546	9.186273E-012	2.431627E-011	1	0.000000E+000
1	40.10950312	2.431627E-011	9.186273E-012	0	0.000000E+000
1	40.10956880	9.186273E-012	2.431627E-011	1	0.000000E+000
1	40.10962019	2.431627E-011	9.186273E-012	0	0.000000E+000
1	40.10993383	9.186273E-012	2.431627E-011	1	0.000000E+000
1	40.11033292	2.431627E-011	9.186273E-012	0	0.000000E+000
1	40.11071464	9.186273E-012	2.431627E-011	1	0.000000E+000
1	40.11096421	2.431627E-011	9.186273E-012	0	0.000000E+000
1	40.11124685	9.186273E-012	2.431627E-011	1	0.000000E+000
1	40.11254470	2.431627E-011	9.186273E-012	0	0.000000E+000
1	40.11347701	9.186273E-012	2.431627E-011	1	0.000000E+000
1	40.11390783	2.431627E-011	9.186273E-012	0	0.000000E+000
1	40.11463346	9.186273E-012	2.431627E-011	1	0.000000E+000
1	40.11466580	2.431627E-011	9.186273E-012	0	0.000000E+000
1	40.11688476	9.186273E-012	2.431627E-011	1	0.000000E+000
1	40.11695472	2.431627E-011	9.186273E-012	0	0.000000E+000
1	40.11737012	9.186273E-012	2.431627E-011	1	0.000000E+000
1	40.11766674	2.431627E-011	9.186273E-012	0	0.000000E+000
1	40.11871332	9.186273E-012	2.431627E-011	1	0.000000E+000
1	40.12061029	2.431627E-011	9.186273E-012	0	0.000000E+000
1	40.12091237	9.186273E-012	2.431627E-011	1	0.000000E+000
1	40.12176444	2.431627E-011	9.186273E-012	0	0.000000E+000
1	40.12179339	9.186273E-012	2.431627E-011	1	0.000000E+000
1	40.12197798	2.431627E-011	9.186273E-012	0	0.000000E+000
1	40.12583171	9.186273E-012	2.431627E-011	1	0.000000E+000
1	40.12602202	2.431627E-011	9.186273E-012	0	0.000000E+000
1	40.12645436	9.186273E-012	2.431627E-011	1	0.000000E+000
1	40.12694974	2.431627E-011	9.186273E-012	0	0.000000E+000
1	40.12699169	9.186273E-012	2.431627E-011	1	0.000000E+000
1	40.12752013	2.431627E-011	9.186273E-012	0	0.000000E+000
1	40.12883097	9.186273E-012	2.431627E-011	1	0.000000E+000
1	40.12974632	2.431627E-011	9.186273E-012	0	0.000000E+000
1	40.13018213	9.186273E-012	2.431627E-011	1	0.000000E+000
1	40.13039325	2.431627E-011	9.186273E-012	0	0.000000E+000
1	40.13046616	9.186273E-012	2.431627E-011	1	0.000000E+000
1	40.13064771	2.431627E-011	9.186273E-012	0	0.000000E+000
1	40.13087508	9.186273E-012	2.431627E-011	1	0.000000E+000
1	40.13103945	2.431627E-011	9.186273E-012	0	0.000000E+000
1	40.13406663	9.186273E-012	2.431627E-011	1	0.000000E+000
1	40.13416609	2.431627E-011	9.186273E-012	0	0.000000E+000
1	40.13443368	9.186273E-012	2.431627E-011	1	0.000000E+000
1	40.13479162	2.431627E-011	9.186273E-012	0	0.000000E+000
1	40.13542705	9.186273E-012	2.431627E-011	1	0.000000E+000
1	40.13581874	2.431627E-011	9.186273E-012	0	0.000000E+000
1	40.13756036	9.186273E-012	2.431627E-011	1	0.000000E+000
1	40.13806131	2.431627E-011	9.186273E-012	0	0.000000E+000
1	40.13824410	9.186273E-012	2.431627E-011	1	0.000000E+000
1	40.13826213	2.431627E-011	9.186273E-012	0	0.000000E+000
1	40.13865764	9.186273E-012	2.431627E-011	1	0.000000E+000
1	40.13870526	2.431627E-011	9.186273E-012	0	0.000000E+000
1	40.13943085	9.186273E-012	2.431627E-011	1	0.000000E+000
1	40.13993239	2.431627E-011	9.186273E-012	0	0.000000E+000
1	40.14044000	9.186273E-012	2.431627E-011	1	0.000000E+000
1	40.14170623	2.431627E-011	9.186273E-012	0	0.000000E+000
1	40.14199440	9.186273E-012	2.431627E-011	1	0.000000E+000
1	40.14355090	2.431627E-011	9.186273E-012	0	0.000000E+000
1	40.14457892	9.186273E-012	2.431627E-011	1	0.000000E+000
1	40.14498870	2.431627E-011	9.186273E-012	0	0.000000E+000
1	40.14546490	9.186273E-012	2.431627E-011	1	0.000000E+000
1	40.14555098	2.431627E-011	9.186273E-012	0	0.000000E+000
1	40.14650467	9.186273E-012	2.431627E-011	1	0.000000E+000
1	40.14702519	2.431627E-011	9.186273E-012	0	0.000000E+000
1	40.14713263	9.186273E-012	2.431627E-011	1	0.000000E+000
1	40.14721211	2.431627E-011	9.186273E-012	0	0.000000E+000
1	40.14871575	9.186273E-012	2.431627E-011	1	0.000000E+000
1	40.14882418	2.431627E-011	9.186273E-012	0	0.000000E+000
1	40.14993458	9.186273E-012	2.431627E-011	1	0.000000E+000
1	40.15164347	2.431627E-011	9.186273E-012	0	0.000000E+000
1	40.15187305	9.186273E-012	2.431627E-011	1	0.000000E+000
1	40.15224080	2.431627E-011	9.186273E-012	0	0.000000E+000
1	40.15274342	9.186273E-012	2.431627E-011	1	0.000000E+000
1	40.15280718	2.431627E-011	9.186273E-012	0	0.000000E+000
1	40.15284343	9.186273E-012	2.431627E-011	1	0.000000E+000
1	40.15372474	2.431627E-011	9.186273E-012	0	0.000000E+000
1	40.15375896	9.186273E-012	2.431627E-011	1	0.000000E+000
1	40.15382109	2.431627E-011	9.186273E-012	0	0.000000E+000
1	40.19367895	9.186273E-012	2.431627E-011	1	0.000000E+000
1	40.19383246	2.431627E-011	9.186273E-012	0	0.000000E+000
1	40.19414472	9.186273E-012	2.431627E-011	1	0.000000E+000
1	40.19448419	2.431627E-011	9.186273E-012	0	0.000000E+000
1	40.19627605	9.186273E-012	2.431627E-011	1	0.000000E+000
1	40.19650398	2.431627E-011	9.186273E-012	0	0.000000E+000
1	40.19669951	9.186273E-012	2.431627E-011	1	0.000000E+000
1	40.19673268	2.431627E-011	9.186273E-012	0	0.000000E+000
1	40.19700502	9.186273E-012	2.431627E-011	1	0.000000E+000
1	40.19739492	2.431627E-011	9.186273E-012	0	0.000000E+000
1	40.23236591	9.186273E-012	2.431627E-011	1	0.000000E+000
1	40.23286609	2.431627E-011	9.186273E-012	0	0.000000E+000
1	40.23364233	9.186273E-012	2.431627E-011	1	0.000000E+000
1	40.23466757	2.431627E-011	9.186273E-012	0	0.000000E+000
1	40.23516658	9.186273E-012	2.431627E-011	1	0.000000E+000
1	40.23534513	2.431627E-011	9.186273E-012	0	0.000000E+000
1	40.23711271	9.186273E-012	2.431627E-011	1	0.000000E+000
1	40.23716196	2.431627E-011	9.186273E-012	0	0.000000E+000
1	40.51313101	9.181638E-012	2.431164E-011	1	0.000000E+000
1	40.51325886	2.431164E-011	9.181638E-012	0	0.000000E+000
1	40.51413974	9.181638E-012	2.431164E-011	1	0.000000E+000
1	40.51420830	2.431164E-011	9.181638E-012	0	0.000000E+000
1	40.51503151	9.181638E-012	2.431164E-011	1	0.000000E+000
1	40.51518287	2.431164E-011	9.181638E-012	0	0.000000E+000
1	40.51594763	9.181638E-012	2.431164E-011	1	0.000000E+000
1	40.51635452	2.431164E-011	9.181638E-012	0	0.000000E+000
1	40.51733423	9.181638E-012	2.431164E-011	1	0.000000E+000
1	40.51809170	2.431164E-011	9.181638E-012	0	0.000000E+000
1	40.51846648	9.181638E-012	2.431164E-011	1	0.000000E+000
1	40.51881461	2.431164E-011	9.181638E-012	0	0.000000E+000
1	40.51891827	9.181638E-012	2.431164E-011	1	0.000000E+000
1	40.51952929	2.431164E-011	9.181638E-012	0	0.000000E+000
1	40.52036413	9.181638E-012	2.431164E-011	1	0.000000E+000
1	40.52037582	2.431164E-011	9.181638E-012	0	0.000000E+000
1	40.52129188	9.181638E-012	2.431164E-011	1	0.000000E+000
1	40.52140880	2.431164E-011	9.181638E-012	0	0.000000E+000
1	40.52222140	9.181638E-012	2.431164E-011	1	0.000000E+000
1	40.52260996	2.431164E-011	9.181638E-012	0	0.000000E+000
1	40.52397035	9.181638E-012	2.431164E-011	1	0.000000E+000
1	40.52414380	2.431164E-011	9.181638E-012	0	0.000000E+000
1	40.52487770	9.181638E-012	2.431164E-011	1	0.000000E+000
1	40.52520185	2.431164E-011	9.181638E-012	0	0.000000E+000
1	40.52533077	9.181638E-012	2.431164E-011	1	0.000000E+000
1	40.52601900	2.431164E-011	9.181638E-012	0	0.000000E+000
1	40.52751388	9.181638E-012	2.431164E-011	1	0.000000E+000
1	40.52762684	2.431164E-011	9.181638E-012	0	0.000000E+000
1	40.52811652	9.181638E-012	2.431164E-011	1	0.000000E+000
1	40.52831169	2.431164E-011	9.181638E-012	0	0.000000E+000
1	40.52842655	9.181638E-012	2.431164E-011	1	0.000000E+000
1	40.52851596	2.431164E-011	9.181638E-012	0	0.000000E+000
1	40.52865312	9.181638E-012	2.431164E-011	1	0.000000E+000
1	40.52888739	2.431164E-011	9.181638E-012	0	0.000000E+000
1	40.52990497	9.181638E-012	2.431164E-011	1	0.000000E+000
1	40.53030983	2.431164E-011	9.181638E-012	0	0.000000E+000
1	40.53145163	9.181638E-012	2.431164E-011	1	0.000000E+000
1	40.53165299	2.431164E-011	9.181638E-012	0	0.000000E+000
1	40.53174655	9.181638E-012	2.431164E-011	1	0.000000E+000
1	40.53180647	2.431164E-011	9.181638E-012	0	0.000000E+000
1	40.53187364	9.181638E-012	2.431164E-011	1	0.000000E+000
1	40.53209890	2.431164E-011	9.181638E-012	0	0.000000E+000
1	40.53261150	9.181638E-012	2.431164E-011	1	0.000000E+000
1	40.53302306	2.431164E-011	9.181638E-012	0	0.000000E+000
1	40.53341209	9.181638E-012	2.431164E-011	1	0.000000E+000
1	40.53349271	2.431164E-011	9.181638E-012	0	0.000000E+000
1	40.53362240	9.181638E-012	2.431164E-011	1	0.000000E+000
1	40.53455838	2.431164E-011	9.181638E-012	0	0.000000E+000
1	40.53497704	9.181638E-012	2.431164E-011	1	0.000000E+000
1	40.53505251	2.431164E-011	9.181638E-012	0	0.000000E+000
1	40.53526984	9.181638E-012	2.431164E-011	1	0.000000E+000
1	40.53619002	2.431164E-011	9.181638E-012	0	0.000000E+000
1	40.53767126	9.181638E-012	2.431164E-011	1	0.000000E+000
1	40.53803282	2.431164E-011	9.181638E-012	0	0.000000E+000
1	40.53844282	9.181638E-012	2.431164E-011	1	0.000000E+000
1	40.53877437	2.431164E-011	9.181638E-012	0	0.000000E+000
1	40.53942475	9.181638E-012	2.431164E-011	1	0.000000E+000
1	40.54079866	2.431164E-011	9.181638E-012	0	0.000000E+000
1	40.54241327	9.181638E-012	2.431164E-011	1	0.000000E+000
1	40.54298348	2.431164E-011	9.181638E-012	0	0.000000E+000
1	40.54366535	9.181638E-012	2.431164E-011	1	0.000000E+000
1	40.54422958	2.431164E-011	9.181638E-012	0	0.000000E+000
1	40.54493565	9.181638E-012	2.431164E-011	1	0.000000E+000
1	40.54624939	2.431164E-011	9.181638E-012	0	0.000000E+000
1	40.54645188	9.181638E-012	2.431164E-011	1	0.000000E+000
1	40.54802973	2.431164E-011	9.181638E-012	0	0.000000E+000
1	40.54807625	9.181638E-012	2.431164E-011	1	0.000000E+000
1	40.54813342	2.431164E-011	9.181638E-012	0	0.000000E+000
1	40.54824708	9.181638E-012	2.431164E-011	1	0.000000E+000
1	40.54908255	2.431164E-011	9.181638E-012	0	0.000000E+000
1	40.55011905	9.181638E-012	2.431164E-011	1	0.000000E+000
1	40.55035107	2.431164E-011	9.181638E-012	0	0.000000E+000
1	40.55133965	9.181638E-012	2.431164E-011	1	0.000000E+000
1	40.55164734	2.431164E-011	9.181638E-012	0	0.000000E+000
1	40.55215733	9.181638E-012	2.431164E-011	1	0.000000E+000
1	40.55294625	2.431164E-011	9.181638E-012	0	0.000000E+000
1	40.55527000	9.181638E-012	2.431164E-011	1	0.000000E+000
1	40.55536259	2.431164E-011	9.181638E-012	0	0.000000E+000
1	40.55600534	9.181638E-012	2.431164E-011	1	0.000000E+000
1	40.55612301	2.431164E-011	9.181638E-012	0	0.000000E+000
1	40.55628641	9.181638E-012	2.431164E-011	1	0.000000E+000
1	40.55689282	2.431164E-011	9.181638E-012	0	0.000000E+000
1	40.55769213	9.181638E-012	2.431164E-011	1	0.000000E+000
1	40.55817578	2.431164E-011	9.181638E-012	0	0.000000E+000
1	40.55846766	9.181638E-012	2.431164E-011	1	0.000000E+000
1	40.55933995	2.431164E-011	9.181638E-012	0	0.000000E+000
1	40.55986755	9.181638E-012	2.431164E-011	1	0.000000E+000
1	40.55988779	2.431164E-011	9.181638E-012	0	0.000000E+000
1	40.56037815	9.181638E-012	2.431164E-011	1	0.000000E+000
1	40.56060055	2.431164E-011	9.181638E-012	0	0.000000E+000
1	40.56112697	9.181638E-012	2.431164E-011	1	0.000000E+000
1	40.56123632	2.431164E-011	9.181638E-012	0	0.000000E+000
1	40.56144163	9.181638E-012	2.431164E-011	1	0.000000E+000
1	40.56168379	2.431164E-011	9.181638E-012	0	0.000000E+000
1	40.56188045	9.181638E-012	2.431164E-011	1	0.000000E+000
1	40.56215680	2.431164E-011	9.181638E-012	0	0.000000E+000
1	40.56230013	9.181638E-012	2.431164E-011	1	0.000000E+000
1	40.56231392	2.431164E-011	9.181638E-012	0	0.000000E+000
1	40.56262190	9.181638E-012	2.431164E-011	1	0.000000E+000
1	40.56286651	2.431164E-011	9.181638E-012	0	0.000000E+000
1	40.56331226	9.181638E-012	2.431164E-011	1	0.000000E+000
1	40.56377616	2.431164E-011	9.181638E-012	0	0.000000E+000
1	40.56406597	9.181638E-012	2.431164E-011	1	0.000000E+000
1	40.56433981	2.431164E-011	9.181638E-012	0	0.000000E+000
1	40.56485111	9.181638E-012	2.431164E-011	1	0.000000E+000
1	40.56497514	2.431164E-011	9.181638E-012	0	0.000000E+000
1	40.56741345	9.181638E-012	2.431164E-011	1	0.000000E+000
1	40.56745159	2.431164E-011	9.181638E-012	0	0.000000E+000
1	40.56750756	9.181638E-012	2.431164E-011	1	0.000000E+000
1	40.56768697	2.431164E-011	9.181638E-012	0	0.000000E+000
1	40.56835508	9.181638E-012	2.431164E-011	1	0.000000E+000
1	40.56840795	2.431164E-011	9.181638E-012	0	0.000000E+000
1	40.56975847	9.181638E-012	2.431164E-011	1	0.000000E+000
1	40.56986281	2.431164E-011	9.181638E-012	0	0.000000E+000
1	40.56998661	9.181638E-012	2.431164E-011	1	0.000000E+000
1	40.57001465	2.431164E-011	9.181638E-012	0	0.000000E+000
1	40.57018403	9.181638E-012	2.431164E-011	1	0.000000E+000
1	40.57023976	2.431164E-011	9.181638E-012	0	0.000000E+000
1	40.57031920	9.181638E-012	2.431164E-011	1	0.000000E+000
1	40.57082956	2.431164E-011	9.181638E-012	0	0.000000E+000
1	40.57085895	9.181638E-012	2.431164E-011	1	0.000000E+000
1	40.57148823	2.431164E-011	9.181638E-012	0	0.000000E+000
1	40.57229458	9.181638E-012	2.431164E-011	1	0.000000E+000
1	40.57238197	2.431164E-011	9.181638E-012	0	0.000000E+000
1	40.57283899	9.181638E-012	2.431164E-011	1	0.000000E+000
1	40.57336468	2.431164E-011	9.181638E-012	0	0.000000E+000
1	40.57582761	9.181638E-012	2.431164E-011	1	0.000000E+000
1	40.57618942	2.431164E-011	9.181638E-012	0	0.000000E+000
1	40.57688398	9.181638E-012	2.431164E-011	1	0.000000E+000
1	40.57692072	2.431164E-011	9.181638E-012	0	0.000000E+000
1	40.57848018	9.181638E-012	2.431164E-011	1	0.000000E+000
1	40.57972427	2.431164E-011	9.181638E-012	0	0.000000E+000
1	40.58323243	9.181638E-012	2.431164E-011	1	0.000000E+000
1	40.58344229	2.431164E-011	9.181638E-012	0	0.000000E+000
1	40.58347147	9.181638E-012	2.431164E-011	1	0.000000E+000
1	40.58437479	2.431164E-011	9.181638E-012	0	0.000000E+000
1	40.58619110	9.181638E-012	2.431164E-011	1	0.000000E+000
1	40.58635916	2.431164E-011	9.181638E-012	0	0.000000E+000
1	40.58660237	9.181638E-012	2.431164E-011	1	0.000000E+000
1	40.58676019	2.431164E-011	9.181638E-012	0	0.000000E+000
1	40.58753132	9.181638E-012	2.431164E-011	1	0.000000E+000
1	40.58771650	2.431164E-011	9.181638E-012	0	0.000000E+000
1	40.58941526	9.181638E-012	2.431164E-011	1	0.000000E+000
1	40.59022924	2.431164E-011	9.181638E-012	0	0.000000E+000
1	40.59111603	9.181638E-012	2.431164E-011	1	0.000000E+000
1	40.59175584	2.431164E-011	9.181638E-012	0	0.000000E+000
1	40.59210258	9.181638E-012	2.431164E-011	1	0.000000E+000
1	40.59230600	2.431164E-011	9.181638E-012	0	0.000000E+000
1	40.59317019	9.181638E-012	2.431164E-011	1	0.000000E+000
1	40.59323685	2.431164E-011	9.181638E-012	0	0.000000E+000
1	40.59531160	9.181638E-012	2.431164E-011	1	0.000000E+000
1	40.59574014	2.431164E-011	9.181638E-012	0	0.000000E+000
1	40.61385503	9.181638E-012	2.431164E-011	1	0.000000E+000
1	40.61475574	2.431164E-011	9.181638E-012	0	0.000000E+000
1	40.61516207	9.181638E-012	2.431164E-011	1	0.000000E+000
1	40.61557604	2.431164E-011	9.181638E-012	0	0.000000E+000
1	40.61598425	9.181638E-012	2.431164E-011	1	0.000000E+000
1	40.61602173	2.431164E-011	9.181638E-012	0	0.000000E+000
1	40.61668099	9.181638E-012	2.431164E-011	1	0.000000E+000
1	40.61709239	2.431164E-011	9.181638E-012	0	0.000000E+000
1	40.61770250	9.181638E-012	2.431164E-011	1	0.000000E+000
1	40.61786000	2.431164E-011	9.181638E-012	0	0.000000E+000
1	40.61809165	9.181638E-012	2.431164E-011	1	0.000000E+000
1	40.61868458	2.431164E-011	9.181638E-012	0	0.000000E+000
1	40.61949607	9.181638E-012	2.431164E-011	1	0.000000E+000
1	40.62012436	2.431164E-011	9.181638E-012	0	0.000000E+000
1	40.64852088	9.181638E-012	2.431164E-011	1	0.000000E+000
1	40.64881848	2.431164E-011	9.181638E-012	0	0.000000E+000
1	40.64895279	9.181638E-012	2.431164E-011	1	0.000000E+000
1	40.64922315	2.431164E-011	9.181638E-012	0	0.000000E+000
1	40.64943801	9.181638E-012	2.431164E-011	1	0.000000E+000
1	40.65042601	2.431164E-011	9.181638E-012	0	0.000000E+000
1	40.65083825	9.181638E-012	2.431164E-011	1	0.000000E+000
1	40.65098151	2.431164E-011	9.181638E-012	0	0.000000E+000
1	40.65195519	9.181638E-012	2.431164E-011	1	0.000000E+000
1	40.65224019	2.431164E-011	9.181638E-012	0	0.000000E+000
1	40.65256285	9.181638E-012	2.431164E-011	1	0.000000E+000
1	40.65319852	2.431164E-011	9.181638E-012	0	0.000000E+000
1	40.65359986	9.181638E-012	2.431164E-011	1	0.000000E+000
1	40.65374999	2.431164E-011	9.181638E-012	0	0.000000E+000
1	40.65591078	9.181638E-012	2.431164E-011	1	0.000000E+000
1	40.65594093	2.431164E-011	9.181638E-012	0	0.000000E+000
1	40.65694262	9.181638E-012	2.431164E-011	1	0.000000E+000
1	40.65736022	2.431164E-011	9.181638E-012	0	0.000000E+000
1	40.65850960	9.181638E-012	2.431164E-011	1	0.000000E+000
1	40.65961099	2.431164E-011	9.181638E-012	0	0.000000E+000
1	40.65977109	9.181638E-012	2.431164E-011	1	0.000000E+000
1	40.66014830	2.431164E-011	9.181638E-012	0	0.000000E+000
1	40.66029198	9.181638E-012	2.431164E-011	1	0.000000E+000
1	40.66048842	2.431164E-011	9.181638E-012	0	0.000000E+000
1	40.66159726	9.181638E-012	2.431164E-011	1	0.000000E+000
1	40.66215141	2.431164E-011	9.181638E-012	0	0.000000E+000
1	40.66216805	9.181638E-012	2.431164E-011	1	0.000000E+000
1	40.66234321	2.431164E-011	9.181638E-012	0	0.000000E+000
1	40.66271180	9.181638E-012	2.431164E-011	1	0.000000E+000
1	40.66274702	2.431164E-011	9.181638E-012	0	0.000000E+000
1	40.66427657	9.181638E-012	2.431164E-011	1	0.000000E+000
1	40.66445048	2.431164E-011	9.181638E-012	0	0.000000E+000
1	40.66467893	9.181638E-012	2.431164E-011	1	0.000000E+000
1	40.66474975	2.431164E-011	9.181638E-012	0	0.000000E+000
1	41.23878550	9.159416E-012	2.428942E-011	1	0.000000E+000
1	41.23904889	2.428942E-011	9.159416E-012	0	0.000000E+000
1	41.24082656	9.159416E-012	2.428942E-011	1	0.000000E+000
1	41.24100244	2.428942E-011	9.159416E-012	0	0.000000E+000
1	41.24128139	9.159416E-012	2.428942E-011	1	0.000000E+000
1	41.24220583	2.428942E-011	9.159416E-012	0	0.000000E+000
1	41.24324842	9.159416E-012	2.428942E-011	1	0.000000E+000
1	41.24376256	2.428942E-011	9.159416E-012	0	0.000000E+000
1	41.24429801	9.159416E-012	2.428942E-011	1	0.000000E+000
1	41.24490612	2.428942E-011	9.159416E-012	0	0.000000E+000
1	41.24576612	9.159416E-012	2.428942E-011	1	0.000000E+000
1	41.24662269	2.428942E-011	9.159416E-012	0	0.000000E+000
1	41.24812870	9.159416E-012	2.428942E-011	1	0.000000E+000
1	41.24863281	2.428942E-011	9.159416E-012	0	0.000000E+000
1	41.25000268	9.159416E-012	2.428942E-011	1	0.000000E+000
1	41.25002709	2.428942E-011	9.159416E-012	0	0.000000E+000
1	41.25091945	9.159416E-012	2.428942E-011	1	0.000000E+000
1	41.25101823	2.428942E-011	9.159416E-012	0	0.000000E+000
1	41.25185315	9.159416E-012	2.428942E-011	1	0.000000E+000
1	41.25193280	2.428942E-011	9.159416E-012	0	0.000000E+000
1	41.25200130	9.159416E-012	2.428942E-011	1	0.000000E+000
1	41.25203855	2.428942E-011	9.159416E-012	0	0.000000E+000
1	41.25270099	9.159416E-012	2.428942E-011	1	0.000000E+000
1	41.25279830	2.428942E-011	9.159416E-012	0	0.000000E+000
1	41.25331201	9.159416E-012	2.428942E-011	1	0.000000E+000
1	41.25342949	2.428942E-011	9.159416E-012	0	0.000000E+000
1	41.25367205	9.159416E-012	2.428942E-011	1	0.000000E+000
1	41.25490865	2.428942E-011	9.159416E-012	0	0.000000E+000
1	41.25635505	9.159416E-012	2.428942E-011	1	0.000000E+000
1	41.25654107	2.428942E-011	9.159416E-012	0	0.000000E+000
1	41.25678010	9.159416E-012	2.428942E-011	1	0.000000E+000
1	41.25710227	2.428942E-011	9.159416E-012	0	0.000000E+000
1	41.25730375	9.159416E-012	2.428942E-011	1	0.000000E+000
1	41.25742865	2.428942E-011	9.159416E-012	0	0.000000E+000
1	41.25918562	9.159416E-012	2.428942E-011	1	0.000000E+000
1	41.26026508	2.428942E-011	9.159416E-012	0	0.000000E+000
1	41.26044658	9.159416E-012	2.428942E-011	1	0.000000E+000
1	41.26050078	2.428942E-011	9.159416E-012	0	0.000000E+000
1	41.26125707	9.159416E-012	2.428942E-011	1	0.000000E+000
1	41.26181537	2.428942E-011	9.159416E-012	0	0.000000E+000
1	41.26220137	9.159416E-012	2.428942E-011	1	0.000000E+000
1	41.26236199	2.428942E-011	9.159416E-012	0	0.000000E+000
1	41.26239272	9.159416E-012	2.428942E-011	1	0.000000E+000
1	41.26245000	2.428942E-011	9.159416E-012	0	0.000000E+000
1	41.26335749	9.159416E-012	2.428942E-011	1	0.000000E+000
1	41.26390268	2.428942E-011	9.159416E-012	0	0.000000E+000
1	41.26395458	9.159416E-012	2.428942E-011	1	0.000000E+000
1	41.26429865	2.428942E-011	9.159416E-012	0	0.000000E+000
1	41.26443657	9.159416E-012	2.428942E-011	1	0.000000E+000
1	41.26480464	2.428942E-011	9.159416E-012	0	0.000000E+000
1	41.26550566	9.159416E-012	2.428942E-011	1	0.000000E+000
1	41.26587572	2.428942E-011	9.159416E-012	0	0.000000E+000
1	41.26662295	9.159416E-012	2.428942E-011	1	0.000000E+000
1	41.26663232	2.428942E-011	9.159416E-012	0	0.000000E+000
1	41.26807335	9.159416E-012	2.428942E-011	1	0.000000E+000
1	41.26821602	2.428942E-011	9.159416E-012	0	0.000000E+000
1	41.26939877	9.159416E-012	2.428942E-011	1	0.000000E+000
1	41.26977319	2.428942E-011	9.159416E-012	0	0.000000E+000
1	41.27398252	9.159416E-012	2.428942E-011	1	0.000000E+000
1	41.27402270	2.428942E-011	9.159416E-012	0	0.000000E+000
1	41.27443680	9.159416E-012	2.428942E-011	1	0.000000E+000
1	41.27497367	2.428942E-011	9.159416E-012	0	0.000000E+000
1	41.27543917	9.159416E-012	2.428942E-011	1	0.000000E+000
1	41.27557911	2.428942E-011	9.159416E-012	0	0.000000E+000
1	41.27567028	9.159416E-012	2.428942E-011	1	0.000000E+000
1	41.27579006	2.428942E-011	9.159416E-012	0	0.000000E+000
1	41.27653527	9.159416E-012	2.428942E-011	1	0.000000E+000
1	41.27703874	2.428942E-011	9.159416E-012	0	0.000000E+000
1	41.27723180	9.159416E-012	2.428942E-011	1	0.000000E+000
1	41.27736080	2.428942E-011	9.159416E-012	0	0.000000E+000
1	41.27740354	9.159416E-012	2.428942E-011	1	0.000000E+000
1	41.27788392	2.428942E-011	9.159416E-012	0	0.000000E+000
1	41.27826275	9.159416E-012	2.428942E-011	1	0.000000E+000
1	41.27840014	2.428942E-011	9.159416E-012	0	0.000000E+000
1	41.27868610	9.159416E-012	2.428942E-011	1	0.000000E+000
1	41.27904619	2.428942E-011	9.159416E-012	0	0.000000E+000
1	41.27932533	9.159416E-012	2.428942E-011	1	0.000000E+000
1	41.27947764	2.428942E-011	9.159416E-012	0	0.000000E+000
1	41.28022150	9.159416E-012	2.428942E-011	1	0.000000E+000
1	41.28048247	2.428942E-011	9.159416E-012	0	0.000000E+000
1	41.28100733	9.159416E-012	2.428942E-011	1	0.000000E+000
1	41.28137038	2.428942E-011	9.159416E-012	0	0.000000E+000
1	41.28188800	9.159416E-012	2.428942E-011	1	0.000000E+000
1	41.28224745	2.428942E-011	9.159416E-012	0	0.000000E+000
1	41.28380290	9.159416E-012	2.428942E-011	1	0.000000E+000
1	41.28477007	2.428942E-011	9.159416E-012	0	0.000000E+000
1	41.28492751	9.159416E-012	2.428942E-011	1	0.000000E+000
1	41.28597574	2.428942E-011	9.159416E-012	0	0.000000E+000
1	41.28632117	9.159416E-012	2.428942E-011	1	0.000000E+000
1	41.28651390	2.428942E-011	9.159416E-012	0	0.000000E+000
1	41.28660835	9.159416E-012	2.428942E-011	1	0.000000E+000
1	41.28685018	2.428942E-011	9.159416E-012	0	0.000000E+000
1	41.29121458	9.159416E-012	2.428942E-011	1	0.000000E+000
1	41.29155410	2.428942E-011	9.159416E-012	0	0.000000E+000
1	41.29262497	9.159416E-012	2.428942E-011	1	0.000000E+000
1	41.29353835	2.428942E-011	9.159416E-012	0	0.000000E+000
1	41.29392868	9.159416E-012	2.428942E-011	1	0.000000E+000
1	41.29400264	2.428942E-011	9.159416E-012	0	0.000000E+000
1	41.29403360	9.159416E-012	2.428942E-011	1	0.000000E+000
1	41.29433511	2.428942E-011	9.159416E-012	0	0.000000E+000
1	41.29509590	9.159416E-012	2.428942E-011	1	0.000000E+000
1	41.29527214	2.428942E-011	9.159416E-012	0	0.000000E+000
1	41.29591995	9.159416E-012	2.428942E-011	1	0.000000E+000
1	41.29629378	2.428942E-011	9.159416E-012	0	0.000000E+000
1	41.29669053	9.159416E-012	2.428942E-011	1	0.000000E+000
1	41.29696242	2.428942E-011	9.159416E-012	0	0.000000E+000
1	41.29791863	9.159416E-012	2.428942E-011	1	0.000000E+000
1	41.29796319	2.428942E-011	9.159416E-012	0	0.000000E+000
1	41.29899874	9.159416E-012	2.428942E-011	1	0.000000E+000
1	41.29926243	2.428942E-011	9.159416E-012	0	0.000000E+000
1	41.29967754	9.159416E-012	2.428942E-011	1	0.000000E+000
1	41.30119876	2.428942E-011	9.159416E-012	0	0.000000E+000
1	41.30141713	9.159416E-012	2.428942E-011	1	0.000000E+000
1	41.30223516	2.428942E-011	9.159416E-012	0	0.000000E+000
1	41.30266922	9.159416E-012	2.428942E-011	1	0.000000E+000
1	41.30275150	2.428942E-011	9.159416E-012	0	0.000000E+000
1	41.30316916	9.159416E-012	2.428942E-011	1	0.000000E+000
1	41.30398155	2.428942E-011	9.159416E-012	0	0.000000E+000
1	41.30685980	9.159416E-012	2.428942E-011	1	0.000000E+000
1	41.30731099	2.428942E-011	9.159416E-012	0	0.000000E+000
1	41.30855562	9.159416E-012	2.428942E-011	1	0.000000E+000
1	41.30932875	2.428942E-011	9.159416E-012	0	0.000000E+000
1	41.31100809	9.159416E-012	2.428942E-011	1	0.000000E+000
1	41.31106870	2.428942E-011	9.159416E-012	0	0.000000E+000
1	41.31203881	9.159416E-012	2.428942E-011	1	0.000000E+000
1	41.31205092	2.428942E-011	9.159416E-012	0	0.000000E+000
1	41.31457411	9.159416E-012	2.428942E-011	1	0.000000E+000
1	41.31465910	2.428942E-011	9.159416E-012	0	0.000000E+000
1	41.31475786	9.159416E-012	2.428942E-011	1	0.000000E+000
1	41.31507788	2.428942E-011	9.159416E-012	0	0.000000E+000
1	41.31527439	9.159416E-012	2.428942E-011	1	0.000000E+000
1	41.31529101	2.428942E-011	9.159416E-012	0	0.000000E+000
1	41.31582233	9.159416E-012	2.428942E-011	1	0.000000E+000
1	41.31585000	2.428942E-011	9.159416E-012	0	0.000000E+000
1	41.31590050	9.159416E-012	2.428942E-011	1	0.000000E+000
1	41.31661520	2.428942E-011	9.159416E-012	0	0.000000E+000
1	41.31802629	9.159416E-012	2.428942E-011	1	0.000000E+000
1	41.31839791	2.428942E-011	9.159416E-012	0	0.000000E+000
1	41.32010029	9.159416E-012	2.428942E-011	1	0.000000E+000
1	41.32025834	2.428942E-011	9.159416E-012	0	0.000000E+000
1	41.32063505	9.159416E-012	2.428942E-011	1	0.000000E+000
1	41.32066199	2.428942E-011	9.159416E-012	0	0.000000E+000
1	41.35403348	9.159416E-012	2.428942E-011	1	0.000000E+000
1	41.35417706	2.428942E-011	9.159416E-012	0	0.000000E+000
1	41.35419182	9.159416E-012	2.428942E-011	1	0.000000E+000
1	41.35500541	2.428942E-011	9.159416E-012	0	0.000000E+000
1	41.35584132	9.159416E-012	2.428942E-011	1	0.000000E+000
1	41.35587270	2.428942E-011	9.159416E-012	0	0.000000E+000
1	41.35658813	9.159416E-012	2.428942E-011	1	0.000000E+000
1	41.35721165	2.428942E-011	9.159416E-012	0	0.000000E+000
1	41.35777435	9.159416E-012	2.428942E-011	1	0.000000E+000
1	41.35855307	2.428942E-011	9.159416E-012	0	0.000000E+000
1	41.35903358	9.159416E-012	2.428942E-011	1	0.000000E+000
1	41.35955323	2.428942E-011	9.159416E-012	0	0.000000E+000
1	41.35990063	9.159416E-012	2.428942E-011	1	0.000000E+000
1	41.36004894	2.428942E-011	9.159416E-012	0	0.000000E+000
1	41.36020975	9.159416E-012	2.428942E-011	1	0.000000E+000
1	41.36034773	2.428942E-011	9.159416E-012	0	0.000000E+000
1	41.36134434	9.159416E-012	2.428942E-011	1	0.000000E+000
1	41.36232535	2.428942E-011	9.159416E-012	0	0.000000E+000
1	41.36359630	9.159416E-012	2.428942E-011	1	0.000000E+000
1	41.36387513	2.428942E-011	9.159416E-012	0	0.000000E+000
1	41.36487171	9.159416E-012	2.428942E-011	1	0.000000E+000
1	41.36550858	2.428942E-011	9.159416E-012	0	0.000000E+000
1	41.36640483	9.159416E-012	2.428942E-011	1	0.000000E+000
1	41.36662699	2.428942E-011	9.159416E-012	0	0.000000E+000
1	41.36707106	9.159416E-012	2.428942E-011	1	0.000000E+000
1	41.36709681	2.428942E-011	9.159416E-012	0	0.000000E+000
1	41.36739010	9.159416E-012	2.428942E-011	1	0.000000E+000
1	41.36767237	2.428942E-011	9.159416E-012	0	0.000000E+000
1	41.36854329	9.159416E-012	2.428942E-011	1	0.000000E+000
1	41.36931590	2.428942E-011	9.159416E-012	0	0.000000E+000
1	41.37059619	9.159416E-012	2.428942E-011	1	0.000000E+000
1	41.37129923	2.428942E-011	9.159416E-012	0	0.000000E+000
1	41.37271829	9.159416E-012	2.428942E-011	1	0.000000E+000
1	41.37318029	2.428942E-011	9.159416E-012	0	0.000000E+000
1	41.37326812	9.159416E-012	2.428942E-011	1	0.000000E+000
1	41.37347776	2.428942E-011	9.159416E-012	0	0.000000E+000
1	41.37533148	9.159416E-012	2.428942E-011	1	0.000000E+000
1	41.37571017	2.428942E-011	9.159416E-012	0	0.000000E+000
1	41.37665415	9.159416E-012	2.428942E-011	1	0.000000E+000
1	41.37826210	2.428942E-011	9.159416E-012	0	0.000000E+000
1	41.37994075	9.159416E-012	2.428942E-011	1	0.000000E+000
1	41.38033173	2.428942E-011	9.159416E-012	0	0.000000E+000
1	41.38046762	9.159416E-012	2.428942E-011	1	0.000000E+000
1	41.38053833	2.428942E-011	9.159416E-012	0	0.000000E+000
1	41.38185061	9.159416E-012	2.428942E-011	1	0.000000E+000
1	41.38220163	2.428942E-011	9.159416E-012	0	0.000000E+000
1	41.38233085	9.159416E-012	2.428942E-011	1	0.000000E+000
1	41.38286443	2.428942E-011	9.159416E-012	0	0.000000E+000
1	41.38313074	9.159416E-012	2.428942E-011	1	0.000000E+000
1	41.38323886	2.428942E-011	9.159416E-012	0	0.000000E+000
1	41.38341334	9.159416E-012	2.428942E-011	1	0.000000E+000
1	41.38391284	2.428942E-011	9.159416E-012	0	0.000000E+000
1	41.38578129	9.159416E-012	2.428942E-011	1	0.000000E+000
1	41.38590335	2.428942E-011	9.159416E-012	0	0.000000E+000
1	41.38602409	9.159416E-012	2.428942E-011	1	0.000000E+000
1	41.38609689	2.428942E-011	9.159416E-012	0	0.000000E+000
1	41.38919020	9.159416E-012	2.428942E-011	1	0.000000E+000
1	41.38942038	2.428942E-011	9.159416E-012	0	0.000000E+000
1	41.39033510	9.159416E-012	2.428942E-011	1	0.000000E+000
1	41.39041673	2.428942E-011	9.159416E-012	0	0.000000E+000
1	41.39267838	9.159416E-012	2.428942E-011	1	0.000000E+000
1	41.39283372	2.428942E-011	9.159416E-012	0	0.000000E+000
1	41.39285860	9.159416E-012	2.428942E-011	1	0.000000E+000
1	41.39288752	2.428942E-011	9.159416E-012	0	0.000000E+000
1	41.39290664	9.159416E-012	2.428942E-011	1	0.000000E+000
1	41.39293618	2.428942E-011	9.159416E-012	0	0.000000E+000
1	41.39317675	9.159416E-012	2.428942E-011	1	0.000000E+000
1	41.39334834	2.428942E-011	9.159416E-012	0	0.000000E+000
1	41.39369822	9.159416E-012	2.428942E-011	1	0.000000E+000
1	41.39432348	2.428942E-011	9.159416E-012	0	0.000000E+000
1	41.39732789	9.159416E-012	2.428942E-011	1	0.000000E+000
1	41.39850918	2.428942E-011	9.159416E-012	0	0.000000E+000
1	41.39935118	9.159416E-012	2.428942E-011	1	0.000000E+000
1	41.39952893	2.428942E-011	9.159416E-012	0	0.000000E+000
1	41.39965994	9.159416E-012	2.428942E-011	1	0.000000E+000
1	41.40037461	2.428942E-011	9.159416E-012	0	0.000000E+000
1	41.40038522	9.159416E-012	2.428942E-011	1	0.000000E+000
1	41.40087702	2.428942E-011	9.159416E-012	0	0.000000E+000
1	41.40099074	9.159416E-012	2.428942E-011	1	0.000000E+000
1	41.40107278	2.428942E-011	9.159416E-012	0	0.000000E+000
1	41.40123432	9.159416E-012	2.428942E-011	1	0.000000E+000
1	41.40159374	2.428942E-011	9.159416E-012	0	0.000000E+000
1	41.40168364	9.159416E-012	2.428942E-011	1	0.000000E+000
1	41.40171233	2.428942E-011	9.159416E-012	0	0.000000E+000
1	41.40177190	9.159416E-012	2.428942E-011	1	0.000000E+000
1	41.40192246	2.428942E-011	9.159416E-012	0	0.000000E+000
1	41.40272095	9.159416E-012	2.428942E-011	1	0.000000E+000
1	41.40278922	2.428942E-011	9.159416E-012	0	0.000000E+000
1	41.40430826	9.159416E-012	2.428942E-011	1	0.000000E+000
1	41.40435348	2.428942E-011	9.159416E-012	0	0.000000E+000
1	41.40532089	9.159416E-012	2.428942E-011	1	0.000000E+000
1	41.40534041	2.428942E-011	9.159416E-012	0	0.000000E+000
1	41.40563581	9.159416E-012	2.428942E-011	1	0.000000E+000
1	41.40568168	2.428942E-011	9.159416E-012	0	0.000000E+000
1	41.40654276	9.159416E-012	2.428942E-011	1	0.000000E+000
1	41.40664785	2.428942E-011	9.159416E-012	0	0.000000E+000
1	41.40671947	9.159416E-012	2.428942E-011	1	0.000000E+000
1	41.40697859	2.428942E-011	9.159416E-012	0	0.000000E+000
1	41.40778549	9.159416E-012	2.428942E-011	1	0.000000E+000
1	41.40779220	2.428942E-011	9.159416E-012	0	0.000000E+000
1	41.40861728	9.159416E-012	2.428942E-011	1	0.000000E+000
1	41.40865809	2.428942E-011	9.159416E-012	0	0.000000E+000
1	41.41053256	9.159416E-012	2.428942E-011	1	0.000000E+000
1	41.41180396	2.428942E-011	9.159416E-012	0	0.000000E+000
1	41.41209667	9.159416E-012	2.428942E-011	1	0.000000E+000
1	41.41252500	2.428942E-011	9.159416E-012	0	0.000000E+000
1	41.41336943	9.159416E-012	2.428942E-011	1	0.000000E+000
1	41.41361184	2.428942E-011	9.159416E-012	0	0.000000E+000
1	41.41501521	9.159416E-012	2.428942E-011	1	0.000000E+000
1	41.41534992	2.428942E-011	9.159416E-012	0	0.000000E+000
1	41.41553278	9.159416E-012	2.428942E-011	1	0.000000E+000
1	41.41579015	2.428942E-011	9.159416E-012	0	0.000000E+000
1	41.41586711	9.159416E-012	2.428942E-011	1	0.000000E+000
1	41.41663057	2.428942E-011	9.159416E-012	0	0.000000E+000
1	41.41699664	9.159416E-012	2.428942E-011	1	0.000000E+000
1	41.41717933	2.428942E-011	9.159416E-012	0	0.000000E+000
1	41.41817847	9.159416E-012	2.428942E-011	1	0.000000E+000
1	41.41845225	2.428942E-011	9.159416E-012	0	0.000000E+000
1	41.41860734	9.159416E-012	2.428942E-011	1	0.000000E+000
1	41.41953375	2.428942E-011	9.159416E-012	0	0.000000E+000
1	41.41985426	9.159416E-012	2.428942E-011	1	0.000000E+000
1	41.42051553	2.428942E-011	9.159416E-012	0	0.000000E+000
1	41.42062136	9.159416E-012	2.428942E-011	1	0.000000E+000
1	41.42093350	2.428942E-011	9.159416E-012	0	0.000000E+000
1	41.42149440	9.159416E-012	2.428942E-011	1	0.000000E+000
1	41.42156606	2.428942E-011	9.159416E-012	0	0.000000E+000
1	41.42283541	9.159416E-012	2.428942E-011	1	0.000000E+000
1	41.42285971	2.428942E-011	9.159416E-012	0	0.000000E+000
1	41.42353660	9.159416E-012	2.428942E-011	1	0.000000E+000
1	41.42381204	2.428942E-011	9.159416E-012	0	0.000000E+000
1	41.42395402	9.159416E-012	2.428942E-011	1	0.000000E+000
1	41.42412366	2.428942E-011	9.159416E-012	0	0.000000E+000
1	41.42803879	9.159416E-012	2.428942E-011	1	0.000000E+000
1	41.42832329	2.428942E-011	9.159416E-012	0	0.000000E+000
1	41.42910203	9.159416E-012	2.428942E-011	1	0.000000E+000
1	41.42922410	2.428942E-011	9.159416E-012	0	0.000000E+000
1	41.42932247	9.159416E-012	2.428942E-011	1	0.000000E+000
1	41.42956211	2.428942E-011	9.159416E-012	0	0.000000E+000
1	41.42998865	9.159416E-012	2.428942E-011	1	0.000000E+000
1	41.43011336	2.428942E-011	9.159416E-012	0	0.000000E+000
1	41.43210823	9.159416E-012	2.428942E-011	1	0.000000E+000
1	41.43285961	2.428942E-011	9.159416E-012	0	0.000000E+000
1	41.43373657	9.159416E-012	2.428942E-011	1	0.000000E+000
1	41.43443298	2.428942E-011	9.159416E-012	0	0.000000E+000
1	41.43728563	9.159416E-012	2.428942E-011	1	0.000000E+000
1	41.43816514	2.428942E-011	9.159416E-012	0	0.000000E+000
1	41.43858844	9.159416E-012	2.428942E-011	1	0.000000E+000
1	41.43874479	2.428942E-011	9.159416E-012	0	0.000000E+000
1	41.44099918	9.159416E-012	2.428942E-011	1	0.000000E+000
1	41.44102174	2.428942E-011	9.159416E-012	0	0.000000E+000
1	41.44105716	9.159416E-012	2.428942E-011	1	0.000000E+000
1	41.44168826	2.428942E-011	9.159416E-012	0	0.000000E+000
1	41.44177262	9.159416E-012	2.428942E-011	1	0.000000E+000
1	41.44180944	2.428942E-011	9.159416E-012	0	0.000000E+000
1	41.44184349	9.159416E-012	2.428942E-011	1	0.000000E+000
1	41.44202223	2.428942E-011	9.159416E-012	0	0.000000E+000
1	41.44271250	9.159416E-012	2.428942E-011	1	0.000000E+000
1	41.44274151	2.428942E-011	9.159416E-012	0	0.000000E+000
1	41.44384875	9.159416E-012	2.428942E-011	1	0.000000E+000
1	41.44394696	2.428942E-011	9.159416E-012	0	0.000000E+000
1	41.44444554	9.159416E-012	2.428942E-011	1	0.000000E+000
1	41.44473281	2.428942E-011	9.159416E-012	0	0.000000E+000
1	41.44516758	9.159416E-012	2.428942E-011	1	0.000000E+000
1	41.44540154	2.428942E-011	9.159416E-012	0	0.000000E+000
1	41.44547013	9.159416E-012	2.428942E-011	1	0.000000E+000
1	41.44568847	2.428942E-011	9.159416E-012	0	0.000000E+000
1	41.44593746	9.159416E-012	2.428942E-011	1	0.000000E+000
1	41.44599202	2.428942E-011	9.159416E-012	0	0.000000E+000
1	41.44653222	9.159416E-012	2.428942E-011	1	0.000000E+000
1	41.44668216	2.428942E-011	9.159416E-012	0	0.000000E+000
1	41.44693469	9.159416E-012	2.428942E-011	1	0.000000E+000
1	41.44697400	2.428942E-011	9.159416E-012	0	0.000000E+000
1	41.44783435	9.159416E-012	2.428942E-011	1	0.000000E+000
1	41.44803195	2.428942E-011	9.159416E-012	0	0.000000E+000
1	41.44831491	9.159416E-012	2.428942E-011	1	0.000000E+000
1	41.44841653	2.428942E-011	9.159416E-012	0	0.000000E+000
1	41.44852619	9.159416E-012	2.428942E-011	1	0.000000E+000
1	41.44913046	2.428942E-011	9.159416E-012	0	0.000000E+000
1	41.44919325	9.159416E-012	2.428942E-011	1	0.000000E+000
1	41.44965225	2.428942E-011	9.159416E-012	0	0.000000E+000
1	41.45088144	9.159416E-012	2.428942E-011	1	0.000000E+000
1	41.45106723	2.428942E-011	9.159416E-012	0	0.000000E+000
1	41.45142749	9.159416E-012	2.428942E-011	1	0.000000E+000
1	41.45161515	2.428942E-011	9.159416E-012	0	0.000000E+000
1	41.45221012	9.159416E-012	2.428942E-011	1	0.000000E+000
1	41.45257189	2.428942E-011	9.159416E-012	0	0.000000E+000
1	41.45290170	9.159416E-012	2.428942E-011	1	0.000000E+000
1	41.45373841	2.428942E-011	9.159416E-012	0	0.000000E+000
1	41.45388039	9.159416E-012	2.428942E-011	1	0.000000E+000
1	41.45454369	2.428942E-011	9.159416E-012	0	0.000000E+000
1	41.45519962	9.159416E-012	2.428942E-011	1	0.000000E+000
1	41.45610600	2.428942E-011	9.159416E-012	0	0.000000E+000
1	41.45632849	9.159416E-012	2.428942E-011	1	0.000000E+000
1	41.45717016	2.428942E-011	9.159416E-012	0	0.000000E+000
1	41.45837328	9.159416E-012	2.428942E-011	1	0.000000E+000
1	41.45868344	2.428942E-011	9.159416E-012	0	0.000000E+000
1	41.45875571	9.159416E-012	2.428942E-011	1	0.000000E+000
1	41.45886972	2.428942E-011	9.159416E-012	0	0.000000E+000
1	41.45942166	9.159416E-012	2.428942E-011	1	0.000000E+000
1	41.45948038	2.428942E-011	9.159416E-012	0	0.000000E+000
1	41.46006261	9.159416E-012	2.428942E-011	1	0.000000E+000
1	41.46031726	2.428942E-011	9.159416E-012	0	0.000000E+000
1	41.46103544	9.159416E-012	2.428942E-011	1	0.000000E+000
1	41.46107702	2.428942E-011	9.159416E-012	0	0.000000E+000
1	41.46126084	9.159416E-012	2.428942E-011	1	0.000000E+000
1	41.46162083	2.428942E-011	9.159416E-012	0	0.000000E+000
1	41.46166235	9.159416E-012	2.428942E-011	1	0.000000E+000
1	41.46207972	2.428942E-011	9.159416E-012	0	0.000000E+000
1	41.46236724	9.159416E-012	2.428942E-011	1	0.000000E+000
1	41.46245704	2.428942E-011	9.159416E-012	0	0.000000E+000
1	41.47323108	9.159416E-012	2.428942E-011	1	0.000000E+000
1	41.47372475	2.428942E-011	9.159416E-012	0	0.000000E+000
1	41.47406674	9.159416E-012	2.428942E-011	1	0.000000E+000
1	41.47411551	2.428942E-011	9.159416E-012	0	0.000000E+000
1	41.47465705	9.159416E-012	2.428942E-011	1	0.000000E+000
1	41.47505488	2.428942E-011	9.159416E-012	0	0.000000E+000
1	41.47589799	9.159416E-012	2.428942E-011	1	0.000000E+000
1	41.47590884	2.428942E-011	9.159416E-012	0	0.000000E+000
1	41.47656158	9.159416E-012	2.428942E-011	1	0.000000E+000
1	41.47664852	2.428942E-011	9.159416E-012	0	0.000000E+000
1	41.47702591	9.159416E-012	2.428942E-011	1	0.000000E+000
1	41.47714126	2.428942E-011	9.159416E-012	0	0.000000E+000
1	41.47811111	9.159416E-012	2.428942E-011	1	0.000000E+000
1	41.47866333	2.428942E-011	9.159416E-012	0	0.000000E+000
1	41.48040986	9.159416E-012	2.428942E-011	1	0.000000E+000
1	41.48063983	2.428942E-011	9.159416E-012	0	0.000000E+000
1	41.48078604	9.159416E-012	2.428942E-011	1	0.000000E+000
1	41.48091540	2.428942E-011	9.159416E-012	0	0.000000E+000
1	41.48119670	9.159416E-012	2.428942E-011	1	0.000000E+000
1	41.48140209	2.428942E-011	9.159416E-012	0	0.000000E+000
1	41.48147897	9.159416E-012	2.428942E-011	1	0.000000E+000
1	41.48152051	2.428942E-011	9.159416E-012	0	0.000000E+000
1	41.48171713	9.159416E-012	2.428942E-011	1	0.000000E+000
1	41.48174181	2.428942E-011	9.159416E-012	0	0.000000E+000
1	41.48177487	9.159416E-012	2.428942E-011	1	0.000000E+000
1	41.48186012	2.428942E-011	9.159416E-012	0	0.000000E+000
1	41.48246844	9.159416E-012	2.428942E-011	1	0.000000E+000
1	41.48304284	2.428942E-011	9.159416E-012	0	0.000000E+000
1	41.48335549	9.159416E-012	2.428942E-011	1	0.000000E+000
1	41.48419250	2.428942E-011	9.159416E-012	0	0.000000E+000
1	41.48424651	9.159416E-012	2.428942E-011	1	0.000000E+000
1	41.48435788	2.428942E-011	9.159416E-012	0	0.000000E+000
1	41.48513687	9.159416E-012	2.428942E-011	1	0.000000E+000
1	41.48532234	2.428942E-011	9.159416E-012	0	0.000000E+000
1	41.48539906	9.159416E-012	2.428942E-011	1	0.000000E+000
1	41.48622711	2.428942E-011	9.159416E-012	0	0.000000E+000
1	41.48791307	9.159416E-012	2.428942E-011	1	0.000000E+000
1	41.48810261	2.428942E-011	9.159416E-012	0	0.000000E+000
1	41.48811928	9.159416E-012	2.428942E-011	1	0.000000E+000
1	41.48923757	2.428942E-011	9.159416E-012	0	0.000000E+000
1	41.48948783	9.159416E-012	2.428942E-011	1	0.000000E+000
1	41.48972540	2.428942E-011	9.159416E-012	0	0.000000E+000
1	41.48986995	9.159416E-012	2.428942E-011	1	0.000000E+000
1	41.48995853	2.428942E-011	9.159416E-012	0	0.000000E+000
1	41.49003092	9.159416E-012	2.428942E-011	1	0.000000E+000
1	41.49010700	2.428942E-011	9.159416E-012	0	0.000000E+000
1	41.49039577	9.159416E-012	2.428942E-011	1	0.000000E+000
1	41.49060391	2.428942E-011	9.159416E-012	0	0.000000E+000
1	41.49089220	9.159416E-012	2.428942E-011	1	0.000000E+000
1	41.49104538	2.428942E-011	9.159416E-012	0	0.000000E+000
1	41.49106596	9.159416E-012	2.428942E-011	1	0.000000E+000
1	41.49110522	2.428942E-011	9.159416E-012	0	0.000000E+000
1	41.49139775	9.159416E-012	2.428942E-011	1	0.000000E+000
1	41.49142718	2.428942E-011	9.159416E-012	0	0.000000E+000
1	41.49619991	9.159416E-012	2.428942E-011	1	0.000000E+000
1	41.49630523	2.428942E-011	9.159416E-012	0	0.000000E+000
1	41.49774836	9.159416E-012	2.428942E-011	1	0.000000E+000
1	41.49803180	2.428942E-011	9.159416E-012	0	0.000000E+000
1	41.53263174	9.159416E-012	2.428942E-011	1	0.000000E+000
1	41.53311264	2.428942E-011	9.159416E-012	0	0.000000E+000
1	41.53561875	9.159416E-012	2.428942E-011	1	0.000000E+000
1	41.53658126	2.428942E-011	9.159416E-012	0	0.000000E+000
1	41.53752211	9.159416E-012	2.428942E-011	1	0.000000E+000
1	41.53769591	2.428942E-011	9.159416E-012	0	0.000000E+000
1	41.53805954	9.159416E-012	2.428942E-011	1	0.000000E+000
1	41.53825721	2.428942E-011	9.159416E-012	0	0.000000E+000
1	41.53829995	9.159416E-012	2.428942E-011	1	0.000000E+000
1	41.53844386	2.428942E-011	9.159416E-012	0	0.000000E+000
1	41.53889673	9.159416E-012	2.428942E-011	1	0.000000E+000
1	41.54011247	2.428942E-011	9.159416E-012	0	0.000000E+000
1	41.54016058	9.159416E-012	2.428942E-011	1	0.000000E+000
1	41.54064346	2.428942E-011	9.159416E-012	0	0.000000E+000
1	41.54141651	9.159416E-012	2.428942E-011	1	0.000000E+000
1	41.54150053	2.428942E-011	9.159416E-012	0	0.000000E+000
1	41.54163804	9.159416E-012	2.428942E-011	1	0.000000E+000
1	41.54174175	2.428942E-011	9.159416E-012	0	0.000000E+000
1	41.54221403	9.159416E-012	2.428942E-011	1	0.000000E+000
1	41.54247480	2.428942E-011	9.159416E-012	0	0.000000E+000
1	41.54263101	9.159416E-012	2.428942E-011	1	0.000000E+000
1	41.54280220	2.428942E-011	9.159416E-012	0	0.000000E+000
1	41.54286585	9.159416E-012	2.428942E-011	1	0.000000E+000
1	41.54326978	2.428942E-011	9.159416E-012	0	0.000000E+000
1	41.54350565	9.159416E-012	2.428942E-011	1	0.000000E+000
1	41.54357111	2.428942E-011	9.159416E-012	0	0.000000E+000
1	41.54368999	9.159416E-012	2.428942E-011	1	0.000000E+000
1	41.54401436	2.428942E-011	9.159416E-012	0	0.000000E+000
1	41.54413837	9.159416E-012	2.428942E-011	1	0.000000E+000
1	41.54440875	2.428942E-011	9.159416E-012	0	0.000000E+000
1	41.54461844	9.159416E-012	2.428942E-011	1	0.000000E+000
1	41.54483897	2.428942E-011	9.159416E-012	0	0.000000E+000
1	41.54555927	9.159416E-012	2.428942E-011	1	0.000000E+000
1	41.54615158	2.428942E-011	9.159416E-012	0	0.000000E+000
1	41.54831059	9.159416E-012	2.428942E-011	1	0.000000E+000
1	41.54859761	2.428942E-011	9.159416E-012	0	0.000000E+000
1	41.54866304	9.159416E-012	2.428942E-011	1	0.000000E+000
1	41.54892716	2.428942E-011	9.159416E-012	0	0.000000E+000
1	41.54912864	9.159416E-012	2.428942E-011	1	0.000000E+000
1	41.55001358	2.428942E-011	9.159416E-012	0	0.000000E+000
1	41.55014253	9.159416E-012	2.428942E-011	1	0.000000E+000
1	41.55089720	2.428942E-011	9.159416E-012	0	0.000000E+000
1	41.55121436	9.159416E-012	2.428942E-011	1	0.000000E+000
1	41.55140772	2.428942E-011	9.159416E-012	0	0.000000E+000
1	41.55169661	9.159416E-012	2.428942E-011	1	0.000000E+000
1	41.55180807	2.428942E-011	9.159416E-012	0	0.000000E+000
1	41.55209835	9.159416E-012	2.428942E-011	1	0.000000E+000
1	41.55236473	2.428942E-011	9.159416E-012	0	0.000000E+000
1	41.55238975	9.159416E-012	2.428942E-011	1	0.000000E+000
1	41.55303962	2.428942E-011	9.159416E-012	0	0.000000E+000
1	41.55343334	9.159416E-012	2.428942E-011	1	0.000000E+000
1	41.55382463	2.428942E-011	9.159416E-012	0	0.000000E+000
1	41.55733455	9.159416E-012	2.428942E-011	1	0.000000E+000
1	41.55807546	2.428942E-011	9.159416E-012	0	0.000000E+000
1	41.56107133	9.159416E-012	2.428942E-011	1	0.000000E+000
1	41.56148202	2.428942E-011	9.159416E-012	0	0.000000E+000
1	41.56202961	9.159416E-012	2.428942E-011	1	0.000000E+000
1	41.56237316	2.428942E-011	9.159416E-012	0	0.000000E+000
1	41.56682430	9.159416E-012	2.428942E-011	1	0.000000E+000
1	41.56691936	2.428942E-011	9.159416E-012	0	0.000000E+000
1	41.56713307	9.159416E-012	2.428942E-011	1	0.000000E+000
1	41.56811636	2.428942E-011	9.159416E-012	0	0.000000E+000
1	41.59198654	9.159416E-012	2.428942E-011	1	0.000000E+000
1	41.59203858	2.428942E-011	9.159416E-012	0	0.000000E+000
1	41.59212671	9.159416E-012	2.428942E-011	1	0.000000E+000
1	41.59216948	2.428942E-011	9.159416E-012	0	0.000000E+000
1	41.59293185	9.159416E-012	2.428942E-011	1	0.000000E+000
1	41.59295241	2.428942E-011	9.159416E-012	0	0.000000E+000
1	41.59297157	9.159416E-012	2.428942E-011	1	0.000000E+000
1	41.59352506	2.428942E-011	9.159416E-012	0	0.000000E+000
1	41.59404872	9.159416E-012	2.428942E-011	1	0.000000E+000
1	41.59421569	2.428942E-011	9.159416E-012	0	0.000000E+000
1	41.59437186	9.159416E-012	2.428942E-011	1	0.000000E+000
1	41.59486958	2.428942E-011	9.159416E-012	0	0.000000E+000
1	41.59496917	9.159416E-012	2.428942E-011	1	0.000000E+000
1	41.59588792	2.428942E-011	9.159416E-012	0	0.000000E+000
1	41.59604467	9.159416E-012	2.428942E-011	1	0.000000E+000
1	41.59645691	2.428942E-011	9.159416E-012	0	0.000000E+000
1	41.59666743	9.159416E-012	2.428942E-011	1	0.000000E+000
1	41.59679172	2.428942E-011	9.159416E-012	0	0.000000E+000
1	41.59760070	9.159416E-012	2.428942E-011	1	0.000000E+000
1	41.59772677	2.428942E-011	9.159416E-012	0	0.000000E+000
1	41.60006600	9.159416E-012	2.428942E-011	1	0.000000E+000
1	41.60154065	2.428942E-011	9.159416E-012	0	0.000000E+000
1	41.60227967	9.159416E-012	2.428942E-011	1	0.000000E+000
1	41.60302790	2.428942E-011	9.159416E-012	0	0.000000E+000
1	41.60376095	9.159416E-012	2.428942E-011	1	0.000000E+000
1	41.60432080	2.428942E-011	9.159416E-012	0	0.000000E+000
1	41.60609643	9.159416E-012	2.428942E-011	1	0.000000E+000
1	41.60692922	2.428942E-011	9.159416E-012	0	0.000000E+000
1	41.61165092	9.159416E-012	2.428942E-011	1	0.000000E+000
1	41.61236491	2.428942E-011	9.159416E-012	0	0.000000E+000
1	41.61306285	9.159416E-012	2.428942E-011	1	0.000000E+000
1	41.61309283	2.428942E-011	9.159416E-012	0	0.000000E+000
1	41.61430468	9.159416E-012	2.428942E-011	1	0.000000E+000
1	41.61487103	2.428942E-011	9.159416E-012	0	0.000000E+000
1	41.61512652	9.159416E-012	2.428942E-011	1	0.000000E+000
1	41.61522296	2.428942E-011	9.159416E-012	0	0.000000E+000
1	41.61596168	9.159416E-012	2.428942E-011	1	0.000000E+000
1	41.61610259	2.428942E-011	9.159416E-012	0	0.000000E+000
1	41.61648286	9.159416E-012	2.428942E-011	1	0.000000E+000
1	41.61699289	2.428942E-011	9.159416E-012	0	0.000000E+000
1	41.61779945	9.159416E-012	2.428942E-011	1	0.000000E+000
1	41.61790622	2.428942E-011	9.159416E-012	0	0.000000E+000
1	41.61831998	9.159416E-012	2.428942E-011	1	0.000000E+000
1	41.61882157	2.428942E-011	9.159416E-012	0	0.000000E+000
1	41.61995540	9.159416E-012	2.428942E-011	1	0.000000E+000
1	41.62007379	2.428942E-011	9.159416E-012	0	0.000000E+000
1	41.62126381	9.159416E-012	2.428942E-011	1	0.000000E+000
1	41.62157492	2.428942E-011	9.159416E-012	0	0.000000E+000
1	41.62176505	9.159416E-012	2.428942E-011	1	0.000000E+000
1	41.62208565	2.428942E-011	9.159416E-012	0	0.000000E+000
1	41.62312073	9.159416E-012	2.428942E-011	1	0.000000E+000
1	41.62315743	2.428942E-011	9.159416E-012	0	0.000000E+000
1	41.62395933	9.159416E-012	2.428942E-011	1	0.000000E+000
1	41.62412830	2.428942E-011	9.159416E-012	0	0.000000E+000
1	41.62469834	9.159416E-012	2.428942E-011	1	0.000000E+000
1	41.62504497	2.428942E-011	9.159416E-012	0	0.000000E+000
1	41.62961697	9.159416E-012	2.428942E-011	1	0.000000E+000
1	41.63075900	2.428942E-011	9.159416E-012	0	0.000000E+000
1	41.63091432	9.159416E-012	2.428942E-011	1	0.000000E+000
1	41.63104770	2.428942E-011	9.159416E-012	0	0.000000E+000
1	41.63615853	9.159416E-012	2.428942E-011	1	0.000000E+000
1	41.63620056	2.428942E-011	9.159416E-012	0	0.000000E+000
1	41.63630774	9.159416E-012	2.428942E-011	1	0.000000E+000
1	41.63672304	2.428942E-011	9.159416E-012	0	0.000000E+000
1	41.63907330	9.159416E-012	2.428942E-011	1	0.000000E+000
1	41.63912107	2.428942E-011	9.159416E-012	0	0.000000E+000
1	41.63952048	9.159416E-012	2.428942E-011	1	0.000000E+000
1	41.63994309	2.428942E-011	9.159416E-012	0	0.000000E+000
1	41.63997631	9.159416E-012	2.428942E-011	1	0.000000E+000
1	41.64044703	2.428942E-011	9.159416E-012	0	0.000000E+000
1	41.64291434	9.159416E-012	2.428942E-011	1	0.000000E+000
1	41.64335997	2.428942E-011	9.159416E-012	0	0.000000E+000
1	41.64370765	9.159416E-012	2.428942E-011	1	0.000000E+000
1	41.64374450	2.428942E-011	9.159416E-012	0	0.000000E+000
1	41.64406886	9.159416E-012	2.428942E-011	1	0.000000E+000
1	41.64421737	2.428942E-011	9.159416E-012	0	0.000000E+000
1	41.64463824	9.159416E-012	2.428942E-011	1	0.000000E+000
1	41.64532616	2.428942E-011	9.159416E-012	0	0.000000E+000
1	41.64590735	9.159416E-012	2.428942E-011	1	0.000000E+000
1	41.64596646	2.428942E-011	9.159416E-012	0	0.000000E+000
1	41.64608679	9.159416E-012	2.428942E-011	1	0.000000E+000
1	41.64680793	2.428942E-011	9.159416E-012	0	0.000000E+000
1	41.64735506	9.159416E-012	2.428942E-011	1	0.000000E+000
1	41.64751669	2.428942E-011	9.159416E-012	0	0.000000E+000
1	41.64857683	9.159416E-012	2.428942E-011	1	0.000000E+000
1	41.64876418	2.428942E-011	9.159416E-012	0	0.000000E+000
1	41.64880070	9.159416E-012	2.428942E-011	1	0.000000E+000
1	41.64886725	2.428942E-011	9.159416E-012	0	0.000000E+000
1	41.64891587	9.159416E-012	2.428942E-011	1	0.000000E+000
1	41.64921914	2.428942E-011	9.159416E-012	0	0.000000E+000
1	41.64999872	9.159416E-012	2.428942E-011	1	0.000000E+000
1	41.65008770	2.428942E-011	9.159416E-012	0	0.000000E+000
1	41.65111763	9.159416E-012	2.428942E-011	1	0.000000E+000
1	41.65163325	2.428942E-011	9.159416E-012	0	0.000000E+000
1	41.65169782	9.159416E-012	2.428942E-011	1	0.000000E+000
1	41.65193190	2.428942E-011	9.159416E-012	0	0.000000E+000
1	41.65221954	9.159416E-012	2.428942E-011	1	0.000000E+000
1	41.65236954	2.428942E-011	9.159416E-012	0	0.000000E+000
1	41.65456107	9.159416E-012	2.428942E-011	1	0.000000E+000
1	41.65506342	2.428942E-011	9.159416E-012	0	0.000000E+000
1	41.65543396	9.159416E-012	2.428942E-011	1	0.000000E+000
1	41.65688212	2.428942E-011	9.159416E-012	0	0.000000E+000
1	41.65708721	9.159416E-012	2.428942E-011	1	0.000000E+000
1	41.65726299	2.428942E-011	9.159416E-012	0	0.000000E+000
1	41.65748840	9.159416E-012	2.428942E-011	1	0.000000E+000
1	41.65762334	2.428942E-011	9.159416E-012	0	0.000000E+000
1	41.65805577	9.159416E-012	2.428942E-011	1	0.000000E+000
1	41.65834810	2.428942E-011	9.159416E-012	0	0.000000E+000
1	41.65931858	9.159416E-012	2.428942E-011	1	0.000000E+000
1	41.65951128	2.428942E-011	9.159416E-012	0	0.000000E+000
1	41.66289588	9.159416E-012	2.428942E-011	1	0.000000E+000
1	41.66309584	2.428942E-011	9.159416E-012	0	0.000000E+000
1	41.66458013	9.159416E-012	2.428942E-011	1	0.000000E+000
1	41.66486287	2.428942E-011	9.159416E-012	0	0.000000E+000
1	41.66536196	9.159416E-012	2.428942E-011	1	0.000000E+000
1	41.66583504	2.428942E-011	9.159416E-012	0	0.000000E+000
1	41.66619545	9.159416E-012	2.428942E-011	1	0.000000E+000
1	41.66657529	2.428942E-011	9.159416E-012	0	0.000000E+000
1	41.66685805	9.159416E-012	2.428942E-011	1	0.000000E+000
1	41.66711074	2.428942E-011	9.159416E-012	0	0.000000E+000
1	41.66824038	9.159416E-012	2.428942E-011	1	0.000000E+000
1	41.66843952	2.428942E-011	9.159416E-012	0	0.000000E+000
1	41.66863172	9.159416E-012	2.428942E-011	1	0.000000E+000
1	41.66867351	2.428942E-011	9.159416E-012	0	0.000000E+000
1	41.66874085	9.159416E-012	2.428942E-011	1	0.000000E+000
1	41.66904268	2.428942E-011	9.159416E-012	0	0.000000E+000
1	41.66920350	9.159416E-012	2.428942E-011	1	0.000000E+000
1	41.66942943	2.428942E-011	9.159416E-012	0	0.000000E+000
1	41.67149495	9.159416E-012	2.428942E-011	1	0.000000E+000
1	41.67196317	2.428942E-011	9.159416E-012	0	0.000000E+000
1	41.67311408	9.159416E-012	2.428942E-011	1	0.000000E+000
1	41.67376853	2.428942E-011	9.159416E-012	0	0.000000E+000
1	45.08198269	9.094602E-012	2.422460E-011	1	0.000000E+000
1	45.08235206	2.422460E-011	9.094602E-012	0	0.000000E+000
1	45.08269168	9.094602E-012	2.422460E-011	1	0.000000E+000
1	45.08272923	2.422460E-011	9.094602E-012	0	0.000000E+000
1	45.08280220	9.094602E-012	2.422460E-011	1	0.000000E+000
1	45.08309625	2.422460E-011	9.094602E-012	0	0.000000E+000
1	45.08420254	9.094602E-012	2.422460E-011	1	0.000000E+000
1	45.08426701	2.422460E-011	9.094602E-012	0	0.000000E+000
1	45.08444998	9.094602E-012	2.422460E-011	1	0.000000E+000
1	45.08449302	2.422460E-011	9.094602E-012	0	0.000000E+000
1	45.08499301	9.094602E-012	2.422460E-011	1	0.000000E+000
1	45.08505984	2.422460E-011	9.094602E-012	0	0.000000E+000
1	45.08587882	9.094602E-012	2.422460E-011	1	0.000000E+000
1	45.08638685	2.422460E-011	9.094602E-012	0	0.000000E+000
1	45.08708021	9.094602E-012	2.422460E-011	1	0.000000E+000
1	45.08711869	2.422460E-011	9.094602E-012	0	0.000000E+000
1	45.14217807	9.094602E-012	2.422460E-011	1	0.000000E+000
1	45.14228130	2.422460E-011	9.094602E-012	0	0.000000E+000
1	45.14296288	9.094602E-012	2.422460E-011	1	0.000000E+000
1	45.14303061	2.422460E-011	9.094602E-012	0	0.000000E+000
1	45.14306724	9.094602E-012	2.422460E-011	1	0.000000E+000
1	45.14360222	2.422460E-011	9.094602E-012	0	0.000000E+000
1	45.14432373	9.094602E-012	2.422460E-011	1	0.000000E+000
1	45.14460866	2.422460E-011	9.094602E-012	0	0.000000E+000
1	45.14536232	9.094602E-012	2.422460E-011	1	0.000000E+000
1	45.14539442	2.422460E-011	9.094602E-012	0	0.000000E+000
1	45.18661290	9.094602E-012	2.422460E-011	1	0.000000E+000
1	45.18669423	2.422460E-011	9.094602E-012	0	0.000000E+000
1	45.18690619	9.094602E-012	2.422460E-011	1	0.000000E+000
1	45.18725805	2.422460E-011	9.094602E-012	0	0.000000E+000
1	45.18864007	9.094602E-012	2.422460E-011	1	0.000000E+000
1	45.18867281	2.422460E-011	9.094602E-012	0	0.000000E+000
1	45.18940230	9.094602E-012	2.422460E-011	1	0.000000E+000
1	45.18981231	2.422460E-011	9.094602E-012	0	0.000000E+000
1	45.18995160	9.094602E-012	2.422460E-011	1	0.000000E+000
1	45.19107870	2.422460E-011	9.094602E-012	0	0.000000E+000
1	45.19212028	9.094602E-012	2.422460E-011	1	0.000000E+000
1	45.19233816	2.422460E-011	9.094602E-012	0	0.000000E+000
1	45.19309046	9.094602E-012	2.422460E-011	1	0.000000E+000
1	45.19348379	2.422460E-011	9.094602E-012	0	0.000000E+000
1	45.19462142	9.094602E-012	2.422460E-011	1	0.000000E+000
1	45.19591598	2.422460E-011	9.094602E-012	0	0.000000E+000
1	45.19600085	9.094602E-012	2.422460E-011	1	0.000000E+000
1	45.19641817	2.422460E-011	9.094602E-012	0	0.000000E+000
1	45.19729416	9.094602E-012	2.422460E-011	1	0.000000E+000
1	45.19749784	2.422460E-011	9.094602E-012	0	0.000000E+000
1	45.19755889	9.094602E-012	2.422460E-011	1	0.000000E+000
1	45.19771413	2.422460E-011	9.094602E-012	0	0.000000E+000
1	45.19825016	9.094602E-012	2.422460E-011	1	0.000000E+000
1	45.19828716	2.422460E-011	9.094602E-012	0	0.000000E+000
1	45.19970723	9.094602E-012	2.422460E-011	1	0.000000E+000
1	45.20016388	2.422460E-011	9.094602E-012	0	0.000000E+000
1	45.20094934	9.094602E-012	2.422460E-011	1	0.000000E+000
1	45.20125705	2.422460E-011	9.094602E-012	0	0.000000E+000
1	45.20192895	9.094602E-012	2.422460E-011	1	0.000000E+000
1	45.20235201	2.422460E-011	9.094602E-012	0	0.000000E+000
1	45.20330031	9.094602E-012	2.422460E-011	1	0.000000E+000
1	45.20353592	2.422460E-011	9.094602E-012	0	0.000000E+000
1	45.20356747	9.094602E-012	2.422460E-011	1	0.000000E+000
1	45.20358033	2.422460E-011	9.094602E-012	0	0.000000E+000
1	45.20395636	9.094602E-012	2.422460E-011	1	0.000000E+000
1	45.20408496	2.422460E-011	9.094602E-012	0	0.000000E+000
1	45.20438109	9.094602E-012	2.422460E-011	1	0.000000E+000
1	45.20531933	2.422460E-011	9.094602E-012	0	0.000000E+000
1	45.20540312	9.094602E-012	2.422460E-011	1	0.000000E+000
1	45.20594966	2.422460E-011	9.094602E-012	0	0.000000E+000
1	45.20605670	9.094602E-012	2.422460E-011	1	0.000000E+000
1	45.20626934	2.422460E-011	9.094602E-012	0	0.000000E+000
1	45.20640919	9.094602E-012	2.422460E-011	1	0.000000E+000
1	45.20653444	2.422460E-011	9.094602E-012	0	0.000000E+000
1	45.20670850	9.094602E-012	2.422460E-011	1	0.000000E+000
1	45.20700091	2.422460E-011	9.094602E-012	0	0.000000E+000
1	45.20776443	9.094602E-012	2.422460E-011	1	0.000000E+000
1	45.20786492	2.422460E-011	9.094602E-012	0	0.000000E+000
1	45.20827969	9.094602E-012	2.422460E-011	1	0.000000E+000
1	45.20839586	2.422460E-011	9.094602E-012	0	0.000000E+000
1	45.20986472	9.094602E-012	2.422460E-011	1	0.000000E+000
1	45.21026080	2.422460E-011	9.094602E-012	0	0.000000E+000
1	45.21056885	9.094602E-012	2.422460E-011	1	0.000000E+000
1	45.21094165	2.422460E-011	9.094602E-012	0	0.000000E+000
1	45.21148901	9.094602E-012	2.422460E-011	1	0.000000E+000
1	45.21174095	2.422460E-011	9.094602E-012	0	0.000000E+000
1	45.21196709	9.094602E-012	2.422460E-011	1	0.000000E+000
1	45.21229841	2.422460E-011	9.094602E-012	0	0.000000E+000
1	45.21681540	9.094602E-012	2.422460E-011	1	0.000000E+000
1	45.21689637	2.422460E-011	9.094602E-012	0	0.000000E+000
1	45.21771170	9.094602E-012	2.422460E-011	1	0.000000E+000
1	45.21817641	2.422460E-011	9.094602E-012	0	0.000000E+000
1	45.21907588	9.094602E-012	2.422460E-011	1	0.000000E+000
1	45.21910275	2.422460E-011	9.094602E-012	0	0.000000E+000
1	45.22104975	9.094602E-012	2.422460E-011	1	0.000000E+000
1	45.22109153	2.422460E-011	9.094602E-012	0	0.000000E+000
1	45.22131474	9.094602E-012	2.422460E-011	1	0.000000E+000
1	45.22174212	2.422460E-011	9.094602E-012	0	0.000000E+000
1	45.22306692	9.094602E-012	2.422460E-011	1	0.000000E+000
1	45.22362582	2.422460E-011	9.094602E-012	0	0.000000E+000
1	45.22376739	9.094602E-012	2.422460E-011	1	0.000000E+000
1	45.22396729	2.422460E-011	9.094602E-012	0	0.000000E+000
1	45.22432539	9.094602E-012	2.422460E-011	1	0.000000E+000
1	45.22439569	2.422460E-011	9.094602E-012	0	0.000000E+000
1	45.22490008	9.094602E-012	2.422460E-011	1	0.000000E+000
1	45.22587586	2.422460E-011	9.094602E-012	0	0.000000E+000
1	45.22615003	9.094602E-012	2.422460E-011	1	0.000000E+000
1	45.22714477	2.422460E-011	9.094602E-012	0	0.000000E+000
1	45.22799156	9.094602E-012	2.422460E-011	1	0.000000E+000
1	45.22809270	2.422460E-011	9.094602E-012	0	0.000000E+000
1	45.22917511	9.094602E-012	2.422460E-011	1	0.000000E+000
1	45.22937290	2.422460E-011	9.094602E-012	0	0.000000E+000
1	45.23144885	9.094602E-012	2.422460E-011	1	0.000000E+000
1	45.23175009	2.422460E-011	9.094602E-012	0	0.000000E+000
1	45.23186581	9.094602E-012	2.422460E-011	1	0.000000E+000
1	45.23212603	2.422460E-011	9.094602E-012	0	0.000000E+000
1	45.23317821	9.094602E-012	2.422460E-011	1	0.000000E+000
1	45.23325517	2.422460E-011	9.094602E-012	0	0.000000E+000
1	45.23360400	9.094602E-012	2.422460E-011	1	0.000000E+000
1	45.23434915	2.422460E-011	9.094602E-012	0	0.000000E+000
1	45.23440608	9.094602E-012	2.422460E-011	1	0.000000E+000
1	45.23446789	2.422460E-011	9.094602E-012	0	0.000000E+000
1	45.23536334	9.094602E-012	2.422460E-011	1	0.000000E+000
1	45.23539466	2.422460E-011	9.094602E-012	0	0.000000E+000
1	45.23623727	9.094602E-012	2.422460E-011	1	0.000000E+000
1	45.23643872	2.422460E-011	9.094602E-012	0	0.000000E+000
1	45.23738116	9.094602E-012	2.422460E-011	1	0.000000E+000
1	45.23750314	2.422460E-011	9.094602E-012	0	0.000000E+000
1	45.23756035	9.094602E-012	2.422460E-011	1	0.000000E+000
1	45.23776404	2.422460E-011	9.094602E-012	0	0.000000E+000
1	45.23808156	9.094602E-012	2.422460E-011	1	0.000000E+000
1	45.23818726	2.422460E-011	9.094602E-012	0	0.000000E+000
1	45.23831354	9.094602E-012	2.422460E-011	1	0.000000E+000
1	45.23853082	2.422460E-011	9.094602E-012	0	0.000000E+000
1	45.23938352	9.094602E-012	2.422460E-011	1	0.000000E+000
1	45.23978563	2.422460E-011	9.094602E-012	0	0.000000E+000
1	45.24022566	9.094602E-012	2.422460E-011	1	0.000000E+000
1	45.24040141	2.422460E-011	9.094602E-012	0	0.000000E+000
1	45.24048114	9.094602E-012	2.422460E-011	1	0.000000E+000
1	45.24054202	2.422460E-011	9.094602E-012	0	0.000000E+000
1	45.24207610	9.094602E-012	2.422460E-011	1	0.000000E+000
1	45.24220186	2.422460E-011	9.094602E-012	0	0.000000E+000
1	45.24330225	9.094602E-012	2.422460E-011	1	0.000000E+000
1	45.24332391	2.422460E-011	9.094602E-012	0	0.000000E+000
1	45.24407845	9.094602E-012	2.422460E-011	1	0.000000E+000
1	45.24488371	2.422460E-011	9.094602E-012	0	0.000000E+000
1	45.24620624	9.094602E-012	2.422460E-011	1	0.000000E+000
1	45.24653789	2.422460E-011	9.094602E-012	0	0.000000E+000
1	45.24658182	9.094602E-012	2.422460E-011	1	0.000000E+000
1	45.24674710	2.422460E-011	9.094602E-012	0	0.000000E+000
1	45.24789828	9.094602E-012	2.422460E-011	1	0.000000E+000
1	45.24803910	2.422460E-011	9.094602E-012	0	0.000000E+000
1	45.24904901	9.094602E-012	2.422460E-011	1	0.000000E+000
1	45.24925877	2.422460E-011	9.094602E-012	0	0.000000E+000
1	45.26564541	9.094602E-012	2.422460E-011	1	0.000000E+000
1	45.26604990	2.422460E-011	9.094602E-012	0	0.000000E+000
1	45.26688499	9.094602E-012	2.422460E-011	1	0.000000E+000
1	45.26698885	2.422460E-011	9.094602E-012	0	0.000000E+000
1	45.26779257	9.094602E-012	2.422460E-011	1	0.000000E+000
1	45.26871954	2.422460E-011	9.094602E-012	0	0.000000E+000
1	45.26914026	9.094602E-012	2.422460E-011	1	0.000000E+000
1	45.26974529	2.422460E-011	9.094602E-012	0	0.000000E+000
1	45.26977613	9.094602E-012	2.422460E-011	1	0.000000E+000
1	45.27087005	2.422460E-011	9.094602E-012	0	0.000000E+000
1	45.27116657	9.094602E-012	2.422460E-011	1	0.000000E+000
1	45.27238811	2.422460E-011	9.094602E-012	0	0.000000E+000
1	45.27266637	9.094602E-012	2.422460E-011	1	0.000000E+000
1	45.27307686	2.422460E-011	9.094602E-012	0	0.000000E+000
1	45.27315627	9.094602E-012	2.422460E-011	1	0.000000E+000
1	45.27332897	2.422460E-011	9.094602E-012	0	0.000000E+000
1	45.27384075	9.094602E-012	2.422460E-011	1	0.000000E+000
1	45.27386705	2.422460E-011	9.094602E-012	0	0.000000E+000
1	45.27418480	9.094602E-012	2.422460E-011	1	0.000000E+000
1	45.27438146	2.422460E-011	9.094602E-012	0	0.000000E+000
1	45.27461753	9.094602E-012	2.422460E-011	1	0.000000E+000
1	45.27479406	2.422460E-011	9.094602E-012	0	0.000000E+000
1	45.27491801	9.094602E-012	2.422460E-011	1	0.000000E+000
1	45.27558197	2.422460E-011	9.094602E-012	0	0.000000E+000
1	45.27710900	9.094602E-012	2.422460E-011	1	0.000000E+000
1	45.27714040	2.422460E-011	9.094602E-012	0	0.000000E+000
1	45.27734077	9.094602E-012	2.422460E-011	1	0.000000E+000
1	45.27798108	2.422460E-011	9.094602E-012	0	0.000000E+000
1	45.27823055	9.094602E-012	2.422460E-011	1	0.000000E+000
1	45.27858622	2.422460E-011	9.094602E-012	0	0.000000E+000
1	45.27883930	9.094602E-012	2.422460E-011	1	0.000000E+000
1	45.27897989	2.422460E-011	9.094602E-012	0	0.000000E+000
1	45.27938563	9.094602E-012	2.422460E-011	1	0.000000E+000
1	45.27961775	2.422460E-011	9.094602E-012	0	0.000000E+000
1	45.28004463	9.094602E-012	2.422460E-011	1	0.000000E+000
1	45.28028884	2.422460E-011	9.094602E-012	0	0.000000E+000
1	45.28162585	9.094602E-012	2.422460E-011	1	0.000000E+000
1	45.28306781	2.422460E-011	9.094602E-012	0	0.000000E+000
1	45.28312667	9.094602E-012	2.422460E-011	1	0.000000E+000
1	45.28349396	2.422460E-011	9.094602E-012	0	0.000000E+000
1	45.28389368	9.094602E-012	2.422460E-011	1	0.000000E+000
1	45.28429397	2.422460E-011	9.094602E-012	0	0.000000E+000
1	45.28429838	9.094602E-012	2.422460E-011	1	0.000000E+000
1	45.28548599	2.422460E-011	9.094602E-012	0	0.000000E+000
1	45.28571508	9.094602E-012	2.422460E-011	1	0.000000E+000
1	45.28582725	2.422460E-011	9.094602E-012	0	0.000000E+000
1	45.28630135	9.094602E-012	2.422460E-011	1	0.000000E+000
1	45.28649084	2.422460E-011	9.094602E-012	0	0.000000E+000
1	45.28694095	9.094602E-012	2.422460E-011	1	0.000000E+000
1	45.28694293	2.422460E-011	9.094602E-012	0	0.000000E+000
1	45.28829610	9.094602E-012	2.422460E-011	1	0.000000E+000
1	45.28852758	2.422460E-011	9.094602E-012	0	0.000000E+000
1	45.28908570	9.094602E-012	2.422460E-011	1	0.000000E+000
1	45.28986374	2.422460E-011	9.094602E-012	0	0.000000E+000
1	45.28997635	9.094602E-012	2.422460E-011	1	0.000000E+000
1	45.29083908	2.422460E-011	9.094602E-012	0	0.000000E+000
1	45.29122102	9.094602E-012	2.422460E-011	1	0.000000E+000
1	45.29169190	2.422460E-011	9.094602E-012	0	0.000000E+000
1	45.29184270	9.094602E-012	2.422460E-011	1	0.000000E+000
1	45.29256940	2.422460E-011	9.094602E-012	0	0.000000E+000
1	45.29269875	9.094602E-012	2.422460E-011	1	0.000000E+000
1	45.29300021	2.422460E-011	9.094602E-012	0	0.000000E+000
1	45.29311865	9.094602E-012	2.422460E-011	1	0.000000E+000
1	45.29322541	2.422460E-011	9.094602E-012	0	0.000000E+000
1	45.29408451	9.094602E-012	2.422460E-011	1	0.000000E+000
1	45.29429469	2.422460E-011	9.094602E-012	0	0.000000E+000
1	45.29485310	9.094602E-012	2.422460E-011	1	0.000000E+000
1	45.29540593	2.422460E-011	9.094602E-012	0	0.000000E+000
1	45.29615612	9.094602E-012	2.422460E-011	1	0.000000E+000
1	45.29625936	2.422460E-011	9.094602E-012	0	0.000000E+000
1	45.29685937	9.094602E-012	2.422460E-011	1	0.000000E+000
1	45.29750685	2.422460E-011	9.094602E-012	0	0.000000E+000
1	45.29915852	9.094602E-012	2.422460E-011	1	0.000000E+000
1	45.29929410	2.422460E-011	9.094602E-012	0	0.000000E+000
1	45.29976088	9.094602E-012	2.422460E-011	1	0.000000E+000
1	45.30061648	2.422460E-011	9.094602E-012	0	0.000000E+000
1	45.30077439	9.094602E-012	2.422460E-011	1	0.000000E+000
1	45.30236561	2.422460E-011	9.094602E-012	0	0.000000E+000
1	45.30240928	9.094602E-012	2.422460E-011	1	0.000000E+000
1	45.30245797	2.422460E-011	9.094602E-012	0	0.000000E+000
1	45.30371237	9.094602E-012	2.422460E-011	1	0.000000E+000
1	45.30390511	2.422460E-011	9.094602E-012	0	0.000000E+000
1	45.30421523	9.094602E-012	2.422460E-011	1	0.000000E+000
1	45.30471685	2.422460E-011	9.094602E-012	0	0.000000E+000
1	45.30535798	9.094602E-012	2.422460E-011	1	0.000000E+000
1	45.30565236	2.422460E-011	9.094602E-012	0	0.000000E+000
1	45.30575058	9.094602E-012	2.422460E-011	1	0.000000E+000
1	45.30588160	2.422460E-011	9.094602E-012	0	0.000000E+000
1	45.30613932	9.094602E-012	2.422460E-011	1	0.000000E+000
1	45.30641124	2.422460E-011	9.094602E-012	0	0.000000E+000
1	45.30691960	9.094602E-012	2.422460E-011	1	0.000000E+000
1	45.30713807	2.422460E-011	9.094602E-012	0	0.000000E+000
1	45.30755712	9.094602E-012	2.422460E-011	1	0.000000E+000
1	45.30763728	2.422460E-011	9.094602E-012	0	0.000000E+000
1	45.30785080	9.094602E-012	2.422460E-011	1	0.000000E+000
1	45.30786742	2.422460E-011	9.094602E-012	0	0.000000E+000
1	45.30898153	9.094602E-012	2.422460E-011	1	0.000000E+000
1	45.30952628	2.422460E-011	9.094602E-012	0	0.000000E+000
1	45.30957518	9.094602E-012	2.422460E-011	1	0.000000E+000
1	45.31028059	2.422460E-011	9.094602E-012	0	0.000000E+000
1	45.31031981	9.094602E-012	2.422460E-011	1	0.000000E+000
1	45.31039513	2.422460E-011	9.094602E-012	0	0.000000E+000
1	45.31071114	9.094602E-012	2.422460E-011	1	0.000000E+000
1	45.31129580	2.422460E-011	9.094602E-012	0	0.000000E+000
1	45.31201211	9.094602E-012	2.422460E-011	1	0.000000E+000
1	45.31259899	2.422460E-011	9.094602E-012	0	0.000000E+000
1	45.31380614	9.094602E-012	2.422460E-011	1	0.000000E+000
1	45.31391982	2.422460E-011	9.094602E-012	0	0.000000E+000
1	45.31495725	9.094602E-012	2.422460E-011	1	0.000000E+000
1	45.31539797	2.422460E-011	9.094602E-012	0	0.000000E+000
1	45.31562290	9.094602E-012	2.422460E-011	1	0.000000E+000
1	45.31564068	2.422460E-011	9.094602E-012	0	0.000000E+000
1	45.31587730	9.094602E-012	2.422460E-011	1	0.000000E+000
1	45.31660575	2.422460E-011	9.094602E-012	0	0.000000E+000
1	45.31730101	9.094602E-012	2.422460E-011	1	0.000000E+000
1	45.31746739	2.422460E-011	9.094602E-012	0	0.000000E+000
1	45.31826195	9.094602E-012	2.422460E-011	1	0.000000E+000
1	45.31883154	2.422460E-011	9.094602E-012	0	0.000000E+000
1	45.31915672	9.094602E-012	2.422460E-011	1	0.000000E+000
1	45.31919978	2.422460E-011	9.094602E-012	0	0.000000E+000
1	45.32030310	9.094602E-012	2.422460E-011	1	0.000000E+000
1	45.32034078	2.422460E-011	9.094602E-012	0	0.000000E+000
1	45.32087863	9.094602E-012	2.422460E-011	1	0.000000E+000
1	45.32116613	2.422460E-011	9.094602E-012	0	0.000000E+000
1	45.32135454	9.094602E-012	2.422460E-011	1	0.000000E+000
1	45.32179507	2.422460E-011	9.094602E-012	0	0.000000E+000
1	45.32197594	9.094602E-012	2.422460E-011	1	0.000000E+000
1	45.32223171	2.422460E-011	9.094602E-012	0	0.000000E+000
1	45.32328244	9.094602E-012	2.422460E-011	1	0.000000E+000
1	45.32394128	2.422460E-011	9.094602E-012	0	0.000000E+000
1	45.32433886	9.094602E-012	2.422460E-011	1	0.000000E+000
1	45.32443386	2.422460E-011	9.094602E-012	0	0.000000E+000
1	45.32460794	9.094602E-012	2.422460E-011	1	0.000000E+000
1	45.32496758	2.422460E-011	9.094602E-012	0	0.000000E+000
1	45.32514229	9.094602E-012	2.422460E-011	1	0.000000E+000
1	45.32539561	2.422460E-011	9.094602E-012	0	0.000000E+000
1	45.32628936	9.094602E-012	2.422460E-011	1	0.000000E+000
1	45.32696661	2.422460E-011	9.094602E-012	0	0.000000E+000
1	45.32745174	9.094602E-012	2.422460E-011	1	0.000000E+000
1	45.32757109	2.422460E-011	9.094602E-012	0	0.000000E+000
1	45.32794560	9.094602E-012	2.422460E-011	1	0.000000E+000
1	45.32831516	2.422460E-011	9.094602E-012	0	0.000000E+000
1	45.32851762	9.094602E-012	2.422460E-011	1	0.000000E+000
1	45.32897492	2.422460E-011	9.094602E-012	0	0.000000E+000
1	45.32933642	9.094602E-012	2.422460E-011	1	0.000000E+000
1	45.32936149	2.422460E-011	9.094602E-012	0	0.000000E+000
1	45.33110414	9.094602E-012	2.422460E-011	1	0.000000E+000
1	45.33145648	2.422460E-011	9.094602E-012	0	0.000000E+000
1	45.33278580	9.094602E-012	2.422460E-011	1	0.000000E+000
1	45.33301086	2.422460E-011	9.094602E-012	0	0.000000E+000
1	45.33429481	9.094602E-012	2.422460E-011	1	0.000000E+000
1	45.33435187	2.422460E-011	9.094602E-012	0	0.000000E+000
1	45.33593232	9.094602E-012	2.422460E-011	1	0.000000E+000
1	45.33619962	2.422460E-011	9.094602E-012	0	0.000000E+000
1	45.33687005	9.094602E-012	2.422460E-011	1	0.000000E+000
1	45.33688412	2.422460E-011	9.094602E-012	0	0.000000E+000
1	45.33861882	9.094602E-012	2.422460E-011	1	0.000000E+000
1	45.33867523	2.422460E-011	9.094602E-012	0	0.000000E+000
1	45.33961212	9.094602E-012	2.422460E-011	1	0.000000E+000
1	45.33995298	2.422460E-011	9.094602E-012	0	0.000000E+000
1	45.34015408	9.094602E-012	2.422460E-011	1	0.000000E+000
1	45.34036033	2.422460E-011	9.094602E-012	0	0.000000E+000
1	45.34055080	9.094602E-012	2.422460E-011	1	0.000000E+000
1	45.34106352	2.422460E-011	9.094602E-012	0	0.000000E+000
1	45.34171933	9.094602E-012	2.422460E-011	1	0.000000E+000
1	45.34256508	2.422460E-011	9.094602E-012	0	0.000000E+000
1	45.34395400	9.094602E-012	2.422460E-011	1	0.000000E+000
1	45.34434136	2.422460E-011	9.094602E-012	0	0.000000E+000
1	45.34487985	9.094602E-012	2.422460E-011	1	0.000000E+000
1	45.34491857	2.422460E-011	9.094602E-012	0	0.000000E+000
1	45.34503998	9.094602E-012	2.422460E-011	1	0.000000E+000
1	45.34506412	2.422460E-011	9.094602E-012	0	0.000000E+000
1	45.34545134	9.094602E-012	2.422460E-011	1	0.000000E+000
1	45.34567429	2.422460E-011	9.094602E-012	0	0.000000E+000
1	45.34645987	9.094602E-012	2.422460E-011	1	0.000000E+000
1	45.34650445	2.422460E-011	9.094602E-012	0	0.000000E+000
1	45.34674438	9.094602E-012	2.422460E-011	1	0.000000E+000
1	45.34692471	2.422460E-011	9.094602E-012	0	0.000000E+000
1	45.34751474	9.094602E-012	2.422460E-011	1	0.000000E+000
1	45.34760635	2.422460E-011	9.094602E-012	0	0.000000E+000
1	45.34788267	9.094602E-012	2.422460E-011	1	0.000000E+000
1	45.34828818	2.422460E-011	9.094602E-012	0	0.000000E+000
1	45.34868627	9.094602E-012	2.422460E-011	1	0.000000E+000
1	45.34889802	2.422460E-011	9.094602E-012	0	0.000000E+000
1	45.34962046	9.094602E-012	2.422460E-011	1	0.000000E+000
1	45.34976961	2.422460E-011	9.094602E-012	0	0.000000E+000
1	45.35135799	9.094602E-012	2.422460E-011	1	0.000000E+000
1	45.35236244	2.422460E-011	9.094602E-012	0	0.000000E+000
1	45.35243726	9.094602E-012	2.422460E-011	1	0.000000E+000
1	45.35275941	2.422460E-011	9.094602E-012	0	0.000000E+000
1	45.35291657	9.094602E-012	2.422460E-011	1	0.000000E+000
1	45.35366201	2.422460E-011	9.094602E-012	0	0.000000E+000
1	45.35374820	9.094602E-012	2.422460E-011	1	0.000000E+000
1	45.35387143	2.422460E-011	9.094602E-012	0	0.000000E+000
1	45.35471895	9.094602E-012	2.422460E-011	1	0.000000E+000
1	45.35526971	2.422460E-011	9.094602E-012	0	0.000000E+000
1	45.35601593	9.094602E-012	2.422460E-011	1	0.000000E+000
1	45.35674360	2.422460E-011	9.094602E-012	0	0.000000E+000
1	45.35721535	9.094602E-012	2.422460E-011	1	0.000000E+000
1	45.35743725	2.422460E-011	9.094602E-012	0	0.000000E+000
1	45.35802973	9.094602E-012	2.422460E-011	1	0.000000E+000
1	45.35812329	2.422460E-011	9.094602E-012	0	0.000000E+000
1	45.35942875	9.094602E-012	2.422460E-011	1	0.000000E+000
1	45.35950730	2.422460E-011	9.094602E-012	0	0.000000E+000
1	45.36009060	9.094602E-012	2.422460E-011	1	0.000000E+000
1	45.36050582	2.422460E-011	9.094602E-012	0	0.000000E+000
1	45.36079878	9.094602E-012	2.422460E-011	1	0.000000E+000
1	45.36085760	2.422460E-011	9.094602E-012	0	0.000000E+000
1	45.36092809	9.094602E-012	2.422460E-011	1	0.000000E+000
1	45.36102489	2.422460E-011	9.094602E-012	0	0.000000E+000
1	45.36157088	9.094602E-012	2.422460E-011	1	0.000000E+000
1	45.36161114	2.422460E-011	9.094602E-012	0	0.000000E+000
1	45.36165244	9.094602E-012	2.422460E-011	1	0.000000E+000
1	45.36175269	2.422460E-011	9.094602E-012	0	0.000000E+000
1	45.36183694	9.094602E-012	2.422460E-011	1	0.000000E+000
1	45.36200801	2.422460E-011	9.094602E-012	0	0.000000E+000
1	45.36222443	9.094602E-012	2.422460E-011	1	0.000000E+000
1	45.36282724	2.422460E-011	9.094602E-012	0	0.000000E+000
1	55.86711584	9.030530E-012	2.416053E-011	1	0.000000E+000
1	55.86829209	2.416053E-011	9.030530E-012	0	0.000000E+000
1	55.86867849	9.030530E-012	2.416053E-011	1	0.000000E+000
1	55.86875834	2.416053E-011	9.030530E-012	0	0.000000E+000
1	55.87021821	9.030530E-012	2.416053E-011	1	0.000000E+000
1	55.87033303	2.416053E-011	9.030530E-012	0	0.000000E+000
1	55.87087027	9.030530E-012	2.416053E-011	1	0.000000E+000
1	55.87100336	2.416053E-011	9.030530E-012	0	0.000000E+000
1	55.87119152	9.030530E-012	2.416053E-011	1	0.000000E+000
1	55.87165081	2.416053E-011	9.030530E-012	0	0.000000E+000
1	55.87169525	9.030530E-012	2.416053E-011	1	0.000000E+000
1	55.87216793	2.416053E-011	9.030530E-012	0	0.000000E+000
1	55.87301676	9.030530E-012	2.416053E-011	1	0.000000E+000
1	55.87310495	2.416053E-011	9.030530E-012	0	0.000000E+000
1	55.87341607	9.030530E-012	2.416053E-011	1	0.000000E+000
1	55.87352661	2.416053E-011	9.030530E-012	0	0.000000E+000
1	55.87358227	9.030530E-012	2.416053E-011	1	0.000000E+000
1	55.87398566	2.416053E-011	9.030530E-012	0	0.000000E+000
1	55.87447580	9.030530E-012	2.416053E-011	1	0.000000E+000
1	55.87450993	2.416053E-011	9.030530E-012	0	0.000000E+000
1	55.87483916	9.030530E-012	2.416053E-011	1	0.000000E+000
1	55.87495282	2.416053E-011	9.030530E-012	0	0.000000E+000
1	55.87594575	9.030530E-012	2.416053E-011	1	0.000000E+000
1	55.87601631	2.416053E-011	9.030530E-012	0	0.000000E+000
1	55.87625862	9.030530E-012	2.416053E-011	1	0.000000E+000
1	55.87627810	2.416053E-011	9.030530E-012	0	0.000000E+000
1	55.87689438	9.030530E-012	2.416053E-011	1	0.000000E+000
1	55.87715840	2.416053E-011	9.030530E-012	0	0.000000E+000
1	55.87720774	9.030530E-012	2.416053E-011	1	0.000000E+000
1	55.87729630	2.416053E-011	9.030530E-012	0	0.000000E+000
1	55.87766323	9.030530E-012	2.416053E-011	1	0.000000E+000
1	55.87833723	2.416053E-011	9.030530E-012	0	0.000000E+000
1	55.87913403	9.030530E-012	2.416053E-011	1	0.000000E+000
1	55.87931381	2.416053E-011	9.030530E-012	0	0.000000E+000
1	55.87982682	9.030530E-012	2.416053E-011	1	0.000000E+000
1	55.87992348	2.416053E-011	9.030530E-012	0	0.000000E+000
1	55.88112272	9.030530E-012	2.416053E-011	1	0.000000E+000
1	55.88137235	2.416053E-011	9.030530E-012	0	0.000000E+000
1	55.88340407	9.030530E-012	2.416053E-011	1	0.000000E+000
1	55.88392623	2.416053E-011	9.030530E-012	0	0.000000E+000
1	55.88472611	9.030530E-012	2.416053E-011	1	0.000000E+000
1	55.88480093	2.416053E-011	9.030530E-012	0	0.000000E+000
1	55.88567241	9.030530E-012	2.416053E-011	1	0.000000E+000
1	55.88598897	2.416053E-011	9.030530E-012	0	0.000000E+000
1	55.88622141	9.030530E-012	2.416053E-011	1	0.000000E+000
1	55.88644914	2.416053E-011	9.030530E-012	0	0.000000E+000
1	55.88874196	9.030530E-012	2.416053E-011	1	0.000000E+000
1	55.88885170	2.416053E-011	9.030530E-012	0	0.000000E+000
1	55.88935848	9.030530E-012	2.416053E-011	1	0.000000E+000
1	55.88953592	2.416053E-011	9.030530E-012	0	0.000000E+000
1	55.88986733	9.030530E-012	2.416053E-011	1	0.000000E+000
1	55.89141693	2.416053E-011	9.030530E-012	0	0.000000E+000
1	55.89228822	9.030530E-012	2.416053E-011	1	0.000000E+000
1	55.89246642	2.416053E-011	9.030530E-012	0	0.000000E+000
1	55.89346780	9.030530E-012	2.416053E-011	1	0.000000E+000
1	55.89384335	2.416053E-011	9.030530E-012	0	0.000000E+000
1	55.89426007	9.030530E-012	2.416053E-011	1	0.000000E+000
1	55.89431104	2.416053E-011	9.030530E-012	0	0.000000E+000
1	55.89435778	9.030530E-012	2.416053E-011	1	0.000000E+000
1	55.89464502	2.416053E-011	9.030530E-012	0	0.000000E+000
1	55.89506796	9.030530E-012	2.416053E-011	1	0.000000E+000
1	55.89522134	2.416053E-011	9.030530E-012	0	0.000000E+000
1	55.89626220	9.030530E-012	2.416053E-011	1	0.000000E+000
1	55.89634718	2.416053E-011	9.030530E-012	0	0.000000E+000
1	55.89753126	9.030530E-012	2.416053E-011	1	0.000000E+000
1	55.89801254	2.416053E-011	9.030530E-012	0	0.000000E+000
1	55.89827739	9.030530E-012	2.416053E-011	1	0.000000E+000
1	55.89887294	2.416053E-011	9.030530E-012	0	0.000000E+000
1	55.89922377	9.030530E-012	2.416053E-011	1	0.000000E+000
1	55.89961018	2.416053E-011	9.030530E-012	0	0.000000E+000
1	55.89964459	9.030530E-012	2.416053E-011	1	0.000000E+000
1	55.89982884	2.416053E-011	9.030530E-012	0	0.000000E+000
1	55.90031286	9.030530E-012	2.416053E-011	1	0.000000E+000
1	55.90044160	2.416053E-011	9.030530E-012	0	0.000000E+000
1	55.90199488	9.030530E-012	2.416053E-011	1	0.000000E+000
1	55.90205177	2.416053E-011	9.030530E-012	0	0.000000E+000
1	55.90274283	9.030530E-012	2.416053E-011	1	0.000000E+000
1	55.90305361	2.416053E-011	9.030530E-012	0	0.000000E+000
1	55.90347854	9.030530E-012	2.416053E-011	1	0.000000E+000
1	55.90378020	2.416053E-011	9.030530E-012	0	0.000000E+000
1	55.90428481	9.030530E-012	2.416053E-011	1	0.000000E+000
1	55.90432476	2.416053E-011	9.030530E-012	0	0.000000E+000
1	57.45983011	9.086395E-012	2.421639E-011	1	0.000000E+000
1	57.46044698	2.421639E-011	9.086395E-012	0	0.000000E+000
1	57.46223612	9.086395E-012	2.421639E-011	1	0.000000E+000
1	57.46262812	2.421639E-011	9.086395E-012	0	0.000000E+000
1	57.46298082	9.086395E-012	2.421639E-011	1	0.000000E+000
1	57.46320659	2.421639E-011	9.086395E-012	0	0.000000E+000
1	57.46389842	9.086395E-012	2.421639E-011	1	0.000000E+000
1	57.46546680	2.421639E-011	9.086395E-012	0	0.000000E+000
1	57.46553690	9.086395E-012	2.421639E-011	1	0.000000E+000
1	57.46584488	2.421639E-011	9.086395E-012	0	0.000000E+000
1	57.46843548	9.086395E-012	2.421639E-011	1	0.000000E+000
1	57.46856312	2.421639E-011	9.086395E-012	0	0.000000E+000
1	57.46953738	9.086395E-012	2.421639E-011	1	0.000000E+000
1	57.46981913	2.421639E-011	9.086395E-012	0	0.000000E+000
1	57.47079426	9.086395E-012	2.421639E-011	1	0.000000E+000
1	57.47111751	2.421639E-011	9.086395E-012	0	0.000000E+000
1	57.47363501	9.086395E-012	2.421639E-011	1	0.000000E+000
1	57.47393566	2.421639E-011	9.086395E-012	0	0.000000E+000
1	57.47526093	9.086395E-012	2.421639E-011	1	0.000000E+000
1	57.47571639	2.421639E-011	9.086395E-012	0	0.000000E+000
1	57.47598826	9.086395E-012	2.421639E-011	1	0.000000E+000
1	57.47615192	2.421639E-011	9.086395E-012	0	0.000000E+000
1	57.47681560	9.086395E-012	2.421639E-011	1	0.000000E+000
1	57.47701759	2.421639E-011	9.086395E-012	0	0.000000E+000
1	57.47715982	9.086395E-012	2.421639E-011	1	0.000000E+000
1	57.47772411	2.421639E-011	9.086395E-012	0	0.000000E+000
1	57.47921336	9.086395E-012	2.421639E-011	1	0.000000E+000
1	57.47934150	2.421639E-011	9.086395E-012	0	0.000000E+000
1	57.47944637	9.086395E-012	2.421639E-011	1	0.000000E+000
1	57.47973188	2.421639E-011	9.086395E-012	0	0.000000E+000
1	57.48040592	9.086395E-012	2.421639E-011	1	0.000000E+000
1	57.48046956	2.421639E-011	9.086395E-012	0	0.000000E+000
1	57.48208396	9.086395E-012	2.421639E-011	1	0.000000E+000
1	57.48268351	2.421639E-011	9.086395E-012	0	0.000000E+000
1	57.48307234	9.086395E-012	2.421639E-011	1	0.000000E+000
1	57.48357016	2.421639E-011	9.086395E-012	0	0.000000E+000
1	57.52678400	9.086395E-012	2.421639E-011	1	0.000000E+000
1	57.52711995	2.421639E-011	9.086395E-012	0	0.000000E+000
1	57.52811662	9.086395E-012	2.421639E-011	1	0.000000E+000
1	57.52828251	2.421639E-011	9.086395E-012	0	0.000000E+000
1	57.52832674	9.086395E-012	2.421639E-011	1	0.000000E+000
1	57.52896696	2.421639E-011	9.086395E-012	0	0.000000E+000
1	57.53067834	9.086395E-012	2.421639E-011	1	0.000000E+000
1	57.53087736	2.421639E-011	9.086395E-012	0	0.000000E+000
1	57.53237076	9.086395E-012	2.421639E-011	1	0.000000E+000
1	57.53291024	2.421639E-011	9.086395E-012	0	0.000000E+000
1	57.53322789	9.086395E-012	2.421639E-011	1	0.000000E+000
1	57.53343002	2.421639E-011	9.086395E-012	0	0.000000E+000
1	57.53365288	9.086395E-012	2.421639E-011	1	0.000000E+000
1	57.53417787	2.421639E-011	9.086395E-012	0	0.000000E+000
1	57.53461032	9.086395E-012	2.421639E-011	1	0.000000E+000
1	57.53469494	2.421639E-011	9.086395E-012	0	0.000000E+000
1	57.53603148	9.086395E-012	2.421639E-011	1	0.000000E+000
1	57.53642829	2.421639E-011	9.086395E-012	0	0.000000E+000
1	57.53783690	9.086395E-012	2.421639E-011	1	0.000000E+000
1	57.53806844	2.421639E-011	9.086395E-012	0	0.000000E+000
1	57.53814342	9.086395E-012	2.421639E-011	1	0.000000E+000
1	57.53827456	2.421639E-011	9.086395E-012	0	0.000000E+000
1	57.53913960	9.086395E-012	2.421639E-011	1	0.000000E+000
1	57.53918697	2.421639E-011	9.086395E-012	0	0.000000E+000
1	57.53968380	9.086395E-012	2.421639E-011	1	0.000000E+000
1	57.53993456	2.421639E-011	9.086395E-012	0	0.000000E+000
1	57.54078315	9.086395E-012	2.421639E-011	1	0.000000E+000
1	57.54112807	2.421639E-011	9.086395E-012	0	0.000000E+000
1	57.54132629	9.086395E-012	2.421639E-011	1	0.000000E+000
1	57.54137467	2.421639E-011	9.086395E-012	0	0.000000E+000
1	57.54139718	9.086395E-012	2.421639E-011	1	0.000000E+000
1	57.54158078	2.421639E-011	9.086395E-012	0	0.000000E+000
1	57.54169230	9.086395E-012	2.421639E-011	1	0.000000E+000
1	57.54171786	2.421639E-011	9.086395E-012	0	0.000000E+000
1	57.54251470	9.086395E-012	2.421639E-011	1	0.000000E+000
1	57.54254497	2.421639E-011	9.086395E-012	0	0.000000E+000
1	57.54529409	9.086395E-012	2.421639E-011	1	0.000000E+000
1	57.54536112	2.421639E-011	9.086395E-012	0	0.000000E+000
1	57.54574459	9.086395E-012	2.421639E-011	1	0.000000E+000
1	57.54614257	2.421639E-011	9.086395E-012	0	0.000000E+000
1	57.54814700	9.086395E-012	2.421639E-011	1	0.000000E+000
1	57.54815306	2.421639E-011	9.086395E-012	0	0.000000E+000
1	57.55102553	9.086395E-012	2.421639E-011	1	0.000000E+000
1	57.55156605	2.421639E-011	9.086395E-012	0	0.000000E+000
1	57.55254945	9.086395E-012	2.421639E-011	1	0.000000E+000
1	57.55269772	2.421639E-011	9.086395E-012	0	0.000000E+000
1	57.55343295	9.086395E-012	2.421639E-011	1	0.000000E+000
1	57.55440151	2.421639E-011	9.086395E-012	0	0.000000E+000
1	57.55670337	9.086395E-012	2.421639E-011	1	0.000000E+000
1	57.55689179	2.421639E-011	9.086395E-012	0	0.000000E+000
1	57.55700461	9.086395E-012	2.421639E-011	1	0.000000E+000
1	57.55785503	2.421639E-011	9.086395E-012	0	0.000000E+000
1	57.55824269	9.086395E-012	2.421639E-011	1	0.000000E+000
1	57.55887304	2.421639E-011	9.086395E-012	0	0.000000E+000
1	57.55974402	9.086395E-012	2.421639E-011	1	0.000000E+000
1	57.56021134	2.421639E-011	9.086395E-012	0	0.000000E+000
1	57.56147340	9.086395E-012	2.421639E-011	1	0.000000E+000
1	57.56149907	2.421639E-011	9.086395E-012	0	0.000000E+000
1	57.58416221	9.086395E-012	2.421639E-011	1	0.000000E+000
1	57.58436779	2.421639E-011	9.086395E-012	0	0.000000E+000
1	57.58444206	9.086395E-012	2.421639E-011	1	0.000000E+000
1	57.58474548	2.421639E-011	9.086395E-012	0	0.000000E+000
1	57.58509594	9.086395E-012	2.421639E-011	1	0.000000E+000
1	57.58539283	2.421639E-011	9.086395E-012	0	0.000000E+000
1	57.58544219	9.086395E-012	2.421639E-011	1	0.000000E+000
1	57.58556537	2.421639E-011	9.086395E-012	0	0.000000E+000
1	57.58558449	9.086395E-012	2.421639E-011	1	0.000000E+000
1	57.58590378	2.421639E-011	9.086395E-012	0	0.000000E+000
1	57.58591849	9.086395E-012	2.421639E-011	1	0.000000E+000
1	57.58611454	2.421639E-011	9.086395E-012	0	0.000000E+000
1	57.58701976	9.086395E-012	2.421639E-011	1	0.000000E+000
1	57.58753411	2.421639E-011	9.086395E-012	0	0.000000E+000
1	57.58842759	9.086395E-012	2.421639E-011	1	0.000000E+000
1	57.58845397	2.421639E-011	9.086395E-012	0	0.000000E+000
1	57.58943332	9.086395E-012	2.421639E-011	1	0.000000E+000
1	57.58963926	2.421639E-011	9.086395E-012	0	0.000000E+000
1	57.59079120	9.086395E-012	2.421639E-011	1	0.000000E+000
1	57.59112261	2.421639E-011	9.086395E-012	0	0.000000E+000
1	57.59385620	9.086395E-012	2.421639E-011	1	0.000000E+000
1	57.59451064	2.421639E-011	9.086395E-012	0	0.000000E+000
1	57.59467007	9.086395E-012	2.421639E-011	1	0.000000E+000
1	57.59482680	2.421639E-011	9.086395E-012	0	0.000000E+000
1	64.05831164	8.985158E-012	2.411516E-011	1	0.000000E+000
1	64.05844812	2.411516E-011	8.985158E-012	0	0.000000E+000
1	64.05924392	8.985158E-012	2.411516E-011	1	0.000000E+000
1	64.05934953	2.411516E-011	8.985158E-012	0	0.000000E+000
1	64.06018374	8.985158E-012	2.411516E-011	1	0.000000E+000
1	64.06023656	2.411516E-011	8.985158E-012	0	0.000000E+000
1	64.06067772	8.985158E-012	2.411516E-011	1	0.000000E+000
1	64.06073292	2.411516E-011	8.985158E-012	0	0.000000E+000
1	64.06196179	8.985158E-012	2.411516E-011	1	0.000000E+000
1	64.06242092	2.411516E-011	8.985158E-012	0	0.000000E+000
1	64.06372188	8.985158E-012	2.411516E-011	1	0.000000E+000
1	64.06378082	2.411516E-011	8.985158E-012	0	0.000000E+000
1	64.06456708	8.985158E-012	2.411516E-011	1	0.000000E+000
1	64.06468184	2.411516E-011	8.985158E-012	0	0.000000E+000
1	64.06534234	8.985158E-012	2.411516E-011	1	0.000000E+000
1	64.06594637	2.411516E-011	8.985158E-012	0	0.000000E+000
1	64.06726417	8.985158E-012	2.411516E-011	1	0.000000E+000
1	64.06747985	2.411516E-011	8.985158E-012	0	0.000000E+000
1	64.06792921	8.985158E-012	2.411516E-011	1	0.000000E+000
1	64.06852829	2.411516E-011	8.985158E-012	0	0.000000E+000
1	64.06935849	8.985158E-012	2.411516E-011	1	0.000000E+000
1	64.06962438	2.411516E-011	8.985158E-012	0	0.000000E+000
1	64.07050922	8.985158E-012	2.411516E-011	1	0.000000E+000
1	64.07097708	2.411516E-011	8.985158E-012	0	0.000000E+000
1	64.07119620	8.985158E-012	2.411516E-011	1	0.000000E+000
1	64.07191472	2.411516E-011	8.985158E-012	0	0.000000E+000
1	64.07273269	8.985158E-012	2.411516E-011	1	0.000000E+000
1	64.07293463	2.411516E-011	8.985158E-012	0	0.000000E+000
1	64.07367344	8.985158E-012	2.411516E-011	1	0.000000E+000
1	64.07387301	2.411516E-011	8.985158E-012	0	0.000000E+000
1	64.07412052	8.985158E-012	2.411516E-011	1	0.000000E+000
1	64.07439103	2.411516E-011	8.985158E-012	0	0.000000E+000
1	64.07462598	8.985158E-012	2.411516E-011	1	0.000000E+000
1	64.07495075	2.411516E-011	8.985158E-012	0	0.000000E+000
1	64.07517231	8.985158E-012	2.411516E-011	1	0.000000E+000
1	64.07609716	2.411516E-011	8.985158E-012	0	0.000000E+000
1	64.07627927	8.985158E-012	2.411516E-011	1	0.000000E+000
1	64.07663210	2.411516E-011	8.985158E-012	0	0.000000E+000
1	64.07699244	8.985158E-012	2.411516E-011	1	0.000000E+000
1	64.07734508	2.411516E-011	8.985158E-012	0	0.000000E+000
1	64.07769868	8.985158E-012	2.411516E-011	1	0.000000E+000
1	64.07792669	2.411516E-011	8.985158E-012	0	0.000000E+000
1	64.07817346	8.985158E-012	2.411516E-011	1	0.000000E+000
1	64.07834121	2.411516E-011	8.985158E-012	0	0.000000E+000
1	64.07933902	8.985158E-012	2.411516E-011	1	0.000000E+000
1	64.07949235	2.411516E-011	8.985158E-012	0	0.000000E+000
1	64.07990240	8.985158E-012	2.411516E-011	1	0.000000E+000
1	64.07995938	2.411516E-011	8.985158E-012	0	0.000000E+000
1	64.08097848	8.985158E-012	2.411516E-011	1	0.000000E+000
1	64.08113092	2.411516E-011	8.985158E-012	0	0.000000E+000
1	64.08137627	8.985158E-012	2.411516E-011	1	0.000000E+000
1	64.08182858	2.411516E-011	8.985158E-012	0	0.000000E+000
1	64.08285360	8.985158E-012	2.411516E-011	1	0.000000E+000
1	64.08352783	2.411516E-011	8.985158E-012	0	0.000000E+000
1	64.08355719	8.985158E-012	2.411516E-011	1	0.000000E+000
1	64.08403326	2.411516E-011	8.985158E-012	0	0.000000E+000
1	64.08475381	8.985158E-012	2.411516E-011	1	0.000000E+000
1	64.08479004	2.411516E-011	8.985158E-012	0	0.000000E+000
1	64.08574452	8.985158E-012	2.411516E-011	1	0.000000E+000
1	64.08592530	2.411516E-011	8.985158E-012	0	0.000000E+000
1	64.08688989	8.985158E-012	2.411516E-011	1	0.000000E+000
1	64.08715300	2.411516E-011	8.985158E-012	0	0.000000E+000
1	64.08863883	8.985158E-012	2.411516E-011	1	0.000000E+000
1	64.08916145	2.411516E-011	8.985158E-012	0	0.000000E+000
1	64.08931642	8.985158E-012	2.411516E-011	1	0.000000E+000
1	64.08958732	2.411516E-011	8.985158E-012	0	0.000000E+000
1	64.09184153	8.985158E-012	2.411516E-011	1	0.000000E+000
1	64.09197393	2.411516E-011	8.985158E-012	0	0.000000E+000
1	64.09256966	8.985158E-012	2.411516E-011	1	0.000000E+000
1	64.09279390	2.411516E-011	8.985158E-012	0	0.000000E+000
1	64.09347032	8.985158E-012	2.411516E-011	1	0.000000E+000
1	64.09500831	2.411516E-011	8.985158E-012	0	0.000000E+000
1	64.09793169	8.985158E-012	2.411516E-011	1	0.000000E+000
1	64.09813746	2.411516E-011	8.985158E-012	0	0.000000E+000
1	64.09819865	8.985158E-012	2.411516E-011	1	0.000000E+000
1	64.09829861	2.411516E-011	8.985158E-012	0	0.000000E+000
1	64.09869311	8.985158E-012	2.411516E-011	1	0.000000E+000
1	64.09886180	2.411516E-011	8.985158E-012	0	0.000000E+000
1	64.10027548	8.985158E-012	2.411516E-011	1	0.000000E+000
1	64.10045210	2.411516E-011	8.985158E-012	0	0.000000E+000
1	64.10127218	8.985158E-012	2.411516E-011	1	0.000000E+000
1	64.10146367	2.411516E-011	8.985158E-012	0	0.000000E+000
1	64.10197922	8.985158E-012	2.411516E-011	1	0.000000E+000
1	64.10222880	2.411516E-011	8.985158E-012	0	0.000000E+000
1	64.10268417	8.985158E-012	2.411516E-011	1	0.000000E+000
1	64.10289636	2.411516E-011	8.985158E-012	0	0.000000E+000
1	64.10359975	8.985158E-012	2.411516E-011	1	0.000000E+000
1	64.10363365	2.411516E-011	8.985158E-012	0	0.000000E+000
1	64.10448571	8.985158E-012	2.411516E-011	1	0.000000E+000
1	64.10533113	2.411516E-011	8.985158E-012	0	0.000000E+000
1	64.10557591	8.985158E-012	2.411516E-011	1	0.000000E+000
1	64.10586334	2.411516E-011	8.985158E-012	0	0.000000E+000
1	64.10597574	8.985158E-012	2.411516E-011	1	0.000000E+000
1	64.10617988	2.411516E-011	8.985158E-012	0	0.000000E+000
1	64.10652339	8.985158E-012	2.411516E-011	1	0.000000E+000
1	64.10694334	2.411516E-011	8.985158E-012	0	0.000000E+000
1	64.10716574	8.985158E-012	2.411516E-011	1	0.000000E+000
1	64.10728582	2.411516E-011	8.985158E-012	0	0.000000E+000
1	64.38477940	9.049284E-012	2.417928E-011	1	0.000000E+000
1	64.38478000	2.417928E-011	9.049284E-012	0	0.000000E+000
1	64.38478088	9.049284E-012	2.417928E-011	1	0.000000E+000
1	64.38520704	2.417928E-011	9.049284E-012	0	0.000000E+000
1	64.38533302	9.049284E-012	2.417928E-011	1	0.000000E+000
1	64.38585573	2.417928E-011	9.049284E-012	0	0.000000E+000
1	64.38683901	9.049284E-012	2.417928E-011	1	0.000000E+000
1	64.38766196	2.417928E-011	9.049284E-012	0	0.000000E+000
1	64.38774248	9.049284E-012	2.417928E-011	1	0.000000E+000
1	64.38850431	2.417928E-011	9.049284E-012	0	0.000000E+000
1	64.38886422	9.049284E-012	2.417928E-011	1	0.000000E+000
1	64.38926191	2.417928E-011	9.049284E-012	0	0.000000E+000
1	64.38939847	9.049284E-012	2.417928E-011	1	0.000000E+000
1	64.38943433	2.417928E-011	9.049284E-012	0	0.000000E+000
1	64.38964045	9.049284E-012	2.417928E-011	1	0.000000E+000
1	64.38980706	2.417928E-011	9.049284E-012	0	0.000000E+000
1	64.39019180	9.049284E-012	2.417928E-011	1	0.000000E+000
1	64.39157237	2.417928E-011	9.049284E-012	0	0.000000E+000
1	64.39163502	9.049284E-012	2.417928E-011	1	0.000000E+000
1	64.39173695	2.417928E-011	9.049284E-012	0	0.000000E+000
1	64.39180585	9.049284E-012	2.417928E-011	1	0.000000E+000
1	64.39214310	2.417928E-011	9.049284E-012	0	0.000000E+000
1	64.39327191	9.049284E-012	2.417928E-011	1	0.000000E+000
1	64.39343169	2.417928E-011	9.049284E-012	0	0.000000E+000
1	64.39355912	9.049284E-012	2.417928E-011	1	0.000000E+000
1	64.39406685	2.417928E-011	9.049284E-012	0	0.000000E+000
1	64.39519521	9.049284E-012	2.417928E-011	1	0.000000E+000
1	64.39645505	2.417928E-011	9.049284E-012	0	0.000000E+000
1	64.39696960	9.049284E-012	2.417928E-011	1	0.000000E+000
1	64.39711942	2.417928E-011	9.049284E-012	0	0.000000E+000
1	64.39740465	9.049284E-012	2.417928E-011	1	0.000000E+000
1	64.39753585	2.417928E-011	9.049284E-012	0	0.000000E+000
1	64.39764664	9.049284E-012	2.417928E-011	1	0.000000E+000
1	64.39779180	2.417928E-011	9.049284E-012	0	0.000000E+000
1	64.39989591	9.049284E-012	2.417928E-011	1	0.000000E+000
1	64.40017771	2.417928E-011	9.049284E-012	0	0.000000E+000
1	64.40019622	9.049284E-012	2.417928E-011	1	0.000000E+000
1	64.40039256	2.417928E-011	9.049284E-012	0	0.000000E+000
1	64.40082064	9.049284E-012	2.417928E-011	1	0.000000E+000
1	64.40110495	2.417928E-011	9.049284E-012	0	0.000000E+000
1	64.40145409	9.049284E-012	2.417928E-011	1	0.000000E+000
1	64.40177761	2.417928E-011	9.049284E-012	0	0.000000E+000
1	64.40188643	9.049284E-012	2.417928E-011	1	0.000000E+000
1	64.40198317	2.417928E-011	9.049284E-012	0	0.000000E+000
1	64.40219799	9.049284E-012	2.417928E-011	1	0.000000E+000
1	64.40230459	2.417928E-011	9.049284E-012	0	0.000000E+000
1	64.40255971	9.049284E-012	2.417928E-011	1	0.000000E+000
1	64.40279301	2.417928E-011	9.049284E-012	0	0.000000E+000
1	64.40320016	9.049284E-012	2.417928E-011	1	0.000000E+000
1	64.40460971	2.417928E-011	9.049284E-012	0	0.000000E+000
1	64.40465609	9.049284E-012	2.417928E-011	1	0.000000E+000
1	64.40570585	2.417928E-011	9.049284E-012	0	0.000000E+000
1	64.40630191	9.049284E-012	2.417928E-011	1	0.000000E+000
1	64.40639039	2.417928E-011	9.049284E-012	0	0.000000E+000
1	64.40642546	9.049284E-012	2.417928E-011	1	0.000000E+000
1	64.40659403	2.417928E-011	9.049284E-012	0	0.000000E+000
1	64.47535597	9.049284E-012	2.417928E-011	1	0.000000E+000
1	64.47537738	2.417928E-011	9.049284E-012	0	0.000000E+000
1	64.47558547	9.049284E-012	2.417928E-011	1	0.000000E+000
1	64.47571439	2.417928E-011	9.049284E-012	0	0.000000E+000
1	64.47605487	9.049284E-012	2.417928E-011	1	0.000000E+000
1	64.47637196	2.417928E-011	9.049284E-012	0	0.000000E+000
1	64.47665452	9.049284E-012	2.417928E-011	1	0.000000E+000
1	64.47715204	2.417928E-011	9.049284E-012	0	0.000000E+000
1	64.47826611	9.049284E-012	2.417928E-011	1	0.000000E+000
1	64.47832261	2.417928E-011	9.049284E-012	0	0.000000E+000
1	64.47845699	9.049284E-012	2.417928E-011	1	0.000000E+000
1	64.47851036	2.417928E-011	9.049284E-012	0	0.000000E+000
1	64.47892189	9.049284E-012	2.417928E-011	1	0.000000E+000
1	64.47898785	2.417928E-011	9.049284E-012	0	0.000000E+000
1	64.48117385	9.049284E-012	2.417928E-011	1	0.000000E+000
1	64.48132498	2.417928E-011	9.049284E-012	0	0.000000E+000
1	64.48307941	9.049284E-012	2.417928E-011	1	0.000000E+000
1	64.48356998	2.417928E-011	9.049284E-012	0	0.000000E+000
1	64.48366996	9.049284E-012	2.417928E-011	1	0.000000E+000
1	64.48423090	2.417928E-011	9.049284E-012	0	0.000000E+000
1	64.48667772	9.049284E-012	2.417928E-011	1	0.000000E+000
1	64.48680195	2.417928E-011	9.049284E-012	0	0.000000E+000
1	64.48685922	9.049284E-012	2.417928E-011	1	0.000000E+000
1	64.48692563	2.417928E-011	9.049284E-012	0	0.000000E+000
1	64.48709861	9.049284E-012	2.417928E-011	1	0.000000E+000
1	64.48763609	2.417928E-011	9.049284E-012	0	0.000000E+000
1	64.48778856	9.049284E-012	2.417928E-011	1	0.000000E+000
1	64.48780953	2.417928E-011	9.049284E-012	0	0.000000E+000
1	64.48815194	9.049284E-012	2.417928E-011	1	0.000000E+000
1	64.48831223	2.417928E-011	9.049284E-012	0	0.000000E+000
1	64.48863129	9.049284E-012	2.417928E-011	1	0.000000E+000
1	64.48931445	2.417928E-011	9.049284E-012	0	0.000000E+000
1	64.48982177	9.049284E-012	2.417928E-011	1	0.000000E+000
1	64.49000521	2.417928E-011	9.049284E-012	0	0.000000E+000
1	64.49003659	9.049284E-012	2.417928E-011	1	0.000000E+000
1	64.49028174	2.417928E-011	9.049284E-012	0	0.000000E+000
1	64.49038348	9.049284E-012	2.417928E-011	1	0.000000E+000
1	64.49076698	2.417928E-011	9.049284E-012	0	0.000000E+000
1	64.49079334	9.049284E-012	2.417928E-011	1	0.000000E+000
1	64.49092396	2.417928E-011	9.049284E-012	0	0.000000E+000
1	64.49174742	9.049284E-012	2.417928E-011	1	0.000000E+000
1	64.49190986	2.417928E-011	9.049284E-012	0	0.000000E+000
1	64.49229235	9.049284E-012	2.417928E-011	1	0.000000E+000
1	64.49330253	2.417928E-011	9.049284E-012	0	0.000000E+000
1	64.49474111	9.049284E-012	2.417928E-011	1	0.000000E+000
1	64.49477722	2.417928E-011	9.049284E-012	0	0.000000E+000
1	64.49485407	9.049284E-012	2.417928E-011	1	0.000000E+000
1	64.49487594	2.417928E-011	9.049284E-012	0	0.000000E+000
1	64.49562213	9.049284E-012	2.417928E-011	1	0.000000E+000
1	64.49580017	2.417928E-011	9.049284E-012	0	0.000000E+000
1	64.49689387	9.049284E-012	2.417928E-011	1	0.000000E+000
1	64.49695851	2.417928E-011	9.049284E-012	0	0.000000E+000
1	64.49714171	9.049284E-012	2.417928E-011	1	0.000000E+000
1	64.49725849	2.417928E-011	9.049284E-012	0	0.000000E+000
1	64.49734461	9.049284E-012	2.417928E-011	1	0.000000E+000
1	64.49749300	2.417928E-011	9.049284E-012	0	0.000000E+000
1	64.49761776	9.049284E-012	2.417928E-011	1	0.000000E+000
1	64.49786561	2.417928E-011	9.049284E-012	0	0.000000E+000
1	69.48522135	8.879814E-012	2.400981E-011	1	0.000000E+000
1	69.48525909	2.400981E-011	8.879814E-012	0	0.000000E+000
1	69.48590396	8.879814E-012	2.400981E-011	1	0.000000E+000
1	69.48652996	2.400981E-011	8.879814E-012	0	0.000000E+000
1	69.48676639	8.879814E-012	2.400981E-011	1	0.000000E+000
1	69.48762547	2.400981E-011	8.879814E-012	0	0.000000E+000
1	69.48789936	8.879814E-012	2.400981E-011	1	0.000000E+000
1	69.48805467	2.400981E-011	8.879814E-012	0	0.000000E+000
1	69.48814263	8.879814E-012	2.400981E-011	1	0.000000E+000
1	69.48819758	2.400981E-011	8.879814E-012	0	0.000000E+000
1	69.48906295	8.879814E-012	2.400981E-011	1	0.000000E+000
1	69.48920356	2.400981E-011	8.879814E-012	0	0.000000E+000
1	69.48980903	8.879814E-012	2.400981E-011	1	0.000000E+000
1	69.48986554	2.400981E-011	8.879814E-012	0	0.000000E+000
1	69.48988539	8.879814E-012	2.400981E-011	1	0.000000E+000
1	69.49041930	2.400981E-011	8.879814E-012	0	0.000000E+000
1	69.49046950	8.879814E-012	2.400981E-011	1	0.000000E+000
1	69.49078534	2.400981E-011	8.879814E-012	0	0.000000E+000
1	69.49160710	8.879814E-012	2.400981E-011	1	0.000000E+000
1	69.49214921	2.400981E-011	8.879814E-012	0	0.000000E+000
1	69.49328622	8.879814E-012	2.400981E-011	1	0.000000E+000
1	69.49413154	2.400981E-011	8.879814E-012	0	0.000000E+000
1	69.49462363	8.879814E-012	2.400981E-011	1	0.000000E+000
1	69.49467530	2.400981E-011	8.879814E-012	0	0.000000E+000
1	69.49508006	8.879814E-012	2.400981E-011	1	0.000000E+000
1	69.49556428	2.400981E-011	8.879814E-012	0	0.000000E+000
1	69.49558863	8.879814E-012	2.400981E-011	1	0.000000E+000
1	69.49618604	2.400981E-011	8.879814E-012	0	0.000000E+000
1	69.49971747	8.879814E-012	2.400981E-011	1	0.000000E+000
1	69.49997588	2.400981E-011	8.879814E-012	0	0.000000E+000
1	69.50050623	8.879814E-012	2.400981E-011	1	0.000000E+000
1	69.50060782	2.400981E-011	8.879814E-012	0	0.000000E+000
1	69.50072178	8.879814E-012	2.400981E-011	1	0.000000E+000
1	69.50088003	2.400981E-011	8.879814E-012	0	0.000000E+000
1	69.50089974	8.879814E-012	2.400981E-011	1	0.000000E+000
1	69.50119391	2.400981E-011	8.879814E-012	0	0.000000E+000
1	69.50125803	8.879814E-012	2.400981E-011	1	0.000000E+000
1	69.50138500	2.400981E-011	8.879814E-012	0	0.000000E+000
1	69.50139994	8.879814E-012	2.400981E-011	1	0.000000E+000
1	69.50180611	2.400981E-011	8.879814E-012	0	0.000000E+000
1	69.50241892	8.879814E-012	2.400981E-011	1	0.000000E+000
1	69.50243151	2.400981E-011	8.879814E-012	0	0.000000E+000
1	69.50444613	8.879814E-012	2.400981E-011	1	0.000000E+000
1	69.50450207	2.400981E-011	8.879814E-012	0	0.000000E+000
1	69.50550037	8.879814E-012	2.400981E-011	1	0.000000E+000
1	69.50592922	2.400981E-011	8.879814E-012	0	0.000000E+000
1	69.50800720	8.879814E-012	2.400981E-011	1	0.000000E+000
1	69.50852104	2.400981E-011	8.879814E-012	0	0.000000E+000
1	69.52872065	8.879814E-012	2.400981E-011	1	0.000000E+000
1	69.52875941	2.400981E-011	8.879814E-012	0	0.000000E+000
1	69.52907326	8.879814E-012	2.400981E-011	1	0.000000E+000
1	69.52908860	2.400981E-011	8.879814E-012	0	0.000000E+000
1	69.52911217	8.879814E-012	2.400981E-011	1	0.000000E+000
1	69.52913613	2.400981E-011	8.879814E-012	0	0.000000E+000
1	69.52920092	8.879814E-012	2.400981E-011	1	0.000000E+000
1	69.52951968	2.400981E-011	8.879814E-012	0	0.000000E+000
1	69.52962436	8.879814E-012	2.400981E-011	1	0.000000E+000
1	69.52974357	2.400981E-011	8.879814E-012	0	0.000000E+000
1	69.53051049	8.879814E-012	2.400981E-011	1	0.000000E+000
1	69.53062662	2.400981E-011	8.879814E-012	0	0.000000E+000
1	69.53102256	8.879814E-012	2.400981E-011	1	0.000000E+000
1	69.53180291	2.400981E-011	8.879814E-012	0	0.000000E+000
1	69.53707429	8.879814E-012	2.400981E-011	1	0.000000E+000
1	69.53707775	2.400981E-011	8.879814E-012	0	0.000000E+000
1	69.53717560	8.879814E-012	2.400981E-011	1	0.000000E+000
1	69.53721015	2.400981E-011	8.879814E-012	0	0.000000E+000
1	69.53726485	8.879814E-012	2.400981E-011	1	0.000000E+000
1	69.53741532	2.400981E-011	8.879814E-012	0	0.000000E+000
1	69.53843385	8.879814E-012	2.400981E-011	1	0.000000E+000
1	69.53853276	2.400981E-011	8.879814E-012	0	0.000000E+000
1	69.54009671	8.879814E-012	2.400981E-011	1	0.000000E+000
1	69.54071969	2.400981E-011	8.879814E-012	0	0.000000E+000
1	69.54254160	8.879814E-012	2.400981E-011	1	0.000000E+000
1	69.54271544	2.400981E-011	8.879814E-012	0	0.000000E+000
1	69.54366835	8.879814E-012	2.400981E-011	1	0.000000E+000
1	69.54401658	2.400981E-011	8.879814E-012	0	0.000000E+000
1	69.54415219	8.879814E-012	2.400981E-011	1	0.000000E+000
1	69.54451965	2.400981E-011	8.879814E-012	0	0.000000E+000
1	69.54592972	8.879814E-012	2.400981E-011	1	0.000000E+000
1	69.54699946	2.400981E-011	8.879814E-012	0	0.000000E+000
1	69.54727916	8.879814E-012	2.400981E-011	1	0.000000E+000
1	69.54765917	2.400981E-011	8.879814E-012	0	0.000000E+000
1	69.55054906	8.879814E-012	2.400981E-011	1	0.000000E+000
1	69.55064051	2.400981E-011	8.879814E-012	0	0.000000E+000
1	69.55137623	8.879814E-012	2.400981E-011	1	0.000000E+000
1	69.55140974	2.400981E-011	8.879814E-012	0	0.000000E+000
1	69.55159173	8.879814E-012	2.400981E-011	1	0.000000E+000
1	69.55240564	2.400981E-011	8.879814E-012	0	0.000000E+000
1	69.55243376	8.879814E-012	2.400981E-011	1	0.000000E+000
1	69.55246338	2.400981E-011	8.879814E-012	0	0.000000E+000
1	69.55269540	8.879814E-012	2.400981E-011	1	0.000000E+000
1	69.55293020	2.400981E-011	8.879814E-012	0	0.000000E+000
1	69.55385517	8.879814E-012	2.400981E-011	1	0.000000E+000
1	69.55464548	2.400981E-011	8.879814E-012	0	0.000000E+000
1	69.55571194	8.879814E-012	2.400981E-011	1	0.000000E+000
1	69.55587683	2.400981E-011	8.879814E-012	0	0.000000E+000
1	69.55641437	8.879814E-012	2.400981E-011	1	0.000000E+000
1	69.55659279	2.400981E-011	8.879814E-012	0	0.000000E+000
1	69.55695175	8.879814E-012	2.400981E-011	1	0.000000E+000
1	69.55778956	2.400981E-011	8.879814E-012	0	0.000000E+000
1	69.55845313	8.879814E-012	2.400981E-011	1	0.000000E+000
1	69.55873847	2.400981E-011	8.879814E-012	0	0.000000E+000
1	69.55970851	8.879814E-012	2.400981E-011	1	0.000000E+000
1	69.56032085	2.400981E-011	8.879814E-012	0	0.000000E+000
1	69.56070403	8.879814E-012	2.400981E-011	1	0.000000E+000
1	69.56129658	2.400981E-011	8.879814E-012	0	0.000000E+000
1	69.56221721	8.879814E-012	2.400981E-011	1	0.000000E+000
1	69.56226514	2.400981E-011	8.879814E-012	0	0.000000E+000
1	69.56263701	8.879814E-012	2.400981E-011	1	0.000000E+000
1	69.56266218	2.400981E-011	8.879814E-012	0	0.000000E+000
1	69.62155904	8.879814E-012	2.400981E-011	1	0.000000E+000
1	69.62159331	2.400981E-011	8.879814E-012	0	0.000000E+000
1	69.64536295	8.879814E-012	2.400981E-011	1	0.000000E+000
1	69.64537259	2.400981E-011	8.879814E-012	0	0.000000E+000
1	69.65864208	8.879814E-012	2.400981E-011	1	0.000000E+000
1	69.65919496	2.400981E-011	8.879814E-012	0	0.000000E+000
1	69.66032721	8.879814E-012	2.400981E-011	1	0.000000E+000
1	69.66050239	2.400981E-011	8.879814E-012	0	0.000000E+000
1	69.66131567	8.879814E-012	2.400981E-011	1	0.000000E+000
1	69.66139731	2.400981E-011	8.879814E-012	0	0.000000E+000
1	69.66175737	8.879814E-012	2.400981E-011	1	0.000000E+000
1	69.66184318	2.400981E-011	8.879814E-012	0	0.000000E+000
1	69.66199713	8.879814E-012	2.400981E-011	1	0.000000E+000
1	69.66222728	2.400981E-011	8.879814E-012	0	0.000000E+000
1	69.66268916	8.879814E-012	2.400981E-011	1	0.000000E+000
1	69.66331144	2.400981E-011	8.879814E-012	0	0.000000E+000
1	69.66335206	8.879814E-012	2.400981E-011	1	0.000000E+000
1	69.66364293	2.400981E-011	8.879814E-012	0	0.000000E+000
1	69.73860634	8.968864E-012	2.409886E-011	1	0.000000E+000
1	69.73886828	2.409886E-011	8.968864E-012	0	0.000000E+000
1	69.73896605	8.968864E-012	2.409886E-011	1	0.000000E+000
1	69.73906739	2.409886E-011	8.968864E-012	0	0.000000E+000
1	69.73916493	8.968864E-012	2.409886E-011	1	0.000000E+000
1	69.73922155	2.409886E-011	8.968864E-012	0	0.000000E+000
1	69.74060004	8.968864E-012	2.409886E-011	1	0.000000E+000
1	69.74091115	2.409886E-011	8.968864E-012	0	0.000000E+000
1	69.74157101	8.968864E-012	2.409886E-011	1	0.000000E+000
1	69.74172770	2.409886E-011	8.968864E-012	0	0.000000E+000
1	69.74693733	8.968864E-012	2.409886E-011	1	0.000000E+000
1	69.74772065	2.409886E-011	8.968864E-012	0	0.000000E+000
1	69.74801884	8.968864E-012	2.409886E-011	1	0.000000E+000
1	69.74809692	2.409886E-011	8.968864E-012	0	0.000000E+000
1	69.74906047	8.968864E-012	2.409886E-011	1	0.000000E+000
1	69.74991175	2.409886E-011	8.968864E-012	0	0.000000E+000
1	69.75023588	8.968864E-012	2.409886E-011	1	0.000000E+000
1	69.75135656	2.409886E-011	8.968864E-012	0	0.000000E+000
1	69.80829093	8.968864E-012	2.409886E-011	1	0.000000E+000
1	69.80839517	2.409886E-011	8.968864E-012	0	0.000000E+000
1	69.80875747	8.968864E-012	2.409886E-011	1	0.000000E+000
1	69.80883422	2.409886E-011	8.968864E-012	0	0.000000E+000
1	69.80973953	8.968864E-012	2.409886E-011	1	0.000000E+000
1	69.81003397	2.409886E-011	8.968864E-012	0	0.000000E+000
1	69.81036008	8.968864E-012	2.409886E-011	1	0.000000E+000
1	69.81060996	2.409886E-011	8.968864E-012	0	0.000000E+000
1	69.81113657	8.968864E-012	2.409886E-011	1	0.000000E+000
1	69.81203692	2.409886E-011	8.968864E-012	0	0.000000E+000
1	69.81239443	8.968864E-012	2.409886E-011	1	0.000000E+000
1	69.81272639	2.409886E-011	8.968864E-012	0	0.000000E+000
1	69.81304633	8.968864E-012	2.409886E-011	1	0.000000E+000
1	69.81327778	2.409886E-011	8.968864E-012	0	0.000000E+000
1	69.81345747	8.968864E-012	2.409886E-011	1	0.000000E+000
1	69.81390195	2.409886E-011	8.968864E-012	0	0.000000E+000
1	69.81472861	8.968864E-012	2.409886E-011	1	0.000000E+000
1	69.81494061	2.409886E-011	8.968864E-012	0	0.000000E+000
1	69.81520146	8.968864E-012	2.409886E-011	1	0.000000E+000
1	69.81551094	2.409886E-011	8.968864E-012	0	0.000000E+000
1	69.81568224	8.968864E-012	2.409886E-011	1	0.000000E+000
1	69.81590016	2.409886E-011	8.968864E-012	0	0.000000E+000
1	69.81593312	8.968864E-012	2.409886E-011	1	0.000000E+000
1	69.81601231	2.409886E-011	8.968864E-012	0	0.000000E+000
1	69.81611719	8.968864E-012	2.409886E-011	1	0.000000E+000
1	69.81636907	2.409886E-011	8.968864E-012	0	0.000000E+000
1	69.81677494	8.968864E-012	2.409886E-011	1	0.000000E+000
1	69.81691543	2.409886E-011	8.968864E-012	0	0.000000E+000
1	69.81712046	8.968864E-012	2.409886E-011	1	0.000000E+000
1	69.81751984	2.409886E-011	8.968864E-012	0	0.000000E+000
1	69.81768420	8.968864E-012	2.409886E-011	1	0.000000E+000
1	69.81775020	2.409886E-011	8.968864E-012	0	0.000000E+000
1	69.82178246	8.968864E-012	2.409886E-011	1	0.000000E+000
1	69.82184540	2.409886E-011	8.968864E-012	0	0.000000E+000
1	69.82191500	8.968864E-012	2.409886E-011	1	0.000000E+000
1	69.82212772	2.409886E-011	8.968864E-012	0	0.000000E+000
1	69.82295319	8.968864E-012	2.409886E-011	1	0.000000E+000
1	69.82331849	2.409886E-011	8.968864E-012	0	0.000000E+000
1	69.82352653	8.968864E-012	2.409886E-011	1	0.000000E+000
1	69.82362627	2.409886E-011	8.968864E-012	0	0.000000E+000
1	69.82491284	8.968864E-012	2.409886E-011	1	0.000000E+000
1	69.82541038	2.409886E-011	8.968864E-012	0	0.000000E+000
1	69.82550705	8.968864E-012	2.409886E-011	1	0.000000E+000
1	69.82561487	2.409886E-011	8.968864E-012	0	0.000000E+000
1	69.82597094	8.968864E-012	2.409886E-011	1	0.000000E+000
1	69.82610905	2.409886E-011	8.968864E-012	0	0.000000E+000
1	69.82621608	8.968864E-012	2.409886E-011	1	0.000000E+000
1	69.82625071	2.409886E-011	8.968864E-012	0	0.000000E+000
1	69.82642582	8.968864E-012	2.409886E-011	1	0.000000E+000
1	69.82683539	2.409886E-011	8.968864E-012	0	0.000000E+000
1	69.82687634	8.968864E-012	2.409886E-011	1	0.000000E+000
1	69.82689695	2.409886E-011	8.968864E-012	0	0.000000E+000
1	69.82796749	8.968864E-012	2.409886E-011	1	0.000000E+000
1	69.82913461	2.409886E-011	8.968864E-012	0	0.000000E+000
1	69.83037346	8.968864E-012	2.409886E-011	1	0.000000E+000
1	69.83040306	2.409886E-011	8.968864E-012	0	0.000000E+000
1	69.83065642	8.968864E-012	2.409886E-011	1	0.000000E+000
1	69.83166640	2.409886E-011	8.968864E-012	0	0.000000E+000
1	69.83329511	8.968864E-012	2.409886E-011	1	0.000000E+000
1	69.83335140	2.409886E-011	8.968864E-012	0	0.000000E+000
1	69.83373413	8.968864E-012	2.409886E-011	1	0.000000E+000
1	69.83438169	2.409886E-011	8.968864E-012	0	0.000000E+000
1	69.83459018	8.968864E-012	2.409886E-011	1	0.000000E+000
1	69.83473022	2.409886E-011	8.968864E-012	0	0.000000E+000
1	69.83509279	8.968864E-012	2.409886E-011	1	0.000000E+000
1	69.83514029	2.409886E-011	8.968864E-012	0	0.000000E+000
1	69.83716195	8.968864E-012	2.409886E-011	1	0.000000E+000
1	69.83751104	2.409886E-011	8.968864E-012	0	0.000000E+000
1	69.83871086	8.968864E-012	2.409886E-011	1	0.000000E+000
1	69.83875782	2.409886E-011	8.968864E-012	0	0.000000E+000
1	69.83947038	8.968864E-012	2.409886E-011	1	0.000000E+000
1	69.83948270	2.409886E-011	8.968864E-012	0	0.000000E+000
1	69.83974820	8.968864E-012	2.409886E-011	1	0.000000E+000
1	69.83976433	2.409886E-011	8.968864E-012	0	0.000000E+000
1	69.83985313	8.968864E-012	2.409886E-011	1	0.000000E+000
1	69.84035541	2.409886E-011	8.968864E-012	0	0.000000E+000
1	69.84954377	8.968864E-012	2.409886E-011	1	0.000000E+000
1	69.84959140	2.409886E-011	8.968864E-012	0	0.000000E+000
1	69.84968975	8.968864E-012	2.409886E-011	1	0.000000E+000
1	69.84976703	2.409886E-011	8.968864E-012	0	0.000000E+000
1	69.84997380	8.968864E-012	2.409886E-011	1	0.000000E+000
1	69.85010495	2.409886E-011	8.968864E-012	0	0.000000E+000
1	70.76578842	8.885558E-012	2.401556E-011	1	0.000000E+000
1	70.76589017	2.401556E-011	8.885558E-012	0	0.000000E+000
1	70.78155492	8.885558E-012	2.401556E-011	1	0.000000E+000
1	70.78202400	2.401556E-011	8.885558E-012	0	0.000000E+000
1	70.78233669	8.885558E-012	2.401556E-011	1	0.000000E+000
1	70.78240817	2.401556E-011	8.885558E-012	0	0.000000E+000
1	70.78518286	8.885558E-012	2.401556E-011	1	0.000000E+000
1	70.78552138	2.401556E-011	8.885558E-012	0	0.000000E+000
1	70.78756556	8.885558E-012	2.401556E-011	1	0.000000E+000
1	70.78762414	2.401556E-011	8.885558E-012	0	0.000000E+000
1	70.78787616	8.885558E-012	2.401556E-011	1	0.000000E+000
1	70.78800145	2.401556E-011	8.885558E-012	0	0.000000E+000
1	70.78823530	8.885558E-012	2.401556E-011	1	0.000000E+000
1	70.78839815	2.401556E-011	8.885558E-012	0	0.000000E+000
1	70.78928812	8.885558E-012	2.401556E-011	1	0.000000E+000
1	70.78989100	2.401556E-011	8.885558E-012	0	0.000000E+000
1	70.78993660	8.885558E-012	2.401556E-011	1	0.000000E+000
1	70.79024145	2.401556E-011	8.885558E-012	0	0.000000E+000
1	70.79073757	8.885558E-012	2.401556E-011	1	0.000000E+000
1	70.79104236	2.401556E-011	8.885558E-012	0	0.000000E+000
1	70.79181491	8.885558E-012	2.401556E-011	1	0.000000E+000
1	70.79203950	2.401556E-011	8.885558E-012	0	0.000000E+000
1	70.79263399	8.885558E-012	2.401556E-011	1	0.000000E+000
1	70.79289953	2.401556E-011	8.885558E-012	0	0.000000E+000
1	70.79325927	8.885558E-012	2.401556E-011	1	0.000000E+000
1	70.79331500	2.401556E-011	8.885558E-012	0	0.000000E+000
1	70.79341055	8.885558E-012	2.401556E-011	1	0.000000E+000
1	70.79370420	2.401556E-011	8.885558E-012	0	0.000000E+000
1	70.79671157	8.885558E-012	2.401556E-011	1	0.000000E+000
1	70.79678236	2.401556E-011	8.885558E-012	0	0.000000E+000
1	70.79696798	8.885558E-012	2.401556E-011	1	0.000000E+000
1	70.79732061	2.401556E-011	8.885558E-012	0	0.000000E+000
1	70.80403559	8.885558E-012	2.401556E-011	1	0.000000E+000
1	70.80462045	2.401556E-011	8.885558E-012	0	0.000000E+000
1	70.80508387	8.885558E-012	2.401556E-011	1	0.000000E+000
1	70.80513015	2.401556E-011	8.885558E-012	0	0.000000E+000
1	70.80586623	8.885558E-012	2.401556E-011	1	0.000000E+000
1	70.80645850	2.401556E-011	8.885558E-012	0	0.000000E+000
1	70.80828862	8.885558E-012	2.401556E-011	1	0.000000E+000
1	70.80893321	2.401556E-011	8.885558E-012	0	0.000000E+000
1	70.81054118	8.885558E-012	2.401556E-011	1	0.000000E+000
1	70.81068673	2.401556E-011	8.885558E-012	0	0.000000E+000
1	70.81083379	8.885558E-012	2.401556E-011	1	0.000000E+000
1	70.81119384	2.401556E-011	8.885558E-012	0	0.000000E+000
1	70.81136278	8.885558E-012	2.401556E-011	1	0.000000E+000
1	70.81182901	2.401556E-011	8.885558E-012	0	0.000000E+000
1	70.81210871	8.885558E-012	2.401556E-011	1	0.000000E+000
1	70.81214963	2.401556E-011	8.885558E-012	0	0.000000E+000
1	70.81323412	8.885558E-012	2.401556E-011	1	0.000000E+000
1	70.81349005	2.401556E-011	8.885558E-012	0	0.000000E+000
1	70.81355390	8.885558E-012	2.401556E-011	1	0.000000E+000
1	70.81369675	2.401556E-011	8.885558E-012	0	0.000000E+000
1	70.81396421	8.885558E-012	2.401556E-011	1	0.000000E+000
1	70.81523739	2.401556E-011	8.885558E-012	0	0.000000E+000
1	70.81610031	8.885558E-012	2.401556E-011	1	0.000000E+000
1	70.81657167	2.401556E-011	8.885558E-012	0	0.000000E+000
1	70.81673279	8.885558E-012	2.401556E-011	1	0.000000E+000
1	70.81729180	2.401556E-011	8.885558E-012	0	0.000000E+000
1	70.81777349	8.885558E-012	2.401556E-011	1	0.000000E+000
1	70.81778114	2.401556E-011	8.885558E-012	0	0.000000E+000
1	70.81892392	8.885558E-012	2.401556E-011	1	0.000000E+000
1	70.81921037	2.401556E-011	8.885558E-012	0	0.000000E+000
1	70.81937085	8.885558E-012	2.401556E-011	1	0.000000E+000
1	70.82009895	2.401556E-011	8.885558E-012	0	0.000000E+000
1	70.82069151	8.885558E-012	2.401556E-011	1	0.000000E+000
1	70.82078114	2.401556E-011	8.885558E-012	0	0.000000E+000
1	70.82299306	8.885558E-012	2.401556E-011	1	0.000000E+000
1	70.82307824	2.401556E-011	8.885558E-012	0	0.000000E+000
1	70.82398363	8.885558E-012	2.401556E-011	1	0.000000E+000
1	70.82462546	2.401556E-011	8.885558E-012	0	0.000000E+000
1	70.82471895	8.885558E-012	2.401556E-011	1	0.000000E+000
1	70.82493131	2.401556E-011	8.885558E-012	0	0.000000E+000
1	70.82791919	8.885558E-012	2.401556E-011	1	0.000000E+000
1	70.82794274	2.401556E-011	8.885558E-012	0	0.000000E+000
1	70.82801883	8.885558E-012	2.401556E-011	1	0.000000E+000
1	70.82826364	2.401556E-011	8.885558E-012	0	0.000000E+000
1	70.82833427	8.885558E-012	2.401556E-011	1	0.000000E+000
1	70.82841360	2.401556E-011	8.885558E-012	0	0.000000E+000
1	70.82841763	8.885558E-012	2.401556E-011	1	0.000000E+000
1	70.82847829	2.401556E-011	8.885558E-012	0	0.000000E+000
1	70.82857472	8.885558E-012	2.401556E-011	1	0.000000E+000
1	70.82915320	2.401556E-011	8.885558E-012	0	0.000000E+000
1	70.82957631	8.885558E-012	2.401556E-011	1	0.000000E+000
1	70.83004610	2.401556E-011	8.885558E-012	0	0.000000E+000
1	70.83068394	8.885558E-012	2.401556E-011	1	0.000000E+000
1	70.83088361	2.401556E-011	8.885558E-012	0	0.000000E+000
1	70.83127319	8.885558E-012	2.401556E-011	1	0.000000E+000
1	70.83197409	2.401556E-011	8.885558E-012	0	0.000000E+000
1	70.83228165	8.885558E-012	2.401556E-011	1	0.000000E+000
1	70.83279242	2.401556E-011	8.885558E-012	0	0.000000E+000
1	70.83334703	8.885558E-012	2.401556E-011	1	0.000000E+000
1	70.83338855	2.401556E-011	8.885558E-012	0	0.000000E+000
1	70.83356371	8.885558E-012	2.401556E-011	1	0.000000E+000
1	70.83401534	2.401556E-011	8.885558E-012	0	0.000000E+000
1	70.83483740	8.885558E-012	2.401556E-011	1	0.000000E+000
1	70.83533289	2.401556E-011	8.885558E-012	0	0.000000E+000
1	70.83669300	8.885558E-012	2.401556E-011	1	0.000000E+000
1	70.83681589	2.401556E-011	8.885558E-012	0	0.000000E+000
1	70.83797820	8.885558E-012	2.401556E-011	1	0.000000E+000
1	70.83909164	2.401556E-011	8.885558E-012	0	0.000000E+000
1	70.83958601	8.885558E-012	2.401556E-011	1	0.000000E+000
1	70.83988894	2.401556E-011	8.885558E-012	0	0.000000E+000
1	70.84173245	8.885558E-012	2.401556E-011	1	0.000000E+000
1	70.84180485	2.401556E-011	8.885558E-012	0	0.000000E+000
1	70.84263271	8.885558E-012	2.401556E-011	1	0.000000E+000
1	70.84287821	2.401556E-011	8.885558E-012	0	0.000000E+000
1	70.84375725	8.885558E-012	2.401556E-011	1	0.000000E+000
1	70.84418493	2.401556E-011	8.885558E-012	0	0.000000E+000
1	70.84443013	8.885558E-012	2.401556E-011	1	0.000000E+000
1	70.84476523	2.401556E-011	8.885558E-012	0	0.000000E+000
1	70.84479259	8.885558E-012	2.401556E-011	1	0.000000E+000
1	70.84518209	2.401556E-011	8.885558E-012	0	0.000000E+000
1	70.84556250	8.885558E-012	2.401556E-011	1	0.000000E+000
1	70.84569365	2.401556E-011	8.885558E-012	0	0.000000E+000
1	70.84635562	8.885558E-012	2.401556E-011	1	0.000000E+000
1	70.84656143	2.401556E-011	8.885558E-012	0	0.000000E+000
1	70.84668091	8.885558E-012	2.401556E-011	1	0.000000E+000
1	70.84675093	2.401556E-011	8.885558E-012	0	0.000000E+000
1	70.84706580	8.885558E-012	2.401556E-011	1	0.000000E+000
1	70.84732487	2.401556E-011	8.885558E-012	0	0.000000E+000
1	70.84747882	8.885558E-012	2.401556E-011	1	0.000000E+000
1	70.84755010	2.401556E-011	8.885558E-012	0	0.000000E+000
1	70.84766649	8.885558E-012	2.401556E-011	1	0.000000E+000
1	70.84777235	2.401556E-011	8.885558E-012	0	0.000000E+000
1	70.84801903	8.885558E-012	2.401556E-011	1	0.000000E+000
1	70.84877930	2.401556E-011	8.885558E-012	0	0.000000E+000
1	70.84951061	8.885558E-012	2.401556E-011	1	0.000000E+000
1	70.84982440	2.401556E-011	8.885558E-012	0	0.000000E+000
1	70.85060373	8.885558E-012	2.401556E-011	1	0.000000E+000
1	70.85091387	2.401556E-011	8.885558E-012	0	0.000000E+000
1	70.85233092	8.885558E-012	2.401556E-011	1	0.000000E+000
1	70.85237684	2.401556E-011	8.885558E-012	0	0.000000E+000
1	70.85244456	8.885558E-012	2.401556E-011	1	0.000000E+000
1	70.85255736	2.401556E-011	8.885558E-012	0	0.000000E+000
1	70.85311321	8.885558E-012	2.401556E-011	1	0.000000E+000
1	70.85394007	2.401556E-011	8.885558E-012	0	0.000000E+000
1	70.85422114	8.885558E-012	2.401556E-011	1	0.000000E+000
1	70.85446178	2.401556E-011	8.885558E-012	0	0.000000E+000
1	70.85455594	8.885558E-012	2.401556E-011	1	0.000000E+000
1	70.85521630	2.401556E-011	8.885558E-012	0	0.000000E+000
1	70.97816371	8.905745E-012	2.403574E-011	1	0.000000E+000
1	70.97856055	2.403574E-011	8.905745E-012	0	0.000000E+000
1	70.97887660	8.905745E-012	2.403574E-011	1	0.000000E+000
1	70.97913812	2.403574E-011	8.905745E-012	0	0.000000E+000
1	70.97921828	8.905745E-012	2.403574E-011	1	0.000000E+000
1	70.98036715	2.403574E-011	8.905745E-012	0	0.000000E+000
1	70.98057394	8.905745E-012	2.403574E-011	1	0.000000E+000
1	70.98067147	2.403574E-011	8.905745E-012	0	0.000000E+000
1	70.98072355	8.905745E-012	2.403574E-011	1	0.000000E+000
1	70.98095240	2.403574E-011	8.905745E-012	0	0.000000E+000
1	70.98111403	8.905745E-012	2.403574E-011	1	0.000000E+000
1	70.98236982	2.403574E-011	8.905745E-012	0	0.000000E+000
1	70.98317957	8.905745E-012	2.403574E-011	1	0.000000E+000
1	70.98327074	2.403574E-011	8.905745E-012	0	0.000000E+000
1	70.98413711	8.905745E-012	2.403574E-011	1	0.000000E+000
1	70.98445715	2.403574E-011	8.905745E-012	0	0.000000E+000
1	70.98466207	8.905745E-012	2.403574E-011	1	0.000000E+000
1	70.98477122	2.403574E-011	8.905745E-012	0	0.000000E+000
1	70.98478832	8.905745E-012	2.403574E-011	1	0.000000E+000
1	70.98510856	2.403574E-011	8.905745E-012	0	0.000000E+000
1	70.98536989	8.905745E-012	2.403574E-011	1	0.000000E+000
1	70.98543493	2.403574E-011	8.905745E-012	0	0.000000E+000
1	70.98605210	8.905745E-012	2.403574E-011	1	0.000000E+000
1	70.98619857	2.403574E-011	8.905745E-012	0	0.000000E+000
1	70.98861452	8.905745E-012	2.403574E-011	1	0.000000E+000
1	70.98915773	2.403574E-011	8.905745E-012	0	0.000000E+000
1	70.98952064	8.905745E-012	2.403574E-011	1	0.000000E+000
1	70.98975401	2.403574E-011	8.905745E-012	0	0.000000E+000
1	70.98980751	8.905745E-012	2.403574E-011	1	0.000000E+000
1	70.99003418	2.403574E-011	8.905745E-012	0	0.000000E+000
1	70.99127545	8.905745E-012	2.403574E-011	1	0.000000E+000
1	70.99152392	2.403574E-011	8.905745E-012	0	0.000000E+000
1	70.99234270	8.905745E-012	2.403574E-011	1	0.000000E+000
1	70.99340962	2.403574E-011	8.905745E-012	0	0.000000E+000
1	71.08814477	8.905745E-012	2.403574E-011	1	0.000000E+000
1	71.08838840	2.403574E-011	8.905745E-012	0	0.000000E+000
1	71.08851073	8.905745E-012	2.403574E-011	1	0.000000E+000
1	71.08882539	2.403574E-011	8.905745E-012	0	0.000000E+000
1	71.09001981	8.905745E-012	2.403574E-011	1	0.000000E+000
1	71.09006401	2.403574E-011	8.905745E-012	0	0.000000E+000
1	71.09071210	8.905745E-012	2.403574E-011	1	0.000000E+000
1	71.09116683	2.403574E-011	8.905745E-012	0	0.000000E+000
1	71.09152537	8.905745E-012	2.403574E-011	1	0.000000E+000
1	71.09164789	2.403574E-011	8.905745E-012	0	0.000000E+000
1	71.09173155	8.905745E-012	2.403574E-011	1	0.000000E+000
1	71.09197909	2.403574E-011	8.905745E-012	0	0.000000E+000
1	71.09229708	8.905745E-012	2.403574E-011	1	0.000000E+000
1	71.09242688	2.403574E-011	8.905745E-012	0	0.000000E+000
1	71.09304781	8.905745E-012	2.403574E-011	1	0.000000E+000
1	71.09323474	2.403574E-011	8.905745E-012	0	0.000000E+000
1	71.09338276	8.905745E-012	2.403574E-011	1	0.000000E+000
1	71.09350763	2.403574E-011	8.905745E-012	0	0.000000E+000
1	71.09452645	8.905745E-012	2.403574E-011	1	0.000000E+000
1	71.09490250	2.403574E-011	8.905745E-012	0	0.000000E+000
1	71.09728938	8.905745E-012	2.403574E-011	1	0.000000E+000
1	71.09743348	2.403574E-011	8.905745E-012	0	0.000000E+000
1	71.09780288	8.905745E-012	2.403574E-011	1	0.000000E+000
1	71.09788881	2.403574E-011	8.905745E-012	0	0.000000E+000
1	71.09969593	8.905745E-012	2.403574E-011	1	0.000000E+000
1	71.09986797	2.403574E-011	8.905745E-012	0	0.000000E+000
1	71.10195433	8.905745E-012	2.403574E-011	1	0.000000E+000
1	71.10207275	2.403574E-011	8.905745E-012	0	0.000000E+000
1	74.16373437	8.941806E-012	2.407181E-011	1	0.000000E+000
1	74.16383589	2.407181E-011	8.941806E-012	0	0.000000E+000
1	74.16485397	8.941806E-012	2.407181E-011	1	0.000000E+000
1	74.16502345	2.407181E-011	8.941806E-012	0	0.000000E+000
1	74.16555383	8.941806E-012	2.407181E-011	1	0.000000E+000
1	74.16600696	2.407181E-011	8.941806E-012	0	0.000000E+000
1	74.16637997	8.941806E-012	2.407181E-011	1	0.000000E+000
1	74.16642944	2.407181E-011	8.941806E-012	0	0.000000E+000
1	74.16715404	8.941806E-012	2.407181E-011	1	0.000000E+000
1	74.16750387	2.407181E-011	8.941806E-012	0	0.000000E+000
1	74.16753691	8.941806E-012	2.407181E-011	1	0.000000E+000
1	74.16833107	2.407181E-011	8.941806E-012	0	0.000000E+000
1	74.16849573	8.941806E-012	2.407181E-011	1	0.000000E+000
1	74.16868139	2.407181E-011	8.941806E-012	0	0.000000E+000
1	74.17568123	8.941806E-012	2.407181E-011	1	0.000000E+000
1	74.17640488	2.407181E-011	8.941806E-012	0	0.000000E+000
1	74.17668729	8.941806E-012	2.407181E-011	1	0.000000E+000
1	74.17675835	2.407181E-011	8.941806E-012	0	0.000000E+000
1	74.17832415	8.941806E-012	2.407181E-011	1	0.000000E+000
1	74.17880126	2.407181E-011	8.941806E-012	0	0.000000E+000
1	74.17885722	8.941806E-012	2.407181E-011	1	0.000000E+000
1	74.17911450	2.407181E-011	8.941806E-012	0	0.000000E+000
1	74.17921203	8.941806E-012	2.407181E-011	1	0.000000E+000
1	74.17945081	2.407181E-011	8.941806E-012	0	0.000000E+000
1	74.17953618	8.941806E-012	2.407181E-011	1	0.000000E+000
1	74.17999974	2.407181E-011	8.941806E-012	0	0.000000E+000
1	74.18069157	8.941806E-012	2.407181E-011	1	0.000000E+000
1	74.18101050	2.407181E-011	8.941806E-012	0	0.000000E+000
1	74.18127490	8.941806E-012	2.407181E-011	1	0.000000E+000
1	74.18142354	2.407181E-011	8.941806E-012	0	0.000000E+000
1	74.18485990	8.941806E-012	2.407181E-011	1	0.000000E+000
1	74.18512998	2.407181E-011	8.941806E-012	0	0.000000E+000
1	74.18534070	8.941806E-012	2.407181E-011	1	0.000000E+000
1	74.18557400	2.407181E-011	8.941806E-012	0	0.000000E+000
1	74.18591401	8.941806E-012	2.407181E-011	1	0.000000E+000
1	74.18608051	2.407181E-011	8.941806E-012	0	0.000000E+000
1	74.18648600	8.941806E-012	2.407181E-011	1	0.000000E+000
1	74.18667049	2.407181E-011	8.941806E-012	0	0.000000E+000
1	74.18670533	8.941806E-012	2.407181E-011	1	0.000000E+000
1	74.18704474	2.407181E-011	8.941806E-012	0	0.000000E+000
1	74.18804110	8.941806E-012	2.407181E-011	1	0.000000E+000
1	74.18829140	2.407181E-011	8.941806E-012	0	0.000000E+000
1	74.18953925	8.941806E-012	2.407181E-011	1	0.000000E+000
1	74.18957886	2.407181E-011	8.941806E-012	0	0.000000E+000
1	74.19049213	8.941806E-012	2.407181E-011	1	0.000000E+000
1	74.19086084	2.407181E-011	8.941806E-012	0	0.000000E+000
1	74.19092812	8.941806E-012	2.407181E-011	1	0.000000E+000
1	74.19115685	2.407181E-011	8.941806E-012	0	0.000000E+000
1	74.19130831	8.941806E-012	2.407181E-011	1	0.000000E+000
1	74.19157301	2.407181E-011	8.941806E-012	0	0.000000E+000
1	74.19321639	8.941806E-012	2.407181E-011	1	0.000000E+000
1	74.19336715	2.407181E-011	8.941806E-012	0	0.000000E+000
1	74.19352613	8.941806E-012	2.407181E-011	1	0.000000E+000
1	74.19365233	2.407181E-011	8.941806E-012	0	0.000000E+000
1	74.19376267	8.941806E-012	2.407181E-011	1	0.000000E+000
1	74.19390922	2.407181E-011	8.941806E-012	0	0.000000E+000
1	74.28796179	8.913914E-012	2.404391E-011	1	0.000000E+000
1	74.28837226	2.404391E-011	8.913914E-012	0	0.000000E+000
1	74.28887188	8.913914E-012	2.404391E-011	1	0.000000E+000
1	74.28937288	2.404391E-011	8.913914E-012	0	0.000000E+000
1	74.28956354	8.913914E-012	2.404391E-011	1	0.000000E+000
1	74.28976543	2.404391E-011	8.913914E-012	0	0.000000E+000
1	74.30573355	8.913914E-012	2.404391E-011	1	0.000000E+000
1	74.30583126	2.404391E-011	8.913914E-012	0	0.000000E+000
1	74.30687001	8.913914E-012	2.404391E-011	1	0.000000E+000
1	74.30717702	2.404391E-011	8.913914E-012	0	0.000000E+000
1	74.30794930	8.913914E-012	2.404391E-011	1	0.000000E+000
1	74.30828458	2.404391E-011	8.913914E-012	0	0.000000E+000
1	74.30998995	8.913914E-012	2.404391E-011	1	0.000000E+000
1	74.31041513	2.404391E-011	8.913914E-012	0	0.000000E+000
1	74.31076890	8.913914E-012	2.404391E-011	1	0.000000E+000
1	74.31095879	2.404391E-011	8.913914E-012	0	0.000000E+000
1	74.31177235	8.913914E-012	2.404391E-011	1	0.000000E+000
1	74.31182004	2.404391E-011	8.913914E-012	0	0.000000E+000
1	74.31218349	8.913914E-012	2.404391E-011	1	0.000000E+000
1	74.31350870	2.404391E-011	8.913914E-012	0	0.000000E+000
1	74.31353159	8.913914E-012	2.404391E-011	1	0.000000E+000
1	74.31367020	2.404391E-011	8.913914E-012	0	0.000000E+000
1	74.31399699	8.913914E-012	2.404391E-011	1	0.000000E+000
1	74.31409023	2.404391E-011	8.913914E-012	0	0.000000E+000
1	74.31412406	8.913914E-012	2.404391E-011	1	0.000000E+000
1	74.31459114	2.404391E-011	8.913914E-012	0	0.000000E+000
1	74.31568041	8.913914E-012	2.404391E-011	1	0.000000E+000
1	74.31581300	2.404391E-011	8.913914E-012	0	0.000000E+000
1	74.31689404	8.913914E-012	2.404391E-011	1	0.000000E+000
1	74.31762682	2.404391E-011	8.913914E-012	0	0.000000E+000
1	74.31779208	8.913914E-012	2.404391E-011	1	0.000000E+000
1	74.31791755	2.404391E-011	8.913914E-012	0	0.000000E+000
1	74.31814232	8.913914E-012	2.404391E-011	1	0.000000E+000
1	74.31852617	2.404391E-011	8.913914E-012	0	0.000000E+000
1	74.31883485	8.913914E-012	2.404391E-011	1	0.000000E+000
1	74.31895148	2.404391E-011	8.913914E-012	0	0.000000E+000
1	74.31918817	8.913914E-012	2.404391E-011	1	0.000000E+000
1	74.31933137	2.404391E-011	8.913914E-012	0	0.000000E+000
1	74.32041442	8.913914E-012	2.404391E-011	1	0.000000E+000
1	74.32049479	2.404391E-011	8.913914E-012	0	0.000000E+000
1	74.32055515	8.913914E-012	2.404391E-011	1	0.000000E+000
1	74.32057111	2.404391E-011	8.913914E-012	0	0.000000E+000
1	74.32064293	8.913914E-012	2.404391E-011	1	0.000000E+000
1	74.32071189	2.404391E-011	8.913914E-012	0	0.000000E+000
1	74.32078024	8.913914E-012	2.404391E-011	1	0.000000E+000
1	74.32130871	2.404391E-011	8.913914E-012	0	0.000000E+000
1	74.32184079	8.913914E-012	2.404391E-011	1	0.000000E+000
1	74.32203150	2.404391E-011	8.913914E-012	0	0.000000E+000
1	74.32237381	8.913914E-012	2.404391E-011	1	0.000000E+000
1	74.32244848	2.404391E-011	8.913914E-012	0	0.000000E+000
1	74.32290360	8.913914E-012	2.404391E-011	1	0.000000E+000
1	74.32301994	2.404391E-011	8.913914E-012	0	0.000000E+000
1	74.32381410	8.913914E-012	2.404391E-011	1	0.000000E+000
1	74.32414121	2.404391E-011	8.913914E-012	0	0.000000E+000
1	74.32570164	8.913914E-012	2.404391E-011	1	0.000000E+000
1	74.32603608	2.404391E-011	8.913914E-012	0	0.000000E+000
1	74.32609476	8.913914E-012	2.404391E-011	1	0.000000E+000
1	74.32686281	2.404391E-011	8.913914E-012	0	0.000000E+000
1	74.32694125	8.913914E-012	2.404391E-011	1	0.000000E+000
1	74.32724619	2.404391E-011	8.913914E-012	0	0.000000E+000
1	74.32824348	8.913914E-012	2.404391E-011	1	0.000000E+000
1	74.32889246	2.404391E-011	8.913914E-012	0	0.000000E+000
1	74.32895452	8.913914E-012	2.404391E-011	1	0.000000E+000
1	74.33062123	2.404391E-011	8.913914E-012	0	0.000000E+000
1	74.33099358	8.913914E-012	2.404391E-011	1	0.000000E+000
1	74.33117979	2.404391E-011	8.913914E-012	0	0.000000E+000
1	74.33239694	8.913914E-012	2.404391E-011	1	0.000000E+000
1	74.33263848	2.404391E-011	8.913914E-012	0	0.000000E+000
1	74.33366945	8.913914E-012	2.404391E-011	1	0.000000E+000
1	74.33378454	2.404391E-011	8.913914E-012	0	0.000000E+000
1	74.33408548	8.913914E-012	2.404391E-011	1	0.000000E+000
1	74.33425520	2.404391E-011	8.913914E-012	0	0.000000E+000
1	74.33764491	8.913914E-012	2.404391E-011	1	0.000000E+000
1	74.33830175	2.404391E-011	8.913914E-012	0	0.000000E+000
1	74.33925589	8.913914E-012	2.404391E-011	1	0.000000E+000
1	74.33954851	2.404391E-011	8.913914E-012	0	0.000000E+000
1	74.34038460	8.913914E-012	2.404391E-011	1	0.000000E+000
1	74.34069561	2.404391E-011	8.913914E-012	0	0.000000E+000
1	74.34081821	8.913914E-012	2.404391E-011	1	0.000000E+000
1	74.34104627	2.404391E-011	8.913914E-012	0	0.000000E+000
1	74.34106776	8.913914E-012	2.404391E-011	1	0.000000E+000
1	74.34184413	2.404391E-011	8.913914E-012	0	0.000000E+000
1	74.34263340	8.913914E-012	2.404391E-011	1	0.000000E+000
1	74.34332957	2.404391E-011	8.913914E-012	0	0.000000E+000
1	74.34356729	8.913914E-012	2.404391E-011	1	0.000000E+000
1	74.34392820	2.404391E-011	8.913914E-012	0	0.000000E+000
1	74.34427144	8.913914E-012	2.404391E-011	1	0.000000E+000
1	74.34443118	2.404391E-011	8.913914E-012	0	0.000000E+000
1	74.34486073	8.913914E-012	2.404391E-011	1	0.000000E+000
1	74.34490167	2.404391E-011	8.913914E-012	0	0.000000E+000
1	74.34571754	8.913914E-012	2.404391E-011	1	0.000000E+000
1	74.34607184	2.404391E-011	8.913914E-012	0	0.000000E+000
1	74.34642141	8.913914E-012	2.404391E-011	1	0.000000E+000
1	74.34725626	2.404391E-011	8.913914E-012	0	0.000000E+000
1	74.34787455	8.913914E-012	2.404391E-011	1	0.000000E+000
1	74.34798878	2.404391E-011	8.913914E-012	0	0.000000E+000
1	74.34809113	8.913914E-012	2.404391E-011	1	0.000000E+000
1	74.34858470	2.404391E-011	8.913914E-012	0	0.000000E+000
1	74.34864923	8.913914E-012	2.404391E-011	1	0.000000E+000
1	74.34894826	2.404391E-011	8.913914E-012	0	0.000000E+000
1	74.35032501	8.913914E-012	2.404391E-011	1	0.000000E+000
1	74.35034292	2.404391E-011	8.913914E-012	0	0.000000E+000
1	74.35079579	8.913914E-012	2.404391E-011	1	0.000000E+000
1	74.35110688	2.404391E-011	8.913914E-012	0	0.000000E+000
1	74.35535099	8.913914E-012	2.404391E-011	1	0.000000E+000
1	74.35552068	2.404391E-011	8.913914E-012	0	0.000000E+000
1	74.35606493	8.913914E-012	2.404391E-011	1	0.000000E+000
1	74.35609208	2.404391E-011	8.913914E-012	0	0.000000E+000
1	74.35677278	8.913914E-012	2.404391E-011	1	0.000000E+000
1	74.35713833	2.404391E-011	8.913914E-012	0	0.000000E+000
1	74.37893332	8.913914E-012	2.404391E-011	1	0.000000E+000
1	74.37917180	2.404391E-011	8.913914E-012	0	0.000000E+000
1	74.37930576	8.913914E-012	2.404391E-011	1	0.000000E+000
1	74.38011351	2.404391E-011	8.913914E-012	0	0.000000E+000
1	74.38044738	8.913914E-012	2.404391E-011	1	0.000000E+000
1	74.38062594	2.404391E-011	8.913914E-012	0	0.000000E+000
1	74.38066296	8.913914E-012	2.404391E-011	1	0.000000E+000
1	74.38087716	2.404391E-011	8.913914E-012	0	0.000000E+000
1	74.38130111	8.913914E-012	2.404391E-011	1	0.000000E+000
1	74.38193471	2.404391E-011	8.913914E-012	0	0.000000E+000
1	74.38299472	8.913914E-012	2.404391E-011	1	0.000000E+000
1	74.38315744	2.404391E-011	8.913914E-012	0	0.000000E+000
1	74.38322535	8.913914E-012	2.404391E-011	1	0.000000E+000
1	74.38325260	2.404391E-011	8.913914E-012	0	0.000000E+000
1	74.38394372	8.913914E-012	2.404391E-011	1	0.000000E+000
1	74.38404843	2.404391E-011	8.913914E-012	0	0.000000E+000
1	74.38578073	8.913914E-012	2.404391E-011	1	0.000000E+000
1	74.38631858	2.404391E-011	8.913914E-012	0	0.000000E+000
1	74.38662777	8.913914E-012	2.404391E-011	1	0.000000E+000
1	74.38699107	2.404391E-011	8.913914E-012	0	0.000000E+000
1	74.38824005	8.913914E-012	2.404391E-011	1	0.000000E+000
1	74.38826000	2.404391E-011	8.913914E-012	0	0.000000E+000
1	74.38828681	8.913914E-012	2.404391E-011	1	0.000000E+000
1	74.38836948	2.404391E-011	8.913914E-012	0	0.000000E+000
1	74.38869577	8.913914E-012	2.404391E-011	1	0.000000E+000
1	74.38884663	2.404391E-011	8.913914E-012	0	0.000000E+000
1	74.38910603	8.913914E-012	2.404391E-011	1	0.000000E+000
1	74.38948392	2.404391E-011	8.913914E-012	0	0.000000E+000
1	74.38956145	8.913914E-012	2.404391E-011	1	0.000000E+000
1	74.38960496	2.404391E-011	8.913914E-012	0	0.000000E+000
1	74.38987136	8.913914E-012	2.404391E-011	1	0.000000E+000
1	74.39028724	2.404391E-011	8.913914E-012	0	0.000000E+000
1	74.39043565	8.913914E-012	2.404391E-011	1	0.000000E+000
1	74.39055072	2.404391E-011	8.913914E-012	0	0.000000E+000
1	74.39059831	8.913914E-012	2.404391E-011	1	0.000000E+000
1	74.39074378	2.404391E-011	8.913914E-012	0	0.000000E+000
1	74.39082045	8.913914E-012	2.404391E-011	1	0.000000E+000
1	74.39092140	2.404391E-011	8.913914E-012	0	0.000000E+000
1	74.39108114	8.913914E-012	2.404391E-011	1	0.000000E+000
1	74.39153948	2.404391E-011	8.913914E-012	0	0.000000E+000
1	74.39268833	8.913914E-012	2.404391E-011	1	0.000000E+000
1	74.39278488	2.404391E-011	8.913914E-012	0	0.000000E+000
1	74.39373077	8.913914E-012	2.404391E-011	1	0.000000E+000
1	74.39428708	2.404391E-011	8.913914E-012	0	0.000000E+000
1	74.39448009	8.913914E-012	2.404391E-011	1	0.000000E+000
1	74.39483426	2.404391E-011	8.913914E-012	0	0.000000E+000
1	74.39488098	8.913914E-012	2.404391E-011	1	0.000000E+000
1	74.39500097	2.404391E-011	8.913914E-012	0	0.000000E+000
1	74.39522220	8.913914E-012	2.404391E-011	1	0.000000E+000
1	74.39575672	2.404391E-011	8.913914E-012	0	0.000000E+000
1	74.39658644	8.913914E-012	2.404391E-011	1	0.000000E+000
1	74.39674128	2.404391E-011	8.913914E-012	0	0.000000E+000
1	74.39772032	8.913914E-012	2.404391E-011	1	0.000000E+000
1	74.39793024	2.404391E-011	8.913914E-012	0	0.000000E+000
1	74.39915845	8.913914E-012	2.404391E-011	1	0.000000E+000
1	74.39956127	2.404391E-011	8.913914E-012	0	0.000000E+000
1	74.40268462	8.913914E-012	2.404391E-011	1	0.000000E+000
1	74.40279784	2.404391E-011	8.913914E-012	0	0.000000E+000
1	74.40363078	8.913914E-012	2.404391E-011	1	0.000000E+000
1	74.40412233	2.404391E-011	8.913914E-012	0	0.000000E+000
1	74.40594493	8.913914E-012	2.404391E-011	1	0.000000E+000
1	74.40597430	2.404391E-011	8.913914E-012	0	0.000000E+000
1	74.40635540	8.913914E-012	2.404391E-011	1	0.000000E+000
1	74.40656760	2.404391E-011	8.913914E-012	0	0.000000E+000
1	74.40791753	8.913914E-012	2.404391E-011	1	0.000000E+000
1	74.40807163	2.404391E-011	8.913914E-012	0	0.000000E+000
1	74.40898312	8.913914E-012	2.404391E-011	1	0.000000E+000
1	74.40960467	2.404391E-011	8.913914E-012	0	0.000000E+000
1	74.41021361	8.913914E-012	2.404391E-011	1	0.000000E+000
1	74.41026748	2.404391E-011	8.913914E-012	0	0.000000E+000
1	74.41032664	8.913914E-012	2.404391E-011	1	0.000000E+000
1	74.41087534	2.404391E-011	8.913914E-012	0	0.000000E+000
1	74.41253801	8.913914E-012	2.404391E-011	1	0.000000E+000
1	74.41256501	2.404391E-011	8.913914E-012	0	0.000000E+000
1	74.41265083	8.913914E-012	2.404391E-011	1	0.000000E+000
1	74.41282687	2.404391E-011	8.913914E-012	0	0.000000E+000
1	74.41393552	8.913914E-012	2.404391E-011	1	0.000000E+000
1	74.41466205	2.404391E-011	8.913914E-012	0	0.000000E+000
1	74.41479761	8.913914E-012	2.404391E-011	1	0.000000E+000
1	74.41524366	2.404391E-011	8.913914E-012	0	0.000000E+000
1	74.41725236	8.913914E-012	2.404391E-011	1	0.000000E+000
1	74.41764548	2.404391E-011	8.913914E-012	0	0.000000E+000
1	74.41783343	8.913914E-012	2.404391E-011	1	0.000000E+000
1	74.41834449	2.404391E-011	8.913914E-012	0	0.000000E+000
1	74.41974621	8.913914E-012	2.404391E-011	1	0.000000E+000
1	74.41980965	2.404391E-011	8.913914E-012	0	0.000000E+000
1	74.42146728	8.913914E-012	2.404391E-011	1	0.000000E+000
1	74.42151088	2.404391E-011	8.913914E-012	0	0.000000E+000
1	74.42197948	8.913914E-012	2.404391E-011	1	0.000000E+000
1	74.42270249	2.404391E-011	8.913914E-012	0	0.000000E+000
1	74.42518614	8.913914E-012	2.404391E-011	1	0.000000E+000
1	74.42523525	2.404391E-011	8.913914E-012	0	0.000000E+000
1	74.42641798	8.913914E-012	2.404391E-011	1	0.000000E+000
1	74.42771197	2.404391E-011	8.913914E-012	0	0.000000E+000
1	74.42797409	8.913914E-012	2.404391E-011	1	0.000000E+000
1	74.42813705	2.404391E-011	8.913914E-012	0	0.000000E+000
1	74.42828500	8.913914E-012	2.404391E-011	1	0.000000E+000
1	74.42848305	2.404391E-011	8.913914E-012	0	0.000000E+000
1	74.43073751	8.913914E-012	2.404391E-011	1	0.000000E+000
1	74.43113604	2.404391E-011	8.913914E-012	0	0.000000E+000
1	74.43126878	8.913914E-012	2.404391E-011	1	0.000000E+000
1	74.43220934	2.404391E-011	8.913914E-012	0	0.000000E+000
1	74.43361387	8.913914E-012	2.404391E-011	1	0.000000E+000
1	74.43459810	2.404391E-011	8.913914E-012	0	0.000000E+000
1	74.43574794	8.913914E-012	2.404391E-011	1	0.000000E+000
1	74.43636966	2.404391E-011	8.913914E-012	0	0.000000E+000
1	74.43644924	8.913914E-012	2.404391E-011	1	0.000000E+000
1	74.43705841	2.404391E-011	8.913914E-012	0	0.000000E+000
1	74.43716162	8.913914E-012	2.404391E-011	1	0.000000E+000
1	74.43738371	2.404391E-011	8.913914E-012	0	0.000000E+000
1	74.43871421	8.913914E-012	2.404391E-011	1	0.000000E+000
1	74.43898454	2.404391E-011	8.913914E-012	0	0.000000E+000
1	74.43907130	8.913914E-012	2.404391E-011	1	0.000000E+000
1	74.43954305	2.404391E-011	8.913914E-012	0	0.000000E+000
1	74.44036357	8.913914E-012	2.404391E-011	1	0.000000E+000
1	74.44096624	2.404391E-011	8.913914E-012	0	0.000000E+000
1	74.44098158	8.913914E-012	2.404391E-011	1	0.000000E+000
1	74.44135580	2.404391E-011	8.913914E-012	0	0.000000E+000
1	74.44225123	8.913914E-012	2.404391E-011	1	0.000000E+000
1	74.44285712	2.404391E-011	8.913914E-012	0	0.000000E+000
1	74.44290349	8.913914E-012	2.404391E-011	1	0.000000E+000
1	74.44368194	2.404391E-011	8.913914E-012	0	0.000000E+000
1	74.44415730	8.913914E-012	2.404391E-011	1	0.000000E+000
1	74.44439379	2.404391E-011	8.913914E-012	0	0.000000E+000
1	74.44585228	8.913914E-012	2.404391E-011	1	0.000000E+000
1	74.44604031	2.404391E-011	8.913914E-012	0	0.000000E+000
1	74.44675676	8.913914E-012	2.404391E-011	1	0.000000E+000
1	74.44689126	2.404391E-011	8.913914E-012	0	0.000000E+000
1	74.44799451	8.913914E-012	2.404391E-011	1	0.000000E+000
1	74.44836032	2.404391E-011	8.913914E-012	0	0.000000E+000
1	74.44946518	8.913914E-012	2.404391E-011	1	0.000000E+000
1	74.44964720	2.404391E-011	8.913914E-012	0	0.000000E+000
1	74.44985301	8.913914E-012	2.404391E-011	1	0.000000E+000
1	74.45040193	2.404391E-011	8.913914E-012	0	0.000000E+000
1	74.45158276	8.913914E-012	2.404391E-011	1	0.000000E+000
1	74.45198045	2.404391E-011	8.913914E-012	0	0.000000E+000
1	74.45227842	8.913914E-012	2.404391E-011	1	0.000000E+000
1	74.45291057	2.404391E-011	8.913914E-012	0	0.000000E+000
1	74.45302216	8.913914E-012	2.404391E-011	1	0.000000E+000
1	74.45319200	2.404391E-011	8.913914E-012	0	0.000000E+000
1	74.45411094	8.913914E-012	2.404391E-011	1	0.000000E+000
1	74.45447745	2.404391E-011	8.913914E-012	0	0.000000E+000
1	74.45485600	8.913914E-012	2.404391E-011	1	0.000000E+000
1	74.45560723	2.404391E-011	8.913914E-012	0	0.000000E+000
1	74.45670933	8.913914E-012	2.404391E-011	1	0.000000E+000
1	74.45715920	2.404391E-011	8.913914E-012	0	0.000000E+000
1	74.45811046	8.913914E-012	2.404391E-011	1	0.000000E+000
1	74.45838319	2.404391E-011	8.913914E-012	0	0.000000E+000
1	74.45891904	8.913914E-012	2.404391E-011	1	0.000000E+000
1	74.45938665	2.404391E-011	8.913914E-012	0	0.000000E+000
1	74.45984786	8.913914E-012	2.404391E-011	1	0.000000E+000
1	74.46023708	2.404391E-011	8.913914E-012	0	0.000000E+000
1	74.46106704	8.913914E-012	2.404391E-011	1	0.000000E+000
1	74.46129010	2.404391E-011	8.913914E-012	0	0.000000E+000
1	74.46244157	8.913914E-012	2.404391E-011	1	0.000000E+000
1	74.46249641	2.404391E-011	8.913914E-012	0	0.000000E+000
1	74.46267262	8.913914E-012	2.404391E-011	1	0.000000E+000
1	74.46306075	2.404391E-011	8.913914E-012	0	0.000000E+000
1	74.46439291	8.913914E-012	2.404391E-011	1	0.000000E+000
1	74.46511652	2.404391E-011	8.913914E-012	0	0.000000E+000
1	74.46541113	8.913914E-012	2.404391E-011	1	0.000000E+000
1	74.46556182	2.404391E-011	8.913914E-012	0	0.000000E+000
1	74.46587573	8.913914E-012	2.404391E-011	1	0.000000E+000
1	74.46595881	2.404391E-011	8.913914E-012	0	0.000000E+000
1	74.46732564	8.913914E-012	2.404391E-011	1	0.000000E+000
1	74.46748045	2.404391E-011	8.913914E-012	0	0.000000E+000
1	74.46755036	8.913914E-012	2.404391E-011	1	0.000000E+000
1	74.46766629	2.404391E-011	8.913914E-012	0	0.000000E+000
1	74.46823750	8.913914E-012	2.404391E-011	1	0.000000E+000
1	74.46866169	2.404391E-011	8.913914E-012	0	0.000000E+000
1	74.47085999	8.913914E-012	2.404391E-011	1	0.000000E+000
1	74.47096589	2.404391E-011	8.913914E-012	0	0.000000E+000
1	74.47102798	8.913914E-012	2.404391E-011	1	0.000000E+000
1	74.47109024	2.404391E-011	8.913914E-012	0	0.000000E+000
1	74.47139572	8.913914E-012	2.404391E-011	1	0.000000E+000
1	74.47144966	2.404391E-011	8.913914E-012	0	0.000000E+000
1	74.47184145	8.913914E-012	2.404391E-011	1	0.000000E+000
1	74.47189680	2.404391E-011	8.913914E-012	0	0.000000E+000
1	74.47228069	8.913914E-012	2.404391E-011	1	0.000000E+000
1	74.47271131	2.404391E-011	8.913914E-012	0	0.000000E+000
1	74.47306255	8.913914E-012	2.404391E-011	1	0.000000E+000
1	74.47336892	2.404391E-011	8.913914E-012	0	0.000000E+000
1	74.47367957	8.913914E-012	2.404391E-011	1	0.000000E+000
1	74.47382374	2.404391E-011	8.913914E-012	0	0.000000E+000
1	74.47430028	8.913914E-012	2.404391E-011	1	0.000000E+000
1	74.47511810	2.404391E-011	8.913914E-012	0	0.000000E+000
1	74.47555228	8.913914E-012	2.404391E-011	1	0.000000E+000
1	74.47611390	2.404391E-011	8.913914E-012	0	0.000000E+000
1	74.47658402	8.913914E-012	2.404391E-011	1	0.000000E+000
1	74.47674591	2.404391E-011	8.913914E-012	0	0.000000E+000
1	74.47727708	8.913914E-012	2.404391E-011	1	0.000000E+000
1	74.47749882	2.404391E-011	8.913914E-012	0	0.000000E+000
1	74.47770553	8.913914E-012	2.404391E-011	1	0.000000E+000
1	74.47807764	2.404391E-011	8.913914E-012	0	0.000000E+000
1	74.47883052	8.913914E-012	2.404391E-011	1	0.000000E+000
1	74.47887416	2.404391E-011	8.913914E-012	0	0.000000E+000
1	74.47927042	8.913914E-012	2.404391E-011	1	0.000000E+000
1	74.47930699	2.404391E-011	8.913914E-012	0	0.000000E+000
1	74.47955947	8.913914E-012	2.404391E-011	1	0.000000E+000
1	74.47960674	2.404391E-011	8.913914E-012	0	0.000000E+000
1	74.48136219	8.913914E-012	2.404391E-011	1	0.000000E+000
1	74.48144461	2.404391E-011	8.913914E-012	0	0.000000E+000
1	74.48153415	8.913914E-012	2.404391E-011	1	0.000000E+000
1	74.48169573	2.404391E-011	8.913914E-012	0	0.000000E+000
1	74.48200417	8.913914E-012	2.404391E-011	1	0.000000E+000
1	74.48204081	2.404391E-011	8.913914E-012	0	0.000000E+000
1	74.48207420	8.913914E-012	2.404391E-011	1	0.000000E+000
1	74.48237699	2.404391E-011	8.913914E-012	0	0.000000E+000
1	74.48392512	8.913914E-012	2.404391E-011	1	0.000000E+000
1	74.48410691	2.404391E-011	8.913914E-012	0	0.000000E+000
1	74.48471090	8.913914E-012	2.404391E-011	1	0.000000E+000
1	74.48567939	2.404391E-011	8.913914E-012	0	0.000000E+000
1	74.48865646	8.913914E-012	2.404391E-011	1	0.000000E+000
1	74.48904037	2.404391E-011	8.913914E-012	0	0.000000E+000
1	74.48919054	8.913914E-012	2.404391E-011	1	0.000000E+000
1	74.48924698	2.404391E-011	8.913914E-012	0	0.000000E+000
1	74.48973605	8.913914E-012	2.404391E-011	1	0.000000E+000
1	74.49001212	2.404391E-011	8.913914E-012	0	0.000000E+000
1	74.49019245	8.913914E-012	2.404391E-011	1	0.000000E+000
1	74.49086913	2.404391E-011	8.913914E-012	0	0.000000E+000
1	74.49146622	8.913914E-012	2.404391E-011	1	0.000000E+000
1	74.49174766	2.404391E-011	8.913914E-012	0	0.000000E+000
1	74.49328648	8.913914E-012	2.404391E-011	1	0.000000E+000
1	74.49465532	2.404391E-011	8.913914E-012	0	0.000000E+000
1	74.49537905	8.913914E-012	2.404391E-011	1	0.000000E+000
1	74.49569131	2.404391E-011	8.913914E-012	0	0.000000E+000
1	74.49619612	8.913914E-012	2.404391E-011	1	0.000000E+000
1	74.49622599	2.404391E-011	8.913914E-012	0	0.000000E+000
1	74.49643988	8.913914E-012	2.404391E-011	1	0.000000E+000
1	74.49650905	2.404391E-011	8.913914E-012	0	0.000000E+000
1	74.49666101	8.913914E-012	2.404391E-011	1	0.000000E+000
1	74.49693452	2.404391E-011	8.913914E-012	0	0.000000E+000
1	74.49717537	8.913914E-012	2.404391E-011	1	0.000000E+000
1	74.49748203	2.404391E-011	8.913914E-012	0	0.000000E+000
1	74.49785188	8.913914E-012	2.404391E-011	1	0.000000E+000
1	74.49815866	2.404391E-011	8.913914E-012	0	0.000000E+000
1	74.49891797	8.913914E-012	2.404391E-011	1	0.000000E+000
1	74.49906109	2.404391E-011	8.913914E-012	0	0.000000E+000
1	74.50077758	8.913914E-012	2.404391E-011	1	0.000000E+000
1	74.50111324	2.404391E-011	8.913914E-012	0	0.000000E+000
1	74.50132001	8.913914E-012	2.404391E-011	1	0.000000E+000
1	74.50188125	2.404391E-011	8.913914E-012	0	0.000000E+000
1	74.50403271	8.913914E-012	2.404391E-011	1	0.000000E+000
1	74.50419040	2.404391E-011	8.913914E-012	0	0.000000E+000
1	74.50429833	8.913914E-012	2.404391E-011	1	0.000000E+000
1	74.50460493	2.404391E-011	8.913914E-012	0	0.000000E+000
1	74.50501161	8.913914E-012	2.404391E-011	1	0.000000E+000
1	74.50532239	2.404391E-011	8.913914E-012	0	0.000000E+000
1	74.50591898	8.913914E-012	2.404391E-011	1	0.000000E+000
1	74.50613679	2.404391E-011	8.913914E-012	0	0.000000E+000
1	74.50627519	8.913914E-012	2.404391E-011	1	0.000000E+000
1	74.50641799	2.404391E-011	8.913914E-012	0	0.000000E+000
1	74.50675586	8.913914E-012	2.404391E-011	1	0.000000E+000
1	74.50687557	2.404391E-011	8.913914E-012	0	0.000000E+000
1	74.51018521	8.913914E-012	2.404391E-011	1	0.000000E+000
1	74.51047624	2.404391E-011	8.913914E-012	0	0.000000E+000
1	74.51054466	8.913914E-012	2.404391E-011	1	0.000000E+000
1	74.51118436	2.404391E-011	8.913914E-012	0	0.000000E+000
1	74.51175976	8.913914E-012	2.404391E-011	1	0.000000E+000
1	74.51194846	2.404391E-011	8.913914E-012	0	0.000000E+000
1	74.51202824	8.913914E-012	2.404391E-011	1	0.000000E+000
1	74.51207791	2.404391E-011	8.913914E-012	0	0.000000E+000
1	74.51336038	8.913914E-012	2.404391E-011	1	0.000000E+000
1	74.51366132	2.404391E-011	8.913914E-012	0	0.000000E+000
1	74.51441716	8.913914E-012	2.404391E-011	1	0.000000E+000
1	74.51447126	2.404391E-011	8.913914E-012	0	0.000000E+000
1	74.51520785	8.913914E-012	2.404391E-011	1	0.000000E+000
1	74.51533778	2.404391E-011	8.913914E-012	0	0.000000E+000
1	74.51539052	8.913914E-012	2.404391E-011	1	0.000000E+000
1	74.51546106	2.404391E-011	8.913914E-012	0	0.000000E+000
1	74.51592977	8.913914E-012	2.404391E-011	1	0.000000E+000
1	74.51638436	2.404391E-011	8.913914E-012	0	0.000000E+000
1	74.51660879	8.913914E-012	2.404391E-011	1	0.000000E+000
1	74.51673486	2.404391E-011	8.913914E-012	0	0.000000E+000
1	74.51684417	8.913914E-012	2.404391E-011	1	0.000000E+000
1	74.51696758	2.404391E-011	8.913914E-012	0	0.000000E+000
1	74.51718120	8.913914E-012	2.404391E-011	1	0.000000E+000
1	74.51740069	2.404391E-011	8.913914E-012	0	0.000000E+000
1	74.51913288	8.913914E-012	2.404391E-011	1	0.000000E+000
1	74.51970592	2.404391E-011	8.913914E-012	0	0.000000E+000
1	74.51975162	8.913914E-012	2.404391E-011	1	0.000000E+000
1	74.51982276	2.404391E-011	8.913914E-012	0	0.000000E+000
1	74.51989852	8.913914E-012	2.404391E-011	1	0.000000E+000
1	74.52007585	2.404391E-011	8.913914E-012	0	0.000000E+000
1	74.52050920	8.913914E-012	2.404391E-011	1	0.000000E+000
1	74.52085168	2.404391E-011	8.913914E-012	0	0.000000E+000
1	74.52121779	8.913914E-012	2.404391E-011	1	0.000000E+000
1	74.52154944	2.404391E-011	8.913914E-012	0	0.000000E+000
1	74.58724357	9.000098E-012	2.413010E-011	1	0.000000E+000
1	74.58732984	2.413010E-011	9.000098E-012	0	0.000000E+000
1	74.58734879	9.000098E-012	2.413010E-011	1	0.000000E+000
1	74.58787841	2.413010E-011	9.000098E-012	0	0.000000E+000
1	74.58832462	9.000098E-012	2.413010E-011	1	0.000000E+000
1	74.58838974	2.413010E-011	9.000098E-012	0	0.000000E+000
1	74.58864580	9.000098E-012	2.413010E-011	1	0.000000E+000
1	74.58889642	2.413010E-011	9.000098E-012	0	0.000000E+000
1	74.58930301	9.000098E-012	2.413010E-011	1	0.000000E+000
1	74.58939748	2.413010E-011	9.000098E-012	0	0.000000E+000
1	74.58987986	9.000098E-012	2.413010E-011	1	0.000000E+000
1	74.59068028	2.413010E-011	9.000098E-012	0	0.000000E+000
1	74.59218113	9.000098E-012	2.413010E-011	1	0.000000E+000
1	74.59226226	2.413010E-011	9.000098E-012	0	0.000000E+000
1	74.59229788	9.000098E-012	2.413010E-011	1	0.000000E+000
1	74.59273982	2.413010E-011	9.000098E-012	0	0.000000E+000
1	74.59312633	9.000098E-012	2.413010E-011	1	0.000000E+000
1	74.59359841	2.413010E-011	9.000098E-012	0	0.000000E+000
1	74.59432292	9.000098E-012	2.413010E-011	1	0.000000E+000
1	74.59460001	2.413010E-011	9.000098E-012	0	0.000000E+000
1	74.59473444	9.000098E-012	2.413010E-011	1	0.000000E+000
1	74.59492446	2.413010E-011	9.000098E-012	0	0.000000E+000
1	74.59501867	9.000098E-012	2.413010E-011	1	0.000000E+000
1	74.59532728	2.413010E-011	9.000098E-012	0	0.000000E+000
1	74.62401903	9.000098E-012	2.413010E-011	1	0.000000E+000
1	74.62442374	2.413010E-011	9.000098E-012	0	0.000000E+000
1	74.62530442	9.000098E-012	2.413010E-011	1	0.000000E+000
1	74.62614163	2.413010E-011	9.000098E-012	0	0.000000E+000
1	74.62619961	9.000098E-012	2.413010E-011	1	0.000000E+000
1	74.62623680	2.413010E-011	9.000098E-012	0	0.000000E+000
1	74.62719710	9.000098E-012	2.413010E-011	1	0.000000E+000
1	74.62732239	2.413010E-011	9.000098E-012	0	0.000000E+000
1	74.62821545	9.000098E-012	2.413010E-011	1	0.000000E+000
1	74.62861625	2.413010E-011	9.000098E-012	0	0.000000E+000
1	74.62866661	9.000098E-012	2.413010E-011	1	0.000000E+000
1	74.62892424	2.413010E-011	9.000098E-012	0	0.000000E+000
1	74.63070775	9.000098E-012	2.413010E-011	1	0.000000E+000
1	74.63142613	2.413010E-011	9.000098E-012	0	0.000000E+000
1	74.63168742	9.000098E-012	2.413010E-011	1	0.000000E+000
1	74.63197769	2.413010E-011	9.000098E-012	0	0.000000E+000
1	74.63262457	9.000098E-012	2.413010E-011	1	0.000000E+000
1	74.63270453	2.413010E-011	9.000098E-012	0	0.000000E+000
1	74.63373510	9.000098E-012	2.413010E-011	1	0.000000E+000
1	74.63384491	2.413010E-011	9.000098E-012	0	0.000000E+000
1	74.63481573	9.000098E-012	2.413010E-011	1	0.000000E+000
1	74.63485490	2.413010E-011	9.000098E-012	0	0.000000E+000
1	74.63507681	9.000098E-012	2.413010E-011	1	0.000000E+000
1	74.63529158	2.413010E-011	9.000098E-012	0	0.000000E+000
1	74.63537173	9.000098E-012	2.413010E-011	1	0.000000E+000
1	74.63553082	2.413010E-011	9.000098E-012	0	0.000000E+000
1	74.63569208	9.000098E-012	2.413010E-011	1	0.000000E+000
1	74.63596138	2.413010E-011	9.000098E-012	0	0.000000E+000
1	74.65793615	9.000098E-012	2.413010E-011	1	0.000000E+000
1	74.65915915	2.413010E-011	9.000098E-012	0	0.000000E+000
1	74.65974013	9.000098E-012	2.413010E-011	1	0.000000E+000
1	74.66053586	2.413010E-011	9.000098E-012	0	0.000000E+000
1	74.66090050	9.000098E-012	2.413010E-011	1	0.000000E+000
1	74.66130203	2.413010E-011	9.000098E-012	0	0.000000E+000
1	74.68162744	9.000098E-012	2.413010E-011	1	0.000000E+000
1	74.68172829	2.413010E-011	9.000098E-012	0	0.000000E+000
1	74.68279838	9.000098E-012	2.413010E-011	1	0.000000E+000
1	74.68306495	2.413010E-011	9.000098E-012	0	0.000000E+000
1	74.68330656	9.000098E-012	2.413010E-011	1	0.000000E+000
1	74.68342613	2.413010E-011	9.000098E-012	0	0.000000E+000
1	74.68354685	9.000098E-012	2.413010E-011	1	0.000000E+000
1	74.68366586	2.413010E-011	9.000098E-012	0	0.000000E+000
1	74.68398437	9.000098E-012	2.413010E-011	1	0.000000E+000
1	74.68423470	2.413010E-011	9.000098E-012	0	0.000000E+000
1	74.68429552	9.000098E-012	2.413010E-011	1	0.000000E+000
1	74.68432746	2.413010E-011	9.000098E-012	0	0.000000E+000
1	74.68478713	9.000098E-012	2.413010E-011	1	0.000000E+000
1	74.68541578	2.413010E-011	9.000098E-012	0	0.000000E+000
1	74.68552937	9.000098E-012	2.413010E-011	1	0.000000E+000
1	74.68573518	2.413010E-011	9.000098E-012	0	0.000000E+000
1	74.68592674	9.000098E-012	2.413010E-011	1	0.000000E+000
1	74.68702989	2.413010E-011	9.000098E-012	0	0.000000E+000
1	74.68706959	9.000098E-012	2.413010E-011	1	0.000000E+000
1	74.68718090	2.413010E-011	9.000098E-012	0	0.000000E+000
1	74.68767298	9.000098E-012	2.413010E-011	1	0.000000E+000
1	74.68794949	2.413010E-011	9.000098E-012	0	0.000000E+000
1	74.68910591	9.000098E-012	2.413010E-011	1	0.000000E+000
1	74.68921493	2.413010E-011	9.000098E-012	0	0.000000E+000
1	74.68977707	9.000098E-012	2.413010E-011	1	0.000000E+000
1	74.69032320	2.413010E-011	9.000098E-012	0	0.000000E+000
1	74.69146312	9.000098E-012	2.413010E-011	1	0.000000E+000
1	74.69156036	2.413010E-011	9.000098E-012	0	0.000000E+000
1	74.69201592	9.000098E-012	2.413010E-011	1	0.000000E+000
1	74.69282779	2.413010E-011	9.000098E-012	0	0.000000E+000
1	74.69377445	9.000098E-012	2.413010E-011	1	0.000000E+000
1	74.69378214	2.413010E-011	9.000098E-012	0	0.000000E+000
1	74.69381050	9.000098E-012	2.413010E-011	1	0.000000E+000
1	74.69437620	2.413010E-011	9.000098E-012	0	0.000000E+000
1	74.69657837	9.000098E-012	2.413010E-011	1	0.000000E+000
1	74.69810975	2.413010E-011	9.000098E-012	0	0.000000E+000
1	74.69917877	9.000098E-012	2.413010E-011	1	0.000000E+000
1	74.69938861	2.413010E-011	9.000098E-012	0	0.000000E+000
1	74.69941718	9.000098E-012	2.413010E-011	1	0.000000E+000
1	74.69961437	2.413010E-011	9.000098E-012	0	0.000000E+000
1	74.70011787	9.000098E-012	2.413010E-011	1	0.000000E+000
1	74.70043222	2.413010E-011	9.000098E-012	0	0.000000E+000
1	74.70060441	9.000098E-012	2.413010E-011	1	0.000000E+000
1	74.70113661	2.413010E-011	9.000098E-012	0	0.000000E+000
1	74.76730182	9.000098E-012	2.413010E-011	1	0.000000E+000
1	74.76772730	2.413010E-011	9.000098E-012	0	0.000000E+000
1	74.76775315	9.000098E-012	2.413010E-011	1	0.000000E+000
1	74.76788597	2.413010E-011	9.000098E-012	0	0.000000E+000
1	74.76831889	9.000098E-012	2.413010E-011	1	0.000000E+000
1	74.76866846	2.413010E-011	9.000098E-012	0	0.000000E+000
1	74.76916623	9.000098E-012	2.413010E-011	1	0.000000E+000
1	74.76926608	2.413010E-011	9.000098E-012	0	0.000000E+000
1	74.76985101	9.000098E-012	2.413010E-011	1	0.000000E+000
1	74.77054380	2.413010E-011	9.000098E-012	0	0.000000E+000
1	74.77116790	9.000098E-012	2.413010E-011	1	0.000000E+000
1	74.77137020	2.413010E-011	9.000098E-012	0	0.000000E+000
1	74.77227880	9.000098E-012	2.413010E-011	1	0.000000E+000
1	74.77284018	2.413010E-011	9.000098E-012	0	0.000000E+000
1	74.77369436	9.000098E-012	2.413010E-011	1	0.000000E+000
1	74.77379872	2.413010E-011	9.000098E-012	0	0.000000E+000
1	74.77437005	9.000098E-012	2.413010E-011	1	0.000000E+000
1	74.77442986	2.413010E-011	9.000098E-012	0	0.000000E+000
1	74.77482395	9.000098E-012	2.413010E-011	1	0.000000E+000
1	74.77524447	2.413010E-011	9.000098E-012	0	0.000000E+000
1	74.77583370	9.000098E-012	2.413010E-011	1	0.000000E+000
1	74.77594887	2.413010E-011	9.000098E-012	0	0.000000E+000
1	74.77797528	9.000098E-012	2.413010E-011	1	0.000000E+000
1	74.77822916	2.413010E-011	9.000098E-012	0	0.000000E+000
1	74.77893916	9.000098E-012	2.413010E-011	1	0.000000E+000
1	74.77910097	2.413010E-011	9.000098E-012	0	0.000000E+000
1	74.77933775	9.000098E-012	2.413010E-011	1	0.000000E+000
1	74.77975938	2.413010E-011	9.000098E-012	0	0.000000E+000
1	74.78063209	9.000098E-012	2.413010E-011	1	0.000000E+000
1	74.78133097	2.413010E-011	9.000098E-012	0	0.000000E+000
1	74.78157005	9.000098E-012	2.413010E-011	1	0.000000E+000
1	74.78184393	2.413010E-011	9.000098E-012	0	0.000000E+000
1	74.78253038	9.000098E-012	2.413010E-011	1	0.000000E+000
1	74.78318611	2.413010E-011	9.000098E-012	0	0.000000E+000
1	74.78334155	9.000098E-012	2.413010E-011	1	0.000000E+000
1	74.78343186	2.413010E-011	9.000098E-012	0	0.000000E+000
1	74.78376518	9.000098E-012	2.413010E-011	1	0.000000E+000
1	74.78384233	2.413010E-011	9.000098E-012	0	0.000000E+000
1	74.78421571	9.000098E-012	2.413010E-011	1	0.000000E+000
1	74.78433589	2.413010E-011	9.000098E-012	0	0.000000E+000
1	74.78503928	9.000098E-012	2.413010E-011	1	0.000000E+000
1	74.78601211	2.413010E-011	9.000098E-012	0	0.000000E+000
1	74.78702665	9.000098E-012	2.413010E-011	1	0.000000E+000
1	74.78726024	2.413010E-011	9.000098E-012	0	0.000000E+000
1	74.78986610	9.000098E-012	2.413010E-011	1	0.000000E+000
1	74.79012495	2.413010E-011	9.000098E-012	0	0.000000E+000
1	74.79017297	9.000098E-012	2.413010E-011	1	0.000000E+000
1	74.79074545	2.413010E-011	9.000098E-012	0	0.000000E+000
1	74.79108459	9.000098E-012	2.413010E-011	1	0.000000E+000
1	74.79109476	2.413010E-011	9.000098E-012	0	0.000000E+000
1	74.79565700	9.000098E-012	2.413010E-011	1	0.000000E+000
1	74.79616834	2.413010E-011	9.000098E-012	0	0.000000E+000
1	74.79644107	9.000098E-012	2.413010E-011	1	0.000000E+000
1	74.79653168	2.413010E-011	9.000098E-012	0	0.000000E+000
1	74.79662629	9.000098E-012	2.413010E-011	1	0.000000E+000
1	74.79684012	2.413010E-011	9.000098E-012	0	0.000000E+000
1	74.79695987	9.000098E-012	2.413010E-011	1	0.000000E+000
1	74.79778224	2.413010E-011	9.000098E-012	0	0.000000E+000
1	74.79846236	9.000098E-012	2.413010E-011	1	0.000000E+000
1	74.79864723	2.413010E-011	9.000098E-012	0	0.000000E+000
1	74.79870492	9.000098E-012	2.413010E-011	1	0.000000E+000
1	74.79880590	2.413010E-011	9.000098E-012	0	0.000000E+000
1	74.79975023	9.000098E-012	2.413010E-011	1	0.000000E+000
1	74.79980505	2.413010E-011	9.000098E-012	0	0.000000E+000
1	74.80103557	9.000098E-012	2.413010E-011	1	0.000000E+000
1	74.80117944	2.413010E-011	9.000098E-012	0	0.000000E+000
1	74.80188890	9.000098E-012	2.413010E-011	1	0.000000E+000
1	74.80191166	2.413010E-011	9.000098E-012	0	0.000000E+000
1	74.80366787	9.000098E-012	2.413010E-011	1	0.000000E+000
1	74.80367609	2.413010E-011	9.000098E-012	0	0.000000E+000
1	74.80480940	9.000098E-012	2.413010E-011	1	0.000000E+000
1	74.80497599	2.413010E-011	9.000098E-012	0	0.000000E+000
1	74.80547720	9.000098E-012	2.413010E-011	1	0.000000E+000
1	74.80553699	2.413010E-011	9.000098E-012	0	0.000000E+000
1	74.80609044	9.000098E-012	2.413010E-011	1	0.000000E+000
1	74.80650658	2.413010E-011	9.000098E-012	0	0.000000E+000
1	74.80656597	9.000098E-012	2.413010E-011	1	0.000000E+000
1	74.80684747	2.413010E-011	9.000098E-012	0	0.000000E+000
1	74.80722175	9.000098E-012	2.413010E-011	1	0.000000E+000
1	74.80807802	2.413010E-011	9.000098E-012	0	0.000000E+000
1	74.80845218	9.000098E-012	2.413010E-011	1	0.000000E+000
1	74.80853238	2.413010E-011	9.000098E-012	0	0.000000E+000
1	74.80886971	9.000098E-012	2.413010E-011	1	0.000000E+000
1	74.80895779	2.413010E-011	9.000098E-012	0	0.000000E+000
1	74.80950835	9.000098E-012	2.413010E-011	1	0.000000E+000
1	74.80972159	2.413010E-011	9.000098E-012	0	0.000000E+000
1	74.81038077	9.000098E-012	2.413010E-011	1	0.000000E+000
1	74.81070196	2.413010E-011	9.000098E-012	0	0.000000E+000
1	74.81206971	9.000098E-012	2.413010E-011	1	0.000000E+000
1	74.81250258	2.413010E-011	9.000098E-012	0	0.000000E+000
1	74.81275276	9.000098E-012	2.413010E-011	1	0.000000E+000
1	74.81310561	2.413010E-011	9.000098E-012	0	0.000000E+000
1	74.81331865	9.000098E-012	2.413010E-011	1	0.000000E+000
1	74.81401223	2.413010E-011	9.000098E-012	0	0.000000E+000
1	74.81425996	9.000098E-012	2.413010E-011	1	0.000000E+000
1	74.81432717	2.413010E-011	9.000098E-012	0	0.000000E+000
1	74.81455877	9.000098E-012	2.413010E-011	1	0.000000E+000
1	74.81462027	2.413010E-011	9.000098E-012	0	0.000000E+000
1	74.81646704	9.000098E-012	2.413010E-011	1	0.000000E+000
1	74.81692751	2.413010E-011	9.000098E-012	0	0.000000E+000
1	74.81898632	9.000098E-012	2.413010E-011	1	0.000000E+000
1	74.81907005	2.413010E-011	9.000098E-012	0	0.000000E+000
1	74.82030373	9.000098E-012	2.413010E-011	1	0.000000E+000
1	74.82090453	2.413010E-011	9.000098E-012	0	0.000000E+000
1	74.82150352	9.000098E-012	2.413010E-011	1	0.000000E+000
1	74.82171925	2.413010E-011	9.000098E-012	0	0.000000E+000
1	74.82362244	9.000098E-012	2.413010E-011	1	0.000000E+000
1	74.82376036	2.413010E-011	9.000098E-012	0	0.000000E+000
1	74.82398602	9.000098E-012	2.413010E-011	1	0.000000E+000
1	74.82401922	2.413010E-011	9.000098E-012	0	0.000000E+000
1	74.82459930	9.000098E-012	2.413010E-011	1	0.000000E+000
1	74.82468021	2.413010E-011	9.000098E-012	0	0.000000E+000
1	74.82475353	9.000098E-012	2.413010E-011	1	0.000000E+000
1	74.82477406	2.413010E-011	9.000098E-012	0	0.000000E+000
1	74.82505423	9.000098E-012	2.413010E-011	1	0.000000E+000
1	74.82576435	2.413010E-011	9.000098E-012	0	0.000000E+000
1	74.82579184	9.000098E-012	2.413010E-011	1	0.000000E+000
1	74.82612913	2.413010E-011	9.000098E-012	0	0.000000E+000
1	74.82619231	9.000098E-012	2.413010E-011	1	0.000000E+000
1	74.82646449	2.413010E-011	9.000098E-012	0	0.000000E+000
1	74.82651067	9.000098E-012	2.413010E-011	1	0.000000E+000
1	74.82653730	2.413010E-011	9.000098E-012	0	0.000000E+000
1	74.82707089	9.000098E-012	2.413010E-011	1	0.000000E+000
1	74.82709311	2.413010E-011	9.000098E-012	0	0.000000E+000
1	74.82737591	9.000098E-012	2.413010E-011	1	0.000000E+000
1	74.82745369	2.413010E-011	9.000098E-012	0	0.000000E+000
1	74.82993166	9.000098E-012	2.413010E-011	1	0.000000E+000
1	74.83015090	2.413010E-011	9.000098E-012	0	0.000000E+000
1	74.83191554	9.000098E-012	2.413010E-011	1	0.000000E+000
1	74.83192027	2.413010E-011	9.000098E-012	0	0.000000E+000
1	74.83340165	9.000098E-012	2.413010E-011	1	0.000000E+000
1	74.83355511	2.413010E-011	9.000098E-012	0	0.000000E+000
1	74.83464720	9.000098E-012	2.413010E-011	1	0.000000E+000
1	74.83493763	2.413010E-011	9.000098E-012	0	0.000000E+000
1	74.83530759	9.000098E-012	2.413010E-011	1	0.000000E+000
1	74.83624613	2.413010E-011	9.000098E-012	0	0.000000E+000
1	74.83644093	9.000098E-012	2.413010E-011	1	0.000000E+000
1	74.83649356	2.413010E-011	9.000098E-012	0	0.000000E+000
1	74.83698035	9.000098E-012	2.413010E-011	1	0.000000E+000
1	74.83718082	2.413010E-011	9.000098E-012	0	0.000000E+000
1	74.83737339	9.000098E-012	2.413010E-011	1	0.000000E+000
1	74.83739200	2.413010E-011	9.000098E-012	0	0.000000E+000
1	74.83754311	9.000098E-012	2.413010E-011	1	0.000000E+000
1	74.83797687	2.413010E-011	9.000098E-012	0	0.000000E+000
1	74.83823912	9.000098E-012	2.413010E-011	1	0.000000E+000
1	74.83848148	2.413010E-011	9.000098E-012	0	0.000000E+000
1	74.83892341	9.000098E-012	2.413010E-011	1	0.000000E+000
1	74.83901724	2.413010E-011	9.000098E-012	0	0.000000E+000
1	74.83970496	9.000098E-012	2.413010E-011	1	0.000000E+000
1	74.83974777	2.413010E-011	9.000098E-012	0	0.000000E+000
1	74.83978571	9.000098E-012	2.413010E-011	1	0.000000E+000
1	74.84053672	2.413010E-011	9.000098E-012	0	0.000000E+000
1	74.84082889	9.000098E-012	2.413010E-011	1	0.000000E+000
1	74.84200419	2.413010E-011	9.000098E-012	0	0.000000E+000
1	74.84297138	9.000098E-012	2.413010E-011	1	0.000000E+000
1	74.84339138	2.413010E-011	9.000098E-012	0	0.000000E+000
1	74.84494461	9.000098E-012	2.413010E-011	1	0.000000E+000
1	74.84497962	2.413010E-011	9.000098E-012	0	0.000000E+000
1	74.84512153	9.000098E-012	2.413010E-011	1	0.000000E+000
1	74.84532607	2.413010E-011	9.000098E-012	0	0.000000E+000
1	74.84579096	9.000098E-012	2.413010E-011	1	0.000000E+000
1	74.84668274	2.413010E-011	9.000098E-012	0	0.000000E+000
1	74.84690327	9.000098E-012	2.413010E-011	1	0.000000E+000
1	74.84704586	2.413010E-011	9.000098E-012	0	0.000000E+000
1	74.84837391	9.000098E-012	2.413010E-011	1	0.000000E+000
1	74.84856137	2.413010E-011	9.000098E-012	0	0.000000E+000
1	74.84863056	9.000098E-012	2.413010E-011	1	0.000000E+000
1	74.84876233	2.413010E-011	9.000098E-012	0	0.000000E+000
1	74.84903495	9.000098E-012	2.413010E-011	1	0.000000E+000
1	74.85010545	2.413010E-011	9.000098E-012	0	0.000000E+000
1	74.85138050	9.000098E-012	2.413010E-011	1	0.000000E+000
1	74.85144771	2.413010E-011	9.000098E-012	0	0.000000E+000
1	74.85196198	9.000098E-012	2.413010E-011	1	0.000000E+000
1	74.85199941	2.413010E-011	9.000098E-012	0	0.000000E+000
1	74.85299567	9.000098E-012	2.413010E-011	1	0.000000E+000
1	74.85320857	2.413010E-011	9.000098E-012	0	0.000000E+000
1	74.85407840	9.000098E-012	2.413010E-011	1	0.000000E+000
1	74.85506538	2.413010E-011	9.000098E-012	0	0.000000E+000
1	74.85585565	9.000098E-012	2.413010E-011	1	0.000000E+000
1	74.85628578	2.413010E-011	9.000098E-012	0	0.000000E+000
1	74.85640309	9.000098E-012	2.413010E-011	1	0.000000E+000
1	74.85708710	2.413010E-011	9.000098E-012	0	0.000000E+000
1	74.85766901	9.000098E-012	2.413010E-011	1	0.000000E+000
1	74.85804428	2.413010E-011	9.000098E-012	0	0.000000E+000
1	74.85864184	9.000098E-012	2.413010E-011	1	0.000000E+000
1	74.85877848	2.413010E-011	9.000098E-012	0	0.000000E+000
1	74.85899756	9.000098E-012	2.413010E-011	1	0.000000E+000
1	74.85901634	2.413010E-011	9.000098E-012	0	0.000000E+000
1	74.85925535	9.000098E-012	2.413010E-011	1	0.000000E+000
1	74.85936227	2.413010E-011	9.000098E-012	0	0.000000E+000
1	74.86003302	9.000098E-012	2.413010E-011	1	0.000000E+000
1	74.86011356	2.413010E-011	9.000098E-012	0	0.000000E+000
1	74.86038938	9.000098E-012	2.413010E-011	1	0.000000E+000
1	74.86092393	2.413010E-011	9.000098E-012	0	0.000000E+000
1	74.86099472	9.000098E-012	2.413010E-011	1	0.000000E+000
1	74.86120959	2.413010E-011	9.000098E-012	0	0.000000E+000
1	74.86153312	9.000098E-012	2.413010E-011	1	0.000000E+000
1	74.86161334	2.413010E-011	9.000098E-012	0	0.000000E+000
1	74.86236678	9.000098E-012	2.413010E-011	1	0.000000E+000
1	74.86245505	2.413010E-011	9.000098E-012	0	0.000000E+000
1	74.86251259	9.000098E-012	2.413010E-011	1	0.000000E+000
1	74.86274870	2.413010E-011	9.000098E-012	0	0.000000E+000
1	74.86287542	9.000098E-012	2.413010E-011	1	0.000000E+000
1	74.86316294	2.413010E-011	9.000098E-012	0	0.000000E+000
1	74.86422801	9.000098E-012	2.413010E-011	1	0.000000E+000
1	74.86449980	2.413010E-011	9.000098E-012	0	0.000000E+000
1	74.86464756	9.000098E-012	2.413010E-011	1	0.000000E+000
1	74.86488472	2.413010E-011	9.000098E-012	0	0.000000E+000
1	74.86521712	9.000098E-012	2.413010E-011	1	0.000000E+000
1	74.86591754	2.413010E-011	9.000098E-012	0	0.000000E+000
1	74.86662232	9.000098E-012	2.413010E-011	1	0.000000E+000
1	74.86717791	2.413010E-011	9.000098E-012	0	0.000000E+000
1	74.86840491	9.000098E-012	2.413010E-011	1	0.000000E+000
1	74.86845642	2.413010E-011	9.000098E-012	0	0.000000E+000
1	74.87091269	9.000098E-012	2.413010E-011	1	0.000000E+000
1	74.87102268	2.413010E-011	9.000098E-012	0	0.000000E+000
1	74.87109523	9.000098E-012	2.413010E-011	1	0.000000E+000
1	74.87142160	2.413010E-011	9.000098E-012	0	0.000000E+000
1	74.87238482	9.000098E-012	2.413010E-011	1	0.000000E+000
1	74.87260194	2.413010E-011	9.000098E-012	0	0.000000E+000
1	74.87301110	9.000098E-012	2.413010E-011	1	0.000000E+000
1	74.87390384	2.413010E-011	9.000098E-012	0	0.000000E+000
1	74.87397215	9.000098E-012	2.413010E-011	1	0.000000E+000
1	74.87425810	2.413010E-011	9.000098E-012	0	0.000000E+000
1	74.87498719	9.000098E-012	2.413010E-011	1	0.000000E+000
1	74.87535194	2.413010E-011	9.000098E-012	0	0.000000E+000
1	74.87560265	9.000098E-012	2.413010E-011	1	0.000000E+000
1	74.87568415	2.413010E-011	9.000098E-012	0	0.000000E+000
1	74.87620455	9.000098E-012	2.413010E-011	1	0.000000E+000
1	74.87720010	2.413010E-011	9.000098E-012	0	0.000000E+000
1	74.87763157	9.000098E-012	2.413010E-011	1	0.000000E+000
1	74.87774370	2.413010E-011	9.000098E-012	0	0.000000E+000
1	74.87781557	9.000098E-012	2.413010E-011	1	0.000000E+000
1	74.87896779	2.413010E-011	9.000098E-012	0	0.000000E+000
1	74.88040321	9.000098E-012	2.413010E-011	1	0.000000E+000
1	74.88050995	2.413010E-011	9.000098E-012	0	0.000000E+000
1	74.88151590	9.000098E-012	2.413010E-011	1	0.000000E+000
1	74.88155915	2.413010E-011	9.000098E-012	0	0.000000E+000
1	74.88301584	9.000098E-012	2.413010E-011	1	0.000000E+000
1	74.88356639	2.413010E-011	9.000098E-012	0	0.000000E+000
1	74.88454801	9.000098E-012	2.413010E-011	1	0.000000E+000
1	74.88467175	2.413010E-011	9.000098E-012	0	0.000000E+000
1	74.88475556	9.000098E-012	2.413010E-011	1	0.000000E+000
1	74.88509320	2.413010E-011	9.000098E-012	0	0.000000E+000
1	74.88568507	9.000098E-012	2.413010E-011	1	0.000000E+000
1	74.88585537	2.413010E-011	9.000098E-012	0	0.000000E+000
1	74.88662532	9.000098E-012	2.413010E-011	1	0.000000E+000
1	74.88665583	2.413010E-011	9.000098E-012	0	0.000000E+000
1	74.88688289	9.000098E-012	2.413010E-011	1	0.000000E+000
1	74.88692944	2.413010E-011	9.000098E-012	0	0.000000E+000
1	74.89175036	9.000098E-012	2.413010E-011	1	0.000000E+000
1	74.89187974	2.413010E-011	9.000098E-012	0	0.000000E+000
1	74.89322080	9.000098E-012	2.413010E-011	1	0.000000E+000
1	74.89323344	2.413010E-011	9.000098E-012	0	0.000000E+000
1	74.89412126	9.000098E-012	2.413010E-011	1	0.000000E+000
1	74.89428687	2.413010E-011	9.000098E-012	0	0.000000E+000
1	74.89460696	9.000098E-012	2.413010E-011	1	0.000000E+000
1	74.89494967	2.413010E-011	9.000098E-012	0	0.000000E+000
1	74.89642245	9.000098E-012	2.413010E-011	1	0.000000E+000
1	74.89704813	2.413010E-011	9.000098E-012	0	0.000000E+000
1	74.89823450	9.000098E-012	2.413010E-011	1	0.000000E+000
1	74.89857646	2.413010E-011	9.000098E-012	0	0.000000E+000
1	74.90005809	9.000098E-012	2.413010E-011	1	0.000000E+000
1	74.90052498	2.413010E-011	9.000098E-012	0	0.000000E+000
1	74.90092235	9.000098E-012	2.413010E-011	1	0.000000E+000
1	74.90151044	2.413010E-011	9.000098E-012	0	0.000000E+000
1	74.93975608	9.000098E-012	2.413010E-011	1	0.000000E+000
1	74.94007743	2.413010E-011	9.000098E-012	0	0.000000E+000
1	75.08728129	8.947170E-012	2.407717E-011	1	0.000000E+000
1	75.08728200	2.407717E-011	8.947170E-012	0	0.000000E+000
1	75.08728297	8.947170E-012	2.407717E-011	1	0.000000E+000
1	75.08753804	2.407717E-011	8.947170E-012	0	0.000000E+000
1	75.08793761	8.947170E-012	2.407717E-011	1	0.000000E+000
1	75.08815138	2.407717E-011	8.947170E-012	0	0.000000E+000
1	75.08853534	8.947170E-012	2.407717E-011	1	0.000000E+000
1	75.08911218	2.407717E-011	8.947170E-012	0	0.000000E+000
1	75.08959490	8.947170E-012	2.407717E-011	1	0.000000E+000
1	75.08977236	2.407717E-011	8.947170E-012	0	0.000000E+000
1	75.09196684	8.947170E-012	2.407717E-011	1	0.000000E+000
1	75.09241549	2.407717E-011	8.947170E-012	0	0.000000E+000
1	75.09450912	8.947170E-012	2.407717E-011	1	0.000000E+000
1	75.09453645	2.407717E-011	8.947170E-012	0	0.000000E+000
1	75.09681717	8.947170E-012	2.407717E-011	1	0.000000E+000
1	75.09733579	2.407717E-011	8.947170E-012	0	0.000000E+000
1	75.09748765	8.947170E-012	2.407717E-011	1	0.000000E+000
1	75.09762717	2.407717E-011	8.947170E-012	0	0.000000E+000
1	75.09928360	8.947170E-012	2.407717E-011	1	0.000000E+000
1	75.09967122	2.407717E-011	8.947170E-012	0	0.000000E+000
1	75.09980342	8.947170E-012	2.407717E-011	1	0.000000E+000
1	75.10042499	2.407717E-011	8.947170E-012	0	0.000000E+000
1	75.10074463	8.947170E-012	2.407717E-011	1	0.000000E+000
1	75.10078004	2.407717E-011	8.947170E-012	0	0.000000E+000
1	75.10373497	8.947170E-012	2.407717E-011	1	0.000000E+000
1	75.10376807	2.407717E-011	8.947170E-012	0	0.000000E+000
1	75.10422055	8.947170E-012	2.407717E-011	1	0.000000E+000
1	75.10426663	2.407717E-011	8.947170E-012	0	0.000000E+000
1	75.10475206	8.947170E-012	2.407717E-011	1	0.000000E+000
1	75.10494223	2.407717E-011	8.947170E-012	0	0.000000E+000
1	75.10957770	8.947170E-012	2.407717E-011	1	0.000000E+000
1	75.11039992	2.407717E-011	8.947170E-012	0	0.000000E+000
1	75.11104652	8.947170E-012	2.407717E-011	1	0.000000E+000
1	75.11112527	2.407717E-011	8.947170E-012	0	0.000000E+000
1	75.11123782	8.947170E-012	2.407717E-011	1	0.000000E+000
1	75.11164373	2.407717E-011	8.947170E-012	0	0.000000E+000
1	75.11203248	8.947170E-012	2.407717E-011	1	0.000000E+000
1	75.11233366	2.407717E-011	8.947170E-012	0	0.000000E+000
1	75.11368252	8.947170E-012	2.407717E-011	1	0.000000E+000
1	75.11396224	2.407717E-011	8.947170E-012	0	0.000000E+000
1	75.11467472	8.947170E-012	2.407717E-011	1	0.000000E+000
1	75.11536788	2.407717E-011	8.947170E-012	0	0.000000E+000
1	75.11734759	8.947170E-012	2.407717E-011	1	0.000000E+000
1	75.11809989	2.407717E-011	8.947170E-012	0	0.000000E+000
1	75.12226898	8.947170E-012	2.407717E-011	1	0.000000E+000
1	75.12228693	2.407717E-011	8.947170E-012	0	0.000000E+000
1	75.12434521	8.947170E-012	2.407717E-011	1	0.000000E+000
1	75.12446781	2.407717E-011	8.947170E-012	0	0.000000E+000
1	75.12453313	8.947170E-012	2.407717E-011	1	0.000000E+000
1	75.12455887	2.407717E-011	8.947170E-012	0	0.000000E+000
1	75.12480082	8.947170E-012	2.407717E-011	1	0.000000E+000
1	75.12495988	2.407717E-011	8.947170E-012	0	0.000000E+000
1	75.12723436	8.947170E-012	2.407717E-011	1	0.000000E+000
1	75.12746631	2.407717E-011	8.947170E-012	0	0.000000E+000
1	75.12769608	8.947170E-012	2.407717E-011	1	0.000000E+000
1	75.12786543	2.407717E-011	8.947170E-012	0	0.000000E+000
1	75.12913723	8.947170E-012	2.407717E-011	1	0.000000E+000
1	75.12926295	2.407717E-011	8.947170E-012	0	0.000000E+000
1	75.12930066	8.947170E-012	2.407717E-011	1	0.000000E+000
1	75.12951774	2.407717E-011	8.947170E-012	0	0.000000E+000
1	75.12972544	8.947170E-012	2.407717E-011	1	0.000000E+000
1	75.13013517	2.407717E-011	8.947170E-012	0	0.000000E+000
1	75.13016202	8.947170E-012	2.407717E-011	1	0.000000E+000
1	75.13101968	2.407717E-011	8.947170E-012	0	0.000000E+000
1	75.13628356	8.947170E-012	2.407717E-011	1	0.000000E+000
1	75.13639405	2.407717E-011	8.947170E-012	0	0.000000E+000
1	75.13758814	8.947170E-012	2.407717E-011	1	0.000000E+000
1	75.13761031	2.407717E-011	8.947170E-012	0	0.000000E+000
1	75.13773775	8.947170E-012	2.407717E-011	1	0.000000E+000
1	75.13781926	2.407717E-011	8.947170E-012	0	0.000000E+000
1	75.13797049	8.947170E-012	2.407717E-011	1	0.000000E+000
1	75.13812334	2.407717E-011	8.947170E-012	0	0.000000E+000
1	75.14053016	8.947170E-012	2.407717E-011	1	0.000000E+000
1	75.14189409	2.407717E-011	8.947170E-012	0	0.000000E+000
1	75.14232934	8.947170E-012	2.407717E-011	1	0.000000E+000
1	75.14261469	2.407717E-011	8.947170E-012	0	0.000000E+000
1	75.14548124	8.947170E-012	2.407717E-011	1	0.000000E+000
1	75.14603010	2.407717E-011	8.947170E-012	0	0.000000E+000
1	75.14740178	8.947170E-012	2.407717E-011	1	0.000000E+000
1	75.14745936	2.407717E-011	8.947170E-012	0	0.000000E+000
1	75.14767095	8.947170E-012	2.407717E-011	1	0.000000E+000
1	75.14780545	2.407717E-011	8.947170E-012	0	0.000000E+000
1	75.14783657	8.947170E-012	2.407717E-011	1	0.000000E+000
1	75.14826017	2.407717E-011	8.947170E-012	0	0.000000E+000
1	75.14867056	8.947170E-012	2.407717E-011	1	0.000000E+000
1	75.14898029	2.407717E-011	8.947170E-012	0	0.000000E+000
1	75.14995558	8.947170E-012	2.407717E-011	1	0.000000E+000
1	75.15010207	2.407717E-011	8.947170E-012	0	0.000000E+000
1	75.15113205	8.947170E-012	2.407717E-011	1	0.000000E+000
1	75.15138672	2.407717E-011	8.947170E-012	0	0.000000E+000
1	75.15331093	8.947170E-012	2.407717E-011	1	0.000000E+000
1	75.15361367	2.407717E-011	8.947170E-012	0	0.000000E+000
1	75.15417636	8.947170E-012	2.407717E-011	1	0.000000E+000
1	75.15427612	2.407717E-011	8.947170E-012	0	0.000000E+000
1	75.15496874	8.947170E-012	2.407717E-011	1	0.000000E+000
1	75.15539419	2.407717E-011	8.947170E-012	0	0.000000E+000
1	75.15608300	8.947170E-012	2.407717E-011	1	0.000000E+000
1	75.15679341	2.407717E-011	8.947170E-012	0	0.000000E+000
1	75.15728957	8.947170E-012	2.407717E-011	1	0.000000E+000
1	75.15746165	2.407717E-011	8.947170E-012	0	0.000000E+000
1	75.16016472	8.947170E-012	2.407717E-011	1	0.000000E+000
1	75.16040507	2.407717E-011	8.947170E-012	0	0.000000E+000
1	75.16119101	8.947170E-012	2.407717E-011	1	0.000000E+000
1	75.16156312	2.407717E-011	8.947170E-012	0	0.000000E+000
1	75.16230685	8.947170E-012	2.407717E-011	1	0.000000E+000
1	75.16239327	2.407717E-011	8.947170E-012	0	0.000000E+000
1	75.16342563	8.947170E-012	2.407717E-011	1	0.000000E+000
1	75.16427479	2.407717E-011	8.947170E-012	0	0.000000E+000
1	75.16508514	8.947170E-012	2.407717E-011	1	0.000000E+000
1	75.16544935	2.407717E-011	8.947170E-012	0	0.000000E+000
1	75.16745107	8.947170E-012	2.407717E-011	1	0.000000E+000
1	75.16786439	2.407717E-011	8.947170E-012	0	0.000000E+000
1	75.16836741	8.947170E-012	2.407717E-011	1	0.000000E+000
1	75.16902033	2.407717E-011	8.947170E-012	0	0.000000E+000
1	75.16921790	8.947170E-012	2.407717E-011	1	0.000000E+000
1	75.16968571	2.407717E-011	8.947170E-012	0	0.000000E+000
1	75.16975500	8.947170E-012	2.407717E-011	1	0.000000E+000
1	75.16983403	2.407717E-011	8.947170E-012	0	0.000000E+000
1	75.17048748	8.947170E-012	2.407717E-011	1	0.000000E+000
1	75.17091778	2.407717E-011	8.947170E-012	0	0.000000E+000
1	75.17122547	8.947170E-012	2.407717E-011	1	0.000000E+000
1	75.17127075	2.407717E-011	8.947170E-012	0	0.000000E+000
1	75.17233370	8.947170E-012	2.407717E-011	1	0.000000E+000
1	75.17250125	2.407717E-011	8.947170E-012	0	0.000000E+000
1	75.17310030	8.947170E-012	2.407717E-011	1	0.000000E+000
1	75.17341397	2.407717E-011	8.947170E-012	0	0.000000E+000
1	75.17399548	8.947170E-012	2.407717E-011	1	0.000000E+000
1	75.17433085	2.407717E-011	8.947170E-012	0	0.000000E+000
1	75.17468312	8.947170E-012	2.407717E-011	1	0.000000E+000
1	75.17512238	2.407717E-011	8.947170E-012	0	0.000000E+000
1	75.17562138	8.947170E-012	2.407717E-011	1	0.000000E+000
1	75.17571522	2.407717E-011	8.947170E-012	0	0.000000E+000
1	75.17625659	8.947170E-012	2.407717E-011	1	0.000000E+000
1	75.17777032	2.407717E-011	8.947170E-012	0	0.000000E+000
1	75.17889518	8.947170E-012	2.407717E-011	1	0.000000E+000
1	75.17899321	2.407717E-011	8.947170E-012	0	0.000000E+000
1	75.17901776	8.947170E-012	2.407717E-011	1	0.000000E+000
1	75.17960173	2.407717E-011	8.947170E-012	0	0.000000E+000
1	75.17964410	8.947170E-012	2.407717E-011	1	0.000000E+000
1	75.17971227	2.407717E-011	8.947170E-012	0	0.000000E+000
1	75.18035991	8.947170E-012	2.407717E-011	1	0.000000E+000
1	75.18041015	2.407717E-011	8.947170E-012	0	0.000000E+000
1	75.18113005	8.947170E-012	2.407717E-011	1	0.000000E+000
1	75.18138256	2.407717E-011	8.947170E-012	0	0.000000E+000
1	75.18157058	8.947170E-012	2.407717E-011	1	0.000000E+000
1	75.18218869	2.407717E-011	8.947170E-012	0	0.000000E+000
1	75.18301060	8.947170E-012	2.407717E-011	1	0.000000E+000
1	75.18328997	2.407717E-011	8.947170E-012	0	0.000000E+000
1	75.18339904	8.947170E-012	2.407717E-011	1	0.000000E+000
1	75.18386452	2.407717E-011	8.947170E-012	0	0.000000E+000
1	75.18411231	8.947170E-012	2.407717E-011	1	0.000000E+000
1	75.18429010	2.407717E-011	8.947170E-012	0	0.000000E+000
1	75.18664334	8.947170E-012	2.407717E-011	1	0.000000E+000
1	75.18674487	2.407717E-011	8.947170E-012	0	0.000000E+000
1	75.18679764	8.947170E-012	2.407717E-011	1	0.000000E+000
1	75.18773900	2.407717E-011	8.947170E-012	0	0.000000E+000
1	75.18791688	8.947170E-012	2.407717E-011	1	0.000000E+000
1	75.18880641	2.407717E-011	8.947170E-012	0	0.000000E+000
1	75.18973448	8.947170E-012	2.407717E-011	1	0.000000E+000
1	75.19028224	2.407717E-011	8.947170E-012	0	0.000000E+000
1	75.19031408	8.947170E-012	2.407717E-011	1	0.000000E+000
1	75.19044720	2.407717E-011	8.947170E-012	0	0.000000E+000
1	75.19071402	8.947170E-012	2.407717E-011	1	0.000000E+000
1	75.19080274	2.407717E-011	8.947170E-012	0	0.000000E+000
1	75.19134029	8.947170E-012	2.407717E-011	1	0.000000E+000
1	75.19194873	2.407717E-011	8.947170E-012	0	0.000000E+000
1	75.19223882	8.947170E-012	2.407717E-011	1	0.000000E+000
1	75.19240914	2.407717E-011	8.947170E-012	0	0.000000E+000
1	75.19260402	8.947170E-012	2.407717E-011	1	0.000000E+000
1	75.19271460	2.407717E-011	8.947170E-012	0	0.000000E+000
1	75.19315371	8.947170E-012	2.407717E-011	1	0.000000E+000
1	75.19355186	2.407717E-011	8.947170E-012	0	0.000000E+000
1	75.19404755	8.947170E-012	2.407717E-011	1	0.000000E+000
1	75.19418883	2.407717E-011	8.947170E-012	0	0.000000E+000
1	75.19421377	8.947170E-012	2.407717E-011	1	0.000000E+000
1	75.19447636	2.407717E-011	8.947170E-012	0	0.000000E+000
1	75.19552333	8.947170E-012	2.407717E-011	1	0.000000E+000
1	75.19553388	2.407717E-011	8.947170E-012	0	0.000000E+000
1	75.19702187	8.947170E-012	2.407717E-011	1	0.000000E+000
1	75.19708489	2.407717E-011	8.947170E-012	0	0.000000E+000
1	75.19718252	8.947170E-012	2.407717E-011	1	0.000000E+000
1	75.19733391	2.407717E-011	8.947170E-012	0	0.000000E+000
1	75.19746710	8.947170E-012	2.407717E-011	1	0.000000E+000
1	75.19826322	2.407717E-011	8.947170E-012	0	0.000000E+000
1	75.19834552	8.947170E-012	2.407717E-011	1	0.000000E+000
1	75.19899512	2.407717E-011	8.947170E-012	0	0.000000E+000
1	75.19967513	8.947170E-012	2.407717E-011	1	0.000000E+000
1	75.19976162	2.407717E-011	8.947170E-012	0	0.000000E+000
1	75.20042831	8.947170E-012	2.407717E-011	1	0.000000E+000
1	75.20125816	2.407717E-011	8.947170E-012	0	0.000000E+000
1	75.20218446	8.947170E-012	2.407717E-011	1	0.000000E+000
1	75.20310254	2.407717E-011	8.947170E-012	0	0.000000E+000
1	75.20348086	8.947170E-012	2.407717E-011	1	0.000000E+000
1	75.20382646	2.407717E-011	8.947170E-012	0	0.000000E+000
1	75.20417998	8.947170E-012	2.407717E-011	1	0.000000E+000
1	75.20531702	2.407717E-011	8.947170E-012	0	0.000000E+000
1	75.20594692	8.947170E-012	2.407717E-011	1	0.000000E+000
1	75.20605973	2.407717E-011	8.947170E-012	0	0.000000E+000
1	75.20727785	8.947170E-012	2.407717E-011	1	0.000000E+000
1	75.20732066	2.407717E-011	8.947170E-012	0	0.000000E+000
1	75.20821874	8.947170E-012	2.407717E-011	1	0.000000E+000
1	75.20848772	2.407717E-011	8.947170E-012	0	0.000000E+000
1	75.20981852	8.947170E-012	2.407717E-011	1	0.000000E+000
1	75.21014210	2.407717E-011	8.947170E-012	0	0.000000E+000
1	75.21065345	8.947170E-012	2.407717E-011	1	0.000000E+000
1	75.21090488	2.407717E-011	8.947170E-012	0	0.000000E+000
1	75.21096019	8.947170E-012	2.407717E-011	1	0.000000E+000
1	75.21100741	2.407717E-011	8.947170E-012	0	0.000000E+000
1	75.21171261	8.947170E-012	2.407717E-011	1	0.000000E+000
1	75.21214265	2.407717E-011	8.947170E-012	0	0.000000E+000
1	75.21231658	8.947170E-012	2.407717E-011	1	0.000000E+000
1	75.21283762	2.407717E-011	8.947170E-012	0	0.000000E+000
1	75.21350668	8.947170E-012	2.407717E-011	1	0.000000E+000
1	75.21450229	2.407717E-011	8.947170E-012	0	0.000000E+000
1	75.21518626	8.947170E-012	2.407717E-011	1	0.000000E+000
1	75.21521203	2.407717E-011	8.947170E-012	0	0.000000E+000
1	75.21557819	8.947170E-012	2.407717E-011	1	0.000000E+000
1	75.21605696	2.407717E-011	8.947170E-012	0	0.000000E+000
1	75.21652112	8.947170E-012	2.407717E-011	1	0.000000E+000
1	75.21685665	2.407717E-011	8.947170E-012	0	0.000000E+000
1	75.21698492	8.947170E-012	2.407717E-011	1	0.000000E+000
1	75.21743094	2.407717E-011	8.947170E-012	0	0.000000E+000
1	75.21762378	8.947170E-012	2.407717E-011	1	0.000000E+000
1	75.21807314	2.407717E-011	8.947170E-012	0	0.000000E+000
1	75.21915149	8.947170E-012	2.407717E-011	1	0.000000E+000
1	75.21919066	2.407717E-011	8.947170E-012	0	0.000000E+000
1	75.21921866	8.947170E-012	2.407717E-011	1	0.000000E+000
1	75.21929218	2.407717E-011	8.947170E-012	0	0.000000E+000
1	75.21973319	8.947170E-012	2.407717E-011	1	0.000000E+000
1	75.22025402	2.407717E-011	8.947170E-012	0	0.000000E+000
1	75.22168868	8.947170E-012	2.407717E-011	1	0.000000E+000
1	75.22231224	2.407717E-011	8.947170E-012	0	0.000000E+000
1	75.22336038	8.947170E-012	2.407717E-011	1	0.000000E+000
1	75.22447085	2.407717E-011	8.947170E-012	0	0.000000E+000
1	75.22491187	8.947170E-012	2.407717E-011	1	0.000000E+000
1	75.22521344	2.407717E-011	8.947170E-012	0	0.000000E+000
1	75.22558503	8.947170E-012	2.407717E-011	1	0.000000E+000
1	75.22598163	2.407717E-011	8.947170E-012	0	0.000000E+000
1	75.22617536	8.947170E-012	2.407717E-011	1	0.000000E+000
1	75.22721100	2.407717E-011	8.947170E-012	0	0.000000E+000
1	75.22851654	8.947170E-012	2.407717E-011	1	0.000000E+000
1	75.22859330	2.407717E-011	8.947170E-012	0	0.000000E+000
1	75.22977895	8.947170E-012	2.407717E-011	1	0.000000E+000
1	75.23026869	2.407717E-011	8.947170E-012	0	0.000000E+000
1	75.23093000	8.947170E-012	2.407717E-011	1	0.000000E+000
1	75.23130155	2.407717E-011	8.947170E-012	0	0.000000E+000
1	75.23391955	8.947170E-012	2.407717E-011	1	0.000000E+000
1	75.23411407	2.407717E-011	8.947170E-012	0	0.000000E+000
1	75.23417377	8.947170E-012	2.407717E-011	1	0.000000E+000
1	75.23480605	2.407717E-011	8.947170E-012	0	0.000000E+000
1	75.23498781	8.947170E-012	2.407717E-011	1	0.000000E+000
1	75.23576353	2.407717E-011	8.947170E-012	0	0.000000E+000
1	75.23630273	8.947170E-012	2.407717E-011	1	0.000000E+000
1	75.23676809	2.407717E-011	8.947170E-012	0	0.000000E+000
1	75.23721598	8.947170E-012	2.407717E-011	1	0.000000E+000
1	75.23723069	2.407717E-011	8.947170E-012	0	0.000000E+000
1	75.23728924	8.947170E-012	2.407717E-011	1	0.000000E+000
1	75.23749785	2.407717E-011	8.947170E-012	0	0.000000E+000
1	75.24044623	8.947170E-012	2.407717E-011	1	0.000000E+000
1	75.24068094	2.407717E-011	8.947170E-012	0	0.000000E+000
1	75.24170791	8.947170E-012	2.407717E-011	1	0.000000E+000
1	75.24202481	2.407717E-011	8.947170E-012	0	0.000000E+000
1	75.24274454	8.947170E-012	2.407717E-011	1	0.000000E+000
1	75.24292437	2.407717E-011	8.947170E-012	0	0.000000E+000
1	75.24368664	8.947170E-012	2.407717E-011	1	0.000000E+000
1	75.24392346	2.407717E-011	8.947170E-012	0	0.000000E+000
1	75.24421131	8.947170E-012	2.407717E-011	1	0.000000E+000
1	75.24455611	2.407717E-011	8.947170E-012	0	0.000000E+000
1	75.24492788	8.947170E-012	2.407717E-011	1	0.000000E+000
1	75.24521915	2.407717E-011	8.947170E-012	0	0.000000E+000
1	75.24754250	8.947170E-012	2.407717E-011	1	0.000000E+000
1	75.24770688	2.407717E-011	8.947170E-012	0	0.000000E+000
1	75.24776672	8.947170E-012	2.407717E-011	1	0.000000E+000
1	75.24792688	2.407717E-011	8.947170E-012	0	0.000000E+000
1	75.24794442	8.947170E-012	2.407717E-011	1	0.000000E+000
1	75.24825520	2.407717E-011	8.947170E-012	0	0.000000E+000
1	75.24842259	8.947170E-012	2.407717E-011	1	0.000000E+000
1	75.24868470	2.407717E-011	8.947170E-012	0	0.000000E+000
1	75.24903594	8.947170E-012	2.407717E-011	1	0.000000E+000
1	75.24915574	2.407717E-011	8.947170E-012	0	0.000000E+000
1	75.24930489	8.947170E-012	2.407717E-011	1	0.000000E+000
1	75.24937362	2.407717E-011	8.947170E-012	0	0.000000E+000
1	75.24959637	8.947170E-012	2.407717E-011	1	0.000000E+000
1	75.24966741	2.407717E-011	8.947170E-012	0	0.000000E+000
1	75.25011234	8.947170E-012	2.407717E-011	1	0.000000E+000
1	75.25075289	2.407717E-011	8.947170E-012	0	0.000000E+000
1	75.25093458	8.947170E-012	2.407717E-011	1	0.000000E+000
1	75.25132801	2.407717E-011	8.947170E-012	0	0.000000E+000
1	75.25182668	8.947170E-012	2.407717E-011	1	0.000000E+000
1	75.25184238	2.407717E-011	8.947170E-012	0	0.000000E+000
1	75.25246815	8.947170E-012	2.407717E-011	1	0.000000E+000
1	75.25261878	2.407717E-011	8.947170E-012	0	0.000000E+000
1	75.25394934	8.947170E-012	2.407717E-011	1	0.000000E+000
1	75.25423863	2.407717E-011	8.947170E-012	0	0.000000E+000
1	75.25438990	8.947170E-012	2.407717E-011	1	0.000000E+000
1	75.25455094	2.407717E-011	8.947170E-012	0	0.000000E+000
1	75.25482815	8.947170E-012	2.407717E-011	1	0.000000E+000
1	75.25571824	2.407717E-011	8.947170E-012	0	0.000000E+000
1	75.25618668	8.947170E-012	2.407717E-011	1	0.000000E+000
1	75.25674972	2.407717E-011	8.947170E-012	0	0.000000E+000
1	75.25712266	8.947170E-012	2.407717E-011	1	0.000000E+000
1	75.25780502	2.407717E-011	8.947170E-012	0	0.000000E+000
1	75.25807138	8.947170E-012	2.407717E-011	1	0.000000E+000
1	75.25847016	2.407717E-011	8.947170E-012	0	0.000000E+000
1	75.25923060	8.947170E-012	2.407717E-011	1	0.000000E+000
1	75.25928110	2.407717E-011	8.947170E-012	0	0.000000E+000
1	75.25949653	8.947170E-012	2.407717E-011	1	0.000000E+000
1	75.25981847	2.407717E-011	8.947170E-012	0	0.000000E+000
1	75.26107275	8.947170E-012	2.407717E-011	1	0.000000E+000
1	75.26307167	2.407717E-011	8.947170E-012	0	0.000000E+000
1	75.26318505	8.947170E-012	2.407717E-011	1	0.000000E+000
1	75.26341682	2.407717E-011	8.947170E-012	0	0.000000E+000
1	75.26389070	8.947170E-012	2.407717E-011	1	0.000000E+000
1	75.26423213	2.407717E-011	8.947170E-012	0	0.000000E+000
1	75.26430357	8.947170E-012	2.407717E-011	1	0.000000E+000
1	75.26437952	2.407717E-011	8.947170E-012	0	0.000000E+000
1	75.26440316	8.947170E-012	2.407717E-011	1	0.000000E+000
1	75.26528825	2.407717E-011	8.947170E-012	0	0.000000E+000
1	75.27646492	8.947170E-012	2.407717E-011	1	0.000000E+000
1	75.27761565	2.407717E-011	8.947170E-012	0	0.000000E+000
1	75.27782766	8.947170E-012	2.407717E-011	1	0.000000E+000
1	75.27841150	2.407717E-011	8.947170E-012	0	0.000000E+000
1	75.27869609	8.947170E-012	2.407717E-011	1	0.000000E+000
1	75.27908885	2.407717E-011	8.947170E-012	0	0.000000E+000
1	75.27915916	8.947170E-012	2.407717E-011	1	0.000000E+000
1	75.27940896	2.407717E-011	8.947170E-012	0	0.000000E+000
1	75.28004869	8.947170E-012	2.407717E-011	1	0.000000E+000
1	75.28028803	2.407717E-011	8.947170E-012	0	0.000000E+000
1	75.28074998	8.947170E-012	2.407717E-011	1	0.000000E+000
1	75.28107800	2.407717E-011	8.947170E-012	0	0.000000E+000
1	75.28176539	8.947170E-012	2.407717E-011	1	0.000000E+000
1	75.28184011	2.407717E-011	8.947170E-012	0	0.000000E+000
1	75.28209582	8.947170E-012	2.407717E-011	1	0.000000E+000
1	75.28243598	2.407717E-011	8.947170E-012	0	0.000000E+000
1	75.28308539	8.947170E-012	2.407717E-011	1	0.000000E+000
1	75.28375665	2.407717E-011	8.947170E-012	0	0.000000E+000
1	75.80170767	8.882010E-012	2.401201E-011	1	0.000000E+000
1	75.80269195	2.401201E-011	8.882010E-012	0	0.000000E+000
1	75.80298455	8.882010E-012	2.401201E-011	1	0.000000E+000
1	75.80359030	2.401201E-011	8.882010E-012	0	0.000000E+000
1	75.80369520	8.882010E-012	2.401201E-011	1	0.000000E+000
1	75.80393355	2.401201E-011	8.882010E-012	0	0.000000E+000
1	75.80422649	8.882010E-012	2.401201E-011	1	0.000000E+000
1	75.80449812	2.401201E-011	8.882010E-012	0	0.000000E+000
1	75.80452189	8.882010E-012	2.401201E-011	1	0.000000E+000
1	75.80472329	2.401201E-011	8.882010E-012	0	0.000000E+000
1	75.80507719	8.882010E-012	2.401201E-011	1	0.000000E+000
1	75.80546741	2.401201E-011	8.882010E-012	0	0.000000E+000
1	75.80575804	8.882010E-012	2.401201E-011	1	0.000000E+000
1	75.80604903	2.401201E-011	8.882010E-012	0	0.000000E+000
1	75.80719825	8.882010E-012	2.401201E-011	1	0.000000E+000
1	75.80722020	2.401201E-011	8.882010E-012	0	0.000000E+000
1	75.80793796	8.882010E-012	2.401201E-011	1	0.000000E+000
1	75.80853695	2.401201E-011	8.882010E-012	0	0.000000E+000
1	75.80858671	8.882010E-012	2.401201E-011	1	0.000000E+000
1	75.80867334	2.401201E-011	8.882010E-012	0	0.000000E+000
1	75.80872133	8.882010E-012	2.401201E-011	1	0.000000E+000
1	75.80879046	2.401201E-011	8.882010E-012	0	0.000000E+000
1	75.80892660	8.882010E-012	2.401201E-011	1	0.000000E+000
1	75.80965222	2.401201E-011	8.882010E-012	0	0.000000E+000
1	75.80990813	8.882010E-012	2.401201E-011	1	0.000000E+000
1	75.81007340	2.401201E-011	8.882010E-012	0	0.000000E+000
1	75.81039767	8.882010E-012	2.401201E-011	1	0.000000E+000
1	75.81061840	2.401201E-011	8.882010E-012	0	0.000000E+000
1	75.81176873	8.882010E-012	2.401201E-011	1	0.000000E+000
1	75.81232254	2.401201E-011	8.882010E-012	0	0.000000E+000
1	75.81276198	8.882010E-012	2.401201E-011	1	0.000000E+000
1	75.81329249	2.401201E-011	8.882010E-012	0	0.000000E+000
1	75.81335807	8.882010E-012	2.401201E-011	1	0.000000E+000
1	75.81447665	2.401201E-011	8.882010E-012	0	0.000000E+000
1	75.81508631	8.882010E-012	2.401201E-011	1	0.000000E+000
1	75.81546997	2.401201E-011	8.882010E-012	0	0.000000E+000
1	75.81616896	8.882010E-012	2.401201E-011	1	0.000000E+000
1	75.81627210	2.401201E-011	8.882010E-012	0	0.000000E+000
1	75.81727584	8.882010E-012	2.401201E-011	1	0.000000E+000
1	75.81768128	2.401201E-011	8.882010E-012	0	0.000000E+000
1	75.81788337	8.882010E-012	2.401201E-011	1	0.000000E+000
1	75.81833412	2.401201E-011	8.882010E-012	0	0.000000E+000
1	75.81902952	8.882010E-012	2.401201E-011	1	0.000000E+000
1	75.81954072	2.401201E-011	8.882010E-012	0	0.000000E+000
1	75.82115347	8.882010E-012	2.401201E-011	1	0.000000E+000
1	75.82169407	2.401201E-011	8.882010E-012	0	0.000000E+000
1	75.82279048	8.882010E-012	2.401201E-011	1	0.000000E+000
1	75.82287737	2.401201E-011	8.882010E-012	0	0.000000E+000
1	75.82333338	8.882010E-012	2.401201E-011	1	0.000000E+000
1	75.82345090	2.401201E-011	8.882010E-012	0	0.000000E+000
1	75.82348536	8.882010E-012	2.401201E-011	1	0.000000E+000
1	75.82388036	2.401201E-011	8.882010E-012	0	0.000000E+000
1	75.82498959	8.882010E-012	2.401201E-011	1	0.000000E+000
1	75.82505306	2.401201E-011	8.882010E-012	0	0.000000E+000
1	75.82522200	8.882010E-012	2.401201E-011	1	0.000000E+000
1	75.82524688	2.401201E-011	8.882010E-012	0	0.000000E+000
1	75.82542778	8.882010E-012	2.401201E-011	1	0.000000E+000
1	75.82547872	2.401201E-011	8.882010E-012	0	0.000000E+000
1	75.82559770	8.882010E-012	2.401201E-011	1	0.000000E+000
1	75.82579509	2.401201E-011	8.882010E-012	0	0.000000E+000
1	75.82599447	8.882010E-012	2.401201E-011	1	0.000000E+000
1	75.82614622	2.401201E-011	8.882010E-012	0	0.000000E+000
1	75.82669541	8.882010E-012	2.401201E-011	1	0.000000E+000
1	75.82671335	2.401201E-011	8.882010E-012	0	0.000000E+000
1	75.82705929	8.882010E-012	2.401201E-011	1	0.000000E+000
1	75.82765060	2.401201E-011	8.882010E-012	0	0.000000E+000
1	75.82780575	8.882010E-012	2.401201E-011	1	0.000000E+000
1	75.82789821	2.401201E-011	8.882010E-012	0	0.000000E+000
1	75.82815171	8.882010E-012	2.401201E-011	1	0.000000E+000
1	75.82975266	2.401201E-011	8.882010E-012	0	0.000000E+000
1	75.82997574	8.882010E-012	2.401201E-011	1	0.000000E+000
1	75.83043054	2.401201E-011	8.882010E-012	0	0.000000E+000
1	75.83089544	8.882010E-012	2.401201E-011	1	0.000000E+000
1	75.83113909	2.401201E-011	8.882010E-012	0	0.000000E+000
1	75.83234319	8.882010E-012	2.401201E-011	1	0.000000E+000
1	75.83235151	2.401201E-011	8.882010E-012	0	0.000000E+000
1	75.83545695	8.882010E-012	2.401201E-011	1	0.000000E+000
1	75.83564635	2.401201E-011	8.882010E-012	0	0.000000E+000
1	75.83598853	8.882010E-012	2.401201E-011	1	0.000000E+000
1	75.83610208	2.401201E-011	8.882010E-012	0	0.000000E+000
1	75.83708068	8.882010E-012	2.401201E-011	1	0.000000E+000
1	75.83726277	2.401201E-011	8.882010E-012	0	0.000000E+000
1	75.83782518	8.882010E-012	2.401201E-011	1	0.000000E+000
1	75.83788739	2.401201E-011	8.882010E-012	0	0.000000E+000
1	75.83940519	8.882010E-012	2.401201E-011	1	0.000000E+000
1	75.84048804	2.401201E-011	8.882010E-012	0	0.000000E+000
1	75.84177641	8.882010E-012	2.401201E-011	1	0.000000E+000
1	75.84238264	2.401201E-011	8.882010E-012	0	0.000000E+000
1	75.84566210	8.882010E-012	2.401201E-011	1	0.000000E+000
1	75.84590262	2.401201E-011	8.882010E-012	0	0.000000E+000
1	75.84596940	8.882010E-012	2.401201E-011	1	0.000000E+000
1	75.84760427	2.401201E-011	8.882010E-012	0	0.000000E+000
1	75.84783748	8.882010E-012	2.401201E-011	1	0.000000E+000
1	75.84787917	2.401201E-011	8.882010E-012	0	0.000000E+000
1	75.84804471	8.882010E-012	2.401201E-011	1	0.000000E+000
1	75.84815858	2.401201E-011	8.882010E-012	0	0.000000E+000
1	75.84898059	8.882010E-012	2.401201E-011	1	0.000000E+000
1	75.84929359	2.401201E-011	8.882010E-012	0	0.000000E+000
1	75.84990921	8.882010E-012	2.401201E-011	1	0.000000E+000
1	75.85007202	2.401201E-011	8.882010E-012	0	0.000000E+000
1	75.85043569	8.882010E-012	2.401201E-011	1	0.000000E+000
1	75.85052043	2.401201E-011	8.882010E-012	0	0.000000E+000
1	75.85169373	8.882010E-012	2.401201E-011	1	0.000000E+000
1	75.85173978	2.401201E-011	8.882010E-012	0	0.000000E+000
1	75.85239005	8.882010E-012	2.401201E-011	1	0.000000E+000
1	75.85295332	2.401201E-011	8.882010E-012	0	0.000000E+000
1	75.85330013	8.882010E-012	2.401201E-011	1	0.000000E+000
1	75.85334946	2.401201E-011	8.882010E-012	0	0.000000E+000
1	75.85338801	8.882010E-012	2.401201E-011	1	0.000000E+000
1	75.85345646	2.401201E-011	8.882010E-012	0	0.000000E+000
1	75.85481825	8.882010E-012	2.401201E-011	1	0.000000E+000
1	75.85504362	2.401201E-011	8.882010E-012	0	0.000000E+000
1	75.85543310	8.882010E-012	2.401201E-011	1	0.000000E+000
1	75.85595564	2.401201E-011	8.882010E-012	0	0.000000E+000
1	75.85676864	8.882010E-012	2.401201E-011	1	0.000000E+000
1	75.85696399	2.401201E-011	8.882010E-012	0	0.000000E+000
1	75.85727573	8.882010E-012	2.401201E-011	1	0.000000E+000
1	75.85735772	2.401201E-011	8.882010E-012	0	0.000000E+000
1	75.85885516	8.882010E-012	2.401201E-011	1	0.000000E+000
1	75.85974917	2.401201E-011	8.882010E-012	0	0.000000E+000
1	75.86002675	8.882010E-012	2.401201E-011	1	0.000000E+000
1	75.86072907	2.401201E-011	8.882010E-012	0	0.000000E+000
1	75.86082602	8.882010E-012	2.401201E-011	1	0.000000E+000
1	75.86129574	2.401201E-011	8.882010E-012	0	0.000000E+000
1	75.86167422	8.882010E-012	2.401201E-011	1	0.000000E+000
1	75.86201269	2.401201E-011	8.882010E-012	0	0.000000E+000
1	75.86484251	8.882010E-012	2.401201E-011	1	0.000000E+000
1	75.86499183	2.401201E-011	8.882010E-012	0	0.000000E+000
1	75.86540920	8.882010E-012	2.401201E-011	1	0.000000E+000
1	75.86578139	2.401201E-011	8.882010E-012	0	0.000000E+000
1	75.86745492	8.882010E-012	2.401201E-011	1	0.000000E+000
1	75.86804344	2.401201E-011	8.882010E-012	0	0.000000E+000
1	75.86871367	8.882010E-012	2.401201E-011	1	0.000000E+000
1	75.86888867	2.401201E-011	8.882010E-012	0	0.000000E+000
1	75.86909263	8.882010E-012	2.401201E-011	1	0.000000E+000
1	75.86913473	2.401201E-011	8.882010E-012	0	0.000000E+000
1	75.87065397	8.882010E-012	2.401201E-011	1	0.000000E+000
1	75.87167043	2.401201E-011	8.882010E-012	0	0.000000E+000
1	75.87275134	8.882010E-012	2.401201E-011	1	0.000000E+000
1	75.87309859	2.401201E-011	8.882010E-012	0	0.000000E+000
1	75.87334200	8.882010E-012	2.401201E-011	1	0.000000E+000
1	75.87340717	2.401201E-011	8.882010E-012	0	0.000000E+000
1	75.87370131	8.882010E-012	2.401201E-011	1	0.000000E+000
1	75.87391776	2.401201E-011	8.882010E-012	0	0.000000E+000
1	75.87692630	8.882010E-012	2.401201E-011	1	0.000000E+000
1	75.87731464	2.401201E-011	8.882010E-012	0	0.000000E+000
1	75.87752825	8.882010E-012	2.401201E-011	1	0.000000E+000
1	75.87864976	2.401201E-011	8.882010E-012	0	0.000000E+000
1	75.87977545	8.882010E-012	2.401201E-011	1	0.000000E+000
1	75.87989142	2.401201E-011	8.882010E-012	0	0.000000E+000
1	75.87998959	8.882010E-012	2.401201E-011	1	0.000000E+000
1	75.88033342	2.401201E-011	8.882010E-012	0	0.000000E+000
1	75.88049263	8.882010E-012	2.401201E-011	1	0.000000E+000
1	75.88073225	2.401201E-011	8.882010E-012	0	0.000000E+000
1	75.88102386	8.882010E-012	2.401201E-011	1	0.000000E+000
1	75.88116327	2.401201E-011	8.882010E-012	0	0.000000E+000
1	75.88140427	8.882010E-012	2.401201E-011	1	0.000000E+000
1	75.88220506	2.401201E-011	8.882010E-012	0	0.000000E+000
1	75.88232554	8.882010E-012	2.401201E-011	1	0.000000E+000
1	75.88245131	2.401201E-011	8.882010E-012	0	0.000000E+000
1	75.88254646	8.882010E-012	2.401201E-011	1	0.000000E+000
1	75.88263926	2.401201E-011	8.882010E-012	0	0.000000E+000
1	75.88319158	8.882010E-012	2.401201E-011	1	0.000000E+000
1	75.88463049	2.401201E-011	8.882010E-012	0	0.000000E+000
1	75.88523504	8.882010E-012	2.401201E-011	1	0.000000E+000
1	75.88525635	2.401201E-011	8.882010E-012	0	0.000000E+000
1	75.88595396	8.882010E-012	2.401201E-011	1	0.000000E+000
1	75.88680294	2.401201E-011	8.882010E-012	0	0.000000E+000
1	75.88833857	8.882010E-012	2.401201E-011	1	0.000000E+000
1	75.88840960	2.401201E-011	8.882010E-012	0	0.000000E+000
1	75.88843677	8.882010E-012	2.401201E-011	1	0.000000E+000
1	75.88905921	2.401201E-011	8.882010E-012	0	0.000000E+000
1	75.88944402	8.882010E-012	2.401201E-011	1	0.000000E+000
1	75.88945952	2.401201E-011	8.882010E-012	0	0.000000E+000
1	75.89019996	8.882010E-012	2.401201E-011	1	0.000000E+000
1	75.89027353	2.401201E-011	8.882010E-012	0	0.000000E+000
1	75.89296993	8.882010E-012	2.401201E-011	1	0.000000E+000
1	75.89315937	2.401201E-011	8.882010E-012	0	0.000000E+000
1	75.89465059	8.882010E-012	2.401201E-011	1	0.000000E+000
1	75.89476988	2.401201E-011	8.882010E-012	0	0.000000E+000
1	75.89482359	8.882010E-012	2.401201E-011	1	0.000000E+000
1	75.89502115	2.401201E-011	8.882010E-012	0	0.000000E+000
1	75.89528330	8.882010E-012	2.401201E-011	1	0.000000E+000
1	75.89619802	2.401201E-011	8.882010E-012	0	0.000000E+000
1	75.89627190	8.882010E-012	2.401201E-011	1	0.000000E+000
1	75.89681441	2.401201E-011	8.882010E-012	0	0.000000E+000
1	75.89720096	8.882010E-012	2.401201E-011	1	0.000000E+000
1	75.89728420	2.401201E-011	8.882010E-012	0	0.000000E+000
1	75.89790025	8.882010E-012	2.401201E-011	1	0.000000E+000
1	75.89833171	2.401201E-011	8.882010E-012	0	0.000000E+000
1	75.90242862	8.882010E-012	2.401201E-011	1	0.000000E+000
1	75.90245173	2.401201E-011	8.882010E-012	0	0.000000E+000
1	75.90333660	8.882010E-012	2.401201E-011	1	0.000000E+000
1	75.90351470	2.401201E-011	8.882010E-012	0	0.000000E+000
1	75.90401611	8.882010E-012	2.401201E-011	1	0.000000E+000
1	75.90427405	2.401201E-011	8.882010E-012	0	0.000000E+000
1	75.90469541	8.882010E-012	2.401201E-011	1	0.000000E+000
1	75.90491198	2.401201E-011	8.882010E-012	0	0.000000E+000
1	75.90541178	8.882010E-012	2.401201E-011	1	0.000000E+000
1	75.90624217	2.401201E-011	8.882010E-012	0	0.000000E+000
1	75.90626859	8.882010E-012	2.401201E-011	1	0.000000E+000
1	75.90641209	2.401201E-011	8.882010E-012	0	0.000000E+000
1	75.90646143	8.882010E-012	2.401201E-011	1	0.000000E+000
1	75.90740241	2.401201E-011	8.882010E-012	0	0.000000E+000
1	75.90810010	8.882010E-012	2.401201E-011	1	0.000000E+000
1	75.90826839	2.401201E-011	8.882010E-012	0	0.000000E+000
1	75.90844964	8.882010E-012	2.401201E-011	1	0.000000E+000
1	75.90877723	2.401201E-011	8.882010E-012	0	0.000000E+000
1	75.90948095	8.882010E-012	2.401201E-011	1	0.000000E+000
1	75.91089861	2.401201E-011	8.882010E-012	0	0.000000E+000
1	75.91117928	8.882010E-012	2.401201E-011	1	0.000000E+000
1	75.91202049	2.401201E-011	8.882010E-012	0	0.000000E+000
1	75.91234117	8.882010E-012	2.401201E-011	1	0.000000E+000
1	75.91264834	2.401201E-011	8.882010E-012	0	0.000000E+000
1	75.91273687	8.882010E-012	2.401201E-011	1	0.000000E+000
1	75.91286352	2.401201E-011	8.882010E-012	0	0.000000E+000
1	75.91325766	8.882010E-012	2.401201E-011	1	0.000000E+000
1	75.91331774	2.401201E-011	8.882010E-012	0	0.000000E+000
1	75.91424966	8.882010E-012	2.401201E-011	1	0.000000E+000
1	75.91436027	2.401201E-011	8.882010E-012	0	0.000000E+000
1	75.91438689	8.882010E-012	2.401201E-011	1	0.000000E+000
1	75.91474553	2.401201E-011	8.882010E-012	0	0.000000E+000
1	75.91496219	8.882010E-012	2.401201E-011	1	0.000000E+000
1	75.91547884	2.401201E-011	8.882010E-012	0	0.000000E+000
1	75.91601802	8.882010E-012	2.401201E-011	1	0.000000E+000
1	75.91603016	2.401201E-011	8.882010E-012	0	0.000000E+000
1	75.91645455	8.882010E-012	2.401201E-011	1	0.000000E+000
1	75.91657198	2.401201E-011	8.882010E-012	0	0.000000E+000
1	75.91659397	8.882010E-012	2.401201E-011	1	0.000000E+000
1	75.91665297	2.401201E-011	8.882010E-012	0	0.000000E+000
1	75.91722703	8.882010E-012	2.401201E-011	1	0.000000E+000
1	75.91821775	2.401201E-011	8.882010E-012	0	0.000000E+000
1	75.91899742	8.882010E-012	2.401201E-011	1	0.000000E+000
1	75.91903313	2.401201E-011	8.882010E-012	0	0.000000E+000
1	75.92051919	8.882010E-012	2.401201E-011	1	0.000000E+000
1	75.92055392	2.401201E-011	8.882010E-012	0	0.000000E+000
1	75.92190165	8.882010E-012	2.401201E-011	1	0.000000E+000
1	75.92202370	2.401201E-011	8.882010E-012	0	0.000000E+000
1	75.92331453	8.882010E-012	2.401201E-011	1	0.000000E+000
1	75.92361269	2.401201E-011	8.882010E-012	0	0.000000E+000
1	75.92386306	8.882010E-012	2.401201E-011	1	0.000000E+000
1	75.92398008	2.401201E-011	8.882010E-012	0	0.000000E+000
1	75.92520723	8.882010E-012	2.401201E-011	1	0.000000E+000
1	75.92574991	2.401201E-011	8.882010E-012	0	0.000000E+000
1	75.92670192	8.882010E-012	2.401201E-011	1	0.000000E+000
1	75.92747646	2.401201E-011	8.882010E-012	0	0.000000E+000
1	75.92812273	8.882010E-012	2.401201E-011	1	0.000000E+000
1	75.92938205	2.401201E-011	8.882010E-012	0	0.000000E+000
1	75.92985133	8.882010E-012	2.401201E-011	1	0.000000E+000
1	75.93010623	2.401201E-011	8.882010E-012	0	0.000000E+000
1	75.93019106	8.882010E-012	2.401201E-011	1	0.000000E+000
1	75.93045970	2.401201E-011	8.882010E-012	0	0.000000E+000
1	75.93140935	8.882010E-012	2.401201E-011	1	0.000000E+000
1	75.93160010	2.401201E-011	8.882010E-012	0	0.000000E+000
1	75.93237358	8.882010E-012	2.401201E-011	1	0.000000E+000
1	75.93286520	2.401201E-011	8.882010E-012	0	0.000000E+000
1	75.93538268	8.882010E-012	2.401201E-011	1	0.000000E+000
1	75.93661838	2.401201E-011	8.882010E-012	0	0.000000E+000
1	75.93750331	8.882010E-012	2.401201E-011	1	0.000000E+000
1	75.93759552	2.401201E-011	8.882010E-012	0	0.000000E+000
1	75.93764382	8.882010E-012	2.401201E-011	1	0.000000E+000
1	75.93779500	2.401201E-011	8.882010E-012	0	0.000000E+000
1	75.94408128	8.882010E-012	2.401201E-011	1	0.000000E+000
1	75.94412244	2.401201E-011	8.882010E-012	0	0.000000E+000
1	75.94442037	8.882010E-012	2.401201E-011	1	0.000000E+000
1	75.94486462	2.401201E-011	8.882010E-012	0	0.000000E+000
1	75.94525894	8.882010E-012	2.401201E-011	1	0.000000E+000
1	75.94530416	2.401201E-011	8.882010E-012	0	0.000000E+000
1	75.94551373	8.882010E-012	2.401201E-011	1	0.000000E+000
1	75.94580555	2.401201E-011	8.882010E-012	0	0.000000E+000
1	75.94606294	8.882010E-012	2.401201E-011	1	0.000000E+000
1	75.94621398	2.401201E-011	8.882010E-012	0	0.000000E+000
1	75.94702022	8.882010E-012	2.401201E-011	1	0.000000E+000
1	75.94752040	2.401201E-011	8.882010E-012	0	0.000000E+000
1	75.94764918	8.882010E-012	2.401201E-011	1	0.000000E+000
1	75.94860106	2.401201E-011	8.882010E-012	0	0.000000E+000
1	75.97381416	8.882010E-012	2.401201E-011	1	0.000000E+000
1	75.97397132	2.401201E-011	8.882010E-012	0	0.000000E+000
1	75.97536400	8.882010E-012	2.401201E-011	1	0.000000E+000
1	75.97580397	2.401201E-011	8.882010E-012	0	0.000000E+000
1	75.97586832	8.882010E-012	2.401201E-011	1	0.000000E+000
1	75.97600988	2.401201E-011	8.882010E-012	0	0.000000E+000
1	75.97711625	8.882010E-012	2.401201E-011	1	0.000000E+000
1	75.97775263	2.401201E-011	8.882010E-012	0	0.000000E+000
1	75.97805747	8.882010E-012	2.401201E-011	1	0.000000E+000
1	75.97821157	2.401201E-011	8.882010E-012	0	0.000000E+000
1	75.98592128	8.882010E-012	2.401201E-011	1	0.000000E+000
1	75.98602177	2.401201E-011	8.882010E-012	0	0.000000E+000
1	75.98833941	8.882010E-012	2.401201E-011	1	0.000000E+000
1	75.98842116	2.401201E-011	8.882010E-012	0	0.000000E+000
1	76.00338432	8.882010E-012	2.401201E-011	1	0.000000E+000
1	76.00377140	2.401201E-011	8.882010E-012	0	0.000000E+000
1	76.00449492	8.882010E-012	2.401201E-011	1	0.000000E+000
1	76.00469195	2.401201E-011	8.882010E-012	0	0.000000E+000
1	76.00508124	8.882010E-012	2.401201E-011	1	0.000000E+000
1	76.00517798	2.401201E-011	8.882010E-012	0	0.000000E+000
1	76.00637780	8.882010E-012	2.401201E-011	1	0.000000E+000
1	76.00639654	2.401201E-011	8.882010E-012	0	0.000000E+000
1	76.00734613	8.882010E-012	2.401201E-011	1	0.000000E+000
1	76.00796868	2.401201E-011	8.882010E-012	0	0.000000E+000
1	76.00862828	8.882010E-012	2.401201E-011	1	0.000000E+000
1	76.00923155	2.401201E-011	8.882010E-012	0	0.000000E+000
1	76.00927736	8.882010E-012	2.401201E-011	1	0.000000E+000
1	76.00937962	2.401201E-011	8.882010E-012	0	0.000000E+000
1	76.01011418	8.882010E-012	2.401201E-011	1	0.000000E+000
1	76.01027585	2.401201E-011	8.882010E-012	0	0.000000E+000
1	76.01141759	8.882010E-012	2.401201E-011	1	0.000000E+000
1	76.01185266	2.401201E-011	8.882010E-012	0	0.000000E+000
1	76.01263725	8.882010E-012	2.401201E-011	1	0.000000E+000
1	76.01364146	2.401201E-011	8.882010E-012	0	0.000000E+000
1	76.01374470	8.882010E-012	2.401201E-011	1	0.000000E+000
1	76.01393694	2.401201E-011	8.882010E-012	0	0.000000E+000
1	76.01449012	8.882010E-012	2.401201E-011	1	0.000000E+000
1	76.01452359	2.401201E-011	8.882010E-012	0	0.000000E+000
1	76.01503453	8.882010E-012	2.401201E-011	1	0.000000E+000
1	76.01564891	2.401201E-011	8.882010E-012	0	0.000000E+000
1	76.01567785	8.882010E-012	2.401201E-011	1	0.000000E+000
1	76.01581766	2.401201E-011	8.882010E-012	0	0.000000E+000
1	76.01642335	8.882010E-012	2.401201E-011	1	0.000000E+000
1	76.01644296	2.401201E-011	8.882010E-012	0	0.000000E+000
1	76.05816358	8.882010E-012	2.401201E-011	1	0.000000E+000
1	76.05834126	2.401201E-011	8.882010E-012	0	0.000000E+000
1	76.05847643	8.882010E-012	2.401201E-011	1	0.000000E+000
1	76.05871244	2.401201E-011	8.882010E-012	0	0.000000E+000
1	76.05918508	8.882010E-012	2.401201E-011	1	0.000000E+000
1	76.05937358	2.401201E-011	8.882010E-012	0	0.000000E+000
1	76.06000707	8.882010E-012	2.401201E-011	1	0.000000E+000
1	76.06007188	2.401201E-011	8.882010E-012	0	0.000000E+000
1	76.06080255	8.882010E-012	2.401201E-011	1	0.000000E+000
1	76.06122843	2.401201E-011	8.882010E-012	0	0.000000E+000
1	76.06218185	8.882010E-012	2.401201E-011	1	0.000000E+000
1	76.06313475	2.401201E-011	8.882010E-012	0	0.000000E+000
1	76.06412572	8.882010E-012	2.401201E-011	1	0.000000E+000
1	76.06416030	2.401201E-011	8.882010E-012	0	0.000000E+000
1	76.06433113	8.882010E-012	2.401201E-011	1	0.000000E+000
1	76.06446845	2.401201E-011	8.882010E-012	0	0.000000E+000
1	76.06468698	8.882010E-012	2.401201E-011	1	0.000000E+000
1	76.06471382	2.401201E-011	8.882010E-012	0	0.000000E+000
1	76.06474956	8.882010E-012	2.401201E-011	1	0.000000E+000
1	76.06519642	2.401201E-011	8.882010E-012	0	0.000000E+000
1	76.06714170	8.882010E-012	2.401201E-011	1	0.000000E+000
1	76.06792787	2.401201E-011	8.882010E-012	0	0.000000E+000
1	76.06909379	8.882010E-012	2.401201E-011	1	0.000000E+000
1	76.06911785	2.401201E-011	8.882010E-012	0	0.000000E+000
1	76.06918112	8.882010E-012	2.401201E-011	1	0.000000E+000
1	76.06951670	2.401201E-011	8.882010E-012	0	0.000000E+000
1	76.07080304	8.882010E-012	2.401201E-011	1	0.000000E+000
1	76.07087806	2.401201E-011	8.882010E-012	0	0.000000E+000
1	76.07116491	8.882010E-012	2.401201E-011	1	0.000000E+000
1	76.07133143	2.401201E-011	8.882010E-012	0	0.000000E+000
1	76.07186080	8.882010E-012	2.401201E-011	1	0.000000E+000
1	76.07230096	2.401201E-011	8.882010E-012	0	0.000000E+000
1	76.07245788	8.882010E-012	2.401201E-011	1	0.000000E+000
1	76.07269280	2.401201E-011	8.882010E-012	0	0.000000E+000
1	76.07431746	8.882010E-012	2.401201E-011	1	0.000000E+000
1	76.07489544	2.401201E-011	8.882010E-012	0	0.000000E+000
1	76.07496456	8.882010E-012	2.401201E-011	1	0.000000E+000
1	76.07503356	2.401201E-011	8.882010E-012	0	0.000000E+000
1	76.07537000	8.882010E-012	2.401201E-011	1	0.000000E+000
1	76.07554591	2.401201E-011	8.882010E-012	0	0.000000E+000
1	76.07641921	8.882010E-012	2.401201E-011	1	0.000000E+000
1	76.07719954	2.401201E-011	8.882010E-012	0	0.000000E+000
1	76.07743599	8.882010E-012	2.401201E-011	1	0.000000E+000
1	76.07799410	2.401201E-011	8.882010E-012	0	0.000000E+000
1	76.07823987	8.882010E-012	2.401201E-011	1	0.000000E+000
1	76.07849510	2.401201E-011	8.882010E-012	0	0.000000E+000
1	76.07865774	8.882010E-012	2.401201E-011	1	0.000000E+000
1	76.07898799	2.401201E-011	8.882010E-012	0	0.000000E+000
1	76.07931815	8.882010E-012	2.401201E-011	1	0.000000E+000
1	76.07935127	2.401201E-011	8.882010E-012	0	0.000000E+000
1	76.07980198	8.882010E-012	2.401201E-011	1	0.000000E+000
1	76.08011582	2.401201E-011	8.882010E-012	0	0.000000E+000
1	76.08059249	8.882010E-012	2.401201E-011	1	0.000000E+000
1	76.08097020	2.401201E-011	8.882010E-012	0	0.000000E+000
1	76.08181688	8.882010E-012	2.401201E-011	1	0.000000E+000
1	76.08222468	2.401201E-011	8.882010E-012	0	0.000000E+000
1	76.08331598	8.882010E-012	2.401201E-011	1	0.000000E+000
1	76.08359204	2.401201E-011	8.882010E-012	0	0.000000E+000
1	76.08364848	8.882010E-012	2.401201E-011	1	0.000000E+000
1	76.08394494	2.401201E-011	8.882010E-012	0	0.000000E+000
1	76.08396899	8.882010E-012	2.401201E-011	1	0.000000E+000
1	76.08428724	2.401201E-011	8.882010E-012	0	0.000000E+000
1	76.08479703	8.882010E-012	2.401201E-011	1	0.000000E+000
1	76.08488222	2.401201E-011	8.882010E-012	0	0.000000E+000
1	76.08568906	8.882010E-012	2.401201E-011	1	0.000000E+000
1	76.08581816	2.401201E-011	8.882010E-012	0	0.000000E+000
1	76.08637664	8.882010E-012	2.401201E-011	1	0.000000E+000
1	76.08728511	2.401201E-011	8.882010E-012	0	0.000000E+000
1	76.08759964	8.882010E-012	2.401201E-011	1	0.000000E+000
1	76.08833786	2.401201E-011	8.882010E-012	0	0.000000E+000
1	76.09015847	8.882010E-012	2.401201E-011	1	0.000000E+000
1	76.09044786	2.401201E-011	8.882010E-012	0	0.000000E+000
1	76.09062659	8.882010E-012	2.401201E-011	1	0.000000E+000
1	76.09068748	2.401201E-011	8.882010E-012	0	0.000000E+000
1	76.09086575	8.882010E-012	2.401201E-011	1	0.000000E+000
1	76.09148580	2.401201E-011	8.882010E-012	0	0.000000E+000
1	76.09165808	8.882010E-012	2.401201E-011	1	0.000000E+000
1	76.09207802	2.401201E-011	8.882010E-012	0	0.000000E+000
1	76.09224510	8.882010E-012	2.401201E-011	1	0.000000E+000
1	76.09338061	2.401201E-011	8.882010E-012	0	0.000000E+000
1	76.09429180	8.882010E-012	2.401201E-011	1	0.000000E+000
1	76.09439635	2.401201E-011	8.882010E-012	0	0.000000E+000
1	76.09589164	8.882010E-012	2.401201E-011	1	0.000000E+000
1	76.09690573	2.401201E-011	8.882010E-012	0	0.000000E+000
1	76.09775366	8.882010E-012	2.401201E-011	1	0.000000E+000
1	76.09789656	2.401201E-011	8.882010E-012	0	0.000000E+000
1	76.09914798	8.882010E-012	2.401201E-011	1	0.000000E+000
1	76.09932359	2.401201E-011	8.882010E-012	0	0.000000E+000
1	76.09948611	8.882010E-012	2.401201E-011	1	0.000000E+000
1	76.10005826	2.401201E-011	8.882010E-012	0	0.000000E+000
1	76.10046843	8.882010E-012	2.401201E-011	1	0.000000E+000
1	76.10078467	2.401201E-011	8.882010E-012	0	0.000000E+000
1	76.10149347	8.882010E-012	2.401201E-011	1	0.000000E+000
1	76.10186256	2.401201E-011	8.882010E-012	0	0.000000E+000
1	76.10217817	8.882010E-012	2.401201E-011	1	0.000000E+000
1	76.10280663	2.401201E-011	8.882010E-012	0	0.000000E+000
1	76.10287486	8.882010E-012	2.401201E-011	1	0.000000E+000
1	76.10406352	2.401201E-011	8.882010E-012	0	0.000000E+000
1	76.10434838	8.882010E-012	2.401201E-011	1	0.000000E+000
1	76.10439288	2.401201E-011	8.882010E-012	0	0.000000E+000
1	76.10537245	8.882010E-012	2.401201E-011	1	0.000000E+000
1	76.10591429	2.401201E-011	8.882010E-012	0	0.000000E+000
1	76.10649841	8.882010E-012	2.401201E-011	1	0.000000E+000
1	76.10682453	2.401201E-011	8.882010E-012	0	0.000000E+000
1	76.10704216	8.882010E-012	2.401201E-011	1	0.000000E+000
1	76.10732997	2.401201E-011	8.882010E-012	0	0.000000E+000
1	76.10820575	8.882010E-012	2.401201E-011	1	0.000000E+000
1	76.10844333	2.401201E-011	8.882010E-012	0	0.000000E+000
1	76.10886290	8.882010E-012	2.401201E-011	1	0.000000E+000
1	76.10931575	2.401201E-011	8.882010E-012	0	0.000000E+000
1	76.10959197	8.882010E-012	2.401201E-011	1	0.000000E+000
1	76.11005790	2.401201E-011	8.882010E-012	0	0.000000E+000
1	76.11239339	8.882010E-012	2.401201E-011	1	0.000000E+000
1	76.11304298	2.401201E-011	8.882010E-012	0	0.000000E+000
1	76.11329528	8.882010E-012	2.401201E-011	1	0.000000E+000
1	76.11355746	2.401201E-011	8.882010E-012	0	0.000000E+000
1	76.11379757	8.882010E-012	2.401201E-011	1	0.000000E+000
1	76.11436683	2.401201E-011	8.882010E-012	0	0.000000E+000
1	76.11469664	8.882010E-012	2.401201E-011	1	0.000000E+000
1	76.11488667	2.401201E-011	8.882010E-012	0	0.000000E+000
1	76.11507526	8.882010E-012	2.401201E-011	1	0.000000E+000
1	76.11564604	2.401201E-011	8.882010E-012	0	0.000000E+000
1	76.11581016	8.882010E-012	2.401201E-011	1	0.000000E+000
1	76.11587079	2.401201E-011	8.882010E-012	0	0.000000E+000
1	76.11650161	8.882010E-012	2.401201E-011	1	0.000000E+000
1	76.11660043	2.401201E-011	8.882010E-012	0	0.000000E+000
1	76.11680309	8.882010E-012	2.401201E-011	1	0.000000E+000
1	76.11746790	2.401201E-011	8.882010E-012	0	0.000000E+000
1	76.11792632	8.882010E-012	2.401201E-011	1	0.000000E+000
1	76.11811899	2.401201E-011	8.882010E-012	0	0.000000E+000
1	76.11882332	8.882010E-012	2.401201E-011	1	0.000000E+000
1	76.11911403	2.401201E-011	8.882010E-012	0	0.000000E+000
1	76.12083326	8.882010E-012	2.401201E-011	1	0.000000E+000
1	76.12098430	2.401201E-011	8.882010E-012	0	0.000000E+000
1	76.12226152	8.882010E-012	2.401201E-011	1	0.000000E+000
1	76.12228622	2.401201E-011	8.882010E-012	0	0.000000E+000
1	76.12355964	8.882010E-012	2.401201E-011	1	0.000000E+000
1	76.12367275	2.401201E-011	8.882010E-012	0	0.000000E+000
1	76.12401267	8.882010E-012	2.401201E-011	1	0.000000E+000
1	76.12416556	2.401201E-011	8.882010E-012	0	0.000000E+000
1	76.12451525	8.882010E-012	2.401201E-011	1	0.000000E+000
1	76.12597776	2.401201E-011	8.882010E-012	0	0.000000E+000
1	76.12606655	8.882010E-012	2.401201E-011	1	0.000000E+000
1	76.12644469	2.401201E-011	8.882010E-012	0	0.000000E+000
1	76.12854911	8.882010E-012	2.401201E-011	1	0.000000E+000
1	76.12870198	2.401201E-011	8.882010E-012	0	0.000000E+000
1	76.12957102	8.882010E-012	2.401201E-011	1	0.000000E+000
1	76.12969080	2.401201E-011	8.882010E-012	0	0.000000E+000
1	76.12986651	8.882010E-012	2.401201E-011	1	0.000000E+000
1	76.13003340	2.401201E-011	8.882010E-012	0	0.000000E+000
1	76.13014986	8.882010E-012	2.401201E-011	1	0.000000E+000
1	76.13031959	2.401201E-011	8.882010E-012	0	0.000000E+000
1	76.13061552	8.882010E-012	2.401201E-011	1	0.000000E+000
1	76.13068091	2.401201E-011	8.882010E-012	0	0.000000E+000
1	76.13097895	8.882010E-012	2.401201E-011	1	0.000000E+000
1	76.13137871	2.401201E-011	8.882010E-012	0	0.000000E+000
1	76.13149212	8.882010E-012	2.401201E-011	1	0.000000E+000
1	76.13151807	2.401201E-011	8.882010E-012	0	0.000000E+000
1	76.13183227	8.882010E-012	2.401201E-011	1	0.000000E+000
1	76.13206343	2.401201E-011	8.882010E-012	0	0.000000E+000
1	76.13254996	8.882010E-012	2.401201E-011	1	0.000000E+000
1	76.13333459	2.401201E-011	8.882010E-012	0	0.000000E+000
1	76.13368166	8.882010E-012	2.401201E-011	1	0.000000E+000
1	76.13388782	2.401201E-011	8.882010E-012	0	0.000000E+000
1	76.26305259	8.899611E-012	2.402961E-011	1	0.000000E+000
1	76.26357027	2.402961E-011	8.899611E-012	0	0.000000E+000
1	76.26454662	8.899611E-012	2.402961E-011	1	0.000000E+000
1	76.26461644	2.402961E-011	8.899611E-012	0	0.000000E+000
1	76.26547270	8.899611E-012	2.402961E-011	1	0.000000E+000
1	76.26579337	2.402961E-011	8.899611E-012	0	0.000000E+000
1	76.26599768	8.899611E-012	2.402961E-011	1	0.000000E+000
1	76.26616479	2.402961E-011	8.899611E-012	0	0.000000E+000
1	76.26718220	8.899611E-012	2.402961E-011	1	0.000000E+000
1	76.26727420	2.402961E-011	8.899611E-012	0	0.000000E+000
1	76.26795281	8.899611E-012	2.402961E-011	1	0.000000E+000
1	76.26811267	2.402961E-011	8.899611E-012	0	0.000000E+000
1	76.26817653	8.899611E-012	2.402961E-011	1	0.000000E+000
1	76.26828912	2.402961E-011	8.899611E-012	0	0.000000E+000
1	76.26837381	8.899611E-012	2.402961E-011	1	0.000000E+000
1	76.26925650	2.402961E-011	8.899611E-012	0	0.000000E+000
1	76.26993341	8.899611E-012	2.402961E-011	1	0.000000E+000
1	76.27050935	2.402961E-011	8.899611E-012	0	0.000000E+000
1	76.27066150	8.899611E-012	2.402961E-011	1	0.000000E+000
1	76.27086142	2.402961E-011	8.899611E-012	0	0.000000E+000
1	76.27107000	8.899611E-012	2.402961E-011	1	0.000000E+000
1	76.27116713	2.402961E-011	8.899611E-012	0	0.000000E+000
1	76.27276200	8.899611E-012	2.402961E-011	1	0.000000E+000
1	76.27276908	2.402961E-011	8.899611E-012	0	0.000000E+000
1	76.27377997	8.899611E-012	2.402961E-011	1	0.000000E+000
1	76.27462973	2.402961E-011	8.899611E-012	0	0.000000E+000
1	76.27498931	8.899611E-012	2.402961E-011	1	0.000000E+000
1	76.27519656	2.402961E-011	8.899611E-012	0	0.000000E+000
1	76.28056386	8.899611E-012	2.402961E-011	1	0.000000E+000
1	76.28078053	2.402961E-011	8.899611E-012	0	0.000000E+000
1	76.28090816	8.899611E-012	2.402961E-011	1	0.000000E+000
1	76.28146148	2.402961E-011	8.899611E-012	0	0.000000E+000
1	76.28150020	8.899611E-012	2.402961E-011	1	0.000000E+000
1	76.28188828	2.402961E-011	8.899611E-012	0	0.000000E+000
1	76.28194554	8.899611E-012	2.402961E-011	1	0.000000E+000
1	76.28202171	2.402961E-011	8.899611E-012	0	0.000000E+000
1	77.41910442	8.810404E-012	2.394040E-011	1	0.000000E+000
1	77.41977546	2.394040E-011	8.810404E-012	0	0.000000E+000
1	77.42171056	8.810404E-012	2.394040E-011	1	0.000000E+000
1	77.42193274	2.394040E-011	8.810404E-012	0	0.000000E+000
1	77.42206032	8.810404E-012	2.394040E-011	1	0.000000E+000
1	77.42211322	2.394040E-011	8.810404E-012	0	0.000000E+000
1	77.42247493	8.810404E-012	2.394040E-011	1	0.000000E+000
1	77.42380949	2.394040E-011	8.810404E-012	0	0.000000E+000
1	77.42395545	8.810404E-012	2.394040E-011	1	0.000000E+000
1	77.42467225	2.394040E-011	8.810404E-012	0	0.000000E+000
1	77.42496902	8.810404E-012	2.394040E-011	1	0.000000E+000
1	77.42585059	2.394040E-011	8.810404E-012	0	0.000000E+000
1	77.42620718	8.810404E-012	2.394040E-011	1	0.000000E+000
1	77.42666810	2.394040E-011	8.810404E-012	0	0.000000E+000
1	77.42759811	8.810404E-012	2.394040E-011	1	0.000000E+000
1	77.42806166	2.394040E-011	8.810404E-012	0	0.000000E+000
1	77.42821066	8.810404E-012	2.394040E-011	1	0.000000E+000
1	77.42832296	2.394040E-011	8.810404E-012	0	0.000000E+000
1	77.42861304	8.810404E-012	2.394040E-011	1	0.000000E+000
1	77.42885581	2.394040E-011	8.810404E-012	0	0.000000E+000
1	77.43000735	8.810404E-012	2.394040E-011	1	0.000000E+000
1	77.43067583	2.394040E-011	8.810404E-012	0	0.000000E+000
1	77.43071432	8.810404E-012	2.394040E-011	1	0.000000E+000
1	77.43076419	2.394040E-011	8.810404E-012	0	0.000000E+000
1	77.43108107	8.810404E-012	2.394040E-011	1	0.000000E+000
1	77.43138172	2.394040E-011	8.810404E-012	0	0.000000E+000
1	77.43216097	8.810404E-012	2.394040E-011	1	0.000000E+000
1	77.43222170	2.394040E-011	8.810404E-012	0	0.000000E+000
1	77.43239388	8.810404E-012	2.394040E-011	1	0.000000E+000
1	77.43256040	2.394040E-011	8.810404E-012	0	0.000000E+000
1	77.43289539	8.810404E-012	2.394040E-011	1	0.000000E+000
1	77.43322799	2.394040E-011	8.810404E-012	0	0.000000E+000
1	77.43349639	8.810404E-012	2.394040E-011	1	0.000000E+000
1	77.43360560	2.394040E-011	8.810404E-012	0	0.000000E+000
1	77.43406651	8.810404E-012	2.394040E-011	1	0.000000E+000
1	77.43416308	2.394040E-011	8.810404E-012	0	0.000000E+000
1	77.43582488	8.810404E-012	2.394040E-011	1	0.000000E+000
1	77.43624867	2.394040E-011	8.810404E-012	0	0.000000E+000
1	77.43639340	8.810404E-012	2.394040E-011	1	0.000000E+000
1	77.43689589	2.394040E-011	8.810404E-012	0	0.000000E+000
1	77.43762111	8.810404E-012	2.394040E-011	1	0.000000E+000
1	77.43765402	2.394040E-011	8.810404E-012	0	0.000000E+000
1	77.43800989	8.810404E-012	2.394040E-011	1	0.000000E+000
1	77.43810427	2.394040E-011	8.810404E-012	0	0.000000E+000
1	77.43818126	8.810404E-012	2.394040E-011	1	0.000000E+000
1	77.43884205	2.394040E-011	8.810404E-012	0	0.000000E+000
1	77.43940809	8.810404E-012	2.394040E-011	1	0.000000E+000
1	77.43980459	2.394040E-011	8.810404E-012	0	0.000000E+000
1	77.44063463	8.810404E-012	2.394040E-011	1	0.000000E+000
1	77.44094573	2.394040E-011	8.810404E-012	0	0.000000E+000
1	77.44127977	8.810404E-012	2.394040E-011	1	0.000000E+000
1	77.44136862	2.394040E-011	8.810404E-012	0	0.000000E+000
1	77.44159409	8.810404E-012	2.394040E-011	1	0.000000E+000
1	77.44192936	2.394040E-011	8.810404E-012	0	0.000000E+000
1	77.44302362	8.810404E-012	2.394040E-011	1	0.000000E+000
1	77.44314485	2.394040E-011	8.810404E-012	0	0.000000E+000
1	77.44322201	8.810404E-012	2.394040E-011	1	0.000000E+000
1	77.44346384	2.394040E-011	8.810404E-012	0	0.000000E+000
1	77.44375957	8.810404E-012	2.394040E-011	1	0.000000E+000
1	77.44403690	2.394040E-011	8.810404E-012	0	0.000000E+000
1	77.44418666	8.810404E-012	2.394040E-011	1	0.000000E+000
1	77.44425198	2.394040E-011	8.810404E-012	0	0.000000E+000
1	77.44438571	8.810404E-012	2.394040E-011	1	0.000000E+000
1	77.44447531	2.394040E-011	8.810404E-012	0	0.000000E+000
1	77.44452138	8.810404E-012	2.394040E-011	1	0.000000E+000
1	77.44458206	2.394040E-011	8.810404E-012	0	0.000000E+000
1	77.44505199	8.810404E-012	2.394040E-011	1	0.000000E+000
1	77.44527032	2.394040E-011	8.810404E-012	0	0.000000E+000
1	77.44584039	8.810404E-012	2.394040E-011	1	0.000000E+000
1	77.44630154	2.394040E-011	8.810404E-012	0	0.000000E+000
1	77.44771736	8.810404E-012	2.394040E-011	1	0.000000E+000
1	77.44801487	2.394040E-011	8.810404E-012	0	0.000000E+000
1	77.44807875	8.810404E-012	2.394040E-011	1	0.000000E+000
1	77.44853346	2.394040E-011	8.810404E-012	0	0.000000E+000
1	77.44868127	8.810404E-012	2.394040E-011	1	0.000000E+000
1	77.44879083	2.394040E-011	8.810404E-012	0	0.000000E+000
1	77.44942188	8.810404E-012	2.394040E-011	1	0.000000E+000
1	77.44962331	2.394040E-011	8.810404E-012	0	0.000000E+000
1	77.45005151	8.810404E-012	2.394040E-011	1	0.000000E+000
1	77.45017601	2.394040E-011	8.810404E-012	0	0.000000E+000
1	77.45088759	8.810404E-012	2.394040E-011	1	0.000000E+000
1	77.45159158	2.394040E-011	8.810404E-012	0	0.000000E+000
1	77.45168047	8.810404E-012	2.394040E-011	1	0.000000E+000
1	77.45193102	2.394040E-011	8.810404E-012	0	0.000000E+000
1	77.45212786	8.810404E-012	2.394040E-011	1	0.000000E+000
1	77.45220078	2.394040E-011	8.810404E-012	0	0.000000E+000
1	77.45241334	8.810404E-012	2.394040E-011	1	0.000000E+000
1	77.45249870	2.394040E-011	8.810404E-012	0	0.000000E+000
1	77.45252962	8.810404E-012	2.394040E-011	1	0.000000E+000
1	77.45301049	2.394040E-011	8.810404E-012	0	0.000000E+000
1	77.45309397	8.810404E-012	2.394040E-011	1	0.000000E+000
1	77.45315777	2.394040E-011	8.810404E-012	0	0.000000E+000
1	77.45353276	8.810404E-012	2.394040E-011	1	0.000000E+000
1	77.45369479	2.394040E-011	8.810404E-012	0	0.000000E+000
1	77.45423839	8.810404E-012	2.394040E-011	1	0.000000E+000
1	77.45437979	2.394040E-011	8.810404E-012	0	0.000000E+000
1	77.45440628	8.810404E-012	2.394040E-011	1	0.000000E+000
1	77.45494292	2.394040E-011	8.810404E-012	0	0.000000E+000
1	77.45507738	8.810404E-012	2.394040E-011	1	0.000000E+000
1	77.45544839	2.394040E-011	8.810404E-012	0	0.000000E+000
1	77.45556809	8.810404E-012	2.394040E-011	1	0.000000E+000
1	77.45580380	2.394040E-011	8.810404E-012	0	0.000000E+000
1	77.45686486	8.810404E-012	2.394040E-011	1	0.000000E+000
1	77.45773127	2.394040E-011	8.810404E-012	0	0.000000E+000
1	77.45839465	8.810404E-012	2.394040E-011	1	0.000000E+000
1	77.45851531	2.394040E-011	8.810404E-012	0	0.000000E+000
1	77.46034346	8.810404E-012	2.394040E-011	1	0.000000E+000
1	77.46047237	2.394040E-011	8.810404E-012	0	0.000000E+000
1	77.46051312	8.810404E-012	2.394040E-011	1	0.000000E+000
1	77.46053435	2.394040E-011	8.810404E-012	0	0.000000E+000
1	77.46122544	8.810404E-012	2.394040E-011	1	0.000000E+000
1	77.46176380	2.394040E-011	8.810404E-012	0	0.000000E+000
1	77.46267950	8.810404E-012	2.394040E-011	1	0.000000E+000
1	77.46326592	2.394040E-011	8.810404E-012	0	0.000000E+000
1	77.46341446	8.810404E-012	2.394040E-011	1	0.000000E+000
1	77.46407612	2.394040E-011	8.810404E-012	0	0.000000E+000
1	77.46591769	8.810404E-012	2.394040E-011	1	0.000000E+000
1	77.46597325	2.394040E-011	8.810404E-012	0	0.000000E+000
1	77.46615511	8.810404E-012	2.394040E-011	1	0.000000E+000
1	77.46646550	2.394040E-011	8.810404E-012	0	0.000000E+000
1	77.46672036	8.810404E-012	2.394040E-011	1	0.000000E+000
1	77.46743577	2.394040E-011	8.810404E-012	0	0.000000E+000
1	77.46789865	8.810404E-012	2.394040E-011	1	0.000000E+000
1	77.46807478	2.394040E-011	8.810404E-012	0	0.000000E+000
1	77.46841742	8.810404E-012	2.394040E-011	1	0.000000E+000
1	77.46851050	2.394040E-011	8.810404E-012	0	0.000000E+000
1	77.46853090	8.810404E-012	2.394040E-011	1	0.000000E+000
1	77.46886966	2.394040E-011	8.810404E-012	0	0.000000E+000
1	77.46982455	8.810404E-012	2.394040E-011	1	0.000000E+000
1	77.47015529	2.394040E-011	8.810404E-012	0	0.000000E+000
1	77.47051189	8.810404E-012	2.394040E-011	1	0.000000E+000
1	77.47166057	2.394040E-011	8.810404E-012	0	0.000000E+000
1	77.47302751	8.810404E-012	2.394040E-011	1	0.000000E+000
1	77.47328023	2.394040E-011	8.810404E-012	0	0.000000E+000
1	77.47341332	8.810404E-012	2.394040E-011	1	0.000000E+000
1	77.47437030	2.394040E-011	8.810404E-012	0	0.000000E+000
1	77.47447287	8.810404E-012	2.394040E-011	1	0.000000E+000
1	77.47545161	2.394040E-011	8.810404E-012	0	0.000000E+000
1	77.47572540	8.810404E-012	2.394040E-011	1	0.000000E+000
1	77.47637305	2.394040E-011	8.810404E-012	0	0.000000E+000
1	77.47690825	8.810404E-012	2.394040E-011	1	0.000000E+000
1	77.47698355	2.394040E-011	8.810404E-012	0	0.000000E+000
1	77.47791396	8.810404E-012	2.394040E-011	1	0.000000E+000
1	77.47828488	2.394040E-011	8.810404E-012	0	0.000000E+000
1	77.47836834	8.810404E-012	2.394040E-011	1	0.000000E+000
1	77.47907832	2.394040E-011	8.810404E-012	0	0.000000E+000
1	77.47934613	8.810404E-012	2.394040E-011	1	0.000000E+000
1	77.47939846	2.394040E-011	8.810404E-012	0	0.000000E+000
1	77.48028196	8.810404E-012	2.394040E-011	1	0.000000E+000
1	77.48034629	2.394040E-011	8.810404E-012	0	0.000000E+000
1	77.48052081	8.810404E-012	2.394040E-011	1	0.000000E+000
1	77.48056339	2.394040E-011	8.810404E-012	0	0.000000E+000
1	77.48113296	8.810404E-012	2.394040E-011	1	0.000000E+000
1	77.48122755	2.394040E-011	8.810404E-012	0	0.000000E+000
1	77.48202392	8.810404E-012	2.394040E-011	1	0.000000E+000
1	77.48205321	2.394040E-011	8.810404E-012	0	0.000000E+000
1	77.48596983	8.810404E-012	2.394040E-011	1	0.000000E+000
1	77.48633017	2.394040E-011	8.810404E-012	0	0.000000E+000
1	77.48641007	8.810404E-012	2.394040E-011	1	0.000000E+000
1	77.48713810	2.394040E-011	8.810404E-012	0	0.000000E+000
1	77.48715691	8.810404E-012	2.394040E-011	1	0.000000E+000
1	77.48727807	2.394040E-011	8.810404E-012	0	0.000000E+000
1	77.48819429	8.810404E-012	2.394040E-011	1	0.000000E+000
1	77.48838585	2.394040E-011	8.810404E-012	0	0.000000E+000
1	77.49043989	8.810404E-012	2.394040E-011	1	0.000000E+000
1	77.49211066	2.394040E-011	8.810404E-012	0	0.000000E+000
1	77.49243834	8.810404E-012	2.394040E-011	1	0.000000E+000
1	77.49248863	2.394040E-011	8.810404E-012	0	0.000000E+000
1	77.49271218	8.810404E-012	2.394040E-011	1	0.000000E+000
1	77.49305153	2.394040E-011	8.810404E-012	0	0.000000E+000
1	77.49311382	8.810404E-012	2.394040E-011	1	0.000000E+000
1	77.49317337	2.394040E-011	8.810404E-012	0	0.000000E+000
1	77.49396125	8.810404E-012	2.394040E-011	1	0.000000E+000
1	77.49520693	2.394040E-011	8.810404E-012	0	0.000000E+000
1	77.49569920	8.810404E-012	2.394040E-011	1	0.000000E+000
1	77.49590458	2.394040E-011	8.810404E-012	0	0.000000E+000
1	77.49706404	8.810404E-012	2.394040E-011	1	0.000000E+000
1	77.49710112	2.394040E-011	8.810404E-012	0	0.000000E+000
1	77.49808060	8.810404E-012	2.394040E-011	1	0.000000E+000
1	77.49845659	2.394040E-011	8.810404E-012	0	0.000000E+000
1	77.50026309	8.810404E-012	2.394040E-011	1	0.000000E+000
1	77.50058087	2.394040E-011	8.810404E-012	0	0.000000E+000
1	77.50136632	8.810404E-012	2.394040E-011	1	0.000000E+000
1	77.50143832	2.394040E-011	8.810404E-012	0	0.000000E+000
1	77.50366347	8.810404E-012	2.394040E-011	1	0.000000E+000
1	77.50390589	2.394040E-011	8.810404E-012	0	0.000000E+000
1	77.50439128	8.810404E-012	2.394040E-011	1	0.000000E+000
1	77.50491351	2.394040E-011	8.810404E-012	0	0.000000E+000
1	77.50533186	8.810404E-012	2.394040E-011	1	0.000000E+000
1	77.50542081	2.394040E-011	8.810404E-012	0	0.000000E+000
1	77.50630392	8.810404E-012	2.394040E-011	1	0.000000E+000
1	77.50661293	2.394040E-011	8.810404E-012	0	0.000000E+000
1	77.50705941	8.810404E-012	2.394040E-011	1	0.000000E+000
1	77.50831397	2.394040E-011	8.810404E-012	0	0.000000E+000
1	77.50847066	8.810404E-012	2.394040E-011	1	0.000000E+000
1	77.50897596	2.394040E-011	8.810404E-012	0	0.000000E+000
1	77.50927511	8.810404E-012	2.394040E-011	1	0.000000E+000
1	77.50943029	2.394040E-011	8.810404E-012	0	0.000000E+000
1	77.50994944	8.810404E-012	2.394040E-011	1	0.000000E+000
1	77.51015515	2.394040E-011	8.810404E-012	0	0.000000E+000
1	77.51269103	8.810404E-012	2.394040E-011	1	0.000000E+000
1	77.51275516	2.394040E-011	8.810404E-012	0	0.000000E+000
1	77.51309333	8.810404E-012	2.394040E-011	1	0.000000E+000
1	77.51323237	2.394040E-011	8.810404E-012	0	0.000000E+000
1	77.51483327	8.810404E-012	2.394040E-011	1	0.000000E+000
1	77.51489842	2.394040E-011	8.810404E-012	0	0.000000E+000
1	77.51506462	8.810404E-012	2.394040E-011	1	0.000000E+000
1	77.51537351	2.394040E-011	8.810404E-012	0	0.000000E+000
1	77.51643730	8.810404E-012	2.394040E-011	1	0.000000E+000
1	77.51664103	2.394040E-011	8.810404E-012	0	0.000000E+000
1	77.51736129	8.810404E-012	2.394040E-011	1	0.000000E+000
1	77.51766633	2.394040E-011	8.810404E-012	0	0.000000E+000
1	77.51932380	8.810404E-012	2.394040E-011	1	0.000000E+000
1	77.52004013	2.394040E-011	8.810404E-012	0	0.000000E+000
1	77.52110524	8.810404E-012	2.394040E-011	1	0.000000E+000
1	77.52235778	2.394040E-011	8.810404E-012	0	0.000000E+000
1	77.52243653	8.810404E-012	2.394040E-011	1	0.000000E+000
1	77.52269818	2.394040E-011	8.810404E-012	0	0.000000E+000
1	93.38623470	8.682937E-012	2.381294E-011	1	0.000000E+000
1	93.38623500	2.381294E-011	8.682937E-012	0	0.000000E+000
1	93.38623624	8.682937E-012	2.381294E-011	1	0.000000E+000
1	93.38631645	2.381294E-011	8.682937E-012	0	0.000000E+000
1	93.38746768	8.682937E-012	2.381294E-011	1	0.000000E+000
1	93.38759920	2.381294E-011	8.682937E-012	0	0.000000E+000
1	93.38810114	8.682937E-012	2.381294E-011	1	0.000000E+000
1	93.38831765	2.381294E-011	8.682937E-012	0	0.000000E+000
1	93.38877887	8.682937E-012	2.381294E-011	1	0.000000E+000
1	93.38881311	2.381294E-011	8.682937E-012	0	0.000000E+000
1	93.39029901	8.682937E-012	2.381294E-011	1	0.000000E+000
1	93.39063912	2.381294E-011	8.682937E-012	0	0.000000E+000
1	93.39142633	8.682937E-012	2.381294E-011	1	0.000000E+000
1	93.39179127	2.381294E-011	8.682937E-012	0	0.000000E+000
1	93.39310634	8.682937E-012	2.381294E-011	1	0.000000E+000
1	93.39314345	2.381294E-011	8.682937E-012	0	0.000000E+000
1	93.39397181	8.682937E-012	2.381294E-011	1	0.000000E+000
1	93.39418276	2.381294E-011	8.682937E-012	0	0.000000E+000
1	93.39435559	8.682937E-012	2.381294E-011	1	0.000000E+000
1	93.39445545	2.381294E-011	8.682937E-012	0	0.000000E+000
1	93.39472237	8.682937E-012	2.381294E-011	1	0.000000E+000
1	93.39549603	2.381294E-011	8.682937E-012	0	0.000000E+000
1	93.39665947	8.682937E-012	2.381294E-011	1	0.000000E+000
1	93.39700326	2.381294E-011	8.682937E-012	0	0.000000E+000
1	93.41925476	8.682937E-012	2.381294E-011	1	0.000000E+000
1	93.41958652	2.381294E-011	8.682937E-012	0	0.000000E+000
1	93.42018764	8.682937E-012	2.381294E-011	1	0.000000E+000
1	93.42041892	2.381294E-011	8.682937E-012	0	0.000000E+000
1	93.42164602	8.682937E-012	2.381294E-011	1	0.000000E+000
1	93.42182950	2.381294E-011	8.682937E-012	0	0.000000E+000
1	93.42274912	8.682937E-012	2.381294E-011	1	0.000000E+000
1	93.42314862	2.381294E-011	8.682937E-012	0	0.000000E+000
1	93.42350499	8.682937E-012	2.381294E-011	1	0.000000E+000
1	93.42403336	2.381294E-011	8.682937E-012	0	0.000000E+000
1	93.42437900	8.682937E-012	2.381294E-011	1	0.000000E+000
1	93.42503879	2.381294E-011	8.682937E-012	0	0.000000E+000
1	93.42509433	8.682937E-012	2.381294E-011	1	0.000000E+000
1	93.42527702	2.381294E-011	8.682937E-012	0	0.000000E+000
1	93.42550118	8.682937E-012	2.381294E-011	1	0.000000E+000
1	93.42660066	2.381294E-011	8.682937E-012	0	0.000000E+000
1	93.42721442	8.682937E-012	2.381294E-011	1	0.000000E+000
1	93.42727319	2.381294E-011	8.682937E-012	0	0.000000E+000
1	93.42794026	8.682937E-012	2.381294E-011	1	0.000000E+000
1	93.42863735	2.381294E-011	8.682937E-012	0	0.000000E+000
1	93.42894493	8.682937E-012	2.381294E-011	1	0.000000E+000
1	93.42938074	2.381294E-011	8.682937E-012	0	0.000000E+000
1	93.43577174	8.682937E-012	2.381294E-011	1	0.000000E+000
1	93.43577760	2.381294E-011	8.682937E-012	0	0.000000E+000
1	93.43586308	8.682937E-012	2.381294E-011	1	0.000000E+000
1	93.43681440	2.381294E-011	8.682937E-012	0	0.000000E+000
1	93.43717247	8.682937E-012	2.381294E-011	1	0.000000E+000
1	93.43724268	2.381294E-011	8.682937E-012	0	0.000000E+000
1	93.43736413	8.682937E-012	2.381294E-011	1	0.000000E+000
1	93.43769407	2.381294E-011	8.682937E-012	0	0.000000E+000
1	93.43800040	8.682937E-012	2.381294E-011	1	0.000000E+000
1	93.43857265	2.381294E-011	8.682937E-012	0	0.000000E+000
1	93.43882214	8.682937E-012	2.381294E-011	1	0.000000E+000
1	93.43926537	2.381294E-011	8.682937E-012	0	0.000000E+000
1	93.44031800	8.682937E-012	2.381294E-011	1	0.000000E+000
1	93.44032504	2.381294E-011	8.682937E-012	0	0.000000E+000
1	93.44183770	8.682937E-012	2.381294E-011	1	0.000000E+000
1	93.44210301	2.381294E-011	8.682937E-012	0	0.000000E+000
1	93.44213596	8.682937E-012	2.381294E-011	1	0.000000E+000
1	93.44261224	2.381294E-011	8.682937E-012	0	0.000000E+000
1	93.44279967	8.682937E-012	2.381294E-011	1	0.000000E+000
1	93.44316448	2.381294E-011	8.682937E-012	0	0.000000E+000
1	93.44370669	8.682937E-012	2.381294E-011	1	0.000000E+000
1	93.44383995	2.381294E-011	8.682937E-012	0	0.000000E+000
1	93.44426449	8.682937E-012	2.381294E-011	1	0.000000E+000
1	93.44433025	2.381294E-011	8.682937E-012	0	0.000000E+000
1	93.44588615	8.682937E-012	2.381294E-011	1	0.000000E+000
1	93.44614460	2.381294E-011	8.682937E-012	0	0.000000E+000
1	93.44720865	8.682937E-012	2.381294E-011	1	0.000000E+000
1	93.44723652	2.381294E-011	8.682937E-012	0	0.000000E+000
1	93.44789924	8.682937E-012	2.381294E-011	1	0.000000E+000
1	93.44838957	2.381294E-011	8.682937E-012	0	0.000000E+000
1	93.44928771	8.682937E-012	2.381294E-011	1	0.000000E+000
1	93.44943280	2.381294E-011	8.682937E-012	0	0.000000E+000
1	93.44974641	8.682937E-012	2.381294E-011	1	0.000000E+000
1	93.45021554	2.381294E-011	8.682937E-012	0	0.000000E+000
1	93.45172282	8.682937E-012	2.381294E-011	1	0.000000E+000
1	93.45215301	2.381294E-011	8.682937E-012	0	0.000000E+000
1	93.45566517	8.682937E-012	2.381294E-011	1	0.000000E+000
1	93.45571165	2.381294E-011	8.682937E-012	0	0.000000E+000
1	93.45573326	8.682937E-012	2.381294E-011	1	0.000000E+000
1	93.45682037	2.381294E-011	8.682937E-012	0	0.000000E+000
1	93.45693779	8.682937E-012	2.381294E-011	1	0.000000E+000
1	93.45707026	2.381294E-011	8.682937E-012	0	0.000000E+000
1	93.45853912	8.682937E-012	2.381294E-011	1	0.000000E+000
1	93.45859835	2.381294E-011	8.682937E-012	0	0.000000E+000
1	93.46170297	8.682937E-012	2.381294E-011	1	0.000000E+000
1	93.46248923	2.381294E-011	8.682937E-012	0	0.000000E+000
1	93.46250858	8.682937E-012	2.381294E-011	1	0.000000E+000
1	93.46272072	2.381294E-011	8.682937E-012	0	0.000000E+000
1	93.46280829	8.682937E-012	2.381294E-011	1	0.000000E+000
1	93.46288575	2.381294E-011	8.682937E-012	0	0.000000E+000
1	93.46369945	8.682937E-012	2.381294E-011	1	0.000000E+000
1	93.46379029	2.381294E-011	8.682937E-012	0	0.000000E+000
1	93.46405916	8.682937E-012	2.381294E-011	1	0.000000E+000
1	93.46426853	2.381294E-011	8.682937E-012	0	0.000000E+000
1	93.46461040	8.682937E-012	2.381294E-011	1	0.000000E+000
1	93.46483540	2.381294E-011	8.682937E-012	0	0.000000E+000
1	93.46497937	8.682937E-012	2.381294E-011	1	0.000000E+000
1	93.46516916	2.381294E-011	8.682937E-012	0	0.000000E+000
1	93.46554007	8.682937E-012	2.381294E-011	1	0.000000E+000
1	93.46691627	2.381294E-011	8.682937E-012	0	0.000000E+000
1	93.46747611	8.682937E-012	2.381294E-011	1	0.000000E+000
1	93.46768055	2.381294E-011	8.682937E-012	0	0.000000E+000
1	93.46988314	8.682937E-012	2.381294E-011	1	0.000000E+000
1	93.47013215	2.381294E-011	8.682937E-012	0	0.000000E+000
1	93.47079319	8.682937E-012	2.381294E-011	1	0.000000E+000
1	93.47130054	2.381294E-011	8.682937E-012	0	0.000000E+000
1	93.47159699	8.682937E-012	2.381294E-011	1	0.000000E+000
1	93.47175166	2.381294E-011	8.682937E-012	0	0.000000E+000
1	93.47261527	8.682937E-012	2.381294E-011	1	0.000000E+000
1	93.47272504	2.381294E-011	8.682937E-012	0	0.000000E+000
1	93.47280572	8.682937E-012	2.381294E-011	1	0.000000E+000
1	93.47293037	2.381294E-011	8.682937E-012	0	0.000000E+000
1	93.47373909	8.682937E-012	2.381294E-011	1	0.000000E+000
1	93.47439400	2.381294E-011	8.682937E-012	0	0.000000E+000
1	93.47588256	8.682937E-012	2.381294E-011	1	0.000000E+000
1	93.47595899	2.381294E-011	8.682937E-012	0	0.000000E+000
1	93.47668309	8.682937E-012	2.381294E-011	1	0.000000E+000
1	93.47687073	2.381294E-011	8.682937E-012	0	0.000000E+000
1	93.47972772	8.682937E-012	2.381294E-011	1	0.000000E+000
1	93.48009313	2.381294E-011	8.682937E-012	0	0.000000E+000
1	93.48068209	8.682937E-012	2.381294E-011	1	0.000000E+000
1	93.48119392	2.381294E-011	8.682937E-012	0	0.000000E+000
1	93.48128428	8.682937E-012	2.381294E-011	1	0.000000E+000
1	93.48159575	2.381294E-011	8.682937E-012	0	0.000000E+000
1	93.48190077	8.682937E-012	2.381294E-011	1	0.000000E+000
1	93.48199132	2.381294E-011	8.682937E-012	0	0.000000E+000
1	93.48229861	8.682937E-012	2.381294E-011	1	0.000000E+000
1	93.48263860	2.381294E-011	8.682937E-012	0	0.000000E+000
1	93.48274729	8.682937E-012	2.381294E-011	1	0.000000E+000
1	93.48286107	2.381294E-011	8.682937E-012	0	0.000000E+000
1	93.48339889	8.682937E-012	2.381294E-011	1	0.000000E+000
1	93.48376202	2.381294E-011	8.682937E-012	0	0.000000E+000
1	93.48387672	8.682937E-012	2.381294E-011	1	0.000000E+000
1	93.48429207	2.381294E-011	8.682937E-012	0	0.000000E+000
1	93.48474476	8.682937E-012	2.381294E-011	1	0.000000E+000
1	93.48534246	2.381294E-011	8.682937E-012	0	0.000000E+000
1	93.48589982	8.682937E-012	2.381294E-011	1	0.000000E+000
1	93.48593968	2.381294E-011	8.682937E-012	0	0.000000E+000
1	93.48691949	8.682937E-012	2.381294E-011	1	0.000000E+000
1	93.48736199	2.381294E-011	8.682937E-012	0	0.000000E+000
1	93.48802260	8.682937E-012	2.381294E-011	1	0.000000E+000
1	93.48891084	2.381294E-011	8.682937E-012	0	0.000000E+000
1	93.48916690	8.682937E-012	2.381294E-011	1	0.000000E+000
1	93.48928650	2.381294E-011	8.682937E-012	0	0.000000E+000
1	93.49093947	8.682937E-012	2.381294E-011	1	0.000000E+000
1	93.49108373	2.381294E-011	8.682937E-012	0	0.000000E+000
1	93.49160822	8.682937E-012	2.381294E-011	1	0.000000E+000
1	93.49203615	2.381294E-011	8.682937E-012	0	0.000000E+000
1	93.55106245	8.682937E-012	2.381294E-011	1	0.000000E+000
1	93.55192334	2.381294E-011	8.682937E-012	0	0.000000E+000
1	93.55343444	8.682937E-012	2.381294E-011	1	0.000000E+000
1	93.55354070	2.381294E-011	8.682937E-012	0	0.000000E+000
1	93.55433720	8.682937E-012	2.381294E-011	1	0.000000E+000
1	93.55498853	2.381294E-011	8.682937E-012	0	0.000000E+000
1	93.55592655	8.682937E-012	2.381294E-011	1	0.000000E+000
1	93.55611849	2.381294E-011	8.682937E-012	0	0.000000E+000
1	93.55623420	8.682937E-012	2.381294E-011	1	0.000000E+000
1	93.55652405	2.381294E-011	8.682937E-012	0	0.000000E+000
1	93.55675480	8.682937E-012	2.381294E-011	1	0.000000E+000
1	93.55713800	2.381294E-011	8.682937E-012	0	0.000000E+000
1	93.55736601	8.682937E-012	2.381294E-011	1	0.000000E+000
1	93.55752618	2.381294E-011	8.682937E-012	0	0.000000E+000
1	93.55766438	8.682937E-012	2.381294E-011	1	0.000000E+000
1	93.55792303	2.381294E-011	8.682937E-012	0	0.000000E+000
1	93.55795861	8.682937E-012	2.381294E-011	1	0.000000E+000
1	93.55840059	2.381294E-011	8.682937E-012	0	0.000000E+000
1	93.55904808	8.682937E-012	2.381294E-011	1	0.000000E+000
1	93.55925802	2.381294E-011	8.682937E-012	0	0.000000E+000
1	93.55938262	8.682937E-012	2.381294E-011	1	0.000000E+000
1	93.55989650	2.381294E-011	8.682937E-012	0	0.000000E+000
1	93.56084986	8.682937E-012	2.381294E-011	1	0.000000E+000
1	93.56094923	2.381294E-011	8.682937E-012	0	0.000000E+000
1	93.56244934	8.682937E-012	2.381294E-011	1	0.000000E+000
1	93.56266478	2.381294E-011	8.682937E-012	0	0.000000E+000
1	93.56270232	8.682937E-012	2.381294E-011	1	0.000000E+000
1	93.56272926	2.381294E-011	8.682937E-012	0	0.000000E+000
1	93.56398026	8.682937E-012	2.381294E-011	1	0.000000E+000
1	93.56414605	2.381294E-011	8.682937E-012	0	0.000000E+000
1	93.56573297	8.682937E-012	2.381294E-011	1	0.000000E+000
1	93.56577450	2.381294E-011	8.682937E-012	0	0.000000E+000
1	93.56639763	8.682937E-012	2.381294E-011	1	0.000000E+000
1	93.56659403	2.381294E-011	8.682937E-012	0	0.000000E+000
1	93.56704602	8.682937E-012	2.381294E-011	1	0.000000E+000
1	93.56722803	2.381294E-011	8.682937E-012	0	0.000000E+000
1	93.56734321	8.682937E-012	2.381294E-011	1	0.000000E+000
1	93.56783188	2.381294E-011	8.682937E-012	0	0.000000E+000
1	93.56790102	8.682937E-012	2.381294E-011	1	0.000000E+000
1	93.56799160	2.381294E-011	8.682937E-012	0	0.000000E+000
1	93.56802634	8.682937E-012	2.381294E-011	1	0.000000E+000
1	93.56810017	2.381294E-011	8.682937E-012	0	0.000000E+000
1	93.56840915	8.682937E-012	2.381294E-011	1	0.000000E+000
1	93.56865826	2.381294E-011	8.682937E-012	0	0.000000E+000
1	93.56954616	8.682937E-012	2.381294E-011	1	0.000000E+000
1	93.56972434	2.381294E-011	8.682937E-012	0	0.000000E+000
1	93.57013709	8.682937E-012	2.381294E-011	1	0.000000E+000
1	93.57132174	2.381294E-011	8.682937E-012	0	0.000000E+000
1	93.60714944	8.682937E-012	2.381294E-011	1	0.000000E+000
1	93.60733311	2.381294E-011	8.682937E-012	0	0.000000E+000
1	93.60766611	8.682937E-012	2.381294E-011	1	0.000000E+000
1	93.60792186	2.381294E-011	8.682937E-012	0	0.000000E+000
1	93.60802268	8.682937E-012	2.381294E-011	1	0.000000E+000
1	93.60884906	2.381294E-011	8.682937E-012	0	0.000000E+000
1	93.60937516	8.682937E-012	2.381294E-011	1	0.000000E+000
1	93.60993617	2.381294E-011	8.682937E-012	0	0.000000E+000
1	93.61051349	8.682937E-012	2.381294E-011	1	0.000000E+000
1	93.61112198	2.381294E-011	8.682937E-012	0	0.000000E+000
1	93.61136318	8.682937E-012	2.381294E-011	1	0.000000E+000
1	93.61164567	2.381294E-011	8.682937E-012	0	0.000000E+000
1	93.61334893	8.682937E-012	2.381294E-011	1	0.000000E+000
1	93.61358227	2.381294E-011	8.682937E-012	0	0.000000E+000
1	93.61373046	8.682937E-012	2.381294E-011	1	0.000000E+000
1	93.61392560	2.381294E-011	8.682937E-012	0	0.000000E+000
1	93.61419617	8.682937E-012	2.381294E-011	1	0.000000E+000
1	93.61438992	2.381294E-011	8.682937E-012	0	0.000000E+000
1	93.61452979	8.682937E-012	2.381294E-011	1	0.000000E+000
1	93.61469251	2.381294E-011	8.682937E-012	0	0.000000E+000
1	93.61517838	8.682937E-012	2.381294E-011	1	0.000000E+000
1	93.61535501	2.381294E-011	8.682937E-012	0	0.000000E+000
1	93.61555033	8.682937E-012	2.381294E-011	1	0.000000E+000
1	93.61593783	2.381294E-011	8.682937E-012	0	0.000000E+000
1	93.61597693	8.682937E-012	2.381294E-011	1	0.000000E+000
1	93.61642884	2.381294E-011	8.682937E-012	0	0.000000E+000
1	93.61751720	8.682937E-012	2.381294E-011	1	0.000000E+000
1	93.61864881	2.381294E-011	8.682937E-012	0	0.000000E+000
1	93.61879380	8.682937E-012	2.381294E-011	1	0.000000E+000
1	93.61890692	2.381294E-011	8.682937E-012	0	0.000000E+000
1	93.61934096	8.682937E-012	2.381294E-011	1	0.000000E+000
1	93.61934903	2.381294E-011	8.682937E-012	0	0.000000E+000
1	93.61964210	8.682937E-012	2.381294E-011	1	0.000000E+000
1	93.61969019	2.381294E-011	8.682937E-012	0	0.000000E+000
1	93.61974233	8.682937E-012	2.381294E-011	1	0.000000E+000
1	93.61982014	2.381294E-011	8.682937E-012	0	0.000000E+000
1	93.62080865	8.682937E-012	2.381294E-011	1	0.000000E+000
1	93.62091400	2.381294E-011	8.682937E-012	0	0.000000E+000
1	93.62143156	8.682937E-012	2.381294E-011	1	0.000000E+000
1	93.62284447	2.381294E-011	8.682937E-012	0	0.000000E+000
1	93.62328756	8.682937E-012	2.381294E-011	1	0.000000E+000
1	93.62333826	2.381294E-011	8.682937E-012	0	0.000000E+000
1	93.62357876	8.682937E-012	2.381294E-011	1	0.000000E+000
1	93.62461963	2.381294E-011	8.682937E-012	0	0.000000E+000
1	93.62629723	8.682937E-012	2.381294E-011	1	0.000000E+000
1	93.62674458	2.381294E-011	8.682937E-012	0	0.000000E+000
1	93.62676989	8.682937E-012	2.381294E-011	1	0.000000E+000
1	93.62708568	2.381294E-011	8.682937E-012	0	0.000000E+000
1	93.62762681	8.682937E-012	2.381294E-011	1	0.000000E+000
1	93.62767368	2.381294E-011	8.682937E-012	0	0.000000E+000
1	93.62844281	8.682937E-012	2.381294E-011	1	0.000000E+000
1	93.62907477	2.381294E-011	8.682937E-012	0	0.000000E+000
1	93.62952861	8.682937E-012	2.381294E-011	1	0.000000E+000
1	93.62970816	2.381294E-011	8.682937E-012	0	0.000000E+000
1	93.63091479	8.682937E-012	2.381294E-011	1	0.000000E+000
1	93.63114672	2.381294E-011	8.682937E-012	0	0.000000E+000
1	93.63118138	8.682937E-012	2.381294E-011	1	0.000000E+000
1	93.63121850	2.381294E-011	8.682937E-012	0	0.000000E+000
1	93.63168493	8.682937E-012	2.381294E-011	1	0.000000E+000
1	93.63179137	2.381294E-011	8.682937E-012	0	0.000000E+000
1	93.63360770	8.682937E-012	2.381294E-011	1	0.000000E+000
1	93.63363601	2.381294E-011	8.682937E-012	0	0.000000E+000
1	93.63460724	8.682937E-012	2.381294E-011	1	0.000000E+000
1	93.63519257	2.381294E-011	8.682937E-012	0	0.000000E+000
1	93.63573338	8.682937E-012	2.381294E-011	1	0.000000E+000
1	93.63615324	2.381294E-011	8.682937E-012	0	0.000000E+000
1	93.63622237	8.682937E-012	2.381294E-011	1	0.000000E+000
1	93.63625035	2.381294E-011	8.682937E-012	0	0.000000E+000
1	93.63651334	8.682937E-012	2.381294E-011	1	0.000000E+000
1	93.63662015	2.381294E-011	8.682937E-012	0	0.000000E+000
1	93.63680366	8.682937E-012	2.381294E-011	1	0.000000E+000
1	93.63706879	2.381294E-011	8.682937E-012	0	0.000000E+000
1	93.63712396	8.682937E-012	2.381294E-011	1	0.000000E+000
1	93.63735048	2.381294E-011	8.682937E-012	0	0.000000E+000
1	93.63800036	8.682937E-012	2.381294E-011	1	0.000000E+000
1	93.63848763	2.381294E-011	8.682937E-012	0	0.000000E+000
1	93.63933265	8.682937E-012	2.381294E-011	1	0.000000E+000
1	93.63941896	2.381294E-011	8.682937E-012	0	0.000000E+000
1	93.64043221	8.682937E-012	2.381294E-011	1	0.000000E+000
1	93.64067478	2.381294E-011	8.682937E-012	0	0.000000E+000
1	93.64242751	8.682937E-012	2.381294E-011	1	0.000000E+000
1	93.64266222	2.381294E-011	8.682937E-012	0	0.000000E+000
1	93.64343409	8.682937E-012	2.381294E-011	1	0.000000E+000
1	93.64349607	2.381294E-011	8.682937E-012	0	0.000000E+000
1	93.64364709	8.682937E-012	2.381294E-011	1	0.000000E+000
1	93.64377562	2.381294E-011	8.682937E-012	0	0.000000E+000
1	93.64470229	8.682937E-012	2.381294E-011	1	0.000000E+000
1	93.64486236	2.381294E-011	8.682937E-012	0	0.000000E+000
1	93.64500199	8.682937E-012	2.381294E-011	1	0.000000E+000
1	93.64512743	2.381294E-011	8.682937E-012	0	0.000000E+000
1	93.64527129	8.682937E-012	2.381294E-011	1	0.000000E+000
1	93.64562886	2.381294E-011	8.682937E-012	0	0.000000E+000
1	93.64611858	8.682937E-012	2.381294E-011	1	0.000000E+000
1	93.64721184	2.381294E-011	8.682937E-012	0	0.000000E+000
1	93.64804590	8.682937E-012	2.381294E-011	1	0.000000E+000
1	93.64809257	2.381294E-011	8.682937E-012	0	0.000000E+000
1	93.64815315	8.682937E-012	2.381294E-011	1	0.000000E+000
1	93.64893119	2.381294E-011	8.682937E-012	0	0.000000E+000
1	93.64932385	8.682937E-012	2.381294E-011	1	0.000000E+000
1	93.64945989	2.381294E-011	8.682937E-012	0	0.000000E+000
1	93.65119572	8.682937E-012	2.381294E-011	1	0.000000E+000
1	93.65121563	2.381294E-011	8.682937E-012	0	0.000000E+000
1	93.65167354	8.682937E-012	2.381294E-011	1	0.000000E+000
1	93.65170669	2.381294E-011	8.682937E-012	0	0.000000E+000
1	93.65226829	8.682937E-012	2.381294E-011	1	0.000000E+000
1	93.65277402	2.381294E-011	8.682937E-012	0	0.000000E+000
1	93.65431022	8.682937E-012	2.381294E-011	1	0.000000E+000
1	93.65593420	2.381294E-011	8.682937E-012	0	0.000000E+000
1	93.65606298	8.682937E-012	2.381294E-011	1	0.000000E+000
1	93.65690794	2.381294E-011	8.682937E-012	0	0.000000E+000
1	93.65724808	8.682937E-012	2.381294E-011	1	0.000000E+000
1	93.65730341	2.381294E-011	8.682937E-012	0	0.000000E+000
1	93.65820504	8.682937E-012	2.381294E-011	1	0.000000E+000
1	93.65877385	2.381294E-011	8.682937E-012	0	0.000000E+000
1	93.65907944	8.682937E-012	2.381294E-011	1	0.000000E+000
1	93.65945438	2.381294E-011	8.682937E-012	0	0.000000E+000
1	93.65951022	8.682937E-012	2.381294E-011	1	0.000000E+000
1	93.65964749	2.381294E-011	8.682937E-012	0	0.000000E+000
1	93.66032274	8.682937E-012	2.381294E-011	1	0.000000E+000
1	93.66086426	2.381294E-011	8.682937E-012	0	0.000000E+000
1	93.66183672	8.682937E-012	2.381294E-011	1	0.000000E+000
1	93.66260228	2.381294E-011	8.682937E-012	0	0.000000E+000
1	93.66345594	8.682937E-012	2.381294E-011	1	0.000000E+000
1	93.66362731	2.381294E-011	8.682937E-012	0	0.000000E+000
1	93.66596599	8.682937E-012	2.381294E-011	1	0.000000E+000
1	93.66613466	2.381294E-011	8.682937E-012	0	0.000000E+000
1	93.66715581	8.682937E-012	2.381294E-011	1	0.000000E+000
1	93.66741458	2.381294E-011	8.682937E-012	0	0.000000E+000
1	93.66787531	8.682937E-012	2.381294E-011	1	0.000000E+000
1	93.66795129	2.381294E-011	8.682937E-012	0	0.000000E+000
1	93.66805250	8.682937E-012	2.381294E-011	1	0.000000E+000
1	93.66820662	2.381294E-011	8.682937E-012	0	0.000000E+000
1	93.66871456	8.682937E-012	2.381294E-011	1	0.000000E+000
1	93.66924793	2.381294E-011	8.682937E-012	0	0.000000E+000
1	93.67048932	8.682937E-012	2.381294E-011	1	0.000000E+000
1	93.67055818	2.381294E-011	8.682937E-012	0	0.000000E+000
1	93.67102845	8.682937E-012	2.381294E-011	1	0.000000E+000
1	93.67136249	2.381294E-011	8.682937E-012	0	0.000000E+000
1	93.67157779	8.682937E-012	2.381294E-011	1	0.000000E+000
1	93.67179535	2.381294E-011	8.682937E-012	0	0.000000E+000
1	93.67182345	8.682937E-012	2.381294E-011	1	0.000000E+000
1	93.67234344	2.381294E-011	8.682937E-012	0	0.000000E+000
1	93.67277856	8.682937E-012	2.381294E-011	1	0.000000E+000
1	93.67281055	2.381294E-011	8.682937E-012	0	0.000000E+000
1	93.67334289	8.682937E-012	2.381294E-011	1	0.000000E+000
1	93.67350989	2.381294E-011	8.682937E-012	0	0.000000E+000
1	93.67400153	8.682937E-012	2.381294E-011	1	0.000000E+000
1	93.67416683	2.381294E-011	8.682937E-012	0	0.000000E+000
1	93.67421831	8.682937E-012	2.381294E-011	1	0.000000E+000
1	93.67422621	2.381294E-011	8.682937E-012	0	0.000000E+000
1	93.67436925	8.682937E-012	2.381294E-011	1	0.000000E+000
1	93.67553450	2.381294E-011	8.682937E-012	0	0.000000E+000
1	93.67567601	8.682937E-012	2.381294E-011	1	0.000000E+000
1	93.67598062	2.381294E-011	8.682937E-012	0	0.000000E+000
1	93.67617627	8.682937E-012	2.381294E-011	1	0.000000E+000
1	93.67679140	2.381294E-011	8.682937E-012	0	0.000000E+000
1	93.67703843	8.682937E-012	2.381294E-011	1	0.000000E+000
1	93.67720675	2.381294E-011	8.682937E-012	0	0.000000E+000
1	93.67800826	8.682937E-012	2.381294E-011	1	0.000000E+000
1	93.67813580	2.381294E-011	8.682937E-012	0	0.000000E+000
1	93.67821691	8.682937E-012	2.381294E-011	1	0.000000E+000
1	93.67847285	2.381294E-011	8.682937E-012	0	0.000000E+000
1	93.67885484	8.682937E-012	2.381294E-011	1	0.000000E+000
1	93.67924296	2.381294E-011	8.682937E-012	0	0.000000E+000
1	93.67931973	8.682937E-012	2.381294E-011	1	0.000000E+000
1	93.67953659	2.381294E-011	8.682937E-012	0	0.000000E+000
1	93.67963609	8.682937E-012	2.381294E-011	1	0.000000E+000
1	93.68016109	2.381294E-011	8.682937E-012	0	0.000000E+000
1	93.68023746	8.682937E-012	2.381294E-011	1	0.000000E+000
1	93.68058989	2.381294E-011	8.682937E-012	0	0.000000E+000
1	93.68104022	8.682937E-012	2.381294E-011	1	0.000000E+000
1	93.68146302	2.381294E-011	8.682937E-012	0	0.000000E+000
1	93.68220923	8.682937E-012	2.381294E-011	1	0.000000E+000
1	93.68272739	2.381294E-011	8.682937E-012	0	0.000000E+000
1	93.68290086	8.682937E-012	2.381294E-011	1	0.000000E+000
1	93.68300879	2.381294E-011	8.682937E-012	0	0.000000E+000
1	93.68412325	8.682937E-012	2.381294E-011	1	0.000000E+000
1	93.68423552	2.381294E-011	8.682937E-012	0	0.000000E+000
1	93.68440498	8.682937E-012	2.381294E-011	1	0.000000E+000
1	93.68477031	2.381294E-011	8.682937E-012	0	0.000000E+000
1	93.68501428	8.682937E-012	2.381294E-011	1	0.000000E+000
1	93.68558057	2.381294E-011	8.682937E-012	0	0.000000E+000
1	93.68567512	8.682937E-012	2.381294E-011	1	0.000000E+000
1	93.68581500	2.381294E-011	8.682937E-012	0	0.000000E+000
1	93.68642451	8.682937E-012	2.381294E-011	1	0.000000E+000
1	93.68761278	2.381294E-011	8.682937E-012	0	0.000000E+000
1	93.68779691	8.682937E-012	2.381294E-011	1	0.000000E+000
1	93.68782945	2.381294E-011	8.682937E-012	0	0.000000E+000
1	93.68852119	8.682937E-012	2.381294E-011	1	0.000000E+000
1	93.68880934	2.381294E-011	8.682937E-012	0	0.000000E+000
1	93.68930693	8.682937E-012	2.381294E-011	1	0.000000E+000
1	93.68955199	2.381294E-011	8.682937E-012	0	0.000000E+000
1	93.69003585	8.682937E-012	2.381294E-011	1	0.000000E+000
1	93.69012561	2.381294E-011	8.682937E-012	0	0.000000E+000
1	93.69186740	8.682937E-012	2.381294E-011	1	0.000000E+000
1	93.69199450	2.381294E-011	8.682937E-012	0	0.000000E+000
1	93.69376169	8.682937E-012	2.381294E-011	1	0.000000E+000
1	93.69460034	2.381294E-011	8.682937E-012	0	0.000000E+000
1	93.69518622	8.682937E-012	2.381294E-011	1	0.000000E+000
1	93.69526287	2.381294E-011	8.682937E-012	0	0.000000E+000
1	93.69546411	8.682937E-012	2.381294E-011	1	0.000000E+000
1	93.69587762	2.381294E-011	8.682937E-012	0	0.000000E+000
1	93.69728210	8.682937E-012	2.381294E-011	1	0.000000E+000
1	93.69749052	2.381294E-011	8.682937E-012	0	0.000000E+000
1	93.69778802	8.682937E-012	2.381294E-011	1	0.000000E+000
1	93.69789885	2.381294E-011	8.682937E-012	0	0.000000E+000
1	93.69955080	8.682937E-012	2.381294E-011	1	0.000000E+000
1	93.69976555	2.381294E-011	8.682937E-012	0	0.000000E+000
1	93.69983427	8.682937E-012	2.381294E-011	1	0.000000E+000
1	93.69989171	2.381294E-011	8.682937E-012	0	0.000000E+000
1	93.70002189	8.682937E-012	2.381294E-011	1	0.000000E+000
1	93.70065943	2.381294E-011	8.682937E-012	0	0.000000E+000
1	93.70082400	8.682937E-012	2.381294E-011	1	0.000000E+000
1	93.70152214	2.381294E-011	8.682937E-012	0	0.000000E+000
1	93.70166907	8.682937E-012	2.381294E-011	1	0.000000E+000
1	93.70168974	2.381294E-011	8.682937E-012	0	0.000000E+000
1	93.70380497	8.682937E-012	2.381294E-011	1	0.000000E+000
1	93.70383081	2.381294E-011	8.682937E-012	0	0.000000E+000
1	93.70401245	8.682937E-012	2.381294E-011	1	0.000000E+000
1	93.70419441	2.381294E-011	8.682937E-012	0	0.000000E+000
1	93.70423369	8.682937E-012	2.381294E-011	1	0.000000E+000
1	93.70428602	2.381294E-011	8.682937E-012	0	0.000000E+000
1	93.70510868	8.682937E-012	2.381294E-011	1	0.000000E+000
1	93.70532011	2.381294E-011	8.682937E-012	0	0.000000E+000
1	93.70567557	8.682937E-012	2.381294E-011	1	0.000000E+000
1	93.70628403	2.381294E-011	8.682937E-012	0	0.000000E+000
1	93.70692862	8.682937E-012	2.381294E-011	1	0.000000E+000
1	93.70734036	2.381294E-011	8.682937E-012	0	0.000000E+000
1	93.70776566	8.682937E-012	2.381294E-011	1	0.000000E+000
1	93.70781660	2.381294E-011	8.682937E-012	0	0.000000E+000
1	93.70784887	8.682937E-012	2.381294E-011	1	0.000000E+000
1	93.70799265	2.381294E-011	8.682937E-012	0	0.000000E+000
1	93.70844497	8.682937E-012	2.381294E-011	1	0.000000E+000
1	93.70856480	2.381294E-011	8.682937E-012	0	0.000000E+000
1	93.70875382	8.682937E-012	2.381294E-011	1	0.000000E+000
1	93.70888713	2.381294E-011	8.682937E-012	0	0.000000E+000
1	93.70974452	8.682937E-012	2.381294E-011	1	0.000000E+000
1	93.70993199	2.381294E-011	8.682937E-012	0	0.000000E+000
1	93.71053487	8.682937E-012	2.381294E-011	1	0.000000E+000
1	93.71194193	2.381294E-011	8.682937E-012	0	0.000000E+000
1	93.71323567	8.682937E-012	2.381294E-011	1	0.000000E+000
1	93.71327230	2.381294E-011	8.682937E-012	0	0.000000E+000
1	93.71387536	8.682937E-012	2.381294E-011	1	0.000000E+000
1	93.71409222	2.381294E-011	8.682937E-012	0	0.000000E+000
1	93.71609240	8.682937E-012	2.381294E-011	1	0.000000E+000
1	93.71675347	2.381294E-011	8.682937E-012	0	0.000000E+000
1	93.71769292	8.682937E-012	2.381294E-011	1	0.000000E+000
1	93.71779279	2.381294E-011	8.682937E-012	0	0.000000E+000
1	93.71799192	8.682937E-012	2.381294E-011	1	0.000000E+000
1	93.71817716	2.381294E-011	8.682937E-012	0	0.000000E+000
1	93.71919099	8.682937E-012	2.381294E-011	1	0.000000E+000
1	93.71951660	2.381294E-011	8.682937E-012	0	0.000000E+000
1	93.72081313	8.682937E-012	2.381294E-011	1	0.000000E+000
1	93.72119418	2.381294E-011	8.682937E-012	0	0.000000E+000
1	93.72253161	8.682937E-012	2.381294E-011	1	0.000000E+000
1	93.72296011	2.381294E-011	8.682937E-012	0	0.000000E+000
1	93.72453170	8.682937E-012	2.381294E-011	1	0.000000E+000
1	93.72461379	2.381294E-011	8.682937E-012	0	0.000000E+000
1	93.72573108	8.682937E-012	2.381294E-011	1	0.000000E+000
1	93.72576075	2.381294E-011	8.682937E-012	0	0.000000E+000
1	93.72650543	8.682937E-012	2.381294E-011	1	0.000000E+000
1	93.72701570	2.381294E-011	8.682937E-012	0	0.000000E+000
1	93.72768221	8.682937E-012	2.381294E-011	1	0.000000E+000
1	93.72816690	2.381294E-011	8.682937E-012	0	0.000000E+000
1	93.73203417	8.682937E-012	2.381294E-011	1	0.000000E+000
1	93.73214723	2.381294E-011	8.682937E-012	0	0.000000E+000
1	93.73326089	8.682937E-012	2.381294E-011	1	0.000000E+000
1	93.73421940	2.381294E-011	8.682937E-012	0	0.000000E+000
1	93.73533452	8.682937E-012	2.381294E-011	1	0.000000E+000
1	93.73542085	2.381294E-011	8.682937E-012	0	0.000000E+000
1	93.73601416	8.682937E-012	2.381294E-011	1	0.000000E+000
1	93.73617363	2.381294E-011	8.682937E-012	0	0.000000E+000
1	93.73681534	8.682937E-012	2.381294E-011	1	0.000000E+000
1	93.73695842	2.381294E-011	8.682937E-012	0	0.000000E+000
1	93.73709043	8.682937E-012	2.381294E-011	1	0.000000E+000
1	93.73736411	2.381294E-011	8.682937E-012	0	0.000000E+000
1	93.73895553	8.682937E-012	2.381294E-011	1	0.000000E+000
1	93.73917631	2.381294E-011	8.682937E-012	0	0.000000E+000
1	93.73951472	8.682937E-012	2.381294E-011	1	0.000000E+000
1	93.74034471	2.381294E-011	8.682937E-012	0	0.000000E+000
1	93.74145602	8.682937E-012	2.381294E-011	1	0.000000E+000
1	93.74152735	2.381294E-011	8.682937E-012	0	0.000000E+000
1	93.74165082	8.682937E-012	2.381294E-011	1	0.000000E+000
1	93.74182940	2.381294E-011	8.682937E-012	0	0.000000E+000
1	93.74186325	8.682937E-012	2.381294E-011	1	0.000000E+000
1	93.74203302	2.381294E-011	8.682937E-012	0	0.000000E+000
1	93.74362619	8.682937E-012	2.381294E-011	1	0.000000E+000
1	93.74445780	2.381294E-011	8.682937E-012	0	0.000000E+000
1	93.74612005	8.682937E-012	2.381294E-011	1	0.000000E+000
1	93.74625201	2.381294E-011	8.682937E-012	0	0.000000E+000
1	93.74793370	8.682937E-012	2.381294E-011	1	0.000000E+000
1	93.74826945	2.381294E-011	8.682937E-012	0	0.000000E+000
1	93.74831986	8.682937E-012	2.381294E-011	1	0.000000E+000
1	93.74881990	2.381294E-011	8.682937E-012	0	0.000000E+000
1	93.74893958	8.682937E-012	2.381294E-011	1	0.000000E+000
1	93.74895207	2.381294E-011	8.682937E-012	0	0.000000E+000
1	93.74953807	8.682937E-012	2.381294E-011	1	0.000000E+000
1	93.74967061	2.381294E-011	8.682937E-012	0	0.000000E+000
1	93.75004606	8.682937E-012	2.381294E-011	1	0.000000E+000
1	93.75035469	2.381294E-011	8.682937E-012	0	0.000000E+000
1	93.75128732	8.682937E-012	2.381294E-011	1	0.000000E+000
1	93.75177483	2.381294E-011	8.682937E-012	0	0.000000E+000
1	93.75191448	8.682937E-012	2.381294E-011	1	0.000000E+000
1	93.75208701	2.381294E-011	8.682937E-012	0	0.000000E+000
1	93.75212907	8.682937E-012	2.381294E-011	1	0.000000E+000
1	93.75342260	2.381294E-011	8.682937E-012	0	0.000000E+000
1	93.75373313	8.682937E-012	2.381294E-011	1	0.000000E+000
1	93.75391027	2.381294E-011	8.682937E-012	0	0.000000E+000
1	93.75409485	8.682937E-012	2.381294E-011	1	0.000000E+000
1	93.75459659	2.381294E-011	8.682937E-012	0	0.000000E+000
1	93.75489935	8.682937E-012	2.381294E-011	1	0.000000E+000
1	93.75548650	2.381294E-011	8.682937E-012	0	0.000000E+000
1	93.75681208	8.682937E-012	2.381294E-011	1	0.000000E+000
1	93.75711261	2.381294E-011	8.682937E-012	0	0.000000E+000
1	93.75715729	8.682937E-012	2.381294E-011	1	0.000000E+000
1	93.75767555	2.381294E-011	8.682937E-012	0	0.000000E+000
1	93.75773326	8.682937E-012	2.381294E-011	1	0.000000E+000
1	93.75784576	2.381294E-011	8.682937E-012	0	0.000000E+000
1	93.75909706	8.682937E-012	2.381294E-011	1	0.000000E+000
1	93.75958245	2.381294E-011	8.682937E-012	0	0.000000E+000
1	93.76941977	8.682937E-012	2.381294E-011	1	0.000000E+000
1	93.76949853	2.381294E-011	8.682937E-012	0	0.000000E+000
1	93.77028686	8.682937E-012	2.381294E-011	1	0.000000E+000
1	93.77067776	2.381294E-011	8.682937E-012	0	0.000000E+000
1	93.77137243	8.682937E-012	2.381294E-011	1	0.000000E+000
1	93.77144922	2.381294E-011	8.682937E-012	0	0.000000E+000
1	93.77148586	8.682937E-012	2.381294E-011	1	0.000000E+000
1	93.77190811	2.381294E-011	8.682937E-012	0	0.000000E+000
1	93.77262678	8.682937E-012	2.381294E-011	1	0.000000E+000
1	93.77310416	2.381294E-011	8.682937E-012	0	0.000000E+000
1	93.77311303	8.682937E-012	2.381294E-011	1	0.000000E+000
1	93.77335765	2.381294E-011	8.682937E-012	0	0.000000E+000
1	93.77408426	8.682937E-012	2.381294E-011	1	0.000000E+000
1	93.77419662	2.381294E-011	8.682937E-012	0	0.000000E+000
1	93.77499505	8.682937E-012	2.381294E-011	1	0.000000E+000
1	93.77526320	2.381294E-011	8.682937E-012	0	0.000000E+000
1	93.77619092	8.682937E-012	2.381294E-011	1	0.000000E+000
1	93.77649804	2.381294E-011	8.682937E-012	0	0.000000E+000
1	93.77704893	8.682937E-012	2.381294E-011	1	0.000000E+000
1	93.77739822	2.381294E-011	8.682937E-012	0	0.000000E+000
1	93.77785447	8.682937E-012	2.381294E-011	1	0.000000E+000
1	93.77808544	2.381294E-011	8.682937E-012	0	0.000000E+000
1	93.77811911	8.682937E-012	2.381294E-011	1	0.000000E+000
1	93.77848074	2.381294E-011	8.682937E-012	0	0.000000E+000
1	93.78056284	8.682937E-012	2.381294E-011	1	0.000000E+000
1	93.78065345	2.381294E-011	8.682937E-012	0	0.000000E+000
1	93.78154123	8.682937E-012	2.381294E-011	1	0.000000E+000
1	93.78187841	2.381294E-011	8.682937E-012	0	0.000000E+000
1	93.78353321	8.682937E-012	2.381294E-011	1	0.000000E+000
1	93.78379335	2.381294E-011	8.682937E-012	0	0.000000E+000
1	93.78591911	8.682937E-012	2.381294E-011	1	0.000000E+000
1	93.78606042	2.381294E-011	8.682937E-012	0	0.000000E+000
1	93.78655407	8.682937E-012	2.381294E-011	1	0.000000E+000
1	93.78660392	2.381294E-011	8.682937E-012	0	0.000000E+000
1	93.78685528	8.682937E-012	2.381294E-011	1	0.000000E+000
1	93.78748045	2.381294E-011	8.682937E-012	0	0.000000E+000
1	93.78754664	8.682937E-012	2.381294E-011	1	0.000000E+000
1	93.78857826	2.381294E-011	8.682937E-012	0	0.000000E+000
1	93.78874185	8.682937E-012	2.381294E-011	1	0.000000E+000
1	93.78902795	2.381294E-011	8.682937E-012	0	0.000000E+000
1	93.78957858	8.682937E-012	2.381294E-011	1	0.000000E+000
1	93.78962176	2.381294E-011	8.682937E-012	0	0.000000E+000
1	93.79033610	8.682937E-012	2.381294E-011	1	0.000000E+000
1	93.79048146	2.381294E-011	8.682937E-012	0	0.000000E+000
1	93.79286922	8.682937E-012	2.381294E-011	1	0.000000E+000
1	93.79350580	2.381294E-011	8.682937E-012	0	0.000000E+000
1	93.79359608	8.682937E-012	2.381294E-011	1	0.000000E+000
1	93.79410679	2.381294E-011	8.682937E-012	0	0.000000E+000
1	93.79438039	8.682937E-012	2.381294E-011	1	0.000000E+000
1	93.79445739	2.381294E-011	8.682937E-012	0	0.000000E+000
1	93.79473548	8.682937E-012	2.381294E-011	1	0.000000E+000
1	93.79546639	2.381294E-011	8.682937E-012	0	0.000000E+000
1	93.79606130	8.682937E-012	2.381294E-011	1	0.000000E+000
1	93.79633460	2.381294E-011	8.682937E-012	0	0.000000E+000
1	93.79660801	8.682937E-012	2.381294E-011	1	0.000000E+000
1	93.79770384	2.381294E-011	8.682937E-012	0	0.000000E+000
1	93.79807435	8.682937E-012	2.381294E-011	1	0.000000E+000
1	93.79840027	2.381294E-011	8.682937E-012	0	0.000000E+000
1	93.79873124	8.682937E-012	2.381294E-011	1	0.000000E+000
1	93.79941642	2.381294E-011	8.682937E-012	0	0.000000E+000
1	93.80119850	8.682937E-012	2.381294E-011	1	0.000000E+000
1	93.80198104	2.381294E-011	8.682937E-012	0	0.000000E+000
1	93.80253668	8.682937E-012	2.381294E-011	1	0.000000E+000
1	93.80275409	2.381294E-011	8.682937E-012	0	0.000000E+000
1	93.80329560	8.682937E-012	2.381294E-011	1	0.000000E+000
1	93.80435797	2.381294E-011	8.682937E-012	0	0.000000E+000
1	93.80443794	8.682937E-012	2.381294E-011	1	0.000000E+000
1	93.80475171	2.381294E-011	8.682937E-012	0	0.000000E+000
1	93.80551628	8.682937E-012	2.381294E-011	1	0.000000E+000
1	93.80578166	2.381294E-011	8.682937E-012	0	0.000000E+000
1	93.80583031	8.682937E-012	2.381294E-011	1	0.000000E+000
1	93.80639449	2.381294E-011	8.682937E-012	0	0.000000E+000
1	93.80685672	8.682937E-012	2.381294E-011	1	0.000000E+000
1	93.80747641	2.381294E-011	8.682937E-012	0	0.000000E+000
1	93.80933831	8.682937E-012	2.381294E-011	1	0.000000E+000
1	93.80972730	2.381294E-011	8.682937E-012	0	0.000000E+000
1	93.80986547	8.682937E-012	2.381294E-011	1	0.000000E+000
1	93.81032518	2.381294E-011	8.682937E-012	0	0.000000E+000
1	93.81081437	8.682937E-012	2.381294E-011	1	0.000000E+000
1	93.81147213	2.381294E-011	8.682937E-012	0	0.000000E+000
1	93.81249437	8.682937E-012	2.381294E-011	1	0.000000E+000
1	93.81262277	2.381294E-011	8.682937E-012	0	0.000000E+000
1	93.81293114	8.682937E-012	2.381294E-011	1	0.000000E+000
1	93.81306182	2.381294E-011	8.682937E-012	0	0.000000E+000
1	93.81472991	8.682937E-012	2.381294E-011	1	0.000000E+000
1	93.81479222	2.381294E-011	8.682937E-012	0	0.000000E+000
1	93.81636259	8.682937E-012	2.381294E-011	1	0.000000E+000
1	93.81680861	2.381294E-011	8.682937E-012	0	0.000000E+000
1	93.81755816	8.682937E-012	2.381294E-011	1	0.000000E+000
1	93.81756936	2.381294E-011	8.682937E-012	0	0.000000E+000
1	93.81776305	8.682937E-012	2.381294E-011	1	0.000000E+000
1	93.81852528	2.381294E-011	8.682937E-012	0	0.000000E+000
1	93.81873880	8.682937E-012	2.381294E-011	1	0.000000E+000
1	93.81893882	2.381294E-011	8.682937E-012	0	0.000000E+000
1	93.81982074	8.682937E-012	2.381294E-011	1	0.000000E+000
1	93.82003821	2.381294E-011	8.682937E-012	0	0.000000E+000
1	93.82110024	8.682937E-012	2.381294E-011	1	0.000000E+000
1	93.82159353	2.381294E-011	8.682937E-012	0	0.000000E+000
1	93.82268853	8.682937E-012	2.381294E-011	1	0.000000E+000
1	93.82304683	2.381294E-011	8.682937E-012	0	0.000000E+000
1	93.82317870	8.682937E-012	2.381294E-011	1	0.000000E+000
1	93.82333161	2.381294E-011	8.682937E-012	0	0.000000E+000
1	93.82422044	8.682937E-012	2.381294E-011	1	0.000000E+000
1	93.82510272	2.381294E-011	8.682937E-012	0	0.000000E+000
1	93.82539790	8.682937E-012	2.381294E-011	1	0.000000E+000
1	93.82560695	2.381294E-011	8.682937E-012	0	0.000000E+000
1	93.82629611	8.682937E-012	2.381294E-011	1	0.000000E+000
1	93.82719531	2.381294E-011	8.682937E-012	0	0.000000E+000
1	93.83151310	8.682937E-012	2.381294E-011	1	0.000000E+000
1	93.83193869	2.381294E-011	8.682937E-012	0	0.000000E+000
1	93.83213837	8.682937E-012	2.381294E-011	1	0.000000E+000
1	93.83247069	2.381294E-011	8.682937E-012	0	0.000000E+000
1	93.83258961	8.682937E-012	2.381294E-011	1	0.000000E+000
1	93.83267524	2.381294E-011	8.682937E-012	0	0.000000E+000
1	93.83326554	8.682937E-012	2.381294E-011	1	0.000000E+000
1	93.83412028	2.381294E-011	8.682937E-012	0	0.000000E+000
1	93.83493122	8.682937E-012	2.381294E-011	1	0.000000E+000
1	93.83606442	2.381294E-011	8.682937E-012	0	0.000000E+000
1	93.83645990	8.682937E-012	2.381294E-011	1	0.000000E+000
1	93.83650049	2.381294E-011	8.682937E-012	0	0.000000E+000
1	93.83788198	8.682937E-012	2.381294E-011	1	0.000000E+000
1	93.83813705	2.381294E-011	8.682937E-012	0	0.000000E+000
1	93.83818061	8.682937E-012	2.381294E-011	1	0.000000E+000
1	93.83847481	2.381294E-011	8.682937E-012	0	0.000000E+000
1	93.83885216	8.682937E-012	2.381294E-011	1	0.000000E+000
1	93.83938392	2.381294E-011	8.682937E-012	0	0.000000E+000
1	93.83943785	8.682937E-012	2.381294E-011	1	0.000000E+000
1	93.84197869	2.381294E-011	8.682937E-012	0	0.000000E+000
1	93.84256282	8.682937E-012	2.381294E-011	1	0.000000E+000
1	93.84292629	2.381294E-011	8.682937E-012	0	0.000000E+000
1	93.84350072	8.682937E-012	2.381294E-011	1	0.000000E+000
1	93.84353606	2.381294E-011	8.682937E-012	0	0.000000E+000
1	93.84370449	8.682937E-012	2.381294E-011	1	0.000000E+000
1	93.84381469	2.381294E-011	8.682937E-012	0	0.000000E+000
1	93.84583951	8.682937E-012	2.381294E-011	1	0.000000E+000
1	93.84709607	2.381294E-011	8.682937E-012	0	0.000000E+000
1	93.84918309	8.682937E-012	2.381294E-011	1	0.000000E+000
1	93.84924577	2.381294E-011	8.682937E-012	0	0.000000E+000
1	93.84952033	8.682937E-012	2.381294E-011	1	0.000000E+000
1	93.85013186	2.381294E-011	8.682937E-012	0	0.000000E+000
1	93.85028477	8.682937E-012	2.381294E-011	1	0.000000E+000
1	93.85050025	2.381294E-011	8.682937E-012	0	0.000000E+000
1	93.85086587	8.682937E-012	2.381294E-011	1	0.000000E+000
1	93.85128036	2.381294E-011	8.682937E-012	0	0.000000E+000
1	93.85194122	8.682937E-012	2.381294E-011	1	0.000000E+000
1	93.85196738	2.381294E-011	8.682937E-012	0	0.000000E+000
1	93.85340815	8.682937E-012	2.381294E-011	1	0.000000E+000
1	93.85367131	2.381294E-011	8.682937E-012	0	0.000000E+000
1	93.85485378	8.682937E-012	2.381294E-011	1	0.000000E+000
1	93.85506790	2.381294E-011	8.682937E-012	0	0.000000E+000
1	93.85559760	8.682937E-012	2.381294E-011	1	0.000000E+000
1	93.85566256	2.381294E-011	8.682937E-012	0	0.000000E+000
1	93.85578301	8.682937E-012	2.381294E-011	1	0.000000E+000
1	93.85600897	2.381294E-011	8.682937E-012	0	0.000000E+000
1	93.85606622	8.682937E-012	2.381294E-011	1	0.000000E+000
1	93.85690426	2.381294E-011	8.682937E-012	0	0.000000E+000
1	106.38918108	8.582595E-012	2.371260E-011	1	0.000000E+000
1	106.38927826	2.371260E-011	8.582595E-012	0	0.000000E+000
1	106.38947923	8.582595E-012	2.371260E-011	1	0.000000E+000
1	106.38972703	2.371260E-011	8.582595E-012	0	0.000000E+000
1	106.38977293	8.582595E-012	2.371260E-011	1	0.000000E+000
1	106.39015489	2.371260E-011	8.582595E-012	0	0.000000E+000
1	106.39016508	8.582595E-012	2.371260E-011	1	0.000000E+000
1	106.39033816	2.371260E-011	8.582595E-012	0	0.000000E+000
1	106.43681455	8.582595E-012	2.371260E-011	1	0.000000E+000
1	106.43688700	2.371260E-011	8.582595E-012	0	0.000000E+000
1	106.43778052	8.582595E-012	2.371260E-011	1	0.000000E+000
1	106.43817134	2.371260E-011	8.582595E-012	0	0.000000E+000
1	106.43836105	8.582595E-012	2.371260E-011	1	0.000000E+000
1	106.43911755	2.371260E-011	8.582595E-012	0	0.000000E+000
1	106.43982519	8.582595E-012	2.371260E-011	1	0.000000E+000
1	106.44005297	2.371260E-011	8.582595E-012	0	0.000000E+000
1	106.44142125	8.582595E-012	2.371260E-011	1	0.000000E+000
1	106.44163928	2.371260E-011	8.582595E-012	0	0.000000E+000
1	106.44308865	8.582595E-012	2.371260E-011	1	0.000000E+000
1	106.44377214	2.371260E-011	8.582595E-012	0	0.000000E+000
1	106.44501374	8.582595E-012	2.371260E-011	1	0.000000E+000
1	106.44524066	2.371260E-011	8.582595E-012	0	0.000000E+000
1	106.44534171	8.582595E-012	2.371260E-011	1	0.000000E+000
1	106.44534784	2.371260E-011	8.582595E-012	0	0.000000E+000
1	106.44616152	8.582595E-012	2.371260E-011	1	0.000000E+000
1	106.44620721	2.371260E-011	8.582595E-012	0	0.000000E+000
1	106.44702765	8.582595E-012	2.371260E-011	1	0.000000E+000
1	106.44706431	2.371260E-011	8.582595E-012	0	0.000000E+000
1	106.44713378	8.582595E-012	2.371260E-011	1	0.000000E+000
1	106.44728499	2.371260E-011	8.582595E-012	0	0.000000E+000
1	106.44790873	8.582595E-012	2.371260E-011	1	0.000000E+000
1	106.44910642	2.371260E-011	8.582595E-012	0	0.000000E+000
1	106.44989637	8.582595E-012	2.371260E-011	1	0.000000E+000
1	106.45015745	2.371260E-011	8.582595E-012	0	0.000000E+000
1	106.45171596	8.582595E-012	2.371260E-011	1	0.000000E+000
1	106.45183045	2.371260E-011	8.582595E-012	0	0.000000E+000
1	106.45187096	8.582595E-012	2.371260E-011	1	0.000000E+000
1	106.45195645	2.371260E-011	8.582595E-012	0	0.000000E+000
1	106.45397909	8.582595E-012	2.371260E-011	1	0.000000E+000
1	106.45412081	2.371260E-011	8.582595E-012	0	0.000000E+000
1	106.45432907	8.582595E-012	2.371260E-011	1	0.000000E+000
1	106.45472862	2.371260E-011	8.582595E-012	0	0.000000E+000
1	106.45732435	8.582595E-012	2.371260E-011	1	0.000000E+000
1	106.45746718	2.371260E-011	8.582595E-012	0	0.000000E+000
1	106.46085021	8.582595E-012	2.371260E-011	1	0.000000E+000
1	106.46120868	2.371260E-011	8.582595E-012	0	0.000000E+000
1	106.46130743	8.582595E-012	2.371260E-011	1	0.000000E+000
1	106.46149013	2.371260E-011	8.582595E-012	0	0.000000E+000
1	115.07415174	8.559397E-012	2.368940E-011	1	0.000000E+000
1	115.07525485	2.368940E-011	8.559397E-012	0	0.000000E+000
1	115.07537933	8.559397E-012	2.368940E-011	1	0.000000E+000
1	115.07557665	2.368940E-011	8.559397E-012	0	0.000000E+000
1	115.07567624	8.559397E-012	2.368940E-011	1	0.000000E+000
1	115.07574676	2.368940E-011	8.559397E-012	0	0.000000E+000
1	115.07616654	8.559397E-012	2.368940E-011	1	0.000000E+000
1	115.07620772	2.368940E-011	8.559397E-012	0	0.000000E+000
1	115.07637382	8.559397E-012	2.368940E-011	1	0.000000E+000
1	115.07766780	2.368940E-011	8.559397E-012	0	0.000000E+000
1	115.07819406	8.559397E-012	2.368940E-011	1	0.000000E+000
1	115.07824479	2.368940E-011	8.559397E-012	0	0.000000E+000
1	115.07890338	8.559397E-012	2.368940E-011	1	0.000000E+000
1	115.07978412	2.368940E-011	8.559397E-012	0	0.000000E+000
1	115.08011629	8.559397E-012	2.368940E-011	1	0.000000E+000
1	115.08052872	2.368940E-011	8.559397E-012	0	0.000000E+000
1	115.08073691	8.559397E-012	2.368940E-011	1	0.000000E+000
1	115.08075360	2.368940E-011	8.559397E-012	0	0.000000E+000
1	115.08211659	8.559397E-012	2.368940E-011	1	0.000000E+000
1	115.08218965	2.368940E-011	8.559397E-012	0	0.000000E+000
1	115.08303092	8.559397E-012	2.368940E-011	1	0.000000E+000
1	115.08310123	2.368940E-011	8.559397E-012	0	0.000000E+000
1	115.08322805	8.559397E-012	2.368940E-011	1	0.000000E+000
1	115.08326311	2.368940E-011	8.559397E-012	0	0.000000E+000
1	115.08424946	8.559397E-012	2.368940E-011	1	0.000000E+000
1	115.08463040	2.368940E-011	8.559397E-012	0	0.000000E+000
1	115.08506183	8.559397E-012	2.368940E-011	1	0.000000E+000
1	115.08536730	2.368940E-011	8.559397E-012	0	0.000000E+000
1	115.08793345	8.559397E-012	2.368940E-011	1	0.000000E+000
1	115.08807297	2.368940E-011	8.559397E-012	0	0.000000E+000
1	115.09026367	8.559397E-012	2.368940E-011	1	0.000000E+000
1	115.09027865	2.368940E-011	8.559397E-012	0	0.000000E+000
1	115.09079654	8.559397E-012	2.368940E-011	1	0.000000E+000
1	115.09178542	2.368940E-011	8.559397E-012	0	0.000000E+000
1	115.09223924	8.559397E-012	2.368940E-011	1	0.000000E+000
1	115.09273000	2.368940E-011	8.559397E-012	0	0.000000E+000
1	115.09378266	8.559397E-012	2.368940E-011	1	0.000000E+000
1	115.09393116	2.368940E-011	8.559397E-012	0	0.000000E+000
1	115.09464306	8.559397E-012	2.368940E-011	1	0.000000E+000
1	115.09543012	2.368940E-011	8.559397E-012	0	0.000000E+000
1	115.09557834	8.559397E-012	2.368940E-011	1	0.000000E+000
1	115.09605693	2.368940E-011	8.559397E-012	0	0.000000E+000
1	115.09636800	8.559397E-012	2.368940E-011	1	0.000000E+000
1	115.09757375	2.368940E-011	8.559397E-012	0	0.000000E+000
1	115.10200378	8.559397E-012	2.368940E-011	1	0.000000E+000
1	115.10202420	2.368940E-011	8.559397E-012	0	0.000000E+000
1	115.10311114	8.559397E-012	2.368940E-011	1	0.000000E+000
1	115.10328159	2.368940E-011	8.559397E-012	0	0.000000E+000
1	115.10365547	8.559397E-012	2.368940E-011	1	0.000000E+000
1	115.10381592	2.368940E-011	8.559397E-012	0	0.000000E+000
1	115.10401671	8.559397E-012	2.368940E-011	1	0.000000E+000
1	115.10463775	2.368940E-011	8.559397E-012	0	0.000000E+000
1	115.10485624	8.559397E-012	2.368940E-011	1	0.000000E+000
1	115.10525523	2.368940E-011	8.559397E-012	0	0.000000E+000
1	115.10786199	8.559397E-012	2.368940E-011	1	0.000000E+000
1	115.10826188	2.368940E-011	8.559397E-012	0	0.000000E+000
1	115.10860662	8.559397E-012	2.368940E-011	1	0.000000E+000
1	115.10861744	2.368940E-011	8.559397E-012	0	0.000000E+000
1	115.10911734	8.559397E-012	2.368940E-011	1	0.000000E+000
1	115.10926043	2.368940E-011	8.559397E-012	0	0.000000E+000
1	115.10943266	8.559397E-012	2.368940E-011	1	0.000000E+000
1	115.10947406	2.368940E-011	8.559397E-012	0	0.000000E+000
1	115.11016834	8.559397E-012	2.368940E-011	1	0.000000E+000
1	115.11036878	2.368940E-011	8.559397E-012	0	0.000000E+000
1	115.11047490	8.559397E-012	2.368940E-011	1	0.000000E+000
1	115.11051342	2.368940E-011	8.559397E-012	0	0.000000E+000
1	115.11122370	8.559397E-012	2.368940E-011	1	0.000000E+000
1	115.11264418	2.368940E-011	8.559397E-012	0	0.000000E+000
1	115.11294953	8.559397E-012	2.368940E-011	1	0.000000E+000
1	115.11353747	2.368940E-011	8.559397E-012	0	0.000000E+000
1	115.11414967	8.559397E-012	2.368940E-011	1	0.000000E+000
1	115.11422579	2.368940E-011	8.559397E-012	0	0.000000E+000
1	115.11668724	8.559397E-012	2.368940E-011	1	0.000000E+000
1	115.11720068	2.368940E-011	8.559397E-012	0	0.000000E+000
1	115.11768674	8.559397E-012	2.368940E-011	1	0.000000E+000
[truncated: 230,986 more chars]
