# Supplementary material for: Ancestral acetylcholine receptor β-subunit forms homopentamers that prime before opening spontaneously
Source: eLife. 2022 Jul 4;11:e76504. doi: 10.7554/eLife.76504 (PMC9365395; doi:10.7554/eLife.76504)
Supplement: Figure 4—source data 1. — Detected single-channel event durations of spontaneously opening βAnc homomers in the absence (agonist-free) and presence of increasing concentrations of acetylcholine (ACh; 10 µM, 30 µM, 60 µM, and 100 µM) or 2-[(2,6-dimethylphenyl)amino]-N,N,N-trimethyl-2-oxoethaniminium chloride (QX-222; QX; 10 µM, 30 µM, 60 µM, and 100µM). Compressed file includes 27 TAC 4.3.3 event files (*.evt format) of the single-channel detections for the three recordings for each condition (fileA, fileB, and fileC in each case) in the presented kinetic analysis, as well as the associated R scripts (*.txt format) for defining and sorting bursts. [file elife-76504-fig4-data1.zip › F4-SD1/Source Data - Figure 4/Figure4_QX30uM_fileC.evt]

5
File
Acquire	D:\Data\Christian\2-81Homomer Project\QX222 Block\30uM - 120mV - QX-222\a3-19-04-02-BAnc81Homomer-BRBS-PQX222-30OOPS-120mV-13.acquire	0	
Sweeps
1	19.605329	0.000000	0.180576	0.0000000E+000	0.0000000E+000	
2	135.838793	0.000000	0.142471	0.0000000E+000	0.0000000E+000	
Segments
1	39	0.000000	0.180576	0.206673	0.297114	0.502255	1.146775	1.206496	1.500373	1.517393	1.821063	1.845073	1.908980	1.995957	2.105502	2.131300	2.538864	2.565969	2.887215	2.942494	3.136669	3.203532	3.401269	3.417937	3.476105	3.529060	3.938787	3.942225	4.423503	4.466513	4.545780	4.597585	4.721628	5.407085	6.148644	6.347494	6.518286	6.563665	7.128853	7.153489	7.532564	7.560657	7.669819	7.905372	8.051444	9.655897	9.756444	10.135058	11.190293	11.386073	11.486196	11.554960	11.662793	11.675473	11.740532	11.741009	11.807123	11.877029	12.011503	12.636005	13.172533	13.182801	13.266685	13.972232	14.072405	15.248211	15.515900	15.542097	15.864615	15.869777	15.963504	16.067636	16.389512	18.393838	18.587476	19.013420	19.289305	19.456948	19.605329	
2	243	0.000000	0.142471	0.220220	0.599000	0.683592	1.129087	1.168127	1.473649	1.577800	1.705048	1.897681	2.067006	2.085631	2.271902	2.282239	2.585326	3.542870	3.733953	4.252983	4.385888	4.564969	4.750479	5.393742	5.528252	6.920541	7.036412	7.511444	7.767675	7.830637	8.108547	8.114943	8.239631	8.246015	8.390912	8.442623	8.626590	8.648958	9.154852	9.187598	9.386542	9.541111	9.695648	10.312030	10.643309	10.889537	10.991414	11.005894	11.483029	11.522852	11.866232	12.283079	12.386821	12.722873	12.919066	12.964607	13.066078	13.471521	13.615942	13.714342	13.819126	14.098636	14.225307	14.594489	14.737883	14.909196	15.051527	15.138897	15.245648	15.466519	15.725546	15.871349	16.110829	16.788217	17.070505	17.093375	17.362800	17.548556	17.685349	18.011246	18.285858	18.741467	18.889400	19.908567	20.356085	20.556051	20.752618	22.500285	22.640763	22.663935	22.849590	23.803243	24.009160	24.628129	24.820334	24.879905	25.278712	26.368767	26.474290	26.789730	26.997864	27.129076	27.236111	27.517554	27.635874	28.172154	28.527918	28.997311	29.109747	30.370220	30.724381	30.848418	30.951321	30.987007	31.115687	31.118079	31.229350	31.249151	31.422214	31.445759	31.820647	31.997389	32.307975	32.439016	32.561022	32.625407	32.730046	32.766501	32.880833	32.887551	33.856628	33.936667	34.078296	34.132735	34.353314	34.394879	34.636175	34.761860	35.024054	35.593328	35.727590	36.731431	37.152669	37.160555	37.267856	37.285202	37.413664	37.475071	37.589882	38.300777	38.519223	38.889711	39.027038	40.364499	40.619178	41.100041	41.406745	41.407231	41.532976	41.538303	41.660978	41.669375	41.749042	41.800447	41.890509	42.311380	42.443423	42.714454	42.844791	42.915469	43.164962	43.258527	43.399165	43.499330	43.662354	44.158636	44.511639	44.709097	45.098120	45.167853	45.271374	45.273855	45.397334	45.467393	45.570712	45.601535	45.738382	45.905459	46.024000	46.514683	46.711973	46.715647	47.627915	50.835754	51.120007	51.174304	51.274752	51.671665	51.780486	51.850630	52.105658	52.181567	52.292619	52.687047	53.125113	53.143623	53.521308	53.642697	53.821458	54.108957	54.250334	54.252287	54.413541	54.815150	55.261932	55.300863	55.361277	55.366399	55.471471	55.497471	55.585008	55.697132	55.993464	56.262860	56.397306	56.451453	56.624747	57.200091	57.325160	58.373923	58.482211	59.007626	59.204664	59.233023	59.490722	60.130682	60.350254	60.783437	60.906764	61.606315	61.713148	62.017787	62.242421	63.352263	63.537061	63.732905	63.894866	64.151357	64.282591	64.344831	64.676529	64.994259	65.145646	65.196799	65.440481	65.458943	65.555302	65.591611	65.790845	65.879010	65.995498	66.733460	66.859468	66.900735	67.024546	67.124455	67.301540	67.637838	67.738297	67.784757	67.921837	67.949311	68.106776	68.243327	68.504110	68.539135	68.631260	68.670207	68.904667	68.973636	69.191518	69.224336	69.324944	69.757533	69.861607	70.864858	71.024095	71.941698	72.166562	72.576370	72.912759	73.336463	73.451144	73.454335	73.650629	73.650943	73.781713	73.782015	73.950164	73.978623	74.367847	74.558650	75.131294	75.444419	75.624335	77.469796	77.704407	78.336240	78.652938	79.120045	79.253415	79.287039	79.518518	79.902130	80.074310	80.259138	80.540625	80.858105	80.972291	81.164958	81.265140	81.626977	81.895648	82.225636	82.351275	82.621689	83.061816	83.088127	83.237976	83.349797	83.556803	83.651528	83.924683	84.011692	84.391889	84.511655	84.888208	85.144465	85.343270	85.381887	85.450519	85.512959	85.630709	85.644031	85.865197	87.858074	87.981899	88.125587	88.242937	89.495928	89.633219	89.896239	90.181019	90.290922	90.469343	90.526405	90.660116	90.745908	90.852497	91.204837	91.334423	91.373499	91.685036	91.738879	91.809305	91.869951	91.932048	92.641472	92.782867	93.048500	93.158981	93.348872	93.521940	94.027193	94.186578	94.302858	94.724025	94.771713	95.034393	95.119792	95.360356	95.860909	95.965029	96.113308	96.214644	96.260863	96.360356	96.650660	97.000090	97.596914	97.704217	98.026457	98.153236	98.585575	98.754558	98.961729	99.102987	99.269720	99.372131	99.511974	99.656205	99.721046	99.868942	99.979023	100.220962	101.460752	101.579013	101.874558	102.115142	102.531836	102.655483	103.715084	103.825821	107.278545	107.576098	107.689762	108.009190	108.185059	108.417994	109.626033	109.806364	110.348355	110.490933	110.552723	110.698192	110.744319	110.879736	111.060732	111.213673	111.268607	111.355908	111.472404	111.707053	111.727359	111.857105	112.407192	112.550558	112.708342	112.842508	117.758660	117.872408	119.470526	119.575972	120.475231	120.628025	120.640255	120.744433	122.805605	123.065770	124.039229	124.173794	125.884041	125.989598	126.539282	126.651960	126.881737	126.982121	127.094257	127.282512	129.321327	129.450237	130.059637	130.165118	130.425394	130.627665	130.667263	130.847138	131.277430	131.567469	131.805718	131.970682	132.111604	132.342550	132.393713	132.529936	133.060995	133.168359	133.358258	133.731197	134.016996	134.142498	134.235008	134.351716	134.511924	134.984976	135.717798	135.838793	
Events
1	1.25533904	8.914374E-013	1.606144E-011	1	0.000000E+000
1	1.25543405	1.606144E-011	8.914374E-013	0	0.000000E+000
1	1.25555613	8.914374E-013	1.606144E-011	1	0.000000E+000
1	1.25579500	1.606144E-011	8.914374E-013	0	0.000000E+000
1	1.25625702	8.914374E-013	1.606144E-011	1	0.000000E+000
1	1.25658482	1.606144E-011	8.914374E-013	0	0.000000E+000
1	1.25673828	8.914374E-013	1.606144E-011	1	0.000000E+000
1	1.25708903	1.606144E-011	8.914374E-013	0	0.000000E+000
1	1.25762405	8.914374E-013	1.606144E-011	1	0.000000E+000
1	1.25797918	1.606144E-011	8.914374E-013	0	0.000000E+000
1	1.25874889	8.914374E-013	1.606144E-011	1	0.000000E+000
1	1.25924320	1.606144E-011	8.914374E-013	0	0.000000E+000
1	1.26074754	8.914374E-013	1.606144E-011	1	0.000000E+000
1	1.26077654	1.606144E-011	8.914374E-013	0	0.000000E+000
1	1.26130072	8.914374E-013	1.606144E-011	1	0.000000E+000
1	1.26174327	1.606144E-011	8.914374E-013	0	0.000000E+000
1	1.26553926	8.914374E-013	1.606144E-011	1	0.000000E+000
1	1.26578889	1.606144E-011	8.914374E-013	0	0.000000E+000
1	1.26831358	8.914374E-013	1.606144E-011	1	0.000000E+000
1	1.26912935	1.606144E-011	8.914374E-013	0	0.000000E+000
1	1.26931190	8.914374E-013	1.606144E-011	1	0.000000E+000
1	1.26943638	1.606144E-011	8.914374E-013	0	0.000000E+000
1	1.26969482	8.914374E-013	1.606144E-011	1	0.000000E+000
1	1.27108787	1.606144E-011	8.914374E-013	0	0.000000E+000
1	1.27145276	8.914374E-013	1.606144E-011	1	0.000000E+000
1	1.27160357	1.606144E-011	8.914374E-013	0	0.000000E+000
1	1.27168567	8.914374E-013	1.606144E-011	1	0.000000E+000
1	1.27227493	1.606144E-011	8.914374E-013	0	0.000000E+000
1	1.27389034	8.914374E-013	1.606144E-011	1	0.000000E+000
1	1.27391254	1.606144E-011	8.914374E-013	0	0.000000E+000
1	1.27468583	8.914374E-013	1.606144E-011	1	0.000000E+000
1	1.27546678	1.606144E-011	8.914374E-013	0	0.000000E+000
1	1.27571413	8.914374E-013	1.606144E-011	1	0.000000E+000
1	1.27707444	1.606144E-011	8.914374E-013	0	0.000000E+000
1	1.27818066	8.914374E-013	1.606144E-011	1	0.000000E+000
1	1.27827232	1.606144E-011	8.914374E-013	0	0.000000E+000
1	1.27845831	8.914374E-013	1.606144E-011	1	0.000000E+000
1	1.27901066	1.606144E-011	8.914374E-013	0	0.000000E+000
1	1.27935147	8.914374E-013	1.606144E-011	1	0.000000E+000
1	1.27944580	1.606144E-011	8.914374E-013	0	0.000000E+000
1	1.27963624	8.914374E-013	1.606144E-011	1	0.000000E+000
1	1.27998924	1.606144E-011	8.914374E-013	0	0.000000E+000
1	1.28028040	8.914374E-013	1.606144E-011	1	0.000000E+000
1	1.28034466	1.606144E-011	8.914374E-013	0	0.000000E+000
1	1.28036117	8.914374E-013	1.606144E-011	1	0.000000E+000
1	1.28042454	1.606144E-011	8.914374E-013	0	0.000000E+000
1	1.28112962	8.914374E-013	1.606144E-011	1	0.000000E+000
1	1.28125532	1.606144E-011	8.914374E-013	0	0.000000E+000
1	1.28229452	8.914374E-013	1.606144E-011	1	0.000000E+000
1	1.28237952	1.606144E-011	8.914374E-013	0	0.000000E+000
1	1.28265675	8.914374E-013	1.606144E-011	1	0.000000E+000
1	1.28385827	1.606144E-011	8.914374E-013	0	0.000000E+000
1	1.28421618	8.914374E-013	1.606144E-011	1	0.000000E+000
1	1.28427597	1.606144E-011	8.914374E-013	0	0.000000E+000
1	1.28433277	8.914374E-013	1.606144E-011	1	0.000000E+000
1	1.28585631	1.606144E-011	8.914374E-013	0	0.000000E+000
1	1.28627442	8.914374E-013	1.606144E-011	1	0.000000E+000
1	1.28660338	1.606144E-011	8.914374E-013	0	0.000000E+000
1	1.28879000	8.914374E-013	1.606144E-011	1	0.000000E+000
1	1.28895126	1.606144E-011	8.914374E-013	0	0.000000E+000
1	1.35687125	8.914374E-013	1.606144E-011	1	0.000000E+000
1	1.35694935	1.606144E-011	8.914374E-013	0	0.000000E+000
1	1.35760305	8.914374E-013	1.606144E-011	1	0.000000E+000
1	1.35767827	1.606144E-011	8.914374E-013	0	0.000000E+000
1	1.35954968	8.914374E-013	1.606144E-011	1	0.000000E+000
1	1.36123067	1.606144E-011	8.914374E-013	0	0.000000E+000
1	1.36151167	8.914374E-013	1.606144E-011	1	0.000000E+000
1	1.36180217	1.606144E-011	8.914374E-013	0	0.000000E+000
1	1.36189542	8.914374E-013	1.606144E-011	1	0.000000E+000
1	1.36194537	1.606144E-011	8.914374E-013	0	0.000000E+000
1	1.36341260	8.914374E-013	1.606144E-011	1	0.000000E+000
1	1.36464876	1.606144E-011	8.914374E-013	0	0.000000E+000
1	1.36525023	8.914374E-013	1.606144E-011	1	0.000000E+000
1	1.36531188	1.606144E-011	8.914374E-013	0	0.000000E+000
1	1.36547311	8.914374E-013	1.606144E-011	1	0.000000E+000
1	1.36614196	1.606144E-011	8.914374E-013	0	0.000000E+000
1	1.36655587	8.914374E-013	1.606144E-011	1	0.000000E+000
1	1.36669874	1.606144E-011	8.914374E-013	0	0.000000E+000
1	1.36671016	8.914374E-013	1.606144E-011	1	0.000000E+000
1	1.36674404	1.606144E-011	8.914374E-013	0	0.000000E+000
1	1.36725338	8.914374E-013	1.606144E-011	1	0.000000E+000
1	1.36737861	1.606144E-011	8.914374E-013	0	0.000000E+000
1	1.36886246	8.914374E-013	1.606144E-011	1	0.000000E+000
1	1.36947043	1.606144E-011	8.914374E-013	0	0.000000E+000
1	1.36974929	8.914374E-013	1.606144E-011	1	0.000000E+000
1	1.37132679	1.606144E-011	8.914374E-013	0	0.000000E+000
1	1.37175653	8.914374E-013	1.606144E-011	1	0.000000E+000
1	1.37209464	1.606144E-011	8.914374E-013	0	0.000000E+000
1	1.37220044	8.914374E-013	1.606144E-011	1	0.000000E+000
1	1.37263607	1.606144E-011	8.914374E-013	0	0.000000E+000
1	1.37362066	8.914374E-013	1.606144E-011	1	0.000000E+000
1	1.37364779	1.606144E-011	8.914374E-013	0	0.000000E+000
1	1.37391735	8.914374E-013	1.606144E-011	1	0.000000E+000
1	1.37396926	1.606144E-011	8.914374E-013	0	0.000000E+000
1	1.37413433	8.914374E-013	1.606144E-011	1	0.000000E+000
1	1.37467669	1.606144E-011	8.914374E-013	0	0.000000E+000
1	1.37482052	8.914374E-013	1.606144E-011	1	0.000000E+000
1	1.37491823	1.606144E-011	8.914374E-013	0	0.000000E+000
1	1.37496966	8.914374E-013	1.606144E-011	1	0.000000E+000
1	1.37512506	1.606144E-011	8.914374E-013	0	0.000000E+000
1	1.37532260	8.914374E-013	1.606144E-011	1	0.000000E+000
1	1.37561759	1.606144E-011	8.914374E-013	0	0.000000E+000
1	1.37623061	8.914374E-013	1.606144E-011	1	0.000000E+000
1	1.37639853	1.606144E-011	8.914374E-013	0	0.000000E+000
1	1.37698092	8.914374E-013	1.606144E-011	1	0.000000E+000
1	1.37712227	1.606144E-011	8.914374E-013	0	0.000000E+000
1	1.37867424	8.914374E-013	1.606144E-011	1	0.000000E+000
1	1.37873103	1.606144E-011	8.914374E-013	0	0.000000E+000
1	1.37900566	8.914374E-013	1.606144E-011	1	0.000000E+000
1	1.37907545	1.606144E-011	8.914374E-013	0	0.000000E+000
1	1.37991202	8.914374E-013	1.606144E-011	1	0.000000E+000
1	1.37993325	1.606144E-011	8.914374E-013	0	0.000000E+000
1	1.38002397	8.914374E-013	1.606144E-011	1	0.000000E+000
1	1.38012895	1.606144E-011	8.914374E-013	0	0.000000E+000
1	1.38050666	8.914374E-013	1.606144E-011	1	0.000000E+000
1	1.38095281	1.606144E-011	8.914374E-013	0	0.000000E+000
1	1.38129541	8.914374E-013	1.606144E-011	1	0.000000E+000
1	1.38158453	1.606144E-011	8.914374E-013	0	0.000000E+000
1	1.38185203	8.914374E-013	1.606144E-011	1	0.000000E+000
1	1.38202063	1.606144E-011	8.914374E-013	0	0.000000E+000
1	1.38355727	8.914374E-013	1.606144E-011	1	0.000000E+000
1	1.38400202	1.606144E-011	8.914374E-013	0	0.000000E+000
1	1.38402397	8.914374E-013	1.606144E-011	1	0.000000E+000
1	1.38410688	1.606144E-011	8.914374E-013	0	0.000000E+000
1	1.38436489	8.914374E-013	1.606144E-011	1	0.000000E+000
1	1.38452086	1.606144E-011	8.914374E-013	0	0.000000E+000
1	1.38630669	8.914374E-013	1.606144E-011	1	0.000000E+000
1	1.38667276	1.606144E-011	8.914374E-013	0	0.000000E+000
1	1.38760227	8.914374E-013	1.606144E-011	1	0.000000E+000
1	1.38766788	1.606144E-011	8.914374E-013	0	0.000000E+000
1	1.38899495	8.914374E-013	1.606144E-011	1	0.000000E+000
1	1.38918805	1.606144E-011	8.914374E-013	0	0.000000E+000
1	1.39042799	8.914374E-013	1.606144E-011	1	0.000000E+000
1	1.39123668	1.606144E-011	8.914374E-013	0	0.000000E+000
1	1.39329750	8.914374E-013	1.606144E-011	1	0.000000E+000
1	1.39334099	1.606144E-011	8.914374E-013	0	0.000000E+000
1	1.39391882	8.914374E-013	1.606144E-011	1	0.000000E+000
1	1.39434899	1.606144E-011	8.914374E-013	0	0.000000E+000
1	1.39584867	8.914374E-013	1.606144E-011	1	0.000000E+000
1	1.39600420	1.606144E-011	8.914374E-013	0	0.000000E+000
1	1.39644770	8.914374E-013	1.606144E-011	1	0.000000E+000
1	1.39648473	1.606144E-011	8.914374E-013	0	0.000000E+000
1	1.39662319	8.914374E-013	1.606144E-011	1	0.000000E+000
1	1.39671340	1.606144E-011	8.914374E-013	0	0.000000E+000
1	1.39686998	8.914374E-013	1.606144E-011	1	0.000000E+000
1	1.39700099	1.606144E-011	8.914374E-013	0	0.000000E+000
1	1.39792720	8.914374E-013	1.606144E-011	1	0.000000E+000
1	1.39898331	1.606144E-011	8.914374E-013	0	0.000000E+000
1	1.39918728	8.914374E-013	1.606144E-011	1	0.000000E+000
1	1.39947845	1.606144E-011	8.914374E-013	0	0.000000E+000
1	1.39987742	8.914374E-013	1.606144E-011	1	0.000000E+000
1	1.40005318	1.606144E-011	8.914374E-013	0	0.000000E+000
1	1.40068233	8.914374E-013	1.606144E-011	1	0.000000E+000
1	1.40073641	1.606144E-011	8.914374E-013	0	0.000000E+000
1	1.40199940	8.914374E-013	1.606144E-011	1	0.000000E+000
1	1.40203218	1.606144E-011	8.914374E-013	0	0.000000E+000
1	1.40270721	8.914374E-013	1.606144E-011	1	0.000000E+000
1	1.40334337	1.606144E-011	8.914374E-013	0	0.000000E+000
1	1.40360387	8.914374E-013	1.606144E-011	1	0.000000E+000
1	1.40366080	1.606144E-011	8.914374E-013	0	0.000000E+000
1	1.40449867	8.914374E-013	1.606144E-011	1	0.000000E+000
1	1.40497672	1.606144E-011	8.914374E-013	0	0.000000E+000
1	1.40549551	8.914374E-013	1.606144E-011	1	0.000000E+000
1	1.40586169	1.606144E-011	8.914374E-013	0	0.000000E+000
1	1.40590542	8.914374E-013	1.606144E-011	1	0.000000E+000
1	1.40598175	1.606144E-011	8.914374E-013	0	0.000000E+000
1	1.40633015	8.914374E-013	1.606144E-011	1	0.000000E+000
1	1.40644360	1.606144E-011	8.914374E-013	0	0.000000E+000
1	1.40835151	8.914374E-013	1.606144E-011	1	0.000000E+000
1	1.40843294	1.606144E-011	8.914374E-013	0	0.000000E+000
1	1.40926077	8.914374E-013	1.606144E-011	1	0.000000E+000
1	1.41023692	1.606144E-011	8.914374E-013	0	0.000000E+000
1	1.41100358	8.914374E-013	1.606144E-011	1	0.000000E+000
1	1.41177590	1.606144E-011	8.914374E-013	0	0.000000E+000
1	1.41269279	8.914374E-013	1.606144E-011	1	0.000000E+000
1	1.41290267	1.606144E-011	8.914374E-013	0	0.000000E+000
1	1.41380846	8.914374E-013	1.606144E-011	1	0.000000E+000
1	1.41404623	1.606144E-011	8.914374E-013	0	0.000000E+000
1	1.41485504	8.914374E-013	1.606144E-011	1	0.000000E+000
1	1.41517179	1.606144E-011	8.914374E-013	0	0.000000E+000
1	1.41535660	8.914374E-013	1.606144E-011	1	0.000000E+000
1	1.41551620	1.606144E-011	8.914374E-013	0	0.000000E+000
1	1.41583870	8.914374E-013	1.606144E-011	1	0.000000E+000
1	1.41602843	1.606144E-011	8.914374E-013	0	0.000000E+000
1	1.41629771	8.914374E-013	1.606144E-011	1	0.000000E+000
1	1.41641903	1.606144E-011	8.914374E-013	0	0.000000E+000
1	1.41717880	8.914374E-013	1.606144E-011	1	0.000000E+000
1	1.41822970	1.606144E-011	8.914374E-013	0	0.000000E+000
1	1.41829893	8.914374E-013	1.606144E-011	1	0.000000E+000
1	1.41929273	1.606144E-011	8.914374E-013	0	0.000000E+000
1	1.42036849	8.914374E-013	1.606144E-011	1	0.000000E+000
1	1.42073252	1.606144E-011	8.914374E-013	0	0.000000E+000
1	1.42078903	8.914374E-013	1.606144E-011	1	0.000000E+000
1	1.42098116	1.606144E-011	8.914374E-013	0	0.000000E+000
1	1.42138377	8.914374E-013	1.606144E-011	1	0.000000E+000
1	1.42184827	1.606144E-011	8.914374E-013	0	0.000000E+000
1	1.42245716	8.914374E-013	1.606144E-011	1	0.000000E+000
1	1.42249669	1.606144E-011	8.914374E-013	0	0.000000E+000
1	1.42347493	8.914374E-013	1.606144E-011	1	0.000000E+000
1	1.42371919	1.606144E-011	8.914374E-013	0	0.000000E+000
1	1.42394030	8.914374E-013	1.606144E-011	1	0.000000E+000
1	1.42398825	1.606144E-011	8.914374E-013	0	0.000000E+000
1	1.42424103	8.914374E-013	1.606144E-011	1	0.000000E+000
1	1.42470444	1.606144E-011	8.914374E-013	0	0.000000E+000
1	1.42492372	8.914374E-013	1.606144E-011	1	0.000000E+000
1	1.42563923	1.606144E-011	8.914374E-013	0	0.000000E+000
1	1.42567457	8.914374E-013	1.606144E-011	1	0.000000E+000
1	1.42570257	1.606144E-011	8.914374E-013	0	0.000000E+000
1	1.42584629	8.914374E-013	1.606144E-011	1	0.000000E+000
1	1.42784367	1.606144E-011	8.914374E-013	0	0.000000E+000
1	1.42929776	8.914374E-013	1.606144E-011	1	0.000000E+000
1	1.43021863	1.606144E-011	8.914374E-013	0	0.000000E+000
1	1.43170139	8.914374E-013	1.606144E-011	1	0.000000E+000
1	1.43195721	1.606144E-011	8.914374E-013	0	0.000000E+000
1	1.43198543	8.914374E-013	1.606144E-011	1	0.000000E+000
1	1.43203856	1.606144E-011	8.914374E-013	0	0.000000E+000
1	1.43321144	8.914374E-013	1.606144E-011	1	0.000000E+000
1	1.43346962	1.606144E-011	8.914374E-013	0	0.000000E+000
1	1.43400802	8.914374E-013	1.606144E-011	1	0.000000E+000
1	1.43437480	1.606144E-011	8.914374E-013	0	0.000000E+000
1	1.43462438	8.914374E-013	1.606144E-011	1	0.000000E+000
1	1.43480290	1.606144E-011	8.914374E-013	0	0.000000E+000
1	1.43536754	8.914374E-013	1.606144E-011	1	0.000000E+000
1	1.43541857	1.606144E-011	8.914374E-013	0	0.000000E+000
1	1.43585994	8.914374E-013	1.606144E-011	1	0.000000E+000
1	1.43594677	1.606144E-011	8.914374E-013	0	0.000000E+000
1	1.43608975	8.914374E-013	1.606144E-011	1	0.000000E+000
1	1.43680032	1.606144E-011	8.914374E-013	0	0.000000E+000
1	1.43748105	8.914374E-013	1.606144E-011	1	0.000000E+000
1	1.43750742	1.606144E-011	8.914374E-013	0	0.000000E+000
1	1.43909973	8.914374E-013	1.606144E-011	1	0.000000E+000
1	1.43915256	1.606144E-011	8.914374E-013	0	0.000000E+000
1	1.44023531	8.914374E-013	1.606144E-011	1	0.000000E+000
1	1.44028716	1.606144E-011	8.914374E-013	0	0.000000E+000
1	1.44061687	8.914374E-013	1.606144E-011	1	0.000000E+000
1	1.44223374	1.606144E-011	8.914374E-013	0	0.000000E+000
1	1.44302735	8.914374E-013	1.606144E-011	1	0.000000E+000
1	1.44317027	1.606144E-011	8.914374E-013	0	0.000000E+000
1	1.44662792	8.914374E-013	1.606144E-011	1	0.000000E+000
1	1.44692859	1.606144E-011	8.914374E-013	0	0.000000E+000
1	1.44864952	8.914374E-013	1.606144E-011	1	0.000000E+000
1	1.44886907	1.606144E-011	8.914374E-013	0	0.000000E+000
1	1.44906983	8.914374E-013	1.606144E-011	1	0.000000E+000
1	1.45049131	1.606144E-011	8.914374E-013	0	0.000000E+000
1	1.45090983	8.914374E-013	1.606144E-011	1	0.000000E+000
1	1.45107655	1.606144E-011	8.914374E-013	0	0.000000E+000
1	2.61415901	8.481586E-013	1.601816E-011	1	0.000000E+000
1	2.61435404	1.601816E-011	8.481586E-013	0	0.000000E+000
1	2.61479798	8.481586E-013	1.601816E-011	1	0.000000E+000
1	2.61480689	1.601816E-011	8.481586E-013	0	0.000000E+000
1	2.61541062	8.481586E-013	1.601816E-011	1	0.000000E+000
1	2.61588428	1.601816E-011	8.481586E-013	0	0.000000E+000
1	2.61589520	8.481586E-013	1.601816E-011	1	0.000000E+000
1	2.61609903	1.601816E-011	8.481586E-013	0	0.000000E+000
1	2.61624214	8.481586E-013	1.601816E-011	1	0.000000E+000
1	2.61658276	1.601816E-011	8.481586E-013	0	0.000000E+000
1	2.61776811	8.481586E-013	1.601816E-011	1	0.000000E+000
1	2.61789659	1.601816E-011	8.481586E-013	0	0.000000E+000
1	2.61899492	8.481586E-013	1.601816E-011	1	0.000000E+000
1	2.61978727	1.601816E-011	8.481586E-013	0	0.000000E+000
1	2.62075523	8.481586E-013	1.601816E-011	1	0.000000E+000
1	2.62083198	1.601816E-011	8.481586E-013	0	0.000000E+000
1	2.62274772	8.481586E-013	1.601816E-011	1	0.000000E+000
1	2.62302224	1.601816E-011	8.481586E-013	0	0.000000E+000
1	2.62323146	8.481586E-013	1.601816E-011	1	0.000000E+000
1	2.62349735	1.601816E-011	8.481586E-013	0	0.000000E+000
1	2.66817653	8.481586E-013	1.601816E-011	1	0.000000E+000
1	2.66871857	1.601816E-011	8.481586E-013	0	0.000000E+000
1	2.66997248	8.481586E-013	1.601816E-011	1	0.000000E+000
1	2.67005846	1.601816E-011	8.481586E-013	0	0.000000E+000
1	2.67009648	8.481586E-013	1.601816E-011	1	0.000000E+000
1	2.67018945	1.601816E-011	8.481586E-013	0	0.000000E+000
1	2.67100982	8.481586E-013	1.601816E-011	1	0.000000E+000
1	2.67109661	1.601816E-011	8.481586E-013	0	0.000000E+000
1	2.67150927	8.481586E-013	1.601816E-011	1	0.000000E+000
1	2.67169266	1.601816E-011	8.481586E-013	0	0.000000E+000
1	2.67191286	8.481586E-013	1.601816E-011	1	0.000000E+000
1	2.67283292	1.601816E-011	8.481586E-013	0	0.000000E+000
1	2.67381959	8.481586E-013	1.601816E-011	1	0.000000E+000
1	2.67448911	1.601816E-011	8.481586E-013	0	0.000000E+000
1	2.67486345	8.481586E-013	1.601816E-011	1	0.000000E+000
1	2.67596262	1.601816E-011	8.481586E-013	0	0.000000E+000
1	2.67637217	8.481586E-013	1.601816E-011	1	0.000000E+000
1	2.67671843	1.601816E-011	8.481586E-013	0	0.000000E+000
1	2.67875893	8.481586E-013	1.601816E-011	1	0.000000E+000
1	2.67932848	1.601816E-011	8.481586E-013	0	0.000000E+000
1	2.67940653	8.481586E-013	1.601816E-011	1	0.000000E+000
1	2.67984296	1.601816E-011	8.481586E-013	0	0.000000E+000
1	2.68066885	8.481586E-013	1.601816E-011	1	0.000000E+000
1	2.68095177	1.601816E-011	8.481586E-013	0	0.000000E+000
1	2.68100614	8.481586E-013	1.601816E-011	1	0.000000E+000
1	2.68119093	1.601816E-011	8.481586E-013	0	0.000000E+000
1	2.68124469	8.481586E-013	1.601816E-011	1	0.000000E+000
1	2.68443707	1.601816E-011	8.481586E-013	0	0.000000E+000
1	2.68599179	8.481586E-013	1.601816E-011	1	0.000000E+000
1	2.68607044	1.601816E-011	8.481586E-013	0	0.000000E+000
1	2.68660768	8.481586E-013	1.601816E-011	1	0.000000E+000
1	2.68709832	1.601816E-011	8.481586E-013	0	0.000000E+000
1	2.69023222	8.481586E-013	1.601816E-011	1	0.000000E+000
1	2.69105140	1.601816E-011	8.481586E-013	0	0.000000E+000
1	2.69118896	8.481586E-013	1.601816E-011	1	0.000000E+000
1	2.69127076	1.601816E-011	8.481586E-013	0	0.000000E+000
1	2.69178713	8.481586E-013	1.601816E-011	1	0.000000E+000
1	2.69199347	1.601816E-011	8.481586E-013	0	0.000000E+000
1	2.69329188	8.481586E-013	1.601816E-011	1	0.000000E+000
1	2.69389924	1.601816E-011	8.481586E-013	0	0.000000E+000
1	2.69403666	8.481586E-013	1.601816E-011	1	0.000000E+000
1	2.69447841	1.601816E-011	8.481586E-013	0	0.000000E+000
1	2.69623175	8.481586E-013	1.601816E-011	1	0.000000E+000
1	2.69630557	1.601816E-011	8.481586E-013	0	0.000000E+000
1	2.69634837	8.481586E-013	1.601816E-011	1	0.000000E+000
1	2.69677918	1.601816E-011	8.481586E-013	0	0.000000E+000
1	2.69745272	8.481586E-013	1.601816E-011	1	0.000000E+000
1	2.69747740	1.601816E-011	8.481586E-013	0	0.000000E+000
1	2.69761650	8.481586E-013	1.601816E-011	1	0.000000E+000
1	2.69810721	1.601816E-011	8.481586E-013	0	0.000000E+000
1	2.69869974	8.481586E-013	1.601816E-011	1	0.000000E+000
1	2.69877238	1.601816E-011	8.481586E-013	0	0.000000E+000
1	2.69893136	8.481586E-013	1.601816E-011	1	0.000000E+000
1	2.69897759	1.601816E-011	8.481586E-013	0	0.000000E+000
1	2.70032425	8.481586E-013	1.601816E-011	1	0.000000E+000
1	2.70046333	1.601816E-011	8.481586E-013	0	0.000000E+000
1	2.70097094	8.481586E-013	1.601816E-011	1	0.000000E+000
1	2.70109181	1.601816E-011	8.481586E-013	0	0.000000E+000
1	2.70207487	8.481586E-013	1.601816E-011	1	0.000000E+000
1	2.70222128	1.601816E-011	8.481586E-013	0	0.000000E+000
1	2.70307101	8.481586E-013	1.601816E-011	1	0.000000E+000
1	2.70462543	1.601816E-011	8.481586E-013	0	0.000000E+000
1	2.70498671	8.481586E-013	1.601816E-011	1	0.000000E+000
1	2.70660974	1.601816E-011	8.481586E-013	0	0.000000E+000
1	2.70724502	8.481586E-013	1.601816E-011	1	0.000000E+000
1	2.70732035	1.601816E-011	8.481586E-013	0	0.000000E+000
1	2.70762802	8.481586E-013	1.601816E-011	1	0.000000E+000
1	2.70798381	1.601816E-011	8.481586E-013	0	0.000000E+000
1	2.70814181	8.481586E-013	1.601816E-011	1	0.000000E+000
1	2.70993223	1.601816E-011	8.481586E-013	0	0.000000E+000
1	2.71002139	8.481586E-013	1.601816E-011	1	0.000000E+000
1	2.71022789	1.601816E-011	8.481586E-013	0	0.000000E+000
1	2.71023324	8.481586E-013	1.601816E-011	1	0.000000E+000
1	2.71049478	1.601816E-011	8.481586E-013	0	0.000000E+000
1	2.71069018	8.481586E-013	1.601816E-011	1	0.000000E+000
1	2.71081997	1.601816E-011	8.481586E-013	0	0.000000E+000
1	2.71089657	8.481586E-013	1.601816E-011	1	0.000000E+000
1	2.71093533	1.601816E-011	8.481586E-013	0	0.000000E+000
1	2.71152893	8.481586E-013	1.601816E-011	1	0.000000E+000
1	2.71163476	1.601816E-011	8.481586E-013	0	0.000000E+000
1	2.71167381	8.481586E-013	1.601816E-011	1	0.000000E+000
1	2.71187509	1.601816E-011	8.481586E-013	0	0.000000E+000
1	2.71241263	8.481586E-013	1.601816E-011	1	0.000000E+000
1	2.71252756	1.601816E-011	8.481586E-013	0	0.000000E+000
1	2.71338972	8.481586E-013	1.601816E-011	1	0.000000E+000
1	2.71393219	1.601816E-011	8.481586E-013	0	0.000000E+000
1	2.71396268	8.481586E-013	1.601816E-011	1	0.000000E+000
1	2.71448046	1.601816E-011	8.481586E-013	0	0.000000E+000
1	2.71501017	8.481586E-013	1.601816E-011	1	0.000000E+000
1	2.71531696	1.601816E-011	8.481586E-013	0	0.000000E+000
1	2.71598573	8.481586E-013	1.601816E-011	1	0.000000E+000
1	2.71628829	1.601816E-011	8.481586E-013	0	0.000000E+000
1	2.71800002	8.481586E-013	1.601816E-011	1	0.000000E+000
1	2.71855364	1.601816E-011	8.481586E-013	0	0.000000E+000
1	2.71889692	8.481586E-013	1.601816E-011	1	0.000000E+000
1	2.71912343	1.601816E-011	8.481586E-013	0	0.000000E+000
1	2.71925774	8.481586E-013	1.601816E-011	1	0.000000E+000
1	2.71999613	1.601816E-011	8.481586E-013	0	0.000000E+000
1	2.72095455	8.481586E-013	1.601816E-011	1	0.000000E+000
1	2.72105459	1.601816E-011	8.481586E-013	0	0.000000E+000
1	2.72201151	8.481586E-013	1.601816E-011	1	0.000000E+000
1	2.72226485	1.601816E-011	8.481586E-013	0	0.000000E+000
1	2.72228990	8.481586E-013	1.601816E-011	1	0.000000E+000
1	2.72254154	1.601816E-011	8.481586E-013	0	0.000000E+000
1	2.72280964	8.481586E-013	1.601816E-011	1	0.000000E+000
1	2.72291974	1.601816E-011	8.481586E-013	0	0.000000E+000
1	2.72305686	8.481586E-013	1.601816E-011	1	0.000000E+000
1	2.72311581	1.601816E-011	8.481586E-013	0	0.000000E+000
1	2.72335319	8.481586E-013	1.601816E-011	1	0.000000E+000
1	2.72453160	1.601816E-011	8.481586E-013	0	0.000000E+000
1	2.72470507	8.481586E-013	1.601816E-011	1	0.000000E+000
1	2.72668391	1.601816E-011	8.481586E-013	0	0.000000E+000
1	2.72745498	8.481586E-013	1.601816E-011	1	0.000000E+000
1	2.72757761	1.601816E-011	8.481586E-013	0	0.000000E+000
1	2.73014367	8.481586E-013	1.601816E-011	1	0.000000E+000
1	2.73024053	1.601816E-011	8.481586E-013	0	0.000000E+000
1	2.73061501	8.481586E-013	1.601816E-011	1	0.000000E+000
1	2.73157942	1.601816E-011	8.481586E-013	0	0.000000E+000
1	2.73185094	8.481586E-013	1.601816E-011	1	0.000000E+000
1	2.73273959	1.601816E-011	8.481586E-013	0	0.000000E+000
1	2.73318425	8.481586E-013	1.601816E-011	1	0.000000E+000
1	2.73486373	1.601816E-011	8.481586E-013	0	0.000000E+000
1	2.73590286	8.481586E-013	1.601816E-011	1	0.000000E+000
1	2.73602307	1.601816E-011	8.481586E-013	0	0.000000E+000
1	2.73722989	8.481586E-013	1.601816E-011	1	0.000000E+000
1	2.73725458	1.601816E-011	8.481586E-013	0	0.000000E+000
1	2.73828373	8.481586E-013	1.601816E-011	1	0.000000E+000
1	2.73852685	1.601816E-011	8.481586E-013	0	0.000000E+000
1	2.73914457	8.481586E-013	1.601816E-011	1	0.000000E+000
1	2.73984148	1.601816E-011	8.481586E-013	0	0.000000E+000
1	2.73999258	8.481586E-013	1.601816E-011	1	0.000000E+000
1	2.74062519	1.601816E-011	8.481586E-013	0	0.000000E+000
1	2.74065215	8.481586E-013	1.601816E-011	1	0.000000E+000
1	2.74109090	1.601816E-011	8.481586E-013	0	0.000000E+000
1	2.74166615	8.481586E-013	1.601816E-011	1	0.000000E+000
1	2.74179677	1.601816E-011	8.481586E-013	0	0.000000E+000
1	2.74188114	8.481586E-013	1.601816E-011	1	0.000000E+000
1	2.74205840	1.601816E-011	8.481586E-013	0	0.000000E+000
1	2.74254644	8.481586E-013	1.601816E-011	1	0.000000E+000
1	2.74278568	1.601816E-011	8.481586E-013	0	0.000000E+000
1	2.74350875	8.481586E-013	1.601816E-011	1	0.000000E+000
1	2.74376161	1.601816E-011	8.481586E-013	0	0.000000E+000
1	2.74417607	8.481586E-013	1.601816E-011	1	0.000000E+000
1	2.74431128	1.601816E-011	8.481586E-013	0	0.000000E+000
1	2.74476640	8.481586E-013	1.601816E-011	1	0.000000E+000
1	2.74490045	1.601816E-011	8.481586E-013	0	0.000000E+000
1	2.74493092	8.481586E-013	1.601816E-011	1	0.000000E+000
1	2.74543335	1.601816E-011	8.481586E-013	0	0.000000E+000
1	2.74772798	8.481586E-013	1.601816E-011	1	0.000000E+000
1	2.74805594	1.601816E-011	8.481586E-013	0	0.000000E+000
1	2.74923505	8.481586E-013	1.601816E-011	1	0.000000E+000
1	2.74982743	1.601816E-011	8.481586E-013	0	0.000000E+000
1	2.74991457	8.481586E-013	1.601816E-011	1	0.000000E+000
1	2.75040585	1.601816E-011	8.481586E-013	0	0.000000E+000
1	2.75068532	8.481586E-013	1.601816E-011	1	0.000000E+000
1	2.75076288	1.601816E-011	8.481586E-013	0	0.000000E+000
1	2.75200424	8.481586E-013	1.601816E-011	1	0.000000E+000
1	2.75230018	1.601816E-011	8.481586E-013	0	0.000000E+000
1	2.75251369	8.481586E-013	1.601816E-011	1	0.000000E+000
1	2.75257739	1.601816E-011	8.481586E-013	0	0.000000E+000
1	2.75430104	8.481586E-013	1.601816E-011	1	0.000000E+000
1	2.75438495	1.601816E-011	8.481586E-013	0	0.000000E+000
1	2.75450755	8.481586E-013	1.601816E-011	1	0.000000E+000
1	2.75467151	1.601816E-011	8.481586E-013	0	0.000000E+000
1	2.75473250	8.481586E-013	1.601816E-011	1	0.000000E+000
1	2.75482849	1.601816E-011	8.481586E-013	0	0.000000E+000
1	2.75522334	8.481586E-013	1.601816E-011	1	0.000000E+000
1	2.75559670	1.601816E-011	8.481586E-013	0	0.000000E+000
1	2.75600013	8.481586E-013	1.601816E-011	1	0.000000E+000
1	2.75606855	1.601816E-011	8.481586E-013	0	0.000000E+000
1	2.75854161	8.481586E-013	1.601816E-011	1	0.000000E+000
1	2.75863910	1.601816E-011	8.481586E-013	0	0.000000E+000
1	2.75891164	8.481586E-013	1.601816E-011	1	0.000000E+000
1	2.75907354	1.601816E-011	8.481586E-013	0	0.000000E+000
1	2.76001489	8.481586E-013	1.601816E-011	1	0.000000E+000
1	2.76006164	1.601816E-011	8.481586E-013	0	0.000000E+000
1	2.76112444	8.481586E-013	1.601816E-011	1	0.000000E+000
1	2.76130113	1.601816E-011	8.481586E-013	0	0.000000E+000
1	2.76178341	8.481586E-013	1.601816E-011	1	0.000000E+000
1	2.76213532	1.601816E-011	8.481586E-013	0	0.000000E+000
1	2.76238640	8.481586E-013	1.601816E-011	1	0.000000E+000
1	2.76257931	1.601816E-011	8.481586E-013	0	0.000000E+000
1	2.76267230	8.481586E-013	1.601816E-011	1	0.000000E+000
1	2.76306395	1.601816E-011	8.481586E-013	0	0.000000E+000
1	2.76332826	8.481586E-013	1.601816E-011	1	0.000000E+000
1	2.76368049	1.601816E-011	8.481586E-013	0	0.000000E+000
1	2.76444946	8.481586E-013	1.601816E-011	1	0.000000E+000
1	2.76502838	1.601816E-011	8.481586E-013	0	0.000000E+000
1	2.76508177	8.481586E-013	1.601816E-011	1	0.000000E+000
1	2.76515948	1.601816E-011	8.481586E-013	0	0.000000E+000
1	2.76567546	8.481586E-013	1.601816E-011	1	0.000000E+000
1	2.76569583	1.601816E-011	8.481586E-013	0	0.000000E+000
1	2.76587466	8.481586E-013	1.601816E-011	1	0.000000E+000
1	2.76606904	1.601816E-011	8.481586E-013	0	0.000000E+000
1	2.76666054	8.481586E-013	1.601816E-011	1	0.000000E+000
1	2.76713309	1.601816E-011	8.481586E-013	0	0.000000E+000
1	2.76738384	8.481586E-013	1.601816E-011	1	0.000000E+000
1	2.76773498	1.601816E-011	8.481586E-013	0	0.000000E+000
1	2.76883036	8.481586E-013	1.601816E-011	1	0.000000E+000
1	2.76916861	1.601816E-011	8.481586E-013	0	0.000000E+000
1	2.76947339	8.481586E-013	1.601816E-011	1	0.000000E+000
1	2.76961870	1.601816E-011	8.481586E-013	0	0.000000E+000
1	2.77027379	8.481586E-013	1.601816E-011	1	0.000000E+000
1	2.77094641	1.601816E-011	8.481586E-013	0	0.000000E+000
1	2.77113726	8.481586E-013	1.601816E-011	1	0.000000E+000
1	2.77161824	1.601816E-011	8.481586E-013	0	0.000000E+000
1	2.77166328	8.481586E-013	1.601816E-011	1	0.000000E+000
1	2.77225288	1.601816E-011	8.481586E-013	0	0.000000E+000
1	2.77422213	8.481586E-013	1.601816E-011	1	0.000000E+000
1	2.77455410	1.601816E-011	8.481586E-013	0	0.000000E+000
1	2.77510862	8.481586E-013	1.601816E-011	1	0.000000E+000
1	2.77555541	1.601816E-011	8.481586E-013	0	0.000000E+000
1	2.77614509	8.481586E-013	1.601816E-011	1	0.000000E+000
1	2.77638879	1.601816E-011	8.481586E-013	0	0.000000E+000
1	2.77661527	8.481586E-013	1.601816E-011	1	0.000000E+000
1	2.77668972	1.601816E-011	8.481586E-013	0	0.000000E+000
1	2.77680310	8.481586E-013	1.601816E-011	1	0.000000E+000
1	2.77723134	1.601816E-011	8.481586E-013	0	0.000000E+000
1	2.77733318	8.481586E-013	1.601816E-011	1	0.000000E+000
1	2.77737881	1.601816E-011	8.481586E-013	0	0.000000E+000
1	2.77822659	8.481586E-013	1.601816E-011	1	0.000000E+000
1	2.77832729	1.601816E-011	8.481586E-013	0	0.000000E+000
1	2.77963373	8.481586E-013	1.601816E-011	1	0.000000E+000
1	2.77978162	1.601816E-011	8.481586E-013	0	0.000000E+000
1	2.78104446	8.481586E-013	1.601816E-011	1	0.000000E+000
1	2.78127343	1.601816E-011	8.481586E-013	0	0.000000E+000
1	2.78137060	8.481586E-013	1.601816E-011	1	0.000000E+000
1	2.78156352	1.601816E-011	8.481586E-013	0	0.000000E+000
1	2.78213489	8.481586E-013	1.601816E-011	1	0.000000E+000
1	2.78225762	1.601816E-011	8.481586E-013	0	0.000000E+000
1	2.78305508	8.481586E-013	1.601816E-011	1	0.000000E+000
1	2.78413058	1.601816E-011	8.481586E-013	0	0.000000E+000
1	2.78430512	8.481586E-013	1.601816E-011	1	0.000000E+000
1	2.78543664	1.601816E-011	8.481586E-013	0	0.000000E+000
1	2.78731000	8.481586E-013	1.601816E-011	1	0.000000E+000
1	2.78735056	1.601816E-011	8.481586E-013	0	0.000000E+000
1	2.78743154	8.481586E-013	1.601816E-011	1	0.000000E+000
1	2.78755800	1.601816E-011	8.481586E-013	0	0.000000E+000
1	2.78900706	8.481586E-013	1.601816E-011	1	0.000000E+000
1	2.78909252	1.601816E-011	8.481586E-013	0	0.000000E+000
1	2.78977126	8.481586E-013	1.601816E-011	1	0.000000E+000
1	2.79031654	1.601816E-011	8.481586E-013	0	0.000000E+000
1	2.79217463	8.481586E-013	1.601816E-011	1	0.000000E+000
1	2.79234060	1.601816E-011	8.481586E-013	0	0.000000E+000
1	2.79245418	8.481586E-013	1.601816E-011	1	0.000000E+000
1	2.79258699	1.601816E-011	8.481586E-013	0	0.000000E+000
1	2.79309676	8.481586E-013	1.601816E-011	1	0.000000E+000
1	2.79329379	1.601816E-011	8.481586E-013	0	0.000000E+000
1	2.79361585	8.481586E-013	1.601816E-011	1	0.000000E+000
1	2.79410836	1.601816E-011	8.481586E-013	0	0.000000E+000
1	2.79417741	8.481586E-013	1.601816E-011	1	0.000000E+000
1	2.79489644	1.601816E-011	8.481586E-013	0	0.000000E+000
1	2.79498059	8.481586E-013	1.601816E-011	1	0.000000E+000
1	2.79534522	1.601816E-011	8.481586E-013	0	0.000000E+000
1	2.79560734	8.481586E-013	1.601816E-011	1	0.000000E+000
1	2.79561537	1.601816E-011	8.481586E-013	0	0.000000E+000
1	2.79785686	8.481586E-013	1.601816E-011	1	0.000000E+000
1	2.79799215	1.601816E-011	8.481586E-013	0	0.000000E+000
1	2.79830508	8.481586E-013	1.601816E-011	1	0.000000E+000
1	2.79868743	1.601816E-011	8.481586E-013	0	0.000000E+000
1	2.79918432	8.481586E-013	1.601816E-011	1	0.000000E+000
1	2.79954835	1.601816E-011	8.481586E-013	0	0.000000E+000
1	2.79963037	8.481586E-013	1.601816E-011	1	0.000000E+000
1	2.79964337	1.601816E-011	8.481586E-013	0	0.000000E+000
1	2.80034334	8.481586E-013	1.601816E-011	1	0.000000E+000
1	2.80053570	1.601816E-011	8.481586E-013	0	0.000000E+000
1	2.80154345	8.481586E-013	1.601816E-011	1	0.000000E+000
1	2.80198432	1.601816E-011	8.481586E-013	0	0.000000E+000
1	2.80422530	8.481586E-013	1.601816E-011	1	0.000000E+000
1	2.80477685	1.601816E-011	8.481586E-013	0	0.000000E+000
1	2.80587327	8.481586E-013	1.601816E-011	1	0.000000E+000
1	2.80599037	1.601816E-011	8.481586E-013	0	0.000000E+000
1	2.80678948	8.481586E-013	1.601816E-011	1	0.000000E+000
1	2.80704419	1.601816E-011	8.481586E-013	0	0.000000E+000
1	2.80768209	8.481586E-013	1.601816E-011	1	0.000000E+000
1	2.80787700	1.601816E-011	8.481586E-013	0	0.000000E+000
1	2.80812323	8.481586E-013	1.601816E-011	1	0.000000E+000
1	2.80817879	1.601816E-011	8.481586E-013	0	0.000000E+000
1	2.80823393	8.481586E-013	1.601816E-011	1	0.000000E+000
1	2.80860312	1.601816E-011	8.481586E-013	0	0.000000E+000
1	2.80866944	8.481586E-013	1.601816E-011	1	0.000000E+000
1	2.80936643	1.601816E-011	8.481586E-013	0	0.000000E+000
1	2.80944221	8.481586E-013	1.601816E-011	1	0.000000E+000
1	2.80975367	1.601816E-011	8.481586E-013	0	0.000000E+000
1	2.81004582	8.481586E-013	1.601816E-011	1	0.000000E+000
1	2.81005127	1.601816E-011	8.481586E-013	0	0.000000E+000
1	2.81021210	8.481586E-013	1.601816E-011	1	0.000000E+000
1	2.81045968	1.601816E-011	8.481586E-013	0	0.000000E+000
1	2.81283530	8.481586E-013	1.601816E-011	1	0.000000E+000
1	2.81358888	1.601816E-011	8.481586E-013	0	0.000000E+000
1	2.81390816	8.481586E-013	1.601816E-011	1	0.000000E+000
1	2.81427386	1.601816E-011	8.481586E-013	0	0.000000E+000
1	2.81442207	8.481586E-013	1.601816E-011	1	0.000000E+000
1	2.81461736	1.601816E-011	8.481586E-013	0	0.000000E+000
1	2.81465299	8.481586E-013	1.601816E-011	1	0.000000E+000
1	2.81496961	1.601816E-011	8.481586E-013	0	0.000000E+000
1	2.81540731	8.481586E-013	1.601816E-011	1	0.000000E+000
1	2.81566884	1.601816E-011	8.481586E-013	0	0.000000E+000
1	2.81571336	8.481586E-013	1.601816E-011	1	0.000000E+000
1	2.81611355	1.601816E-011	8.481586E-013	0	0.000000E+000
1	2.81616010	8.481586E-013	1.601816E-011	1	0.000000E+000
1	2.81621243	1.601816E-011	8.481586E-013	0	0.000000E+000
1	2.81644378	8.481586E-013	1.601816E-011	1	0.000000E+000
1	2.81672209	1.601816E-011	8.481586E-013	0	0.000000E+000
1	2.81688968	8.481586E-013	1.601816E-011	1	0.000000E+000
1	2.81692556	1.601816E-011	8.481586E-013	0	0.000000E+000
1	2.81720624	8.481586E-013	1.601816E-011	1	0.000000E+000
1	2.81736246	1.601816E-011	8.481586E-013	0	0.000000E+000
1	2.81797185	8.481586E-013	1.601816E-011	1	0.000000E+000
1	2.81825244	1.601816E-011	8.481586E-013	0	0.000000E+000
1	2.81885122	8.481586E-013	1.601816E-011	1	0.000000E+000
1	2.81935834	1.601816E-011	8.481586E-013	0	0.000000E+000
1	2.81944387	8.481586E-013	1.601816E-011	1	0.000000E+000
1	2.81985795	1.601816E-011	8.481586E-013	0	0.000000E+000
1	2.82042168	8.481586E-013	1.601816E-011	1	0.000000E+000
1	2.82091858	1.601816E-011	8.481586E-013	0	0.000000E+000
1	2.82115484	8.481586E-013	1.601816E-011	1	0.000000E+000
1	2.82153415	1.601816E-011	8.481586E-013	0	0.000000E+000
1	2.82163016	8.481586E-013	1.601816E-011	1	0.000000E+000
1	2.82168478	1.601816E-011	8.481586E-013	0	0.000000E+000
1	2.82221655	8.481586E-013	1.601816E-011	1	0.000000E+000
1	2.82242467	1.601816E-011	8.481586E-013	0	0.000000E+000
1	2.82245228	8.481586E-013	1.601816E-011	1	0.000000E+000
1	2.82262775	1.601816E-011	8.481586E-013	0	0.000000E+000
1	2.82280569	8.481586E-013	1.601816E-011	1	0.000000E+000
1	2.82432476	1.601816E-011	8.481586E-013	0	0.000000E+000
1	2.82437187	8.481586E-013	1.601816E-011	1	0.000000E+000
1	2.82455173	1.601816E-011	8.481586E-013	0	0.000000E+000
1	2.82479498	8.481586E-013	1.601816E-011	1	0.000000E+000
1	2.82493319	1.601816E-011	8.481586E-013	0	0.000000E+000
1	2.82534492	8.481586E-013	1.601816E-011	1	0.000000E+000
1	2.82555347	1.601816E-011	8.481586E-013	0	0.000000E+000
1	2.82573740	8.481586E-013	1.601816E-011	1	0.000000E+000
1	2.82644403	1.601816E-011	8.481586E-013	0	0.000000E+000
1	2.82824484	8.481586E-013	1.601816E-011	1	0.000000E+000
1	2.82830441	1.601816E-011	8.481586E-013	0	0.000000E+000
1	2.82868950	8.481586E-013	1.601816E-011	1	0.000000E+000
1	2.82877588	1.601816E-011	8.481586E-013	0	0.000000E+000
1	2.82935930	8.481586E-013	1.601816E-011	1	0.000000E+000
1	2.83056380	1.601816E-011	8.481586E-013	0	0.000000E+000
1	2.83075570	8.481586E-013	1.601816E-011	1	0.000000E+000
1	2.83097282	1.601816E-011	8.481586E-013	0	0.000000E+000
1	2.83359624	8.481586E-013	1.601816E-011	1	0.000000E+000
1	2.83366062	1.601816E-011	8.481586E-013	0	0.000000E+000
1	2.83417909	8.481586E-013	1.601816E-011	1	0.000000E+000
1	2.83483960	1.601816E-011	8.481586E-013	0	0.000000E+000
1	2.83538039	8.481586E-013	1.601816E-011	1	0.000000E+000
1	2.83576593	1.601816E-011	8.481586E-013	0	0.000000E+000
1	2.83636055	8.481586E-013	1.601816E-011	1	0.000000E+000
1	2.83736054	1.601816E-011	8.481586E-013	0	0.000000E+000
2	0.73156602	2.941229E-013	1.546412E-011	1	0.000000E+000
2	0.73164643	1.546412E-011	2.941229E-013	0	0.000000E+000
2	0.73168001	2.941229E-013	1.546412E-011	1	0.000000E+000
2	0.73180544	1.546412E-011	2.941229E-013	0	0.000000E+000
2	0.73347163	2.941229E-013	1.546412E-011	1	0.000000E+000
2	0.73524584	1.546412E-011	2.941229E-013	0	0.000000E+000
2	0.73631095	2.941229E-013	1.546412E-011	1	0.000000E+000
2	0.73655480	1.546412E-011	2.941229E-013	0	0.000000E+000
2	0.73699521	2.941229E-013	1.546412E-011	1	0.000000E+000
2	0.73716448	1.546412E-011	2.941229E-013	0	0.000000E+000
2	0.73759589	2.941229E-013	1.546412E-011	1	0.000000E+000
2	0.73781661	1.546412E-011	2.941229E-013	0	0.000000E+000
2	0.73867281	2.941229E-013	1.546412E-011	1	0.000000E+000
2	0.73885326	1.546412E-011	2.941229E-013	0	0.000000E+000
2	0.73967578	2.941229E-013	1.546412E-011	1	0.000000E+000
2	0.73974289	1.546412E-011	2.941229E-013	0	0.000000E+000
2	0.74011579	2.941229E-013	1.546412E-011	1	0.000000E+000
2	0.74014658	1.546412E-011	2.941229E-013	0	0.000000E+000
2	0.74245104	2.941229E-013	1.546412E-011	1	0.000000E+000
2	0.74315643	1.546412E-011	2.941229E-013	0	0.000000E+000
2	0.74325471	2.941229E-013	1.546412E-011	1	0.000000E+000
2	0.74346553	1.546412E-011	2.941229E-013	0	0.000000E+000
2	0.74433771	2.941229E-013	1.546412E-011	1	0.000000E+000
2	0.74458657	1.546412E-011	2.941229E-013	0	0.000000E+000
2	0.74565312	2.941229E-013	1.546412E-011	1	0.000000E+000
2	0.74589822	1.546412E-011	2.941229E-013	0	0.000000E+000
2	0.74820086	2.941229E-013	1.546412E-011	1	0.000000E+000
2	0.74835201	1.546412E-011	2.941229E-013	0	0.000000E+000
2	0.74880007	2.941229E-013	1.546412E-011	1	0.000000E+000
2	0.74888970	1.546412E-011	2.941229E-013	0	0.000000E+000
2	0.74928032	2.941229E-013	1.546412E-011	1	0.000000E+000
2	0.74932011	1.546412E-011	2.941229E-013	0	0.000000E+000
2	0.74941419	2.941229E-013	1.546412E-011	1	0.000000E+000
2	0.74945353	1.546412E-011	2.941229E-013	0	0.000000E+000
2	0.74969268	2.941229E-013	1.546412E-011	1	0.000000E+000
2	0.74973407	1.546412E-011	2.941229E-013	0	0.000000E+000
2	0.75018205	2.941229E-013	1.546412E-011	1	0.000000E+000
2	0.75058988	1.546412E-011	2.941229E-013	0	0.000000E+000
2	0.75133703	2.941229E-013	1.546412E-011	1	0.000000E+000
2	0.75176341	1.546412E-011	2.941229E-013	0	0.000000E+000
2	0.75193159	2.941229E-013	1.546412E-011	1	0.000000E+000
2	0.75260746	1.546412E-011	2.941229E-013	0	0.000000E+000
2	0.75275878	2.941229E-013	1.546412E-011	1	0.000000E+000
2	0.75366972	1.546412E-011	2.941229E-013	0	0.000000E+000
2	0.75444911	2.941229E-013	1.546412E-011	1	0.000000E+000
2	0.75450984	1.546412E-011	2.941229E-013	0	0.000000E+000
2	0.75489221	2.941229E-013	1.546412E-011	1	0.000000E+000
2	0.75527998	1.546412E-011	2.941229E-013	0	0.000000E+000
2	0.75541791	2.941229E-013	1.546412E-011	1	0.000000E+000
2	0.75572036	1.546412E-011	2.941229E-013	0	0.000000E+000
2	0.75577495	2.941229E-013	1.546412E-011	1	0.000000E+000
2	0.75625571	1.546412E-011	2.941229E-013	0	0.000000E+000
2	0.75672614	2.941229E-013	1.546412E-011	1	0.000000E+000
2	0.75674302	1.546412E-011	2.941229E-013	0	0.000000E+000
2	0.75743018	2.941229E-013	1.546412E-011	1	0.000000E+000
2	0.75762582	1.546412E-011	2.941229E-013	0	0.000000E+000
2	0.75799468	2.941229E-013	1.546412E-011	1	0.000000E+000
2	0.75808705	1.546412E-011	2.941229E-013	0	0.000000E+000
2	0.75862053	2.941229E-013	1.546412E-011	1	0.000000E+000
2	0.75937080	1.546412E-011	2.941229E-013	0	0.000000E+000
2	0.75939172	2.941229E-013	1.546412E-011	1	0.000000E+000
2	0.75971761	1.546412E-011	2.941229E-013	0	0.000000E+000
2	0.76026946	2.941229E-013	1.546412E-011	1	0.000000E+000
2	0.76061695	1.546412E-011	2.941229E-013	0	0.000000E+000
2	0.76084943	2.941229E-013	1.546412E-011	1	0.000000E+000
2	0.76096180	1.546412E-011	2.941229E-013	0	0.000000E+000
2	0.76152753	2.941229E-013	1.546412E-011	1	0.000000E+000
2	0.76156132	1.546412E-011	2.941229E-013	0	0.000000E+000
2	0.76159275	2.941229E-013	1.546412E-011	1	0.000000E+000
2	0.76174677	1.546412E-011	2.941229E-013	0	0.000000E+000
2	0.76214012	2.941229E-013	1.546412E-011	1	0.000000E+000
2	0.76232099	1.546412E-011	2.941229E-013	0	0.000000E+000
2	0.76353733	2.941229E-013	1.546412E-011	1	0.000000E+000
2	0.76525622	1.546412E-011	2.941229E-013	0	0.000000E+000
2	0.76580011	2.941229E-013	1.546412E-011	1	0.000000E+000
2	0.76602384	1.546412E-011	2.941229E-013	0	0.000000E+000
2	0.76704779	2.941229E-013	1.546412E-011	1	0.000000E+000
2	0.76723003	1.546412E-011	2.941229E-013	0	0.000000E+000
2	0.76756941	2.941229E-013	1.546412E-011	1	0.000000E+000
2	0.76788156	1.546412E-011	2.941229E-013	0	0.000000E+000
2	0.76804916	2.941229E-013	1.546412E-011	1	0.000000E+000
2	0.76841005	1.546412E-011	2.941229E-013	0	0.000000E+000
2	0.76860783	2.941229E-013	1.546412E-011	1	0.000000E+000
2	0.76867289	1.546412E-011	2.941229E-013	0	0.000000E+000
2	0.76906041	2.941229E-013	1.546412E-011	1	0.000000E+000
2	0.76913373	1.546412E-011	2.941229E-013	0	0.000000E+000
2	0.76952885	2.941229E-013	1.546412E-011	1	0.000000E+000
2	0.76957651	1.546412E-011	2.941229E-013	0	0.000000E+000
2	0.77208722	2.941229E-013	1.546412E-011	1	0.000000E+000
2	0.77215870	1.546412E-011	2.941229E-013	0	0.000000E+000
2	0.77244231	2.941229E-013	1.546412E-011	1	0.000000E+000
2	0.77263434	1.546412E-011	2.941229E-013	0	0.000000E+000
2	0.77299092	2.941229E-013	1.546412E-011	1	0.000000E+000
2	0.77305271	1.546412E-011	2.941229E-013	0	0.000000E+000
2	0.77450554	2.941229E-013	1.546412E-011	1	0.000000E+000
2	0.77459812	1.546412E-011	2.941229E-013	0	0.000000E+000
2	0.77471300	2.941229E-013	1.546412E-011	1	0.000000E+000
2	0.77548382	1.546412E-011	2.941229E-013	0	0.000000E+000
2	0.77562004	2.941229E-013	1.546412E-011	1	0.000000E+000
2	0.77605425	1.546412E-011	2.941229E-013	0	0.000000E+000
2	0.77716060	2.941229E-013	1.546412E-011	1	0.000000E+000
2	0.77731418	1.546412E-011	2.941229E-013	0	0.000000E+000
2	0.77766946	2.941229E-013	1.546412E-011	1	0.000000E+000
2	0.77827775	1.546412E-011	2.941229E-013	0	0.000000E+000
2	0.77847428	2.941229E-013	1.546412E-011	1	0.000000E+000
2	0.77986611	1.546412E-011	2.941229E-013	0	0.000000E+000
2	0.78064060	2.941229E-013	1.546412E-011	1	0.000000E+000
2	0.78131450	1.546412E-011	2.941229E-013	0	0.000000E+000
2	0.78459669	2.941229E-013	1.546412E-011	1	0.000000E+000
2	0.78473010	1.546412E-011	2.941229E-013	0	0.000000E+000
2	0.78734888	2.941229E-013	1.546412E-011	1	0.000000E+000
2	0.78759301	1.546412E-011	2.941229E-013	0	0.000000E+000
2	0.78830549	2.941229E-013	1.546412E-011	1	0.000000E+000
2	0.78899002	1.546412E-011	2.941229E-013	0	0.000000E+000
2	0.78922939	2.941229E-013	1.546412E-011	1	0.000000E+000
2	0.78930749	1.546412E-011	2.941229E-013	0	0.000000E+000
2	0.79018343	2.941229E-013	1.546412E-011	1	0.000000E+000
2	0.79043907	1.546412E-011	2.941229E-013	0	0.000000E+000
2	0.79247257	2.941229E-013	1.546412E-011	1	0.000000E+000
2	0.79272385	1.546412E-011	2.941229E-013	0	0.000000E+000
2	0.79280742	2.941229E-013	1.546412E-011	1	0.000000E+000
2	0.79300478	1.546412E-011	2.941229E-013	0	0.000000E+000
2	0.79390017	2.941229E-013	1.546412E-011	1	0.000000E+000
2	0.79425829	1.546412E-011	2.941229E-013	0	0.000000E+000
2	0.79432977	2.941229E-013	1.546412E-011	1	0.000000E+000
2	0.79490358	1.546412E-011	2.941229E-013	0	0.000000E+000
2	0.79511674	2.941229E-013	1.546412E-011	1	0.000000E+000
2	0.79531549	1.546412E-011	2.941229E-013	0	0.000000E+000
2	0.79556162	2.941229E-013	1.546412E-011	1	0.000000E+000
2	0.79564018	1.546412E-011	2.941229E-013	0	0.000000E+000
2	0.79565929	2.941229E-013	1.546412E-011	1	0.000000E+000
2	0.79593036	1.546412E-011	2.941229E-013	0	0.000000E+000
2	0.80013747	2.941229E-013	1.546412E-011	1	0.000000E+000
2	0.80031421	1.546412E-011	2.941229E-013	0	0.000000E+000
2	0.80044336	2.941229E-013	1.546412E-011	1	0.000000E+000
2	0.80118252	1.546412E-011	2.941229E-013	0	0.000000E+000
2	0.80274187	2.941229E-013	1.546412E-011	1	0.000000E+000
2	0.80289567	1.546412E-011	2.941229E-013	0	0.000000E+000
2	0.80344478	2.941229E-013	1.546412E-011	1	0.000000E+000
2	0.80372582	1.546412E-011	2.941229E-013	0	0.000000E+000
2	0.80433452	2.941229E-013	1.546412E-011	1	0.000000E+000
2	0.80437544	1.546412E-011	2.941229E-013	0	0.000000E+000
2	0.80440017	2.941229E-013	1.546412E-011	1	0.000000E+000
2	0.80487756	1.546412E-011	2.941229E-013	0	0.000000E+000
2	0.80591723	2.941229E-013	1.546412E-011	1	0.000000E+000
2	0.80610617	1.546412E-011	2.941229E-013	0	0.000000E+000
2	0.80878306	2.941229E-013	1.546412E-011	1	0.000000E+000
2	0.80972236	1.546412E-011	2.941229E-013	0	0.000000E+000
2	0.80983422	2.941229E-013	1.546412E-011	1	0.000000E+000
2	0.81049140	1.546412E-011	2.941229E-013	0	0.000000E+000
2	0.81054979	2.941229E-013	1.546412E-011	1	0.000000E+000
2	0.81055888	1.546412E-011	2.941229E-013	0	0.000000E+000
2	0.81096918	2.941229E-013	1.546412E-011	1	0.000000E+000
2	0.81099781	1.546412E-011	2.941229E-013	0	0.000000E+000
2	0.81179860	2.941229E-013	1.546412E-011	1	0.000000E+000
2	0.81212742	1.546412E-011	2.941229E-013	0	0.000000E+000
2	0.81227250	2.941229E-013	1.546412E-011	1	0.000000E+000
2	0.81298999	1.546412E-011	2.941229E-013	0	0.000000E+000
2	0.81424251	2.941229E-013	1.546412E-011	1	0.000000E+000
2	0.81430536	1.546412E-011	2.941229E-013	0	0.000000E+000
2	0.81435268	2.941229E-013	1.546412E-011	1	0.000000E+000
2	0.81436162	1.546412E-011	2.941229E-013	0	0.000000E+000
2	0.81462482	2.941229E-013	1.546412E-011	1	0.000000E+000
2	0.81498858	1.546412E-011	2.941229E-013	0	0.000000E+000
2	0.81554845	2.941229E-013	1.546412E-011	1	0.000000E+000
2	0.81600072	1.546412E-011	2.941229E-013	0	0.000000E+000
2	0.81607967	2.941229E-013	1.546412E-011	1	0.000000E+000
2	0.81619045	1.546412E-011	2.941229E-013	0	0.000000E+000
2	0.81665757	2.941229E-013	1.546412E-011	1	0.000000E+000
2	0.81684616	1.546412E-011	2.941229E-013	0	0.000000E+000
2	0.81732017	2.941229E-013	1.546412E-011	1	0.000000E+000
2	0.81739036	1.546412E-011	2.941229E-013	0	0.000000E+000
2	0.81746252	2.941229E-013	1.546412E-011	1	0.000000E+000
2	0.81765331	1.546412E-011	2.941229E-013	0	0.000000E+000
2	0.81773541	2.941229E-013	1.546412E-011	1	0.000000E+000
2	0.81805763	1.546412E-011	2.941229E-013	0	0.000000E+000
2	0.81807957	2.941229E-013	1.546412E-011	1	0.000000E+000
2	0.81836954	1.546412E-011	2.941229E-013	0	0.000000E+000
2	0.81939036	2.941229E-013	1.546412E-011	1	0.000000E+000
2	0.81943316	1.546412E-011	2.941229E-013	0	0.000000E+000
2	0.81956618	2.941229E-013	1.546412E-011	1	0.000000E+000
2	0.81978177	1.546412E-011	2.941229E-013	0	0.000000E+000
2	0.82134952	2.941229E-013	1.546412E-011	1	0.000000E+000
2	0.82141623	1.546412E-011	2.941229E-013	0	0.000000E+000
2	0.82360525	2.941229E-013	1.546412E-011	1	0.000000E+000
2	0.82372208	1.546412E-011	2.941229E-013	0	0.000000E+000
2	0.82539745	2.941229E-013	1.546412E-011	1	0.000000E+000
2	0.82553679	1.546412E-011	2.941229E-013	0	0.000000E+000
2	0.82770812	2.941229E-013	1.546412E-011	1	0.000000E+000
2	0.82782625	1.546412E-011	2.941229E-013	0	0.000000E+000
2	0.82824674	2.941229E-013	1.546412E-011	1	0.000000E+000
2	0.82826633	1.546412E-011	2.941229E-013	0	0.000000E+000
2	0.82828959	2.941229E-013	1.546412E-011	1	0.000000E+000
2	0.82869570	1.546412E-011	2.941229E-013	0	0.000000E+000
2	0.82918481	2.941229E-013	1.546412E-011	1	0.000000E+000
2	0.82947597	1.546412E-011	2.941229E-013	0	0.000000E+000
2	0.82985813	2.941229E-013	1.546412E-011	1	0.000000E+000
2	0.83005670	1.546412E-011	2.941229E-013	0	0.000000E+000
2	0.83137939	2.941229E-013	1.546412E-011	1	0.000000E+000
2	0.83141481	1.546412E-011	2.941229E-013	0	0.000000E+000
2	0.83174361	2.941229E-013	1.546412E-011	1	0.000000E+000
2	0.83195808	1.546412E-011	2.941229E-013	0	0.000000E+000
2	0.83214468	2.941229E-013	1.546412E-011	1	0.000000E+000
2	0.83215672	1.546412E-011	2.941229E-013	0	0.000000E+000
2	0.83274966	2.941229E-013	1.546412E-011	1	0.000000E+000
2	0.83313553	1.546412E-011	2.941229E-013	0	0.000000E+000
2	0.83504790	2.941229E-013	1.546412E-011	1	0.000000E+000
2	0.83507346	1.546412E-011	2.941229E-013	0	0.000000E+000
2	0.83609456	2.941229E-013	1.546412E-011	1	0.000000E+000
2	0.83630377	1.546412E-011	2.941229E-013	0	0.000000E+000
2	0.83907930	2.941229E-013	1.546412E-011	1	0.000000E+000
2	0.83914160	1.546412E-011	2.941229E-013	0	0.000000E+000
2	0.84006506	2.941229E-013	1.546412E-011	1	0.000000E+000
2	0.84018343	1.546412E-011	2.941229E-013	0	0.000000E+000
2	0.84020817	2.941229E-013	1.546412E-011	1	0.000000E+000
2	0.84032429	1.546412E-011	2.941229E-013	0	0.000000E+000
2	0.84036450	2.941229E-013	1.546412E-011	1	0.000000E+000
2	0.84106370	1.546412E-011	2.941229E-013	0	0.000000E+000
2	0.84114428	2.941229E-013	1.546412E-011	1	0.000000E+000
2	0.84144623	1.546412E-011	2.941229E-013	0	0.000000E+000
2	0.84203865	2.941229E-013	1.546412E-011	1	0.000000E+000
2	0.84234763	1.546412E-011	2.941229E-013	0	0.000000E+000
2	0.84276764	2.941229E-013	1.546412E-011	1	0.000000E+000
2	0.84288301	1.546412E-011	2.941229E-013	0	0.000000E+000
2	0.84331540	2.941229E-013	1.546412E-011	1	0.000000E+000
2	0.84341121	1.546412E-011	2.941229E-013	0	0.000000E+000
2	0.84379987	2.941229E-013	1.546412E-011	1	0.000000E+000
2	0.84510079	1.546412E-011	2.941229E-013	0	0.000000E+000
2	0.84521457	2.941229E-013	1.546412E-011	1	0.000000E+000
2	0.84635751	1.546412E-011	2.941229E-013	0	0.000000E+000
2	0.84876360	2.941229E-013	1.546412E-011	1	0.000000E+000
2	0.84962543	1.546412E-011	2.941229E-013	0	0.000000E+000
2	0.85118175	2.941229E-013	1.546412E-011	1	0.000000E+000
2	0.85142415	1.546412E-011	2.941229E-013	0	0.000000E+000
2	0.85189963	2.941229E-013	1.546412E-011	1	0.000000E+000
2	0.85271515	1.546412E-011	2.941229E-013	0	0.000000E+000
2	0.85383257	2.941229E-013	1.546412E-011	1	0.000000E+000
2	0.85401572	1.546412E-011	2.941229E-013	0	0.000000E+000
2	0.89052893	2.941229E-013	1.546412E-011	1	0.000000E+000
2	0.89113811	1.546412E-011	2.941229E-013	0	0.000000E+000
2	0.89132982	2.941229E-013	1.546412E-011	1	0.000000E+000
2	0.89158130	1.546412E-011	2.941229E-013	0	0.000000E+000
2	0.89207357	2.941229E-013	1.546412E-011	1	0.000000E+000
2	0.89253499	1.546412E-011	2.941229E-013	0	0.000000E+000
2	0.89272075	2.941229E-013	1.546412E-011	1	0.000000E+000
2	0.89289069	1.546412E-011	2.941229E-013	0	0.000000E+000
2	0.89404649	2.941229E-013	1.546412E-011	1	0.000000E+000
2	0.89424899	1.546412E-011	2.941229E-013	0	0.000000E+000
2	0.89453821	2.941229E-013	1.546412E-011	1	0.000000E+000
2	0.89467903	1.546412E-011	2.941229E-013	0	0.000000E+000
2	0.89485067	2.941229E-013	1.546412E-011	1	0.000000E+000
2	0.89568117	1.546412E-011	2.941229E-013	0	0.000000E+000
2	0.89574467	2.941229E-013	1.546412E-011	1	0.000000E+000
2	0.89620015	1.546412E-011	2.941229E-013	0	0.000000E+000
2	0.89628353	2.941229E-013	1.546412E-011	1	0.000000E+000
2	0.89648502	1.546412E-011	2.941229E-013	0	0.000000E+000
2	0.89669026	2.941229E-013	1.546412E-011	1	0.000000E+000
2	0.89679327	1.546412E-011	2.941229E-013	0	0.000000E+000
2	0.89924693	2.941229E-013	1.546412E-011	1	0.000000E+000
2	0.89939453	1.546412E-011	2.941229E-013	0	0.000000E+000
2	0.89956306	2.941229E-013	1.546412E-011	1	0.000000E+000
2	0.89973552	1.546412E-011	2.941229E-013	0	0.000000E+000
2	0.90049884	2.941229E-013	1.546412E-011	1	0.000000E+000
2	0.90081372	1.546412E-011	2.941229E-013	0	0.000000E+000
2	0.90090722	2.941229E-013	1.546412E-011	1	0.000000E+000
2	0.90178280	1.546412E-011	2.941229E-013	0	0.000000E+000
2	0.90206297	2.941229E-013	1.546412E-011	1	0.000000E+000
2	0.90277076	1.546412E-011	2.941229E-013	0	0.000000E+000
2	0.90282559	2.941229E-013	1.546412E-011	1	0.000000E+000
2	0.90295552	1.546412E-011	2.941229E-013	0	0.000000E+000
2	0.90315680	2.941229E-013	1.546412E-011	1	0.000000E+000
2	0.90317609	1.546412E-011	2.941229E-013	0	0.000000E+000
2	0.90356862	2.941229E-013	1.546412E-011	1	0.000000E+000
2	0.90366470	1.546412E-011	2.941229E-013	0	0.000000E+000
2	0.90389343	2.941229E-013	1.546412E-011	1	0.000000E+000
2	0.90409275	1.546412E-011	2.941229E-013	0	0.000000E+000
2	0.90410215	2.941229E-013	1.546412E-011	1	0.000000E+000
2	0.90425682	1.546412E-011	2.941229E-013	0	0.000000E+000
2	0.90467196	2.941229E-013	1.546412E-011	1	0.000000E+000
2	0.90495936	1.546412E-011	2.941229E-013	0	0.000000E+000
2	0.90545180	2.941229E-013	1.546412E-011	1	0.000000E+000
2	0.90559210	1.546412E-011	2.941229E-013	0	0.000000E+000
2	0.90562397	2.941229E-013	1.546412E-011	1	0.000000E+000
2	0.90586392	1.546412E-011	2.941229E-013	0	0.000000E+000
2	0.90600089	2.941229E-013	1.546412E-011	1	0.000000E+000
2	0.90611457	1.546412E-011	2.941229E-013	0	0.000000E+000
2	0.90678953	2.941229E-013	1.546412E-011	1	0.000000E+000
2	0.90694707	1.546412E-011	2.941229E-013	0	0.000000E+000
2	0.90720137	2.941229E-013	1.546412E-011	1	0.000000E+000
2	0.90745820	1.546412E-011	2.941229E-013	0	0.000000E+000
2	0.90757292	2.941229E-013	1.546412E-011	1	0.000000E+000
2	0.90781233	1.546412E-011	2.941229E-013	0	0.000000E+000
2	0.90818332	2.941229E-013	1.546412E-011	1	0.000000E+000
2	0.90915948	1.546412E-011	2.941229E-013	0	0.000000E+000
2	0.91124747	2.941229E-013	1.546412E-011	1	0.000000E+000
2	0.91184814	1.546412E-011	2.941229E-013	0	0.000000E+000
2	0.91468786	2.941229E-013	1.546412E-011	1	0.000000E+000
2	0.91526343	1.546412E-011	2.941229E-013	0	0.000000E+000
2	0.91530265	2.941229E-013	1.546412E-011	1	0.000000E+000
2	0.91551856	1.546412E-011	2.941229E-013	0	0.000000E+000
2	0.91574373	2.941229E-013	1.546412E-011	1	0.000000E+000
2	0.91578292	1.546412E-011	2.941229E-013	0	0.000000E+000
2	0.91623847	2.941229E-013	1.546412E-011	1	0.000000E+000
2	0.91631925	1.546412E-011	2.941229E-013	0	0.000000E+000
2	0.91761669	2.941229E-013	1.546412E-011	1	0.000000E+000
2	0.91765518	1.546412E-011	2.941229E-013	0	0.000000E+000
2	0.96215953	2.941229E-013	1.546412E-011	1	0.000000E+000
2	0.96234517	1.546412E-011	2.941229E-013	0	0.000000E+000
2	0.96257072	2.941229E-013	1.546412E-011	1	0.000000E+000
2	0.96311369	1.546412E-011	2.941229E-013	0	0.000000E+000
2	0.96317832	2.941229E-013	1.546412E-011	1	0.000000E+000
2	0.96338260	1.546412E-011	2.941229E-013	0	0.000000E+000
2	0.96394516	2.941229E-013	1.546412E-011	1	0.000000E+000
2	0.96424961	1.546412E-011	2.941229E-013	0	0.000000E+000
2	0.96545640	2.941229E-013	1.546412E-011	1	0.000000E+000
2	0.96571194	1.546412E-011	2.941229E-013	0	0.000000E+000
2	0.96654260	2.941229E-013	1.546412E-011	1	0.000000E+000
2	0.96682328	1.546412E-011	2.941229E-013	0	0.000000E+000
2	0.96740422	2.941229E-013	1.546412E-011	1	0.000000E+000
2	0.96816015	1.546412E-011	2.941229E-013	0	0.000000E+000
2	0.96834500	2.941229E-013	1.546412E-011	1	0.000000E+000
2	0.96915560	1.546412E-011	2.941229E-013	0	0.000000E+000
2	0.96970381	2.941229E-013	1.546412E-011	1	0.000000E+000
2	0.97002005	1.546412E-011	2.941229E-013	0	0.000000E+000
2	0.97009174	2.941229E-013	1.546412E-011	1	0.000000E+000
2	0.97142689	1.546412E-011	2.941229E-013	0	0.000000E+000
2	0.97154165	2.941229E-013	1.546412E-011	1	0.000000E+000
2	0.97156805	1.546412E-011	2.941229E-013	0	0.000000E+000
2	0.97159027	2.941229E-013	1.546412E-011	1	0.000000E+000
2	0.97168058	1.546412E-011	2.941229E-013	0	0.000000E+000
2	0.97246396	2.941229E-013	1.546412E-011	1	0.000000E+000
2	0.97286267	1.546412E-011	2.941229E-013	0	0.000000E+000
2	0.97288882	2.941229E-013	1.546412E-011	1	0.000000E+000
2	0.97299291	1.546412E-011	2.941229E-013	0	0.000000E+000
2	0.97501328	2.941229E-013	1.546412E-011	1	0.000000E+000
2	0.97530946	1.546412E-011	2.941229E-013	0	0.000000E+000
2	0.97568400	2.941229E-013	1.546412E-011	1	0.000000E+000
2	0.97722266	1.546412E-011	2.941229E-013	0	0.000000E+000
2	0.97772667	2.941229E-013	1.546412E-011	1	0.000000E+000
2	0.97807224	1.546412E-011	2.941229E-013	0	0.000000E+000
2	0.97833961	2.941229E-013	1.546412E-011	1	0.000000E+000
2	0.97878136	1.546412E-011	2.941229E-013	0	0.000000E+000
2	0.97914215	2.941229E-013	1.546412E-011	1	0.000000E+000
2	0.97928233	1.546412E-011	2.941229E-013	0	0.000000E+000
2	0.97952301	2.941229E-013	1.546412E-011	1	0.000000E+000
2	0.97987561	1.546412E-011	2.941229E-013	0	0.000000E+000
2	0.98027901	2.941229E-013	1.546412E-011	1	0.000000E+000
2	0.98089147	1.546412E-011	2.941229E-013	0	0.000000E+000
2	0.98100066	2.941229E-013	1.546412E-011	1	0.000000E+000
2	0.98117577	1.546412E-011	2.941229E-013	0	0.000000E+000
2	0.98198748	2.941229E-013	1.546412E-011	1	0.000000E+000
2	0.98262295	1.546412E-011	2.941229E-013	0	0.000000E+000
2	0.98328852	2.941229E-013	1.546412E-011	1	0.000000E+000
2	0.98429609	1.546412E-011	2.941229E-013	0	0.000000E+000
2	0.98506082	2.941229E-013	1.546412E-011	1	0.000000E+000
2	0.98533352	1.546412E-011	2.941229E-013	0	0.000000E+000
2	0.98569423	2.941229E-013	1.546412E-011	1	0.000000E+000
2	0.98579517	1.546412E-011	2.941229E-013	0	0.000000E+000
2	0.98585491	2.941229E-013	1.546412E-011	1	0.000000E+000
2	0.98642044	1.546412E-011	2.941229E-013	0	0.000000E+000
2	0.98765456	2.941229E-013	1.546412E-011	1	0.000000E+000
2	0.98809060	1.546412E-011	2.941229E-013	0	0.000000E+000
2	0.98848433	2.941229E-013	1.546412E-011	1	0.000000E+000
2	0.98905625	1.546412E-011	2.941229E-013	0	0.000000E+000
2	0.99031555	2.941229E-013	1.546412E-011	1	0.000000E+000
2	0.99042167	1.546412E-011	2.941229E-013	0	0.000000E+000
2	0.99083333	2.941229E-013	1.546412E-011	1	0.000000E+000
2	0.99112836	1.546412E-011	2.941229E-013	0	0.000000E+000
2	0.99241730	2.941229E-013	1.546412E-011	1	0.000000E+000
2	0.99251325	1.546412E-011	2.941229E-013	0	0.000000E+000
2	0.99269646	2.941229E-013	1.546412E-011	1	0.000000E+000
2	0.99327297	1.546412E-011	2.941229E-013	0	0.000000E+000
2	0.99450090	2.941229E-013	1.546412E-011	1	0.000000E+000
2	0.99494860	1.546412E-011	2.941229E-013	0	0.000000E+000
2	0.99693790	2.941229E-013	1.546412E-011	1	0.000000E+000
2	0.99726675	1.546412E-011	2.941229E-013	0	0.000000E+000
2	0.99732695	2.941229E-013	1.546412E-011	1	0.000000E+000
2	0.99739544	1.546412E-011	2.941229E-013	0	0.000000E+000
2	0.99777263	2.941229E-013	1.546412E-011	1	0.000000E+000
2	0.99813945	1.546412E-011	2.941229E-013	0	0.000000E+000
2	0.99928563	2.941229E-013	1.546412E-011	1	0.000000E+000
2	0.99970981	1.546412E-011	2.941229E-013	0	0.000000E+000
2	1.00038791	2.941229E-013	1.546412E-011	1	0.000000E+000
2	1.00057958	1.546412E-011	2.941229E-013	0	0.000000E+000
2	1.00100063	2.941229E-013	1.546412E-011	1	0.000000E+000
2	1.00184283	1.546412E-011	2.941229E-013	0	0.000000E+000
2	1.00264669	2.941229E-013	1.546412E-011	1	0.000000E+000
2	1.00371424	1.546412E-011	2.941229E-013	0	0.000000E+000
2	1.00412553	2.941229E-013	1.546412E-011	1	0.000000E+000
2	1.00446214	1.546412E-011	2.941229E-013	0	0.000000E+000
2	1.00534683	2.941229E-013	1.546412E-011	1	0.000000E+000
2	1.00611995	1.546412E-011	2.941229E-013	0	0.000000E+000
2	1.00636242	2.941229E-013	1.546412E-011	1	0.000000E+000
2	1.00651488	1.546412E-011	2.941229E-013	0	0.000000E+000
2	1.00686880	2.941229E-013	1.546412E-011	1	0.000000E+000
2	1.00697657	1.546412E-011	2.941229E-013	0	0.000000E+000
2	1.00746045	2.941229E-013	1.546412E-011	1	0.000000E+000
2	1.00765633	1.546412E-011	2.941229E-013	0	0.000000E+000
2	1.00785445	2.941229E-013	1.546412E-011	1	0.000000E+000
2	1.00835871	1.546412E-011	2.941229E-013	0	0.000000E+000
2	1.00951817	2.941229E-013	1.546412E-011	1	0.000000E+000
2	1.00970889	1.546412E-011	2.941229E-013	0	0.000000E+000
2	1.01003304	2.941229E-013	1.546412E-011	1	0.000000E+000
2	1.01013556	1.546412E-011	2.941229E-013	0	0.000000E+000
2	1.01054877	2.941229E-013	1.546412E-011	1	0.000000E+000
2	1.01092644	1.546412E-011	2.941229E-013	0	0.000000E+000
2	1.01127966	2.941229E-013	1.546412E-011	1	0.000000E+000
2	1.01133367	1.546412E-011	2.941229E-013	0	0.000000E+000
2	1.01159128	2.941229E-013	1.546412E-011	1	0.000000E+000
2	1.01162680	1.546412E-011	2.941229E-013	0	0.000000E+000
2	1.01223560	2.941229E-013	1.546412E-011	1	0.000000E+000
2	1.01258603	1.546412E-011	2.941229E-013	0	0.000000E+000
2	1.01347818	2.941229E-013	1.546412E-011	1	0.000000E+000
2	1.01368612	1.546412E-011	2.941229E-013	0	0.000000E+000
2	1.01715863	2.941229E-013	1.546412E-011	1	0.000000E+000
2	1.01848671	1.546412E-011	2.941229E-013	0	0.000000E+000
2	1.01867333	2.941229E-013	1.546412E-011	1	0.000000E+000
2	1.01877424	1.546412E-011	2.941229E-013	0	0.000000E+000
2	1.01888956	2.941229E-013	1.546412E-011	1	0.000000E+000
2	1.01895386	1.546412E-011	2.941229E-013	0	0.000000E+000
2	1.01899300	2.941229E-013	1.546412E-011	1	0.000000E+000
2	1.01939084	1.546412E-011	2.941229E-013	0	0.000000E+000
2	1.02063987	2.941229E-013	1.546412E-011	1	0.000000E+000
2	1.02068196	1.546412E-011	2.941229E-013	0	0.000000E+000
2	1.02091865	2.941229E-013	1.546412E-011	1	0.000000E+000
2	1.02123670	1.546412E-011	2.941229E-013	0	0.000000E+000
2	1.02160840	2.941229E-013	1.546412E-011	1	0.000000E+000
2	1.02232421	1.546412E-011	2.941229E-013	0	0.000000E+000
2	1.02352664	2.941229E-013	1.546412E-011	1	0.000000E+000
2	1.02362439	1.546412E-011	2.941229E-013	0	0.000000E+000
2	1.02426014	2.941229E-013	1.546412E-011	1	0.000000E+000
2	1.02453815	1.546412E-011	2.941229E-013	0	0.000000E+000
2	1.02477964	2.941229E-013	1.546412E-011	1	0.000000E+000
2	1.02536768	1.546412E-011	2.941229E-013	0	0.000000E+000
2	1.02620817	2.941229E-013	1.546412E-011	1	0.000000E+000
2	1.02678504	1.546412E-011	2.941229E-013	0	0.000000E+000
2	1.02688492	2.941229E-013	1.546412E-011	1	0.000000E+000
2	1.02724670	1.546412E-011	2.941229E-013	0	0.000000E+000
2	1.02824251	2.941229E-013	1.546412E-011	1	0.000000E+000
2	1.02861897	1.546412E-011	2.941229E-013	0	0.000000E+000
2	1.02885697	2.941229E-013	1.546412E-011	1	0.000000E+000
2	1.02989037	1.546412E-011	2.941229E-013	0	0.000000E+000
2	1.03023467	2.941229E-013	1.546412E-011	1	0.000000E+000
2	1.03039186	1.546412E-011	2.941229E-013	0	0.000000E+000
2	1.03188458	2.941229E-013	1.546412E-011	1	0.000000E+000
2	1.03237067	1.546412E-011	2.941229E-013	0	0.000000E+000
2	1.04140323	2.941229E-013	1.546412E-011	1	0.000000E+000
2	1.04148149	1.546412E-011	2.941229E-013	0	0.000000E+000
2	1.04186638	2.941229E-013	1.546412E-011	1	0.000000E+000
2	1.04279395	1.546412E-011	2.941229E-013	0	0.000000E+000
2	1.06661290	2.941229E-013	1.546412E-011	1	0.000000E+000
2	1.06887598	1.546412E-011	2.941229E-013	0	0.000000E+000
2	1.06902913	2.941229E-013	1.546412E-011	1	0.000000E+000
2	1.06906700	1.546412E-011	2.941229E-013	0	0.000000E+000
2	1.06918297	2.941229E-013	1.546412E-011	1	0.000000E+000
2	1.06953586	1.546412E-011	2.941229E-013	0	0.000000E+000
2	1.07083360	2.941229E-013	1.546412E-011	1	0.000000E+000
2	1.07114913	1.546412E-011	2.941229E-013	0	0.000000E+000
2	1.07268310	2.941229E-013	1.546412E-011	1	0.000000E+000
2	1.07271084	1.546412E-011	2.941229E-013	0	0.000000E+000
2	1.07301335	2.941229E-013	1.546412E-011	1	0.000000E+000
2	1.07310197	1.546412E-011	2.941229E-013	0	0.000000E+000
2	1.07321990	2.941229E-013	1.546412E-011	1	0.000000E+000
2	1.07411360	1.546412E-011	2.941229E-013	0	0.000000E+000
2	1.07467762	2.941229E-013	1.546412E-011	1	0.000000E+000
2	1.07563316	1.546412E-011	2.941229E-013	0	0.000000E+000
2	1.07572204	2.941229E-013	1.546412E-011	1	0.000000E+000
2	1.07602301	1.546412E-011	2.941229E-013	0	0.000000E+000
2	1.07617933	2.941229E-013	1.546412E-011	1	0.000000E+000
2	1.07632756	1.546412E-011	2.941229E-013	0	0.000000E+000
2	1.07761134	2.941229E-013	1.546412E-011	1	0.000000E+000
2	1.07765228	1.546412E-011	2.941229E-013	0	0.000000E+000
2	1.07769947	2.941229E-013	1.546412E-011	1	0.000000E+000
2	1.07887147	1.546412E-011	2.941229E-013	0	0.000000E+000
2	1.07889944	2.941229E-013	1.546412E-011	1	0.000000E+000
2	1.07895346	1.546412E-011	2.941229E-013	0	0.000000E+000
2	1.07916733	2.941229E-013	1.546412E-011	1	0.000000E+000
2	1.07948178	1.546412E-011	2.941229E-013	0	0.000000E+000
2	1.07964706	2.941229E-013	1.546412E-011	1	0.000000E+000
2	1.07965387	1.546412E-011	2.941229E-013	0	0.000000E+000
2	1.08072823	2.941229E-013	1.546412E-011	1	0.000000E+000
2	1.08132695	1.546412E-011	2.941229E-013	0	0.000000E+000
2	1.08206136	2.941229E-013	1.546412E-011	1	0.000000E+000
2	1.08244576	1.546412E-011	2.941229E-013	0	0.000000E+000
2	1.08303345	2.941229E-013	1.546412E-011	1	0.000000E+000
2	1.08337208	1.546412E-011	2.941229E-013	0	0.000000E+000
2	1.08434611	2.941229E-013	1.546412E-011	1	0.000000E+000
2	1.08476727	1.546412E-011	2.941229E-013	0	0.000000E+000
2	1.08530812	2.941229E-013	1.546412E-011	1	0.000000E+000
2	1.08548143	1.546412E-011	2.941229E-013	0	0.000000E+000
2	1.08559749	2.941229E-013	1.546412E-011	1	0.000000E+000
2	1.08567045	1.546412E-011	2.941229E-013	0	0.000000E+000
2	1.08649068	2.941229E-013	1.546412E-011	1	0.000000E+000
2	1.08653271	1.546412E-011	2.941229E-013	0	0.000000E+000
2	1.08668978	2.941229E-013	1.546412E-011	1	0.000000E+000
2	1.08678748	1.546412E-011	2.941229E-013	0	0.000000E+000
2	1.08744026	2.941229E-013	1.546412E-011	1	0.000000E+000
2	1.08745545	1.546412E-011	2.941229E-013	0	0.000000E+000
2	1.08767860	2.941229E-013	1.546412E-011	1	0.000000E+000
2	1.08808116	1.546412E-011	2.941229E-013	0	0.000000E+000
2	1.08822869	2.941229E-013	1.546412E-011	1	0.000000E+000
2	1.08842407	1.546412E-011	2.941229E-013	0	0.000000E+000
2	1.09026194	2.941229E-013	1.546412E-011	1	0.000000E+000
2	1.09029233	1.546412E-011	2.941229E-013	0	0.000000E+000
2	1.10545800	2.941229E-013	1.546412E-011	1	0.000000E+000
2	1.10558484	1.546412E-011	2.941229E-013	0	0.000000E+000
2	1.10603359	2.941229E-013	1.546412E-011	1	0.000000E+000
2	1.10611905	1.546412E-011	2.941229E-013	0	0.000000E+000
2	1.10838179	2.941229E-013	1.546412E-011	1	0.000000E+000
2	1.10883137	1.546412E-011	2.941229E-013	0	0.000000E+000
2	1.10910030	2.941229E-013	1.546412E-011	1	0.000000E+000
2	1.10911662	1.546412E-011	2.941229E-013	0	0.000000E+000
2	1.10966074	2.941229E-013	1.546412E-011	1	0.000000E+000
2	1.10973364	1.546412E-011	2.941229E-013	0	0.000000E+000
2	1.11096498	2.941229E-013	1.546412E-011	1	0.000000E+000
2	1.11113668	1.546412E-011	2.941229E-013	0	0.000000E+000
2	1.11216137	2.941229E-013	1.546412E-011	1	0.000000E+000
2	1.11249727	1.546412E-011	2.941229E-013	0	0.000000E+000
2	1.11419550	2.941229E-013	1.546412E-011	1	0.000000E+000
2	1.11434704	1.546412E-011	2.941229E-013	0	0.000000E+000
2	2.11608009	4.284189E-013	1.559842E-011	1	0.000000E+000
2	2.11636276	1.559842E-011	4.284189E-013	0	0.000000E+000
2	2.11658189	4.284189E-013	1.559842E-011	1	0.000000E+000
2	2.11666636	1.559842E-011	4.284189E-013	0	0.000000E+000
2	2.11688927	4.284189E-013	1.559842E-011	1	0.000000E+000
2	2.11711793	1.559842E-011	4.284189E-013	0	0.000000E+000
2	2.11782135	4.284189E-013	1.559842E-011	1	0.000000E+000
2	2.11834884	1.559842E-011	4.284189E-013	0	0.000000E+000
2	2.11882130	4.284189E-013	1.559842E-011	1	0.000000E+000
2	2.11903457	1.559842E-011	4.284189E-013	0	0.000000E+000
2	2.11934835	4.284189E-013	1.559842E-011	1	0.000000E+000
2	2.12004336	1.559842E-011	4.284189E-013	0	0.000000E+000
2	2.12045503	4.284189E-013	1.559842E-011	1	0.000000E+000
2	2.12056234	1.559842E-011	4.284189E-013	0	0.000000E+000
2	2.12103030	4.284189E-013	1.559842E-011	1	0.000000E+000
2	2.12263102	1.559842E-011	4.284189E-013	0	0.000000E+000
2	2.12267276	4.284189E-013	1.559842E-011	1	0.000000E+000
2	2.12300292	1.559842E-011	4.284189E-013	0	0.000000E+000
2	2.12376991	4.284189E-013	1.559842E-011	1	0.000000E+000
2	2.12381131	1.559842E-011	4.284189E-013	0	0.000000E+000
2	2.12677500	4.284189E-013	1.559842E-011	1	0.000000E+000
2	2.12690705	1.559842E-011	4.284189E-013	0	0.000000E+000
2	2.12693567	4.284189E-013	1.559842E-011	1	0.000000E+000
2	2.12712511	1.559842E-011	4.284189E-013	0	0.000000E+000
2	2.12716341	4.284189E-013	1.559842E-011	1	0.000000E+000
2	2.12742179	1.559842E-011	4.284189E-013	0	0.000000E+000
2	2.12954561	4.284189E-013	1.559842E-011	1	0.000000E+000
2	2.12995873	1.559842E-011	4.284189E-013	0	0.000000E+000
2	2.13000241	4.284189E-013	1.559842E-011	1	0.000000E+000
2	2.13132713	1.559842E-011	4.284189E-013	0	0.000000E+000
2	2.13285386	4.284189E-013	1.559842E-011	1	0.000000E+000
2	2.13341391	1.559842E-011	4.284189E-013	0	0.000000E+000
2	2.13352274	4.284189E-013	1.559842E-011	1	0.000000E+000
2	2.13365590	1.559842E-011	4.284189E-013	0	0.000000E+000
2	2.13407100	4.284189E-013	1.559842E-011	1	0.000000E+000
2	2.13431058	1.559842E-011	4.284189E-013	0	0.000000E+000
2	2.13477726	4.284189E-013	1.559842E-011	1	0.000000E+000
2	2.13482068	1.559842E-011	4.284189E-013	0	0.000000E+000
2	2.13729883	4.284189E-013	1.559842E-011	1	0.000000E+000
2	2.13747644	1.559842E-011	4.284189E-013	0	0.000000E+000
2	2.13797441	4.284189E-013	1.559842E-011	1	0.000000E+000
2	2.13801069	1.559842E-011	4.284189E-013	0	0.000000E+000
2	2.13823966	4.284189E-013	1.559842E-011	1	0.000000E+000
2	2.13842626	1.559842E-011	4.284189E-013	0	0.000000E+000
2	2.13867799	4.284189E-013	1.559842E-011	1	0.000000E+000
2	2.13869313	1.559842E-011	4.284189E-013	0	0.000000E+000
2	2.13878266	4.284189E-013	1.559842E-011	1	0.000000E+000
2	2.13884762	1.559842E-011	4.284189E-013	0	0.000000E+000
2	2.13940825	4.284189E-013	1.559842E-011	1	0.000000E+000
2	2.14008154	1.559842E-011	4.284189E-013	0	0.000000E+000
2	2.14037318	4.284189E-013	1.559842E-011	1	0.000000E+000
2	2.14068685	1.559842E-011	4.284189E-013	0	0.000000E+000
2	2.14190980	4.284189E-013	1.559842E-011	1	0.000000E+000
2	2.14250748	1.559842E-011	4.284189E-013	0	0.000000E+000
2	2.14267727	4.284189E-013	1.559842E-011	1	0.000000E+000
2	2.14333292	1.559842E-011	4.284189E-013	0	0.000000E+000
2	2.14336787	4.284189E-013	1.559842E-011	1	0.000000E+000
2	2.14358401	1.559842E-011	4.284189E-013	0	0.000000E+000
2	2.14467742	4.284189E-013	1.559842E-011	1	0.000000E+000
2	2.14494991	1.559842E-011	4.284189E-013	0	0.000000E+000
2	2.14498625	4.284189E-013	1.559842E-011	1	0.000000E+000
2	2.14505563	1.559842E-011	4.284189E-013	0	0.000000E+000
2	2.14573538	4.284189E-013	1.559842E-011	1	0.000000E+000
2	2.14578342	1.559842E-011	4.284189E-013	0	0.000000E+000
2	2.14612410	4.284189E-013	1.559842E-011	1	0.000000E+000
2	2.14650872	1.559842E-011	4.284189E-013	0	0.000000E+000
2	2.14657590	4.284189E-013	1.559842E-011	1	0.000000E+000
2	2.14663596	1.559842E-011	4.284189E-013	0	0.000000E+000
2	2.14693354	4.284189E-013	1.559842E-011	1	0.000000E+000
2	2.14711990	1.559842E-011	4.284189E-013	0	0.000000E+000
2	2.14817115	4.284189E-013	1.559842E-011	1	0.000000E+000
2	2.14843666	1.559842E-011	4.284189E-013	0	0.000000E+000
2	2.14847976	4.284189E-013	1.559842E-011	1	0.000000E+000
2	2.14857660	1.559842E-011	4.284189E-013	0	0.000000E+000
2	2.14950259	4.284189E-013	1.559842E-011	1	0.000000E+000
2	2.15026104	1.559842E-011	4.284189E-013	0	0.000000E+000
2	2.15045499	4.284189E-013	1.559842E-011	1	0.000000E+000
2	2.15122623	1.559842E-011	4.284189E-013	0	0.000000E+000
2	2.15278766	4.284189E-013	1.559842E-011	1	0.000000E+000
2	2.15316151	1.559842E-011	4.284189E-013	0	0.000000E+000
2	2.15448334	4.284189E-013	1.559842E-011	1	0.000000E+000
2	2.15548463	1.559842E-011	4.284189E-013	0	0.000000E+000
2	2.15685630	4.284189E-013	1.559842E-011	1	0.000000E+000
2	2.15787307	1.559842E-011	4.284189E-013	0	0.000000E+000
2	2.15868944	4.284189E-013	1.559842E-011	1	0.000000E+000
2	2.15902417	1.559842E-011	4.284189E-013	0	0.000000E+000
2	2.15916156	4.284189E-013	1.559842E-011	1	0.000000E+000
2	2.15925174	1.559842E-011	4.284189E-013	0	0.000000E+000
2	2.16113715	4.284189E-013	1.559842E-011	1	0.000000E+000
2	2.16144380	1.559842E-011	4.284189E-013	0	0.000000E+000
2	2.16225848	4.284189E-013	1.559842E-011	1	0.000000E+000
2	2.16261232	1.559842E-011	4.284189E-013	0	0.000000E+000
2	2.16306871	4.284189E-013	1.559842E-011	1	0.000000E+000
2	2.16314124	1.559842E-011	4.284189E-013	0	0.000000E+000
2	2.16352017	4.284189E-013	1.559842E-011	1	0.000000E+000
2	2.16412885	1.559842E-011	4.284189E-013	0	0.000000E+000
2	2.16698513	4.284189E-013	1.559842E-011	1	0.000000E+000
2	2.16727031	1.559842E-011	4.284189E-013	0	0.000000E+000
2	2.16742004	4.284189E-013	1.559842E-011	1	0.000000E+000
2	2.16834841	1.559842E-011	4.284189E-013	0	0.000000E+000
2	2.16849190	4.284189E-013	1.559842E-011	1	0.000000E+000
2	2.16870800	1.559842E-011	4.284189E-013	0	0.000000E+000
2	2.16935500	4.284189E-013	1.559842E-011	1	0.000000E+000
2	2.17001277	1.559842E-011	4.284189E-013	0	0.000000E+000
2	2.17032969	4.284189E-013	1.559842E-011	1	0.000000E+000
2	2.17042021	1.559842E-011	4.284189E-013	0	0.000000E+000
2	2.17184003	4.284189E-013	1.559842E-011	1	0.000000E+000
2	2.17279395	1.559842E-011	4.284189E-013	0	0.000000E+000
2	2.17477500	4.284189E-013	1.559842E-011	1	0.000000E+000
2	2.17536479	1.559842E-011	4.284189E-013	0	0.000000E+000
2	2.17556003	4.284189E-013	1.559842E-011	1	0.000000E+000
2	2.17591310	1.559842E-011	4.284189E-013	0	0.000000E+000
2	2.17733050	4.284189E-013	1.559842E-011	1	0.000000E+000
2	2.17833635	1.559842E-011	4.284189E-013	0	0.000000E+000
2	2.17862757	4.284189E-013	1.559842E-011	1	0.000000E+000
2	2.17863657	1.559842E-011	4.284189E-013	0	0.000000E+000
2	2.17872365	4.284189E-013	1.559842E-011	1	0.000000E+000
2	2.17900051	1.559842E-011	4.284189E-013	0	0.000000E+000
2	2.17940035	4.284189E-013	1.559842E-011	1	0.000000E+000
2	2.17960398	1.559842E-011	4.284189E-013	0	0.000000E+000
2	2.18257347	4.284189E-013	1.559842E-011	1	0.000000E+000
2	2.18277850	1.559842E-011	4.284189E-013	0	0.000000E+000
2	2.18344330	4.284189E-013	1.559842E-011	1	0.000000E+000
2	2.18440252	1.559842E-011	4.284189E-013	0	0.000000E+000
2	2.18574983	4.284189E-013	1.559842E-011	1	0.000000E+000
2	2.18586287	1.559842E-011	4.284189E-013	0	0.000000E+000
2	2.18689244	4.284189E-013	1.559842E-011	1	0.000000E+000
2	2.18700212	1.559842E-011	4.284189E-013	0	0.000000E+000
2	2.18730307	4.284189E-013	1.559842E-011	1	0.000000E+000
2	2.18808983	1.559842E-011	4.284189E-013	0	0.000000E+000
2	2.18832829	4.284189E-013	1.559842E-011	1	0.000000E+000
2	2.18917652	1.559842E-011	4.284189E-013	0	0.000000E+000
2	2.18926779	4.284189E-013	1.559842E-011	1	0.000000E+000
2	2.18966222	1.559842E-011	4.284189E-013	0	0.000000E+000
2	2.19207412	4.284189E-013	1.559842E-011	1	0.000000E+000
2	2.19281973	1.559842E-011	4.284189E-013	0	0.000000E+000
2	2.19297011	4.284189E-013	1.559842E-011	1	0.000000E+000
2	2.19404025	1.559842E-011	4.284189E-013	0	0.000000E+000
2	2.19416444	4.284189E-013	1.559842E-011	1	0.000000E+000
2	2.19430358	1.559842E-011	4.284189E-013	0	0.000000E+000
2	2.19570716	4.284189E-013	1.559842E-011	1	0.000000E+000
2	2.19586789	1.559842E-011	4.284189E-013	0	0.000000E+000
2	2.19632379	4.284189E-013	1.559842E-011	1	0.000000E+000
2	2.19632735	1.559842E-011	4.284189E-013	0	0.000000E+000
2	2.19736168	4.284189E-013	1.559842E-011	1	0.000000E+000
2	2.19775264	1.559842E-011	4.284189E-013	0	0.000000E+000
2	2.19923191	4.284189E-013	1.559842E-011	1	0.000000E+000
2	2.20045559	1.559842E-011	4.284189E-013	0	0.000000E+000
2	2.20057158	4.284189E-013	1.559842E-011	1	0.000000E+000
2	2.20071129	1.559842E-011	4.284189E-013	0	0.000000E+000
2	2.20075542	4.284189E-013	1.559842E-011	1	0.000000E+000
2	2.20097008	1.559842E-011	4.284189E-013	0	0.000000E+000
2	2.20106169	4.284189E-013	1.559842E-011	1	0.000000E+000
2	2.20123590	1.559842E-011	4.284189E-013	0	0.000000E+000
2	2.20270417	4.284189E-013	1.559842E-011	1	0.000000E+000
2	2.20313255	1.559842E-011	4.284189E-013	0	0.000000E+000
2	2.20335038	4.284189E-013	1.559842E-011	1	0.000000E+000
2	2.20357490	1.559842E-011	4.284189E-013	0	0.000000E+000
2	2.20385282	4.284189E-013	1.559842E-011	1	0.000000E+000
2	2.20420885	1.559842E-011	4.284189E-013	0	0.000000E+000
2	2.20462546	4.284189E-013	1.559842E-011	1	0.000000E+000
2	2.20503456	1.559842E-011	4.284189E-013	0	0.000000E+000
2	2.20658175	4.284189E-013	1.559842E-011	1	0.000000E+000
2	2.20682564	1.559842E-011	4.284189E-013	0	0.000000E+000
2	2.20690700	4.284189E-013	1.559842E-011	1	0.000000E+000
2	2.20752483	1.559842E-011	4.284189E-013	0	0.000000E+000
2	2.20757785	4.284189E-013	1.559842E-011	1	0.000000E+000
2	2.20790172	1.559842E-011	4.284189E-013	0	0.000000E+000
2	2.20816071	4.284189E-013	1.559842E-011	1	0.000000E+000
2	2.20819117	1.559842E-011	4.284189E-013	0	0.000000E+000
2	2.21335840	4.284189E-013	1.559842E-011	1	0.000000E+000
2	2.21381903	1.559842E-011	4.284189E-013	0	0.000000E+000
2	2.21408850	4.284189E-013	1.559842E-011	1	0.000000E+000
2	2.21438011	1.559842E-011	4.284189E-013	0	0.000000E+000
2	2.21849304	4.284189E-013	1.559842E-011	1	0.000000E+000
2	2.21859359	1.559842E-011	4.284189E-013	0	0.000000E+000
2	2.22138644	4.284189E-013	1.559842E-011	1	0.000000E+000
2	2.22166354	1.559842E-011	4.284189E-013	0	0.000000E+000
2	2.22178275	4.284189E-013	1.559842E-011	1	0.000000E+000
2	2.22215074	1.559842E-011	4.284189E-013	0	0.000000E+000
2	3.59057324	4.585110E-013	1.562851E-011	1	0.000000E+000
2	3.59065439	1.562851E-011	4.585110E-013	0	0.000000E+000
2	3.59135569	4.585110E-013	1.562851E-011	1	0.000000E+000
2	3.59160770	1.562851E-011	4.585110E-013	0	0.000000E+000
2	3.59172424	4.585110E-013	1.562851E-011	1	0.000000E+000
2	3.59202181	1.562851E-011	4.585110E-013	0	0.000000E+000
2	3.59270974	4.585110E-013	1.562851E-011	1	0.000000E+000
2	3.59394917	1.562851E-011	4.585110E-013	0	0.000000E+000
2	3.59478167	4.585110E-013	1.562851E-011	1	0.000000E+000
2	3.59488787	1.562851E-011	4.585110E-013	0	0.000000E+000
2	3.59499767	4.585110E-013	1.562851E-011	1	0.000000E+000
2	3.59510305	1.562851E-011	4.585110E-013	0	0.000000E+000
2	3.59729146	4.585110E-013	1.562851E-011	1	0.000000E+000
2	3.59729995	1.562851E-011	4.585110E-013	0	0.000000E+000
2	3.59769558	4.585110E-013	1.562851E-011	1	0.000000E+000
2	3.59773559	1.562851E-011	4.585110E-013	0	0.000000E+000
2	3.59809512	4.585110E-013	1.562851E-011	1	0.000000E+000
2	3.59813577	1.562851E-011	4.585110E-013	0	0.000000E+000
2	3.59860995	4.585110E-013	1.562851E-011	1	0.000000E+000
2	3.59871812	1.562851E-011	4.585110E-013	0	0.000000E+000
2	3.59998601	4.585110E-013	1.562851E-011	1	0.000000E+000
2	3.60027245	1.562851E-011	4.585110E-013	0	0.000000E+000
2	3.60038878	4.585110E-013	1.562851E-011	1	0.000000E+000
2	3.60041727	1.562851E-011	4.585110E-013	0	0.000000E+000
2	3.60099580	4.585110E-013	1.562851E-011	1	0.000000E+000
2	3.60111164	1.562851E-011	4.585110E-013	0	0.000000E+000
2	3.60167360	4.585110E-013	1.562851E-011	1	0.000000E+000
2	3.60174218	1.562851E-011	4.585110E-013	0	0.000000E+000
2	3.60409670	4.585110E-013	1.562851E-011	1	0.000000E+000
2	3.60438464	1.562851E-011	4.585110E-013	0	0.000000E+000
2	3.60441112	4.585110E-013	1.562851E-011	1	0.000000E+000
2	3.60515473	1.562851E-011	4.585110E-013	0	0.000000E+000
2	3.60537581	4.585110E-013	1.562851E-011	1	0.000000E+000
2	3.60548819	1.562851E-011	4.585110E-013	0	0.000000E+000
2	3.60591472	4.585110E-013	1.562851E-011	1	0.000000E+000
2	3.60602519	1.562851E-011	4.585110E-013	0	0.000000E+000
2	3.60620919	4.585110E-013	1.562851E-011	1	0.000000E+000
2	3.60670333	1.562851E-011	4.585110E-013	0	0.000000E+000
2	3.60680670	4.585110E-013	1.562851E-011	1	0.000000E+000
2	3.60744861	1.562851E-011	4.585110E-013	0	0.000000E+000
2	3.60764046	4.585110E-013	1.562851E-011	1	0.000000E+000
2	3.60892002	1.562851E-011	4.585110E-013	0	0.000000E+000
2	3.60975942	4.585110E-013	1.562851E-011	1	0.000000E+000
2	3.61011942	1.562851E-011	4.585110E-013	0	0.000000E+000
2	3.61016779	4.585110E-013	1.562851E-011	1	0.000000E+000
2	3.61024434	1.562851E-011	4.585110E-013	0	0.000000E+000
2	3.61043649	4.585110E-013	1.562851E-011	1	0.000000E+000
2	3.61102137	1.562851E-011	4.585110E-013	0	0.000000E+000
2	3.61130055	4.585110E-013	1.562851E-011	1	0.000000E+000
2	3.61168629	1.562851E-011	4.585110E-013	0	0.000000E+000
2	3.61323126	4.585110E-013	1.562851E-011	1	0.000000E+000
2	3.61385121	1.562851E-011	4.585110E-013	0	0.000000E+000
2	3.61488559	4.585110E-013	1.562851E-011	1	0.000000E+000
2	3.61503267	1.562851E-011	4.585110E-013	0	0.000000E+000
2	3.61509785	4.585110E-013	1.562851E-011	1	0.000000E+000
2	3.61540428	1.562851E-011	4.585110E-013	0	0.000000E+000
2	3.61550882	4.585110E-013	1.562851E-011	1	0.000000E+000
2	3.61593343	1.562851E-011	4.585110E-013	0	0.000000E+000
2	3.61662175	4.585110E-013	1.562851E-011	1	0.000000E+000
2	3.61677034	1.562851E-011	4.585110E-013	0	0.000000E+000
2	3.61817217	4.585110E-013	1.562851E-011	1	0.000000E+000
2	3.61848056	1.562851E-011	4.585110E-013	0	0.000000E+000
2	3.61900177	4.585110E-013	1.562851E-011	1	0.000000E+000
2	3.61920901	1.562851E-011	4.585110E-013	0	0.000000E+000
2	3.61957479	4.585110E-013	1.562851E-011	1	0.000000E+000
2	3.62028243	1.562851E-011	4.585110E-013	0	0.000000E+000
2	3.62053436	4.585110E-013	1.562851E-011	1	0.000000E+000
2	3.62102932	1.562851E-011	4.585110E-013	0	0.000000E+000
2	3.62145815	4.585110E-013	1.562851E-011	1	0.000000E+000
2	3.62151128	1.562851E-011	4.585110E-013	0	0.000000E+000
2	3.62231276	4.585110E-013	1.562851E-011	1	0.000000E+000
2	3.62262355	1.562851E-011	4.585110E-013	0	0.000000E+000
2	3.62391944	4.585110E-013	1.562851E-011	1	0.000000E+000
2	3.62411875	1.562851E-011	4.585110E-013	0	0.000000E+000
2	3.62455135	4.585110E-013	1.562851E-011	1	0.000000E+000
2	3.62520129	1.562851E-011	4.585110E-013	0	0.000000E+000
2	3.62557853	4.585110E-013	1.562851E-011	1	0.000000E+000
2	3.62698145	1.562851E-011	4.585110E-013	0	0.000000E+000
2	3.62738129	4.585110E-013	1.562851E-011	1	0.000000E+000
2	3.62756227	1.562851E-011	4.585110E-013	0	0.000000E+000
2	3.62904325	4.585110E-013	1.562851E-011	1	0.000000E+000
2	3.62920419	1.562851E-011	4.585110E-013	0	0.000000E+000
2	3.62946650	4.585110E-013	1.562851E-011	1	0.000000E+000
2	3.62951207	1.562851E-011	4.585110E-013	0	0.000000E+000
2	3.62963066	4.585110E-013	1.562851E-011	1	0.000000E+000
2	3.62990877	1.562851E-011	4.585110E-013	0	0.000000E+000
2	3.63134449	4.585110E-013	1.562851E-011	1	0.000000E+000
2	3.63155138	1.562851E-011	4.585110E-013	0	0.000000E+000
2	3.63210025	4.585110E-013	1.562851E-011	1	0.000000E+000
2	3.63215589	1.562851E-011	4.585110E-013	0	0.000000E+000
2	3.63355832	4.585110E-013	1.562851E-011	1	0.000000E+000
2	3.63399250	1.562851E-011	4.585110E-013	0	0.000000E+000
2	3.63422965	4.585110E-013	1.562851E-011	1	0.000000E+000
2	3.63445465	1.562851E-011	4.585110E-013	0	0.000000E+000
2	3.63468826	4.585110E-013	1.562851E-011	1	0.000000E+000
2	3.63482396	1.562851E-011	4.585110E-013	0	0.000000E+000
2	3.63587685	4.585110E-013	1.562851E-011	1	0.000000E+000
2	3.63675273	1.562851E-011	4.585110E-013	0	0.000000E+000
2	3.63702928	4.585110E-013	1.562851E-011	1	0.000000E+000
2	3.63705951	1.562851E-011	4.585110E-013	0	0.000000E+000
2	3.63706445	4.585110E-013	1.562851E-011	1	0.000000E+000
2	3.63711752	1.562851E-011	4.585110E-013	0	0.000000E+000
2	3.63783529	4.585110E-013	1.562851E-011	1	0.000000E+000
2	3.63839414	1.562851E-011	4.585110E-013	0	0.000000E+000
2	3.63907789	4.585110E-013	1.562851E-011	1	0.000000E+000
2	3.63966640	1.562851E-011	4.585110E-013	0	0.000000E+000
2	3.63984348	4.585110E-013	1.562851E-011	1	0.000000E+000
2	3.64002495	1.562851E-011	4.585110E-013	0	0.000000E+000
2	3.64077402	4.585110E-013	1.562851E-011	1	0.000000E+000
2	3.64098780	1.562851E-011	4.585110E-013	0	0.000000E+000
2	3.64269070	4.585110E-013	1.562851E-011	1	0.000000E+000
2	3.64283839	1.562851E-011	4.585110E-013	0	0.000000E+000
2	3.64289652	4.585110E-013	1.562851E-011	1	0.000000E+000
2	3.64312160	1.562851E-011	4.585110E-013	0	0.000000E+000
2	3.64321471	4.585110E-013	1.562851E-011	1	0.000000E+000
2	3.64324793	1.562851E-011	4.585110E-013	0	0.000000E+000
2	3.64431012	4.585110E-013	1.562851E-011	1	0.000000E+000
2	3.64433264	1.562851E-011	4.585110E-013	0	0.000000E+000
2	3.64467857	4.585110E-013	1.562851E-011	1	0.000000E+000
2	3.64475724	1.562851E-011	4.585110E-013	0	0.000000E+000
2	3.64596693	4.585110E-013	1.562851E-011	1	0.000000E+000
2	3.64629618	1.562851E-011	4.585110E-013	0	0.000000E+000
2	3.64657383	4.585110E-013	1.562851E-011	1	0.000000E+000
2	3.64667535	1.562851E-011	4.585110E-013	0	0.000000E+000
2	3.64676789	4.585110E-013	1.562851E-011	1	0.000000E+000
2	3.64726354	1.562851E-011	4.585110E-013	0	0.000000E+000
2	3.64827915	4.585110E-013	1.562851E-011	1	0.000000E+000
2	3.64866268	1.562851E-011	4.585110E-013	0	0.000000E+000
2	3.65042827	4.585110E-013	1.562851E-011	1	0.000000E+000
2	3.65049440	1.562851E-011	4.585110E-013	0	0.000000E+000
2	3.65092374	4.585110E-013	1.562851E-011	1	0.000000E+000
2	3.65122771	1.562851E-011	4.585110E-013	0	0.000000E+000
2	3.65192665	4.585110E-013	1.562851E-011	1	0.000000E+000
2	3.65196182	1.562851E-011	4.585110E-013	0	0.000000E+000
2	3.65271272	4.585110E-013	1.562851E-011	1	0.000000E+000
2	3.65273240	1.562851E-011	4.585110E-013	0	0.000000E+000
2	3.65334110	4.585110E-013	1.562851E-011	1	0.000000E+000
2	3.65365993	1.562851E-011	4.585110E-013	0	0.000000E+000
2	3.65421272	4.585110E-013	1.562851E-011	1	0.000000E+000
2	3.65481998	1.562851E-011	4.585110E-013	0	0.000000E+000
2	3.65701960	4.585110E-013	1.562851E-011	1	0.000000E+000
2	3.65708287	1.562851E-011	4.585110E-013	0	0.000000E+000
2	3.65742525	4.585110E-013	1.562851E-011	1	0.000000E+000
2	3.65782887	1.562851E-011	4.585110E-013	0	0.000000E+000
2	3.65825520	4.585110E-013	1.562851E-011	1	0.000000E+000
2	3.65853612	1.562851E-011	4.585110E-013	0	0.000000E+000
2	3.65902775	4.585110E-013	1.562851E-011	1	0.000000E+000
2	3.66011330	1.562851E-011	4.585110E-013	0	0.000000E+000
2	3.66125336	4.585110E-013	1.562851E-011	1	0.000000E+000
2	3.66130009	1.562851E-011	4.585110E-013	0	0.000000E+000
2	3.66143413	4.585110E-013	1.562851E-011	1	0.000000E+000
2	3.66210844	1.562851E-011	4.585110E-013	0	0.000000E+000
2	3.66365402	4.585110E-013	1.562851E-011	1	0.000000E+000
2	3.66377537	1.562851E-011	4.585110E-013	0	0.000000E+000
2	3.66391456	4.585110E-013	1.562851E-011	1	0.000000E+000
2	3.66458368	1.562851E-011	4.585110E-013	0	0.000000E+000
2	3.66486503	4.585110E-013	1.562851E-011	1	0.000000E+000
2	3.66511543	1.562851E-011	4.585110E-013	0	0.000000E+000
2	3.66616757	4.585110E-013	1.562851E-011	1	0.000000E+000
2	3.66671973	1.562851E-011	4.585110E-013	0	0.000000E+000
2	3.66676753	4.585110E-013	1.562851E-011	1	0.000000E+000
2	3.66698249	1.562851E-011	4.585110E-013	0	0.000000E+000
2	3.66726046	4.585110E-013	1.562851E-011	1	0.000000E+000
2	3.66765074	1.562851E-011	4.585110E-013	0	0.000000E+000
2	3.66900539	4.585110E-013	1.562851E-011	1	0.000000E+000
2	3.66915858	1.562851E-011	4.585110E-013	0	0.000000E+000
2	3.66944649	4.585110E-013	1.562851E-011	1	0.000000E+000
2	3.67001057	1.562851E-011	4.585110E-013	0	0.000000E+000
2	3.67051420	4.585110E-013	1.562851E-011	1	0.000000E+000
2	3.67116873	1.562851E-011	4.585110E-013	0	0.000000E+000
2	3.67551616	4.585110E-013	1.562851E-011	1	0.000000E+000
2	3.67569547	1.562851E-011	4.585110E-013	0	0.000000E+000
2	3.67571444	4.585110E-013	1.562851E-011	1	0.000000E+000
2	3.67572563	1.562851E-011	4.585110E-013	0	0.000000E+000
2	3.67574399	4.585110E-013	1.562851E-011	1	0.000000E+000
2	3.67632679	1.562851E-011	4.585110E-013	0	0.000000E+000
2	3.67637528	4.585110E-013	1.562851E-011	1	0.000000E+000
2	3.67643172	1.562851E-011	4.585110E-013	0	0.000000E+000
2	3.67703025	4.585110E-013	1.562851E-011	1	0.000000E+000
2	3.67717641	1.562851E-011	4.585110E-013	0	0.000000E+000
2	3.67729644	4.585110E-013	1.562851E-011	1	0.000000E+000
2	3.67778063	1.562851E-011	4.585110E-013	0	0.000000E+000
2	3.67840022	4.585110E-013	1.562851E-011	1	0.000000E+000
2	3.67882598	1.562851E-011	4.585110E-013	0	0.000000E+000
2	3.67956229	4.585110E-013	1.562851E-011	1	0.000000E+000
2	3.67959669	1.562851E-011	4.585110E-013	0	0.000000E+000
2	3.68021086	4.585110E-013	1.562851E-011	1	0.000000E+000
2	3.68029473	1.562851E-011	4.585110E-013	0	0.000000E+000
2	3.68225777	4.585110E-013	1.562851E-011	1	0.000000E+000
2	3.68273135	1.562851E-011	4.585110E-013	0	0.000000E+000
2	3.68306429	4.585110E-013	1.562851E-011	1	0.000000E+000
2	3.68411960	1.562851E-011	4.585110E-013	0	0.000000E+000
2	11.05503867	2.941032E-013	1.546410E-011	1	0.000000E+000
2	11.05507784	1.546410E-011	2.941032E-013	0	0.000000E+000
2	11.05551218	2.941032E-013	1.546410E-011	1	0.000000E+000
2	11.05595686	1.546410E-011	2.941032E-013	0	0.000000E+000
2	11.05622021	2.941032E-013	1.546410E-011	1	0.000000E+000
2	11.05740946	1.546410E-011	2.941032E-013	0	0.000000E+000
2	11.05851279	2.941032E-013	1.546410E-011	1	0.000000E+000
2	11.05864103	1.546410E-011	2.941032E-013	0	0.000000E+000
2	11.05968193	2.941032E-013	1.546410E-011	1	0.000000E+000
2	11.05970256	1.546410E-011	2.941032E-013	0	0.000000E+000
2	11.06043707	2.941032E-013	1.546410E-011	1	0.000000E+000
2	11.06046557	1.546410E-011	2.941032E-013	0	0.000000E+000
2	11.06078720	2.941032E-013	1.546410E-011	1	0.000000E+000
2	11.06087418	1.546410E-011	2.941032E-013	0	0.000000E+000
2	11.06136556	2.941032E-013	1.546410E-011	1	0.000000E+000
2	11.06189688	1.546410E-011	2.941032E-013	0	0.000000E+000
2	11.06378865	2.941032E-013	1.546410E-011	1	0.000000E+000
2	11.06418139	1.546410E-011	2.941032E-013	0	0.000000E+000
2	11.06444747	2.941032E-013	1.546410E-011	1	0.000000E+000
2	11.06506791	1.546410E-011	2.941032E-013	0	0.000000E+000
2	11.06667812	2.941032E-013	1.546410E-011	1	0.000000E+000
2	11.06672042	1.546410E-011	2.941032E-013	0	0.000000E+000
2	11.06770189	2.941032E-013	1.546410E-011	1	0.000000E+000
2	11.06778686	1.546410E-011	2.941032E-013	0	0.000000E+000
2	11.06812596	2.941032E-013	1.546410E-011	1	0.000000E+000
2	11.06852944	1.546410E-011	2.941032E-013	0	0.000000E+000
2	11.06856427	2.941032E-013	1.546410E-011	1	0.000000E+000
2	11.06929778	1.546410E-011	2.941032E-013	0	0.000000E+000
2	11.07024255	2.941032E-013	1.546410E-011	1	0.000000E+000
2	11.07050130	1.546410E-011	2.941032E-013	0	0.000000E+000
2	11.07113009	2.941032E-013	1.546410E-011	1	0.000000E+000
2	11.07117637	1.546410E-011	2.941032E-013	0	0.000000E+000
2	11.07202310	2.941032E-013	1.546410E-011	1	0.000000E+000
2	11.07205152	1.546410E-011	2.941032E-013	0	0.000000E+000
2	11.07211835	2.941032E-013	1.546410E-011	1	0.000000E+000
2	11.07257701	1.546410E-011	2.941032E-013	0	0.000000E+000
2	11.07360355	2.941032E-013	1.546410E-011	1	0.000000E+000
2	11.07389610	1.546410E-011	2.941032E-013	0	0.000000E+000
2	11.07413382	2.941032E-013	1.546410E-011	1	0.000000E+000
2	11.07534984	1.546410E-011	2.941032E-013	0	0.000000E+000
2	11.07586306	2.941032E-013	1.546410E-011	1	0.000000E+000
2	11.07614372	1.546410E-011	2.941032E-013	0	0.000000E+000
2	11.07627089	2.941032E-013	1.546410E-011	1	0.000000E+000
2	11.07663816	1.546410E-011	2.941032E-013	0	0.000000E+000
2	11.07667780	2.941032E-013	1.546410E-011	1	0.000000E+000
2	11.07669336	1.546410E-011	2.941032E-013	0	0.000000E+000
2	11.07712228	2.941032E-013	1.546410E-011	1	0.000000E+000
2	11.07734229	1.546410E-011	2.941032E-013	0	0.000000E+000
2	11.07919122	2.941032E-013	1.546410E-011	1	0.000000E+000
2	11.07928558	1.546410E-011	2.941032E-013	0	0.000000E+000
2	11.07953750	2.941032E-013	1.546410E-011	1	0.000000E+000
2	11.08016740	1.546410E-011	2.941032E-013	0	0.000000E+000
2	11.08020578	2.941032E-013	1.546410E-011	1	0.000000E+000
2	11.08067350	1.546410E-011	2.941032E-013	0	0.000000E+000
2	11.08160762	2.941032E-013	1.546410E-011	1	0.000000E+000
2	11.08177896	1.546410E-011	2.941032E-013	0	0.000000E+000
2	11.08208855	2.941032E-013	1.546410E-011	1	0.000000E+000
2	11.08233746	1.546410E-011	2.941032E-013	0	0.000000E+000
2	11.08253308	2.941032E-013	1.546410E-011	1	0.000000E+000
2	11.08315784	1.546410E-011	2.941032E-013	0	0.000000E+000
2	11.08323103	2.941032E-013	1.546410E-011	1	0.000000E+000
2	11.08330882	1.546410E-011	2.941032E-013	0	0.000000E+000
2	11.08339857	2.941032E-013	1.546410E-011	1	0.000000E+000
2	11.08369634	1.546410E-011	2.941032E-013	0	0.000000E+000
2	11.08379049	2.941032E-013	1.546410E-011	1	0.000000E+000
2	11.08436637	1.546410E-011	2.941032E-013	0	0.000000E+000
2	11.08442024	2.941032E-013	1.546410E-011	1	0.000000E+000
2	11.08533664	1.546410E-011	2.941032E-013	0	0.000000E+000
2	11.08735076	2.941032E-013	1.546410E-011	1	0.000000E+000
2	11.08738769	1.546410E-011	2.941032E-013	0	0.000000E+000
2	11.08808493	2.941032E-013	1.546410E-011	1	0.000000E+000
2	11.08843344	1.546410E-011	2.941032E-013	0	0.000000E+000
2	11.08847698	2.941032E-013	1.546410E-011	1	0.000000E+000
2	11.08916760	1.546410E-011	2.941032E-013	0	0.000000E+000
2	11.08975395	2.941032E-013	1.546410E-011	1	0.000000E+000
2	11.08980004	1.546410E-011	2.941032E-013	0	0.000000E+000
2	11.09357128	2.941032E-013	1.546410E-011	1	0.000000E+000
2	11.09390090	1.546410E-011	2.941032E-013	0	0.000000E+000
2	11.09605929	2.941032E-013	1.546410E-011	1	0.000000E+000
2	11.09640773	1.546410E-011	2.941032E-013	0	0.000000E+000
2	11.09728550	2.941032E-013	1.546410E-011	1	0.000000E+000
2	11.09740299	1.546410E-011	2.941032E-013	0	0.000000E+000
2	11.09787801	2.941032E-013	1.546410E-011	1	0.000000E+000
2	11.09810913	1.546410E-011	2.941032E-013	0	0.000000E+000
2	11.09816483	2.941032E-013	1.546410E-011	1	0.000000E+000
2	11.09836125	1.546410E-011	2.941032E-013	0	0.000000E+000
2	11.15317623	2.941032E-013	1.546410E-011	1	0.000000E+000
2	11.15339695	1.546410E-011	2.941032E-013	0	0.000000E+000
2	11.15426206	2.941032E-013	1.546410E-011	1	0.000000E+000
2	11.15466327	1.546410E-011	2.941032E-013	0	0.000000E+000
2	11.15610669	2.941032E-013	1.546410E-011	1	0.000000E+000
2	11.15625105	1.546410E-011	2.941032E-013	0	0.000000E+000
2	11.15683937	2.941032E-013	1.546410E-011	1	0.000000E+000
2	11.15714239	1.546410E-011	2.941032E-013	0	0.000000E+000
2	11.15803337	2.941032E-013	1.546410E-011	1	0.000000E+000
2	11.15808290	1.546410E-011	2.941032E-013	0	0.000000E+000
2	11.15816737	2.941032E-013	1.546410E-011	1	0.000000E+000
2	11.15831871	1.546410E-011	2.941032E-013	0	0.000000E+000
2	11.15908684	2.941032E-013	1.546410E-011	1	0.000000E+000
2	11.15969584	1.546410E-011	2.941032E-013	0	0.000000E+000
2	11.16040111	2.941032E-013	1.546410E-011	1	0.000000E+000
2	11.16052766	1.546410E-011	2.941032E-013	0	0.000000E+000
2	11.16207559	2.941032E-013	1.546410E-011	1	0.000000E+000
2	11.16219315	1.546410E-011	2.941032E-013	0	0.000000E+000
2	11.16283105	2.941032E-013	1.546410E-011	1	0.000000E+000
2	11.16305311	1.546410E-011	2.941032E-013	0	0.000000E+000
2	11.16322297	2.941032E-013	1.546410E-011	1	0.000000E+000
2	11.16323059	1.546410E-011	2.941032E-013	0	0.000000E+000
2	11.16364750	2.941032E-013	1.546410E-011	1	0.000000E+000
2	11.16412578	1.546410E-011	2.941032E-013	0	0.000000E+000
2	11.16438513	2.941032E-013	1.546410E-011	1	0.000000E+000
2	11.16491379	1.546410E-011	2.941032E-013	0	0.000000E+000
2	11.16549744	2.941032E-013	1.546410E-011	1	0.000000E+000
2	11.16639617	1.546410E-011	2.941032E-013	0	0.000000E+000
2	11.16669019	2.941032E-013	1.546410E-011	1	0.000000E+000
2	11.16673899	1.546410E-011	2.941032E-013	0	0.000000E+000
2	11.16693115	2.941032E-013	1.546410E-011	1	0.000000E+000
2	11.16769284	1.546410E-011	2.941032E-013	0	0.000000E+000
2	11.16874071	2.941032E-013	1.546410E-011	1	0.000000E+000
2	11.16984408	1.546410E-011	2.941032E-013	0	0.000000E+000
2	11.17009972	2.941032E-013	1.546410E-011	1	0.000000E+000
2	11.17033000	1.546410E-011	2.941032E-013	0	0.000000E+000
2	11.17037118	2.941032E-013	1.546410E-011	1	0.000000E+000
2	11.17117793	1.546410E-011	2.941032E-013	0	0.000000E+000
2	11.17125394	2.941032E-013	1.546410E-011	1	0.000000E+000
2	11.17148515	1.546410E-011	2.941032E-013	0	0.000000E+000
2	11.17196894	2.941032E-013	1.546410E-011	1	0.000000E+000
2	11.17210060	1.546410E-011	2.941032E-013	0	0.000000E+000
2	11.17223596	2.941032E-013	1.546410E-011	1	0.000000E+000
2	11.17290065	1.546410E-011	2.941032E-013	0	0.000000E+000
2	11.17422374	2.941032E-013	1.546410E-011	1	0.000000E+000
2	11.17506396	1.546410E-011	2.941032E-013	0	0.000000E+000
2	11.17609525	2.941032E-013	1.546410E-011	1	0.000000E+000
2	11.17625967	1.546410E-011	2.941032E-013	0	0.000000E+000
2	11.17718387	2.941032E-013	1.546410E-011	1	0.000000E+000
2	11.17721504	1.546410E-011	2.941032E-013	0	0.000000E+000
2	11.17896856	2.941032E-013	1.546410E-011	1	0.000000E+000
2	11.17898071	1.546410E-011	2.941032E-013	0	0.000000E+000
2	11.18555872	2.941032E-013	1.546410E-011	1	0.000000E+000
2	11.18586649	1.546410E-011	2.941032E-013	0	0.000000E+000
2	11.18616475	2.941032E-013	1.546410E-011	1	0.000000E+000
2	11.18687634	1.546410E-011	2.941032E-013	0	0.000000E+000
2	11.18690976	2.941032E-013	1.546410E-011	1	0.000000E+000
2	11.18713524	1.546410E-011	2.941032E-013	0	0.000000E+000
2	11.18752569	2.941032E-013	1.546410E-011	1	0.000000E+000
2	11.18757702	1.546410E-011	2.941032E-013	0	0.000000E+000
2	11.18785323	2.941032E-013	1.546410E-011	1	0.000000E+000
2	11.18793949	1.546410E-011	2.941032E-013	0	0.000000E+000
2	11.18860341	2.941032E-013	1.546410E-011	1	0.000000E+000
2	11.18903914	1.546410E-011	2.941032E-013	0	0.000000E+000
2	11.18949479	2.941032E-013	1.546410E-011	1	0.000000E+000
2	11.19030853	1.546410E-011	2.941032E-013	0	0.000000E+000
2	11.19035113	2.941032E-013	1.546410E-011	1	0.000000E+000
2	11.19053518	1.546410E-011	2.941032E-013	0	0.000000E+000
2	11.19100163	2.941032E-013	1.546410E-011	1	0.000000E+000
2	11.19103216	1.546410E-011	2.941032E-013	0	0.000000E+000
2	11.19873809	2.941032E-013	1.546410E-011	1	0.000000E+000
2	11.19889696	1.546410E-011	2.941032E-013	0	0.000000E+000
2	11.19919451	2.941032E-013	1.546410E-011	1	0.000000E+000
2	11.19923911	1.546410E-011	2.941032E-013	0	0.000000E+000
2	11.19935442	2.941032E-013	1.546410E-011	1	0.000000E+000
2	11.19953653	1.546410E-011	2.941032E-013	0	0.000000E+000
2	11.19975115	2.941032E-013	1.546410E-011	1	0.000000E+000
2	11.19993287	1.546410E-011	2.941032E-013	0	0.000000E+000
2	11.20005071	2.941032E-013	1.546410E-011	1	0.000000E+000
2	11.20009363	1.546410E-011	2.941032E-013	0	0.000000E+000
2	11.20139903	2.941032E-013	1.546410E-011	1	0.000000E+000
2	11.20150505	1.546410E-011	2.941032E-013	0	0.000000E+000
2	11.20173199	2.941032E-013	1.546410E-011	1	0.000000E+000
2	11.20191921	1.546410E-011	2.941032E-013	0	0.000000E+000
2	11.20246502	2.941032E-013	1.546410E-011	1	0.000000E+000
2	11.20386676	1.546410E-011	2.941032E-013	0	0.000000E+000
2	11.20453042	2.941032E-013	1.546410E-011	1	0.000000E+000
2	11.20464577	1.546410E-011	2.941032E-013	0	0.000000E+000
2	11.20684714	2.941032E-013	1.546410E-011	1	0.000000E+000
2	11.20698003	1.546410E-011	2.941032E-013	0	0.000000E+000
2	11.20777037	2.941032E-013	1.546410E-011	1	0.000000E+000
2	11.20783433	1.546410E-011	2.941032E-013	0	0.000000E+000
2	11.20830583	2.941032E-013	1.546410E-011	1	0.000000E+000
2	11.20837305	1.546410E-011	2.941032E-013	0	0.000000E+000
2	11.20867534	2.941032E-013	1.546410E-011	1	0.000000E+000
2	11.20896537	1.546410E-011	2.941032E-013	0	0.000000E+000
2	11.20899265	2.941032E-013	1.546410E-011	1	0.000000E+000
2	11.20899664	1.546410E-011	2.941032E-013	0	0.000000E+000
2	11.20911224	2.941032E-013	1.546410E-011	1	0.000000E+000
2	11.20922010	1.546410E-011	2.941032E-013	0	0.000000E+000
2	11.21030343	2.941032E-013	1.546410E-011	1	0.000000E+000
2	11.21051696	1.546410E-011	2.941032E-013	0	0.000000E+000
2	11.21084083	2.941032E-013	1.546410E-011	1	0.000000E+000
2	11.21137705	1.546410E-011	2.941032E-013	0	0.000000E+000
2	11.21142162	2.941032E-013	1.546410E-011	1	0.000000E+000
2	11.21155527	1.546410E-011	2.941032E-013	0	0.000000E+000
2	11.21280514	2.941032E-013	1.546410E-011	1	0.000000E+000
2	11.21287322	1.546410E-011	2.941032E-013	0	0.000000E+000
2	11.21372091	2.941032E-013	1.546410E-011	1	0.000000E+000
2	11.21376450	1.546410E-011	2.941032E-013	0	0.000000E+000
2	11.21448084	2.941032E-013	1.546410E-011	1	0.000000E+000
2	11.21585337	1.546410E-011	2.941032E-013	0	0.000000E+000
2	11.22003440	2.941032E-013	1.546410E-011	1	0.000000E+000
2	11.22042892	1.546410E-011	2.941032E-013	0	0.000000E+000
2	11.22084130	2.941032E-013	1.546410E-011	1	0.000000E+000
2	11.22165726	1.546410E-011	2.941032E-013	0	0.000000E+000
2	11.22197959	2.941032E-013	1.546410E-011	1	0.000000E+000
2	11.22211414	1.546410E-011	2.941032E-013	0	0.000000E+000
2	11.22288655	2.941032E-013	1.546410E-011	1	0.000000E+000
2	11.22397336	1.546410E-011	2.941032E-013	0	0.000000E+000
2	11.22567454	2.941032E-013	1.546410E-011	1	0.000000E+000
2	11.22585176	1.546410E-011	2.941032E-013	0	0.000000E+000
2	11.22663047	2.941032E-013	1.546410E-011	1	0.000000E+000
2	11.22707028	1.546410E-011	2.941032E-013	0	0.000000E+000
2	11.22708302	2.941032E-013	1.546410E-011	1	0.000000E+000
2	11.22816614	1.546410E-011	2.941032E-013	0	0.000000E+000
2	11.22829915	2.941032E-013	1.546410E-011	1	0.000000E+000
2	11.22848014	1.546410E-011	2.941032E-013	0	0.000000E+000
2	11.22937182	2.941032E-013	1.546410E-011	1	0.000000E+000
2	11.22971368	1.546410E-011	2.941032E-013	0	0.000000E+000
2	11.23228574	2.941032E-013	1.546410E-011	1	0.000000E+000
2	11.23363579	1.546410E-011	2.941032E-013	0	0.000000E+000
2	11.23431328	2.941032E-013	1.546410E-011	1	0.000000E+000
2	11.23440907	1.546410E-011	2.941032E-013	0	0.000000E+000
2	11.23573581	2.941032E-013	1.546410E-011	1	0.000000E+000
2	11.23609300	1.546410E-011	2.941032E-013	0	0.000000E+000
2	11.23616306	2.941032E-013	1.546410E-011	1	0.000000E+000
2	11.23635467	1.546410E-011	2.941032E-013	0	0.000000E+000
2	11.23675526	2.941032E-013	1.546410E-011	1	0.000000E+000
2	11.23695116	1.546410E-011	2.941032E-013	0	0.000000E+000
2	11.23757780	2.941032E-013	1.546410E-011	1	0.000000E+000
2	11.23772599	1.546410E-011	2.941032E-013	0	0.000000E+000
2	11.23819902	2.941032E-013	1.546410E-011	1	0.000000E+000
2	11.23864202	1.546410E-011	2.941032E-013	0	0.000000E+000
2	11.23875619	2.941032E-013	1.546410E-011	1	0.000000E+000
2	11.23903857	1.546410E-011	2.941032E-013	0	0.000000E+000
2	11.24024266	2.941032E-013	1.546410E-011	1	0.000000E+000
2	11.24086276	1.546410E-011	2.941032E-013	0	0.000000E+000
2	11.24093808	2.941032E-013	1.546410E-011	1	0.000000E+000
2	11.24172857	1.546410E-011	2.941032E-013	0	0.000000E+000
2	11.24313388	2.941032E-013	1.546410E-011	1	0.000000E+000
2	11.24387497	1.546410E-011	2.941032E-013	0	0.000000E+000
2	11.24456391	2.941032E-013	1.546410E-011	1	0.000000E+000
2	11.24478316	1.546410E-011	2.941032E-013	0	0.000000E+000
2	11.24482971	2.941032E-013	1.546410E-011	1	0.000000E+000
2	11.24507119	1.546410E-011	2.941032E-013	0	0.000000E+000
2	11.24569795	2.941032E-013	1.546410E-011	1	0.000000E+000
2	11.24572769	1.546410E-011	2.941032E-013	0	0.000000E+000
2	11.24983024	2.941032E-013	1.546410E-011	1	0.000000E+000
2	11.25005961	1.546410E-011	2.941032E-013	0	0.000000E+000
2	11.25012537	2.941032E-013	1.546410E-011	1	0.000000E+000
2	11.25043694	1.546410E-011	2.941032E-013	0	0.000000E+000
2	11.25121267	2.941032E-013	1.546410E-011	1	0.000000E+000
2	11.25166264	1.546410E-011	2.941032E-013	0	0.000000E+000
2	11.25187519	2.941032E-013	1.546410E-011	1	0.000000E+000
2	11.25238776	1.546410E-011	2.941032E-013	0	0.000000E+000
2	11.25422889	2.941032E-013	1.546410E-011	1	0.000000E+000
2	11.25461327	1.546410E-011	2.941032E-013	0	0.000000E+000
2	11.25463853	2.941032E-013	1.546410E-011	1	0.000000E+000
2	11.25534303	1.546410E-011	2.941032E-013	0	0.000000E+000
2	11.25557839	2.941032E-013	1.546410E-011	1	0.000000E+000
2	11.25598945	1.546410E-011	2.941032E-013	0	0.000000E+000
2	11.25953154	2.941032E-013	1.546410E-011	1	0.000000E+000
2	11.25961003	1.546410E-011	2.941032E-013	0	0.000000E+000
2	11.26013146	2.941032E-013	1.546410E-011	1	0.000000E+000
2	11.26050484	1.546410E-011	2.941032E-013	0	0.000000E+000
2	11.26056280	2.941032E-013	1.546410E-011	1	0.000000E+000
2	11.26068416	1.546410E-011	2.941032E-013	0	0.000000E+000
2	11.26124022	2.941032E-013	1.546410E-011	1	0.000000E+000
2	11.26173088	1.546410E-011	2.941032E-013	0	0.000000E+000
2	11.26248791	2.941032E-013	1.546410E-011	1	0.000000E+000
2	11.26317128	1.546410E-011	2.941032E-013	0	0.000000E+000
2	11.27062653	2.941032E-013	1.546410E-011	1	0.000000E+000
2	11.27088230	1.546410E-011	2.941032E-013	0	0.000000E+000
2	11.27159121	2.941032E-013	1.546410E-011	1	0.000000E+000
2	11.27216845	1.546410E-011	2.941032E-013	0	0.000000E+000
2	11.27293444	2.941032E-013	1.546410E-011	1	0.000000E+000
2	11.27372163	1.546410E-011	2.941032E-013	0	0.000000E+000
2	11.27410102	2.941032E-013	1.546410E-011	1	0.000000E+000
2	11.27480554	1.546410E-011	2.941032E-013	0	0.000000E+000
2	11.30987481	2.941032E-013	1.546410E-011	1	0.000000E+000
2	11.31024482	1.546410E-011	2.941032E-013	0	0.000000E+000
2	11.31034279	2.941032E-013	1.546410E-011	1	0.000000E+000
2	11.31050648	1.546410E-011	2.941032E-013	0	0.000000E+000
2	11.31158133	2.941032E-013	1.546410E-011	1	0.000000E+000
2	11.31163677	1.546410E-011	2.941032E-013	0	0.000000E+000
2	11.31198070	2.941032E-013	1.546410E-011	1	0.000000E+000
2	11.31248071	1.546410E-011	2.941032E-013	0	0.000000E+000
2	11.31272598	2.941032E-013	1.546410E-011	1	0.000000E+000
2	11.31287242	1.546410E-011	2.941032E-013	0	0.000000E+000
2	11.31424761	2.941032E-013	1.546410E-011	1	0.000000E+000
2	11.31461086	1.546410E-011	2.941032E-013	0	0.000000E+000
2	11.31528039	2.941032E-013	1.546410E-011	1	0.000000E+000
2	11.31656508	1.546410E-011	2.941032E-013	0	0.000000E+000
2	11.31826502	2.941032E-013	1.546410E-011	1	0.000000E+000
2	11.31828505	1.546410E-011	2.941032E-013	0	0.000000E+000
2	11.31834408	2.941032E-013	1.546410E-011	1	0.000000E+000
2	11.31840902	1.546410E-011	2.941032E-013	0	0.000000E+000
2	11.32003215	2.941032E-013	1.546410E-011	1	0.000000E+000
2	11.32117636	1.546410E-011	2.941032E-013	0	0.000000E+000
2	11.32135757	2.941032E-013	1.546410E-011	1	0.000000E+000
2	11.32172936	1.546410E-011	2.941032E-013	0	0.000000E+000
2	11.32212058	2.941032E-013	1.546410E-011	1	0.000000E+000
2	11.32217661	1.546410E-011	2.941032E-013	0	0.000000E+000
2	11.32306994	2.941032E-013	1.546410E-011	1	0.000000E+000
2	11.32333378	1.546410E-011	2.941032E-013	0	0.000000E+000
2	11.32511986	2.941032E-013	1.546410E-011	1	0.000000E+000
2	11.32620491	1.546410E-011	2.941032E-013	0	0.000000E+000
2	11.32627648	2.941032E-013	1.546410E-011	1	0.000000E+000
2	11.32629557	1.546410E-011	2.941032E-013	0	0.000000E+000
2	11.32735757	2.941032E-013	1.546410E-011	1	0.000000E+000
2	11.32759794	1.546410E-011	2.941032E-013	0	0.000000E+000
2	11.32799067	2.941032E-013	1.546410E-011	1	0.000000E+000
2	11.32913407	1.546410E-011	2.941032E-013	0	0.000000E+000
2	11.32967953	2.941032E-013	1.546410E-011	1	0.000000E+000
2	11.32970618	1.546410E-011	2.941032E-013	0	0.000000E+000
2	11.33002950	2.941032E-013	1.546410E-011	1	0.000000E+000
2	11.33003761	1.546410E-011	2.941032E-013	0	0.000000E+000
2	11.33077114	2.941032E-013	1.546410E-011	1	0.000000E+000
2	11.33133152	1.546410E-011	2.941032E-013	0	0.000000E+000
2	11.33160195	2.941032E-013	1.546410E-011	1	0.000000E+000
2	11.33232501	1.546410E-011	2.941032E-013	0	0.000000E+000
2	11.33296776	2.941032E-013	1.546410E-011	1	0.000000E+000
2	11.33335172	1.546410E-011	2.941032E-013	0	0.000000E+000
2	11.33571972	2.941032E-013	1.546410E-011	1	0.000000E+000
2	11.33636758	1.546410E-011	2.941032E-013	0	0.000000E+000
2	11.33736283	2.941032E-013	1.546410E-011	1	0.000000E+000
2	11.33738195	1.546410E-011	2.941032E-013	0	0.000000E+000
2	11.33834210	2.941032E-013	1.546410E-011	1	0.000000E+000
2	11.33850054	1.546410E-011	2.941032E-013	0	0.000000E+000
2	11.33907937	2.941032E-013	1.546410E-011	1	0.000000E+000
2	11.33918704	1.546410E-011	2.941032E-013	0	0.000000E+000
2	11.34232882	2.941032E-013	1.546410E-011	1	0.000000E+000
2	11.34418097	1.546410E-011	2.941032E-013	0	0.000000E+000
2	11.34437497	2.941032E-013	1.546410E-011	1	0.000000E+000
2	11.34501811	1.546410E-011	2.941032E-013	0	0.000000E+000
2	11.34559536	2.941032E-013	1.546410E-011	1	0.000000E+000
2	11.34636469	1.546410E-011	2.941032E-013	0	0.000000E+000
2	11.34646049	2.941032E-013	1.546410E-011	1	0.000000E+000
2	11.34718714	1.546410E-011	2.941032E-013	0	0.000000E+000
2	11.34808533	2.941032E-013	1.546410E-011	1	0.000000E+000
2	11.34821107	1.546410E-011	2.941032E-013	0	0.000000E+000
2	11.34911737	2.941032E-013	1.546410E-011	1	0.000000E+000
2	11.34981933	1.546410E-011	2.941032E-013	0	0.000000E+000
2	11.35171791	2.941032E-013	1.546410E-011	1	0.000000E+000
2	11.35205991	1.546410E-011	2.941032E-013	0	0.000000E+000
2	11.35293541	2.941032E-013	1.546410E-011	1	0.000000E+000
2	11.35350908	1.546410E-011	2.941032E-013	0	0.000000E+000
2	11.35365143	2.941032E-013	1.546410E-011	1	0.000000E+000
2	11.35407226	1.546410E-011	2.941032E-013	0	0.000000E+000
2	11.35473699	2.941032E-013	1.546410E-011	1	0.000000E+000
2	11.35478935	1.546410E-011	2.941032E-013	0	0.000000E+000
2	11.35572253	2.941032E-013	1.546410E-011	1	0.000000E+000
2	11.35646306	1.546410E-011	2.941032E-013	0	0.000000E+000
2	11.35701296	2.941032E-013	1.546410E-011	1	0.000000E+000
2	11.35717501	1.546410E-011	2.941032E-013	0	0.000000E+000
2	11.35734805	2.941032E-013	1.546410E-011	1	0.000000E+000
2	11.35793381	1.546410E-011	2.941032E-013	0	0.000000E+000
2	11.35835170	2.941032E-013	1.546410E-011	1	0.000000E+000
2	11.35948681	1.546410E-011	2.941032E-013	0	0.000000E+000
2	11.35951551	2.941032E-013	1.546410E-011	1	0.000000E+000
2	11.36007387	1.546410E-011	2.941032E-013	0	0.000000E+000
2	11.36228527	2.941032E-013	1.546410E-011	1	0.000000E+000
2	11.36253503	1.546410E-011	2.941032E-013	0	0.000000E+000
2	11.36289929	2.941032E-013	1.546410E-011	1	0.000000E+000
2	11.36313034	1.546410E-011	2.941032E-013	0	0.000000E+000
2	11.36360766	2.941032E-013	1.546410E-011	1	0.000000E+000
2	11.36383313	1.546410E-011	2.941032E-013	0	0.000000E+000
2	11.36414420	2.941032E-013	1.546410E-011	1	0.000000E+000
2	11.36496099	1.546410E-011	2.941032E-013	0	0.000000E+000
2	11.36683515	2.941032E-013	1.546410E-011	1	0.000000E+000
2	11.36698705	1.546410E-011	2.941032E-013	0	0.000000E+000
2	11.36708846	2.941032E-013	1.546410E-011	1	0.000000E+000
2	11.36721989	1.546410E-011	2.941032E-013	0	0.000000E+000
2	11.36830062	2.941032E-013	1.546410E-011	1	0.000000E+000
2	11.36920548	1.546410E-011	2.941032E-013	0	0.000000E+000
2	11.36936049	2.941032E-013	1.546410E-011	1	0.000000E+000
2	11.36952839	1.546410E-011	2.941032E-013	0	0.000000E+000
2	11.36969843	2.941032E-013	1.546410E-011	1	0.000000E+000
2	11.36973093	1.546410E-011	2.941032E-013	0	0.000000E+000
2	11.37110847	2.941032E-013	1.546410E-011	1	0.000000E+000
2	11.37116712	1.546410E-011	2.941032E-013	0	0.000000E+000
2	11.37151200	2.941032E-013	1.546410E-011	1	0.000000E+000
2	11.37201549	1.546410E-011	2.941032E-013	0	0.000000E+000
2	11.37289701	2.941032E-013	1.546410E-011	1	0.000000E+000
2	11.37342247	1.546410E-011	2.941032E-013	0	0.000000E+000
2	11.37562696	2.941032E-013	1.546410E-011	1	0.000000E+000
2	11.37580049	1.546410E-011	2.941032E-013	0	0.000000E+000
2	11.37672063	2.941032E-013	1.546410E-011	1	0.000000E+000
2	11.37683989	1.546410E-011	2.941032E-013	0	0.000000E+000
2	11.37783396	2.941032E-013	1.546410E-011	1	0.000000E+000
2	11.37833647	1.546410E-011	2.941032E-013	0	0.000000E+000
2	11.37885363	2.941032E-013	1.546410E-011	1	0.000000E+000
2	11.37918996	1.546410E-011	2.941032E-013	0	0.000000E+000
2	11.37993545	2.941032E-013	1.546410E-011	1	0.000000E+000
2	11.38015395	1.546410E-011	2.941032E-013	0	0.000000E+000
2	11.38031709	2.941032E-013	1.546410E-011	1	0.000000E+000
2	11.38074085	1.546410E-011	2.941032E-013	0	0.000000E+000
2	11.38077862	2.941032E-013	1.546410E-011	1	0.000000E+000
2	11.38091380	1.546410E-011	2.941032E-013	0	0.000000E+000
2	11.38137900	2.941032E-013	1.546410E-011	1	0.000000E+000
2	11.38192365	1.546410E-011	2.941032E-013	0	0.000000E+000
2	11.38438554	2.941032E-013	1.546410E-011	1	0.000000E+000
2	11.38479719	1.546410E-011	2.941032E-013	0	0.000000E+000
2	11.38589032	2.941032E-013	1.546410E-011	1	0.000000E+000
2	11.38648193	1.546410E-011	2.941032E-013	0	0.000000E+000
2	11.38669552	2.941032E-013	1.546410E-011	1	0.000000E+000
2	11.38764615	1.546410E-011	2.941032E-013	0	0.000000E+000
2	11.38794290	2.941032E-013	1.546410E-011	1	0.000000E+000
2	11.38799598	1.546410E-011	2.941032E-013	0	0.000000E+000
2	11.38931270	2.941032E-013	1.546410E-011	1	0.000000E+000
2	11.38936404	1.546410E-011	2.941032E-013	0	0.000000E+000
2	11.38950044	2.941032E-013	1.546410E-011	1	0.000000E+000
2	11.38959721	1.546410E-011	2.941032E-013	0	0.000000E+000
2	11.39016840	2.941032E-013	1.546410E-011	1	0.000000E+000
2	11.39027190	1.546410E-011	2.941032E-013	0	0.000000E+000
2	11.39087715	2.941032E-013	1.546410E-011	1	0.000000E+000
2	11.39197996	1.546410E-011	2.941032E-013	0	0.000000E+000
2	11.39316733	2.941032E-013	1.546410E-011	1	0.000000E+000
2	11.39380957	1.546410E-011	2.941032E-013	0	0.000000E+000
2	11.39548288	2.941032E-013	1.546410E-011	1	0.000000E+000
2	11.39662872	1.546410E-011	2.941032E-013	0	0.000000E+000
2	11.39784856	2.941032E-013	1.546410E-011	1	0.000000E+000
2	11.39821924	1.546410E-011	2.941032E-013	0	0.000000E+000
2	11.39824909	2.941032E-013	1.546410E-011	1	0.000000E+000
2	11.39838458	1.546410E-011	2.941032E-013	0	0.000000E+000
2	11.39954640	2.941032E-013	1.546410E-011	1	0.000000E+000
2	11.39982608	1.546410E-011	2.941032E-013	0	0.000000E+000
2	11.40110940	2.941032E-013	1.546410E-011	1	0.000000E+000
2	11.40116047	1.546410E-011	2.941032E-013	0	0.000000E+000
2	11.40371801	2.941032E-013	1.546410E-011	1	0.000000E+000
2	11.40400262	1.546410E-011	2.941032E-013	0	0.000000E+000
2	11.40437181	2.941032E-013	1.546410E-011	1	0.000000E+000
2	11.40485177	1.546410E-011	2.941032E-013	0	0.000000E+000
2	11.40553945	2.941032E-013	1.546410E-011	1	0.000000E+000
2	11.40556809	1.546410E-011	2.941032E-013	0	0.000000E+000
2	11.40572926	2.941032E-013	1.546410E-011	1	0.000000E+000
2	11.40651168	1.546410E-011	2.941032E-013	0	0.000000E+000
2	11.40816801	2.941032E-013	1.546410E-011	1	0.000000E+000
2	11.40862764	1.546410E-011	2.941032E-013	0	0.000000E+000
2	11.40986252	2.941032E-013	1.546410E-011	1	0.000000E+000
2	11.41016223	1.546410E-011	2.941032E-013	0	0.000000E+000
2	11.42436920	2.941032E-013	1.546410E-011	1	0.000000E+000
2	11.42475423	1.546410E-011	2.941032E-013	0	0.000000E+000
2	11.42514606	2.941032E-013	1.546410E-011	1	0.000000E+000
2	11.42537908	1.546410E-011	2.941032E-013	0	0.000000E+000
2	11.42602100	2.941032E-013	1.546410E-011	1	0.000000E+000
2	11.42620230	1.546410E-011	2.941032E-013	0	0.000000E+000
2	11.42686789	2.941032E-013	1.546410E-011	1	0.000000E+000
2	11.42731101	1.546410E-011	2.941032E-013	0	0.000000E+000
2	11.42782418	2.941032E-013	1.546410E-011	1	0.000000E+000
2	11.42814223	1.546410E-011	2.941032E-013	0	0.000000E+000
2	11.42968833	2.941032E-013	1.546410E-011	1	0.000000E+000
2	11.43013186	1.546410E-011	2.941032E-013	0	0.000000E+000
2	11.43029210	2.941032E-013	1.546410E-011	1	0.000000E+000
2	11.43079499	1.546410E-011	2.941032E-013	0	0.000000E+000
2	11.43094740	2.941032E-013	1.546410E-011	1	0.000000E+000
2	11.43150045	1.546410E-011	2.941032E-013	0	0.000000E+000
2	11.43200430	2.941032E-013	1.546410E-011	1	0.000000E+000
2	11.43261156	1.546410E-011	2.941032E-013	0	0.000000E+000
2	11.43270187	2.941032E-013	1.546410E-011	1	0.000000E+000
2	11.43294762	1.546410E-011	2.941032E-013	0	0.000000E+000
2	11.43312068	2.941032E-013	1.546410E-011	1	0.000000E+000
2	11.43342699	1.546410E-011	2.941032E-013	0	0.000000E+000
2	11.43431033	2.941032E-013	1.546410E-011	1	0.000000E+000
2	11.43437295	1.546410E-011	2.941032E-013	0	0.000000E+000
2	11.43576157	2.941032E-013	1.546410E-011	1	0.000000E+000
2	11.43578720	1.546410E-011	2.941032E-013	0	0.000000E+000
2	11.43710870	2.941032E-013	1.546410E-011	1	0.000000E+000
2	11.43761475	1.546410E-011	2.941032E-013	0	0.000000E+000
2	11.43818854	2.941032E-013	1.546410E-011	1	0.000000E+000
2	11.43827132	1.546410E-011	2.941032E-013	0	0.000000E+000
2	11.43849363	2.941032E-013	1.546410E-011	1	0.000000E+000
2	11.43863220	1.546410E-011	2.941032E-013	0	0.000000E+000
2	11.43929771	2.941032E-013	1.546410E-011	1	0.000000E+000
2	11.43936271	1.546410E-011	2.941032E-013	0	0.000000E+000
2	11.44042591	2.941032E-013	1.546410E-011	1	0.000000E+000
2	11.44053638	1.546410E-011	2.941032E-013	0	0.000000E+000
2	11.44136543	2.941032E-013	1.546410E-011	1	0.000000E+000
2	11.44159710	1.546410E-011	2.941032E-013	0	0.000000E+000
2	12.77136525	4.180531E-013	1.558805E-011	1	0.000000E+000
2	12.77182676	1.558805E-011	4.180531E-013	0	0.000000E+000
2	12.77257070	4.180531E-013	1.558805E-011	1	0.000000E+000
2	12.77298243	1.558805E-011	4.180531E-013	0	0.000000E+000
2	12.77316324	4.180531E-013	1.558805E-011	1	0.000000E+000
2	12.77339647	1.558805E-011	4.180531E-013	0	0.000000E+000
2	12.77420870	4.180531E-013	1.558805E-011	1	0.000000E+000
2	12.77438991	1.558805E-011	4.180531E-013	0	0.000000E+000
2	12.82209656	4.180531E-013	1.558805E-011	1	0.000000E+000
2	12.82237238	1.558805E-011	4.180531E-013	0	0.000000E+000
2	12.82247891	4.180531E-013	1.558805E-011	1	0.000000E+000
2	12.82250837	1.558805E-011	4.180531E-013	0	0.000000E+000
2	12.82406255	4.180531E-013	1.558805E-011	1	0.000000E+000
2	12.82460926	1.558805E-011	4.180531E-013	0	0.000000E+000
2	12.82592694	4.180531E-013	1.558805E-011	1	0.000000E+000
2	12.82593622	1.558805E-011	4.180531E-013	0	0.000000E+000
2	12.82596893	4.180531E-013	1.558805E-011	1	0.000000E+000
2	12.82617353	1.558805E-011	4.180531E-013	0	0.000000E+000
2	12.82632731	4.180531E-013	1.558805E-011	1	0.000000E+000
2	12.82657392	1.558805E-011	4.180531E-013	0	0.000000E+000
2	12.82732346	4.180531E-013	1.558805E-011	1	0.000000E+000
2	12.82744914	1.558805E-011	4.180531E-013	0	0.000000E+000
2	12.82759041	4.180531E-013	1.558805E-011	1	0.000000E+000
2	12.82776635	1.558805E-011	4.180531E-013	0	0.000000E+000
2	12.82903273	4.180531E-013	1.558805E-011	1	0.000000E+000
2	12.82913925	1.558805E-011	4.180531E-013	0	0.000000E+000
2	12.82924910	4.180531E-013	1.558805E-011	1	0.000000E+000
2	12.82981642	1.558805E-011	4.180531E-013	0	0.000000E+000
2	12.82994678	4.180531E-013	1.558805E-011	1	0.000000E+000
2	12.83030203	1.558805E-011	4.180531E-013	0	0.000000E+000
2	12.83053945	4.180531E-013	1.558805E-011	1	0.000000E+000
2	12.83209403	1.558805E-011	4.180531E-013	0	0.000000E+000
2	12.83216590	4.180531E-013	1.558805E-011	1	0.000000E+000
2	12.83334572	1.558805E-011	4.180531E-013	0	0.000000E+000
2	12.83456426	4.180531E-013	1.558805E-011	1	0.000000E+000
2	12.83521595	1.558805E-011	4.180531E-013	0	0.000000E+000
2	12.83582791	4.180531E-013	1.558805E-011	1	0.000000E+000
2	12.83591468	1.558805E-011	4.180531E-013	0	0.000000E+000
2	12.83683994	4.180531E-013	1.558805E-011	1	0.000000E+000
2	12.83715563	1.558805E-011	4.180531E-013	0	0.000000E+000
2	12.83736123	4.180531E-013	1.558805E-011	1	0.000000E+000
2	12.83742054	1.558805E-011	4.180531E-013	0	0.000000E+000
2	12.83842614	4.180531E-013	1.558805E-011	1	0.000000E+000
2	12.83865793	1.558805E-011	4.180531E-013	0	0.000000E+000
2	12.83918196	4.180531E-013	1.558805E-011	1	0.000000E+000
2	12.83949533	1.558805E-011	4.180531E-013	0	0.000000E+000
2	12.83968499	4.180531E-013	1.558805E-011	1	0.000000E+000
2	12.83982968	1.558805E-011	4.180531E-013	0	0.000000E+000
2	12.84004295	4.180531E-013	1.558805E-011	1	0.000000E+000
2	12.84041704	1.558805E-011	4.180531E-013	0	0.000000E+000
2	12.84092932	4.180531E-013	1.558805E-011	1	0.000000E+000
2	12.84095779	1.558805E-011	4.180531E-013	0	0.000000E+000
2	12.84152376	4.180531E-013	1.558805E-011	1	0.000000E+000
2	12.84222180	1.558805E-011	4.180531E-013	0	0.000000E+000
2	12.84261703	4.180531E-013	1.558805E-011	1	0.000000E+000
2	12.84288526	1.558805E-011	4.180531E-013	0	0.000000E+000
2	12.84395399	4.180531E-013	1.558805E-011	1	0.000000E+000
2	12.84449261	1.558805E-011	4.180531E-013	0	0.000000E+000
2	12.84708153	4.180531E-013	1.558805E-011	1	0.000000E+000
2	12.84711836	1.558805E-011	4.180531E-013	0	0.000000E+000
2	12.84754669	4.180531E-013	1.558805E-011	1	0.000000E+000
2	12.84782755	1.558805E-011	4.180531E-013	0	0.000000E+000
2	12.84974641	4.180531E-013	1.558805E-011	1	0.000000E+000
2	12.85027155	1.558805E-011	4.180531E-013	0	0.000000E+000
2	12.85097685	4.180531E-013	1.558805E-011	1	0.000000E+000
2	12.85103932	1.558805E-011	4.180531E-013	0	0.000000E+000
2	12.85119965	4.180531E-013	1.558805E-011	1	0.000000E+000
2	12.85122151	1.558805E-011	4.180531E-013	0	0.000000E+000
2	12.85251580	4.180531E-013	1.558805E-011	1	0.000000E+000
2	12.85332015	1.558805E-011	4.180531E-013	0	0.000000E+000
2	12.85472548	4.180531E-013	1.558805E-011	1	0.000000E+000
2	12.85592725	1.558805E-011	4.180531E-013	0	0.000000E+000
2	12.85641007	4.180531E-013	1.558805E-011	1	0.000000E+000
2	12.85672787	1.558805E-011	4.180531E-013	0	0.000000E+000
2	12.85702115	4.180531E-013	1.558805E-011	1	0.000000E+000
2	12.85728104	1.558805E-011	4.180531E-013	0	0.000000E+000
2	12.85859711	4.180531E-013	1.558805E-011	1	0.000000E+000
2	12.85897966	1.558805E-011	4.180531E-013	0	0.000000E+000
2	12.85959079	4.180531E-013	1.558805E-011	1	0.000000E+000
2	12.86013495	1.558805E-011	4.180531E-013	0	0.000000E+000
2	12.86061867	4.180531E-013	1.558805E-011	1	0.000000E+000
2	12.86091028	1.558805E-011	4.180531E-013	0	0.000000E+000
2	12.86234154	4.180531E-013	1.558805E-011	1	0.000000E+000
2	12.86291200	1.558805E-011	4.180531E-013	0	0.000000E+000
2	12.86322880	4.180531E-013	1.558805E-011	1	0.000000E+000
2	12.86325562	1.558805E-011	4.180531E-013	0	0.000000E+000
2	12.86382786	4.180531E-013	1.558805E-011	1	0.000000E+000
2	12.86396812	1.558805E-011	4.180531E-013	0	0.000000E+000
2	12.86444865	4.180531E-013	1.558805E-011	1	0.000000E+000
2	12.86461619	1.558805E-011	4.180531E-013	0	0.000000E+000
2	12.86487316	4.180531E-013	1.558805E-011	1	0.000000E+000
2	12.86517265	1.558805E-011	4.180531E-013	0	0.000000E+000
2	12.86536217	4.180531E-013	1.558805E-011	1	0.000000E+000
2	12.86554771	1.558805E-011	4.180531E-013	0	0.000000E+000
2	12.86567424	4.180531E-013	1.558805E-011	1	0.000000E+000
2	12.86659636	1.558805E-011	4.180531E-013	0	0.000000E+000
2	12.86670730	4.180531E-013	1.558805E-011	1	0.000000E+000
2	12.86793565	1.558805E-011	4.180531E-013	0	0.000000E+000
2	12.86797950	4.180531E-013	1.558805E-011	1	0.000000E+000
2	12.86820882	1.558805E-011	4.180531E-013	0	0.000000E+000
2	12.86840158	4.180531E-013	1.558805E-011	1	0.000000E+000
2	12.86919252	1.558805E-011	4.180531E-013	0	0.000000E+000
2	13.51942419	4.218337E-013	1.559183E-011	1	0.000000E+000
2	13.51952099	1.559183E-011	4.218337E-013	0	0.000000E+000
2	13.51953789	4.218337E-013	1.559183E-011	1	0.000000E+000
2	13.51964047	1.559183E-011	4.218337E-013	0	0.000000E+000
2	13.51995668	4.218337E-013	1.559183E-011	1	0.000000E+000
2	13.52031044	1.559183E-011	4.218337E-013	0	0.000000E+000
2	13.52066632	4.218337E-013	1.559183E-011	1	0.000000E+000
2	13.52074161	1.559183E-011	4.218337E-013	0	0.000000E+000
2	13.52136639	4.218337E-013	1.559183E-011	1	0.000000E+000
2	13.52167285	1.559183E-011	4.218337E-013	0	0.000000E+000
2	13.52168307	4.218337E-013	1.559183E-011	1	0.000000E+000
2	13.52241112	1.559183E-011	4.218337E-013	0	0.000000E+000
2	13.52355654	4.218337E-013	1.559183E-011	1	0.000000E+000
2	13.52357813	1.559183E-011	4.218337E-013	0	0.000000E+000
2	13.52408412	4.218337E-013	1.559183E-011	1	0.000000E+000
2	13.52466564	1.559183E-011	4.218337E-013	0	0.000000E+000
2	13.52591195	4.218337E-013	1.559183E-011	1	0.000000E+000
2	13.52617268	1.559183E-011	4.218337E-013	0	0.000000E+000
2	13.52644375	4.218337E-013	1.559183E-011	1	0.000000E+000
2	13.52660486	1.559183E-011	4.218337E-013	0	0.000000E+000
2	13.52709191	4.218337E-013	1.559183E-011	1	0.000000E+000
2	13.52736224	1.559183E-011	4.218337E-013	0	0.000000E+000
2	13.52787561	4.218337E-013	1.559183E-011	1	0.000000E+000
2	13.52855041	1.559183E-011	4.218337E-013	0	0.000000E+000
2	13.53119344	4.218337E-013	1.559183E-011	1	0.000000E+000
2	13.53130963	1.559183E-011	4.218337E-013	0	0.000000E+000
2	13.53225005	4.218337E-013	1.559183E-011	1	0.000000E+000
2	13.53256964	1.559183E-011	4.218337E-013	0	0.000000E+000
2	13.53261780	4.218337E-013	1.559183E-011	1	0.000000E+000
2	13.53266406	1.559183E-011	4.218337E-013	0	0.000000E+000
2	13.53387777	4.218337E-013	1.559183E-011	1	0.000000E+000
2	13.53406355	1.559183E-011	4.218337E-013	0	0.000000E+000
2	13.53424568	4.218337E-013	1.559183E-011	1	0.000000E+000
2	13.53489088	1.559183E-011	4.218337E-013	0	0.000000E+000
2	13.53588247	4.218337E-013	1.559183E-011	1	0.000000E+000
2	13.53603484	1.559183E-011	4.218337E-013	0	0.000000E+000
2	13.53653053	4.218337E-013	1.559183E-011	1	0.000000E+000
2	13.53658897	1.559183E-011	4.218337E-013	0	0.000000E+000
2	13.53798472	4.218337E-013	1.559183E-011	1	0.000000E+000
2	13.53867821	1.559183E-011	4.218337E-013	0	0.000000E+000
2	13.54554658	4.218337E-013	1.559183E-011	1	0.000000E+000
2	13.54582654	1.559183E-011	4.218337E-013	0	0.000000E+000
2	13.54601844	4.218337E-013	1.559183E-011	1	0.000000E+000
2	13.54660748	1.559183E-011	4.218337E-013	0	0.000000E+000
2	13.54710520	4.218337E-013	1.559183E-011	1	0.000000E+000
2	13.54746495	1.559183E-011	4.218337E-013	0	0.000000E+000
2	13.54801428	4.218337E-013	1.559183E-011	1	0.000000E+000
2	13.54844707	1.559183E-011	4.218337E-013	0	0.000000E+000
2	13.54850061	4.218337E-013	1.559183E-011	1	0.000000E+000
2	13.54853380	1.559183E-011	4.218337E-013	0	0.000000E+000
2	13.54916763	4.218337E-013	1.559183E-011	1	0.000000E+000
2	13.54950191	1.559183E-011	4.218337E-013	0	0.000000E+000
2	13.54987799	4.218337E-013	1.559183E-011	1	0.000000E+000
2	13.55003580	1.559183E-011	4.218337E-013	0	0.000000E+000
2	13.55026601	4.218337E-013	1.559183E-011	1	0.000000E+000
2	13.55039503	1.559183E-011	4.218337E-013	0	0.000000E+000
2	13.55073516	4.218337E-013	1.559183E-011	1	0.000000E+000
2	13.55083277	1.559183E-011	4.218337E-013	0	0.000000E+000
2	13.55121725	4.218337E-013	1.559183E-011	1	0.000000E+000
2	13.55127984	1.559183E-011	4.218337E-013	0	0.000000E+000
2	13.55131164	4.218337E-013	1.559183E-011	1	0.000000E+000
2	13.55149392	1.559183E-011	4.218337E-013	0	0.000000E+000
2	13.55185878	4.218337E-013	1.559183E-011	1	0.000000E+000
2	13.55198704	1.559183E-011	4.218337E-013	0	0.000000E+000
2	13.55207820	4.218337E-013	1.559183E-011	1	0.000000E+000
2	13.55210703	1.559183E-011	4.218337E-013	0	0.000000E+000
2	13.55336157	4.218337E-013	1.559183E-011	1	0.000000E+000
2	13.55348426	1.559183E-011	4.218337E-013	0	0.000000E+000
2	13.55474227	4.218337E-013	1.559183E-011	1	0.000000E+000
2	13.55515119	1.559183E-011	4.218337E-013	0	0.000000E+000
2	13.55526079	4.218337E-013	1.559183E-011	1	0.000000E+000
2	13.55551365	1.559183E-011	4.218337E-013	0	0.000000E+000
2	13.55701668	4.218337E-013	1.559183E-011	1	0.000000E+000
2	13.55740624	1.559183E-011	4.218337E-013	0	0.000000E+000
2	13.55743520	4.218337E-013	1.559183E-011	1	0.000000E+000
2	13.55750911	1.559183E-011	4.218337E-013	0	0.000000E+000
2	13.55842077	4.218337E-013	1.559183E-011	1	0.000000E+000
2	13.55845276	1.559183E-011	4.218337E-013	0	0.000000E+000
2	13.55904850	4.218337E-013	1.559183E-011	1	0.000000E+000
2	13.55907256	1.559183E-011	4.218337E-013	0	0.000000E+000
2	13.55968298	4.218337E-013	1.559183E-011	1	0.000000E+000
2	13.55980682	1.559183E-011	4.218337E-013	0	0.000000E+000
2	13.55981875	4.218337E-013	1.559183E-011	1	0.000000E+000
2	13.56021422	1.559183E-011	4.218337E-013	0	0.000000E+000
2	13.56033973	4.218337E-013	1.559183E-011	1	0.000000E+000
2	13.56049691	1.559183E-011	4.218337E-013	0	0.000000E+000
2	13.56087247	4.218337E-013	1.559183E-011	1	0.000000E+000
2	13.56114055	1.559183E-011	4.218337E-013	0	0.000000E+000
2	13.56181045	4.218337E-013	1.559183E-011	1	0.000000E+000
2	13.56186677	1.559183E-011	4.218337E-013	0	0.000000E+000
2	13.56270027	4.218337E-013	1.559183E-011	1	0.000000E+000
2	13.56347785	1.559183E-011	4.218337E-013	0	0.000000E+000
2	13.56378963	4.218337E-013	1.559183E-011	1	0.000000E+000
2	13.56388178	1.559183E-011	4.218337E-013	0	0.000000E+000
2	13.56459124	4.218337E-013	1.559183E-011	1	0.000000E+000
2	13.56515414	1.559183E-011	4.218337E-013	0	0.000000E+000
2	13.56540375	4.218337E-013	1.559183E-011	1	0.000000E+000
2	13.56605528	1.559183E-011	4.218337E-013	0	0.000000E+000
2	13.56647244	4.218337E-013	1.559183E-011	1	0.000000E+000
2	13.56667031	1.559183E-011	4.218337E-013	0	0.000000E+000
2	13.56704732	4.218337E-013	1.559183E-011	1	0.000000E+000
2	13.56726728	1.559183E-011	4.218337E-013	0	0.000000E+000
2	13.56747905	4.218337E-013	1.559183E-011	1	0.000000E+000
2	13.56749460	1.559183E-011	4.218337E-013	0	0.000000E+000
2	13.56772169	4.218337E-013	1.559183E-011	1	0.000000E+000
2	13.56800700	1.559183E-011	4.218337E-013	0	0.000000E+000
2	13.56835773	4.218337E-013	1.559183E-011	1	0.000000E+000
2	13.56865644	1.559183E-011	4.218337E-013	0	0.000000E+000
2	13.56980992	4.218337E-013	1.559183E-011	1	0.000000E+000
2	13.57001209	1.559183E-011	4.218337E-013	0	0.000000E+000
2	14.14726854	4.453260E-013	1.561533E-011	1	0.000000E+000
2	14.14747224	1.561533E-011	4.453260E-013	0	0.000000E+000
2	14.14756726	4.453260E-013	1.561533E-011	1	0.000000E+000
2	14.14766720	1.561533E-011	4.453260E-013	0	0.000000E+000
2	14.14821441	4.453260E-013	1.561533E-011	1	0.000000E+000
2	14.14830225	1.561533E-011	4.453260E-013	0	0.000000E+000
2	14.14858669	4.453260E-013	1.561533E-011	1	0.000000E+000
2	14.14955763	1.561533E-011	4.453260E-013	0	0.000000E+000
2	14.15026366	4.453260E-013	1.561533E-011	1	0.000000E+000
2	14.15033146	1.561533E-011	4.453260E-013	0	0.000000E+000
2	14.15052374	4.453260E-013	1.561533E-011	1	0.000000E+000
2	14.15060609	1.561533E-011	4.453260E-013	0	0.000000E+000
2	14.15106536	4.453260E-013	1.561533E-011	1	0.000000E+000
2	14.15169741	1.561533E-011	4.453260E-013	0	0.000000E+000
2	14.15268711	4.453260E-013	1.561533E-011	1	0.000000E+000
2	14.15274642	1.561533E-011	4.453260E-013	0	0.000000E+000
2	14.15321666	4.453260E-013	1.561533E-011	1	0.000000E+000
2	14.15323794	1.561533E-011	4.453260E-013	0	0.000000E+000
2	14.15424168	4.453260E-013	1.561533E-011	1	0.000000E+000
2	14.15450355	1.561533E-011	4.453260E-013	0	0.000000E+000
2	14.15760039	4.453260E-013	1.561533E-011	1	0.000000E+000
2	14.15769480	1.561533E-011	4.453260E-013	0	0.000000E+000
2	14.15855991	4.453260E-013	1.561533E-011	1	0.000000E+000
2	14.15872629	1.561533E-011	4.453260E-013	0	0.000000E+000
2	14.15934168	4.453260E-013	1.561533E-011	1	0.000000E+000
2	14.15959299	1.561533E-011	4.453260E-013	0	0.000000E+000
2	14.16090790	4.453260E-013	1.561533E-011	1	0.000000E+000
2	14.16102492	1.561533E-011	4.453260E-013	0	0.000000E+000
2	14.16116851	4.453260E-013	1.561533E-011	1	0.000000E+000
2	14.16127268	1.561533E-011	4.453260E-013	0	0.000000E+000
2	14.16290839	4.453260E-013	1.561533E-011	1	0.000000E+000
2	14.16307663	1.561533E-011	4.453260E-013	0	0.000000E+000
2	14.16312096	4.453260E-013	1.561533E-011	1	0.000000E+000
2	14.16319197	1.561533E-011	4.453260E-013	0	0.000000E+000
2	14.16324467	4.453260E-013	1.561533E-011	1	0.000000E+000
2	14.16339056	1.561533E-011	4.453260E-013	0	0.000000E+000
2	14.16345146	4.453260E-013	1.561533E-011	1	0.000000E+000
2	14.16379391	1.561533E-011	4.453260E-013	0	0.000000E+000
2	14.16449838	4.453260E-013	1.561533E-011	1	0.000000E+000
2	14.16501890	1.561533E-011	4.453260E-013	0	0.000000E+000
2	14.16571440	4.453260E-013	1.561533E-011	1	0.000000E+000
2	14.16588832	1.561533E-011	4.453260E-013	0	0.000000E+000
2	14.16602773	4.453260E-013	1.561533E-011	1	0.000000E+000
2	14.16681976	1.561533E-011	4.453260E-013	0	0.000000E+000
2	14.17036808	4.453260E-013	1.561533E-011	1	0.000000E+000
2	14.17058681	1.561533E-011	4.453260E-013	0	0.000000E+000
2	14.17160645	4.453260E-013	1.561533E-011	1	0.000000E+000
2	14.17191557	1.561533E-011	4.453260E-013	0	0.000000E+000
2	14.17202719	4.453260E-013	1.561533E-011	1	0.000000E+000
2	14.17230600	1.561533E-011	4.453260E-013	0	0.000000E+000
2	14.17333110	4.453260E-013	1.561533E-011	1	0.000000E+000
2	14.17359486	1.561533E-011	4.453260E-013	0	0.000000E+000
2	14.17361648	4.453260E-013	1.561533E-011	1	0.000000E+000
2	14.17374511	1.561533E-011	4.453260E-013	0	0.000000E+000
2	14.17445139	4.453260E-013	1.561533E-011	1	0.000000E+000
2	14.17451681	1.561533E-011	4.453260E-013	0	0.000000E+000
2	14.17473962	4.453260E-013	1.561533E-011	1	0.000000E+000
2	14.17543994	1.561533E-011	4.453260E-013	0	0.000000E+000
2	14.17692800	4.453260E-013	1.561533E-011	1	0.000000E+000
2	14.17719365	1.561533E-011	4.453260E-013	0	0.000000E+000
2	14.17776295	4.453260E-013	1.561533E-011	1	0.000000E+000
2	14.17817738	1.561533E-011	4.453260E-013	0	0.000000E+000
2	14.17943901	4.453260E-013	1.561533E-011	1	0.000000E+000
2	14.17965276	1.561533E-011	4.453260E-013	0	0.000000E+000
2	14.18123960	4.453260E-013	1.561533E-011	1	0.000000E+000
2	14.18132682	1.561533E-011	4.453260E-013	0	0.000000E+000
2	14.21658860	4.453260E-013	1.561533E-011	1	0.000000E+000
2	14.21659874	1.561533E-011	4.453260E-013	0	0.000000E+000
2	14.64001801	4.135164E-013	1.558352E-011	1	0.000000E+000
2	14.64028157	1.558352E-011	4.135164E-013	0	0.000000E+000
2	14.64041171	4.135164E-013	1.558352E-011	1	0.000000E+000
2	14.64052857	1.558352E-011	4.135164E-013	0	0.000000E+000
2	14.64060457	4.135164E-013	1.558352E-011	1	0.000000E+000
2	14.64071990	1.558352E-011	4.135164E-013	0	0.000000E+000
2	14.64075815	4.135164E-013	1.558352E-011	1	0.000000E+000
2	14.64082054	1.558352E-011	4.135164E-013	0	0.000000E+000
2	14.64211122	4.135164E-013	1.558352E-011	1	0.000000E+000
2	14.64262010	1.558352E-011	4.135164E-013	0	0.000000E+000
2	14.64309339	4.135164E-013	1.558352E-011	1	0.000000E+000
2	14.64310234	1.558352E-011	4.135164E-013	0	0.000000E+000
2	14.64382493	4.135164E-013	1.558352E-011	1	0.000000E+000
2	14.64389966	1.558352E-011	4.135164E-013	0	0.000000E+000
2	14.64402411	4.135164E-013	1.558352E-011	1	0.000000E+000
2	14.64440198	1.558352E-011	4.135164E-013	0	0.000000E+000
2	14.64472785	4.135164E-013	1.558352E-011	1	0.000000E+000
2	14.64513188	1.558352E-011	4.135164E-013	0	0.000000E+000
2	14.64542450	4.135164E-013	1.558352E-011	1	0.000000E+000
2	14.64600840	1.558352E-011	4.135164E-013	0	0.000000E+000
2	14.64684489	4.135164E-013	1.558352E-011	1	0.000000E+000
2	14.64702151	1.558352E-011	4.135164E-013	0	0.000000E+000
2	14.64710030	4.135164E-013	1.558352E-011	1	0.000000E+000
2	14.64778155	1.558352E-011	4.135164E-013	0	0.000000E+000
2	14.64819429	4.135164E-013	1.558352E-011	1	0.000000E+000
2	14.64843577	1.558352E-011	4.135164E-013	0	0.000000E+000
2	14.64911026	4.135164E-013	1.558352E-011	1	0.000000E+000
2	14.64929760	1.558352E-011	4.135164E-013	0	0.000000E+000
2	14.65104399	4.135164E-013	1.558352E-011	1	0.000000E+000
2	14.65108360	1.558352E-011	4.135164E-013	0	0.000000E+000
2	14.65144125	4.135164E-013	1.558352E-011	1	0.000000E+000
2	14.65202929	1.558352E-011	4.135164E-013	0	0.000000E+000
2	14.65273387	4.135164E-013	1.558352E-011	1	0.000000E+000
2	14.65357265	1.558352E-011	4.135164E-013	0	0.000000E+000
2	14.65357565	4.135164E-013	1.558352E-011	1	0.000000E+000
2	14.65387685	1.558352E-011	4.135164E-013	0	0.000000E+000
2	14.65518174	4.135164E-013	1.558352E-011	1	0.000000E+000
2	14.65519299	1.558352E-011	4.135164E-013	0	0.000000E+000
2	14.65574012	4.135164E-013	1.558352E-011	1	0.000000E+000
2	14.65612115	1.558352E-011	4.135164E-013	0	0.000000E+000
2	14.65766241	4.135164E-013	1.558352E-011	1	0.000000E+000
2	14.65768713	1.558352E-011	4.135164E-013	0	0.000000E+000
2	14.65832017	4.135164E-013	1.558352E-011	1	0.000000E+000
2	14.65841965	1.558352E-011	4.135164E-013	0	0.000000E+000
2	14.65912297	4.135164E-013	1.558352E-011	1	0.000000E+000
2	14.65944228	1.558352E-011	4.135164E-013	0	0.000000E+000
2	14.65977386	4.135164E-013	1.558352E-011	1	0.000000E+000
2	14.66004111	1.558352E-011	4.135164E-013	0	0.000000E+000
2	14.66015468	4.135164E-013	1.558352E-011	1	0.000000E+000
2	14.66045543	1.558352E-011	4.135164E-013	0	0.000000E+000
2	14.66213465	4.135164E-013	1.558352E-011	1	0.000000E+000
2	14.66243887	1.558352E-011	4.135164E-013	0	0.000000E+000
2	14.66246128	4.135164E-013	1.558352E-011	1	0.000000E+000
2	14.66247875	1.558352E-011	4.135164E-013	0	0.000000E+000
2	14.66287474	4.135164E-013	1.558352E-011	1	0.000000E+000
2	14.66313235	1.558352E-011	4.135164E-013	0	0.000000E+000
2	14.66414192	4.135164E-013	1.558352E-011	1	0.000000E+000
2	14.66444703	1.558352E-011	4.135164E-013	0	0.000000E+000
2	14.66455740	4.135164E-013	1.558352E-011	1	0.000000E+000
2	14.66464886	1.558352E-011	4.135164E-013	0	0.000000E+000
2	14.66477060	4.135164E-013	1.558352E-011	1	0.000000E+000
2	14.66478460	1.558352E-011	4.135164E-013	0	0.000000E+000
2	14.66527647	4.135164E-013	1.558352E-011	1	0.000000E+000
2	14.66539339	1.558352E-011	4.135164E-013	0	0.000000E+000
2	14.66606615	4.135164E-013	1.558352E-011	1	0.000000E+000
2	14.66637239	1.558352E-011	4.135164E-013	0	0.000000E+000
2	14.66819866	4.135164E-013	1.558352E-011	1	0.000000E+000
2	14.66831773	1.558352E-011	4.135164E-013	0	0.000000E+000
2	14.66926876	4.135164E-013	1.558352E-011	1	0.000000E+000
2	14.66970309	1.558352E-011	4.135164E-013	0	0.000000E+000
2	14.66990543	4.135164E-013	1.558352E-011	1	0.000000E+000
2	14.67015036	1.558352E-011	4.135164E-013	0	0.000000E+000
2	14.67038268	4.135164E-013	1.558352E-011	1	0.000000E+000
2	14.67124125	1.558352E-011	4.135164E-013	0	0.000000E+000
2	14.67291287	4.135164E-013	1.558352E-011	1	0.000000E+000
2	14.67309921	1.558352E-011	4.135164E-013	0	0.000000E+000
2	14.67339981	4.135164E-013	1.558352E-011	1	0.000000E+000
2	14.67345585	1.558352E-011	4.135164E-013	0	0.000000E+000
2	14.67457382	4.135164E-013	1.558352E-011	1	0.000000E+000
2	14.67482855	1.558352E-011	4.135164E-013	0	0.000000E+000
2	14.67610366	4.135164E-013	1.558352E-011	1	0.000000E+000
2	14.67648902	1.558352E-011	4.135164E-013	0	0.000000E+000
2	14.67666843	4.135164E-013	1.558352E-011	1	0.000000E+000
2	14.67675652	1.558352E-011	4.135164E-013	0	0.000000E+000
2	14.67682303	4.135164E-013	1.558352E-011	1	0.000000E+000
2	14.67717953	1.558352E-011	4.135164E-013	0	0.000000E+000
2	14.67803467	4.135164E-013	1.558352E-011	1	0.000000E+000
2	14.67808153	1.558352E-011	4.135164E-013	0	0.000000E+000
2	14.67818023	4.135164E-013	1.558352E-011	1	0.000000E+000
2	14.67829757	1.558352E-011	4.135164E-013	0	0.000000E+000
2	14.67841925	4.135164E-013	1.558352E-011	1	0.000000E+000
2	14.67892946	1.558352E-011	4.135164E-013	0	0.000000E+000
2	14.68053989	4.135164E-013	1.558352E-011	1	0.000000E+000
2	14.68060310	1.558352E-011	4.135164E-013	0	0.000000E+000
2	14.68084917	4.135164E-013	1.558352E-011	1	0.000000E+000
2	14.68103402	1.558352E-011	4.135164E-013	0	0.000000E+000
2	14.68115836	4.135164E-013	1.558352E-011	1	0.000000E+000
2	14.68129520	1.558352E-011	4.135164E-013	0	0.000000E+000
2	14.68137867	4.135164E-013	1.558352E-011	1	0.000000E+000
2	14.68201928	1.558352E-011	4.135164E-013	0	0.000000E+000
2	14.68205818	4.135164E-013	1.558352E-011	1	0.000000E+000
2	14.68206890	1.558352E-011	4.135164E-013	0	0.000000E+000
2	14.68351013	4.135164E-013	1.558352E-011	1	0.000000E+000
2	14.68353278	1.558352E-011	4.135164E-013	0	0.000000E+000
2	14.68363445	4.135164E-013	1.558352E-011	1	0.000000E+000
2	14.68367963	1.558352E-011	4.135164E-013	0	0.000000E+000
2	14.68381263	4.135164E-013	1.558352E-011	1	0.000000E+000
2	14.68402014	1.558352E-011	4.135164E-013	0	0.000000E+000
2	14.68487625	4.135164E-013	1.558352E-011	1	0.000000E+000
2	14.68509463	1.558352E-011	4.135164E-013	0	0.000000E+000
2	14.68590722	4.135164E-013	1.558352E-011	1	0.000000E+000
2	14.68645245	1.558352E-011	4.135164E-013	0	0.000000E+000
2	14.68649764	4.135164E-013	1.558352E-011	1	0.000000E+000
2	14.68801547	1.558352E-011	4.135164E-013	0	0.000000E+000
2	15.51041533	2.888909E-013	1.545889E-011	1	0.000000E+000
2	15.51090228	1.545889E-011	2.888909E-013	0	0.000000E+000
2	15.51214795	2.888909E-013	1.545889E-011	1	0.000000E+000
2	15.51230601	1.545889E-011	2.888909E-013	0	0.000000E+000
2	15.51516754	2.888909E-013	1.545889E-011	1	0.000000E+000
2	15.51532829	1.545889E-011	2.888909E-013	0	0.000000E+000
2	15.51587756	2.888909E-013	1.545889E-011	1	0.000000E+000
2	15.51607726	1.545889E-011	2.888909E-013	0	0.000000E+000
2	15.51643281	2.888909E-013	1.545889E-011	1	0.000000E+000
2	15.51711647	1.545889E-011	2.888909E-013	0	0.000000E+000
2	15.51776029	2.888909E-013	1.545889E-011	1	0.000000E+000
2	15.51790933	1.545889E-011	2.888909E-013	0	0.000000E+000
2	15.51844948	2.888909E-013	1.545889E-011	1	0.000000E+000
2	15.51851375	1.545889E-011	2.888909E-013	0	0.000000E+000
2	15.51949528	2.888909E-013	1.545889E-011	1	0.000000E+000
2	15.51995999	1.545889E-011	2.888909E-013	0	0.000000E+000
2	15.52021475	2.888909E-013	1.545889E-011	1	0.000000E+000
2	15.52052270	1.545889E-011	2.888909E-013	0	0.000000E+000
2	15.52077607	2.888909E-013	1.545889E-011	1	0.000000E+000
2	15.52091420	1.545889E-011	2.888909E-013	0	0.000000E+000
2	15.52121633	2.888909E-013	1.545889E-011	1	0.000000E+000
2	15.52143120	1.545889E-011	2.888909E-013	0	0.000000E+000
2	15.52175444	2.888909E-013	1.545889E-011	1	0.000000E+000
2	15.52184094	1.545889E-011	2.888909E-013	0	0.000000E+000
2	15.52380998	2.888909E-013	1.545889E-011	1	0.000000E+000
2	15.52402850	1.545889E-011	2.888909E-013	0	0.000000E+000
2	15.52440210	2.888909E-013	1.545889E-011	1	0.000000E+000
2	15.52456921	1.545889E-011	2.888909E-013	0	0.000000E+000
2	15.52514786	2.888909E-013	1.545889E-011	1	0.000000E+000
2	15.52548274	1.545889E-011	2.888909E-013	0	0.000000E+000
2	15.52653437	2.888909E-013	1.545889E-011	1	0.000000E+000
2	15.52670660	1.545889E-011	2.888909E-013	0	0.000000E+000
2	15.52890785	2.888909E-013	1.545889E-011	1	0.000000E+000
2	15.52919880	1.545889E-011	2.888909E-013	0	0.000000E+000
2	15.52953450	2.888909E-013	1.545889E-011	1	0.000000E+000
2	15.52979685	1.545889E-011	2.888909E-013	0	0.000000E+000
2	15.52983299	2.888909E-013	1.545889E-011	1	0.000000E+000
2	15.53014161	1.545889E-011	2.888909E-013	0	0.000000E+000
2	15.53022221	2.888909E-013	1.545889E-011	1	0.000000E+000
2	15.53109331	1.545889E-011	2.888909E-013	0	0.000000E+000
2	15.53184728	2.888909E-013	1.545889E-011	1	0.000000E+000
2	15.53263449	1.545889E-011	2.888909E-013	0	0.000000E+000
2	15.53316344	2.888909E-013	1.545889E-011	1	0.000000E+000
2	15.53335094	1.545889E-011	2.888909E-013	0	0.000000E+000
2	15.53470861	2.888909E-013	1.545889E-011	1	0.000000E+000
2	15.53489722	1.545889E-011	2.888909E-013	0	0.000000E+000
2	15.53499852	2.888909E-013	1.545889E-011	1	0.000000E+000
2	15.53541625	1.545889E-011	2.888909E-013	0	0.000000E+000
2	15.53592879	2.888909E-013	1.545889E-011	1	0.000000E+000
2	15.53607239	1.545889E-011	2.888909E-013	0	0.000000E+000
2	15.53748687	2.888909E-013	1.545889E-011	1	0.000000E+000
2	15.53759897	1.545889E-011	2.888909E-013	0	0.000000E+000
2	15.53770871	2.888909E-013	1.545889E-011	1	0.000000E+000
2	15.53787801	1.545889E-011	2.888909E-013	0	0.000000E+000
2	15.53812328	2.888909E-013	1.545889E-011	1	0.000000E+000
2	15.53900498	1.545889E-011	2.888909E-013	0	0.000000E+000
2	15.53965161	2.888909E-013	1.545889E-011	1	0.000000E+000
2	15.53983728	1.545889E-011	2.888909E-013	0	0.000000E+000
2	15.54129002	2.888909E-013	1.545889E-011	1	0.000000E+000
2	15.54134979	1.545889E-011	2.888909E-013	0	0.000000E+000
2	15.54223729	2.888909E-013	1.545889E-011	1	0.000000E+000
2	15.54315127	1.545889E-011	2.888909E-013	0	0.000000E+000
2	15.54333081	2.888909E-013	1.545889E-011	1	0.000000E+000
2	15.54516138	1.545889E-011	2.888909E-013	0	0.000000E+000
2	15.54677723	2.888909E-013	1.545889E-011	1	0.000000E+000
2	15.54685258	1.545889E-011	2.888909E-013	0	0.000000E+000
2	15.55893500	2.888909E-013	1.545889E-011	1	0.000000E+000
2	15.56004731	1.545889E-011	2.888909E-013	0	0.000000E+000
2	15.57436415	2.888909E-013	1.545889E-011	1	0.000000E+000
2	15.57534218	1.545889E-011	2.888909E-013	0	0.000000E+000
2	15.57656614	2.888909E-013	1.545889E-011	1	0.000000E+000
2	15.57670487	1.545889E-011	2.888909E-013	0	0.000000E+000
2	15.57744853	2.888909E-013	1.545889E-011	1	0.000000E+000
2	15.57748059	1.545889E-011	2.888909E-013	0	0.000000E+000
2	15.57808752	2.888909E-013	1.545889E-011	1	0.000000E+000
2	15.57820171	1.545889E-011	2.888909E-013	0	0.000000E+000
2	15.57851111	2.888909E-013	1.545889E-011	1	0.000000E+000
2	15.57860895	1.545889E-011	2.888909E-013	0	0.000000E+000
2	15.57954190	2.888909E-013	1.545889E-011	1	0.000000E+000
2	15.57990720	1.545889E-011	2.888909E-013	0	0.000000E+000
2	15.58057203	2.888909E-013	1.545889E-011	1	0.000000E+000
2	15.58110496	1.545889E-011	2.888909E-013	0	0.000000E+000
2	15.58359977	2.888909E-013	1.545889E-011	1	0.000000E+000
2	15.58375499	1.545889E-011	2.888909E-013	0	0.000000E+000
2	15.58457442	2.888909E-013	1.545889E-011	1	0.000000E+000
2	15.58480967	1.545889E-011	2.888909E-013	0	0.000000E+000
2	15.58502290	2.888909E-013	1.545889E-011	1	0.000000E+000
2	15.58606006	1.545889E-011	2.888909E-013	0	0.000000E+000
2	15.58778843	2.888909E-013	1.545889E-011	1	0.000000E+000
2	15.58808929	1.545889E-011	2.888909E-013	0	0.000000E+000
2	15.59032338	2.888909E-013	1.545889E-011	1	0.000000E+000
2	15.59053421	1.545889E-011	2.888909E-013	0	0.000000E+000
2	15.59059730	2.888909E-013	1.545889E-011	1	0.000000E+000
2	15.59108562	1.545889E-011	2.888909E-013	0	0.000000E+000
2	15.59124021	2.888909E-013	1.545889E-011	1	0.000000E+000
2	15.59135043	1.545889E-011	2.888909E-013	0	0.000000E+000
2	15.59160248	2.888909E-013	1.545889E-011	1	0.000000E+000
2	15.59242371	1.545889E-011	2.888909E-013	0	0.000000E+000
2	15.59268980	2.888909E-013	1.545889E-011	1	0.000000E+000
2	15.59311238	1.545889E-011	2.888909E-013	0	0.000000E+000
2	15.59335939	2.888909E-013	1.545889E-011	1	0.000000E+000
2	15.59368876	1.545889E-011	2.888909E-013	0	0.000000E+000
2	15.59387010	2.888909E-013	1.545889E-011	1	0.000000E+000
2	15.59408184	1.545889E-011	2.888909E-013	0	0.000000E+000
2	15.59470540	2.888909E-013	1.545889E-011	1	0.000000E+000
2	15.59496549	1.545889E-011	2.888909E-013	0	0.000000E+000
2	15.59516507	2.888909E-013	1.545889E-011	1	0.000000E+000
2	15.59579800	1.545889E-011	2.888909E-013	0	0.000000E+000
2	15.59713718	2.888909E-013	1.545889E-011	1	0.000000E+000
2	15.59714206	1.545889E-011	2.888909E-013	0	0.000000E+000
2	15.59771446	2.888909E-013	1.545889E-011	1	0.000000E+000
2	15.59783711	1.545889E-011	2.888909E-013	0	0.000000E+000
2	15.59792550	2.888909E-013	1.545889E-011	1	0.000000E+000
2	15.59805213	1.545889E-011	2.888909E-013	0	0.000000E+000
2	15.59832061	2.888909E-013	1.545889E-011	1	0.000000E+000
2	15.59914251	1.545889E-011	2.888909E-013	0	0.000000E+000
2	15.60201706	2.888909E-013	1.545889E-011	1	0.000000E+000
2	15.60257221	1.545889E-011	2.888909E-013	0	0.000000E+000
2	15.60478932	2.888909E-013	1.545889E-011	1	0.000000E+000
2	15.60660562	1.545889E-011	2.888909E-013	0	0.000000E+000
2	15.60686648	2.888909E-013	1.545889E-011	1	0.000000E+000
2	15.60728692	1.545889E-011	2.888909E-013	0	0.000000E+000
2	15.60741494	2.888909E-013	1.545889E-011	1	0.000000E+000
2	15.60893869	1.545889E-011	2.888909E-013	0	0.000000E+000
2	15.61029253	2.888909E-013	1.545889E-011	1	0.000000E+000
2	15.61054049	1.545889E-011	2.888909E-013	0	0.000000E+000
2	15.61096946	2.888909E-013	1.545889E-011	1	0.000000E+000
2	15.61099663	1.545889E-011	2.888909E-013	0	0.000000E+000
2	15.61157042	2.888909E-013	1.545889E-011	1	0.000000E+000
2	15.61183706	1.545889E-011	2.888909E-013	0	0.000000E+000
2	15.61230277	2.888909E-013	1.545889E-011	1	0.000000E+000
2	15.61291399	1.545889E-011	2.888909E-013	0	0.000000E+000
2	15.61331600	2.888909E-013	1.545889E-011	1	0.000000E+000
2	15.61334135	1.545889E-011	2.888909E-013	0	0.000000E+000
2	15.61403657	2.888909E-013	1.545889E-011	1	0.000000E+000
2	15.61442168	1.545889E-011	2.888909E-013	0	0.000000E+000
2	15.61598119	2.888909E-013	1.545889E-011	1	0.000000E+000
2	15.61634698	1.545889E-011	2.888909E-013	0	0.000000E+000
2	15.61676535	2.888909E-013	1.545889E-011	1	0.000000E+000
2	15.61677918	1.545889E-011	2.888909E-013	0	0.000000E+000
2	15.61697382	2.888909E-013	1.545889E-011	1	0.000000E+000
2	15.61710970	1.545889E-011	2.888909E-013	0	0.000000E+000
2	15.61770494	2.888909E-013	1.545889E-011	1	0.000000E+000
2	15.61798763	1.545889E-011	2.888909E-013	0	0.000000E+000
2	15.61838512	2.888909E-013	1.545889E-011	1	0.000000E+000
2	15.61922787	1.545889E-011	2.888909E-013	0	0.000000E+000
2	15.62345304	2.888909E-013	1.545889E-011	1	0.000000E+000
2	15.62421519	1.545889E-011	2.888909E-013	0	0.000000E+000
2	15.62478240	2.888909E-013	1.545889E-011	1	0.000000E+000
2	15.62516261	1.545889E-011	2.888909E-013	0	0.000000E+000
2	15.62528208	2.888909E-013	1.545889E-011	1	0.000000E+000
2	15.62595175	1.545889E-011	2.888909E-013	0	0.000000E+000
2	15.62613559	2.888909E-013	1.545889E-011	1	0.000000E+000
2	15.62655128	1.545889E-011	2.888909E-013	0	0.000000E+000
2	15.62699007	2.888909E-013	1.545889E-011	1	0.000000E+000
2	15.62704580	1.545889E-011	2.888909E-013	0	0.000000E+000
2	15.62715843	2.888909E-013	1.545889E-011	1	0.000000E+000
2	15.62753960	1.545889E-011	2.888909E-013	0	0.000000E+000
2	15.62822190	2.888909E-013	1.545889E-011	1	0.000000E+000
2	15.62831664	1.545889E-011	2.888909E-013	0	0.000000E+000
2	15.62971472	2.888909E-013	1.545889E-011	1	0.000000E+000
2	15.63074665	1.545889E-011	2.888909E-013	0	0.000000E+000
2	15.63097785	2.888909E-013	1.545889E-011	1	0.000000E+000
2	15.63114329	1.545889E-011	2.888909E-013	0	0.000000E+000
2	15.63220697	2.888909E-013	1.545889E-011	1	0.000000E+000
2	15.63243216	1.545889E-011	2.888909E-013	0	0.000000E+000
2	15.63249849	2.888909E-013	1.545889E-011	1	0.000000E+000
2	15.63276684	1.545889E-011	2.888909E-013	0	0.000000E+000
2	15.63297227	2.888909E-013	1.545889E-011	1	0.000000E+000
2	15.63332252	1.545889E-011	2.888909E-013	0	0.000000E+000
2	15.63382866	2.888909E-013	1.545889E-011	1	0.000000E+000
2	15.63404843	1.545889E-011	2.888909E-013	0	0.000000E+000
2	15.63555204	2.888909E-013	1.545889E-011	1	0.000000E+000
2	15.63604644	1.545889E-011	2.888909E-013	0	0.000000E+000
2	15.63620249	2.888909E-013	1.545889E-011	1	0.000000E+000
2	15.63640726	1.545889E-011	2.888909E-013	0	0.000000E+000
2	15.63656286	2.888909E-013	1.545889E-011	1	0.000000E+000
2	15.63677270	1.545889E-011	2.888909E-013	0	0.000000E+000
2	15.63694377	2.888909E-013	1.545889E-011	1	0.000000E+000
2	15.63700132	1.545889E-011	2.888909E-013	0	0.000000E+000
2	15.63854500	2.888909E-013	1.545889E-011	1	0.000000E+000
2	15.63876864	1.545889E-011	2.888909E-013	0	0.000000E+000
2	15.64042709	2.888909E-013	1.545889E-011	1	0.000000E+000
2	15.64072959	1.545889E-011	2.888909E-013	0	0.000000E+000
2	15.64214471	2.888909E-013	1.545889E-011	1	0.000000E+000
2	15.64222968	1.545889E-011	2.888909E-013	0	0.000000E+000
2	15.64316263	2.888909E-013	1.545889E-011	1	0.000000E+000
2	15.64410215	1.545889E-011	2.888909E-013	0	0.000000E+000
2	15.64415859	2.888909E-013	1.545889E-011	1	0.000000E+000
2	15.64422468	1.545889E-011	2.888909E-013	0	0.000000E+000
2	15.64461419	2.888909E-013	1.545889E-011	1	0.000000E+000
2	15.64495936	1.545889E-011	2.888909E-013	0	0.000000E+000
2	15.64534250	2.888909E-013	1.545889E-011	1	0.000000E+000
2	15.64553051	1.545889E-011	2.888909E-013	0	0.000000E+000
2	15.64648977	2.888909E-013	1.545889E-011	1	0.000000E+000
2	15.64665151	1.545889E-011	2.888909E-013	0	0.000000E+000
2	15.64722457	2.888909E-013	1.545889E-011	1	0.000000E+000
2	15.64804746	1.545889E-011	2.888909E-013	0	0.000000E+000
2	15.64821868	2.888909E-013	1.545889E-011	1	0.000000E+000
2	15.64839770	1.545889E-011	2.888909E-013	0	0.000000E+000
2	15.66895716	2.888909E-013	1.545889E-011	1	0.000000E+000
2	15.66936260	1.545889E-011	2.888909E-013	0	0.000000E+000
2	15.66943834	2.888909E-013	1.545889E-011	1	0.000000E+000
2	15.66949757	1.545889E-011	2.888909E-013	0	0.000000E+000
2	15.66964190	2.888909E-013	1.545889E-011	1	0.000000E+000
2	15.67021789	1.545889E-011	2.888909E-013	0	0.000000E+000
2	15.67150910	2.888909E-013	1.545889E-011	1	0.000000E+000
2	15.67178319	1.545889E-011	2.888909E-013	0	0.000000E+000
2	15.67306100	2.888909E-013	1.545889E-011	1	0.000000E+000
2	15.67315581	1.545889E-011	2.888909E-013	0	0.000000E+000
2	15.67482669	2.888909E-013	1.545889E-011	1	0.000000E+000
2	15.67486395	1.545889E-011	2.888909E-013	0	0.000000E+000
2	15.67493378	2.888909E-013	1.545889E-011	1	0.000000E+000
2	15.67568079	1.545889E-011	2.888909E-013	0	0.000000E+000
2	15.67743778	2.888909E-013	1.545889E-011	1	0.000000E+000
2	15.67768262	1.545889E-011	2.888909E-013	0	0.000000E+000
2	15.67801589	2.888909E-013	1.545889E-011	1	0.000000E+000
2	15.67815401	1.545889E-011	2.888909E-013	0	0.000000E+000
2	15.67819838	2.888909E-013	1.545889E-011	1	0.000000E+000
2	15.67837828	1.545889E-011	2.888909E-013	0	0.000000E+000
2	15.68003054	2.888909E-013	1.545889E-011	1	0.000000E+000
2	15.68028300	1.545889E-011	2.888909E-013	0	0.000000E+000
2	15.68086353	2.888909E-013	1.545889E-011	1	0.000000E+000
2	15.68110596	1.545889E-011	2.888909E-013	0	0.000000E+000
2	15.68218376	2.888909E-013	1.545889E-011	1	0.000000E+000
2	15.68236933	1.545889E-011	2.888909E-013	0	0.000000E+000
2	15.92123318	3.014928E-013	1.547149E-011	1	0.000000E+000
2	15.92203941	1.547149E-011	3.014928E-013	0	0.000000E+000
2	15.92210169	3.014928E-013	1.547149E-011	1	0.000000E+000
2	15.92211604	1.547149E-011	3.014928E-013	0	0.000000E+000
2	15.92270917	3.014928E-013	1.547149E-011	1	0.000000E+000
2	15.92294041	1.547149E-011	3.014928E-013	0	0.000000E+000
2	15.92409414	3.014928E-013	1.547149E-011	1	0.000000E+000
2	15.92451992	1.547149E-011	3.014928E-013	0	0.000000E+000
2	15.92591148	3.014928E-013	1.547149E-011	1	0.000000E+000
2	15.92626361	1.547149E-011	3.014928E-013	0	0.000000E+000
2	15.92764131	3.014928E-013	1.547149E-011	1	0.000000E+000
2	15.92828478	1.547149E-011	3.014928E-013	0	0.000000E+000
2	15.93136816	3.014928E-013	1.547149E-011	1	0.000000E+000
2	15.93137431	1.547149E-011	3.014928E-013	0	0.000000E+000
2	15.93229315	3.014928E-013	1.547149E-011	1	0.000000E+000
2	15.93305391	1.547149E-011	3.014928E-013	0	0.000000E+000
2	15.93466827	3.014928E-013	1.547149E-011	1	0.000000E+000
2	15.93490999	1.547149E-011	3.014928E-013	0	0.000000E+000
2	15.93545182	3.014928E-013	1.547149E-011	1	0.000000E+000
2	15.93553654	1.547149E-011	3.014928E-013	0	0.000000E+000
2	15.93578690	3.014928E-013	1.547149E-011	1	0.000000E+000
2	15.93776963	1.547149E-011	3.014928E-013	0	0.000000E+000
2	15.93837996	3.014928E-013	1.547149E-011	1	0.000000E+000
2	15.93859344	1.547149E-011	3.014928E-013	0	0.000000E+000
2	15.93923698	3.014928E-013	1.547149E-011	1	0.000000E+000
2	15.93933018	1.547149E-011	3.014928E-013	0	0.000000E+000
2	15.93960217	3.014928E-013	1.547149E-011	1	0.000000E+000
2	15.93985601	1.547149E-011	3.014928E-013	0	0.000000E+000
2	15.94025774	3.014928E-013	1.547149E-011	1	0.000000E+000
2	15.94035487	1.547149E-011	3.014928E-013	0	0.000000E+000
2	15.94118373	3.014928E-013	1.547149E-011	1	0.000000E+000
2	15.94134368	1.547149E-011	3.014928E-013	0	0.000000E+000
2	15.94139813	3.014928E-013	1.547149E-011	1	0.000000E+000
2	15.94145706	1.547149E-011	3.014928E-013	0	0.000000E+000
2	15.94167936	3.014928E-013	1.547149E-011	1	0.000000E+000
2	15.94176340	1.547149E-011	3.014928E-013	0	0.000000E+000
2	15.94238493	3.014928E-013	1.547149E-011	1	0.000000E+000
2	15.94241967	1.547149E-011	3.014928E-013	0	0.000000E+000
2	15.94281362	3.014928E-013	1.547149E-011	1	0.000000E+000
2	15.94286966	1.547149E-011	3.014928E-013	0	0.000000E+000
2	15.94305166	3.014928E-013	1.547149E-011	1	0.000000E+000
2	15.94398293	1.547149E-011	3.014928E-013	0	0.000000E+000
2	15.95053996	3.014928E-013	1.547149E-011	1	0.000000E+000
2	15.95085683	1.547149E-011	3.014928E-013	0	0.000000E+000
2	15.95185971	3.014928E-013	1.547149E-011	1	0.000000E+000
2	15.95232303	1.547149E-011	3.014928E-013	0	0.000000E+000
2	15.95422955	3.014928E-013	1.547149E-011	1	0.000000E+000
2	15.95429239	1.547149E-011	3.014928E-013	0	0.000000E+000
2	15.95431683	3.014928E-013	1.547149E-011	1	0.000000E+000
2	15.95467037	1.547149E-011	3.014928E-013	0	0.000000E+000
2	15.95732008	3.014928E-013	1.547149E-011	1	0.000000E+000
2	15.95752605	1.547149E-011	3.014928E-013	0	0.000000E+000
2	15.95777714	3.014928E-013	1.547149E-011	1	0.000000E+000
2	15.95907915	1.547149E-011	3.014928E-013	0	0.000000E+000
2	15.96068952	3.014928E-013	1.547149E-011	1	0.000000E+000
2	15.96142543	1.547149E-011	3.014928E-013	0	0.000000E+000
2	15.96389510	3.014928E-013	1.547149E-011	1	0.000000E+000
2	15.96394652	1.547149E-011	3.014928E-013	0	0.000000E+000
2	15.96433377	3.014928E-013	1.547149E-011	1	0.000000E+000
2	15.96445874	1.547149E-011	3.014928E-013	0	0.000000E+000
2	15.96501217	3.014928E-013	1.547149E-011	1	0.000000E+000
2	15.96515616	1.547149E-011	3.014928E-013	0	0.000000E+000
2	15.96546863	3.014928E-013	1.547149E-011	1	0.000000E+000
2	15.96565973	1.547149E-011	3.014928E-013	0	0.000000E+000
2	15.96580242	3.014928E-013	1.547149E-011	1	0.000000E+000
2	15.96602268	1.547149E-011	3.014928E-013	0	0.000000E+000
2	15.96603311	3.014928E-013	1.547149E-011	1	0.000000E+000
2	15.96622149	1.547149E-011	3.014928E-013	0	0.000000E+000
2	15.96634160	3.014928E-013	1.547149E-011	1	0.000000E+000
2	15.96693564	1.547149E-011	3.014928E-013	0	0.000000E+000
2	15.96758719	3.014928E-013	1.547149E-011	1	0.000000E+000
2	15.96817169	1.547149E-011	3.014928E-013	0	0.000000E+000
2	15.96971788	3.014928E-013	1.547149E-011	1	0.000000E+000
2	15.97084447	1.547149E-011	3.014928E-013	0	0.000000E+000
2	15.97111427	3.014928E-013	1.547149E-011	1	0.000000E+000
2	15.97146821	1.547149E-011	3.014928E-013	0	0.000000E+000
2	15.97148738	3.014928E-013	1.547149E-011	1	0.000000E+000
2	15.97156683	1.547149E-011	3.014928E-013	0	0.000000E+000
2	15.97209555	3.014928E-013	1.547149E-011	1	0.000000E+000
2	15.97225987	1.547149E-011	3.014928E-013	0	0.000000E+000
2	15.97228857	3.014928E-013	1.547149E-011	1	0.000000E+000
2	15.97275606	1.547149E-011	3.014928E-013	0	0.000000E+000
2	15.97286808	3.014928E-013	1.547149E-011	1	0.000000E+000
2	15.97300074	1.547149E-011	3.014928E-013	0	0.000000E+000
2	15.97375354	3.014928E-013	1.547149E-011	1	0.000000E+000
2	15.97390835	1.547149E-011	3.014928E-013	0	0.000000E+000
2	15.97403968	3.014928E-013	1.547149E-011	1	0.000000E+000
2	15.97418620	1.547149E-011	3.014928E-013	0	0.000000E+000
2	15.97486086	3.014928E-013	1.547149E-011	1	0.000000E+000
2	15.97506585	1.547149E-011	3.014928E-013	0	0.000000E+000
2	15.97609801	3.014928E-013	1.547149E-011	1	0.000000E+000
2	15.97628548	1.547149E-011	3.014928E-013	0	0.000000E+000
2	15.97659535	3.014928E-013	1.547149E-011	1	0.000000E+000
2	15.97692011	1.547149E-011	3.014928E-013	0	0.000000E+000
2	15.98581789	3.014928E-013	1.547149E-011	1	0.000000E+000
2	15.98626821	1.547149E-011	3.014928E-013	0	0.000000E+000
2	15.98665570	3.014928E-013	1.547149E-011	1	0.000000E+000
2	15.98705684	1.547149E-011	3.014928E-013	0	0.000000E+000
2	15.98723814	3.014928E-013	1.547149E-011	1	0.000000E+000
2	15.98824447	1.547149E-011	3.014928E-013	0	0.000000E+000
2	15.98828705	3.014928E-013	1.547149E-011	1	0.000000E+000
2	15.98848564	1.547149E-011	3.014928E-013	0	0.000000E+000
2	15.98903339	3.014928E-013	1.547149E-011	1	0.000000E+000
2	15.98930248	1.547149E-011	3.014928E-013	0	0.000000E+000
2	15.99088881	3.014928E-013	1.547149E-011	1	0.000000E+000
2	15.99101608	1.547149E-011	3.014928E-013	0	0.000000E+000
2	15.99114338	3.014928E-013	1.547149E-011	1	0.000000E+000
2	15.99137969	1.547149E-011	3.014928E-013	0	0.000000E+000
2	15.99280261	3.014928E-013	1.547149E-011	1	0.000000E+000
2	15.99361131	1.547149E-011	3.014928E-013	0	0.000000E+000
2	15.99518405	3.014928E-013	1.547149E-011	1	0.000000E+000
2	15.99542501	1.547149E-011	3.014928E-013	0	0.000000E+000
2	15.99553999	3.014928E-013	1.547149E-011	1	0.000000E+000
2	15.99576420	1.547149E-011	3.014928E-013	0	0.000000E+000
2	15.99624283	3.014928E-013	1.547149E-011	1	0.000000E+000
2	15.99662857	1.547149E-011	3.014928E-013	0	0.000000E+000
2	15.99736100	3.014928E-013	1.547149E-011	1	0.000000E+000
2	15.99762387	1.547149E-011	3.014928E-013	0	0.000000E+000
2	15.99763555	3.014928E-013	1.547149E-011	1	0.000000E+000
2	15.99786193	1.547149E-011	3.014928E-013	0	0.000000E+000
2	15.99833311	3.014928E-013	1.547149E-011	1	0.000000E+000
2	15.99892134	1.547149E-011	3.014928E-013	0	0.000000E+000
2	15.99931947	3.014928E-013	1.547149E-011	1	0.000000E+000
2	15.99974420	1.547149E-011	3.014928E-013	0	0.000000E+000
2	16.00074109	3.014928E-013	1.547149E-011	1	0.000000E+000
2	16.00122119	1.547149E-011	3.014928E-013	0	0.000000E+000
2	16.00154029	3.014928E-013	1.547149E-011	1	0.000000E+000
2	16.00256332	1.547149E-011	3.014928E-013	0	0.000000E+000
2	16.00281465	3.014928E-013	1.547149E-011	1	0.000000E+000
2	16.00294293	1.547149E-011	3.014928E-013	0	0.000000E+000
2	16.00417521	3.014928E-013	1.547149E-011	1	0.000000E+000
2	16.00425639	1.547149E-011	3.014928E-013	0	0.000000E+000
2	16.00466408	3.014928E-013	1.547149E-011	1	0.000000E+000
2	16.00583865	1.547149E-011	3.014928E-013	0	0.000000E+000
2	16.00630886	3.014928E-013	1.547149E-011	1	0.000000E+000
2	16.00672117	1.547149E-011	3.014928E-013	0	0.000000E+000
2	16.00678496	3.014928E-013	1.547149E-011	1	0.000000E+000
2	16.00759333	1.547149E-011	3.014928E-013	0	0.000000E+000
2	16.00784475	3.014928E-013	1.547149E-011	1	0.000000E+000
2	16.00786888	1.547149E-011	3.014928E-013	0	0.000000E+000
2	16.00964571	3.014928E-013	1.547149E-011	1	0.000000E+000
2	16.00970089	1.547149E-011	3.014928E-013	0	0.000000E+000
2	16.01257338	3.014928E-013	1.547149E-011	1	0.000000E+000
2	16.01404195	1.547149E-011	3.014928E-013	0	0.000000E+000
2	16.01442819	3.014928E-013	1.547149E-011	1	0.000000E+000
2	16.01458684	1.547149E-011	3.014928E-013	0	0.000000E+000
2	16.01514177	3.014928E-013	1.547149E-011	1	0.000000E+000
2	16.01540930	1.547149E-011	3.014928E-013	0	0.000000E+000
2	16.01583876	3.014928E-013	1.547149E-011	1	0.000000E+000
2	16.01591819	1.547149E-011	3.014928E-013	0	0.000000E+000
2	16.01599054	3.014928E-013	1.547149E-011	1	0.000000E+000
2	16.01607393	1.547149E-011	3.014928E-013	0	0.000000E+000
2	16.01654099	3.014928E-013	1.547149E-011	1	0.000000E+000
2	16.01699292	1.547149E-011	3.014928E-013	0	0.000000E+000
2	16.01726933	3.014928E-013	1.547149E-011	1	0.000000E+000
2	16.01730130	1.547149E-011	3.014928E-013	0	0.000000E+000
2	16.01749249	3.014928E-013	1.547149E-011	1	0.000000E+000
2	16.01794117	1.547149E-011	3.014928E-013	0	0.000000E+000
2	16.01993111	3.014928E-013	1.547149E-011	1	0.000000E+000
2	16.02002557	1.547149E-011	3.014928E-013	0	0.000000E+000
2	16.02111420	3.014928E-013	1.547149E-011	1	0.000000E+000
2	16.02137496	1.547149E-011	3.014928E-013	0	0.000000E+000
2	16.02176177	3.014928E-013	1.547149E-011	1	0.000000E+000
2	16.02190039	1.547149E-011	3.014928E-013	0	0.000000E+000
2	16.02196639	3.014928E-013	1.547149E-011	1	0.000000E+000
2	16.02201549	1.547149E-011	3.014928E-013	0	0.000000E+000
2	16.02261038	3.014928E-013	1.547149E-011	1	0.000000E+000
2	16.02277730	1.547149E-011	3.014928E-013	0	0.000000E+000
2	16.02294692	3.014928E-013	1.547149E-011	1	0.000000E+000
2	16.02305684	1.547149E-011	3.014928E-013	0	0.000000E+000
2	16.02396444	3.014928E-013	1.547149E-011	1	0.000000E+000
2	16.02443210	1.547149E-011	3.014928E-013	0	0.000000E+000
2	16.02672479	3.014928E-013	1.547149E-011	1	0.000000E+000
2	16.02734702	1.547149E-011	3.014928E-013	0	0.000000E+000
2	16.02930127	3.014928E-013	1.547149E-011	1	0.000000E+000
2	16.02944565	1.547149E-011	3.014928E-013	0	0.000000E+000
2	16.03069312	3.014928E-013	1.547149E-011	1	0.000000E+000
2	16.03071121	1.547149E-011	3.014928E-013	0	0.000000E+000
2	16.03076120	3.014928E-013	1.547149E-011	1	0.000000E+000
2	16.03085132	1.547149E-011	3.014928E-013	0	0.000000E+000
2	16.03175136	3.014928E-013	1.547149E-011	1	0.000000E+000
2	16.03215050	1.547149E-011	3.014928E-013	0	0.000000E+000
2	16.03219034	3.014928E-013	1.547149E-011	1	0.000000E+000
2	16.03239168	1.547149E-011	3.014928E-013	0	0.000000E+000
2	16.03241731	3.014928E-013	1.547149E-011	1	0.000000E+000
2	16.03244347	1.547149E-011	3.014928E-013	0	0.000000E+000
2	16.03720428	3.014928E-013	1.547149E-011	1	0.000000E+000
2	16.03724870	1.547149E-011	3.014928E-013	0	0.000000E+000
2	16.03809954	3.014928E-013	1.547149E-011	1	0.000000E+000
2	16.03824541	1.547149E-011	3.014928E-013	0	0.000000E+000
2	16.03860302	3.014928E-013	1.547149E-011	1	0.000000E+000
2	16.03909236	1.547149E-011	3.014928E-013	0	0.000000E+000
2	16.03942208	3.014928E-013	1.547149E-011	1	0.000000E+000
2	16.03978165	1.547149E-011	3.014928E-013	0	0.000000E+000
2	16.03986628	3.014928E-013	1.547149E-011	1	0.000000E+000
2	16.04043192	1.547149E-011	3.014928E-013	0	0.000000E+000
2	16.04078884	3.014928E-013	1.547149E-011	1	0.000000E+000
2	16.04118196	1.547149E-011	3.014928E-013	0	0.000000E+000
2	16.04278542	3.014928E-013	1.547149E-011	1	0.000000E+000
2	16.04312576	1.547149E-011	3.014928E-013	0	0.000000E+000
2	16.04318266	3.014928E-013	1.547149E-011	1	0.000000E+000
2	16.04380126	1.547149E-011	3.014928E-013	0	0.000000E+000
2	16.04442385	3.014928E-013	1.547149E-011	1	0.000000E+000
2	16.04451558	1.547149E-011	3.014928E-013	0	0.000000E+000
2	16.04453663	3.014928E-013	1.547149E-011	1	0.000000E+000
2	16.04465865	1.547149E-011	3.014928E-013	0	0.000000E+000
2	16.04482379	3.014928E-013	1.547149E-011	1	0.000000E+000
2	16.04489481	1.547149E-011	3.014928E-013	0	0.000000E+000
2	16.04491475	3.014928E-013	1.547149E-011	1	0.000000E+000
2	16.04559362	1.547149E-011	3.014928E-013	0	0.000000E+000
2	16.04635917	3.014928E-013	1.547149E-011	1	0.000000E+000
2	16.04638841	1.547149E-011	3.014928E-013	0	0.000000E+000
2	16.04833337	3.014928E-013	1.547149E-011	1	0.000000E+000
2	16.04865646	1.547149E-011	3.014928E-013	0	0.000000E+000
2	16.04913729	3.014928E-013	1.547149E-011	1	0.000000E+000
2	16.04919535	1.547149E-011	3.014928E-013	0	0.000000E+000
2	16.05031155	3.014928E-013	1.547149E-011	1	0.000000E+000
2	16.05045973	1.547149E-011	3.014928E-013	0	0.000000E+000
2	16.05057725	3.014928E-013	1.547149E-011	1	0.000000E+000
2	16.05112176	1.547149E-011	3.014928E-013	0	0.000000E+000
2	16.05224138	3.014928E-013	1.547149E-011	1	0.000000E+000
2	16.05249810	1.547149E-011	3.014928E-013	0	0.000000E+000
2	16.05490523	3.014928E-013	1.547149E-011	1	0.000000E+000
2	16.05501447	1.547149E-011	3.014928E-013	0	0.000000E+000
2	16.05579700	3.014928E-013	1.547149E-011	1	0.000000E+000
2	16.05620229	1.547149E-011	3.014928E-013	0	0.000000E+000
2	16.05631839	3.014928E-013	1.547149E-011	1	0.000000E+000
2	16.05637713	1.547149E-011	3.014928E-013	0	0.000000E+000
2	16.05718626	3.014928E-013	1.547149E-011	1	0.000000E+000
2	16.05723960	1.547149E-011	3.014928E-013	0	0.000000E+000
2	16.05768003	3.014928E-013	1.547149E-011	1	0.000000E+000
2	16.05774138	1.547149E-011	3.014928E-013	0	0.000000E+000
2	16.05801420	3.014928E-013	1.547149E-011	1	0.000000E+000
2	16.05809951	1.547149E-011	3.014928E-013	0	0.000000E+000
2	16.06031432	3.014928E-013	1.547149E-011	1	0.000000E+000
2	16.06094548	1.547149E-011	3.014928E-013	0	0.000000E+000
2	16.06137264	3.014928E-013	1.547149E-011	1	0.000000E+000
2	16.06183184	1.547149E-011	3.014928E-013	0	0.000000E+000
2	17.12529692	3.567609E-013	1.552676E-011	1	0.000000E+000
2	17.12554621	1.552676E-011	3.567609E-013	0	0.000000E+000
2	17.12664248	3.567609E-013	1.552676E-011	1	0.000000E+000
2	17.12714232	1.552676E-011	3.567609E-013	0	0.000000E+000
2	17.12726001	3.567609E-013	1.552676E-011	1	0.000000E+000
2	17.12729929	1.552676E-011	3.567609E-013	0	0.000000E+000
2	17.12754701	3.567609E-013	1.552676E-011	1	0.000000E+000
2	17.12768644	1.552676E-011	3.567609E-013	0	0.000000E+000
2	17.12788428	3.567609E-013	1.552676E-011	1	0.000000E+000
2	17.12807417	1.552676E-011	3.567609E-013	0	0.000000E+000
2	17.12819397	3.567609E-013	1.552676E-011	1	0.000000E+000
2	17.12909433	1.552676E-011	3.567609E-013	0	0.000000E+000
2	17.12961330	3.567609E-013	1.552676E-011	1	0.000000E+000
2	17.12980476	1.552676E-011	3.567609E-013	0	0.000000E+000
2	17.13008683	3.567609E-013	1.552676E-011	1	0.000000E+000
2	17.13011828	1.552676E-011	3.567609E-013	0	0.000000E+000
2	17.13042792	3.567609E-013	1.552676E-011	1	0.000000E+000
2	17.13069227	1.552676E-011	3.567609E-013	0	0.000000E+000
2	17.13098321	3.567609E-013	1.552676E-011	1	0.000000E+000
2	17.13104091	1.552676E-011	3.567609E-013	0	0.000000E+000
2	17.13107593	3.567609E-013	1.552676E-011	1	0.000000E+000
2	17.13114092	1.552676E-011	3.567609E-013	0	0.000000E+000
2	17.13168971	3.567609E-013	1.552676E-011	1	0.000000E+000
2	17.13184929	1.552676E-011	3.567609E-013	0	0.000000E+000
2	17.13220520	3.567609E-013	1.552676E-011	1	0.000000E+000
2	17.13231341	1.552676E-011	3.567609E-013	0	0.000000E+000
2	17.13236970	3.567609E-013	1.552676E-011	1	0.000000E+000
2	17.13264466	1.552676E-011	3.567609E-013	0	0.000000E+000
2	17.13281854	3.567609E-013	1.552676E-011	1	0.000000E+000
2	17.13298950	1.552676E-011	3.567609E-013	0	0.000000E+000
2	17.13455632	3.567609E-013	1.552676E-011	1	0.000000E+000
2	17.13498102	1.552676E-011	3.567609E-013	0	0.000000E+000
2	17.13543278	3.567609E-013	1.552676E-011	1	0.000000E+000
2	17.13577094	1.552676E-011	3.567609E-013	0	0.000000E+000
2	17.13612961	3.567609E-013	1.552676E-011	1	0.000000E+000
2	17.13647511	1.552676E-011	3.567609E-013	0	0.000000E+000
2	17.13744152	3.567609E-013	1.552676E-011	1	0.000000E+000
2	17.13755875	1.552676E-011	3.567609E-013	0	0.000000E+000
2	17.14034838	3.567609E-013	1.552676E-011	1	0.000000E+000
2	17.14048420	1.552676E-011	3.567609E-013	0	0.000000E+000
2	17.14108444	3.567609E-013	1.552676E-011	1	0.000000E+000
2	17.14154140	1.552676E-011	3.567609E-013	0	0.000000E+000
2	17.14202082	3.567609E-013	1.552676E-011	1	0.000000E+000
2	17.14240636	1.552676E-011	3.567609E-013	0	0.000000E+000
2	17.14277789	3.567609E-013	1.552676E-011	1	0.000000E+000
2	17.14291803	1.552676E-011	3.567609E-013	0	0.000000E+000
2	17.14295080	3.567609E-013	1.552676E-011	1	0.000000E+000
2	17.14306755	1.552676E-011	3.567609E-013	0	0.000000E+000
2	17.14321616	3.567609E-013	1.552676E-011	1	0.000000E+000
2	17.14337805	1.552676E-011	3.567609E-013	0	0.000000E+000
2	17.14403120	3.567609E-013	1.552676E-011	1	0.000000E+000
2	17.14431822	1.552676E-011	3.567609E-013	0	0.000000E+000
2	17.14551628	3.567609E-013	1.552676E-011	1	0.000000E+000
2	17.14593658	1.552676E-011	3.567609E-013	0	0.000000E+000
2	17.14631326	3.567609E-013	1.552676E-011	1	0.000000E+000
2	17.14637423	1.552676E-011	3.567609E-013	0	0.000000E+000
2	17.14727053	3.567609E-013	1.552676E-011	1	0.000000E+000
2	17.14750131	1.552676E-011	3.567609E-013	0	0.000000E+000
2	17.15145301	3.567609E-013	1.552676E-011	1	0.000000E+000
2	17.15153704	1.552676E-011	3.567609E-013	0	0.000000E+000
2	17.15242995	3.567609E-013	1.552676E-011	1	0.000000E+000
2	17.15257355	1.552676E-011	3.567609E-013	0	0.000000E+000
2	17.15367885	3.567609E-013	1.552676E-011	1	0.000000E+000
2	17.15375639	1.552676E-011	3.567609E-013	0	0.000000E+000
2	17.15539403	3.567609E-013	1.552676E-011	1	0.000000E+000
2	17.15575994	1.552676E-011	3.567609E-013	0	0.000000E+000
2	17.15640318	3.567609E-013	1.552676E-011	1	0.000000E+000
2	17.15712464	1.552676E-011	3.567609E-013	0	0.000000E+000
2	17.15753657	3.567609E-013	1.552676E-011	1	0.000000E+000
2	17.15760363	1.552676E-011	3.567609E-013	0	0.000000E+000
2	17.15969739	3.567609E-013	1.552676E-011	1	0.000000E+000
2	17.15976783	1.552676E-011	3.567609E-013	0	0.000000E+000
2	17.16014935	3.567609E-013	1.552676E-011	1	0.000000E+000
2	17.16104665	1.552676E-011	3.567609E-013	0	0.000000E+000
2	17.16165864	3.567609E-013	1.552676E-011	1	0.000000E+000
2	17.16235598	1.552676E-011	3.567609E-013	0	0.000000E+000
2	17.16241514	3.567609E-013	1.552676E-011	1	0.000000E+000
2	17.16270057	1.552676E-011	3.567609E-013	0	0.000000E+000
2	17.16495765	3.567609E-013	1.552676E-011	1	0.000000E+000
2	17.16551300	1.552676E-011	3.567609E-013	0	0.000000E+000
2	17.16664252	3.567609E-013	1.552676E-011	1	0.000000E+000
2	17.16711566	1.552676E-011	3.567609E-013	0	0.000000E+000
2	17.16792695	3.567609E-013	1.552676E-011	1	0.000000E+000
2	17.16905865	1.552676E-011	3.567609E-013	0	0.000000E+000
2	17.16911775	3.567609E-013	1.552676E-011	1	0.000000E+000
2	17.16936332	1.552676E-011	3.567609E-013	0	0.000000E+000
2	17.16949850	3.567609E-013	1.552676E-011	1	0.000000E+000
2	17.16970190	1.552676E-011	3.567609E-013	0	0.000000E+000
2	17.17035536	3.567609E-013	1.552676E-011	1	0.000000E+000
2	17.17041109	1.552676E-011	3.567609E-013	0	0.000000E+000
2	17.17106036	3.567609E-013	1.552676E-011	1	0.000000E+000
2	17.17110043	1.552676E-011	3.567609E-013	0	0.000000E+000
2	17.17135069	3.567609E-013	1.552676E-011	1	0.000000E+000
2	17.17198174	1.552676E-011	3.567609E-013	0	0.000000E+000
2	17.17229869	3.567609E-013	1.552676E-011	1	0.000000E+000
2	17.17294227	1.552676E-011	3.567609E-013	0	0.000000E+000
2	17.17315966	3.567609E-013	1.552676E-011	1	0.000000E+000
2	17.17336554	1.552676E-011	3.567609E-013	0	0.000000E+000
2	17.17367122	3.567609E-013	1.552676E-011	1	0.000000E+000
2	17.17425977	1.552676E-011	3.567609E-013	0	0.000000E+000
2	17.17429255	3.567609E-013	1.552676E-011	1	0.000000E+000
2	17.17472617	1.552676E-011	3.567609E-013	0	0.000000E+000
2	17.17487807	3.567609E-013	1.552676E-011	1	0.000000E+000
2	17.17545159	1.552676E-011	3.567609E-013	0	0.000000E+000
2	17.17710371	3.567609E-013	1.552676E-011	1	0.000000E+000
2	17.17726556	1.552676E-011	3.567609E-013	0	0.000000E+000
2	17.17881703	3.567609E-013	1.552676E-011	1	0.000000E+000
2	17.17956385	1.552676E-011	3.567609E-013	0	0.000000E+000
2	17.17969780	3.567609E-013	1.552676E-011	1	0.000000E+000
2	17.17980285	1.552676E-011	3.567609E-013	0	0.000000E+000
2	17.17991464	3.567609E-013	1.552676E-011	1	0.000000E+000
2	17.17995902	1.552676E-011	3.567609E-013	0	0.000000E+000
2	17.18001667	3.567609E-013	1.552676E-011	1	0.000000E+000
2	17.18179342	1.552676E-011	3.567609E-013	0	0.000000E+000
2	17.18190560	3.567609E-013	1.552676E-011	1	0.000000E+000
2	17.18235098	1.552676E-011	3.567609E-013	0	0.000000E+000
2	17.18317740	3.567609E-013	1.552676E-011	1	0.000000E+000
2	17.18334682	1.552676E-011	3.567609E-013	0	0.000000E+000
2	17.18461703	3.567609E-013	1.552676E-011	1	0.000000E+000
2	17.18526353	1.552676E-011	3.567609E-013	0	0.000000E+000
2	17.27202907	3.567609E-013	1.552676E-011	1	0.000000E+000
2	17.27207305	1.552676E-011	3.567609E-013	0	0.000000E+000
2	17.27292632	3.567609E-013	1.552676E-011	1	0.000000E+000
2	17.27300841	1.552676E-011	3.567609E-013	0	0.000000E+000
2	17.27553048	3.567609E-013	1.552676E-011	1	0.000000E+000
2	17.27634196	1.552676E-011	3.567609E-013	0	0.000000E+000
2	17.27691961	3.567609E-013	1.552676E-011	1	0.000000E+000
2	17.27722072	1.552676E-011	3.567609E-013	0	0.000000E+000
2	17.27731655	3.567609E-013	1.552676E-011	1	0.000000E+000
2	17.27828733	1.552676E-011	3.567609E-013	0	0.000000E+000
2	17.27865202	3.567609E-013	1.552676E-011	1	0.000000E+000
2	17.27875150	1.552676E-011	3.567609E-013	0	0.000000E+000
2	17.28778672	3.567609E-013	1.552676E-011	1	0.000000E+000
2	17.28787748	1.552676E-011	3.567609E-013	0	0.000000E+000
2	17.28815028	3.567609E-013	1.552676E-011	1	0.000000E+000
2	17.28819383	1.552676E-011	3.567609E-013	0	0.000000E+000
2	17.28837591	3.567609E-013	1.552676E-011	1	0.000000E+000
2	17.28858225	1.552676E-011	3.567609E-013	0	0.000000E+000
2	17.28883833	3.567609E-013	1.552676E-011	1	0.000000E+000
2	17.28905619	1.552676E-011	3.567609E-013	0	0.000000E+000
2	17.28933938	3.567609E-013	1.552676E-011	1	0.000000E+000
2	17.28940700	1.552676E-011	3.567609E-013	0	0.000000E+000
2	17.28989200	3.567609E-013	1.552676E-011	1	0.000000E+000
2	17.29016343	1.552676E-011	3.567609E-013	0	0.000000E+000
2	17.29042189	3.567609E-013	1.552676E-011	1	0.000000E+000
2	17.29056136	1.552676E-011	3.567609E-013	0	0.000000E+000
2	17.29076220	3.567609E-013	1.552676E-011	1	0.000000E+000
2	17.29077642	1.552676E-011	3.567609E-013	0	0.000000E+000
2	17.29249681	3.567609E-013	1.552676E-011	1	0.000000E+000
2	17.29283371	1.552676E-011	3.567609E-013	0	0.000000E+000
2	17.29626339	3.567609E-013	1.552676E-011	1	0.000000E+000
2	17.29644781	1.552676E-011	3.567609E-013	0	0.000000E+000
2	17.29728490	3.567609E-013	1.552676E-011	1	0.000000E+000
2	17.29810386	1.552676E-011	3.567609E-013	0	0.000000E+000
2	17.29851058	3.567609E-013	1.552676E-011	1	0.000000E+000
2	17.29878268	1.552676E-011	3.567609E-013	0	0.000000E+000
2	17.30066422	3.567609E-013	1.552676E-011	1	0.000000E+000
2	17.30078215	1.552676E-011	3.567609E-013	0	0.000000E+000
2	17.30116958	3.567609E-013	1.552676E-011	1	0.000000E+000
2	17.30125237	1.552676E-011	3.567609E-013	0	0.000000E+000
2	17.30172999	3.567609E-013	1.552676E-011	1	0.000000E+000
2	17.30191980	1.552676E-011	3.567609E-013	0	0.000000E+000
2	17.31060858	3.567609E-013	1.552676E-011	1	0.000000E+000
2	17.31100357	1.552676E-011	3.567609E-013	0	0.000000E+000
2	17.31138200	3.567609E-013	1.552676E-011	1	0.000000E+000
2	17.31142306	1.552676E-011	3.567609E-013	0	0.000000E+000
2	17.31159334	3.567609E-013	1.552676E-011	1	0.000000E+000
2	17.31195019	1.552676E-011	3.567609E-013	0	0.000000E+000
2	17.31227879	3.567609E-013	1.552676E-011	1	0.000000E+000
2	17.31293253	1.552676E-011	3.567609E-013	0	0.000000E+000
2	18.06037454	3.299636E-013	1.549996E-011	1	0.000000E+000
2	18.06097445	1.549996E-011	3.299636E-013	0	0.000000E+000
2	18.06136282	3.299636E-013	1.549996E-011	1	0.000000E+000
2	18.06176932	1.549996E-011	3.299636E-013	0	0.000000E+000
2	18.06248826	3.299636E-013	1.549996E-011	1	0.000000E+000
2	18.06264049	1.549996E-011	3.299636E-013	0	0.000000E+000
2	18.06329160	3.299636E-013	1.549996E-011	1	0.000000E+000
2	18.06334529	1.549996E-011	3.299636E-013	0	0.000000E+000
2	18.06381494	3.299636E-013	1.549996E-011	1	0.000000E+000
2	18.06398447	1.549996E-011	3.299636E-013	0	0.000000E+000
2	18.06470456	3.299636E-013	1.549996E-011	1	0.000000E+000
2	18.06478153	1.549996E-011	3.299636E-013	0	0.000000E+000
2	18.06575379	3.299636E-013	1.549996E-011	1	0.000000E+000
2	18.06601499	1.549996E-011	3.299636E-013	0	0.000000E+000
2	18.06620966	3.299636E-013	1.549996E-011	1	0.000000E+000
2	18.06625193	1.549996E-011	3.299636E-013	0	0.000000E+000
2	18.06668342	3.299636E-013	1.549996E-011	1	0.000000E+000
2	18.06715126	1.549996E-011	3.299636E-013	0	0.000000E+000
2	18.06959985	3.299636E-013	1.549996E-011	1	0.000000E+000
2	18.06968161	1.549996E-011	3.299636E-013	0	0.000000E+000
2	18.07025360	3.299636E-013	1.549996E-011	1	0.000000E+000
2	18.07057748	1.549996E-011	3.299636E-013	0	0.000000E+000
2	18.07061255	3.299636E-013	1.549996E-011	1	0.000000E+000
2	18.07095033	1.549996E-011	3.299636E-013	0	0.000000E+000
2	18.07097096	3.299636E-013	1.549996E-011	1	0.000000E+000
2	18.07119295	1.549996E-011	3.299636E-013	0	0.000000E+000
2	18.07164205	3.299636E-013	1.549996E-011	1	0.000000E+000
2	18.07182679	1.549996E-011	3.299636E-013	0	0.000000E+000
2	18.07259155	3.299636E-013	1.549996E-011	1	0.000000E+000
2	18.07270035	1.549996E-011	3.299636E-013	0	0.000000E+000
2	18.07390882	3.299636E-013	1.549996E-011	1	0.000000E+000
2	18.07469234	1.549996E-011	3.299636E-013	0	0.000000E+000
2	18.07602968	3.299636E-013	1.549996E-011	1	0.000000E+000
2	18.07702375	1.549996E-011	3.299636E-013	0	0.000000E+000
2	18.07749267	3.299636E-013	1.549996E-011	1	0.000000E+000
2	18.07758583	1.549996E-011	3.299636E-013	0	0.000000E+000
2	18.08002450	3.299636E-013	1.549996E-011	1	0.000000E+000
2	18.08005972	1.549996E-011	3.299636E-013	0	0.000000E+000
2	18.08087127	3.299636E-013	1.549996E-011	1	0.000000E+000
2	18.08139817	1.549996E-011	3.299636E-013	0	0.000000E+000
2	18.08181558	3.299636E-013	1.549996E-011	1	0.000000E+000
2	18.08210293	1.549996E-011	3.299636E-013	0	0.000000E+000
2	18.08226447	3.299636E-013	1.549996E-011	1	0.000000E+000
2	18.08233422	1.549996E-011	3.299636E-013	0	0.000000E+000
2	18.09598844	3.299636E-013	1.549996E-011	1	0.000000E+000
2	18.09613758	1.549996E-011	3.299636E-013	0	0.000000E+000
2	18.09925850	3.299636E-013	1.549996E-011	1	0.000000E+000
2	18.09930057	1.549996E-011	3.299636E-013	0	0.000000E+000
2	18.09947768	3.299636E-013	1.549996E-011	1	0.000000E+000
2	18.09967370	1.549996E-011	3.299636E-013	0	0.000000E+000
2	18.09976311	3.299636E-013	1.549996E-011	1	0.000000E+000
2	18.09996795	1.549996E-011	3.299636E-013	0	0.000000E+000
2	18.11268698	3.299636E-013	1.549996E-011	1	0.000000E+000
2	18.11295687	1.549996E-011	3.299636E-013	0	0.000000E+000
2	18.11321700	3.299636E-013	1.549996E-011	1	0.000000E+000
2	18.11334821	1.549996E-011	3.299636E-013	0	0.000000E+000
2	18.11416870	3.299636E-013	1.549996E-011	1	0.000000E+000
2	18.11437101	1.549996E-011	3.299636E-013	0	0.000000E+000
2	18.11575362	3.299636E-013	1.549996E-011	1	0.000000E+000
2	18.11583334	1.549996E-011	3.299636E-013	0	0.000000E+000
2	18.11643268	3.299636E-013	1.549996E-011	1	0.000000E+000
2	18.11647958	1.549996E-011	3.299636E-013	0	0.000000E+000
2	18.11698165	3.299636E-013	1.549996E-011	1	0.000000E+000
2	18.11723430	1.549996E-011	3.299636E-013	0	0.000000E+000
2	18.11853039	3.299636E-013	1.549996E-011	1	0.000000E+000
2	18.11879261	1.549996E-011	3.299636E-013	0	0.000000E+000
2	18.12019894	3.299636E-013	1.549996E-011	1	0.000000E+000
2	18.12031233	1.549996E-011	3.299636E-013	0	0.000000E+000
2	18.12060315	3.299636E-013	1.549996E-011	1	0.000000E+000
2	18.12061539	1.549996E-011	3.299636E-013	0	0.000000E+000
2	18.12080357	3.299636E-013	1.549996E-011	1	0.000000E+000
2	18.12089780	1.549996E-011	3.299636E-013	0	0.000000E+000
2	18.12257111	3.299636E-013	1.549996E-011	1	0.000000E+000
2	18.12281769	1.549996E-011	3.299636E-013	0	0.000000E+000
2	18.12313258	3.299636E-013	1.549996E-011	1	0.000000E+000
2	18.12365151	1.549996E-011	3.299636E-013	0	0.000000E+000
2	18.12474483	3.299636E-013	1.549996E-011	1	0.000000E+000
2	18.12494149	1.549996E-011	3.299636E-013	0	0.000000E+000
2	18.12682323	3.299636E-013	1.549996E-011	1	0.000000E+000
2	18.12711737	1.549996E-011	3.299636E-013	0	0.000000E+000
2	18.12736757	3.299636E-013	1.549996E-011	1	0.000000E+000
2	18.12825990	1.549996E-011	3.299636E-013	0	0.000000E+000
2	18.12868691	3.299636E-013	1.549996E-011	1	0.000000E+000
2	18.12896491	1.549996E-011	3.299636E-013	0	0.000000E+000
2	18.12937694	3.299636E-013	1.549996E-011	1	0.000000E+000
2	18.12966486	1.549996E-011	3.299636E-013	0	0.000000E+000
2	18.13023252	3.299636E-013	1.549996E-011	1	0.000000E+000
2	18.13034913	1.549996E-011	3.299636E-013	0	0.000000E+000
2	18.13124988	3.299636E-013	1.549996E-011	1	0.000000E+000
2	18.13132275	1.549996E-011	3.299636E-013	0	0.000000E+000
2	18.13179998	3.299636E-013	1.549996E-011	1	0.000000E+000
2	18.13192556	1.549996E-011	3.299636E-013	0	0.000000E+000
2	18.13329743	3.299636E-013	1.549996E-011	1	0.000000E+000
2	18.13351371	1.549996E-011	3.299636E-013	0	0.000000E+000
2	18.13434305	3.299636E-013	1.549996E-011	1	0.000000E+000
2	18.13440849	1.549996E-011	3.299636E-013	0	0.000000E+000
2	18.13534000	3.299636E-013	1.549996E-011	1	0.000000E+000
2	18.13579197	1.549996E-011	3.299636E-013	0	0.000000E+000
2	18.13665927	3.299636E-013	1.549996E-011	1	0.000000E+000
2	18.13695677	1.549996E-011	3.299636E-013	0	0.000000E+000
2	18.13730214	3.299636E-013	1.549996E-011	1	0.000000E+000
2	18.13741843	1.549996E-011	3.299636E-013	0	0.000000E+000
2	18.13821502	3.299636E-013	1.549996E-011	1	0.000000E+000
2	18.13836828	1.549996E-011	3.299636E-013	0	0.000000E+000
2	18.13845799	3.299636E-013	1.549996E-011	1	0.000000E+000
2	18.13852627	1.549996E-011	3.299636E-013	0	0.000000E+000
2	18.13909132	3.299636E-013	1.549996E-011	1	0.000000E+000
2	18.13918280	1.549996E-011	3.299636E-013	0	0.000000E+000
2	18.13920380	3.299636E-013	1.549996E-011	1	0.000000E+000
2	18.13942743	1.549996E-011	3.299636E-013	0	0.000000E+000
2	18.14218662	3.299636E-013	1.549996E-011	1	0.000000E+000
2	18.14249091	1.549996E-011	3.299636E-013	0	0.000000E+000
2	18.14280481	3.299636E-013	1.549996E-011	1	0.000000E+000
2	18.14292705	1.549996E-011	3.299636E-013	0	0.000000E+000
2	18.14308862	3.299636E-013	1.549996E-011	1	0.000000E+000
2	18.14376260	1.549996E-011	3.299636E-013	0	0.000000E+000
2	18.14379398	3.299636E-013	1.549996E-011	1	0.000000E+000
2	18.14382133	1.549996E-011	3.299636E-013	0	0.000000E+000
2	18.14412784	3.299636E-013	1.549996E-011	1	0.000000E+000
2	18.14464661	1.549996E-011	3.299636E-013	0	0.000000E+000
2	18.14468805	3.299636E-013	1.549996E-011	1	0.000000E+000
2	18.14472456	1.549996E-011	3.299636E-013	0	0.000000E+000
2	18.14508529	3.299636E-013	1.549996E-011	1	0.000000E+000
2	18.14556817	1.549996E-011	3.299636E-013	0	0.000000E+000
2	18.14617506	3.299636E-013	1.549996E-011	1	0.000000E+000
2	18.14635432	1.549996E-011	3.299636E-013	0	0.000000E+000
2	18.14687919	3.299636E-013	1.549996E-011	1	0.000000E+000
2	18.14750185	1.549996E-011	3.299636E-013	0	0.000000E+000
2	18.19716913	3.299636E-013	1.549996E-011	1	0.000000E+000
2	18.19807883	1.549996E-011	3.299636E-013	0	0.000000E+000
2	18.19832335	3.299636E-013	1.549996E-011	1	0.000000E+000
2	18.19845084	1.549996E-011	3.299636E-013	0	0.000000E+000
2	18.19854391	3.299636E-013	1.549996E-011	1	0.000000E+000
2	18.19871138	1.549996E-011	3.299636E-013	0	0.000000E+000
2	18.19886271	3.299636E-013	1.549996E-011	1	0.000000E+000
2	18.19902599	1.549996E-011	3.299636E-013	0	0.000000E+000
2	18.19941469	3.299636E-013	1.549996E-011	1	0.000000E+000
2	18.19959295	1.549996E-011	3.299636E-013	0	0.000000E+000
2	18.20010204	3.299636E-013	1.549996E-011	1	0.000000E+000
2	18.20015305	1.549996E-011	3.299636E-013	0	0.000000E+000
2	18.20137376	3.299636E-013	1.549996E-011	1	0.000000E+000
2	18.20152661	1.549996E-011	3.299636E-013	0	0.000000E+000
2	18.20240099	3.299636E-013	1.549996E-011	1	0.000000E+000
2	18.20240425	1.549996E-011	3.299636E-013	0	0.000000E+000
2	18.20276970	3.299636E-013	1.549996E-011	1	0.000000E+000
2	18.20306321	1.549996E-011	3.299636E-013	0	0.000000E+000
2	18.20320748	3.299636E-013	1.549996E-011	1	0.000000E+000
2	18.20326244	1.549996E-011	3.299636E-013	0	0.000000E+000
2	18.20453609	3.299636E-013	1.549996E-011	1	0.000000E+000
2	18.20476067	1.549996E-011	3.299636E-013	0	0.000000E+000
2	18.20490233	3.299636E-013	1.549996E-011	1	0.000000E+000
2	18.20635836	1.549996E-011	3.299636E-013	0	0.000000E+000
2	18.20676730	3.299636E-013	1.549996E-011	1	0.000000E+000
2	18.20719831	1.549996E-011	3.299636E-013	0	0.000000E+000
2	18.20750796	3.299636E-013	1.549996E-011	1	0.000000E+000
2	18.20772040	1.549996E-011	3.299636E-013	0	0.000000E+000
2	18.20792292	3.299636E-013	1.549996E-011	1	0.000000E+000
2	18.20794040	1.549996E-011	3.299636E-013	0	0.000000E+000
2	18.20848052	3.299636E-013	1.549996E-011	1	0.000000E+000
2	18.20910814	1.549996E-011	3.299636E-013	0	0.000000E+000
2	18.20985497	3.299636E-013	1.549996E-011	1	0.000000E+000
2	18.21004721	1.549996E-011	3.299636E-013	0	0.000000E+000
2	18.21093941	3.299636E-013	1.549996E-011	1	0.000000E+000
2	18.21126553	1.549996E-011	3.299636E-013	0	0.000000E+000
2	18.21134312	3.299636E-013	1.549996E-011	1	0.000000E+000
2	18.21137938	1.549996E-011	3.299636E-013	0	0.000000E+000
2	18.21178880	3.299636E-013	1.549996E-011	1	0.000000E+000
2	18.21201897	1.549996E-011	3.299636E-013	0	0.000000E+000
2	18.21207913	3.299636E-013	1.549996E-011	1	0.000000E+000
2	18.21228109	1.549996E-011	3.299636E-013	0	0.000000E+000
2	18.21428658	3.299636E-013	1.549996E-011	1	0.000000E+000
2	18.21445678	1.549996E-011	3.299636E-013	0	0.000000E+000
2	18.21931916	3.299636E-013	1.549996E-011	1	0.000000E+000
2	18.21944670	1.549996E-011	3.299636E-013	0	0.000000E+000
2	18.21977328	3.299636E-013	1.549996E-011	1	0.000000E+000
2	18.22027295	1.549996E-011	3.299636E-013	0	0.000000E+000
2	18.22035753	3.299636E-013	1.549996E-011	1	0.000000E+000
2	18.22106947	1.549996E-011	3.299636E-013	0	0.000000E+000
2	18.22176544	3.299636E-013	1.549996E-011	1	0.000000E+000
2	18.22190441	1.549996E-011	3.299636E-013	0	0.000000E+000
2	18.22240808	3.299636E-013	1.549996E-011	1	0.000000E+000
2	18.22271131	1.549996E-011	3.299636E-013	0	0.000000E+000
2	18.22285414	3.299636E-013	1.549996E-011	1	0.000000E+000
2	18.22382716	1.549996E-011	3.299636E-013	0	0.000000E+000
2	18.22470913	3.299636E-013	1.549996E-011	1	0.000000E+000
2	18.22489427	1.549996E-011	3.299636E-013	0	0.000000E+000
2	18.22505651	3.299636E-013	1.549996E-011	1	0.000000E+000
2	18.22509210	1.549996E-011	3.299636E-013	0	0.000000E+000
2	18.22546218	3.299636E-013	1.549996E-011	1	0.000000E+000
2	18.22554654	1.549996E-011	3.299636E-013	0	0.000000E+000
2	18.22675846	3.299636E-013	1.549996E-011	1	0.000000E+000
2	18.22682346	1.549996E-011	3.299636E-013	0	0.000000E+000
2	18.22799261	3.299636E-013	1.549996E-011	1	0.000000E+000
2	18.22913868	1.549996E-011	3.299636E-013	0	0.000000E+000
2	18.23194337	3.299636E-013	1.549996E-011	1	0.000000E+000
2	18.23236228	1.549996E-011	3.299636E-013	0	0.000000E+000
2	18.23281344	3.299636E-013	1.549996E-011	1	0.000000E+000
2	18.23304289	1.549996E-011	3.299636E-013	0	0.000000E+000
2	18.23354972	3.299636E-013	1.549996E-011	1	0.000000E+000
2	18.23363376	1.549996E-011	3.299636E-013	0	0.000000E+000
2	18.23364647	3.299636E-013	1.549996E-011	1	0.000000E+000
2	18.23401709	1.549996E-011	3.299636E-013	0	0.000000E+000
2	18.23403550	3.299636E-013	1.549996E-011	1	0.000000E+000
2	18.23455725	1.549996E-011	3.299636E-013	0	0.000000E+000
2	18.23472341	3.299636E-013	1.549996E-011	1	0.000000E+000
2	18.23473967	1.549996E-011	3.299636E-013	0	0.000000E+000
2	18.23508197	3.299636E-013	1.549996E-011	1	0.000000E+000
2	18.23600659	1.549996E-011	3.299636E-013	0	0.000000E+000
2	18.23664153	3.299636E-013	1.549996E-011	1	0.000000E+000
2	18.23681225	1.549996E-011	3.299636E-013	0	0.000000E+000
2	18.78345250	3.753591E-013	1.554536E-011	1	0.000000E+000
2	18.78345300	1.554536E-011	3.753591E-013	0	0.000000E+000
2	18.78345354	3.753591E-013	1.554536E-011	1	0.000000E+000
2	18.78373872	1.554536E-011	3.753591E-013	0	0.000000E+000
2	18.78635859	3.753591E-013	1.554536E-011	1	0.000000E+000
2	18.78660074	1.554536E-011	3.753591E-013	0	0.000000E+000
2	18.78676683	3.753591E-013	1.554536E-011	1	0.000000E+000
2	18.78693485	1.554536E-011	3.753591E-013	0	0.000000E+000
2	18.78740325	3.753591E-013	1.554536E-011	1	0.000000E+000
2	18.78749661	1.554536E-011	3.753591E-013	0	0.000000E+000
2	18.78787351	3.753591E-013	1.554536E-011	1	0.000000E+000
2	18.78803080	1.554536E-011	3.753591E-013	0	0.000000E+000
2	18.78927377	3.753591E-013	1.554536E-011	1	0.000000E+000
2	18.78945492	1.554536E-011	3.753591E-013	0	0.000000E+000
2	18.79009057	3.753591E-013	1.554536E-011	1	0.000000E+000
2	18.79050644	1.554536E-011	3.753591E-013	0	0.000000E+000
2	18.79135730	3.753591E-013	1.554536E-011	1	0.000000E+000
2	18.79222986	1.554536E-011	3.753591E-013	0	0.000000E+000
2	18.79236555	3.753591E-013	1.554536E-011	1	0.000000E+000
2	18.79378844	1.554536E-011	3.753591E-013	0	0.000000E+000
2	18.79609578	3.753591E-013	1.554536E-011	1	0.000000E+000
2	18.79660860	1.554536E-011	3.753591E-013	0	0.000000E+000
2	18.79671503	3.753591E-013	1.554536E-011	1	0.000000E+000
2	18.79685743	1.554536E-011	3.753591E-013	0	0.000000E+000
2	18.79772868	3.753591E-013	1.554536E-011	1	0.000000E+000
2	18.79874884	1.554536E-011	3.753591E-013	0	0.000000E+000
2	18.79924309	3.753591E-013	1.554536E-011	1	0.000000E+000
2	18.79943807	1.554536E-011	3.753591E-013	0	0.000000E+000
2	18.79946170	3.753591E-013	1.554536E-011	1	0.000000E+000
2	18.79954650	1.554536E-011	3.753591E-013	0	0.000000E+000
2	18.79959092	3.753591E-013	1.554536E-011	1	0.000000E+000
2	18.79988523	1.554536E-011	3.753591E-013	0	0.000000E+000
2	18.79997083	3.753591E-013	1.554536E-011	1	0.000000E+000
2	18.80076178	1.554536E-011	3.753591E-013	0	0.000000E+000
2	18.80091646	3.753591E-013	1.554536E-011	1	0.000000E+000
2	18.80137081	1.554536E-011	3.753591E-013	0	0.000000E+000
2	18.80229249	3.753591E-013	1.554536E-011	1	0.000000E+000
2	18.80253608	1.554536E-011	3.753591E-013	0	0.000000E+000
2	18.80302113	3.753591E-013	1.554536E-011	1	0.000000E+000
2	18.80308850	1.554536E-011	3.753591E-013	0	0.000000E+000
2	18.80312618	3.753591E-013	1.554536E-011	1	0.000000E+000
2	18.80339056	1.554536E-011	3.753591E-013	0	0.000000E+000
2	18.80482650	3.753591E-013	1.554536E-011	1	0.000000E+000
2	18.80519985	1.554536E-011	3.753591E-013	0	0.000000E+000
2	18.80765770	3.753591E-013	1.554536E-011	1	0.000000E+000
2	18.80783007	1.554536E-011	3.753591E-013	0	0.000000E+000
2	18.80868554	3.753591E-013	1.554536E-011	1	0.000000E+000
2	18.80908802	1.554536E-011	3.753591E-013	0	0.000000E+000
2	18.81064010	3.753591E-013	1.554536E-011	1	0.000000E+000
2	18.81076984	1.554536E-011	3.753591E-013	0	0.000000E+000
2	18.81138161	3.753591E-013	1.554536E-011	1	0.000000E+000
2	18.81156329	1.554536E-011	3.753591E-013	0	0.000000E+000
2	18.81188149	3.753591E-013	1.554536E-011	1	0.000000E+000
2	18.81222963	1.554536E-011	3.753591E-013	0	0.000000E+000
2	18.81246116	3.753591E-013	1.554536E-011	1	0.000000E+000
2	18.81262078	1.554536E-011	3.753591E-013	0	0.000000E+000
2	18.81297635	3.753591E-013	1.554536E-011	1	0.000000E+000
2	18.81298352	1.554536E-011	3.753591E-013	0	0.000000E+000
2	18.81345976	3.753591E-013	1.554536E-011	1	0.000000E+000
2	18.81426510	1.554536E-011	3.753591E-013	0	0.000000E+000
2	18.81433903	3.753591E-013	1.554536E-011	1	0.000000E+000
2	18.81445451	1.554536E-011	3.753591E-013	0	0.000000E+000
2	18.81449040	3.753591E-013	1.554536E-011	1	0.000000E+000
2	18.81456815	1.554536E-011	3.753591E-013	0	0.000000E+000
2	18.81510097	3.753591E-013	1.554536E-011	1	0.000000E+000
2	18.81564619	1.554536E-011	3.753591E-013	0	0.000000E+000
2	18.81671277	3.753591E-013	1.554536E-011	1	0.000000E+000
2	18.81675126	1.554536E-011	3.753591E-013	0	0.000000E+000
2	18.81688865	3.753591E-013	1.554536E-011	1	0.000000E+000
2	18.81702222	1.554536E-011	3.753591E-013	0	0.000000E+000
2	18.81716692	3.753591E-013	1.554536E-011	1	0.000000E+000
2	18.81746335	1.554536E-011	3.753591E-013	0	0.000000E+000
2	18.81766728	3.753591E-013	1.554536E-011	1	0.000000E+000
2	18.81783437	1.554536E-011	3.753591E-013	0	0.000000E+000
2	18.81820643	3.753591E-013	1.554536E-011	1	0.000000E+000
2	18.81854987	1.554536E-011	3.753591E-013	0	0.000000E+000
2	18.81863408	3.753591E-013	1.554536E-011	1	0.000000E+000
2	18.81887937	1.554536E-011	3.753591E-013	0	0.000000E+000
2	18.82122986	3.753591E-013	1.554536E-011	1	0.000000E+000
2	18.82161802	1.554536E-011	3.753591E-013	0	0.000000E+000
2	18.82177622	3.753591E-013	1.554536E-011	1	0.000000E+000
2	18.82239014	1.554536E-011	3.753591E-013	0	0.000000E+000
2	18.82241199	3.753591E-013	1.554536E-011	1	0.000000E+000
2	18.82270365	1.554536E-011	3.753591E-013	0	0.000000E+000
2	18.82302539	3.753591E-013	1.554536E-011	1	0.000000E+000
2	18.82304252	1.554536E-011	3.753591E-013	0	0.000000E+000
2	18.82321036	3.753591E-013	1.554536E-011	1	0.000000E+000
2	18.82323194	1.554536E-011	3.753591E-013	0	0.000000E+000
2	18.82406182	3.753591E-013	1.554536E-011	1	0.000000E+000
2	18.82446994	1.554536E-011	3.753591E-013	0	0.000000E+000
2	18.82472394	3.753591E-013	1.554536E-011	1	0.000000E+000
2	18.82479388	1.554536E-011	3.753591E-013	0	0.000000E+000
2	18.82496444	3.753591E-013	1.554536E-011	1	0.000000E+000
2	18.82501339	1.554536E-011	3.753591E-013	0	0.000000E+000
2	18.82547067	3.753591E-013	1.554536E-011	1	0.000000E+000
2	18.82563424	1.554536E-011	3.753591E-013	0	0.000000E+000
2	18.82607685	3.753591E-013	1.554536E-011	1	0.000000E+000
2	18.82645017	1.554536E-011	3.753591E-013	0	0.000000E+000
2	18.82664366	3.753591E-013	1.554536E-011	1	0.000000E+000
2	18.82681603	1.554536E-011	3.753591E-013	0	0.000000E+000
2	18.82825965	3.753591E-013	1.554536E-011	1	0.000000E+000
2	18.82833110	1.554536E-011	3.753591E-013	0	0.000000E+000
2	18.82844631	3.753591E-013	1.554536E-011	1	0.000000E+000
2	18.82903633	1.554536E-011	3.753591E-013	0	0.000000E+000
2	18.82974597	3.753591E-013	1.554536E-011	1	0.000000E+000
2	18.83014747	1.554536E-011	3.753591E-013	0	0.000000E+000
2	18.83036234	3.753591E-013	1.554536E-011	1	0.000000E+000
2	18.83104211	1.554536E-011	3.753591E-013	0	0.000000E+000
2	18.83196073	3.753591E-013	1.554536E-011	1	0.000000E+000
2	18.83213754	1.554536E-011	3.753591E-013	0	0.000000E+000
2	18.83232668	3.753591E-013	1.554536E-011	1	0.000000E+000
2	18.83293733	1.554536E-011	3.753591E-013	0	0.000000E+000
2	18.83449358	3.753591E-013	1.554536E-011	1	0.000000E+000
2	18.83449902	1.554536E-011	3.753591E-013	0	0.000000E+000
2	18.83630443	3.753591E-013	1.554536E-011	1	0.000000E+000
2	18.83638707	1.554536E-011	3.753591E-013	0	0.000000E+000
2	18.83668580	3.753591E-013	1.554536E-011	1	0.000000E+000
2	18.83691568	1.554536E-011	3.753591E-013	0	0.000000E+000
2	18.83772913	3.753591E-013	1.554536E-011	1	0.000000E+000
2	18.83806267	1.554536E-011	3.753591E-013	0	0.000000E+000
2	18.83828278	3.753591E-013	1.554536E-011	1	0.000000E+000
2	18.83845900	1.554536E-011	3.753591E-013	0	0.000000E+000
2	18.83853176	3.753591E-013	1.554536E-011	1	0.000000E+000
2	18.83953692	1.554536E-011	3.753591E-013	0	0.000000E+000
2	18.83993433	3.753591E-013	1.554536E-011	1	0.000000E+000
2	18.84003892	1.554536E-011	3.753591E-013	0	0.000000E+000
2	19.95843954	3.730811E-013	1.554308E-011	1	0.000000E+000
2	19.95912909	1.554308E-011	3.730811E-013	0	0.000000E+000
2	19.95998867	3.730811E-013	1.554308E-011	1	0.000000E+000
2	19.96017029	1.554308E-011	3.730811E-013	0	0.000000E+000
2	19.96076982	3.730811E-013	1.554308E-011	1	0.000000E+000
2	19.96086929	1.554308E-011	3.730811E-013	0	0.000000E+000
2	19.96273130	3.730811E-013	1.554308E-011	1	0.000000E+000
2	19.96293895	1.554308E-011	3.730811E-013	0	0.000000E+000
2	19.96332065	3.730811E-013	1.554308E-011	1	0.000000E+000
2	19.96337111	1.554308E-011	3.730811E-013	0	0.000000E+000
2	19.96354404	3.730811E-013	1.554308E-011	1	0.000000E+000
2	19.96467734	1.554308E-011	3.730811E-013	0	0.000000E+000
2	19.96533486	3.730811E-013	1.554308E-011	1	0.000000E+000
2	19.96536666	1.554308E-011	3.730811E-013	0	0.000000E+000
2	19.96553685	3.730811E-013	1.554308E-011	1	0.000000E+000
2	19.96583284	1.554308E-011	3.730811E-013	0	0.000000E+000
2	19.96635579	3.730811E-013	1.554308E-011	1	0.000000E+000
2	19.96638276	1.554308E-011	3.730811E-013	0	0.000000E+000
2	19.96685381	3.730811E-013	1.554308E-011	1	0.000000E+000
2	19.96687675	1.554308E-011	3.730811E-013	0	0.000000E+000
2	19.96695633	3.730811E-013	1.554308E-011	1	0.000000E+000
2	19.96714717	1.554308E-011	3.730811E-013	0	0.000000E+000
2	19.96873247	3.730811E-013	1.554308E-011	1	0.000000E+000
2	19.96875557	1.554308E-011	3.730811E-013	0	0.000000E+000
2	19.96942395	3.730811E-013	1.554308E-011	1	0.000000E+000
2	19.96980579	1.554308E-011	3.730811E-013	0	0.000000E+000
2	19.97073703	3.730811E-013	1.554308E-011	1	0.000000E+000
2	19.97080815	1.554308E-011	3.730811E-013	0	0.000000E+000
2	19.97113733	3.730811E-013	1.554308E-011	1	0.000000E+000
2	19.97148485	1.554308E-011	3.730811E-013	0	0.000000E+000
2	19.97150991	3.730811E-013	1.554308E-011	1	0.000000E+000
2	19.97167746	1.554308E-011	3.730811E-013	0	0.000000E+000
2	19.97388034	3.730811E-013	1.554308E-011	1	0.000000E+000
2	19.97418074	1.554308E-011	3.730811E-013	0	0.000000E+000
2	19.97430298	3.730811E-013	1.554308E-011	1	0.000000E+000
2	19.97444066	1.554308E-011	3.730811E-013	0	0.000000E+000
2	19.97487240	3.730811E-013	1.554308E-011	1	0.000000E+000
2	19.97528806	1.554308E-011	3.730811E-013	0	0.000000E+000
2	19.97531739	3.730811E-013	1.554308E-011	1	0.000000E+000
2	19.97628126	1.554308E-011	3.730811E-013	0	0.000000E+000
2	19.97676034	3.730811E-013	1.554308E-011	1	0.000000E+000
2	19.97681844	1.554308E-011	3.730811E-013	0	0.000000E+000
2	19.97692333	3.730811E-013	1.554308E-011	1	0.000000E+000
2	19.97745190	1.554308E-011	3.730811E-013	0	0.000000E+000
2	19.97790438	3.730811E-013	1.554308E-011	1	0.000000E+000
2	19.97837074	1.554308E-011	3.730811E-013	0	0.000000E+000
2	19.97849845	3.730811E-013	1.554308E-011	1	0.000000E+000
2	19.97875621	1.554308E-011	3.730811E-013	0	0.000000E+000
2	19.97934011	3.730811E-013	1.554308E-011	1	0.000000E+000
2	19.98000277	1.554308E-011	3.730811E-013	0	0.000000E+000
2	19.98067669	3.730811E-013	1.554308E-011	1	0.000000E+000
2	19.98156632	1.554308E-011	3.730811E-013	0	0.000000E+000
2	19.98522543	3.730811E-013	1.554308E-011	1	0.000000E+000
2	19.98547978	1.554308E-011	3.730811E-013	0	0.000000E+000
2	19.98581829	3.730811E-013	1.554308E-011	1	0.000000E+000
2	19.98624525	1.554308E-011	3.730811E-013	0	0.000000E+000
2	19.98697955	3.730811E-013	1.554308E-011	1	0.000000E+000
2	19.98711683	1.554308E-011	3.730811E-013	0	0.000000E+000
2	19.98881414	3.730811E-013	1.554308E-011	1	0.000000E+000
2	19.98903214	1.554308E-011	3.730811E-013	0	0.000000E+000
2	19.99037619	3.730811E-013	1.554308E-011	1	0.000000E+000
2	19.99054279	1.554308E-011	3.730811E-013	0	0.000000E+000
2	19.99166847	3.730811E-013	1.554308E-011	1	0.000000E+000
2	19.99234036	1.554308E-011	3.730811E-013	0	0.000000E+000
2	19.99307619	3.730811E-013	1.554308E-011	1	0.000000E+000
2	19.99331281	1.554308E-011	3.730811E-013	0	0.000000E+000
2	19.99351761	3.730811E-013	1.554308E-011	1	0.000000E+000
2	19.99372123	1.554308E-011	3.730811E-013	0	0.000000E+000
2	19.99416115	3.730811E-013	1.554308E-011	1	0.000000E+000
2	19.99440000	1.554308E-011	3.730811E-013	0	0.000000E+000
2	19.99467876	3.730811E-013	1.554308E-011	1	0.000000E+000
2	19.99543367	1.554308E-011	3.730811E-013	0	0.000000E+000
2	19.99707102	3.730811E-013	1.554308E-011	1	0.000000E+000
2	19.99733784	1.554308E-011	3.730811E-013	0	0.000000E+000
2	19.99857809	3.730811E-013	1.554308E-011	1	0.000000E+000
2	19.99904917	1.554308E-011	3.730811E-013	0	0.000000E+000
2	19.99934611	3.730811E-013	1.554308E-011	1	0.000000E+000
2	19.99982179	1.554308E-011	3.730811E-013	0	0.000000E+000
2	20.00110133	3.730811E-013	1.554308E-011	1	0.000000E+000
2	20.00121880	1.554308E-011	3.730811E-013	0	0.000000E+000
2	20.00327012	3.730811E-013	1.554308E-011	1	0.000000E+000
2	20.00420945	1.554308E-011	3.730811E-013	0	0.000000E+000
2	20.00447135	3.730811E-013	1.554308E-011	1	0.000000E+000
2	20.00514824	1.554308E-011	3.730811E-013	0	0.000000E+000
2	20.00593577	3.730811E-013	1.554308E-011	1	0.000000E+000
2	20.00733003	1.554308E-011	3.730811E-013	0	0.000000E+000
2	20.01041869	3.730811E-013	1.554308E-011	1	0.000000E+000
2	20.01103795	1.554308E-011	3.730811E-013	0	0.000000E+000
2	20.01120487	3.730811E-013	1.554308E-011	1	0.000000E+000
2	20.01123112	1.554308E-011	3.730811E-013	0	0.000000E+000
2	20.01262519	3.730811E-013	1.554308E-011	1	0.000000E+000
2	20.01295819	1.554308E-011	3.730811E-013	0	0.000000E+000
2	20.01432232	3.730811E-013	1.554308E-011	1	0.000000E+000
2	20.01666214	1.554308E-011	3.730811E-013	0	0.000000E+000
2	20.01718119	3.730811E-013	1.554308E-011	1	0.000000E+000
2	20.01722732	1.554308E-011	3.730811E-013	0	0.000000E+000
2	20.01732808	3.730811E-013	1.554308E-011	1	0.000000E+000
2	20.01760683	1.554308E-011	3.730811E-013	0	0.000000E+000
2	20.01770965	3.730811E-013	1.554308E-011	1	0.000000E+000
2	20.01823810	1.554308E-011	3.730811E-013	0	0.000000E+000
2	20.01965487	3.730811E-013	1.554308E-011	1	0.000000E+000
2	20.01970655	1.554308E-011	3.730811E-013	0	0.000000E+000
2	20.02025440	3.730811E-013	1.554308E-011	1	0.000000E+000
2	20.02126547	1.554308E-011	3.730811E-013	0	0.000000E+000
2	20.02161605	3.730811E-013	1.554308E-011	1	0.000000E+000
2	20.02220106	1.554308E-011	3.730811E-013	0	0.000000E+000
2	20.02283353	3.730811E-013	1.554308E-011	1	0.000000E+000
2	20.02314106	1.554308E-011	3.730811E-013	0	0.000000E+000
2	20.02425101	3.730811E-013	1.554308E-011	1	0.000000E+000
2	20.02446603	1.554308E-011	3.730811E-013	0	0.000000E+000
2	20.02569892	3.730811E-013	1.554308E-011	1	0.000000E+000
2	20.02584836	1.554308E-011	3.730811E-013	0	0.000000E+000
2	20.02638023	3.730811E-013	1.554308E-011	1	0.000000E+000
2	20.02641486	1.554308E-011	3.730811E-013	0	0.000000E+000
2	20.02650017	3.730811E-013	1.554308E-011	1	0.000000E+000
2	20.02750083	1.554308E-011	3.730811E-013	0	0.000000E+000
2	20.02766987	3.730811E-013	1.554308E-011	1	0.000000E+000
2	20.02821935	1.554308E-011	3.730811E-013	0	0.000000E+000
2	20.02859650	3.730811E-013	1.554308E-011	1	0.000000E+000
2	20.02888944	1.554308E-011	3.730811E-013	0	0.000000E+000
2	20.02977532	3.730811E-013	1.554308E-011	1	0.000000E+000
2	20.03008937	1.554308E-011	3.730811E-013	0	0.000000E+000
2	20.03053631	3.730811E-013	1.554308E-011	1	0.000000E+000
2	20.03056345	1.554308E-011	3.730811E-013	0	0.000000E+000
2	20.03131848	3.730811E-013	1.554308E-011	1	0.000000E+000
2	20.03151612	1.554308E-011	3.730811E-013	0	0.000000E+000
2	20.03175743	3.730811E-013	1.554308E-011	1	0.000000E+000
2	20.03215269	1.554308E-011	3.730811E-013	0	0.000000E+000
2	20.03236912	3.730811E-013	1.554308E-011	1	0.000000E+000
2	20.03246719	1.554308E-011	3.730811E-013	0	0.000000E+000
2	20.03263189	3.730811E-013	1.554308E-011	1	0.000000E+000
2	20.03293024	1.554308E-011	3.730811E-013	0	0.000000E+000
2	20.03346079	3.730811E-013	1.554308E-011	1	0.000000E+000
2	20.03346768	1.554308E-011	3.730811E-013	0	0.000000E+000
2	20.03384522	3.730811E-013	1.554308E-011	1	0.000000E+000
2	20.03502756	1.554308E-011	3.730811E-013	0	0.000000E+000
2	20.03638682	3.730811E-013	1.554308E-011	1	0.000000E+000
2	20.03684766	1.554308E-011	3.730811E-013	0	0.000000E+000
2	20.03735876	3.730811E-013	1.554308E-011	1	0.000000E+000
2	20.03737901	1.554308E-011	3.730811E-013	0	0.000000E+000
2	20.03747872	3.730811E-013	1.554308E-011	1	0.000000E+000
2	20.03813032	1.554308E-011	3.730811E-013	0	0.000000E+000
2	20.03875414	3.730811E-013	1.554308E-011	1	0.000000E+000
2	20.03892090	1.554308E-011	3.730811E-013	0	0.000000E+000
2	20.03977330	3.730811E-013	1.554308E-011	1	0.000000E+000
2	20.04023200	1.554308E-011	3.730811E-013	0	0.000000E+000
2	20.04039945	3.730811E-013	1.554308E-011	1	0.000000E+000
2	20.04080300	1.554308E-011	3.730811E-013	0	0.000000E+000
2	20.04100279	3.730811E-013	1.554308E-011	1	0.000000E+000
2	20.04310807	1.554308E-011	3.730811E-013	0	0.000000E+000
2	20.04398536	3.730811E-013	1.554308E-011	1	0.000000E+000
2	20.04415953	1.554308E-011	3.730811E-013	0	0.000000E+000
2	20.04453131	3.730811E-013	1.554308E-011	1	0.000000E+000
2	20.04515987	1.554308E-011	3.730811E-013	0	0.000000E+000
2	20.04710683	3.730811E-013	1.554308E-011	1	0.000000E+000
2	20.04743788	1.554308E-011	3.730811E-013	0	0.000000E+000
2	20.04772481	3.730811E-013	1.554308E-011	1	0.000000E+000
2	20.04884574	1.554308E-011	3.730811E-013	0	0.000000E+000
2	20.04958883	3.730811E-013	1.554308E-011	1	0.000000E+000
2	20.04978145	1.554308E-011	3.730811E-013	0	0.000000E+000
2	20.04988797	3.730811E-013	1.554308E-011	1	0.000000E+000
2	20.05008861	1.554308E-011	3.730811E-013	0	0.000000E+000
2	20.05116544	3.730811E-013	1.554308E-011	1	0.000000E+000
2	20.05117678	1.554308E-011	3.730811E-013	0	0.000000E+000
2	20.05126074	3.730811E-013	1.554308E-011	1	0.000000E+000
2	20.05133424	1.554308E-011	3.730811E-013	0	0.000000E+000
2	20.05191598	3.730811E-013	1.554308E-011	1	0.000000E+000
2	20.05237705	1.554308E-011	3.730811E-013	0	0.000000E+000
2	20.05248290	3.730811E-013	1.554308E-011	1	0.000000E+000
2	20.05268043	1.554308E-011	3.730811E-013	0	0.000000E+000
2	20.05363319	3.730811E-013	1.554308E-011	1	0.000000E+000
2	20.05370083	1.554308E-011	3.730811E-013	0	0.000000E+000
2	20.05450572	3.730811E-013	1.554308E-011	1	0.000000E+000
2	20.05495043	1.554308E-011	3.730811E-013	0	0.000000E+000
2	20.05501983	3.730811E-013	1.554308E-011	1	0.000000E+000
2	20.05571430	1.554308E-011	3.730811E-013	0	0.000000E+000
2	20.05579788	3.730811E-013	1.554308E-011	1	0.000000E+000
2	20.05631815	1.554308E-011	3.730811E-013	0	0.000000E+000
2	20.05830809	3.730811E-013	1.554308E-011	1	0.000000E+000
2	20.05869760	1.554308E-011	3.730811E-013	0	0.000000E+000
2	20.05935372	3.730811E-013	1.554308E-011	1	0.000000E+000
2	20.05940910	1.554308E-011	3.730811E-013	0	0.000000E+000
2	20.06103913	3.730811E-013	1.554308E-011	1	0.000000E+000
2	20.06134790	1.554308E-011	3.730811E-013	0	0.000000E+000
2	20.06159112	3.730811E-013	1.554308E-011	1	0.000000E+000
2	20.06175802	1.554308E-011	3.730811E-013	0	0.000000E+000
2	20.06185183	3.730811E-013	1.554308E-011	1	0.000000E+000
2	20.06197647	1.554308E-011	3.730811E-013	0	0.000000E+000
2	20.06226812	3.730811E-013	1.554308E-011	1	0.000000E+000
2	20.06237438	1.554308E-011	3.730811E-013	0	0.000000E+000
2	20.06367643	3.730811E-013	1.554308E-011	1	0.000000E+000
2	20.06381722	1.554308E-011	3.730811E-013	0	0.000000E+000
2	20.06481471	3.730811E-013	1.554308E-011	1	0.000000E+000
2	20.06501436	1.554308E-011	3.730811E-013	0	0.000000E+000
2	20.06522008	3.730811E-013	1.554308E-011	1	0.000000E+000
2	20.06553756	1.554308E-011	3.730811E-013	0	0.000000E+000
2	20.06567072	3.730811E-013	1.554308E-011	1	0.000000E+000
2	20.06579074	1.554308E-011	3.730811E-013	0	0.000000E+000
2	20.06649327	3.730811E-013	1.554308E-011	1	0.000000E+000
2	20.06651550	1.554308E-011	3.730811E-013	0	0.000000E+000
2	20.06662724	3.730811E-013	1.554308E-011	1	0.000000E+000
2	20.06674784	1.554308E-011	3.730811E-013	0	0.000000E+000
2	20.06811475	3.730811E-013	1.554308E-011	1	0.000000E+000
2	20.06822858	1.554308E-011	3.730811E-013	0	0.000000E+000
2	20.06881273	3.730811E-013	1.554308E-011	1	0.000000E+000
2	20.06902627	1.554308E-011	3.730811E-013	0	0.000000E+000
2	20.06947110	3.730811E-013	1.554308E-011	1	0.000000E+000
2	20.06949624	1.554308E-011	3.730811E-013	0	0.000000E+000
2	20.07080174	3.730811E-013	1.554308E-011	1	0.000000E+000
2	20.07092231	1.554308E-011	3.730811E-013	0	0.000000E+000
2	20.07219234	3.730811E-013	1.554308E-011	1	0.000000E+000
2	20.07259712	1.554308E-011	3.730811E-013	0	0.000000E+000
2	20.07297450	3.730811E-013	1.554308E-011	1	0.000000E+000
2	20.07322473	1.554308E-011	3.730811E-013	0	0.000000E+000
2	20.07602475	3.730811E-013	1.554308E-011	1	0.000000E+000
2	20.07617448	1.554308E-011	3.730811E-013	0	0.000000E+000
2	20.07619082	3.730811E-013	1.554308E-011	1	0.000000E+000
2	20.07660482	1.554308E-011	3.730811E-013	0	0.000000E+000
2	20.07718377	3.730811E-013	1.554308E-011	1	0.000000E+000
2	20.07747153	1.554308E-011	3.730811E-013	0	0.000000E+000
2	20.07759766	3.730811E-013	1.554308E-011	1	0.000000E+000
2	20.07845614	1.554308E-011	3.730811E-013	0	0.000000E+000
2	20.07945011	3.730811E-013	1.554308E-011	1	0.000000E+000
2	20.07953009	1.554308E-011	3.730811E-013	0	0.000000E+000
2	20.08078531	3.730811E-013	1.554308E-011	1	0.000000E+000
2	20.08120268	1.554308E-011	3.730811E-013	0	0.000000E+000
2	20.08200063	3.730811E-013	1.554308E-011	1	0.000000E+000
2	20.08220956	1.554308E-011	3.730811E-013	0	0.000000E+000
2	20.08221593	3.730811E-013	1.554308E-011	1	0.000000E+000
2	20.08290108	1.554308E-011	3.730811E-013	0	0.000000E+000
2	20.08316191	3.730811E-013	1.554308E-011	1	0.000000E+000
2	20.08336617	1.554308E-011	3.730811E-013	0	0.000000E+000
2	20.08425255	3.730811E-013	1.554308E-011	1	0.000000E+000
2	20.08512308	1.554308E-011	3.730811E-013	0	0.000000E+000
2	20.08559891	3.730811E-013	1.554308E-011	1	0.000000E+000
2	20.08578786	1.554308E-011	3.730811E-013	0	0.000000E+000
2	20.08639453	3.730811E-013	1.554308E-011	1	0.000000E+000
2	20.08657432	1.554308E-011	3.730811E-013	0	0.000000E+000
2	20.08708682	3.730811E-013	1.554308E-011	1	0.000000E+000
2	20.08721867	1.554308E-011	3.730811E-013	0	0.000000E+000
2	20.08738493	3.730811E-013	1.554308E-011	1	0.000000E+000
2	20.08742281	1.554308E-011	3.730811E-013	0	0.000000E+000
2	20.08756171	3.730811E-013	1.554308E-011	1	0.000000E+000
2	20.08850651	1.554308E-011	3.730811E-013	0	0.000000E+000
2	20.09088249	3.730811E-013	1.554308E-011	1	0.000000E+000
2	20.09100189	1.554308E-011	3.730811E-013	0	0.000000E+000
2	20.09259717	3.730811E-013	1.554308E-011	1	0.000000E+000
2	20.09277499	1.554308E-011	3.730811E-013	0	0.000000E+000
2	20.09288022	3.730811E-013	1.554308E-011	1	0.000000E+000
2	20.09296652	1.554308E-011	3.730811E-013	0	0.000000E+000
2	20.09354092	3.730811E-013	1.554308E-011	1	0.000000E+000
2	20.09389369	1.554308E-011	3.730811E-013	0	0.000000E+000
2	20.09524609	3.730811E-013	1.554308E-011	1	0.000000E+000
2	20.09561339	1.554308E-011	3.730811E-013	0	0.000000E+000
2	20.09570924	3.730811E-013	1.554308E-011	1	0.000000E+000
2	20.09574405	1.554308E-011	3.730811E-013	0	0.000000E+000
2	20.09655217	3.730811E-013	1.554308E-011	1	0.000000E+000
2	20.09707529	1.554308E-011	3.730811E-013	0	0.000000E+000
2	20.09736351	3.730811E-013	1.554308E-011	1	0.000000E+000
2	20.09779751	1.554308E-011	3.730811E-013	0	0.000000E+000
2	20.09790478	3.730811E-013	1.554308E-011	1	0.000000E+000
2	20.09822150	1.554308E-011	3.730811E-013	0	0.000000E+000
2	20.09855838	3.730811E-013	1.554308E-011	1	0.000000E+000
2	20.09878245	1.554308E-011	3.730811E-013	0	0.000000E+000
2	20.09883171	3.730811E-013	1.554308E-011	1	0.000000E+000
2	20.09910187	1.554308E-011	3.730811E-013	0	0.000000E+000
2	20.09971504	3.730811E-013	1.554308E-011	1	0.000000E+000
2	20.10032051	1.554308E-011	3.730811E-013	0	0.000000E+000
2	20.10037278	3.730811E-013	1.554308E-011	1	0.000000E+000
2	20.10055356	1.554308E-011	3.730811E-013	0	0.000000E+000
2	20.10094638	3.730811E-013	1.554308E-011	1	0.000000E+000
2	20.10105025	1.554308E-011	3.730811E-013	0	0.000000E+000
2	20.10130424	3.730811E-013	1.554308E-011	1	0.000000E+000
2	20.10146132	1.554308E-011	3.730811E-013	0	0.000000E+000
2	20.10171491	3.730811E-013	1.554308E-011	1	0.000000E+000
2	20.10241260	1.554308E-011	3.730811E-013	0	0.000000E+000
2	20.10279617	3.730811E-013	1.554308E-011	1	0.000000E+000
2	20.10325392	1.554308E-011	3.730811E-013	0	0.000000E+000
2	20.10458257	3.730811E-013	1.554308E-011	1	0.000000E+000
2	20.10464714	1.554308E-011	3.730811E-013	0	0.000000E+000
2	20.10555873	3.730811E-013	1.554308E-011	1	0.000000E+000
2	20.10622245	1.554308E-011	3.730811E-013	0	0.000000E+000
2	20.10778302	3.730811E-013	1.554308E-011	1	0.000000E+000
2	20.10791780	1.554308E-011	3.730811E-013	0	0.000000E+000
2	20.10820711	3.730811E-013	1.554308E-011	1	0.000000E+000
2	20.10861096	1.554308E-011	3.730811E-013	0	0.000000E+000
2	20.10916386	3.730811E-013	1.554308E-011	1	0.000000E+000
2	20.10919429	1.554308E-011	3.730811E-013	0	0.000000E+000
2	20.11160616	3.730811E-013	1.554308E-011	1	0.000000E+000
2	20.11247698	1.554308E-011	3.730811E-013	0	0.000000E+000
2	20.11435425	3.730811E-013	1.554308E-011	1	0.000000E+000
2	20.11448731	1.554308E-011	3.730811E-013	0	0.000000E+000
2	20.11470016	3.730811E-013	1.554308E-011	1	0.000000E+000
2	20.11490001	1.554308E-011	3.730811E-013	0	0.000000E+000
2	20.11496904	3.730811E-013	1.554308E-011	1	0.000000E+000
2	20.11501813	1.554308E-011	3.730811E-013	0	0.000000E+000
2	20.11511465	3.730811E-013	1.554308E-011	1	0.000000E+000
2	20.11549493	1.554308E-011	3.730811E-013	0	0.000000E+000
2	20.11587916	3.730811E-013	1.554308E-011	1	0.000000E+000
2	20.11593614	1.554308E-011	3.730811E-013	0	0.000000E+000
2	20.11622819	3.730811E-013	1.554308E-011	1	0.000000E+000
2	20.11631602	1.554308E-011	3.730811E-013	0	0.000000E+000
2	20.11737151	3.730811E-013	1.554308E-011	1	0.000000E+000
2	20.11858133	1.554308E-011	3.730811E-013	0	0.000000E+000
2	20.11910048	3.730811E-013	1.554308E-011	1	0.000000E+000
2	20.11914996	1.554308E-011	3.730811E-013	0	0.000000E+000
2	20.12014874	3.730811E-013	1.554308E-011	1	0.000000E+000
2	20.12038115	1.554308E-011	3.730811E-013	0	0.000000E+000
2	20.12339355	3.730811E-013	1.554308E-011	1	0.000000E+000
2	20.12359243	1.554308E-011	3.730811E-013	0	0.000000E+000
2	20.12399117	3.730811E-013	1.554308E-011	1	0.000000E+000
2	20.12411789	1.554308E-011	3.730811E-013	0	0.000000E+000
2	20.12545700	3.730811E-013	1.554308E-011	1	0.000000E+000
2	20.12557520	1.554308E-011	3.730811E-013	0	0.000000E+000
2	20.12596162	3.730811E-013	1.554308E-011	1	0.000000E+000
2	20.12707601	1.554308E-011	3.730811E-013	0	0.000000E+000
2	20.12859678	3.730811E-013	1.554308E-011	1	0.000000E+000
2	20.12901145	1.554308E-011	3.730811E-013	0	0.000000E+000
2	20.12993730	3.730811E-013	1.554308E-011	1	0.000000E+000
2	20.13010059	1.554308E-011	3.730811E-013	0	0.000000E+000
2	20.13040973	3.730811E-013	1.554308E-011	1	0.000000E+000
2	20.13048308	1.554308E-011	3.730811E-013	0	0.000000E+000
2	20.13080751	3.730811E-013	1.554308E-011	1	0.000000E+000
2	20.13118376	1.554308E-011	3.730811E-013	0	0.000000E+000
2	20.13412236	3.730811E-013	1.554308E-011	1	0.000000E+000
2	20.13512714	1.554308E-011	3.730811E-013	0	0.000000E+000
2	20.13546811	3.730811E-013	1.554308E-011	1	0.000000E+000
2	20.13569755	1.554308E-011	3.730811E-013	0	0.000000E+000
2	20.13629394	3.730811E-013	1.554308E-011	1	0.000000E+000
2	20.13684818	1.554308E-011	3.730811E-013	0	0.000000E+000
2	20.13699059	3.730811E-013	1.554308E-011	1	0.000000E+000
2	20.13718457	1.554308E-011	3.730811E-013	0	0.000000E+000
2	20.13819028	3.730811E-013	1.554308E-011	1	0.000000E+000
2	20.13876708	1.554308E-011	3.730811E-013	0	0.000000E+000
2	20.13887948	3.730811E-013	1.554308E-011	1	0.000000E+000
2	20.13925273	1.554308E-011	3.730811E-013	0	0.000000E+000
2	20.13931632	3.730811E-013	1.554308E-011	1	0.000000E+000
2	20.13955879	1.554308E-011	3.730811E-013	0	0.000000E+000
2	20.13969910	3.730811E-013	1.554308E-011	1	0.000000E+000
2	20.13974255	1.554308E-011	3.730811E-013	0	0.000000E+000
2	20.14012119	3.730811E-013	1.554308E-011	1	0.000000E+000
2	20.14067511	1.554308E-011	3.730811E-013	0	0.000000E+000
2	20.14082356	3.730811E-013	1.554308E-011	1	0.000000E+000
2	20.14105456	1.554308E-011	3.730811E-013	0	0.000000E+000
2	20.14152667	3.730811E-013	1.554308E-011	1	0.000000E+000
2	20.14162872	1.554308E-011	3.730811E-013	0	0.000000E+000
2	20.14341333	3.730811E-013	1.554308E-011	1	0.000000E+000
2	20.14354284	1.554308E-011	3.730811E-013	0	0.000000E+000
2	20.14376751	3.730811E-013	1.554308E-011	1	0.000000E+000
2	20.14421683	1.554308E-011	3.730811E-013	0	0.000000E+000
2	20.14475801	3.730811E-013	1.554308E-011	1	0.000000E+000
2	20.14540434	1.554308E-011	3.730811E-013	0	0.000000E+000
2	20.14614576	3.730811E-013	1.554308E-011	1	0.000000E+000
2	20.14624034	1.554308E-011	3.730811E-013	0	0.000000E+000
2	20.14630937	3.730811E-013	1.554308E-011	1	0.000000E+000
2	20.14766495	1.554308E-011	3.730811E-013	0	0.000000E+000
2	20.14770799	3.730811E-013	1.554308E-011	1	0.000000E+000
2	20.14827658	1.554308E-011	3.730811E-013	0	0.000000E+000
2	20.15029139	3.730811E-013	1.554308E-011	1	0.000000E+000
2	20.15039299	1.554308E-011	3.730811E-013	0	0.000000E+000
2	20.15268972	3.730811E-013	1.554308E-011	1	0.000000E+000
2	20.15271966	1.554308E-011	3.730811E-013	0	0.000000E+000
2	20.15292089	3.730811E-013	1.554308E-011	1	0.000000E+000
2	20.15293100	1.554308E-011	3.730811E-013	0	0.000000E+000
2	20.15313235	3.730811E-013	1.554308E-011	1	0.000000E+000
2	20.15340935	1.554308E-011	3.730811E-013	0	0.000000E+000
2	20.15394983	3.730811E-013	1.554308E-011	1	0.000000E+000
2	20.15407193	1.554308E-011	3.730811E-013	0	0.000000E+000
2	20.15517379	3.730811E-013	1.554308E-011	1	0.000000E+000
2	20.15609902	1.554308E-011	3.730811E-013	0	0.000000E+000
2	20.15712199	3.730811E-013	1.554308E-011	1	0.000000E+000
2	20.15717464	1.554308E-011	3.730811E-013	0	0.000000E+000
2	20.15720537	3.730811E-013	1.554308E-011	1	0.000000E+000
2	20.15732838	1.554308E-011	3.730811E-013	0	0.000000E+000
2	20.15828573	3.730811E-013	1.554308E-011	1	0.000000E+000
2	20.15922602	1.554308E-011	3.730811E-013	0	0.000000E+000
2	20.16197760	3.730811E-013	1.554308E-011	1	0.000000E+000
2	20.16304661	1.554308E-011	3.730811E-013	0	0.000000E+000
2	20.16309683	3.730811E-013	1.554308E-011	1	0.000000E+000
2	20.16436000	1.554308E-011	3.730811E-013	0	0.000000E+000
2	20.16864867	3.730811E-013	1.554308E-011	1	0.000000E+000
2	20.16904057	1.554308E-011	3.730811E-013	0	0.000000E+000
2	20.18335034	3.730811E-013	1.554308E-011	1	0.000000E+000
2	20.18348305	1.554308E-011	3.730811E-013	0	0.000000E+000
2	20.18517328	3.730811E-013	1.554308E-011	1	0.000000E+000
2	20.18527691	1.554308E-011	3.730811E-013	0	0.000000E+000
2	20.19696506	3.730811E-013	1.554308E-011	1	0.000000E+000
2	20.19702463	1.554308E-011	3.730811E-013	0	0.000000E+000
2	20.19706340	3.730811E-013	1.554308E-011	1	0.000000E+000
2	20.19709965	1.554308E-011	3.730811E-013	0	0.000000E+000
2	20.19955259	3.730811E-013	1.554308E-011	1	0.000000E+000
2	20.19972175	1.554308E-011	3.730811E-013	0	0.000000E+000
2	20.19999583	3.730811E-013	1.554308E-011	1	0.000000E+000
2	20.20016206	1.554308E-011	3.730811E-013	0	0.000000E+000
2	20.20165790	3.730811E-013	1.554308E-011	1	0.000000E+000
2	20.20180033	1.554308E-011	3.730811E-013	0	0.000000E+000
2	20.20210601	3.730811E-013	1.554308E-011	1	0.000000E+000
2	20.20261264	1.554308E-011	3.730811E-013	0	0.000000E+000
2	20.20264431	3.730811E-013	1.554308E-011	1	0.000000E+000
2	20.20279296	1.554308E-011	3.730811E-013	0	0.000000E+000
2	20.20411339	3.730811E-013	1.554308E-011	1	0.000000E+000
2	20.20484767	1.554308E-011	3.730811E-013	0	0.000000E+000
2	20.20528582	3.730811E-013	1.554308E-011	1	0.000000E+000
2	20.20536062	1.554308E-011	3.730811E-013	0	0.000000E+000
2	20.20632170	3.730811E-013	1.554308E-011	1	0.000000E+000
2	20.20688537	1.554308E-011	3.730811E-013	0	0.000000E+000
2	20.20699285	3.730811E-013	1.554308E-011	1	0.000000E+000
2	20.20709302	1.554308E-011	3.730811E-013	0	0.000000E+000
2	20.20753219	3.730811E-013	1.554308E-011	1	0.000000E+000
2	20.20775345	1.554308E-011	3.730811E-013	0	0.000000E+000
2	20.20828569	3.730811E-013	1.554308E-011	1	0.000000E+000
2	20.20916364	1.554308E-011	3.730811E-013	0	0.000000E+000
2	20.20936972	3.730811E-013	1.554308E-011	1	0.000000E+000
2	20.20994283	1.554308E-011	3.730811E-013	0	0.000000E+000
2	20.21071869	3.730811E-013	1.554308E-011	1	0.000000E+000
2	20.21133316	1.554308E-011	3.730811E-013	0	0.000000E+000
2	20.21185053	3.730811E-013	1.554308E-011	1	0.000000E+000
2	20.21230711	1.554308E-011	3.730811E-013	0	0.000000E+000
2	20.21285489	3.730811E-013	1.554308E-011	1	0.000000E+000
2	20.21345848	1.554308E-011	3.730811E-013	0	0.000000E+000
2	20.21420800	3.730811E-013	1.554308E-011	1	0.000000E+000
2	20.21460877	1.554308E-011	3.730811E-013	0	0.000000E+000
2	20.21517537	3.730811E-013	1.554308E-011	1	0.000000E+000
2	20.21583492	1.554308E-011	3.730811E-013	0	0.000000E+000
2	20.21715132	3.730811E-013	1.554308E-011	1	0.000000E+000
2	20.21728652	1.554308E-011	3.730811E-013	0	0.000000E+000
2	20.21740459	3.730811E-013	1.554308E-011	1	0.000000E+000
2	20.21753751	1.554308E-011	3.730811E-013	0	0.000000E+000
2	20.21834580	3.730811E-013	1.554308E-011	1	0.000000E+000
2	20.21864786	1.554308E-011	3.730811E-013	0	0.000000E+000
2	20.21911042	3.730811E-013	1.554308E-011	1	0.000000E+000
2	20.21924419	1.554308E-011	3.730811E-013	0	0.000000E+000
2	20.22035169	3.730811E-013	1.554308E-011	1	0.000000E+000
2	20.22067812	1.554308E-011	3.730811E-013	0	0.000000E+000
2	20.22096843	3.730811E-013	1.554308E-011	1	0.000000E+000
2	20.22099008	1.554308E-011	3.730811E-013	0	0.000000E+000
2	20.22116221	3.730811E-013	1.554308E-011	1	0.000000E+000
2	20.22124287	1.554308E-011	3.730811E-013	0	0.000000E+000
2	20.22125586	3.730811E-013	1.554308E-011	1	0.000000E+000
2	20.22147986	1.554308E-011	3.730811E-013	0	0.000000E+000
2	20.22177941	3.730811E-013	1.554308E-011	1	0.000000E+000
2	20.22199447	1.554308E-011	3.730811E-013	0	0.000000E+000
2	20.22362887	3.730811E-013	1.554308E-011	1	0.000000E+000
2	20.22382826	1.554308E-011	3.730811E-013	0	0.000000E+000
2	20.22425559	3.730811E-013	1.554308E-011	1	0.000000E+000
2	20.22465393	1.554308E-011	3.730811E-013	0	0.000000E+000
2	20.22547878	3.730811E-013	1.554308E-011	1	0.000000E+000
2	20.22582198	1.554308E-011	3.730811E-013	0	0.000000E+000
2	20.22671290	3.730811E-013	1.554308E-011	1	0.000000E+000
2	20.22697489	1.554308E-011	3.730811E-013	0	0.000000E+000
2	20.22777550	3.730811E-013	1.554308E-011	1	0.000000E+000
2	20.22790356	1.554308E-011	3.730811E-013	0	0.000000E+000
2	20.22830513	3.730811E-013	1.554308E-011	1	0.000000E+000
2	20.22859574	1.554308E-011	3.730811E-013	0	0.000000E+000
2	20.24172116	3.730811E-013	1.554308E-011	1	0.000000E+000
2	20.24179399	1.554308E-011	3.730811E-013	0	0.000000E+000
2	20.24232173	3.730811E-013	1.554308E-011	1	0.000000E+000
2	20.24248126	1.554308E-011	3.730811E-013	0	0.000000E+000
2	20.24256129	3.730811E-013	1.554308E-011	1	0.000000E+000
2	20.24491657	1.554308E-011	3.730811E-013	0	0.000000E+000
2	20.24561191	3.730811E-013	1.554308E-011	1	0.000000E+000
2	20.24579175	1.554308E-011	3.730811E-013	0	0.000000E+000
2	20.24600790	3.730811E-013	1.554308E-011	1	0.000000E+000
2	20.24602626	1.554308E-011	3.730811E-013	0	0.000000E+000
2	20.24707186	3.730811E-013	1.554308E-011	1	0.000000E+000
2	20.24710854	1.554308E-011	3.730811E-013	0	0.000000E+000
2	20.24815270	3.730811E-013	1.554308E-011	1	0.000000E+000
2	20.24881161	1.554308E-011	3.730811E-013	0	0.000000E+000
2	20.24955389	3.730811E-013	1.554308E-011	1	0.000000E+000
2	20.24958705	1.554308E-011	3.730811E-013	0	0.000000E+000
2	20.24961981	3.730811E-013	1.554308E-011	1	0.000000E+000
2	20.24986767	1.554308E-011	3.730811E-013	0	0.000000E+000
2	20.25118739	3.730811E-013	1.554308E-011	1	0.000000E+000
2	20.25132875	1.554308E-011	3.730811E-013	0	0.000000E+000
2	20.25177743	3.730811E-013	1.554308E-011	1	0.000000E+000
2	20.25184096	1.554308E-011	3.730811E-013	0	0.000000E+000
2	20.25248686	3.730811E-013	1.554308E-011	1	0.000000E+000
2	20.25258472	1.554308E-011	3.730811E-013	0	0.000000E+000
2	20.25280724	3.730811E-013	1.554308E-011	1	0.000000E+000
2	20.25287208	1.554308E-011	3.730811E-013	0	0.000000E+000
2	20.25291941	3.730811E-013	1.554308E-011	1	0.000000E+000
2	20.25392825	1.554308E-011	3.730811E-013	0	0.000000E+000
2	20.25460580	3.730811E-013	1.554308E-011	1	0.000000E+000
2	20.25483139	1.554308E-011	3.730811E-013	0	0.000000E+000
2	20.25528606	3.730811E-013	1.554308E-011	1	0.000000E+000
2	20.25534579	1.554308E-011	3.730811E-013	0	0.000000E+000
2	20.25602619	3.730811E-013	1.554308E-011	1	0.000000E+000
2	20.25649500	1.554308E-011	3.730811E-013	0	0.000000E+000
2	20.25703456	3.730811E-013	1.554308E-011	1	0.000000E+000
2	20.25767803	1.554308E-011	3.730811E-013	0	0.000000E+000
2	20.25855445	3.730811E-013	1.554308E-011	1	0.000000E+000
2	20.25865865	1.554308E-011	3.730811E-013	0	0.000000E+000
2	20.25876084	3.730811E-013	1.554308E-011	1	0.000000E+000
2	20.25899296	1.554308E-011	3.730811E-013	0	0.000000E+000
2	20.26092192	3.730811E-013	1.554308E-011	1	0.000000E+000
2	20.26096369	1.554308E-011	3.730811E-013	0	0.000000E+000
2	20.26097340	3.730811E-013	1.554308E-011	1	0.000000E+000
2	20.26202969	1.554308E-011	3.730811E-013	0	0.000000E+000
2	20.26246871	3.730811E-013	1.554308E-011	1	0.000000E+000
2	20.26258037	1.554308E-011	3.730811E-013	0	0.000000E+000
2	20.26277632	3.730811E-013	1.554308E-011	1	0.000000E+000
2	20.26389678	1.554308E-011	3.730811E-013	0	0.000000E+000
2	20.26468003	3.730811E-013	1.554308E-011	1	0.000000E+000
2	20.26479001	1.554308E-011	3.730811E-013	0	0.000000E+000
2	20.26485206	3.730811E-013	1.554308E-011	1	0.000000E+000
2	20.26491785	1.554308E-011	3.730811E-013	0	0.000000E+000
2	20.26503188	3.730811E-013	1.554308E-011	1	0.000000E+000
2	20.26532126	1.554308E-011	3.730811E-013	0	0.000000E+000
2	20.26537916	3.730811E-013	1.554308E-011	1	0.000000E+000
2	20.26560488	1.554308E-011	3.730811E-013	0	0.000000E+000
2	20.26649269	3.730811E-013	1.554308E-011	1	0.000000E+000
2	20.26688646	1.554308E-011	3.730811E-013	0	0.000000E+000
2	20.26800694	3.730811E-013	1.554308E-011	1	0.000000E+000
2	20.26867560	1.554308E-011	3.730811E-013	0	0.000000E+000
2	20.27028533	3.730811E-013	1.554308E-011	1	0.000000E+000
2	20.27064043	1.554308E-011	3.730811E-013	0	0.000000E+000
2	20.27072065	3.730811E-013	1.554308E-011	1	0.000000E+000
2	20.27115493	1.554308E-011	3.730811E-013	0	0.000000E+000
2	20.27167292	3.730811E-013	1.554308E-011	1	0.000000E+000
2	20.27223204	1.554308E-011	3.730811E-013	0	0.000000E+000
2	20.27241885	3.730811E-013	1.554308E-011	1	0.000000E+000
2	20.27258283	1.554308E-011	3.730811E-013	0	0.000000E+000
2	20.27270368	3.730811E-013	1.554308E-011	1	0.000000E+000
2	20.27318968	1.554308E-011	3.730811E-013	0	0.000000E+000
2	20.27370489	3.730811E-013	1.554308E-011	1	0.000000E+000
2	20.27387586	1.554308E-011	3.730811E-013	0	0.000000E+000
2	20.27512542	3.730811E-013	1.554308E-011	1	0.000000E+000
2	20.27533523	1.554308E-011	3.730811E-013	0	0.000000E+000
2	20.27627939	3.730811E-013	1.554308E-011	1	0.000000E+000
2	20.27634790	1.554308E-011	3.730811E-013	0	0.000000E+000
2	20.27673873	3.730811E-013	1.554308E-011	1	0.000000E+000
2	20.27680813	1.554308E-011	3.730811E-013	0	0.000000E+000
2	20.27725648	3.730811E-013	1.554308E-011	1	0.000000E+000
2	20.27786511	1.554308E-011	3.730811E-013	0	0.000000E+000
2	20.27816456	3.730811E-013	1.554308E-011	1	0.000000E+000
2	20.27855034	1.554308E-011	3.730811E-013	0	0.000000E+000
2	20.27986580	3.730811E-013	1.554308E-011	1	0.000000E+000
2	20.28015679	1.554308E-011	3.730811E-013	0	0.000000E+000
2	20.28172662	3.730811E-013	1.554308E-011	1	0.000000E+000
2	20.28175219	1.554308E-011	3.730811E-013	0	0.000000E+000
2	20.28253741	3.730811E-013	1.554308E-011	1	0.000000E+000
2	20.28314698	1.554308E-011	3.730811E-013	0	0.000000E+000
2	20.28452304	3.730811E-013	1.554308E-011	1	0.000000E+000
2	20.28470204	1.554308E-011	3.730811E-013	0	0.000000E+000
2	20.28473416	3.730811E-013	1.554308E-011	1	0.000000E+000
2	20.28529218	1.554308E-011	3.730811E-013	0	0.000000E+000
2	20.28714648	3.730811E-013	1.554308E-011	1	0.000000E+000
2	20.28739677	1.554308E-011	3.730811E-013	0	0.000000E+000
2	20.28846539	3.730811E-013	1.554308E-011	1	0.000000E+000
2	20.28863249	1.554308E-011	3.730811E-013	0	0.000000E+000
2	20.28874075	3.730811E-013	1.554308E-011	1	0.000000E+000
2	20.28928890	1.554308E-011	3.730811E-013	0	0.000000E+000
2	20.29051524	3.730811E-013	1.554308E-011	1	0.000000E+000
2	20.29067040	1.554308E-011	3.730811E-013	0	0.000000E+000
2	20.29179102	3.730811E-013	1.554308E-011	1	0.000000E+000
2	20.29207864	1.554308E-011	3.730811E-013	0	0.000000E+000
2	20.29350549	3.730811E-013	1.554308E-011	1	0.000000E+000
2	20.29407859	1.554308E-011	3.730811E-013	0	0.000000E+000
2	20.29549258	3.730811E-013	1.554308E-011	1	0.000000E+000
2	20.29549609	1.554308E-011	3.730811E-013	0	0.000000E+000
2	20.29584904	3.730811E-013	1.554308E-011	1	0.000000E+000
2	20.29643401	1.554308E-011	3.730811E-013	0	0.000000E+000
2	20.29832654	3.730811E-013	1.554308E-011	1	0.000000E+000
2	20.29857774	1.554308E-011	3.730811E-013	0	0.000000E+000
2	20.30102177	3.730811E-013	1.554308E-011	1	0.000000E+000
2	20.30130726	1.554308E-011	3.730811E-013	0	0.000000E+000
2	20.30148947	3.730811E-013	1.554308E-011	1	0.000000E+000
2	20.30158663	1.554308E-011	3.730811E-013	0	0.000000E+000
2	20.30200538	3.730811E-013	1.554308E-011	1	0.000000E+000
2	20.30228793	1.554308E-011	3.730811E-013	0	0.000000E+000
2	20.30256063	3.730811E-013	1.554308E-011	1	0.000000E+000
2	20.30288073	1.554308E-011	3.730811E-013	0	0.000000E+000
2	20.30300555	3.730811E-013	1.554308E-011	1	0.000000E+000
2	20.30323331	1.554308E-011	3.730811E-013	0	0.000000E+000
2	20.30345976	3.730811E-013	1.554308E-011	1	0.000000E+000
2	20.30358846	1.554308E-011	3.730811E-013	0	0.000000E+000
2	20.30471174	3.730811E-013	1.554308E-011	1	0.000000E+000
2	20.30496440	1.554308E-011	3.730811E-013	0	0.000000E+000
2	20.30553156	3.730811E-013	1.554308E-011	1	0.000000E+000
2	20.30620868	1.554308E-011	3.730811E-013	0	0.000000E+000
2	20.60316726	3.198031E-013	1.548980E-011	1	0.000000E+000
2	20.60327743	1.548980E-011	3.198031E-013	0	0.000000E+000
2	20.60364341	3.198031E-013	1.548980E-011	1	0.000000E+000
2	20.60384512	1.548980E-011	3.198031E-013	0	0.000000E+000
2	20.60498328	3.198031E-013	1.548980E-011	1	0.000000E+000
2	20.60500633	1.548980E-011	3.198031E-013	0	0.000000E+000
2	20.60560021	3.198031E-013	1.548980E-011	1	0.000000E+000
2	20.60561367	1.548980E-011	3.198031E-013	0	0.000000E+000
2	20.60593234	3.198031E-013	1.548980E-011	1	0.000000E+000
2	20.60675597	1.548980E-011	3.198031E-013	0	0.000000E+000
2	20.60864959	3.198031E-013	1.548980E-011	1	0.000000E+000
2	20.60871336	1.548980E-011	3.198031E-013	0	0.000000E+000
2	20.60929870	3.198031E-013	1.548980E-011	1	0.000000E+000
2	20.60936114	1.548980E-011	3.198031E-013	0	0.000000E+000
2	20.61153481	3.198031E-013	1.548980E-011	1	0.000000E+000
2	20.61158726	1.548980E-011	3.198031E-013	0	0.000000E+000
2	20.61198534	3.198031E-013	1.548980E-011	1	0.000000E+000
2	20.61212991	1.548980E-011	3.198031E-013	0	0.000000E+000
2	20.61293659	3.198031E-013	1.548980E-011	1	0.000000E+000
2	20.61343358	1.548980E-011	3.198031E-013	0	0.000000E+000
2	20.61378498	3.198031E-013	1.548980E-011	1	0.000000E+000
2	20.61383503	1.548980E-011	3.198031E-013	0	0.000000E+000
2	20.61454761	3.198031E-013	1.548980E-011	1	0.000000E+000
2	20.61485156	1.548980E-011	3.198031E-013	0	0.000000E+000
2	20.61616115	3.198031E-013	1.548980E-011	1	0.000000E+000
2	20.61619330	1.548980E-011	3.198031E-013	0	0.000000E+000
2	20.61674500	3.198031E-013	1.548980E-011	1	0.000000E+000
2	20.61696613	1.548980E-011	3.198031E-013	0	0.000000E+000
2	20.61906793	3.198031E-013	1.548980E-011	1	0.000000E+000
2	20.61943574	1.548980E-011	3.198031E-013	0	0.000000E+000
2	20.62201273	3.198031E-013	1.548980E-011	1	0.000000E+000
2	20.62213535	1.548980E-011	3.198031E-013	0	0.000000E+000
2	20.62246126	3.198031E-013	1.548980E-011	1	0.000000E+000
2	20.62352619	1.548980E-011	3.198031E-013	0	0.000000E+000
2	20.62373728	3.198031E-013	1.548980E-011	1	0.000000E+000
2	20.62380047	1.548980E-011	3.198031E-013	0	0.000000E+000
2	20.62434847	3.198031E-013	1.548980E-011	1	0.000000E+000
2	20.62489603	1.548980E-011	3.198031E-013	0	0.000000E+000
2	20.62567882	3.198031E-013	1.548980E-011	1	0.000000E+000
2	20.62576792	1.548980E-011	3.198031E-013	0	0.000000E+000
2	20.62597505	3.198031E-013	1.548980E-011	1	0.000000E+000
2	20.62603493	1.548980E-011	3.198031E-013	0	0.000000E+000
2	20.62751207	3.198031E-013	1.548980E-011	1	0.000000E+000
2	20.62758093	1.548980E-011	3.198031E-013	0	0.000000E+000
2	20.62794580	3.198031E-013	1.548980E-011	1	0.000000E+000
2	20.62872555	1.548980E-011	3.198031E-013	0	0.000000E+000
2	20.62936057	3.198031E-013	1.548980E-011	1	0.000000E+000
2	20.63001835	1.548980E-011	3.198031E-013	0	0.000000E+000
2	20.63091954	3.198031E-013	1.548980E-011	1	0.000000E+000
2	20.63108564	1.548980E-011	3.198031E-013	0	0.000000E+000
2	20.63109226	3.198031E-013	1.548980E-011	1	0.000000E+000
2	20.63112983	1.548980E-011	3.198031E-013	0	0.000000E+000
2	20.63342922	3.198031E-013	1.548980E-011	1	0.000000E+000
2	20.63358640	1.548980E-011	3.198031E-013	0	0.000000E+000
2	20.63380437	3.198031E-013	1.548980E-011	1	0.000000E+000
2	20.63430392	1.548980E-011	3.198031E-013	0	0.000000E+000
2	20.63539598	3.198031E-013	1.548980E-011	1	0.000000E+000
2	20.63558609	1.548980E-011	3.198031E-013	0	0.000000E+000
2	20.63663291	3.198031E-013	1.548980E-011	1	0.000000E+000
2	20.63679357	1.548980E-011	3.198031E-013	0	0.000000E+000
2	20.63767408	3.198031E-013	1.548980E-011	1	0.000000E+000
2	20.63798880	1.548980E-011	3.198031E-013	0	0.000000E+000
2	20.63806935	3.198031E-013	1.548980E-011	1	0.000000E+000
2	20.63842116	1.548980E-011	3.198031E-013	0	0.000000E+000
2	20.63897929	3.198031E-013	1.548980E-011	1	0.000000E+000
2	20.63909855	1.548980E-011	3.198031E-013	0	0.000000E+000
2	20.63922198	3.198031E-013	1.548980E-011	1	0.000000E+000
2	20.63934800	1.548980E-011	3.198031E-013	0	0.000000E+000
2	20.63957057	3.198031E-013	1.548980E-011	1	0.000000E+000
2	20.63968428	1.548980E-011	3.198031E-013	0	0.000000E+000
2	20.64038266	3.198031E-013	1.548980E-011	1	0.000000E+000
2	20.64099064	1.548980E-011	3.198031E-013	0	0.000000E+000
2	20.64108711	3.198031E-013	1.548980E-011	1	0.000000E+000
2	20.64110761	1.548980E-011	3.198031E-013	0	0.000000E+000
2	20.64146388	3.198031E-013	1.548980E-011	1	0.000000E+000
2	20.64159076	1.548980E-011	3.198031E-013	0	0.000000E+000
2	20.64225376	3.198031E-013	1.548980E-011	1	0.000000E+000
2	20.64235713	1.548980E-011	3.198031E-013	0	0.000000E+000
2	20.64271686	3.198031E-013	1.548980E-011	1	0.000000E+000
2	20.64319078	1.548980E-011	3.198031E-013	0	0.000000E+000
2	20.64367341	3.198031E-013	1.548980E-011	1	0.000000E+000
2	20.64380786	1.548980E-011	3.198031E-013	0	0.000000E+000
2	20.64746967	3.198031E-013	1.548980E-011	1	0.000000E+000
2	20.64751010	1.548980E-011	3.198031E-013	0	0.000000E+000
2	20.64797344	3.198031E-013	1.548980E-011	1	0.000000E+000
2	20.64848467	1.548980E-011	3.198031E-013	0	0.000000E+000
2	20.64857123	3.198031E-013	1.548980E-011	1	0.000000E+000
2	20.64967624	1.548980E-011	3.198031E-013	0	0.000000E+000
2	20.64976759	3.198031E-013	1.548980E-011	1	0.000000E+000
2	20.65004956	1.548980E-011	3.198031E-013	0	0.000000E+000
2	20.65025914	3.198031E-013	1.548980E-011	1	0.000000E+000
2	20.65044895	1.548980E-011	3.198031E-013	0	0.000000E+000
2	20.65135249	3.198031E-013	1.548980E-011	1	0.000000E+000
2	20.65145066	1.548980E-011	3.198031E-013	0	0.000000E+000
2	20.65174089	3.198031E-013	1.548980E-011	1	0.000000E+000
2	20.65193398	1.548980E-011	3.198031E-013	0	0.000000E+000
2	20.65269424	3.198031E-013	1.548980E-011	1	0.000000E+000
2	20.65286252	1.548980E-011	3.198031E-013	0	0.000000E+000
2	20.65310264	3.198031E-013	1.548980E-011	1	0.000000E+000
2	20.65353195	1.548980E-011	3.198031E-013	0	0.000000E+000
2	20.65443401	3.198031E-013	1.548980E-011	1	0.000000E+000
2	20.65461201	1.548980E-011	3.198031E-013	0	0.000000E+000
2	20.65515429	3.198031E-013	1.548980E-011	1	0.000000E+000
2	20.65566888	1.548980E-011	3.198031E-013	0	0.000000E+000
2	20.65648500	3.198031E-013	1.548980E-011	1	0.000000E+000
2	20.65660952	1.548980E-011	3.198031E-013	0	0.000000E+000
2	20.65670915	3.198031E-013	1.548980E-011	1	0.000000E+000
2	20.65695988	1.548980E-011	3.198031E-013	0	0.000000E+000
2	20.65707885	3.198031E-013	1.548980E-011	1	0.000000E+000
2	20.65732162	1.548980E-011	3.198031E-013	0	0.000000E+000
2	20.65844312	3.198031E-013	1.548980E-011	1	0.000000E+000
2	20.65855988	1.548980E-011	3.198031E-013	0	0.000000E+000
2	20.65873404	3.198031E-013	1.548980E-011	1	0.000000E+000
2	20.65885486	1.548980E-011	3.198031E-013	0	0.000000E+000
2	20.65897719	3.198031E-013	1.548980E-011	1	0.000000E+000
2	20.65933683	1.548980E-011	3.198031E-013	0	0.000000E+000
2	20.65941623	3.198031E-013	1.548980E-011	1	0.000000E+000
2	20.65958978	1.548980E-011	3.198031E-013	0	0.000000E+000
2	20.65978050	3.198031E-013	1.548980E-011	1	0.000000E+000
2	20.65982559	1.548980E-011	3.198031E-013	0	0.000000E+000
2	20.66038819	3.198031E-013	1.548980E-011	1	0.000000E+000
2	20.66106587	1.548980E-011	3.198031E-013	0	0.000000E+000
2	20.66175278	3.198031E-013	1.548980E-011	1	0.000000E+000
2	20.66230181	1.548980E-011	3.198031E-013	0	0.000000E+000
2	20.66271838	3.198031E-013	1.548980E-011	1	0.000000E+000
2	20.66289527	1.548980E-011	3.198031E-013	0	0.000000E+000
2	20.66536909	3.198031E-013	1.548980E-011	1	0.000000E+000
2	20.66580308	1.548980E-011	3.198031E-013	0	0.000000E+000
2	20.66661872	3.198031E-013	1.548980E-011	1	0.000000E+000
2	20.66703029	1.548980E-011	3.198031E-013	0	0.000000E+000
2	20.66712494	3.198031E-013	1.548980E-011	1	0.000000E+000
2	20.66778635	1.548980E-011	3.198031E-013	0	0.000000E+000
2	20.66810734	3.198031E-013	1.548980E-011	1	0.000000E+000
2	20.66835126	1.548980E-011	3.198031E-013	0	0.000000E+000
2	20.66841594	3.198031E-013	1.548980E-011	1	0.000000E+000
2	20.66863678	1.548980E-011	3.198031E-013	0	0.000000E+000
2	20.66938375	3.198031E-013	1.548980E-011	1	0.000000E+000
2	20.66984548	1.548980E-011	3.198031E-013	0	0.000000E+000
2	20.67025200	3.198031E-013	1.548980E-011	1	0.000000E+000
2	20.67026238	1.548980E-011	3.198031E-013	0	0.000000E+000
2	20.67038679	3.198031E-013	1.548980E-011	1	0.000000E+000
2	20.67111917	1.548980E-011	3.198031E-013	0	0.000000E+000
2	20.67246113	3.198031E-013	1.548980E-011	1	0.000000E+000
2	20.67259988	1.548980E-011	3.198031E-013	0	0.000000E+000
2	20.67318541	3.198031E-013	1.548980E-011	1	0.000000E+000
2	20.67402971	1.548980E-011	3.198031E-013	0	0.000000E+000
2	20.67404984	3.198031E-013	1.548980E-011	1	0.000000E+000
2	20.67408649	1.548980E-011	3.198031E-013	0	0.000000E+000
2	20.67428332	3.198031E-013	1.548980E-011	1	0.000000E+000
2	20.67452370	1.548980E-011	3.198031E-013	0	0.000000E+000
2	20.67501210	3.198031E-013	1.548980E-011	1	0.000000E+000
2	20.67523296	1.548980E-011	3.198031E-013	0	0.000000E+000
2	20.67534174	3.198031E-013	1.548980E-011	1	0.000000E+000
2	20.67574438	1.548980E-011	3.198031E-013	0	0.000000E+000
2	20.67719196	3.198031E-013	1.548980E-011	1	0.000000E+000
2	20.67724910	1.548980E-011	3.198031E-013	0	0.000000E+000
2	20.67883191	3.198031E-013	1.548980E-011	1	0.000000E+000
2	20.67889942	1.548980E-011	3.198031E-013	0	0.000000E+000
2	20.67990124	3.198031E-013	1.548980E-011	1	0.000000E+000
2	20.67996639	1.548980E-011	3.198031E-013	0	0.000000E+000
2	20.68006919	3.198031E-013	1.548980E-011	1	0.000000E+000
2	20.68013325	1.548980E-011	3.198031E-013	0	0.000000E+000
2	20.68375197	3.198031E-013	1.548980E-011	1	0.000000E+000
2	20.68412589	1.548980E-011	3.198031E-013	0	0.000000E+000
2	20.68498227	3.198031E-013	1.548980E-011	1	0.000000E+000
2	20.68560687	1.548980E-011	3.198031E-013	0	0.000000E+000
2	20.68720772	3.198031E-013	1.548980E-011	1	0.000000E+000
2	20.68745443	1.548980E-011	3.198031E-013	0	0.000000E+000
2	20.68747931	3.198031E-013	1.548980E-011	1	0.000000E+000
2	20.68756014	1.548980E-011	3.198031E-013	0	0.000000E+000
2	20.68787705	3.198031E-013	1.548980E-011	1	0.000000E+000
2	20.68853881	1.548980E-011	3.198031E-013	0	0.000000E+000
2	20.68917091	3.198031E-013	1.548980E-011	1	0.000000E+000
2	20.68948495	1.548980E-011	3.198031E-013	0	0.000000E+000
2	20.69023844	3.198031E-013	1.548980E-011	1	0.000000E+000
2	20.69062817	1.548980E-011	3.198031E-013	0	0.000000E+000
2	20.69128651	3.198031E-013	1.548980E-011	1	0.000000E+000
2	20.69156156	1.548980E-011	3.198031E-013	0	0.000000E+000
2	20.69161897	3.198031E-013	1.548980E-011	1	0.000000E+000
2	20.69270601	1.548980E-011	3.198031E-013	0	0.000000E+000
2	20.69286126	3.198031E-013	1.548980E-011	1	0.000000E+000
2	20.69295191	1.548980E-011	3.198031E-013	0	0.000000E+000
2	20.69299041	3.198031E-013	1.548980E-011	1	0.000000E+000
2	20.69347239	1.548980E-011	3.198031E-013	0	0.000000E+000
2	20.69375631	3.198031E-013	1.548980E-011	1	0.000000E+000
2	20.69484422	1.548980E-011	3.198031E-013	0	0.000000E+000
2	20.69502809	3.198031E-013	1.548980E-011	1	0.000000E+000
2	20.69530629	1.548980E-011	3.198031E-013	0	0.000000E+000
2	20.69620702	3.198031E-013	1.548980E-011	1	0.000000E+000
2	20.69659510	1.548980E-011	3.198031E-013	0	0.000000E+000
2	20.69715137	3.198031E-013	1.548980E-011	1	0.000000E+000
2	20.69718316	1.548980E-011	3.198031E-013	0	0.000000E+000
2	20.69734714	3.198031E-013	1.548980E-011	1	0.000000E+000
2	20.69778845	1.548980E-011	3.198031E-013	0	0.000000E+000
2	20.69925359	3.198031E-013	1.548980E-011	1	0.000000E+000
2	20.69930404	1.548980E-011	3.198031E-013	0	0.000000E+000
2	20.69997593	3.198031E-013	1.548980E-011	1	0.000000E+000
2	20.70005030	1.548980E-011	3.198031E-013	0	0.000000E+000
2	20.70166272	3.198031E-013	1.548980E-011	1	0.000000E+000
2	20.70275871	1.548980E-011	3.198031E-013	0	0.000000E+000
2	20.70321475	3.198031E-013	1.548980E-011	1	0.000000E+000
2	20.70328614	1.548980E-011	3.198031E-013	0	0.000000E+000
2	20.70417661	3.198031E-013	1.548980E-011	1	0.000000E+000
2	20.70446242	1.548980E-011	3.198031E-013	0	0.000000E+000
2	20.70476541	3.198031E-013	1.548980E-011	1	0.000000E+000
2	20.70503718	1.548980E-011	3.198031E-013	0	0.000000E+000
2	20.70618002	3.198031E-013	1.548980E-011	1	0.000000E+000
2	20.70630011	1.548980E-011	3.198031E-013	0	0.000000E+000
2	20.70664347	3.198031E-013	1.548980E-011	1	0.000000E+000
2	20.70670055	1.548980E-011	3.198031E-013	0	0.000000E+000
2	20.70721579	3.198031E-013	1.548980E-011	1	0.000000E+000
2	20.70734774	1.548980E-011	3.198031E-013	0	0.000000E+000
2	20.70757716	3.198031E-013	1.548980E-011	1	0.000000E+000
2	20.70804535	1.548980E-011	3.198031E-013	0	0.000000E+000
2	20.70986867	3.198031E-013	1.548980E-011	1	0.000000E+000
2	20.71010016	1.548980E-011	3.198031E-013	0	0.000000E+000
2	22.54946972	2.516018E-013	1.542160E-011	1	0.000000E+000
2	22.54975932	1.542160E-011	2.516018E-013	0	0.000000E+000
2	22.55015054	2.516018E-013	1.542160E-011	1	0.000000E+000
2	22.55111807	1.542160E-011	2.516018E-013	0	0.000000E+000
2	22.55258864	2.516018E-013	1.542160E-011	1	0.000000E+000
2	22.55287502	1.542160E-011	2.516018E-013	0	0.000000E+000
2	22.55321921	2.516018E-013	1.542160E-011	1	0.000000E+000
2	22.55343766	1.542160E-011	2.516018E-013	0	0.000000E+000
2	22.55374771	2.516018E-013	1.542160E-011	1	0.000000E+000
2	22.55376681	1.542160E-011	2.516018E-013	0	0.000000E+000
2	22.55384647	2.516018E-013	1.542160E-011	1	0.000000E+000
2	22.55497466	1.542160E-011	2.516018E-013	0	0.000000E+000
2	22.55511303	2.516018E-013	1.542160E-011	1	0.000000E+000
2	22.55515999	1.542160E-011	2.516018E-013	0	0.000000E+000
2	22.55547363	2.516018E-013	1.542160E-011	1	0.000000E+000
2	22.55557908	1.542160E-011	2.516018E-013	0	0.000000E+000
2	22.55627479	2.516018E-013	1.542160E-011	1	0.000000E+000
2	22.55699158	1.542160E-011	2.516018E-013	0	0.000000E+000
2	22.55896819	2.516018E-013	1.542160E-011	1	0.000000E+000
2	22.55911259	1.542160E-011	2.516018E-013	0	0.000000E+000
2	22.55932684	2.516018E-013	1.542160E-011	1	0.000000E+000
2	22.55934293	1.542160E-011	2.516018E-013	0	0.000000E+000
2	22.55937855	2.516018E-013	1.542160E-011	1	0.000000E+000
2	22.55962537	1.542160E-011	2.516018E-013	0	0.000000E+000
2	22.55972106	2.516018E-013	1.542160E-011	1	0.000000E+000
2	22.56002317	1.542160E-011	2.516018E-013	0	0.000000E+000
2	22.56030664	2.516018E-013	1.542160E-011	1	0.000000E+000
2	22.56039047	1.542160E-011	2.516018E-013	0	0.000000E+000
2	22.56049135	2.516018E-013	1.542160E-011	1	0.000000E+000
2	22.56053682	1.542160E-011	2.516018E-013	0	0.000000E+000
2	22.56172576	2.516018E-013	1.542160E-011	1	0.000000E+000
2	22.56176786	1.542160E-011	2.516018E-013	0	0.000000E+000
2	22.56202517	2.516018E-013	1.542160E-011	1	0.000000E+000
2	22.56211491	1.542160E-011	2.516018E-013	0	0.000000E+000
2	22.56240802	2.516018E-013	1.542160E-011	1	0.000000E+000
2	22.56250656	1.542160E-011	2.516018E-013	0	0.000000E+000
2	22.56270328	2.516018E-013	1.542160E-011	1	0.000000E+000
2	22.56273207	1.542160E-011	2.516018E-013	0	0.000000E+000
2	22.56284148	2.516018E-013	1.542160E-011	1	0.000000E+000
2	22.56299497	1.542160E-011	2.516018E-013	0	0.000000E+000
2	22.56345272	2.516018E-013	1.542160E-011	1	0.000000E+000
2	22.56372522	1.542160E-011	2.516018E-013	0	0.000000E+000
2	22.56423754	2.516018E-013	1.542160E-011	1	0.000000E+000
2	22.56428260	1.542160E-011	2.516018E-013	0	0.000000E+000
2	22.56642835	2.516018E-013	1.542160E-011	1	0.000000E+000
2	22.56663758	1.542160E-011	2.516018E-013	0	0.000000E+000
2	22.56710517	2.516018E-013	1.542160E-011	1	0.000000E+000
2	22.56765917	1.542160E-011	2.516018E-013	0	0.000000E+000
2	22.56802290	2.516018E-013	1.542160E-011	1	0.000000E+000
2	22.56836184	1.542160E-011	2.516018E-013	0	0.000000E+000
2	22.57107338	2.516018E-013	1.542160E-011	1	0.000000E+000
2	22.57116908	1.542160E-011	2.516018E-013	0	0.000000E+000
2	22.57158937	2.516018E-013	1.542160E-011	1	0.000000E+000
2	22.57160799	1.542160E-011	2.516018E-013	0	0.000000E+000
2	22.57181888	2.516018E-013	1.542160E-011	1	0.000000E+000
2	22.57228207	1.542160E-011	2.516018E-013	0	0.000000E+000
2	22.57245933	2.516018E-013	1.542160E-011	1	0.000000E+000
2	22.57260780	1.542160E-011	2.516018E-013	0	0.000000E+000
2	22.57541755	2.516018E-013	1.542160E-011	1	0.000000E+000
2	22.57557890	1.542160E-011	2.516018E-013	0	0.000000E+000
2	22.57604848	2.516018E-013	1.542160E-011	1	0.000000E+000
2	22.57629873	1.542160E-011	2.516018E-013	0	0.000000E+000
2	22.57646523	2.516018E-013	1.542160E-011	1	0.000000E+000
2	22.57706605	1.542160E-011	2.516018E-013	0	0.000000E+000
2	22.57742518	2.516018E-013	1.542160E-011	1	0.000000E+000
2	22.57843997	1.542160E-011	2.516018E-013	0	0.000000E+000
2	22.57853519	2.516018E-013	1.542160E-011	1	0.000000E+000
2	22.57908779	1.542160E-011	2.516018E-013	0	0.000000E+000
2	22.57912917	2.516018E-013	1.542160E-011	1	0.000000E+000
2	22.57980378	1.542160E-011	2.516018E-013	0	0.000000E+000
2	22.57997639	2.516018E-013	1.542160E-011	1	0.000000E+000
2	22.58002593	1.542160E-011	2.516018E-013	0	0.000000E+000
2	22.58002841	2.516018E-013	1.542160E-011	1	0.000000E+000
2	22.58019766	1.542160E-011	2.516018E-013	0	0.000000E+000
2	22.58070810	2.516018E-013	1.542160E-011	1	0.000000E+000
2	22.58084230	1.542160E-011	2.516018E-013	0	0.000000E+000
2	22.58094734	2.516018E-013	1.542160E-011	1	0.000000E+000
2	22.58187230	1.542160E-011	2.516018E-013	0	0.000000E+000
2	22.58228454	2.516018E-013	1.542160E-011	1	0.000000E+000
2	22.58264435	1.542160E-011	2.516018E-013	0	0.000000E+000
2	22.58369722	2.516018E-013	1.542160E-011	1	0.000000E+000
2	22.58409554	1.542160E-011	2.516018E-013	0	0.000000E+000
2	22.58457883	2.516018E-013	1.542160E-011	1	0.000000E+000
2	22.58540088	1.542160E-011	2.516018E-013	0	0.000000E+000
2	22.58574732	2.516018E-013	1.542160E-011	1	0.000000E+000
2	22.58639485	1.542160E-011	2.516018E-013	0	0.000000E+000
2	22.58666236	2.516018E-013	1.542160E-011	1	0.000000E+000
2	22.58674232	1.542160E-011	2.516018E-013	0	0.000000E+000
2	22.58693753	2.516018E-013	1.542160E-011	1	0.000000E+000
2	22.58730052	1.542160E-011	2.516018E-013	0	0.000000E+000
2	22.58760788	2.516018E-013	1.542160E-011	1	0.000000E+000
2	22.58836423	1.542160E-011	2.516018E-013	0	0.000000E+000
2	22.58917316	2.516018E-013	1.542160E-011	1	0.000000E+000
2	22.58921303	1.542160E-011	2.516018E-013	0	0.000000E+000
2	22.58945933	2.516018E-013	1.542160E-011	1	0.000000E+000
2	22.58991140	1.542160E-011	2.516018E-013	0	0.000000E+000
2	22.59006306	2.516018E-013	1.542160E-011	1	0.000000E+000
2	22.59090943	1.542160E-011	2.516018E-013	0	0.000000E+000
2	23.84837851	2.757779E-013	1.544578E-011	1	0.000000E+000
2	23.84892879	1.544578E-011	2.757779E-013	0	0.000000E+000
2	23.84956653	2.757779E-013	1.544578E-011	1	0.000000E+000
2	23.84977992	1.544578E-011	2.757779E-013	0	0.000000E+000
2	23.84979488	2.757779E-013	1.544578E-011	1	0.000000E+000
2	23.85005741	1.544578E-011	2.757779E-013	0	0.000000E+000
2	23.85124672	2.757779E-013	1.544578E-011	1	0.000000E+000
2	23.85149538	1.544578E-011	2.757779E-013	0	0.000000E+000
2	23.85279079	2.757779E-013	1.544578E-011	1	0.000000E+000
2	23.85331204	1.544578E-011	2.757779E-013	0	0.000000E+000
2	23.85361697	2.757779E-013	1.544578E-011	1	0.000000E+000
2	23.85403519	1.544578E-011	2.757779E-013	0	0.000000E+000
2	23.85428521	2.757779E-013	1.544578E-011	1	0.000000E+000
2	23.85453279	1.544578E-011	2.757779E-013	0	0.000000E+000
2	23.85493865	2.757779E-013	1.544578E-011	1	0.000000E+000
2	23.85532576	1.544578E-011	2.757779E-013	0	0.000000E+000
2	23.85621660	2.757779E-013	1.544578E-011	1	0.000000E+000
2	23.85647107	1.544578E-011	2.757779E-013	0	0.000000E+000
2	23.85712486	2.757779E-013	1.544578E-011	1	0.000000E+000
2	23.85716863	1.544578E-011	2.757779E-013	0	0.000000E+000
2	23.85728109	2.757779E-013	1.544578E-011	1	0.000000E+000
2	23.85738982	1.544578E-011	2.757779E-013	0	0.000000E+000
2	23.88397143	2.757779E-013	1.544578E-011	1	0.000000E+000
2	23.88412240	1.544578E-011	2.757779E-013	0	0.000000E+000
2	23.88511725	2.757779E-013	1.544578E-011	1	0.000000E+000
2	23.88514263	1.544578E-011	2.757779E-013	0	0.000000E+000
2	23.88520190	2.757779E-013	1.544578E-011	1	0.000000E+000
2	23.88575622	1.544578E-011	2.757779E-013	0	0.000000E+000
2	23.88620992	2.757779E-013	1.544578E-011	1	0.000000E+000
2	23.88634270	1.544578E-011	2.757779E-013	0	0.000000E+000
2	23.88666253	2.757779E-013	1.544578E-011	1	0.000000E+000
2	23.88677117	1.544578E-011	2.757779E-013	0	0.000000E+000
2	23.88685887	2.757779E-013	1.544578E-011	1	0.000000E+000
2	23.88688196	1.544578E-011	2.757779E-013	0	0.000000E+000
2	23.88723174	2.757779E-013	1.544578E-011	1	0.000000E+000
2	23.88742106	1.544578E-011	2.757779E-013	0	0.000000E+000
2	23.88783540	2.757779E-013	1.544578E-011	1	0.000000E+000
2	23.88829320	1.544578E-011	2.757779E-013	0	0.000000E+000
2	23.88879054	2.757779E-013	1.544578E-011	1	0.000000E+000
2	23.88885098	1.544578E-011	2.757779E-013	0	0.000000E+000
2	23.88970961	2.757779E-013	1.544578E-011	1	0.000000E+000
2	23.88996253	1.544578E-011	2.757779E-013	0	0.000000E+000
2	23.89134244	2.757779E-013	1.544578E-011	1	0.000000E+000
2	23.89174515	1.544578E-011	2.757779E-013	0	0.000000E+000
2	23.89432304	2.757779E-013	1.544578E-011	1	0.000000E+000
2	23.89436412	1.544578E-011	2.757779E-013	0	0.000000E+000
2	23.89523724	2.757779E-013	1.544578E-011	1	0.000000E+000
2	23.89536858	1.544578E-011	2.757779E-013	0	0.000000E+000
2	23.89540959	2.757779E-013	1.544578E-011	1	0.000000E+000
2	23.89560288	1.544578E-011	2.757779E-013	0	0.000000E+000
2	23.89615890	2.757779E-013	1.544578E-011	1	0.000000E+000
2	23.89616327	1.544578E-011	2.757779E-013	0	0.000000E+000
2	23.89685938	2.757779E-013	1.544578E-011	1	0.000000E+000
2	23.89701746	1.544578E-011	2.757779E-013	0	0.000000E+000
2	23.89816689	2.757779E-013	1.544578E-011	1	0.000000E+000
2	23.89834263	1.544578E-011	2.757779E-013	0	0.000000E+000
2	23.90406837	2.757779E-013	1.544578E-011	1	0.000000E+000
2	23.90450962	1.544578E-011	2.757779E-013	0	0.000000E+000
2	23.90568655	2.757779E-013	1.544578E-011	1	0.000000E+000
2	23.90683667	1.544578E-011	2.757779E-013	0	0.000000E+000
2	23.90715760	2.757779E-013	1.544578E-011	1	0.000000E+000
2	23.90772687	1.544578E-011	2.757779E-013	0	0.000000E+000
2	23.90793856	2.757779E-013	1.544578E-011	1	0.000000E+000
2	23.90820954	1.544578E-011	2.757779E-013	0	0.000000E+000
2	23.90824740	2.757779E-013	1.544578E-011	1	0.000000E+000
2	23.90910816	1.544578E-011	2.757779E-013	0	0.000000E+000
2	23.90993525	2.757779E-013	1.544578E-011	1	0.000000E+000
2	23.91001424	1.544578E-011	2.757779E-013	0	0.000000E+000
2	23.91011113	2.757779E-013	1.544578E-011	1	0.000000E+000
2	23.91088228	1.544578E-011	2.757779E-013	0	0.000000E+000
2	23.91161091	2.757779E-013	1.544578E-011	1	0.000000E+000
2	23.91185528	1.544578E-011	2.757779E-013	0	0.000000E+000
2	23.91302095	2.757779E-013	1.544578E-011	1	0.000000E+000
2	23.91321384	1.544578E-011	2.757779E-013	0	0.000000E+000
2	23.91389471	2.757779E-013	1.544578E-011	1	0.000000E+000
2	23.91450479	1.544578E-011	2.757779E-013	0	0.000000E+000
2	23.91509797	2.757779E-013	1.544578E-011	1	0.000000E+000
2	23.91512017	1.544578E-011	2.757779E-013	0	0.000000E+000
2	23.91516635	2.757779E-013	1.544578E-011	1	0.000000E+000
2	23.91523625	1.544578E-011	2.757779E-013	0	0.000000E+000
2	23.91618585	2.757779E-013	1.544578E-011	1	0.000000E+000
2	23.91625718	1.544578E-011	2.757779E-013	0	0.000000E+000
2	23.91661832	2.757779E-013	1.544578E-011	1	0.000000E+000
2	23.91801925	1.544578E-011	2.757779E-013	0	0.000000E+000
2	23.91878976	2.757779E-013	1.544578E-011	1	0.000000E+000
2	23.91886399	1.544578E-011	2.757779E-013	0	0.000000E+000
2	23.91892008	2.757779E-013	1.544578E-011	1	0.000000E+000
2	23.92151067	1.544578E-011	2.757779E-013	0	0.000000E+000
2	23.93085088	2.757779E-013	1.544578E-011	1	0.000000E+000
2	23.93088937	1.544578E-011	2.757779E-013	0	0.000000E+000
2	23.93208109	2.757779E-013	1.544578E-011	1	0.000000E+000
2	23.93213289	1.544578E-011	2.757779E-013	0	0.000000E+000
2	23.93296409	2.757779E-013	1.544578E-011	1	0.000000E+000
2	23.93300944	1.544578E-011	2.757779E-013	0	0.000000E+000
2	23.93395086	2.757779E-013	1.544578E-011	1	0.000000E+000
2	23.93461463	1.544578E-011	2.757779E-013	0	0.000000E+000
2	23.93481282	2.757779E-013	1.544578E-011	1	0.000000E+000
2	23.93507683	1.544578E-011	2.757779E-013	0	0.000000E+000
2	23.93511630	2.757779E-013	1.544578E-011	1	0.000000E+000
2	23.93539341	1.544578E-011	2.757779E-013	0	0.000000E+000
2	23.93577517	2.757779E-013	1.544578E-011	1	0.000000E+000
2	23.93588526	1.544578E-011	2.757779E-013	0	0.000000E+000
2	23.93771818	2.757779E-013	1.544578E-011	1	0.000000E+000
2	23.93775679	1.544578E-011	2.757779E-013	0	0.000000E+000
2	23.93837526	2.757779E-013	1.544578E-011	1	0.000000E+000
2	23.93879842	1.544578E-011	2.757779E-013	0	0.000000E+000
2	23.93966961	2.757779E-013	1.544578E-011	1	0.000000E+000
2	23.94003691	1.544578E-011	2.757779E-013	0	0.000000E+000
2	23.94420868	2.757779E-013	1.544578E-011	1	0.000000E+000
2	23.94435558	1.544578E-011	2.757779E-013	0	0.000000E+000
2	23.94485992	2.757779E-013	1.544578E-011	1	0.000000E+000
2	23.94535921	1.544578E-011	2.757779E-013	0	0.000000E+000
2	23.94550766	2.757779E-013	1.544578E-011	1	0.000000E+000
2	23.94595583	1.544578E-011	2.757779E-013	0	0.000000E+000
2	23.94616871	2.757779E-013	1.544578E-011	1	0.000000E+000
2	23.94681295	1.544578E-011	2.757779E-013	0	0.000000E+000
2	23.94693319	2.757779E-013	1.544578E-011	1	0.000000E+000
2	23.94807220	1.544578E-011	2.757779E-013	0	0.000000E+000
2	23.94839569	2.757779E-013	1.544578E-011	1	0.000000E+000
2	23.94875353	1.544578E-011	2.757779E-013	0	0.000000E+000
2	23.94886108	2.757779E-013	1.544578E-011	1	0.000000E+000
2	23.94894618	1.544578E-011	2.757779E-013	0	0.000000E+000
2	23.94912378	2.757779E-013	1.544578E-011	1	0.000000E+000
2	23.94915023	1.544578E-011	2.757779E-013	0	0.000000E+000
2	23.94972371	2.757779E-013	1.544578E-011	1	0.000000E+000
2	23.94993267	1.544578E-011	2.757779E-013	0	0.000000E+000
2	23.94997054	2.757779E-013	1.544578E-011	1	0.000000E+000
2	23.95065207	1.544578E-011	2.757779E-013	0	0.000000E+000
2	23.95116028	2.757779E-013	1.544578E-011	1	0.000000E+000
2	23.95160249	1.544578E-011	2.757779E-013	0	0.000000E+000
2	23.95198386	2.757779E-013	1.544578E-011	1	0.000000E+000
2	23.95215957	1.544578E-011	2.757779E-013	0	0.000000E+000
2	23.95323058	2.757779E-013	1.544578E-011	1	0.000000E+000
2	23.95389840	1.544578E-011	2.757779E-013	0	0.000000E+000
2	23.95392721	2.757779E-013	1.544578E-011	1	0.000000E+000
2	23.95400216	1.544578E-011	2.757779E-013	0	0.000000E+000
2	23.95416256	2.757779E-013	1.544578E-011	1	0.000000E+000
2	23.95419875	1.544578E-011	2.757779E-013	0	0.000000E+000
2	23.95443120	2.757779E-013	1.544578E-011	1	0.000000E+000
2	23.95448643	1.544578E-011	2.757779E-013	0	0.000000E+000
2	23.95474995	2.757779E-013	1.544578E-011	1	0.000000E+000
2	23.95542758	1.544578E-011	2.757779E-013	0	0.000000E+000
2	23.95590627	2.757779E-013	1.544578E-011	1	0.000000E+000
2	23.95603454	1.544578E-011	2.757779E-013	0	0.000000E+000
2	23.95650925	2.757779E-013	1.544578E-011	1	0.000000E+000
2	23.95657210	1.544578E-011	2.757779E-013	0	0.000000E+000
2	23.95857364	2.757779E-013	1.544578E-011	1	0.000000E+000
2	23.95929634	1.544578E-011	2.757779E-013	0	0.000000E+000
2	23.95968968	2.757779E-013	1.544578E-011	1	0.000000E+000
2	23.95984754	1.544578E-011	2.757779E-013	0	0.000000E+000
2	23.95992827	2.757779E-013	1.544578E-011	1	0.000000E+000
2	23.96029739	1.544578E-011	2.757779E-013	0	0.000000E+000
2	23.96229149	2.757779E-013	1.544578E-011	1	0.000000E+000
2	23.96240258	1.544578E-011	2.757779E-013	0	0.000000E+000
2	23.96349952	2.757779E-013	1.544578E-011	1	0.000000E+000
2	23.96407612	1.544578E-011	2.757779E-013	0	0.000000E+000
2	23.96453943	2.757779E-013	1.544578E-011	1	0.000000E+000
2	23.96494304	1.544578E-011	2.757779E-013	0	0.000000E+000
2	26.82840923	4.307146E-013	1.560071E-011	1	0.000000E+000
2	26.82866912	1.560071E-011	4.307146E-013	0	0.000000E+000
2	26.82901196	4.307146E-013	1.560071E-011	1	0.000000E+000
2	26.82905323	1.560071E-011	4.307146E-013	0	0.000000E+000
2	26.82977703	4.307146E-013	1.560071E-011	1	0.000000E+000
2	26.82981613	1.560071E-011	4.307146E-013	0	0.000000E+000
2	26.83169355	4.307146E-013	1.560071E-011	1	0.000000E+000
2	26.83179441	1.560071E-011	4.307146E-013	0	0.000000E+000
2	26.83252176	4.307146E-013	1.560071E-011	1	0.000000E+000
2	26.83261037	1.560071E-011	4.307146E-013	0	0.000000E+000
2	26.83284136	4.307146E-013	1.560071E-011	1	0.000000E+000
2	26.83328300	1.560071E-011	4.307146E-013	0	0.000000E+000
2	26.83622990	4.307146E-013	1.560071E-011	1	0.000000E+000
2	26.83640371	1.560071E-011	4.307146E-013	0	0.000000E+000
2	26.83649738	4.307146E-013	1.560071E-011	1	0.000000E+000
2	26.83672460	1.560071E-011	4.307146E-013	0	0.000000E+000
2	26.83822650	4.307146E-013	1.560071E-011	1	0.000000E+000
2	26.83824080	1.560071E-011	4.307146E-013	0	0.000000E+000
2	26.83960436	4.307146E-013	1.560071E-011	1	0.000000E+000
2	26.84063666	1.560071E-011	4.307146E-013	0	0.000000E+000
2	26.84191511	4.307146E-013	1.560071E-011	1	0.000000E+000
2	26.84269154	1.560071E-011	4.307146E-013	0	0.000000E+000
2	26.84369795	4.307146E-013	1.560071E-011	1	0.000000E+000
2	26.84381900	1.560071E-011	4.307146E-013	0	0.000000E+000
2	26.84446467	4.307146E-013	1.560071E-011	1	0.000000E+000
2	26.84589245	1.560071E-011	4.307146E-013	0	0.000000E+000
2	26.84771248	4.307146E-013	1.560071E-011	1	0.000000E+000
2	26.84777882	1.560071E-011	4.307146E-013	0	0.000000E+000
2	26.84788062	4.307146E-013	1.560071E-011	1	0.000000E+000
2	26.84811542	1.560071E-011	4.307146E-013	0	0.000000E+000
2	26.84871205	4.307146E-013	1.560071E-011	1	0.000000E+000
2	26.84908777	1.560071E-011	4.307146E-013	0	0.000000E+000
2	26.84940712	4.307146E-013	1.560071E-011	1	0.000000E+000
2	26.84948335	1.560071E-011	4.307146E-013	0	0.000000E+000
2	26.84962328	4.307146E-013	1.560071E-011	1	0.000000E+000
2	26.84990136	1.560071E-011	4.307146E-013	0	0.000000E+000
2	26.85083500	4.307146E-013	1.560071E-011	1	0.000000E+000
2	26.85093776	1.560071E-011	4.307146E-013	0	0.000000E+000
2	26.85202612	4.307146E-013	1.560071E-011	1	0.000000E+000
2	26.85210182	1.560071E-011	4.307146E-013	0	0.000000E+000
2	26.85279569	4.307146E-013	1.560071E-011	1	0.000000E+000
2	26.85352317	1.560071E-011	4.307146E-013	0	0.000000E+000
2	26.85365617	4.307146E-013	1.560071E-011	1	0.000000E+000
2	26.85377911	1.560071E-011	4.307146E-013	0	0.000000E+000
2	26.85411844	4.307146E-013	1.560071E-011	1	0.000000E+000
2	26.85467675	1.560071E-011	4.307146E-013	0	0.000000E+000
2	26.85470136	4.307146E-013	1.560071E-011	1	0.000000E+000
2	26.85477151	1.560071E-011	4.307146E-013	0	0.000000E+000
2	26.85508806	4.307146E-013	1.560071E-011	1	0.000000E+000
2	26.85534044	1.560071E-011	4.307146E-013	0	0.000000E+000
2	26.85589569	4.307146E-013	1.560071E-011	1	0.000000E+000
2	26.85598994	1.560071E-011	4.307146E-013	0	0.000000E+000
2	26.85819001	4.307146E-013	1.560071E-011	1	0.000000E+000
2	26.85876524	1.560071E-011	4.307146E-013	0	0.000000E+000
2	26.86182573	4.307146E-013	1.560071E-011	1	0.000000E+000
2	26.86200884	1.560071E-011	4.307146E-013	0	0.000000E+000
2	26.86207233	4.307146E-013	1.560071E-011	1	0.000000E+000
2	26.86236796	1.560071E-011	4.307146E-013	0	0.000000E+000
2	26.86256391	4.307146E-013	1.560071E-011	1	0.000000E+000
2	26.86272203	1.560071E-011	4.307146E-013	0	0.000000E+000
2	26.86289611	4.307146E-013	1.560071E-011	1	0.000000E+000
2	26.86348841	1.560071E-011	4.307146E-013	0	0.000000E+000
2	26.86353449	4.307146E-013	1.560071E-011	1	0.000000E+000
2	26.86353549	1.560071E-011	4.307146E-013	0	0.000000E+000
2	26.86383419	4.307146E-013	1.560071E-011	1	0.000000E+000
2	26.86396565	1.560071E-011	4.307146E-013	0	0.000000E+000
2	26.86409222	4.307146E-013	1.560071E-011	1	0.000000E+000
2	26.86417562	1.560071E-011	4.307146E-013	0	0.000000E+000
2	26.86543619	4.307146E-013	1.560071E-011	1	0.000000E+000
2	26.86614641	1.560071E-011	4.307146E-013	0	0.000000E+000
2	26.86661955	4.307146E-013	1.560071E-011	1	0.000000E+000
2	26.86662704	1.560071E-011	4.307146E-013	0	0.000000E+000
2	26.86665410	4.307146E-013	1.560071E-011	1	0.000000E+000
2	26.86731025	1.560071E-011	4.307146E-013	0	0.000000E+000
2	26.86817343	4.307146E-013	1.560071E-011	1	0.000000E+000
2	26.86822150	1.560071E-011	4.307146E-013	0	0.000000E+000
2	26.86857727	4.307146E-013	1.560071E-011	1	0.000000E+000
2	26.86863699	1.560071E-011	4.307146E-013	0	0.000000E+000
2	26.87018049	4.307146E-013	1.560071E-011	1	0.000000E+000
2	26.87046257	1.560071E-011	4.307146E-013	0	0.000000E+000
2	26.87322136	4.307146E-013	1.560071E-011	1	0.000000E+000
2	26.87374258	1.560071E-011	4.307146E-013	0	0.000000E+000
2	26.87379026	4.307146E-013	1.560071E-011	1	0.000000E+000
2	26.87397740	1.560071E-011	4.307146E-013	0	0.000000E+000
2	26.87501945	4.307146E-013	1.560071E-011	1	0.000000E+000
2	26.87511817	1.560071E-011	4.307146E-013	0	0.000000E+000
2	26.87584380	4.307146E-013	1.560071E-011	1	0.000000E+000
2	26.87588829	1.560071E-011	4.307146E-013	0	0.000000E+000
2	26.87724325	4.307146E-013	1.560071E-011	1	0.000000E+000
2	26.87728462	1.560071E-011	4.307146E-013	0	0.000000E+000
2	26.87879207	4.307146E-013	1.560071E-011	1	0.000000E+000
2	26.87891538	1.560071E-011	4.307146E-013	0	0.000000E+000
2	26.88102944	4.307146E-013	1.560071E-011	1	0.000000E+000
2	26.88115073	1.560071E-011	4.307146E-013	0	0.000000E+000
2	26.88283075	4.307146E-013	1.560071E-011	1	0.000000E+000
2	26.88291856	1.560071E-011	4.307146E-013	0	0.000000E+000
2	26.88310322	4.307146E-013	1.560071E-011	1	0.000000E+000
2	26.88346138	1.560071E-011	4.307146E-013	0	0.000000E+000
2	26.88351757	4.307146E-013	1.560071E-011	1	0.000000E+000
2	26.88356589	1.560071E-011	4.307146E-013	0	0.000000E+000
2	26.88486310	4.307146E-013	1.560071E-011	1	0.000000E+000
2	26.88497131	1.560071E-011	4.307146E-013	0	0.000000E+000
2	26.88519362	4.307146E-013	1.560071E-011	1	0.000000E+000
2	26.88545642	1.560071E-011	4.307146E-013	0	0.000000E+000
2	26.88550220	4.307146E-013	1.560071E-011	1	0.000000E+000
2	26.88564171	1.560071E-011	4.307146E-013	0	0.000000E+000
2	26.88606986	4.307146E-013	1.560071E-011	1	0.000000E+000
2	26.88663442	1.560071E-011	4.307146E-013	0	0.000000E+000
2	26.88777715	4.307146E-013	1.560071E-011	1	0.000000E+000
2	26.88847785	1.560071E-011	4.307146E-013	0	0.000000E+000
2	26.88867635	4.307146E-013	1.560071E-011	1	0.000000E+000
2	26.88900055	1.560071E-011	4.307146E-013	0	0.000000E+000
2	26.89114910	4.307146E-013	1.560071E-011	1	0.000000E+000
2	26.89137421	1.560071E-011	4.307146E-013	0	0.000000E+000
2	26.89272900	4.307146E-013	1.560071E-011	1	0.000000E+000
2	26.89332093	1.560071E-011	4.307146E-013	0	0.000000E+000
2	26.89354791	4.307146E-013	1.560071E-011	1	0.000000E+000
2	26.89364142	1.560071E-011	4.307146E-013	0	0.000000E+000
2	26.89371824	4.307146E-013	1.560071E-011	1	0.000000E+000
2	26.89392194	1.560071E-011	4.307146E-013	0	0.000000E+000
2	26.89425503	4.307146E-013	1.560071E-011	1	0.000000E+000
2	26.89440326	1.560071E-011	4.307146E-013	0	0.000000E+000
2	26.89443641	4.307146E-013	1.560071E-011	1	0.000000E+000
2	26.89453141	1.560071E-011	4.307146E-013	0	0.000000E+000
2	26.89541215	4.307146E-013	1.560071E-011	1	0.000000E+000
2	26.89617339	1.560071E-011	4.307146E-013	0	0.000000E+000
2	26.89695395	4.307146E-013	1.560071E-011	1	0.000000E+000
2	26.89701194	1.560071E-011	4.307146E-013	0	0.000000E+000
2	26.89862052	4.307146E-013	1.560071E-011	1	0.000000E+000
2	26.89871561	1.560071E-011	4.307146E-013	0	0.000000E+000
2	26.89874283	4.307146E-013	1.560071E-011	1	0.000000E+000
2	26.89929847	1.560071E-011	4.307146E-013	0	0.000000E+000
2	26.89974753	4.307146E-013	1.560071E-011	1	0.000000E+000
2	26.89986294	1.560071E-011	4.307146E-013	0	0.000000E+000
2	26.90251284	4.307146E-013	1.560071E-011	1	0.000000E+000
2	26.90258807	1.560071E-011	4.307146E-013	0	0.000000E+000
2	26.90262289	4.307146E-013	1.560071E-011	1	0.000000E+000
2	26.90267422	1.560071E-011	4.307146E-013	0	0.000000E+000
2	26.90329650	4.307146E-013	1.560071E-011	1	0.000000E+000
2	26.90335483	1.560071E-011	4.307146E-013	0	0.000000E+000
2	26.90412751	4.307146E-013	1.560071E-011	1	0.000000E+000
2	26.90466062	1.560071E-011	4.307146E-013	0	0.000000E+000
2	26.90605067	4.307146E-013	1.560071E-011	1	0.000000E+000
2	26.90620726	1.560071E-011	4.307146E-013	0	0.000000E+000
2	26.90719574	4.307146E-013	1.560071E-011	1	0.000000E+000
2	26.90724355	1.560071E-011	4.307146E-013	0	0.000000E+000
2	26.90801240	4.307146E-013	1.560071E-011	1	0.000000E+000
2	26.90816804	1.560071E-011	4.307146E-013	0	0.000000E+000
2	26.90971831	4.307146E-013	1.560071E-011	1	0.000000E+000
2	26.91000459	1.560071E-011	4.307146E-013	0	0.000000E+000
2	26.91045715	4.307146E-013	1.560071E-011	1	0.000000E+000
2	26.91057073	1.560071E-011	4.307146E-013	0	0.000000E+000
2	26.91164245	4.307146E-013	1.560071E-011	1	0.000000E+000
2	26.91218139	1.560071E-011	4.307146E-013	0	0.000000E+000
2	26.91254375	4.307146E-013	1.560071E-011	1	0.000000E+000
2	26.91292613	1.560071E-011	4.307146E-013	0	0.000000E+000
2	26.91305576	4.307146E-013	1.560071E-011	1	0.000000E+000
2	26.91311567	1.560071E-011	4.307146E-013	0	0.000000E+000
2	26.91361343	4.307146E-013	1.560071E-011	1	0.000000E+000
2	26.91368818	1.560071E-011	4.307146E-013	0	0.000000E+000
2	26.91802315	4.307146E-013	1.560071E-011	1	0.000000E+000
2	26.91803940	1.560071E-011	4.307146E-013	0	0.000000E+000
2	26.91828663	4.307146E-013	1.560071E-011	1	0.000000E+000
2	26.91888166	1.560071E-011	4.307146E-013	0	0.000000E+000
2	26.91893295	4.307146E-013	1.560071E-011	1	0.000000E+000
2	26.91904982	1.560071E-011	4.307146E-013	0	0.000000E+000
2	26.91920197	4.307146E-013	1.560071E-011	1	0.000000E+000
2	26.91942142	1.560071E-011	4.307146E-013	0	0.000000E+000
2	26.92103099	4.307146E-013	1.560071E-011	1	0.000000E+000
2	26.92110826	1.560071E-011	4.307146E-013	0	0.000000E+000
2	26.92183717	4.307146E-013	1.560071E-011	1	0.000000E+000
2	26.92247273	1.560071E-011	4.307146E-013	0	0.000000E+000
2	26.92403250	4.307146E-013	1.560071E-011	1	0.000000E+000
2	26.92427678	1.560071E-011	4.307146E-013	0	0.000000E+000
2	26.94735182	4.307146E-013	1.560071E-011	1	0.000000E+000
2	26.94799339	1.560071E-011	4.307146E-013	0	0.000000E+000
2	31.26805588	2.990845E-013	1.546908E-011	1	0.000000E+000
2	31.26805600	1.546908E-011	2.990845E-013	0	0.000000E+000
2	31.26805778	2.990845E-013	1.546908E-011	1	0.000000E+000
2	31.26834939	1.546908E-011	2.990845E-013	0	0.000000E+000
2	31.26912543	2.990845E-013	1.546908E-011	1	0.000000E+000
2	31.27057259	1.546908E-011	2.990845E-013	0	0.000000E+000
2	31.27130658	2.990845E-013	1.546908E-011	1	0.000000E+000
2	31.27159235	1.546908E-011	2.990845E-013	0	0.000000E+000
2	31.27229702	2.990845E-013	1.546908E-011	1	0.000000E+000
2	31.27259161	1.546908E-011	2.990845E-013	0	0.000000E+000
2	31.27339795	2.990845E-013	1.546908E-011	1	0.000000E+000
2	31.27393014	1.546908E-011	2.990845E-013	0	0.000000E+000
2	31.27413966	2.990845E-013	1.546908E-011	1	0.000000E+000
2	31.27425202	1.546908E-011	2.990845E-013	0	0.000000E+000
2	31.27672528	2.990845E-013	1.546908E-011	1	0.000000E+000
2	31.27712559	1.546908E-011	2.990845E-013	0	0.000000E+000
2	31.27820495	2.990845E-013	1.546908E-011	1	0.000000E+000
2	31.27849956	1.546908E-011	2.990845E-013	0	0.000000E+000
2	31.27885271	2.990845E-013	1.546908E-011	1	0.000000E+000
2	31.27960164	1.546908E-011	2.990845E-013	0	0.000000E+000
2	31.27970932	2.990845E-013	1.546908E-011	1	0.000000E+000
2	31.28012947	1.546908E-011	2.990845E-013	0	0.000000E+000
2	31.28087237	2.990845E-013	1.546908E-011	1	0.000000E+000
2	31.28100836	1.546908E-011	2.990845E-013	0	0.000000E+000
2	31.28190651	2.990845E-013	1.546908E-011	1	0.000000E+000
2	31.28245108	1.546908E-011	2.990845E-013	0	0.000000E+000
2	31.28252605	2.990845E-013	1.546908E-011	1	0.000000E+000
2	31.28274040	1.546908E-011	2.990845E-013	0	0.000000E+000
2	31.28356506	2.990845E-013	1.546908E-011	1	0.000000E+000
2	31.28381355	1.546908E-011	2.990845E-013	0	0.000000E+000
2	31.28438262	2.990845E-013	1.546908E-011	1	0.000000E+000
2	31.28456781	1.546908E-011	2.990845E-013	0	0.000000E+000
2	31.28490041	2.990845E-013	1.546908E-011	1	0.000000E+000
2	31.28647038	1.546908E-011	2.990845E-013	0	0.000000E+000
2	31.28675977	2.990845E-013	1.546908E-011	1	0.000000E+000
2	31.28737704	1.546908E-011	2.990845E-013	0	0.000000E+000
2	31.28853147	2.990845E-013	1.546908E-011	1	0.000000E+000
2	31.28883270	1.546908E-011	2.990845E-013	0	0.000000E+000
2	31.29074829	2.990845E-013	1.546908E-011	1	0.000000E+000
2	31.29110912	1.546908E-011	2.990845E-013	0	0.000000E+000
2	31.29202582	2.990845E-013	1.546908E-011	1	0.000000E+000
2	31.29293735	1.546908E-011	2.990845E-013	0	0.000000E+000
2	31.29479307	2.990845E-013	1.546908E-011	1	0.000000E+000
2	31.29494635	1.546908E-011	2.990845E-013	0	0.000000E+000
2	31.29622651	2.990845E-013	1.546908E-011	1	0.000000E+000
2	31.29673344	1.546908E-011	2.990845E-013	0	0.000000E+000
2	31.29678290	2.990845E-013	1.546908E-011	1	0.000000E+000
2	31.29681387	1.546908E-011	2.990845E-013	0	0.000000E+000
2	31.29698831	2.990845E-013	1.546908E-011	1	0.000000E+000
2	31.29702735	1.546908E-011	2.990845E-013	0	0.000000E+000
2	31.29897657	2.990845E-013	1.546908E-011	1	0.000000E+000
2	31.29914129	1.546908E-011	2.990845E-013	0	0.000000E+000
2	31.29927291	2.990845E-013	1.546908E-011	1	0.000000E+000
2	31.29935098	1.546908E-011	2.990845E-013	0	0.000000E+000
2	31.29938060	2.990845E-013	1.546908E-011	1	0.000000E+000
2	31.29955646	1.546908E-011	2.990845E-013	0	0.000000E+000
2	31.30020553	2.990845E-013	1.546908E-011	1	0.000000E+000
2	31.30033040	1.546908E-011	2.990845E-013	0	0.000000E+000
2	31.30099619	2.990845E-013	1.546908E-011	1	0.000000E+000
2	31.30150233	1.546908E-011	2.990845E-013	0	0.000000E+000
2	31.30201171	2.990845E-013	1.546908E-011	1	0.000000E+000
2	31.30210349	1.546908E-011	2.990845E-013	0	0.000000E+000
2	31.30229872	2.990845E-013	1.546908E-011	1	0.000000E+000
2	31.30246680	1.546908E-011	2.990845E-013	0	0.000000E+000
2	31.30290981	2.990845E-013	1.546908E-011	1	0.000000E+000
2	31.30332775	1.546908E-011	2.990845E-013	0	0.000000E+000
2	31.30342380	2.990845E-013	1.546908E-011	1	0.000000E+000
2	31.30375217	1.546908E-011	2.990845E-013	0	0.000000E+000
2	31.30379384	2.990845E-013	1.546908E-011	1	0.000000E+000
2	31.30423691	1.546908E-011	2.990845E-013	0	0.000000E+000
2	31.30473200	2.990845E-013	1.546908E-011	1	0.000000E+000
2	31.30477944	1.546908E-011	2.990845E-013	0	0.000000E+000
2	31.30519295	2.990845E-013	1.546908E-011	1	0.000000E+000
2	31.30554121	1.546908E-011	2.990845E-013	0	0.000000E+000
2	31.30621815	2.990845E-013	1.546908E-011	1	0.000000E+000
2	31.30628128	1.546908E-011	2.990845E-013	0	0.000000E+000
2	31.30714550	2.990845E-013	1.546908E-011	1	0.000000E+000
2	31.30792309	1.546908E-011	2.990845E-013	0	0.000000E+000
2	31.30810569	2.990845E-013	1.546908E-011	1	0.000000E+000
2	31.30825863	1.546908E-011	2.990845E-013	0	0.000000E+000
2	31.30953006	2.990845E-013	1.546908E-011	1	0.000000E+000
2	31.31013807	1.546908E-011	2.990845E-013	0	0.000000E+000
2	31.31017075	2.990845E-013	1.546908E-011	1	0.000000E+000
2	31.31019483	1.546908E-011	2.990845E-013	0	0.000000E+000
2	31.31041563	2.990845E-013	1.546908E-011	1	0.000000E+000
2	31.31068396	1.546908E-011	2.990845E-013	0	0.000000E+000
2	31.31218917	2.990845E-013	1.546908E-011	1	0.000000E+000
2	31.31226385	1.546908E-011	2.990845E-013	0	0.000000E+000
2	31.31230879	2.990845E-013	1.546908E-011	1	0.000000E+000
2	31.31248739	1.546908E-011	2.990845E-013	0	0.000000E+000
2	31.31285059	2.990845E-013	1.546908E-011	1	0.000000E+000
2	31.31337529	1.546908E-011	2.990845E-013	0	0.000000E+000
2	31.31359620	2.990845E-013	1.546908E-011	1	0.000000E+000
2	31.31362001	1.546908E-011	2.990845E-013	0	0.000000E+000
2	31.31402627	2.990845E-013	1.546908E-011	1	0.000000E+000
2	31.31414329	1.546908E-011	2.990845E-013	0	0.000000E+000
2	31.31487029	2.990845E-013	1.546908E-011	1	0.000000E+000
2	31.31491067	1.546908E-011	2.990845E-013	0	0.000000E+000
2	31.31592238	2.990845E-013	1.546908E-011	1	0.000000E+000
2	31.31619330	1.546908E-011	2.990845E-013	0	0.000000E+000
2	31.31629237	2.990845E-013	1.546908E-011	1	0.000000E+000
2	31.31650005	1.546908E-011	2.990845E-013	0	0.000000E+000
2	31.31690802	2.990845E-013	1.546908E-011	1	0.000000E+000
2	31.31718628	1.546908E-011	2.990845E-013	0	0.000000E+000
2	31.31744166	2.990845E-013	1.546908E-011	1	0.000000E+000
2	31.31751624	1.546908E-011	2.990845E-013	0	0.000000E+000
2	31.31811541	2.990845E-013	1.546908E-011	1	0.000000E+000
2	31.31821555	1.546908E-011	2.990845E-013	0	0.000000E+000
2	31.32337320	2.990845E-013	1.546908E-011	1	0.000000E+000
2	31.32340872	1.546908E-011	2.990845E-013	0	0.000000E+000
2	31.32377798	2.990845E-013	1.546908E-011	1	0.000000E+000
2	31.32386810	1.546908E-011	2.990845E-013	0	0.000000E+000
2	31.32661230	2.990845E-013	1.546908E-011	1	0.000000E+000
2	31.32716196	1.546908E-011	2.990845E-013	0	0.000000E+000
2	31.32728653	2.990845E-013	1.546908E-011	1	0.000000E+000
2	31.32739375	1.546908E-011	2.990845E-013	0	0.000000E+000
2	31.32858167	2.990845E-013	1.546908E-011	1	0.000000E+000
2	31.32868843	1.546908E-011	2.990845E-013	0	0.000000E+000
2	31.32882668	2.990845E-013	1.546908E-011	1	0.000000E+000
2	31.32912182	1.546908E-011	2.990845E-013	0	0.000000E+000
2	31.33049253	2.990845E-013	1.546908E-011	1	0.000000E+000
2	31.33068206	1.546908E-011	2.990845E-013	0	0.000000E+000
2	31.33144907	2.990845E-013	1.546908E-011	1	0.000000E+000
2	31.33188019	1.546908E-011	2.990845E-013	0	0.000000E+000
2	31.33207783	2.990845E-013	1.546908E-011	1	0.000000E+000
2	31.33212195	1.546908E-011	2.990845E-013	0	0.000000E+000
2	31.33215043	2.990845E-013	1.546908E-011	1	0.000000E+000
2	31.33227224	1.546908E-011	2.990845E-013	0	0.000000E+000
2	31.33250838	2.990845E-013	1.546908E-011	1	0.000000E+000
2	31.33296118	1.546908E-011	2.990845E-013	0	0.000000E+000
2	31.33408850	2.990845E-013	1.546908E-011	1	0.000000E+000
2	31.33418539	1.546908E-011	2.990845E-013	0	0.000000E+000
2	31.33438977	2.990845E-013	1.546908E-011	1	0.000000E+000
2	31.33470038	1.546908E-011	2.990845E-013	0	0.000000E+000
2	31.33515081	2.990845E-013	1.546908E-011	1	0.000000E+000
2	31.33587884	1.546908E-011	2.990845E-013	0	0.000000E+000
2	31.33650825	2.990845E-013	1.546908E-011	1	0.000000E+000
2	31.33656521	1.546908E-011	2.990845E-013	0	0.000000E+000
2	31.33667343	2.990845E-013	1.546908E-011	1	0.000000E+000
2	31.33710595	1.546908E-011	2.990845E-013	0	0.000000E+000
2	31.33716435	2.990845E-013	1.546908E-011	1	0.000000E+000
2	31.33742741	1.546908E-011	2.990845E-013	0	0.000000E+000
2	31.33780956	2.990845E-013	1.546908E-011	1	0.000000E+000
2	31.33790169	1.546908E-011	2.990845E-013	0	0.000000E+000
2	31.33805477	2.990845E-013	1.546908E-011	1	0.000000E+000
2	31.33830957	1.546908E-011	2.990845E-013	0	0.000000E+000
2	31.33862640	2.990845E-013	1.546908E-011	1	0.000000E+000
2	31.33940734	1.546908E-011	2.990845E-013	0	0.000000E+000
2	31.33993438	2.990845E-013	1.546908E-011	1	0.000000E+000
2	31.33996015	1.546908E-011	2.990845E-013	0	0.000000E+000
2	31.34016080	2.990845E-013	1.546908E-011	1	0.000000E+000
2	31.34021330	1.546908E-011	2.990845E-013	0	0.000000E+000
2	31.34029579	2.990845E-013	1.546908E-011	1	0.000000E+000
2	31.34087534	1.546908E-011	2.990845E-013	0	0.000000E+000
2	31.34236353	2.990845E-013	1.546908E-011	1	0.000000E+000
2	31.34249239	1.546908E-011	2.990845E-013	0	0.000000E+000
2	31.34258973	2.990845E-013	1.546908E-011	1	0.000000E+000
2	31.34278631	1.546908E-011	2.990845E-013	0	0.000000E+000
2	31.34308955	2.990845E-013	1.546908E-011	1	0.000000E+000
2	31.34315073	1.546908E-011	2.990845E-013	0	0.000000E+000
2	31.34318131	2.990845E-013	1.546908E-011	1	0.000000E+000
2	31.34335895	1.546908E-011	2.990845E-013	0	0.000000E+000
2	31.34379495	2.990845E-013	1.546908E-011	1	0.000000E+000
2	31.34439218	1.546908E-011	2.990845E-013	0	0.000000E+000
2	31.34563043	2.990845E-013	1.546908E-011	1	0.000000E+000
2	31.34565149	1.546908E-011	2.990845E-013	0	0.000000E+000
2	31.34593360	2.990845E-013	1.546908E-011	1	0.000000E+000
2	31.34634696	1.546908E-011	2.990845E-013	0	0.000000E+000
2	31.34641559	2.990845E-013	1.546908E-011	1	0.000000E+000
2	31.34672097	1.546908E-011	2.990845E-013	0	0.000000E+000
2	31.34729973	2.990845E-013	1.546908E-011	1	0.000000E+000
2	31.34885264	1.546908E-011	2.990845E-013	0	0.000000E+000
2	31.34907589	2.990845E-013	1.546908E-011	1	0.000000E+000
2	31.34957361	1.546908E-011	2.990845E-013	0	0.000000E+000
2	31.34996589	2.990845E-013	1.546908E-011	1	0.000000E+000
2	31.35030201	1.546908E-011	2.990845E-013	0	0.000000E+000
2	31.35058280	2.990845E-013	1.546908E-011	1	0.000000E+000
2	31.35109669	1.546908E-011	2.990845E-013	0	0.000000E+000
2	31.35135534	2.990845E-013	1.546908E-011	1	0.000000E+000
2	31.35170233	1.546908E-011	2.990845E-013	0	0.000000E+000
2	31.35358629	2.990845E-013	1.546908E-011	1	0.000000E+000
2	31.35390649	1.546908E-011	2.990845E-013	0	0.000000E+000
2	31.35435975	2.990845E-013	1.546908E-011	1	0.000000E+000
2	31.35450263	1.546908E-011	2.990845E-013	0	0.000000E+000
2	31.35455225	2.990845E-013	1.546908E-011	1	0.000000E+000
2	31.35473122	1.546908E-011	2.990845E-013	0	0.000000E+000
2	31.35494234	2.990845E-013	1.546908E-011	1	0.000000E+000
2	31.35505065	1.546908E-011	2.990845E-013	0	0.000000E+000
2	31.35532048	2.990845E-013	1.546908E-011	1	0.000000E+000
2	31.35534655	1.546908E-011	2.990845E-013	0	0.000000E+000
2	31.35749561	2.990845E-013	1.546908E-011	1	0.000000E+000
2	31.35827393	1.546908E-011	2.990845E-013	0	0.000000E+000
2	31.35969364	2.990845E-013	1.546908E-011	1	0.000000E+000
2	31.35983218	1.546908E-011	2.990845E-013	0	0.000000E+000
2	31.36023151	2.990845E-013	1.546908E-011	1	0.000000E+000
2	31.36025206	1.546908E-011	2.990845E-013	0	0.000000E+000
2	31.36030229	2.990845E-013	1.546908E-011	1	0.000000E+000
2	31.36039871	1.546908E-011	2.990845E-013	0	0.000000E+000
2	31.36124523	2.990845E-013	1.546908E-011	1	0.000000E+000
2	31.36157590	1.546908E-011	2.990845E-013	0	0.000000E+000
2	31.36211990	2.990845E-013	1.546908E-011	1	0.000000E+000
2	31.36239974	1.546908E-011	2.990845E-013	0	0.000000E+000
2	31.36277663	2.990845E-013	1.546908E-011	1	0.000000E+000
2	31.36300593	1.546908E-011	2.990845E-013	0	0.000000E+000
2	31.36315850	2.990845E-013	1.546908E-011	1	0.000000E+000
2	31.36339498	1.546908E-011	2.990845E-013	0	0.000000E+000
2	31.36379944	2.990845E-013	1.546908E-011	1	0.000000E+000
2	31.36427166	1.546908E-011	2.990845E-013	0	0.000000E+000
2	31.36471248	2.990845E-013	1.546908E-011	1	0.000000E+000
2	31.36489196	1.546908E-011	2.990845E-013	0	0.000000E+000
2	31.36532491	2.990845E-013	1.546908E-011	1	0.000000E+000
2	31.36566441	1.546908E-011	2.990845E-013	0	0.000000E+000
2	31.36626316	2.990845E-013	1.546908E-011	1	0.000000E+000
2	31.36634260	1.546908E-011	2.990845E-013	0	0.000000E+000
2	31.36693529	2.990845E-013	1.546908E-011	1	0.000000E+000
2	31.36720399	1.546908E-011	2.990845E-013	0	0.000000E+000
2	31.36737898	2.990845E-013	1.546908E-011	1	0.000000E+000
2	31.36758481	1.546908E-011	2.990845E-013	0	0.000000E+000
2	31.36857836	2.990845E-013	1.546908E-011	1	0.000000E+000
2	31.36876499	1.546908E-011	2.990845E-013	0	0.000000E+000
2	31.36948335	2.990845E-013	1.546908E-011	1	0.000000E+000
2	31.36992532	1.546908E-011	2.990845E-013	0	0.000000E+000
2	31.37040568	2.990845E-013	1.546908E-011	1	0.000000E+000
2	31.37234399	1.546908E-011	2.990845E-013	0	0.000000E+000
2	31.47113384	9.133433E-014	1.526133E-011	1	0.000000E+000
2	31.47132836	1.526133E-011	9.133433E-014	0	0.000000E+000
2	31.47262316	9.133433E-014	1.526133E-011	1	0.000000E+000
2	31.47274132	1.526133E-011	9.133433E-014	0	0.000000E+000
2	31.47411908	9.133433E-014	1.526133E-011	1	0.000000E+000
2	31.47421356	1.526133E-011	9.133433E-014	0	0.000000E+000
2	31.47462046	9.133433E-014	1.526133E-011	1	0.000000E+000
2	31.47469376	1.526133E-011	9.133433E-014	0	0.000000E+000
2	31.47594744	9.133433E-014	1.526133E-011	1	0.000000E+000
2	31.47613068	1.526133E-011	9.133433E-014	0	0.000000E+000
2	31.47783627	9.133433E-014	1.526133E-011	1	0.000000E+000
2	31.47804302	1.526133E-011	9.133433E-014	0	0.000000E+000
2	31.47855226	9.133433E-014	1.526133E-011	1	0.000000E+000
2	31.47857893	1.526133E-011	9.133433E-014	0	0.000000E+000
2	31.47934410	9.133433E-014	1.526133E-011	1	0.000000E+000
2	31.47953378	1.526133E-011	9.133433E-014	0	0.000000E+000
2	31.47962228	9.133433E-014	1.526133E-011	1	0.000000E+000
2	31.47974476	1.526133E-011	9.133433E-014	0	0.000000E+000
2	31.48220640	9.133433E-014	1.526133E-011	1	0.000000E+000
2	31.48245789	1.526133E-011	9.133433E-014	0	0.000000E+000
2	31.48303567	9.133433E-014	1.526133E-011	1	0.000000E+000
2	31.48370027	1.526133E-011	9.133433E-014	0	0.000000E+000
2	31.48438409	9.133433E-014	1.526133E-011	1	0.000000E+000
2	31.48456203	1.526133E-011	9.133433E-014	0	0.000000E+000
2	31.48468621	9.133433E-014	1.526133E-011	1	0.000000E+000
2	31.48479374	1.526133E-011	9.133433E-014	0	0.000000E+000
2	31.48528730	9.133433E-014	1.526133E-011	1	0.000000E+000
2	31.48655421	1.526133E-011	9.133433E-014	0	0.000000E+000
2	31.48725383	9.133433E-014	1.526133E-011	1	0.000000E+000
2	31.48811721	1.526133E-011	9.133433E-014	0	0.000000E+000
2	31.48891407	9.133433E-014	1.526133E-011	1	0.000000E+000
2	31.48895814	1.526133E-011	9.133433E-014	0	0.000000E+000
2	31.48907886	9.133433E-014	1.526133E-011	1	0.000000E+000
2	31.48988480	1.526133E-011	9.133433E-014	0	0.000000E+000
2	31.49043768	9.133433E-014	1.526133E-011	1	0.000000E+000
2	31.49068970	1.526133E-011	9.133433E-014	0	0.000000E+000
2	31.49073418	9.133433E-014	1.526133E-011	1	0.000000E+000
2	31.49091184	1.526133E-011	9.133433E-014	0	0.000000E+000
2	31.49113349	9.133433E-014	1.526133E-011	1	0.000000E+000
2	31.49156403	1.526133E-011	9.133433E-014	0	0.000000E+000
2	31.49170330	9.133433E-014	1.526133E-011	1	0.000000E+000
2	31.49187371	1.526133E-011	9.133433E-014	0	0.000000E+000
2	31.49207088	9.133433E-014	1.526133E-011	1	0.000000E+000
2	31.49223817	1.526133E-011	9.133433E-014	0	0.000000E+000
2	31.49228187	9.133433E-014	1.526133E-011	1	0.000000E+000
2	31.49231620	1.526133E-011	9.133433E-014	0	0.000000E+000
2	31.53023126	9.133433E-014	1.526133E-011	1	0.000000E+000
2	31.53037301	1.526133E-011	9.133433E-014	0	0.000000E+000
2	31.53052502	9.133433E-014	1.526133E-011	1	0.000000E+000
2	31.53099814	1.526133E-011	9.133433E-014	0	0.000000E+000
2	31.53117409	9.133433E-014	1.526133E-011	1	0.000000E+000
2	31.53128153	1.526133E-011	9.133433E-014	0	0.000000E+000
2	31.53145219	9.133433E-014	1.526133E-011	1	0.000000E+000
2	31.53192723	1.526133E-011	9.133433E-014	0	0.000000E+000
2	31.53265269	9.133433E-014	1.526133E-011	1	0.000000E+000
2	31.53436062	1.526133E-011	9.133433E-014	0	0.000000E+000
2	31.53442694	9.133433E-014	1.526133E-011	1	0.000000E+000
2	31.53453260	1.526133E-011	9.133433E-014	0	0.000000E+000
2	31.53594025	9.133433E-014	1.526133E-011	1	0.000000E+000
2	31.53600824	1.526133E-011	9.133433E-014	0	0.000000E+000
2	31.53752373	9.133433E-014	1.526133E-011	1	0.000000E+000
2	31.53853352	1.526133E-011	9.133433E-014	0	0.000000E+000
2	31.55557413	9.133433E-014	1.526133E-011	1	0.000000E+000
2	31.55589101	1.526133E-011	9.133433E-014	0	0.000000E+000
2	31.55642909	9.133433E-014	1.526133E-011	1	0.000000E+000
2	31.55657172	1.526133E-011	9.133433E-014	0	0.000000E+000
2	31.55666871	9.133433E-014	1.526133E-011	1	0.000000E+000
2	31.55675543	1.526133E-011	9.133433E-014	0	0.000000E+000
2	31.55720328	9.133433E-014	1.526133E-011	1	0.000000E+000
2	31.55724415	1.526133E-011	9.133433E-014	0	0.000000E+000
2	31.55742528	9.133433E-014	1.526133E-011	1	0.000000E+000
2	31.55790335	1.526133E-011	9.133433E-014	0	0.000000E+000
2	31.55915452	9.133433E-014	1.526133E-011	1	0.000000E+000
2	31.55928520	1.526133E-011	9.133433E-014	0	0.000000E+000
2	31.55950027	9.133433E-014	1.526133E-011	1	0.000000E+000
2	31.55961533	1.526133E-011	9.133433E-014	0	0.000000E+000
2	31.56047561	9.133433E-014	1.526133E-011	1	0.000000E+000
2	31.56095235	1.526133E-011	9.133433E-014	0	0.000000E+000
2	31.56170172	9.133433E-014	1.526133E-011	1	0.000000E+000
2	31.56187282	1.526133E-011	9.133433E-014	0	0.000000E+000
2	31.56230189	9.133433E-014	1.526133E-011	1	0.000000E+000
2	31.56242751	1.526133E-011	9.133433E-014	0	0.000000E+000
2	31.56287092	9.133433E-014	1.526133E-011	1	0.000000E+000
2	31.56342853	1.526133E-011	9.133433E-014	0	0.000000E+000
2	31.56400745	9.133433E-014	1.526133E-011	1	0.000000E+000
2	31.56444370	1.526133E-011	9.133433E-014	0	0.000000E+000
2	31.56518880	9.133433E-014	1.526133E-011	1	0.000000E+000
2	31.56629808	1.526133E-011	9.133433E-014	0	0.000000E+000
2	31.56660405	9.133433E-014	1.526133E-011	1	0.000000E+000
2	31.56662379	1.526133E-011	9.133433E-014	0	0.000000E+000
2	31.56803527	9.133433E-014	1.526133E-011	1	0.000000E+000
2	31.56811998	1.526133E-011	9.133433E-014	0	0.000000E+000
2	31.56823960	9.133433E-014	1.526133E-011	1	0.000000E+000
2	31.56859987	1.526133E-011	9.133433E-014	0	0.000000E+000
2	31.56887048	9.133433E-014	1.526133E-011	1	0.000000E+000
2	31.56897893	1.526133E-011	9.133433E-014	0	0.000000E+000
2	31.56903092	9.133433E-014	1.526133E-011	1	0.000000E+000
2	31.56972169	1.526133E-011	9.133433E-014	0	0.000000E+000
2	31.57016794	9.133433E-014	1.526133E-011	1	0.000000E+000
2	31.57105074	1.526133E-011	9.133433E-014	0	0.000000E+000
2	31.57180682	9.133433E-014	1.526133E-011	1	0.000000E+000
2	31.57210106	1.526133E-011	9.133433E-014	0	0.000000E+000
2	31.57272595	9.133433E-014	1.526133E-011	1	0.000000E+000
2	31.57359855	1.526133E-011	9.133433E-014	0	0.000000E+000
2	31.57384991	9.133433E-014	1.526133E-011	1	0.000000E+000
2	31.57414232	1.526133E-011	9.133433E-014	0	0.000000E+000
2	31.57418630	9.133433E-014	1.526133E-011	1	0.000000E+000
2	31.57426259	1.526133E-011	9.133433E-014	0	0.000000E+000
2	31.57497335	9.133433E-014	1.526133E-011	1	0.000000E+000
2	31.57499905	1.526133E-011	9.133433E-014	0	0.000000E+000
2	31.57535051	9.133433E-014	1.526133E-011	1	0.000000E+000
2	31.57553446	1.526133E-011	9.133433E-014	0	0.000000E+000
2	31.57649742	9.133433E-014	1.526133E-011	1	0.000000E+000
2	31.57652859	1.526133E-011	9.133433E-014	0	0.000000E+000
2	31.57694793	9.133433E-014	1.526133E-011	1	0.000000E+000
2	31.57712440	1.526133E-011	9.133433E-014	0	0.000000E+000
2	31.57779962	9.133433E-014	1.526133E-011	1	0.000000E+000
2	31.57808347	1.526133E-011	9.133433E-014	0	0.000000E+000
2	31.57865829	9.133433E-014	1.526133E-011	1	0.000000E+000
2	31.57893806	1.526133E-011	9.133433E-014	0	0.000000E+000
2	31.57967037	9.133433E-014	1.526133E-011	1	0.000000E+000
2	31.57979873	1.526133E-011	9.133433E-014	0	0.000000E+000
2	31.57984937	9.133433E-014	1.526133E-011	1	0.000000E+000
2	31.58014493	1.526133E-011	9.133433E-014	0	0.000000E+000
2	31.58457692	9.133433E-014	1.526133E-011	1	0.000000E+000
2	31.58483140	1.526133E-011	9.133433E-014	0	0.000000E+000
2	31.58566342	9.133433E-014	1.526133E-011	1	0.000000E+000
2	31.58653016	1.526133E-011	9.133433E-014	0	0.000000E+000
2	31.58720628	9.133433E-014	1.526133E-011	1	0.000000E+000
2	31.58726813	1.526133E-011	9.133433E-014	0	0.000000E+000
2	31.58757903	9.133433E-014	1.526133E-011	1	0.000000E+000
2	31.58776209	1.526133E-011	9.133433E-014	0	0.000000E+000
2	31.58834107	9.133433E-014	1.526133E-011	1	0.000000E+000
2	31.58975056	1.526133E-011	9.133433E-014	0	0.000000E+000
2	31.59038636	9.133433E-014	1.526133E-011	1	0.000000E+000
2	31.59081616	1.526133E-011	9.133433E-014	0	0.000000E+000
2	31.59227487	9.133433E-014	1.526133E-011	1	0.000000E+000
2	31.59235857	1.526133E-011	9.133433E-014	0	0.000000E+000
2	31.59314296	9.133433E-014	1.526133E-011	1	0.000000E+000
2	31.59315517	1.526133E-011	9.133433E-014	0	0.000000E+000
2	31.59343863	9.133433E-014	1.526133E-011	1	0.000000E+000
2	31.59352518	1.526133E-011	9.133433E-014	0	0.000000E+000
2	31.59356729	9.133433E-014	1.526133E-011	1	0.000000E+000
2	31.59388653	1.526133E-011	9.133433E-014	0	0.000000E+000
2	31.59481029	9.133433E-014	1.526133E-011	1	0.000000E+000
2	31.59502551	1.526133E-011	9.133433E-014	0	0.000000E+000
2	31.59617670	9.133433E-014	1.526133E-011	1	0.000000E+000
2	31.59632767	1.526133E-011	9.133433E-014	0	0.000000E+000
2	31.59639233	9.133433E-014	1.526133E-011	1	0.000000E+000
2	31.59661656	1.526133E-011	9.133433E-014	0	0.000000E+000
2	31.59678116	9.133433E-014	1.526133E-011	1	0.000000E+000
2	31.59735058	1.526133E-011	9.133433E-014	0	0.000000E+000
2	31.59872568	9.133433E-014	1.526133E-011	1	0.000000E+000
2	31.59887429	1.526133E-011	9.133433E-014	0	0.000000E+000
2	31.59940033	9.133433E-014	1.526133E-011	1	0.000000E+000
2	31.59994057	1.526133E-011	9.133433E-014	0	0.000000E+000
2	31.60092326	9.133433E-014	1.526133E-011	1	0.000000E+000
2	31.60148219	1.526133E-011	9.133433E-014	0	0.000000E+000
2	31.60229680	9.133433E-014	1.526133E-011	1	0.000000E+000
2	31.60320787	1.526133E-011	9.133433E-014	0	0.000000E+000
2	31.60328657	9.133433E-014	1.526133E-011	1	0.000000E+000
2	31.60430106	1.526133E-011	9.133433E-014	0	0.000000E+000
2	31.60602763	9.133433E-014	1.526133E-011	1	0.000000E+000
2	31.60612866	1.526133E-011	9.133433E-014	0	0.000000E+000
2	31.60830647	9.133433E-014	1.526133E-011	1	0.000000E+000
2	31.60844944	1.526133E-011	9.133433E-014	0	0.000000E+000
2	31.60850394	9.133433E-014	1.526133E-011	1	0.000000E+000
2	31.60871712	1.526133E-011	9.133433E-014	0	0.000000E+000
2	31.61179903	9.133433E-014	1.526133E-011	1	0.000000E+000
2	31.61195855	1.526133E-011	9.133433E-014	0	0.000000E+000
2	31.61251284	9.133433E-014	1.526133E-011	1	0.000000E+000
2	31.61263088	1.526133E-011	9.133433E-014	0	0.000000E+000
2	31.61288596	9.133433E-014	1.526133E-011	1	0.000000E+000
2	31.61293348	1.526133E-011	9.133433E-014	0	0.000000E+000
2	31.61457064	9.133433E-014	1.526133E-011	1	0.000000E+000
2	31.61488691	1.526133E-011	9.133433E-014	0	0.000000E+000
2	31.61546040	9.133433E-014	1.526133E-011	1	0.000000E+000
2	31.61584669	1.526133E-011	9.133433E-014	0	0.000000E+000
2	31.61653011	9.133433E-014	1.526133E-011	1	0.000000E+000
2	31.61657047	1.526133E-011	9.133433E-014	0	0.000000E+000
2	31.61661712	9.133433E-014	1.526133E-011	1	0.000000E+000
2	31.61759852	1.526133E-011	9.133433E-014	0	0.000000E+000
2	31.61779367	9.133433E-014	1.526133E-011	1	0.000000E+000
2	31.61838760	1.526133E-011	9.133433E-014	0	0.000000E+000
2	31.61842969	9.133433E-014	1.526133E-011	1	0.000000E+000
2	31.61857744	1.526133E-011	9.133433E-014	0	0.000000E+000
2	31.61987212	9.133433E-014	1.526133E-011	1	0.000000E+000
2	31.62049488	1.526133E-011	9.133433E-014	0	0.000000E+000
2	31.62063080	9.133433E-014	1.526133E-011	1	0.000000E+000
2	31.62064584	1.526133E-011	9.133433E-014	0	0.000000E+000
2	31.62079234	9.133433E-014	1.526133E-011	1	0.000000E+000
2	31.62082417	1.526133E-011	9.133433E-014	0	0.000000E+000
2	31.62154955	9.133433E-014	1.526133E-011	1	0.000000E+000
2	31.62197722	1.526133E-011	9.133433E-014	0	0.000000E+000
2	31.62348860	9.133433E-014	1.526133E-011	1	0.000000E+000
2	31.62356340	1.526133E-011	9.133433E-014	0	0.000000E+000
2	31.62359992	9.133433E-014	1.526133E-011	1	0.000000E+000
2	31.62492973	1.526133E-011	9.133433E-014	0	0.000000E+000
2	31.62525981	9.133433E-014	1.526133E-011	1	0.000000E+000
2	31.62532728	1.526133E-011	9.133433E-014	0	0.000000E+000
2	31.62542124	9.133433E-014	1.526133E-011	1	0.000000E+000
2	31.62605736	1.526133E-011	9.133433E-014	0	0.000000E+000
2	31.62777907	9.133433E-014	1.526133E-011	1	0.000000E+000
2	31.62866247	1.526133E-011	9.133433E-014	0	0.000000E+000
2	31.62960311	9.133433E-014	1.526133E-011	1	0.000000E+000
2	31.62999360	1.526133E-011	9.133433E-014	0	0.000000E+000
2	31.63231984	9.133433E-014	1.526133E-011	1	0.000000E+000
2	31.63237086	1.526133E-011	9.133433E-014	0	0.000000E+000
2	31.63250353	9.133433E-014	1.526133E-011	1	0.000000E+000
2	31.63271050	1.526133E-011	9.133433E-014	0	0.000000E+000
2	31.63331699	9.133433E-014	1.526133E-011	1	0.000000E+000
2	31.63401470	1.526133E-011	9.133433E-014	0	0.000000E+000
2	31.63419658	9.133433E-014	1.526133E-011	1	0.000000E+000
2	31.63493920	1.526133E-011	9.133433E-014	0	0.000000E+000
2	31.63513923	9.133433E-014	1.526133E-011	1	0.000000E+000
2	31.63556706	1.526133E-011	9.133433E-014	0	0.000000E+000
2	31.63611827	9.133433E-014	1.526133E-011	1	0.000000E+000
2	31.63664384	1.526133E-011	9.133433E-014	0	0.000000E+000
2	31.63673859	9.133433E-014	1.526133E-011	1	0.000000E+000
2	31.63691480	1.526133E-011	9.133433E-014	0	0.000000E+000
2	31.63735340	9.133433E-014	1.526133E-011	1	0.000000E+000
2	31.63776555	1.526133E-011	9.133433E-014	0	0.000000E+000
2	31.63834788	9.133433E-014	1.526133E-011	1	0.000000E+000
2	31.63856887	1.526133E-011	9.133433E-014	0	0.000000E+000
2	31.64049543	9.133433E-014	1.526133E-011	1	0.000000E+000
2	31.64092038	1.526133E-011	9.133433E-014	0	0.000000E+000
2	31.64147296	9.133433E-014	1.526133E-011	1	0.000000E+000
2	31.64151514	1.526133E-011	9.133433E-014	0	0.000000E+000
2	31.64213211	9.133433E-014	1.526133E-011	1	0.000000E+000
2	31.64241679	1.526133E-011	9.133433E-014	0	0.000000E+000
2	31.64363583	9.133433E-014	1.526133E-011	1	0.000000E+000
2	31.64370046	1.526133E-011	9.133433E-014	0	0.000000E+000
2	31.64658515	9.133433E-014	1.526133E-011	1	0.000000E+000
2	31.64741441	1.526133E-011	9.133433E-014	0	0.000000E+000
2	31.64744686	9.133433E-014	1.526133E-011	1	0.000000E+000
2	31.64764220	1.526133E-011	9.133433E-014	0	0.000000E+000
2	31.64773391	9.133433E-014	1.526133E-011	1	0.000000E+000
2	31.64897040	1.526133E-011	9.133433E-014	0	0.000000E+000
2	31.65035380	9.133433E-014	1.526133E-011	1	0.000000E+000
2	31.65040632	1.526133E-011	9.133433E-014	0	0.000000E+000
2	31.65076274	9.133433E-014	1.526133E-011	1	0.000000E+000
2	31.65085182	1.526133E-011	9.133433E-014	0	0.000000E+000
2	31.65108774	9.133433E-014	1.526133E-011	1	0.000000E+000
2	31.65183112	1.526133E-011	9.133433E-014	0	0.000000E+000
2	31.65299060	9.133433E-014	1.526133E-011	1	0.000000E+000
2	31.65329308	1.526133E-011	9.133433E-014	0	0.000000E+000
2	31.67174892	9.133433E-014	1.526133E-011	1	0.000000E+000
2	31.67297066	1.526133E-011	9.133433E-014	0	0.000000E+000
2	31.67339592	9.133433E-014	1.526133E-011	1	0.000000E+000
2	31.67351672	1.526133E-011	9.133433E-014	0	0.000000E+000
2	31.67405146	9.133433E-014	1.526133E-011	1	0.000000E+000
2	31.67456661	1.526133E-011	9.133433E-014	0	0.000000E+000
2	31.67504958	9.133433E-014	1.526133E-011	1	0.000000E+000
2	31.67539707	1.526133E-011	9.133433E-014	0	0.000000E+000
2	31.67579397	9.133433E-014	1.526133E-011	1	0.000000E+000
2	31.67616285	1.526133E-011	9.133433E-014	0	0.000000E+000
2	31.67673080	9.133433E-014	1.526133E-011	1	0.000000E+000
2	31.67681455	1.526133E-011	9.133433E-014	0	0.000000E+000
2	31.67683375	9.133433E-014	1.526133E-011	1	0.000000E+000
2	31.67699493	1.526133E-011	9.133433E-014	0	0.000000E+000
2	31.67795693	9.133433E-014	1.526133E-011	1	0.000000E+000
2	31.67805270	1.526133E-011	9.133433E-014	0	0.000000E+000
2	31.67935710	9.133433E-014	1.526133E-011	1	0.000000E+000
2	31.67954348	1.526133E-011	9.133433E-014	0	0.000000E+000
2	31.68053352	9.133433E-014	1.526133E-011	1	0.000000E+000
2	31.68083836	1.526133E-011	9.133433E-014	0	0.000000E+000
2	31.68138069	9.133433E-014	1.526133E-011	1	0.000000E+000
2	31.68199350	1.526133E-011	9.133433E-014	0	0.000000E+000
2	31.68281602	9.133433E-014	1.526133E-011	1	0.000000E+000
2	31.68284449	1.526133E-011	9.133433E-014	0	0.000000E+000
2	31.68378741	9.133433E-014	1.526133E-011	1	0.000000E+000
2	31.68407441	1.526133E-011	9.133433E-014	0	0.000000E+000
2	31.68645676	9.133433E-014	1.526133E-011	1	0.000000E+000
2	31.68651685	1.526133E-011	9.133433E-014	0	0.000000E+000
2	31.68683459	9.133433E-014	1.526133E-011	1	0.000000E+000
2	31.68716865	1.526133E-011	9.133433E-014	0	0.000000E+000
2	31.68735266	9.133433E-014	1.526133E-011	1	0.000000E+000
2	31.68748023	1.526133E-011	9.133433E-014	0	0.000000E+000
2	31.68785615	9.133433E-014	1.526133E-011	1	0.000000E+000
2	31.68820536	1.526133E-011	9.133433E-014	0	0.000000E+000
2	31.68839333	9.133433E-014	1.526133E-011	1	0.000000E+000
2	31.68858754	1.526133E-011	9.133433E-014	0	0.000000E+000
2	31.68861720	9.133433E-014	1.526133E-011	1	0.000000E+000
2	31.68899409	1.526133E-011	9.133433E-014	0	0.000000E+000
2	31.69099866	9.133433E-014	1.526133E-011	1	0.000000E+000
2	31.69135678	1.526133E-011	9.133433E-014	0	0.000000E+000
2	31.69284464	9.133433E-014	1.526133E-011	1	0.000000E+000
2	31.69287062	1.526133E-011	9.133433E-014	0	0.000000E+000
2	31.69322123	9.133433E-014	1.526133E-011	1	0.000000E+000
2	31.69325465	1.526133E-011	9.133433E-014	0	0.000000E+000
2	31.69342179	9.133433E-014	1.526133E-011	1	0.000000E+000
2	31.69455972	1.526133E-011	9.133433E-014	0	0.000000E+000
2	31.69538848	9.133433E-014	1.526133E-011	1	0.000000E+000
2	31.69588714	1.526133E-011	9.133433E-014	0	0.000000E+000
2	31.69681862	9.133433E-014	1.526133E-011	1	0.000000E+000
2	31.69693664	1.526133E-011	9.133433E-014	0	0.000000E+000
2	31.69898699	9.133433E-014	1.526133E-011	1	0.000000E+000
2	31.69983278	1.526133E-011	9.133433E-014	0	0.000000E+000
2	31.69999135	9.133433E-014	1.526133E-011	1	0.000000E+000
2	31.70006773	1.526133E-011	9.133433E-014	0	0.000000E+000
2	31.70226048	9.133433E-014	1.526133E-011	1	0.000000E+000
2	31.70249856	1.526133E-011	9.133433E-014	0	0.000000E+000
2	31.70266076	9.133433E-014	1.526133E-011	1	0.000000E+000
2	31.70272858	1.526133E-011	9.133433E-014	0	0.000000E+000
2	31.70336008	9.133433E-014	1.526133E-011	1	0.000000E+000
2	31.70392298	1.526133E-011	9.133433E-014	0	0.000000E+000
2	31.70500915	9.133433E-014	1.526133E-011	1	0.000000E+000
2	31.70567650	1.526133E-011	9.133433E-014	0	0.000000E+000
2	31.70602397	9.133433E-014	1.526133E-011	1	0.000000E+000
2	31.70614153	1.526133E-011	9.133433E-014	0	0.000000E+000
2	31.70629039	9.133433E-014	1.526133E-011	1	0.000000E+000
2	31.70755850	1.526133E-011	9.133433E-014	0	0.000000E+000
2	31.70793412	9.133433E-014	1.526133E-011	1	0.000000E+000
2	31.70812984	1.526133E-011	9.133433E-014	0	0.000000E+000
2	31.70868300	9.133433E-014	1.526133E-011	1	0.000000E+000
2	31.70909601	1.526133E-011	9.133433E-014	0	0.000000E+000
2	31.71035397	9.133433E-014	1.526133E-011	1	0.000000E+000
2	31.71084595	1.526133E-011	9.133433E-014	0	0.000000E+000
2	31.71168120	9.133433E-014	1.526133E-011	1	0.000000E+000
2	31.71171226	1.526133E-011	9.133433E-014	0	0.000000E+000
2	31.71194236	9.133433E-014	1.526133E-011	1	0.000000E+000
2	31.71218591	1.526133E-011	9.133433E-014	0	0.000000E+000
2	31.71232654	9.133433E-014	1.526133E-011	1	0.000000E+000
2	31.71242031	1.526133E-011	9.133433E-014	0	0.000000E+000
2	31.71259418	9.133433E-014	1.526133E-011	1	0.000000E+000
2	31.71350118	1.526133E-011	9.133433E-014	0	0.000000E+000
2	31.71373434	9.133433E-014	1.526133E-011	1	0.000000E+000
2	31.71445926	1.526133E-011	9.133433E-014	0	0.000000E+000
2	31.71785898	9.133433E-014	1.526133E-011	1	0.000000E+000
2	31.71812058	1.526133E-011	9.133433E-014	0	0.000000E+000
2	31.71948288	9.133433E-014	1.526133E-011	1	0.000000E+000
2	31.71953453	1.526133E-011	9.133433E-014	0	0.000000E+000
2	31.71959874	9.133433E-014	1.526133E-011	1	0.000000E+000
2	31.71983397	1.526133E-011	9.133433E-014	0	0.000000E+000
2	31.72000823	9.133433E-014	1.526133E-011	1	0.000000E+000
2	31.72262116	1.526133E-011	9.133433E-014	0	0.000000E+000
2	31.72463244	9.133433E-014	1.526133E-011	1	0.000000E+000
2	31.72495251	1.526133E-011	9.133433E-014	0	0.000000E+000
2	31.72558857	9.133433E-014	1.526133E-011	1	0.000000E+000
2	31.72583600	1.526133E-011	9.133433E-014	0	0.000000E+000
2	31.72602782	9.133433E-014	1.526133E-011	1	0.000000E+000
2	31.72668483	1.526133E-011	9.133433E-014	0	0.000000E+000
2	31.72718303	9.133433E-014	1.526133E-011	1	0.000000E+000
2	31.72727065	1.526133E-011	9.133433E-014	0	0.000000E+000
2	31.73099206	9.133433E-014	1.526133E-011	1	0.000000E+000
2	31.73104523	1.526133E-011	9.133433E-014	0	0.000000E+000
2	31.73108634	9.133433E-014	1.526133E-011	1	0.000000E+000
2	31.73113991	1.526133E-011	9.133433E-014	0	0.000000E+000
2	31.73127519	9.133433E-014	1.526133E-011	1	0.000000E+000
2	31.73131247	1.526133E-011	9.133433E-014	0	0.000000E+000
2	31.73148942	9.133433E-014	1.526133E-011	1	0.000000E+000
2	31.73150592	1.526133E-011	9.133433E-014	0	0.000000E+000
2	31.73155150	9.133433E-014	1.526133E-011	1	0.000000E+000
2	31.73156123	1.526133E-011	9.133433E-014	0	0.000000E+000
2	31.73160901	9.133433E-014	1.526133E-011	1	0.000000E+000
2	31.73165468	1.526133E-011	9.133433E-014	0	0.000000E+000
2	31.75858840	9.133433E-014	1.526133E-011	1	0.000000E+000
2	31.75875463	1.526133E-011	9.133433E-014	0	0.000000E+000
2	31.75998540	9.133433E-014	1.526133E-011	1	0.000000E+000
2	31.76009061	1.526133E-011	9.133433E-014	0	0.000000E+000
2	31.76045399	9.133433E-014	1.526133E-011	1	0.000000E+000
2	31.76104955	1.526133E-011	9.133433E-014	0	0.000000E+000
2	31.76112109	9.133433E-014	1.526133E-011	1	0.000000E+000
2	31.76244196	1.526133E-011	9.133433E-014	0	0.000000E+000
2	31.76331056	9.133433E-014	1.526133E-011	1	0.000000E+000
2	31.76359215	1.526133E-011	9.133433E-014	0	0.000000E+000
2	31.76392853	9.133433E-014	1.526133E-011	1	0.000000E+000
2	31.76538531	1.526133E-011	9.133433E-014	0	0.000000E+000
2	31.76664431	9.133433E-014	1.526133E-011	1	0.000000E+000
2	31.76682522	1.526133E-011	9.133433E-014	0	0.000000E+000
2	31.76716285	9.133433E-014	1.526133E-011	1	0.000000E+000
2	31.76743356	1.526133E-011	9.133433E-014	0	0.000000E+000
2	31.76820221	9.133433E-014	1.526133E-011	1	0.000000E+000
2	31.76837648	1.526133E-011	9.133433E-014	0	0.000000E+000
2	31.76975289	9.133433E-014	1.526133E-011	1	0.000000E+000
2	31.77067245	1.526133E-011	9.133433E-014	0	0.000000E+000
2	31.77078387	9.133433E-014	1.526133E-011	1	0.000000E+000
2	31.77089382	1.526133E-011	9.133433E-014	0	0.000000E+000
2	35.63391141	1.602809E-013	1.533028E-011	1	0.000000E+000
2	35.63440867	1.533028E-011	1.602809E-013	0	0.000000E+000
2	35.63676515	1.602809E-013	1.533028E-011	1	0.000000E+000
2	35.63695398	1.533028E-011	1.602809E-013	0	0.000000E+000
2	35.63758693	1.602809E-013	1.533028E-011	1	0.000000E+000
2	35.63799277	1.533028E-011	1.602809E-013	0	0.000000E+000
2	35.63836443	1.602809E-013	1.533028E-011	1	0.000000E+000
2	35.63837992	1.533028E-011	1.602809E-013	0	0.000000E+000
2	35.63847774	1.602809E-013	1.533028E-011	1	0.000000E+000
2	35.63850968	1.533028E-011	1.602809E-013	0	0.000000E+000
2	35.63908858	1.602809E-013	1.533028E-011	1	0.000000E+000
2	35.63913783	1.533028E-011	1.602809E-013	0	0.000000E+000
2	35.63928260	1.602809E-013	1.533028E-011	1	0.000000E+000
2	35.63959644	1.533028E-011	1.602809E-013	0	0.000000E+000
2	35.64016586	1.602809E-013	1.533028E-011	1	0.000000E+000
2	35.64017679	1.533028E-011	1.602809E-013	0	0.000000E+000
2	35.64161564	1.602809E-013	1.533028E-011	1	0.000000E+000
2	35.64173035	1.533028E-011	1.602809E-013	0	0.000000E+000
2	35.64202655	1.602809E-013	1.533028E-011	1	0.000000E+000
2	35.64210392	1.533028E-011	1.602809E-013	0	0.000000E+000
2	35.64294447	1.602809E-013	1.533028E-011	1	0.000000E+000
2	35.64335612	1.533028E-011	1.602809E-013	0	0.000000E+000
2	35.64360301	1.602809E-013	1.533028E-011	1	0.000000E+000
2	35.64384978	1.533028E-011	1.602809E-013	0	0.000000E+000
2	35.64634445	1.602809E-013	1.533028E-011	1	0.000000E+000
2	35.64651223	1.533028E-011	1.602809E-013	0	0.000000E+000
2	35.64746999	1.602809E-013	1.533028E-011	1	0.000000E+000
2	35.64768251	1.533028E-011	1.602809E-013	0	0.000000E+000
2	35.64816492	1.602809E-013	1.533028E-011	1	0.000000E+000
2	35.64830253	1.533028E-011	1.602809E-013	0	0.000000E+000
2	35.64870810	1.602809E-013	1.533028E-011	1	0.000000E+000
2	35.64873239	1.533028E-011	1.602809E-013	0	0.000000E+000
2	35.64977592	1.602809E-013	1.533028E-011	1	0.000000E+000
2	35.64987743	1.533028E-011	1.602809E-013	0	0.000000E+000
2	35.65011935	1.602809E-013	1.533028E-011	1	0.000000E+000
2	35.65023318	1.533028E-011	1.602809E-013	0	0.000000E+000
2	35.65115161	1.602809E-013	1.533028E-011	1	0.000000E+000
2	35.65133585	1.533028E-011	1.602809E-013	0	0.000000E+000
2	35.65191603	1.602809E-013	1.533028E-011	1	0.000000E+000
2	35.65198756	1.533028E-011	1.602809E-013	0	0.000000E+000
2	35.65206005	1.602809E-013	1.533028E-011	1	0.000000E+000
2	35.65211852	1.533028E-011	1.602809E-013	0	0.000000E+000
2	35.65230025	1.602809E-013	1.533028E-011	1	0.000000E+000
2	35.65278172	1.533028E-011	1.602809E-013	0	0.000000E+000
2	35.65474137	1.602809E-013	1.533028E-011	1	0.000000E+000
2	35.65496850	1.533028E-011	1.602809E-013	0	0.000000E+000
2	35.65696296	1.602809E-013	1.533028E-011	1	0.000000E+000
2	35.65710699	1.533028E-011	1.602809E-013	0	0.000000E+000
2	35.65723208	1.602809E-013	1.533028E-011	1	0.000000E+000
2	35.65784904	1.533028E-011	1.602809E-013	0	0.000000E+000
2	35.66109990	1.602809E-013	1.533028E-011	1	0.000000E+000
2	35.66130162	1.533028E-011	1.602809E-013	0	0.000000E+000
2	35.66397382	1.602809E-013	1.533028E-011	1	0.000000E+000
2	35.66473696	1.533028E-011	1.602809E-013	0	0.000000E+000
2	35.66510653	1.602809E-013	1.533028E-011	1	0.000000E+000
2	35.66522994	1.533028E-011	1.602809E-013	0	0.000000E+000
2	35.66594869	1.602809E-013	1.533028E-011	1	0.000000E+000
2	35.66604827	1.533028E-011	1.602809E-013	0	0.000000E+000
2	35.66707058	1.602809E-013	1.533028E-011	1	0.000000E+000
2	35.66747079	1.533028E-011	1.602809E-013	0	0.000000E+000
2	35.66774564	1.602809E-013	1.533028E-011	1	0.000000E+000
2	35.66828944	1.533028E-011	1.602809E-013	0	0.000000E+000
2	35.66876412	1.602809E-013	1.533028E-011	1	0.000000E+000
2	35.66883345	1.533028E-011	1.602809E-013	0	0.000000E+000
2	35.66895998	1.602809E-013	1.533028E-011	1	0.000000E+000
2	35.66986888	1.533028E-011	1.602809E-013	0	0.000000E+000
2	35.67031306	1.602809E-013	1.533028E-011	1	0.000000E+000
2	35.67094944	1.533028E-011	1.602809E-013	0	0.000000E+000
2	35.67220272	1.602809E-013	1.533028E-011	1	0.000000E+000
2	35.67279713	1.533028E-011	1.602809E-013	0	0.000000E+000
2	35.67283390	1.602809E-013	1.533028E-011	1	0.000000E+000
2	35.67314132	1.533028E-011	1.602809E-013	0	0.000000E+000
2	35.67396069	1.602809E-013	1.533028E-011	1	0.000000E+000
2	35.67415135	1.533028E-011	1.602809E-013	0	0.000000E+000
2	35.67431017	1.602809E-013	1.533028E-011	1	0.000000E+000
2	35.67433734	1.533028E-011	1.602809E-013	0	0.000000E+000
2	35.67446528	1.602809E-013	1.533028E-011	1	0.000000E+000
2	35.67449677	1.533028E-011	1.602809E-013	0	0.000000E+000
2	35.67566123	1.602809E-013	1.533028E-011	1	0.000000E+000
2	35.67583921	1.533028E-011	1.602809E-013	0	0.000000E+000
2	35.67706782	1.602809E-013	1.533028E-011	1	0.000000E+000
2	35.67772304	1.533028E-011	1.602809E-013	0	0.000000E+000
2	36.78128244	1.812728E-013	1.535127E-011	1	0.000000E+000
2	36.78224305	1.535127E-011	1.812728E-013	0	0.000000E+000
2	36.78454750	1.812728E-013	1.535127E-011	1	0.000000E+000
2	36.78524814	1.535127E-011	1.812728E-013	0	0.000000E+000
2	36.78548913	1.812728E-013	1.535127E-011	1	0.000000E+000
2	36.78577567	1.535127E-011	1.812728E-013	0	0.000000E+000
2	36.78583843	1.812728E-013	1.535127E-011	1	0.000000E+000
2	36.78680884	1.535127E-011	1.812728E-013	0	0.000000E+000
2	36.78967611	1.812728E-013	1.535127E-011	1	0.000000E+000
2	36.78998910	1.535127E-011	1.812728E-013	0	0.000000E+000
2	36.79029352	1.812728E-013	1.535127E-011	1	0.000000E+000
2	36.79046627	1.535127E-011	1.812728E-013	0	0.000000E+000
2	36.79064601	1.812728E-013	1.535127E-011	1	0.000000E+000
2	36.79074072	1.535127E-011	1.812728E-013	0	0.000000E+000
2	36.79133784	1.812728E-013	1.535127E-011	1	0.000000E+000
2	36.79160964	1.535127E-011	1.812728E-013	0	0.000000E+000
2	36.79289772	1.812728E-013	1.535127E-011	1	0.000000E+000
2	36.79292115	1.535127E-011	1.812728E-013	0	0.000000E+000
2	36.79299868	1.812728E-013	1.535127E-011	1	0.000000E+000
2	36.79389567	1.535127E-011	1.812728E-013	0	0.000000E+000
2	36.79461642	1.812728E-013	1.535127E-011	1	0.000000E+000
2	36.79503262	1.535127E-011	1.812728E-013	0	0.000000E+000
2	36.79527961	1.812728E-013	1.535127E-011	1	0.000000E+000
2	36.79542363	1.535127E-011	1.812728E-013	0	0.000000E+000
2	36.79605128	1.812728E-013	1.535127E-011	1	0.000000E+000
2	36.79708918	1.535127E-011	1.812728E-013	0	0.000000E+000
2	36.79765372	1.812728E-013	1.535127E-011	1	0.000000E+000
2	36.79768144	1.535127E-011	1.812728E-013	0	0.000000E+000
2	36.79861595	1.812728E-013	1.535127E-011	1	0.000000E+000
2	36.79901741	1.535127E-011	1.812728E-013	0	0.000000E+000
2	36.79912983	1.812728E-013	1.535127E-011	1	0.000000E+000
2	36.79961928	1.535127E-011	1.812728E-013	0	0.000000E+000
2	36.79979038	1.812728E-013	1.535127E-011	1	0.000000E+000
2	36.79982556	1.535127E-011	1.812728E-013	0	0.000000E+000
2	36.80090919	1.812728E-013	1.535127E-011	1	0.000000E+000
2	36.80101362	1.535127E-011	1.812728E-013	0	0.000000E+000
2	36.80184568	1.812728E-013	1.535127E-011	1	0.000000E+000
2	36.80191230	1.535127E-011	1.812728E-013	0	0.000000E+000
2	36.80196513	1.812728E-013	1.535127E-011	1	0.000000E+000
2	36.80198278	1.535127E-011	1.812728E-013	0	0.000000E+000
2	36.80227653	1.812728E-013	1.535127E-011	1	0.000000E+000
2	36.80242533	1.535127E-011	1.812728E-013	0	0.000000E+000
2	36.80354259	1.812728E-013	1.535127E-011	1	0.000000E+000
2	36.80416333	1.535127E-011	1.812728E-013	0	0.000000E+000
2	36.80436140	1.812728E-013	1.535127E-011	1	0.000000E+000
2	36.80453647	1.535127E-011	1.812728E-013	0	0.000000E+000
2	36.80540729	1.812728E-013	1.535127E-011	1	0.000000E+000
2	36.80547165	1.535127E-011	1.812728E-013	0	0.000000E+000
2	36.80609500	1.812728E-013	1.535127E-011	1	0.000000E+000
2	36.80613314	1.535127E-011	1.812728E-013	0	0.000000E+000
2	36.80616518	1.812728E-013	1.535127E-011	1	0.000000E+000
2	36.80627834	1.535127E-011	1.812728E-013	0	0.000000E+000
2	36.80635907	1.812728E-013	1.535127E-011	1	0.000000E+000
2	36.80720895	1.535127E-011	1.812728E-013	0	0.000000E+000
2	36.80729026	1.812728E-013	1.535127E-011	1	0.000000E+000
2	36.80783293	1.535127E-011	1.812728E-013	0	0.000000E+000
2	36.80882042	1.812728E-013	1.535127E-011	1	0.000000E+000
2	36.80980153	1.535127E-011	1.812728E-013	0	0.000000E+000
2	36.80988916	1.812728E-013	1.535127E-011	1	0.000000E+000
2	36.81033620	1.535127E-011	1.812728E-013	0	0.000000E+000
2	36.81037672	1.812728E-013	1.535127E-011	1	0.000000E+000
2	36.81044001	1.535127E-011	1.812728E-013	0	0.000000E+000
2	36.81065873	1.812728E-013	1.535127E-011	1	0.000000E+000
2	36.81150479	1.535127E-011	1.812728E-013	0	0.000000E+000
2	36.81225937	1.812728E-013	1.535127E-011	1	0.000000E+000
2	36.81234007	1.535127E-011	1.812728E-013	0	0.000000E+000
2	36.81298473	1.812728E-013	1.535127E-011	1	0.000000E+000
2	36.81310058	1.535127E-011	1.812728E-013	0	0.000000E+000
2	36.81356623	1.812728E-013	1.535127E-011	1	0.000000E+000
2	36.81380880	1.535127E-011	1.812728E-013	0	0.000000E+000
2	36.81395207	1.812728E-013	1.535127E-011	1	0.000000E+000
2	36.81472397	1.535127E-011	1.812728E-013	0	0.000000E+000
2	36.81550782	1.812728E-013	1.535127E-011	1	0.000000E+000
2	36.81629630	1.535127E-011	1.812728E-013	0	0.000000E+000
2	36.81662428	1.812728E-013	1.535127E-011	1	0.000000E+000
2	36.81670781	1.535127E-011	1.812728E-013	0	0.000000E+000
2	36.81810724	1.812728E-013	1.535127E-011	1	0.000000E+000
2	36.81812947	1.535127E-011	1.812728E-013	0	0.000000E+000
2	36.82028065	1.812728E-013	1.535127E-011	1	0.000000E+000
2	36.82091338	1.535127E-011	1.812728E-013	0	0.000000E+000
2	36.82096815	1.812728E-013	1.535127E-011	1	0.000000E+000
2	36.82146177	1.535127E-011	1.812728E-013	0	0.000000E+000
2	36.82183335	1.812728E-013	1.535127E-011	1	0.000000E+000
2	36.82184623	1.535127E-011	1.812728E-013	0	0.000000E+000
2	36.82259779	1.812728E-013	1.535127E-011	1	0.000000E+000
2	36.82285124	1.535127E-011	1.812728E-013	0	0.000000E+000
2	36.82314704	1.812728E-013	1.535127E-011	1	0.000000E+000
2	36.82400598	1.535127E-011	1.812728E-013	0	0.000000E+000
2	36.82408814	1.812728E-013	1.535127E-011	1	0.000000E+000
2	36.82424926	1.535127E-011	1.812728E-013	0	0.000000E+000
2	36.82439937	1.812728E-013	1.535127E-011	1	0.000000E+000
2	36.82525589	1.535127E-011	1.812728E-013	0	0.000000E+000
2	36.82631140	1.812728E-013	1.535127E-011	1	0.000000E+000
2	36.82663279	1.535127E-011	1.812728E-013	0	0.000000E+000
2	36.82723473	1.812728E-013	1.535127E-011	1	0.000000E+000
2	36.82754335	1.535127E-011	1.812728E-013	0	0.000000E+000
2	36.82793317	1.812728E-013	1.535127E-011	1	0.000000E+000
2	36.82839588	1.535127E-011	1.812728E-013	0	0.000000E+000
2	36.82926355	1.812728E-013	1.535127E-011	1	0.000000E+000
2	36.82930597	1.535127E-011	1.812728E-013	0	0.000000E+000
2	36.82932056	1.812728E-013	1.535127E-011	1	0.000000E+000
2	36.82949358	1.535127E-011	1.812728E-013	0	0.000000E+000
2	36.82974383	1.812728E-013	1.535127E-011	1	0.000000E+000
2	36.83187057	1.535127E-011	1.812728E-013	0	0.000000E+000
2	36.83367920	1.812728E-013	1.535127E-011	1	0.000000E+000
2	36.83384952	1.535127E-011	1.812728E-013	0	0.000000E+000
2	36.83415565	1.812728E-013	1.535127E-011	1	0.000000E+000
2	36.83431242	1.535127E-011	1.812728E-013	0	0.000000E+000
2	36.83516183	1.812728E-013	1.535127E-011	1	0.000000E+000
2	36.83541930	1.535127E-011	1.812728E-013	0	0.000000E+000
2	36.83586520	1.812728E-013	1.535127E-011	1	0.000000E+000
2	36.83604871	1.535127E-011	1.812728E-013	0	0.000000E+000
2	36.83736510	1.812728E-013	1.535127E-011	1	0.000000E+000
2	36.83752994	1.535127E-011	1.812728E-013	0	0.000000E+000
2	36.83755909	1.812728E-013	1.535127E-011	1	0.000000E+000
2	36.83791525	1.535127E-011	1.812728E-013	0	0.000000E+000
2	36.83865070	1.812728E-013	1.535127E-011	1	0.000000E+000
2	36.83866005	1.535127E-011	1.812728E-013	0	0.000000E+000
2	36.83884521	1.812728E-013	1.535127E-011	1	0.000000E+000
2	36.83901727	1.535127E-011	1.812728E-013	0	0.000000E+000
2	36.83973227	1.812728E-013	1.535127E-011	1	0.000000E+000
2	36.83994341	1.535127E-011	1.812728E-013	0	0.000000E+000
2	36.83997323	1.812728E-013	1.535127E-011	1	0.000000E+000
2	36.84037429	1.535127E-011	1.812728E-013	0	0.000000E+000
2	36.84096344	1.812728E-013	1.535127E-011	1	0.000000E+000
2	36.84101839	1.535127E-011	1.812728E-013	0	0.000000E+000
2	36.84142242	1.812728E-013	1.535127E-011	1	0.000000E+000
2	36.84148374	1.535127E-011	1.812728E-013	0	0.000000E+000
2	36.84192492	1.812728E-013	1.535127E-011	1	0.000000E+000
2	36.84232163	1.535127E-011	1.812728E-013	0	0.000000E+000
2	36.84299075	1.812728E-013	1.535127E-011	1	0.000000E+000
2	36.84391505	1.535127E-011	1.812728E-013	0	0.000000E+000
2	36.84430124	1.812728E-013	1.535127E-011	1	0.000000E+000
2	36.84462038	1.535127E-011	1.812728E-013	0	0.000000E+000
2	36.84538353	1.812728E-013	1.535127E-011	1	0.000000E+000
2	36.84573654	1.535127E-011	1.812728E-013	0	0.000000E+000
2	36.84612189	1.812728E-013	1.535127E-011	1	0.000000E+000
2	36.84643863	1.535127E-011	1.812728E-013	0	0.000000E+000
2	36.84649497	1.812728E-013	1.535127E-011	1	0.000000E+000
2	36.84674466	1.535127E-011	1.812728E-013	0	0.000000E+000
2	36.84681937	1.812728E-013	1.535127E-011	1	0.000000E+000
2	36.84716351	1.535127E-011	1.812728E-013	0	0.000000E+000
2	36.84868242	1.812728E-013	1.535127E-011	1	0.000000E+000
2	36.84908881	1.535127E-011	1.812728E-013	0	0.000000E+000
2	36.85010437	1.812728E-013	1.535127E-011	1	0.000000E+000
2	36.85015197	1.535127E-011	1.812728E-013	0	0.000000E+000
2	36.85056407	1.812728E-013	1.535127E-011	1	0.000000E+000
2	36.85086333	1.535127E-011	1.812728E-013	0	0.000000E+000
2	36.85276275	1.812728E-013	1.535127E-011	1	0.000000E+000
2	36.85299311	1.535127E-011	1.812728E-013	0	0.000000E+000
2	36.85346563	1.812728E-013	1.535127E-011	1	0.000000E+000
2	36.85356129	1.535127E-011	1.812728E-013	0	0.000000E+000
2	36.85376473	1.812728E-013	1.535127E-011	1	0.000000E+000
2	36.85379039	1.535127E-011	1.812728E-013	0	0.000000E+000
2	36.85486453	1.812728E-013	1.535127E-011	1	0.000000E+000
2	36.85511427	1.535127E-011	1.812728E-013	0	0.000000E+000
2	36.85769780	1.812728E-013	1.535127E-011	1	0.000000E+000
2	36.85894361	1.535127E-011	1.812728E-013	0	0.000000E+000
2	36.86409238	1.812728E-013	1.535127E-011	1	0.000000E+000
2	36.86556075	1.535127E-011	1.812728E-013	0	0.000000E+000
2	36.86563918	1.812728E-013	1.535127E-011	1	0.000000E+000
2	36.86595429	1.535127E-011	1.812728E-013	0	0.000000E+000
2	36.86634217	1.812728E-013	1.535127E-011	1	0.000000E+000
2	36.86644049	1.535127E-011	1.812728E-013	0	0.000000E+000
2	36.86693081	1.812728E-013	1.535127E-011	1	0.000000E+000
2	36.86803794	1.535127E-011	1.812728E-013	0	0.000000E+000
2	36.86904768	1.812728E-013	1.535127E-011	1	0.000000E+000
2	36.86910403	1.535127E-011	1.812728E-013	0	0.000000E+000
2	36.86963967	1.812728E-013	1.535127E-011	1	0.000000E+000
2	36.86993329	1.535127E-011	1.812728E-013	0	0.000000E+000
2	36.86994906	1.812728E-013	1.535127E-011	1	0.000000E+000
2	36.87075992	1.535127E-011	1.812728E-013	0	0.000000E+000
2	36.87151545	1.812728E-013	1.535127E-011	1	0.000000E+000
2	36.87197790	1.535127E-011	1.812728E-013	0	0.000000E+000
2	36.87334554	1.812728E-013	1.535127E-011	1	0.000000E+000
2	36.87391215	1.535127E-011	1.812728E-013	0	0.000000E+000
2	36.87532641	1.812728E-013	1.535127E-011	1	0.000000E+000
2	36.87533852	1.535127E-011	1.812728E-013	0	0.000000E+000
2	36.87631682	1.812728E-013	1.535127E-011	1	0.000000E+000
2	36.87656618	1.535127E-011	1.812728E-013	0	0.000000E+000
2	36.87667564	1.812728E-013	1.535127E-011	1	0.000000E+000
2	36.87672774	1.535127E-011	1.812728E-013	0	0.000000E+000
2	36.87730318	1.812728E-013	1.535127E-011	1	0.000000E+000
2	36.87872213	1.535127E-011	1.812728E-013	0	0.000000E+000
2	36.87888080	1.812728E-013	1.535127E-011	1	0.000000E+000
2	36.87910215	1.535127E-011	1.812728E-013	0	0.000000E+000
2	36.87930697	1.812728E-013	1.535127E-011	1	0.000000E+000
2	36.87968382	1.535127E-011	1.812728E-013	0	0.000000E+000
2	36.88205878	1.812728E-013	1.535127E-011	1	0.000000E+000
2	36.88209200	1.535127E-011	1.812728E-013	0	0.000000E+000
2	36.88268448	1.812728E-013	1.535127E-011	1	0.000000E+000
2	36.88297798	1.535127E-011	1.812728E-013	0	0.000000E+000
2	36.88458622	1.812728E-013	1.535127E-011	1	0.000000E+000
2	36.88476267	1.535127E-011	1.812728E-013	0	0.000000E+000
2	36.88519802	1.812728E-013	1.535127E-011	1	0.000000E+000
2	36.88617137	1.535127E-011	1.812728E-013	0	0.000000E+000
2	36.89007332	1.812728E-013	1.535127E-011	1	0.000000E+000
2	36.89029364	1.535127E-011	1.812728E-013	0	0.000000E+000
2	36.89041753	1.812728E-013	1.535127E-011	1	0.000000E+000
2	36.89058741	1.535127E-011	1.812728E-013	0	0.000000E+000
2	36.89150225	1.812728E-013	1.535127E-011	1	0.000000E+000
2	36.89199366	1.535127E-011	1.812728E-013	0	0.000000E+000
2	36.89305064	1.812728E-013	1.535127E-011	1	0.000000E+000
2	36.89368946	1.535127E-011	1.812728E-013	0	0.000000E+000
2	36.89576276	1.812728E-013	1.535127E-011	1	0.000000E+000
2	36.89620728	1.535127E-011	1.812728E-013	0	0.000000E+000
2	36.89713371	1.812728E-013	1.535127E-011	1	0.000000E+000
2	36.89809507	1.535127E-011	1.812728E-013	0	0.000000E+000
2	36.89956479	1.812728E-013	1.535127E-011	1	0.000000E+000
2	36.89966772	1.535127E-011	1.812728E-013	0	0.000000E+000
2	36.89988512	1.812728E-013	1.535127E-011	1	0.000000E+000
2	36.89992604	1.535127E-011	1.812728E-013	0	0.000000E+000
2	36.90084530	1.812728E-013	1.535127E-011	1	0.000000E+000
2	36.90090654	1.535127E-011	1.812728E-013	0	0.000000E+000
2	36.90093920	1.812728E-013	1.535127E-011	1	0.000000E+000
2	36.90171402	1.535127E-011	1.812728E-013	0	0.000000E+000
2	36.90201782	1.812728E-013	1.535127E-011	1	0.000000E+000
2	36.90220780	1.535127E-011	1.812728E-013	0	0.000000E+000
2	36.90232700	1.812728E-013	1.535127E-011	1	0.000000E+000
2	36.90291103	1.535127E-011	1.812728E-013	0	0.000000E+000
2	36.90363572	1.812728E-013	1.535127E-011	1	0.000000E+000
2	36.90417488	1.535127E-011	1.812728E-013	0	0.000000E+000
2	36.90482338	1.812728E-013	1.535127E-011	1	0.000000E+000
2	36.90502351	1.535127E-011	1.812728E-013	0	0.000000E+000
2	36.90541486	1.812728E-013	1.535127E-011	1	0.000000E+000
2	36.90562081	1.535127E-011	1.812728E-013	0	0.000000E+000
2	36.90780160	1.812728E-013	1.535127E-011	1	0.000000E+000
2	36.90813121	1.535127E-011	1.812728E-013	0	0.000000E+000
2	36.90816191	1.812728E-013	1.535127E-011	1	0.000000E+000
2	36.90822737	1.535127E-011	1.812728E-013	0	0.000000E+000
2	36.90825113	1.812728E-013	1.535127E-011	1	0.000000E+000
2	36.90827302	1.535127E-011	1.812728E-013	0	0.000000E+000
2	36.90944342	1.812728E-013	1.535127E-011	1	0.000000E+000
2	36.90963354	1.535127E-011	1.812728E-013	0	0.000000E+000
2	36.91137210	1.812728E-013	1.535127E-011	1	0.000000E+000
2	36.91137886	1.535127E-011	1.812728E-013	0	0.000000E+000
2	36.91201707	1.812728E-013	1.535127E-011	1	0.000000E+000
2	36.91220164	1.535127E-011	1.812728E-013	0	0.000000E+000
2	36.91267637	1.812728E-013	1.535127E-011	1	0.000000E+000
2	36.91305242	1.535127E-011	1.812728E-013	0	0.000000E+000
2	36.91339345	1.812728E-013	1.535127E-011	1	0.000000E+000
2	36.91349089	1.535127E-011	1.812728E-013	0	0.000000E+000
2	36.91374418	1.812728E-013	1.535127E-011	1	0.000000E+000
2	36.91476962	1.535127E-011	1.812728E-013	0	0.000000E+000
2	36.91547993	1.812728E-013	1.535127E-011	1	0.000000E+000
2	36.91593449	1.535127E-011	1.812728E-013	0	0.000000E+000
2	36.91640871	1.812728E-013	1.535127E-011	1	0.000000E+000
2	36.91645641	1.535127E-011	1.812728E-013	0	0.000000E+000
2	36.91766708	1.812728E-013	1.535127E-011	1	0.000000E+000
2	36.91830655	1.535127E-011	1.812728E-013	0	0.000000E+000
2	36.91899482	1.812728E-013	1.535127E-011	1	0.000000E+000
2	36.91908717	1.535127E-011	1.812728E-013	0	0.000000E+000
2	36.91961468	1.812728E-013	1.535127E-011	1	0.000000E+000
2	36.92057261	1.535127E-011	1.812728E-013	0	0.000000E+000
2	36.92063285	1.812728E-013	1.535127E-011	1	0.000000E+000
2	36.92092406	1.535127E-011	1.812728E-013	0	0.000000E+000
2	36.92111220	1.812728E-013	1.535127E-011	1	0.000000E+000
2	36.92149969	1.535127E-011	1.812728E-013	0	0.000000E+000
2	36.92266657	1.812728E-013	1.535127E-011	1	0.000000E+000
2	36.92280276	1.535127E-011	1.812728E-013	0	0.000000E+000
2	36.92343724	1.812728E-013	1.535127E-011	1	0.000000E+000
2	36.92350213	1.535127E-011	1.812728E-013	0	0.000000E+000
2	36.92484304	1.812728E-013	1.535127E-011	1	0.000000E+000
2	36.92490979	1.535127E-011	1.812728E-013	0	0.000000E+000
2	36.92557527	1.812728E-013	1.535127E-011	1	0.000000E+000
2	36.92571522	1.535127E-011	1.812728E-013	0	0.000000E+000
2	36.92588752	1.812728E-013	1.535127E-011	1	0.000000E+000
2	36.92617693	1.535127E-011	1.812728E-013	0	0.000000E+000
2	36.92682204	1.812728E-013	1.535127E-011	1	0.000000E+000
2	36.92721209	1.535127E-011	1.812728E-013	0	0.000000E+000
2	36.92758689	1.812728E-013	1.535127E-011	1	0.000000E+000
2	36.92809740	1.535127E-011	1.812728E-013	0	0.000000E+000
2	36.92925604	1.812728E-013	1.535127E-011	1	0.000000E+000
2	36.92996142	1.535127E-011	1.812728E-013	0	0.000000E+000
2	36.93028072	1.812728E-013	1.535127E-011	1	0.000000E+000
2	36.93032074	1.535127E-011	1.812728E-013	0	0.000000E+000
2	36.93090963	1.812728E-013	1.535127E-011	1	0.000000E+000
2	36.93165426	1.535127E-011	1.812728E-013	0	0.000000E+000
2	36.93356181	1.812728E-013	1.535127E-011	1	0.000000E+000
2	36.93385971	1.535127E-011	1.812728E-013	0	0.000000E+000
2	36.93443241	1.812728E-013	1.535127E-011	1	0.000000E+000
2	36.93538345	1.535127E-011	1.812728E-013	0	0.000000E+000
2	36.93547113	1.812728E-013	1.535127E-011	1	0.000000E+000
2	36.93561103	1.535127E-011	1.812728E-013	0	0.000000E+000
2	36.93642790	1.812728E-013	1.535127E-011	1	0.000000E+000
2	36.93648977	1.535127E-011	1.812728E-013	0	0.000000E+000
2	36.93680675	1.812728E-013	1.535127E-011	1	0.000000E+000
2	36.93701310	1.535127E-011	1.812728E-013	0	0.000000E+000
2	36.93745999	1.812728E-013	1.535127E-011	1	0.000000E+000
2	36.93813886	1.535127E-011	1.812728E-013	0	0.000000E+000
2	36.93939244	1.812728E-013	1.535127E-011	1	0.000000E+000
2	36.93963499	1.535127E-011	1.812728E-013	0	0.000000E+000
2	36.93987794	1.812728E-013	1.535127E-011	1	0.000000E+000
2	36.93990558	1.535127E-011	1.812728E-013	0	0.000000E+000
2	36.93995145	1.812728E-013	1.535127E-011	1	0.000000E+000
2	36.94012067	1.535127E-011	1.812728E-013	0	0.000000E+000
2	36.94180849	1.812728E-013	1.535127E-011	1	0.000000E+000
2	36.94184421	1.535127E-011	1.812728E-013	0	0.000000E+000
2	36.94377382	1.812728E-013	1.535127E-011	1	0.000000E+000
2	36.94476150	1.535127E-011	1.812728E-013	0	0.000000E+000
2	36.94481007	1.812728E-013	1.535127E-011	1	0.000000E+000
2	36.94523243	1.535127E-011	1.812728E-013	0	0.000000E+000
2	36.94539286	1.812728E-013	1.535127E-011	1	0.000000E+000
2	36.94548918	1.535127E-011	1.812728E-013	0	0.000000E+000
2	36.94572723	1.812728E-013	1.535127E-011	1	0.000000E+000
2	36.94583683	1.535127E-011	1.812728E-013	0	0.000000E+000
2	36.94585656	1.812728E-013	1.535127E-011	1	0.000000E+000
2	36.94627637	1.535127E-011	1.812728E-013	0	0.000000E+000
2	36.94647380	1.812728E-013	1.535127E-011	1	0.000000E+000
2	36.94685746	1.535127E-011	1.812728E-013	0	0.000000E+000
2	36.94764717	1.812728E-013	1.535127E-011	1	0.000000E+000
2	36.94788727	1.535127E-011	1.812728E-013	0	0.000000E+000
2	36.94833431	1.812728E-013	1.535127E-011	1	0.000000E+000
2	36.94877946	1.535127E-011	1.812728E-013	0	0.000000E+000
2	36.94977039	1.812728E-013	1.535127E-011	1	0.000000E+000
2	36.94988793	1.535127E-011	1.812728E-013	0	0.000000E+000
2	36.95031176	1.812728E-013	1.535127E-011	1	0.000000E+000
2	36.95033946	1.535127E-011	1.812728E-013	0	0.000000E+000
2	36.95161093	1.812728E-013	1.535127E-011	1	0.000000E+000
2	36.95176001	1.535127E-011	1.812728E-013	0	0.000000E+000
2	36.95189670	1.812728E-013	1.535127E-011	1	0.000000E+000
2	36.95240440	1.535127E-011	1.812728E-013	0	0.000000E+000
2	36.95242771	1.812728E-013	1.535127E-011	1	0.000000E+000
2	36.95268981	1.535127E-011	1.812728E-013	0	0.000000E+000
2	36.95336410	1.812728E-013	1.535127E-011	1	0.000000E+000
2	36.95368335	1.535127E-011	1.812728E-013	0	0.000000E+000
2	36.95387764	1.812728E-013	1.535127E-011	1	0.000000E+000
2	36.95405038	1.535127E-011	1.812728E-013	0	0.000000E+000
2	36.95513884	1.812728E-013	1.535127E-011	1	0.000000E+000
2	36.95519703	1.535127E-011	1.812728E-013	0	0.000000E+000
2	36.95622255	1.812728E-013	1.535127E-011	1	0.000000E+000
2	36.95642197	1.535127E-011	1.812728E-013	0	0.000000E+000
2	36.95765246	1.812728E-013	1.535127E-011	1	0.000000E+000
2	36.95792500	1.535127E-011	1.812728E-013	0	0.000000E+000
2	36.99263695	1.812728E-013	1.535127E-011	1	0.000000E+000
2	36.99282863	1.535127E-011	1.812728E-013	0	0.000000E+000
2	36.99290728	1.812728E-013	1.535127E-011	1	0.000000E+000
2	36.99296158	1.535127E-011	1.812728E-013	0	0.000000E+000
2	36.99354340	1.812728E-013	1.535127E-011	1	0.000000E+000
2	36.99381116	1.535127E-011	1.812728E-013	0	0.000000E+000
2	36.99451240	1.812728E-013	1.535127E-011	1	0.000000E+000
2	36.99478925	1.535127E-011	1.812728E-013	0	0.000000E+000
2	36.99594445	1.812728E-013	1.535127E-011	1	0.000000E+000
2	36.99634044	1.535127E-011	1.812728E-013	0	0.000000E+000
2	36.99746884	1.812728E-013	1.535127E-011	1	0.000000E+000
2	36.99796605	1.535127E-011	1.812728E-013	0	0.000000E+000
2	36.99918871	1.812728E-013	1.535127E-011	1	0.000000E+000
2	36.99930838	1.535127E-011	1.812728E-013	0	0.000000E+000
2	36.99937181	1.812728E-013	1.535127E-011	1	0.000000E+000
2	36.99943157	1.535127E-011	1.812728E-013	0	0.000000E+000
2	37.00014487	1.812728E-013	1.535127E-011	1	0.000000E+000
2	37.00019889	1.535127E-011	1.812728E-013	0	0.000000E+000
2	37.00026329	1.812728E-013	1.535127E-011	1	0.000000E+000
2	37.00075987	1.535127E-011	1.812728E-013	0	0.000000E+000
2	37.00105230	1.812728E-013	1.535127E-011	1	0.000000E+000
2	37.00195895	1.535127E-011	1.812728E-013	0	0.000000E+000
2	37.00350867	1.812728E-013	1.535127E-011	1	0.000000E+000
2	37.00401545	1.535127E-011	1.812728E-013	0	0.000000E+000
2	37.00455887	1.812728E-013	1.535127E-011	1	0.000000E+000
2	37.00488375	1.535127E-011	1.812728E-013	0	0.000000E+000
2	37.00556051	1.812728E-013	1.535127E-011	1	0.000000E+000
2	37.00589269	1.535127E-011	1.812728E-013	0	0.000000E+000
2	37.00769579	1.812728E-013	1.535127E-011	1	0.000000E+000
2	37.00807322	1.535127E-011	1.812728E-013	0	0.000000E+000
2	37.00842267	1.812728E-013	1.535127E-011	1	0.000000E+000
2	37.00879891	1.535127E-011	1.812728E-013	0	0.000000E+000
2	37.00960027	1.812728E-013	1.535127E-011	1	0.000000E+000
2	37.00969554	1.535127E-011	1.812728E-013	0	0.000000E+000
2	37.00998709	1.812728E-013	1.535127E-011	1	0.000000E+000
2	37.01010789	1.535127E-011	1.812728E-013	0	0.000000E+000
2	37.01063532	1.812728E-013	1.535127E-011	1	0.000000E+000
2	37.01070370	1.535127E-011	1.812728E-013	0	0.000000E+000
2	37.01147170	1.812728E-013	1.535127E-011	1	0.000000E+000
2	37.01151720	1.535127E-011	1.812728E-013	0	0.000000E+000
2	37.01173106	1.812728E-013	1.535127E-011	1	0.000000E+000
2	37.01203434	1.535127E-011	1.812728E-013	0	0.000000E+000
2	37.01206487	1.812728E-013	1.535127E-011	1	0.000000E+000
2	37.01224957	1.535127E-011	1.812728E-013	0	0.000000E+000
2	37.01349658	1.812728E-013	1.535127E-011	1	0.000000E+000
2	37.01366147	1.535127E-011	1.812728E-013	0	0.000000E+000
2	37.01492481	1.812728E-013	1.535127E-011	1	0.000000E+000
2	37.01496364	1.535127E-011	1.812728E-013	0	0.000000E+000
2	37.01603794	1.812728E-013	1.535127E-011	1	0.000000E+000
2	37.01635768	1.535127E-011	1.812728E-013	0	0.000000E+000
2	37.01769209	1.812728E-013	1.535127E-011	1	0.000000E+000
2	37.01826640	1.535127E-011	1.812728E-013	0	0.000000E+000
2	37.01899060	1.812728E-013	1.535127E-011	1	0.000000E+000
2	37.01901293	1.535127E-011	1.812728E-013	0	0.000000E+000
2	37.01956720	1.812728E-013	1.535127E-011	1	0.000000E+000
2	37.01965581	1.535127E-011	1.812728E-013	0	0.000000E+000
2	37.01969331	1.812728E-013	1.535127E-011	1	0.000000E+000
2	37.01992773	1.535127E-011	1.812728E-013	0	0.000000E+000
2	37.02094578	1.812728E-013	1.535127E-011	1	0.000000E+000
2	37.02106228	1.535127E-011	1.812728E-013	0	0.000000E+000
2	37.02112600	1.812728E-013	1.535127E-011	1	0.000000E+000
2	37.02162633	1.535127E-011	1.812728E-013	0	0.000000E+000
2	37.02255481	1.812728E-013	1.535127E-011	1	0.000000E+000
2	37.02347852	1.535127E-011	1.812728E-013	0	0.000000E+000
2	37.02397815	1.812728E-013	1.535127E-011	1	0.000000E+000
2	37.02413197	1.535127E-011	1.812728E-013	0	0.000000E+000
2	37.02456375	1.812728E-013	1.535127E-011	1	0.000000E+000
2	37.02458464	1.535127E-011	1.812728E-013	0	0.000000E+000
2	37.02462948	1.812728E-013	1.535127E-011	1	0.000000E+000
2	37.02466859	1.535127E-011	1.812728E-013	0	0.000000E+000
2	37.02561854	1.812728E-013	1.535127E-011	1	0.000000E+000
2	37.02565837	1.535127E-011	1.812728E-013	0	0.000000E+000
2	37.02601371	1.812728E-013	1.535127E-011	1	0.000000E+000
2	37.02749001	1.535127E-011	1.812728E-013	0	0.000000E+000
2	37.02865917	1.812728E-013	1.535127E-011	1	0.000000E+000
2	37.02878039	1.535127E-011	1.812728E-013	0	0.000000E+000
2	37.02881166	1.812728E-013	1.535127E-011	1	0.000000E+000
2	37.02882963	1.535127E-011	1.812728E-013	0	0.000000E+000
2	37.02932809	1.812728E-013	1.535127E-011	1	0.000000E+000
2	37.02953179	1.535127E-011	1.812728E-013	0	0.000000E+000
2	37.02981295	1.812728E-013	1.535127E-011	1	0.000000E+000
2	37.03113710	1.535127E-011	1.812728E-013	0	0.000000E+000
2	37.03115387	1.812728E-013	1.535127E-011	1	0.000000E+000
2	37.03198677	1.535127E-011	1.812728E-013	0	0.000000E+000
2	37.03281875	1.812728E-013	1.535127E-011	1	0.000000E+000
2	37.03322938	1.535127E-011	1.812728E-013	0	0.000000E+000
2	37.03331383	1.812728E-013	1.535127E-011	1	0.000000E+000
2	37.03403281	1.535127E-011	1.812728E-013	0	0.000000E+000
2	37.03426030	1.812728E-013	1.535127E-011	1	0.000000E+000
2	37.03444506	1.535127E-011	1.812728E-013	0	0.000000E+000
2	37.03718226	1.812728E-013	1.535127E-011	1	0.000000E+000
2	37.03737899	1.535127E-011	1.812728E-013	0	0.000000E+000
2	37.03740052	1.812728E-013	1.535127E-011	1	0.000000E+000
2	37.03796270	1.535127E-011	1.812728E-013	0	0.000000E+000
2	37.03914310	1.812728E-013	1.535127E-011	1	0.000000E+000
2	37.03926983	1.535127E-011	1.812728E-013	0	0.000000E+000
2	37.03928359	1.812728E-013	1.535127E-011	1	0.000000E+000
2	37.03972338	1.535127E-011	1.812728E-013	0	0.000000E+000
2	37.04071553	1.812728E-013	1.535127E-011	1	0.000000E+000
2	37.04108588	1.535127E-011	1.812728E-013	0	0.000000E+000
2	37.04137831	1.812728E-013	1.535127E-011	1	0.000000E+000
2	37.04173146	1.535127E-011	1.812728E-013	0	0.000000E+000
2	37.04184514	1.812728E-013	1.535127E-011	1	0.000000E+000
2	37.04219255	1.535127E-011	1.812728E-013	0	0.000000E+000
2	37.04228795	1.812728E-013	1.535127E-011	1	0.000000E+000
2	37.04277228	1.535127E-011	1.812728E-013	0	0.000000E+000
2	37.04376458	1.812728E-013	1.535127E-011	1	0.000000E+000
2	37.04421010	1.535127E-011	1.812728E-013	0	0.000000E+000
2	37.04491092	1.812728E-013	1.535127E-011	1	0.000000E+000
2	37.04510703	1.535127E-011	1.812728E-013	0	0.000000E+000
2	37.04591228	1.812728E-013	1.535127E-011	1	0.000000E+000
2	37.04601401	1.535127E-011	1.812728E-013	0	0.000000E+000
2	37.04614525	1.812728E-013	1.535127E-011	1	0.000000E+000
2	37.04664497	1.535127E-011	1.812728E-013	0	0.000000E+000
2	37.04698297	1.812728E-013	1.535127E-011	1	0.000000E+000
2	37.04712728	1.535127E-011	1.812728E-013	0	0.000000E+000
2	37.04731872	1.812728E-013	1.535127E-011	1	0.000000E+000
2	37.04761815	1.535127E-011	1.812728E-013	0	0.000000E+000
2	37.04857670	1.812728E-013	1.535127E-011	1	0.000000E+000
2	37.04908841	1.535127E-011	1.812728E-013	0	0.000000E+000
2	37.04967536	1.812728E-013	1.535127E-011	1	0.000000E+000
2	37.05044161	1.535127E-011	1.812728E-013	0	0.000000E+000
2	37.05166085	1.812728E-013	1.535127E-011	1	0.000000E+000
2	37.05169038	1.535127E-011	1.812728E-013	0	0.000000E+000
2	37.05214420	1.812728E-013	1.535127E-011	1	0.000000E+000
2	37.05229538	1.535127E-011	1.812728E-013	0	0.000000E+000
2	37.05240866	1.812728E-013	1.535127E-011	1	0.000000E+000
2	37.05287809	1.535127E-011	1.812728E-013	0	0.000000E+000
2	37.05336755	1.812728E-013	1.535127E-011	1	0.000000E+000
2	37.05401251	1.535127E-011	1.812728E-013	0	0.000000E+000
2	37.05414103	1.812728E-013	1.535127E-011	1	0.000000E+000
2	37.05415603	1.535127E-011	1.812728E-013	0	0.000000E+000
2	37.05442366	1.812728E-013	1.535127E-011	1	0.000000E+000
2	37.05495195	1.535127E-011	1.812728E-013	0	0.000000E+000
2	37.05554201	1.812728E-013	1.535127E-011	1	0.000000E+000
2	37.05563222	1.535127E-011	1.812728E-013	0	0.000000E+000
2	37.05567872	1.812728E-013	1.535127E-011	1	0.000000E+000
2	37.05627439	1.535127E-011	1.812728E-013	0	0.000000E+000
2	37.05656659	1.812728E-013	1.535127E-011	1	0.000000E+000
2	37.05663816	1.535127E-011	1.812728E-013	0	0.000000E+000
2	37.05704175	1.812728E-013	1.535127E-011	1	0.000000E+000
2	37.05781298	1.535127E-011	1.812728E-013	0	0.000000E+000
2	37.05851328	1.812728E-013	1.535127E-011	1	0.000000E+000
2	37.05902120	1.535127E-011	1.812728E-013	0	0.000000E+000
2	37.05934559	1.812728E-013	1.535127E-011	1	0.000000E+000
2	37.05985926	1.535127E-011	1.812728E-013	0	0.000000E+000
2	37.06027556	1.812728E-013	1.535127E-011	1	0.000000E+000
2	37.06045964	1.535127E-011	1.812728E-013	0	0.000000E+000
2	37.06088629	1.812728E-013	1.535127E-011	1	0.000000E+000
2	37.06150650	1.535127E-011	1.812728E-013	0	0.000000E+000
2	37.06250815	1.812728E-013	1.535127E-011	1	0.000000E+000
2	37.06353533	1.535127E-011	1.812728E-013	0	0.000000E+000
2	37.06443919	1.812728E-013	1.535127E-011	1	0.000000E+000
2	37.06467300	1.535127E-011	1.812728E-013	0	0.000000E+000
2	37.06768349	1.812728E-013	1.535127E-011	1	0.000000E+000
2	37.06814189	1.535127E-011	1.812728E-013	0	0.000000E+000
2	37.06834531	1.812728E-013	1.535127E-011	1	0.000000E+000
2	37.06903031	1.535127E-011	1.812728E-013	0	0.000000E+000
2	37.06916604	1.812728E-013	1.535127E-011	1	0.000000E+000
2	37.06926476	1.535127E-011	1.812728E-013	0	0.000000E+000
2	37.06948357	1.812728E-013	1.535127E-011	1	0.000000E+000
2	37.06994721	1.535127E-011	1.812728E-013	0	0.000000E+000
2	37.07117265	1.812728E-013	1.535127E-011	1	0.000000E+000
2	37.07131524	1.535127E-011	1.812728E-013	0	0.000000E+000
2	37.07147757	1.812728E-013	1.535127E-011	1	0.000000E+000
2	37.07153697	1.535127E-011	1.812728E-013	0	0.000000E+000
2	37.07185777	1.812728E-013	1.535127E-011	1	0.000000E+000
2	37.07247209	1.535127E-011	1.812728E-013	0	0.000000E+000
2	37.07313598	1.812728E-013	1.535127E-011	1	0.000000E+000
2	37.07349779	1.535127E-011	1.812728E-013	0	0.000000E+000
2	37.07414854	1.812728E-013	1.535127E-011	1	0.000000E+000
2	37.07497072	1.535127E-011	1.812728E-013	0	0.000000E+000
2	37.07736560	1.812728E-013	1.535127E-011	1	0.000000E+000
2	37.07737114	1.535127E-011	1.812728E-013	0	0.000000E+000
2	37.07741261	1.812728E-013	1.535127E-011	1	0.000000E+000
2	37.07752914	1.535127E-011	1.812728E-013	0	0.000000E+000
2	37.09203193	1.812728E-013	1.535127E-011	1	0.000000E+000
2	37.09250924	1.535127E-011	1.812728E-013	0	0.000000E+000
2	37.09393624	1.812728E-013	1.535127E-011	1	0.000000E+000
2	37.09469999	1.535127E-011	1.812728E-013	0	0.000000E+000
2	37.09473645	1.812728E-013	1.535127E-011	1	0.000000E+000
2	37.09523708	1.535127E-011	1.812728E-013	0	0.000000E+000
2	37.09544968	1.812728E-013	1.535127E-011	1	0.000000E+000
2	37.09617390	1.535127E-011	1.812728E-013	0	0.000000E+000
2	37.09662783	1.812728E-013	1.535127E-011	1	0.000000E+000
2	37.09736223	1.535127E-011	1.812728E-013	0	0.000000E+000
2	37.09801919	1.812728E-013	1.535127E-011	1	0.000000E+000
2	37.09816537	1.535127E-011	1.812728E-013	0	0.000000E+000
2	37.09853648	1.812728E-013	1.535127E-011	1	0.000000E+000
2	37.09858054	1.535127E-011	1.812728E-013	0	0.000000E+000
2	37.09933252	1.812728E-013	1.535127E-011	1	0.000000E+000
2	37.10044178	1.535127E-011	1.812728E-013	0	0.000000E+000
2	37.10088203	1.812728E-013	1.535127E-011	1	0.000000E+000
2	37.10104393	1.535127E-011	1.812728E-013	0	0.000000E+000
2	37.10155388	1.812728E-013	1.535127E-011	1	0.000000E+000
2	37.10192751	1.535127E-011	1.812728E-013	0	0.000000E+000
2	37.10206860	1.812728E-013	1.535127E-011	1	0.000000E+000
2	37.10209775	1.535127E-011	1.812728E-013	0	0.000000E+000
2	37.10212926	1.812728E-013	1.535127E-011	1	0.000000E+000
2	37.10240900	1.535127E-011	1.812728E-013	0	0.000000E+000
2	37.10258369	1.812728E-013	1.535127E-011	1	0.000000E+000
2	37.10298800	1.535127E-011	1.812728E-013	0	0.000000E+000
2	38.93937754	1.223119E-013	1.529231E-011	1	0.000000E+000
2	38.93960291	1.529231E-011	1.223119E-013	0	0.000000E+000
2	38.93979431	1.223119E-013	1.529231E-011	1	0.000000E+000
2	38.94035860	1.529231E-011	1.223119E-013	0	0.000000E+000
2	38.94143795	1.223119E-013	1.529231E-011	1	0.000000E+000
2	38.94155132	1.529231E-011	1.223119E-013	0	0.000000E+000
2	38.94191540	1.223119E-013	1.529231E-011	1	0.000000E+000
2	38.94229992	1.529231E-011	1.223119E-013	0	0.000000E+000
2	38.94248784	1.223119E-013	1.529231E-011	1	0.000000E+000
2	38.94257348	1.529231E-011	1.223119E-013	0	0.000000E+000
2	38.94495601	1.223119E-013	1.529231E-011	1	0.000000E+000
2	38.94631116	1.529231E-011	1.223119E-013	0	0.000000E+000
2	38.94652636	1.223119E-013	1.529231E-011	1	0.000000E+000
2	38.94683325	1.529231E-011	1.223119E-013	0	0.000000E+000
2	38.94726991	1.223119E-013	1.529231E-011	1	0.000000E+000
2	38.94793939	1.529231E-011	1.223119E-013	0	0.000000E+000
2	38.94803687	1.223119E-013	1.529231E-011	1	0.000000E+000
2	38.94855122	1.529231E-011	1.223119E-013	0	0.000000E+000
2	38.94858659	1.223119E-013	1.529231E-011	1	0.000000E+000
2	38.94984917	1.529231E-011	1.223119E-013	0	0.000000E+000
2	38.94999945	1.223119E-013	1.529231E-011	1	0.000000E+000
2	38.95013019	1.529231E-011	1.223119E-013	0	0.000000E+000
2	38.95081642	1.223119E-013	1.529231E-011	1	0.000000E+000
2	38.95097752	1.529231E-011	1.223119E-013	0	0.000000E+000
2	38.95111081	1.223119E-013	1.529231E-011	1	0.000000E+000
2	38.95291603	1.529231E-011	1.223119E-013	0	0.000000E+000
2	38.95308622	1.223119E-013	1.529231E-011	1	0.000000E+000
2	38.95346177	1.529231E-011	1.223119E-013	0	0.000000E+000
2	38.95437498	1.223119E-013	1.529231E-011	1	0.000000E+000
2	38.95614375	1.529231E-011	1.223119E-013	0	0.000000E+000
2	38.95646741	1.223119E-013	1.529231E-011	1	0.000000E+000
2	38.95676239	1.529231E-011	1.223119E-013	0	0.000000E+000
2	38.95688526	1.223119E-013	1.529231E-011	1	0.000000E+000
2	38.95719736	1.529231E-011	1.223119E-013	0	0.000000E+000
2	38.95723066	1.223119E-013	1.529231E-011	1	0.000000E+000
2	38.95728183	1.529231E-011	1.223119E-013	0	0.000000E+000
2	38.95760747	1.223119E-013	1.529231E-011	1	0.000000E+000
2	38.95764544	1.529231E-011	1.223119E-013	0	0.000000E+000
2	38.95814120	1.223119E-013	1.529231E-011	1	0.000000E+000
2	38.95892931	1.529231E-011	1.223119E-013	0	0.000000E+000
2	38.96157546	1.223119E-013	1.529231E-011	1	0.000000E+000
2	38.96193145	1.529231E-011	1.223119E-013	0	0.000000E+000
2	38.96212341	1.223119E-013	1.529231E-011	1	0.000000E+000
2	38.96234849	1.529231E-011	1.223119E-013	0	0.000000E+000
2	38.97256090	1.223119E-013	1.529231E-011	1	0.000000E+000
2	38.97315841	1.529231E-011	1.223119E-013	0	0.000000E+000
2	38.97335802	1.223119E-013	1.529231E-011	1	0.000000E+000
2	38.97357749	1.529231E-011	1.223119E-013	0	0.000000E+000
2	38.97360760	1.223119E-013	1.529231E-011	1	0.000000E+000
2	38.97374937	1.529231E-011	1.223119E-013	0	0.000000E+000
2	38.97408980	1.223119E-013	1.529231E-011	1	0.000000E+000
2	38.97441004	1.529231E-011	1.223119E-013	0	0.000000E+000
2	38.97446244	1.223119E-013	1.529231E-011	1	0.000000E+000
2	38.97457895	1.529231E-011	1.223119E-013	0	0.000000E+000
2	38.97466517	1.223119E-013	1.529231E-011	1	0.000000E+000
2	38.97488456	1.529231E-011	1.223119E-013	0	0.000000E+000
2	38.97527875	1.223119E-013	1.529231E-011	1	0.000000E+000
2	38.97589765	1.529231E-011	1.223119E-013	0	0.000000E+000
2	38.97643668	1.223119E-013	1.529231E-011	1	0.000000E+000
2	38.97719106	1.529231E-011	1.223119E-013	0	0.000000E+000
2	40.41297349	1.590208E-013	1.532902E-011	1	0.000000E+000
2	40.41314631	1.532902E-011	1.590208E-013	0	0.000000E+000
2	40.41429115	1.590208E-013	1.532902E-011	1	0.000000E+000
2	40.41466130	1.532902E-011	1.590208E-013	0	0.000000E+000
2	40.41471908	1.590208E-013	1.532902E-011	1	0.000000E+000
2	40.41528102	1.532902E-011	1.590208E-013	0	0.000000E+000
2	40.41593286	1.590208E-013	1.532902E-011	1	0.000000E+000
2	40.41637863	1.532902E-011	1.590208E-013	0	0.000000E+000
2	40.41653428	1.590208E-013	1.532902E-011	1	0.000000E+000
2	40.41656420	1.532902E-011	1.590208E-013	0	0.000000E+000
2	40.41683733	1.590208E-013	1.532902E-011	1	0.000000E+000
2	40.41718599	1.532902E-011	1.590208E-013	0	0.000000E+000
2	40.41720213	1.590208E-013	1.532902E-011	1	0.000000E+000
2	40.41737061	1.532902E-011	1.590208E-013	0	0.000000E+000
2	40.41822241	1.590208E-013	1.532902E-011	1	0.000000E+000
2	40.41834966	1.532902E-011	1.590208E-013	0	0.000000E+000
2	40.41838097	1.590208E-013	1.532902E-011	1	0.000000E+000
2	40.41855707	1.532902E-011	1.590208E-013	0	0.000000E+000
2	40.41872274	1.590208E-013	1.532902E-011	1	0.000000E+000
2	40.41888544	1.532902E-011	1.590208E-013	0	0.000000E+000
2	40.41913180	1.590208E-013	1.532902E-011	1	0.000000E+000
2	40.41935801	1.532902E-011	1.590208E-013	0	0.000000E+000
2	40.42012406	1.590208E-013	1.532902E-011	1	0.000000E+000
2	40.42024848	1.532902E-011	1.590208E-013	0	0.000000E+000
2	40.42125285	1.590208E-013	1.532902E-011	1	0.000000E+000
2	40.42239872	1.532902E-011	1.590208E-013	0	0.000000E+000
2	40.42299342	1.590208E-013	1.532902E-011	1	0.000000E+000
2	40.42338621	1.532902E-011	1.590208E-013	0	0.000000E+000
2	40.42588207	1.590208E-013	1.532902E-011	1	0.000000E+000
2	40.42597410	1.532902E-011	1.590208E-013	0	0.000000E+000
2	40.42604200	1.590208E-013	1.532902E-011	1	0.000000E+000
2	40.42657969	1.532902E-011	1.590208E-013	0	0.000000E+000
2	40.42736815	1.590208E-013	1.532902E-011	1	0.000000E+000
2	40.42764776	1.532902E-011	1.590208E-013	0	0.000000E+000
2	40.42767742	1.590208E-013	1.532902E-011	1	0.000000E+000
2	40.42778306	1.532902E-011	1.590208E-013	0	0.000000E+000
2	40.42811166	1.590208E-013	1.532902E-011	1	0.000000E+000
2	40.42817964	1.532902E-011	1.590208E-013	0	0.000000E+000
2	40.42924361	1.590208E-013	1.532902E-011	1	0.000000E+000
2	40.42982460	1.532902E-011	1.590208E-013	0	0.000000E+000
2	40.42998643	1.590208E-013	1.532902E-011	1	0.000000E+000
2	40.43036824	1.532902E-011	1.590208E-013	0	0.000000E+000
2	40.43049565	1.590208E-013	1.532902E-011	1	0.000000E+000
2	40.43055617	1.532902E-011	1.590208E-013	0	0.000000E+000
2	40.43062312	1.590208E-013	1.532902E-011	1	0.000000E+000
2	40.43069058	1.532902E-011	1.590208E-013	0	0.000000E+000
2	40.43108069	1.590208E-013	1.532902E-011	1	0.000000E+000
2	40.43120500	1.532902E-011	1.590208E-013	0	0.000000E+000
2	40.43121558	1.590208E-013	1.532902E-011	1	0.000000E+000
2	40.43202661	1.532902E-011	1.590208E-013	0	0.000000E+000
2	40.43204894	1.590208E-013	1.532902E-011	1	0.000000E+000
2	40.43262521	1.532902E-011	1.590208E-013	0	0.000000E+000
2	40.43293494	1.590208E-013	1.532902E-011	1	0.000000E+000
2	40.43302833	1.532902E-011	1.590208E-013	0	0.000000E+000
2	40.43322429	1.590208E-013	1.532902E-011	1	0.000000E+000
2	40.43382674	1.532902E-011	1.590208E-013	0	0.000000E+000
2	40.43420876	1.590208E-013	1.532902E-011	1	0.000000E+000
2	40.43454724	1.532902E-011	1.590208E-013	0	0.000000E+000
2	40.43628722	1.590208E-013	1.532902E-011	1	0.000000E+000
2	40.43631296	1.532902E-011	1.590208E-013	0	0.000000E+000
2	40.43660571	1.590208E-013	1.532902E-011	1	0.000000E+000
2	40.43671273	1.532902E-011	1.590208E-013	0	0.000000E+000
2	40.43835415	1.590208E-013	1.532902E-011	1	0.000000E+000
2	40.43837582	1.532902E-011	1.590208E-013	0	0.000000E+000
2	40.43868340	1.590208E-013	1.532902E-011	1	0.000000E+000
2	40.43875966	1.532902E-011	1.590208E-013	0	0.000000E+000
2	40.43897315	1.590208E-013	1.532902E-011	1	0.000000E+000
2	40.43899625	1.532902E-011	1.590208E-013	0	0.000000E+000
2	40.43956019	1.590208E-013	1.532902E-011	1	0.000000E+000
2	40.43965611	1.532902E-011	1.590208E-013	0	0.000000E+000
2	40.43966484	1.590208E-013	1.532902E-011	1	0.000000E+000
2	40.43979796	1.532902E-011	1.590208E-013	0	0.000000E+000
2	40.43985574	1.590208E-013	1.532902E-011	1	0.000000E+000
2	40.43987868	1.532902E-011	1.590208E-013	0	0.000000E+000
2	40.43994503	1.590208E-013	1.532902E-011	1	0.000000E+000
2	40.44011609	1.532902E-011	1.590208E-013	0	0.000000E+000
2	40.44107849	1.590208E-013	1.532902E-011	1	0.000000E+000
2	40.44135265	1.532902E-011	1.590208E-013	0	0.000000E+000
2	40.44161713	1.590208E-013	1.532902E-011	1	0.000000E+000
2	40.44287440	1.532902E-011	1.590208E-013	0	0.000000E+000
2	40.44320318	1.590208E-013	1.532902E-011	1	0.000000E+000
2	40.44374964	1.532902E-011	1.590208E-013	0	0.000000E+000
2	40.44512862	1.590208E-013	1.532902E-011	1	0.000000E+000
2	40.44521128	1.532902E-011	1.590208E-013	0	0.000000E+000
2	40.44593528	1.590208E-013	1.532902E-011	1	0.000000E+000
2	40.44603615	1.532902E-011	1.590208E-013	0	0.000000E+000
2	40.44661539	1.590208E-013	1.532902E-011	1	0.000000E+000
2	40.44669643	1.532902E-011	1.590208E-013	0	0.000000E+000
2	40.44691197	1.590208E-013	1.532902E-011	1	0.000000E+000
2	40.44698937	1.532902E-011	1.590208E-013	0	0.000000E+000
2	40.44702250	1.590208E-013	1.532902E-011	1	0.000000E+000
2	40.44749506	1.532902E-011	1.590208E-013	0	0.000000E+000
2	40.44753199	1.590208E-013	1.532902E-011	1	0.000000E+000
2	40.44843411	1.532902E-011	1.590208E-013	0	0.000000E+000
2	40.44869127	1.590208E-013	1.532902E-011	1	0.000000E+000
2	40.44881468	1.532902E-011	1.590208E-013	0	0.000000E+000
2	40.44939460	1.590208E-013	1.532902E-011	1	0.000000E+000
2	40.44953518	1.532902E-011	1.590208E-013	0	0.000000E+000
2	40.44995771	1.590208E-013	1.532902E-011	1	0.000000E+000
2	40.45047110	1.532902E-011	1.590208E-013	0	0.000000E+000
2	40.45053484	1.590208E-013	1.532902E-011	1	0.000000E+000
2	40.45065574	1.532902E-011	1.590208E-013	0	0.000000E+000
2	40.45134316	1.590208E-013	1.532902E-011	1	0.000000E+000
2	40.45146688	1.532902E-011	1.590208E-013	0	0.000000E+000
2	40.45224935	1.590208E-013	1.532902E-011	1	0.000000E+000
2	40.45237462	1.532902E-011	1.590208E-013	0	0.000000E+000
2	40.45242473	1.590208E-013	1.532902E-011	1	0.000000E+000
2	40.45251509	1.532902E-011	1.590208E-013	0	0.000000E+000
2	40.45272440	1.590208E-013	1.532902E-011	1	0.000000E+000
2	40.45354846	1.532902E-011	1.590208E-013	0	0.000000E+000
2	40.45397871	1.590208E-013	1.532902E-011	1	0.000000E+000
2	40.45415062	1.532902E-011	1.590208E-013	0	0.000000E+000
2	40.53302242	1.590208E-013	1.532902E-011	1	0.000000E+000
2	40.53319252	1.532902E-011	1.590208E-013	0	0.000000E+000
2	40.53320780	1.590208E-013	1.532902E-011	1	0.000000E+000
2	40.53372048	1.532902E-011	1.590208E-013	0	0.000000E+000
2	40.53375583	1.590208E-013	1.532902E-011	1	0.000000E+000
2	40.53400020	1.532902E-011	1.590208E-013	0	0.000000E+000
2	40.53463686	1.590208E-013	1.532902E-011	1	0.000000E+000
2	40.53473315	1.532902E-011	1.590208E-013	0	0.000000E+000
2	40.53489232	1.590208E-013	1.532902E-011	1	0.000000E+000
2	40.53530639	1.532902E-011	1.590208E-013	0	0.000000E+000
2	40.53601517	1.590208E-013	1.532902E-011	1	0.000000E+000
2	40.53604666	1.532902E-011	1.590208E-013	0	0.000000E+000
2	40.53616034	1.590208E-013	1.532902E-011	1	0.000000E+000
2	40.53671649	1.532902E-011	1.590208E-013	0	0.000000E+000
2	40.53701827	1.590208E-013	1.532902E-011	1	0.000000E+000
2	40.53841869	1.532902E-011	1.590208E-013	0	0.000000E+000
2	40.54030645	1.590208E-013	1.532902E-011	1	0.000000E+000
2	40.54131483	1.532902E-011	1.590208E-013	0	0.000000E+000
2	40.54138004	1.590208E-013	1.532902E-011	1	0.000000E+000
2	40.54242104	1.532902E-011	1.590208E-013	0	0.000000E+000
2	40.54255884	1.590208E-013	1.532902E-011	1	0.000000E+000
2	40.54289159	1.532902E-011	1.590208E-013	0	0.000000E+000
2	40.54301344	1.590208E-013	1.532902E-011	1	0.000000E+000
2	40.54324737	1.532902E-011	1.590208E-013	0	0.000000E+000
2	40.54413895	1.590208E-013	1.532902E-011	1	0.000000E+000
2	40.54430568	1.532902E-011	1.590208E-013	0	0.000000E+000
2	40.56581603	1.590208E-013	1.532902E-011	1	0.000000E+000
2	40.56623203	1.532902E-011	1.590208E-013	0	0.000000E+000
2	40.56628316	1.590208E-013	1.532902E-011	1	0.000000E+000
2	40.56633753	1.532902E-011	1.590208E-013	0	0.000000E+000
2	40.56769847	1.590208E-013	1.532902E-011	1	0.000000E+000
2	40.56816803	1.532902E-011	1.590208E-013	0	0.000000E+000
2	40.56854466	1.590208E-013	1.532902E-011	1	0.000000E+000
2	40.56919880	1.532902E-011	1.590208E-013	0	0.000000E+000
2	40.56942571	1.590208E-013	1.532902E-011	1	0.000000E+000
2	40.56947923	1.532902E-011	1.590208E-013	0	0.000000E+000
2	40.56952568	1.590208E-013	1.532902E-011	1	0.000000E+000
2	40.56956338	1.532902E-011	1.590208E-013	0	0.000000E+000
2	40.57076922	1.590208E-013	1.532902E-011	1	0.000000E+000
2	40.57087469	1.532902E-011	1.590208E-013	0	0.000000E+000
2	40.57160225	1.590208E-013	1.532902E-011	1	0.000000E+000
2	40.57179417	1.532902E-011	1.590208E-013	0	0.000000E+000
2	41.42089905	2.578977E-013	1.542790E-011	1	0.000000E+000
2	41.42152579	1.542790E-011	2.578977E-013	0	0.000000E+000
2	41.42183905	2.578977E-013	1.542790E-011	1	0.000000E+000
2	41.42197132	1.542790E-011	2.578977E-013	0	0.000000E+000
2	41.42225074	2.578977E-013	1.542790E-011	1	0.000000E+000
2	41.42272096	1.542790E-011	2.578977E-013	0	0.000000E+000
2	41.42294976	2.578977E-013	1.542790E-011	1	0.000000E+000
2	41.42300719	1.542790E-011	2.578977E-013	0	0.000000E+000
2	41.42330055	2.578977E-013	1.542790E-011	1	0.000000E+000
2	41.42346155	1.542790E-011	2.578977E-013	0	0.000000E+000
2	41.42425613	2.578977E-013	1.542790E-011	1	0.000000E+000
2	41.42650051	1.542790E-011	2.578977E-013	0	0.000000E+000
2	41.42798267	2.578977E-013	1.542790E-011	1	0.000000E+000
2	41.42832111	1.542790E-011	2.578977E-013	0	0.000000E+000
2	41.42858817	2.578977E-013	1.542790E-011	1	0.000000E+000
2	41.42897291	1.542790E-011	2.578977E-013	0	0.000000E+000
2	41.42947151	2.578977E-013	1.542790E-011	1	0.000000E+000
2	41.42980020	1.542790E-011	2.578977E-013	0	0.000000E+000
2	41.42984301	2.578977E-013	1.542790E-011	1	0.000000E+000
2	41.42987118	1.542790E-011	2.578977E-013	0	0.000000E+000
2	41.43119670	2.578977E-013	1.542790E-011	1	0.000000E+000
2	41.43209296	1.542790E-011	2.578977E-013	0	0.000000E+000
2	41.43221384	2.578977E-013	1.542790E-011	1	0.000000E+000
2	41.43276407	1.542790E-011	2.578977E-013	0	0.000000E+000
2	41.43357689	2.578977E-013	1.542790E-011	1	0.000000E+000
2	41.43362101	1.542790E-011	2.578977E-013	0	0.000000E+000
2	41.43446245	2.578977E-013	1.542790E-011	1	0.000000E+000
2	41.43460908	1.542790E-011	2.578977E-013	0	0.000000E+000
2	41.43506668	2.578977E-013	1.542790E-011	1	0.000000E+000
2	41.43516152	1.542790E-011	2.578977E-013	0	0.000000E+000
2	41.43565182	2.578977E-013	1.542790E-011	1	0.000000E+000
2	41.43579635	1.542790E-011	2.578977E-013	0	0.000000E+000
2	41.43689537	2.578977E-013	1.542790E-011	1	0.000000E+000
2	41.43694580	1.542790E-011	2.578977E-013	0	0.000000E+000
2	41.43755036	2.578977E-013	1.542790E-011	1	0.000000E+000
2	41.43779830	1.542790E-011	2.578977E-013	0	0.000000E+000
2	41.43825505	2.578977E-013	1.542790E-011	1	0.000000E+000
2	41.43839215	1.542790E-011	2.578977E-013	0	0.000000E+000
2	41.43865546	2.578977E-013	1.542790E-011	1	0.000000E+000
2	41.43918201	1.542790E-011	2.578977E-013	0	0.000000E+000
2	41.44211704	2.578977E-013	1.542790E-011	1	0.000000E+000
2	41.44222832	1.542790E-011	2.578977E-013	0	0.000000E+000
2	41.44272566	2.578977E-013	1.542790E-011	1	0.000000E+000
2	41.44326966	1.542790E-011	2.578977E-013	0	0.000000E+000
2	41.44356077	2.578977E-013	1.542790E-011	1	0.000000E+000
2	41.44422383	1.542790E-011	2.578977E-013	0	0.000000E+000
2	41.44524002	2.578977E-013	1.542790E-011	1	0.000000E+000
2	41.44596161	1.542790E-011	2.578977E-013	0	0.000000E+000
2	41.44624346	2.578977E-013	1.542790E-011	1	0.000000E+000
2	41.44651884	1.542790E-011	2.578977E-013	0	0.000000E+000
2	41.44700918	2.578977E-013	1.542790E-011	1	0.000000E+000
2	41.44726112	1.542790E-011	2.578977E-013	0	0.000000E+000
2	41.44811377	2.578977E-013	1.542790E-011	1	0.000000E+000
2	41.44871174	1.542790E-011	2.578977E-013	0	0.000000E+000
2	41.44974936	2.578977E-013	1.542790E-011	1	0.000000E+000
2	41.44979667	1.542790E-011	2.578977E-013	0	0.000000E+000
2	41.45025067	2.578977E-013	1.542790E-011	1	0.000000E+000
2	41.45037413	1.542790E-011	2.578977E-013	0	0.000000E+000
2	41.45093086	2.578977E-013	1.542790E-011	1	0.000000E+000
2	41.45136836	1.542790E-011	2.578977E-013	0	0.000000E+000
2	41.45197573	2.578977E-013	1.542790E-011	1	0.000000E+000
2	41.45256402	1.542790E-011	2.578977E-013	0	0.000000E+000
2	41.45357504	2.578977E-013	1.542790E-011	1	0.000000E+000
2	41.45375079	1.542790E-011	2.578977E-013	0	0.000000E+000
2	41.45396852	2.578977E-013	1.542790E-011	1	0.000000E+000
2	41.45402001	1.542790E-011	2.578977E-013	0	0.000000E+000
2	41.45458870	2.578977E-013	1.542790E-011	1	0.000000E+000
2	41.45522090	1.542790E-011	2.578977E-013	0	0.000000E+000
2	41.45539275	2.578977E-013	1.542790E-011	1	0.000000E+000
2	41.45543332	1.542790E-011	2.578977E-013	0	0.000000E+000
2	41.45769748	2.578977E-013	1.542790E-011	1	0.000000E+000
2	41.45819783	1.542790E-011	2.578977E-013	0	0.000000E+000
2	41.45825435	2.578977E-013	1.542790E-011	1	0.000000E+000
2	41.45882085	1.542790E-011	2.578977E-013	0	0.000000E+000
2	41.46030957	2.578977E-013	1.542790E-011	1	0.000000E+000
2	41.46096188	1.542790E-011	2.578977E-013	0	0.000000E+000
2	41.46097122	2.578977E-013	1.542790E-011	1	0.000000E+000
2	41.46125699	1.542790E-011	2.578977E-013	0	0.000000E+000
2	41.46170789	2.578977E-013	1.542790E-011	1	0.000000E+000
2	41.46219975	1.542790E-011	2.578977E-013	0	0.000000E+000
2	41.46356256	2.578977E-013	1.542790E-011	1	0.000000E+000
2	41.46366070	1.542790E-011	2.578977E-013	0	0.000000E+000
2	41.46418254	2.578977E-013	1.542790E-011	1	0.000000E+000
2	41.46461618	1.542790E-011	2.578977E-013	0	0.000000E+000
2	41.46641703	2.578977E-013	1.542790E-011	1	0.000000E+000
2	41.46699216	1.542790E-011	2.578977E-013	0	0.000000E+000
2	41.46764507	2.578977E-013	1.542790E-011	1	0.000000E+000
2	41.46846175	1.542790E-011	2.578977E-013	0	0.000000E+000
2	41.46960774	2.578977E-013	1.542790E-011	1	0.000000E+000
2	41.46987538	1.542790E-011	2.578977E-013	0	0.000000E+000
2	41.47019395	2.578977E-013	1.542790E-011	1	0.000000E+000
2	41.47133879	1.542790E-011	2.578977E-013	0	0.000000E+000
2	41.47181287	2.578977E-013	1.542790E-011	1	0.000000E+000
2	41.47246091	1.542790E-011	2.578977E-013	0	0.000000E+000
2	41.47264759	2.578977E-013	1.542790E-011	1	0.000000E+000
2	41.47292071	1.542790E-011	2.578977E-013	0	0.000000E+000
2	41.47353048	2.578977E-013	1.542790E-011	1	0.000000E+000
2	41.47388460	1.542790E-011	2.578977E-013	0	0.000000E+000
2	41.47553504	2.578977E-013	1.542790E-011	1	0.000000E+000
2	41.47567871	1.542790E-011	2.578977E-013	0	0.000000E+000
2	41.47623517	2.578977E-013	1.542790E-011	1	0.000000E+000
2	41.47642228	1.542790E-011	2.578977E-013	0	0.000000E+000
2	41.47679658	2.578977E-013	1.542790E-011	1	0.000000E+000
2	41.47740065	1.542790E-011	2.578977E-013	0	0.000000E+000
2	41.47744087	2.578977E-013	1.542790E-011	1	0.000000E+000
2	41.47808207	1.542790E-011	2.578977E-013	0	0.000000E+000
2	41.47880311	2.578977E-013	1.542790E-011	1	0.000000E+000
2	41.47881131	1.542790E-011	2.578977E-013	0	0.000000E+000
2	41.47904500	2.578977E-013	1.542790E-011	1	0.000000E+000
2	41.47983165	1.542790E-011	2.578977E-013	0	0.000000E+000
2	41.48012191	2.578977E-013	1.542790E-011	1	0.000000E+000
2	41.48014422	1.542790E-011	2.578977E-013	0	0.000000E+000
2	41.48238387	2.578977E-013	1.542790E-011	1	0.000000E+000
2	41.48312605	1.542790E-011	2.578977E-013	0	0.000000E+000
2	41.48351498	2.578977E-013	1.542790E-011	1	0.000000E+000
2	41.48400107	1.542790E-011	2.578977E-013	0	0.000000E+000
2	41.69604177	1.954863E-013	1.536549E-011	1	0.000000E+000
2	41.69640916	1.536549E-011	1.954863E-013	0	0.000000E+000
2	41.69726954	1.954863E-013	1.536549E-011	1	0.000000E+000
2	41.69727268	1.536549E-011	1.954863E-013	0	0.000000E+000
2	41.69743418	1.954863E-013	1.536549E-011	1	0.000000E+000
2	41.69782769	1.536549E-011	1.954863E-013	0	0.000000E+000
2	41.69794687	1.954863E-013	1.536549E-011	1	0.000000E+000
2	41.69921373	1.536549E-011	1.954863E-013	0	0.000000E+000
2	41.69983654	1.954863E-013	1.536549E-011	1	0.000000E+000
2	41.70026871	1.536549E-011	1.954863E-013	0	0.000000E+000
2	41.70069727	1.954863E-013	1.536549E-011	1	0.000000E+000
2	41.70108544	1.536549E-011	1.954863E-013	0	0.000000E+000
2	41.70113546	1.954863E-013	1.536549E-011	1	0.000000E+000
2	41.70123656	1.536549E-011	1.954863E-013	0	0.000000E+000
2	41.70325732	1.954863E-013	1.536549E-011	1	0.000000E+000
2	41.70356233	1.536549E-011	1.954863E-013	0	0.000000E+000
2	41.70549994	1.954863E-013	1.536549E-011	1	0.000000E+000
2	41.70607923	1.536549E-011	1.954863E-013	0	0.000000E+000
2	41.70733533	1.954863E-013	1.536549E-011	1	0.000000E+000
2	41.70750819	1.536549E-011	1.954863E-013	0	0.000000E+000
2	41.70762741	1.954863E-013	1.536549E-011	1	0.000000E+000
2	41.70783639	1.536549E-011	1.954863E-013	0	0.000000E+000
2	41.70930394	1.954863E-013	1.536549E-011	1	0.000000E+000
2	41.70966493	1.536549E-011	1.954863E-013	0	0.000000E+000
2	41.70983410	1.954863E-013	1.536549E-011	1	0.000000E+000
2	41.70985909	1.536549E-011	1.954863E-013	0	0.000000E+000
2	41.71251198	1.954863E-013	1.536549E-011	1	0.000000E+000
2	41.71281391	1.536549E-011	1.954863E-013	0	0.000000E+000
2	41.71349594	1.954863E-013	1.536549E-011	1	0.000000E+000
2	41.71369579	1.536549E-011	1.954863E-013	0	0.000000E+000
2	41.71464269	1.954863E-013	1.536549E-011	1	0.000000E+000
2	41.71465625	1.536549E-011	1.954863E-013	0	0.000000E+000
2	45.95527550	1.262780E-013	1.529628E-011	1	0.000000E+000
2	45.95562582	1.529628E-011	1.262780E-013	0	0.000000E+000
2	45.95566013	1.262780E-013	1.529628E-011	1	0.000000E+000
2	45.95609935	1.529628E-011	1.262780E-013	0	0.000000E+000
2	45.95682988	1.262780E-013	1.529628E-011	1	0.000000E+000
2	45.95710078	1.529628E-011	1.262780E-013	0	0.000000E+000
2	45.95749496	1.262780E-013	1.529628E-011	1	0.000000E+000
2	45.95753319	1.529628E-011	1.262780E-013	0	0.000000E+000
2	45.95781477	1.262780E-013	1.529628E-011	1	0.000000E+000
2	45.95785030	1.529628E-011	1.262780E-013	0	0.000000E+000
2	45.95829615	1.262780E-013	1.529628E-011	1	0.000000E+000
2	45.95840747	1.529628E-011	1.262780E-013	0	0.000000E+000
2	45.95946072	1.262780E-013	1.529628E-011	1	0.000000E+000
2	45.95959367	1.529628E-011	1.262780E-013	0	0.000000E+000
2	45.95980982	1.262780E-013	1.529628E-011	1	0.000000E+000
2	45.96029327	1.529628E-011	1.262780E-013	0	0.000000E+000
2	45.96033566	1.262780E-013	1.529628E-011	1	0.000000E+000
2	45.96066707	1.529628E-011	1.262780E-013	0	0.000000E+000
2	45.96096279	1.262780E-013	1.529628E-011	1	0.000000E+000
2	45.96101847	1.529628E-011	1.262780E-013	0	0.000000E+000
2	45.96263779	1.262780E-013	1.529628E-011	1	0.000000E+000
2	45.96286074	1.529628E-011	1.262780E-013	0	0.000000E+000
2	45.96297645	1.262780E-013	1.529628E-011	1	0.000000E+000
2	45.96350637	1.529628E-011	1.262780E-013	0	0.000000E+000
2	45.96451491	1.262780E-013	1.529628E-011	1	0.000000E+000
2	45.96500256	1.529628E-011	1.262780E-013	0	0.000000E+000
2	45.96506651	1.262780E-013	1.529628E-011	1	0.000000E+000
2	45.96524238	1.529628E-011	1.262780E-013	0	0.000000E+000
2	45.96594379	1.262780E-013	1.529628E-011	1	0.000000E+000
2	45.96598190	1.529628E-011	1.262780E-013	0	0.000000E+000
2	45.96612567	1.262780E-013	1.529628E-011	1	0.000000E+000
2	45.96660340	1.529628E-011	1.262780E-013	0	0.000000E+000
2	45.96788724	1.262780E-013	1.529628E-011	1	0.000000E+000
2	45.96799332	1.529628E-011	1.262780E-013	0	0.000000E+000
2	45.96812895	1.262780E-013	1.529628E-011	1	0.000000E+000
2	45.96893403	1.529628E-011	1.262780E-013	0	0.000000E+000
2	45.97214285	1.262780E-013	1.529628E-011	1	0.000000E+000
2	45.97250374	1.529628E-011	1.262780E-013	0	0.000000E+000
2	45.97355187	1.262780E-013	1.529628E-011	1	0.000000E+000
2	45.97418350	1.529628E-011	1.262780E-013	0	0.000000E+000
2	50.86542468	-1.204996E-013	1.504950E-011	1	0.000000E+000
2	50.86581497	1.504950E-011	-1.204996E-013	0	0.000000E+000
2	50.86598737	-1.204996E-013	1.504950E-011	1	0.000000E+000
2	50.86618295	1.504950E-011	-1.204996E-013	0	0.000000E+000
2	50.86659571	-1.204996E-013	1.504950E-011	1	0.000000E+000
2	50.86709379	1.504950E-011	-1.204996E-013	0	0.000000E+000
2	50.86785091	-1.204996E-013	1.504950E-011	1	0.000000E+000
2	50.86803358	1.504950E-011	-1.204996E-013	0	0.000000E+000
2	50.86908032	-1.204996E-013	1.504950E-011	1	0.000000E+000
2	50.86908717	1.504950E-011	-1.204996E-013	0	0.000000E+000
2	50.87154725	-1.204996E-013	1.504950E-011	1	0.000000E+000
2	50.87163612	1.504950E-011	-1.204996E-013	0	0.000000E+000
2	50.87206970	-1.204996E-013	1.504950E-011	1	0.000000E+000
2	50.87215200	1.504950E-011	-1.204996E-013	0	0.000000E+000
2	50.87310082	-1.204996E-013	1.504950E-011	1	0.000000E+000
2	50.87327264	1.504950E-011	-1.204996E-013	0	0.000000E+000
2	50.87369067	-1.204996E-013	1.504950E-011	1	0.000000E+000
2	50.87402226	1.504950E-011	-1.204996E-013	0	0.000000E+000
2	50.87580720	-1.204996E-013	1.504950E-011	1	0.000000E+000
2	50.87586228	1.504950E-011	-1.204996E-013	0	0.000000E+000
2	50.87704162	-1.204996E-013	1.504950E-011	1	0.000000E+000
2	50.87768736	1.504950E-011	-1.204996E-013	0	0.000000E+000
2	50.87869676	-1.204996E-013	1.504950E-011	1	0.000000E+000
2	50.87878720	1.504950E-011	-1.204996E-013	0	0.000000E+000
2	50.87970317	-1.204996E-013	1.504950E-011	1	0.000000E+000
2	50.87975402	1.504950E-011	-1.204996E-013	0	0.000000E+000
2	50.88190167	-1.204996E-013	1.504950E-011	1	0.000000E+000
2	50.88220469	1.504950E-011	-1.204996E-013	0	0.000000E+000
2	50.88240835	-1.204996E-013	1.504950E-011	1	0.000000E+000
2	50.88265665	1.504950E-011	-1.204996E-013	0	0.000000E+000
2	50.88321194	-1.204996E-013	1.504950E-011	1	0.000000E+000
2	50.88362347	1.504950E-011	-1.204996E-013	0	0.000000E+000
2	50.88416962	-1.204996E-013	1.504950E-011	1	0.000000E+000
2	50.88424911	1.504950E-011	-1.204996E-013	0	0.000000E+000
2	50.88497865	-1.204996E-013	1.504950E-011	1	0.000000E+000
2	50.88518366	1.504950E-011	-1.204996E-013	0	0.000000E+000
2	50.88547111	-1.204996E-013	1.504950E-011	1	0.000000E+000
2	50.88570175	1.504950E-011	-1.204996E-013	0	0.000000E+000
2	50.88584799	-1.204996E-013	1.504950E-011	1	0.000000E+000
2	50.88656012	1.504950E-011	-1.204996E-013	0	0.000000E+000
2	50.88922676	-1.204996E-013	1.504950E-011	1	0.000000E+000
2	50.88948507	1.504950E-011	-1.204996E-013	0	0.000000E+000
2	50.88999128	-1.204996E-013	1.504950E-011	1	0.000000E+000
2	50.89030428	1.504950E-011	-1.204996E-013	0	0.000000E+000
2	50.89050277	-1.204996E-013	1.504950E-011	1	0.000000E+000
2	50.89053558	1.504950E-011	-1.204996E-013	0	0.000000E+000
2	50.89131130	-1.204996E-013	1.504950E-011	1	0.000000E+000
2	50.89134936	1.504950E-011	-1.204996E-013	0	0.000000E+000
2	50.89141050	-1.204996E-013	1.504950E-011	1	0.000000E+000
2	50.89146396	1.504950E-011	-1.204996E-013	0	0.000000E+000
2	50.89165796	-1.204996E-013	1.504950E-011	1	0.000000E+000
2	50.89218288	1.504950E-011	-1.204996E-013	0	0.000000E+000
2	50.89283578	-1.204996E-013	1.504950E-011	1	0.000000E+000
2	50.89292960	1.504950E-011	-1.204996E-013	0	0.000000E+000
2	50.89298719	-1.204996E-013	1.504950E-011	1	0.000000E+000
2	50.89303890	1.504950E-011	-1.204996E-013	0	0.000000E+000
2	50.91987618	-1.204996E-013	1.504950E-011	1	0.000000E+000
2	50.92018649	1.504950E-011	-1.204996E-013	0	0.000000E+000
2	50.92042515	-1.204996E-013	1.504950E-011	1	0.000000E+000
2	50.92063898	1.504950E-011	-1.204996E-013	0	0.000000E+000
2	50.92376196	-1.204996E-013	1.504950E-011	1	0.000000E+000
2	50.92386244	1.504950E-011	-1.204996E-013	0	0.000000E+000
2	50.92522200	-1.204996E-013	1.504950E-011	1	0.000000E+000
2	50.92533491	1.504950E-011	-1.204996E-013	0	0.000000E+000
2	50.92558373	-1.204996E-013	1.504950E-011	1	0.000000E+000
2	50.92562519	1.504950E-011	-1.204996E-013	0	0.000000E+000
2	50.92702278	-1.204996E-013	1.504950E-011	1	0.000000E+000
2	50.92735222	1.504950E-011	-1.204996E-013	0	0.000000E+000
2	50.92793873	-1.204996E-013	1.504950E-011	1	0.000000E+000
2	50.92808613	1.504950E-011	-1.204996E-013	0	0.000000E+000
2	50.92860305	-1.204996E-013	1.504950E-011	1	0.000000E+000
2	50.92866693	1.504950E-011	-1.204996E-013	0	0.000000E+000
2	50.92915351	-1.204996E-013	1.504950E-011	1	0.000000E+000
2	50.92982640	1.504950E-011	-1.204996E-013	0	0.000000E+000
2	50.93016061	-1.204996E-013	1.504950E-011	1	0.000000E+000
2	50.93032951	1.504950E-011	-1.204996E-013	0	0.000000E+000
2	50.93095329	-1.204996E-013	1.504950E-011	1	0.000000E+000
2	50.93118247	1.504950E-011	-1.204996E-013	0	0.000000E+000
2	50.93197505	-1.204996E-013	1.504950E-011	1	0.000000E+000
2	50.93224579	1.504950E-011	-1.204996E-013	0	0.000000E+000
2	50.93261131	-1.204996E-013	1.504950E-011	1	0.000000E+000
2	50.93289914	1.504950E-011	-1.204996E-013	0	0.000000E+000
2	50.98381214	-1.204996E-013	1.504950E-011	1	0.000000E+000
2	50.98430708	1.504950E-011	-1.204996E-013	0	0.000000E+000
2	50.98455797	-1.204996E-013	1.504950E-011	1	0.000000E+000
2	50.98473754	1.504950E-011	-1.204996E-013	0	0.000000E+000
2	50.98480830	-1.204996E-013	1.504950E-011	1	0.000000E+000
2	50.98553796	1.504950E-011	-1.204996E-013	0	0.000000E+000
2	50.98667375	-1.204996E-013	1.504950E-011	1	0.000000E+000
2	50.98712400	1.504950E-011	-1.204996E-013	0	0.000000E+000
2	50.98829101	-1.204996E-013	1.504950E-011	1	0.000000E+000
2	50.98893261	1.504950E-011	-1.204996E-013	0	0.000000E+000
2	50.98916027	-1.204996E-013	1.504950E-011	1	0.000000E+000
2	50.98936015	1.504950E-011	-1.204996E-013	0	0.000000E+000
2	50.98947410	-1.204996E-013	1.504950E-011	1	0.000000E+000
2	50.98960673	1.504950E-011	-1.204996E-013	0	0.000000E+000
2	50.99137953	-1.204996E-013	1.504950E-011	1	0.000000E+000
2	50.99149775	1.504950E-011	-1.204996E-013	0	0.000000E+000
2	50.99158646	-1.204996E-013	1.504950E-011	1	0.000000E+000
2	50.99236246	1.504950E-011	-1.204996E-013	0	0.000000E+000
2	50.99327321	-1.204996E-013	1.504950E-011	1	0.000000E+000
2	50.99394183	1.504950E-011	-1.204996E-013	0	0.000000E+000
2	50.99411485	-1.204996E-013	1.504950E-011	1	0.000000E+000
2	50.99429559	1.504950E-011	-1.204996E-013	0	0.000000E+000
2	50.99491061	-1.204996E-013	1.504950E-011	1	0.000000E+000
2	50.99531504	1.504950E-011	-1.204996E-013	0	0.000000E+000
2	50.99709614	-1.204996E-013	1.504950E-011	1	0.000000E+000
2	50.99719919	1.504950E-011	-1.204996E-013	0	0.000000E+000
2	50.99817693	-1.204996E-013	1.504950E-011	1	0.000000E+000
2	50.99852566	1.504950E-011	-1.204996E-013	0	0.000000E+000
2	50.99868124	-1.204996E-013	1.504950E-011	1	0.000000E+000
2	50.99875188	1.504950E-011	-1.204996E-013	0	0.000000E+000
2	50.99909927	-1.204996E-013	1.504950E-011	1	0.000000E+000
2	50.99988798	1.504950E-011	-1.204996E-013	0	0.000000E+000
2	51.00043621	-1.204996E-013	1.504950E-011	1	0.000000E+000
2	51.00048669	1.504950E-011	-1.204996E-013	0	0.000000E+000
2	51.00122586	-1.204996E-013	1.504950E-011	1	0.000000E+000
2	51.00166192	1.504950E-011	-1.204996E-013	0	0.000000E+000
2	51.00229064	-1.204996E-013	1.504950E-011	1	0.000000E+000
2	51.00272061	1.504950E-011	-1.204996E-013	0	0.000000E+000
2	51.00278711	-1.204996E-013	1.504950E-011	1	0.000000E+000
2	51.00292024	1.504950E-011	-1.204996E-013	0	0.000000E+000
2	51.00517317	-1.204996E-013	1.504950E-011	1	0.000000E+000
2	51.00538752	1.504950E-011	-1.204996E-013	0	0.000000E+000
2	51.00545761	-1.204996E-013	1.504950E-011	1	0.000000E+000
2	51.00546810	1.504950E-011	-1.204996E-013	0	0.000000E+000
2	51.00554011	-1.204996E-013	1.504950E-011	1	0.000000E+000
2	51.00628647	1.504950E-011	-1.204996E-013	0	0.000000E+000
2	51.00742054	-1.204996E-013	1.504950E-011	1	0.000000E+000
2	51.00746946	1.504950E-011	-1.204996E-013	0	0.000000E+000
2	51.01671894	-1.204996E-013	1.504950E-011	1	0.000000E+000
2	51.01808257	1.504950E-011	-1.204996E-013	0	0.000000E+000
2	51.01830143	-1.204996E-013	1.504950E-011	1	0.000000E+000
2	51.01843632	1.504950E-011	-1.204996E-013	0	0.000000E+000
2	51.01917565	-1.204996E-013	1.504950E-011	1	0.000000E+000
2	51.01947828	1.504950E-011	-1.204996E-013	0	0.000000E+000
2	51.01994719	-1.204996E-013	1.504950E-011	1	0.000000E+000
2	51.02001620	1.504950E-011	-1.204996E-013	0	0.000000E+000
2	51.02079278	-1.204996E-013	1.504950E-011	1	0.000000E+000
2	51.02116399	1.504950E-011	-1.204996E-013	0	0.000000E+000
2	51.02146677	-1.204996E-013	1.504950E-011	1	0.000000E+000
2	51.02188400	1.504950E-011	-1.204996E-013	0	0.000000E+000
2	51.02226805	-1.204996E-013	1.504950E-011	1	0.000000E+000
2	51.02294098	1.504950E-011	-1.204996E-013	0	0.000000E+000
2	51.02308784	-1.204996E-013	1.504950E-011	1	0.000000E+000
2	51.02409040	1.504950E-011	-1.204996E-013	0	0.000000E+000
2	51.02878107	-1.204996E-013	1.504950E-011	1	0.000000E+000
2	51.02938018	1.504950E-011	-1.204996E-013	0	0.000000E+000
2	51.03003261	-1.204996E-013	1.504950E-011	1	0.000000E+000
2	51.03028656	1.504950E-011	-1.204996E-013	0	0.000000E+000
2	51.03033329	-1.204996E-013	1.504950E-011	1	0.000000E+000
2	51.03067582	1.504950E-011	-1.204996E-013	0	0.000000E+000
2	51.03424297	-1.204996E-013	1.504950E-011	1	0.000000E+000
2	51.03596676	1.504950E-011	-1.204996E-013	0	0.000000E+000
2	51.03601087	-1.204996E-013	1.504950E-011	1	0.000000E+000
2	51.03615539	1.504950E-011	-1.204996E-013	0	0.000000E+000
2	51.03720495	-1.204996E-013	1.504950E-011	1	0.000000E+000
2	51.03759724	1.504950E-011	-1.204996E-013	0	0.000000E+000
2	51.03772366	-1.204996E-013	1.504950E-011	1	0.000000E+000
2	51.03851807	1.504950E-011	-1.204996E-013	0	0.000000E+000
2	51.04317060	-1.204996E-013	1.504950E-011	1	0.000000E+000
2	51.04336652	1.504950E-011	-1.204996E-013	0	0.000000E+000
2	51.04619667	-1.204996E-013	1.504950E-011	1	0.000000E+000
2	51.04784098	1.504950E-011	-1.204996E-013	0	0.000000E+000
2	51.04874654	-1.204996E-013	1.504950E-011	1	0.000000E+000
2	51.04981554	1.504950E-011	-1.204996E-013	0	0.000000E+000
2	51.05780188	-1.204996E-013	1.504950E-011	1	0.000000E+000
2	51.05784959	1.504950E-011	-1.204996E-013	0	0.000000E+000
2	51.05900868	-1.204996E-013	1.504950E-011	1	0.000000E+000
2	51.05905518	1.504950E-011	-1.204996E-013	0	0.000000E+000
2	51.05917004	-1.204996E-013	1.504950E-011	1	0.000000E+000
2	51.05942763	1.504950E-011	-1.204996E-013	0	0.000000E+000
2	51.05963982	-1.204996E-013	1.504950E-011	1	0.000000E+000
2	51.05984328	1.504950E-011	-1.204996E-013	0	0.000000E+000
2	51.05994441	-1.204996E-013	1.504950E-011	1	0.000000E+000
2	51.06006721	1.504950E-011	-1.204996E-013	0	0.000000E+000
2	51.06029313	-1.204996E-013	1.504950E-011	1	0.000000E+000
2	51.06040888	1.504950E-011	-1.204996E-013	0	0.000000E+000
2	51.06061528	-1.204996E-013	1.504950E-011	1	0.000000E+000
2	51.06145717	1.504950E-011	-1.204996E-013	0	0.000000E+000
2	51.06180753	-1.204996E-013	1.504950E-011	1	0.000000E+000
2	51.06189546	1.504950E-011	-1.204996E-013	0	0.000000E+000
2	51.06212729	-1.204996E-013	1.504950E-011	1	0.000000E+000
2	51.06251678	1.504950E-011	-1.204996E-013	0	0.000000E+000
2	51.06387577	-1.204996E-013	1.504950E-011	1	0.000000E+000
2	51.06444580	1.504950E-011	-1.204996E-013	0	0.000000E+000
2	51.06447151	-1.204996E-013	1.504950E-011	1	0.000000E+000
2	51.06492561	1.504950E-011	-1.204996E-013	0	0.000000E+000
2	51.06502601	-1.204996E-013	1.504950E-011	1	0.000000E+000
2	51.06503129	1.504950E-011	-1.204996E-013	0	0.000000E+000
2	51.06694748	-1.204996E-013	1.504950E-011	1	0.000000E+000
2	51.06742646	1.504950E-011	-1.204996E-013	0	0.000000E+000
2	51.06810413	-1.204996E-013	1.504950E-011	1	0.000000E+000
2	51.07015219	1.504950E-011	-1.204996E-013	0	0.000000E+000
2	51.07095859	-1.204996E-013	1.504950E-011	1	0.000000E+000
2	51.07116207	1.504950E-011	-1.204996E-013	0	0.000000E+000
2	51.07379520	-1.204996E-013	1.504950E-011	1	0.000000E+000
2	51.07381485	1.504950E-011	-1.204996E-013	0	0.000000E+000
2	51.07390862	-1.204996E-013	1.504950E-011	1	0.000000E+000
2	51.07398834	1.504950E-011	-1.204996E-013	0	0.000000E+000
2	51.07604868	-1.204996E-013	1.504950E-011	1	0.000000E+000
2	51.07608585	1.504950E-011	-1.204996E-013	0	0.000000E+000
2	51.07626753	-1.204996E-013	1.504950E-011	1	0.000000E+000
2	51.07641813	1.504950E-011	-1.204996E-013	0	0.000000E+000
2	51.07677047	-1.204996E-013	1.504950E-011	1	0.000000E+000
2	51.07721952	1.504950E-011	-1.204996E-013	0	0.000000E+000
2	51.07723776	-1.204996E-013	1.504950E-011	1	0.000000E+000
2	51.07725862	1.504950E-011	-1.204996E-013	0	0.000000E+000
2	53.69219876	5.351499E-014	1.522351E-011	1	0.000000E+000
2	53.69233864	1.522351E-011	5.351499E-014	0	0.000000E+000
2	53.69269882	5.351499E-014	1.522351E-011	1	0.000000E+000
2	53.69333824	1.522351E-011	5.351499E-014	0	0.000000E+000
2	53.69353895	5.351499E-014	1.522351E-011	1	0.000000E+000
2	53.69384533	1.522351E-011	5.351499E-014	0	0.000000E+000
2	53.69552987	5.351499E-014	1.522351E-011	1	0.000000E+000
2	53.69596891	1.522351E-011	5.351499E-014	0	0.000000E+000
2	53.69617865	5.351499E-014	1.522351E-011	1	0.000000E+000
2	53.69649604	1.522351E-011	5.351499E-014	0	0.000000E+000
2	53.69947354	5.351499E-014	1.522351E-011	1	0.000000E+000
2	53.70000395	1.522351E-011	5.351499E-014	0	0.000000E+000
2	53.70101497	5.351499E-014	1.522351E-011	1	0.000000E+000
2	53.70190887	1.522351E-011	5.351499E-014	0	0.000000E+000
2	53.70295924	5.351499E-014	1.522351E-011	1	0.000000E+000
2	53.70301081	1.522351E-011	5.351499E-014	0	0.000000E+000
2	53.70350274	5.351499E-014	1.522351E-011	1	0.000000E+000
2	53.70451925	1.522351E-011	5.351499E-014	0	0.000000E+000
2	53.70512215	5.351499E-014	1.522351E-011	1	0.000000E+000
2	53.70590092	1.522351E-011	5.351499E-014	0	0.000000E+000
2	53.70592765	5.351499E-014	1.522351E-011	1	0.000000E+000
2	53.70597674	1.522351E-011	5.351499E-014	0	0.000000E+000
2	53.70638209	5.351499E-014	1.522351E-011	1	0.000000E+000
2	53.70639039	1.522351E-011	5.351499E-014	0	0.000000E+000
2	53.70818659	5.351499E-014	1.522351E-011	1	0.000000E+000
2	53.70825940	1.522351E-011	5.351499E-014	0	0.000000E+000
2	53.70922118	5.351499E-014	1.522351E-011	1	0.000000E+000
2	53.70924510	1.522351E-011	5.351499E-014	0	0.000000E+000
2	53.70927025	5.351499E-014	1.522351E-011	1	0.000000E+000
2	53.70941073	1.522351E-011	5.351499E-014	0	0.000000E+000
2	53.70947211	5.351499E-014	1.522351E-011	1	0.000000E+000
2	53.70955856	1.522351E-011	5.351499E-014	0	0.000000E+000
2	53.71016491	5.351499E-014	1.522351E-011	1	0.000000E+000
2	53.71038508	1.522351E-011	5.351499E-014	0	0.000000E+000
2	53.71125485	5.351499E-014	1.522351E-011	1	0.000000E+000
2	53.71144800	1.522351E-011	5.351499E-014	0	0.000000E+000
2	53.71179960	5.351499E-014	1.522351E-011	1	0.000000E+000
2	53.71204680	1.522351E-011	5.351499E-014	0	0.000000E+000
2	53.71252790	5.351499E-014	1.522351E-011	1	0.000000E+000
2	53.71278952	1.522351E-011	5.351499E-014	0	0.000000E+000
2	53.71372672	5.351499E-014	1.522351E-011	1	0.000000E+000
2	53.71450845	1.522351E-011	5.351499E-014	0	0.000000E+000
2	53.71482430	5.351499E-014	1.522351E-011	1	0.000000E+000
2	53.71517441	1.522351E-011	5.351499E-014	0	0.000000E+000
2	53.71538801	5.351499E-014	1.522351E-011	1	0.000000E+000
2	53.71558689	1.522351E-011	5.351499E-014	0	0.000000E+000
2	53.71586438	5.351499E-014	1.522351E-011	1	0.000000E+000
2	53.71611897	1.522351E-011	5.351499E-014	0	0.000000E+000
2	53.71681040	5.351499E-014	1.522351E-011	1	0.000000E+000
2	53.71712046	1.522351E-011	5.351499E-014	0	0.000000E+000
2	53.71727362	5.351499E-014	1.522351E-011	1	0.000000E+000
2	53.71799382	1.522351E-011	5.351499E-014	0	0.000000E+000
2	53.71876719	5.351499E-014	1.522351E-011	1	0.000000E+000
2	53.71886459	1.522351E-011	5.351499E-014	0	0.000000E+000
2	53.71938243	5.351499E-014	1.522351E-011	1	0.000000E+000
2	53.72065992	1.522351E-011	5.351499E-014	0	0.000000E+000
2	53.72090963	5.351499E-014	1.522351E-011	1	0.000000E+000
2	53.72093603	1.522351E-011	5.351499E-014	0	0.000000E+000
2	53.72122990	5.351499E-014	1.522351E-011	1	0.000000E+000
2	53.72140132	1.522351E-011	5.351499E-014	0	0.000000E+000
2	53.72245464	5.351499E-014	1.522351E-011	1	0.000000E+000
2	53.72304028	1.522351E-011	5.351499E-014	0	0.000000E+000
2	53.72309346	5.351499E-014	1.522351E-011	1	0.000000E+000
2	53.72313914	1.522351E-011	5.351499E-014	0	0.000000E+000
2	53.72369843	5.351499E-014	1.522351E-011	1	0.000000E+000
2	53.72377125	1.522351E-011	5.351499E-014	0	0.000000E+000
2	53.72427291	5.351499E-014	1.522351E-011	1	0.000000E+000
2	53.72490524	1.522351E-011	5.351499E-014	0	0.000000E+000
2	53.72569901	5.351499E-014	1.522351E-011	1	0.000000E+000
2	53.72585344	1.522351E-011	5.351499E-014	0	0.000000E+000
2	53.72685307	5.351499E-014	1.522351E-011	1	0.000000E+000
2	53.72828850	1.522351E-011	5.351499E-014	0	0.000000E+000
2	53.72909466	5.351499E-014	1.522351E-011	1	0.000000E+000
2	53.72950038	1.522351E-011	5.351499E-014	0	0.000000E+000
2	53.72973742	5.351499E-014	1.522351E-011	1	0.000000E+000
2	53.72975111	1.522351E-011	5.351499E-014	0	0.000000E+000
2	53.72988904	5.351499E-014	1.522351E-011	1	0.000000E+000
2	53.72993515	1.522351E-011	5.351499E-014	0	0.000000E+000
2	53.73098756	5.351499E-014	1.522351E-011	1	0.000000E+000
2	53.73100831	1.522351E-011	5.351499E-014	0	0.000000E+000
2	53.73111347	5.351499E-014	1.522351E-011	1	0.000000E+000
2	53.73229171	1.522351E-011	5.351499E-014	0	0.000000E+000
2	53.73425936	5.351499E-014	1.522351E-011	1	0.000000E+000
2	53.73587685	1.522351E-011	5.351499E-014	0	0.000000E+000
2	53.73595907	5.351499E-014	1.522351E-011	1	0.000000E+000
2	53.73654016	1.522351E-011	5.351499E-014	0	0.000000E+000
2	53.73808034	5.351499E-014	1.522351E-011	1	0.000000E+000
2	53.73839001	1.522351E-011	5.351499E-014	0	0.000000E+000
2	53.73860108	5.351499E-014	1.522351E-011	1	0.000000E+000
2	53.73893472	1.522351E-011	5.351499E-014	0	0.000000E+000
2	53.73909605	5.351499E-014	1.522351E-011	1	0.000000E+000
2	53.73986542	1.522351E-011	5.351499E-014	0	0.000000E+000
2	53.74028442	5.351499E-014	1.522351E-011	1	0.000000E+000
2	53.74036566	1.522351E-011	5.351499E-014	0	0.000000E+000
2	53.74131409	5.351499E-014	1.522351E-011	1	0.000000E+000
2	53.74189429	1.522351E-011	5.351499E-014	0	0.000000E+000
2	53.74514601	5.351499E-014	1.522351E-011	1	0.000000E+000
2	53.74532528	1.522351E-011	5.351499E-014	0	0.000000E+000
2	53.74568184	5.351499E-014	1.522351E-011	1	0.000000E+000
2	53.74569226	1.522351E-011	5.351499E-014	0	0.000000E+000
2	53.74577635	5.351499E-014	1.522351E-011	1	0.000000E+000
2	53.74584160	1.522351E-011	5.351499E-014	0	0.000000E+000
2	53.74760976	5.351499E-014	1.522351E-011	1	0.000000E+000
2	53.74777357	1.522351E-011	5.351499E-014	0	0.000000E+000
2	53.74792086	5.351499E-014	1.522351E-011	1	0.000000E+000
2	53.74873630	1.522351E-011	5.351499E-014	0	0.000000E+000
2	53.74906197	5.351499E-014	1.522351E-011	1	0.000000E+000
2	53.74910659	1.522351E-011	5.351499E-014	0	0.000000E+000
2	53.74916384	5.351499E-014	1.522351E-011	1	0.000000E+000
2	53.74921040	1.522351E-011	5.351499E-014	0	0.000000E+000
2	53.74977991	5.351499E-014	1.522351E-011	1	0.000000E+000
2	53.75017749	1.522351E-011	5.351499E-014	0	0.000000E+000
2	53.75100898	5.351499E-014	1.522351E-011	1	0.000000E+000
2	53.75104589	1.522351E-011	5.351499E-014	0	0.000000E+000
2	53.75165519	5.351499E-014	1.522351E-011	1	0.000000E+000
2	53.75180279	1.522351E-011	5.351499E-014	0	0.000000E+000
2	53.75212566	5.351499E-014	1.522351E-011	1	0.000000E+000
2	53.75282216	1.522351E-011	5.351499E-014	0	0.000000E+000
2	53.75301898	5.351499E-014	1.522351E-011	1	0.000000E+000
2	53.75347162	1.522351E-011	5.351499E-014	0	0.000000E+000
2	53.75382232	5.351499E-014	1.522351E-011	1	0.000000E+000
2	53.75425616	1.522351E-011	5.351499E-014	0	0.000000E+000
2	53.75436742	5.351499E-014	1.522351E-011	1	0.000000E+000
2	53.75443721	1.522351E-011	5.351499E-014	0	0.000000E+000
2	53.75455497	5.351499E-014	1.522351E-011	1	0.000000E+000
2	53.75507022	1.522351E-011	5.351499E-014	0	0.000000E+000
2	53.75565089	5.351499E-014	1.522351E-011	1	0.000000E+000
2	53.75603150	1.522351E-011	5.351499E-014	0	0.000000E+000
2	53.75661506	5.351499E-014	1.522351E-011	1	0.000000E+000
2	53.75671984	1.522351E-011	5.351499E-014	0	0.000000E+000
2	53.75688120	5.351499E-014	1.522351E-011	1	0.000000E+000
2	53.75715239	1.522351E-011	5.351499E-014	0	0.000000E+000
2	53.75793888	5.351499E-014	1.522351E-011	1	0.000000E+000
2	53.75797245	1.522351E-011	5.351499E-014	0	0.000000E+000
2	53.75841599	5.351499E-014	1.522351E-011	1	0.000000E+000
2	53.75845719	1.522351E-011	5.351499E-014	0	0.000000E+000
2	53.75857738	5.351499E-014	1.522351E-011	1	0.000000E+000
2	53.75865593	1.522351E-011	5.351499E-014	0	0.000000E+000
2	53.76191741	5.351499E-014	1.522351E-011	1	0.000000E+000
2	53.76213388	1.522351E-011	5.351499E-014	0	0.000000E+000
2	53.76322940	5.351499E-014	1.522351E-011	1	0.000000E+000
2	53.76344068	1.522351E-011	5.351499E-014	0	0.000000E+000
2	53.76373362	5.351499E-014	1.522351E-011	1	0.000000E+000
2	53.76380628	1.522351E-011	5.351499E-014	0	0.000000E+000
2	53.76409124	5.351499E-014	1.522351E-011	1	0.000000E+000
2	53.76477134	1.522351E-011	5.351499E-014	0	0.000000E+000
2	53.76586064	5.351499E-014	1.522351E-011	1	0.000000E+000
2	53.76592413	1.522351E-011	5.351499E-014	0	0.000000E+000
2	53.76606207	5.351499E-014	1.522351E-011	1	0.000000E+000
2	53.76675731	1.522351E-011	5.351499E-014	0	0.000000E+000
2	53.76689363	5.351499E-014	1.522351E-011	1	0.000000E+000
2	53.76729354	1.522351E-011	5.351499E-014	0	0.000000E+000
2	53.77088134	5.351499E-014	1.522351E-011	1	0.000000E+000
2	53.77160476	1.522351E-011	5.351499E-014	0	0.000000E+000
2	53.77224759	5.351499E-014	1.522351E-011	1	0.000000E+000
2	53.77268009	1.522351E-011	5.351499E-014	0	0.000000E+000
2	53.77271296	5.351499E-014	1.522351E-011	1	0.000000E+000
2	53.77281117	1.522351E-011	5.351499E-014	0	0.000000E+000
2	53.77338818	5.351499E-014	1.522351E-011	1	0.000000E+000
2	53.77368884	1.522351E-011	5.351499E-014	0	0.000000E+000
2	54.15559518	1.331564E-013	1.530316E-011	1	0.000000E+000
2	54.15579462	1.530316E-011	1.331564E-013	0	0.000000E+000
2	54.15589722	1.331564E-013	1.530316E-011	1	0.000000E+000
2	54.15597880	1.530316E-011	1.331564E-013	0	0.000000E+000
2	54.15772451	1.331564E-013	1.530316E-011	1	0.000000E+000
2	54.15795527	1.530316E-011	1.331564E-013	0	0.000000E+000
2	54.15874559	1.331564E-013	1.530316E-011	1	0.000000E+000
2	54.15891266	1.530316E-011	1.331564E-013	0	0.000000E+000
2	54.15899422	1.331564E-013	1.530316E-011	1	0.000000E+000
2	54.15964566	1.530316E-011	1.331564E-013	0	0.000000E+000
2	54.16023493	1.331564E-013	1.530316E-011	1	0.000000E+000
2	54.16091205	1.530316E-011	1.331564E-013	0	0.000000E+000
2	54.16140168	1.331564E-013	1.530316E-011	1	0.000000E+000
2	54.16181511	1.530316E-011	1.331564E-013	0	0.000000E+000
2	54.16192640	1.331564E-013	1.530316E-011	1	0.000000E+000
2	54.16201165	1.530316E-011	1.331564E-013	0	0.000000E+000
2	54.16207773	1.331564E-013	1.530316E-011	1	0.000000E+000
2	54.16209522	1.530316E-011	1.331564E-013	0	0.000000E+000
2	54.16260623	1.331564E-013	1.530316E-011	1	0.000000E+000
2	54.16263703	1.530316E-011	1.331564E-013	0	0.000000E+000
2	54.16284535	1.331564E-013	1.530316E-011	1	0.000000E+000
2	54.16292138	1.530316E-011	1.331564E-013	0	0.000000E+000
2	54.16328084	1.331564E-013	1.530316E-011	1	0.000000E+000
2	54.16334643	1.530316E-011	1.331564E-013	0	0.000000E+000
2	54.16364808	1.331564E-013	1.530316E-011	1	0.000000E+000
2	54.16428227	1.530316E-011	1.331564E-013	0	0.000000E+000
2	54.16513751	1.331564E-013	1.530316E-011	1	0.000000E+000
2	54.16517022	1.530316E-011	1.331564E-013	0	0.000000E+000
2	54.16550374	1.331564E-013	1.530316E-011	1	0.000000E+000
2	54.16565618	1.530316E-011	1.331564E-013	0	0.000000E+000
2	54.16975465	1.331564E-013	1.530316E-011	1	0.000000E+000
2	54.17000078	1.530316E-011	1.331564E-013	0	0.000000E+000
2	54.17061839	1.331564E-013	1.530316E-011	1	0.000000E+000
2	54.17112300	1.530316E-011	1.331564E-013	0	0.000000E+000
2	54.17163131	1.331564E-013	1.530316E-011	1	0.000000E+000
2	54.17168308	1.530316E-011	1.331564E-013	0	0.000000E+000
2	54.17365482	1.331564E-013	1.530316E-011	1	0.000000E+000
2	54.17374909	1.530316E-011	1.331564E-013	0	0.000000E+000
2	54.17445394	1.331564E-013	1.530316E-011	1	0.000000E+000
2	54.17504215	1.530316E-011	1.331564E-013	0	0.000000E+000
2	54.17547825	1.331564E-013	1.530316E-011	1	0.000000E+000
2	54.17565293	1.530316E-011	1.331564E-013	0	0.000000E+000
2	54.17701587	1.331564E-013	1.530316E-011	1	0.000000E+000
2	54.17703527	1.530316E-011	1.331564E-013	0	0.000000E+000
2	54.17729085	1.331564E-013	1.530316E-011	1	0.000000E+000
2	54.17766197	1.530316E-011	1.331564E-013	0	0.000000E+000
2	54.17835673	1.331564E-013	1.530316E-011	1	0.000000E+000
2	54.17892411	1.530316E-011	1.331564E-013	0	0.000000E+000
2	54.17971572	1.331564E-013	1.530316E-011	1	0.000000E+000
2	54.17989743	1.530316E-011	1.331564E-013	0	0.000000E+000
2	54.18009059	1.331564E-013	1.530316E-011	1	0.000000E+000
2	54.18017068	1.530316E-011	1.331564E-013	0	0.000000E+000
2	54.18079724	1.331564E-013	1.530316E-011	1	0.000000E+000
2	54.18105072	1.530316E-011	1.331564E-013	0	0.000000E+000
2	54.18316115	1.331564E-013	1.530316E-011	1	0.000000E+000
2	54.18375431	1.530316E-011	1.331564E-013	0	0.000000E+000
2	54.18422445	1.331564E-013	1.530316E-011	1	0.000000E+000
2	54.18430979	1.530316E-011	1.331564E-013	0	0.000000E+000
2	54.18587831	1.331564E-013	1.530316E-011	1	0.000000E+000
2	54.18591158	1.530316E-011	1.331564E-013	0	0.000000E+000
2	54.18635411	1.331564E-013	1.530316E-011	1	0.000000E+000
2	54.18681106	1.530316E-011	1.331564E-013	0	0.000000E+000
2	54.18713762	1.331564E-013	1.530316E-011	1	0.000000E+000
2	54.18726800	1.530316E-011	1.331564E-013	0	0.000000E+000
2	54.18786661	1.331564E-013	1.530316E-011	1	0.000000E+000
2	54.18789301	1.530316E-011	1.331564E-013	0	0.000000E+000
2	54.18794751	1.331564E-013	1.530316E-011	1	0.000000E+000
2	54.18863275	1.530316E-011	1.331564E-013	0	0.000000E+000
2	54.18888000	1.331564E-013	1.530316E-011	1	0.000000E+000
2	54.18905825	1.530316E-011	1.331564E-013	0	0.000000E+000
2	54.18912736	1.331564E-013	1.530316E-011	1	0.000000E+000
2	54.18964824	1.530316E-011	1.331564E-013	0	0.000000E+000
2	54.19089035	1.331564E-013	1.530316E-011	1	0.000000E+000
2	54.19097262	1.530316E-011	1.331564E-013	0	0.000000E+000
2	54.19101082	1.331564E-013	1.530316E-011	1	0.000000E+000
2	54.19105696	1.530316E-011	1.331564E-013	0	0.000000E+000
2	54.19148921	1.331564E-013	1.530316E-011	1	0.000000E+000
2	54.19170173	1.530316E-011	1.331564E-013	0	0.000000E+000
2	54.19229860	1.331564E-013	1.530316E-011	1	0.000000E+000
2	54.19233342	1.530316E-011	1.331564E-013	0	0.000000E+000
2	54.19313615	1.331564E-013	1.530316E-011	1	0.000000E+000
2	54.19403315	1.530316E-011	1.331564E-013	0	0.000000E+000
2	54.19496884	1.331564E-013	1.530316E-011	1	0.000000E+000
2	54.19497051	1.530316E-011	1.331564E-013	0	0.000000E+000
2	54.19504394	1.331564E-013	1.530316E-011	1	0.000000E+000
2	54.19507871	1.530316E-011	1.331564E-013	0	0.000000E+000
2	54.19520532	1.331564E-013	1.530316E-011	1	0.000000E+000
2	54.19529263	1.530316E-011	1.331564E-013	0	0.000000E+000
2	54.19699953	1.331564E-013	1.530316E-011	1	0.000000E+000
2	54.19725026	1.530316E-011	1.331564E-013	0	0.000000E+000
2	54.19907252	1.331564E-013	1.530316E-011	1	0.000000E+000
2	54.19924075	1.530316E-011	1.331564E-013	0	0.000000E+000
2	54.19941939	1.331564E-013	1.530316E-011	1	0.000000E+000
2	54.19954739	1.530316E-011	1.331564E-013	0	0.000000E+000
2	54.19963660	1.331564E-013	1.530316E-011	1	0.000000E+000
2	54.20022491	1.530316E-011	1.331564E-013	0	0.000000E+000
2	54.20035318	1.331564E-013	1.530316E-011	1	0.000000E+000
2	54.20054458	1.530316E-011	1.331564E-013	0	0.000000E+000
2	54.20067663	1.331564E-013	1.530316E-011	1	0.000000E+000
2	54.20073334	1.530316E-011	1.331564E-013	0	0.000000E+000
2	54.20097713	1.331564E-013	1.530316E-011	1	0.000000E+000
2	54.20105073	1.530316E-011	1.331564E-013	0	0.000000E+000
2	54.86165810	3.576607E-014	1.520577E-011	1	0.000000E+000
2	54.86176226	1.520577E-011	3.576607E-014	0	0.000000E+000
2	54.86210501	3.576607E-014	1.520577E-011	1	0.000000E+000
2	54.86225289	1.520577E-011	3.576607E-014	0	0.000000E+000
2	54.86276051	3.576607E-014	1.520577E-011	1	0.000000E+000
2	54.86295907	1.520577E-011	3.576607E-014	0	0.000000E+000
2	54.86354717	3.576607E-014	1.520577E-011	1	0.000000E+000
2	54.86401102	1.520577E-011	3.576607E-014	0	0.000000E+000
2	54.86470139	3.576607E-014	1.520577E-011	1	0.000000E+000
2	54.86522117	1.520577E-011	3.576607E-014	0	0.000000E+000
2	54.86551608	3.576607E-014	1.520577E-011	1	0.000000E+000
2	54.86587738	1.520577E-011	3.576607E-014	0	0.000000E+000
2	54.86669946	3.576607E-014	1.520577E-011	1	0.000000E+000
2	54.86692430	1.520577E-011	3.576607E-014	0	0.000000E+000
2	54.86718032	3.576607E-014	1.520577E-011	1	0.000000E+000
2	54.86771386	1.520577E-011	3.576607E-014	0	0.000000E+000
2	54.86787500	3.576607E-014	1.520577E-011	1	0.000000E+000
2	54.86792860	1.520577E-011	3.576607E-014	0	0.000000E+000
2	54.88528965	3.576607E-014	1.520577E-011	1	0.000000E+000
2	54.88572967	1.520577E-011	3.576607E-014	0	0.000000E+000
2	54.88654291	3.576607E-014	1.520577E-011	1	0.000000E+000
2	54.88666597	1.520577E-011	3.576607E-014	0	0.000000E+000
2	54.88678054	3.576607E-014	1.520577E-011	1	0.000000E+000
2	54.88697282	1.520577E-011	3.576607E-014	0	0.000000E+000
2	54.88740024	3.576607E-014	1.520577E-011	1	0.000000E+000
2	54.88754470	1.520577E-011	3.576607E-014	0	0.000000E+000
2	54.88775026	3.576607E-014	1.520577E-011	1	0.000000E+000
2	54.88824331	1.520577E-011	3.576607E-014	0	0.000000E+000
2	54.88855483	3.576607E-014	1.520577E-011	1	0.000000E+000
2	54.88879749	1.520577E-011	3.576607E-014	0	0.000000E+000
2	54.89080548	3.576607E-014	1.520577E-011	1	0.000000E+000
2	54.89090888	1.520577E-011	3.576607E-014	0	0.000000E+000
2	54.89160213	3.576607E-014	1.520577E-011	1	0.000000E+000
2	54.89243140	1.520577E-011	3.576607E-014	0	0.000000E+000
2	54.89247232	3.576607E-014	1.520577E-011	1	0.000000E+000
2	54.89273959	1.520577E-011	3.576607E-014	0	0.000000E+000
2	54.89291367	3.576607E-014	1.520577E-011	1	0.000000E+000
2	54.89306589	1.520577E-011	3.576607E-014	0	0.000000E+000
2	54.89682078	3.576607E-014	1.520577E-011	1	0.000000E+000
2	54.89728381	1.520577E-011	3.576607E-014	0	0.000000E+000
2	54.89732652	3.576607E-014	1.520577E-011	1	0.000000E+000
2	54.89738737	1.520577E-011	3.576607E-014	0	0.000000E+000
2	54.89812906	3.576607E-014	1.520577E-011	1	0.000000E+000
2	54.89817111	1.520577E-011	3.576607E-014	0	0.000000E+000
2	54.89870260	3.576607E-014	1.520577E-011	1	0.000000E+000
2	54.89908777	1.520577E-011	3.576607E-014	0	0.000000E+000
2	54.89968241	3.576607E-014	1.520577E-011	1	0.000000E+000
2	54.90020568	1.520577E-011	3.576607E-014	0	0.000000E+000
2	54.90033218	3.576607E-014	1.520577E-011	1	0.000000E+000
2	54.90079522	1.520577E-011	3.576607E-014	0	0.000000E+000
2	54.90114671	3.576607E-014	1.520577E-011	1	0.000000E+000
2	54.90169091	1.520577E-011	3.576607E-014	0	0.000000E+000
2	54.90199395	3.576607E-014	1.520577E-011	1	0.000000E+000
2	54.90290050	1.520577E-011	3.576607E-014	0	0.000000E+000
2	54.90305762	3.576607E-014	1.520577E-011	1	0.000000E+000
2	54.90340515	1.520577E-011	3.576607E-014	0	0.000000E+000
2	54.90555993	3.576607E-014	1.520577E-011	1	0.000000E+000
2	54.90593524	1.520577E-011	3.576607E-014	0	0.000000E+000
2	54.90595492	3.576607E-014	1.520577E-011	1	0.000000E+000
2	54.90614912	1.520577E-011	3.576607E-014	0	0.000000E+000
2	54.90636898	3.576607E-014	1.520577E-011	1	0.000000E+000
2	54.90669843	1.520577E-011	3.576607E-014	0	0.000000E+000
2	54.90717694	3.576607E-014	1.520577E-011	1	0.000000E+000
2	54.90848282	1.520577E-011	3.576607E-014	0	0.000000E+000
2	54.90880791	3.576607E-014	1.520577E-011	1	0.000000E+000
2	54.90888153	1.520577E-011	3.576607E-014	0	0.000000E+000
2	54.90891506	3.576607E-014	1.520577E-011	1	0.000000E+000
2	54.90901004	1.520577E-011	3.576607E-014	0	0.000000E+000
2	54.90946443	3.576607E-014	1.520577E-011	1	0.000000E+000
2	54.90948417	1.520577E-011	3.576607E-014	0	0.000000E+000
2	54.91056817	3.576607E-014	1.520577E-011	1	0.000000E+000
2	54.91082574	1.520577E-011	3.576607E-014	0	0.000000E+000
2	54.91092580	3.576607E-014	1.520577E-011	1	0.000000E+000
2	54.91119576	1.520577E-011	3.576607E-014	0	0.000000E+000
2	54.91122853	3.576607E-014	1.520577E-011	1	0.000000E+000
2	54.91145904	1.520577E-011	3.576607E-014	0	0.000000E+000
2	54.91220575	3.576607E-014	1.520577E-011	1	0.000000E+000
2	54.91252047	1.520577E-011	3.576607E-014	0	0.000000E+000
2	54.91263042	3.576607E-014	1.520577E-011	1	0.000000E+000
2	54.91326205	1.520577E-011	3.576607E-014	0	0.000000E+000
2	54.91328229	3.576607E-014	1.520577E-011	1	0.000000E+000
2	54.91339513	1.520577E-011	3.576607E-014	0	0.000000E+000
2	54.91390663	3.576607E-014	1.520577E-011	1	0.000000E+000
2	54.91413956	1.520577E-011	3.576607E-014	0	0.000000E+000
2	54.91417918	3.576607E-014	1.520577E-011	1	0.000000E+000
2	54.91423198	1.520577E-011	3.576607E-014	0	0.000000E+000
2	54.91494093	3.576607E-014	1.520577E-011	1	0.000000E+000
2	54.91500439	1.520577E-011	3.576607E-014	0	0.000000E+000
2	54.91513583	3.576607E-014	1.520577E-011	1	0.000000E+000
2	54.91517280	1.520577E-011	3.576607E-014	0	0.000000E+000
2	54.91534345	3.576607E-014	1.520577E-011	1	0.000000E+000
2	54.91582678	1.520577E-011	3.576607E-014	0	0.000000E+000
2	54.91876285	3.576607E-014	1.520577E-011	1	0.000000E+000
2	54.91921926	1.520577E-011	3.576607E-014	0	0.000000E+000
2	54.92058987	3.576607E-014	1.520577E-011	1	0.000000E+000
2	54.92068330	1.520577E-011	3.576607E-014	0	0.000000E+000
2	54.92089060	3.576607E-014	1.520577E-011	1	0.000000E+000
2	54.92118157	1.520577E-011	3.576607E-014	0	0.000000E+000
2	54.92130911	3.576607E-014	1.520577E-011	1	0.000000E+000
2	54.92133319	1.520577E-011	3.576607E-014	0	0.000000E+000
2	54.92173254	3.576607E-014	1.520577E-011	1	0.000000E+000
2	54.92175473	1.520577E-011	3.576607E-014	0	0.000000E+000
2	54.92260093	3.576607E-014	1.520577E-011	1	0.000000E+000
2	54.92283253	1.520577E-011	3.576607E-014	0	0.000000E+000
2	54.92323364	3.576607E-014	1.520577E-011	1	0.000000E+000
2	54.92330063	1.520577E-011	3.576607E-014	0	0.000000E+000
2	54.92439609	3.576607E-014	1.520577E-011	1	0.000000E+000
2	54.92446553	1.520577E-011	3.576607E-014	0	0.000000E+000
2	54.92564350	3.576607E-014	1.520577E-011	1	0.000000E+000
2	54.92579998	1.520577E-011	3.576607E-014	0	0.000000E+000
2	54.92692882	3.576607E-014	1.520577E-011	1	0.000000E+000
2	54.92701141	1.520577E-011	3.576607E-014	0	0.000000E+000
2	54.92736574	3.576607E-014	1.520577E-011	1	0.000000E+000
2	54.92770814	1.520577E-011	3.576607E-014	0	0.000000E+000
2	54.92773702	3.576607E-014	1.520577E-011	1	0.000000E+000
2	54.92855457	1.520577E-011	3.576607E-014	0	0.000000E+000
2	54.92874122	3.576607E-014	1.520577E-011	1	0.000000E+000
2	54.92887202	1.520577E-011	3.576607E-014	0	0.000000E+000
2	54.92940458	3.576607E-014	1.520577E-011	1	0.000000E+000
2	54.92952963	1.520577E-011	3.576607E-014	0	0.000000E+000
2	54.92991989	3.576607E-014	1.520577E-011	1	0.000000E+000
2	54.93014221	1.520577E-011	3.576607E-014	0	0.000000E+000
2	54.93123036	3.576607E-014	1.520577E-011	1	0.000000E+000
2	54.93266594	1.520577E-011	3.576607E-014	0	0.000000E+000
2	54.93386252	3.576607E-014	1.520577E-011	1	0.000000E+000
2	54.93496455	1.520577E-011	3.576607E-014	0	0.000000E+000
2	54.93537352	3.576607E-014	1.520577E-011	1	0.000000E+000
2	54.93546274	1.520577E-011	3.576607E-014	0	0.000000E+000
2	54.93755353	3.576607E-014	1.520577E-011	1	0.000000E+000
2	54.93758831	1.520577E-011	3.576607E-014	0	0.000000E+000
2	54.93896775	3.576607E-014	1.520577E-011	1	0.000000E+000
2	54.93900281	1.520577E-011	3.576607E-014	0	0.000000E+000
2	54.93915597	3.576607E-014	1.520577E-011	1	0.000000E+000
2	54.93941029	1.520577E-011	3.576607E-014	0	0.000000E+000
2	54.94189691	3.576607E-014	1.520577E-011	1	0.000000E+000
2	54.94233712	1.520577E-011	3.576607E-014	0	0.000000E+000
2	54.94236751	3.576607E-014	1.520577E-011	1	0.000000E+000
2	54.94362013	1.520577E-011	3.576607E-014	0	0.000000E+000
2	54.94403167	3.576607E-014	1.520577E-011	1	0.000000E+000
2	54.94404460	1.520577E-011	3.576607E-014	0	0.000000E+000
2	54.94409520	3.576607E-014	1.520577E-011	1	0.000000E+000
2	54.94493096	1.520577E-011	3.576607E-014	0	0.000000E+000
2	54.94527246	3.576607E-014	1.520577E-011	1	0.000000E+000
2	54.94536867	1.520577E-011	3.576607E-014	0	0.000000E+000
2	54.94546048	3.576607E-014	1.520577E-011	1	0.000000E+000
2	54.94603657	1.520577E-011	3.576607E-014	0	0.000000E+000
2	54.94676423	3.576607E-014	1.520577E-011	1	0.000000E+000
2	54.94754560	1.520577E-011	3.576607E-014	0	0.000000E+000
[truncated: 257,597 more chars]
